# Supplementary material for: Developmental roles of 21 Drosophila transcription factors are determined by quantitative differences in binding to an overlapping set of thousands of genomic regions
Source: Genome Biol. 2009 Jul 23;10(7):R80. doi: 10.1186/gb-2009-10-7-r80 (PMC2728534; doi:10.1186/gb-2009-10-7-r80)
Supplement: Additional data file 2 — See Table 2, Li et al. [11], and Materials and methods for further details. [file gb-2009-10-7-r80-S2.xls]

## Sheet: Sheet1
Factor	Antibody	Sym-1%FDR	Sym-25%FDR	Sym-Overlap	IgG-1%FDR	IgG-25%FDR	IgG-Overlap
BCD	1	619	3295	0.95	559	1276	0.89
BCD	2	702	3404	0.93	543	1070	0.93
CAD	1	1591	6326	NA	1115	5109	NA
D	1	6452	16501	NA	2903	7376	NA
DA	2	5534	14144	NA	3284	6790	NA
DL	3	9358	18113	NA	3597	7098	NA
FTZ	3	403	3721	NA	86	212	NA
GT	2	1070	3968	NA	980	3973	NA
HB	1	1832	4707	0.86	1867	3954	0.75
HB	2	1718	6675	0.92	1259	2540	0.96
HKB	1	1012	5339	NA,99%,94%	846	6924	NA,99%,94%
HKB	2	614	4241	99%,NA,89%	278	5714	99%,NA,90%
HKB	3	638	3766	99%,99%,NA	233	5107	98%,98%,NA
HRY	1	1704	6053	0.97	83	1710	1
HRY	2	2729	10979	0.8	37	1570	0.97
KNI	1	36	330	0.97	119	527	0.98
KNI	2	197	5167	0.83	204	794	0.9
KR	1	3593	11323	0.96	2624	5252	0.96
KR	2	4084	12255	0.93	2623	4832	0.95
MAD	2	204	10969	NA	1	1	NA
MED	2	5458	9273	NA	3822	6166	NA
polII	8WG16	4534	11790	NA	3831	5081	NA
polII	H14	3023	7991	NA	2025	3928	NA
PRD	1	2061	7145	0.96	1735	3444	0.94
PRD	2	1273	5691	0.99	1360	3273	0.98
RUN	1	921	8809	0.77	157	534	0.58
RUN	2	172	2903	0.99	31	96	0.97
SHN	2	341	1400	0.47	25	1204	0.92
SHN	3	121	363	0.87	58	58	0.9
SLP1	1	1171	6974	NA	777	3242	NA
SNA	1	596	4868	1	284	520	1
SNA	2	2800	15811	0.61	954	2169	0.47
TFIIB	1	1943	6002	NA	1001	2078	NA
TLL	1	429	2650	NA	506	3436	NA
TWI	1	6686	17486	0.99	4706	8445	0.99
TWI	2	7416	19605	0.98	4706	8532	0.99
