# Supplementary material for: Developmental roles of 21 Drosophila transcription factors are determined by quantitative differences in binding to an overlapping set of thousands of genomic regions
Source: Genome Biol. 2009 Jul 23;10(7):R80. doi: 10.1186/gb-2009-10-7-r80 (PMC2728534; doi:10.1186/gb-2009-10-7-r80)
Supplement: Additional data file 4 — The top 200 ChIP/chip peaks are significantly enriched over all peaks in the 1% FDR set for the values plotted in Figures 2, 5, 6 and 8. [file gb-2009-10-7-r80-S4.xls]

## Sheet: Sheet1
p < 0.257	indicates statistically significant p-values at the level of the 5% FDR ( 0.0257 )
p > 0.257	indicates statistically insignificant values at the level of the 5% FDR ( 0.0257 ), or values significant in the other direction, indicating negative association
Figure	Feature tested	BCD 2	CAD 1	D 1	DA 2	DL 3	FTZ 3	GT 2	HRY 2	HB 2	HKB 1	KNI 2	KR 2	MAD 2	MED 2	Prd 1	RUN 1	SHN 2	SLP 1	SNA 2	TLL 1	TWI 2
Figure 2	motif enrichment	4.88498e-15	1.4579e-11	1	not computed	0.0256849	0.000865525	0.175617	0.00161082	0.423458	not computed	not computed	0.573613	not computed	0.00275636	8.39e-05	4.57638e-06	not computed	not computed	0	0.207142	0
Figure 5	GO term rank 1	4.27921e-11	0.00729368	3.25825e-07	8.83534e-05	0	9.17848e-05	0.000765773	1.25413e-07	0.00403329	1.0986e-05	0.144281	4.11413e-05	0.0528313	0.147463	4.51639e-13	9.21852e-07	not computed	1.24697e-10	7.26818e-08	0.0106182	2.14044e-06
	GO term rank 2	3.11688e-06	0.000299094	0.000574698	1.1203e-08	0	9.17848e-05	0.00138652	2.18592e-06	0.000237837	2.48707e-05	0.0332453	6.24451e-09	0.017054	0.000544046	7.26952e-06	4.01636e-06	not computed	2.49715e-07	0.000112314	0.00279704	0.00409091
	GO term rank 3	4.57599e-07	1.78359e-06	1.86554e-10	2.36696e-05	0	0.000575665	0.000445045	7.28651e-12	0.000553421	5.28581e-05	0.538673	1.12137e-08	0.0498415	8.73009e-05	3.97937e-12	0.000792316	not computed	4.57093e-06	1.65411e-08	0.0104533	0.00050515
	GO term rank 4	4.10625e-09	0.000219579	4.69153e-07	5.60307e-05	0	0.000765446	0.000474019	8.58813e-12	0.00436793	0.000759377	0.0118179	0.000476251	0.402321	0.139969	8.87805e-05	0.000176401	not computed	1.62509e-06	2.17672e-06	0.0196814	1.03497e-05
	GO term rank 5	4.6029e-08	0.000224734	0.0262327	0.00207217	3.9968e-14	0.00556393	0.034785	4.11788e-05	0.000133785	9.46817e-06	0.0795267	3.99035e-05	0.173848	1.71008e-05	6.20945e-05	0.000264434	not computed	7.45126e-05	9.87325e-06	0.00910015	0.0412681
Figure 6	distance to nearest gene transcription start site	0.422408	0.998255	0.996844	0.973207	0.0341772	0.998264	0.91959	0.999312	0.181079	not computed	not computed	0.484688	not computed	0.999973	0.997	0.94825	not computed	not computed	0.901352	0.937138	0.892229
	distance to nearest patterned gene TSS	0.154389	0.0244261	0.000142166	1.61111e-05	0.000113647	0.0342016	0.428242	0.0473624	0.0591573	not computed	not computed	0.0013321	not computed	0.0168901	0.0142	0.123862	not computed	not computed	0.014198	0.676091	5.04674e-06
	distance to nearest transcribed gene TSS	0.0113254	0.00210949	0.000215389	3.44076e-05	1.3394e-07	0.449217	0.198856	0.757654	0.000442674	not computed	not computed	2.28753e-06	not computed	0.000168013	0.0949	0.734939	not computed	not computed	5.54427e-05	0.771865	7.60394e-05
Figure 8	phastcons score	2.92729e-08	2.87714e-12	0	2.01172e-13	0	5.05226e-05	0.000408961	9.21485e-15	1.12322e-06	not computed	not computed	1.11022e-16	not computed	2.66454e-15	1.77e-12	3.47002e-06	not computed	not computed	7.43849e-15	0.0757287	7.99361e-14
In several plots in this paper, it appears that the rank-order of ChIP-peaks under the peak-scores induces a statistically significant ordering in another, potentially unrelated covariate. In figure 5, for instance, each primary peak is identified with the gene transcription start site nearest the peak. We examined the GO terms associated with these genes, and noticed that many GO terms were sign…
