# Supplementary material for: Developmental roles of 21 Drosophila transcription factors are determined by quantitative differences in binding to an overlapping set of thousands of genomic regions
Source: Genome Biol. 2009 Jul 23;10(7):R80. doi: 10.1186/gb-2009-10-7-r80 (PMC2728534; doi:10.1186/gb-2009-10-7-r80)
Supplement: Additional data file 6 — Genomic coordinates of regions bound by each factor for the 1% FDR data set, locations and scores of peak windows, and the closest gene and closest transcribed gene for each peak. [file gb-2009-10-7-r80-S6.zip › Additional Data File 3 1% FDR bound regions/bcd_1_012505-sym-1_table.txt]

Interval	Chr	Bound_Region_Start	Bound_Region_Stop	Bound_Region_Score	Peak_start	Peak_score	Closest_gene	Closest_gene_dist	Closest_transcribed_gene	Closest_transcribed_gene_dist
1	3R	4523824	4527324	3.189554691315	4525193	3.024525225163	FBgn0037612	1511	FBgn0001180	1653
2	2L	11454645	11456762	2.827835559845	11455708	2.645781874657	FBgn0004579	10105	FBgn0004579	10105
3	X	2293278	2296355	2.766458034515	2295054	2.406542420387	FBgn0003714	5078	FBgn0004050	8871
4	2R	20729106	20733256	2.715626716614	20730443	2.128491906559	FBgn0001325	3772	FBgn0001325	3772
5	2L	3832748	3835221	2.639971733093	3833993	2.440998470082	FBgn0004567	2849	FBgn0004567	2849
6	3L	14137519	14139738	2.527139186859	14138758	2.271010458469	FBgn0000411	5121	FBgn0000411	5121
7	3R	4518070	4521481	2.439853191376	4520516	2.259175002575	FBgn0001180	3024	FBgn0001180	3024
8	2L	12088175	12090420	2.435108184814	12089482	2.214772045612	FBgn0003145	3690	FBgn0003145	3690
9	2L	13224097	13228532	2.426414966583	13227537	1.722683962654	FBgn0032490	316	FBgn0032491	2180
10	2L	12080452	12082438	2.382426261902	12081344	2.263633847237	FBgn0003145	4448	FBgn0003145	4448
11	3R	26674402	26678742	2.352621555328	26675879	2.244544141433	FBgn0003720	2158	FBgn0003720	2158
12	3L	4674848	4679178	2.348115921021	4677535	2.20523222755	FBgn0042199	991	FBgn0042199	991
13	X	18137106	18139443	2.297451972961	18138485	1.904865503311	FBgn0004956	3277	FBgn0004956	3277
14	2R	5496591	5499364	2.276936531067	5498046	2.181661381441	FBgn0024923	2928	FBgn0024923	2928
15	2L	11074506	11076255	2.222506999969	11075439	1.83961391449	FBgn0032335	4378	FBgn0032335	4378
16	2R	5488698	5492121	2.065974235535	5489816	1.89721388287	FBgn0000606	1238	FBgn0000606	1238
17	3R	26680529	26683416	2.028604984283	26682441	1.906788377201	FBgn0003720	4404	FBgn0003720	4404
18	3L	14114265	14117624	2.003265857697	14115362	1.827262990615	FBgn0042630	18779	FBgn0000411	28517
19	2R	14787225	14789284	1.980990409851	14788537	1.707051575184	FBgn0003254	2052	FBgn0003254	2052
20	2R	7542111	7544089	1.973014831543	7543205	1.766077827005	FBgn0033675	390	FBgn0011704	41855
21	2L	13228729	13230795	1.896124839783	13229844	1.646490097046	FBgn0032491	127	FBgn0032491	127
22	X	11166778	11169127	1.887727737427	11167910	1.698190240299	FBgn0003411	346	FBgn0003411	346
23	3R	20574130	20576164	1.887474060059	20575220	1.496174531824	FBgn0003719	236	FBgn0003719	236
24	2R	16468154	16470997	1.885950088501	16470099	1.565192222595	FBgn0008636	1608	FBgn0034565	15720
25	2L	21863857	21865177	1.884449958801	21864785	1.711362719536	FBgn0032965	21069	FBgn0003866	48597
26	2R	15173252	15177755	1.880729675293	15176801	1.600985156165	FBgn0067695	207	FBgn0067695	207
27	3R	9736196	9738129	1.877424240112	9737289	1.670148086548	FBgn0000576	9708	FBgn0000576	9708
28	X	19925504	19927353	1.868584156036	19926413	1.587289585787	FBgn0031086	91	FBgn0031093	77249
29	3L	20630385	20632381	1.859102249146	20631339	1.57333463781	FBgn0001320	2135	FBgn0001320	2135
30	3R	13219205	13220911	1.8439412117	13220106	1.489758211024	FBgn0025456	199	FBgn0025456	199
31	3L	20632626	20634810	1.835519790649	20633599	1.725922865026	FBgn0001320	4395	FBgn0001320	4395
32	3L	8639297	8641282	1.833842754364	8640294	1.633597766652	FBgn0001168	9412	FBgn0001168	9412
33	3R	12567564	12569066	1.833659648895	12568285	1.515419125557	FBgn0003944	7937	FBgn0063261	8826
34	3R	9703419	9706393	1.817519187927	9704296	1.519436597824	FBgn0008646	4395	FBgn0000576	23285
35	3R	27017674	27019778	1.803989887238	27018793	1.485868902767	FBgn0004389	153	FBgn0004389	153
36	X	9534773	9537554	1.802463531494	9535603	1.695089101791	FBgn0000233	3806	FBgn0000233	3806
37	3L	15188411	15190137	1.799724578857	15189196	1.503487408161	FBgn0029114	11704	FBgn0029114	11704
38	X	20490149	20492000	1.797564506531	20491101	1.648943788865	FBgn0031128	3501	FBgn0003300	14016
39	X	8498506	8500970	1.796926498413	8499876	1.609021803912	FBgn0004102	3990	FBgn0004102	3990
40	2L	2576041	2579517	1.788455486298	2577631	1.532154588138	FBgn0031435	40	FBgn0031435	40
41	2L	3828244	3830231	1.784417152405	3829346	1.561571962693	FBgn0003430	3666	FBgn0003430	3666
42	2L	5274990	5278525	1.775188446045	5277452	1.684239983559	FBgn0000228	1106	FBgn0000228	1106
43	2R	8501050	8502581	1.768518447876	8501889	1.337001744439	FBgn0005624	4993	FBgn0005624	4993
44	2L	599853	602474	1.766833305359	600571	1.314856469631	FBgn0031270	2242	FBgn0031267	26339
45	3L	22335795	22338650	1.752383708954	22336725	1.644103169441	FBgn0004449	5003	FBgn0004449	5003
46	3R	2693102	2695091	1.737186431885	2694112	1.569631969228	FBgn0001077	4066	FBgn0001077	4066
47	2L	18592537	18595618	1.726775169373	18594255	1.600306928158	FBgn0003270	1126	FBgn0032693	54658
48	3L	14117957	14119868	1.7199177742	14119100	1.39013262356	FBgn0042630	22517	FBgn0000411	24779
49	X	448418	450716	1.717185020447	449731	1.48566829457	FBgn0003986	1868	FBgn0003986	1868
50	2R	9076518	9081137	1.708143234253	9079396	1.524304866791	FBgn0033856	4944	FBgn0033856	4944
51	2R	2087101	2088942	1.690239906311	2087947	1.518480357002	FBgn0033076	24844	FBgn0041145	34371
52	2R	6706475	6708661	1.679273605347	6707734	1.583690979901	FBgn0003396	18007	FBgn0033581	41771
53	3R	20583878	20586299	1.678453445435	20585000	1.398061573505	FBgn0000140	5375	FBgn0000140	5375
54	2R	15555170	15556919	1.675376415253	15556166	1.399457156658	FBgn0034480	36316	FBgn0004364	70208
55	2R	16554866	16556963	1.662330150604	16555945	1.498860955238	FBgn0003391	8796	FBgn0003391	8796
56	2L	1957006	1959082	1.661513805389	1958302	1.444651267108	FBgn0031375	3783	FBgn0031391	188985
57	3R	9636703	9638634	1.654815673828	9637693	1.438643519084	FBgn0053327	1148	FBgn0053327	1148
58	2L	3610092	3611977	1.653913497925	3611144	1.368973956389	FBgn0002985	4396	FBgn0002985	4396
59	3L	15982164	15984301	1.644495487213	15983166	1.381976306438	FBgn0044028	5573	FBgn0044028	5573
60	3R	20996291	21000076	1.637734413147	20998826	1.362003214219	FBgn0039285	443	FBgn0039286	11909
61	3R	25866086	25868507	1.6328997612	25866969	1.344435299144	FBgn0003510	32	FBgn0003510	32
62	2L	14488399	14491542	1.622436523438	14489353	1.431449472904	FBgn0005771	1509	FBgn0005771	1509
63	2L	8809076	8811185	1.618198394775	8809954	1.528488327475	FBgn0029123	15671	FBgn0029123	15671
64	3R	13905810	13907959	1.607479095459	13906594	1.406363487244	FBgn0038566	249	FBgn0038566	249
65	2L	3823705	3826697	1.603954792023	3825048	1.240540921688	FBgn0003430	632	FBgn0003430	632
66	3R	11408184	11410171	1.602530479431	11409267	1.27965781268	FBgn0038350	30773	FBgn0053207	82641
67	3R	13651148	13652955	1.600512504578	13652119	1.553318191977	FBgn0051246	14853	FBgn0051246	14853
68	2R	7309605	7312008	1.579675674438	7310447	1.309356857749	FBgn0033652	4171	FBgn0033652	4171
69	2L	5983234	5984341	1.571294784546	5983666	1.407929813161	FBgn0001942	1907	FBgn0001942	1907
70	3L	8660694	8662407	1.568598270416	8661646	1.31120800972	FBgn0001168	11940	FBgn0001168	11940
71	X	7164954	7166746	1.565247535706	7165767	1.375600993633	FBgn0029943	3209	FBgn0024250	12590
72	X	1679435	1681205	1.560286998749	1680358	1.458011178409	FBgn0029591	1458	FBgn0029591	1458
73	3L	5780283	5782100	1.556824207306	5780999	1.152930596296	FBgn0052415	3388	FBgn0035639	3921
74	X	2289681	2291818	1.54914855957	2290681	1.289178848267	FBgn0001150	5562	FBgn0001150	5562
75	2L	2455851	2457859	1.536887645721	2456792	1.38943195343	FBgn0012017	3252	FBgn0015816	35874
76	2L	13866970	13869110	1.533092975616	13867714	1.215611755848	FBgn0028532	18302	FBgn0051842	32676
77	3L	9002271	9004597	1.530923843384	9003267	1.470192400614	FBgn0035956	8911	FBgn0028789	12057
78	2R	19152388	19154491	1.525069236755	19153582	1.37003696666	FBgn0034886	11594	FBgn0016762	48016
79	3R	173215	175269	1.524638175964	174361	1.477148560917	FBgn0001204	1989	FBgn0001204	1989
80	X	20501020	20504083	1.523218631744	20502404	1.380523288951	FBgn0003300	2713	FBgn0003300	2713
81	3R	21457912	21460117	1.507900238037	21459241	1.394847750664	FBgn0039350	4308	FBgn0039350	4308
82	3R	673974	676355	1.491688251495	675294	1.36427873373	FBgn0003002	3241	FBgn0003002	3241
83	X	8972148	8973751	1.485103607178	8972908	1.268026183633	FBgn0030090	7331	FBgn0030092	21372
84	3R	863838	865937	1.478629589081	864877	1.274546686808	FBgn0010313	47531	FBgn0010313	47531
85	2R	6752839	6754422	1.477387905121	6753578	1.267395412221	FBgn0033590	988	FBgn0033590	988
86	X	5519220	5521163	1.476583003998	5520214	1.398465605343	FBgn0029785	2535	FBgn0029785	2535
87	X	7141601	7143222	1.473423480988	7142419	1.249051374548	FBgn0025549	5879	FBgn0025549	5879
88	2R	16053067	16055021	1.470604896545	16054230	1.335310094497	FBgn0034514	102	FBgn0034514	102
89	2R	11412336	11413718	1.468632698059	11413179	0.938431671688	FBgn0053463	1889	FBgn0003425	7462
90	2L	3541454	3543170	1.465435028076	3542374	1.185877680779	FBgn0024244	3123	FBgn0031549	12088
91	2R	16874467	16876063	1.456532478333	16875248	1.270334243774	FBgn0000395	725	FBgn0000395	725
92	3R	21008030	21010507	1.442553043365	21009610	1.325781702995	FBgn0039286	1125	FBgn0039286	1125
93	X	8675468	8677842	1.431523799896	8676866	1.198894679546	FBgn0052710	12408	FBgn0030061	116679
94	2R	9084587	9087561	1.431264877319	9085667	1.072611868382	FBgn0033857	4469	FBgn0033856	11215
95	2L	3071085	3073070	1.430901527405	3072027	1.331713171566	FBgn0027571	15412	FBgn0003934	23326
96	3L	11210379	11211860	1.430425643921	11211080	1.256166394552	FBgn0036150	1195	FBgn0041094	15176
97	3R	679356	681178	1.42950963974	680003	1.058925235973	FBgn0003002	1468	FBgn0003002	1468
98	X	8487676	8489552	1.428133010864	8488346	1.149679005146	FBgn0004102	7540	FBgn0004102	7540
99	2R	8046080	8047667	1.42636346817	8047035	1.049134190877	FBgn0011592	2072	FBgn0011592	2072
100	2R	16112136	16113645	1.423331260681	16112783	1.106061756611	FBgn0050153	1071	FBgn0046816	8161
101	2L	4822901	4824409	1.413767814636	4823515	1.111434824326	FBgn0031632	1739	FBgn0031632	1739
102	3R	20134326	20136202	1.413523674011	20135269	1.255598460927	FBgn0028471	8873	FBgn0028471	8873
103	2L	20058007	20059711	1.412403106689	20058945	1.240746946896	FBgn0019686	1539	FBgn0019686	1539
104	3R	19020548	19022358	1.409562110901	19021424	1.360927245196	FBgn0011596	8332	FBgn0039066	55842
105	3R	10504795	10506775	1.405906677246	10505655	1.225011295742	FBgn0038252	16490	FBgn0051314	17402
106	X	6889156	6890844	1.401083469391	6890051	1.419413248698	FBgn0029931	4207	FBgn0029931	4207
107	X	18632743	18634243	1.393935680389	18633541	1.213902136859	FBgn0001090	1925	FBgn0001090	1925
108	X	15517679	15519286	1.391300201416	15518504	1.257941246033	FBgn0030667	3248	FBgn0030671	19558
109	2L	16348913	16350597	1.391176223755	16349695	1.153049588203	FBgn0028506	830	FBgn0028506	830
110	X	11821978	11823689	1.382826805115	11822883	1.249228477478	FBgn0003865	33	FBgn0003865	33
111	3R	26252793	26254699	1.38240814209	26253749	1.278156336616	FBgn0039767	249	FBgn0039767	249
112	3R	25982441	25983996	1.379578590393	25983152	1.098458458396	FBgn0039749	421	FBgn0065067	50382
113	3R	4102499	4104450	1.379064559937	4103311	1.271364324233	FBgn0010433	203	FBgn0037561	7707
114	3L	8643289	8646141	1.373820781708	8645193	1.32117099762	FBgn0001168	4513	FBgn0001168	4513
115	2L	7009464	7011221	1.367854118347	7010375	1.20137719547	FBgn0031880	3121	FBgn0051908	16920
116	2R	3743615	3746471	1.366522789001	3745645	1.19199775247	FBgn0010109	1505	FBgn0010109	1505
117	2L	6372450	6377368	1.361501216888	6373382	1.294279456139	FBgn0043854	967	FBgn0043854	967
118	2L	2163997	2165941	1.355612754822	2165126	1.123027240529	FBgn0031393	9366	FBgn0031393	9366
119	3L	21413278	21415659	1.339059829712	21414305	1.220404307048	FBgn0014143	3908	FBgn0014143	3908
120	3L	17614794	17616459	1.338754177094	17615549	1.180009305477	FBgn0052179	3986	FBgn0052179	3986
121	3R	12651328	12653108	1.335542678833	12652288	1.098652895759	FBgn0000014	3481	FBgn0020546	23438
122	3R	15	1464	1.332527160645	643	1.088683605194	FBgn0037213	263	FBgn0037213	263
123	2L	1517005	1518744	1.328464508057	1517871	1.116468048096	FBgn0001174	313	FBgn0001174	313
124	X	2284587	2287828	1.327208518982	2286910	1.233228459078	FBgn0001150	1791	FBgn0001150	1791
125	3R	2629912	2631307	1.326056957245	2630582	0.975616157055	FBgn0082182	4674	FBgn0082182	4674
126	3R	2673298	2674612	1.321773052216	2673952	0.997814010171	FBgn0003339	1934	FBgn0001077	16094
127	3L	4737576	4739409	1.317083358765	4738566	1.223899006844	FBgn0035572	310	FBgn0035570	47863
128	X	255967	257414	1.308868408203	256626	1.01221668019	FBgn0004170	3744	FBgn0004170	3744
129	2L	2369981	2371417	1.301814079285	2370674	1.219711720943	FBgn0031417	850	FBgn0028485	5339
130	3L	18558480	18559257	1.296335697174	18558892	1.089697491039	FBgn0003683	132	FBgn0036800	29061
131	2R	20315440	20317355	1.294939994812	20316378	1.23009075838	FBgn0000157	6052	FBgn0050423	67058
132	3R	24897418	24900430	1.294345855713	24897991	1.012572824955	FBgn0039632	9110	FBgn0039633	24718
133	3R	2569564	2571471	1.289877891541	2570802	1.018155827242	FBgn0004054	940	FBgn0004054	940
134	2L	19333235	19335122	1.287127971649	19334201	1.029192388058	FBgn0024245	24952	FBgn0024245	24952
135	2L	14435574	14437143	1.286791324615	14436406	1.090252147001	FBgn0028871	11275	FBgn0005771	54456
136	3L	13030329	13031673	1.28676700592	13030880	1.049949918474	FBgn0036343	4461	FBgn0036342	9909
137	3L	13351374	13353722	1.286558151245	13352103	1.225726520314	FBgn0036349	429	FBgn0036349	429
138	2L	8831676	8833536	1.280174732208	8832672	1.134606149462	FBgn0029123	7047	FBgn0029123	7047
139	X	6884909	6887082	1.279170513153	6885942	1.174630292257	FBgn0029931	98	FBgn0029931	98
140	3R	2579058	2581883	1.274611949921	2580096	1.148428355946	FBgn0004053	175	FBgn0004053	175
141	2L	15320140	15322790	1.270155906677	15322114	1.085554250081	FBgn0041103	6279	FBgn0001981	7679
142	3R	8207338	8209121	1.265962600708	8208148	1.015830881455	FBgn0038028	264	FBgn0038028	264
143	3L	18261157	18262536	1.265468597412	18261897	1.153174344231	FBgn0036784	2260	FBgn0011706	101765
144	2R	19146273	19147598	1.263398170471	19147038	0.911242246628	FBgn0004795	6826	FBgn0016762	54560
145	2R	20171344	20174343	1.262695789337	20173376	1.105292320251	FBgn0035046	1351	FBgn0035046	1351
146	2R	2084401	2086259	1.256404876709	2085348	1.038499776055	FBgn0033076	27443	FBgn0041145	36970
147	3L	9464886	9466141	1.254607200623	9465366	0.79081698025	FBgn0052037	775	FBgn0036005	3652
148	3R	7600422	7601867	1.251424312592	7601126	0.953412841348	FBgn0011471	3700	FBgn0011471	3700
149	2L	3821528	3823100	1.25042963028	3822138	1.033017516136	FBgn0003430	3542	FBgn0003430	3542
150	3R	2774235	2775696	1.248707771301	2775013	0.940367762248	FBgn0051488	8443	FBgn0001077	84967
151	3R	12351231	12353306	1.248240470886	12352143	1.027508679558	FBgn0038441	12971	FBgn0027053	56320
152	3L	21079203	21080739	1.246171951294	21079650	1.188830635764	FBgn0037051	9768	FBgn0037051	9768
153	X	2991569	2993283	1.244904518127	2992402	0.915463626385	FBgn0004647	1374	FBgn0004647	1374
154	3R	16398738	16401322	1.244453430176	16399791	1.045171288883	FBgn0038806	2939	FBgn0038805	2950
155	3R	12746389	12747906	1.23752117157	12747161	1.114770777085	FBgn0051270	2346	FBgn0082171	65124
156	2R	16366135	16367854	1.235653400421	16366988	1.189018530004	FBgn0034554	6695	FBgn0016984	26992
157	2R	6714328	6715765	1.233791351318	6714995	0.961272407981	FBgn0033582	20125	FBgn0033590	37595
158	2L	2154587	2156724	1.229206562042	2155782	1.035399317741	FBgn0031393	22	FBgn0031393	22
159	3L	21231781	21233454	1.228971481323	21232563	0.946994669297	FBgn0000551	919	FBgn0037066	12659
160	3R	12589376	12590502	1.22892999649	12589842	0.806405842304	FBgn0020556	9069	FBgn0020556	9069
161	3R	16674372	16675898	1.226402759552	16674976	0.944513916969	FBgn0038834	1295	FBgn0038834	1295
162	2R	9825711	9828422	1.224439620972	9827574	1.064826071262	FBgn0033921	10358	FBgn0033922	13115
163	3R	7396413	7398076	1.219378471375	7397358	0.968119800091	FBgn0025701	2386	FBgn0037920	48455
164	3R	465111	466776	1.217489242554	465896	0.891885439555	FBgn0037261	1377	FBgn0037261	1377
165	2R	8705593	8707309	1.211067199707	8706517	1.131596228656	FBgn0028991	536	FBgn0028991	536
166	X	16442430	16443981	1.21059513092	16443100	1.134372150197	FBgn0025743	1549	FBgn0015615	15734
167	2R	3640836	3642265	1.206302165985	3641405	0.910544991493	FBgn0033267	1740	FBgn0033267	1740
168	3L	12646371	12647746	1.205309867859	12647064	0.980681955814	FBgn0014343	20631	FBgn0036306	81640
169	2R	10134836	10136284	1.204540252686	10135624	1.114647416507	FBgn0033948	551	FBgn0033948	551
170	X	19054242	19055529	1.203370094299	19054920	1.058927536011	FBgn0031001	359	FBgn0031001	359
171	3L	20562471	20564503	1.202785491943	20563410	1.134940596188	FBgn0037014	7661	FBgn0001320	65794
172	3R	6178084	6179515	1.196313381195	6178785	0.96808831832	FBgn0015396	2879	FBgn0015396	2879
173	2R	8292258	8293895	1.190752983093	8293088	0.975821495056	FBgn0003326	3363	FBgn0003326	3363
174	2R	11380351	11381905	1.188516139984	11381262	1.055958366394	FBgn0050085	2746	FBgn0050085	2746
175	2L	7047988	7049740	1.183869361877	7048889	1.094613916734	FBgn0051630	6422	FBgn0051630	6422
176	2L	1410064	1412215	1.181529998779	1411443	1.039185714722	FBgn0002543	9006	FBgn0002543	9006
177	3R	11814495	11816045	1.181344985962	11815182	1.034074110143	FBgn0003507	3259	FBgn0003507	3259
178	3L	15666352	15667630	1.177024841309	15667062	0.918287165025	FBgn0041160	1954	FBgn0041160	1954
179	X	15590128	15591318	1.176675319672	15590758	0.981954693794	FBgn0030684	453	FBgn0030676	23328
180	3R	6047834	6049166	1.175489425659	6048416	0.838731821846	FBgn0037797	64	FBgn0037797	64
181	2L	8275562	8276888	1.172698974609	8276133	0.838081696454	FBgn0011902	14594	FBgn0011902	14594
182	3R	7953893	7955384	1.172613143921	7954582	1.112664222717	FBgn0037992	663	FBgn0037992	663
183	2R	20307774	20309358	1.171189785004	20308618	0.993128299713	FBgn0035069	2220	FBgn0050423	74818
184	3R	7176609	7179501	1.169512271881	7177469	0.887219036327	FBgn0026064	1102	FBgn0026064	1102
185	3R	16422602	16424467	1.166240692139	16423666	1.037872731686	FBgn0023097	4781	FBgn0023097	4781
186	3L	20335858	20337433	1.163908958435	20336768	1.036174886367	FBgn0028978	1319	FBgn0028978	1319
187	2L	7289117	7290420	1.163660049438	7289809	0.852550899281	FBgn0031901	7276	FBgn0004009	17352
188	X	9588665	9590110	1.163328170776	9589408	0.948961331294	FBgn0020378	8772	FBgn0000233	49999
189	2R	10866598	10868269	1.163234233856	10867503	1.066198012408	FBgn0034013	2486	FBgn0000996	28320
190	3L	17520422	17521943	1.159184455872	17521135	1.021483140833	FBgn0025455	1912	FBgn0025455	1912
191	3R	19705212	19706839	1.158185005188	19706016	0.99409788847	FBgn0025574	9781	FBgn0025574	9781
192	3L	20627396	20629303	1.154727935791	20628472	1.078823506832	FBgn0001320	732	FBgn0001320	732
193	2R	12465102	12466541	1.152093887329	12465931	0.906943826114	FBgn0053456	745	FBgn0053456	745
194	3R	12076449	12077873	1.149218082428	12077152	0.917886316776	FBgn0040237	12658	FBgn0011253	21024
195	3R	4666714	4668429	1.147752761841	4667487	0.943035125732	FBgn0037638	17355	FBgn0011966	20115
196	2R	20614608	20616200	1.146824836731	20615088	1.098681926727	FBgn0050430	21944	FBgn0001148	45508
197	3L	2465937	2467273	1.142748832703	2466536	0.866842045504	FBgn0035344	4511	FBgn0035346	5815
198	2L	15474977	15476610	1.140558719635	15475702	0.977445546319	FBgn0003448	1504	FBgn0003448	1504
199	2R	16866561	16867826	1.139756202698	16867258	0.827428936958	FBgn0000395	7265	FBgn0000395	7265
200	2R	9944962	9946591	1.132483005524	9945835	0.996259331703	FBgn0013725	1363	FBgn0013725	1363
201	2R	18713564	18715511	1.129946231842	18714374	1.058028817177	FBgn0034834	4765	FBgn0003062	132054
202	3R	17469449	17471154	1.129556655884	17470473	1.020402235143	FBgn0011766	15654	FBgn0046832	22227
203	3R	2488352	2489752	1.126390457153	2489090	0.879617849986	FBgn0024912	3268	FBgn0026567	5486
204	3R	16116438	16117797	1.123254776001	16117094	0.90241342783	FBgn0028386	1894	FBgn0028386	1894
205	X	4301390	4302693	1.122787475586	4302013	0.876536537619	FBgn0000179	43920	FBgn0029714	95191
206	3L	5594286	5595904	1.122082233429	5594942	1.058787233689	FBgn0035625	9988	FBgn0035625	9988
207	3R	19974704	19976154	1.118834018707	19975587	0.835949838161	FBgn0046322	317	FBgn0013343	44122
208	3L	13802096	13803474	1.115917205811	13802893	0.939255650838	FBgn0036380	4606	FBgn0036386	91363
209	3R	915076	916861	1.1156873703	916051	1.007035816417	FBgn0010313	3643	FBgn0010313	3643
210	2R	3110741	3112222	1.112451076508	3111577	0.971788799061	FBgn0004243	9645	FBgn0004243	9645
211	2R	2950651	2951849	1.111382007599	2951114	1.025714354082	FBgn0033169	1392	FBgn0033179	27430
212	2R	8495588	8497331	1.104545116425	8496535	0.917227857253	FBgn0005624	361	FBgn0005624	361
213	X	9341668	9343022	1.102223396301	9342503	0.869545519352	FBgn0030133	2839	FBgn0030136	57337
214	X	15457855	15459540	1.094290733337	15458794	0.789474995931	FBgn0003463	1683	FBgn0003463	1683
215	2L	22138598	22140183	1.092643260956	22139288	0.924595832825	FBgn0032978	9605	FBgn0032979	17466
216	3R	18614215	18615701	1.091149330139	18615096	0.837497770786	FBgn0039026	4890	FBgn0039013	62474
217	2L	11070764	11071914	1.090816497803	11071405	0.753870785236	FBgn0032335	344	FBgn0032335	344
218	3R	177499	178726	1.089702606201	177993	0.883015360151	FBgn0001204	5621	FBgn0001204	5621
219	2R	3561339	3562838	1.086671829224	3562085	0.965822908613	FBgn0033252	15279	FBgn0021814	29763
220	3L	18553143	18554386	1.084438323975	18554076	1.138682460785	FBgn0036791	54	FBgn0036800	33877
221	2R	16414647	16415849	1.079984664917	16415236	0.852714657784	FBgn0034560	2050	FBgn0034565	70583
222	3L	5809534	5810714	1.078516960144	5810012	0.772214440738	FBgn0003984	9549	FBgn0035640	22982
223	3R	25341836	25343280	1.072833061218	25342596	0.909508985632	FBgn0039669	1029	FBgn0040623	25780
224	X	6877065	6878354	1.071855068207	6877657	0.819800545188	FBgn0029930	1158	FBgn0029931	8187
225	3L	20555970	20557949	1.069042205811	20557184	0.8839598824	FBgn0001323	2807	FBgn0001320	72020
226	3R	17978321	17979623	1.067239284515	17979085	0.779047250748	FBgn0053335	11655	FBgn0053335	11655
227	2L	15738268	15739905	1.06169462204	15739173	0.862805247307	FBgn0010382	4911	FBgn0003936	8438
228	2R	9081536	9084268	1.058129310608	9083010	0.975765811072	FBgn0033857	7126	FBgn0033856	8558
229	2L	867149	868666	1.056301116943	867855	0.910465921674	FBgn0029095	497	FBgn0020305	2056
230	3R	9796541	9798748	1.05615901947	9797294	0.896601115956	FBgn0015270	6655	FBgn0038196	64593
231	X	3682597	3683736	1.053943634033	3683118	0.758003571454	FBgn0000542	1785	FBgn0000542	1785
232	3L	21000574	21002036	1.053170681	21001462	0.840503633022	FBgn0053285	21381	FBgn0037044	39726
233	3L	14937555	14939127	1.05136680603	14938486	0.907270487617	FBgn0000216	558	FBgn0000216	558
234	2L	3079953	3081043	1.051315784454	3080401	0.744932889938	FBgn0027571	23786	FBgn0003934	31700
235	X	18725295	18726490	1.046640396118	18725930	0.860751152039	FBgn0030974	1640	FBgn0030974	1640
236	X	15480022	15481748	1.045921802521	15480846	0.977112515767	FBgn0030663	2618	FBgn0003463	20369
237	3L	4794995	4796429	1.043296813965	4795775	0.997391981237	FBgn0042131	7522	FBgn0035570	105072
238	2L	6724316	6725673	1.042039871216	6724969	0.879162676194	FBgn0046704	1062	FBgn0025777	1614
239	3L	5737645	5739322	1.039753913879	5738501	0.983657444225	FBgn0065079	189	FBgn0065079	189
240	2L	11452039	11453355	1.039039611816	11452757	0.880808605867	FBgn0004579	7154	FBgn0004579	7154
241	2L	18876188	18877656	1.038546562195	18876911	0.891679942608	FBgn0003896	274	FBgn0032717	41315
242	3L	8984208	8985495	1.038469791412	8984693	0.82359083961	FBgn0035955	895	FBgn0035954	5548
243	3R	4293021	4294261	1.035018920898	4293720	0.72908076118	FBgn0051369	24173	FBgn0040529	126957
244	2R	18014354	18015716	1.034622192383	18015003	0.840156428019	FBgn0034735	15207	FBgn0022986	91879
245	2L	9447940	9450376	1.034032821655	9449457	0.944180997213	FBgn0053723	8717	FBgn0002973	11944
246	2L	7299317	7300624	1.033943653107	7299935	0.841431045532	FBgn0004009	7226	FBgn0004009	7226
247	2L	18774329	18775757	1.033185005188	18775082	0.996700286865	FBgn0045852	3151	FBgn0032717	60514
248	2R	18309454	18310651	1.025785446167	18310193	0.743067085743	FBgn0011211	3557	FBgn0011211	3557
249	3L	15473893	15475456	1.025325775146	15474567	0.908581733704	FBgn0028377	137	FBgn0028377	137
250	2L	597037	598445	1.022500991821	597703	0.867626488209	FBgn0010323	3016	FBgn0031267	23471
251	X	5340576	5341826	1.022268772125	5341148	0.815606176853	FBgn0029769	138	FBgn0029771	21350
252	X	237959	239319	1.015838623047	238624	0.735360594357	FBgn0000022	11771	FBgn0000022	11771
253	2L	19336691	19338146	1.014310836792	19337491	0.839664739721	FBgn0024245	21662	FBgn0024245	21662
254	3R	22081484	22083222	1.014003753662	22082183	0.766506251167	FBgn0000064	5130	FBgn0039406	197198
255	3R	283413	284937	1.012887954712	284165	0.943851025899	FBgn0051522	5129	FBgn0037250	24434
256	3R	4801141	4802479	1.012589454651	4801718	0.86730414629	FBgn0037646	4925	FBgn0022347	16949
257	3R	24684756	24685595	1.012371063232	24685445	0.619941344628	FBgn0028373	530	FBgn0028373	530
258	2R	2996457	2999026	1.009072303772	2997893	0.959127108256	FBgn0015930	3783	FBgn0015930	3783
259	3R	21020101	21021392	1.008962631226	21020812	0.898772557576	FBgn0039288	470	FBgn0039288	470
260	3R	1037171	1038710	1.004590034485	1038038	0.816860795021	FBgn0000340	5109	FBgn0000340	5109
261	2L	9582833	9584277	0.999557495117	9583747	0.755553245544	FBgn0014179	2005	FBgn0015393	116087
262	2L	18870636	18871878	0.996902942657	18871272	0.82209962957	FBgn0003896	5913	FBgn0032717	35676
263	3R	881260	882530	0.996514320374	881876	0.82055914402	FBgn0010313	30532	FBgn0010313	30532
264	3R	18954868	18956465	0.995315074921	18955677	0.966364636141	FBgn0051457	1971	FBgn0051457	1971
265	3L	14934451	14935779	0.995303630829	14935161	0.827192643109	FBgn0026320	555	FBgn0026320	555
266	3L	21382796	21384052	0.994688034058	21383480	0.810741985545	FBgn0033583	3817	FBgn0014143	26917
267	3L	15989907	15991391	0.99453163147	15990629	0.867896616459	FBgn0044028	1890	FBgn0044028	1890
268	3R	2635212	2637062	0.994504451752	2636086	0.946711371927	FBgn0046833	790	FBgn0046833	790
269	X	3253337	3254712	0.994087219238	3253908	0.77826017492	FBgn0029657	4338	FBgn0000472	24569
270	3R	6442872	6445099	0.993172168732	6443710	0.881015121937	FBgn0001235	20676	FBgn0001235	20676
271	2L	221746	223676	0.991781234741	222864	0.775111422819	FBgn0031235	9650	FBgn0031235	9650
272	3L	18183389	18184465	0.98840045929	18184076	0.671420156956	FBgn0036782	16978	FBgn0020300	79413
273	2R	7497784	7499041	0.987103462219	7498471	0.826609253883	FBgn0053145	388	FBgn0011704	2879
274	3R	11474938	11476357	0.986896038055	11475820	0.810986328125	FBgn0053207	16088	FBgn0053207	16088
275	3L	17730386	17731408	0.986307144165	17730853	0.667326254003	FBgn0036752	1441	FBgn0036761	80906
276	X	3706139	3708070	0.986151695251	3707468	0.802599794724	FBgn0019661	456	FBgn0019661	456
277	2R	7970546	7971896	0.98517036438	7971190	0.932043790817	FBgn0010238	2092	FBgn0010238	2092
278	3R	15756114	15757779	0.983298301697	15757105	0.921801143222	FBgn0038753	2788	FBgn0021776	3737
279	3R	3358990	3359893	0.982836723328	3359402	0.651979955037	FBgn0015573	2845	FBgn0003885	3025
280	3L	13050948	13052215	0.981687545776	13051641	0.849072344163	FBgn0036345	9595	FBgn0036342	30670
281	3R	8470704	8472271	0.981258392334	8471544	0.873164401335	FBgn0038071	2238	FBgn0038071	2238
282	2R	4154909	4156311	0.981028556824	4155647	0.783251257504	FBgn0003892	5801	FBgn0003892	5801
283	3L	9342135	9343391	0.97694683075	9342723	0.802006530762	FBgn0035981	1450	FBgn0035981	1450
284	3L	21999331	22001529	0.976670265198	21999857	0.848600268364	FBgn0037149	117	FBgn0037149	117
285	3R	9726807	9728041	0.974117279053	9727429	0.777021744672	FBgn0000576	152	FBgn0000576	152
286	3L	3495119	3496376	0.972172737122	3495790	0.752852159388	FBgn0001254	419	FBgn0001254	419
287	2R	20525693	20526753	0.968696594238	20526182	0.693367284887	FBgn0004055	6532	FBgn0005634	7109
288	3L	5108612	5110454	0.966036319733	5109534	0.906187236309	FBgn0035592	646	FBgn0035602	230898
289	3L	3290698	3292104	0.965937614441	3291286	0.836758494377	FBgn0035432	4032	FBgn0035436	11803
290	3R	9118612	9119915	0.963131904602	9119257	0.86588898827	FBgn0038134	337	FBgn0038134	337
291	2R	2039131	2040528	0.962691307068	2039897	0.879594017478	FBgn0010347	25825	FBgn0041145	82421
292	3L	7882912	7884693	0.961873054504	7883420	0.754030059366	FBgn0003041	2478	FBgn0003041	2478
293	X	10608852	10609826	0.960738182068	10609349	0.661607424418	FBgn0052675	105	FBgn0052672	4204
294	2R	15200993	15202186	0.960101604462	15201590	0.806063932531	FBgn0034467	1351	FBgn0015949	16907
295	3L	18103979	18105142	0.958906650543	18104495	0.817384551553	FBgn0020300	168	FBgn0020300	168
296	2L	2754070	2755836	0.958253383636	2755294	0.742295742035	FBgn0031453	2495	FBgn0031453	2495
297	3L	5565474	5567006	0.957773208618	5566064	0.798148208194	FBgn0003486	460	FBgn0003486	460
298	3L	680536	682009	0.95343208313	681374	0.855389258441	FBgn0035157	1301	FBgn0035156	4927
299	2R	6970791	6972331	0.95334815979	6971756	0.876198351383	FBgn0000581	3632	FBgn0000581	3632
300	3R	18882378	18883753	0.952919483185	18883159	0.943829536438	FBgn0039045	109	FBgn0051457	70547
301	2L	3607883	3609635	0.951498031616	3609042	0.812788367271	FBgn0002985	2294	FBgn0002985	2294
302	3L	19000798	19002111	0.94841003418	19001360	0.836505721597	FBgn0002945	9230	FBgn0002945	9230
303	X	18142581	18144041	0.944389343262	18143283	0.953611075878	FBgn0004956	1521	FBgn0004956	1521
304	3R	15175379	15177108	0.944231987	15176316	0.925968114068	FBgn0038697	24155	FBgn0000463	24381
305	2R	18197190	18199424	0.943404197693	18197872	0.847259223461	FBgn0020257	1317	FBgn0020257	1317
306	2R	7724547	7725360	0.942580699921	7725207	0.651421720331	FBgn0020377	1925	FBgn0020377	1925
307	2L	1421367	1422603	0.940186977386	1421957	0.817630150739	FBgn0002543	1508	FBgn0002543	1508
308	3L	736704	737989	0.93976688385	737398	0.755663335323	FBgn0000575	4460	FBgn0000575	4460
309	3L	16975318	16977076	0.938947200775	16976114	0.846272706985	FBgn0036685	5325	FBgn0025582	223866
310	3L	7111515	7112977	0.938618659973	7112181	0.790075659752	FBgn0023001	3716	FBgn0002775	12711
311	2L	15329159	15330227	0.93853187561	15329591	0.65279519558	FBgn0001981	202	FBgn0001981	202
312	3R	9467978	9469123	0.938149929047	9468597	0.765014529228	FBgn0053328	2407	FBgn0053328	2407
313	X	8621438	8622960	0.937081336975	8622162	0.95344285404	FBgn0026411	28849	FBgn0030061	61975
314	3L	19527220	19528762	0.936282157898	19527877	0.810607910156	FBgn0067680	2522	FBgn0067680	2522
315	2L	12010042	12011912	0.93482542038	12010934	0.830243527889	FBgn0014019	2558	FBgn0032390	20970
316	2L	7137840	7139136	0.934574127197	7138502	0.818586742177	FBgn0031889	4819	FBgn0031886	72669
317	3R	951145	952410	0.934476852417	951865	0.823517855476	FBgn0037293	1945	FBgn0010313	39457
318	2L	20755382	20756929	0.93199634552	20756100	0.742249679565	FBgn0000251	2228	FBgn0000986	33592
319	3R	9230538	9232831	0.929154396057	9232227	0.735990464687	FBgn0038151	493	FBgn0038150	1637
320	3L	14243451	14244797	0.925443649292	14244127	0.848585970262	FBgn0001085	4521	FBgn0036415	60959
321	3R	19140656	19141882	0.922395706177	19141107	0.76032963921	FBgn0039071	25196	FBgn0002622	43418
322	3L	15197738	15198913	0.921227455139	15198293	0.780882263184	FBgn0029114	2607	FBgn0029114	2607
323	2L	12723437	12724872	0.921224594116	12724180	0.798717916012	FBgn0032455	2342	FBgn0032445	31157
324	2L	4280642	4282671	0.919672966003	4281187	0.844095622792	FBgn0031592	1897	FBgn0003941	53545
325	3L	4215576	4216631	0.919060230255	4216103	0.72174012661	FBgn0001257	3576	FBgn0011692	10165
326	2L	1067577	1068872	0.915111541748	1068190	0.868177638334	FBgn0003310	9621	FBgn0003310	9621
327	3L	8162926	8164219	0.915030002594	8163556	0.753409273484	FBgn0035851	1663	FBgn0035851	1663
328	2L	5979068	5980898	0.91490983963	5980353	0.753101461074	FBgn0000308	672	FBgn0000308	672
329	3R	12331889	12333537	0.914791584015	12332632	0.821437954903	FBgn0028381	5238	FBgn0027053	36809
330	2R	13651530	13652792	0.914556980133	13652068	0.793824005127	FBgn0003044	1776	FBgn0003044	1776
331	X	13618111	13619102	0.914463996887	13618584	0.729405462742	FBgn0053174	898	FBgn0030522	2134
332	3L	19047949	19049127	0.913366794586	19048621	0.714481830597	FBgn0036844	3060	FBgn0036844	3060
333	3L	13068971	13070804	0.912563323975	13069488	0.680510222912	FBgn0052118	2710	FBgn0010452	18732
334	3L	8976249	8977239	0.912053108215	8976656	0.652614369112	FBgn0035954	2489	FBgn0035954	2489
335	3R	7203820	7204990	0.911247730255	7204535	0.821496725082	FBgn0004595	6025	FBgn0026064	28168
336	3L	17380754	17381914	0.909165859222	17381351	0.729992210865	FBgn0027660	5420	FBgn0027660	5420
337	3L	189859	190749	0.908636569977	190334	0.644681481754	FBgn0035109	610	FBgn0035110	5885
338	2R	7131433	7133234	0.906421661377	7132610	0.735429875991	FBgn0033636	872	FBgn0033636	872
339	3R	9526070	9527377	0.904860019684	9526635	0.783179879189	FBgn0028487	75	FBgn0038168	13703
340	2L	8386543	8388507	0.904832363129	8387512	0.882393556483	FBgn0041717	2212	FBgn0032036	3045
341	3R	4030926	4032201	0.903740882874	4031428	0.787792710697	FBgn0053779	884	FBgn0037554	27801
342	2L	14429448	14431908	0.903625965118	14429921	0.702573180199	FBgn0028871	4790	FBgn0005771	60941
343	2R	16118650	16119899	0.903461456299	16119390	0.737590014935	FBgn0046816	1554	FBgn0046816	1554
344	2L	8521359	8522315	0.903268814087	8521936	0.625457202687	FBgn0016122	37	FBgn0029004	6682
345	3L	679032	680160	0.903203964233	679553	0.74988243315	FBgn0035156	3106	FBgn0035156	3106
346	3L	4391000	4392166	0.902837753296	4391619	0.740511782029	FBgn0035542	1875	FBgn0035541	3050
347	2L	4123412	4124396	0.8997631073	4123883	0.696152518777	FBgn0014033	2162	FBgn0000547	92504
348	2R	2130242	2131364	0.898088932037	2130707	0.707068026066	FBgn0053919	5683	FBgn0040673	5881
349	2L	4686798	4688062	0.895546913147	4687329	0.703311475118	FBgn0031621	184	FBgn0031621	184
350	X	2242510	2243751	0.894237518311	2243047	0.779735120138	FBgn0040387	773	FBgn0001150	42072
351	X	20557183	20558564	0.892811775208	20557897	0.809507818783	FBgn0031130	1272	FBgn0003300	52780
352	3L	2421423	2423027	0.892323493958	2422246	0.802408218384	FBgn0052306	24716	FBgn0053231	26442
353	X	7905919	7907108	0.890995979309	7906538	0.791165649891	FBgn0004656	134	FBgn0004656	134
354	3L	19616141	19617241	0.889929771423	19616743	0.693573888143	FBgn0022774	1635	FBgn0029094	32592
355	3R	6493337	6494468	0.889918804169	6493966	0.747086405754	FBgn0037818	8926	FBgn0001235	29580
356	2L	15727012	15728319	0.888208866119	15727690	0.76143437624	FBgn0010382	16394	FBgn0003936	19921
357	2L	12665687	12666880	0.886454105377	12666277	0.704017043114	FBgn0032442	2892	FBgn0032445	26746
358	2R	2111865	2113313	0.885575294495	2112699	0.782409275279	FBgn0033076	92	FBgn0041145	9619
359	2R	5588691	5589892	0.884925842285	5589295	0.834952915416	FBgn0033483	883	FBgn0033483	883
360	X	22195327	22196655	0.883753299713	22195746	0.764167525552	FBgn0000719	137163	FBgn0031186	537761
361	3L	15278027	15279173	0.882468223572	15278569	0.749245138729	FBgn0036493	8941	FBgn0036494	23390
362	3R	19077051	19078378	0.88015460968	19077779	0.743576791551	FBgn0039066	513	FBgn0039066	513
363	3R	10477926	10479051	0.879488945007	10478559	0.739611120785	FBgn0026578	2864	FBgn0026578	2864
364	3R	851420	852730	0.879205703735	852345	0.800084710121	FBgn0037292	37871	FBgn0010313	60063
365	X	2264353	2265268	0.878395080566	2264747	0.756269812584	FBgn0040385	2308	FBgn0001150	20372
366	3L	22069437	22071000	0.877901554108	22070206	0.777698338032	FBgn0037153	249	FBgn0000100	60323
367	3R	8896269	8898702	0.877696990967	8896808	0.686753204891	FBgn0004666	13327	FBgn0003308	38549
368	X	10338306	10339781	0.876444816589	10339054	0.756322636324	FBgn0052680	99	FBgn0052680	99
369	X	7737477	7738705	0.871437549591	7738007	0.695955220391	FBgn0029971	1025	FBgn0029971	1025
370	3L	16740038	16741867	0.871071815491	16741218	0.776336557725	FBgn0036660	3756	FBgn0036660	3756
371	3R	1497318	1498623	0.870853424072	1498056	0.746042728424	FBgn0037363	2621	FBgn0037363	2621
372	3R	26256657	26258372	0.869717597961	26257488	0.689093768597	FBgn0039769	298	FBgn0039767	3490
373	2L	8841145	8842465	0.867175102234	8841999	0.684441510369	FBgn0029123	16374	FBgn0029123	16374
374	3L	6469442	6470754	0.866453647614	6469990	0.800983556112	FBgn0020251	313	FBgn0020251	313
375	2R	8473636	8475128	0.865346431732	8474196	0.727141604704	FBgn0033787	4733	FBgn0004512	11945
376	4	328523	329729	0.86460018158	329177	0.697353811825	FBgn0026777	830	FBgn0026777	830
377	3L	3020444	3021769	0.86381149292	3021048	0.767115783691	FBgn0035388	2318	FBgn0035388	2318
378	X	3953321	3954642	0.863478183746	3953887	0.847484756919	FBgn0026084	2535	FBgn0000221	4306
379	2R	14189615	14190251	0.863104343414	14189667	0.757218599319	FBgn0023214	1272	FBgn0023214	1272
380	3R	22456646	22457709	0.8623919487	22457256	0.675937428194	FBgn0039441	339	FBgn0039449	85851
381	3R	23101602	23102771	0.862113952637	23102257	0.768855487599	FBgn0046247	1828	FBgn0039505	2831
382	2L	21177909	21178939	0.861830711365	21178315	0.691189885139	FBgn0011829	8023	FBgn0003930	24456
383	2R	17052566	17054269	0.860740661621	17053198	0.803806697621	FBgn0050283	5043	FBgn0010415	64448
384	3R	24399731	24400890	0.860024452209	24400355	0.65562915802	FBgn0000659	10450	FBgn0000659	10450
385	3L	727451	728411	0.857721328735	727947	0.665113505195	FBgn0052482	621	FBgn0000575	4991
386	3L	12125771	12126559	0.855884552002	12125819	0.790443950229	FBgn0052099	2599	FBgn0036258	5757
387	2L	12662433	12663546	0.854192256927	12662846	0.662550449371	FBgn0004394	5017	FBgn0032445	30177
388	2R	6093212	6095681	0.851802825928	6095037	0.737997770309	FBgn0004399	25320	FBgn0004399	25320
389	3L	13967592	13968721	0.851621627808	13968079	0.726672284743	FBgn0036398	671	FBgn0036397	940
390	2R	3471015	3472108	0.851077079773	3471681	0.701365025838	FBgn0033241	159	FBgn0033241	159
391	X	438918	441667	0.849925994873	441105	0.751383364201	FBgn0003986	6758	FBgn0003986	6758
392	2R	14314486	14315522	0.84857749939	14315104	0.714495318277	FBgn0010651	3486	FBgn0010651	3486
393	3L	8426135	8427271	0.847941398621	8426681	0.709672254675	FBgn0010825	2418	FBgn0010825	2418
394	2L	10058326	10059455	0.846895694733	10058955	0.768779635429	FBgn0032178	1942	FBgn0011823	2049
395	2R	15586754	15588193	0.846826076508	15587384	0.846388255849	FBgn0004364	38990	FBgn0004364	38990
396	3L	14141462	14143080	0.845599651337	14142345	0.840098717633	FBgn0000411	1534	FBgn0000411	1534
397	2L	19322782	19323799	0.843520641327	19323411	0.622921705246	FBgn0032769	27176	FBgn0024245	35742
398	3R	2934016	2935051	0.843437194824	2934576	0.650393261629	FBgn0014863	8877	FBgn0003884	22316
399	2R	1703203	1704455	0.842681884766	1703842	0.768649220467	FBgn0033068	447	FBgn0033068	447
400	2L	1507666	1508904	0.842514038086	1508283	0.734519064426	FBgn0031344	5380	FBgn0031345	9155
401	3L	6794611	6795962	0.841536521912	6795198	0.796083748341	FBgn0003995	31091	FBgn0035714	68338
402	2R	20576695	20577766	0.841077804565	20577267	0.65640522452	FBgn0050198	6338	FBgn0001148	7687
403	2R	17220467	17221420	0.840676307678	17221009	0.642281588386	FBgn0004362	96	FBgn0004362	96
404	3R	671786	672527	0.83939409256	671835	0.687586307526	FBgn0003002	6700	FBgn0003002	6700
405	3L	4615243	4616424	0.838341712952	4615968	0.764472782612	FBgn0035563	332	FBgn0035562	4919
406	3R	165929	167144	0.8378033638	166484	0.708645876716	FBgn0037236	1197	FBgn0001204	5888
407	2L	2380717	2381413	0.836735725403	2381333	0.630555576748	FBgn0031421	193	FBgn0028485	15998
408	2L	18364921	18365789	0.83584022522	18365740	0.717572000292	FBgn0011559	10785	FBgn0004413	73426
409	3L	682297	683835	0.834811210632	683200	0.820698177113	FBgn0035157	525	FBgn0035156	6753
410	2R	16115197	16116248	0.834597110748	16115740	0.701942387749	FBgn0050153	4028	FBgn0046816	5204
411	2R	18853375	18854579	0.833917140961	18853988	0.627717971802	FBgn0034846	247	FBgn0034846	247
412	2L	15037869	15038623	0.831735610962	15038504	0.674218257268	FBgn0004837	3079	FBgn0010422	18178
413	2R	4152483	4153532	0.827172279358	4152986	0.693382143974	FBgn0003892	8462	FBgn0003892	8462
414	2R	15580768	15581977	0.827039718628	15581486	0.683586569393	FBgn0004364	44888	FBgn0004364	44888
415	X	5362139	5363296	0.826679229736	5362687	0.659381798335	FBgn0029771	189	FBgn0029771	189
416	3R	17614974	17615766	0.825951099396	17615191	0.63092312446	FBgn0003867	6935	FBgn0004493	117719
417	2R	2325355	2326356	0.824028015137	2325805	0.660046016469	FBgn0033107	1068	FBgn0033107	1068
418	3R	11243215	11244619	0.822070121765	11244012	0.785950899124	FBgn0067339	507	FBgn0067339	507
419	3L	4235716	4236566	0.821879386902	4236512	0.693672498067	FBgn0041171	1329	FBgn0041171	1329
420	2R	10461427	10462326	0.820672035217	10461848	0.656163036823	FBgn0033985	4374	FBgn0033987	16329
421	3R	17959134	17960551	0.819006443024	17959815	0.758956853081	FBgn0051163	235	FBgn0053335	30925
422	3L	22333760	22334933	0.817680358887	22334324	0.688101232052	FBgn0004449	7404	FBgn0004449	7404
423	2R	4169268	4170513	0.816495895386	4169666	0.709402084351	FBgn0050353	353	FBgn0050353	353
424	3R	3617750	3618635	0.815989017487	3618107	0.653931842131	FBgn0037517	1744	FBgn0003885	261730
425	2L	3771088	3771986	0.815328121185	3771938	0.721972995334	FBgn0004893	232	FBgn0003430	53742
426	2L	13211131	13212202	0.813856124878	13211832	0.693721684543	FBgn0032483	18	FBgn0032483	18
427	3L	732513	733582	0.813556194305	733150	0.696474972893	FBgn0000575	212	FBgn0000575	212
428	2L	18106447	18107302	0.812073707581	18106850	0.66831667283	FBgn0032665	3762	FBgn0041184	41489
429	3R	1450201	1451181	0.8108253479	1450615	0.664891747867	FBgn0037351	429	FBgn0037351	429
430	2R	20517507	20518752	0.810130119324	20518156	0.691641078276	FBgn0005634	917	FBgn0005634	917
431	3L	13355035	13355700	0.809011459351	13355106	0.612722110748	FBgn0036351	184	FBgn0036351	184
432	3L	4266637	4267632	0.808692455292	4267160	0.651528077967	FBgn0035525	210	FBgn0035525	210
433	2R	3558035	3558961	0.805724143982	3558499	0.660848449258	FBgn0025360	15053	FBgn0021814	33349
434	2L	27795	29103	0.804443359375	28513	0.767364561558	FBgn0031209	4625	FBgn0002121	7141
435	3L	10489880	10490903	0.803842544556	10490315	0.64664255778	FBgn0052062	363	FBgn0000629	121762
436	3R	19711849	19712681	0.803016662598	19712276	0.655205190182	FBgn0025574	3521	FBgn0025574	3521
437	2R	11214301	11215350	0.802167892456	11214883	0.643434460958	FBgn0050080	1674	FBgn0010426	19940
438	3L	15106924	15107905	0.801953792572	15107399	0.642666399479	FBgn0014002	505	FBgn0029114	93501
439	3L	15010203	15011090	0.801659107208	15010557	0.631046831608	FBgn0025776	1221	FBgn0025776	1221
440	3R	176052	176793	0.800253868103	176690	0.735772826455	FBgn0001204	4318	FBgn0001204	4318
441	3L	21234013	21234821	0.799546718597	21234131	0.641378055919	FBgn0037069	298	FBgn0037066	14227
442	2R	16700196	16701378	0.799371242523	16700867	0.746009945869	FBgn0034602	288	FBgn0034599	24325
443	3R	3925983	3926964	0.798797130585	3926262	0.607569758097	FBgn0037548	516	FBgn0037550	25793
444	3L	5969930	5971070	0.795966625214	5970564	0.70317864418	FBgn0052406	597	FBgn0035656	20612
445	X	20061143	20062380	0.795850753784	20061981	0.651237996419	FBgn0015789	119	FBgn0031098	184
446	3R	16777021	16778161	0.795803070068	16777583	0.661289383383	FBgn0002921	3147	FBgn0038834	101312
447	3L	21280003	21280687	0.795517921448	21280630	0.703313403659	FBgn0037076	35	FBgn0037066	60726
448	3L	14932733	14934040	0.79466342926	14933325	0.74138843312	FBgn0026320	1281	FBgn0026320	1281
449	2R	17756247	17757175	0.79452419281	17756746	0.678254183601	FBgn0020307	5201	FBgn0013272	68498
450	2L	4999284	4999934	0.793874740601	4999757	0.642759583213	FBgn0053113	9987	FBgn0010607	28304
451	3R	26393629	26395007	0.793218135834	26394267	0.806943416595	FBgn0039787	10887	FBgn0039767	140269
452	3L	1445201	1446493	0.792309761047	1445284	0.657582177056	FBgn0004635	2040	FBgn0004635	2040
453	X	9139267	9140091	0.791840553284	9139465	0.628469785055	FBgn0002576	9595	FBgn0030122	20827
454	3R	1928664	1929659	0.791662216187	1929267	0.631552875042	FBgn0026077	2658	FBgn0003261	94966
455	2R	11405525	11406661	0.790620326996	11406208	0.670788933249	FBgn0003425	491	FBgn0003425	491
456	2R	8963226	8964053	0.789964675903	8963947	0.708265824751	FBgn0050062	1702	FBgn0050062	1702
457	2R	5998015	5998799	0.789212226868	5998764	0.622277471754	FBgn0033529	6791	FBgn0033529	6791
458	2L	278214	279037	0.788135051727	278983	0.643305354648	FBgn0003444	1395	FBgn0003444	1395
459	2R	9095659	9096452	0.787377357483	9096192	0.626989296504	FBgn0033857	6056	FBgn0033859	13364
460	3R	26283800	26285117	0.787147521973	26284564	0.750382602215	FBgn0039773	546	FBgn0039767	30566
461	2R	2893087	2894146	0.785319328308	2893444	0.610749900341	FBgn0033159	238	FBgn0033159	238
462	X	15526933	15527943	0.784501075745	15527406	0.781001897959	FBgn0030668	4036	FBgn0030671	10656
463	X	17653294	17654406	0.783706665039	17653858	0.714020560769	FBgn0030868	306	FBgn0030870	10919
464	2L	1076084	1077328	0.783571720123	1076528	0.659271184136	FBgn0003310	1283	FBgn0003310	1283
465	X	6882112	6882748	0.783302307129	6882203	0.672737884521	FBgn0029930	3388	FBgn0029931	3641
466	2R	5995365	5996319	0.782343387604	5995943	0.631922104779	FBgn0033529	3970	FBgn0033529	3970
467	3L	15676903	15677736	0.780973434448	15676962	0.641280704074	FBgn0041160	11854	FBgn0041160	11854
468	2R	17629441	17630455	0.780765533447	17629897	0.697186806623	FBgn0002715	214	FBgn0067102	46273
469	3L	20334132	20335261	0.778831005096	20334780	0.633968072779	FBgn0028978	669	FBgn0028978	669
470	3L	15664743	15665996	0.778425693512	15665271	0.720333267661	FBgn0041160	163	FBgn0041160	163
471	3L	16078620	16079641	0.77746963501	16079066	0.593352890015	FBgn0010280	543	FBgn0010280	543
472	X	10602441	10603405	0.776497840881	10602878	0.638878524303	FBgn0030230	6	FBgn0052672	10675
473	2L	19807431	19808093	0.773384571075	19807884	0.66329721971	FBgn0043022	119	FBgn0043022	119
474	2L	6048676	6049784	0.77193069458	6049311	0.71368969188	FBgn0031768	1312	FBgn0031768	1312
475	3R	15052947	15053903	0.771425247192	15053341	0.625469319961	FBgn0038690	561	FBgn0000463	98594
476	3R	6682311	6683187	0.770298957825	6682762	0.604643583298	FBgn0037844	249	FBgn0037844	249
477	2R	1701180	1701876	0.770246505737	1701269	0.747927379608	FBgn0033068	2126	FBgn0033068	2126
478	X	22039655	22040542	0.768286705017	22040160	0.605071604252	FBgn0000719	18423	FBgn0031186	382175
479	X	2255366	2256047	0.767901420593	2256002	0.810530450609	FBgn0040385	11053	FBgn0001150	29117
480	3L	4230823	4231968	0.767115592957	4231337	0.686709046364	FBgn0011692	5069	FBgn0011692	5069
481	2L	3860202	3861350	0.765902519226	3860641	0.711218160741	FBgn0031574	2040	FBgn0004567	23799
482	3L	8436382	8437446	0.764003753662	8436905	0.719802975655	FBgn0010825	12642	FBgn0010825	12642
483	3R	10920058	10920940	0.763557434082	10920298	0.620200920105	FBgn0051304	7624	FBgn0038301	119024
484	2R	12343247	12344313	0.761645793915	12343812	0.628991631901	FBgn0082172	2499	FBgn0025832	26389
485	2R	4166389	4167427	0.758727073669	4166906	0.671036243439	FBgn0050353	3113	FBgn0050353	3113
486	3L	4657959	4658838	0.758605957031	4658148	0.628919968238	FBgn0026729	1394	FBgn0035569	17438
487	3R	16671960	16673149	0.753692626953	16672637	0.697897672653	FBgn0038833	196	FBgn0038834	3634
488	3R	4672140	4672798	0.752769470215	4672350	0.603175309988	FBgn0011966	15252	FBgn0011966	15252
489	3R	21473531	21474546	0.752245903015	21474192	0.609699785709	FBgn0067682	1910	FBgn0067682	1910
490	3R	24943037	24943797	0.750836372375	24943600	0.600237332858	FBgn0039636	1490	FBgn0039633	20891
491	2L	7306924	7307579	0.750113010406	7307154	0.624081679753	FBgn0004009	7	FBgn0004009	7
492	3R	12907661	12910158	0.750020980835	12908228	0.743555910447	FBgn0038476	2277	FBgn0038476	2277
493	X	2321432	2322283	0.748827934265	2321680	0.597994995117	FBgn0040388	4479	FBgn0004050	17755
494	3L	241383	242311	0.747970581055	241887	0.645776033401	FBgn0035120	131	FBgn0035120	131
495	X	19516210	19517454	0.745160102844	19516890	0.700915145874	FBgn0043903	563	FBgn0031057	795
496	3R	1153286	1154262	0.743612766266	1153757	0.598535032833	FBgn0013576	7869	FBgn0037310	27890
497	3R	24845640	24846518	0.742847442627	24846058	0.613566286424	FBgn0039620	70	FBgn0039633	76651
498	2R	6046524	6048092	0.742810249329	6047118	0.74496308495	FBgn0005630	7957	FBgn0004399	22599
499	3R	16418968	16419866	0.741221904755	16419661	0.623208920161	FBgn0023097	776	FBgn0023097	776
500	2L	1419398	1421081	0.739995956421	1420194	0.743947646197	FBgn0002543	255	FBgn0002543	255
501	3R	4513855	4514762	0.739649295807	4514256	0.632617592812	FBgn0053325	8204	FBgn0001180	9284
502	2L	2172272	2172962	0.738758087158	2172877	0.665858459473	FBgn0000097	5872	FBgn0000097	5872
503	2L	19158057	19159102	0.734159946442	19158664	0.674670279026	FBgn0032763	18967	FBgn0032762	29309
504	2R	8462179	8462974	0.733597755432	8462696	0.600000190735	FBgn0004512	445	FBgn0004512	445
505	X	18628935	18630276	0.732959270477	18629656	0.703059028177	FBgn0001090	1960	FBgn0001090	1960
506	3L	8627081	8627740	0.732038497925	8627691	0.7130218082	FBgn0035922	4220	FBgn0001168	22015
507	3L	7961841	7962862	0.731845855713	7962420	0.619354416342	FBgn0011817	9424	FBgn0011817	9424
508	X	16791354	16792426	0.731703281403	16792002	0.642200469971	FBgn0030808	8809	FBgn0030806	15203
509	2R	13318178	13319490	0.728924274445	13318641	0.669296400888	FBgn0004586	989	FBgn0004586	989
510	3R	5738687	5739351	0.726826190948	5739252	0.666081142426	FBgn0053975	15660	FBgn0037770	72525
511	2L	6974965	6975673	0.725584030151	6975620	0.60232840644	FBgn0016978	3884	FBgn0016978	3884
512	2R	18552449	18553237	0.724751472473	18553160	0.663338756561	FBgn0003900	548	FBgn0003900	548
513	2L	19215972	19216828	0.724565505981	19216375	0.628187060356	FBgn0015380	30100	FBgn0032762	87020
514	X	19605602	19606582	0.723799705505	19606067	0.658127728631	FBgn0031070	9807	FBgn0031070	9807
515	3R	10454376	10455398	0.722810268402	10454817	0.617306933684	FBgn0013981	3356	FBgn0013981	3356
516	3R	5224471	5225416	0.722579479218	5224631	0.604133764903	FBgn0037685	719	FBgn0037686	2347
517	3R	2683080	2683970	0.721552848816	2683518	0.660967378055	FBgn0001077	6528	FBgn0001077	6528
518	3L	15480374	15481201	0.720767498016	15480825	0.60477997275	FBgn0036503	1460	FBgn0036503	1460
519	3L	11666344	11667206	0.718235492706	11667003	0.579960969778	FBgn0036193	956	FBgn0036193	956
520	3R	24581892	24582793	0.714994907379	24582332	0.612822700949	FBgn0039597	369	FBgn0005642	54728
521	2L	9987928	9989251	0.714645385742	9988717	0.719204068184	FBgn0040965	4060	FBgn0040965	4060
522	3R	2227728	2228435	0.712257385254	2228281	0.681832313538	FBgn0037443	3332	FBgn0037443	3332
523	3R	25080905	25081633	0.711454391479	25081276	0.574260652065	FBgn0003525	226	FBgn0003525	226
524	2R	17829921	17830781	0.710062980652	17830003	0.630870819092	FBgn0013272	4759	FBgn0013272	4759
525	3R	1621066	1621915	0.709936141968	1621428	0.57707343382	FBgn0037379	1002	FBgn0028690	6217
526	3L	9458878	9459567	0.709904670715	9459274	0.583541572094	FBgn0036005	2440	FBgn0036005	2440
527	2L	19153842	19154864	0.709456443787	19154238	0.63783592648	FBgn0032763	23393	FBgn0032762	24883
528	3L	16375350	16376583	0.709342002869	16376114	0.677859362434	FBgn0014163	984	FBgn0014163	984
529	3L	19525734	19526502	0.709049701691	19526356	0.596429391341	FBgn0067680	4043	FBgn0067680	4043
530	3L	664876	665767	0.70888376236	665327	0.606008708477	FBgn0035152	398	FBgn0035156	11120
531	2R	20733956	20734736	0.708772659302	20734483	0.565815380641	FBgn0001325	268	FBgn0001325	268
532	3R	19989762	19990549	0.70839881897	19990123	0.588162958622	FBgn0026598	433	FBgn0039167	54315
533	2L	9991461	9992128	0.707839012146	9991800	0.558240778306	FBgn0051875	4772	FBgn0051875	4772
534	3R	27598140	27598821	0.707132339478	27598411	0.600023031235	FBgn0039875	473	FBgn0011013	25160
535	3R	15170676	15171456	0.705700874329	15171076	0.60482531786	FBgn0000463	19141	FBgn0000463	19141
536	2L	19588224	19588948	0.704451084137	19588258	0.674328684807	FBgn0032814	8070	FBgn0032812	9832
537	3L	19725180	19726146	0.703186035156	19725367	0.668946266174	FBgn0013974	2039	FBgn0014037	117859
538	2L	8416101	8417096	0.702988147736	8416478	0.591401994228	FBgn0027932	788	FBgn0027932	788
539	3R	13373422	13374476	0.701912879944	13373834	0.686363339424	FBgn0038519	1603	FBgn0025571	7689
540	3R	25088765	25089511	0.700091362	25089094	0.582927816054	FBgn0003525	7592	FBgn0003525	7592
541	3R	8086393	8087521	0.698449134827	8086878	0.674782435099	FBgn0003651	2407	FBgn0010044	118880
542	3R	26587689	26588681	0.698033332825	26588164	0.626779301961	FBgn0004606	3484	FBgn0003720	89873
543	2R	15595562	15596284	0.697493553162	15595614	0.665090680122	FBgn0004364	30760	FBgn0004364	30760
544	3R	25959135	25959979	0.696579456329	25959498	0.616591771444	FBgn0003738	823	FBgn0065067	74036
545	2L	15481385	15482092	0.695516586304	15481434	0.704500198364	FBgn0020371	737	FBgn0003448	7236
546	2R	11669658	11670394	0.694976806641	11669823	0.606137593587	FBgn0034082	3834	FBgn0034082	3834
547	2R	3473009	3474117	0.693407535553	3473528	0.623327928431	FBgn0026361	207	FBgn0026361	207
548	2L	13244746	13245485	0.692775726318	13245368	0.628433747725	FBgn0003935	520	FBgn0003935	520
549	2R	19080785	19082457	0.692012786865	19082368	0.64139808308	FBgn0015903	9871	FBgn0015903	9871
550	3R	23780188	23781025	0.691662788391	23780903	0.632742881775	FBgn0039564	160	FBgn0039559	17332
551	X	10428672	10429309	0.691531181335	10428716	0.646462228563	FBgn0030216	1525	FBgn0052680	89761
552	X	1997978	1999007	0.691518306732	1998596	0.589809536934	FBgn0023507	952	FBgn0025626	77304
553	3R	26592399	26593347	0.690926551819	26592840	0.644777017481	FBgn0004606	1192	FBgn0003720	85197
554	3R	20044027	20044721	0.688755512238	20044105	0.679178714752	FBgn0039167	333	FBgn0039167	333
555	3R	27022336	27023242	0.686880111694	27022842	0.660287520465	FBgn0039827	202	FBgn0004389	3896
556	2L	7244826	7245965	0.686249256134	7245360	0.652753773858	FBgn0031899	4860	FBgn0031898	22281
557	3R	20122769	20123481	0.686086177826	20123373	0.607058143616	FBgn0000368	2235	FBgn0000368	2235
558	2R	13316205	13317080	0.68422794342	13316600	0.664655685425	FBgn0004586	1052	FBgn0004586	1052
559	2R	2097130	2098452	0.683892726898	2097824	0.712320215562	FBgn0033076	14967	FBgn0041145	24494
560	2R	2871010	2872029	0.683526515961	2871449	0.604912757874	FBgn0050501	13353	FBgn0050501	13353
561	2L	8510363	8511307	0.680879116058	8510905	0.62533008351	FBgn0032050	930	FBgn0032050	930
562	2L	13904027	13904932	0.679004192352	13904447	0.585612535477	FBgn0019890	212	FBgn0019890	212
563	3L	16738049	16739640	0.678905487061	16738467	0.610868752003	FBgn0036660	6507	FBgn0036660	6507
564	3R	25852934	25853712	0.678311824799	25853052	0.611286683516	FBgn0026597	4486	FBgn0001281	11408
565	X	6843435	6844153	0.678310394287	6843482	0.630207485623	FBgn0027108	417	FBgn0027108	417
566	3R	9720363	9721312	0.678179740906	9720714	0.669401824474	FBgn0000576	6867	FBgn0000576	6867
567	3R	19170974	19171860	0.677114486694	19171357	0.619037246704	FBgn0003118	527	FBgn0002622	13168
568	3L	746124	746792	0.67546749115	746425	0.579274892807	FBgn0052480	6610	FBgn0000575	13487
569	2L	16325164	16325891	0.673880577087	16325772	0.618721875277	FBgn0040984	84	FBgn0040984	84
570	2R	19084863	19085519	0.671058654785	19085243	0.575431378682	FBgn0015903	12746	FBgn0015903	12746
571	2L	5564871	5565687	0.670809268951	5565036	0.586559216181	FBgn0041719	583	FBgn0031718	14010
572	2R	7029859	7030732	0.670638084412	7030611	0.615299658342	FBgn0050034	7344	FBgn0000577	13506
573	3R	2689195	2690423	0.67057466507	2689513	0.60612231493	FBgn0001077	533	FBgn0001077	533
574	2L	3464812	3466007	0.670496940613	3465385	0.678484131308	FBgn0005616	726	FBgn0005616	726
575	X	9933204	9933907	0.669050216675	9933323	0.635036563873	FBgn0030179	1569	FBgn0030179	1569
576	3R	2861217	2862187	0.669036865234	2861766	0.609028041363	FBgn0024289	16291	FBgn0010774	44360
577	3L	11330933	11331701	0.667702674866	11331079	0.609726905823	FBgn0036155	7753	FBgn0041094	104823
578	2L	17736283	17736999	0.666668891907	17736951	0.664910634359	FBgn0015609	1501	FBgn0032646	239913
579	2L	20757677	20758806	0.6657538414	20758305	0.631331668181	FBgn0000251	23	FBgn0000986	35797
580	2L	1119637	1120225	0.660837173462	1120077	0.616860787074	FBgn0031302	7089	FBgn0031302	7089
581	2L	3775285	3776232	0.660242557526	3775838	0.654311239719	FBgn0004893	4132	FBgn0003430	49842
582	2R	2195132	2196174	0.660119056702	2195676	0.665495479808	FBgn0033090	624	FBgn0033087	10518
583	2R	15445296	15446094	0.658536911011	15445949	0.591185569763	FBgn0050447	16230	FBgn0004364	180425
584	3R	19653247	19654407	0.657700538635	19653828	0.657913287481	FBgn0004186	236	FBgn0004186	236
585	2L	523336	523999	0.656895160675	523952	0.63339583079	FBgn0003963	485	FBgn0003963	485
586	2L	16326565	16327280	0.656744003296	16326677	0.593794475902	FBgn0040984	821	FBgn0040984	821
587	3R	8078079	8078994	0.654619216919	8078526	0.607613503933	FBgn0038008	1383	FBgn0037992	124607
588	3L	14909339	14909846	0.653114795685	14909711	0.58533341544	FBgn0040809	160	FBgn0040809	160
589	3R	911736	912418	0.652288913727	911997	0.574357032776	FBgn0010313	411	FBgn0010313	411
590	X	2002144	2003250	0.652278423309	2002772	0.617332518101	FBgn0004654	1480	FBgn0025626	81480
591	3R	1833637	1834335	0.651496887207	1834209	0.625126491893	FBgn0003261	92	FBgn0003261	92
592	3L	718375	719371	0.649386405945	718911	0.609309911728	FBgn0035160	3741	FBgn0000575	14027
593	3R	15833654	15834337	0.644665241241	15834070	0.601891899109	FBgn0038755	174	FBgn0038768	23472
594	2R	4167633	4168258	0.643015861511	4168162	0.645057360331	FBgn0050353	1857	FBgn0050353	1857
595	X	14082734	14083800	0.639877319336	14083177	0.617543557111	FBgn0002873	1397	FBgn0002873	1397
596	X	8451553	8452174	0.638857841492	8451877	0.56289691925	FBgn0030054	339	FBgn0030054	339
597	3R	18498822	18499488	0.638854980469	18498869	0.609430551529	FBgn0039000	1022	FBgn0039000	1022
598	3R	6428437	6429396	0.638732910156	6428967	0.621062278748	FBgn0001235	35419	FBgn0001235	35419
599	3R	8473823	8474705	0.635328769684	8474341	0.572538488051	FBgn0038071	559	FBgn0038071	559
600	3L	20447717	20448363	0.634843826294	20447824	0.649533098394	FBgn0037007	5449	FBgn0037007	5449
601	X	13061530	13062205	0.632809638977	13061673	0.583844661713	FBgn0052639	8787	FBgn0052639	8787
602	3L	302840	303622	0.630470275879	303254	0.612634378321	FBgn0004373	158	FBgn0004373	158
603	3L	21541746	21542632	0.625741004944	21542056	0.58474445343	FBgn0037105	9149	FBgn0028663	68353
604	2L	5237529	5238261	0.617217540741	5237844	0.5876566943	FBgn0051971	2922	FBgn0000228	40714
605	2R	19697816	19699066	0.617023944855	19698505	0.636154118706	FBgn0034987	2548	FBgn0034987	2548
606	3R	20045349	20046295	0.616941452026	20045876	0.601086298625	FBgn0026257	988	FBgn0026257	988
607	3R	14829295	14830042	0.616778850555	14829839	0.600535832919	FBgn0038672	19905	FBgn0026239	20092
608	2R	18194913	18196172	0.606951713562	18195493	0.658049583435	FBgn0020257	1062	FBgn0020257	1062
609	2R	8296218	8296866	0.60279083252	8296823	0.593720965915	FBgn0003326	372	FBgn0003326	372
610	X	12569295	12570085	0.600542068481	12569678	0.598008829005	FBgn0024308	6702	FBgn0053963	76279
611	2R	16847678	16848345	0.599148273468	16847925	0.580905233111	FBgn0034622	1642	FBgn0065060	13282
612	3R	2820264	2820920	0.59397983551	2820606	0.562579282125	FBgn0000095	4344	FBgn0010774	85520
613	X	10667946	10668775	0.590038299561	10667990	0.622574806213	FBgn0030235	10	FBgn0030235	10
614	X	1992954	1993693	0.585668563843	1993599	0.624366283417	FBgn0004861	898	FBgn0025626	72307
615	2L	15035129	15035783	0.584938049316	15035668	0.663616604275	FBgn0004837	243	FBgn0010422	21014
616	3L	14371511	14372279	0.580801010132	14371843	0.563464333029	FBgn0003459	3339	FBgn0003459	3339
617	3R	172090	172778	0.568954467773	172131	0.57979786396	FBgn0001204	241	FBgn0001204	241
618	3R	16774290	16775047	0.568853378296	16774607	0.613242208958	FBgn0002921	171	FBgn0038834	98336
619	2R	15834612	15835260	0.565675258636	15834765	0.601680278778	FBgn0034502	2494	FBgn0034503	6904
