# Supplementary material for: Developmental roles of 21 Drosophila transcription factors are determined by quantitative differences in binding to an overlapping set of thousands of genomic regions
Source: Genome Biol. 2009 Jul 23;10(7):R80. doi: 10.1186/gb-2009-10-7-r80 (PMC2728534; doi:10.1186/gb-2009-10-7-r80)
Supplement: Additional data file 6 — Genomic coordinates of regions bound by each factor for the 1% FDR data set, locations and scores of peak windows, and the closest gene and closest transcribed gene for each peak. [file gb-2009-10-7-r80-S6.zip › Additional Data File 3 1% FDR bound regions/bcd_2_092005-sym-1_table.txt]

Interval	Chr	Bound_Region_Start	Bound_Region_Stop	Bound_Region_Score	Peak_start	Peak_score	Closest_gene	Closest_gene_dist	Closest_transcribed_gene	Closest_transcribed_gene_dist
1	3R	4524009	4527418	3.60446023941	4525080	3.424714893103	FBgn0001180	1540	FBgn0001180	1540
2	2R	5496672	5499364	2.851078987122	5498046	2.782756973715	FBgn0024923	2928	FBgn0024923	2928
3	2L	3832783	3835221	2.764119625092	3833993	2.587003427393	FBgn0004567	2849	FBgn0004567	2849
4	3R	4519142	4521558	2.753491401672	4520476	2.447595000267	FBgn0001180	3064	FBgn0001180	3064
5	X	18137038	18139652	2.740364074707	18138419	2.537307888269	FBgn0004956	3343	FBgn0004956	3343
6	3L	4674950	4679145	2.719952106476	4677535	2.512278669021	FBgn0042199	991	FBgn0042199	991
7	3L	14137519	14139666	2.719772815704	14138835	2.593025716146	FBgn0000411	5044	FBgn0000411	5044
8	2L	11454609	11456799	2.698329925537	11455708	2.554475307465	FBgn0004579	10105	FBgn0004579	10105
9	2L	12088175	12090420	2.695521354675	12089482	2.414125263691	FBgn0003145	3690	FBgn0003145	3690
10	2R	20729368	20732155	2.654294013977	20730481	2.131954484516	FBgn0001325	3734	FBgn0001325	3734
11	2R	15173324	15177898	2.653846740723	15176801	2.364082309935	FBgn0067695	207	FBgn0067695	207
12	3R	26674578	26678660	2.537418365479	26676047	2.31216609478	FBgn0003720	1990	FBgn0003720	1990
13	X	2293464	2296198	2.520904541016	2294852	2.296405371498	FBgn0003714	5280	FBgn0004050	9073
14	2L	13224473	13230763	2.453129768372	13227357	2.119704527013	FBgn0032490	496	FBgn0032489	2151
15	2L	14488399	14491288	2.42699098587	14489285	2.032429758708	FBgn0005771	1577	FBgn0005771	1577
16	2L	12080452	12082654	2.36083316803	12081344	2.266877651215	FBgn0003145	4448	FBgn0003145	4448
17	3L	14114265	14116289	2.33130979538	14115290	2.100614905357	FBgn0042630	18707	FBgn0000411	28589
18	3R	9703446	9706393	2.32301235199	9705612	2.052880203023	FBgn0008646	5711	FBgn0000576	21969
19	3R	26680726	26683573	2.321783065796	26682364	2.083492447348	FBgn0003720	4327	FBgn0003720	4327
20	3L	22335795	22338608	2.310501098633	22336807	2.161499528324	FBgn0004449	4921	FBgn0004449	4921
21	3R	2693102	2695091	2.262163162231	2694112	2.133622169495	FBgn0001077	4066	FBgn0001077	4066
22	2L	2576077	2579174	2.253436088562	2577631	2.034498972051	FBgn0031435	40	FBgn0031435	40
23	3L	20630177	20634708	2.237585067749	20633778	1.972127746133	FBgn0001320	4574	FBgn0001320	4574
24	2L	3828244	3830231	2.235970497131	3829104	2.065478205681	FBgn0003430	3424	FBgn0003430	3424
25	X	11166843	11168885	2.206953048706	11167939	1.778742074966	FBgn0003411	375	FBgn0003411	375
26	2L	5983234	5984341	2.188042163849	5983666	1.723371617934	FBgn0001942	1907	FBgn0001942	1907
27	X	9534690	9537554	2.185937643051	9536749	1.821993575377	FBgn0000233	2660	FBgn0000233	2660
28	X	20490258	20492146	2.18236541748	20491205	2.056907878203	FBgn0031128	3605	FBgn0003300	13912
29	2R	19152423	19154460	2.162421226501	19153663	1.692029953003	FBgn0034886	11513	FBgn0016762	47935
30	3R	19020548	19022277	2.157786369324	19021424	1.848683777977	FBgn0011596	8332	FBgn0039066	55842
31	3L	9002195	9004464	2.143523216248	9003146	1.811401665211	FBgn0035956	8790	FBgn0028789	12178
32	2R	7542050	7544542	2.138931274414	7543205	1.933121681213	FBgn0033675	390	FBgn0011704	41855
33	2L	1957070	1959198	2.131643295288	1958447	1.675954482135	FBgn0031375	3928	FBgn0031391	188840
34	3L	13351309	13353427	2.12126159668	13352139	1.895284091725	FBgn0036349	393	FBgn0036349	393
35	3R	4102391	4104276	2.098633766174	4103311	1.830727689406	FBgn0010433	203	FBgn0037561	7707
36	2R	6706517	6708629	2.062724113464	6707631	1.89084743051	FBgn0003396	17904	FBgn0033581	41668
37	X	6889231	6891094	2.054202079773	6890173	1.964862759908	FBgn0029931	4329	FBgn0029931	4329
38	3R	12567408	12568992	2.042774200439	12568285	1.58192718029	FBgn0003944	7937	FBgn0063261	8826
39	3L	8643396	8646167	2.03612947464	8645193	1.837390549978	FBgn0001168	4513	FBgn0001168	4513
40	2L	21863857	21865177	2.026726722717	21865102	2.058115429348	FBgn0032965	20752	FBgn0003866	48914
41	2L	11074506	11076255	2.018463134766	11075439	1.940259204191	FBgn0032335	4378	FBgn0032335	4378
42	3L	15188226	15190312	2.003885269165	15189196	1.781334728003	FBgn0029114	11704	FBgn0029114	11704
43	2L	3610092	3611977	1.986504554749	3611144	1.589765548706	FBgn0002985	4396	FBgn0002985	4396
44	2R	16053067	16055021	1.956053733826	16054165	1.718455819523	FBgn0034514	37	FBgn0034514	37
45	3R	21457693	21460086	1.954512119293	21458973	1.771750807762	FBgn0039350	4576	FBgn0039350	4576
46	2R	7309605	7312195	1.946590423584	7310512	1.721980431501	FBgn0033652	4236	FBgn0033652	4236
47	3R	20574275	20576067	1.942500114441	20575220	1.751965691062	FBgn0003719	236	FBgn0003719	236
48	2R	9076153	9081137	1.941116333008	9077765	1.759402303135	FBgn0033856	3313	FBgn0033856	3313
49	3R	27017909	27020178	1.937004089355	27018865	1.779056801515	FBgn0004389	81	FBgn0004389	81
50	2R	5488496	5491317	1.935218811035	5490003	1.783074855804	FBgn0000606	1051	FBgn0000606	1051
51	3L	14118181	14119952	1.926746845245	14119171	1.80342427422	FBgn0042630	22588	FBgn0000411	24708
52	2R	9825747	9828378	1.924962997437	9827422	1.456118233999	FBgn0033921	10206	FBgn0033922	13267
53	X	8498437	8500970	1.924173355103	8499876	1.814659062554	FBgn0004102	3990	FBgn0004102	3990
54	3R	9736196	9738129	1.921010017395	9737289	1.877261734009	FBgn0000576	9708	FBgn0000576	9708
55	2L	3824001	3826113	1.915959835052	3824955	1.657338827848	FBgn0003430	725	FBgn0003430	725
56	2R	15555132	15556919	1.912103652954	15556166	1.697034418583	FBgn0034480	36316	FBgn0004364	70208
57	3R	17978240	17979698	1.902089595795	17979085	1.407148599625	FBgn0053335	11655	FBgn0053335	11655
58	X	8972203	8974036	1.901655673981	8972953	1.638455278733	FBgn0030090	7286	FBgn0030092	21327
59	2L	8808998	8811002	1.898820877075	8809954	1.849826644449	FBgn0029123	15671	FBgn0029123	15671
60	X	19925459	19927289	1.897786617279	19926452	1.536685270422	FBgn0031086	130	FBgn0031093	77210
61	X	8487711	8489646	1.893944740295	8488809	1.711634635925	FBgn0004102	7077	FBgn0004102	7077
62	X	6884944	6887047	1.892689704895	6885906	1.540725008647	FBgn0029931	62	FBgn0029931	62
63	2R	16112098	16113674	1.888945102692	16112783	1.555899083614	FBgn0050153	1071	FBgn0046816	8161
64	3L	8639334	8641214	1.880142211914	8640294	1.682580611285	FBgn0001168	9412	FBgn0001168	9412
65	3R	9636838	9638707	1.860045433044	9637728	1.652579277754	FBgn0053327	1113	FBgn0053327	1113
66	3L	20562393	20564409	1.858329534531	20563381	1.694339841604	FBgn0037014	7690	FBgn0001320	65823
67	3L	15982239	15984272	1.851479530334	15983202	1.745805799961	FBgn0044028	5537	FBgn0044028	5537
68	2L	8831543	8833536	1.846502304077	8832485	1.596231741064	FBgn0029123	6860	FBgn0029123	6860
69	2R	16468032	16470962	1.824314117432	16470163	1.600482772378	FBgn0008636	1672	FBgn0034565	15656
70	2L	599782	602757	1.821190834045	600804	1.709496498108	FBgn0031270	2009	FBgn0031267	26572
71	2R	14787556	14789284	1.810258865356	14788427	1.689325273037	FBgn0003254	2162	FBgn0003254	2162
72	2L	2455741	2458319	1.802997589111	2456862	1.747980684042	FBgn0012017	3182	FBgn0015816	35804
73	X	7164954	7166782	1.80081987381	7165727	1.727294027805	FBgn0029943	3249	FBgn0024250	12550
74	3R	16116403	16119065	1.798393726349	16117014	1.380945261787	FBgn0028386	1974	FBgn0028386	1974
75	3R	20995570	20999788	1.797464847565	20997658	1.591917842627	FBgn0039285	725	FBgn0039286	13077
76	3R	13219316	13220933	1.79568529129	13220035	1.59162644779	FBgn0025456	270	FBgn0025456	270
77	2R	8705520	8707413	1.7840051651	8706374	1.727181077003	FBgn0028991	393	FBgn0028991	393
78	X	20501089	20504054	1.783076286316	20502258	1.455230853137	FBgn0003300	2859	FBgn0003300	2859
79	2R	16554962	16556865	1.782707214355	16555753	1.563631618724	FBgn0003391	8988	FBgn0003391	8988
80	3R	679321	680919	1.775911808014	680074	1.482226119322	FBgn0003002	1539	FBgn0003002	1539
81	3R	25866122	25868310	1.765895843506	25867146	1.513656223522	FBgn0003510	209	FBgn0003510	209
82	2R	20614608	20616129	1.758893966675	20615155	1.671102455684	FBgn0050430	21877	FBgn0001148	45575
83	X	448484	450568	1.75389623642	449731	1.738493302289	FBgn0003986	1868	FBgn0003986	1868
84	2L	7048123	7049716	1.753778457642	7048909	1.389970362186	FBgn0051630	6442	FBgn0051630	6442
85	3L	21413240	21416285	1.752462387085	21414305	1.428997834524	FBgn0014143	3908	FBgn0014143	3908
86	2L	3070796	3073070	1.749456882477	3072063	1.578547702116	FBgn0027571	15448	FBgn0003934	23362
87	3R	13651148	13652912	1.742783069611	13652119	1.459690402536	FBgn0051246	14853	FBgn0051246	14853
88	2L	18592393	18595460	1.738955497742	18594255	1.527269750834	FBgn0003270	1126	FBgn0032693	54658
89	X	2289605	2291746	1.737545490265	2290681	1.461996919969	FBgn0001150	5562	FBgn0001150	5562
90	3R	2488318	2489985	1.726447105408	2489161	1.309331389034	FBgn0024912	3339	FBgn0026567	5557
91	3R	2774138	2775938	1.722041606903	2774972	1.452332913876	FBgn0051488	8484	FBgn0001077	84926
92	2R	19145779	19147598	1.718091487885	19146902	1.343555569649	FBgn0004795	6690	FBgn0016762	54696
93	3R	2579131	2582029	1.708499908447	2580129	1.5724772846	FBgn0004053	208	FBgn0004053	208
94	X	11822043	11823655	1.705176830292	11822847	1.511867582798	FBgn0003865	3	FBgn0003865	3
95	2R	8292478	8293931	1.693392753601	8293298	1.208905315399	FBgn0003326	3153	FBgn0003326	3153
96	2R	2086869	2089243	1.691919326782	2087947	1.382264249465	FBgn0033076	24844	FBgn0041145	34371
97	2R	11412366	11413777	1.679374694824	11413179	1.168097393853	FBgn0053463	1889	FBgn0003425	7462
98	2L	13866970	13869110	1.674088001251	13867854	1.547073870897	FBgn0028532	18442	FBgn0051842	32816
99	2R	6752742	6754585	1.672578573227	6753683	1.494205755346	FBgn0033590	1093	FBgn0033590	1093
100	3R	26252712	26254582	1.669428825378	26253594	1.596065240748	FBgn0039767	404	FBgn0039767	404
101	X	3706199	3708261	1.661942005157	3707432	1.346450090408	FBgn0019661	492	FBgn0019661	492
102	3L	8660729	8662510	1.660118103027	8661610	1.573985338211	FBgn0001168	11904	FBgn0001168	11904
103	3R	173215	175269	1.659092903137	174396	1.507102798013	FBgn0001204	2024	FBgn0001204	2024
104	3L	20335825	20337458	1.655574798584	20336689	1.345332482282	FBgn0028978	1240	FBgn0028978	1240
105	2R	6714006	6715831	1.649786949158	6715054	1.325853431926	FBgn0033582	20066	FBgn0033590	37536
106	2L	18876153	18877822	1.64395904541	18877022	1.451916490282	FBgn0003896	163	FBgn0032717	41426
107	X	8675636	8677932	1.635880470276	8676866	1.339459836483	FBgn0052710	12408	FBgn0030061	116679
108	2R	20315472	20317186	1.626464366913	20316232	1.288613319397	FBgn0000157	6198	FBgn0050423	67204
109	3R	19974538	19976266	1.615871906281	19975587	1.348790019751	FBgn0046322	317	FBgn0013343	44122
110	X	7141499	7143187	1.609628200531	7142352	1.470854226281	FBgn0025549	5812	FBgn0025549	5812
111	3R	12651457	12653221	1.604362010956	12652409	1.396046549082	FBgn0000014	3360	FBgn0020546	23317
112	2R	9081875	9087373	1.601104736328	9085405	1.320535928011	FBgn0033857	4731	FBgn0033856	10953
113	3R	674010	676355	1.597681045532	675427	1.394330052768	FBgn0003002	3108	FBgn0003002	3108
114	3R	20134500	20136202	1.596217632294	20135301	1.404559920816	FBgn0028471	8841	FBgn0028471	8841
115	X	5519184	5521207	1.587969779968	5520178	1.425586640835	FBgn0029785	2499	FBgn0029785	2499
116	2R	16114889	16116461	1.581491470337	16115704	1.424326728372	FBgn0050153	3992	FBgn0046816	5240
117	3R	20584015	20586229	1.581248283386	20585163	1.514341017779	FBgn0000140	5538	FBgn0000140	5538
118	3R	6442950	6445292	1.578774452209	6444134	1.497132982527	FBgn0001235	20252	FBgn0001235	20252
119	3R	2635388	2637133	1.578405380249	2636195	1.437783830306	FBgn0046833	899	FBgn0046833	899
120	2L	14435422	14437308	1.574274539948	14436300	1.274010097279	FBgn0028871	11169	FBgn0005771	54562
121	2L	2154900	2156318	1.565683841705	2155486	1.227569439832	FBgn0031393	274	FBgn0031393	274
122	3L	5780060	5781918	1.564205169678	5781204	1.229291971992	FBgn0052415	3593	FBgn0035639	3716
123	3L	20555615	20558407	1.562890052795	20557160	1.385199995602	FBgn0001323	2783	FBgn0001320	72044
124	X	20557143	20558767	1.561742782593	20557933	1.317874179167	FBgn0031130	1308	FBgn0003300	52816
125	3L	17614794	17616428	1.560248851776	17615688	1.328722178936	FBgn0052179	3847	FBgn0052179	3847
126	3R	18954799	18956408	1.545847892761	18955677	1.288882620194	FBgn0051457	1971	FBgn0051457	1971
127	X	1679435	1681205	1.536054611206	1680398	1.464987025541	FBgn0029591	1418	FBgn0029591	1418
128	X	15517679	15519310	1.534546852112	15518468	1.370770258062	FBgn0030667	3284	FBgn0030671	19594
129	3L	21000068	21002363	1.534110546112	21000692	1.174931645393	FBgn0053285	22151	FBgn0037044	38956
130	2R	16874364	16875853	1.534065246582	16875005	1.21094083786	FBgn0000395	482	FBgn0000395	482
131	3L	21231746	21233384	1.533308029175	21232563	1.436451350941	FBgn0000551	919	FBgn0037066	12659
132	X	15480122	15481676	1.529984951019	15480922	1.164174079895	FBgn0030663	2694	FBgn0003463	20445
133	2R	16366324	16367890	1.526197433472	16367021	1.371851623058	FBgn0034554	6662	FBgn0016984	27025
134	2R	16414296	16416035	1.522999286652	16415236	1.412933766842	FBgn0034560	2050	FBgn0034565	70583
135	3R	8470925	8472503	1.521713256836	8471544	1.249141580918	FBgn0038071	2238	FBgn0038071	2238
136	X	18632680	18634243	1.520979881287	18633441	1.369606382707	FBgn0001090	1825	FBgn0001090	1825
137	2L	3541454	3543063	1.520386695862	3542104	1.386730194092	FBgn0024244	2853	FBgn0031549	11818
138	2L	16348851	16350708	1.516202926636	16350011	1.346642325906	FBgn0028506	1146	FBgn0028506	1146
139	3R	7953893	7955384	1.510945320129	7954582	1.315505308263	FBgn0037992	663	FBgn0037992	663
140	3R	21019930	21021573	1.51003074646	21020711	1.330607414246	FBgn0039288	571	FBgn0039288	571
141	3R	18614250	18615778	1.506734848022	18615012	1.228884279728	FBgn0039026	4806	FBgn0039013	62390
142	2L	5276611	5278262	1.506171226501	5277607	1.403137207031	FBgn0000228	951	FBgn0000228	951
143	3R	10504700	10506738	1.505229949951	10505850	1.309666395187	FBgn0038252	16685	FBgn0051314	17207
144	3R	863874	865903	1.501975536346	864836	1.516013971965	FBgn0010313	47572	FBgn0010313	47572
145	2R	10134752	10136452	1.497137069702	10135687	1.513837758233	FBgn0033948	488	FBgn0033948	488
146	3R	2673098	2674539	1.491189956665	2673738	1.164707481861	FBgn0003339	2148	FBgn0001077	16308
147	X	237959	239441	1.489806175232	238794	1.142963493572	FBgn0000022	11941	FBgn0000022	11941
148	3R	13905852	13907925	1.487172603607	13906633	1.234914571047	FBgn0038566	210	FBgn0038566	210
149	3R	16674257	16676228	1.485151290894	16675257	1.307995684007	FBgn0038834	1014	FBgn0038834	1014
150	X	8621365	8623035	1.48429942131	8622375	1.159076438231	FBgn0026411	28636	FBgn0030061	62188
151	3R	16671837	16673405	1.483429908752	16672730	1.241780519485	FBgn0038833	103	FBgn0038834	3541
152	2R	17051910	17054770	1.482253074646	17053308	1.374272795284	FBgn0050283	5153	FBgn0010415	64558
153	3R	915140	916861	1.476906299591	916002	1.260624498129	FBgn0010313	3594	FBgn0010313	3594
154	2L	7009536	7011254	1.471148014069	7010411	1.411914657144	FBgn0031880	3085	FBgn0051908	16884
155	2L	2164128	2166010	1.465294837952	2165126	1.29117343005	FBgn0031393	9366	FBgn0031393	9366
156	3R	7396495	7398038	1.458267688751	7397358	1.226028740406	FBgn0025701	2386	FBgn0037920	48455
157	2R	9944926	9946765	1.458243846893	9945790	1.290264297934	FBgn0013725	1408	FBgn0013725	1408
158	X	16442465	16443908	1.453433036804	16443100	1.166431819691	FBgn0025743	1549	FBgn0015615	15734
159	2L	6372450	6376498	1.44938325882	6373382	1.314281582832	FBgn0043854	967	FBgn0043854	967
160	3L	20627185	20629551	1.448713779449	20628509	1.42166221843	FBgn0001320	695	FBgn0001320	695
161	2L	1409943	1412477	1.444404602051	1410990	1.417430609465	FBgn0002543	9459	FBgn0002543	9459
162	2L	3079792	3081144	1.443626403809	3080401	1.044919073582	FBgn0027571	23786	FBgn0003934	31700
163	3R	12907440	12908878	1.443193435669	12908203	1.222095377305	FBgn0038476	2252	FBgn0038476	2252
164	2L	1516962	1518845	1.440515995026	1517871	1.274154567719	FBgn0001174	313	FBgn0001174	313
165	2R	5997797	5999117	1.434303283691	5998432	1.11194080465	FBgn0033529	6459	FBgn0033529	6459
166	2R	16866561	16867910	1.431149482727	16867223	1.104262053967	FBgn0000395	7300	FBgn0000395	7300
167	2L	867179	868788	1.429678916931	867855	1.200896058764	FBgn0029095	497	FBgn0020305	2056
168	3L	13068895	13070804	1.429349899292	13069924	1.221452236176	FBgn0052118	2274	FBgn0010452	18296
169	2L	9448024	9450468	1.42658996582	9449396	1.356916218996	FBgn0053723	8656	FBgn0002973	11883
170	3R	2569891	2571407	1.425099372864	2570802	1.219472604639	FBgn0004054	940	FBgn0004054	940
171	2R	18713744	18715409	1.421538352966	18714572	1.281115083133	FBgn0034834	4567	FBgn0003062	132252
172	3R	18498318	18500689	1.418829441071	18498945	1.165739508236	FBgn0039000	946	FBgn0039000	946
173	3R	6178119	6179663	1.415095806122	6178956	1.14772345038	FBgn0015396	3050	FBgn0015396	3050
174	2R	2950651	2951940	1.413029193878	2951144	1.361492792765	FBgn0033169	1362	FBgn0033179	27400
175	2R	11380314	11381838	1.412974834442	11381234	1.156573168437	FBgn0050085	2774	FBgn0050085	2774
176	3L	4794963	4796637	1.412904262543	4795703	1.251630726983	FBgn0042131	7450	FBgn0035570	105000
177	2L	15738268	15739751	1.411553382874	15739008	1.239301541272	FBgn0010382	5076	FBgn0003936	8603
178	X	3682597	3683929	1.409037590027	3683258	1.151203492109	FBgn0000542	1925	FBgn0000542	1925
179	2R	7969918	7971861	1.408913612366	7971040	1.369415611029	FBgn0010238	1942	FBgn0010238	1942
180	3L	5594368	5596057	1.408907413483	5594978	1.081729552325	FBgn0035625	9952	FBgn0035625	9952
181	3L	11210479	11212020	1.406196594238	11211216	1.265398085117	FBgn0036150	1331	FBgn0041094	15040
182	2R	3743615	3746138	1.402668952942	3744446	1.152072525024	FBgn0010109	306	FBgn0010109	306
183	X	15589883	15591391	1.402050018311	15590678	1.220353575314	FBgn0030684	373	FBgn0030676	23248
184	3R	12076086	12077817	1.398086547852	12076984	1.174640487222	FBgn0040237	12826	FBgn0011253	21192
185	2R	3561227	3562908	1.398047447205	3562085	1.270579020182	FBgn0033252	15279	FBgn0021814	29763
186	2R	20307812	20309358	1.397536277771	20308618	1.208571255207	FBgn0035069	2220	FBgn0050423	74818
187	2R	8046080	8047775	1.394710063934	8047035	1.27806037267	FBgn0011592	2072	FBgn0011592	2072
188	2L	8840902	8842644	1.393583774567	8841854	1.134383005254	FBgn0029123	16229	FBgn0029123	16229
189	3R	7203666	7204990	1.393423080444	7204535	1.346654474735	FBgn0004595	6025	FBgn0026064	28168
190	3R	21008754	21010367	1.393312454224	21009470	1.354407429695	FBgn0039286	1265	FBgn0039286	1265
191	3R	15	1779	1.392028808594	162	1.352834622065	FBgn0037213	218	FBgn0037213	218
192	2R	2084368	2086223	1.391180038452	2085203	1.266974393059	FBgn0033076	27588	FBgn0041145	37115
193	X	9588774	9590063	1.390243530273	9589317	1.226308969351	FBgn0020378	8863	FBgn0000233	49908
194	2L	1067615	1069274	1.384527206421	1068282	1.167735688827	FBgn0003310	9529	FBgn0003310	9529
195	X	18725213	18726557	1.380283355713	18725891	1.138014681199	FBgn0030974	1679	FBgn0030974	1679
196	2L	277654	279509	1.377954483032	278595	1.273070391487	FBgn0003444	1007	FBgn0003444	1007
197	X	255925	257312	1.37245798111	256550	1.131008120144	FBgn0004170	3668	FBgn0004170	3668
198	3R	11474673	11476255	1.369016170502	11475602	1.246979292701	FBgn0053207	16306	FBgn0053207	16306
199	3L	18553393	18554386	1.368402481079	18553974	1.019028266271	FBgn0036791	48	FBgn0036800	33979
200	3R	851206	852400	1.365750312805	851839	1.024818579356	FBgn0037292	37365	FBgn0010313	60569
201	2L	20058042	20059639	1.361908912659	20058827	1.177790333243	FBgn0019686	1421	FBgn0019686	1421
202	X	19054207	19055483	1.359907150269	19054920	1.196114778519	FBgn0031001	359	FBgn0031001	359
203	3R	11859447	11860662	1.355930328369	11860161	0.928391260259	FBgn0003117	8342	FBgn0038396	15232
204	X	2284587	2287792	1.355070590973	2286674	1.25558348263	FBgn0001150	1555	FBgn0001150	1555
205	3L	5737577	5739210	1.352783203125	5738206	1.104198876549	FBgn0065079	106	FBgn0065079	106
206	3R	16399093	16401465	1.350650310516	16399997	1.286452012904	FBgn0038806	2733	FBgn0038805	2744
207	2L	7289046	7290485	1.350520133972	7289738	1.303289750043	FBgn0031901	7205	FBgn0004009	17423
208	3R	10454040	10455591	1.349137306213	10454782	1.104860978968	FBgn0013981	3321	FBgn0013981	3321
209	2R	3640759	3642438	1.349042892456	3641436	1.191975474358	FBgn0033267	1709	FBgn0033267	1709
210	2L	12009942	12011833	1.348711967468	12010661	1.292432504542	FBgn0014019	2285	FBgn0032390	20697
211	3L	15277847	15279549	1.346513748169	15278644	1.209865682265	FBgn0036493	9016	FBgn0036494	23315
212	3R	9726784	9728131	1.34489107132	9727358	1.159792787888	FBgn0000576	223	FBgn0000576	223
213	3L	9464533	9466227	1.343544006348	9465390	1.091996103525	FBgn0052037	751	FBgn0036005	3676
214	3L	18261189	18262636	1.343265533447	18261897	1.264526030597	FBgn0036784	2260	FBgn0011706	101765
215	2L	4823047	4824544	1.342435836792	4823903	1.25580072403	FBgn0031632	2127	FBgn0031632	2127
216	X	7736262	7738852	1.339220523834	7738049	1.09458841997	FBgn0029971	983	FBgn0029971	983
217	3R	24399567	24400890	1.334795951843	24400251	1.096020519733	FBgn0000659	10554	FBgn0000659	10554
218	3R	16422668	16424222	1.3338098526	16423627	1.142177969217	FBgn0023097	4742	FBgn0023097	4742
219	3R	17120414	17121572	1.333538532257	17121524	1.254123687744	FBgn0001234	821	FBgn0043012	25725
220	3R	15755993	15757812	1.333136558533	15757031	1.307221359677	FBgn0038753	2714	FBgn0021776	3811
221	3L	7111327	7112977	1.325075149536	7112181	1.256757378578	FBgn0023001	3716	FBgn0002775	12711
222	2L	3607847	3609438	1.32345199585	3608686	1.126014590263	FBgn0002985	1938	FBgn0002985	1938
223	3L	18998465	18999583	1.322926521301	18998962	0.969550520182	FBgn0002945	11628	FBgn0002945	11628
224	3R	6493260	6494654	1.320006847382	6493856	1.119809150696	FBgn0037818	9036	FBgn0001235	29470
225	3L	13030329	13031673	1.319345474243	13030812	1.107406536738	FBgn0036343	4529	FBgn0036342	9841
226	2R	9095482	9096452	1.317142009735	9095959	0.912581952413	FBgn0033857	5823	FBgn0033859	13597
227	3R	25982561	25983960	1.317095756531	25983188	1.079419612885	FBgn0039749	457	FBgn0065067	50346
228	X	4301228	4302768	1.310534954071	4301977	1.129295293023	FBgn0000179	43884	FBgn0029714	95227
229	3L	8649208	8650253	1.309215545654	8649722	1.034656715393	FBgn0001168	16	FBgn0001168	16
230	2R	2995538	2999060	1.303985595703	2998402	1.227681308985	FBgn0015930	3274	FBgn0015930	3274
231	3R	25341732	25343463	1.301893234253	25342596	1.224992527681	FBgn0039669	1029	FBgn0040623	25780
232	2L	7137840	7139006	1.300345420837	7138434	0.966645633473	FBgn0031889	4751	FBgn0031886	72601
233	3R	165719	167110	1.299912929535	166337	1.079332856571	FBgn0037236	1050	FBgn0001204	6035
234	2R	18196796	18199314	1.299533367157	18197959	1.031971370473	FBgn0020257	1404	FBgn0020257	1404
235	3L	16975497	16977076	1.299270629883	16976332	1.136558711529	FBgn0036685	5107	FBgn0025582	224084
236	3L	18103881	18105215	1.298179626465	18104571	0.965157845441	FBgn0020300	92	FBgn0020300	92
237	2R	10866598	10868197	1.296335697174	10867503	1.154848519494	FBgn0034013	2486	FBgn0000996	28320
238	3L	21079203	21080808	1.29478263855	21080168	1.152468765483	FBgn0037051	10286	FBgn0037051	10286
239	3R	2629912	2631386	1.292502403259	2630542	1.158382982016	FBgn0082182	4714	FBgn0082182	4714
240	3R	11814389	11815901	1.287603855133	11814974	1.08198668162	FBgn0003507	3051	FBgn0003507	3051
241	2R	12343095	12344457	1.283669471741	12343857	1.071997910738	FBgn0082172	2454	FBgn0025832	26344
242	3R	12351274	12353075	1.283483505249	12352174	1.117087560541	FBgn0038441	13002	FBgn0027053	56351
243	3L	17730386	17731597	1.28279209137	17730817	0.940045300652	FBgn0036752	1405	FBgn0036761	80942
244	3R	24421676	24423063	1.282512187958	24422244	1.047966629267	FBgn0026400	2757	FBgn0001215	3285
245	3R	21420624	21422243	1.282442092896	21421249	1.095778048038	FBgn0039344	12563	FBgn0039345	13601
246	X	2001759	2003286	1.279800415039	2002468	1.216421067715	FBgn0004654	1176	FBgn0025626	81176
247	3L	8425886	8427271	1.278542518616	8426681	1.178286636577	FBgn0010825	2418	FBgn0010825	2418
248	3R	1497318	1498623	1.278422355652	1498056	0.97266793251	FBgn0037363	2621	FBgn0037363	2621
249	3R	15175420	15176978	1.276391029358	15176316	1.151582773994	FBgn0038697	24155	FBgn0000463	24381
250	2L	5473501	5474783	1.275161743164	5473999	1.015443642934	FBgn0005511	12358	FBgn0005511	12358
251	2L	19333144	19335122	1.274681091309	19334201	1.193259656429	FBgn0024245	24952	FBgn0024245	24952
252	3R	12746389	12747906	1.271343708038	12747202	1.06018930323	FBgn0051270	2305	FBgn0082171	65165
253	3L	3290601	3292104	1.266920089722	3291286	1.09480202198	FBgn0035432	4032	FBgn0035436	11803
254	2L	15475050	15476524	1.266324043274	15475663	1.207846164703	FBgn0003448	1465	FBgn0003448	1465
255	3R	11408306	11410238	1.264374256134	11409267	1.214967839858	FBgn0038350	30773	FBgn0053207	82641
256	X	1997774	1999285	1.263803482056	1998426	1.18908432126	FBgn0023507	782	FBgn0025626	77134
257	2R	11405115	11406661	1.259897232056	11405684	0.944518313688	FBgn0003425	33	FBgn0003425	33
258	2R	4168990	4170730	1.256830692291	4169922	1.074299896465	FBgn0050353	97	FBgn0050353	97
259	3L	21382761	21384165	1.253032684326	21383516	1.05022834329	FBgn0033583	3853	FBgn0014143	26881
260	3L	21279354	21281543	1.252820491791	21280196	1.059026527405	FBgn0037076	399	FBgn0037066	60292
261	2R	3470831	3472253	1.2486577034	3471681	1.125939559937	FBgn0033241	159	FBgn0033241	159
262	2L	18826593	18827754	1.246289253235	18827142	0.814233275021	FBgn0015808	3	FBgn0032717	8454
263	3R	18882417	18883724	1.246192932129	18883057	1.114897537231	FBgn0039045	211	FBgn0051457	70649
264	X	10656129	10657267	1.243039369583	10656661	0.942720502615	FBgn0030235	11339	FBgn0030235	11339
265	3R	9719942	9721469	1.238077163696	9720714	1.16502943635	FBgn0000576	6867	FBgn0000576	6867
266	3L	16375350	16376837	1.235984802246	16376011	0.979761348051	FBgn0014163	1087	FBgn0014163	1087
267	3L	13050858	13052306	1.233783721924	13051542	1.079450130463	FBgn0036345	9694	FBgn0036342	30571
268	2R	20172471	20174191	1.226145744324	20173473	1.163302792443	FBgn0035046	1448	FBgn0035046	1448
269	2R	8462342	8464459	1.225337028503	8463289	0.934935331345	FBgn0004512	1038	FBgn0004512	1038
270	X	15457855	15459425	1.224672317505	15458697	1.068919181824	FBgn0003463	1780	FBgn0003463	1780
271	3R	9526130	9527482	1.223464488983	9526817	1.030667483807	FBgn0028487	257	FBgn0038168	13885
272	3R	4030575	4032156	1.222629547119	4031355	1.147504974814	FBgn0053779	811	FBgn0037554	27874
273	2R	2892421	2894210	1.222490310669	2893444	1.003088116646	FBgn0033159	238	FBgn0033159	238
274	3R	24897418	24898921	1.222335338593	24898092	1.102312705096	FBgn0039632	9211	FBgn0039633	24617
275	3R	8207338	8209045	1.22203207016	8208256	1.148177427404	FBgn0038028	156	FBgn0038028	156
276	3R	26587391	26588759	1.220608711243	26588054	0.992817163467	FBgn0004606	3594	FBgn0003720	89983
277	3L	19527116	19528643	1.218556404114	19527909	1.158777872721	FBgn0067680	2490	FBgn0067680	2490
278	3R	16776949	16778047	1.21799325943	16777402	0.889153536628	FBgn0002921	2966	FBgn0038834	101131
279	X	2321246	2322501	1.217056274414	2321873	0.940088384292	FBgn0040388	4286	FBgn0004050	17948
280	3L	5969964	5971395	1.216012477875	5970564	1.01761496067	FBgn0052406	597	FBgn0035656	20612
281	X	19605338	19606764	1.214178085327	19606209	1.002887219191	FBgn0031070	9949	FBgn0031070	9949
282	3R	6047900	6049026	1.210622787476	6048416	0.981580622056	FBgn0037797	64	FBgn0037797	64
283	3L	19000724	19002180	1.210622549057	19001438	1.107911080122	FBgn0002945	9152	FBgn0002945	9152
284	2R	7724372	7725536	1.20961523056	7724911	0.871992644142	FBgn0020377	2221	FBgn0020377	2221
285	3R	23101602	23103226	1.208289146423	23102459	0.948275417089	FBgn0046247	2030	FBgn0039505	3033
286	2R	2038972	2040528	1.208115577698	2039697	1.02216574725	FBgn0010347	25625	FBgn0041145	82621
287	2R	6970826	6972294	1.206001281738	6971601	1.020204011132	FBgn0000581	3477	FBgn0000581	3477
288	2R	16700196	16701378	1.205899715424	16700728	0.948957302991	FBgn0034602	427	FBgn0034599	24186
289	2L	18870458	18871878	1.203056812286	18871235	0.951121246113	FBgn0003896	5950	FBgn0032717	35639
290	2L	18365026	18366307	1.203015804291	18365668	0.957302540541	FBgn0011559	10713	FBgn0004413	73498
291	2R	2097175	2098700	1.201981067657	2097988	1.099632620811	FBgn0033076	14803	FBgn0041145	24330
292	3R	7176678	7179465	1.201881408691	7177766	0.984536675846	FBgn0026064	1399	FBgn0026064	1399
293	2R	3472644	3474117	1.201864242554	3473339	0.934159503264	FBgn0026361	396	FBgn0026361	396
294	X	17662981	17664228	1.200348854065	17663420	0.878169616063	FBgn0030870	1357	FBgn0030870	1357
295	2R	18014354	18015569	1.199624061584	18015003	1.00293896993	FBgn0034735	15207	FBgn0022986	91879
296	3R	9467733	9469039	1.198996543884	9468477	1.031877629897	FBgn0053328	2287	FBgn0053328	2287
297	3R	11745293	11746723	1.197088241577	11745872	0.987257396474	FBgn0038385	763	FBgn0038385	763
298	2R	17829469	17830781	1.196262359619	17830207	0.928448003881	FBgn0013272	4963	FBgn0013272	4963
299	3L	15200233	15201164	1.191644668579	15200600	0.815078318119	FBgn0029114	300	FBgn0029114	300
300	3R	4801174	4802343	1.191635131836	4801718	1.05319365859	FBgn0037646	4925	FBgn0022347	16949
301	2L	14429448	14432002	1.191563129425	14430222	1.083147644997	FBgn0028871	5091	FBgn0005771	60640
302	3R	9230247	9232787	1.188542842865	9231283	1.093247413635	FBgn0038150	693	FBgn0038150	693
303	2R	15580817	15582100	1.184955120087	15581403	1.004026272718	FBgn0004364	44971	FBgn0004364	44971
304	2R	4152297	4153487	1.180274963379	4152915	0.858536034822	FBgn0003892	8533	FBgn0003892	8533
305	3R	26283762	26285253	1.179877281189	26284480	1.141890585423	FBgn0039773	630	FBgn0039767	30482
306	3L	4391000	4392194	1.176058769226	4391583	0.929007530212	FBgn0035542	1839	FBgn0035541	3014
307	3L	4236542	4237682	1.175324440002	4237039	0.861764939626	FBgn0041171	802	FBgn0041171	802
308	X	3953355	3954827	1.174530506134	3953926	1.1205479117	FBgn0026084	2574	FBgn0000221	4345
309	3L	736704	738208	1.171323299408	737433	0.924957722425	FBgn0000575	4495	FBgn0000575	4495
310	2R	4567014	4567984	1.170930862427	4567430	0.831090513865	FBgn0033368	4289	FBgn0065074	40187
311	3L	678917	680199	1.168860435486	679523	0.975980365978	FBgn0035156	3076	FBgn0035156	3076
312	3R	21005842	21007152	1.168034076691	21006523	0.909694258372	FBgn0039286	4212	FBgn0039286	4212
313	2L	1960334	1961691	1.167816162109	1960888	0.903955066905	FBgn0051942	4538	FBgn0031391	186399
314	2R	7497633	7498900	1.16769361496	7498319	0.947431504726	FBgn0053145	540	FBgn0011704	3031
315	3L	17520536	17522038	1.164896011353	17521205	1.126886199502	FBgn0025455	1842	FBgn0025455	1842
316	X	439157	441777	1.160577058792	441039	1.018606438356	FBgn0003986	6824	FBgn0003986	6824
317	2L	8386746	8388076	1.158336639404	8387512	0.900028621449	FBgn0041717	2212	FBgn0032036	3045
318	2R	11214265	11215450	1.157225608826	11214883	1.013521448771	FBgn0050080	1674	FBgn0010426	19940
319	2L	21177862	21179153	1.155486106873	21178402	1.006095081568	FBgn0011829	7936	FBgn0003930	24369
320	2R	15444959	15446395	1.151636600494	15445726	1.014262984781	FBgn0050447	16453	FBgn0004364	180648
321	3L	16738016	16739268	1.151356220245	16738546	0.850087106228	FBgn0036660	6428	FBgn0036660	6428
322	3L	3020765	3022074	1.149908065796	3021314	0.99318420887	FBgn0035388	2584	FBgn0035388	2584
323	3R	4665597	4668429	1.147809505463	4667390	1.140681385994	FBgn0037638	17258	FBgn0011966	20212
324	3L	12651146	12651935	1.147799015045	12651572	0.79933783412	FBgn0014343	16123	FBgn0036306	77132
325	2L	8275527	8276790	1.147761821747	8276133	0.938847934499	FBgn0011902	14594	FBgn0011902	14594
326	2L	7299136	7300624	1.142179965973	7299935	1.07135998408	FBgn0004009	7226	FBgn0004009	7226
327	2L	15727292	15728512	1.141755580902	15727883	0.928419977427	FBgn0010382	16201	FBgn0003936	19728
328	3L	18558480	18559257	1.141570091248	18558609	1.178470849991	FBgn0003683	415	FBgn0036800	29344
329	3L	7961733	7963021	1.140381813049	7962487	0.897070831723	FBgn0011817	9491	FBgn0011817	9491
330	3L	2421140	2423375	1.140271663666	2422062	1.126457452774	FBgn0052306	24532	FBgn0053231	26626
331	3L	9342040	9343620	1.137217998505	9342834	0.995094832252	FBgn0035981	1561	FBgn0035981	1561
332	3R	950943	952441	1.137095451355	951642	1.050467266756	FBgn0037293	2168	FBgn0010313	39234
333	3R	12589443	12590428	1.134950637817	12589842	0.759261012077	FBgn0020556	9069	FBgn0020556	9069
334	2R	6093529	6095645	1.133804798126	6094976	0.851887106895	FBgn0004399	25259	FBgn0004399	25259
335	3R	4292766	4294195	1.133452415466	4293340	0.955265700817	FBgn0051369	23793	FBgn0040529	126577
336	X	7111084	7112189	1.130632400513	7111636	0.854287428014	FBgn0029940	504	FBgn0025549	24904
337	3R	2689195	2690459	1.129333496094	2689933	0.974568716685	FBgn0001077	113	FBgn0001077	113
338	3R	26393672	26395224	1.129219055176	26394683	0.860280811787	FBgn0039787	10471	FBgn0039767	140685
339	4	866181	867059	1.129161834717	867003	0.809389233589	FBgn0053797	3206	FBgn0039930	182606
340	2L	16324428	16326937	1.128833770752	16325176	0.987844914198	FBgn0001995	119	FBgn0001995	119
341	2L	5237529	5238720	1.128559589386	5238030	0.884946542628	FBgn0051971	2736	FBgn0000228	40528
342	2L	1419323	1420863	1.128021240234	1420194	0.97009863573	FBgn0002543	255	FBgn0002543	255
343	2L	9582748	9585022	1.127595901489	9583599	1.006737063913	FBgn0014179	1857	FBgn0015393	116235
344	2L	2370024	2371340	1.126905918121	2370674	1.098742723465	FBgn0031417	850	FBgn0028485	5339
345	3L	9014534	9015692	1.125945091248	9015077	0.866695404053	FBgn0028789	247	FBgn0028789	247
346	3L	13802168	13803508	1.12566614151	13802929	0.988924280802	FBgn0036380	4570	FBgn0036386	91327
347	2R	11669658	11670610	1.12416267395	11670452	0.812424486334	FBgn0034082	3205	FBgn0034082	3205
348	3L	11666237	11667415	1.121748924255	11666898	0.942004652584	FBgn0036193	851	FBgn0036193	851
349	2R	18853375	18854691	1.120568275452	18853988	0.936330616474	FBgn0034846	247	FBgn0034846	247
350	3R	12331571	12333684	1.115989208221	12332632	1.07163181901	FBgn0028381	5238	FBgn0027053	36809
351	3R	9796103	9798609	1.11502456665	9797094	0.934664355384	FBgn0015270	6455	FBgn0038196	64793
352	3R	4513553	4514910	1.1149559021	4514256	1.068850338459	FBgn0053325	8204	FBgn0001180	9284
353	3R	17469498	17471052	1.114679336548	17470343	0.993688415079	FBgn0011766	15784	FBgn0046832	22097
354	2L	3821626	3823034	1.113939762115	3822138	0.953426539898	FBgn0003430	3542	FBgn0003430	3542
355	3L	12646431	12647713	1.112862110138	12647145	0.954747647047	FBgn0014343	20550	FBgn0036306	81559
356	2L	12665537	12666880	1.112118721008	12666144	0.977365612984	FBgn0032442	3025	FBgn0032445	26879
357	3L	4737637	4739194	1.110906600952	4738450	1.033224433661	FBgn0035572	426	FBgn0035570	47747
358	X	9341926	9343251	1.106496810913	9342547	0.905837774277	FBgn0030133	2795	FBgn0030136	57293
359	2R	8295698	8297252	1.106197834015	8296538	1.04433407503	FBgn0003326	87	FBgn0003326	87
360	3L	15666316	15667554	1.10603427887	15667034	0.956994904412	FBgn0041160	1926	FBgn0041160	1926
361	3R	19653469	19654366	1.10567855835	19653936	0.801193277041	FBgn0004186	344	FBgn0004186	344
362	3R	912029	913175	1.105043411255	912536	0.830857276917	FBgn0010313	128	FBgn0010313	128
363	2L	22138511	22140532	1.104628562927	22139257	0.986520065981	FBgn0032978	9636	FBgn0032979	17497
364	2R	13651561	13652912	1.101598739624	13652280	0.950502620024	FBgn0003044	1988	FBgn0003044	1988
365	2R	3110706	3112222	1.10085773468	3111500	1.015224400689	FBgn0004243	9568	FBgn0004243	9568
366	3L	21639663	21640970	1.098686218262	21640370	0.890959515291	FBgn0052447	182	FBgn0037134	116936
367	2R	2111892	2113068	1.097575187683	2112512	0.842993427725	FBgn0033076	279	FBgn0041145	9806
368	3R	11243145	11244652	1.097413539886	11243862	1.103577554226	FBgn0067339	357	FBgn0067339	357
369	2R	12465170	12466577	1.09690284729	12465931	1.035045259139	FBgn0053456	745	FBgn0053456	745
370	2L	3860276	3861559	1.096516609192	3860810	0.936132073402	FBgn0031574	1871	FBgn0004567	23968
371	3R	1620078	1621298	1.094418048859	1620614	0.800595844493	FBgn0037379	188	FBgn0028690	5403
372	3R	16773991	16775212	1.094414710999	16774607	0.970827549696	FBgn0002921	171	FBgn0038834	98336
373	3R	1036923	1038638	1.093925952911	1037659	0.91565746069	FBgn0000340	5488	FBgn0000340	5488
374	2L	15320140	15322713	1.093544483185	15322114	1.068318239848	FBgn0041103	6279	FBgn0001981	7679
375	X	13617871	13619138	1.091324090958	13618584	0.970969378948	FBgn0053174	898	FBgn0030522	2134
376	3L	15950672	15952308	1.089203357697	15951509	0.892516753253	FBgn0012066	1561	FBgn0012066	1561
377	3L	8983979	8985314	1.087563514709	8984620	1.052459576551	FBgn0035955	822	FBgn0035954	5475
378	2L	6724431	6725502	1.086294174194	6724893	0.95278933469	FBgn0046704	986	FBgn0025777	1538
379	3R	24684607	24685826	1.086068153381	24685256	0.957109159893	FBgn0028373	341	FBgn0028373	341
380	2R	15586754	15587948	1.085295677185	15587418	0.943913151236	FBgn0004364	38956	FBgn0004364	38956
381	3L	4657747	4658991	1.084864139557	4658210	0.869842641494	FBgn0026729	1456	FBgn0035569	17376
382	3L	4215469	4216565	1.084075927734	4216103	0.938603162766	FBgn0001257	3576	FBgn0011692	10165
383	2R	19697783	19698880	1.084051609039	19698226	0.802580412696	FBgn0034987	2269	FBgn0034987	2269
384	3L	21999296	22001350	1.083087444305	21999966	0.933816730976	FBgn0037149	8	FBgn0037149	8
385	X	2990939	2993106	1.080714702606	2992372	0.984422066632	FBgn0004647	1344	FBgn0004647	1344
386	X	18518318	18519941	1.08060836792	18519060	0.930108815432	FBgn0004959	646	FBgn0004959	646
387	3R	19705278	19706628	1.080006599426	19706046	0.969672292471	FBgn0025574	9751	FBgn0025574	9751
388	3L	14937452	14939012	1.078959465027	14938285	0.956397268507	FBgn0000216	357	FBgn0000216	357
389	X	17653332	17654670	1.078496932983	17654028	0.98448726866	FBgn0030868	476	FBgn0030870	10749
390	3L	718546	719371	1.078019618988	718997	0.744037796469	FBgn0035160	3655	FBgn0000575	13941
391	3R	4028448	4029734	1.077962875366	4029225	0.809232413769	FBgn0053779	1319	FBgn0037554	30004
392	2L	12723365	12724697	1.074929237366	12724108	0.884754121304	FBgn0032455	2270	FBgn0032445	31085
393	2R	7131402	7133374	1.069988250732	7132762	0.940500175252	FBgn0033636	1024	FBgn0033636	1024
394	2L	19322471	19323466	1.06992483139	19322974	0.881824493408	FBgn0032769	26739	FBgn0024245	36179
395	2L	9987747	9989348	1.069616317749	9988717	0.963142514229	FBgn0040965	4060	FBgn0040965	4060
396	3L	15010100	15011017	1.068214416504	15010557	0.844741284847	FBgn0025776	1221	FBgn0025776	1221
397	2L	3775034	3776200	1.064759254456	3775663	0.747549057007	FBgn0004893	3957	FBgn0003430	50017
398	3R	13547008	13548296	1.064392089844	13547501	0.882517367601	FBgn0038538	2305	FBgn0003013	3442
399	3L	19521715	19523092	1.061208724976	19522412	0.942192236582	FBgn0036886	4731	FBgn0036886	4731
400	2L	5979784	5981046	1.059841156006	5980213	0.876456457026	FBgn0000308	812	FBgn0000308	812
401	2R	15842236	15843847	1.059488773346	15843131	1.088317450355	FBgn0034504	1001	FBgn0034504	1001
402	3R	16981516	16982400	1.057735443115	16982041	0.751565426588	FBgn0038865	4774	FBgn0010770	40083
403	2L	7247120	7248194	1.056877374649	7247634	0.830741349389	FBgn0031900	5138	FBgn0031898	24555
404	2L	20755609	20756929	1.054619789124	20756448	0.875287026167	FBgn0000251	1880	FBgn0000986	33940
405	2L	19862343	19863438	1.054589271545	19862862	0.908134222031	FBgn0032826	476	FBgn0043021	50519
406	3R	21473285	21474441	1.053918838501	21473807	0.917962360382	FBgn0067682	1525	FBgn0067682	1525
407	3L	15480305	15481232	1.052556991577	15481189	0.893545044793	FBgn0036503	1096	FBgn0036503	1096
408	3L	7882676	7884789	1.052360534668	7883420	1.022301729988	FBgn0003041	2478	FBgn0003041	2478
409	3L	15197402	15198913	1.052049160004	15198257	1.046283721924	FBgn0029114	2643	FBgn0029114	2643
410	2L	19153737	19154904	1.050411224365	19154203	0.864788267348	FBgn0032763	23428	FBgn0032762	24848
411	X	2264353	2265481	1.049862861633	2264789	0.927127024707	FBgn0040385	2266	FBgn0001150	20330
412	3R	25088543	25089616	1.049818992615	25089534	0.849383711815	FBgn0003525	8032	FBgn0003525	8032
413	X	2242451	2243995	1.049531936646	2243114	0.957357088725	FBgn0040387	706	FBgn0001150	42005
414	2R	5588484	5589704	1.049502372742	5589086	0.911587967592	FBgn0033483	1092	FBgn0033483	1092
415	3R	16418749	16419995	1.047173976898	16419352	0.844255208969	FBgn0023097	467	FBgn0023097	467
416	X	13061530	13062466	1.046484947205	13061904	0.755430102348	FBgn0052639	8556	FBgn0052639	8556
417	2R	1703316	1704689	1.04495382309	1703911	0.866253435612	FBgn0033068	516	FBgn0033068	516
418	X	14082768	14083954	1.044519424438	14083418	0.823846031638	FBgn0002873	1638	FBgn0002873	1638
419	2L	4123261	4124337	1.044353485107	4123883	0.870613210342	FBgn0014033	2162	FBgn0000547	92504
420	2L	5870932	5871987	1.043986797333	5871493	0.928113358361	FBgn0031745	7988	FBgn0031740	69238
421	2L	7244826	7246159	1.043406963348	7245468	1.015260079328	FBgn0031899	4968	FBgn0031898	22389
422	2R	3557962	3559054	1.040306568146	3558620	0.792569309473	FBgn0025360	15174	FBgn0021814	33228
423	3L	14923696	14924663	1.03990983963	14924282	0.822918325663	FBgn0026320	10324	FBgn0026320	10324
424	3R	27047925	27049841	1.036520957947	27048913	0.894832879305	FBgn0039831	2487	FBgn0039831	2487
425	2L	5877123	5878384	1.034611701965	5877811	0.836399162517	FBgn0031745	1670	FBgn0031740	75556
426	3R	177499	178879	1.033432483673	178205	0.911199177013	FBgn0001204	5833	FBgn0001204	5833
427	2R	9071139	9072375	1.032723903656	9071636	0.820390589097	FBgn0033855	164	FBgn0033855	164
428	X	6877231	6878354	1.031720638275	6877952	0.791567116976	FBgn0029930	863	FBgn0029931	7892
429	X	5482142	5483280	1.031445026398	5482727	0.910101686205	FBgn0029779	100	FBgn0029783	28479
430	2L	4280714	4282487	1.030908584595	4281533	0.807387211744	FBgn0010473	1618	FBgn0003941	53891
431	2R	20576796	20578096	1.030685901642	20577473	0.890828749713	FBgn0050198	6132	FBgn0001148	7893
432	2L	18890836	18891917	1.029758453369	18891325	0.852737744649	FBgn0003896	14140	FBgn0032717	55729
433	X	20061328	20062439	1.025366783142	20061848	0.855058641995	FBgn0015789	252	FBgn0031098	317
434	3R	7600636	7601787	1.020800590515	7601199	0.897304394666	FBgn0011471	3627	FBgn0011471	3627
435	2L	14433809	14434956	1.020610332489	14434423	0.850682791542	FBgn0028871	9292	FBgn0005771	56439
436	2L	27936	29375	1.020602703094	28582	0.930912286043	FBgn0031209	4694	FBgn0002121	7210
437	2L	21753009	21754016	1.019322395325	21753544	0.769611597061	FBgn0032961	7949	FBgn0032960	8490
438	3L	6236963	6238132	1.018504619598	6237583	0.856912581126	FBgn0001258	943	FBgn0035692	70450
439	X	16791053	16792291	1.017873764038	16791779	0.795811116695	FBgn0030808	8586	FBgn0030806	14980
440	3L	18313575	18314532	1.016520500183	18314051	0.751098829157	FBgn0015946	44378	FBgn0011706	49611
441	3L	6794461	6795881	1.01367521286	6795126	1.021764844656	FBgn0003995	31019	FBgn0035714	68266
442	3R	13372534	13374476	1.012707233429	13373834	0.972365021706	FBgn0038519	1603	FBgn0025571	7689
443	3R	9118416	9119985	1.00763130188	9119118	1.100195169449	FBgn0038134	198	FBgn0038134	198
444	X	3252509	3254607	1.007515907288	3253943	0.835185836343	FBgn0029657	4373	FBgn0000472	24604
445	X	19516104	19517420	1.006652832031	19516745	0.794141224452	FBgn0043903	708	FBgn0031057	940
446	2L	19806449	19807422	1.005679130554	19806988	0.804250478745	FBgn0003931	325	FBgn0003931	325
447	2L	1421321	1422506	1.004259109497	1421957	0.854021885816	FBgn0002543	1508	FBgn0002543	1508
448	X	9139116	9140232	1.0025639534	9139700	0.732889056206	FBgn0002576	9830	FBgn0030122	21062
449	3L	254571	255616	1.002017021179	255054	0.850450462765	FBgn0029002	118	FBgn0035121	7144
450	2R	12364995	12366022	1.000244617462	12365670	0.765849898843	FBgn0025830	349	FBgn0025832	4531
451	X	265993	267299	0.995810985565	266802	0.841829808553	FBgn0002561	257	FBgn0002561	257
452	3R	17479524	17480532	0.995122909546	17480157	0.771816786598	FBgn0011766	5970	FBgn0004493	17315
453	4	328856	329624	0.994877815247	329490	0.790589292844	FBgn0026777	1143	FBgn0026777	1143
454	2L	2752581	2756094	0.994200229645	2754923	0.856436561136	FBgn0031453	2124	FBgn0031453	2124
455	2R	18019955	18020808	0.994031906128	18020724	0.796375846863	FBgn0034735	20928	FBgn0034743	92979
456	3R	11491401	11492551	0.992661476135	11491889	0.81425255537	FBgn0053207	19	FBgn0053207	19
457	X	10338519	10339715	0.991312503815	10339168	0.901236758513	FBgn0052680	213	FBgn0052680	213
458	2R	20381577	20382969	0.991199016571	20382369	0.996461307301	FBgn0035073	128	FBgn0050423	1067
459	2L	523163	524478	0.990694046021	523676	0.903290748596	FBgn0003963	209	FBgn0003963	209
460	2R	16871474	16872527	0.989590644836	16871928	0.820961952209	FBgn0000395	2595	FBgn0000395	2595
461	2R	18309454	18310614	0.988444805145	18310115	0.849939733744	FBgn0011211	3479	FBgn0011211	3479
462	2L	2750537	2751234	0.986977577209	2750677	0.765666631552	FBgn0031453	2122	FBgn0031453	2122
463	3R	4294454	4295471	0.986109256744	4294899	0.839323604808	FBgn0051369	25352	FBgn0040529	128136
464	3R	24372624	24373638	0.985555648804	24373099	0.788449168205	FBgn0039588	2575	FBgn0000659	37706
465	3L	20447496	20448422	0.984425067902	20447531	0.797655296326	FBgn0037007	5742	FBgn0037007	5742
466	3L	14116704	14117865	0.984201431274	14117255	0.927534636329	FBgn0042630	20672	FBgn0000411	26624
467	3R	2912203	2913337	0.98415517807	2912641	0.748749228085	FBgn0003884	381	FBgn0003884	381
468	3R	22081328	22083367	0.984048843384	22082045	0.956122903263	FBgn0000064	5268	FBgn0039406	197060
469	3R	26256959	26257964	0.983210086823	26257488	0.796623706818	FBgn0039769	298	FBgn0039767	3490
470	3L	8163057	8164078	0.982059001923	8163624	0.836590991301	FBgn0035851	1595	FBgn0035851	1595
471	3R	10919985	10921126	0.981781005859	10920496	0.782583629384	FBgn0051304	7426	FBgn0038301	118826
472	3R	25847185	25848200	0.980861186981	25847719	0.835140413708	FBgn0039738	261	FBgn0001281	16741
473	3R	26246934	26247805	0.977647781372	26247349	0.826049916884	FBgn0027544	1344	FBgn0039764	2205
474	3L	12056920	12057974	0.976535797119	12057339	0.773666763306	FBgn0028679	1607	FBgn0036248	34851
475	3L	16078522	16079711	0.974142074585	16079144	0.880690193176	FBgn0010280	621	FBgn0010280	621
476	3L	1729821	1731064	0.972695827484	1730424	0.851170147167	FBgn0035267	18	FBgn0027903	28741
477	3R	881432	882530	0.971771717072	882030	0.833415925503	FBgn0010313	30378	FBgn0010313	30378
478	3L	14932838	14934098	0.971372127533	14933498	0.795994506163	FBgn0026320	1108	FBgn0026320	1108
479	3L	15990097	15991240	0.970160484314	15990593	0.929878801107	FBgn0044028	1854	FBgn0044028	1854
480	2L	18774009	18775658	0.970111846924	18774973	0.899011823866	FBgn0045852	3260	FBgn0032717	60623
481	3L	15473538	15475264	0.96928191185	15474423	0.825914018294	FBgn0004052	103	FBgn0004052	103
482	2R	4154872	4156061	0.969265937805	4155385	0.814241806666	FBgn0003892	6063	FBgn0003892	6063
483	3L	17380827	17381886	0.968259811401	17381388	0.809035539627	FBgn0027660	5383	FBgn0027660	5383
484	3R	465033	466603	0.96702003479	465896	0.836508644952	FBgn0037261	1377	FBgn0037261	1377
485	3R	5738649	5739461	0.966096878052	5739300	0.799199938774	FBgn0053975	15612	FBgn0037770	72477
486	3R	8896269	8897810	0.964074373245	8896808	0.865271977016	FBgn0004666	13327	FBgn0003308	38549
487	2R	4166303	4167290	0.963241100311	4166828	0.790835916996	FBgn0050353	3191	FBgn0050353	3191
488	3L	1445727	1446532	0.962763309479	1446071	0.72987562418	FBgn0004635	1253	FBgn0004635	1253
489	X	20504529	20505239	0.961619853973	20504887	0.746480973562	FBgn0003300	230	FBgn0003300	230
490	3R	14884260	14885177	0.961514949799	14884709	0.801686819862	FBgn0038676	19436	FBgn0027784	27736
491	3L	1439668	1440320	0.96022605896	1440161	0.811190605164	FBgn0004635	7163	FBgn0004635	7163
492	3R	20692381	20693856	0.95923614502	20692929	0.76953035593	FBgn0013949	1856	FBgn0015625	3688
493	2L	6048534	6049850	0.957100868225	6049385	0.817862819223	FBgn0031768	1386	FBgn0031768	1386
494	2L	18893261	18894389	0.955793380737	18893782	0.817673991708	FBgn0003896	16597	FBgn0032717	58186
495	2L	9991158	9992275	0.955612182617	9991800	0.792972003712	FBgn0051875	4772	FBgn0051875	4772
496	X	9934648	9935309	0.953864097595	9934768	0.907044497403	FBgn0030179	3014	FBgn0030179	3014
497	2R	13607915	13609052	0.948014259338	13608536	0.905377163607	FBgn0034299	1034	FBgn0034299	1034
498	3L	732264	733505	0.947434902191	732927	0.799283672782	FBgn0000575	11	FBgn0000575	11
499	2R	12945464	12946307	0.946690559387	12946154	0.763115232641	FBgn0034217	240	FBgn0034217	240
500	3R	8857460	8858713	0.946613311768	8858167	0.824146270752	FBgn0003308	92	FBgn0003308	92
501	2L	1507852	1508904	0.946310043335	1507940	0.755042499966	FBgn0031344	5037	FBgn0031345	9498
502	2L	1525247	1526132	0.946175575256	1525652	0.791616271524	FBgn0026397	2961	FBgn0001174	7468
503	3R	24686681	24687658	0.943244934082	24686862	0.808089989882	FBgn0028373	1947	FBgn0028373	1947
504	3L	22069735	22071037	0.943195343018	22070369	0.935581525167	FBgn0037153	412	FBgn0000100	60486
505	X	6197183	6197999	0.943099975586	6197781	0.730181914109	FBgn0026708	1916	FBgn0029868	2146
506	3L	20338868	20339967	0.940378189087	20339427	0.878397492801	FBgn0028978	3978	FBgn0028978	3978
507	3L	682550	683590	0.938034057617	683087	0.823051059947	FBgn0035157	412	FBgn0035156	6640
508	3R	19077224	19078378	0.937841415405	19077885	0.847413371591	FBgn0039066	619	FBgn0039066	619
509	2L	12662535	12663184	0.93761920929	12663052	0.857850248163	FBgn0004394	5223	FBgn0032445	29971
510	X	18142544	18143607	0.936500549316	18143201	0.765651702881	FBgn0004956	1439	FBgn0004956	1439
511	X	5362261	5363296	0.936453342438	5362656	0.770844966173	FBgn0029771	158	FBgn0029771	158
512	3L	18183572	18184465	0.935398578644	18184076	0.843362689018	FBgn0036782	16978	FBgn0020300	79413
513	3R	2227794	2228511	0.934858322144	2228464	0.816842132145	FBgn0037443	3149	FBgn0037443	3149
514	2R	10314728	10315459	0.934728622437	10314992	0.738635031382	FBgn0001319	1175	FBgn0050478	29149
515	2L	2454269	2455345	0.931940078735	2454612	0.800618871053	FBgn0012017	5432	FBgn0015816	38054
516	2R	18236383	18237536	0.93115901947	18237051	0.815697733561	FBgn0028371	7372	FBgn0020257	40496
517	3L	680536	681881	0.930706977844	681408	0.900946504929	FBgn0035157	1267	FBgn0035156	4961
518	3L	15676724	15677670	0.930604457855	15677143	0.76851976619	FBgn0041160	12035	FBgn0041160	12035
519	X	18134061	18135327	0.930141448975	18134663	0.846452644893	FBgn0004956	7099	FBgn0004956	7099
520	3R	19170831	19172076	0.928853034973	19171405	0.774166613817	FBgn0003118	479	FBgn0002622	13120
521	2R	19081433	19082457	0.927870750427	19082123	0.727621050442	FBgn0015903	9626	FBgn0015903	9626
522	2R	13818590	13819334	0.926528930664	13819248	0.845501232147	FBgn0034327	408	FBgn0034326	4927
523	2L	8825029	8825941	0.925966739655	8825250	0.729446002415	FBgn0029123	375	FBgn0029123	375
524	2R	15200928	15202261	0.924059867859	15201696	0.804921030998	FBgn0034467	1245	FBgn0015949	17013
525	2L	19336930	19337895	0.92355298996	19337746	0.758769273758	FBgn0024245	21407	FBgn0024245	21407
526	3L	2864887	2866493	0.923070430756	2865387	0.799076875051	FBgn0035378	10145	FBgn0035370	114859
527	3L	15226993	15227841	0.922492027283	15227442	0.744970742394	FBgn0029114	26542	FBgn0029114	26542
528	3L	4150922	4151645	0.922243118286	4151294	0.74614444375	FBgn0011653	301	FBgn0004574	28561
529	3R	20963289	20964562	0.921677589417	20964097	0.796674847603	FBgn0039283	298	FBgn0039283	298
530	2R	2325281	2326389	0.920616149902	2325831	0.845502124113	FBgn0033107	1042	FBgn0033107	1042
531	2L	8521201	8522156	0.917755126953	8521639	0.818566735586	FBgn0016122	260	FBgn0032051	6775
532	2L	15366193	15366892	0.916526317596	15366335	0.891893227895	FBgn0051828	4126	FBgn0001981	36542
533	2L	6722111	6722915	0.915631532669	6722869	0.775165610843	FBgn0025777	486	FBgn0025777	486
534	3R	18864816	18866113	0.915579795837	18865526	0.82814023074	FBgn0039041	2437	FBgn0051457	88180
535	X	20140810	20141631	0.914162635803	20141243	0.742525100708	FBgn0031101	3073	FBgn0027334	60884
536	3L	2169835	2170709	0.913691997528	2170150	0.716765117645	FBgn0035313	621	FBgn0035315	10395
537	3L	15664636	15665996	0.913060188293	15665236	0.826840162277	FBgn0041160	128	FBgn0041160	128
538	3L	4615518	4616565	0.912623405457	4616120	0.825997829437	FBgn0035563	484	FBgn0035562	5071
539	2L	10058260	10059077	0.911700248718	10058955	0.748057556152	FBgn0032178	1942	FBgn0011823	2049
540	2R	8495725	8497264	0.911599159241	8496297	0.928104668856	FBgn0005624	599	FBgn0005624	599
541	2L	15034902	15035969	0.911280632019	15035328	0.786391639709	FBgn0004837	97	FBgn0010422	21354
542	3L	22333640	22334910	0.910892486572	22334245	0.795751392841	FBgn0004449	7483	FBgn0004449	7483
543	2R	6047290	6048597	0.910791873932	6047735	0.843101412058	FBgn0005630	7340	FBgn0004399	21982
544	3R	1153321	1154087	0.910119533539	1153469	0.819675246874	FBgn0013576	8157	FBgn0037310	27602
545	2L	11452222	11453554	0.90980386734	11452983	0.853874346789	FBgn0004579	7380	FBgn0004579	7380
546	3R	17121866	17123384	0.909151077271	17122649	0.874762773514	FBgn0001234	304	FBgn0043012	26850
547	2R	13670917	13671764	0.909015655518	13671333	0.770468319164	FBgn0022238	1722	FBgn0022238	1722
548	3L	14934637	14935588	0.908867359161	14935121	0.809194508721	FBgn0026320	515	FBgn0026320	515
549	X	8451014	8452289	0.908054828644	8451636	0.779677689075	FBgn0030054	98	FBgn0030054	98
550	3L	4045393	4046596	0.907783508301	4046037	0.795516743379	FBgn0000449	201	FBgn0000449	201
551	2L	6544737	6545425	0.906320571899	6544783	0.818177223206	FBgn0000320	2189	FBgn0031830	13017
552	3R	2933750	2934944	0.903698444366	2934288	0.855173812193	FBgn0014863	9165	FBgn0003884	22028
553	X	5340765	5341934	0.902139186859	5341358	0.919840980979	FBgn0029769	72	FBgn0029771	21140
554	2L	222601	223491	0.899856567383	223039	0.742418962366	FBgn0031235	9475	FBgn0031235	9475
555	3L	19616183	19617097	0.89675283432	19616674	0.846467882395	FBgn0022774	1566	FBgn0029094	32523
556	X	10211140	10212140	0.895151615143	10211654	0.930868765887	FBgn0028331	120	FBgn0065046	18263
557	2R	16119066	16120297	0.89221572876	16119116	0.787148634593	FBgn0046816	1828	FBgn0046816	1828
558	2L	21616393	21617678	0.890642642975	21617634	0.860539012485	FBgn0022893	113	FBgn0022893	113
559	2R	3757713	3758590	0.888198852539	3757833	0.754669146104	FBgn0033277	8236	FBgn0010109	13693
560	3R	3803059	3804080	0.887135028839	3803440	0.793202294244	FBgn0037533	48	FBgn0037550	148615
561	3R	29375	30539	0.887111663818	30023	0.759159957661	FBgn0037215	6994	FBgn0037220	28054
562	2R	11635394	11636327	0.886267662048	11635442	0.741781234741	FBgn0010052	132	FBgn0034073	17976
563	3R	22456646	22457425	0.884378433228	22457015	0.732604615829	FBgn0039441	580	FBgn0039449	86092
564	3R	686989	687678	0.88437128067	687304	0.700781941414	FBgn0003002	8769	FBgn0003002	8769
565	X	379325	380044	0.882902145386	379452	0.748289411718	FBgn0000570	590	FBgn0000570	590
566	3L	16739541	16740760	0.882451057434	16740219	0.769611947677	FBgn0036660	4755	FBgn0036660	4755
567	3L	2376380	2377540	0.881010055542	2376811	0.822243571281	FBgn0052298	2287	FBgn0052299	3045
568	X	16075182	16076816	0.880346298218	16076104	0.8677526474	FBgn0003933	11950	FBgn0003933	11950
569	2R	12031513	12032466	0.880079269409	12031939	0.796311490676	FBgn0011260	16880	FBgn0034138	54161
570	2R	20569019	20570330	0.879138946533	20569568	0.808103533352	FBgn0001148	12	FBgn0001148	12
571	2R	2130320	2131253	0.878992080688	2130784	0.81960517168	FBgn0053919	5606	FBgn0040673	5958
572	3L	2466122	2467194	0.878811836243	2466640	0.83019235399	FBgn0035344	4615	FBgn0035346	5711
573	3R	6439693	6440593	0.877119064331	6440091	0.768474847078	FBgn0001235	24295	FBgn0001235	24295
574	X	6882037	6882826	0.873720407486	6882394	0.803407065074	FBgn0029931	3450	FBgn0029931	3450
575	3R	6203275	6204139	0.870411396027	6203778	0.70523593005	FBgn0020379	12	FBgn0015396	27872
576	3R	25852708	25853712	0.867451906204	25853195	0.815990616294	FBgn0026597	4629	FBgn0001281	11265
577	2L	16281004	16281781	0.866067886353	16281697	0.857135507796	FBgn0001994	1960	FBgn0001994	1960
578	3R	24582445	24583118	0.865529060364	24582970	0.793953158639	FBgn0039597	269	FBgn0005642	54090
579	3R	6428467	6429585	0.864564418793	6429069	0.841958642006	FBgn0001235	35317	FBgn0001235	35317
580	3R	1484320	1485487	0.863298416138	1485059	0.759139696757	FBgn0037360	572	FBgn0037360	572
581	3L	8976221	8977096	0.861243247986	8976611	0.76781985339	FBgn0035954	2534	FBgn0035954	2534
582	2L	8277306	8278061	0.860963821411	8277413	0.785779172724	FBgn0011902	13314	FBgn0011902	13314
583	X	9575481	9576535	0.86084651947	9576004	0.805394377027	FBgn0020378	22176	FBgn0000233	36595
584	3R	16368487	16369738	0.858555316925	16369125	0.807696622961	FBgn0053192	8398	FBgn0043457	14527
585	X	1992758	1993572	0.855561733246	1992844	0.805183516608	FBgn0004861	143	FBgn0025626	71552
586	2L	15329315	15330098	0.854943275452	15330053	0.76810476515	FBgn0001981	260	FBgn0001981	260
587	3R	283856	284646	0.854540348053	284085	0.732795675596	FBgn0051522	5049	FBgn0037250	24354
588	3R	11879374	11880334	0.854246139526	11879890	0.765769565807	FBgn0027948	3345	FBgn0038396	4497
589	2L	19811958	19812649	0.85400390625	19812000	0.814707994461	FBgn0003922	266	FBgn0043021	343
590	2R	13605782	13606415	0.852562904358	13605831	0.780290974511	FBgn0034298	1591	FBgn0034298	1591
591	2L	19215635	19216828	0.850761413574	19216295	0.746494960785	FBgn0015380	30020	FBgn0032762	86940
592	3R	20122955	20123979	0.84913444519	20123507	0.7941416502	FBgn0000368	2369	FBgn0000368	2369
593	2L	13211093	13212316	0.848679542542	13211867	0.836656917225	FBgn0032483	53	FBgn0032483	53
594	2R	17210565	17211295	0.848168373108	17211210	0.840336799622	FBgn0010228	860	FBgn0010228	860
595	3L	5565922	5566763	0.845324516296	5566362	0.762072282679	FBgn0003486	162	FBgn0003486	162
596	4	90566	91521	0.844922065735	90998	0.730155243593	FBgn0019664	1042	FBgn0019664	1042
597	2L	6737653	6738312	0.844048023224	6738095	0.737789119993	FBgn0031854	2081	FBgn0025777	14740
598	3R	20960466	20961099	0.84276008606	20960829	0.709404366357	FBgn0039283	2970	FBgn0039283	2970
599	2R	8104522	8105650	0.842098712921	8105149	0.82236456871	FBgn0050055	61	FBgn0050055	61
600	2R	13344846	13345518	0.841341018677	13345282	0.780694144113	FBgn0041585	13026	FBgn0050111	16074
601	2R	8473860	8474531	0.841236114502	8474196	0.705855734208	FBgn0033787	4733	FBgn0004512	11945
602	3L	19008651	19010031	0.841022968292	19009373	0.750449359417	FBgn0002945	1217	FBgn0002945	1217
603	3L	14940241	14941429	0.840586662292	14940818	0.821038663387	FBgn0040296	918	FBgn0040296	918
604	3L	3207305	3208063	0.840570449829	3207913	0.832348664602	FBgn0035424	457	FBgn0035423	1031
605	2R	14938236	14938981	0.840198993683	14938489	0.727557722727	FBgn0004873	1323	FBgn0050326	8355
606	3R	1928560	1929799	0.838945388794	1929342	0.797754764557	FBgn0026077	2733	FBgn0003261	95041
607	3R	8077945	8079067	0.838908195496	8078676	0.816982078552	FBgn0038008	1233	FBgn0037992	124757
608	3L	280798	282540	0.835554599762	281190	0.793901634216	FBgn0035128	164	FBgn0035128	164
609	3L	20914832	20915736	0.835368156433	20915661	0.731516647339	FBgn0053283	3055	FBgn0003415	45604
610	3R	21849048	21850742	0.834420204163	21850284	0.771077275276	FBgn0002629	69	FBgn0002629	69
611	3L	5948170	5949049	0.834355354309	5948708	0.728207588196	FBgn0035656	1244	FBgn0035656	1244
612	2R	12660685	12661167	0.831841468811	12661051	0.736027327451	FBgn0065047	534	FBgn0050235	888
613	2R	13318067	13318919	0.83096075058	13318527	0.773410737514	FBgn0004586	875	FBgn0004586	875
614	2R	15492940	15493627	0.829561710358	15493506	0.767548994585	FBgn0034479	2426	FBgn0004364	132868
615	2R	5932992	5933764	0.828333854675	5933677	0.744812064701	FBgn0053474	369	FBgn0033522	7848
616	3L	14161248	14162314	0.82696723938	14161892	0.755853681003	FBgn0013718	5756	FBgn0013718	5756
617	2R	19252720	19253526	0.82635974884	19253084	0.714846611023	FBgn0000562	1341	FBgn0002174	38622
618	X	19397325	19398263	0.82347869873	19397720	0.76939868927	FBgn0026430	1813	FBgn0031032	19859
619	2L	19329281	19330278	0.822906494141	19329861	0.75167327457	FBgn0024245	29292	FBgn0024245	29292
620	3L	4230823	4231824	0.822782039642	4231302	0.784786560956	FBgn0011692	5034	FBgn0011692	5034
621	3R	9540995	9541834	0.8223528862	9541434	0.737485100241	FBgn0054044	1508	FBgn0038175	2454
622	3R	6425794	6426438	0.82234954834	6425902	0.742754025893	FBgn0001235	38484	FBgn0001235	38484
623	3R	5224619	5225566	0.822033882141	5225299	0.743322722117	FBgn0037685	1387	FBgn0037686	1679
624	3R	8086393	8087356	0.821251869202	8086918	0.773750417373	FBgn0003651	2447	FBgn0010044	118840
625	2L	4686974	4687808	0.818213939667	4687329	0.74016828537	FBgn0031621	184	FBgn0031621	184
626	2L	3078248	3078889	0.818140506744	3078337	0.81722202301	FBgn0027571	21722	FBgn0003934	29636
627	2R	13656371	13657022	0.816524982452	13656496	0.761761058461	FBgn0003031	1555	FBgn0003031	1555
628	3R	4477307	4478553	0.816395282745	4477932	0.742697098676	FBgn0037603	806	FBgn0037603	806
629	2L	13903849	13905780	0.815848350525	13905311	0.782628685236	FBgn0012037	334	FBgn0012037	334
630	3L	11330569	11331568	0.815605163574	11330945	0.737917929888	FBgn0036155	7887	FBgn0041094	104689
631	2L	18107092	18107730	0.81555056572	18107149	0.710419927325	FBgn0032665	3463	FBgn0041184	41190
632	2R	12541032	12541790	0.815252304077	12541080	0.82129266527	FBgn0023172	1024	FBgn0034181	6689
633	3R	19036688	19037661	0.812542438507	19037074	0.81202100305	FBgn0011596	7318	FBgn0039066	40192
634	2L	1119402	1120519	0.812530517578	1119761	0.757530498505	FBgn0031302	6773	FBgn0031302	6773
635	2L	21729176	21729828	0.811466217041	21729572	0.69346148173	FBgn0032960	15482	FBgn0032960	15482
636	X	6667900	6668553	0.811184167862	6668461	0.799326229095	FBgn0029907	30	FBgn0029907	30
637	3R	3926056	3927041	0.810397148132	3926413	0.736611902714	FBgn0037548	667	FBgn0037550	25642
638	2R	1649504	1650295	0.807520866394	1649832	0.710326126644	FBgn0011891	0	FBgn0033067	39182
639	3L	19848188	19848957	0.806120872498	19848236	0.763475239277	FBgn0028695	661	FBgn0028695	661
640	X	13269218	13269944	0.804193973541	13269873	0.744681358337	FBgn0052635	9970	FBgn0030482	39043
641	3R	15167389	15168230	0.804166793823	15167585	0.76601044337	FBgn0000463	15650	FBgn0000463	15650
642	3L	5109045	5110304	0.803318023682	5109534	0.82340824604	FBgn0035592	646	FBgn0035602	230898
643	2R	15621405	15622151	0.801410198212	15621800	0.731434345245	FBgn0004364	4574	FBgn0004364	4574
644	2R	7973967	7974927	0.801230430603	7974697	0.727946567535	FBgn0010238	5599	FBgn0010238	5599
645	2L	356251	357155	0.800931930542	356642	0.757029831409	FBgn0031250	1226	FBgn0031250	1226
646	2R	6991421	6992160	0.799245834351	6991560	0.724831321023	FBgn0001269	1188	FBgn0000581	23436
647	2L	10841708	10842336	0.797419071198	10842220	0.735358671709	FBgn0032305	383	FBgn0032305	383
648	3R	17615010	17615889	0.796338319778	17615719	0.765203555425	FBgn0003867	7463	FBgn0004493	118247
649	X	17241408	17242260	0.793970108032	17241692	0.716630786657	FBgn0011758	10254	FBgn0030851	221721
650	3L	20967950	20968642	0.789291381836	20968528	0.765060034665	FBgn0026179	148	FBgn0037044	6792
651	X	10589612	10590863	0.788000822067	10590400	0.711090424482	FBgn0052676	277	FBgn0052672	23153
652	3L	241454	242143	0.787798881531	241592	0.697391423312	FBgn0024806	110	FBgn0035120	426
653	3L	727411	728317	0.787761211395	727768	0.72338411212	FBgn0052482	442	FBgn0000575	5170
654	3L	16677136	16677908	0.785733222961	16677182	0.811026838091	FBgn0063485	271	FBgn0004108	54151
655	2R	18068302	18068938	0.78529882431	18068622	0.691409558058	FBgn0003175	1024	FBgn0034743	45081
656	3L	8167129	8167960	0.782608032227	8167582	0.726979672909	FBgn0035852	519	FBgn0035852	519
657	2R	17756348	17757147	0.78182888031	17756713	0.737301770379	FBgn0020307	5168	FBgn0013272	68531
658	3R	13430086	13430739	0.78147315979	13430286	0.777821504153	FBgn0038524	1538	FBgn0051575	53889
659	3R	1546520	1547189	0.780074596405	1546568	0.740947306156	FBgn0004878	3546	FBgn0037372	33927
660	3R	17959899	17960908	0.779396057129	17960433	0.794239661273	FBgn0051163	853	FBgn0053335	30307
661	3L	14243794	14244621	0.777894496918	14244363	0.717562266759	FBgn0001085	4757	FBgn0036415	61195
662	2R	9374810	9375522	0.775721549988	9375226	0.711947949727	FBgn0033882	362	FBgn0033882	362
663	3R	10477926	10478665	0.77499294281	10478119	0.776527918302	FBgn0026578	3304	FBgn0026578	3304
664	2R	15564389	15565257	0.772313117981	15564823	0.801869948705	FBgn0034480	44973	FBgn0004364	61551
665	3L	5809570	5810647	0.771923065186	5810189	0.746896240446	FBgn0003984	9372	FBgn0035640	23159
666	3R	20412248	20412924	0.770832061768	20412524	0.736485226949	FBgn0053343	1139	FBgn0039210	1669
667	3R	17324904	17325892	0.767272949219	17325522	0.72538882494	FBgn0004863	455	FBgn0013984	80729
668	X	6844067	6844743	0.766330718994	6844105	0.762224197388	FBgn0027108	206	FBgn0027108	206
669	2R	15758830	15759807	0.761309623718	15759353	0.806239128113	FBgn0034488	909	FBgn0034488	909
670	3R	19018949	19019646	0.760844707489	19019563	0.717682414585	FBgn0011596	10193	FBgn0039066	57703
671	2L	19049958	19051048	0.758524894714	19050432	0.882180849711	FBgn0032748	422	FBgn0000486	2673
672	3L	16741206	16741867	0.758490562439	16741528	0.684013422798	FBgn0036660	3446	FBgn0036660	3446
673	3L	7492921	7493505	0.756272315979	7493274	0.745562473933	FBgn0052372	161	FBgn0014011	84148
674	X	10609008	10609955	0.75411605835	10609737	0.731986459096	FBgn0052675	283	FBgn0052672	3816
675	3L	19724981	19726188	0.748666286469	19725553	0.8245241642	FBgn0013974	1853	FBgn0014037	117673
676	X	9581536	9582266	0.74498128891	9581771	0.690243124962	FBgn0020378	16409	FBgn0000233	42362
677	3L	21214806	21215699	0.742751598358	21215251	0.727458582984	FBgn0027945	91	FBgn0037066	4653
678	X	6903903	6904608	0.738067626953	6904125	0.745905944279	FBgn0004143	9468	FBgn0029931	18281
679	2R	13337892	13338735	0.737422943115	13338213	0.712677310495	FBgn0050111	9005	FBgn0050111	9005
680	3R	1450567	1451372	0.736986160278	1451010	0.728943049908	FBgn0037351	824	FBgn0037351	824
681	3L	14142695	14143431	0.736487865448	14142766	0.731074757046	FBgn0000411	1113	FBgn0000411	1113
682	3L	14909339	14909996	0.728448867798	14909532	0.789753595988	FBgn0040809	19	FBgn0040809	19
683	X	13221142	13221821	0.727265834808	13221381	0.7340494224	FBgn0026749	50	FBgn0026749	50
684	2R	16608805	16609487	0.726254701614	16609404	0.739058653514	FBgn0015721	108	FBgn0011824	4519
685	X	14853015	14853648	0.725482940674	14853516	0.805781936646	FBgn0052594	4855	FBgn0030605	44333
686	3R	2862794	2863877	0.722723007202	2863493	0.766612641952	FBgn0024289	14564	FBgn0010774	42633
687	2L	1954330	1955118	0.721203327179	1955032	0.71249294281	FBgn0031375	513	FBgn0031391	192255
688	X	3204673	3205359	0.7193775177	3205109	0.716828473409	FBgn0000472	24230	FBgn0000472	24230
689	3L	601334	601972	0.718752861023	601826	0.787738482157	FBgn0052345	4022	FBgn0064191	23965
690	2R	2122261	2123000	0.711678981781	2122923	0.731356143951	FBgn0041145	605	FBgn0041145	605
691	2R	13107347	13107998	0.706751346588	13107421	0.725239849091	FBgn0050105	110	FBgn0050105	110
692	2L	18778689	18779346	0.697238922119	18778809	0.756175214594	FBgn0045852	576	FBgn0032717	56787
693	3R	11088572	11089302	0.696116447449	11089220	0.77317905426	FBgn0003600	24	FBgn0003600	24
694	2R	17214991	17215814	0.693226337433	17215343	0.748572921753	FBgn0010228	3273	FBgn0010228	3273
695	2R	18552484	18553137	0.690803050995	18552617	0.734494859522	FBgn0003900	1091	FBgn0003900	1091
696	X	18528985	18529650	0.688923835754	18529031	0.712351693047	FBgn0010383	2349	FBgn0004959	9325
697	3L	4789605	4790267	0.686034202576	4789976	0.713819950819	FBgn0042131	1723	FBgn0035570	99273
698	2R	10266939	10267789	0.677729606628	10267611	0.750034809113	FBgn0028689	162	FBgn0028689	162
699	3R	17283945	17284670	0.670500278473	17283992	0.730545891656	FBgn0011278	11950	FBgn0013984	122259
700	2L	518229	518978	0.669495582581	518526	0.721009890238	FBgn0003963	4941	FBgn0003963	4941
701	3L	9458878	9459532	0.66286945343	9459380	0.70809340477	FBgn0036005	2334	FBgn0036005	2334
702	X	4533249	4533927	0.587172985077	4533296	0.682215929031	FBgn0011760	258	FBgn0022768	1188
