# Supplementary material for: Developmental roles of 21 Drosophila transcription factors are determined by quantitative differences in binding to an overlapping set of thousands of genomic regions
Source: Genome Biol. 2009 Jul 23;10(7):R80. doi: 10.1186/gb-2009-10-7-r80 (PMC2728534; doi:10.1186/gb-2009-10-7-r80)
Supplement: Additional data file 6 — Genomic coordinates of regions bound by each factor for the 1% FDR data set, locations and scores of peak windows, and the closest gene and closest transcribed gene for each peak. [file gb-2009-10-7-r80-S6.zip › Additional Data File 3 1% FDR bound regions/cad_1_020107-sym-1_table.txt]

Interval	Chr	Bound_Region_Start	Bound_Region_Stop	Bound_Region_Score	Peak_start	Peak_score	Closest_gene	Closest_gene_dist	Closest_transcribed_gene	Closest_transcribed_gene_dist
1	3R	673602	676527	4.439120292664	675006	4.017496698043	FBgn0003002	3529	FBgn0003002	3529
2	2L	5472761	5475215	4.185981750488	5473999	3.796714941661	FBgn0005511	12358	FBgn0005511	12358
3	3R	171875	175412	4.093294143677	174288	3.872676266564	FBgn0001204	1916	FBgn0001204	1916
4	2L	14441857	14447189	3.973435878754	14445736	3.677693635225	FBgn0028844	5080	FBgn0005771	45126
5	2L	6371980	6374474	3.953640937805	6373030	3.640554368496	FBgn0043854	615	FBgn0043854	615
6	3L	13054281	13056966	3.924695491791	13055316	3.604438006878	FBgn0036345	5920	FBgn0010452	32904
7	2L	11447021	11454565	3.922716617584	11453018	3.776176789228	FBgn0004579	7415	FBgn0004579	7415
8	X	15479539	15482072	3.917993068695	15480469	3.629369763767	FBgn0030663	2241	FBgn0003463	19992
9	X	7386865	7388952	3.889669418335	7388023	3.637420261607	FBgn0052720	5898	FBgn0027553	185535
10	3R	2579017	2582510	3.861305713654	2581486	3.722246319056	FBgn0026564	805	FBgn0026564	805
11	X	2284732	2288391	3.856028079987	2287218	3.70685487635	FBgn0001150	2099	FBgn0001150	2099
12	2L	21863682	21865177	3.849382400513	21864689	3.571512520313	FBgn0032965	21165	FBgn0003866	48501
13	3R	20573936	20576129	3.847198486328	20575012	3.338133391212	FBgn0003719	444	FBgn0003719	444
14	2R	18196195	18199351	3.842077732086	18197872	3.134205460548	FBgn0020257	1317	FBgn0020257	1317
15	3L	9002157	9004676	3.840137481689	9003267	3.683947436015	FBgn0035956	8911	FBgn0028789	12057
16	3L	4674990	4678940	3.82436466217	4677574	3.639691661386	FBgn0042199	952	FBgn0042199	952
17	3L	8643092	8646027	3.820537090302	8644569	3.543210394242	FBgn0001168	5137	FBgn0001168	5137
18	2L	20755129	20758999	3.79795217514	20756564	3.762171387672	FBgn0000251	1764	FBgn0000986	34056
19	2L	19332887	19335969	3.786555767059	19334547	3.463232390086	FBgn0024245	24606	FBgn0024245	24606
20	X	18630288	18634632	3.776484489441	18633541	3.409654813654	FBgn0001090	1925	FBgn0001090	1925
21	3L	18325225	18328370	3.773662567139	18326943	3.603726555319	FBgn0011706	36719	FBgn0011706	36719
22	2L	12079593	12082623	3.750841140747	12081344	3.430017828941	FBgn0003145	4448	FBgn0003145	4448
23	X	6884278	6886956	3.740758419037	6885762	3.508997344971	FBgn0029931	82	FBgn0029931	82
24	X	18133393	18136015	3.720722198486	18134860	3.496179989406	FBgn0004956	6902	FBgn0004956	6902
25	3R	11853586	11855903	3.720628738403	11854714	3.422861800474	FBgn0003117	2895	FBgn0038396	20679
26	2L	12614311	12617478	3.711854457855	12616550	3.514987498522	FBgn0002970	1798	FBgn0002970	1798
27	3L	9434421	9438116	3.708139419556	9435605	3.574330393473	FBgn0052043	581	FBgn0052043	581
28	2R	3757474	3761194	3.691774368286	3760008	3.550870053908	FBgn0033277	6061	FBgn0010109	15868
29	3R	20122161	20124545	3.688528060913	20123424	3.289207374348	FBgn0000368	2286	FBgn0000368	2286
30	3R	16116309	16119414	3.664665222168	16117533	3.47776185765	FBgn0028386	1455	FBgn0028386	1455
31	3L	20627540	20632540	3.64923620224	20630932	3.369619190693	FBgn0001320	1728	FBgn0001320	1728
32	3L	14137553	14139806	3.635172843933	14138835	3.514536031087	FBgn0000411	5044	FBgn0000411	5044
33	X	7141043	7143356	3.629183769226	7142389	3.250650798573	FBgn0025549	5849	FBgn0025549	5849
34	3R	20997286	20999860	3.622128009796	20998437	3.416558153489	FBgn0039285	54	FBgn0039286	12298
35	3R	6177637	6180334	3.615979671478	6178635	3.135409146547	FBgn0015396	2729	FBgn0015396	2729
36	3R	4524523	4527991	3.61340379715	4526783	3.467556729036	FBgn0037612	79	FBgn0001180	3243
37	3R	12567591	12572061	3.600778579712	12570938	3.252236664295	FBgn0063261	6173	FBgn0063261	6173
38	3R	2670024	2672661	3.571714878082	2671643	3.348653568941	FBgn0003339	4243	FBgn0001077	18403
39	2L	14484681	14491425	3.569232463837	14489285	3.203324508667	FBgn0005771	1577	FBgn0005771	1577
40	3R	2688068	2691439	3.557584285736	2689749	3.110709762573	FBgn0001077	297	FBgn0001077	297
41	2L	3613851	3616354	3.555293560028	3615222	3.156249943902	FBgn0015663	4070	FBgn0002985	8474
42	2L	8844919	8849469	3.552580833435	8847028	3.055588413687	FBgn0052986	15779	FBgn0029123	21403
43	3L	8626535	8628726	3.547478437424	8627656	3.229353932773	FBgn0035922	4185	FBgn0001168	22050
44	3L	14114521	14121329	3.546186447144	14119100	3.462503685671	FBgn0042630	22517	FBgn0000411	24779
45	2R	15586754	15588638	3.545779705048	15587489	3.339774748858	FBgn0004364	38885	FBgn0004364	38885
46	3L	14416719	14419007	3.543854236603	14417815	3.333311838262	FBgn0036424	35224	FBgn0036424	35224
47	3L	18138124	18140686	3.524766921997	18139316	3.219009667635	FBgn0036781	11542	FBgn0020300	34653
48	2R	5485297	5491493	3.524658203125	5488919	3.198806732893	FBgn0000606	2135	FBgn0000606	2135
49	2R	19152202	19154761	3.505490779877	19153379	3.303468704224	FBgn0034886	11797	FBgn0016762	48219
50	3R	2819106	2821545	3.486116409302	2820468	3.282929480076	FBgn0000095	4482	FBgn0010774	85658
51	3R	11478725	11481833	3.481073856354	11479942	3.382617294788	FBgn0053207	11966	FBgn0053207	11966
52	3R	26674438	26678871	3.480316638947	26675879	3.337605897118	FBgn0003720	2158	FBgn0003720	2158
53	3L	15188132	15190514	3.477982997894	15189196	3.313224971294	FBgn0029114	11704	FBgn0029114	11704
54	3R	2682084	2686447	3.47305560112	2683338	3.269576817751	FBgn0001077	6708	FBgn0001077	6708
55	3L	15675559	15678760	3.461675167084	15677143	3.26955279182	FBgn0041160	12035	FBgn0041160	12035
56	3L	11898520	11901943	3.447055339813	11899696	3.015517290901	FBgn0036222	992	FBgn0000404	92172
57	2L	5276398	5278567	3.443726301193	5277607	3.302107502432	FBgn0000228	951	FBgn0000228	951
58	2R	14786772	14789250	3.44233083725	14788025	3.220428645611	FBgn0003254	2564	FBgn0003254	2564
59	2L	3608389	3612903	3.430644035339	3609587	3.13482388854	FBgn0002985	2839	FBgn0002985	2839
60	X	6702284	6703755	3.418001651764	6702903	2.599804461002	FBgn0029915	5044	FBgn0064122	10841
61	3R	12716675	12719057	3.399053573608	12718100	3.200824597303	FBgn0015350	12650	FBgn0082171	36063
62	3L	19045901	19049685	3.396671295166	19048509	3.113851130009	FBgn0036844	3172	FBgn0036844	3172
63	3R	4800899	4802768	3.395895004272	4801890	3.092423260212	FBgn0037646	4753	FBgn0022347	16777
64	3L	15472542	15475373	3.394749164581	15474423	2.799049377441	FBgn0004052	103	FBgn0004052	103
65	2L	18592357	18596191	3.388212680817	18595059	3.058679356295	FBgn0003270	1930	FBgn0032693	53854
66	2L	21619679	21621952	3.379879951477	21620850	3.051292359829	FBgn0023416	658	FBgn0022893	3329
67	2L	12465876	12467653	3.363404273987	12466819	2.91621724297	FBgn0032437	13137	FBgn0040286	32154
68	3L	14149311	14151529	3.356995820999	14150640	2.954188942909	FBgn0036414	4267	FBgn0013718	5496
69	2L	4366083	4371533	3.353432178497	4368454	2.831380844116	FBgn0026319	3536	FBgn0026319	3536
70	3L	18102445	18105339	3.347430706024	18103551	2.74694237113	FBgn0020300	1112	FBgn0020300	1112
71	2L	11074285	11076255	3.335984230042	11075371	3.149875865263	FBgn0032335	4310	FBgn0032335	4310
72	2R	16873761	16876196	3.33460187912	16875041	3.200702330645	FBgn0000395	518	FBgn0000395	518
73	2L	15762216	15763545	3.331949234009	15762962	2.725135382484	FBgn0001990	1284	FBgn0003936	15351
74	2R	7309250	7312354	3.331451416016	7310552	3.098083496094	FBgn0033652	4276	FBgn0033652	4276
75	2R	15841749	15844005	3.324734687805	15842899	2.628406496609	FBgn0034504	769	FBgn0034504	769
76	3R	15160396	15162377	3.322290420532	15161421	3.179660924276	FBgn0000463	9486	FBgn0000463	9486
77	3L	18558480	18559257	3.321464300156	18558957	3.135036858645	FBgn0003683	67	FBgn0036800	28996
78	3L	15987784	15991484	3.31885433197	15990668	2.726179778576	FBgn0044028	1929	FBgn0044028	1929
79	X	16477450	16479844	3.317186355591	16478505	3.077439943949	FBgn0030766	3663	FBgn0030766	3663
80	3R	2933715	2938439	3.31689453125	2937212	3.052811005536	FBgn0014863	6241	FBgn0003884	24952
81	2L	14434964	14437245	3.313529968262	14436112	3.176030439489	FBgn0028871	10981	FBgn0005771	54750
82	X	18136469	18139239	3.311053276062	18138010	3.146433472633	FBgn0004956	3752	FBgn0004956	3752
83	2L	13224348	13230512	3.308055877686	13229575	3.280895569745	FBgn0032491	142	FBgn0032491	142
84	3L	13351175	13353462	3.304884672165	13352139	3.109913910137	FBgn0036349	393	FBgn0036349	393
85	3L	2421032	2423417	3.28586101532	2422209	3.058832854033	FBgn0052306	24679	FBgn0053231	26479
86	3R	12595726	12600200	3.281668663025	12599091	2.90099993874	FBgn0020556	180	FBgn0020556	180
87	X	9932554	9934329	3.27611541748	9933362	2.780080139637	FBgn0030179	1608	FBgn0030179	1608
88	3R	12646524	12648843	3.263348579407	12647738	3.17512809529	FBgn0000014	8031	FBgn0020546	27988
89	X	1997739	1999589	3.259125709534	1998660	3.045999795198	FBgn0023507	1016	FBgn0025626	77368
90	3R	9540350	9542515	3.253766059875	9541326	3.022737234831	FBgn0054044	1400	FBgn0038175	2562
91	2L	2453231	2458347	3.239035606384	2456689	3.10830856772	FBgn0012017	3355	FBgn0015816	35977
92	X	6891655	6895185	3.238450050354	6894285	2.6544676949	FBgn0004143	372	FBgn0029931	8441
93	2L	7047675	7050004	3.237515449524	7048596	2.956092133242	FBgn0051630	6129	FBgn0051630	6129
94	3R	12588834	12590759	3.235736846924	12590023	2.688072383404	FBgn0020556	8888	FBgn0020556	8888
95	3L	18552994	18554386	3.235409736633	18554011	3.010345285589	FBgn0036791	11	FBgn0036800	33942
96	2R	9075509	9087710	3.228987693787	9085743	3.165381550789	FBgn0033857	4393	FBgn0033856	11291
97	X	11166843	11168992	3.225068569183	11167910	3.023094738231	FBgn0003411	346	FBgn0003411	346
98	3R	12664479	12666678	3.219758033752	12665669	3.033081114292	FBgn0000014	9900	FBgn0020546	10057
99	3L	771707	773414	3.218037128448	772468	2.972610187531	FBgn0052341	7982	FBgn0000575	39530
100	3R	24410758	24415298	3.21084022522	24412050	2.985379576683	FBgn0000659	1245	FBgn0000659	1245
101	X	20461918	20464493	3.198108673096	20463011	2.859144242605	FBgn0031126	5449	FBgn0003300	42106
102	3R	10504656	10507089	3.194097518921	10505850	2.747013833788	FBgn0038252	16685	FBgn0051314	17207
103	2R	5494862	5499364	3.193820476532	5496125	2.984862625599	FBgn0024923	4849	FBgn0024923	4849
104	X	3252708	3254952	3.191140413284	3253694	2.808982044458	FBgn0029657	4124	FBgn0000472	24355
105	3R	2569461	2571713	3.183447360992	2570553	2.737522900105	FBgn0004054	691	FBgn0004054	691
106	2L	12084612	12090122	3.181751728058	12087631	3.001540899277	FBgn0003145	1839	FBgn0003145	1839
107	2R	18713327	18715691	3.179664611816	18714572	3.008059838239	FBgn0034834	4567	FBgn0003062	132252
108	2L	517271	520163	3.17489528656	518672	3.004521762624	FBgn0003963	4795	FBgn0003963	4795
109	2L	11343072	11345148	3.173466920853	11344219	2.913169711828	FBgn0032360	956	FBgn0004579	101384
110	3R	12703521	12705530	3.169585227966	12704468	3.036113430472	FBgn0015350	982	FBgn0082171	22431
111	2R	20729670	20734772	3.168962001801	20733535	2.936317205429	FBgn0001325	680	FBgn0001325	680
112	3R	4292630	4296039	3.16367149353	4293406	2.96537584417	FBgn0051369	23859	FBgn0040529	126643
113	3L	19006501	19010865	3.159128665924	19009284	2.7044878304	FBgn0002945	1306	FBgn0002945	1306
114	3R	12740585	12742294	3.155817508698	12741405	2.990291722616	FBgn0051270	8102	FBgn0082171	59368
115	X	6881644	6884100	3.151107788086	6882615	2.827949075138	FBgn0029931	3229	FBgn0029931	3229
116	3L	5594211	5598519	3.144695281982	5597579	2.875666856766	FBgn0035625	7351	FBgn0035625	7351
117	2L	19150346	19155376	3.142608642578	19151440	2.643355719248	FBgn0010300	21705	FBgn0032762	22085
118	2R	15175095	15177755	3.142585754395	15176801	2.86694516076	FBgn0067695	207	FBgn0067695	207
119	3R	27017745	27019640	3.141933441162	27018719	3.032197671778	FBgn0004389	227	FBgn0004389	227
120	2R	1702882	1705331	3.138852119446	1704103	2.873834329493	FBgn0033068	708	FBgn0033068	708
121	3R	8470704	8474457	3.137634277344	8471860	2.86020005544	FBgn0038071	1922	FBgn0038071	1922
122	2R	15595223	15597344	3.132728099823	15596421	2.931144742405	FBgn0004364	29953	FBgn0004364	29953
123	3L	11209904	11212933	3.132345199585	11211119	2.98084962368	FBgn0036150	1234	FBgn0041094	15137
124	3L	8637843	8641542	3.128220558167	8640369	2.843924269957	FBgn0001168	9337	FBgn0001168	9337
125	3R	2738512	2741119	3.117854118347	2740076	2.572317282359	FBgn0051488	43380	FBgn0001077	50030
126	3R	1035444	1039128	3.114721536636	1037733	2.876884579659	FBgn0000340	5414	FBgn0000340	5414
127	3R	12904787	12909068	3.109776496887	12907909	2.871087102329	FBgn0038476	1958	FBgn0038476	1958
128	X	3017969	3020234	3.107479572296	3019244	2.852471113205	FBgn0028746	10034	FBgn0028746	10034
129	2L	22138209	22140974	3.107419013977	22139257	2.86998426213	FBgn0032978	9636	FBgn0032979	17497
130	3R	6420983	6423169	3.106012821198	6422134	2.752625405788	FBgn0001235	42252	FBgn0001235	42252
131	3L	17380538	17382755	3.098215579987	17381589	2.911398172379	FBgn0027660	5182	FBgn0027660	5182
132	3R	7953377	7955420	3.095629692078	7954510	2.978847146034	FBgn0037992	591	FBgn0037992	591
133	2R	16053067	16055021	3.08878326416	16054262	2.66960216971	FBgn0034514	134	FBgn0034514	134
134	X	8498506	8500970	3.088577270508	8499442	2.767061412334	FBgn0004102	3556	FBgn0004102	3556
135	3L	20999807	21002316	3.085556983948	21000973	2.883447030011	FBgn0053285	21870	FBgn0037044	39237
136	2R	12991556	12994625	3.083841323853	12993378	2.912522792816	FBgn0034225	609	FBgn0028953	20834
137	3L	22333053	22337935	3.083791732788	22333969	2.817651621501	FBgn0004449	7759	FBgn0004449	7759
138	3L	8162448	8164490	3.081347465515	8163592	2.766370268429	FBgn0035851	1627	FBgn0035851	1627
139	3R	2856882	2864191	3.075351715088	2863428	3.017582725076	FBgn0024289	14629	FBgn0010774	42698
140	3R	21019899	21021789	3.072064399719	21020746	2.722578048706	FBgn0039288	536	FBgn0039288	536
141	2R	7969949	7971896	3.070391654968	7970852	2.885369867086	FBgn0010238	1754	FBgn0010238	1754
142	2L	7303495	7307671	3.066546201706	7305530	2.864455054788	FBgn0004009	1631	FBgn0004009	1631
143	2R	2996897	3000297	3.063346624374	2998328	2.602909713984	FBgn0015930	3348	FBgn0015930	3348
144	2L	2749538	2752196	3.051862716675	2750774	2.884557988909	FBgn0031453	2025	FBgn0031453	2025
145	X	16054484	16056585	3.048450469971	16055212	2.877786248922	FBgn0000459	4541	FBgn0000459	4541
146	2R	17051704	17054591	3.040117263794	17053404	2.935277882744	FBgn0050283	5249	FBgn0010415	64654
147	3R	13651019	13652988	3.038734912872	13652086	2.883195877075	FBgn0051246	14820	FBgn0051246	14820
148	2R	3743652	3746426	3.038466453552	3745482	2.659381449223	FBgn0010109	1342	FBgn0010109	1342
149	3L	11330163	11332134	3.036991119385	11331234	2.978894621134	FBgn0036155	7598	FBgn0041094	104978
150	2R	6706517	6708661	3.036571025848	6707555	2.875252274906	FBgn0003396	17828	FBgn0033581	41592
151	2R	15354545	15356700	3.035322189331	15355486	2.709770034341	FBgn0034476	13718	FBgn0011849	113092
152	3L	3020138	3022296	3.033404350281	3021314	2.611569494009	FBgn0035388	2584	FBgn0035388	2584
153	2R	15565819	15567748	3.031161308289	15566869	2.588862270117	FBgn0034480	47019	FBgn0004364	59505
154	X	20494861	20497265	3.028653144836	20496136	2.876669406891	FBgn0031128	8536	FBgn0003300	8981
155	X	255705	257489	3.022856235504	256587	2.83721817241	FBgn0004170	3705	FBgn0004170	3705
156	2L	11223718	11226023	3.022005558014	11225138	2.700265288353	FBgn0000011	14457	FBgn0028700	94493
157	X	19617178	19621614	3.014072418213	19620538	2.687419954936	FBgn0031071	3673	FBgn0031071	3673
158	2L	2576112	2578569	3.009019374847	2577603	2.880968402414	FBgn0031435	68	FBgn0031435	68
159	3R	13219241	13221528	3.005664825439	13220322	2.76386087081	FBgn0025456	17	FBgn0025456	17
160	X	8058159	8061871	3.003449440002	8060285	2.793160298291	FBgn0030025	25635	FBgn0030028	56355
161	3R	12525845	12529614	3.002296447754	12526787	2.746044888216	FBgn0003944	33561	FBgn0063261	50324
162	2L	3821290	3826040	2.998600959778	3822196	2.698585902943	FBgn0003430	3484	FBgn0003430	3484
163	X	13060929	13062678	2.997471809387	13061763	2.851032761966	FBgn0052639	8697	FBgn0052639	8697
164	2R	18551834	18553791	2.993091106415	18552805	2.758893400431	FBgn0003900	903	FBgn0003900	903
165	2R	13819787	13823405	2.988935947418	13821084	2.638039886951	FBgn0034327	2244	FBgn0034326	6763
166	2L	9145395	9147355	2.987520217896	9146379	2.421631866031	FBgn0051887	16536	FBgn0051887	16536
167	3R	12745854	12748219	2.98003911972	12747383	2.764199405909	FBgn0051270	2124	FBgn0082171	65346
168	3L	15559846	15562049	2.975695610046	15560937	2.756446242332	FBgn0036518	6798	FBgn0036518	6798
169	2R	15083704	15085972	2.968406677246	15084871	2.760787248611	FBgn0053535	5064	FBgn0034463	87775
170	3R	2692978	2694841	2.963956356049	2693854	2.863237549277	FBgn0001077	3808	FBgn0001077	3808
171	3L	21078324	21081090	2.963357925415	21080037	2.849751696867	FBgn0037051	10155	FBgn0037051	10155
172	2R	9825388	9828301	2.963304519653	9827574	2.438204556704	FBgn0033921	10358	FBgn0033922	13115
173	2L	7137579	7139589	2.954128265381	7138534	2.716900040122	FBgn0031889	4851	FBgn0031886	72701
174	X	17662380	17665138	2.950050830841	17663352	2.730238437653	FBgn0030870	1425	FBgn0030870	1425
175	3L	17520383	17522038	2.936096191406	17521100	2.57954047708	FBgn0025455	1947	FBgn0025455	1947
176	3R	934673	936471	2.933991909027	935658	2.746584832668	FBgn0037293	18152	FBgn0010313	23250
177	2L	9420731	9422581	2.933299064636	9421569	2.803572400411	FBgn0032116	4976	FBgn0002973	15944
178	2L	1419696	1422673	2.930672168732	1421773	2.588880121708	FBgn0002543	1324	FBgn0002543	1324
179	2L	3004762	3007838	2.919600486755	3005798	2.781140830782	FBgn0031488	7703	FBgn0002989	13037
180	X	13063118	13064883	2.916416168213	13064077	2.61033930498	FBgn0052639	6383	FBgn0052639	6383
181	2L	19156670	19159491	2.911892414093	19158530	2.708027422428	FBgn0032763	19101	FBgn0032762	29175
182	3L	1387278	1389337	2.909935951233	1388395	2.618561426799	FBgn0011855	3082	FBgn0004635	58929
183	3L	3999863	4002056	2.908993721008	4001137	2.73510158062	FBgn0004895	1489	FBgn0000449	44699
184	2L	5192	6403	2.908832073212	5523	2.628793001175	FBgn0031208	2006	FBgn0002121	15849
185	3R	13897283	13898957	2.903177261353	13898063	2.721977170308	FBgn0038566	8780	FBgn0038566	8780
186	3R	863764	866005	2.893793106079	865091	2.794440015157	FBgn0010313	47317	FBgn0010313	47317
187	2L	90533	92576	2.889008522034	91514	2.787301456227	FBgn0031216	3238	FBgn0002931	4132
188	X	14081460	14084173	2.885813713074	14083177	2.458599427167	FBgn0002873	1397	FBgn0002873	1397
189	3L	19828899	19834144	2.885127544403	19832023	2.491243521372	FBgn0014037	11203	FBgn0014037	11203
190	3R	880787	882987	2.884077072144	881876	2.646176218987	FBgn0010313	30532	FBgn0010313	30532
191	3R	12690060	12692031	2.881790161133	12690966	2.643688291311	FBgn0082171	8929	FBgn0082171	8929
192	X	12568823	12571857	2.881662368774	12569678	2.522890736075	FBgn0024308	6702	FBgn0053963	76279
193	3R	12651180	12653281	2.881602287292	12652375	2.809987157583	FBgn0000014	3394	FBgn0020546	23351
194	2L	17261885	17263506	2.872587680817	17262705	2.735516884748	FBgn0032629	6044	FBgn0032633	117371
195	X	3713623	3715382	2.87019109726	3714573	2.566128394183	FBgn0015565	1010	FBgn0019661	6649
196	X	19054117	19056156	2.866819381714	19054875	2.544780671597	FBgn0031001	314	FBgn0031001	314
197	4	651550	653052	2.862958908081	652184	2.514538097382	FBgn0039915	2241	FBgn0026777	323837
198	3R	2710387	2712832	2.856422424316	2711206	2.773493230343	FBgn0001077	21160	FBgn0001077	21160
199	3R	5704700	5706801	2.84429359436	5705666	2.740551888943	FBgn0037767	4269	FBgn0065050	101460
200	X	7164954	7167296	2.843086719513	7165950	2.480708885193	FBgn0029943	3026	FBgn0024250	12773
201	3R	13904354	13908063	2.839782714844	13906558	2.652929872274	FBgn0038566	285	FBgn0038566	285
202	2L	9447658	9450336	2.836310386658	9448437	2.504480137545	FBgn0053723	7697	FBgn0002973	10924
203	3R	6442275	6444663	2.83616399765	6443370	2.690265595913	FBgn0001235	21016	FBgn0001235	21016
204	2L	1409908	1412541	2.833643913269	1411562	2.724690119425	FBgn0002543	8887	FBgn0002543	8887
205	2L	12091402	12093232	2.832231044769	12092033	2.693330192566	FBgn0032407	1738	FBgn0032407	1738
206	2R	2084327	2086623	2.829679012299	2085348	2.736825662501	FBgn0033076	27443	FBgn0041145	36970
207	2L	8841004	8842925	2.827253341675	8841999	2.570117389455	FBgn0029123	16374	FBgn0029123	16374
208	2R	19080341	19083228	2.822754859924	19081997	2.573501136568	FBgn0015903	9500	FBgn0015903	9500
209	3R	15755805	15757857	2.820792198181	15756779	2.429634066189	FBgn0038753	2462	FBgn0021776	4063
210	X	20534301	20536658	2.819738388062	20535250	2.613010851542	FBgn0031129	11386	FBgn0003300	30133
211	X	20473315	20475078	2.819445610046	20474110	2.243865311146	FBgn0031127	4888	FBgn0003300	31007
212	2R	13813893	13815823	2.818585395813	13814819	2.739155573003	FBgn0034326	498	FBgn0034326	498
213	2L	6228308	6230414	2.81015253067	6229646	2.525726572673	FBgn0026755	4596	FBgn0031782	101884
214	3L	15763651	15765323	2.808462142944	15764570	2.456794802348	FBgn0036531	9107	FBgn0036537	36075
215	X	18517809	18520404	2.807106018066	18519164	2.773681852553	FBgn0004959	542	FBgn0004959	542
216	3R	5224063	5226052	2.806477546692	5225024	2.657017651726	FBgn0037685	1112	FBgn0037686	1954
217	2R	13315617	13319851	2.80641245842	13316287	2.533359106849	FBgn0004586	1365	FBgn0004586	1365
218	3R	2853738	2855139	2.802404403687	2854398	2.430165559053	FBgn0024289	23659	FBgn0010774	51728
219	X	6667431	6669275	2.79980134964	6668426	2.427367210388	FBgn0029907	65	FBgn0029907	65
220	2R	18309454	18311638	2.798825263977	18310416	2.333307615916	FBgn0011211	3780	FBgn0011211	3780
221	2L	3071085	3073070	2.78669500351	3072027	2.74531285903	FBgn0027571	15412	FBgn0003934	23326
222	3R	18498073	18502019	2.784502029419	18499207	2.432135518392	FBgn0039000	684	FBgn0039000	684
223	2R	6092916	6095717	2.781768321991	6094003	2.579222032002	FBgn0004399	24286	FBgn0004399	24286
224	2R	1444454	1446837	2.773242950439	1445467	2.257581991308	FBgn0033046	13222	FBgn0033059	138298
225	2R	13194525	13196216	2.772462368011	13195214	2.42624947604	FBgn0016059	3144	FBgn0016059	3144
226	X	1679031	1681169	2.772441864014	1680277	2.574433207512	FBgn0029591	1539	FBgn0029591	1539
227	X	7736567	7738897	2.770785331726	7737970	2.531142010408	FBgn0029971	1062	FBgn0029971	1062
228	2L	2163603	2166195	2.762877941132	2165061	2.458670139313	FBgn0031393	9301	FBgn0031393	9301
229	2L	19861274	19863749	2.761755466461	19862862	2.434108614922	FBgn0032826	476	FBgn0043021	50519
230	2R	19145561	19147669	2.759934663773	19146672	2.551689568688	FBgn0004795	6460	FBgn0016762	54926
231	3R	2586438	2589604	2.759121894836	2588000	2.521675951341	FBgn0000071	315	FBgn0000071	315
232	2R	10495992	10498102	2.75817489624	10497109	2.577231379116	FBgn0033988	951	FBgn0033988	951
233	3L	4150306	4152032	2.755912780762	4151149	2.543850809336	FBgn0011653	156	FBgn0004574	28416
234	2L	8831676	8833536	2.754735946655	8832706	2.657728777991	FBgn0029123	7081	FBgn0029123	7081
235	2R	2325177	2326630	2.751379013062	2325979	2.196431047776	FBgn0033107	894	FBgn0033107	894
236	X	8974047	8975723	2.741980075836	8974841	2.383262217045	FBgn0030090	5398	FBgn0030092	19439
237	3L	6738046	6739486	2.741760253906	6738780	2.498447474311	FBgn0052392	1587	FBgn0035714	11920
238	3L	20335049	20337638	2.740443706512	20336733	2.639103889465	FBgn0028978	1284	FBgn0028978	1284
239	3R	4682660	4685326	2.740270614624	4684416	2.567758500576	FBgn0011966	3186	FBgn0011966	3186
240	2L	18132349	18134050	2.73942565918	18133173	2.420333206654	FBgn0001301	966	FBgn0041184	15166
241	2R	12464372	12466717	2.738666534424	12465788	2.492660410264	FBgn0053456	888	FBgn0053456	888
242	3L	8806075	8808002	2.737002372742	8806895	2.423452770009	FBgn0052026	3514	FBgn0020633	58662
243	3R	10195033	10197095	2.736229896545	10196143	2.619966570536	FBgn0024321	2530	FBgn0038224	43397
244	3L	15981612	15984153	2.7322473526	15983202	2.397391021252	FBgn0044028	5537	FBgn0044028	5537
245	3R	11813430	11816083	2.730717658997	11815111	2.43656539917	FBgn0003507	3188	FBgn0003507	3188
246	3R	27046742	27050065	2.728885650635	27049064	2.560350894928	FBgn0039831	2638	FBgn0039831	2638
247	2L	19698249	19699516	2.726483345032	19699390	2.473797451366	FBgn0005590	2426	FBgn0005590	2426
248	2R	1706649	1708533	2.725915908813	1707289	2.226420942942	FBgn0033069	894	FBgn0033068	3894
249	3R	1496599	1499126	2.72546672821	1498131	2.563676863909	FBgn0037363	2696	FBgn0037363	2696
250	2L	11445020	11446787	2.724742889404	11445805	2.37419834137	FBgn0004579	202	FBgn0004579	202
251	3R	17318986	17320784	2.722770690918	17319889	2.538861078375	FBgn0051179	4913	FBgn0013984	86362
252	X	6840821	6844091	2.720844268799	6842276	2.599638223648	FBgn0027108	1623	FBgn0027108	1623
253	2L	11077396	11079466	2.719155311584	11078611	2.513493622051	FBgn0032336	2786	FBgn0032335	7550
254	3R	26887532	26889227	2.716511249542	26888380	2.473494417527	FBgn0002413	1449	FBgn0010808	8746
255	3R	12673623	12675488	2.71441411972	12674635	2.394037807689	FBgn0020546	1091	FBgn0020546	1091
256	2R	6752839	6754477	2.713074684143	6753683	2.58022218592	FBgn0033590	1093	FBgn0033590	1093
257	3L	279599	283091	2.702176094055	280257	2.345342993736	FBgn0035128	1097	FBgn0035128	1097
258	3L	6740355	6742087	2.701004981995	6741281	2.410800513099	FBgn0052392	4088	FBgn0035714	14421
259	X	1992394	1995965	2.693464756012	1994780	2.555442301432	FBgn0004861	2079	FBgn0025626	73488
260	3R	464794	467363	2.693429946899	466341	2.394460734199	FBgn0037261	932	FBgn0037261	932
261	3R	7599768	7602345	2.690037250519	7601059	2.413891848396	FBgn0011471	3767	FBgn0011471	3767
262	2L	4888670	4890454	2.683845996857	4889540	2.435973103841	FBgn0031644	455	FBgn0031645	2575
263	X	11822184	11823901	2.683801651001	11823151	2.29976606369	FBgn0003865	301	FBgn0003865	301
264	2R	16554903	16557393	2.682126045227	16556121	2.45245142544	FBgn0003391	8620	FBgn0003391	8620
265	2L	3078248	3081006	2.678852081299	3079768	2.588274170371	FBgn0027571	23153	FBgn0003934	31067
266	3R	2642698	2645189	2.677743434906	2644026	2.595680445433	FBgn0051485	1034	FBgn0046833	8730
267	2R	15555507	15557090	2.674494743347	15556273	2.15708360076	FBgn0034480	36423	FBgn0004364	70101
268	2R	13407100	13409115	2.67241859436	13408292	2.478048592806	FBgn0034283	913	FBgn0034282	21419
269	2L	15328608	15330263	2.668372631073	15329489	2.315100729465	FBgn0001981	304	FBgn0001981	304
270	X	20501125	20503174	2.666573047638	20501983	2.485818021438	FBgn0003300	3134	FBgn0003300	3134
271	2R	1628988	1630600	2.665779590607	1629797	2.585867713479	FBgn0033063	14981	FBgn0033062	36789
272	3L	14747907	14750387	2.66451215744	14748895	2.550711631775	FBgn0036449	2787	FBgn0036449	2787
273	3R	283265	285189	2.663995265961	284239	2.500825375319	FBgn0051522	5203	FBgn0037250	24508
274	3R	9636804	9639175	2.658879756927	9638269	2.340721416473	FBgn0053327	572	FBgn0053327	572
275	3R	12654135	12656479	2.657521724701	12655135	2.44816792806	FBgn0000014	634	FBgn0020546	20591
276	3R	12636035	12638655	2.654251098633	12637254	2.427462895711	FBgn0000014	18515	FBgn0020556	38343
277	3R	12657583	12659704	2.653108596802	12658891	2.239130109549	FBgn0000014	3122	FBgn0020546	16835
278	3R	1145619	1147536	2.65166759491	1146540	2.635137081146	FBgn0013576	15086	FBgn0037310	20673
279	2R	7724173	7725601	2.651223897934	7724990	2.091881304979	FBgn0020377	2142	FBgn0020377	2142
280	2L	7518420	7520806	2.65105843544	7520055	2.36504521966	FBgn0011283	22695	FBgn0053529	24368
281	3R	4029968	4032356	2.65048789978	4030973	2.455581412596	FBgn0053779	429	FBgn0037554	28256
282	3R	901293	903438	2.64879655838	902482	2.220281713149	FBgn0010313	9926	FBgn0010313	9926
283	3R	25866049	25867832	2.646644592285	25866969	2.430440397824	FBgn0003510	32	FBgn0003510	32
284	3L	5925625	5927150	2.644550323486	5926381	2.149892965953	FBgn0053993	1779	FBgn0002638	19661
285	2L	16401073	16402970	2.641758918762	16401967	2.56436496973	FBgn0020416	39242	FBgn0025678	49277
286	2L	15737997	15739905	2.637738704681	15739034	2.344377181109	FBgn0010382	5050	FBgn0003936	8577
287	3L	14932458	14934316	2.628169059753	14933498	2.492540527793	FBgn0026320	1108	FBgn0026320	1108
288	3R	5420593	5422430	2.627707242966	5421341	2.567140663371	FBgn0037720	4308	FBgn0037719	4632
289	2R	8495022	8497891	2.625500679016	8496930	2.265930063584	FBgn0005624	34	FBgn0005624	34
290	3R	950289	952572	2.624557495117	951051	2.351914286613	FBgn0037293	2759	FBgn0010313	38643
291	3R	8077538	8079330	2.621872901917	8078526	2.423654794693	FBgn0038008	1383	FBgn0037992	124607
292	3R	6451230	6454705	2.618681907654	6452645	2.436758458614	FBgn0001235	11741	FBgn0001235	11741
293	2L	4995300	4996650	2.614624023438	4995992	2.143904179335	FBgn0031665	7846	FBgn0010607	24539
294	2L	15474977	15476859	2.614241123199	15475983	2.384425640106	FBgn0003448	1785	FBgn0003448	1785
295	3L	4044936	4046554	2.612812042236	4045642	2.271775526159	FBgn0000449	194	FBgn0000449	194
296	X	10338449	10340293	2.612400531769	10339413	2.285470457638	FBgn0052680	458	FBgn0052680	458
297	2R	16870892	16872801	2.612237930298	16871950	2.234758377075	FBgn0000395	2573	FBgn0000395	2573
298	2L	7009773	7011908	2.602212905884	7010590	2.366829675787	FBgn0031880	2906	FBgn0051908	16705
299	2L	17744146	17745695	2.597997188568	17744961	2.245283126831	FBgn0015609	9511	FBgn0032646	247923
300	3R	6424988	6426665	2.596798181534	6425902	2.25050547719	FBgn0001235	38484	FBgn0001235	38484
301	2L	10548308	10550028	2.594191074371	10549124	2.302185893059	FBgn0051721	4243	FBgn0032268	18166
302	2L	8143326	8147755	2.592098236084	8144319	2.480345217387	FBgn0051606	3311	FBgn0051607	4631
303	3L	12777147	12778765	2.591002225876	12777909	2.296303600073	FBgn0010715	1152	FBgn0036314	10041
304	3R	12543991	12546566	2.590055465698	12545476	2.342416256666	FBgn0003944	14872	FBgn0063261	31635
305	3L	17979752	17981263	2.585696697235	17980578	1.992468272938	FBgn0052192	24998	FBgn0020300	124085
306	2L	4279981	4283605	2.58535194397	4281328	2.537237139309	FBgn0010473	1823	FBgn0003941	53686
307	X	20487621	20489022	2.584592819214	20488145	2.060136139393	FBgn0031128	545	FBgn0003300	16972
308	X	6940345	6942755	2.582424163818	6941749	2.29464859121	FBgn0029933	1540	FBgn0029933	1540
309	2L	21764960	21766768	2.578623771667	21765832	2.462394148111	FBgn0032964	5774	FBgn0032960	20778
310	3L	2862806	2867045	2.574253082275	2865312	2.411384173802	FBgn0035378	10070	FBgn0035370	114784
311	3L	2465227	2467780	2.57329750061	2466640	2.303547700246	FBgn0035344	4615	FBgn0035346	5711
312	2R	6912661	6917270	2.571007728577	6913787	2.584045678377	FBgn0082585	450	FBgn0082585	450
313	2L	1429026	1430642	2.569314956665	1429711	2.289140056161	FBgn0003926	3000	FBgn0002543	9262
314	2R	9481271	9483066	2.563971042633	9482096	2.51302677393	FBgn0020766	2158	FBgn0033886	5785
315	3L	14606950	14608476	2.560591697693	14607766	2.274231978825	FBgn0041604	9887	FBgn0028418	81743
316	3R	20083567	20086047	2.557715415955	20084308	2.430196523666	FBgn0039175	5928	FBgn0051130	6673
317	2R	11405321	11407072	2.550475120544	11406064	2.171213739059	FBgn0003425	347	FBgn0003425	347
318	3R	15175460	15177174	2.549775123596	15176242	2.426809142618	FBgn0038697	24229	FBgn0000463	24307
319	X	16166357	16168951	2.544641971588	16167021	2.278062999249	FBgn0011764	528	FBgn0011764	528
320	2L	4999433	5001851	2.542882919312	5000645	2.077590016758	FBgn0053113	9099	FBgn0010607	29192
321	2R	11412033	11415144	2.53938293457	11412823	2.348842779795	FBgn0053463	1533	FBgn0003425	7106
322	2L	4822973	4824863	2.536530017853	4823903	2.261037882637	FBgn0031632	2127	FBgn0031632	2127
323	2R	9070721	9072412	2.531415462494	9071610	2.402718515957	FBgn0033855	190	FBgn0033855	190
324	3R	2224260	2226088	2.53014755249	2225161	2.318290794597	FBgn0037443	6452	FBgn0037443	6452
325	2L	2171930	2173481	2.530081272125	2172806	2.112705370959	FBgn0000097	5943	FBgn0000097	5943
326	3L	13802096	13803557	2.528729438782	13802893	2.284888935089	FBgn0036380	4606	FBgn0036386	91363
327	3R	16367708	16370133	2.527295589447	16368692	2.386677012724	FBgn0053192	7965	FBgn0043457	14960
328	3L	10833920	10837743	2.524606227875	10835151	2.174558989207	FBgn0026160	3312	FBgn0026160	3312
329	2R	9943544	9946934	2.523633003235	9945702	2.416701709523	FBgn0013725	1496	FBgn0013725	1496
330	3L	15004605	15006635	2.522685050964	15005948	2.318291902542	FBgn0036465	1881	FBgn0036465	1881
331	3R	4633328	4635147	2.521737337112	4634254	2.031799197197	FBgn0037635	1279	FBgn0037633	2902
332	2R	16699828	16701476	2.520647764206	16700728	2.203317558064	FBgn0034602	427	FBgn0034599	24186
333	2L	21605860	21606761	2.512777328491	21606680	2.456336069107	FBgn0032955	4512	FBgn0022893	10841
334	2R	16982047	16985658	2.509938240051	16983680	2.328898493449	FBgn0010415	5070	FBgn0010415	5070
335	2L	6610729	6612503	2.509717464447	6611899	1.987590244838	FBgn0031836	876	FBgn0031836	876
336	2R	8044565	8047705	2.509612083435	8046658	2.260945051908	FBgn0011592	1695	FBgn0011592	1695
337	2R	8963023	8965592	2.508575439453	8963886	2.379663832047	FBgn0050062	1641	FBgn0050062	1641
338	3L	10304139	10305752	2.506158351898	10305068	2.341763664694	FBgn0067716	11275	FBgn0000629	307009
339	3R	18614250	18615814	2.503151893616	18615012	2.33618324995	FBgn0039026	4806	FBgn0039013	62390
340	3L	19521200	19522774	2.502877235413	19522011	2.131113052368	FBgn0036886	4330	FBgn0036886	4330
341	2L	1524534	1526237	2.502009391785	1525454	2.099417951372	FBgn0026397	2763	FBgn0001174	7270
342	2L	20759849	20761476	2.499307632446	20760636	2.212143868208	FBgn0000251	2308	FBgn0000986	38128
343	2L	19571351	19573444	2.496990203857	19572392	2.183876879075	FBgn0005672	861	FBgn0005672	861
344	3R	4665735	4668392	2.495254516602	4667035	2.188313305378	FBgn0037638	16903	FBgn0011966	20567
345	3R	6448380	6450289	2.494441986084	6449273	2.391237576803	FBgn0001235	15113	FBgn0001235	15113
346	3R	18955017	18957256	2.493286132812	18956000	2.360490322113	FBgn0051457	2294	FBgn0051457	2294
347	3L	3435650	3437458	2.493139266968	3436730	2.263804976145	FBgn0026259	7404	FBgn0001254	59479
348	3L	21423655	21425297	2.490124702454	21424482	2.298894545611	FBgn0037085	640	FBgn0037085	640
349	3L	16737616	16739372	2.487433433533	16738510	2.202167230494	FBgn0036660	6464	FBgn0036660	6464
350	3R	9118416	9120744	2.482150554657	9119257	2.393680684707	FBgn0038134	337	FBgn0038134	337
351	2L	9987386	9989635	2.478477478027	9988419	2.232836218441	FBgn0040965	3762	FBgn0040965	3762
352	2L	17734987	17737465	2.477324485779	17736706	2.114852400387	FBgn0015609	1256	FBgn0032646	239668
353	3R	24898226	24901261	2.475173950195	24900347	2.339165627956	FBgn0039632	11466	FBgn0039633	22362
354	2L	15480956	15482970	2.474632263184	15481747	1.859178963829	FBgn0020371	1050	FBgn0003448	7549
355	3R	10198300	10199979	2.474356651306	10199256	2.2837638294	FBgn0024321	583	FBgn0038224	46510
356	X	20544546	20547857	2.473194122314	20547051	2.23205389696	FBgn0031129	415	FBgn0003300	41934
357	3L	11904263	11906241	2.469643592834	11905322	2.117342352867	FBgn0011723	6	FBgn0000404	97798
358	3L	11215560	11218218	2.46929693222	11217391	2.239776050343	FBgn0036150	7506	FBgn0041094	8865
359	3R	26587391	26589007	2.468699932098	26588276	2.175428271294	FBgn0004606	3372	FBgn0003720	89761
360	3R	2823875	2827664	2.465371370316	2825123	2.140916109085	FBgn0000095	173	FBgn0010774	81003
361	2L	13244579	13245885	2.464445114136	13244945	2.361212825775	FBgn0003935	97	FBgn0003935	97
362	2R	5996686	5999395	2.463173866272	5998556	2.386928468943	FBgn0033529	6583	FBgn0033529	6583
363	2R	9507111	9509015	2.460913658142	9508286	2.151111069848	FBgn0002643	1198	FBgn0033889	13320
364	3R	2869275	2870748	2.4581823349	2870112	2.038312351002	FBgn0024289	7945	FBgn0010774	36014
365	2R	9722215	9724040	2.45319890976	9723028	2.182817548513	FBgn0050071	3508	FBgn0067696	7658
366	X	20490184	20491779	2.452896118164	20490902	2.152817755938	FBgn0031128	3302	FBgn0003300	14215
367	3R	8895491	8898846	2.452806472778	8897901	2.328929704778	FBgn0004666	14420	FBgn0003308	39642
368	3L	15720895	15722671	2.449522018433	15721812	2.177875936031	FBgn0010105	28130	FBgn0010105	28130
369	X	10667675	10669163	2.445331573486	10668388	1.837471092449	FBgn0030235	388	FBgn0030235	388
370	2L	17738413	17740387	2.444686889648	17739525	2.16812248791	FBgn0015609	4075	FBgn0032646	242487
371	2L	2998928	3001515	2.443599224091	3000391	2.202533125877	FBgn0025681	7427	FBgn0002989	7630
372	3L	21999119	22001859	2.442608833313	22000912	2.259493940017	FBgn0037149	938	FBgn0037149	938
373	2L	7532006	7533474	2.44254732132	7532774	2.154737859964	FBgn0053529	11649	FBgn0053529	11649
374	3R	10477529	10479233	2.442519664764	10478559	2.270325632656	FBgn0026578	2864	FBgn0026578	2864
375	3L	4689653	4692243	2.441524028778	4691016	2.204990714788	FBgn0035570	313	FBgn0035570	313
376	2L	18481895	18483644	2.441246986389	18482753	2.203721775728	FBgn0032682	1337	FBgn0032682	1337
377	3L	4737613	4739516	2.439780235291	4738450	2.186880797148	FBgn0035572	426	FBgn0035570	47747
378	2R	4917342	4919344	2.438460350037	4918479	2.211114823818	FBgn0053774	6382	FBgn0053774	6382
379	2R	8291885	8293931	2.43826675415	8292586	2.191615952386	FBgn0003326	3865	FBgn0003326	3865
380	3L	14371432	14372993	2.437336206436	14372118	2.047679543495	FBgn0003459	3064	FBgn0003459	3064
381	3L	18150542	18152177	2.433560371399	18151376	1.886694304148	FBgn0003997	480	FBgn0020300	46713
382	2R	6045966	6048633	2.431618213654	6047577	2.132112711668	FBgn0005630	7498	FBgn0004399	22140
383	3L	21231746	21233384	2.430465221405	21232530	2.336992095498	FBgn0000551	886	FBgn0037066	12626
384	3R	26591011	26593872	2.42594909668	26592913	2.325135567609	FBgn0004606	1265	FBgn0003720	85124
385	2R	20172700	20174444	2.422139167786	20173547	2.318645813886	FBgn0035046	1522	FBgn0035046	1522
386	3R	11494225	11495796	2.422128200531	11495145	2.087889254093	FBgn0053207	3237	FBgn0053207	3237
387	3R	12774080	12778144	2.421529769897	12777237	2.373697561376	FBgn0000015	20721	FBgn0038471	89169
388	3R	7603948	7605972	2.420001029968	7605110	2.091026053709	FBgn0011471	284	FBgn0011471	284
389	2L	13903522	13905780	2.418637275696	13904513	2.066602319479	FBgn0019890	146	FBgn0019890	146
390	3L	18709020	18710475	2.415463447571	18709877	1.84713613987	FBgn0036810	124	FBgn0036810	124
391	3R	9230098	9231554	2.415344238281	9230714	1.791200828552	FBgn0038150	124	FBgn0038150	124
392	3L	8983939	8985583	2.41477394104	8984763	2.022168776568	FBgn0035955	965	FBgn0035954	5618
393	3R	22712129	22714476	2.413006305695	22712904	1.969304978848	FBgn0004359	5448	FBgn0002838	11226
394	2R	6712860	6715950	2.412788391113	6715116	2.059990434086	FBgn0033582	20004	FBgn0033590	37474
395	2R	4166235	4170864	2.407562255859	4167765	2.404362474169	FBgn0050353	2254	FBgn0050353	2254
396	3R	20551662	20553249	2.406715869904	20552501	2.208002448082	FBgn0004885	7082	FBgn0003719	22955
397	3L	20450546	20452455	2.405795097351	20451500	2.23854443762	FBgn0037007	1773	FBgn0037007	1773
398	2L	3082181	3083860	2.400527477264	3082981	2.225785592023	FBgn0027571	26366	FBgn0003934	34280
399	X	14463459	14465170	2.396638870239	14463986	2.058378560202	FBgn0015773	23782	FBgn0015773	23782
400	3L	17614633	17616459	2.395731925964	17615350	2.27572786808	FBgn0052179	4185	FBgn0052179	4185
401	X	19605338	19610376	2.393611907959	19606209	2.29628020525	FBgn0031070	9949	FBgn0031070	9949
402	3L	14936612	14939373	2.392157554626	14938524	2.190676128163	FBgn0000216	596	FBgn0000216	596
403	3L	4390962	4392606	2.391220092773	4391762	2.171445201425	FBgn0035542	2018	FBgn0035541	3193
404	3L	7882447	7885055	2.390688419342	7884438	2.221781698863	FBgn0003041	1460	FBgn0003041	1460
405	2L	18890322	18892368	2.386861801147	18891541	2.269402623177	FBgn0003896	14356	FBgn0032717	55945
406	2L	7038641	7040204	2.386189460754	7039429	2.115156790789	FBgn0022201	1431	FBgn0022201	1431
407	X	8977221	8979291	2.382284641266	8978135	2.143644837772	FBgn0030090	2104	FBgn0030092	16145
408	3R	785054	786818	2.38210105896	785690	2.16693431139	FBgn0037289	1380	FBgn0004183	11804
409	2R	12299263	12301022	2.378053188324	12300289	2.194082961363	FBgn0034158	1735	FBgn0025832	69912
410	2L	12010142	12012550	2.374778747559	12011084	2.128734707832	FBgn0014019	2708	FBgn0032390	21120
411	3R	12510063	12511622	2.373812675476	12511012	2.235881954432	FBgn0051498	20385	FBgn0015019	37683
412	3R	27352959	27354678	2.368747711182	27353743	2.311890938703	FBgn0039852	15011	FBgn0039857	68224
413	3L	8432236	8433914	2.363067626953	8433044	2.143515467644	FBgn0010825	8781	FBgn0010825	8781
414	3L	13513020	13514523	2.360567569733	13513678	1.890352725983	FBgn0036377	20130	FBgn0036351	158388
415	2R	10642678	10644333	2.3595495224	10643261	2.187753349543	FBgn0015371	13141	FBgn0033989	136175
416	2R	16118650	16120040	2.357678890228	16119421	2.007724434137	FBgn0046816	1523	FBgn0046816	1523
417	2R	13267435	13269128	2.357274532318	13268425	2.232952174018	FBgn0034276	2856	FBgn0003545	5451
418	X	10652631	10655278	2.357003688812	10654046	2.15091901667	FBgn0030235	13954	FBgn0030235	13954
419	2R	15182758	15185583	2.354469299316	15183677	2.024116426706	FBgn0015949	1006	FBgn0015949	1006
420	3L	1728941	1730946	2.35295009613	1730059	2.309864044189	FBgn0035267	383	FBgn0027903	29106
421	3R	7016024	7017556	2.352350234985	7016914	2.048259131114	FBgn0037870	4914	FBgn0037873	18657
422	2L	12677913	12680095	2.350775718689	12678802	1.910938898722	FBgn0032442	9633	FBgn0032445	14221
423	2L	219353	225405	2.349494934082	223148	2.308468369877	FBgn0031235	9366	FBgn0031235	9366
424	3R	10412130	10413732	2.348031044006	10412913	2.201391921324	FBgn0020299	5272	FBgn0020299	5272
425	X	17013168	17014324	2.347301959991	17013850	1.91109123826	FBgn0000163	18974	FBgn0000163	18974
426	3L	664786	666495	2.346690177917	665631	2.103593170643	FBgn0035152	94	FBgn0035156	10816
427	3L	13047479	13049021	2.343359470367	13048264	2.035851057838	FBgn0036344	12438	FBgn0036342	27293
428	2R	16866452	16867949	2.343330383301	16867151	2.013230115175	FBgn0000395	7372	FBgn0000395	7372
429	3R	12707709	12709059	2.342278957367	12708374	2.054551040425	FBgn0015350	2924	FBgn0082171	26337
430	X	6879292	6880760	2.341051101685	6880108	2.115265518427	FBgn0029930	1293	FBgn0029931	5736
431	2L	19696208	19697668	2.340975284576	19696966	1.891747727114	FBgn0005590	2	FBgn0005590	2
432	3R	2732953	2734136	2.338351249695	2733395	1.584263829624	FBgn0001077	43349	FBgn0001077	43349
433	3L	3392067	3395168	2.337419509888	3393514	2.098381678263	FBgn0014388	14953	FBgn0027616	35816
434	2L	277768	279290	2.335216999054	278554	2.070730573991	FBgn0003444	966	FBgn0003444	966
435	2R	10866598	10868233	2.334476470947	10867467	2.14678068722	FBgn0034013	2450	FBgn0000996	28356
436	2L	7309532	7311434	2.33167552948	7310437	2.210923363181	FBgn0004009	3276	FBgn0004009	3276
437	3R	12075102	12077850	2.331093788147	12076948	2.136263426612	FBgn0040237	12862	FBgn0011253	21228
438	X	22033160	22034639	2.330310344696	22033881	1.843866944313	FBgn0031201	18547	FBgn0031186	375896
439	3L	10639177	10640121	2.330246448517	10639597	1.493301868439	FBgn0010762	907	FBgn0010762	907
440	2R	11269388	11271738	2.326439380646	11270122	2.003754496574	FBgn0050089	27861	FBgn0050089	27861
441	2R	16468286	16469684	2.3254737854	16469000	1.900470018387	FBgn0008636	509	FBgn0034565	16819
442	3L	15226570	15228227	2.324955463409	15227378	2.098009530236	FBgn0029114	26478	FBgn0029114	26478
443	3L	14411955	14413772	2.323068618774	14413018	2.04844686389	FBgn0036424	30427	FBgn0036424	30427
444	2R	8399600	8401158	2.320950508118	8400422	2.155030250549	FBgn0003975	226	FBgn0000181	14278
445	3R	10309247	10311032	2.320362567902	10310094	1.996231527889	FBgn0038233	27320	FBgn0038234	27496
446	2L	17256613	17260316	2.317202091217	17258772	2.04932198805	FBgn0032629	2111	FBgn0032633	121304
447	X	4034998	4036305	2.316836357117	4035623	1.955539043133	FBgn0000635	15704	FBgn0026080	72944
448	2R	1700725	1702443	2.315605163574	1701612	2.060076853808	FBgn0033068	1783	FBgn0033068	1783
449	2R	2025914	2028880	2.314154624939	2027576	2.253892253427	FBgn0010347	13504	FBgn0041145	94742
450	3R	27761076	27764210	2.313635349274	27763480	2.230445146561	FBgn0039886	40372	FBgn0002780	114314
451	X	6937187	6939632	2.313582420349	6938339	1.897696747499	FBgn0029933	4950	FBgn0029933	4950
452	3R	12787276	12789059	2.310926914215	12788256	2.194158524275	FBgn0000015	9702	FBgn0038471	78150
453	3R	16671693	16673228	2.308470726013	16672376	2.092186629772	FBgn0038833	457	FBgn0038834	3895
454	3L	2450190	2452804	2.307908535004	2451036	2.021340310574	FBgn0035347	601	FBgn0035347	601
455	2L	12898283	12901193	2.307585716248	12900561	1.977709738413	FBgn0040508	11969	FBgn0028965	120746
456	X	12585048	12586725	2.307583808899	12586045	2.091029548645	FBgn0030418	7642	FBgn0053963	92646
457	3R	586942	587719	2.307292938232	587027	2.214034292433	FBgn0037273	6940	FBgn0051532	29928
458	3L	111627	112988	2.301795005798	112282	2.114970296621	FBgn0020386	702	FBgn0035105	55672
459	2L	2154798	2156513	2.299527168274	2155642	2.111288519467	FBgn0031393	118	FBgn0031393	118
460	2R	7248491	7250024	2.298693180084	7249262	2.052339722128	FBgn0033649	9432	FBgn0033652	57014
461	2R	8473311	8475080	2.298031806946	8474123	1.821779110852	FBgn0033787	4660	FBgn0004512	11872
462	3R	6439407	6440958	2.29748249054	6440271	2.046573251486	FBgn0001235	24115	FBgn0001235	24115
463	3R	5697498	5700756	2.296652793884	5699858	2.035920648014	FBgn0040536	1005	FBgn0065050	95652
464	2L	9704718	9706588	2.296211242676	9705865	2.083229988813	FBgn0051710	79	FBgn0032138	5404
465	3L	526896	528306	2.295996665955	527589	1.950926750898	FBgn0035142	987	FBgn0035141	1141
466	3R	25619368	25620736	2.295637130737	25620055	2.053640948402	FBgn0039695	303	FBgn0019972	5320
467	X	11552694	11554769	2.294275760651	11553815	2.036341905594	FBgn0030329	924	FBgn0030328	1014
468	3R	938846	940498	2.293783187866	939581	2.134360074997	FBgn0037293	14229	FBgn0010313	27173
469	X	233687	235185	2.293409824371	234314	2.027846068144	FBgn0000022	7461	FBgn0000022	7461
470	2L	26469	29345	2.293160438538	28513	2.169600039721	FBgn0031209	4625	FBgn0002121	7141
471	X	9340859	9342931	2.289741516113	9341938	1.856761709849	FBgn0030133	3404	FBgn0030136	57902
472	3R	12067039	12068882	2.288162946701	12067675	2.014161222121	FBgn0040071	16304	FBgn0011253	30501
473	3R	5429692	5431299	2.288161754608	5430497	1.98459333532	FBgn0037720	13464	FBgn0037719	13788
474	4	844660	846222	2.287324428558	845363	2.009645938873	FBgn0039938	8900	FBgn0039930	204246
475	X	212742	214872	2.284682273865	214032	1.956237175885	FBgn0004034	701	FBgn0000022	12821
476	3L	4266476	4267843	2.281871318817	4267160	1.956639009364	FBgn0035525	210	FBgn0035525	210
477	X	22168386	22169366	2.277721881866	22169247	2.19476480484	FBgn0000719	110664	FBgn0031186	511262
478	2R	10870547	10871946	2.277719020844	10871255	1.993923127651	FBgn0034013	6238	FBgn0000996	24568
479	3R	25874730	25876114	2.275959968567	25875553	1.598118082682	FBgn0039742	300	FBgn0039742	300
480	3L	3254833	3256399	2.273061752319	3255572	2.08111148722	FBgn0035428	1002	FBgn0035436	47517
481	3R	21848713	21849884	2.270387649536	21849318	2.005715876818	FBgn0002629	897	FBgn0002629	897
482	3R	1152835	1155078	2.269478797913	1153937	2.152640931747	FBgn0013576	7689	FBgn0037310	28070
483	X	6700170	6701598	2.269274234772	6700954	1.965188419118	FBgn0029915	3095	FBgn0064122	12790
484	3L	14929445	14931025	2.268947601318	14930260	2.090958595276	FBgn0026320	4346	FBgn0026320	4346
485	2L	19336472	19338401	2.267328262329	19337341	2.049295818104	FBgn0024245	21812	FBgn0024245	21812
486	2R	12033251	12034736	2.266932487488	12033912	1.928683012724	FBgn0034134	15901	FBgn0034138	52188
487	X	17004424	17006473	2.266309261322	17005770	1.992292106152	FBgn0000163	10894	FBgn0000163	10894
488	2R	11669428	11670814	2.263336181641	11670166	1.923987220315	FBgn0034082	3491	FBgn0034082	3491
489	2R	12975738	12977533	2.263199806213	12976761	2.008881194251	FBgn0028953	4217	FBgn0028953	4217
490	2R	16757587	16759585	2.263024330139	16758546	2.062568068504	FBgn0034606	11	FBgn0034606	11
491	2L	16324528	16326466	2.259693145752	16325664	2.021622910219	FBgn0040984	192	FBgn0040984	192
492	2R	13062162	13064152	2.259414672852	13063506	2.062840104103	FBgn0034240	167	FBgn0034240	167
493	2R	19375977	19377287	2.257095813751	19376655	1.875343154458	FBgn0025352	439	FBgn0025790	6474
494	X	2149190	2153119	2.256896972656	2151998	1.98119366169	FBgn0023526	3096	FBgn0023526	3096
495	2R	10759967	10761757	2.256191253662	10760998	1.95880818367	FBgn0003328	2650	FBgn0000996	134825
496	X	13066951	13068957	2.256057739258	13068138	1.834756738999	FBgn0052639	2322	FBgn0052639	2322
497	3R	8207759	8209233	2.254176139832	8208532	2.117031041314	FBgn0038028	120	FBgn0038028	120
498	3R	17437361	17440145	2.251028060913	17439200	2.153970185448	FBgn0046832	9046	FBgn0046832	9046
499	2R	6970659	6972258	2.249928236008	6971419	2.107510342317	FBgn0000581	3295	FBgn0000581	3295
500	3R	15	1508	2.249431610107	94	2.22392616272	FBgn0037213	286	FBgn0037213	286
501	3R	12293696	12295224	2.248010635376	12294450	2.000158029444	FBgn0038434	900	FBgn0038434	900
502	2R	12029409	12032584	2.246816158295	12030225	1.975302934647	FBgn0011260	15166	FBgn0034138	55875
503	3L	2376493	2378079	2.245463848114	2377362	2.002835778629	FBgn0052298	2838	FBgn0052299	3596
504	2L	15727195	15728728	2.244293212891	15727947	2.090531938216	FBgn0010382	16137	FBgn0003936	19664
505	2L	8287289	8288520	2.243835449219	8287866	1.763540183797	FBgn0011902	2861	FBgn0011902	2861
506	2R	8755298	8757346	2.243636131287	8756448	2.192101590774	FBgn0033817	813	FBgn0043010	18082
507	3L	2368257	2370014	2.243246078491	2369058	2.094227492809	FBgn0052299	4708	FBgn0052299	4708
508	3R	814246	815894	2.240821361542	814984	2.130240261555	FBgn0037292	510	FBgn0004183	41098
509	X	8055537	8057215	2.240287780762	8056130	1.986478360494	FBgn0030025	29790	FBgn0030028	60510
510	3R	7584345	7587501	2.235794067383	7584990	1.864772183555	FBgn0017581	5189	FBgn0037947	12282
511	2R	16343060	16344942	2.235623598099	16344013	1.965478784898	FBgn0011674	367	FBgn0016984	4017
512	2L	21616304	21618917	2.233448982239	21618114	1.783148288727	FBgn0022893	593	FBgn0022893	593
513	2L	1404112	1405871	2.232326984406	1404846	2.070205043344	FBgn0002543	15603	FBgn0002543	15603
514	3R	23097370	23099575	2.232275009155	23098030	2.012551419875	FBgn0002441	965	FBgn0039505	1396
515	3R	15170182	15171958	2.226734161377	15171076	2.144258111715	FBgn0000463	19141	FBgn0000463	19141
516	X	20504306	20505720	2.22326540947	20504916	1.959714221954	FBgn0003300	201	FBgn0003300	201
517	2R	6359460	6361334	2.222408771515	6360538	2.020953178406	FBgn0027525	5905	FBgn0027525	5905
518	2R	15220678	15222408	2.221797466278	15221717	1.893119573593	FBgn0034470	3059	FBgn0050218	19051
519	3R	12554743	12557427	2.219967603683	12555597	1.89663824439	FBgn0003944	4751	FBgn0063261	21514
520	3R	17469498	17470814	2.219794750214	17470054	1.783184163711	FBgn0011766	16073	FBgn0046832	21808
521	3R	819449	820894	2.213905334473	820144	1.945094781763	FBgn0037292	5670	FBgn0004183	46258
522	4	1233592	1234764	2.213639736176	1234174	1.810906797647	FBgn0027101	117	FBgn0011642	153008
523	2R	6615910	6617152	2.212693691254	6616421	1.831674605608	FBgn0040765	511	FBgn0033581	49542
524	3L	11666090	11667612	2.211281061172	11666967	1.967318326235	FBgn0036193	920	FBgn0036193	920
525	3R	10643106	10644906	2.209633350372	10644008	2.034987360239	FBgn0038262	16481	FBgn0038258	55250
526	3R	4101886	4104061	2.207105636597	4103094	2.208763290854	FBgn0010433	420	FBgn0037561	7490
527	3R	11618718	11620905	2.20694732666	11620070	2.086440372467	FBgn0038364	552	FBgn0038364	552
528	X	3706001	3708261	2.206478595734	3707468	1.949033484739	FBgn0019661	456	FBgn0019661	456
529	3L	5943531	5945364	2.205432415009	5944663	1.906581789255	FBgn0035656	5289	FBgn0035656	5289
530	3R	24912019	24914055	2.205080986023	24912946	1.892212699441	FBgn0039633	9763	FBgn0039633	9763
531	2R	19087607	19089079	2.203534126282	19088471	1.929583390554	FBgn0015903	15974	FBgn0015903	15974
532	3R	16398855	16400866	2.201935768127	16400030	1.843158188988	FBgn0038806	2700	FBgn0038805	2711
533	3L	249437	251037	2.201461791992	250287	2.05141359965	FBgn0027111	1009	FBgn0035121	2377
534	2L	3770191	3772243	2.20112991333	3771534	2.063783449285	FBgn0004893	172	FBgn0003430	54146
535	3R	5417072	5418614	2.198547840118	5417998	2.015811741352	FBgn0037720	965	FBgn0037719	1289
536	2R	19431681	19433055	2.197046279907	19432361	1.970235459945	FBgn0034931	478	FBgn0015268	17447
537	3R	7176644	7179824	2.1957654953	7177265	1.899625161115	FBgn0026064	898	FBgn0026064	898
538	3R	17465843	17468230	2.19483089447	17467101	1.949959222008	FBgn0046832	18855	FBgn0046832	18855
539	2R	12035754	12037019	2.194081783295	12036276	1.472240179777	FBgn0034134	13537	FBgn0034138	49824
540	2L	8809564	8812464	2.193166732788	8811664	1.990204870701	FBgn0029123	13961	FBgn0029123	13961
541	2L	19318241	19320594	2.192304849625	19319833	2.127124085146	FBgn0032769	23598	FBgn0024245	39320
542	2L	21853367	21854680	2.189472198486	21853994	1.928176038405	FBgn0032965	31860	FBgn0003866	37806
543	2L	8275246	8277330	2.188871383667	8276409	2.117804162643	FBgn0011902	14318	FBgn0011902	14318
544	3L	7957595	7959368	2.188719511032	7958340	2.018125562107	FBgn0011817	5344	FBgn0011817	5344
545	2R	12972464	12974350	2.188440322876	12973212	1.994089841843	FBgn0028953	668	FBgn0028953	668
546	2R	9056164	9057669	2.186047554016	9056857	1.859634848202	FBgn0011896	4833	FBgn0014877	13132
547	3L	8428243	8431224	2.181910514832	8429200	1.762874635061	FBgn0010825	4937	FBgn0010825	4937
548	3L	14142229	14144032	2.179738998413	14143142	1.962913008297	FBgn0000411	737	FBgn0000411	737
549	3R	912184	913996	2.177537441254	913051	2.056309401989	FBgn0010313	643	FBgn0010313	643
550	3L	11317635	11319006	2.174344539642	11318437	1.734143818126	FBgn0036155	20395	FBgn0041094	92181
551	3L	14942324	14943724	2.173379421234	14942956	1.971819941203	FBgn0036459	2412	FBgn0040296	3056
552	2L	5403310	5404438	2.172233581543	5403857	1.779212594032	FBgn0016660	485	FBgn0005511	57784
553	2R	1638917	1640268	2.169975280762	1639437	1.787302522098	FBgn0033063	5341	FBgn0033062	46429
554	X	7901538	7904287	2.165675163269	7902519	1.938737720251	FBgn0004656	4153	FBgn0004656	4153
555	3L	4235454	4236895	2.163930892944	4236256	1.883765416987	FBgn0041171	1585	FBgn0041171	1585
556	3L	8976282	8978186	2.162926912308	8977193	1.893725030562	FBgn0035954	1952	FBgn0035954	1952
557	3L	10648030	10653801	2.16224861145	10649327	1.903065905851	FBgn0010762	10637	FBgn0010762	10637
558	3R	18702721	18704235	2.162133216858	18703422	1.841598242521	FBgn0017590	21602	FBgn0039013	150800
559	X	3277839	3279174	2.161825656891	3278479	1.864667505026	FBgn0052493	5200	FBgn0000472	49140
560	3R	15157246	15158913	2.160885810852	15158206	2.000976324081	FBgn0000463	6271	FBgn0000463	6271
561	3R	11745465	11747826	2.160630226135	11746802	1.830014928182	FBgn0038385	167	FBgn0038385	167
562	X	14484792	14485909	2.160423278809	14485278	1.626593261957	FBgn0015773	2490	FBgn0015773	2490
563	3L	14159260	14160387	2.159759283066	14159852	1.590265242259	FBgn0013718	3716	FBgn0013718	3716
564	X	3689777	3691444	2.159276008606	3690508	2.006179630756	FBgn0000542	9175	FBgn0000542	9175
565	3R	24684063	24686055	2.158374786377	24685191	1.880329238044	FBgn0028373	276	FBgn0028373	276
566	2R	11190038	11191267	2.158161640167	11190601	1.685227786793	FBgn0023441	930	FBgn0010426	4342
567	2R	15826005	15827815	2.155872821808	15826918	1.794301902547	FBgn0034500	3390	FBgn0034503	14751
568	2L	2888579	2889807	2.155645847321	2889092	1.599541608025	FBgn0041111	3140	FBgn0004584	83584
569	2R	15580630	15582571	2.155282974243	15581335	1.939079901751	FBgn0004364	45039	FBgn0004364	45039
570	X	18144454	18146056	2.154234409332	18145240	1.820889413357	FBgn0004956	3478	FBgn0004956	3478
571	3L	13967693	13969879	2.154088973999	13968779	1.961332023144	FBgn0036398	1371	FBgn0036397	1640
572	2L	11454946	11456658	2.151362419128	11455901	1.885408274333	FBgn0004579	10298	FBgn0004579	10298
573	2L	7543396	7545286	2.151328086853	7544467	1.918125966016	FBgn0053529	44	FBgn0053529	44
574	3R	17978366	17979528	2.15048122406	17978930	1.631288433075	FBgn0053335	11810	FBgn0053335	11810
575	2R	17210340	17212450	2.149082183838	17210871	1.702993319585	FBgn0010228	1199	FBgn0010228	1199
576	2R	7688210	7690336	2.146553039551	7689484	1.822351147147	FBgn0014184	685	FBgn0014184	685
577	3L	20338386	20341044	2.145976543427	20340381	1.850011797512	FBgn0036984	4029	FBgn0028978	4932
578	X	3686538	3687840	2.145036697388	3687254	1.536233603954	FBgn0000542	5921	FBgn0000542	5921
579	3L	10830183	10832129	2.144709587097	10831102	1.977131170385	FBgn0026160	737	FBgn0026160	737
580	X	18381038	18382771	2.144651889801	18381877	1.821727720896	FBgn0000242	13275	FBgn0030943	100247
581	X	4791165	4792466	2.143984794617	4791669	1.737937609355	FBgn0004368	7300	FBgn0004368	7300
582	3R	25088436	25089745	2.142872810364	25088960	1.741826394025	FBgn0003525	7458	FBgn0003525	7458
583	2R	18556872	18558150	2.142475128174	18557357	1.618939904606	FBgn0003900	3649	FBgn0003900	3649
584	2L	21012668	21014665	2.142384529114	21014004	2.047569402059	FBgn0010395	26421	FBgn0032906	100267
585	X	2264353	2265310	2.137674331665	2264538	2.026036849389	FBgn0040385	2517	FBgn0001150	20581
586	2R	15493268	15494779	2.137035369873	15493980	1.858705212088	FBgn0034479	1952	FBgn0004364	132394
587	2L	3833249	3834895	2.136684894562	3833957	2.011996718014	FBgn0004567	2885	FBgn0004567	2885
588	X	8972203	8973522	2.136485099792	8972782	1.778914123774	FBgn0030090	7457	FBgn0030092	21498
589	2R	13952126	13953623	2.133392095566	13952702	1.878555774689	FBgn0050118	2642	FBgn0003067	98928
590	3L	13320586	13322248	2.132596492767	13321259	1.879083573818	FBgn0036348	1914	FBgn0036349	31273
591	X	15458083	15459612	2.132583141327	15458794	1.773415788015	FBgn0003463	1683	FBgn0003463	1683
592	2L	14393447	14395410	2.131899833679	14394510	2.013780802488	FBgn0020258	13340	FBgn0028529	39430
593	2R	13336803	13339482	2.131820678711	13337486	1.894176840782	FBgn0050111	8278	FBgn0050111	8278
594	X	378183	381248	2.131789207458	379545	2.044994887184	FBgn0000570	497	FBgn0000570	497
595	2L	5411724	5414694	2.130863189697	5412491	1.841144144535	FBgn0016660	8149	FBgn0005511	49150
596	2R	9136374	9137919	2.129018783569	9137198	1.93411655426	FBgn0000633	1797	FBgn0033859	27642
597	3L	19526996	19528601	2.127778053284	19527812	1.835741351633	FBgn0067680	2587	FBgn0067680	2587
598	2L	10482741	10484124	2.127158641815	10483437	1.848281949759	FBgn0026431	138	FBgn0004915	52093
599	2R	10633410	10634224	2.126955032349	10634034	1.84262684981	FBgn0015371	3914	FBgn0033989	126948
600	2L	19135192	19136662	2.125349283218	19136003	2.014128118753	FBgn0010300	6268	FBgn0032762	6648
601	3R	19607110	19610128	2.124831199646	19608548	1.819923102856	FBgn0015513	1040	FBgn0015513	1040
602	3L	736781	737989	2.122926235199	737398	1.788893640041	FBgn0000575	4460	FBgn0000575	4460
603	3R	19711614	19713320	2.122463226318	19712276	1.899428099394	FBgn0025574	3521	FBgn0025574	3521
604	3L	19000621	19002312	2.117565631866	19001537	1.92360329628	FBgn0002945	9053	FBgn0002945	9053
605	2R	10478443	10479908	2.117159843445	10479159	1.850502431393	FBgn0033987	982	FBgn0033987	982
606	2L	4573777	4575521	2.116350650787	4574600	1.997811406851	FBgn0031613	3503	FBgn0000227	109859
607	3R	7635050	7636265	2.115332603455	7635834	1.557825397043	FBgn0051116	3551	FBgn0019624	9247
608	3R	10306917	10308400	2.115146636963	10307726	2.010555547826	FBgn0038233	29688	FBgn0038234	29864
609	3R	12723684	12725868	2.112497329712	12724356	1.812809437513	FBgn0015350	18906	FBgn0082171	42319
610	2L	13888423	13889594	2.112154960632	13889074	1.706653791315	FBgn0019890	15585	FBgn0019890	15585
611	3L	22096319	22098332	2.111623048782	22097234	2.027843980228	FBgn0037152	2034	FBgn0000100	87351
612	2L	160601	162593	2.110353469849	161832	1.915629059076	FBgn0016977	2798	FBgn0016977	2798
613	3R	5319318	5320874	2.108283519745	5320186	2.054489314556	FBgn0043791	339	FBgn0043791	339
614	3R	12727172	12728574	2.107792377472	12727887	1.957729255452	FBgn0051270	21620	FBgn0082171	45850
615	3L	17730274	17731597	2.10666847229	17730853	1.819709160749	FBgn0036752	1441	FBgn0036761	80906
616	3R	12503293	12504681	2.106455802917	12503975	1.879523664713	FBgn0051498	13348	FBgn0015019	30646
617	3L	18261235	18262744	2.106021881104	18261963	1.995280770695	FBgn0036784	2326	FBgn0011706	101699
618	2L	5788564	5790340	2.105939149857	5789375	2.078611962936	FBgn0051913	5344	FBgn0031739	12594
619	2R	19033733	19035431	2.105422019958	19034442	1.886227944318	FBgn0034873	2984	FBgn0034873	2984
620	X	18725247	18726661	2.10454750061	18725930	1.919101490694	FBgn0030974	1640	FBgn0030974	1640
621	3L	11805921	11807943	2.103315830231	11807347	1.926219522953	FBgn0000404	177	FBgn0000404	177
622	X	4458308	4459605	2.102853775024	4459002	1.844617811839	FBgn0003053	3804	FBgn0029718	34112
623	3R	4132283	4134058	2.102031707764	4133111	1.834579018986	FBgn0037569	1233	FBgn0037569	1233
624	3L	5565687	5567163	2.101190567017	5566399	1.820884255802	FBgn0003486	125	FBgn0003486	125
625	2L	1118910	1120820	2.100118637085	1120285	1.826642811298	FBgn0031302	7297	FBgn0031302	7297
626	2R	17825180	17827203	2.099380493164	17826480	1.871158778667	FBgn0013272	1236	FBgn0013272	1236
627	X	11532502	11533585	2.098412513733	11533105	1.538766741753	FBgn0011754	203	FBgn0030327	14616
628	3R	24670133	24671365	2.096416473389	24670625	1.619909197092	FBgn0015589	253	FBgn0028373	14290
629	3R	5166455	5167903	2.09237241745	5167221	1.632846069336	FBgn0053936	371	FBgn0053936	371
630	X	6705692	6707627	2.090481758118	6706343	1.660478251321	FBgn0064122	7401	FBgn0064122	7401
631	2L	4363064	4364958	2.090009212494	4363849	1.988245487213	FBgn0026319	8141	FBgn0026319	8141
632	3L	18313398	18314759	2.089866161346	18314215	1.79386022687	FBgn0015946	44542	FBgn0011706	49447
633	2L	4033915	4035178	2.089188575745	4034640	1.857820510864	FBgn0000547	3261	FBgn0000547	3261
634	3L	14298861	14300829	2.089046001434	14300317	1.590078578276	FBgn0036419	5621	FBgn0003459	74865
635	2L	14260958	14262830	2.086885452271	14262065	2.006065761342	FBgn0004002	1457	FBgn0028529	93015
636	3L	21413889	21415618	2.086777687073	21414812	1.827069550753	FBgn0014143	4415	FBgn0014143	4415
637	3L	4172745	4174141	2.084755897522	4173461	1.867789894342	FBgn0003710	1399	FBgn0004574	50728
638	2R	17030567	17033069	2.083453655243	17031418	1.94961716147	FBgn0003731	831	FBgn0010415	42668
639	X	493132	494514	2.08304977417	493811	1.89474957784	FBgn0003575	1103	FBgn0002579	7528
640	2R	10613979	10615621	2.080310344696	10614883	1.822579979897	FBgn0015371	15237	FBgn0033989	107797
641	2L	5983234	5984341	2.080156326294	5983798	1.853999342237	FBgn0001942	2039	FBgn0001942	2039
642	3R	19694293	19695774	2.078904151917	19694909	1.788384974003	FBgn0004185	9557	FBgn0004185	9557
643	3R	2790458	2791734	2.078145980835	2790912	1.705798000097	FBgn0051488	7456	FBgn0001077	100866
644	2L	16277346	16278962	2.076940059662	16277458	1.746183005246	FBgn0001994	6199	FBgn0001994	6199
645	3R	4849693	4851063	2.075929164886	4850271	1.761172801256	FBgn0015014	4532	FBgn0015014	4532
646	3R	679393	680919	2.074942111969	680074	1.835305718815	FBgn0003002	1539	FBgn0003002	1539
647	2R	1592212	1593596	2.074504852295	1592821	1.82868540287	FBgn0033062	187	FBgn0033062	187
648	X	7065998	7067364	2.072115182877	7066794	1.85169542537	FBgn0029939	28482	FBgn0025549	69746
649	3R	26098929	26100849	2.071888923645	26099812	1.780480893453	FBgn0010113	3844	FBgn0039757	65070
650	2L	9496485	9497698	2.071840763092	9497002	1.70122867472	FBgn0004868	2075	FBgn0002973	59489
651	X	322395	323824	2.068690299988	323201	1.888077020645	FBgn0010019	2954	FBgn0002561	56656
652	3R	15166407	15168550	2.066541433334	15167741	1.838976740837	FBgn0000463	15806	FBgn0000463	15806
653	X	4814807	4816777	2.066484451294	4815917	1.915524403254	FBgn0061196	9680	FBgn0004368	31548
654	2L	8208817	8210625	2.066251277924	8209709	1.917294390061	FBgn0003607	1424	FBgn0003607	1424
655	X	6903410	6904923	2.06569480896	6904081	1.861816585064	FBgn0004143	9424	FBgn0029931	18237
656	X	9529826	9532130	2.062840938568	9531304	1.643521368504	FBgn0030150	2411	FBgn0030150	2411
657	3R	3938644	3940259	2.06264257431	3939590	1.873162235532	FBgn0004210	8533	FBgn0037550	12465
658	2L	20763843	20765388	2.060151100159	20764508	1.912930995226	FBgn0000251	6180	FBgn0000986	42000
659	2L	16275327	16276222	2.059215545654	16276174	1.721174240112	FBgn0001994	7483	FBgn0001994	7483
660	3L	12056595	12058042	2.058740139008	12057339	1.95397605896	FBgn0028679	1607	FBgn0036248	34851
661	3R	2914544	2916323	2.05863571167	2916291	1.758712768555	FBgn0040670	3555	FBgn0003884	4031
662	2L	1516962	1518921	2.057921409607	1518210	1.708978921175	FBgn0001174	26	FBgn0001174	26
663	3L	14911121	14912051	2.056913852692	14911345	2.01990032196	FBgn0040487	26	FBgn0040487	26
664	3R	12682847	12686570	2.056900501251	12683955	2.113814115524	FBgn0082171	1918	FBgn0082171	1918
665	X	16449698	16450432	2.056120872498	16449791	1.68092918396	FBgn0025743	5142	FBgn0010412	22025
666	X	10991729	10993042	2.054935455322	10992524	1.839056462049	FBgn0020255	1283	FBgn0020255	1283
667	3R	3358640	3360254	2.053593158722	3359481	1.875435129801	FBgn0015573	2766	FBgn0003885	3104
668	X	549750	550952	2.049498081207	550437	1.880995571613	FBgn0021764	6776	FBgn0025637	37544
669	3R	27154386	27155985	2.048545360565	27155305	1.897235309376	FBgn0039841	21488	FBgn0039831	108879
670	3R	6258485	6259711	2.047350883484	6259073	1.628618773292	FBgn0037817	1449	FBgn0015396	83167
671	3R	7366900	7368228	2.047221660614	7367655	1.674418337205	FBgn0053512	2686	FBgn0037920	78158
672	3L	718272	719642	2.045638084412	718911	1.819367706776	FBgn0035160	3741	FBgn0000575	14027
673	2R	3473009	3474902	2.045613288879	3473766	1.88812610507	FBgn0026361	31	FBgn0026361	31
674	2L	21608689	21609806	2.042783498764	21609079	1.840422987938	FBgn0032955	2113	FBgn0022893	8442
675	X	9006585	9008156	2.042297363281	9007473	1.87430113554	FBgn0030096	211	FBgn0040931	2267
676	2R	5588484	5589841	2.039931297302	5589158	1.856643873103	FBgn0033483	1020	FBgn0033483	1020
677	3L	15199943	15201306	2.037497520447	15200600	1.991356402636	FBgn0029114	300	FBgn0029114	300
678	2R	19694314	19695739	2.037331342697	19694868	1.7300008886	FBgn0034987	1089	FBgn0034987	1089
679	2L	1414591	1415698	2.034106731415	1415253	1.68115773797	FBgn0002543	5196	FBgn0002543	5196
680	X	6500897	6502069	2.033033370972	6501439	1.768012464046	FBgn0028360	1587	FBgn0029882	2017
681	3R	4862939	4864679	2.0323138237	4863789	1.929943505455	FBgn0002932	1400	FBgn0002932	1400
682	3L	18998465	18999623	2.03227186203	18999098	1.642407178879	FBgn0002945	11492	FBgn0002945	11492
683	2R	5471130	5472638	2.032044887543	5471728	1.611026539522	FBgn0033467	240	FBgn0033467	240
684	3L	43517	44599	2.031716346741	43967	1.62762557759	FBgn0002564	6003	FBgn0035105	123987
685	2R	8500214	8502271	2.030136585236	8501615	1.819850641138	FBgn0005624	4719	FBgn0005624	4719
686	3R	19653143	19654333	2.029640197754	19653588	1.783935070038	FBgn0004186	4	FBgn0004186	4
687	3L	17372378	17374016	2.027520179749	17373001	1.922193246729	FBgn0026197	6284	FBgn0026197	6284
688	2L	10219797	10221647	2.025180339813	10220894	1.809655077317	FBgn0024320	10	FBgn0003151	459
689	X	4784363	4786482	2.024888515472	4785439	1.817290137796	FBgn0004368	1070	FBgn0004368	1070
690	3L	14909339	14910468	2.024841308594	14909532	1.989009857178	FBgn0040809	19	FBgn0040809	19
691	2L	88528	90325	2.024673461914	89256	1.857967909645	FBgn0002931	1874	FBgn0002931	1874
692	X	17653047	17654486	2.023637771606	17653858	1.916833597071	FBgn0030868	306	FBgn0030870	10919
693	2R	13107209	13108709	2.01980304718	13108161	1.626750469208	FBgn0029006	484	FBgn0029006	484
694	3R	10394775	10397102	2.018204212189	10396185	1.875954061747	FBgn0004629	822	FBgn0004629	822
695	3R	25589823	25592264	2.017618179321	25591501	1.781538844109	FBgn0001297	1206	FBgn0020235	16643
696	3L	21280134	21281790	2.016491889954	21281051	1.777251809835	FBgn0037076	456	FBgn0037066	61147
697	X	2993880	2996481	2.016345024109	2995860	1.91778976777	FBgn0004647	4832	FBgn0004647	4832
698	3L	2179896	2181469	2.016174077988	2180547	1.919916838408	FBgn0035315	2	FBgn0035315	2
699	2L	15315295	15316758	2.015639305115	15316062	1.864341259003	FBgn0041103	227	FBgn0001981	13731
700	3L	20555118	20557231	2.015433311462	20555712	1.696848901113	FBgn0001323	1335	FBgn0001320	73492
701	X	10630378	10632038	2.013684272766	10631536	1.727860569954	FBgn0025111	562	FBgn0052672	17983
702	2L	16349124	16350661	2.013023376465	16350011	1.839361723732	FBgn0028506	1146	FBgn0028506	1146
703	3R	631513	633343	2.011463165283	632731	1.754631102085	FBgn0051529	565	FBgn0051529	565
704	X	22035688	22036460	2.010551929474	22036424	2.034352090624	FBgn0031201	21090	FBgn0031186	378439
705	2L	19130755	19133476	2.009466171265	19131345	1.910706549883	FBgn0010300	1610	FBgn0032762	1990
706	X	19621804	19623470	2.006580352783	19622668	1.865131322075	FBgn0031071	5803	FBgn0031071	5803
707	X	18142581	18144154	2.005825996399	18143434	1.80561800564	FBgn0004956	1672	FBgn0004956	1672
708	3R	21008106	21010507	2.005165100098	21009957	1.781746991475	FBgn0039286	778	FBgn0039286	778
709	3L	1430735	1432125	2.004665374756	1431319	1.690773427486	FBgn0043865	10144	FBgn0004635	16005
710	2R	16789597	16791075	2.003985404968	16790416	1.723273165086	FBgn0034611	534	FBgn0034611	534
711	2L	1972013	1973764	2.001440048218	1972945	1.918206087748	FBgn0031376	1200	FBgn0031391	174342
712	X	9534690	9536212	1.999605178833	9535320	1.975589066744	FBgn0000233	4089	FBgn0000233	4089
713	4	264800	266367	1.998902320862	265431	1.824311375618	FBgn0054013	10336	FBgn0026777	62916
714	2L	11070681	11071978	1.998453140259	11071271	1.863401710987	FBgn0032335	210	FBgn0032335	210
715	3R	24456827	24458191	1.997666835785	24457500	1.803050013149	FBgn0039590	3285	FBgn0001215	31971
716	2L	14455639	14457313	1.997155189514	14456491	1.952281653881	FBgn0028844	5675	FBgn0005771	34371
717	2L	21027805	21028779	1.996584415436	21028010	1.249914816448	FBgn0010395	12415	FBgn0023388	101935
718	3L	16078367	16080106	1.994830131531	16078947	1.721076742808	FBgn0010280	424	FBgn0010280	424
719	3L	18321090	18322611	1.993337631226	18321883	1.72928071022	FBgn0011706	41779	FBgn0011706	41779
720	3R	12627989	12629597	1.993232727051	12628791	1.922111595378	FBgn0015230	14758	FBgn0020556	29880
721	2R	5932570	5934259	1.992826461792	5933350	1.891756415367	FBgn0033519	470	FBgn0033522	8175
722	2R	7155482	7156778	1.992686271667	7156254	1.653566079981	FBgn0033639	5302	FBgn0033638	7777
723	X	7906002	7907474	1.992614746094	7906834	1.749949812889	FBgn0004657	49	FBgn0004656	162
724	3L	15164375	15165755	1.991736412048	15165074	1.930494821989	FBgn0036490	8029	FBgn0029114	35826
725	3L	6469377	6471007	1.990008354187	6470030	1.839599665473	FBgn0020251	353	FBgn0020251	353
726	3R	22707985	22709324	1.988980770111	22708636	1.729671925306	FBgn0004359	1180	FBgn0002838	6958
727	3R	18273059	18274058	1.98753452301	18273564	1.541881280787	FBgn0051160	198	FBgn0028688	14208
728	3L	1152786	1153895	1.987388134003	1153370	1.743578944887	FBgn0025525	7436	FBgn0035194	77836
729	2R	19552619	19554643	1.987372159958	19553833	1.709079563618	FBgn0011726	603	FBgn0011726	603
730	3L	14722886	14724412	1.985798358917	14723702	1.78650487264	FBgn0013263	2606	FBgn0036449	27980
731	3R	5936460	5938781	1.985318183899	5937067	1.81951764226	FBgn0037788	1201	FBgn0037777	65822
732	3R	16386752	16387996	1.984999656677	16387383	1.788908243179	FBgn0038803	801	FBgn0040575	1550
733	X	5361904	5363327	1.984257698059	5362540	1.687065887451	FBgn0029771	42	FBgn0029771	42
734	2R	11253458	11255264	1.983943939209	11254458	1.884380668402	FBgn0050089	12197	FBgn0050089	12197
735	X	8264696	8267955	1.98378944397	8265285	1.80051201582	FBgn0026758	5215	FBgn0052711	9954
736	3L	9342109	9343620	1.982779979706	9342834	1.772849475636	FBgn0035981	1561	FBgn0035981	1561
737	2L	18870458	18871799	1.980772018433	18871235	1.599820080925	FBgn0003896	5950	FBgn0032717	35639
738	3L	15664636	15666036	1.980279922485	15665413	1.664286881685	FBgn0041160	305	FBgn0041160	305
739	3L	16008505	16010937	1.979744434357	16009009	1.83763923645	FBgn0003691	6905	FBgn0003691	6905
740	3R	10323454	10324767	1.979220628738	10324021	1.697739124298	FBgn0038233	13393	FBgn0038234	13569
741	X	2309528	2310654	1.978075504303	2310048	1.586440205574	FBgn0004050	6123	FBgn0004050	6123
742	2L	18647487	18649211	1.977709293365	18648385	1.861982256174	FBgn0032693	528	FBgn0032693	528
743	X	16130215	16131655	1.975075244904	16130989	1.707236945629	FBgn0030735	338	FBgn0011571	8206
744	2L	22155935	22157342	1.974117279053	22156857	1.537665456533	FBgn0032979	103	FBgn0032979	103
745	X	21179142	21180587	1.973348617554	21179848	1.755313545465	FBgn0003423	5169	FBgn0015527	19333
746	2R	20605303	20606772	1.972445249557	20606072	1.833084017038	FBgn0004919	14152	FBgn0001148	36492
747	3R	6684663	6686456	1.967335700989	6685614	1.772576332092	FBgn0037845	89	FBgn0037844	3101
748	3R	915202	916570	1.967234134674	915902	1.839792758226	FBgn0010313	3494	FBgn0010313	3494
749	X	13480656	13481952	1.967174530029	13481321	1.724963749156	FBgn0030506	20424	FBgn0030507	20639
750	2L	10313963	10315371	1.967102050781	10314710	1.566638469696	FBgn0032217	85	FBgn0032222	16753
751	3L	8802833	8804481	1.96674489975	8803637	1.924616449019	FBgn0011577	2184	FBgn0020633	61920
752	2L	16481225	16483154	1.966298103333	16482408	1.895005085889	FBgn0005677	495	FBgn0025678	129718
753	2L	10396899	10398835	1.96587896347	10398303	1.603256162008	FBgn0051716	1592	FBgn0032240	6865
754	2L	5237213	5238526	1.965849399567	5237955	1.736547049354	FBgn0051971	2811	FBgn0000228	40603
755	X	19599404	19600842	1.964683532715	19600015	2.047482872009	FBgn0031070	3755	FBgn0031070	3755
756	2R	7131224	7132774	1.963623046875	7132024	1.701147977044	FBgn0033636	286	FBgn0033636	286
757	2L	19195548	19196803	1.962168216705	19196044	1.628339396583	FBgn0015380	9769	FBgn0032762	66689
758	X	19094550	19095663	1.961786270142	19095142	1.518498897552	FBgn0031006	21	FBgn0031008	7679
759	X	18780464	18782883	1.961562871933	18780971	1.802942872047	FBgn0052541	16675	FBgn0030974	53401
760	3L	727133	729520	1.960768699646	727768	1.784179568291	FBgn0052482	442	FBgn0000575	5170
761	3R	5455919	5456986	1.960591316223	5456515	1.72261852026	FBgn0005585	92	FBgn0005585	92
762	2R	9690395	9691562	1.957612991333	9690941	1.650597858429	FBgn0000289	1356	FBgn0000289	1356
763	3R	17430846	17433353	1.956681251526	17432725	1.6673848629	FBgn0046832	15521	FBgn0046832	15521
764	2L	7217823	7219217	1.956069231033	7218341	1.713005851297	FBgn0031897	1688	FBgn0031897	1688
765	4	225987	226919	1.954030990601	226483	1.483499020338	FBgn0051998	307	FBgn0026777	101864
766	3R	1134409	1135942	1.953354358673	1135062	1.881222873926	FBgn0037310	9195	FBgn0037310	9195
767	2L	12543612	12544895	1.952808380127	12544333	1.612006098032	FBgn0010460	3763	FBgn0002970	74015
768	X	3621708	3624463	1.952005386353	3622670	1.861658320707	FBgn0026698	2974	FBgn0000542	58663
769	2R	3001885	3003089	1.951659679413	3002447	1.604802668095	FBgn0015930	771	FBgn0015930	771
770	2L	7525814	7526892	1.950800895691	7526275	1.477291135227	FBgn0053529	18148	FBgn0053529	18148
771	2L	15037833	15039072	1.948691368103	15038440	1.625026093589	FBgn0004837	3015	FBgn0010422	18242
772	X	16217123	16219094	1.946888446808	16217940	2.00844463706	FBgn0030744	901	FBgn0004227	22470
773	3R	2673465	2674948	1.946167945862	2674211	1.76840468014	FBgn0003339	1675	FBgn0001077	15835
774	3R	1832839	1834029	1.945900917053	1833426	1.628936655381	FBgn0003261	875	FBgn0003261	875
775	2L	7006108	7007444	1.944147109985	7006714	1.780259553124	FBgn0031880	6782	FBgn0051908	20581
776	2L	1067431	1069444	1.941610336304	1068190	1.718592643738	FBgn0003310	9621	FBgn0003310	9621
777	X	2321199	2322674	1.938803672791	2321840	1.961434055777	FBgn0040388	4319	FBgn0004050	17915
778	3L	384461	385959	1.93835401535	385318	1.865792147319	FBgn0040689	8962	FBgn0035136	40403
779	X	22039286	22040878	1.935638427734	22039925	1.809650071462	FBgn0000719	18658	FBgn0031186	381940
780	2R	19697816	19698880	1.93560218811	19698333	1.489934752969	FBgn0034987	2376	FBgn0034987	2376
781	3L	5949730	5950680	1.935203552246	5950095	1.423084062688	FBgn0035656	143	FBgn0035656	143
782	2L	16281422	16283089	1.934228420258	16282250	1.672797292471	FBgn0001994	1407	FBgn0001994	1407
783	X	14054791	14055967	1.932455539703	14055449	1.614252090454	FBgn0030551	4372	FBgn0002873	26331
784	3R	2675150	2676213	1.929676055908	2675677	1.585960447788	FBgn0003339	209	FBgn0001077	14369
785	3L	13376812	13377942	1.92852807045	13377292	1.488954901695	FBgn0002573	2220	FBgn0036351	22002
786	3L	12539722	12541328	1.92693901062	12540295	1.831028870174	FBgn0036302	6174	FBgn0004926	39611
787	3R	9486177	9486863	1.926592826843	9486388	1.438433051109	FBgn0004237	147	FBgn0004237	147
788	3R	801985	803043	1.926529407501	802461	1.594582587481	FBgn0037291	7493	FBgn0004183	28575
789	2R	9133095	9134581	1.924505233765	9133874	1.779845237732	FBgn0000633	5121	FBgn0033859	24318
790	2L	21842462	21844278	1.924196004868	21843085	1.520709007978	FBgn0003866	26897	FBgn0003866	26897
791	X	3007720	3009204	1.922800540924	3008462	1.770754701951	FBgn0004647	17434	FBgn0004647	17434
792	2R	15224602	15225874	1.92190694809	15225200	1.798600494862	FBgn0034471	2008	FBgn0050218	15568
793	2R	15200782	15202499	1.921487808228	15201590	1.735456017887	FBgn0034467	1351	FBgn0015949	16907
794	2R	3470943	3472213	1.92130613327	3471718	1.859431413504	FBgn0033241	122	FBgn0033241	122
795	X	10646711	10648056	1.92033624649	10647422	1.886701331419	FBgn0003360	15259	FBgn0030235	20578
796	2L	9567525	9569377	1.919662714005	9568482	1.811233669519	FBgn0032130	410	FBgn0002973	130969
797	3R	4854879	4856482	1.918545246124	4855805	1.707380801439	FBgn0002932	9384	FBgn0002932	9384
798	3R	10566410	10567308	1.917973995209	10566770	1.4517531991	FBgn0011217	163	FBgn0038257	6273
799	X	10691961	10693194	1.916438102722	10692568	1.618660122156	FBgn0030239	150	FBgn0030239	150
800	3L	15045959	15047053	1.913217067719	15046453	1.534567578634	FBgn0036474	2747	FBgn0025776	37117
801	2R	13725396	13726720	1.913140773773	13725822	1.676579862833	FBgn0050114	3204	FBgn0000658	21804
802	2R	16879075	16880296	1.913119316101	16879679	1.657864093781	FBgn0000395	5156	FBgn0000395	5156
803	2L	5434031	5435084	1.913103818893	5434479	1.568377831403	FBgn0051647	14723	FBgn0005511	27162
804	3L	14240775	14242068	1.912261962891	14241486	1.612723687116	FBgn0001085	1880	FBgn0036415	58318
805	3R	1438300	1439495	1.911383628845	1438863	1.680381566286	FBgn0017550	33	FBgn0037351	11323
806	3R	7937229	7938333	1.911219120026	7937934	1.447232723236	FBgn0037992	15985	FBgn0037992	15985
807	2R	3640794	3642122	1.911022663116	3641436	1.714328110218	FBgn0033267	1709	FBgn0033267	1709
808	2L	8420661	8421958	1.909573554993	8421280	1.652197697583	FBgn0051894	4838	FBgn0051894	4838
809	3L	8454381	8455613	1.908319473267	8455050	1.743932976442	FBgn0035898	41	FBgn0035898	41
810	2L	21782214	21783413	1.907937049866	21782902	1.710636049509	FBgn0051612	136	FBgn0003866	33286
811	3R	853372	854580	1.907193660736	853896	1.64433580637	FBgn0037292	39422	FBgn0010313	58512
812	2L	11968484	11972001	1.907072067261	11971055	1.832202345133	FBgn0041606	39	FBgn0032390	18909
813	3R	6047650	6049135	1.906008720398	6048416	1.750587575576	FBgn0037797	64	FBgn0037797	64
814	3L	15009962	15011275	1.905448913574	15010515	1.874300003052	FBgn0025776	1179	FBgn0025776	1179
815	3L	302638	304105	1.905381202698	303520	1.565102072323	FBgn0004373	108	FBgn0004373	108
816	4	716725	717978	1.903797626495	717379	1.804263687134	FBgn0005558	560	FBgn0039930	332230
817	3R	21329544	21330849	1.902738571167	21330103	1.634944130393	FBgn0039342	832	FBgn0039338	21554
818	3R	2774235	2775545	1.902675151825	2774891	1.848049556508	FBgn0051488	8565	FBgn0001077	84845
819	3R	10104125	10105428	1.902545928955	10104686	1.721424166361	FBgn0003862	7937	FBgn0003862	7937
820	X	3586933	3588479	1.902252197266	3587790	1.720714681289	FBgn0029675	4608	FBgn0000542	93543
821	X	252294	253480	1.902211666107	252849	1.615125596523	FBgn0004170	33	FBgn0004170	33
822	2L	18611651	18612849	1.901748657227	18612217	1.763702224283	FBgn0032692	221	FBgn0032693	36696
823	3R	10542225	10543643	1.899761676788	10542907	1.752502749948	FBgn0053967	7071	FBgn0051314	19850
824	3R	677439	679206	1.898572921753	678327	1.595573705785	FBgn0003002	208	FBgn0003002	208
825	3L	14960096	14961367	1.897767543793	14960776	1.66161217409	FBgn0036461	919	FBgn0036462	4147
826	3R	26606915	26608533	1.897016525269	26607556	1.684224155214	FBgn0004606	15908	FBgn0003720	70481
827	3R	459747	460924	1.89626955986	460349	1.685696125031	FBgn0037261	6924	FBgn0037261	6924
828	3L	16455845	16457148	1.896099090576	16456429	1.67225795322	FBgn0003515	6484	FBgn0014163	79331
829	2R	7148504	7149552	1.895915031433	7149096	1.536036670208	FBgn0033638	619	FBgn0033638	619
830	4	645692	646528	1.894532680511	646306	1.524401187897	FBgn0039914	26	FBgn0026777	317959
831	3L	1755507	1756902	1.892985343933	1756290	1.74823514153	FBgn0013811	1108	FBgn0027903	2875
832	3R	21860816	21863014	1.892266273499	21861610	1.83959788084	FBgn0002633	1150	FBgn0002633	1150
833	3L	12622721	12624086	1.891679763794	12623285	1.708944797516	FBgn0052111	21402	FBgn0036306	105419
834	3R	5990349	5991569	1.890692710876	5991048	1.598029524088	FBgn0037794	3998	FBgn0037797	57432
835	X	14852694	14853728	1.890484333038	14853134	1.507688395182	FBgn0052594	5237	FBgn0030605	44715
836	3L	16011568	16012600	1.889900684357	16012105	1.521175026894	FBgn0003691	3809	FBgn0003691	3809
837	3L	682363	683657	1.888327598572	683016	1.704202708076	FBgn0035157	341	FBgn0035156	6569
838	X	15517942	15519145	1.887397766113	15518532	1.682805846719	FBgn0030667	3220	FBgn0030671	19530
839	3R	19125302	19128060	1.886699199677	19127189	1.671291139391	FBgn0039071	11278	FBgn0039067	43410
840	2R	6919017	6920304	1.88628578186	6919659	1.724759129917	FBgn0033633	1934	FBgn0082585	6322
841	2R	2892016	2893617	1.886260509491	2892720	1.74911959031	FBgn0033159	962	FBgn0033159	962
842	3R	8856563	8859182	1.885941982269	8858392	1.63077712059	FBgn0003308	133	FBgn0003308	133
843	4	328085	329824	1.885042190552	329177	1.56933074839	FBgn0026777	830	FBgn0026777	830
844	3R	7204086	7204990	1.884578704834	7204568	1.532003104687	FBgn0004595	6058	FBgn0026064	28201
845	3R	10110657	10112959	1.883374214172	10112254	1.747449159622	FBgn0003862	369	FBgn0003862	369
846	2L	8824734	8826216	1.883355617523	8825356	1.776526563308	FBgn0029123	269	FBgn0029123	269
847	2L	21744050	21745419	1.882991790771	21744687	1.710838850807	FBgn0032960	367	FBgn0032960	367
848	2R	15315772	15316970	1.882957458496	15316423	1.575321733952	FBgn0011897	1031	FBgn0011849	74029
849	X	16050453	16052088	1.882451534271	16051370	1.766840485966	FBgn0000459	699	FBgn0000459	699
850	3L	7408804	7410001	1.881070137024	7409410	1.717514544725	FBgn0014011	284	FBgn0014011	284
851	3L	4956367	4958128	1.880520820618	4957362	1.708575753605	FBgn0005775	343	FBgn0035570	266659
852	4	89036	91556	1.87993812561	89818	1.589590132236	FBgn0019664	138	FBgn0019664	138
853	2L	19322307	19323423	1.879472255707	19322859	1.67908817927	FBgn0032769	26624	FBgn0024245	36294
854	3L	15197691	15198877	1.87842798233	15198293	1.741728719076	FBgn0029114	2607	FBgn0029114	2607
855	3R	7488275	7489083	1.87783575058	7488442	1.437138279279	FBgn0037928	4885	FBgn0037921	37076
856	3R	19170689	19171931	1.877117156982	19171357	1.627932961782	FBgn0003118	527	FBgn0002622	13168
857	2L	2753185	2756212	1.875728607178	2753886	1.667856872082	FBgn0031453	1087	FBgn0031453	1087
858	3R	21212277	21213591	1.875719547272	21212919	1.716709772746	FBgn0051437	3481	FBgn0039337	89806
859	2R	14773223	14774161	1.875360488892	14773694	1.551034673055	FBgn0034423	1083	FBgn0003254	16895
860	X	13828790	13829938	1.875230789185	13829267	1.555600452423	FBgn0000173	1024	FBgn0027537	172527
861	2R	12182506	12183974	1.873012065887	12183380	1.800203164419	FBgn0024315	839	FBgn0003274	82423
862	3L	13887411	13888697	1.867807388306	13887924	1.561543040805	FBgn0026376	2583	FBgn0036386	6332
863	2L	8587571	8588710	1.867677211761	8588170	1.649353391984	FBgn0051895	17282	FBgn0029004	59552
864	X	19731163	19732563	1.865802764893	19731789	1.592683247158	FBgn0000076	7792	FBgn0031079	45801
865	4	521365	523204	1.864137649536	521979	1.70925822854	FBgn0004607	2122	FBgn0026777	193632
866	3R	9889594	9890789	1.86353969574	9890045	1.565633519491	FBgn0038197	7355	FBgn0038196	28158
867	2R	2039071	2040597	1.863441467285	2039837	1.806844543008	FBgn0010347	25765	FBgn0041145	82481
868	3L	22068515	22070439	1.861977577209	22069640	1.703667849302	FBgn0037153	317	FBgn0000100	59757
869	3L	1017705	1018598	1.861718177795	1018093	1.519915172032	FBgn0035181	136	FBgn0035164	197047
870	2R	15617834	15619458	1.860686779022	15618545	1.763295061448	FBgn0004364	7829	FBgn0004364	7829
871	2R	16498918	16500240	1.860364437103	16499590	1.750573277473	FBgn0034568	837	FBgn0034565	13771
872	2R	16114983	16116569	1.860215187073	16115704	1.776376948637	FBgn0050153	3992	FBgn0046816	5240
873	2R	20176237	20177401	1.860098838806	20176879	1.63574145822	FBgn0035047	99	FBgn0035047	99
874	X	16038045	16039237	1.858926773071	16038762	1.545872926712	FBgn0000459	11909	FBgn0000459	11909
875	3L	1630661	1631931	1.858747959137	1631314	1.65026190877	FBgn0013755	87	FBgn0035249	318
876	2R	11308914	11310989	1.858655929565	11310322	1.801628449384	FBgn0050321	2135	FBgn0050089	68061
877	3R	16776881	16778448	1.858435630798	16777770	1.669617440965	FBgn0002921	3334	FBgn0038834	101499
878	3R	4484570	4486005	1.858177185059	4485269	1.602540373802	FBgn0000171	1214	FBgn0000447	5533
879	2L	19806023	19808631	1.857637882233	19806709	1.742547162374	FBgn0003931	46	FBgn0003931	46
880	2L	7632155	7633556	1.85763168335	7633058	1.60177861943	FBgn0031927	12939	FBgn0053529	88635
881	2L	5324631	5325637	1.85675907135	5325077	1.499135732651	FBgn0031698	150	FBgn0015031	2164
882	3L	3832071	3833434	1.855976819992	3832636	1.662733703852	FBgn0013751	2951	FBgn0035464	37835
883	3L	19129823	19131197	1.855531692505	19130524	1.708429028006	FBgn0016797	5361	FBgn0016797	5361
884	3L	473094	474604	1.854913711548	473902	1.719605642207	FBgn0001316	50219	FBgn0035140	50481
885	2L	8521245	8522848	1.854791641235	8521972	1.666427359861	FBgn0016122	73	FBgn0029004	6646
886	X	819009	820395	1.854717254639	819719	1.708294980666	FBgn0040350	11016	FBgn0040345	32045
887	3R	3374821	3375497	1.854410171509	3375274	1.509061018626	FBgn0015568	430	FBgn0003885	18897
888	X	16255622	16256828	1.853882789612	16256275	1.623433225295	FBgn0030749	122	FBgn0026575	506
889	2R	2111734	2113539	1.851130962372	2112480	1.768745646757	FBgn0033076	311	FBgn0041145	9838
890	X	16152628	16154626	1.848528862	16153951	1.586421966553	FBgn0004432	398	FBgn0053251	8512
891	3R	6682004	6683234	1.848335266113	6682616	1.5717974027	FBgn0037844	103	FBgn0037844	103
892	2L	4683741	4685132	1.847702980042	4684443	1.677940395143	FBgn0000227	16	FBgn0000227	16
893	3L	7111291	7112740	1.847633361816	7111940	1.578551088061	FBgn0023001	3475	FBgn0002775	12470
894	X	2163331	2164989	1.847267150879	2164780	1.729989785414	FBgn0054052	13640	FBgn0023526	15878
895	2R	8104023	8106161	1.847173213959	8105335	1.632290333509	FBgn0050055	125	FBgn0050055	125
896	3L	10821229	10824404	1.846686601639	10822916	1.575138176189	FBgn0026160	8923	FBgn0026160	8923
897	3L	14041472	14042630	1.846590042114	14042082	1.610491480146	FBgn0005592	1051	FBgn0036406	23827
898	X	15546180	15547193	1.846101760864	15546633	1.436302661896	FBgn0030674	1419	FBgn0030673	1572
899	X	17720942	17721745	1.845026016235	17721339	1.40917413375	FBgn0002777	195	FBgn0002777	195
900	3L	10824649	10826793	1.844638824463	10825612	1.643443775177	FBgn0026160	6227	FBgn0026160	6227
901	2L	4030124	4032409	1.843506813049	4031707	1.870889246464	FBgn0000547	328	FBgn0000547	328
902	3R	17867887	17868805	1.842171192169	17868270	1.368752807379	FBgn0017397	356	FBgn0017397	356
903	3R	20579227	20579977	1.841971874237	20579355	1.491363612088	FBgn0000140	270	FBgn0000140	270
904	3L	22341278	22342295	1.841934204102	22341861	1.51890823245	FBgn0004449	133	FBgn0004449	133
905	2L	5599146	5600369	1.840799331665	5599745	1.746748387814	FBgn0031724	2912	FBgn0031718	48719
906	3L	14608705	14609776	1.840176105499	14609281	1.57928500456	FBgn0041604	11402	FBgn0028418	83258
907	2L	8364300	8366515	1.838667869568	8365913	1.506151283489	FBgn0005776	1046	FBgn0005776	1046
908	2L	19811786	19812649	1.838129997253	19811872	1.687833070755	FBgn0003922	138	FBgn0043021	471
909	X	8256642	8258964	1.83798122406	8257900	1.708353161812	FBgn0052711	2569	FBgn0052711	2569
910	2R	12541662	12543357	1.83775138855	12541814	1.468867063522	FBgn0023172	290	FBgn0034181	7423
911	3R	12761529	12763600	1.836879730225	12762198	1.599125525531	FBgn0051270	12691	FBgn0082171	80161
912	3L	1555843	1556882	1.836670875549	1556330	1.502781295776	FBgn0035236	3614	FBgn0035236	3614
913	3L	11392601	11394268	1.836579322815	11393583	1.821477497325	FBgn0036157	5514	FBgn0036165	67924
914	3L	1335265	1336424	1.834360122681	1335897	1.596212895711	FBgn0029514	1226	FBgn0035213	9962
915	3L	15767355	15768718	1.833588600159	15768218	1.646156251431	FBgn0036531	5459	FBgn0036537	32427
916	2L	13867294	13868464	1.83343744278	13867854	1.590127110481	FBgn0028532	18442	FBgn0051842	32816
917	2R	16074735	16075793	1.833285808563	16075280	1.531294289757	FBgn0034521	1910	FBgn0034515	20016
918	X	5744622	5746033	1.833143234253	5745495	1.595492923961	FBgn0000042	605	FBgn0000042	605
919	2L	7539680	7541127	1.83217048645	7540482	1.691374161664	FBgn0053529	3941	FBgn0053529	3941
920	3L	9012365	9013856	1.830830097198	9013224	1.731709143695	FBgn0028789	2100	FBgn0028789	2100
921	2L	3606398	3607553	1.830480575562	3607015	1.55649294172	FBgn0002985	267	FBgn0002985	267
922	3R	5874062	5875012	1.829831123352	5874492	1.466082781553	FBgn0037779	234	FBgn0037777	3247
923	2L	15008364	15009965	1.829199790955	15009910	1.511121204921	FBgn0028924	3173	FBgn0028925	4384
924	2R	1160669	1161703	1.828672409058	1161338	1.471520334482	FBgn0027507	311	FBgn0027507	311
925	3R	21867274	21868954	1.827998161316	21868180	1.703462505341	FBgn0001139	748	FBgn0000591	2134
926	3L	7961667	7963195	1.827455043793	7962288	1.644002702501	FBgn0011817	9292	FBgn0011817	9292
927	3R	2679501	2680505	1.827436447144	2679980	1.521604835987	FBgn0003339	4094	FBgn0001077	10066
928	3R	4645172	4647278	1.82736492157	4646479	1.754813909531	FBgn0037636	93	FBgn0037636	93
929	X	3682674	3683901	1.826560020447	3683223	1.652920442469	FBgn0000542	1890	FBgn0000542	1890
930	2R	14485639	14487520	1.825154781342	14487385	1.568690646778	FBgn0041702	84	FBgn0041702	84
931	4	80492	81503	1.825152873993	81027	1.382793098688	FBgn0004859	3360	FBgn0004859	3360
932	X	1989814	1990966	1.824413776398	1990395	1.715735048056	FBgn0004861	2306	FBgn0025626	69103
933	X	18483613	18485214	1.823783874512	18484144	1.600451072057	FBgn0030944	233	FBgn0030944	233
934	2L	17217836	17218972	1.82284450531	17218422	1.661969100728	FBgn0051745	23057	FBgn0032633	161654
935	3L	5952633	5953674	1.822507381439	5953103	1.465930811564	FBgn0035656	3151	FBgn0035656	3151
936	2R	9061246	9062644	1.822318553925	9061776	1.59988451004	FBgn0033853	1119	FBgn0014877	8213
937	2L	18145246	18146905	1.821096420288	18146143	1.802808880806	FBgn0041184	2196	FBgn0041184	2196
938	2L	3538558	3539903	1.820755958557	3539104	1.665893554688	FBgn0024244	147	FBgn0031549	8818
939	X	2838281	2839724	1.819602966309	2838856	1.652074158192	FBgn0003285	8868	FBgn0004647	152172
940	X	226139	227512	1.819030761719	226900	1.638945609331	FBgn0000022	47	FBgn0000022	47
941	3R	20380976	20382580	1.819023132324	20381938	1.760652478536	FBgn0004188	128	FBgn0039205	25658
942	3R	12623328	12624655	1.817914009094	12624052	1.605420224807	FBgn0015230	10019	FBgn0020556	25141
943	X	543423	544727	1.817371368408	544056	1.585472792387	FBgn0021764	395	FBgn0025637	31163
944	3R	11924271	11926453	1.816887378693	11925892	1.76779791287	FBgn0010379	954	FBgn0038396	50499
945	4	76477	77390	1.81628370285	77005	1.421093400319	FBgn0004859	662	FBgn0004859	662
946	2L	11418385	11419920	1.81489944458	11419260	1.790356187259	FBgn0004579	26343	FBgn0004579	26343
947	3R	16982152	16983221	1.814831256866	16982533	1.455120742321	FBgn0038865	4282	FBgn0010770	40575
948	3R	24888420	24889728	1.814191818237	24889240	1.487163722515	FBgn0039632	359	FBgn0039633	33469
949	2L	355679	357155	1.812873363495	356263	1.736426651478	FBgn0031250	1605	FBgn0031250	1605
950	X	17660989	17662087	1.812040328979	17661534	1.637273132801	FBgn0030869	1604	FBgn0030870	3243
951	2L	19708598	19709256	1.809991836548	19708730	1.698904904452	FBgn0005590	11766	FBgn0005590	11766
952	X	8405391	8407486	1.809764862061	8406869	1.754245969984	FBgn0030049	972	FBgn0030054	44669
953	2R	8711964	8712930	1.809614181519	8712364	1.424597293139	FBgn0053182	1819	FBgn0028991	6383
954	3L	9757565	9758834	1.809252262115	9758234	1.72602445939	FBgn0036044	13239	FBgn0044049	19991
955	3L	20459540	20460775	1.80866765976	20460216	1.619256734848	FBgn0037010	194	FBgn0037009	5366
956	3R	12677199	12678489	1.808336734772	12677979	1.621130406857	FBgn0020546	2253	FBgn0020546	2253
957	2L	20772609	20773972	1.805616378784	20773359	1.702120921191	FBgn0032884	1883	FBgn0000986	50851
958	3R	25117440	25118575	1.805553436279	25117889	1.563869812909	FBgn0039659	5062	FBgn0003525	36387
959	2R	11044903	11045999	1.805076599121	11045337	1.468692004681	FBgn0019968	1764	FBgn0019968	1764
960	3R	4519765	4520987	1.804860115051	4520367	1.563547555138	FBgn0001180	3173	FBgn0001180	3173
961	2R	19084630	19086552	1.804398536682	19085981	1.615124029272	FBgn0015903	13484	FBgn0015903	13484
962	3L	13014922	13015754	1.804231643677	13015698	1.533884737227	FBgn0011284	5	FBgn0011284	5
963	3L	3056698	3058079	1.803026199341	3057473	1.584706699147	FBgn0035397	2813	FBgn0003938	16860
964	2R	1632065	1633328	1.800994873047	1632794	1.481262207031	FBgn0033063	11984	FBgn0033062	39786
965	3R	17407393	17408437	1.800653457642	17407966	1.584634125233	FBgn0013984	1715	FBgn0013984	1715
966	2L	22011538	22012737	1.800067901611	22012026	1.584844648838	FBgn0028979	4398	FBgn0032979	144728
967	2R	14937818	14938945	1.79940700531	14938384	1.531904837664	FBgn0004873	1428	FBgn0050326	8250
968	2R	19541142	19542206	1.798492431641	19541606	1.468279033899	FBgn0013764	70	FBgn0022708	9808
969	3R	18963884	18965050	1.798376083374	18964527	1.54584813118	FBgn0004644	3354	FBgn0051457	10821
970	3L	15679953	15681244	1.798328399658	15680620	1.633183254915	FBgn0010105	13062	FBgn0010105	13062
971	3R	2949390	2950308	1.797836303711	2950032	1.364182889462	FBgn0037471	125	FBgn0037481	30866
972	3L	18083965	18085054	1.797292470932	18084548	1.591614216566	FBgn0052195	6319	FBgn0020300	20115
973	X	2161985	2162943	1.796709537506	2162392	1.491935539246	FBgn0023526	13490	FBgn0023526	13490
974	X	16087830	16089592	1.794885635376	16088226	1.542109648387	FBgn0003933	172	FBgn0003933	172
975	2R	12934195	12935964	1.794752597809	12934844	1.710878670216	FBgn0021818	382	FBgn0034214	7498
976	3R	2928697	2929886	1.794553756714	2929178	1.398193018777	FBgn0040670	9332	FBgn0003884	16918
977	3R	16375728	16377501	1.794505596161	16376866	1.595306312337	FBgn0016917	1168	FBgn0043457	6786
978	3L	17110630	17111788	1.792901039124	17111245	1.549059306874	FBgn0052175	50724	FBgn0036702	96137
979	3L	15058863	15060139	1.792847156525	15059579	1.652713435037	FBgn0036476	399	FBgn0025776	50243
980	2R	13871243	13872633	1.792384147644	13871900	1.719592666626	FBgn0034328	26195	FBgn0034326	57579
981	2R	9995632	9997566	1.791839599609	9996968	1.736175388098	FBgn0001332	902	FBgn0013725	49770
982	3R	25132472	25134347	1.791088104248	25133801	1.682414889336	FBgn0039659	10850	FBgn0003525	52299
983	X	440376	441953	1.790510654449	441105	1.610333144665	FBgn0003986	6758	FBgn0003986	6758
984	2L	5891062	5892664	1.790345191956	5891960	1.697577420403	FBgn0002856	902	FBgn0000308	89065
985	2L	1076042	1077593	1.78946018219	1076964	1.595253255632	FBgn0003310	847	FBgn0003310	847
986	3R	21458165	21459689	1.789304256439	21458804	1.688407000373	FBgn0039350	4745	FBgn0039350	4745
987	2L	5550341	5551402	1.788402557373	5550831	1.497586783241	FBgn0031718	195	FBgn0031718	195
988	3L	13889931	13891151	1.788352489471	13890425	1.506230386098	FBgn0026376	82	FBgn0036386	3831
989	2L	14459145	14460295	1.787671089172	14459759	1.569265425205	FBgn0028844	8943	FBgn0005771	31103
990	3R	18967208	18968391	1.785345554352	18967753	1.564007341862	FBgn0004644	128	FBgn0051457	14047
991	3R	13874647	13875917	1.78534412384	13875330	1.487478901358	FBgn0010389	3376	FBgn0010389	3376
992	3L	4615279	4616489	1.78512096405	4615932	1.545957621406	FBgn0035563	296	FBgn0035562	4883
993	3L	14161248	14162153	1.784471988678	14161706	1.542824408587	FBgn0013718	5570	FBgn0013718	5570
994	3R	17959203	17961198	1.784414291382	17960453	1.644717084037	FBgn0051163	873	FBgn0053335	30287
995	3R	14023897	14025554	1.784090995789	14024898	1.594793908736	FBgn0011481	419	FBgn0038585	24551
996	3L	10489880	10491343	1.78389787674	10490775	1.707566589117	FBgn0052062	823	FBgn0000629	121302
997	2L	8416061	8417436	1.783391475677	8416954	1.645848947413	FBgn0027932	1264	FBgn0027932	1264
998	3R	2246712	2247785	1.782593727112	2247322	1.546403408051	FBgn0014963	14724	FBgn0037443	15709
999	2L	3580101	3581368	1.782318115234	3580223	1.453486537933	FBgn0004892	543	FBgn0002985	26525
1000	3L	3302570	3303875	1.782106876373	3303343	1.501590167775	FBgn0035436	254	FBgn0035436	254
1001	2R	15545594	15546502	1.782013893127	15546011	1.420607959523	FBgn0034480	26161	FBgn0004364	80363
1002	2R	11836464	11837519	1.781804084778	11836969	1.543677554411	FBgn0050096	4	FBgn0022070	25392
1003	2R	15641329	15642227	1.78151845932	15641782	1.437894582748	FBgn0004364	15408	FBgn0004364	15408
1004	X	8436617	8437642	1.779705524445	8437123	1.542248934507	FBgn0025864	166	FBgn0030054	14415
1005	2R	9656612	9657533	1.779705047607	9657071	1.428815454245	FBgn0040752	266	FBgn0040751	16240
1006	3R	17443920	17445559	1.778441905975	17444445	1.60010099411	FBgn0046832	3801	FBgn0046832	3801
1007	3R	21473216	21474441	1.778293609619	21473980	1.536939200233	FBgn0067682	1698	FBgn0067682	1698
1008	4	152117	152858	1.778015613556	152636	1.488842453275	FBgn0052000	162	FBgn0052005	40796
1009	2R	1727540	1728678	1.777450084686	1727992	1.420604556799	FBgn0033074	5023	FBgn0033074	5023
1010	3L	19842669	19844148	1.776087760925	19843309	1.558539474712	FBgn0014037	83	FBgn0014037	83
1011	2L	248355	250305	1.775259494781	249583	1.614167690277	FBgn0001309	1212	FBgn0001309	1212
1012	2R	11304815	11306259	1.775177001953	11305703	1.661901305704	FBgn0050321	2484	FBgn0050089	63442
1013	3R	13900410	13901777	1.775127410889	13901213	1.615298748016	FBgn0038566	5630	FBgn0038566	5630
1014	3L	22375767	22376921	1.77507686615	22376242	1.615877656376	FBgn0037162	11972	FBgn0004449	34514
1015	2R	17219386	17220382	1.774874210358	17219804	1.597796320915	FBgn0050403	601	FBgn0004362	1109
1016	X	19092943	19094157	1.774556159973	19093583	1.530352433523	FBgn0031006	1580	FBgn0031008	9238
1017	2L	12459554	12460653	1.773661613464	12460223	1.560167980194	FBgn0032437	6541	FBgn0040286	25558
1018	X	10428364	10429346	1.773341178894	10428716	1.452424722559	FBgn0030216	1525	FBgn0052680	89761
1019	3R	18917172	18918234	1.772494792938	18917691	1.520611405373	FBgn0039049	242	FBgn0051457	36015
1020	3R	26747503	26748777	1.772288322449	26748081	1.669471804301	FBgn0020912	9471	FBgn0003720	70044
1021	X	16584998	16586116	1.772037744522	16585460	1.479651323954	FBgn0027528	387	FBgn0030786	32431
1022	3L	22886295	22887320	1.771905899048	22886879	1.614652607176	FBgn0052461	2247	FBgn0037207	7824
1023	3L	19839730	19842374	1.771781921387	19841661	1.700603753328	FBgn0014037	1565	FBgn0014037	1565
1024	X	19534326	19535051	1.771759033203	19534576	1.436823294713	FBgn0031060	1114	FBgn0031057	16891
1025	2R	15583484	15584156	1.771055221558	15584015	1.585905335166	FBgn0004364	42359	FBgn0004364	42359
1026	2R	2123706	2125430	1.770645856857	2124496	1.644789993763	FBgn0040673	330	FBgn0040673	330
1027	2L	9120404	9121591	1.770258903503	9121055	1.553841799498	FBgn0052982	4696	FBgn0052982	4696
1028	2L	8386892	8387928	1.769801139832	8387362	1.518705985125	FBgn0041717	2362	FBgn0032036	2895
1029	3R	12229073	12230365	1.769179344177	12229643	1.596394398633	FBgn0003513	238	FBgn0038421	43869
1030	2L	10100994	10101967	1.768354892731	10101472	1.562110614777	FBgn0032183	2167	FBgn0011823	44566
1031	3L	8500620	8502158	1.768153190613	8501243	1.690001040697	FBgn0024236	2052	FBgn0024236	2052
1032	3R	17341421	17342661	1.768054962158	17342047	1.620525752797	FBgn0038890	4616	FBgn0013984	64204
1033	X	8535058	8536001	1.767338275909	8535520	1.400054484606	FBgn0027864	45	FBgn0030061	24667
1034	3L	16600945	16602120	1.765439748764	16601449	1.622569179535	FBgn0000017	12384	FBgn0017572	20718
1035	3R	2899775	2901772	1.76410150528	2900399	1.503906071186	FBgn0037468	160	FBgn0010774	5727
1036	2L	245899	246898	1.762488365173	246394	1.470755577087	FBgn0001309	4401	FBgn0001309	4401
1037	2R	7542521	7544025	1.761400222778	7543375	1.690431875341	FBgn0033675	220	FBgn0011704	42025
1038	3L	9782398	9783098	1.761367797852	9783048	1.53558672799	FBgn0044328	4641	FBgn0044049	4823
1039	2R	8295452	8296725	1.761085510254	8296197	1.655803263187	FBgn0003326	254	FBgn0003326	254
1040	X	273613	274831	1.759623527527	274188	1.609777815202	FBgn0002561	7643	FBgn0002561	7643
1041	3L	10310869	10312234	1.758773803711	10311406	1.6977056335	FBgn0067716	17613	FBgn0000629	300671
1042	3L	18193330	18194216	1.758577346802	18193985	1.407633928152	FBgn0036783	23362	FBgn0020300	89322
1043	X	18623466	18624805	1.758329868317	18624055	1.690083868363	FBgn0030960	1550	FBgn0030960	1550
1044	X	829854	830849	1.757340669632	830346	1.486059076646	FBgn0042146	17057	FBgn0040345	42672
1045	X	1393008	1393834	1.757179260254	1393253	1.449144069965	FBgn0025390	21075	FBgn0003517	53019
1046	3R	12575568	12576551	1.757062911987	12575998	1.436373144388	FBgn0063261	1113	FBgn0063261	1113
1047	2R	11400973	11402326	1.756240844727	11401792	1.597916394472	FBgn0003425	3925	FBgn0003425	3925
1048	X	265811	267163	1.754766464233	266513	1.523666769266	FBgn0002561	32	FBgn0002561	32
1049	4	79378	80050	1.754184246063	79595	1.413978026463	FBgn0004859	1928	FBgn0004859	1928
1050	3L	9395144	9397118	1.754072666168	9396050	1.651465922594	FBgn0023129	1150	FBgn0023129	1150
1051	2L	849257	850461	1.752399682999	849894	1.482456713915	FBgn0020304	1167	FBgn0020304	1167
1052	2R	16414535	16415749	1.750770568848	16415196	1.51592695713	FBgn0034560	2090	FBgn0034565	70623
1053	2L	9454004	9455288	1.75058221817	9454734	1.555785387754	FBgn0053723	13994	FBgn0002973	17221
1054	3L	2453649	2454688	1.750198364258	2454279	1.445522392497	FBgn0035347	3844	FBgn0035347	3844
1055	X	15441842	15442840	1.750175476074	15442420	1.534024506807	FBgn0052586	13410	FBgn0052586	13410
1056	2L	8477761	8479036	1.749607563019	8478377	1.580472413231	FBgn0053194	1028	FBgn0032050	33458
1057	3R	7941476	7942364	1.748281002045	7942315	1.442810588413	FBgn0037992	11604	FBgn0037992	11604
1058	X	134929	136128	1.747549057007	135376	1.510404378176	FBgn0005427	1080	FBgn0000316	23602
1059	2L	5362276	5363126	1.7467918396	5363043	1.351713752747	FBgn0016920	16806	FBgn0031700	34173
1060	3R	9796213	9797367	1.746660709381	9796736	1.556630790234	FBgn0015270	6097	FBgn0038196	65151
1061	X	9608414	9609344	1.745238304138	9608858	1.460465403164	FBgn0020378	10678	FBgn0000233	69449
1062	2L	5546382	5547690	1.744967460632	5546966	1.687660574913	FBgn0031717	237	FBgn0031718	4060
1063	X	2153714	2155562	1.744517803192	2154244	1.546652120702	FBgn0023526	5342	FBgn0023526	5342
1064	3R	13997542	13998544	1.74236869812	13998041	1.464491900276	FBgn0042693	4590	FBgn0038570	5074
1065	3L	20914636	20915816	1.741990089417	20915353	1.613062858582	FBgn0053283	2747	FBgn0003415	45912
1066	2R	15633316	15635340	1.739140510559	15634142	1.628246167127	FBgn0004364	7768	FBgn0004364	7768
1067	X	6832146	6833252	1.738157749176	6832700	1.642091214657	FBgn0029927	974	FBgn0029927	974
1068	2R	2173742	2174405	1.738129615784	2173794	1.528243488736	FBgn0033083	137	FBgn0033083	137
1069	3L	16596184	16597637	1.738067150116	16596963	1.669271320105	FBgn0017572	16232	FBgn0017572	16232
1070	3L	330304	331403	1.738059997559	330850	1.630910366774	FBgn0023000	409	FBgn0035136	14065
1071	X	8526424	8527359	1.738032341003	8526854	1.470214128494	FBgn0030056	36	FBgn0004102	30968
1072	2L	9128301	9129248	1.737567901611	9128776	1.433970367207	FBgn0051887	1067	FBgn0051887	1067
1073	X	449100	450568	1.736451625824	449731	1.753448346082	FBgn0003986	1868	FBgn0003986	1868
1074	2L	15466466	15467528	1.735583782196	15466911	1.432128317216	FBgn0003448	7287	FBgn0003448	7287
1075	X	1021673	1022365	1.734265804291	1022166	1.695462036133	FBgn0040368	2955	FBgn0026875	71288
1076	3L	8480245	8481525	1.734213829041	8480943	1.657373933231	FBgn0035900	2751	FBgn0035900	2751
1077	3R	27236582	27237235	1.733574867249	27236629	1.61482167244	FBgn0039846	5455	FBgn0039857	185338
1078	3L	13382031	13383647	1.733225345612	13383007	1.65756881237	FBgn0036356	3393	FBgn0036351	27717
1079	2R	8710566	8711765	1.732324123383	8711065	1.699943478902	FBgn0053182	3118	FBgn0028991	5084
1080	2R	18688411	18689639	1.731094360352	18688971	1.61128205061	FBgn0034833	3037	FBgn0003062	106651
1081	3L	15481854	15482746	1.730528831482	15482227	1.478555017047	FBgn0036503	58	FBgn0036503	58
1082	2L	21331722	21333165	1.730058431625	21332234	1.500870340011	FBgn0032943	14	FBgn0021856	83482
1083	2L	10058224	10059409	1.730048656464	10058652	1.561603153453	FBgn0011823	1746	FBgn0011823	1746
1084	X	1996381	1997035	1.729846954346	1996983	1.51898419857	FBgn0023507	661	FBgn0025626	75691
1085	X	2014009	2015324	1.729122161865	2014535	1.611335055033	FBgn0004655	604	FBgn0000377	91602
1086	3R	19020860	19022061	1.729031562805	19021501	1.597238652846	FBgn0011596	8255	FBgn0039066	55765
1087	2L	13191059	13192265	1.72855424881	13191669	1.443356577555	FBgn0032479	280	FBgn0032476	14497
1088	2R	5934894	5936069	1.728359222412	5935504	1.56985057484	FBgn0033520	745	FBgn0033522	6021
1089	X	12576656	12577304	1.728135824203	12577188	1.423910531131	FBgn0024308	808	FBgn0053963	83789
1090	3L	8994364	8995546	1.728123426437	8995028	1.633907626657	FBgn0035956	672	FBgn0035954	15883
1091	3L	6726736	6727901	1.727171182632	6727255	1.648492485285	FBgn0035714	395	FBgn0035714	395
1092	3L	680926	682081	1.7270154953	681437	1.532401786131	FBgn0035157	1238	FBgn0035156	4990
1093	3L	4385481	4386252	1.726025104523	4385678	1.386604089003	FBgn0035540	421	FBgn0035541	2891
1094	2L	6921209	6922303	1.725389003754	6921759	1.501508544473	FBgn0004838	1049	FBgn0004838	1049
1095	2R	9848769	9849992	1.724704027176	9849310	1.57650159387	FBgn0033923	2052	FBgn0033923	2052
1096	3L	20958887	20960894	1.723606586456	20959546	1.670612752438	FBgn0003415	1719	FBgn0003415	1719
1097	X	14487283	14487927	1.723261833191	14487693	1.349382547232	FBgn0015773	75	FBgn0015773	75
1098	3L	11225400	11226747	1.722496986389	11225960	1.670721441507	FBgn0041094	296	FBgn0041094	296
1099	2L	19566704	19568528	1.722200870514	19567670	1.629448890686	FBgn0046823	1530	FBgn0046823	1530
1100	X	446738	448049	1.721657752991	447482	1.537619366365	FBgn0003986	381	FBgn0003986	381
1101	3L	20711978	20712872	1.721656322479	20712755	1.445663148707	FBgn0037020	119	FBgn0016696	7377
1102	2L	22117350	22118342	1.720366001129	22117983	1.611415863037	FBgn0025674	248	FBgn0032979	38771
1103	3R	23757027	23758158	1.718880653381	23757675	1.548050656038	FBgn0051053	3797	FBgn0039559	5896
1104	2L	21836861	21838140	1.718874931335	21837714	1.512116781871	FBgn0003866	21526	FBgn0003866	21526
1105	3L	19725104	19726054	1.718569755554	19725553	1.469734013081	FBgn0013974	1853	FBgn0014037	117673
1106	2L	1485642	1486736	1.717932701111	1486237	1.471673039829	FBgn0051928	6077	FBgn0031345	31201
1107	3L	5108799	5110333	1.717441082001	5109685	1.625937223434	FBgn0035592	495	FBgn0035602	230747
1108	3L	19525734	19526583	1.717401504517	19526088	1.455934967313	FBgn0067680	4311	FBgn0067680	4311
1109	3L	14374727	14375978	1.716777801514	14375248	1.556783644358	FBgn0003459	66	FBgn0003459	66
1110	X	15774934	15776000	1.716513633728	15775401	1.48623640397	FBgn0030710	385	FBgn0030711	3547
1111	3L	6438660	6439750	1.716344833374	6439120	1.446276119777	FBgn0035700	3507	FBgn0020251	30557
1112	2L	2884805	2886288	1.715320587158	2885572	1.414979513954	FBgn0024947	278	FBgn0004584	87104
1113	3L	2851215	2852398	1.713774442673	2851820	1.534349173307	FBgn0035378	3422	FBgn0035370	101292
1114	2L	11973040	11974021	1.713582992554	11973497	1.415550422668	FBgn0041606	2403	FBgn0032390	16467
1115	4	690961	691894	1.712819099426	691423	1.515876293182	FBgn0024728	7585	FBgn0039930	358186
1116	3L	20942290	20943838	1.712470054626	20942802	1.545930951834	FBgn0037042	17245	FBgn0003415	18463
1117	3R	26393484	26394944	1.711659908295	26394023	1.62219119072	FBgn0039787	11131	FBgn0039767	140025
1118	2R	17829651	17830781	1.710771560669	17830207	1.534290538115	FBgn0013272	4963	FBgn0013272	4963
1119	2R	1641113	1642103	1.710496425629	1641588	1.502504068262	FBgn0033063	3190	FBgn0033067	47426
1120	X	9537622	9538738	1.709492206573	9538154	1.548807173967	FBgn0000233	1255	FBgn0000233	1255
1121	3R	7644494	7645356	1.709180355072	7645271	1.434474897385	FBgn0037954	129	FBgn0037954	129
1122	3L	20228175	20229207	1.707023143768	20228744	1.478124856949	FBgn0052227	228	FBgn0003124	15102
1123	3R	26492546	26493362	1.70651102066	26492663	1.42596171119	FBgn0039794	17774	FBgn0003720	185374
1124	X	16993850	16995093	1.706203460693	16994252	1.391784578562	FBgn0000163	624	FBgn0000163	624
1125	3R	4753083	4753931	1.705286979675	4753712	1.446932826723	FBgn0003177	3266	FBgn0037644	17014
1126	3R	17463828	17464710	1.705035209656	17463928	1.454840517044	FBgn0046832	15682	FBgn0046832	15682
1127	2R	8475338	8476373	1.703820228577	8475792	1.528833091259	FBgn0033787	6329	FBgn0004512	13541
1128	2L	13246917	13247988	1.703196287155	13247536	1.489341567544	FBgn0032495	1305	FBgn0003935	2688
1129	2L	10334611	10335562	1.700505971909	10335037	1.525071948767	FBgn0032223	1123	FBgn0032222	3574
1130	2L	17379993	17380660	1.700037002563	17380050	1.490010685391	FBgn0032633	26	FBgn0032633	26
1131	2L	12665687	12666582	1.699907779694	12666066	1.410213189967	FBgn0032442	3103	FBgn0032445	26957
1132	3L	9014903	9016941	1.699834823608	9015413	1.632538874944	FBgn0028789	89	FBgn0028789	89
1133	3R	12767504	12768301	1.698955535889	12767939	1.408978521824	FBgn0051270	18432	FBgn0082171	85902
1134	2L	10260221	10261289	1.698825836182	10260790	1.596326649189	FBgn0026379	227	FBgn0011305	2792
1135	4	426370	427547	1.698531150818	427169	1.4727191329	FBgn0039905	13529	FBgn0026777	98822
1136	2L	5977527	5978850	1.698059082031	5978207	1.607711763943	FBgn0000308	2818	FBgn0000308	2818
1137	2L	4686907	4688099	1.695855140686	4687459	1.601894021034	FBgn0031621	54	FBgn0031621	54
1138	3R	17120863	17122236	1.695690155029	17121524	1.766618394852	FBgn0001234	821	FBgn0043012	25725
1139	2R	8534755	8536091	1.695254325867	8535383	1.525102717536	FBgn0008654	22353	FBgn0005624	38487
1140	3R	20985119	20986058	1.695041656494	20985628	1.475121180216	FBgn0039284	999	FBgn0039283	21829
1141	2R	16160774	16162290	1.694821357727	16161558	1.479171530406	FBgn0034537	2657	FBgn0061362	2915
1142	X	3250575	3251313	1.694359302521	3251007	1.331951498985	FBgn0029657	1437	FBgn0000472	21668
1143	2L	5409948	5410968	1.691949367523	5410476	1.493270228891	FBgn0016660	6134	FBgn0005511	51165
1144	2L	8126684	8127349	1.69122838974	8126829	1.454499591481	FBgn0031987	30	FBgn0051607	22121
1145	3L	19939957	19940966	1.689946174622	19940469	1.461711734533	FBgn0036930	2207	FBgn0036918	82935
1146	X	6698387	6699124	1.689889907837	6698427	1.473636746407	FBgn0029915	568	FBgn0064122	15317
1147	3R	17447105	17447861	1.68968629837	17447712	1.519507129987	FBgn0046832	534	FBgn0046832	534
1148	2L	5979822	5981520	1.688604831696	5980704	1.512148464427	FBgn0000308	321	FBgn0000308	321
1149	3L	9829570	9830532	1.688258647919	9829993	1.507344610551	FBgn0004390	767	FBgn0015618	17396
1150	X	9961541	9962213	1.686890125275	9961801	1.318937914712	FBgn0030180	29606	FBgn0030180	29606
1151	3R	12739498	12740301	1.68563747406	12740186	1.371113517068	FBgn0051270	9321	FBgn0082171	58149
1152	2R	8511843	8512730	1.68560218811	8511984	1.412099997203	FBgn0008654	1046	FBgn0005624	15088
1153	3L	15668748	15669843	1.685276031494	15669287	1.440298417035	FBgn0041160	4179	FBgn0041160	4179
1154	3R	24161143	24162133	1.684685707092	24161700	1.382646841161	FBgn0039579	1460	FBgn0039580	3790
1155	3L	2553635	2554629	1.683955192566	2554042	1.497808316175	FBgn0010909	16030	FBgn0024939	16940
1156	3R	25597833	25598585	1.682339668274	25598201	1.401790112257	FBgn0001297	5494	FBgn0020235	23343
1157	3L	8423808	8424524	1.682062149048	8423861	1.589052200317	FBgn0010825	402	FBgn0010825	402
1158	2L	18140980	18141631	1.68160533905	18141555	1.584211158752	FBgn0041184	6784	FBgn0041184	6784
1159	3L	663135	664381	1.681509017944	663703	1.672941833735	FBgn0035151	151	FBgn0035156	12744
1160	3L	114057	115509	1.681233882904	114648	1.519712107522	FBgn0020386	1664	FBgn0035105	53306
1161	3R	4859444	4860745	1.680809497833	4860247	1.448795884848	FBgn0002932	4942	FBgn0002932	4942
1162	2L	403577	404371	1.680243968964	403788	1.479206391743	FBgn0003278	498	FBgn0023444	11281
1163	3L	14155716	14156915	1.679329872131	14156319	1.456266194582	FBgn0013718	183	FBgn0013718	183
1164	2R	17153123	17154391	1.679059505463	17153707	1.528814568239	FBgn0034644	53	FBgn0050284	5874
1165	3L	22066159	22067485	1.679004669189	22066827	1.565304597219	FBgn0037153	3130	FBgn0000100	56944
1166	3L	8649320	8650121	1.67734336853	8649404	1.478657913208	FBgn0001168	302	FBgn0001168	302
1167	2L	8081429	8082087	1.677192687988	8081903	1.474204503573	FBgn0020240	1066	FBgn0010287	9006
1168	3R	2822329	2823473	1.675345897675	2823032	1.540699541569	FBgn0000095	1918	FBgn0010774	83094
1169	X	19667681	19668345	1.674924850464	19667762	1.627025222778	FBgn0031074	9826	FBgn0031079	18226
1170	3R	2741874	2743167	1.674399375916	2742612	1.521321801578	FBgn0051488	40844	FBgn0001077	52566
1171	2R	10540407	10541373	1.674338817596	10540829	1.415994048119	FBgn0043530	1127	FBgn0033989	33743
1172	3L	20718355	20719354	1.67284488678	20718749	1.403172212489	FBgn0037021	1298	FBgn0016696	13371
1173	2R	3633434	3634377	1.672574520111	3633958	1.365032613277	FBgn0050372	707	FBgn0050372	707
1174	3L	16016871	16018355	1.672008514404	16017456	1.528516208424	FBgn0005536	229	FBgn0003691	1542
1175	2L	6338125	6339025	1.671381473541	6338635	1.405847740173	FBgn0015623	137	FBgn0043854	33780
1176	2L	9966972	9967623	1.671065330505	9967367	1.38442029953	FBgn0011272	55	FBgn0011272	55
1177	2R	8419565	8420690	1.67075252533	8420070	1.564608414968	FBgn0010488	11834	FBgn0010488	11834
1178	2R	5492321	5493068	1.670531749725	5492410	1.509185695648	FBgn0000606	1356	FBgn0000606	1356
1179	3L	15932799	15933631	1.669857025146	15933314	1.396543711424	FBgn0036549	108	FBgn0036546	11505
1180	X	3953502	3954611	1.66982460022	3954075	1.496605098248	FBgn0026084	2723	FBgn0000221	4494
1181	3R	12696479	12697328	1.669750213623	12696843	1.443533392513	FBgn0015350	8607	FBgn0082171	14806
1182	3L	854986	856258	1.668936729431	855712	1.487053185701	FBgn0052479	277	FBgn0035164	34666
1183	X	2156177	2157263	1.668712615967	2156798	1.449116102854	FBgn0023526	7896	FBgn0023526	7896
1184	2R	9469518	9470337	1.668573856354	9469579	1.405918863085	FBgn0053155	527	FBgn0033886	6732
1185	3L	1445201	1446532	1.668567180634	1445809	1.570808859432	FBgn0004635	1515	FBgn0004635	1515
1186	X	20523355	20524800	1.667722225189	20523937	1.679215580225	FBgn0003300	18820	FBgn0003300	18820
1187	2R	14781194	14781913	1.667412281036	14781543	1.376369616565	FBgn0034423	6766	FBgn0003254	9046
1188	X	10576287	10577480	1.66526222229	10576729	1.523944630342	FBgn0003204	12995	FBgn0052672	36824
1189	2R	6328840	6329863	1.664600372314	6329302	1.470604167265	FBgn0033550	65	FBgn0033550	65
1190	3R	12672642	12673430	1.664479255676	12672870	1.383223193032	FBgn0020546	2856	FBgn0020546	2856
1191	3L	9828015	9829122	1.663924217224	9828636	1.532787144184	FBgn0004390	590	FBgn0015618	16039
1192	3R	14812641	14813687	1.663036346436	14813158	1.448833614588	FBgn0026239	3411	FBgn0026239	3411
1193	3R	11197371	11198094	1.662524223328	11197410	1.624081081814	FBgn0038331	271	FBgn0038332	488
1194	2R	6053544	6055245	1.662336826324	6054446	1.586906969547	FBgn0005630	629	FBgn0004399	15271
1195	3L	12500206	12501053	1.662325382233	12500923	1.449482059479	FBgn0004926	239	FBgn0004926	239
1196	3R	12748730	12749937	1.661513805389	12749343	1.509821295738	FBgn0051270	164	FBgn0082171	67306
1197	3R	4788626	4789275	1.66149520874	4789229	1.659036477407	FBgn0037645	9672	FBgn0037644	18503
1198	3L	15781418	15782540	1.660833358765	15781917	1.523626536131	FBgn0036533	249	FBgn0036537	18728
1199	2R	7166835	7167661	1.660522460938	7167423	1.431462605794	FBgn0050254	923	FBgn0033638	18946
1200	3L	12096699	12097570	1.658640861511	12097144	1.593990071615	FBgn0022959	1908	FBgn0036248	4954
1201	3L	1333900	1334591	1.657172203064	1334032	1.564935380762	FBgn0029514	639	FBgn0035213	8097
1202	3R	20990921	20992107	1.656430244446	20991444	1.506576670541	FBgn0039284	4817	FBgn0039286	19291
1203	2R	13231024	13231751	1.655864715576	13231071	1.441434754266	FBgn0028494	3119	FBgn0063386	13106
1204	2L	19933763	19934767	1.655697584152	19934553	1.490125656128	FBgn0032831	6741	FBgn0043021	122210
1205	3L	14957208	14958317	1.654522418976	14957742	1.479629397392	FBgn0036461	2115	FBgn0036462	7181
1206	3L	16014200	16015201	1.654498100281	16014669	1.389746918398	FBgn0003691	1245	FBgn0003691	1245
1207	2L	13912598	13913510	1.654137134552	13913084	1.423978272606	FBgn0025115	883	FBgn0012037	7439
1208	3R	6379283	6380485	1.654069423676	6379983	1.52488219738	FBgn0051394	25105	FBgn0001235	84403
1209	X	15495137	15496288	1.653745174408	15495816	1.427537155151	FBgn0030664	706	FBgn0003463	35339
1210	3L	5903042	5904144	1.653322696686	5903579	1.60268389384	FBgn0002638	3141	FBgn0002638	3141
1211	2R	13197540	13198600	1.652442932129	13197958	1.453647677104	FBgn0016059	400	FBgn0016059	400
1212	2L	21741169	21743125	1.651261329651	21742385	1.53439745307	FBgn0032960	2669	FBgn0032960	2669
1213	2L	21840464	21841610	1.648814201355	21840952	1.593937817742	FBgn0003866	24764	FBgn0003866	24764
1214	3L	9420680	9421887	1.648505210876	9421327	1.536569058895	FBgn0035995	505	FBgn0052038	4531
1215	3R	21421201	21422508	1.648443222046	21421997	1.465189801322	FBgn0039345	12853	FBgn0039345	12853
1216	3R	26714631	26715377	1.648097038269	26715110	1.400672793388	FBgn0000416	315	FBgn0003720	37073
1217	2R	8108071	8109122	1.647827148438	8108646	1.416505869697	FBgn0022764	153	FBgn0022764	153
1218	3L	16375658	16376470	1.646764278412	16376080	1.453792347628	FBgn0014163	1018	FBgn0014163	1018
1219	X	1980669	1981950	1.646154403687	1981106	1.525808080037	FBgn0004860	3226	FBgn0025626	59814
1220	2L	7043247	7044649	1.645986557007	7043993	1.425765395164	FBgn0051630	1526	FBgn0051630	1526
1221	2R	11393547	11394519	1.645627498627	11394052	1.545706861159	FBgn0053464	6195	FBgn0053464	6195
1222	2L	15319867	15322655	1.645109176636	15322114	1.515289179484	FBgn0041103	6279	FBgn0001981	7679
1223	3R	259151	260277	1.645025730133	259712	1.461069017649	FBgn0037250	19	FBgn0037250	19
1224	X	17572048	17572692	1.644390583038	17572636	1.469086170197	FBgn0030866	575	FBgn0030866	575
1225	X	8282788	8283825	1.644366264343	8283268	1.379458427429	FBgn0030038	952	FBgn0030038	952
1226	3R	11242891	11244348	1.64403629303	11243405	1.513598620892	FBgn0082180	74	FBgn0082180	74
1227	3R	14816440	14817896	1.643864631653	14817344	1.574157378253	FBgn0026239	7597	FBgn0026239	7597
1228	X	7471857	7472951	1.643497467041	7472417	1.540295928717	FBgn0004198	18033	FBgn0027553	101141
1229	X	4891952	4892991	1.642433166504	4892363	1.520868189195	FBgn0003028	1171	FBgn0004368	107994
1230	3R	7383076	7383970	1.642417907715	7383534	1.495915721445	FBgn0037911	83	FBgn0037920	62279
1231	3L	623390	624443	1.642297267914	623937	1.493681192398	FBgn0064191	1854	FBgn0064191	1854
1232	3L	5780387	5781386	1.641553878784	5780928	1.476328120512	FBgn0052415	3317	FBgn0035639	3992
1233	3L	13093542	13094554	1.641481161118	13094029	1.45156063753	FBgn0010452	5809	FBgn0010452	5809
1234	3R	2637970	2638680	1.641404867172	2638526	1.368507345517	FBgn0046833	3230	FBgn0046833	3230
1235	2R	3042225	3043039	1.641149997711	3042677	1.410672187805	FBgn0033188	2118	FBgn0022772	5156
1236	X	13057582	13058408	1.640170097351	13057861	1.336909975324	FBgn0029133	11591	FBgn0029133	11591
1237	2L	12003390	12004466	1.639015674591	12004026	1.448373570162	FBgn0032394	1750	FBgn0032390	14062
1238	3L	5329093	5329731	1.638570785522	5329144	1.522089640299	FBgn0016031	726	FBgn0035602	11288
1239	3R	10329824	10330997	1.638382911682	10330337	1.47308102776	FBgn0038233	7077	FBgn0038234	7253
1240	2R	10135157	10135995	1.636125564575	10135273	1.41842399944	FBgn0033948	902	FBgn0033948	902
1241	2R	2122143	2123000	1.635961055756	2122577	1.482558429241	FBgn0041145	259	FBgn0041145	259
1242	2L	10387897	10388948	1.63588809967	10388450	1.512195474961	FBgn0000413	372	FBgn0000413	372
1243	3R	5995525	5996380	1.635500907898	5995907	1.40359929204	FBgn0040238	300	FBgn0037797	52573
1244	2L	19315145	19316212	1.6330909729	19315193	1.501263380051	FBgn0032769	18958	FBgn0024245	43960
1245	3R	628001	628712	1.632406711578	628586	1.502974367142	FBgn0037278	1141	FBgn0037278	1141
1246	3R	17201989	17203125	1.632264614105	17202496	1.442016601562	FBgn0002781	625	FBgn0043012	106697
1247	X	237112	238152	1.631919384003	237540	1.432007104158	FBgn0000022	10687	FBgn0000022	10687
1248	2R	19783140	19784817	1.631583690643	19784317	1.416864310994	FBgn0005636	980	FBgn0034987	88360
1249	3L	9589019	9589911	1.630828380585	9589436	1.450417210074	FBgn0002528	570	FBgn0010408	103947
1250	3L	4247283	4248074	1.630572319031	4247378	1.46477950703	FBgn0035522	125	FBgn0035521	1052
1251	2R	11249933	11250994	1.63054895401	11250352	1.54689005443	FBgn0050089	8091	FBgn0050089	8091
1252	3L	19647060	19647779	1.630489349365	19647303	1.397696086339	FBgn0036900	5314	FBgn0029094	63152
1253	3L	19117993	19119241	1.629681587219	19118476	1.538872361183	FBgn0052203	16726	FBgn0016797	17409
1254	X	7782527	7783840	1.629228115082	7783400	1.486985981464	FBgn0029983	1195	FBgn0004404	3260
1255	2R	18236141	18237098	1.629001140594	18236605	1.427228086135	FBgn0028371	7818	FBgn0020257	40050
1256	3R	11897355	11898684	1.628898620605	11898212	1.607346832752	FBgn0038397	4978	FBgn0038396	22819
1257	2R	19058419	19059269	1.628370285034	19058740	1.384486310622	FBgn0010501	175	FBgn0010501	175
1258	X	18763921	18764892	1.626983165741	18764489	1.489832311869	FBgn0052541	193	FBgn0030974	36919
1259	2R	3748901	3749674	1.626842021942	3749565	1.519876653498	FBgn0013726	483	FBgn0010109	5425
1260	3R	26101385	26102548	1.62668132782	26102129	1.427075329949	FBgn0010113	1527	FBgn0039757	67387
1261	3L	14754929	14755789	1.626564025879	14755711	1.443277263641	FBgn0036451	1679	FBgn0036450	3659
1262	3R	6419702	6420584	1.626463413239	6420152	1.397387325764	FBgn0001235	44234	FBgn0001235	44234
1263	X	8954328	8956073	1.626287460327	8955597	1.459418714046	FBgn0030089	1683	FBgn0046828	19101
1264	2L	20745561	20746785	1.626247406006	20746064	1.559365384719	FBgn0011202	324	FBgn0000986	23556
1265	3R	10679359	10680407	1.626113891602	10680025	1.374599486589	FBgn0053555	399	FBgn0038271	35775
1266	2L	9584354	9585582	1.625870704651	9584846	1.551068991423	FBgn0014179	3104	FBgn0015393	114988
1267	3R	18792987	18793982	1.625799179077	18793337	1.387930095196	FBgn0051281	1314	FBgn0051457	160369
1268	X	2991344	2993495	1.625008583069	2992198	1.48122420907	FBgn0004647	1170	FBgn0004647	1170
1269	2R	16564167	16565237	1.624631881714	16564791	1.388186370625	FBgn0003391	50	FBgn0003391	50
1270	X	7139169	7139904	1.624468326569	7139217	1.575484752655	FBgn0025549	2677	FBgn0025549	2677
1271	3L	16454100	16454751	1.624381065369	16454509	1.371102002951	FBgn0004569	5549	FBgn0014163	77411
1272	2L	15604242	15605857	1.624364376068	15605286	1.423871129751	FBgn0028950	2734	FBgn0003448	131088
1273	2R	18597218	18598241	1.624013900757	18597768	1.502530276775	FBgn0034820	2906	FBgn0003062	15448
1274	2R	14314265	14315374	1.623577594757	14314799	1.423561986287	FBgn0034392	3260	FBgn0010651	3791
1275	2R	11617376	11618047	1.623496055603	11617482	1.467457164418	FBgn0034073	16	FBgn0034073	16
1276	3R	3803428	3804462	1.623067855835	3804114	1.412343137404	FBgn0010401	595	FBgn0037550	147941
1277	3L	4534069	4535098	1.622954368591	4534660	1.532991605646	FBgn0053777	1423	FBgn0015805	72904
1278	3R	6678778	6679578	1.622811317444	6678910	1.393119478226	FBgn0037841	446	FBgn0037844	3603
1279	3R	637111	638022	1.622683525085	637585	1.419736245099	FBgn0026417	198	FBgn0051529	5419
1280	3R	17424304	17425497	1.621412277222	17424753	1.407231044769	FBgn0013984	18502	FBgn0013984	18502
1281	X	17342190	17343301	1.620477199554	17342617	1.526725993437	FBgn0030842	19365	FBgn0030851	120796
1282	2R	14777245	14778101	1.62012386322	14778052	1.481596522861	FBgn0034423	3275	FBgn0003254	12537
1283	2R	20633724	20634845	1.619625091553	20634277	1.442822764902	FBgn0050430	2755	FBgn0001148	64697
1284	3L	10940240	10941255	1.619082450867	10940767	1.506456000464	FBgn0052070	2769	FBgn0036118	94819
1285	X	19156943	19158464	1.618595123291	19158380	1.542567676968	FBgn0028469	2378	FBgn0031008	55559
1286	2L	12662433	12663546	1.618414163589	12662947	1.523554269005	FBgn0004394	5118	FBgn0032445	30076
1287	2L	16306226	16306880	1.618273735046	16306333	1.43819176067	FBgn0000339	332	FBgn0001086	525
1288	2L	712901	713708	1.618025779724	713186	1.356585860252	FBgn0000497	1782	FBgn0015621	106778
1289	X	16958663	16959345	1.617949008942	16959271	1.414888334274	FBgn0028581	17584	FBgn0065049	19530
1290	2R	9073315	9074075	1.61789894104	9073577	1.42549258012	FBgn0033856	875	FBgn0033856	875
1291	3R	19018757	19019856	1.616792678833	19019328	1.613866537809	FBgn0011596	10428	FBgn0039066	57938
1292	3L	304498	305181	1.616670608521	305096	1.422843827142	FBgn0004373	1684	FBgn0004373	1684
1293	4	1025809	1027033	1.613430023193	1026463	1.514779539669	FBgn0019650	16485	FBgn0039930	23146
1294	3R	11400930	11401788	1.61326789856	11401362	1.401161530439	FBgn0038350	22868	FBgn0053207	90546
1295	3R	354474	355130	1.612574100494	354531	1.55406242609	FBgn0051526	4419	FBgn0037255	43768
1296	X	4522605	4523607	1.611989021301	4523135	1.431495189667	FBgn0003200	1688	FBgn0022768	8973
1297	3R	21850081	21850965	1.61146402359	21850535	1.391500234604	FBgn0002629	320	FBgn0002629	320
1298	3L	9429709	9430728	1.611289024353	9430255	1.474792480469	FBgn0035997	52	FBgn0035997	52
1299	2L	13215713	13216277	1.61041021347	13216146	1.617287794749	FBgn0004192	307	FBgn0004192	307
1300	2R	12098118	12098943	1.61027431488	12098238	1.463160254739	FBgn0003274	2719	FBgn0003274	2719
1301	3R	689533	690383	1.610194206238	689662	1.416066646576	FBgn0003002	11127	FBgn0003002	11127
1302	2L	16319366	16320121	1.609554767609	16319871	1.341605697359	FBgn0000250	2159	FBgn0000250	2159
1303	3R	26212356	26213366	1.608487129211	26212907	1.400901228189	FBgn0015221	647	FBgn0039764	36647
1304	X	20527771	20528681	1.608209609985	20528286	1.372780263424	FBgn0031129	18350	FBgn0003300	23169
1305	2R	629307	630102	1.607670307159	629938	1.458683490753	FBgn0026238	5762	FBgn0033015	171536
1306	2R	7151135	7152320	1.607248783112	7151834	1.43717212677	FBgn0033638	3357	FBgn0033638	3357
1307	3R	3466276	3466838	1.606617927551	3466397	1.68434975364	FBgn0051146	17574	FBgn0003885	110020
1308	2L	12478331	12479149	1.606148719788	12478598	1.38059908549	FBgn0051858	18697	FBgn0040286	43933
1309	2R	6698319	6699552	1.605932235718	6698968	1.542707022499	FBgn0003396	9241	FBgn0033581	33005
1310	4	679905	681151	1.60575056076	680481	1.45393037796	FBgn0051992	1534	FBgn0026777	352134
1311	3L	14952042	14953139	1.605336666107	14952634	1.570060491562	FBgn0002778	2260	FBgn0036462	12289
1312	X	12561550	12562145	1.60480928421	12562057	1.613212926047	FBgn0024308	14323	FBgn0053963	68658
1313	2R	8705235	8707106	1.604629039764	8706374	1.59551179409	FBgn0028991	393	FBgn0028991	393
1314	2L	13884824	13885511	1.604428768158	13885436	1.444667243958	FBgn0019890	19223	FBgn0019890	19223
1315	2L	4055384	4056402	1.604218482971	4055947	1.369873374701	FBgn0000547	24568	FBgn0000547	24568
1316	X	2012552	2013350	1.603981971741	2012984	1.38067705491	FBgn0004655	2155	FBgn0025626	91692
1317	X	10230213	10230882	1.603087902069	10230674	1.354076422178	FBgn0030196	319	FBgn0065046	37283
1318	3L	8990957	8991634	1.602999687195	8991161	1.427449739896	FBgn0035956	3195	FBgn0035954	12016
1319	2R	13773890	13774624	1.602270364761	13774413	1.439629848187	FBgn0003022	17643	FBgn0003022	17643
1320	3R	919665	920928	1.601930618286	920398	1.567667394876	FBgn0010313	7990	FBgn0010313	7990
1321	X	14819220	14819911	1.601643562317	14819304	1.542785739899	FBgn0000535	14111	FBgn0030605	78545
1322	X	2173604	2174532	1.601433515549	2173697	1.526101827621	FBgn0054052	4723	FBgn0003079	22585
1323	2L	430592	431499	1.600556373596	430985	1.39821434021	FBgn0004583	268	FBgn0031253	9578
1324	3L	13050948	13052073	1.599648952484	13051499	1.534690520343	FBgn0036345	9737	FBgn0036342	30528
1325	2R	19143803	19144896	1.598557472229	19144036	1.394749561946	FBgn0004795	3824	FBgn0016762	57562
1326	2L	16494289	16495557	1.596673965454	16494836	1.569096501668	FBgn0032586	7365	FBgn0025678	142146
1327	2R	7119562	7120438	1.596380710602	7120327	1.448932561007	FBgn0033636	11411	FBgn0033636	11411
1328	X	991314	992524	1.596231460571	991836	1.467227094314	FBgn0040365	10663	FBgn0026875	101618
1329	2L	19039249	19040544	1.596078395844	19039881	1.582571590648	FBgn0032744	1194	FBgn0032745	1409
1330	3L	7223156	7224016	1.595840930939	7223594	1.408365607262	FBgn0012058	308	FBgn0035754	876
1331	X	15668574	15669698	1.595539093018	15669213	1.442896097898	FBgn0000319	198	FBgn0014391	13964
1332	3R	12785892	12786712	1.59534072876	12785973	1.465456485748	FBgn0000015	11985	FBgn0038471	80433
1333	X	6830878	6831653	1.594187736511	6831514	1.39570081234	FBgn0029927	212	FBgn0029927	212
1334	2L	20927600	20928234	1.594173908234	20927846	1.398190975189	FBgn0032908	6553	FBgn0032906	14109
1335	2L	6647871	6648669	1.593762397766	6648288	1.351580248939	FBgn0051635	800	FBgn0031836	37265
1336	3L	19680844	19681713	1.593470573425	19681307	1.399643421173	FBgn0036904	2302	FBgn0029094	97156
1337	X	19313520	19314182	1.592971801758	19314135	1.517594337463	FBgn0031020	45	FBgn0044030	322
1338	2L	15741779	15742552	1.591012954712	15741872	1.461265802383	FBgn0010382	2212	FBgn0003936	5739
1339	2L	13234474	13235339	1.589707374573	13234879	1.442217975855	FBgn0032493	284	FBgn0032493	284
1340	3L	7344341	7345698	1.588119506836	7345127	1.457569092512	FBgn0082598	1381	FBgn0082598	1381
1341	3R	16418357	16419364	1.58670091629	16418721	1.411073148251	FBgn0023097	164	FBgn0023097	164
1342	X	15901537	15902209	1.586380004883	15901584	1.544829845428	FBgn0030723	3906	FBgn0030718	80889
1343	3L	3043498	3044584	1.58522605896	3043941	1.432063519955	FBgn0035393	5307	FBgn0035388	25211
1344	X	19194911	19195912	1.584838867188	19195862	1.549234019385	FBgn0031016	8740	FBgn0031008	93041
1345	2R	17378934	17379799	1.584781646729	17379370	1.48381870985	FBgn0034667	4929	FBgn0034657	151291
1346	X	1865729	1866821	1.584778785706	1866228	1.423033952713	FBgn0023545	729	FBgn0003964	31211
1347	2L	4837944	4838829	1.584135055542	4838428	1.442183186026	FBgn0031635	432	FBgn0031633	7758
1348	3L	3962434	3963276	1.583948135376	3962848	1.405359297991	FBgn0004880	4600	FBgn0035470	80160
1349	3L	3181841	3182909	1.582399845123	3182469	1.487269528707	FBgn0035416	84	FBgn0035415	1417
1350	3R	2980878	2982003	1.582101821899	2981552	1.407898203532	FBgn0037481	654	FBgn0037481	654
1351	2L	21855976	21857174	1.580152511597	21856394	1.553582752452	FBgn0032965	29460	FBgn0003866	40206
1352	X	13572904	13573832	1.579853057861	13573443	1.450502634048	FBgn0030519	238	FBgn0030521	42675
1353	3R	21440869	21441977	1.578461170197	21441450	1.567789196968	FBgn0039346	1923	FBgn0039345	6600
1354	3L	4345707	4346401	1.578112602234	4345783	1.474573612213	FBgn0035533	936	FBgn0035532	40021
1355	3R	25281840	25282802	1.578065395355	25282360	1.441731866201	FBgn0004369	931	FBgn0039664	32856
1356	3L	523626	524275	1.577765464783	524046	1.355458773099	FBgn0001316	75	FBgn0035140	337
1357	3R	26589412	26590636	1.574087142944	26589978	1.541186273098	FBgn0004606	1670	FBgn0003720	88059
1358	2R	14317055	14318103	1.571478366852	14317617	1.470908999443	FBgn0010651	973	FBgn0010651	973
1359	2L	8510030	8510955	1.571429729462	8510506	1.434959720163	FBgn0032050	1329	FBgn0032050	1329
1360	3L	14943938	14944564	1.571027755737	14944482	1.52477227317	FBgn0036459	886	FBgn0040296	4582
1361	3R	8841858	8842691	1.568489074707	8842327	1.409505605698	FBgn0020496	4939	FBgn0038109	6710
1362	2R	13385481	13386142	1.568042755127	13385555	1.533334374428	FBgn0034282	1318	FBgn0034282	1318
1363	X	18077295	18078171	1.567584037781	18077562	1.386633566448	FBgn0030904	491	FBgn0004956	64200
1364	2R	5611284	5612085	1.567306995392	5611684	1.386782870573	FBgn0004907	192	FBgn0033485	285
1365	2R	5977205	5978047	1.56728219986	5977478	1.363085810343	FBgn0033526	2824	FBgn0033526	2824
1366	3R	25283162	25284185	1.566940307617	25283602	1.39637452364	FBgn0004369	311	FBgn0039664	31614
1367	3L	1531649	1532549	1.565350532532	1532069	1.413983260884	FBgn0041342	2456	FBgn0035233	9698
1368	3R	845558	846228	1.564938545227	846144	1.481574344635	FBgn0037292	31670	FBgn0010313	66264
1369	3R	13430310	13431374	1.564194202423	13430910	1.422809516682	FBgn0038524	914	FBgn0051575	53265
1370	2L	17473089	17474131	1.563968658447	17473566	1.458111482508	FBgn0027885	249	FBgn0027885	249
1371	3R	2930809	2931727	1.563525676727	2931204	1.428859710693	FBgn0040670	11358	FBgn0003884	18944
1372	3R	25381351	25382239	1.562816619873	25382005	1.380980832236	FBgn0000492	104	FBgn0040623	65189
1373	3L	7885351	7886396	1.562699794769	7885931	1.507650273187	FBgn0003041	33	FBgn0003041	33
1374	2L	11251648	11252670	1.562320709229	11252181	1.505515968098	FBgn0052830	2393	FBgn0028700	121536
1375	2L	21036992	21037490	1.562294960022	21037366	1.335585737228	FBgn0010395	3059	FBgn0023388	92579
1376	2R	2097175	2098349	1.561728477478	2097788	1.497197687626	FBgn0033076	15003	FBgn0041145	24530
1377	X	5746601	5747479	1.561600446701	5746959	1.381517589092	FBgn0000042	859	FBgn0000042	859
1378	3L	106107	107263	1.561331748962	106568	1.500467019923	FBgn0020386	6416	FBgn0035105	61386
1379	2L	7311764	7312661	1.560942649841	7312152	1.42745030721	FBgn0004009	4991	FBgn0004009	4991
1380	3R	11245233	11246264	1.559947490692	11245682	1.439597270068	FBgn0067339	2177	FBgn0067339	2177
1381	2R	11214329	11215263	1.559228897095	11214919	1.3351136446	FBgn0050080	1638	FBgn0010426	19976
1382	3L	769641	770470	1.557893753052	770056	1.418927733103	FBgn0052341	10394	FBgn0000575	37118
1383	3L	22878566	22879358	1.557832717896	22879312	1.450321091546	FBgn0037207	257	FBgn0037207	257
1384	2R	3685614	3686459	1.555684566498	3685822	1.343908199897	FBgn0033274	396	FBgn0050373	9343
1385	3L	18592471	18593181	1.555530548096	18593142	1.456607818604	FBgn0036801	1922	FBgn0036800	5189
1386	X	3249135	3249914	1.555522441864	3249516	1.325422230889	FBgn0029657	54	FBgn0000472	20177
1387	3R	24686413	24687726	1.555480003357	24687102	1.473683655262	FBgn0028373	2187	FBgn0028373	2187
1388	X	6648524	6649369	1.554713726044	6648679	1.36806084893	FBgn0026145	103	FBgn0029905	17472
1389	2R	3111108	3111960	1.554636955261	3111902	1.452475176917	FBgn0004243	9970	FBgn0004243	9970
1390	2R	1721415	1722114	1.553863048553	1721536	1.402205610275	FBgn0021847	30	FBgn0033073	425
1391	3L	723883	724850	1.553791999817	724286	1.423421607298	FBgn0035160	1634	FBgn0000575	8652
1392	2L	19129162	19129957	1.552998542786	19129628	1.379050910473	FBgn0010300	107	FBgn0032762	273
1393	X	19691528	19692234	1.552247524261	19692192	1.556710600853	FBgn0031078	6039	FBgn0031079	6204
1394	2L	17718214	17718860	1.552064418793	17718331	1.482870101929	FBgn0015609	17119	FBgn0032646	221293
1395	3L	13201823	13202686	1.551996707916	13202299	1.445049136877	FBgn0023095	337	FBgn0010452	114079
1396	4	1051148	1052467	1.551436424255	1051934	1.494478115669	FBgn0039929	24	FBgn0039929	24
1397	X	15743386	15744446	1.551030158997	15743955	1.482605040073	FBgn0010315	343	FBgn0030703	19926
1398	X	22058415	22059097	1.550747394562	22059065	1.686095118523	FBgn0000719	482	FBgn0031186	401080
1399	X	1979259	1980287	1.55039691925	1979834	1.420867223006	FBgn0004860	1954	FBgn0025626	58542
1400	3L	19856058	19856831	1.549182415009	19856787	1.407701916165	FBgn0020887	454	FBgn0020887	454
1401	3R	12278366	12279625	1.548709869385	12278830	1.421205838521	FBgn0044826	720	FBgn0044826	720
1402	3R	1396750	1397779	1.547152042389	1397293	1.44284882265	FBgn0023023	463	FBgn0037342	2961
1403	3R	12615842	12616524	1.546463012695	12616046	1.285052556258	FBgn0015230	2013	FBgn0020556	17135
1404	2L	20903998	20904805	1.545925855637	20904410	1.458345323801	FBgn0032901	2111	FBgn0032906	9327
1405	3R	10598354	10599234	1.544075965881	10598800	1.427140831947	FBgn0038258	10042	FBgn0038258	10042
1406	3R	20692496	20693283	1.54353094101	20693210	1.522123336792	FBgn0013949	2137	FBgn0015625	3407
1407	2L	2814860	2815549	1.541809558868	2815202	1.359377187841	FBgn0031463	284	FBgn0031459	45065
1408	3R	26475543	26476599	1.540580749512	26476064	1.444998868306	FBgn0039794	1175	FBgn0003720	201973
1409	3R	25040759	25041843	1.540117263794	25041267	1.406440510469	FBgn0067714	106	FBgn0029176	4621
1410	3L	18830622	18831517	1.539226055145	18830726	1.486152388833	FBgn0036818	872	FBgn0036818	872
1411	X	511011	511821	1.538309574127	511139	1.384604627436	FBgn0025639	1724	FBgn0025639	1724
1412	2L	19215596	19216881	1.538264274597	19216260	1.441810417175	FBgn0015380	29985	FBgn0032762	86905
1413	3R	10539334	10540106	1.537526130676	10539380	1.45846886105	FBgn0053967	10598	FBgn0051314	16323
1414	2L	14292295	14292938	1.536361694336	14292343	1.455498642392	FBgn0052971	14863	FBgn0028529	62737
1415	2L	19030174	19031013	1.536096334457	19030219	1.473425984383	FBgn0032742	154	FBgn0001202	795
1416	2L	1425299	1425971	1.535388946533	1425347	1.367337022509	FBgn0002543	4898	FBgn0002543	4898
1417	2L	867179	868336	1.535369873047	867651	1.416040420532	FBgn0029095	701	FBgn0020305	2260
1418	2R	178819	179521	1.534432888031	178903	1.482151773241	FBgn0050505	160915	FBgn0033015	622571
1419	3L	14419834	14420557	1.53263425827	14419885	1.438859091865	FBgn0036424	37294	FBgn0036424	37294
1420	3R	12579767	12580429	1.532220363617	12579848	1.453240712484	FBgn0063261	2737	FBgn0063261	2737
1421	3L	6952337	6952988	1.531610488892	6952460	1.500202083588	FBgn0001104	1540	FBgn0001104	1540
1422	2R	7113511	7114666	1.531222343445	7113886	1.437592804432	FBgn0065063	6596	FBgn0065063	6596
1423	X	13059747	13060398	1.52960395813	13060068	1.326895509447	FBgn0052639	10392	FBgn0052639	10392
1424	2R	16117084	16118029	1.528523445129	16117133	1.427688333723	FBgn0046816	3811	FBgn0046816	3811
1425	3R	4006791	4008015	1.528125762939	4007379	1.454666964213	FBgn0001138	215	FBgn0037554	51850
1426	2R	4425703	4426667	1.527147293091	4426212	1.379770874977	FBgn0002552	129	FBgn0033342	7398
1427	2R	16102120	16103038	1.526459217072	16102567	1.395073354244	FBgn0015907	199	FBgn0015907	199
1428	3R	9471339	9472003	1.52596282959	9471823	1.447037990277	FBgn0003498	203	FBgn0003498	203
1429	X	21646997	21648014	1.52453994751	21647928	1.429262590408	FBgn0031183	225	FBgn0031186	10057
1430	3L	16373005	16374620	1.523911952972	16374386	1.376138380596	FBgn0014163	2712	FBgn0014163	2712
1431	2R	7497633	7498747	1.523790359497	7498077	1.430795557359	FBgn0053145	782	FBgn0011704	3273
1432	3L	12651063	12651796	1.523050785065	12651111	1.403222203255	FBgn0014343	16584	FBgn0036306	77593
1433	2R	6968254	6969220	1.52160358429	6968802	1.417542636395	FBgn0000581	678	FBgn0000581	678
1434	2R	15776735	15777667	1.521570205688	15776858	1.422521591187	FBgn0005655	862	FBgn0005655	862
1435	3R	15820792	15821436	1.521341323853	15821389	1.540626313951	FBgn0038755	12855	FBgn0038768	36153
1436	3L	16810084	16810836	1.521144390106	16810213	1.563391327858	FBgn0036667	93	FBgn0025582	57965
1437	3R	19812022	19812722	1.52038192749	19812161	1.483032660051	FBgn0039135	130	FBgn0053108	9232
1438	3L	14934969	14935878	1.518672466278	14935161	1.433254388662	FBgn0026320	555	FBgn0026320	555
1439	3R	9814057	9815023	1.515602588654	9814555	1.379914999008	FBgn0015270	23916	FBgn0038196	47332
1440	2L	5774789	5775450	1.515297651291	5775407	1.529944121838	FBgn0051912	5655	FBgn0031739	26562
1441	X	1754995	1756163	1.514993667603	1755690	1.444780164295	FBgn0000117	1106	FBgn0000117	1106
1442	3R	428575	429611	1.514013290405	428950	1.48914937973	FBgn0040685	8526	FBgn0037261	38323
1443	X	2243511	2245149	1.513610839844	2244570	1.48777810265	FBgn0040387	750	FBgn0001150	40549
1444	2L	5870855	5871715	1.512181282043	5870983	1.377522815358	FBgn0031745	8498	FBgn0031740	68728
1445	3R	17989221	17990280	1.512142181396	17989738	1.383455991745	FBgn0053335	1002	FBgn0053335	1002
1446	3R	671421	672707	1.511573791504	672142	1.476457208395	FBgn0003002	6393	FBgn0003002	6393
1447	3L	22805223	22806134	1.510488510132	22805271	1.340273698171	FBgn0010348	627	FBgn0037200	776
1448	2R	13609401	13610058	1.510213375092	13609969	1.478588951959	FBgn0034300	88	FBgn0034299	399
1449	2L	5202564	5203267	1.509792566299	5203101	1.429219285647	FBgn0065104	3104	FBgn0000228	75457
1450	3L	15262547	15263106	1.50882101059	15262774	1.356188092913	FBgn0036491	1786	FBgn0036494	39185
1451	X	17179885	17180539	1.508014202118	17180242	1.366524982452	FBgn0004854	31724	FBgn0000163	185366
1452	2R	7257832	7258500	1.507732391357	7258410	1.385277854072	FBgn0033649	18580	FBgn0033652	47866
1453	3R	9797848	9798748	1.507570743561	9797892	1.395990742577	FBgn0015270	7253	FBgn0038196	63995
1454	2L	10225899	10227198	1.506320953369	10226572	1.604965388775	FBgn0032196	236	FBgn0032196	236
1455	2R	12530493	12531156	1.506256580353	12531060	1.395401525497	FBgn0034180	311	FBgn0034181	3331
1456	3L	12666387	12667623	1.506057262421	12666729	1.414164622625	FBgn0014343	966	FBgn0036306	61975
1457	2R	10646838	10648090	1.50585269928	10647374	1.456041279961	FBgn0033993	15244	FBgn0033989	140288
1458	3L	17622734	17623367	1.504956245422	17622792	1.448949495951	FBgn0036745	2902	FBgn0036745	2902
1459	3L	16055412	16056191	1.504813194275	16055531	1.382207870483	FBgn0036565	115	FBgn0036565	115
1460	3L	14124993	14125611	1.504104614258	14125072	1.487789895799	FBgn0000411	18807	FBgn0000411	18807
1461	X	11339877	11340836	1.503654241562	11339932	1.399905310737	FBgn0052666	1544	FBgn0052666	1544
1462	3R	26214376	26215337	1.503280639648	26214871	1.42953376209	FBgn0015222	1020	FBgn0039764	34683
1463	3L	15735595	15736384	1.503165721893	15735995	1.389618337154	FBgn0036531	37682	FBgn0010105	42313
1464	X	8088101	8089311	1.500994205475	8088553	1.394675135612	FBgn0030026	13	FBgn0030028	28087
1465	3R	11088760	11089411	1.500450134277	11089363	1.436446825663	FBgn0014879	106	FBgn0014879	106
1466	3R	19748232	19749038	1.499436378479	19748601	1.35049533844	FBgn0016754	94	FBgn0015282	8646
1467	3L	17609884	17610727	1.498427867889	17610584	1.388136903445	FBgn0004401	294	FBgn0004401	294
1468	2L	18778542	18779379	1.498287200928	18778923	1.374199166017	FBgn0045852	690	FBgn0032717	56673
1469	3L	1551250	1552144	1.497302055359	1551298	1.41787899865	FBgn0035235	842	FBgn0035235	842
1470	2R	4155079	4155883	1.496155738831	4155320	1.371003659566	FBgn0003892	6128	FBgn0003892	6128
1471	2L	20784559	20785650	1.495269775391	20785016	1.420404136181	FBgn0032886	308	FBgn0000986	62508
1472	2L	8384559	8385447	1.493643283844	8384966	1.432308355967	FBgn0032036	499	FBgn0032036	499
1473	3L	20406555	20407395	1.493098258972	20406911	1.452488958836	FBgn0052428	278	FBgn0036998	727
1474	X	326344	327020	1.492837429047	326926	1.474926662445	FBgn0010019	771	FBgn0000570	53116
1475	X	20864759	20865414	1.492036819458	20864805	1.49740240309	FBgn0031149	13	FBgn0031144	22179
1476	3R	488277	489263	1.491791725159	488900	1.390451699495	FBgn0051531	3595	FBgn0037262	21204
1477	3R	12106025	12106818	1.490733623505	12106377	1.350467920303	FBgn0051283	1982	FBgn0051283	1982
1478	X	3338574	3339394	1.489066123962	3338944	1.402375137105	FBgn0029664	181	FBgn0029664	181
1479	3L	19523002	19523653	1.488483428955	19523299	1.34334808588	FBgn0036886	5618	FBgn0036886	5618
1480	3L	141044	142073	1.487741947174	141539	1.430458910325	FBgn0035101	2803	FBgn0035105	26415
1481	2R	2383493	2384150	1.487355709076	2383964	1.32976436615	FBgn0033109	618	FBgn0033107	57091
1482	X	573859	574660	1.486864089966	574409	1.394209575653	FBgn0021764	30748	FBgn0065054	46486
1483	2R	7027557	7028208	1.486742019653	7028025	1.349725906666	FBgn0050034	9930	FBgn0000577	16092
1484	3L	9860807	9861575	1.485192775726	9861460	1.384711915796	FBgn0011836	1168	FBgn0015618	48863
1485	2R	9108851	9109691	1.485166072845	9109033	1.410953741807	FBgn0027581	210	FBgn0033859	523
1486	2L	21835105	21835757	1.482884407043	21835267	1.340044315045	FBgn0003866	19079	FBgn0003866	19079
1487	3R	8443829	8444705	1.482458114624	8443947	1.382600697604	FBgn0051355	3389	FBgn0038071	29835
1488	2L	15309272	15310549	1.48110294342	15309675	1.393036007881	FBgn0041103	6160	FBgn0001981	20118
1489	X	17484956	17485695	1.480651855469	17485040	1.356010913849	FBgn0026375	1449	FBgn0030855	14820
1490	3L	16450448	16451325	1.480194568634	16450903	1.359040826559	FBgn0004569	1943	FBgn0014163	73805
1491	3L	22658014	22658793	1.478847503662	22658265	1.347290007273	FBgn0016034	190	FBgn0037200	147782
1492	2L	2992711	2993349	1.478308677673	2992868	1.436943531036	FBgn0025681	96	FBgn0002989	107
1493	3R	15140608	15141283	1.478280544281	15141203	1.520162052578	FBgn0000463	10732	FBgn0000463	10732
1494	X	4462220	4462895	1.477852344513	4462719	1.518266721205	FBgn0003053	87	FBgn0029718	30395
1495	2L	12607112	12607823	1.477768659592	12607654	1.385541478793	FBgn0051859	604	FBgn0002970	10694
1496	X	12487878	12488727	1.477299690247	12488653	1.383889627457	FBgn0015024	933	FBgn0015024	933
1497	3L	9652481	9653409	1.476479530334	9653288	1.36034488678	FBgn0036028	112	FBgn0044049	124937
1498	2L	20093794	20094627	1.474203109741	20094265	1.3843454255	FBgn0032849	271	FBgn0032849	271
1499	3L	6441241	6441941	1.47358417511	6441659	1.328111743927	FBgn0035700	6046	FBgn0020251	28018
1500	2L	5053377	5054093	1.472182273865	5053655	1.375605265299	FBgn0022023	446	FBgn0022023	446
1501	2L	22033458	22034348	1.471286773682	22033905	1.443506717682	FBgn0051601	3278	FBgn0032979	122849
1502	X	8451447	8452289	1.469350814819	8451877	1.395584642887	FBgn0030054	339	FBgn0030054	339
1503	3R	2700959	2701691	1.467497348785	2701470	1.409027814865	FBgn0001077	11424	FBgn0001077	11424
1504	3R	12352311	12353140	1.465028762817	12352960	1.430024293753	FBgn0038441	13788	FBgn0027053	57137
1505	3R	11491244	11492154	1.464885473251	11491699	1.384806043961	FBgn0053207	209	FBgn0053207	209
1506	4	486637	487320	1.464647293091	486897	1.375134340922	FBgn0026262	177	FBgn0026777	158550
1507	X	11213189	11213846	1.464028358459	11213395	1.434885978699	FBgn0004864	80	FBgn0027359	284
1508	X	17719603	17720666	1.463800191879	17719936	1.349844098091	FBgn0002777	1208	FBgn0002777	1208
1509	3R	22009025	22009809	1.463672637939	22009631	1.379183769226	FBgn0051086	1684	FBgn0039406	124646
1510	2L	3836289	3836965	1.463457584381	3836839	1.335478663445	FBgn0004567	3	FBgn0004567	3
1511	2L	12618227	12619236	1.462666988373	12618673	1.425821713039	FBgn0002970	325	FBgn0002970	325
1512	2R	12907055	12907720	1.461612939835	12907232	1.411979631944	FBgn0011879	154	FBgn0034214	35110
1513	2R	20171463	20172151	1.461594104767	20172103	1.577505588531	FBgn0035046	78	FBgn0035046	78
1514	X	2294167	2295066	1.461514949799	2294661	1.412089964923	FBgn0003714	5471	FBgn0004050	9264
1515	2L	8087638	8088347	1.461441040039	8088082	1.369766414165	FBgn0011219	4660	FBgn0010287	15185
1516	3R	19746669	19747322	1.46127986908	19747275	1.347636964586	FBgn0016754	1420	FBgn0015282	9972
1517	2L	19329569	19330278	1.459606170654	19329620	1.570293214586	FBgn0024245	29533	FBgn0024245	29533
1518	3L	22201280	22201860	1.459603786469	22201554	1.329900673458	FBgn0004179	452	FBgn0037156	1040
1519	3L	3837542	3838235	1.458674430847	3838079	1.405901193619	FBgn0013751	8394	FBgn0035464	43278
1520	2L	7994061	7994780	1.458242416382	7994607	1.357688426971	FBgn0031969	425	FBgn0031977	34857
1521	X	2143821	2144487	1.458199977875	2144403	1.406838226318	FBgn0023526	4499	FBgn0023526	4499
1522	X	1087131	1088012	1.457702159882	1087217	1.409546422958	FBgn0026875	6237	FBgn0026875	6237
1523	X	19188187	19188878	1.457362413406	19188413	1.389900814403	FBgn0031016	1291	FBgn0031008	85592
1524	2R	12155064	12155705	1.455970287323	12155313	1.329524074282	FBgn0024232	790	FBgn0003274	54356
1525	2L	5876912	5878022	1.448274612427	5877342	1.384141501258	FBgn0031745	2139	FBgn0031740	75087
1526	2L	1066152	1066935	1.447551727295	1066498	1.348036130269	FBgn0003310	11313	FBgn0003310	11313
1527	3L	18561192	18561686	1.447406768799	18561281	1.390129089355	FBgn0003683	2257	FBgn0036800	26672
1528	2L	155049	155804	1.445505142212	155229	1.41511623676	FBgn0031227	92	FBgn0031227	92
1529	3L	16346411	16347082	1.4436378479	16347031	1.354780673981	FBgn0036622	202	FBgn0014163	30067
1530	2L	6722667	6723434	1.443553447723	6723308	1.455980951136	FBgn0025777	47	FBgn0025777	47
1531	3L	15107033	15107763	1.442249298096	15107591	1.407530827956	FBgn0014002	313	FBgn0029114	93309
1532	3R	16422112	16423019	1.44177532196	16422614	1.416183499729	FBgn0023097	3729	FBgn0023097	3729
1533	2L	9126018	9126658	1.439642906189	9126333	1.344233176287	FBgn0052982	582	FBgn0052982	582
1534	X	11195314	11196025	1.438415765762	11195685	1.363089898053	FBgn0030293	167	FBgn0030293	167
1535	3R	12722388	12723225	1.437572956085	12723134	1.385574626923	FBgn0015350	17684	FBgn0082171	41097
1536	X	21796340	21797036	1.434342861176	21796538	1.446993901179	FBgn0052499	39570	FBgn0031186	138553
1537	4	1009452	1010199	1.434281349182	1009491	1.348548836178	FBgn0019650	487	FBgn0039930	40118
1538	3R	12591036	12592135	1.430936813354	12591608	1.408788859844	FBgn0020556	7303	FBgn0020556	7303
1539	X	7804079	7804744	1.428880691528	7804696	1.501576832363	FBgn0029987	3396	FBgn0004404	24556
1540	3R	10188712	10189360	1.428514480591	10188760	1.456987261772	FBgn0051320	1299	FBgn0038224	36014
1541	3L	16825991	16826937	1.427625656128	16826539	1.384667677038	FBgn0036670	658	FBgn0025582	74291
1542	2L	8165926	8167020	1.427522659302	8166290	1.38517444274	FBgn0031992	3965	FBgn0031992	3965
1543	3R	12618307	12618967	1.427495002747	12618774	1.37605542403	FBgn0015230	4741	FBgn0020556	19863
1544	X	10589008	10589714	1.425107240677	10589484	1.356776316961	FBgn0003204	240	FBgn0052672	24069
1545	X	12577898	12578611	1.419053077698	12578096	1.385323744554	FBgn0030418	307	FBgn0053963	84697
1546	3L	10271654	10272613	1.418788433075	10272125	1.386937141418	FBgn0036081	14535	FBgn0000629	339952
1547	2L	7289981	7290641	1.418628692627	7290514	1.456474113464	FBgn0031901	7981	FBgn0004009	16647
1548	2L	13850811	13851583	1.41628074646	13850945	1.36070507223	FBgn0028532	1533	FBgn0051842	15907
1549	3L	21450174	21450832	1.415205955505	21450267	1.375698566437	FBgn0037093	111	FBgn0026371	542
1550	2L	15034768	15035499	1.414982795715	15034846	1.410568618774	FBgn0001977	60	FBgn0010422	21836
1551	2L	10386092	10386985	1.412110805511	10386593	1.458274304867	FBgn0032236	71	FBgn0032236	71
1552	4	577538	578273	1.411292552948	578082	1.411610909871	FBgn0022361	150	FBgn0026777	249735
1553	X	817382	818088	1.40917634964	817853	1.382011345455	FBgn0040350	9150	FBgn0040345	30179
1554	2L	3618829	3619628	1.406793355942	3619220	1.38241943717	FBgn0015663	72	FBgn0002985	12472
1555	2L	12529446	12530100	1.40663766861	12529594	1.382688124975	FBgn0010460	10976	FBgn0002970	88754
1556	2L	18143652	18144302	1.406589508057	18143760	1.340184341777	FBgn0041184	4579	FBgn0041184	4579
1557	2R	15625759	15626545	1.406414031982	15626147	1.477751541138	FBgn0004364	227	FBgn0004364	227
1558	2R	8462906	8463566	1.403128623962	8463354	1.368734700339	FBgn0004512	1103	FBgn0004512	1103
1559	2L	21896965	21897613	1.402039527893	21897467	1.417584776878	FBgn0032967	3585	FBgn0003866	81279
1560	X	10541236	10542038	1.401634216309	10541619	1.363829016685	FBgn0052677	6053	FBgn0052672	71934
1561	2L	8280857	8281490	1.396726608276	8281448	1.36639124155	FBgn0011902	9279	FBgn0011902	9279
1562	2R	14790821	14791564	1.396331071854	14791414	1.398951212565	FBgn0003254	825	FBgn0003254	825
1563	3R	10393370	10394217	1.392591953278	10393621	1.352293364207	FBgn0051313	473	FBgn0038243	911
1564	3L	23164188	23164978	1.391264438629	23164469	1.361270018986	FBgn0037212	18401	FBgn0024733	135154
1565	3R	17441919	17442651	1.387013435364	17442085	1.420669873556	FBgn0046832	6161	FBgn0046832	6161
1566	3L	12098050	12098732	1.383975028992	12098608	1.365260759989	FBgn0022959	444	FBgn0036248	6418
1567	3L	399639	400619	1.3829164505	399801	1.361685752869	FBgn0035139	17622	FBgn0035136	54886
1568	2R	20517507	20518451	1.379434585571	20518084	1.385724404279	FBgn0005634	989	FBgn0005634	989
1569	3L	730872	731548	1.376427650452	731019	1.405455675992	FBgn0000575	1919	FBgn0000575	1919
1570	2R	18306021	18306693	1.373847961426	18306396	1.317745029926	FBgn0011211	240	FBgn0011211	240
1571	3L	16818936	16819597	1.373689651489	16818983	1.368582487106	FBgn0003410	979	FBgn0025582	66735
1572	2R	4115564	4116534	1.36602306366	4116135	1.375614915575	FBgn0033310	3889	FBgn0022027	21129
1573	2L	12435719	12436399	1.364786624908	12436317	1.442164209154	FBgn0040286	1652	FBgn0040286	1652
1574	2L	2886734	2887390	1.356821060181	2887036	1.361888340541	FBgn0041111	1084	FBgn0004584	85640
1575	3R	10108633	10109616	1.356533050537	10109278	1.399048132055	FBgn0003862	3345	FBgn0003862	3345
1576	4	506600	507287	1.350878238678	506687	1.452527475357	FBgn0039908	2734	FBgn0026777	178340
1577	2R	5353826	5354514	1.347877502441	5354362	1.335655862635	FBgn0033452	40	FBgn0023180	3910
1578	4	630781	631461	1.347173690796	631416	1.332963883877	FBgn0025936	480	FBgn0026777	303069
1579	3R	4630963	4631684	1.346723079681	4631085	1.393490123749	FBgn0037633	267	FBgn0037633	267
1580	3R	25315245	25316061	1.344748020172	25315387	1.448644558589	FBgn0039664	171	FBgn0039664	171
1581	2L	10249668	10250297	1.33081817627	10250103	1.354901075363	FBgn0000229	376	FBgn0004419	10777
1582	2R	14079150	14079797	1.322574615479	14079488	1.31134856542	FBgn0050115	2990	FBgn0050119	25040
1583	2L	10230530	10231482	1.317328453064	10230749	1.359302554812	FBgn0032197	940	FBgn0032196	3941
1584	3R	25123356	25124080	1.306859970093	25123847	1.379095554352	FBgn0039659	896	FBgn0003525	42345
1585	3R	15164501	15165158	1.304812431335	15164946	1.384186148643	FBgn0000463	13011	FBgn0000463	13011
1586	3R	13542640	13543373	1.295587539673	13543249	1.395703209771	FBgn0003013	810	FBgn0003013	810
1587	3R	10481788	10482367	1.288824081421	10481828	1.431082089742	FBgn0026578	405	FBgn0026578	405
1588	X	338326	338969	1.28035736084	338344	1.184272925059	FBgn0029526	274	FBgn0000570	41698
1589	X	17147978	17148812	1.278751373291	17148402	1.489322471619	FBgn0004854	116	FBgn0000163	153526
1590	2L	19731435	19732117	1.237176895142	19731791	1.340619236231	FBgn0032815	92	FBgn0005590	34827
1591	3L	17919144	17919837	1.152492523193	17919778	1.689345889621	FBgn0052193	7141	FBgn0036762	107603
