# Supplementary material for: Developmental roles of 21 Drosophila transcription factors are determined by quantitative differences in binding to an overlapping set of thousands of genomic regions
Source: Genome Biol. 2009 Jul 23;10(7):R80. doi: 10.1186/gb-2009-10-7-r80 (PMC2728534; doi:10.1186/gb-2009-10-7-r80)
Supplement: Additional data file 6 — Genomic coordinates of regions bound by each factor for the 1% FDR data set, locations and scores of peak windows, and the closest gene and closest transcribed gene for each peak. [file gb-2009-10-7-r80-S6.zip › Additional Data File 3 1% FDR bound regions/D_1_120106-sym-1_table.txt]

Interval	Chr	Bound_Region_Start	Bound_Region_Stop	Bound_Region_Score	Peak_start	Peak_score	Closest_gene	Closest_gene_dist	Closest_transcribed_gene	Closest_transcribed_gene_dist
1	2L	17437310	17439342	5.232851982117	17438521	3.872596179738	FBgn0053928	5992	FBgn0032640	30891
2	3R	4524344	4528162	4.449757575989	4526783	4.209667458254	FBgn0037612	79	FBgn0001180	3243
3	3L	18324556	18328461	4.42511177063	18326775	4.345818547642	FBgn0011706	36887	FBgn0011706	36887
4	X	236133	239319	4.29907989502	237395	3.855444335938	FBgn0000022	10542	FBgn0000022	10542
5	2L	7137161	7139922	4.294841766357	7138644	3.891296611113	FBgn0031889	4961	FBgn0031886	72811
6	2L	11449831	11456840	4.178716659546	11452948	3.985696259667	FBgn0004579	7345	FBgn0004579	7345
7	3L	14140759	14144469	4.048493862152	14143105	3.845135092735	FBgn0000411	774	FBgn0000411	774
8	3L	11898418	11902161	4.046644687653	11899661	3.471951063942	FBgn0036222	957	FBgn0000404	92137
9	2L	20754966	20759475	4.039500236511	20756516	4.001176536083	FBgn0000251	1812	FBgn0000986	34008
10	3R	4027616	4032677	4.026825904846	4031186	3.496879970326	FBgn0053779	642	FBgn0037554	28043
11	3L	14113929	14121810	4.010157585144	14116893	3.888901373919	FBgn0042630	20310	FBgn0000411	26986
12	2L	8414605	8418302	3.949192047119	8416523	3.638823901906	FBgn0027932	833	FBgn0027932	833
13	X	8055537	8063647	3.937026977539	8060381	3.356670660131	FBgn0030025	25539	FBgn0030028	56259
14	X	16074699	16077501	3.926727294922	16076075	3.788683064779	FBgn0003933	11979	FBgn0003933	11979
15	3R	2578834	2582243	3.922571659088	2580347	3.522430728464	FBgn0026564	334	FBgn0026564	334
16	X	18133455	18139419	3.902526378632	18137883	3.753237597148	FBgn0004956	3879	FBgn0004956	3879
17	2L	14482857	14491795	3.880741596222	14489285	3.544342740377	FBgn0005771	1577	FBgn0005771	1577
18	2R	5483860	5493666	3.875628471375	5489117	3.540424525738	FBgn0000606	1937	FBgn0000606	1937
19	3L	13054179	13057323	3.862553119659	13055560	3.645951719845	FBgn0036345	5676	FBgn0010452	32660
20	2L	13223982	13230834	3.85397195816	13225488	3.508970821605	FBgn0032489	282	FBgn0032489	282
21	2L	14441588	14447225	3.824903011322	14445811	3.471206367016	FBgn0028844	5005	FBgn0005771	45051
22	2L	17432431	17434422	3.816164016724	17433307	3.310398499171	FBgn0053928	778	FBgn0032634	27010
23	3R	171384	176793	3.800256729126	174361	3.595236946555	FBgn0001204	1989	FBgn0001204	1989
24	2R	15354285	15357065	3.796813011169	15355522	3.799181966221	FBgn0034476	13754	FBgn0011849	113128
25	2L	88317	92870	3.794893264771	91443	3.520385854384	FBgn0031216	3309	FBgn0002931	4061
26	3R	670239	676597	3.764997959137	674832	3.452304422855	FBgn0003002	3703	FBgn0003002	3703
27	2L	18591976	18596092	3.75089597702	18594290	3.545433819294	FBgn0003270	1161	FBgn0032693	54623
28	2L	5472608	5475614	3.741561889648	5474188	3.460961222649	FBgn0005511	12547	FBgn0005511	12547
29	3R	13650837	13653373	3.716960906982	13652290	3.5660535027	FBgn0051246	15024	FBgn0051246	15024
30	2R	7308001	7312955	3.685356140137	7310275	3.639294007245	FBgn0033652	3999	FBgn0033652	3999
31	2R	9074621	9087811	3.681998252869	9079806	3.404387137469	FBgn0033856	5354	FBgn0033856	5354
32	2R	16342601	16346643	3.681299686432	16343980	3.584574867697	FBgn0011674	334	FBgn0016984	3984
33	2R	2992837	3005888	3.66982126236	2998328	3.400272071362	FBgn0015930	3348	FBgn0015930	3348
34	3L	15226177	15228876	3.668834686279	15227378	3.469293201671	FBgn0029114	26478	FBgn0029114	26478
35	2L	12676930	12681240	3.651090145111	12678457	3.690188694	FBgn0032442	9288	FBgn0032445	14566
36	3L	14925027	14936077	3.650452136993	14930260	3.470055516561	FBgn0026320	4346	FBgn0026320	4346
37	3R	7953089	7955782	3.636169433594	7954510	3.51121455431	FBgn0037992	591	FBgn0037992	591
38	X	6665423	6670490	3.632489681244	6668235	3.459937810898	FBgn0029907	256	FBgn0029907	256
39	2L	14434520	14437589	3.618792057037	14436112	3.590530227212	FBgn0028871	10981	FBgn0005771	54750
40	3L	2861724	2867359	3.592765331268	2865786	3.254684257507	FBgn0035379	9910	FBgn0035370	115258
41	X	2320811	2323343	3.586017608643	2322075	3.317211487714	FBgn0040388	4084	FBgn0004050	18150
42	X	6827937	6835661	3.569001674652	6834275	3.093969553709	FBgn0029927	2549	FBgn0029927	2549
43	3L	8643129	8646283	3.560924530029	8645157	3.055466747284	FBgn0001168	4549	FBgn0001168	4549
44	3R	2681827	2686653	3.556738853455	2683338	3.220124661922	FBgn0001077	6708	FBgn0001077	6708
45	2R	3757278	3763739	3.546356678009	3760114	3.24021765765	FBgn0033277	5955	FBgn0010109	15974
46	3R	20574013	20576508	3.537945747375	20575176	3.336865986095	FBgn0003719	280	FBgn0003719	280
47	3R	20997142	21001299	3.534241199493	20998826	3.235107309678	FBgn0039285	443	FBgn0039286	11909
48	3L	2420659	2424330	3.532999992371	2422246	3.327387392521	FBgn0052306	24716	FBgn0053231	26442
49	X	8498221	8500970	3.523750782013	8499985	3.322266690871	FBgn0004102	4099	FBgn0004102	4099
50	3L	17380144	17382972	3.498701095581	17381700	3.338286012411	FBgn0027660	5071	FBgn0027660	5071
51	2R	16873651	16876464	3.498203277588	16875041	3.220498197219	FBgn0000395	518	FBgn0000395	518
52	2L	2574394	2580743	3.49743270874	2577307	3.381378173828	FBgn0031434	301	FBgn0031434	301
53	X	3006425	3009695	3.492906570435	3008626	3.477633336011	FBgn0004647	17598	FBgn0004647	17598
54	X	17340256	17344832	3.490040779114	17342617	3.178203162025	FBgn0030842	19365	FBgn0030851	120796
55	2L	4365966	4373405	3.487991809845	4368816	3.244034737349	FBgn0026319	3174	FBgn0026319	3174
56	2L	19332662	19338325	3.481419563293	19335110	3.431453284095	FBgn0024245	24043	FBgn0024245	24043
57	X	3017158	3020813	3.477615356445	3019009	3.07819917798	FBgn0028746	10269	FBgn0028746	10269
58	3L	8637638	8641862	3.474393844604	8640369	3.014854627497	FBgn0001168	9337	FBgn0001168	9337
59	3L	22332395	22338441	3.463677406311	22336957	3.279118706198	FBgn0004449	4771	FBgn0004449	4771
60	3R	15820173	15822489	3.45997428894	15821315	3.272762326633	FBgn0038755	12929	FBgn0038768	36227
61	3R	25368579	25374945	3.448269844055	25371072	3.134851962328	FBgn0000492	11037	FBgn0040623	54256
62	3R	15755591	15758758	3.435219764709	15756813	3.095821708441	FBgn0038753	2496	FBgn0021776	4029
63	3L	9002195	9005747	3.433122634888	9003420	2.977005183697	FBgn0035956	9064	FBgn0028789	11904
64	2L	19213858	19219152	3.428848266602	19216182	3.362049039205	FBgn0015380	29907	FBgn0032762	86827
65	3R	11813222	11816045	3.426486730576	11814974	2.973449166616	FBgn0003507	3051	FBgn0003507	3051
66	3L	16737471	16741894	3.419751644135	16738693	2.996234089136	FBgn0036660	6281	FBgn0036660	6281
67	3L	20626057	20632475	3.419651031494	20630742	3.318596035242	FBgn0001320	1538	FBgn0001320	1538
68	3R	16116192	16119878	3.419285774231	16117971	3.288330078125	FBgn0028386	1017	FBgn0028386	1017
69	3L	11210007	11212933	3.414901733398	11211119	3.169067323208	FBgn0036150	1234	FBgn0041094	15137
70	3R	2856557	2864256	3.413277626038	2861644	3.17268666625	FBgn0024289	16413	FBgn0010774	44482
71	3R	2639975	2645437	3.401731491089	2643782	3.048539778766	FBgn0051485	1278	FBgn0046833	8486
72	2L	3613679	3616682	3.38671207428	3615143	3.319632754606	FBgn0015663	4149	FBgn0002985	8395
73	2L	1408692	1412897	3.385510921478	1411303	3.163775324821	FBgn0002543	9146	FBgn0002543	9146
74	3L	16453341	16457818	3.378795623779	16456531	3.184058245491	FBgn0003515	6382	FBgn0014163	79433
75	3L	5593936	5599964	3.363453388214	5595075	3.112339103923	FBgn0035625	9855	FBgn0035625	9855
76	X	3705163	3708565	3.351054668427	3707363	3.075855170979	FBgn0019661	561	FBgn0019661	561
77	X	20533953	20536825	3.340225219727	20535250	3.041166528066	FBgn0031129	11386	FBgn0003300	30133
78	3R	2548225	2551589	3.338991641998	2549439	3.138730748494	FBgn0051481	18346	FBgn0004054	20423
79	X	20494861	20497548	3.331817626953	20496316	2.784186475417	FBgn0031128	8716	FBgn0003300	8801
80	2R	8494661	8498134	3.3270611763	8496930	3.250023617464	FBgn0005624	34	FBgn0005624	34
81	3R	1144810	1150479	3.324827671051	1146573	3.126118183136	FBgn0013576	15053	FBgn0037310	20706
82	X	440048	451318	3.321672916412	447553	3.120210468769	FBgn0003986	310	FBgn0003986	310
83	3R	9795271	9799336	3.320951461792	9797601	2.72453772227	FBgn0015270	6962	FBgn0038196	64286
84	2R	17051204	17055203	3.320767402649	17053162	3.181541386773	FBgn0050283	5007	FBgn0010415	64412
85	2L	11342932	11345250	3.320612430573	11343937	2.898636102676	FBgn0032360	674	FBgn0004579	101666
86	2L	6372052	6377665	3.313183784485	6373346	2.943483442068	FBgn0043854	931	FBgn0043854	931
87	3R	8077045	8079497	3.307959079742	8078338	3.016234278679	FBgn0038008	1571	FBgn0037992	124419
88	2L	19150346	19163171	3.302653312683	19158530	3.147519648075	FBgn0032763	19101	FBgn0032762	29175
89	2L	15317780	15323028	3.300463676453	15320587	3.065807146185	FBgn0041103	4752	FBgn0001981	9206
90	X	13478817	13482623	3.295604705811	13481321	2.763195598827	FBgn0030506	20424	FBgn0030507	20639
91	2L	3819704	3826478	3.290843963623	3822563	3.134016373578	FBgn0003430	3117	FBgn0003430	3117
92	3L	15008383	15013532	3.278740882874	15010515	3.2047316432	FBgn0025776	1179	FBgn0025776	1179
93	X	7163201	7170633	3.278306007385	7165950	3.009992726644	FBgn0029943	3026	FBgn0024250	12773
94	3R	10504013	10510239	3.277720451355	10505353	3.221767584483	FBgn0038252	16188	FBgn0051314	17704
95	2R	9135416	9139821	3.269632339478	9137298	2.955335299174	FBgn0000633	1697	FBgn0033859	27742
96	3L	15187904	15190593	3.269291877747	15189091	2.988418996334	FBgn0029114	11809	FBgn0029114	11809
97	3L	10829169	10837978	3.265881538391	10836562	2.797876179218	FBgn0026160	4723	FBgn0026160	4723
98	3R	2709763	2712987	3.262437343597	2711136	3.036810994148	FBgn0001077	21090	FBgn0001077	21090
99	3L	3831266	3833901	3.259086608887	3832600	3.266989886761	FBgn0013751	2915	FBgn0035464	37799
100	3R	2818743	2827689	3.257234573364	2822857	2.914267838001	FBgn0000095	2093	FBgn0010774	83269
101	3R	880710	883217	3.255002975464	881838	3.166825890541	FBgn0010313	30570	FBgn0010313	30570
102	3R	2773851	2776207	3.246783733368	2775013	2.981125831604	FBgn0051488	8443	FBgn0001077	84967
103	2L	7518085	7521759	3.245534896851	7519775	2.741016685963	FBgn0011283	22415	FBgn0053529	24648
104	3R	863547	866113	3.244898796082	864836	3.136542065938	FBgn0010313	47572	FBgn0010313	47572
105	2L	3605645	3612868	3.241672515869	3610914	3.143597827238	FBgn0002985	4166	FBgn0002985	4166
106	3R	1034590	1039603	3.240991592407	1037693	3.092562407255	FBgn0000340	5454	FBgn0000340	5454
107	2R	2083910	2088316	3.235966682434	2085531	2.967590949115	FBgn0033076	27260	FBgn0041145	36787
108	3L	525577	528837	3.231469154358	527526	2.949639678001	FBgn0035142	924	FBgn0035141	1078
109	2R	16113719	16120492	3.223189353943	16115740	3.030902301564	FBgn0050153	4028	FBgn0046816	5204
110	3R	934492	936659	3.218984603882	935658	3.108975112438	FBgn0037293	18152	FBgn0010313	23250
111	3R	11478725	11482847	3.216863632202	11479981	3.131794293722	FBgn0053207	11927	FBgn0053207	11927
112	2L	9581034	9586341	3.194719314575	9585061	3.096200297861	FBgn0014179	3319	FBgn0015393	114773
113	2L	8509350	8512263	3.190637588501	8510578	2.79284659554	FBgn0032050	1257	FBgn0032050	1257
114	3L	18260883	18263339	3.187412261963	18261897	2.827073602115	FBgn0036784	2260	FBgn0011706	101765
115	2L	2998629	3001852	3.185377120972	3000391	2.823187887669	FBgn0025681	7427	FBgn0002989	7630
116	3L	11315858	11319731	3.184630870819	11318437	2.776407943052	FBgn0036155	20395	FBgn0041094	92181
117	3R	15163669	15173128	3.179492473602	15167741	2.942313909531	FBgn0000463	15806	FBgn0000463	15806
118	3R	27529179	27532015	3.176726341248	27530859	2.813388263478	FBgn0054046	3995	FBgn0039867	31805
119	2R	8399161	8403372	3.174717903137	8400422	2.826355648041	FBgn0003975	226	FBgn0000181	14278
120	2L	15762143	15763825	3.168473243713	15762962	2.657885383157	FBgn0001990	1284	FBgn0003936	15351
121	3L	11232924	11237106	3.167488098145	11236005	2.924724525876	FBgn0041094	9749	FBgn0041094	9749
122	2R	16467883	16471098	3.164263725281	16469955	2.910921275616	FBgn0008636	1464	FBgn0034565	15864
123	X	20487621	20494348	3.164190769196	20491068	2.881219050464	FBgn0031128	3468	FBgn0003300	14049
124	4	76349	78003	3.162677764893	77005	2.638408851624	FBgn0004859	662	FBgn0004859	662
125	3L	4387884	4393220	3.162257194519	4391908	2.918065716239	FBgn0035542	2164	FBgn0035541	3339
126	2R	7968515	7972712	3.160737514496	7971040	3.03038007021	FBgn0010238	1942	FBgn0010238	1942
127	3L	14137265	14139692	3.151303768158	14138680	3.09072124958	FBgn0000411	5199	FBgn0000411	5199
128	3R	4159086	4161591	3.149032592773	4160638	2.85940136629	FBgn0040529	6125	FBgn0040529	6125
129	3R	4106853	4112734	3.148373126984	4110146	2.95341424381	FBgn0037562	3515	FBgn0037561	14542
130	2R	16554652	16557564	3.146020412445	16555794	2.93606120348	FBgn0003391	8947	FBgn0003391	8947
131	2L	12084356	12090556	3.145125389099	12087474	2.797304265639	FBgn0003145	1682	FBgn0003145	1682
132	2R	5994753	5999624	3.143479347229	5998578	3.070077559527	FBgn0033529	6605	FBgn0033529	6605
133	3L	15766548	15768718	3.135454654694	15767723	2.743760506312	FBgn0036531	5954	FBgn0036537	32922
134	2R	10495507	10498849	3.133959293365	10497353	2.980743348598	FBgn0033988	1195	FBgn0033988	1195
135	2L	9566796	9571162	3.132775783539	9567985	2.9044992503	FBgn0032130	907	FBgn0002973	130472
136	3R	12745575	12750008	3.126949310303	12747161	2.836541007547	FBgn0051270	2346	FBgn0082171	65124
137	X	2283893	2291585	3.119281291962	2287387	2.774197101593	FBgn0001150	2268	FBgn0001150	2268
138	3R	10411885	10414178	3.109985351562	10412942	2.872096173904	FBgn0020299	5243	FBgn0020299	5243
139	2L	21862379	21865177	3.108819007874	21864689	2.99487131834	FBgn0032965	21165	FBgn0003866	48501
140	3R	2692947	2695126	3.105212688446	2694042	2.795913976782	FBgn0001077	3996	FBgn0001077	3996
141	3R	6175431	6180653	3.103524208069	6178858	2.679285442128	FBgn0015396	2952	FBgn0015396	2952
142	2R	2025476	2029351	3.10304069519	2027539	2.853346880744	FBgn0010347	13467	FBgn0041145	94779
143	2R	6712039	6716525	3.101234436035	6715054	2.850822673124	FBgn0033582	20066	FBgn0033590	37536
144	3L	14936546	14945434	3.100981712341	14938585	3.014390945435	FBgn0000216	657	FBgn0000216	657
145	3L	5952597	5958277	3.097278594971	5957071	2.683698505163	FBgn0035656	7119	FBgn0035656	7119
146	3L	14096327	14102247	3.096326351166	14101105	2.877698926365	FBgn0042630	4522	FBgn0000411	42774
147	2L	11223743	11226315	3.093787670135	11225138	2.575873017311	FBgn0000011	14457	FBgn0028700	94493
148	2L	9987146	9991080	3.092372894287	9988382	2.924458531772	FBgn0040965	3725	FBgn0040965	3725
149	3L	890949	893846	3.088118553162	892361	2.8717636168	FBgn0028999	310	FBgn0035164	71315
150	2L	26062	29778	3.084663391113	28382	2.963920593262	FBgn0031209	4494	FBgn0002121	7010
151	2L	12456797	12461998	3.077903270721	12460223	2.968204243978	FBgn0032437	6541	FBgn0040286	25558
152	2R	16413886	16416240	3.073708534241	16415124	2.931305766106	FBgn0034560	2162	FBgn0034565	70695
153	2L	14260482	14263720	3.071077346802	14262065	2.804254026974	FBgn0004002	1457	FBgn0028529	93015
154	X	10586365	10591284	3.065339565277	10587534	2.834114439347	FBgn0003204	2190	FBgn0052672	26019
155	3R	819058	822883	3.061591148376	820218	2.67979111391	FBgn0037292	5744	FBgn0004183	46332
156	3R	17463500	17469001	3.06053352356	17467561	2.836570294698	FBgn0011766	18566	FBgn0046832	19315
157	3L	8983488	8985924	3.060022830963	8984693	2.867212071138	FBgn0035955	895	FBgn0035954	5548
158	3R	12664146	12666642	3.056890487671	12665593	2.909436583519	FBgn0000014	9824	FBgn0020546	10133
159	3R	7176190	7182161	3.056012630463	7177766	3.022529826445	FBgn0026064	1399	FBgn0026064	1399
160	2R	18191542	18199457	3.054398536682	18197699	2.864566774929	FBgn0020257	1144	FBgn0020257	1144
161	2L	2452876	2458500	3.04429101944	2456792	2.998723447323	FBgn0012017	3252	FBgn0015816	35874
162	2L	3004275	3007936	3.042993545532	3005701	2.900284449259	FBgn0031488	7800	FBgn0002989	12940
163	3R	9734638	9737908	3.04222869873	9735834	2.812404453754	FBgn0000576	8253	FBgn0000576	8253
164	3L	15674844	15678606	3.037683486938	15677324	2.985671576332	FBgn0041160	12216	FBgn0041160	12216
165	3R	26674366	26678948	3.034223556519	26675537	2.845067529117	FBgn0003720	2500	FBgn0003720	2500
166	2R	8703395	8709514	3.029555797577	8706374	2.680415809155	FBgn0028991	393	FBgn0028991	393
167	3R	950176	954385	3.029026985168	951834	2.887038427241	FBgn0037293	1976	FBgn0010313	39426
168	3R	18497808	18502055	3.022822380066	18498945	2.827962987563	FBgn0039000	946	FBgn0039000	946
169	3R	5450252	5455116	3.0220079422	5451296	2.621466692756	FBgn0037721	891	FBgn0037722	1824
170	3L	15664062	15670179	3.015664100647	15665307	2.703144410077	FBgn0041160	199	FBgn0041160	199
171	2L	17261423	17263663	3.013200759888	17262670	2.75302771961	FBgn0032629	6009	FBgn0032633	117406
172	2R	14786439	14792735	3.009947061539	14788025	2.791521549225	FBgn0003254	2564	FBgn0003254	2564
173	3L	16007996	16013196	3.007740020752	16009043	3.065835126241	FBgn0003691	6871	FBgn0003691	6871
174	3L	15981005	15985378	3.007574558258	15982973	2.986518287659	FBgn0044028	5766	FBgn0044028	5766
175	3L	11329972	11332291	3.007565498352	11331270	2.810305088758	FBgn0036155	7562	FBgn0041094	105014
176	3R	2669829	2673019	3.004982948303	2671529	2.772752088659	FBgn0003339	4357	FBgn0001077	18517
177	2L	21605069	21606761	3.004557609558	21606646	2.769252517007	FBgn0032955	4546	FBgn0022893	10875
178	3L	15196768	15201703	3.004216194153	15200666	2.694546073675	FBgn0029114	234	FBgn0029114	234
179	3L	15987742	15993134	3.00329208374	15990668	2.483048677444	FBgn0044028	1929	FBgn0044028	1929
180	3R	937841	941047	3.000134944916	939861	2.687079934513	FBgn0037293	13949	FBgn0010313	27453
181	3L	21409246	21411625	2.998517036438	21410540	2.67081458752	FBgn0014143	143	FBgn0014143	143
182	2L	8840831	8843152	2.997583389282	8841999	2.79018834058	FBgn0029123	16374	FBgn0029123	16374
183	3L	736381	738579	2.997379779816	737398	2.592501848936	FBgn0000575	4460	FBgn0000575	4460
184	2L	3078248	3081400	2.995032310486	3079936	2.79087117139	FBgn0027571	23321	FBgn0003934	31235
185	X	2148188	2164989	2.994799613953	2150707	2.456860644477	FBgn0023526	1805	FBgn0023526	1805
186	3R	9760965	9763872	2.988948822021	9762176	2.68784012514	FBgn0038188	6948	FBgn0000576	34595
187	2R	7256654	7259315	2.988721847534	7258250	2.783365313212	FBgn0033649	18420	FBgn0033652	48026
188	2R	8962788	8967110	2.986778259277	8963886	2.688118373646	FBgn0050062	1641	FBgn0050062	1641
189	2R	9825017	9828662	2.98620557785	9826458	2.604573037889	FBgn0033921	9242	FBgn0033922	14231
190	3L	15004036	15007051	2.97876739502	15005948	2.726660490036	FBgn0036465	1881	FBgn0036465	1881
191	X	19619529	19623909	2.97864818573	19622668	2.688889727873	FBgn0031071	5803	FBgn0031071	5803
192	2R	13315310	13320237	2.977620124817	13319182	2.719209636961	FBgn0004586	1530	FBgn0004586	1530
193	X	6841032	6846537	2.975622177124	6842809	2.840841938468	FBgn0027108	1090	FBgn0027108	1090
194	2L	2171345	2173866	2.964876174927	2172553	2.813004076481	FBgn0000097	6196	FBgn0000097	6196
195	3R	8470529	8476263	2.963716030121	8471860	2.721504147847	FBgn0038071	1922	FBgn0038071	1922
196	3L	20998849	21002605	2.959664821625	21001462	2.722190439701	FBgn0053285	21381	FBgn0037044	39726
197	2L	5788128	5790582	2.958135843277	5789435	2.743420208202	FBgn0051913	5404	FBgn0031739	12534
198	2L	9144648	9147876	2.957935333252	9146605	2.704451137119	FBgn0051887	16762	FBgn0051887	16762
199	3L	18996269	19000052	2.956370353699	18997228	2.436117144192	FBgn0002945	13362	FBgn0002945	13362
200	2R	12974761	12978040	2.955679893494	12976761	2.83265720095	FBgn0028953	4217	FBgn0028953	4217
201	2R	19144217	19149720	2.955478668213	19146743	2.71257537954	FBgn0004795	6531	FBgn0016762	54855
202	2R	6092066	6097043	2.952647209167	6093972	2.822360413415	FBgn0004399	24255	FBgn0004399	24255
203	2L	848855	851697	2.951803207397	850014	2.349826842546	FBgn0020304	1047	FBgn0020304	1047
204	3R	15175272	15178903	2.951273441315	15176316	2.736511510961	FBgn0038697	24155	FBgn0000463	24381
205	2R	7497085	7499363	2.950637817383	7498319	2.854354947805	FBgn0053145	540	FBgn0011704	3031
206	2R	15371699	15373811	2.947135925293	15372994	2.601955329671	FBgn0043532	9985	FBgn0011849	130600
207	3R	26586920	26593835	2.946139335632	26588164	2.612610435486	FBgn0004606	3484	FBgn0003720	89873
208	2R	11411851	11416630	2.931481838226	11413179	2.77042218617	FBgn0053463	1889	FBgn0003425	7462
209	2R	15545078	15548409	2.927664756775	15547282	2.701361715794	FBgn0034480	27432	FBgn0004364	79092
210	X	18517809	18521739	2.926645755768	18519023	2.743780106306	FBgn0004959	683	FBgn0004959	683
211	3L	20333440	20341228	2.925179958344	20339499	2.728827813092	FBgn0028978	4050	FBgn0028978	4050
212	3R	8206539	8209582	2.918617248535	8208532	2.76633717032	FBgn0038028	120	FBgn0038028	120
213	X	268212	275408	2.906242370605	274215	2.734223544598	FBgn0002561	7670	FBgn0002561	7670
214	2R	20309480	20311936	2.902827262878	20310755	2.714041092817	FBgn0035069	4357	FBgn0050423	72681
215	X	1989751	1997449	2.901471138	1993409	2.525037424905	FBgn0004861	708	FBgn0025626	72117
216	2R	15554984	15557358	2.894480228424	15556202	2.640252351761	FBgn0034480	36352	FBgn0004364	70172
217	3R	11853549	11856021	2.893273830414	11854685	2.741842101602	FBgn0003117	2866	FBgn0038396	20708
218	2L	6212573	6215010	2.891221046448	6213771	2.824067340178	FBgn0026755	11279	FBgn0031782	86009
219	3R	5702833	5708265	2.889941215515	5705786	2.539813296	FBgn0037767	4389	FBgn0065050	101580
220	3R	13219136	13221437	2.887984275818	13220284	2.595621249255	FBgn0025456	21	FBgn0025456	21
221	3R	25588920	25592545	2.886724472046	25590228	2.714648634195	FBgn0001297	2479	FBgn0020235	15370
222	X	16049580	16052690	2.886678695679	16051196	2.527878845439	FBgn0000459	525	FBgn0000459	525
223	3R	9724254	9728562	2.886655807495	9725587	2.859454519608	FBgn0000576	1994	FBgn0000576	1994
224	2R	4165732	4171174	2.885726928711	4170048	2.665686495164	FBgn0050353	29	FBgn0050353	29
225	3L	18137707	18141023	2.885015487671	18139133	2.634939698612	FBgn0036781	11359	FBgn0020300	34470
226	2L	11444512	11449257	2.874217987061	11445845	2.761048197746	FBgn0004579	242	FBgn0004579	242
227	3L	10303652	10305977	2.865980148315	10304785	2.640783578157	FBgn0067716	10992	FBgn0000629	307292
228	3L	1461662	1464230	2.863153457642	1462803	2.737322568893	FBgn0046769	279	FBgn0004635	15479
229	2L	14264207	14266240	2.857049465179	14265206	2.457134415122	FBgn0004002	1684	FBgn0028529	89874
230	3L	13047090	13049749	2.855666637421	13048335	2.62214495154	FBgn0036344	12509	FBgn0036342	27364
231	X	6881719	6887204	2.853698730469	6885616	2.699656037723	FBgn0029931	228	FBgn0029931	228
232	2R	9506073	9509589	2.85354757309	9508328	2.667148085201	FBgn0002643	1240	FBgn0033889	13362
233	2R	6044427	6048928	2.852686405182	6047699	2.58262103796	FBgn0005630	7376	FBgn0004399	22018
234	X	10990733	10995516	2.851896762848	10992133	2.581837205326	FBgn0020255	1674	FBgn0020255	1674
235	2R	18713108	18715901	2.843939781189	18714845	2.611322164536	FBgn0034834	4294	FBgn0003062	132525
236	3L	2850031	2852982	2.843350410461	2851332	2.784994433908	FBgn0035378	3910	FBgn0035370	100804
237	2R	15563810	15568022	2.843054771423	15566869	2.548469126225	FBgn0034480	47019	FBgn0004364	59505
238	2L	8477267	8479842	2.841030597687	8478261	2.422393209794	FBgn0053194	912	FBgn0032050	33574
239	X	9930959	9935687	2.84086894989	9933521	2.394348144531	FBgn0030179	1767	FBgn0030179	1767
240	3L	22095585	22098597	2.840712547302	22097271	2.702897352331	FBgn0037152	1997	FBgn0000100	87388
241	2L	3070679	3073070	2.840218544006	3071984	2.641514048857	FBgn0027571	15369	FBgn0003934	23283
242	2L	13903094	13905780	2.840146064758	13904367	2.54633735208	FBgn0019890	292	FBgn0019890	292
243	X	265260	267420	2.840120315552	266323	2.388177535113	FBgn0002561	222	FBgn0002561	222
244	2L	1418972	1423119	2.838129997253	1421670	2.725082930397	FBgn0002543	1221	FBgn0002543	1221
245	3R	12567248	12572061	2.837390899658	12568285	2.438144207001	FBgn0003944	7937	FBgn0063261	8826
246	2R	19152202	19156154	2.835424423218	19154693	2.545055080863	FBgn0034886	10483	FBgn0016762	46905
247	3L	5925193	5927490	2.833769798279	5926381	2.638376712799	FBgn0053993	1779	FBgn0002638	19661
248	2L	219175	225779	2.828272819519	222219	2.658066928387	FBgn0031235	10295	FBgn0031235	10295
249	3R	19693813	19696248	2.827208518982	19694942	2.529469321756	FBgn0004185	9590	FBgn0004185	9590
250	3L	3019834	3022694	2.826555728912	3021314	2.39239013195	FBgn0035388	2584	FBgn0035388	2584
251	2L	15470100	15472295	2.823548316956	15471115	2.60321867466	FBgn0003448	3083	FBgn0003448	3083
252	X	6123925	6126034	2.820785045624	6124882	2.452279707965	FBgn0052744	375	FBgn0029857	8508
253	3R	9813452	9817333	2.815301418304	9814555	2.628237336874	FBgn0015270	23916	FBgn0038196	47332
254	2L	12669618	12671663	2.814284324646	12670658	2.55711209774	FBgn0032442	1489	FBgn0032445	22365
255	X	9607679	9610371	2.814027309418	9608939	2.559485912323	FBgn0020378	10759	FBgn0000233	69530
256	3L	19000452	19002528	2.811730384827	19001502	2.706501126289	FBgn0002945	9088	FBgn0002945	9088
257	3R	2928335	2938592	2.808354854584	2937212	2.495292663574	FBgn0014863	6241	FBgn0003884	24952
258	2L	276292	279850	2.8081407547	278699	2.514330415165	FBgn0003444	1111	FBgn0003444	1111
259	X	19604877	19610713	2.806945800781	19609014	2.681078237646	FBgn0031071	7851	FBgn0031071	7851
260	3R	4800658	4803180	2.806364059448	4801958	2.68967667222	FBgn0037646	4685	FBgn0022347	16709
261	2L	19128386	19137138	2.806248664856	19131378	2.667792469263	FBgn0010300	1643	FBgn0032762	2023
262	2L	12009274	12012985	2.804249763489	12011821	2.65183095371	FBgn0014019	3445	FBgn0032390	21857
263	3L	16076938	16080497	2.802977085114	16079337	2.551826387644	FBgn0010280	814	FBgn0010280	814
264	3L	14416748	14419105	2.800107955933	14418144	2.456169072319	FBgn0036424	35553	FBgn0036424	35553
265	2L	9452984	9456067	2.798633575439	9454496	2.415463298559	FBgn0053723	13756	FBgn0002973	16983
266	3L	20449235	20455394	2.791348457336	20451354	2.418446063995	FBgn0037007	1919	FBgn0037007	1919
267	X	2264353	2265879	2.788265228271	2264789	2.415119984571	FBgn0040385	2266	FBgn0001150	20330
268	2L	19860780	19864280	2.785186767578	19862998	2.611180782318	FBgn0032826	612	FBgn0043021	50655
269	3L	19006641	19011253	2.783089160919	19009245	2.468629598618	FBgn0002945	1345	FBgn0002945	1345
270	3R	12525845	12530313	2.782703399658	12528752	2.485439721276	FBgn0003944	31596	FBgn0063261	48359
271	3R	12588667	12592721	2.782339096069	12589842	2.2605265975	FBgn0020556	9069	FBgn0020556	9069
272	2R	2891190	2894367	2.78150844574	2892720	2.804287181181	FBgn0033159	962	FBgn0033159	962
273	3R	20691471	20694231	2.779400348663	20692774	2.509791851044	FBgn0013949	1701	FBgn0015625	3843
274	X	11166555	11169450	2.777261734009	11167910	2.687981661628	FBgn0003411	346	FBgn0003411	346
275	3L	19045839	19049852	2.776013374329	19048509	2.740309625864	FBgn0036844	3172	FBgn0036844	3172
276	3R	19124974	19128330	2.76308631897	19126826	2.636814266443	FBgn0039071	10915	FBgn0039067	43047
277	3R	10102943	10105897	2.761657714844	10104686	2.681771500905	FBgn0003862	7937	FBgn0003862	7937
278	2L	15737634	15744661	2.760093212128	15739034	2.457171047435	FBgn0010382	5050	FBgn0003936	8577
279	3R	25282102	25286132	2.759531021118	25283863	2.433050855001	FBgn0004369	572	FBgn0039664	31353
280	3R	784841	787104	2.758939743042	785799	2.653806656599	FBgn0037289	1271	FBgn0004183	11913
281	3R	24410474	24415529	2.758582115173	24414404	2.483179837465	FBgn0000659	3599	FBgn0000659	3599
282	3R	21470778	21474811	2.75137090683	21472050	2.618110090494	FBgn0067682	232	FBgn0067682	232
283	3L	279450	284130	2.748861312866	281969	2.331374327342	FBgn0035128	615	FBgn0035128	615
284	2R	19079303	19089495	2.745656967163	19080898	2.568247858683	FBgn0015903	8401	FBgn0015903	8401
285	2L	10208019	10210059	2.743488311768	10208954	1.931917891783	FBgn0032192	767	FBgn0032191	1993
286	3L	19520956	19529163	2.743165016174	19527697	2.379500669592	FBgn0067680	2702	FBgn0067680	2702
287	2R	14776829	14783330	2.742156505585	14782016	2.535699002883	FBgn0034423	7239	FBgn0003254	8573
288	3R	2868778	2871160	2.74169921875	2869937	2.646715893465	FBgn0024289	8120	FBgn0010774	36189
289	2R	1627291	1631213	2.740473747253	1629797	2.796153853921	FBgn0033063	14981	FBgn0033062	36789
290	3L	1392999	1395277	2.737150669098	1393969	2.637840074651	FBgn0035216	789	FBgn0004635	53355
291	3L	3053405	3059258	2.736783981323	3057652	2.538758642533	FBgn0035397	2992	FBgn0003938	16681
292	X	16054336	16056756	2.735301971436	16055257	2.58799892664	FBgn0000459	4586	FBgn0000459	4586
293	2R	16074328	16077080	2.735141277313	16075354	2.323833577773	FBgn0034521	1836	FBgn0034515	20090
294	3L	16974703	16978418	2.73344707489	16976332	2.498708069324	FBgn0036685	5107	FBgn0025582	224084
295	X	12583760	12587151	2.732584953308	12585838	2.549741208553	FBgn0030418	7435	FBgn0053963	92439
296	X	1978134	1982534	2.731239318848	1979677	2.23712793986	FBgn0004860	1797	FBgn0025626	58385
297	X	20503734	20507308	2.725763320923	20504887	2.480521519979	FBgn0003300	230	FBgn0003300	230
298	X	16775473	16779256	2.720587491989	16777566	2.226330429316	FBgn0030806	767	FBgn0030806	767
299	3R	8072970	8075269	2.719632148743	8074229	2.650723345139	FBgn0038008	5680	FBgn0037992	120310
300	3L	8975966	8979768	2.717134475708	8977311	2.507129164303	FBgn0035954	1834	FBgn0035954	1834
301	3R	16776488	16778716	2.713917255402	16777482	2.588671403773	FBgn0002921	3046	FBgn0038834	101211
302	2R	3470755	3475655	2.713056325912	3474251	2.203135742861	FBgn0027548	48	FBgn0027548	48
303	2L	5870122	5872977	2.712211608887	5871374	2.601641430574	FBgn0031745	8107	FBgn0031740	69119
304	3R	1156384	1158783	2.709128379822	1157732	2.318139272578	FBgn0013576	3894	FBgn0037310	31865
305	2L	517314	520235	2.707658290863	518594	2.522767007351	FBgn0003963	4873	FBgn0003963	4873
306	3L	12477748	12481190	2.705594062805	12480168	2.232857199276	FBgn0036294	1489	FBgn0027936	1919
307	3L	19828533	19834629	2.701515674591	19833279	2.406383603811	FBgn0014037	9947	FBgn0014037	9947
308	2R	9943544	9948853	2.697646141052	9945702	2.617621982799	FBgn0013725	1496	FBgn0013725	1496
309	2R	11668443	11671717	2.696645736694	11670166	2.370548893424	FBgn0034082	3491	FBgn0034082	3491
310	2L	5889622	5892499	2.69380903244	5890820	2.510611926808	FBgn0002856	2042	FBgn0031740	88565
311	2L	18611136	18613787	2.693374633789	18612217	2.134490518009	FBgn0032692	221	FBgn0032693	36696
312	2R	11269244	11272419	2.691412448883	11270305	2.525036931038	FBgn0050089	28044	FBgn0050089	28044
313	2R	20605166	20609723	2.691372394562	20606072	2.324882090092	FBgn0004919	14152	FBgn0001148	36492
314	3L	8159934	8162110	2.689225673676	8161094	2.467993795872	FBgn0035850	146	FBgn0035850	146
315	X	16993382	16995561	2.684713840485	16994491	2.285000890493	FBgn0000163	385	FBgn0000163	385
316	2L	17738016	17740755	2.681198120117	17739183	2.528819925645	FBgn0015609	3733	FBgn0032646	242145
317	3L	22885521	22887633	2.679896831512	22886686	2.280420583837	FBgn0052461	2440	FBgn0037207	7631
318	3L	7129284	7131652	2.679618358612	7130407	2.597264713711	FBgn0028383	613	FBgn0028383	613
319	3L	1430116	1432656	2.67631149292	1431390	2.262494802475	FBgn0043865	10215	FBgn0004635	15934
320	X	8971625	8975571	2.676115036011	8972815	2.425646753872	FBgn0030090	7424	FBgn0030092	21465
321	2R	7153651	7157103	2.673784255981	7155545	2.447453684277	FBgn0033639	6011	FBgn0033638	7068
322	X	3952630	3955320	2.673698425293	3954111	2.331687003374	FBgn0026084	2759	FBgn0000221	4530
323	2R	9070410	9074344	2.67246055603	9071545	2.649769703547	FBgn0033855	255	FBgn0033855	255
324	3R	14738093	14741608	2.670604705811	14739752	2.450928856345	FBgn0038661	938	FBgn0038666	66938
325	3L	4234688	4238270	2.668491363525	4236966	2.451929867268	FBgn0041171	875	FBgn0041171	875
326	2R	17218907	17222942	2.66449546814	17219978	2.447859511656	FBgn0050403	775	FBgn0004362	935
327	X	4240470	4243100	2.662801742554	4241892	2.372118504842	FBgn0052773	8404	FBgn0029714	155312
328	2R	12028816	12036716	2.661781311035	12034129	2.410584814408	FBgn0034134	15684	FBgn0034138	51971
329	3R	162437	167999	2.660346031189	163596	2.525171041489	FBgn0037235	114	FBgn0001204	8776
330	2R	20729518	20736110	2.660066127777	20733108	2.587390198427	FBgn0001325	1107	FBgn0001325	1107
331	2L	16345583	16350863	2.659930229187	16349899	2.492198383107	FBgn0028506	1034	FBgn0028506	1034
332	2L	15308743	15311364	2.656978130341	15309675	2.35592520237	FBgn0041103	6160	FBgn0001981	20118
333	2R	18309454	18312393	2.65646314621	18310779	2.440423250198	FBgn0000405	3788	FBgn0000405	3788
334	X	15479657	15482300	2.651969432831	15480997	2.55295680551	FBgn0030663	2769	FBgn0003463	20520
335	2L	5402928	5404704	2.651814460754	5403857	2.426374316216	FBgn0016660	485	FBgn0005511	57784
336	3L	14719405	14725085	2.650776863098	14720645	2.350468503104	FBgn0013263	5663	FBgn0036449	31037
337	3R	10306605	10311505	2.650191307068	10310139	2.273243576288	FBgn0038233	27275	FBgn0038234	27451
338	3R	11408382	11411588	2.647006034851	11410588	2.414919797112	FBgn0038350	32094	FBgn0053207	81320
339	3R	21456473	21464404	2.646033287048	21458768	2.506149572485	FBgn0039350	4781	FBgn0039350	4781
340	3R	5934287	5938976	2.643914699554	5937067	2.433803409338	FBgn0037788	1201	FBgn0037777	65822
341	X	3252393	3255149	2.638726711273	3253732	2.339139103889	FBgn0029657	4162	FBgn0000472	24393
342	2L	18139670	18149154	2.638160705566	18146295	2.346969286601	FBgn0041184	2044	FBgn0041184	2044
343	3R	9118243	9120987	2.636385917664	9119358	2.405882162206	FBgn0038134	438	FBgn0038134	438
344	3L	744897	747491	2.630236148834	746208	2.494806110859	FBgn0052480	6827	FBgn0000575	13270
345	3R	910095	914284	2.627348899841	912834	2.386908082401	FBgn0010313	426	FBgn0010313	426
346	3R	22711026	22714727	2.627010822296	22712829	2.305599885828	FBgn0004359	5373	FBgn0002838	11151
347	2R	9721764	9724040	2.626231193542	9722890	2.292877018452	FBgn0050071	3370	FBgn0067696	7796
348	2L	164946	167833	2.624613761902	166577	2.195876757304	FBgn0016977	7543	FBgn0016977	7543
349	2L	2872661	2875452	2.616049528122	2873730	2.480318041409	FBgn0051694	788	FBgn0004584	98946
350	2R	15586754	15588638	2.616016387939	15587318	2.32080784966	FBgn0004364	39056	FBgn0004364	39056
351	2L	12079097	12083258	2.613712310791	12081279	2.501853764057	FBgn0032406	4456	FBgn0003145	4513
352	3L	13351213	13353963	2.607913017273	13352499	2.315548223608	FBgn0036349	33	FBgn0036349	33
353	2L	1065032	1069645	2.607816696167	1068190	2.39884000666	FBgn0003310	9621	FBgn0003310	9621
354	3L	15481351	15483549	2.606605529785	15482227	2.534907473458	FBgn0036503	58	FBgn0036503	58
355	3R	24897571	24901638	2.602021694183	24900121	2.564800947905	FBgn0039632	11240	FBgn0039633	22588
356	2R	8290616	8297791	2.599294185638	8296011	2.525243699551	FBgn0003326	440	FBgn0003326	440
357	2L	10056245	10059862	2.599160671234	10058857	2.227847635746	FBgn0011823	1951	FBgn0011823	1951
358	2R	13818550	13823953	2.59900188446	13822167	2.223213513692	FBgn0034327	3327	FBgn0034326	7846
359	3R	27430847	27437483	2.596287488937	27434465	2.498484452566	FBgn0011655	2305	FBgn0039857	12498
360	3L	3391214	3395558	2.593001365662	3393583	2.568075275421	FBgn0014388	14884	FBgn0027616	35885
361	3L	2465002	2468063	2.591708183289	2466682	2.275968046749	FBgn0035344	4657	FBgn0035346	5669
362	3R	5633349	5635987	2.589238405228	5634900	2.408763917287	FBgn0037760	185	FBgn0065050	30694
363	3R	12740467	12742409	2.589212417603	12741405	2.25938021342	FBgn0051270	8102	FBgn0082171	59368
364	3L	4674780	4678940	2.589191436768	4677535	2.317072363461	FBgn0042199	991	FBgn0042199	991
365	X	8518874	8523171	2.586172103882	8520252	2.321033120155	FBgn0030055	2047	FBgn0004102	24366
366	3R	17283311	17286348	2.58530664444	17284377	2.459139178781	FBgn0011278	12335	FBgn0013984	121874
367	3R	12703347	12705490	2.584783554077	12704468	2.363464972552	FBgn0015350	982	FBgn0082171	22431
368	3R	17119777	17123807	2.58131313324	17121103	2.506298498674	FBgn0001234	1242	FBgn0043012	25304
369	2L	2160862	2167350	2.578132629395	2165061	2.509733733009	FBgn0031393	9301	FBgn0031393	9301
370	3R	12689904	12692135	2.576394557953	12690966	2.443710178137	FBgn0082171	8929	FBgn0082171	8929
371	3L	5942184	5945632	2.575089931488	5944663	2.19840374589	FBgn0035656	5289	FBgn0035656	5289
372	2L	12610872	12612881	2.569450855255	12611851	2.38753247261	FBgn0032439	470	FBgn0002970	6497
373	2R	4930597	4932690	2.569029331207	4931770	2.21938828861	FBgn0033412	3665	FBgn0053774	19673
374	2R	4916254	4921670	2.568017959595	4918479	2.348298937082	FBgn0053774	6382	FBgn0053774	6382
375	2R	20020277	20023565	2.566751480103	20021418	2.315427415511	FBgn0019886	1472	FBgn0019886	1472
376	3R	6492826	6494912	2.565162658691	6493856	2.394551634789	FBgn0037818	9036	FBgn0001235	29470
377	2R	5494921	5499703	2.563508033752	5496195	2.526776462793	FBgn0024923	4779	FBgn0024923	4779
378	2R	16160068	16162908	2.562818527222	16161116	2.181053519249	FBgn0034537	2215	FBgn0061362	2473
379	3R	25618911	25621239	2.561664581299	25620055	2.250222682953	FBgn0039695	303	FBgn0019972	5320
380	2L	12665216	12667530	2.560214996338	12666433	2.309693112093	FBgn0032442	2736	FBgn0032445	26590
381	3R	7203484	7204990	2.5599360466	7204568	2.352652490139	FBgn0004595	6058	FBgn0026064	28201
382	3R	25127597	25131072	2.558912277222	25130044	2.359179496765	FBgn0039659	7093	FBgn0003525	48542
383	2R	13951805	13954119	2.558763027191	13953018	2.29918791266	FBgn0050118	2326	FBgn0003067	98612
384	3L	5829319	5833645	2.556887626648	5830786	2.380449519438	FBgn0003984	11225	FBgn0052409	42703
385	3R	12646524	12649044	2.550447463989	12647738	2.493042833665	FBgn0000014	8031	FBgn0020546	27988
386	3R	11922853	11926701	2.550194740295	11925640	2.318234264851	FBgn0010379	702	FBgn0038396	50247
387	3R	25087703	25092511	2.548902511597	25088885	2.475039145526	FBgn0003525	7383	FBgn0003525	7383
388	2L	9447199	9450691	2.547212600708	9449188	2.35319635272	FBgn0053723	8448	FBgn0002973	11675
389	2L	13233697	13236193	2.54675245285	13235225	2.506385505199	FBgn0032493	630	FBgn0032493	630
390	3L	13093298	13095505	2.543778419495	13094319	2.425169047187	FBgn0010452	6099	FBgn0010452	6099
391	X	17660242	17665883	2.541167259216	17663456	2.421295748817	FBgn0030870	1321	FBgn0030870	1321
392	2L	12613603	12619627	2.53336763382	12616766	2.517272440592	FBgn0002970	1582	FBgn0002970	1582
393	3L	15557806	15562105	2.532649993896	15558694	2.317726910114	FBgn0036518	4555	FBgn0036518	4555
394	2R	11404333	11407235	2.532327651978	11406064	2.335010248072	FBgn0003425	347	FBgn0003425	347
395	2R	18019871	18024731	2.530829906464	18023311	2.269170224667	FBgn0034735	23515	FBgn0034743	90392
396	3L	8805813	8808788	2.524388790131	8807184	2.399985671043	FBgn0052026	3225	FBgn0020633	58373
397	2L	5201973	5203964	2.524257183075	5202869	2.165574200948	FBgn0065104	3336	FBgn0000228	75689
398	2L	245189	251815	2.523443222046	249114	2.089546428007	FBgn0001309	1681	FBgn0001309	1681
399	2R	4794979	4797686	2.522735595703	4796211	2.320630213794	FBgn0020621	699	FBgn0033400	2231
400	3L	14605137	14610025	2.520614624023	14607612	2.218941552298	FBgn0041604	9733	FBgn0028418	81589
401	3L	360035	362914	2.514869689941	361799	2.346326605479	FBgn0003749	951	FBgn0035136	16884
402	3R	627133	633787	2.512450218201	632731	2.306259989738	FBgn0051529	565	FBgn0051529	565
403	2L	7542990	7546365	2.511352539062	7544320	2.311412394047	FBgn0053529	103	FBgn0053529	103
404	3R	4004959	4008490	2.510942459106	4007379	2.241667238871	FBgn0001138	215	FBgn0037554	51850
405	3L	17520179	17523604	2.507284164429	17521393	2.211352376377	FBgn0025455	1654	FBgn0025455	1654
406	3R	12074701	12078384	2.50688123703	12077264	2.215392589569	FBgn0040237	12546	FBgn0011253	20912
407	X	7900820	7909401	2.505637168884	7906834	2.367033064365	FBgn0004657	49	FBgn0004656	162
408	X	2241943	2245707	2.503744125366	2244606	2.340372197768	FBgn0040387	786	FBgn0001150	40513
409	3R	4877639	4884157	2.502241134644	4880183	2.425452793346	FBgn0037659	1943	FBgn0028708	3637
410	3L	14176173	14178243	2.498321056366	14177094	2.282627414255	FBgn0036415	6074	FBgn0036415	6074
411	2R	12990749	12995307	2.498260498047	12993378	2.248235732317	FBgn0034225	609	FBgn0028953	20834
412	3R	21005160	21011602	2.493977069855	21010459	2.321340697152	FBgn0039286	276	FBgn0039286	276
413	3L	12656295	12658288	2.493156909943	12657423	2.141465074876	FBgn0014343	10272	FBgn0036306	71281
414	3R	6419289	6426791	2.493054389954	6425770	2.275755055745	FBgn0001235	38616	FBgn0001235	38616
415	3L	18819067	18820757	2.492266654968	18819931	2.084166246302	FBgn0067689	6310	FBgn0036818	11667
416	2L	158104	163089	2.491614580154	161912	2.14806625247	FBgn0016977	2878	FBgn0016977	2878
417	X	14482650	14488865	2.491439342499	14483687	2.088158551384	FBgn0015773	4081	FBgn0015773	4081
418	2L	5192	6708	2.490549087524	5723	2.302431225777	FBgn0031208	1806	FBgn0002121	15649
419	2L	6228083	6230371	2.490109443665	6229466	2.194713143741	FBgn0026755	4416	FBgn0031782	101704
420	2L	10546720	10550180	2.488759040833	10549079	2.112692952156	FBgn0051721	4198	FBgn0032268	18211
421	3R	27044120	27050779	2.486387729645	27047510	2.192500282736	FBgn0039831	1084	FBgn0039831	1084
422	2R	9995411	9998219	2.485263824463	9996968	2.27015081048	FBgn0001332	902	FBgn0013725	49770
423	2L	13850205	13852255	2.476223945618	13851295	2.289903253317	FBgn0028532	1883	FBgn0051842	16257
424	2R	2950651	2953177	2.475478172302	2951077	2.334612607956	FBgn0033169	1429	FBgn0033179	27467
425	2L	9704352	9706820	2.474098205566	9705663	2.028097003698	FBgn0051710	281	FBgn0032138	5606
426	X	7065482	7067816	2.468362808228	7066432	2.257070859273	FBgn0029939	28120	FBgn0025549	70108
427	2R	15182132	15185684	2.467847824097	15183870	2.238675057888	FBgn0015949	813	FBgn0015949	813
428	X	5438736	5443707	2.467834472656	5441833	1.959905896868	FBgn0029775	2323	FBgn0029783	69373
429	3R	20551111	20553399	2.463817119598	20552428	2.152862399817	FBgn0004885	7009	FBgn0003719	23028
430	X	5361503	5364422	2.459874629974	5362874	2.305098309236	FBgn0029771	376	FBgn0029771	376
431	3L	717891	719914	2.457087993622	718955	2.227002031663	FBgn0035160	3697	FBgn0000575	13983
432	X	9528408	9533242	2.453372478485	9531765	2.214167952538	FBgn0030150	2872	FBgn0030150	2872
433	3L	14040406	14043090	2.45138835907	14042082	2.144702025822	FBgn0005592	1051	FBgn0036406	23827
434	2L	16480985	16483591	2.448748111725	16482365	2.379103015451	FBgn0005677	452	FBgn0025678	129675
435	X	9960394	9962633	2.448020458221	9961739	2.078017026186	FBgn0030180	29668	FBgn0030180	29668
436	X	18696976	18702884	2.446786880493	18700480	2.339300049676	FBgn0040883	1103	FBgn0040883	1103
437	3L	15294184	15296668	2.446401596069	15295110	2.143468576319	FBgn0036494	6849	FBgn0036494	6849
438	X	12567234	12572193	2.445381164551	12569713	2.182181779076	FBgn0024308	6667	FBgn0053963	76314
439	2R	13061520	13064424	2.443832397461	13063301	2.274025832905	FBgn0034240	372	FBgn0034240	372
440	3R	16109541	16111896	2.443382740021	16110732	2.220093334422	FBgn0038781	3803	FBgn0028386	8256
441	2R	5557851	5560947	2.442211151123	5560076	1.988664150238	FBgn0033476	355	FBgn0033476	355
442	X	16624330	16628695	2.441728591919	16627362	2.14678812027	FBgn0030790	1271	FBgn0030790	1271
443	X	17484249	17487174	2.440480232239	17485543	2.329092860222	FBgn0026375	946	FBgn0030855	15323
444	3R	5697335	5702012	2.439664840698	5699923	2.223299531376	FBgn0040536	940	FBgn0065050	95717
445	2R	2037778	2040965	2.438750267029	2039801	2.190429996042	FBgn0010347	25729	FBgn0041145	82517
446	3L	600688	603438	2.43621969223	601649	2.243260532618	FBgn0052345	4199	FBgn0064191	24142
447	3R	24911590	24915049	2.430557250977	24912839	2.203835805257	FBgn0039633	9870	FBgn0039633	9870
448	2R	8044145	8049107	2.428030967712	8046965	2.286742448807	FBgn0011592	2002	FBgn0011592	2002
449	X	9574013	9577799	2.427133560181	9576845	2.347903139451	FBgn0020378	21335	FBgn0000233	37436
450	3R	17271566	17274575	2.426334381104	17273599	2.219185829163	FBgn0011278	1557	FBgn0013984	132652
451	3R	12161879	12164977	2.425128936768	12162787	2.223645210266	FBgn0040284	4919	FBgn0040284	4919
452	3R	15184961	15187835	2.424638748169	15186629	2.188919067383	FBgn0038697	13842	FBgn0000463	34694
453	3L	21998939	22002664	2.421919345856	22000698	2.224109285018	FBgn0037149	724	FBgn0037149	724
454	X	7735875	7739725	2.421825408936	7737617	2.337891242083	FBgn0029970	809	FBgn0029970	809
455	3R	4633018	4635827	2.420320034027	4634474	2.215762406588	FBgn0037635	1059	FBgn0037633	3122
456	2L	281340	284651	2.420034885406	282570	2.110534499673	FBgn0031244	711	FBgn0031244	711
457	2R	10864135	10868341	2.419942378998	10867358	2.307493265937	FBgn0034013	2341	FBgn0000996	28465
458	3R	11896655	11899089	2.419052600861	11897858	2.185129053452	FBgn0038397	4624	FBgn0038396	22465
459	2L	15328521	15330641	2.41597533226	15329525	2.055453151464	FBgn0001981	268	FBgn0001981	268
460	2R	18304032	18307652	2.415132045746	18306033	1.950532688814	FBgn0011211	603	FBgn0011211	603
461	2L	2749220	2757648	2.413833618164	2750774	2.338838895162	FBgn0031453	2025	FBgn0031453	2025
462	3R	6089134	6094426	2.412749290466	6090646	2.047131329775	FBgn0037804	618	FBgn0037802	3184
463	3L	12055127	12058435	2.411623001099	12057339	2.237803904215	FBgn0028679	1607	FBgn0036248	34851
464	X	8976775	8981143	2.411522865295	8977974	2.094951040605	FBgn0030090	2265	FBgn0030092	16306
465	3L	5783606	5785890	2.411125183105	5784766	1.918275133769	FBgn0015806	138	FBgn0035639	154
466	X	2309025	2311162	2.409679889679	2310009	2.085315648247	FBgn0004050	6084	FBgn0004050	6084
467	2R	3579026	3581996	2.409279346466	3580796	2.253163814545	FBgn0020279	1002	FBgn0021814	11052
468	3R	25341556	25343939	2.409147262573	25342736	2.275893940645	FBgn0039669	1169	FBgn0040623	25920
469	3R	5990021	5992175	2.407623767853	5991048	2.242206394672	FBgn0037794	3998	FBgn0037797	57432
470	3L	3042406	3044852	2.407466888428	3044017	2.13049480319	FBgn0035393	5383	FBgn0035388	25287
471	3L	6794312	6797256	2.406893253326	6795230	2.30719396472	FBgn0003995	31123	FBgn0035714	68370
472	2L	7309233	7313076	2.405345916748	7310368	2.322259902954	FBgn0004009	3207	FBgn0004009	3207
473	3L	662515	667168	2.405174255371	665916	2.065430528977	FBgn0035152	191	FBgn0035156	10531
474	2R	6706475	6708730	2.40438747406	6707631	2.145721716039	FBgn0003396	17904	FBgn0033581	41668
475	2R	17029389	17033402	2.401141166687	17031418	2.296926835004	FBgn0003731	831	FBgn0010415	42668
476	3L	4955771	4958493	2.399729728699	4957339	2.202602330376	FBgn0005775	320	FBgn0035570	266636
477	2L	12091185	12094411	2.399567604065	12092033	2.290049775441	FBgn0032407	1738	FBgn0032407	1738
478	2R	16052797	16055128	2.399091720581	16054230	2.1885823923	FBgn0034514	102	FBgn0034514	102
479	X	9340030	9343389	2.398859500885	9342503	1.991605222225	FBgn0030133	2839	FBgn0030136	57337
480	3L	14238676	14243061	2.398496627808	14241550	2.186384116902	FBgn0001085	1944	FBgn0036415	58382
481	2L	355385	358460	2.397891521454	356337	2.195308566093	FBgn0031250	1531	FBgn0031250	1531
482	2L	15725479	15730603	2.395592689514	15727947	2.117467543658	FBgn0010382	16137	FBgn0003936	19664
483	2L	17256118	17260549	2.395534515381	17259501	2.358408170588	FBgn0032629	2840	FBgn0032633	120575
484	2R	13724946	13726906	2.395070552826	13725922	2.037016391754	FBgn0050114	3304	FBgn0000658	21704
485	3R	25117270	25120859	2.394329071045	25119528	2.096320748329	FBgn0039659	3423	FBgn0003525	38026
486	3L	14917197	14919679	2.393303871155	14918893	2.305030107498	FBgn0040487	7522	FBgn0040487	7522
487	2R	13104899	13109130	2.390918731689	13108022	2.210354089737	FBgn0029006	345	FBgn0029006	345
488	X	11532197	11534110	2.389607429504	11533105	2.16380739212	FBgn0011754	203	FBgn0030327	14616
489	3L	15696219	15698156	2.389548301697	15697125	2.009353101254	FBgn0010105	3443	FBgn0010105	3443
490	2R	7248060	7250246	2.389111042023	7249051	2.212154567242	FBgn0033649	9221	FBgn0033652	57225
491	X	19053879	19057376	2.389016628265	19054875	2.244354963303	FBgn0031001	314	FBgn0031001	314
492	2L	19322040	19324294	2.388870716095	19322932	2.181322546566	FBgn0032769	26697	FBgn0024245	36221
493	2L	8520857	8523194	2.388330459595	8521900	2.309561669827	FBgn0016122	1	FBgn0029004	6718
494	3R	12635438	12638726	2.386185646057	12637719	2.1439884305	FBgn0000014	18050	FBgn0020546	38007
495	2L	4596747	4598771	2.383766174316	4597677	2.088137753805	FBgn0053196	5714	FBgn0000227	86782
496	3L	9434202	9438481	2.382785797119	9435755	2.229812473059	FBgn0052043	731	FBgn0052043	731
497	3R	19711159	19713610	2.378426551819	19712418	2.065499961376	FBgn0025574	3379	FBgn0025574	3379
498	3R	11744806	11748318	2.378328323364	11745872	2.144762095283	FBgn0038385	763	FBgn0038385	763
499	2R	8419235	8421325	2.378103733063	8420365	2.211279588587	FBgn0010488	11539	FBgn0010488	11539
500	3R	12794715	12796869	2.3762550354	12795759	2.080035507679	FBgn0000015	2199	FBgn0038471	70647
501	3R	24887920	24891662	2.375684261322	24889566	2.176495869954	FBgn0039632	685	FBgn0039633	33143
502	3R	686807	692080	2.374368667603	689885	2.092740704032	FBgn0003002	11350	FBgn0003002	11350
503	3L	2376067	2378259	2.373934268951	2377325	1.991658098557	FBgn0052298	2801	FBgn0052299	3559
504	3R	12723492	12726469	2.371381759644	12725302	1.933890044689	FBgn0015350	19852	FBgn0082171	43265
505	2R	5635146	5637596	2.370963096619	5636533	2.216222971678	FBgn0050011	626	FBgn0033486	7027
506	2L	596811	598849	2.36962890625	597894	2.24292576313	FBgn0010323	3207	FBgn0031267	23662
507	2R	8499953	8502543	2.368491172791	8501615	2.058476560256	FBgn0005624	4719	FBgn0005624	4719
508	3R	12509784	12512241	2.368294715881	12511012	2.215882301331	FBgn0051498	20385	FBgn0015019	37683
509	3L	22109411	22111535	2.366435050964	22110476	2.031349967508	FBgn0037152	11208	FBgn0037156	90038
510	3L	8162305	8164699	2.365810871124	8163556	2.131078159108	FBgn0035851	1663	FBgn0035851	1663
511	2L	17734814	17737561	2.365005493164	17736561	2.106929567125	FBgn0015609	1111	FBgn0032646	239523
512	X	17009388	17014254	2.363981723785	17011850	2.094557425555	FBgn0000163	16974	FBgn0000163	16974
513	3L	13886959	13891614	2.363967180252	13888217	2.165246725082	FBgn0026376	2290	FBgn0036386	6039
514	2L	1956706	1959593	2.361793518066	1958375	2.242113506093	FBgn0031375	3856	FBgn0031391	188912
515	2R	1700508	1705660	2.361258983612	1704063	2.244717513814	FBgn0033068	668	FBgn0033068	668
516	3R	21297121	21299507	2.360115289688	21297979	2.241315058299	FBgn0004509	799	FBgn0039337	4746
517	3R	12651180	12653448	2.358169078827	12652107	2.305094859179	FBgn0000014	3662	FBgn0020546	23619
518	X	20543803	20548906	2.357928276062	20545378	2.134793702294	FBgn0031129	1258	FBgn0003300	40261
519	3R	11067713	11070890	2.356610774994	11069623	2.135951042175	FBgn0001219	1256	FBgn0001219	1256
520	2R	15083799	15086176	2.35410451889	15085062	2.06771255942	FBgn0053535	5255	FBgn0034463	87584
521	X	13066655	13069077	2.354021072388	13068077	1.874153286219	FBgn0052639	2383	FBgn0052639	2383
522	3R	2586097	2590052	2.35321855545	2588158	2.191563241622	FBgn0000071	157	FBgn0000071	157
523	3R	19018142	19022473	2.350567102432	19019376	2.297809392214	FBgn0011596	10380	FBgn0039066	57890
524	3L	8626253	8629036	2.347791671753	8627594	2.174487450544	FBgn0035922	4123	FBgn0001168	22112
525	2L	7008646	7012069	2.347755432129	7010590	2.102585652295	FBgn0031880	2906	FBgn0051908	16705
526	3L	12582462	12584486	2.34582901001	12583340	2.144961516062	FBgn0015919	733	FBgn0004926	82656
527	3R	2635133	2639493	2.345254898071	2636411	2.029107868671	FBgn0046833	1115	FBgn0046833	1115
528	3L	4000022	4002118	2.342131614685	4001104	2.234745800495	FBgn0004895	1522	FBgn0000449	44732
529	2R	13018640	13020881	2.342011928558	13019740	2.102688103914	FBgn0034228	1980	FBgn0034237	31336
530	3R	2687845	2692259	2.341584205627	2689749	2.246322886149	FBgn0001077	297	FBgn0001077	297
531	2L	15007640	15010646	2.339561462402	15009664	2.139006169637	FBgn0028924	3419	FBgn0028925	4138
532	2R	7070884	7072962	2.338685512543	7072101	2.247149199247	FBgn0000577	27984	FBgn0000577	27984
533	3R	12376758	12378914	2.337055206299	12377762	2.236840635538	FBgn0038442	2003	FBgn0027053	81939
534	X	11748032	11749721	2.329064130783	11748900	1.885451614857	FBgn0030355	2270	FBgn0030350	27683
535	2L	8080826	8085065	2.328834533691	8081903	1.943251832326	FBgn0020240	1066	FBgn0010287	9006
536	2R	13274113	13276602	2.328233242035	13275297	2.030162867378	FBgn0027572	499	FBgn0003545	12323
537	3R	7366615	7370797	2.327554225922	7367549	2.139892690322	FBgn0053512	2580	FBgn0037920	78264
538	3R	16367787	16370339	2.327277183533	16369337	2.22174936533	FBgn0053192	8610	FBgn0043457	14315
539	3R	487574	489780	2.325202941895	488900	2.045569419861	FBgn0051531	3595	FBgn0037262	21204
540	X	20461470	20464928	2.32307434082	20462918	2.24817870458	FBgn0031126	5542	FBgn0003300	42199
541	2R	20493045	20495212	2.322633743286	20494162	2.111064518199	FBgn0035091	607	FBgn0002607	17015
542	2R	7061820	7063866	2.321681976318	7062856	2.20087890625	FBgn0000577	18739	FBgn0000577	18739
543	2L	3769582	3772546	2.319198608398	3771377	2.035711625043	FBgn0004893	329	FBgn0003430	54303
544	3L	16013721	16019108	2.317093849182	16017885	2.0361198257	FBgn0005536	658	FBgn0003691	1971
545	2R	14316419	14318680	2.316711425781	14317660	2.084539532661	FBgn0010651	930	FBgn0010651	930
546	3L	18271424	18273486	2.315874099731	18272274	1.850207209587	FBgn0015946	2601	FBgn0011706	91388
547	X	17652941	17655089	2.315709114075	17653893	1.948330093833	FBgn0030868	341	FBgn0030870	10884
548	2L	3455984	3458015	2.314851284027	3457037	2.021797001362	FBgn0031536	21	FBgn0031538	4938
549	2R	3592799	3596151	2.31424331665	3595077	2.139995911542	FBgn0028563	286	FBgn0021814	3229
550	3L	12696752	12700946	2.31231546402	12697527	1.767897746142	FBgn0016940	11028	FBgn0036306	31177
551	2R	6359065	6361369	2.30993938446	6360070	2.157327371485	FBgn0027525	5437	FBgn0027525	5437
552	3L	8798572	8804563	2.30936384201	8800224	1.975024055032	FBgn0011577	1229	FBgn0020633	65333
553	3R	6451230	6454088	2.308657646179	6452550	2.169076323509	FBgn0001235	11836	FBgn0001235	11836
554	X	3620743	3627187	2.307269573212	3622628	2.31637727513	FBgn0026698	3016	FBgn0000542	58705
555	3L	301765	305926	2.307258605957	303069	2.202809502097	FBgn0004373	343	FBgn0004373	343
556	2R	10329005	10333027	2.302421569824	10330118	2.195037603378	FBgn0033969	4732	FBgn0050478	44275
557	3L	21077549	21081651	2.302290916443	21080037	2.13775362688	FBgn0037051	10155	FBgn0037051	10155
558	2L	9420220	9422631	2.301741600037	9421493	1.926715946198	FBgn0032116	4900	FBgn0002973	16020
559	X	19131455	19133737	2.301523208618	19132716	2.194861412048	FBgn0065084	3094	FBgn0031008	29895
560	3R	177451	180725	2.300359249115	179782	1.734848078559	FBgn0037238	5728	FBgn0001204	7410
561	3R	12394161	12397430	2.299808502197	12396276	2.206468343735	FBgn0038445	962	FBgn0038453	73051
562	2L	5391173	5393220	2.299644947052	5392229	2.027821032206	FBgn0016660	12113	FBgn0031700	63359
563	3L	7882388	7887411	2.298297405243	7884285	2.121502220631	FBgn0003041	1613	FBgn0003041	1613
564	3R	12904466	12911251	2.297417163849	12908337	2.200532015632	FBgn0038476	2386	FBgn0038476	2386
565	3R	27760852	27764861	2.297395706177	27763480	2.02338168025	FBgn0039886	40372	FBgn0002780	114314
566	2R	11304369	11306687	2.297374725342	11305521	1.958955147687	FBgn0050321	2666	FBgn0050089	63260
567	3R	15	2932	2.296949386597	94	2.197599220276	FBgn0037213	286	FBgn0037213	286
568	3L	20553703	20558532	2.296184539795	20557266	2.116163045168	FBgn0001323	2889	FBgn0001320	71938
569	2L	5976401	5984341	2.294800758362	5983557	2.111872785232	FBgn0001942	1798	FBgn0001942	1798
570	2L	18776419	18780235	2.293837547302	18779017	2.059009439805	FBgn0045852	784	FBgn0032717	56579
571	3L	1729093	1731260	2.292400360107	1730059	2.107366144657	FBgn0035267	383	FBgn0027903	29106
572	3R	13904018	13908473	2.291378498077	13906669	2.284210860729	FBgn0038566	174	FBgn0038566	174
573	2L	1428722	1431388	2.291369915009	1429786	2.084237435285	FBgn0003926	2925	FBgn0002543	9337
574	X	3713582	3715524	2.290874481201	3714643	2.080822720247	FBgn0015565	1080	FBgn0019661	6719
575	X	8281339	8284188	2.290419578552	8283268	1.946246399599	FBgn0030038	952	FBgn0030038	952
576	2L	14460848	14462749	2.289433956146	14461924	1.785025179386	FBgn0028844	11108	FBgn0005771	28938
577	2R	15451568	15453514	2.289266586304	15452656	1.714267909527	FBgn0050447	9523	FBgn0004364	173718
578	2L	12433185	12436973	2.287927627563	12435627	2.098360201892	FBgn0040286	962	FBgn0040286	962
579	2R	10313091	10316615	2.286450862885	10315207	2.147781876957	FBgn0001319	1390	FBgn0050478	29364
580	3R	20671024	20673100	2.286203384399	20672156	2.13448113203	FBgn0013953	580	FBgn0013953	580
581	2L	4028245	4033178	2.285804748535	4031745	1.88005399704	FBgn0000547	366	FBgn0000547	366
582	3L	22520352	22523095	2.283899307251	22521978	2.067215263844	FBgn0037171	4484	FBgn0004449	180250
583	3L	2449615	2452987	2.279629468918	2450996	2.123898357153	FBgn0035347	561	FBgn0035347	561
584	2R	7043204	7046478	2.279231071472	7045459	1.940836906433	FBgn0000577	1342	FBgn0000577	1342
585	3R	26680174	26684212	2.277359008789	26681516	2.002890944481	FBgn0003720	3479	FBgn0003720	3479
586	3R	25443220	25445680	2.277215003967	25444052	1.872604846954	FBgn0039674	704	FBgn0039678	53330
587	2R	16755729	16759933	2.277156829834	16758246	2.162991670462	FBgn0034606	289	FBgn0034606	289
588	3L	12666053	12668397	2.273550033569	12667302	2.048032620374	FBgn0014343	393	FBgn0036306	61402
589	3L	21456390	21458220	2.272872447968	21457284	1.987289577723	FBgn0037094	265	FBgn0037094	265
590	3R	7598741	7607068	2.272737503052	7601199	1.991939516628	FBgn0011471	3627	FBgn0011471	3627
591	3R	12554484	12557874	2.270823001862	12555308	1.771211652195	FBgn0003944	5040	FBgn0063261	21803
592	2R	16563396	16565888	2.268941879272	16564581	2.058043227476	FBgn0003391	160	FBgn0003391	160
593	3L	206624	209548	2.267455101013	208177	2.10600864186	FBgn0053229	514	FBgn0053229	514
594	X	18142220	18147670	2.26495552063	18144918	2.085151111378	FBgn0004956	3156	FBgn0004956	3156
595	3L	12096531	12099744	2.264321327209	12098328	2.040597788493	FBgn0022959	724	FBgn0036248	6138
596	2R	10642678	10648474	2.260673522949	10643261	2.127951532602	FBgn0015371	13141	FBgn0033989	136175
597	3R	12785201	12787228	2.258849143982	12786317	1.984928131104	FBgn0000015	11641	FBgn0038471	80089
598	X	12492158	12496534	2.258218765259	12494214	2.093388557434	FBgn0053963	815	FBgn0053963	815
599	3L	15735033	15736925	2.257671833038	15735995	2.089509159327	FBgn0036531	37682	FBgn0010105	42313
600	3R	8836185	8843138	2.255646705627	8837905	2.314983546734	FBgn0020496	517	FBgn0038109	2288
601	4	826861	829452	2.255311965942	828446	1.920434194453	FBgn0039939	8763	FBgn0039930	221163
602	2R	8102134	8110035	2.252279758453	8104707	2.149787336588	FBgn0050055	503	FBgn0050055	503
603	X	20556610	20558899	2.251711845398	20557727	2.015814051909	FBgn0031130	1102	FBgn0003300	52610
604	3L	9340461	9344020	2.250814914703	9342834	2.054494549246	FBgn0035981	1561	FBgn0035981	1561
605	3R	10473903	10479421	2.250086784363	10478339	1.938631226035	FBgn0026578	3084	FBgn0026578	3084
606	3R	17479147	17481272	2.248371601105	17480117	2.126642507665	FBgn0011766	6010	FBgn0004493	17355
607	3L	11188034	11190990	2.248149871826	11189955	2.202901331584	FBgn0036149	1508	FBgn0041094	36301
608	2L	18328827	18330721	2.247068405151	18329840	2.006340122223	FBgn0000636	13810	FBgn0004413	109326
609	2L	12662039	12663988	2.245689868927	12662983	1.989507619072	FBgn0004394	5154	FBgn0032445	30040
610	3R	16981266	16983736	2.244272708893	16982642	2.075175493956	FBgn0038865	4173	FBgn0010770	40684
611	X	16165126	16170144	2.244143486023	16167414	2.115303123699	FBgn0011764	135	FBgn0011764	135
612	3R	21329377	21331324	2.243456840515	21330449	2.133407086134	FBgn0039342	486	FBgn0039338	21900
613	3R	24151100	24153952	2.241108894348	24152824	1.982726693153	FBgn0040108	1181	FBgn0040108	1181
614	3L	13050413	13053935	2.240934848785	13051461	2.09831608043	FBgn0036345	9775	FBgn0036342	30490
615	2R	6752669	6754646	2.240508079529	6753618	1.998021125793	FBgn0033590	1028	FBgn0033590	1028
616	2R	14190515	14194282	2.240379333496	14193314	1.909528642893	FBgn0023214	4919	FBgn0023214	4919
617	2L	6610332	6612714	2.238152503967	6611727	2.021488577127	FBgn0031836	704	FBgn0031836	704
618	X	16069431	16071136	2.235443115234	16070292	1.917574822903	FBgn0003933	17762	FBgn0003933	17762
619	3R	17443570	17446147	2.232387065887	17444339	1.797629103941	FBgn0046832	3907	FBgn0046832	3907
620	2L	12465836	12467740	2.232307910919	12466819	1.966477085562	FBgn0032437	13137	FBgn0040286	32154
621	3L	13022579	13026365	2.231131315231	13023963	1.901823759079	FBgn0036342	2992	FBgn0036342	2992
622	3R	18491942	18494712	2.230083465576	18492848	1.923355966806	FBgn0038999	2377	FBgn0039000	7043
623	3R	10541053	10543940	2.229371070862	10543018	1.887499584871	FBgn0053967	6960	FBgn0051314	19961
624	2R	7166106	7168901	2.229271411896	7167130	2.052875238306	FBgn0050254	1216	FBgn0033638	18653
625	2R	7687649	7691378	2.229248523712	7689081	2.077946126461	FBgn0014184	1088	FBgn0014184	1088
626	2L	16277346	16284702	2.228891849518	16277458	2.149049325423	FBgn0001994	6199	FBgn0001994	6199
627	X	4054753	4059353	2.227910995483	4056528	2.063928902149	FBgn0000635	5201	FBgn0026080	93849
628	3R	19026056	19027938	2.2266497612	19026911	2.044814229012	FBgn0011596	2845	FBgn0039066	50355
629	2L	12897967	12901590	2.224864006042	12900626	1.891032282511	FBgn0040508	11904	FBgn0028965	120681
630	2R	16981450	16986084	2.223686218262	16982678	2.145565101079	FBgn0010415	6072	FBgn0010415	6072
631	X	17934259	17936259	2.223039150238	17935211	1.819932281971	FBgn0030894	60	FBgn0030891	15516
632	3R	23755568	23758403	2.222610473633	23756834	1.875388813019	FBgn0051053	2956	FBgn0027579	5919
633	3R	4099866	4104807	2.220948219299	4103481	2.111758793102	FBgn0010433	33	FBgn0037561	7877
634	3R	13490753	13493250	2.220733642578	13492070	2.102642122904	FBgn0051576	1839	FBgn0051575	7895
635	3L	9012076	9018657	2.220674514771	9013261	2.074314229629	FBgn0028789	2063	FBgn0028789	2063
636	2R	15840869	15844770	2.220083236694	15842899	1.823209790622	FBgn0034504	769	FBgn0034504	769
637	3L	7961667	7963490	2.21891784668	7962319	1.994402380551	FBgn0011817	9323	FBgn0011817	9323
638	2L	21020395	21024475	2.218062400818	21022168	1.978385111865	FBgn0010395	18257	FBgn0023388	107777
639	2L	6046964	6051712	2.21656703949	6048650	1.95344285965	FBgn0031768	651	FBgn0031768	651
640	2L	6917801	6923197	2.216372489929	6921623	2.153708457947	FBgn0004838	913	FBgn0004838	913
641	3L	2368257	2370452	2.216288566589	2369369	1.933138735154	FBgn0052299	4397	FBgn0052299	4397
642	X	19470272	19473472	2.212225914001	19472103	1.896157376906	FBgn0026680	186	FBgn0026680	186
643	X	4896949	4899079	2.212209701538	4898171	2.124857139587	FBgn0003028	4637	FBgn0004368	113802
644	2L	2180751	2183962	2.21191072464	2181680	2.015762519836	FBgn0000097	2931	FBgn0000097	2931
645	X	4268486	4272893	2.210529327393	4270300	2.155154913664	FBgn0000179	12207	FBgn0029714	126904
646	2R	15682709	15684725	2.209610462189	15683752	2.106715763316	FBgn0034481	22742	FBgn0004364	57378
647	X	4814279	4816998	2.209289550781	4815948	1.996754010518	FBgn0061196	9711	FBgn0004368	31579
648	X	17004078	17006956	2.208694934845	17005959	2.085270510779	FBgn0000163	11083	FBgn0000163	11083
649	3L	20940146	20946359	2.20442533493	20942802	2.002654403448	FBgn0037042	17245	FBgn0003415	18463
650	X	10650737	10655582	2.203782558441	10653411	1.906599223614	FBgn0030235	14589	FBgn0030235	14589
651	2L	15037329	15039377	2.203345298767	15038440	1.782063192791	FBgn0004837	3015	FBgn0010422	18242
652	X	8252187	8259535	2.203236579895	8257939	1.760530799627	FBgn0052711	2608	FBgn0052711	2608
653	X	11650287	11655272	2.201020717621	11652110	1.825247466564	FBgn0030336	1642	FBgn0030350	69107
654	3L	16372417	16378866	2.20038318634	16375946	2.19147233402	FBgn0014163	1152	FBgn0014163	1152
655	2L	4819545	4824863	2.1996717453	4823945	1.984288832721	FBgn0031632	2169	FBgn0031632	2169
656	2L	19569960	19574557	2.197738170624	19572325	2.146607988021	FBgn0005672	928	FBgn0005672	928
657	3R	24683048	24687997	2.196935176849	24687102	2.009571373463	FBgn0028373	2187	FBgn0028373	2187
658	2R	10476598	10480270	2.196349143982	10479009	1.982263177633	FBgn0033987	832	FBgn0033987	832
659	3R	25532473	25535578	2.196051597595	25534395	2.020705640316	FBgn0039684	5866	FBgn0039687	16247
660	2R	10613781	10615985	2.194614887238	10614883	2.03399926424	FBgn0015371	15237	FBgn0033989	107797
661	3R	12543212	12546902	2.194496631622	12545862	1.979215979576	FBgn0003944	14486	FBgn0063261	31249
662	2L	12631882	12633924	2.193885803223	12632906	2.029336452484	FBgn0002970	14558	FBgn0002970	14558
663	2R	18235345	18237582	2.192004680634	18236568	1.914931029081	FBgn0028371	7855	FBgn0020257	40013
664	3R	8888925	8891937	2.191596031189	8889880	1.848226833344	FBgn0004666	6399	FBgn0003308	31621
665	3R	12065974	12069511	2.190319061279	12068428	2.042457252741	FBgn0040071	17057	FBgn0011253	29748
666	3R	6438845	6445192	2.188232898712	6440271	1.958850950003	FBgn0001235	24115	FBgn0001235	24115
667	2L	19317808	19320845	2.186048984528	19319833	2.07963884578	FBgn0032769	23598	FBgn0024245	39320
668	2R	11044402	11047616	2.185946464539	11045337	1.976885288954	FBgn0019968	1764	FBgn0019968	1764
669	3L	6469008	6471385	2.183469295502	6470030	2.131874084473	FBgn0020251	353	FBgn0020251	353
670	3R	12574838	12576905	2.183274269104	12575852	2.096217691898	FBgn0063261	1259	FBgn0063261	1259
671	3R	5994349	5996865	2.182911872864	5996167	1.868502412524	FBgn0040238	40	FBgn0037797	52313
672	3R	26211862	26215980	2.181812047958	26213974	2.119737961713	FBgn0015222	123	FBgn0039764	35580
673	2L	21326087	21327987	2.179801464081	21327030	2.111613899469	FBgn0023091	326	FBgn0021856	78278
674	2R	7129904	7133131	2.17977809906	7131921	1.966840463526	FBgn0033636	183	FBgn0033636	183
675	2L	8871415	8873552	2.179004669189	8872585	1.816727722392	FBgn0032072	5818	FBgn0029123	46960
676	X	5262851	5268410	2.178220748901	5265323	1.800202710288	FBgn0029764	777	FBgn0029764	777
677	3R	18966836	18968863	2.178049087524	18967753	2.076355457306	FBgn0004644	128	FBgn0051457	14047
678	X	13870958	13873189	2.177369117737	13872122	1.914072002683	FBgn0053247	9280	FBgn0002873	209658
679	2L	1404037	1406419	2.17679977417	1405512	1.908177248637	FBgn0002543	14937	FBgn0002543	14937
680	2L	17377828	17381762	2.176095962524	17378826	1.813766058754	FBgn0032633	1250	FBgn0032633	1250
681	2R	9339228	9341445	2.175151348114	9340369	1.777693003416	FBgn0000662	92	FBgn0000662	92
682	2R	8710058	8714361	2.174920558929	8712285	2.143021672964	FBgn0053182	1898	FBgn0028991	6304
683	3R	4289745	4296327	2.174612045288	4293610	1.929382127874	FBgn0051369	24063	FBgn0040529	126847
684	2L	13866777	13870896	2.173927307129	13869603	1.98799943924	FBgn0028532	20191	FBgn0051842	34565
685	3L	21812689	21815364	2.173289060593	21814334	1.819284111261	FBgn0014362	864	FBgn0046301	48288
686	3R	12275274	12280080	2.170989990234	12279133	1.861149191856	FBgn0044826	417	FBgn0044826	417
687	2R	13267471	13269239	2.170150756836	13268425	1.826504510992	FBgn0034276	2856	FBgn0003545	5451
688	X	1754485	1757628	2.170024871826	1755720	2.103083358091	FBgn0000117	1076	FBgn0000117	1076
689	2L	4033619	4035715	2.167993545532	4034727	1.997324943542	FBgn0000547	3348	FBgn0000547	3348
690	3R	24372121	24374522	2.167909622192	24373163	2.069731533527	FBgn0039588	2639	FBgn0000659	37642
691	2R	5939772	5943096	2.165281295776	5941958	1.877331924438	FBgn0033522	433	FBgn0033522	433
692	X	5869175	5870716	2.164818286896	5869611	2.025208039717	FBgn0029003	11197	FBgn0029840	65331
693	X	18762634	18766043	2.164294719696	18764994	2.203579313615	FBgn0052541	698	FBgn0030974	37424
694	X	321606	324077	2.162867069244	323123	2.02257083444	FBgn0010019	3032	FBgn0002561	56578
695	X	7150829	7154494	2.161982536316	7153135	1.844267031726	FBgn0024250	42	FBgn0024250	42
696	3R	12238612	12240475	2.161524772644	12239600	1.879043102264	FBgn0003513	10195	FBgn0044826	39950
697	2L	7047917	7050951	2.161360263824	7048956	2.0346532166	FBgn0051630	6489	FBgn0051630	6489
698	2R	16789274	16791617	2.159468650818	16790416	1.992342780618	FBgn0034611	534	FBgn0034611	534
699	3R	12293576	12296910	2.158219337463	12295963	1.726725871746	FBgn0027053	140	FBgn0027053	140
700	2R	15384622	15386638	2.156739234924	15385542	1.974595427513	FBgn0043532	2563	FBgn0011849	143148
701	2R	15144799	15146750	2.156355857849	15145774	1.726111299851	FBgn0003435	591	FBgn0034463	26872
702	2R	11400549	11402746	2.154954433441	11401593	1.985096991062	FBgn0003425	4124	FBgn0003425	4124
703	2L	18942847	18945204	2.15357875824	18943735	1.604124686297	FBgn0032724	1091	FBgn0032728	21226
704	X	11337538	11341677	2.150897979736	11340222	1.925559885362	FBgn0052666	1834	FBgn0052666	1834
705	X	491939	494907	2.150647163391	493740	1.999716579914	FBgn0003575	1032	FBgn0002579	7457
706	2R	18555099	18558414	2.150166511536	18557357	1.84080805498	FBgn0003900	3649	FBgn0003900	3649
707	X	15980863	15983856	2.1496052742	15983107	1.746488034725	FBgn0042650	25976	FBgn0000459	67564
708	2R	13193601	13196216	2.148408889771	13195178	1.921379986931	FBgn0016059	3180	FBgn0016059	3180
709	2R	1638484	1642379	2.148334503174	1639460	1.837630033493	FBgn0033063	5318	FBgn0033062	46452
710	3L	679902	683980	2.146455764771	681146	1.751284487107	FBgn0035157	1529	FBgn0035156	4699
711	X	1088690	1094070	2.143581390381	1089872	1.949239611626	FBgn0026875	3582	FBgn0026875	3582
712	2R	13383008	13387598	2.14271402359	13384292	1.963774949312	FBgn0034282	2581	FBgn0034282	2581
713	3L	17614325	17616495	2.142669677734	17615350	1.997094750404	FBgn0052179	4185	FBgn0052179	4185
714	2R	12297940	12301432	2.142336845398	12300038	1.95717643289	FBgn0034158	1484	FBgn0025832	70163
715	3R	1151279	1155277	2.141845703125	1153937	1.969224424923	FBgn0013576	7689	FBgn0037310	28070
716	3R	1494673	1499665	2.139328479767	1498131	1.940592706203	FBgn0037363	2696	FBgn0037363	2696
717	2R	8472571	8476799	2.138520717621	8474084	1.916666283327	FBgn0033787	4621	FBgn0004512	11833
718	X	15667848	15670118	2.138256072998	15668762	1.874099582434	FBgn0000319	649	FBgn0014391	14415
719	2L	599709	603253	2.137805461884	601791	1.803893744946	FBgn0031270	1022	FBgn0031267	27559
720	2R	13336653	13339813	2.1375207901	13338932	2.031570784251	FBgn0050111	9724	FBgn0050111	9724
721	2R	7407318	7409990	2.136987686157	7408761	2.050479143858	FBgn0015543	269	FBgn0015543	269
722	X	17411874	17414651	2.136194705963	17412987	1.919700678657	FBgn0028343	179	FBgn0030851	50426
723	2L	2884543	2890267	2.135000228882	2889224	1.838238155141	FBgn0041111	3272	FBgn0004584	83452
724	2L	18364604	18367427	2.133760929108	18365379	1.955535501242	FBgn0011559	10424	FBgn0004413	73787
725	3R	20120186	20126472	2.130391597748	20123424	2.04122579799	FBgn0000368	2286	FBgn0000368	2286
726	3L	13320387	13322317	2.129633426666	13321451	1.842144846916	FBgn0036348	1722	FBgn0036349	31081
727	3R	283265	285301	2.129544258118	284278	1.720111429691	FBgn0051522	5242	FBgn0037250	24547
728	3R	11473950	11476293	2.128490447998	11474786	1.694308408101	FBgn0038351	16181	FBgn0053207	17122
729	3R	15139960	15142246	2.128430366516	15140942	1.877958129434	FBgn0000463	10993	FBgn0000463	10993
730	X	4034711	4036526	2.127729892731	4035623	2.029691292689	FBgn0000635	15704	FBgn0026080	72944
731	3R	9636612	9639323	2.125946998596	9637660	2.012418061495	FBgn0053327	1181	FBgn0053327	1181
732	2L	5276146	5279771	2.119349479675	5277381	1.993072867393	FBgn0000228	1177	FBgn0000228	1177
733	2L	22138209	22141250	2.119045257568	22139554	2.049882159514	FBgn0032978	9339	FBgn0032979	17200
734	3R	17291018	17292962	2.118344306946	17292027	1.885334996616	FBgn0038889	16020	FBgn0013984	114224
735	3L	14619984	14621903	2.117566585541	14620873	1.812092940013	FBgn0011927	18399	FBgn0028418	94850
736	2L	8831676	8833599	2.117008686066	8832706	1.900054507785	FBgn0029123	7081	FBgn0029123	7081
737	3R	25874254	25876241	2.116763830185	25875136	1.892251938581	FBgn0039742	117	FBgn0039742	117
738	3L	854553	857061	2.116046905518	855712	1.989542722702	FBgn0052479	277	FBgn0035164	34666
739	2R	20171139	20174631	2.116025924683	20173547	1.980019345003	FBgn0035046	1522	FBgn0035046	1522
740	X	255742	257489	2.115872859955	256550	1.83296512155	FBgn0004170	3668	FBgn0004170	3668
741	2L	5409144	5414228	2.115401744843	5410444	2.051893037908	FBgn0016660	6102	FBgn0005511	51197
742	2L	9600456	9603265	2.114392280579	9601381	1.963232264799	FBgn0032132	489	FBgn0015393	98453
743	2L	8809034	8812623	2.114020824432	8811664	2.096375435591	FBgn0029123	13961	FBgn0029123	13961
744	3R	22974999	22978516	2.114015579224	22976181	1.912079538618	FBgn0029155	1182	FBgn0039488	33783
745	3R	25380794	25383660	2.113320350647	25381946	1.93087050494	FBgn0000492	163	FBgn0040623	65130
746	2R	1444164	1447093	2.113189697266	1445916	1.808725357056	FBgn0033046	13671	FBgn0033059	137849
747	X	472969	478446	2.112783908844	474127	1.842673838139	FBgn0025633	2889	FBgn0026879	7895
748	2R	19033468	19035692	2.112775802612	19034693	1.817693766426	FBgn0034873	3235	FBgn0034873	3235
749	2L	2012906	2015098	2.111242294312	2014194	1.759590566158	FBgn0051669	944	FBgn0031391	133093
750	2L	8844079	8848032	2.110129356384	8846995	2.00332366719	FBgn0052986	15812	FBgn0029123	21370
751	2L	65850	67957	2.107900619507	66724	1.944969385862	FBgn0067779	320	FBgn0002931	20658
752	X	2291860	2300828	2.107857704163	2297243	1.860574021059	FBgn0003714	2889	FBgn0004050	6682
753	X	19484683	19487098	2.107578754425	19486062	1.755414426327	FBgn0031052	182	FBgn0031047	13245
754	3R	11618147	11621159	2.107448577881	11620224	1.959349028269	FBgn0038364	706	FBgn0038364	706
755	3R	17423371	17425856	2.107219696045	17424753	1.738879235586	FBgn0013984	18502	FBgn0013984	18502
756	3R	9508355	9511479	2.107194900513	9509671	1.905993640423	FBgn0024555	9	FBgn0024555	9
757	3L	19839132	19844944	2.10640001297	19843628	2.026546141681	FBgn0014037	402	FBgn0014037	402
758	3R	21848466	21854093	2.104877471924	21849210	1.900418408712	FBgn0002629	1005	FBgn0002629	1005
759	2R	3101308	3103370	2.104201316833	3102214	1.948083609343	FBgn0004243	282	FBgn0004243	282
760	3R	2629358	2631345	2.102895259857	2630433	1.938748556025	FBgn0082182	4823	FBgn0082182	4823
761	3R	19871653	19874846	2.102666378021	19872665	1.739134844612	FBgn0043455	847	FBgn0043455	847
762	3R	2616669	2618393	2.102354049683	2617424	1.695130007608	FBgn0000439	134	FBgn0082182	17832
763	X	16607490	16609906	2.102018356323	16608304	1.614155650139	FBgn0001250	9067	FBgn0030786	9587
764	2R	6912411	6917691	2.101049423218	6914595	2.121080061969	FBgn0050506	1153	FBgn0082585	1258
765	X	13614622	13617150	2.100387573242	13615980	2.119663506746	FBgn0030521	138	FBgn0030521	138
766	3L	4091291	4093874	2.09940290451	4092364	2.003175565175	FBgn0028484	627	FBgn0028484	627
767	2R	17152667	17155407	2.099284648895	17153918	2.009699881077	FBgn0034644	158	FBgn0050284	5663
768	2R	7531796	7535196	2.096143007278	7533789	1.742129802704	FBgn0004839	1942	FBgn0011704	32439
769	2R	18013010	18016426	2.09509563446	18015207	1.829170926412	FBgn0034735	15411	FBgn0022986	92083
770	X	542701	545325	2.094992637634	544056	2.146060883999	FBgn0021764	395	FBgn0025637	31163
771	2R	3737792	3739572	2.094377040863	3738651	1.877257198095	FBgn0010109	5489	FBgn0010109	5489
772	2R	8754878	8757313	2.094115257263	8756271	1.824046581984	FBgn0033817	636	FBgn0043010	17905
773	3R	20874561	20877222	2.089979171753	20875616	1.720477048089	FBgn0039266	102	FBgn0039266	102
774	X	19728090	19729747	2.088891983032	19728890	1.598683897654	FBgn0000076	4893	FBgn0031079	42902
775	3L	4085461	4087784	2.088407516479	4086743	1.914997816086	FBgn0035498	356	FBgn0028484	4994
776	X	20232949	20235584	2.087965011597	20234234	1.846110736623	FBgn0031114	422	FBgn0031114	422
777	2L	6323038	6325440	2.087940216064	6323920	2.038930237293	FBgn0021873	1348	FBgn0043854	48495
778	X	19312251	19315076	2.087870597839	19313774	1.750615737017	FBgn0044030	39	FBgn0044030	39
779	3L	19562999	19564982	2.086453437805	19563813	1.864984624526	FBgn0005386	194	FBgn0005386	194
780	X	8934310	8936434	2.086191177368	8934660	1.904488444328	FBgn0030086	111	FBgn0030086	111
781	2R	11249087	11256013	2.08521938324	11254822	1.885034441948	FBgn0050089	12561	FBgn0050089	12561
782	3L	14545977	14547718	2.081293106079	14546977	1.6619759202	FBgn0040811	13588	FBgn0028418	20954
783	3R	23266486	23269262	2.079455375671	23268315	1.792882978916	FBgn0039518	21596	FBgn0039509	154098
784	3R	20058768	20061314	2.078552246094	20059984	1.785557522493	FBgn0043884	2538	FBgn0039172	4233
785	3R	27017946	27020215	2.078319549561	27018865	1.810871292563	FBgn0004389	81	FBgn0004389	81
786	3R	25131475	25135545	2.078203201294	25133208	1.988705803366	FBgn0039659	10257	FBgn0003525	51706
787	X	13827894	13831758	2.077783584595	13828947	1.847558116913	FBgn0000173	1344	FBgn0027537	172207
788	X	6879183	6881292	2.077703475952	6880108	1.72620588541	FBgn0029930	1293	FBgn0029931	5736
789	2L	8541718	8546235	2.074295043945	8543729	1.873167097569	FBgn0011259	396	FBgn0029004	15111
790	3R	19606492	19610156	2.072639465332	19608548	2.037299484015	FBgn0015513	1040	FBgn0015513	1040
791	3L	8431687	8433914	2.072340011597	8432863	1.776647597551	FBgn0010825	8600	FBgn0010825	8600
792	2L	5876620	5878843	2.071098327637	5877706	1.834596746108	FBgn0031745	1775	FBgn0031740	75451
793	3R	11242830	11247019	2.070117473602	11243941	1.943064391613	FBgn0067339	436	FBgn0067339	436
794	3L	15472048	15475804	2.068870544434	15474423	1.835732403923	FBgn0004052	103	FBgn0004052	103
795	2L	13884448	13889668	2.06876707077	13885464	1.915208143346	FBgn0019890	19195	FBgn0019890	19195
796	2L	1969880	1974786	2.067192077637	1973118	1.961814284325	FBgn0031376	1027	FBgn0031391	174169
797	2R	6804474	6806427	2.066935062408	6805309	1.731715619564	FBgn0033609	346	FBgn0040763	4995
798	3L	21531409	21533528	2.066694259644	21532386	1.97485269819	FBgn0023417	313	FBgn0028663	58683
799	3R	16921517	16924228	2.065791606903	16922497	1.963886231184	FBgn0038853	1030	FBgn0010770	19461
800	X	8262691	8269249	2.06489944458	8266833	1.835140705109	FBgn0026758	3667	FBgn0052711	11502
801	X	4528935	4534308	2.064603805542	4529830	1.722643226385	FBgn0022768	2278	FBgn0022768	2278
802	X	2269497	2272268	2.062591552734	2270966	1.933638039757	FBgn0040385	3911	FBgn0001150	14153
803	3R	2718248	2720121	2.060824394226	2719186	1.862007260323	FBgn0001077	29140	FBgn0001077	29140
804	2R	7052380	7054466	2.060714244843	7053538	1.814583329593	FBgn0000577	9421	FBgn0000577	9421
805	3R	801415	803925	2.058263778687	802807	1.826593370999	FBgn0037291	7147	FBgn0004183	28921
806	3L	6737896	6739669	2.056945800781	6738780	1.895720734316	FBgn0052392	1587	FBgn0035714	11920
807	3R	26098261	26103161	2.056740283966	26099812	1.90341091156	FBgn0010113	3844	FBgn0039757	65070
808	3R	19168879	19173975	2.05556678772	19171405	1.684850484133	FBgn0003118	479	FBgn0002622	13120
809	3R	2737475	2741076	2.05482006073	2740076	1.733796342214	FBgn0051488	43380	FBgn0001077	50030
810	3L	4521298	4524727	2.054749488831	4523869	1.93628209432	FBgn0035558	893	FBgn0015805	83695
811	3R	1545434	1547189	2.05438375473	1546814	2.019524680244	FBgn0004878	3792	FBgn0037372	33681
812	2R	8737496	8742757	2.053536891937	8739647	1.821307659149	FBgn0043010	1281	FBgn0043010	1281
813	3R	4665447	4668963	2.053408145905	4667035	1.79827234149	FBgn0037638	16903	FBgn0011966	20567
814	2R	13406899	13409188	2.053380966187	13407894	1.913039403803	FBgn0034283	1311	FBgn0034282	21021
815	2L	7826536	7829598	2.052043914795	7828298	1.626041664797	FBgn0004177	555	FBgn0020618	1046
816	2R	6697458	6701379	2.051003456116	6698863	1.822093218565	FBgn0003396	9136	FBgn0033581	32900
817	2R	8534397	8536353	2.049716472626	8535332	1.719933850425	FBgn0008654	22302	FBgn0005624	38436
818	3L	13200967	13203362	2.049258232117	13202442	1.818486511707	FBgn0023095	194	FBgn0010452	114222
819	3L	8648642	8652303	2.047372817993	8649520	1.815033149719	FBgn0001168	186	FBgn0001168	186
820	X	19683497	19686872	2.046985626221	19685113	1.520284925188	FBgn0031079	875	FBgn0031079	875
821	X	377348	384225	2.046234130859	379337	2.004956781864	FBgn0000570	705	FBgn0000570	705
822	3R	11858106	11861083	2.045715332031	11860161	1.742938097786	FBgn0003117	8342	FBgn0038396	15232
823	3L	17372184	17374218	2.045495033264	17373001	1.894650290994	FBgn0026197	6284	FBgn0026197	6284
824	3L	2791038	2792794	2.044613838196	2792004	1.770478316716	FBgn0035376	8342	FBgn0035370	41476
825	3R	21019096	21022084	2.044429779053	21020886	1.934667390936	FBgn0039288	396	FBgn0039288	396
826	3L	10489487	10492026	2.043308258057	10490634	1.950556844473	FBgn0052062	682	FBgn0000629	121443
827	3R	21419117	21423360	2.038743972778	21421616	1.817085602704	FBgn0039344	12930	FBgn0039345	13234
828	3L	9651327	9653677	2.038603305817	9652469	1.881407737732	FBgn0016081	304	FBgn0044049	125756
829	3R	16671797	16677035	2.037634372711	16674896	1.922005541184	FBgn0038834	1375	FBgn0038834	1375
830	X	6647546	6650651	2.037577629089	6649026	1.666619092226	FBgn0029903	103	FBgn0029905	17125
831	3R	26686642	26688524	2.036702156067	26687648	1.795523980085	FBgn0039805	5597	FBgn0003720	9611
832	X	2474846	2476941	2.036572933197	2475824	1.753824472427	FBgn0040334	70	FBgn0029629	9306
833	3L	722316	729961	2.036363124847	727803	1.779700577259	FBgn0052482	477	FBgn0000575	5135
834	3L	19143469	19145259	2.034710884094	19144374	1.515969697167	FBgn0016797	8489	FBgn0016797	8489
835	3R	4465201	4467170	2.03445148468	4466127	1.88131248951	FBgn0012028	2020	FBgn0037602	10712
836	3L	6740147	6742087	2.033975601196	6741281	1.688577511731	FBgn0052392	4088	FBgn0035714	14421
837	2L	5398396	5401805	2.032313346863	5400858	1.733488972982	FBgn0016660	3484	FBgn0005511	60783
838	2L	3301543	3304152	2.031617164612	3303322	1.630261802673	FBgn0031516	193	FBgn0031511	130613
839	2L	13175840	13178062	2.03099822998	13176938	1.809669399261	FBgn0032475	155	FBgn0032476	234
840	3L	18312926	18315455	2.0294713974	18313932	1.682015746832	FBgn0015946	44259	FBgn0011706	49730
841	2L	16583122	16585422	2.029389381409	16583997	1.82747849822	FBgn0051815	13845	FBgn0002652	91988
842	2R	13669590	13673863	2.028388977051	13672066	1.719371414185	FBgn0022238	989	FBgn0022238	989
843	3R	15157001	15159202	2.026034355164	15158168	1.733434200287	FBgn0000463	6233	FBgn0000463	6233
844	3R	4854428	4866090	2.025478363037	4863512	1.882001568289	FBgn0002932	1677	FBgn0002932	1677
845	3R	5429284	5431414	2.0250415802	5430497	1.910890270682	FBgn0037720	13464	FBgn0037719	13788
846	2R	18431910	18433918	2.024955749512	18432860	1.79495752559	FBgn0050193	170	FBgn0034802	11670
847	2L	18890250	18892635	2.024667739868	18891505	1.746102750301	FBgn0003896	14320	FBgn0032717	55909
848	X	18528595	18530483	2.02267742157	18529503	1.7155995965	FBgn0010383	2821	FBgn0004959	9797
849	2L	8125983	8128521	2.022493362427	8127415	1.704483228571	FBgn0031988	391	FBgn0051607	21535
850	3R	4751531	4754447	2.022475242615	4753283	1.664262831211	FBgn0003177	3695	FBgn0037644	17443
851	3R	9539956	9542515	2.022345542908	9541326	1.873737692833	FBgn0054044	1400	FBgn0038175	2562
852	2L	18833879	18836315	2.022218704224	18835428	1.749614463133	FBgn0032717	168	FBgn0032717	168
853	X	14460393	14465022	2.022165775299	14463068	1.725735727946	FBgn0015773	24700	FBgn0015773	24700
854	2R	8486114	8488849	2.02210521698	8487878	1.696391773224	FBgn0005624	9018	FBgn0005624	9018
855	3L	20958348	20962509	2.021823406219	20959807	1.793423950672	FBgn0003415	1458	FBgn0003415	1458
856	2L	21815114	21817088	2.021676063538	21815997	1.781138476203	FBgn0003866	191	FBgn0003866	191
857	3L	19129648	19137815	2.020890235901	19132910	1.596739172935	FBgn0016797	2975	FBgn0016797	2975
858	3R	27352804	27354535	2.020471572876	27353613	1.802225056817	FBgn0039852	15141	FBgn0039857	68354
859	X	5534192	5536739	2.020442485809	5535401	1.799982249737	FBgn0000394	168	FBgn0029785	17722
860	3L	17979463	17982612	2.019917964935	17980578	1.635404979481	FBgn0052192	24998	FBgn0020300	124085
861	4	1233310	1235533	2.019156694412	1234174	1.639664471149	FBgn0027101	117	FBgn0011642	153008
862	X	6698258	6703801	2.019074440002	6701117	1.644932121038	FBgn0029915	3258	FBgn0064122	12627
863	3R	814110	816361	2.018951416016	815098	1.749634981155	FBgn0037292	624	FBgn0004183	41212
864	X	12486887	12489354	2.016042709351	12488243	1.8544665277	FBgn0015024	523	FBgn0015024	523
865	2L	21026449	21028779	2.015768527985	21027476	1.626906126738	FBgn0010395	12949	FBgn0023388	102469
866	X	9501794	9505071	2.015647888184	9503606	1.923912733793	FBgn0028341	529	FBgn0015624	24491
867	2R	12540519	12543899	2.015329360962	12541710	1.883735768935	FBgn0023172	394	FBgn0034181	7319
868	X	7141185	7143258	2.014294624329	7142389	1.780110920177	FBgn0025549	5849	FBgn0025549	5849
869	X	7387007	7388814	2.014271736145	7387772	1.697162600125	FBgn0052720	5647	FBgn0027553	185786
870	2L	1075517	1078498	2.013599395752	1076703	1.918663529789	FBgn0003310	1108	FBgn0003310	1108
871	X	11183481	11185818	2.012846946716	11184434	1.786863744259	FBgn0028421	339	FBgn0030291	9838
872	3L	14148525	14151529	2.011727333069	14150640	1.870784074068	FBgn0036414	4267	FBgn0013718	5496
873	X	10573173	10577984	2.011606216431	10576729	1.955527866588	FBgn0003204	12995	FBgn0052672	36824
874	X	7137785	7140659	2.009343147278	7139347	1.604503273964	FBgn0025549	2807	FBgn0025549	2807
875	X	20523279	20525085	2.008738994598	20524202	1.8436311834	FBgn0003300	19085	FBgn0003300	19085
876	X	10053504	10058208	2.008638858795	10057100	1.766415483811	FBgn0030183	467	FBgn0030180	65693
877	3L	15790243	15792372	2.008456707001	15791115	1.811360740662	FBgn0036534	563	FBgn0036537	9530
878	X	14080294	14084033	2.007658481598	14081811	1.801763802767	FBgn0002873	31	FBgn0002873	31
879	2L	12506910	12508940	2.006366729736	12507990	1.805128127337	FBgn0051857	9110	FBgn0040286	73325
880	X	15441117	15443314	2.006112098694	15442309	1.738268584013	FBgn0052586	13521	FBgn0052586	13521
881	3L	15164175	15166922	2.004548549652	15165074	1.955997173603	FBgn0036490	8029	FBgn0029114	35826
882	2R	15173582	15178040	2.004220962524	15176735	1.973189380434	FBgn0067695	141	FBgn0067695	141
883	3L	15277961	15281753	2.002873897552	15280897	1.675207734108	FBgn0036493	11269	FBgn0036494	21062
884	3R	14815123	14817931	2.002120018005	14816995	1.832761526108	FBgn0026239	7248	FBgn0026239	7248
885	2R	9099295	9101679	2.001895904541	9100605	1.789493560791	FBgn0027581	8638	FBgn0033859	8951
886	4	521054	523741	2.001048564911	522741	1.85334867239	FBgn0004607	1360	FBgn0026777	194394
887	X	9000181	9003813	1.999917984009	9001232	1.707109621593	FBgn0004828	677	FBgn0004828	677
888	3R	9470100	9474390	1.997577667236	9471034	1.797039649066	FBgn0003498	992	FBgn0003498	992
889	3R	5375989	5379323	1.996320724487	5376781	1.803693548838	FBgn0037705	747	FBgn0037707	984
890	X	10611473	10614852	1.99616765976	10612977	1.776015460491	FBgn0052672	576	FBgn0052672	576
891	X	13090196	13092979	1.996039390564	13091226	1.836209970362	FBgn0030462	946	FBgn0004456	1201
892	3L	1867910	1870405	1.99542093277	1869038	1.980147234599	FBgn0035289	153	FBgn0002183	9170
893	3L	12539627	12541620	1.994510650635	12540420	1.610715329647	FBgn0036302	6049	FBgn0004926	39736
894	3R	9229544	9231806	1.994245052338	9230794	1.589965438843	FBgn0038150	204	FBgn0038150	204
895	X	18632680	18636010	1.990335941315	18633541	1.692590573255	FBgn0001090	1925	FBgn0001090	1925
896	2R	12097471	12099785	1.98805809021	12098508	1.668432347915	FBgn0003274	2449	FBgn0003274	2449
897	2R	2929694	2932117	1.987936019897	2931249	1.764888959772	FBgn0003460	404	FBgn0033159	37567
898	X	7180200	7183612	1.986855506897	7182466	1.741228818893	FBgn0026144	140	FBgn0026144	140
899	3L	4149795	4153159	1.986613273621	4151149	1.814057767391	FBgn0011653	156	FBgn0004574	28416
900	3R	17430601	17433353	1.98647403717	17431406	1.777683385213	FBgn0046832	16840	FBgn0046832	16840
901	2R	16869888	16872830	1.98459148407	16871928	1.750910282135	FBgn0000395	2595	FBgn0000395	2595
902	3R	26606277	26609567	1.984505653381	26607698	1.786664205439	FBgn0004606	16050	FBgn0003720	70339
903	X	4891242	4894128	1.983481407166	4892406	1.675187289715	FBgn0003028	1128	FBgn0004368	108037
904	3L	18149677	18153049	1.98343372345	18151414	1.61807867686	FBgn0003997	518	FBgn0020300	46751
905	2L	21840257	21844412	1.983184814453	21843829	1.71641219457	FBgn0003866	27641	FBgn0003866	27641
906	3L	10982326	10985673	1.983148574829	10984729	1.696588880876	FBgn0013469	1958	FBgn0036118	50857
907	3L	9331730	9333976	1.981059551239	9332833	1.694038222818	FBgn0035978	35	FBgn0035980	5473
908	3L	6804734	6806991	1.980994701385	6805581	1.759181124823	FBgn0003995	41474	FBgn0035714	78721
909	3R	25122859	25124934	1.980486392975	25123811	1.852634317735	FBgn0039659	860	FBgn0003525	42309
910	X	10209710	10213721	1.980264663696	10211360	1.739101039039	FBgn0028331	174	FBgn0065046	17969
911	X	6543902	6546347	1.978390216827	6544759	1.792860367719	FBgn0029894	1020	FBgn0029891	15725
912	3L	240570	242833	1.978231430054	241715	1.922139823437	FBgn0024806	233	FBgn0035120	303
913	3R	1437180	1439631	1.978141307831	1438551	1.787148984273	FBgn0017550	279	FBgn0037351	11635
914	3R	12726998	12728768	1.977764129639	12727925	1.712166786194	FBgn0051270	21582	FBgn0082171	45888
915	3L	15630411	15632393	1.976141929626	15631581	1.765190012315	FBgn0014851	5074	FBgn0041160	33527
916	3R	17437361	17440262	1.97608757019	17437415	1.847673082352	FBgn0046832	10831	FBgn0046832	10831
917	2R	15010851	15012539	1.975578308105	15011739	1.691512949326	FBgn0034453	9	FBgn0034447	44367
918	X	4434417	4436306	1.975274085999	4435535	1.573459243774	FBgn0029717	18417	FBgn0029715	35953
919	3R	4644613	4647592	1.97486782074	4645510	1.530268164242	FBgn0037636	876	FBgn0037636	876
920	2L	7041886	7046759	1.974584579468	7043465	1.651097409865	FBgn0051630	998	FBgn0051630	998
921	3L	13380169	13384112	1.973387718201	13382894	2.092956542969	FBgn0036356	3506	FBgn0036351	27604
922	X	8469226	8471110	1.972282409668	8470099	1.686443188611	FBgn0030054	18561	FBgn0030054	18561
923	X	2990223	2997407	1.971997261047	2991581	1.72698204858	FBgn0004647	553	FBgn0004647	553
924	3R	12595269	12600059	1.970593929291	12597861	1.764336013794	FBgn0020556	1050	FBgn0020556	1050
925	2R	9239431	9241545	1.970211029053	9240281	1.821972237693	FBgn0033866	30970	FBgn0000662	100180
926	2L	11074285	11076255	1.969421386719	11075371	2.01590978398	FBgn0032335	4310	FBgn0032335	4310
927	3L	622476	625315	1.969374656677	624089	1.839042127132	FBgn0064191	1702	FBgn0064191	1702
928	3R	9485286	9488292	1.969179153442	9486189	1.706663776846	FBgn0004237	52	FBgn0004237	52
929	3L	329999	333802	1.968707084656	330992	1.814826637506	FBgn0023000	551	FBgn0035136	13923
930	2R	3685347	3687379	1.968123435974	3686271	1.77915763855	FBgn0033274	845	FBgn0050373	9792
931	2L	21614776	21619066	1.96754360199	21617343	1.780172123629	FBgn0022893	178	FBgn0022893	178
932	X	10967802	10971593	1.96754360199	10968784	1.637262314558	FBgn0030266	32	FBgn0028686	1622
933	2R	1727299	1729940	1.966982364655	1728666	1.753476917744	FBgn0033074	4349	FBgn0033074	4349
934	X	1864757	1870108	1.965064525604	1869035	1.671004070955	FBgn0010110	555	FBgn0003964	28404
935	X	17134886	17137211	1.96492433548	17136091	1.663304469165	FBgn0024238	176	FBgn0000163	141215
936	3L	11464663	11466704	1.964893102646	11465762	1.525336869558	FBgn0036165	4255	FBgn0036165	4255
937	X	325796	327784	1.964600563049	326926	1.651816676645	FBgn0010019	771	FBgn0000570	53116
938	X	549434	550952	1.964557647705	550332	1.70830976963	FBgn0021764	6671	FBgn0025637	37439
939	2L	5460273	5462337	1.964015960693	5461555	1.738672673702	FBgn0005511	86	FBgn0005511	86
940	2L	17913593	17916665	1.963886260986	17914355	1.825937102823	FBgn0032656	44912	FBgn0041184	233984
941	X	6705359	6710195	1.963731765747	6707079	1.770377125059	FBgn0064122	6665	FBgn0064122	6665
942	4	723849	725462	1.962953567505	724644	1.474685304305	FBgn0005558	6705	FBgn0039930	324965
943	3R	10393198	10397427	1.962261199951	10395330	1.647651840659	FBgn0004629	33	FBgn0004629	33
944	2R	15633658	15635729	1.961898326874	15634677	1.774544686079	FBgn0004364	8303	FBgn0004364	8303
945	2R	6970659	6972528	1.961426734924	6971601	1.797394275665	FBgn0000581	3477	FBgn0000581	3477
946	4	728146	730035	1.961261749268	729029	1.794209929074	FBgn0005558	11090	FBgn0039930	320580
947	3R	17440935	17443195	1.960761547089	17442045	1.672392487526	FBgn0046832	6201	FBgn0046832	6201
948	2L	16263724	16266219	1.960613250732	16265313	1.668001511518	FBgn0028897	7261	FBgn0028897	7261
949	3L	6951973	6954715	1.957721233368	6953671	1.929044310252	FBgn0001104	329	FBgn0001104	329
950	3R	13427862	13432626	1.956209659576	13428892	1.82825867335	FBgn0038524	2932	FBgn0051575	55283
951	3L	20728231	20730415	1.955914974213	20729328	1.778623708089	FBgn0027364	2719	FBgn0016696	23950
952	2L	4998804	5002486	1.955281734467	5000347	1.748756520888	FBgn0053113	9397	FBgn0010607	28894
953	2R	13095584	13097414	1.954927921295	13096318	1.710588829858	FBgn0034246	51	FBgn0029079	9511
954	3R	21924326	21925908	1.954759597778	21925182	1.42103266716	FBgn0039411	2915	FBgn0039406	40197
955	2R	13813893	13816079	1.954660415649	13814819	1.830490224502	FBgn0034326	498	FBgn0034326	498
956	X	7471362	7473452	1.954390525818	7472342	1.705684521619	FBgn0004198	17958	FBgn0027553	101216
957	3R	12228255	12230465	1.953450679779	12229422	1.866140421699	FBgn0003513	17	FBgn0038421	43648
958	3R	4484102	4486856	1.951719760895	4485851	1.946831852198	FBgn0000171	632	FBgn0000447	6115
959	2R	5932340	5936210	1.951267242432	5935721	1.655378688465	FBgn0033520	528	FBgn0033522	5804
960	2R	15776033	15779749	1.951097488403	15776894	1.759730114656	FBgn0005655	826	FBgn0005655	826
961	3R	26057507	26060218	1.950950622559	26059188	1.648810611052	FBgn0039758	9844	FBgn0039757	24446
962	2R	10547165	10549823	1.950133323669	10548873	1.610371589661	FBgn0043530	9171	FBgn0033989	41787
963	2R	18144441	18146115	1.95006275177	18145251	1.664854049683	FBgn0019949	54	FBgn0026261	103
964	3L	13966802	13970143	1.949626922607	13968779	1.727452874184	FBgn0036398	1371	FBgn0036397	1640
965	3R	1483706	1486360	1.947178840637	1484900	1.794927914937	FBgn0037360	731	FBgn0037360	731
966	3L	21776406	21778117	1.946166992188	21777239	1.871346505483	FBgn0037139	1043	FBgn0046301	11193
967	3R	12351602	12357051	1.945550441742	12352709	1.7539842269	FBgn0038441	13537	FBgn0027053	56886
968	2L	19328974	19331117	1.944858551025	19329965	1.967633331523	FBgn0024245	29188	FBgn0024245	29188
969	2R	12970668	12974420	1.94469165802	12973212	1.926617026329	FBgn0028953	668	FBgn0028953	668
970	X	12415607	12417966	1.944010734558	12416989	1.849172455924	FBgn0030400	130	FBgn0015024	70731
971	2L	18732367	18734167	1.942949295044	18733494	1.640819430351	FBgn0032709	2845	FBgn0032702	34447
972	2R	3530077	3531714	1.942701816559	3530852	1.641576617956	FBgn0033250	5285	FBgn0033243	51015
973	X	10338246	10340497	1.941932678223	10339413	1.728505555321	FBgn0052680	458	FBgn0052680	458
974	3L	15763651	15765389	1.941751003265	15764488	1.508645311991	FBgn0036531	9189	FBgn0036537	36157
975	3R	27779765	27780684	1.941451072693	27780555	1.883073997498	FBgn0039886	23297	FBgn0002780	97239
976	3R	4670933	4674907	1.941298484802	4673937	1.71716967751	FBgn0011966	13665	FBgn0011966	13665
977	3R	25829608	25831527	1.939074039459	25830552	1.757234545315	FBgn0016685	45	FBgn0039735	149
978	X	2840700	2842539	1.938250541687	2841684	1.707617791494	FBgn0003285	11696	FBgn0004647	149344
979	2L	707570	709296	1.936890602112	708475	1.479815755572	FBgn0000497	6493	FBgn0015621	111489
980	X	13061002	13062611	1.936489105225	13061763	1.617303455577	FBgn0052639	8697	FBgn0052639	8697
981	3L	13027063	13028936	1.936225891113	13028008	1.77852529638	FBgn0036342	7037	FBgn0036342	7037
982	2L	4279329	4284145	1.935631752014	4280726	1.777418263753	FBgn0031592	1436	FBgn0003941	53084
983	X	13063077	13065000	1.93448638916	13064077	1.731968206518	FBgn0052639	6383	FBgn0052639	6383
984	3R	6448462	6450413	1.934399604797	6449343	1.733846505483	FBgn0001235	15043	FBgn0001235	15043
985	2R	8429462	8433627	1.93372631073	8432081	1.848694184247	FBgn0010488	177	FBgn0010488	177
986	3R	16375211	16378475	1.933135986328	16376558	1.678180442137	FBgn0016917	1476	FBgn0043457	7094
987	2L	16318703	16322781	1.932792186737	16319650	1.7975210863	FBgn0000250	2380	FBgn0000250	2380
988	2L	22005967	22007576	1.932784557343	22006646	1.697321295738	FBgn0053987	263	FBgn0032979	150108
989	2R	2381763	2385617	1.932722568512	2384333	1.690679041545	FBgn0033109	249	FBgn0033107	57460
990	X	4352392	4354499	1.931926727295	4353440	1.605647535885	FBgn0040910	7411	FBgn0029714	43764
991	2R	13654975	13657640	1.931011199951	13656138	1.757770359516	FBgn0003031	1197	FBgn0003031	1197
992	2R	7315226	7317103	1.930853366852	7316108	1.700059890747	FBgn0033652	9832	FBgn0033652	9832
993	X	8675445	8678269	1.930713653564	8677194	1.681114643812	FBgn0052710	12736	FBgn0030061	117007
994	3R	13382727	13385922	1.930565834045	13384703	1.769219545218	FBgn0038520	383	FBgn0025571	18558
995	3R	677265	680793	1.930180072784	678430	1.805480087505	FBgn0003002	105	FBgn0003002	105
996	3L	4212821	4216507	1.930122852325	4214354	1.72257822752	FBgn0001257	5325	FBgn0011692	11914
997	3R	10642346	10646399	1.930064201355	10643545	1.769703924656	FBgn0038262	16018	FBgn0038258	54787
998	X	8402685	8407908	1.930032730103	8406808	1.710695643174	FBgn0030049	911	FBgn0030054	44730
999	X	10608003	10610448	1.929967880249	10608933	1.835637982686	FBgn0052675	521	FBgn0052672	4620
1000	X	3685939	3694292	1.928727626801	3690736	1.852793489184	FBgn0000542	9403	FBgn0000542	9403
1001	3R	6047455	6049502	1.927132606506	6048275	1.49024438858	FBgn0037797	205	FBgn0037797	205
1002	3R	1056224	1058720	1.926729679108	1057871	1.61628818512	FBgn0040208	69	FBgn0000340	14724
1003	2R	7115688	7121638	1.926068782806	7120327	1.623367398977	FBgn0033636	11411	FBgn0033636	11411
1004	X	10646502	10648880	1.925754070282	10647422	1.707802379833	FBgn0003360	15259	FBgn0030235	20578
1005	2R	19252275	19254844	1.925475120544	19253357	1.705297133502	FBgn0000562	1068	FBgn0002174	38895
1006	3L	22804296	22807048	1.925371170044	22805715	1.821733082042	FBgn0010348	183	FBgn0037200	332
1007	3R	26884822	26889080	1.92480802536	26888124	1.791494339705	FBgn0002413	1193	FBgn0010808	8490
1008	2L	16274941	16276222	1.924300670624	16276174	1.814855734507	FBgn0001994	7483	FBgn0001994	7483
1009	2L	20744748	20747146	1.924299716949	20745990	1.962101817131	FBgn0011202	250	FBgn0000986	23482
1010	2L	12005853	12008222	1.923533439636	12007271	1.695897638798	FBgn0014019	1105	FBgn0032390	17307
1011	2L	18479305	18483748	1.921812057495	18480142	1.691360354424	FBgn0032681	298	FBgn0032682	1274
1012	2R	17209673	17216450	1.921031951904	17210758	1.563498973846	FBgn0010228	1312	FBgn0010228	1312
1013	X	6935466	6943955	1.920955657959	6941538	1.672661669114	FBgn0029933	1751	FBgn0029933	1751
1014	2L	7525443	7527387	1.920773029327	7526275	1.65345323787	FBgn0053529	18148	FBgn0053529	18148
1015	2L	4286305	4288319	1.920543670654	4287287	1.809154272079	FBgn0010473	4136	FBgn0003941	59645
1016	3R	10480114	10482625	1.920213699341	10481208	1.615531837239	FBgn0026578	215	FBgn0026578	215
1017	2L	19357647	19359994	1.91992855072	19358897	1.580676751978	FBgn0024245	256	FBgn0024245	256
1018	3L	4659734	4661481	1.918931007385	4660674	1.526464237886	FBgn0026729	3920	FBgn0035569	14912
1019	3R	8894427	8899058	1.918122768402	8897901	1.818315085243	FBgn0004666	14420	FBgn0003308	39642
1020	2R	17008889	17011020	1.917453289032	17009900	1.680997252464	FBgn0043070	232	FBgn0010415	21150
1021	2L	7006000	7007866	1.916808128357	7006891	1.566938260022	FBgn0031880	6605	FBgn0051908	20404
1022	3L	16674912	16679824	1.916803359985	16677631	1.696427261128	FBgn0063485	720	FBgn0004108	53702
1023	3L	105704	108125	1.915489196777	106472	1.616968828089	FBgn0020386	6512	FBgn0035105	61482
1024	3L	12670102	12672671	1.915407180786	12671573	1.917801969192	FBgn0014343	3878	FBgn0036306	57131
1025	3L	10820787	10827532	1.914269447327	10826739	1.734320299966	FBgn0026160	5100	FBgn0026160	5100
1026	X	17545313	17548059	1.912112236023	17546361	1.667559623718	FBgn0052560	1638	FBgn0030866	26850
1027	3R	18963320	18965373	1.911476612091	18964223	1.718732535839	FBgn0004644	3658	FBgn0051457	10517
1028	X	2011302	2015923	1.910888195038	2012115	1.797803401947	FBgn0004655	3024	FBgn0025626	90823
1029	3L	7341524	7346509	1.909161090851	7344353	1.705552260081	FBgn0082598	607	FBgn0082598	607
1030	X	5743634	5748212	1.908279418945	5745310	1.841784140643	FBgn0000042	790	FBgn0000042	790
1031	2L	8273904	8278379	1.908000230789	8276409	1.67217577205	FBgn0011902	14318	FBgn0011902	14318
1032	2R	19483966	19487512	1.907687187195	19486234	1.495204703013	FBgn0005612	587	FBgn0034948	1356
1033	3R	1552884	1554838	1.906187057495	1553867	1.804150938988	FBgn0037368	5396	FBgn0037372	26628
1034	2R	20703946	20708203	1.904797077179	20707095	1.661604488597	FBgn0035094	10658	FBgn0001325	27120
1035	2L	7217164	7220633	1.90337562561	7219774	1.736364173889	FBgn0031897	255	FBgn0031897	255
1036	2L	8028996	8032635	1.902984142303	8031159	1.745773062986	FBgn0044323	436	FBgn0031977	1695
1037	3R	21840264	21841778	1.902879714966	21841174	1.421035626355	FBgn0002578	727	FBgn0002592	2018
1038	3R	18614181	18616110	1.902812957764	18615132	1.767418682575	FBgn0039026	4926	FBgn0039013	62510
1039	3R	12654282	12656802	1.902638912201	12655293	1.705692082644	FBgn0000014	476	FBgn0020546	20433
1040	2L	19566593	19569724	1.90222454071	19568070	1.743455012639	FBgn0046823	1930	FBgn0046823	1930
1041	3L	5947514	5951073	1.901728153229	5950132	1.545881972593	FBgn0035656	180	FBgn0035656	180
1042	3R	14020685	14026130	1.901694297791	14022812	1.538895845413	FBgn0011481	2505	FBgn0038585	26637
1043	X	9310923	9313875	1.900961875916	9311940	1.776588757833	FBgn0030133	33402	FBgn0030136	87900
1044	2R	7665236	7667653	1.900461673737	7666378	1.765316991245	FBgn0027504	586	FBgn0027504	586
1045	3R	12717137	12719026	1.899512767792	12718014	1.596275217393	FBgn0015350	12564	FBgn0082171	35977
1046	3L	5854289	5856832	1.896644592285	5855898	1.72575672935	FBgn0035643	456	FBgn0052409	17591
1047	3R	18954478	18957970	1.896627902985	18955677	1.899484634399	FBgn0051457	1971	FBgn0051457	1971
1048	3R	20083567	20086893	1.89609003067	20085380	1.679638989766	FBgn0051130	5601	FBgn0051130	5601
1049	2L	21619288	21623164	1.89598274231	21620722	1.830873727798	FBgn0023416	530	FBgn0022893	3201
1050	3L	12622370	12624364	1.895084381104	12623327	1.771909326315	FBgn0052111	21444	FBgn0036306	105377
1051	3R	2678602	2680822	1.895073413849	2679624	1.759180217981	FBgn0003339	3738	FBgn0001077	10422
1052	2L	8143246	8147799	1.894728183746	8145414	1.708942145109	FBgn0051606	2216	FBgn0051607	3536
1053	2L	21833509	21837160	1.892444610596	21834421	1.765054055623	FBgn0003866	18233	FBgn0003866	18233
1054	2L	4207896	4209678	1.891700744629	4208828	1.711259028491	FBgn0001075	9024	FBgn0031590	18269
1055	3L	6166040	6168499	1.891677856445	6166940	1.589759349823	FBgn0035692	193	FBgn0035692	193
1056	3R	5224180	5227564	1.889746665955	5225024	1.629614297081	FBgn0037685	1112	FBgn0037686	1954
1057	2L	10396232	10398944	1.889234542847	10397480	1.637243568897	FBgn0051716	769	FBgn0032240	7688
1058	X	22057879	22059097	1.888918876648	22058821	1.808719423082	FBgn0000719	238	FBgn0031186	400836
1059	3L	5607441	5609348	1.888761520386	5608449	1.676504611969	FBgn0035625	3519	FBgn0035625	3519
1060	3R	15622744	15626380	1.888146877289	15625444	1.473508954048	FBgn0051471	2968	FBgn0038741	77695
1061	3R	14067511	14072446	1.887665748596	14068846	1.471758931875	FBgn0020238	593	FBgn0020238	593
1062	2L	9137440	9139199	1.887068748474	9138399	1.628681600094	FBgn0051887	8556	FBgn0051887	8556
1063	3R	12682698	12684644	1.885737419128	12683521	1.672580480576	FBgn0082171	1484	FBgn0082171	1484
1064	3R	10564431	10568793	1.885337352753	10566067	1.611968159676	FBgn0011217	866	FBgn0038257	6976
1065	3L	3147634	3149654	1.885188102722	3148592	1.71431851387	FBgn0052280	122	FBgn0012049	16385
1066	2L	14464052	14465638	1.884716033936	14465013	1.737901508808	FBgn0028844	14197	FBgn0005771	25849
1067	3R	5242936	5245941	1.88458442688	5245166	1.627814382315	FBgn0024515	1502	FBgn0037686	18188
1068	X	16443736	16446023	1.884377479553	16445034	1.792607963085	FBgn0025743	385	FBgn0015615	17668
1069	3R	21865004	21869332	1.88286113739	21868108	1.799306551615	FBgn0001139	676	FBgn0000591	2062
1070	3R	12707535	12709238	1.882478713989	12708374	1.697644878836	FBgn0015350	2924	FBgn0082171	26337
1071	X	16432135	16434745	1.879670619965	16433417	1.689587873571	FBgn0061200	675	FBgn0015615	6051
1072	2L	375936	378078	1.877489089966	376916	1.675653233248	FBgn0000061	1200	FBgn0031250	19048
1073	4	79010	81817	1.876821994781	80721	1.395836426662	FBgn0004859	3054	FBgn0004859	3054
1074	3L	16440255	16441887	1.875988960266	16441048	1.739953041077	FBgn0004569	7912	FBgn0014163	63950
1075	2L	6645567	6649631	1.875224113464	6647700	1.635243247537	FBgn0051635	1388	FBgn0031836	36677
1076	X	19186450	19189368	1.875143051147	19187485	1.706497102976	FBgn0031016	363	FBgn0031008	84664
1077	2L	15480801	15483362	1.874438285828	15481895	1.800786972046	FBgn0020371	1198	FBgn0003448	7697
1078	3L	8425615	8431318	1.873684883118	8426798	1.643209822038	FBgn0010825	2535	FBgn0010825	2535
1079	2R	3427716	3429909	1.873062849045	3428605	1.585447639227	FBgn0015509	64	FBgn0033240	38870
1080	3R	5054267	5056589	1.872794151306	5055356	1.662264929877	FBgn0003165	8048	FBgn0000412	11020
1081	3L	3885126	3886510	1.872460365295	3885531	1.526651287079	FBgn0003943	1139	FBgn0035470	2843
1082	X	8495244	8497264	1.871468544006	8496040	1.586731731892	FBgn0004102	154	FBgn0004102	154
1083	3R	4849414	4853017	1.871458530426	4850852	1.747900664806	FBgn0015014	5113	FBgn0015014	5113
1084	3R	21453412	21455816	1.871353149414	21454558	1.81027322657	FBgn0039349	1915	FBgn0039350	8991
1085	3R	1832495	1836266	1.871192932129	1833462	1.71780238432	FBgn0003261	839	FBgn0003261	839
1086	3R	2673537	2676640	1.87056350708	2675754	1.807208895683	FBgn0003339	132	FBgn0001077	14292
1087	2R	10283100	10287280	1.870189666748	10286057	1.888237446547	FBgn0050478	214	FBgn0050478	214
1088	2L	866729	868896	1.870018005371	867611	1.680814297994	FBgn0029095	741	FBgn0020305	2300
1089	2R	11308153	11311128	1.869833946228	11309048	1.635295755723	FBgn0050321	861	FBgn0050089	66787
1090	3R	24380236	24383171	1.869770526886	24381327	1.395077996784	FBgn0040618	1242	FBgn0000659	29478
1091	2L	8824584	8826529	1.869456768036	8825527	1.626477559408	FBgn0029123	98	FBgn0029123	98
1092	X	7448263	7450826	1.86902141571	7449948	1.507615173564	FBgn0004198	4436	FBgn0027553	123610
1093	2R	5357247	5360363	1.86846446991	5358139	1.380540679483	FBgn0023180	133	FBgn0023180	133
1094	X	233421	235386	1.868021011353	234314	1.589241892099	FBgn0000022	7461	FBgn0000022	7461
1095	3L	11225235	11229213	1.867664813995	11226300	1.712183856964	FBgn0041094	44	FBgn0041094	44
1096	X	21646257	21648805	1.867364406586	21647211	1.760819882154	FBgn0031183	942	FBgn0031186	10774
1097	3R	4519424	4521133	1.867088794708	4520193	1.609077602625	FBgn0001180	3347	FBgn0001180	3347
1098	2L	4573463	4575741	1.866689682007	4574682	1.819107841043	FBgn0031613	3421	FBgn0000227	109777
1099	X	7778111	7785034	1.866106033325	7783502	1.631132062276	FBgn0029983	1297	FBgn0004404	3362
1100	2R	4424991	4428100	1.864619731903	4426148	1.614291936159	FBgn0002552	193	FBgn0033342	7334
1101	3R	24669304	24672213	1.864353179932	24671154	1.716262499491	FBgn0015589	782	FBgn0028373	13761
1102	2L	7303568	7307949	1.863824367523	7307053	1.722695014056	FBgn0004009	108	FBgn0004009	108
1103	3L	1575818	1577571	1.863699436188	1576622	1.698504090309	FBgn0035237	172	FBgn0035236	23906
1104	2L	21223800	21226177	1.860347270966	21225239	1.56696408987	FBgn0010229	409	FBgn0003930	22468
1105	3R	17958866	17961404	1.859670639038	17960129	1.722818957435	FBgn0051163	549	FBgn0053335	30611
1106	2R	20563799	20565623	1.857299804688	20564692	1.505811750889	FBgn0001147	4765	FBgn0001148	4888
1107	3L	16350011	16352237	1.855760574341	16351001	1.682583909286	FBgn0036623	215	FBgn0014163	26097
1108	X	510342	513983	1.855739116669	511529	1.83110220292	FBgn0025639	1334	FBgn0025639	1334
1109	3R	7967161	7969531	1.854604721069	7968641	1.661569651435	FBgn0011905	11563	FBgn0037992	14722
1110	2L	19811786	19813790	1.854382514954	19811836	1.718307590485	FBgn0003922	102	FBgn0043021	507
1111	3R	12627870	12629988	1.851493835449	12628791	1.710320781259	FBgn0015230	14758	FBgn0020556	29880
1112	2R	8480727	8482640	1.850953578949	8481708	1.634886994081	FBgn0033787	12245	FBgn0005624	15188
1113	X	12575699	12581552	1.850741386414	12578060	1.804507676293	FBgn0030418	343	FBgn0053963	84661
1114	3R	8451777	8455026	1.850464820862	8454109	1.629271745682	FBgn0038065	346	FBgn0038071	19673
1115	2L	8286704	8288734	1.850392818451	8287736	1.633801796857	FBgn0011902	2991	FBgn0011902	2991
1116	X	18332942	18334969	1.849193572998	18333928	1.421526938677	FBgn0030930	122	FBgn0030943	148196
1117	3R	24636223	24638689	1.848656654358	24637793	1.620871257782	FBgn0039600	33	FBgn0039600	33
1118	2R	15579599	15584156	1.848302841187	15581647	1.435064287747	FBgn0004364	44727	FBgn0004364	44727
1119	2L	5236701	5240750	1.847599029541	5239636	1.852519904866	FBgn0051971	1130	FBgn0000228	38922
1120	X	19730632	19733039	1.847096443176	19732027	1.684804111719	FBgn0000076	8030	FBgn0031079	46039
1121	3L	17330264	17331969	1.845889091492	17331025	1.536122097689	FBgn0015550	6116	FBgn0026197	35692
1122	4	225643	227007	1.845615386963	226483	1.480501383543	FBgn0051998	307	FBgn0026777	101864
1123	4	87112	91814	1.84525346756	89818	1.688867628574	FBgn0019664	138	FBgn0019664	138
1124	2L	20926717	20928887	1.844506025314	20927918	1.452409297228	FBgn0032908	6625	FBgn0032906	14181
1125	3R	1424664	1427735	1.844230651855	1426434	1.766824666192	FBgn0037346	457	FBgn0037346	457
1126	2L	1523807	1526690	1.844024658203	1525037	1.619468520669	FBgn0026397	2346	FBgn0001174	6853
1127	3R	10678660	10680614	1.843995094299	10679701	1.679409623146	FBgn0053555	75	FBgn0038271	36099
1128	3R	1065604	1067565	1.843455314636	1066569	1.871255397797	FBgn0053293	112	FBgn0000340	23422
1129	2R	9469165	9470947	1.842675685883	9470011	1.593723416328	FBgn0053155	95	FBgn0033886	6300
1130	2R	7146934	7152914	1.842253684998	7149020	1.628549671173	FBgn0033638	543	FBgn0033638	543
1131	2L	3538125	3542565	1.838832139969	3539546	1.577084690332	FBgn0024244	295	FBgn0031549	9260
1132	2L	6087561	6089737	1.838591098785	6088659	1.395987689495	FBgn0028420	6851	FBgn0031781	36479
1133	3L	11665006	11668737	1.838223457336	11666967	1.695284366608	FBgn0036193	920	FBgn0036193	920
1134	2L	7640267	7642399	1.83819770813	7641085	1.617196980645	FBgn0031927	4912	FBgn0053529	96662
1135	3R	11087914	11090421	1.838139533997	11089056	1.556824852439	FBgn0003600	140	FBgn0003600	140
1136	2R	11435402	11437486	1.837774276733	11436237	1.566220730543	FBgn0034049	10555	FBgn0034050	13514
1137	X	20061068	20063415	1.837639808655	20062134	1.515031725168	FBgn0031098	31	FBgn0031098	31
1138	2L	5324378	5327434	1.836769580841	5326530	1.734259986877	FBgn0015031	711	FBgn0015031	711
1139	3R	23406439	23409357	1.831714630127	23407520	1.623662122091	FBgn0027492	441	FBgn0003330	100226
1140	2R	9515802	9519288	1.831611156464	9516669	1.296387910843	FBgn0050482	5528	FBgn0033889	21703
1141	2L	20783842	20789094	1.831405162811	20786214	1.511466354132	FBgn0032886	890	FBgn0000986	63706
1142	3L	9383263	9385804	1.831185340881	9384285	1.602943062782	FBgn0035986	493	FBgn0035987	721
1143	3R	4681993	4685130	1.829959869385	4683321	1.736815031837	FBgn0011966	4281	FBgn0011966	4281
1144	X	4783932	4786787	1.828672409058	4785555	1.74292457805	FBgn0004368	1186	FBgn0004368	1186
1145	3R	3938098	3940784	1.824874401093	3939490	1.699108155568	FBgn0004210	8433	FBgn0037550	12565
1146	2R	18360593	18362712	1.823789596558	18361302	1.552758979797	FBgn0034786	5	FBgn0010078	676
1147	3L	522282	525280	1.823752403259	523447	1.609177897958	FBgn0001316	674	FBgn0035140	936
1148	3R	26737206	26738971	1.823365211487	26738150	1.520320129395	FBgn0020912	460	FBgn0003720	60113
1149	X	8953676	8957306	1.822469711304	8955629	1.644848791758	FBgn0030089	1715	FBgn0046828	19133
1150	3L	1444288	1448781	1.822422027588	1445846	1.771080344915	FBgn0004635	1478	FBgn0004635	1478
1151	3R	23088460	23090463	1.821252822876	23089374	1.541118240356	FBgn0010328	384	FBgn0039505	10052
1152	3L	15089577	15091281	1.820809364319	15090461	1.604226175944	FBgn0036481	116	FBgn0025776	81125
1153	2R	5566108	5568947	1.82066488266	5568092	1.60488948226	FBgn0010385	1712	FBgn0033476	7661
1154	2R	2121615	2126642	1.82027721405	2122577	1.736407458782	FBgn0041145	259	FBgn0041145	259
1155	3R	13506770	13509066	1.819107055664	13507873	1.695231718176	FBgn0038535	361	FBgn0038536	520
1156	2R	5588375	5590856	1.819045066833	5589295	1.511244829963	FBgn0033483	883	FBgn0033483	883
1157	2L	3082181	3084252	1.81764125824	3083204	1.580493534313	FBgn0005779	26468	FBgn0003934	34503
1158	X	8086994	8089952	1.817416667938	8089050	1.628786921501	FBgn0030026	510	FBgn0030028	27590
1159	3R	13542161	13545303	1.816578865051	13543037	1.686868985494	FBgn0003013	1022	FBgn0003013	1022
1160	3L	1426292	1428286	1.816209793091	1427334	1.565870874068	FBgn0043865	6159	FBgn0004635	19990
1161	2L	11968593	11971973	1.816017627716	11971055	1.551295340061	FBgn0041606	39	FBgn0032390	18909
1162	3L	9420391	9422252	1.816017150879	9421293	1.635398685932	FBgn0035995	471	FBgn0052038	4565
1163	2R	3040536	3043931	1.8157081604	3042677	1.747478961945	FBgn0033188	2118	FBgn0022772	5156
1164	3R	25864757	25869890	1.813433647156	25866969	1.65724327985	FBgn0003510	32	FBgn0003510	32
1165	3L	8470782	8472294	1.813103675842	8471543	1.571757614613	FBgn0035899	3285	FBgn0035899	3285
1166	2L	10219610	10222186	1.811349391937	10220894	1.692954203662	FBgn0024320	10	FBgn0003151	459
1167	3R	474689	476739	1.810857772827	475794	1.52173799627	FBgn0011341	849	FBgn0037262	8098
1168	2L	21038180	21040385	1.810232162476	21039181	1.468843430281	FBgn0010395	1244	FBgn0023388	90764
1169	3L	5565474	5567271	1.809813022614	5566289	1.650683683508	FBgn0003486	235	FBgn0003486	235
1170	2R	15595266	15597308	1.808699607849	15596384	1.612942920012	FBgn0004364	29990	FBgn0004364	29990
1171	X	537492	539306	1.807729721069	538425	1.45822507143	FBgn0021764	5236	FBgn0025637	25532
1172	3R	6403856	6405836	1.807288169861	6404816	1.629077792168	FBgn0051394	49938	FBgn0001235	59570
1173	2L	10230305	10233100	1.807223320007	10232299	1.581395485822	FBgn0032198	212	FBgn0032196	5491
1174	2R	14651171	14652914	1.806818008423	14652041	1.542302876711	FBgn0034419	199	FBgn0000578	4457
1175	2L	21249897	21252045	1.80645608902	21251130	1.401972800493	FBgn0032938	576	FBgn0021856	2378
1176	2L	15306240	15308185	1.806280612946	15307104	1.600827413447	FBgn0041103	8731	FBgn0001981	22689
1177	3L	22811195	22814842	1.80606842041	22813972	1.657355589025	FBgn0037203	915	FBgn0037202	1042
1178	3L	18102845	18106327	1.806034088135	18104533	1.687502776875	FBgn0020300	130	FBgn0020300	130
1179	X	10168726	10172004	1.805312156677	10170956	1.58749204874	FBgn0010338	222	FBgn0030189	736
1180	3L	22393753	22395589	1.805054187775	22394832	1.619171828032	FBgn0037163	192	FBgn0004449	53104
1181	3R	2248560	2252719	1.804816246033	2251858	1.675617666805	FBgn0014963	19260	FBgn0037443	20245
1182	2L	2765960	2768861	1.804460525513	2767871	1.716365844011	FBgn0028398	41	FBgn0028398	41
1183	X	13852567	13854357	1.804136276245	13853446	1.417591826121	FBgn0011951	2297	FBgn0027537	196706
1184	2R	19058049	19060112	1.803750514984	19059218	1.768362409928	FBgn0010501	303	FBgn0010501	303
1185	2L	9493584	9497392	1.802558898926	9495774	1.658097088337	FBgn0004868	847	FBgn0002973	58261
1186	X	2209519	2211412	1.800753593445	2210337	1.490801483393	FBgn0003159	84	FBgn0040389	9544
1187	X	20501171	20503497	1.8001704216	20502512	1.580705523491	FBgn0003300	2605	FBgn0003300	2605
1188	3L	14747974	14753131	1.799701690674	14749133	1.655807346106	FBgn0036449	2549	FBgn0036449	2549
1189	3L	18320441	18322788	1.799491882324	18321857	1.70864289999	FBgn0011706	41805	FBgn0011706	41805
1190	X	12412651	12415187	1.798694133759	12413592	1.535936271443	FBgn0030400	3527	FBgn0015024	74128
1191	2L	13190737	13192788	1.796998977661	13191637	1.499395370483	FBgn0032479	312	FBgn0032476	14465
1192	3L	12238821	12242319	1.796389579773	12240096	1.714138059055	FBgn0036268	640	FBgn0052100	1403
1193	X	15542681	15548340	1.795278072357	15544046	1.508917976828	FBgn0030672	489	FBgn0030672	489
1194	3R	20045235	20048466	1.794689178467	20047087	1.536237835884	FBgn0026257	223	FBgn0026257	223
1195	3R	18981829	18984440	1.794114112854	18982824	1.597857534885	FBgn0004395	768	FBgn0051457	29118
1196	2R	6615800	6617379	1.793294429779	6616421	1.53673094511	FBgn0040765	511	FBgn0033581	49542
1197	2R	3632868	3635658	1.792060852051	3634175	1.486058652401	FBgn0050372	490	FBgn0050372	490
1198	3R	7584165	7587889	1.79178237915	7585411	1.643920749426	FBgn0017581	4768	FBgn0037947	11861
1199	3R	18214933	18216765	1.790277957916	18215736	1.574259621756	FBgn0038957	234	FBgn0038950	24033
1200	3R	19856206	19858842	1.790014266968	19857717	1.586475878954	FBgn0020647	185	FBgn0039139	197
1201	X	21159633	21163025	1.789760112762	21162096	1.5250415802	FBgn0003464	1090	FBgn0015527	1581
1202	2L	13547183	13551331	1.789422988892	13550471	1.651515930891	FBgn0015954	330	FBgn0028546	90800
1203	3L	21412798	21418094	1.788379669189	21415994	1.667618878682	FBgn0014143	5597	FBgn0014143	5597
1204	2L	21886061	21887865	1.787692546844	21886993	1.450345102946	FBgn0032965	1139	FBgn0003866	70805
1205	2L	4809813	4812470	1.787680625916	4811542	1.539428043365	FBgn0031630	1483	FBgn0031632	10234
1206	2L	1516859	1518951	1.78729057312	1518096	1.585955917835	FBgn0001174	88	FBgn0001174	88
1207	3L	21064229	21066250	1.787251472473	21065173	1.483562141657	FBgn0037050	114	FBgn0037050	114
1208	4	1000997	1002365	1.787034511566	1001624	1.723731845617	FBgn0039931	4107	FBgn0039930	47985
1209	X	7003634	7005625	1.785962581635	7004614	1.661090514239	FBgn0047092	9528	FBgn0029933	61325
1210	2L	18921350	18923042	1.784909248352	18922170	1.607221275568	FBgn0032723	17707	FBgn0032728	42791
1211	3R	169227	170909	1.7848777771	169960	1.619778394699	FBgn0001204	2412	FBgn0001204	2412
1212	X	19584123	19585628	1.783214569092	19584823	1.490449810028	FBgn0031069	86	FBgn0031066	6548
1213	X	16087140	16089554	1.782956123352	16088569	1.534555031703	FBgn0003920	40	FBgn0003920	40
1214	2R	13230626	13232908	1.782270431519	13231352	1.506269062267	FBgn0028494	2838	FBgn0063386	13387
1215	2L	21296299	21299424	1.782196044922	21297380	1.591434657574	FBgn0032940	219	FBgn0021856	48628
1216	3R	10140991	10143314	1.782084465027	10142239	1.64419558469	FBgn0011474	529	FBgn0011474	529
1217	X	4522265	4525481	1.781604766846	4523965	1.775030612946	FBgn0003200	858	FBgn0022768	8143
1218	X	11550519	11555602	1.781381607056	11552306	1.588124314944	FBgn0030328	495	FBgn0030328	495
1219	2L	11070366	11072421	1.781147956848	11071148	1.471195697784	FBgn0032335	87	FBgn0032335	87
1220	X	4753716	4756737	1.780905723572	4755723	1.618592262268	FBgn0052772	727	FBgn0029738	25664
1221	2R	1631704	1633786	1.780429840088	1632794	1.629707654317	FBgn0033063	11984	FBgn0033062	39786
1222	3L	3601671	3603321	1.780220985413	3602432	1.669717227711	FBgn0040694	2099	FBgn0053504	25077
1223	2R	7463725	7465300	1.780192375183	7464445	1.653501192729	FBgn0033668	9054	FBgn0033669	20305
1224	3L	15652650	15654538	1.779454231262	15653556	1.720377190908	FBgn0053999	1050	FBgn0041160	11552
1225	3L	4045087	4046712	1.779067516327	4045819	1.305843661813	FBgn0000449	17	FBgn0000449	17
1226	3L	17608808	17612516	1.779048919678	17609743	1.610691771788	FBgn0004401	547	FBgn0004401	547
1227	3L	22706394	22708333	1.778698921204	22707498	1.511916441076	FBgn0037191	14782	FBgn0037200	98549
1228	3R	11496545	11498274	1.778551101685	11497453	1.441181629896	FBgn0053207	5545	FBgn0053207	5545
1229	3R	24160646	24162815	1.778064727783	24161736	1.517680140103	FBgn0039579	1496	FBgn0039580	3754
1230	3R	5045386	5047075	1.777539253235	5046133	1.405598799388	FBgn0003165	17271	FBgn0000412	20243
1231	3L	7110927	7112977	1.776947021484	7111940	1.496004445212	FBgn0023001	3475	FBgn0002775	12470
1232	2L	19503333	19506022	1.776699066162	19504356	1.58654819216	FBgn0032796	333	FBgn0003732	54920
1233	2R	12906624	12912554	1.77650308609	12907489	1.588311799367	FBgn0011879	411	FBgn0034214	34853
1234	2R	13870124	13873311	1.776391983032	13872407	1.626191027024	FBgn0034328	25688	FBgn0034326	58086
1235	3R	17977868	17979880	1.775609970093	17978815	1.610312372446	FBgn0053335	11925	FBgn0053335	11925
1236	X	4461209	4463456	1.7743268013	4462468	1.536554723978	FBgn0003053	338	FBgn0029718	30646
1237	2R	6320588	6327652	1.773744106293	6325772	1.55208865334	FBgn0033547	472	FBgn0033547	472
1238	3L	13068513	13070961	1.773364543915	13069413	1.622949375826	FBgn0052118	2785	FBgn0010452	18807
1239	X	3585228	3588723	1.772435665131	3587790	1.459712757784	FBgn0029675	4608	FBgn0000542	93543
1240	3R	10194478	10196859	1.77224445343	10195417	1.574411964417	FBgn0024321	3256	FBgn0038224	42671
1241	3R	19139563	19142116	1.770791053772	19141049	1.654841005802	FBgn0039071	25138	FBgn0002622	43476
1242	X	11845119	11846993	1.770761489868	11846168	1.440792136722	FBgn0030361	22	FBgn0003865	23318
1243	2R	8511251	8513779	1.769494056702	8512407	1.496055042042	FBgn0008654	623	FBgn0005624	15511
1244	3R	25492137	25493709	1.768145561218	25492915	1.433761388063	FBgn0039676	1684	FBgn0039678	4467
1245	2L	15486993	15488941	1.768106937408	15487932	1.505217583974	FBgn0002524	7107	FBgn0003448	13734
1246	2L	7226066	7227761	1.767425537109	7226982	1.665031582117	FBgn0051906	1126	FBgn0031898	3903
1247	2L	11206241	11207802	1.767365932465	11206933	1.497090117137	FBgn0000011	3748	FBgn0028700	76288
1248	X	9537353	9540085	1.766422271729	9539258	1.58886044366	FBgn0000233	151	FBgn0000233	151
1249	3R	19103945	19105871	1.765551567078	19104874	1.452334940434	FBgn0004882	1697	FBgn0039067	21095
1250	2L	4122926	4124788	1.765414237976	4123778	1.696220927768	FBgn0014033	2057	FBgn0000547	92399
1251	X	3680606	3684170	1.765107154846	3683223	1.62449612337	FBgn0000542	1890	FBgn0000542	1890
1252	X	10629230	10632219	1.764859676361	10631237	1.38800379965	FBgn0025111	861	FBgn0052672	17684
1253	3L	18594389	18596169	1.764789581299	18595228	1.689947436838	FBgn0036801	4008	FBgn0036800	7275
1254	2R	17749159	17752103	1.764765739441	17750645	1.605102658272	FBgn0020307	900	FBgn0034704	68157
1255	3L	14154903	14157346	1.764271736145	14156546	1.542089343071	FBgn0013718	410	FBgn0013718	410
1256	X	5842150	5844199	1.763803482056	5843239	1.591604782985	FBgn0027546	2794	FBgn0029840	91703
1257	X	10317225	10320682	1.76317691803	10318952	1.761974783505	FBgn0030205	149	FBgn0083167	12987
1258	X	7075192	7076989	1.762928009033	7076117	1.579319477081	FBgn0029940	36023	FBgn0025549	60423
1259	X	21178087	21181036	1.762786388397	21179875	1.560830682516	FBgn0003423	5142	FBgn0015527	19360
1260	3R	9623594	9625641	1.762711524963	9624666	1.577006929061	FBgn0051331	674	FBgn0053327	14175
1261	3L	4603307	4605065	1.762145042419	4604267	1.679964780807	FBgn0052246	2155	FBgn0015805	3297
1262	3R	12758751	12764024	1.761887550354	12762098	1.641389454112	FBgn0051270	12591	FBgn0082171	80061
1263	3L	363822	365726	1.761762619019	364864	1.61415014267	FBgn0003749	4016	FBgn0035136	19949
1264	X	4820502	4822440	1.760734081268	4821115	1.375995367765	FBgn0061196	14878	FBgn0004368	36746
1265	X	19597607	19601153	1.759977340698	19598578	1.596340060234	FBgn0031070	2318	FBgn0031070	2318
1266	X	11625785	11628226	1.75878238678	11626776	1.448226102193	FBgn0000259	304	FBgn0030328	73975
1267	3R	15759174	15762697	1.758486270905	15760627	1.540557801723	FBgn0021776	215	FBgn0021776	215
1268	2R	11379960	11382090	1.758183002472	11380998	1.740319550037	FBgn0050085	3010	FBgn0050085	3010
1269	X	5608152	5610521	1.756217956543	5609054	1.571635034349	FBgn0013987	365	FBgn0029800	8934
1270	2R	2111568	2115906	1.754751205444	2112733	1.553839907927	FBgn0033076	58	FBgn0041145	9585
1271	3R	14811237	14814471	1.753902435303	14813412	1.569591075182	FBgn0026239	3665	FBgn0026239	3665
1272	3R	794820	797627	1.753408908844	796493	1.605275273323	FBgn0037290	5324	FBgn0004183	22607
1273	2R	4160764	4162662	1.753173351288	4161543	1.509296178818	FBgn0003892	95	FBgn0003892	95
1274	2L	5232995	5235775	1.752566814423	5233917	1.680220067501	FBgn0051971	6849	FBgn0000228	44641
1275	3L	10647469	10654095	1.752010345459	10649327	1.455752344692	FBgn0010762	10637	FBgn0010762	10637
1276	3R	16885242	16887174	1.751908302307	16886382	1.603084087372	FBgn0011672	135	FBgn0010770	55576
1277	2R	9107904	9110421	1.751834869385	9109322	1.423245626337	FBgn0027581	79	FBgn0033859	234
1278	2R	20516970	20520625	1.750298976898	20518194	1.606300634496	FBgn0005634	879	FBgn0005634	879
1279	3L	13995863	13997659	1.74978351593	13996740	1.414200053496	FBgn0036402	12	FBgn0036405	19748
1280	3L	3960810	3963660	1.748559951782	3962848	1.520953416824	FBgn0004880	4600	FBgn0035470	80160
1281	3L	19627885	19630006	1.748427867889	19629059	1.57080560572	FBgn0036899	137	FBgn0029094	44908
1282	3L	9587904	9590360	1.748359680176	9589436	1.612678555881	FBgn0002528	570	FBgn0010408	103947
1283	X	551279	552982	1.747369766235	552155	1.248960775488	FBgn0021764	8494	FBgn0025637	39262
1284	3L	111529	116278	1.747011184692	114648	1.47325018474	FBgn0020386	1664	FBgn0035105	53306
1285	3L	11215632	11218387	1.746960639954	11217357	1.615411309635	FBgn0036150	7472	FBgn0041094	8899
1286	3R	2230128	2234195	1.746343612671	2232989	1.754794569576	FBgn0014963	391	FBgn0037443	1376
1287	2R	5989596	5992953	1.745824337006	5992060	1.47955010919	FBgn0033529	87	FBgn0033529	87
1288	3L	12052838	12054558	1.745737552643	12053683	1.418441206217	FBgn0028679	2049	FBgn0036248	38507
1289	2R	16338467	16340967	1.745636940002	16339756	1.684398492177	FBgn0016984	240	FBgn0016984	240
1290	3L	19583013	19585161	1.745555877686	19584086	1.487371891737	FBgn0029094	65	FBgn0029094	65
1291	3R	2911507	2913547	1.745410919189	2912532	1.466584345874	FBgn0003884	272	FBgn0003884	272
1292	2L	3618377	3620025	1.74521780014	3619220	1.549603968859	FBgn0015663	72	FBgn0002985	12472
1293	X	989942	992979	1.744514465332	990823	1.602461338043	FBgn0040365	11676	FBgn0026875	102631
1294	3R	11115302	11118376	1.744424343109	11117058	1.489060738507	FBgn0003721	9804	FBgn0011476	12787
1295	3L	14412041	14414046	1.744206666946	14412872	1.258309777578	FBgn0036424	30281	FBgn0036424	30281
1296	3L	15111519	15113057	1.743856430054	15112205	1.37793466023	FBgn0036485	194	FBgn0029114	88695
1297	2L	4888670	4890454	1.743813991547	4889540	1.5118268013	FBgn0031644	455	FBgn0031645	2575
1298	3R	20407222	20409077	1.743654727936	20408301	1.633442129408	FBgn0039209	276	FBgn0039210	2554
1299	X	6891574	6895185	1.743462085724	6892429	1.317066501169	FBgn0004143	2228	FBgn0029931	6585
1300	2L	3548509	3550486	1.742864608765	3549555	1.585947990417	FBgn0024244	10304	FBgn0031549	19269
1301	3L	2618169	2620168	1.742517471313	2619072	1.5602721046	FBgn0035357	3820	FBgn0035357	3820
1302	2L	3631180	3633740	1.74228143692	3632380	1.713554263115	FBgn0031554	10699	FBgn0002985	25632
1303	3R	2790128	2793447	1.741606235504	2792497	1.417964607477	FBgn0051488	9041	FBgn0001077	102451
1304	X	10569634	10571649	1.74115395546	10570579	1.596176203559	FBgn0003204	19145	FBgn0052672	42974
1305	2R	13197104	13199251	1.738371372223	13197958	1.599283917745	FBgn0016059	400	FBgn0016059	400
1306	3R	17453471	17457142	1.738232135773	17454506	1.6078363657	FBgn0046832	6260	FBgn0046832	6260
1307	X	13654937	13657064	1.737613677979	13656246	1.550670782725	FBgn0030529	15	FBgn0027537	494
1308	3R	12503148	12504748	1.737576961517	12503975	1.317959547043	FBgn0051498	13348	FBgn0015019	30646
1309	3L	8422139	8425264	1.737561225891	8423972	1.568875193596	FBgn0010825	291	FBgn0010825	291
1310	2R	20557812	20559646	1.736753463745	20558827	1.567269886241	FBgn0001147	1100	FBgn0001148	10753
1311	2R	9455077	9458750	1.736511230469	9456344	1.541493415833	FBgn0013733	1673	FBgn0033886	19967
1312	3L	3435125	3437309	1.736181735992	3436376	1.515548974276	FBgn0026259	7758	FBgn0001254	59833
1313	3L	9394762	9398097	1.735283851624	9396924	1.420660916497	FBgn0023129	276	FBgn0023129	276
1314	X	18204061	18206378	1.734253883362	18205120	1.627364635468	FBgn0014467	950	FBgn0004956	63358
1315	2R	2207609	2209469	1.733694076538	2208471	1.515995025635	FBgn0033094	33	FBgn0033094	33
1316	2R	3541940	3543991	1.733459472656	3542876	1.601625283559	FBgn0025360	570	FBgn0021814	48972
1317	3L	15692966	15695497	1.733171463013	15694432	1.484337806702	FBgn0010105	750	FBgn0010105	750
1318	X	7789114	7793001	1.732218742371	7790317	1.423838503221	FBgn0027280	1925	FBgn0004404	10177
1319	2R	15695119	15696887	1.73193693161	15696063	1.470399856567	FBgn0034482	22824	FBgn0034488	64199
1320	X	10953159	10954816	1.731482982635	10953970	1.376078156864	FBgn0015245	279	FBgn0028686	16436
1321	3L	21279813	21281873	1.731436252594	21280975	1.496604800224	FBgn0037076	380	FBgn0037066	61071
1322	X	9588424	9590086	1.731327056885	9589189	1.630409081777	FBgn0020378	8991	FBgn0000233	49780
1323	2R	6821372	6824171	1.731263160706	6822731	1.416199291454	FBgn0025373	741	FBgn0025373	741
1324	X	134853	136906	1.730469465256	136037	1.403451919556	FBgn0005427	419	FBgn0000316	24263
1325	3R	12579426	12582099	1.73028588295	12580157	1.434276252985	FBgn0063261	3046	FBgn0063261	3046
1326	3R	14805963	14808093	1.730058670044	14807154	1.500519528108	FBgn0022338	31	FBgn0022338	31
1327	2R	11616750	11619644	1.728239059448	11617700	1.700966105742	FBgn0014020	151	FBgn0034073	234
1328	2R	16472006	16474076	1.727563858032	16473209	1.586767461565	FBgn0008636	4718	FBgn0034565	12610
1329	3L	14923075	14924780	1.72728729248	14923848	1.42032067916	FBgn0026320	10758	FBgn0026320	10758
1330	2L	13215410	13216846	1.726751327515	13216060	1.323753158251	FBgn0004192	221	FBgn0004192	221
1331	X	2323618	2326600	1.726533889771	2324673	1.527716428041	FBgn0040388	1486	FBgn0004050	20748
1332	2L	9757620	9759511	1.726159095764	9758850	1.459797859192	FBgn0022720	512	FBgn0032138	47581
1333	2L	15380340	15381884	1.724002361298	15381060	1.343046545982	FBgn0051828	10599	FBgn0001981	51267
1334	3L	15106175	15108209	1.723913192749	15107214	1.549407452345	FBgn0014002	690	FBgn0029114	93686
1335	3R	27570861	27575341	1.723895072937	27574128	1.618860191769	FBgn0011013	877	FBgn0011013	877
1336	X	6448828	6450254	1.723628997803	6449434	1.286640554667	FBgn0029881	4133	FBgn0029882	49988
1337	X	8650071	8652695	1.722515583038	8651969	1.39930126071	FBgn0026411	958	FBgn0030061	91782
1338	3L	18784134	18787081	1.72207069397	18785417	1.445502185822	FBgn0036815	1015	FBgn0036815	1015
1339	3L	488812	490480	1.722028255463	489592	1.587676614523	FBgn0001316	34529	FBgn0035140	34791
1340	2R	16101456	16103772	1.721729755402	16102440	1.610497530769	FBgn0015907	72	FBgn0015907	72
1341	2R	16458498	16462106	1.721376419067	16459604	1.657157182693	FBgn0053704	1920	FBgn0034565	26215
1342	3L	5725119	5727834	1.720541954041	5725910	1.473512986127	FBgn0015657	267	FBgn0065058	11459
1343	3R	3943253	3944937	1.719532012939	3944197	1.583788114436	FBgn0037550	7858	FBgn0037550	7858
1344	2R	13015958	13018032	1.719040870667	13017091	1.517719016356	FBgn0061355	500	FBgn0034237	33985
1345	2L	106594	109612	1.718208312988	107999	1.518623352051	FBgn0005278	1096	FBgn0002931	20617
1346	2L	16208949	16210600	1.718193054199	16209756	1.350558168748	FBgn0028893	2368	FBgn0028897	48296
1347	2R	15549350	15551069	1.717141151428	15550240	1.467143788057	FBgn0034480	30390	FBgn0004364	76134
1348	2L	18697962	18700066	1.716888427734	18698784	1.453039674198	FBgn0032702	263	FBgn0032702	263
1349	2L	6061718	6063844	1.71594285965	6062931	1.516311496496	FBgn0031772	87	FBgn0031769	12102
1350	2R	4648895	4651472	1.715837478638	4650186	1.407736122608	FBgn0028955	101	FBgn0033380	24110
1351	3R	25846388	25849190	1.715402603149	25847791	1.502798106935	FBgn0039738	189	FBgn0001281	16669
1352	X	12407926	12410224	1.714520931244	12408904	1.545557276408	FBgn0030400	8215	FBgn0015024	78816
1353	3L	7296354	7298211	1.712820053101	7297303	1.310313969851	FBgn0035761	53	FBgn0035763	5502
1354	3R	3930570	3932625	1.71261882782	3931782	1.475778102875	FBgn0004210	725	FBgn0037550	20273
1355	3L	1439092	1441041	1.71230840683	1440084	1.54956305027	FBgn0004635	7240	FBgn0004635	7240
1356	3L	8498967	8502284	1.710806369781	8501243	1.651290863752	FBgn0024236	2052	FBgn0024236	2052
1357	2L	5541308	5544107	1.710545539856	5542863	1.492986798286	FBgn0002525	336	FBgn0002525	336
1358	3L	6725523	6728023	1.709659099579	6726341	1.504700154066	FBgn0035713	108	FBgn0035713	108
1359	X	9200624	9202597	1.708505630493	9201486	1.37429599762	FBgn0026149	381	FBgn0026149	381
1360	X	18621710	18625001	1.708475589752	18624055	1.586760997772	FBgn0030960	1550	FBgn0030960	1550
1361	2R	7047598	7049325	1.708431243896	7048319	1.505794581245	FBgn0000577	4202	FBgn0000577	4202
1362	3L	14959992	14961721	1.707502365112	14960847	1.473138451576	FBgn0036461	990	FBgn0036462	4076
1363	3R	12766495	12768866	1.706896781921	12767628	1.495162178488	FBgn0051270	18121	FBgn0082171	85591
1364	3L	17015221	17017277	1.706645488739	17016495	1.440995311737	FBgn0036697	1720	FBgn0036702	190887
1365	X	10323139	10325585	1.706449508667	10324467	1.750662358602	FBgn0030208	416	FBgn0052680	14488
1366	2R	11331080	11333027	1.706389427185	11332034	1.577569681055	FBgn0050084	362	FBgn0050085	51974
1367	3L	15985653	15987288	1.706318378448	15986552	1.455469703674	FBgn0044028	2187	FBgn0044028	2187
1368	3L	11560088	11562400	1.705917358398	11561105	1.503235843447	FBgn0003292	610	FBgn0036180	22282
1369	3L	1843932	1846264	1.705821990967	1844990	1.442884206772	FBgn0004636	776	FBgn0004636	776
1370	3R	1076068	1077952	1.705790042877	1077328	1.62370002971	FBgn0037303	140	FBgn0051538	26229
1371	3R	2193227	2195619	1.7042760849	2194710	1.51968536377	FBgn0037439	34	FBgn0053097	700
1372	X	12773452	12775200	1.704234600067	12774306	1.287902228038	FBgn0047242	1834	FBgn0030434	30771
1373	3L	14017645	14019615	1.701960086823	14018633	1.565972137451	FBgn0036406	378	FBgn0036406	378
1374	2L	17559903	17562487	1.701868057251	17560796	1.523140907288	FBgn0067341	1559	FBgn0032646	63758
1375	2L	4053137	4056593	1.701218605042	4055470	1.395008311552	FBgn0000547	24091	FBgn0000547	24091
1376	2L	1953968	1955648	1.70100402832	1954679	1.446844157051	FBgn0031375	160	FBgn0031391	192608
1377	X	1997701	1999964	1.700407028198	1998660	1.455737948418	FBgn0023507	1016	FBgn0025626	77368
1378	3L	9375123	9376870	1.699855804443	9376027	1.504007087034	FBgn0015218	385	FBgn0035987	8979
1379	3L	9826740	9830883	1.699758529663	9828636	1.667029857635	FBgn0004390	590	FBgn0015618	16039
1380	3R	12776324	12778179	1.699210166931	12777420	1.584818054648	FBgn0000015	20538	FBgn0038471	88986
1381	3R	13874489	13876815	1.698602676392	13876018	1.572674695183	FBgn0010389	2688	FBgn0010389	2688
1382	3R	19684739	19685899	1.697694540024	19685186	1.029296288123	FBgn0004185	166	FBgn0004185	166
1383	X	18628705	18632342	1.697416305542	18630963	1.654857426882	FBgn0001090	653	FBgn0001090	653
1384	2R	19375869	19377557	1.69711971283	19376848	1.514966095195	FBgn0025352	632	FBgn0025790	6667
1385	X	5749212	5750838	1.69651889801	5750068	1.395260556539	FBgn0029821	1125	FBgn0000042	3968
1386	3L	14374249	14376369	1.69638299942	14375248	1.529792722066	FBgn0003459	66	FBgn0003459	66
1387	X	15494223	15496995	1.695964336395	15495816	1.569469579061	FBgn0030664	706	FBgn0003463	35339
1388	3R	901188	903411	1.695591449738	902518	1.448991656303	FBgn0010313	9890	FBgn0010313	9890
1389	2L	14477034	14478911	1.694700241089	14478135	1.527804883321	FBgn0005771	12727	FBgn0005771	12727
1390	2R	16365736	16367922	1.694351196289	16366940	1.568455040455	FBgn0034554	6743	FBgn0016984	26944
1391	X	5523902	5525823	1.694129943848	5524914	1.698431078593	FBgn0046687	298	FBgn0029785	7235
1392	2L	7494741	7496959	1.693930149078	7495603	1.573403994242	FBgn0011283	1757	FBgn0053529	48820
1393	3R	24459505	24462077	1.69348526001	24460808	1.535804496092	FBgn0039590	23	FBgn0001215	35279
1394	3R	18352526	18354879	1.692486763	18353511	1.582333151499	FBgn0038981	872	FBgn0024558	55439
1395	3L	13588404	13589987	1.691877365112	13589158	1.368476629257	FBgn0067703	5626	FBgn0036351	233868
1396	2L	3464882	3467217	1.690838098526	3466020	1.703018020181	FBgn0005616	91	FBgn0005616	91
1397	3R	13538468	13541050	1.690727710724	13540338	1.175827693939	FBgn0003013	3721	FBgn0003013	3721
1398	3R	12559400	12560995	1.690657615662	12560294	1.480249722799	FBgn0003944	54	FBgn0063261	16817
1399	3R	1472875	1475285	1.690566062927	1474151	1.642799489638	FBgn0027951	308	FBgn0051545	519
1400	3L	14990240	14991961	1.690533161163	14991054	1.471242792466	FBgn0047338	2303	FBgn0036465	16775
1401	X	7013779	7015497	1.689597129822	7014602	1.230547961067	FBgn0047092	19516	FBgn0029933	71313
1402	3L	9440791	9442813	1.688628673553	9441882	1.572579750648	FBgn0036003	4935	FBgn0052043	6858
1403	2R	3742409	3746138	1.688076019287	3744001	1.338847917669	FBgn0010109	139	FBgn0010109	139
1404	3R	20479597	20481462	1.686284542084	20480560	1.460169736077	FBgn0051125	17	FBgn0051125	17
1405	2L	7133428	7135161	1.686189651489	7134297	1.388219889473	FBgn0031889	614	FBgn0031886	68464
1406	3L	7354756	7356550	1.686031341553	7355688	1.50653553009	FBgn0016983	112	FBgn0016983	112
1407	2R	16830219	16832167	1.685745239258	16831132	1.529593335258	FBgn0050394	1	FBgn0020306	106
1408	3L	14169364	14171886	1.685260772705	14170756	1.373767912388	FBgn0052141	2063	FBgn0036415	12412
1409	2L	869944	872343	1.684762001038	871227	1.480306681465	FBgn0053526	763	FBgn0053526	763
1410	3L	6473773	6475593	1.684724330902	6474633	1.32241410017	FBgn0020251	4956	FBgn0020251	4956
1411	2R	1200460	1201780	1.68404006958	1200932	1.350771516562	FBgn0033033	1849	FBgn0033035	4310
1412	3L	10637833	10641012	1.683895587921	10639534	1.491119525012	FBgn0010762	844	FBgn0010762	844
1413	2L	12542622	12547120	1.683601379395	12545685	1.588839667184	FBgn0010460	5115	FBgn0002970	72663
1414	X	16957943	16960094	1.682961463928	16958982	1.409459927503	FBgn0030820	17408	FBgn0065049	19819
1415	3R	5455455	5457330	1.682912349701	5456410	1.624362104079	FBgn0005585	197	FBgn0005585	197
1416	3L	9464809	9466280	1.682293891907	9465553	1.187149188098	FBgn0052037	588	FBgn0036005	3839
1417	3L	2856732	2859639	1.681740760803	2858804	1.443197488785	FBgn0035378	3562	FBgn0035370	108276
1418	3L	3131108	3133832	1.680117607117	3132841	1.541123502395	FBgn0012049	634	FBgn0012049	634
1419	X	18093019	18095349	1.680072307587	18094573	1.467412263155	FBgn0030905	1180	FBgn0004956	47189
1420	2L	11793060	11795314	1.679915428162	11793874	1.40969691557	FBgn0032377	209	FBgn0032377	209
1421	X	21683879	21686285	1.679614543915	21685423	1.453631036422	FBgn0031190	63	FBgn0031186	27438
1422	3L	472915	474873	1.677984237671	473902	1.703508769765	FBgn0001316	50219	FBgn0035140	50481
1423	3R	2757630	2759479	1.677605628967	2758643	1.624109327793	FBgn0051488	24813	FBgn0001077	68597
1424	X	19411637	19414259	1.67675447464	19412490	1.480998824624	FBgn0031030	1256	FBgn0031032	5089
1425	3R	7015975	7017922	1.676620960236	7016958	1.554571882884	FBgn0037870	4870	FBgn0037873	18613
1426	3L	20406131	20409391	1.6760430336	20406944	1.516790211201	FBgn0052428	245	FBgn0036998	694
1427	3R	24456663	24458380	1.675196170807	24457536	1.532722473145	FBgn0039590	3249	FBgn0001215	32007
1428	3R	14122974	14125668	1.675019264221	14124221	1.626182615757	FBgn0010877	385	FBgn0024432	706
1429	4	425858	427858	1.674211025238	426939	1.593939612893	FBgn0039905	13299	FBgn0026777	98592
1430	2R	2325245	2326855	1.674161911011	2325979	1.335176047157	FBgn0033107	894	FBgn0033107	894
1431	2R	10384706	10386443	1.672987937927	10385564	1.479692161083	FBgn0022063	367	FBgn0022063	367
1432	3R	646109	647752	1.67077255249	647081	1.42321112752	FBgn0037282	69	FBgn0051529	14915
1433	X	252000	253691	1.670174121857	252849	1.422996342182	FBgn0004170	33	FBgn0004170	33
1434	3L	4533721	4535503	1.668815612793	4534622	1.404777891496	FBgn0053777	1461	FBgn0015805	72942
1435	3R	20544837	20547757	1.667020320892	20546790	1.555898079505	FBgn0004885	1371	FBgn0003719	28666
1436	3L	19141361	19143026	1.665724277496	19142220	1.459139760335	FBgn0016797	6335	FBgn0016797	6335
1437	X	8886311	8888603	1.665588378906	8887726	1.278642654419	FBgn0030075	4374	FBgn0030086	46823
1438	3R	17866942	17870904	1.665551185608	17868447	1.611651039124	FBgn0017397	533	FBgn0017397	533
1439	3R	18451792	18453712	1.665548324585	18452752	1.435810425702	FBgn0038996	8547	FBgn0014949	38634
1440	2L	17216811	17219184	1.665057182312	17218422	1.579757381888	FBgn0051745	23057	FBgn0032633	161654
1441	2R	15625156	15627909	1.664757728577	15626107	1.457401543856	FBgn0004364	267	FBgn0004364	267
1442	2L	18132349	18134596	1.664749145508	18133400	1.407873255866	FBgn0001301	739	FBgn0041184	14939
1443	2L	4095698	4097432	1.664196014404	4096642	1.589058707742	FBgn0020376	23721	FBgn0000547	65263
1444	2L	16418078	16419725	1.66413974762	16418925	1.453815788031	FBgn0020416	22284	FBgn0025678	66235
1445	X	16476650	16480054	1.664121627808	16478505	1.506463580661	FBgn0030766	3663	FBgn0030766	3663
1446	2L	21610375	21612687	1.6634516716	21611803	1.325069052832	FBgn0032955	611	FBgn0022893	5718
1447	3R	463518	468451	1.662379264832	465821	1.454895552467	FBgn0037261	1452	FBgn0037261	1452
1448	2L	18683852	18686374	1.662377357483	18684822	1.622003714244	FBgn0005617	97	FBgn0005617	97
1449	3R	11490064	11495796	1.662261009216	11494921	1.48466500114	FBgn0053207	3013	FBgn0053207	3013
1450	2L	8299527	8301502	1.66211605072	8300598	1.46548574111	FBgn0003502	474	FBgn0032015	7590
1451	4	853959	856830	1.661648750305	856149	1.542000191552	FBgn0039938	1886	FBgn0039930	193460
1452	X	21658131	21660758	1.660992622375	21659873	1.533122735865	FBgn0031187	671	FBgn0031186	1888
1453	3R	852792	854680	1.659543991089	853896	1.462646961212	FBgn0037292	39422	FBgn0010313	58512
1454	X	12937873	12939557	1.659434318542	12938728	1.458298374625	FBgn0030448	2860	FBgn0025463	54787
1455	X	17717901	17722092	1.658616065979	17721065	1.43641277949	FBgn0002777	79	FBgn0002777	79
1456	2L	21743770	21746295	1.65833902359	21744912	1.531210871304	FBgn0032960	142	FBgn0032960	142
1457	X	16152109	16155902	1.658001422882	16153951	1.524866729975	FBgn0004432	398	FBgn0053251	8512
1458	2L	3601887	3603866	1.657881736755	3602676	1.482520401478	FBgn0002985	4072	FBgn0002985	4072
1459	X	1763453	1765511	1.657387733459	1764688	1.382255643606	FBgn0023509	289	FBgn0023509	289
1460	2R	6068862	6072601	1.657365322113	6070634	1.415006488562	FBgn0004399	917	FBgn0004399	917
1461	3L	19121341	19123239	1.656777858734	19122330	1.534036099911	FBgn0016797	13555	FBgn0016797	13555
1462	X	12961513	12963529	1.656712532043	12962560	1.422333785466	FBgn0065101	7	FBgn0025463	30955
1463	2L	11185000	11186697	1.655011177063	11185939	1.50414130267	FBgn0032354	6898	FBgn0028700	55294
1464	3L	18362666	18364381	1.654755115509	18363518	1.446918487549	FBgn0011706	144	FBgn0011706	144
1465	X	16254464	16259363	1.652997016907	16256857	1.633553802967	FBgn0026575	76	FBgn0026575	76
1466	2R	17567822	17569850	1.652774810791	17568960	1.436582692464	FBgn0034685	425	FBgn0067102	14664
1467	3L	5966276	5969438	1.652236938477	5967130	1.604943387649	FBgn0052406	4031	FBgn0035656	17178
1468	2R	8557296	8560056	1.65184211731	8558592	1.533197066363	FBgn0033788	4603	FBgn0005624	61696
1469	2R	2138203	2140067	1.651689529419	2139164	1.379276107339	FBgn0053919	2774	FBgn0040673	14338
1470	X	1679241	1681315	1.650917053223	1680211	1.579651383793	FBgn0029591	1605	FBgn0029591	1605
1471	2L	12002730	12004966	1.650486469269	12003770	1.387791782618	FBgn0032394	1494	FBgn0032390	13806
1472	X	7579108	7581487	1.65029335022	7580292	1.393315259148	FBgn0029959	130	FBgn0029959	130
1473	X	8619457	8623946	1.650257110596	8620344	1.522276729345	FBgn0026411	30667	FBgn0030061	60157
1474	3R	27154355	27156119	1.649971961975	27155190	1.543330136467	FBgn0039841	21603	FBgn0039831	108764
1475	2R	10017717	10020037	1.649948120117	10019058	1.523114426931	FBgn0000142	186	FBgn0013725	71860
1476	2L	4890907	4893875	1.649882316589	4892247	1.406184037526	FBgn0031645	132	FBgn0031645	132
1477	3L	13993145	13995000	1.649468898773	13994048	1.41295636495	FBgn0052133	55	FBgn0036405	22440
1478	3L	16535149	16537124	1.648854732513	16536202	1.674059278825	FBgn0026061	2387	FBgn0036641	10297
1479	3R	484664	486709	1.648840904236	485741	1.451388239861	FBgn0051531	436	FBgn0037262	18045
1480	2L	1117505	1120941	1.647891521454	1119761	1.597026824951	FBgn0031302	6773	FBgn0031302	6773
1481	2R	18068302	18070253	1.646734714508	18069291	1.505856068929	FBgn0003175	355	FBgn0034743	44412
1482	3L	10261619	10265455	1.646701335907	10263405	1.319233922397	FBgn0036080	16254	FBgn0000629	348672
1483	2L	12478018	12479519	1.646305084229	12478737	1.274276480955	FBgn0051858	18558	FBgn0040286	44072
1484	X	10980401	10984281	1.645731925964	10981907	1.583618905809	FBgn0030268	334	FBgn0030272	7431
1485	3R	12105189	12108703	1.645432472229	12107184	1.528069019318	FBgn0051283	1175	FBgn0051283	1175
1486	X	16129864	16131691	1.64511680603	16130750	1.562906138102	FBgn0030735	99	FBgn0011571	7967
1487	2L	13244579	13245925	1.64465045929	13244728	1.592769098282	FBgn0003935	120	FBgn0003935	120
1488	X	6722105	6724208	1.64460849762	6723183	1.610075235367	FBgn0064122	9439	FBgn0064122	9439
1489	X	4781368	4783630	1.644330501556	4781852	1.41352075689	FBgn0029738	465	FBgn0029738	465
1490	X	17579196	17581280	1.643800735474	17580123	1.336826264858	FBgn0030866	6912	FBgn0030866	6912
1491	X	7745764	7748251	1.643372297287	7747167	1.388442134857	FBgn0010292	29	FBgn0004922	602
1492	3L	18708940	18711040	1.642565250397	18709877	1.403181105852	FBgn0036810	124	FBgn0036810	124
1493	3R	16386184	16388033	1.642045974731	16387103	1.521671040853	FBgn0038803	521	FBgn0040575	1270
1494	2L	3860164	3863019	1.640787124634	3860843	1.392393320799	FBgn0031574	1838	FBgn0004567	24001
1495	2L	21091601	21093642	1.640067100525	21092714	1.435540467501	FBgn0040297	522	FBgn0023388	37231
1496	3R	21860178	21863536	1.639694213867	21862595	1.443087269278	FBgn0002633	165	FBgn0002633	165
1497	2R	12529468	12531441	1.639579296112	12530542	1.353770957274	FBgn0034180	207	FBgn0034181	3849
1498	X	21796012	21797443	1.639209747314	21796646	1.461266740163	FBgn0052499	39462	FBgn0031186	138661
1499	2R	7726139	7727789	1.639068126678	7727045	1.156712977091	FBgn0020377	87	FBgn0020377	87
1500	2R	14152756	14154827	1.638734817505	14153683	1.510457515717	FBgn0050122	448	FBgn0050227	737
1501	2R	6328538	6330226	1.638294219971	6329367	1.533008715686	FBgn0033551	91	FBgn0033550	130
1502	3L	17326445	17328921	1.638271331787	17327438	1.457090938793	FBgn0015550	2529	FBgn0026197	39279
1503	3L	18553072	18554386	1.63794708252	18554011	1.236602783203	FBgn0036791	11	FBgn0036800	33942
1504	X	21133210	21136208	1.636522293091	21134320	1.537058740854	FBgn0029067	389	FBgn0020369	7584
1505	3L	5603904	5605529	1.634873390198	5604718	1.258836437674	FBgn0035625	212	FBgn0035625	212
1506	X	16117304	16119072	1.634788513184	16118228	1.391219139099	FBgn0030733	2051	FBgn0030733	2051
1507	3R	10286991	10288751	1.634466409683	10287818	1.42362049222	FBgn0051330	28916	FBgn0038234	49772
1508	3L	8990487	8995651	1.633344650269	8993194	1.245634269714	FBgn0035956	1162	FBgn0035954	14049
1509	3R	13372030	13374753	1.63302564621	13372880	1.207000451929	FBgn0038519	649	FBgn0025571	6735
1510	3L	1622230	1624122	1.632866859436	1623172	1.384667575359	FBgn0013753	62	FBgn0035248	5902
1511	2L	16715221	16717352	1.63210773468	16716314	1.388785839081	FBgn0000409	511	FBgn0032596	11744
1512	2R	4951588	4954579	1.631814002991	4953005	1.584963866643	FBgn0029092	368	FBgn0053774	40908
1513	3R	2992270	2993824	1.631417274475	2993122	1.339430696824	FBgn0002306	4571	FBgn0037481	12224
1514	X	8115623	8117513	1.631298065186	8116562	1.531234592199	FBgn0030028	78	FBgn0030028	78
1515	X	15152781	15155497	1.631148338318	15153874	1.5977909863	FBgn0004924	445	FBgn0004924	445
1516	X	6196981	6200064	1.630527019501	6197753	1.38467541337	FBgn0026708	1888	FBgn0029868	2118
1517	3L	22340785	22342588	1.630367279053	22341726	1.468231060926	FBgn0004449	2	FBgn0004449	2
1518	2L	5798552	5803222	1.630089759827	5799947	1.349980718949	FBgn0031738	257	FBgn0031739	2022
1519	3L	5742172	5746268	1.629937171936	5744976	1.556974828243	FBgn0035633	2027	FBgn0035633	2027
1520	3R	9851984	9855544	1.629906654358	9853387	1.516725848703	FBgn0038194	1565	FBgn0038196	8500
1521	X	5884547	5886789	1.629358291626	5885827	1.491061350879	FBgn0029834	1072	FBgn0029840	49115
1522	2L	11279708	11281352	1.629254341125	11280536	1.598193841822	FBgn0032358	222	FBgn0028700	149891
1523	X	20054024	20055823	1.628315448761	20054946	1.397841274738	FBgn0022770	430	FBgn0031098	7219
1524	3R	20863824	20865762	1.627327442169	20864714	1.462751090527	FBgn0039261	87	FBgn0039266	10800
1525	2R	5469988	5473008	1.626952648163	5471912	1.376343138078	FBgn0033467	424	FBgn0033467	424
1526	2L	14039452	14041639	1.626534461975	14040685	1.466202259064	FBgn0028873	2479	FBgn0028876	6899
1527	3R	682863	685418	1.626202106476	683764	1.554238796234	FBgn0003002	5229	FBgn0003002	5229
1528	3L	3205775	3210794	1.625294208527	3209798	1.494653065999	FBgn0035424	1428	FBgn0035423	2916
1529	X	2173604	2176808	1.624885559082	2173790	1.583919598506	FBgn0054052	4630	FBgn0003079	22492
1530	2L	9149383	9151611	1.624515771866	9150365	1.465931864346	FBgn0032100	13870	FBgn0051887	20522
1531	3L	20174401	20177336	1.623804569244	20175251	1.445065736771	FBgn0036958	108	FBgn0036959	139
1532	X	7117793	7120170	1.62379026413	7119412	1.360291659832	FBgn0029940	7272	FBgn0025549	17128
1533	3L	1755446	1757179	1.623463630676	1756256	1.331189772662	FBgn0013811	1074	FBgn0027903	2909
1534	X	11821931	11823689	1.623035430908	11822925	1.444588605095	FBgn0003865	75	FBgn0003865	75
1535	X	9163451	9165222	1.622386455536	9164581	1.278753981871	FBgn0040235	116	FBgn0040235	116
1536	3L	22092465	22094178	1.622371196747	22093350	1.370909452438	FBgn0037152	5918	FBgn0000100	83467
1537	3L	18193257	18194446	1.622229576111	18193985	1.069236516953	FBgn0036783	23362	FBgn0020300	89322
1538	3L	18558480	18559257	1.621401309967	18558854	1.373378610611	FBgn0003683	170	FBgn0036800	29099
1539	X	12506858	12508829	1.620807647705	12507942	1.528979873657	FBgn0053963	14543	FBgn0053963	14543
1540	3R	5693796	5695488	1.620290279388	5694927	1.423195560773	FBgn0037766	1085	FBgn0065050	90721
1541	X	22032996	22034694	1.620134353638	22033881	1.40691742301	FBgn0031201	18547	FBgn0031186	375896
1542	3L	22729558	22731240	1.620055198669	22730455	1.406168993782	FBgn0037191	8175	FBgn0037200	75592
1543	2R	16285041	16286805	1.619966745377	16285922	1.40130704244	FBgn0034548	2670	FBgn0016984	54074
1544	3L	7951923	7955483	1.619382858276	7953651	1.401106059551	FBgn0011817	655	FBgn0011817	655
1545	3R	17405386	17409080	1.618950605392	17406305	1.399690955877	FBgn0013984	54	FBgn0013984	54
1546	3L	11904407	11907527	1.61851644516	11905208	1.368308246136	FBgn0011723	120	FBgn0000404	97684
1547	2R	7653956	7655682	1.61782169342	7654750	1.134496370951	FBgn0033683	41	FBgn0027504	12214
1548	2R	20627583	20629449	1.617399692535	20628447	1.471066713333	FBgn0050430	8585	FBgn0001148	58867
1549	2L	2037034	2039358	1.617109298706	2038007	1.511914866311	FBgn0003557	205	FBgn0031391	109280
1550	3R	5337636	5339509	1.616065979004	5338565	1.302502810955	FBgn0003205	221	FBgn0003205	221
1551	3L	20226269	20229586	1.616016864777	20228780	1.268221080303	FBgn0052227	192	FBgn0003124	15066
1552	2L	19805769	19808631	1.615639209747	19806825	1.537725418806	FBgn0003931	162	FBgn0003931	162
1553	2R	6409772	6411371	1.61457824707	6410430	1.137294083834	FBgn0033569	12	FBgn0033569	12
1554	3R	25039501	25042358	1.614411354065	25041086	1.523309988134	FBgn0067714	287	FBgn0029176	4802
1555	2L	3833069	3837487	1.614291191101	3834022	1.535662118126	FBgn0004567	2820	FBgn0004567	2820
1556	3L	7107296	7109774	1.614186286926	7108320	1.426803673015	FBgn0023001	145	FBgn0002775	8850
1557	2R	9688614	9692013	1.612873077393	9690766	1.446788489819	FBgn0000289	1181	FBgn0000289	1181
1558	3R	26393484	26395377	1.611142158508	26394339	1.522497147322	FBgn0039787	10815	FBgn0039767	140341
1559	2L	14458736	14460484	1.61096572876	14459605	1.36878824234	FBgn0028844	8789	FBgn0005771	31257
1560	3L	6430652	6432180	1.610511302948	6431452	1.27224111557	FBgn0035700	4161	FBgn0020251	38225
1561	2L	17788309	17789868	1.610425949097	17789144	1.465404033661	FBgn0032655	19389	FBgn0032646	292106
1562	X	2254835	2256047	1.609775543213	2255943	1.645199688998	FBgn0040385	11112	FBgn0001150	29176
1563	3R	24976411	24980037	1.609072685242	24978998	1.373805880547	FBgn0041186	29	FBgn0041186	29
1564	3R	6675196	6677008	1.608862876892	6676107	1.344380827511	FBgn0037841	2357	FBgn0037844	6406
1565	2L	14429213	14432215	1.608502626419	14430500	1.481044858694	FBgn0028871	5369	FBgn0005771	60362
1566	2R	9784457	9786318	1.608184814453	9785531	1.392621135712	FBgn0020615	14	FBgn0020615	14
1567	X	6368915	6370601	1.606956481934	6369735	1.35218077898	FBgn0029873	26	FBgn0029873	26
1568	2L	16401073	16403007	1.605791091919	16401813	1.435363173485	FBgn0020416	39396	FBgn0025678	49123
1569	3L	21404944	21406603	1.605519294739	21405653	1.29433802196	FBgn0014143	4744	FBgn0014143	4744
1570	X	225270	227747	1.604978561401	226900	1.517334222794	FBgn0000022	47	FBgn0000022	47
1571	X	8485486	8486885	1.604308128357	8486261	1.270151074727	FBgn0004102	9625	FBgn0004102	9625
1572	2L	16486744	16489203	1.604075193405	16487604	1.364369252149	FBgn0032586	133	FBgn0025678	134914
1573	2R	15369698	15371397	1.604061126709	15370625	1.284258544445	FBgn0043532	12354	FBgn0011849	128231
1574	X	17596525	17598660	1.602898597717	17597863	1.385925829411	FBgn0024184	5457	FBgn0030866	24652
1575	3R	773218	774511	1.602069854736	773598	1.296204030514	FBgn0004183	288	FBgn0004183	288
1576	3R	4018217	4020035	1.601692199707	4019113	1.40522813797	FBgn0053779	11431	FBgn0037554	40116
1577	X	5377991	5379700	1.600860595703	5378857	1.503297360738	FBgn0065061	9238	FBgn0029771	16359
1578	2R	17824594	17827131	1.600654602051	17825820	1.458298027515	FBgn0013272	576	FBgn0013272	576
1579	2L	20415880	20417860	1.600574016571	20417026	1.505177666159	FBgn0051688	406	FBgn0032858	12515
1580	3L	14909339	14910934	1.600408554077	14909646	1.39970627698	FBgn0040809	95	FBgn0040809	95
1581	3R	11099745	11101557	1.600405216217	11100721	1.52969567916	FBgn0000283	206	FBgn0000283	206
1582	X	17146685	17149639	1.599586486816	17147462	1.380644440651	FBgn0004854	1056	FBgn0000163	152586
1583	2L	154611	157014	1.599191665649	155982	1.435612930971	FBgn0031229	47	FBgn0031229	47
1584	3L	16600474	16602672	1.599018096924	16601631	1.365267721812	FBgn0000017	12202	FBgn0017572	20900
1585	3L	12775369	12780934	1.598693370819	12780082	1.407237024868	FBgn0027534	242	FBgn0036314	7868
1586	3L	15749921	15753314	1.598563194275	15750865	1.490978801952	FBgn0036531	22812	FBgn0036537	49780
1587	2R	23265	25192	1.598449707031	24204	1.28900864545	FBgn0050505	6216	FBgn0033015	777270
1588	3R	16654318	16656994	1.597599506378	16656035	1.422782589408	FBgn0027493	302	FBgn0038830	6084
1589	2L	7993038	7994965	1.597315788269	7994327	1.297077417374	FBgn0031969	145	FBgn0031977	35137
1590	X	12428894	12431444	1.596965312958	12430318	1.519946606954	FBgn0030403	742	FBgn0015024	57402
1591	2R	20351628	20353585	1.596196174622	20352870	1.425139539382	FBgn0035070	3706	FBgn0050423	30566
1592	X	5510517	5511909	1.595472335815	5511104	1.207155005137	FBgn0029783	102	FBgn0029783	102
1593	3L	15262547	15263379	1.595468044281	15262595	1.442326863607	FBgn0036491	1965	FBgn0036494	39364
1594	3L	19855815	19858305	1.595249652863	19856996	1.466367020327	FBgn0020887	245	FBgn0020887	245
1595	X	15315966	15319588	1.594438552856	15317324	1.299772707621	FBgn0030648	1020	FBgn0030659	99485
1596	X	1802729	1805392	1.594324111938	1804134	1.443100452423	FBgn0023521	7742	FBgn0023512	25117
1597	X	5845110	5847547	1.594321727753	5846534	1.42889007926	FBgn0027546	501	FBgn0029840	88408
1598	2L	2814255	2815986	1.593326568604	2815161	1.416180491447	FBgn0031463	325	FBgn0031459	45024
1599	X	4926804	4932138	1.593028068542	4928107	1.384098121098	FBgn0052767	1857	FBgn0004368	143738
1600	2R	11189013	11192007	1.592884063721	11190864	1.467414968154	FBgn0023441	667	FBgn0010426	4079
1601	3L	1906070	1907778	1.592849731445	1906825	1.354974150658	FBgn0035292	1027	FBgn0002183	46957
1602	3L	16551500	16554622	1.592176437378	16553781	1.390926276936	FBgn0002283	605	FBgn0002283	605
1603	3R	20055138	20057575	1.591893196106	20056528	1.471802552541	FBgn0039172	777	FBgn0039172	777
1604	2R	16502855	16507383	1.591669559479	16504674	1.529706478119	FBgn0034570	451	FBgn0034565	18855
1605	2L	10366192	10367763	1.591363430023	10366971	1.305190815645	FBgn0032231	273	FBgn0032231	273
1606	3R	25522847	25524537	1.591289520264	25523735	1.346195557538	FBgn0039683	5206	FBgn0039680	22337
1607	3L	3302234	3304133	1.590542793274	3303097	1.367032289505	FBgn0035436	8	FBgn0035436	8
1608	3L	20717761	20720421	1.5890417099	20719157	1.334798644571	FBgn0037021	890	FBgn0016696	13779
1609	3L	1550731	1554279	1.588614463806	1551947	1.510233434041	FBgn0035235	193	FBgn0035235	193
1610	2R	20552014	20553752	1.588066101074	20552735	1.475123532613	FBgn0001147	7192	FBgn0001148	16845
1611	3R	13991540	13996730	1.588063716888	13996038	1.242903198515	FBgn0042693	2587	FBgn0038570	3071
1612	3R	658734	662045	1.587398052216	661389	1.525630235672	FBgn0037284	4404	FBgn0003002	17146
1613	3L	7407317	7410131	1.587317943573	7409149	1.640617510852	FBgn0014011	23	FBgn0014011	23
1614	2R	2022634	2024293	1.587104320526	2023607	1.370432883501	FBgn0010347	9535	FBgn0041145	98711
1615	2L	10841405	10843313	1.586688995361	10842220	1.532124210806	FBgn0032305	383	FBgn0032305	383
1616	2L	6454702	6456844	1.586456298828	6455715	1.483611331267	FBgn0031814	219	FBgn0026571	24774
1617	3R	2831723	2833715	1.586000442505	2832821	1.361415498397	FBgn0000095	7871	FBgn0010774	73305
1618	3R	12623015	12625311	1.585900068283	12623987	1.503928633297	FBgn0015230	9954	FBgn0020556	25076
1619	2R	20320575	20322914	1.585619926453	20321615	1.48346035104	FBgn0000157	815	FBgn0050423	61821
1620	2R	14771948	14774239	1.585200786591	14773425	1.604947626591	FBgn0034423	1352	FBgn0003254	17164
1621	2R	12933788	12937773	1.584939479828	12934697	1.507813125849	FBgn0021818	235	FBgn0034214	7645
1622	3R	12671151	12676577	1.584403514862	12674635	1.465836973751	FBgn0020546	1091	FBgn0020546	1091
1623	X	18076877	18078662	1.58428478241	18077562	1.393067700522	FBgn0030904	491	FBgn0004956	64200
1624	2L	21830259	21832057	1.584229469299	21831240	1.448408663273	FBgn0003866	15052	FBgn0003866	15052
1625	X	15742723	15744821	1.583871364594	15743751	1.440189659595	FBgn0010315	139	FBgn0030703	19722
1626	3R	1681105	1682785	1.582762241364	1682036	1.271145259633	FBgn0029088	3	FBgn0037383	31810
1627	3R	17485050	17487537	1.582594394684	17486263	1.373364925385	FBgn0011766	136	FBgn0004493	11209
1628	X	22036810	22041211	1.582533836365	22039925	1.634332625071	FBgn0000719	18658	FBgn0031186	381940
1629	3L	14726221	14728128	1.582383155823	14727335	1.44134945028	FBgn0036446	31	FBgn0036449	24347
1630	2L	15756580	15759129	1.582270145416	15758515	1.360743641853	FBgn0001987	169	FBgn0003936	10904
1631	X	18780235	18783025	1.581657409668	18782173	1.403135329485	FBgn0052541	17877	FBgn0030974	54603
1632	X	294586	296072	1.580582618713	295361	1.194591224194	FBgn0011822	1097	FBgn0002561	28816
1633	2R	8127752	8129521	1.580085754395	8128687	1.173760273877	FBgn0004435	39	FBgn0022764	19888
1634	X	1896188	1899341	1.579260826111	1898422	1.478088014266	FBgn0000667	45	FBgn0003964	983
1635	2L	33169	34808	1.578513145447	33910	1.42923312717	FBgn0031209	10022	FBgn0002121	12538
1636	3R	7260225	7262359	1.578177928925	7261363	1.473509820302	FBgn0037901	62	FBgn0037901	62
1637	2R	20614608	20616200	1.576993942261	20615294	1.416872950161	FBgn0050430	21738	FBgn0001148	45714
1638	3L	14911121	14914070	1.576974868774	14911345	1.625559382968	FBgn0040487	26	FBgn0040487	26
1639	3L	18804480	18807411	1.576306343079	18805428	1.494636535645	FBgn0052027	1410	FBgn0036815	18996
1640	3L	11804808	11808039	1.576059341431	11806893	1.394363999367	FBgn0000404	631	FBgn0000404	631
1641	3L	23174	24790	1.576010227203	23957	1.46704274416	FBgn0052475	17479	FBgn0035105	143997
1642	X	5405311	5406768	1.575660705566	5406029	1.447935740153	FBgn0053980	609	FBgn0029771	43531
1643	2L	35018	36554	1.575096130371	35826	1.456533670425	FBgn0031209	11938	FBgn0002121	14454
1644	2L	430454	432579	1.57496547699	431298	1.488270759583	FBgn0004583	45	FBgn0031253	9891
1645	3R	5334709	5336634	1.574962615967	5335901	1.449847445768	FBgn0037701	156	FBgn0037701	156
1646	X	2838053	2840010	1.574882030487	2838783	1.362373888493	FBgn0003285	8795	FBgn0004647	152245
1647	3L	23028776	23030120	1.574735641479	23029595	1.240666782155	FBgn0024733	280	FBgn0024733	280
1648	2R	15326617	15328571	1.574717521667	15327619	1.443473900066	FBgn0034475	2821	FBgn0011849	85225
1649	2L	22121464	22122791	1.573703289032	22122060	1.359814405441	FBgn0032976	116	FBgn0032979	34694
1650	3L	21576039	21579456	1.573459625244	21576914	1.264461040497	FBgn0053291	1887	FBgn0028663	103211
1651	3R	13536067	13537994	1.573153495789	13537092	1.495496241252	FBgn0003013	6967	FBgn0003013	6967
1652	2R	13746923	13748418	1.572338104248	13747640	1.3673145473	FBgn0000658	14	FBgn0000658	14
1653	2R	13802829	13804612	1.571718215942	13803683	1.469259879168	FBgn0034321	401	FBgn0010575	1032
1654	3L	13087160	13088959	1.571508407593	13088126	1.477989584208	FBgn0010452	94	FBgn0010452	94
1655	3R	7504755	7506465	1.571398735046	7505569	1.249237397138	FBgn0037933	88	FBgn0037921	54203
1656	2L	8266119	8267279	1.571263313293	8266819	1.037131563822	FBgn0046824	8174	FBgn0011902	23908
1657	X	7068534	7070605	1.5699634552	7069737	1.430805842082	FBgn0029939	31425	FBgn0025549	66803
1658	3L	7318278	7320504	1.569319725037	7319374	1.491361281451	FBgn0035767	246	FBgn0011640	6161
1659	X	6713016	6715289	1.569282531738	6713938	1.421335188548	FBgn0064122	194	FBgn0064122	194
1660	2L	13218888	13220727	1.569064617157	13219801	1.297992127282	FBgn0032485	132	FBgn0032486	187
1661	2L	19786432	19788461	1.568841934204	19787359	1.34780513539	FBgn0032821	470	FBgn0003931	19304
1662	3R	943062	947584	1.568470001221	944410	1.371318340302	FBgn0037293	9400	FBgn0010313	32002
1663	3L	19804357	19805868	1.568384170532	19805105	1.355287327486	FBgn0015796	207	FBgn0014037	38121
1664	3L	8479709	8481707	1.567445755005	8480943	1.442840492024	FBgn0035900	2751	FBgn0035900	2751
1665	3R	14988995	14992755	1.566424846649	14991628	1.450322449207	FBgn0010768	1685	FBgn0038678	71009
1666	2L	18647451	18649405	1.566243171692	18648532	1.465052008629	FBgn0032693	381	FBgn0032693	381
1667	3R	17093969	17096629	1.566102027893	17094945	1.441194141612	FBgn0016700	114	FBgn0043012	854
1668	2R	6287005	6288571	1.565791130066	6287621	1.264235814412	FBgn0053144	11131	FBgn0027499	37211
1669	3R	11021685	11023312	1.565664291382	11022561	1.436015914468	FBgn0038297	227	FBgn0038301	16761
1670	3R	1448183	1451748	1.565595626831	1450243	1.307103633881	FBgn0037351	57	FBgn0037351	57
1671	2R	5203233	5207034	1.565574169159	5204197	1.554562568665	FBgn0023143	944	FBgn0023143	944
1672	2R	4627233	4629366	1.564623832703	4628396	1.511996746063	FBgn0003612	457	FBgn0033380	2320
1673	3R	5958379	5960724	1.564085006714	5959213	1.211827222039	FBgn0004889	6279	FBgn0037777	87968
1674	2L	15473310	15479637	1.564067840576	15476215	1.486623904284	FBgn0003448	2017	FBgn0003448	2017
1675	3L	6676957	6678307	1.563484191895	6677561	1.236726506551	FBgn0035710	95	FBgn0035713	48672
1676	2L	7288965	7291256	1.560710906982	7289738	1.417953379014	FBgn0031901	7205	FBgn0004009	17423
1677	3R	18942668	18944791	1.558762073517	18943580	1.437240516438	FBgn0039055	93	FBgn0051457	10126
1678	2L	6543534	6546275	1.558390617371	6545413	1.354633076986	FBgn0000320	1559	FBgn0031830	12387
1679	2L	16597013	16599128	1.558265686035	16598019	1.099437377032	FBgn0051815	177	FBgn0002652	77966
1680	2R	2096989	2098848	1.55749797821	2097788	1.40681630373	FBgn0033076	15003	FBgn0041145	24530
1681	2L	712263	716319	1.557475090027	713400	1.481886471019	FBgn0000497	1568	FBgn0015621	106564
1682	2R	12343037	12346972	1.557366371155	12343895	1.366663392385	FBgn0082172	2416	FBgn0025832	26306
1683	3R	12342956	12344593	1.557357788086	12343757	1.303622722626	FBgn0038441	4585	FBgn0027053	47934
1684	3R	300881	306022	1.555950641632	304519	1.428051233292	FBgn0051523	309	FBgn0037255	6244
1685	3L	14596547	14601116	1.555432796478	14599740	1.345250542959	FBgn0041604	1861	FBgn0028418	73717
1686	2R	6874258	6877588	1.554037094116	6876879	1.31504611408	FBgn0024188	274	FBgn0050257	33381
1687	X	6377941	6380379	1.553605079651	6379481	1.347979513804	FBgn0000524	235	FBgn0014026	960
1688	X	4491042	4493279	1.553102493286	4491912	1.385743870455	FBgn0011277	739	FBgn0029718	1202
1689	3L	13459067	13461400	1.552711963654	13460027	1.326772633721	FBgn0036372	218	FBgn0036351	104737
1690	2R	20362056	20363992	1.551694393158	20363154	1.266076929429	FBgn0035071	639	FBgn0050423	20282
1691	3R	4809194	4811377	1.549944400787	4809837	1.21429207921	FBgn0037647	192	FBgn0022347	8830
1692	3R	10718393	10720534	1.549419403076	10719362	1.268993433784	FBgn0038272	313	FBgn0038272	313
1693	3R	16417618	16421108	1.548659801483	16419820	1.372298577253	FBgn0023097	935	FBgn0023097	935
1694	3R	9207139	9209156	1.548535346985	9208229	1.458088934422	FBgn0038145	430	FBgn0038145	430
1695	3R	788868	791306	1.548502922058	789762	1.360980272293	FBgn0037290	1407	FBgn0004183	15876
1696	X	9398137	9400567	1.548150539398	9398825	1.179890127743	FBgn0028327	66	FBgn0030136	1015
1697	2R	8997167	8999594	1.547369480133	8998660	1.349991798401	FBgn0000119	465	FBgn0000119	465
1698	3R	21835392	21837423	1.547028303146	21836398	1.547457069159	FBgn0002732	287	FBgn0002732	287
1699	3R	2987542	2989806	1.546976089478	2988434	1.555085630978	FBgn0002306	117	FBgn0037481	7536
1700	X	13116543	13120654	1.545463562012	13119749	1.202308088541	FBgn0030465	218	FBgn0004456	27322
1701	2L	17717192	17719288	1.545226573944	17718226	1.4414285211	FBgn0015609	17224	FBgn0032646	221188
1702	3R	14996742	14998485	1.543883323669	14997612	1.309529572725	FBgn0038685	5110	FBgn0038678	76993
1703	2R	17629336	17630902	1.543795108795	17630074	1.328376173973	FBgn0034695	56	FBgn0067102	46450
1704	X	15987987	15989811	1.543659210205	15988923	1.298771977425	FBgn0042650	31792	FBgn0000459	61748
1705	X	19193281	19196495	1.542561531067	19195082	1.387247467041	FBgn0031016	7960	FBgn0031008	92261
1706	3L	21393630	21395258	1.542436599731	21394474	1.253258758121	FBgn0033583	14811	FBgn0014143	15923
1707	2R	10831543	10833027	1.542428970337	10832295	1.25771040075	FBgn0034009	4737	FBgn0000996	63528
1708	3L	5328942	5330730	1.540886878967	5330067	1.125115044912	FBgn0016031	197	FBgn0035602	10365
1709	3R	12540752	12542323	1.540463447571	12541618	1.296544075012	FBgn0003944	18730	FBgn0063261	35493
1710	3L	668320	669795	1.540239334106	669146	1.222968843248	FBgn0035153	69	FBgn0035156	7301
1711	3R	26633987	26636101	1.540118217468	26634946	1.261640965939	FBgn0027598	597	FBgn0003720	43091
1712	3L	4172424	4174354	1.539621353149	4173206	1.437382340431	FBgn0003710	1144	FBgn0004574	50473
1713	3R	6258349	6260142	1.539445877075	6259234	1.39636146321	FBgn0037817	1288	FBgn0015396	83328
1714	2R	5210472	5212825	1.538953781128	5212049	1.222894724678	FBgn0050002	4147	FBgn0023143	6908
1715	2R	4781297	4783077	1.537840843201	4782224	1.412037074566	FBgn0020621	14686	FBgn0033400	16218
1716	3R	22936961	22938875	1.537792205811	22937949	1.188812704647	FBgn0039487	28	FBgn0039488	4449
1717	3L	16595952	16597965	1.53755569458	16596963	1.403173983097	FBgn0017572	16232	FBgn0017572	16232
1718	2L	6722289	6724797	1.536749362946	6723136	1.228692643783	FBgn0025777	219	FBgn0025777	219
1719	4	843444	847326	1.536636352539	845363	1.328829616308	FBgn0039938	8900	FBgn0039930	204246
1720	3L	11526226	11529513	1.536507129669	11527225	1.304714361827	FBgn0036172	8955	FBgn0036180	56162
1721	2R	11624955	11626566	1.536089897156	11625556	1.212251354666	FBgn0034075	208	FBgn0034073	8090
1722	X	15901048	15903205	1.536074638367	15902166	1.427990408505	FBgn0030723	4488	FBgn0030718	81471
1723	X	11516181	11518005	1.535776138306	11517028	1.160612959611	FBgn0014133	262	FBgn0030327	30693
1724	2R	7542412	7544542	1.53547000885	7543316	1.275685029871	FBgn0033675	279	FBgn0011704	41966
1725	3L	1559753	1561637	1.535423278809	1560854	1.427282810211	FBgn0035236	8138	FBgn0035236	8138
1726	2R	20583071	20584987	1.535325050354	20584372	1.313077195485	FBgn0050199	7	FBgn0001148	14792
1727	X	19516438	19519582	1.534842252731	19517472	1.51660341375	FBgn0043903	19	FBgn0031057	213
1728	3R	8085975	8087971	1.534459590912	8087015	1.40427533318	FBgn0003651	2544	FBgn0010044	118743
1729	3L	22201280	22202856	1.533983707428	22201328	1.487494574653	FBgn0004179	226	FBgn0037156	814
1730	2L	9698205	9700901	1.533136844635	9700053	1.423700392246	FBgn0015393	219	FBgn0015393	219
1731	2R	3563383	3565149	1.533121109009	3564353	1.191467565649	FBgn0033252	13011	FBgn0021814	27495
1732	3R	17323100	17326066	1.532789230347	17325268	1.284711927176	FBgn0051179	466	FBgn0013984	80983
1733	2L	1485187	1486983	1.5322265625	1486043	1.476812474868	FBgn0051928	6271	FBgn0031345	31395
1734	3R	6181200	6183465	1.531573295593	6182190	1.447368705974	FBgn0015396	6284	FBgn0015396	6284
1735	3L	7957052	7959368	1.531497955322	7958241	1.422341907726	FBgn0011817	5245	FBgn0011817	5245
1736	3R	9933503	9935054	1.531448364258	9934263	1.26455337861	FBgn0038202	726	FBgn0038196	72376
1737	3R	26759294	26760704	1.531314849854	26759910	1.30880131441	FBgn0039810	2319	FBgn0003720	81873
1738	3L	7301723	7303458	1.530259847641	7302504	1.37860456109	FBgn0035763	301	FBgn0035763	301
1739	3R	2488139	2489869	1.529859542847	2488924	1.433722467983	FBgn0024912	3102	FBgn0026567	5320
1740	2L	13164988	13166584	1.52965593338	13165826	1.375771109263	FBgn0032474	246	FBgn0024291	275
1741	2L	17747744	17750991	1.529059410095	17750263	1.388546198606	FBgn0015609	14813	FBgn0032646	253225
1742	2R	2141268	2145215	1.528196334839	2142456	1.457530736923	FBgn0004145	2485	FBgn0040673	17630
1743	3L	815897	817755	1.528106212616	816937	1.468418061733	FBgn0035162	3	FBgn0035162	3
1744	3R	3298465	3301251	1.527882575989	3299411	1.389922936757	FBgn0037504	85	FBgn0037504	85
1745	X	17601474	17603290	1.527154445648	17602373	1.432574907939	FBgn0024184	947	FBgn0030866	29162
1746	2L	2374150	2377006	1.526956558228	2376167	1.390814840794	FBgn0031420	273	FBgn0028485	10832
1747	X	20451850	20453537	1.526624679565	20452727	1.291249836192	FBgn0031125	3423	FBgn0003300	52390
1748	3R	17382416	17383956	1.526348114014	17383247	1.21742828687	FBgn0002941	243	FBgn0013984	23004
1749	2L	21855729	21857563	1.526294231415	21856572	1.421039637397	FBgn0032965	29282	FBgn0003866	40384
1750	3R	739320	740912	1.52592754364	740197	1.202375804677	FBgn0051536	3919	FBgn0004183	33689
1751	X	10666564	10670681	1.525720596313	10668456	1.471471281613	FBgn0030235	456	FBgn0030235	456
1752	3L	4265562	4268052	1.525634765625	4267191	1.36854687859	FBgn0035526	196	FBgn0035526	196
1753	X	13217756	13222135	1.525219917297	13221085	1.295825839043	FBgn0026749	246	FBgn0026749	246
1754	3R	22706578	22709468	1.525218486786	22708636	1.341248482466	FBgn0004359	1180	FBgn0002838	6958
1755	2L	20487115	20488729	1.525029182434	20487882	1.188925266266	FBgn0041000	1861	FBgn0046834	12793
1756	2R	9060778	9063768	1.524975776672	9061670	1.459368958193	FBgn0033853	1225	FBgn0014877	8319
1757	X	20549667	20551445	1.524573326111	20550537	1.228453019086	FBgn0031129	3901	FBgn0003300	45420
1758	2R	19166221	19167977	1.523801803589	19167078	1.28608840704	FBgn0034886	1902	FBgn0016762	34520
1759	3R	11233645	11235098	1.523446083069	11234297	1.146070718765	FBgn0041188	139	FBgn0046829	8858
1760	X	19338999	19342655	1.522480487823	19339946	1.271513402462	FBgn0031023	3937	FBgn0040890	10800
1761	3L	11096566	11099060	1.521727561951	11097558	1.39902751586	FBgn0052078	250	FBgn0036136	410
1762	3L	15058863	15060531	1.520180225372	15059649	1.388704742704	FBgn0036476	329	FBgn0025776	50313
1763	2L	21094911	21098296	1.520064115524	21096374	1.429758446557	FBgn0040297	4182	FBgn0023388	33571
1764	3L	17494432	17496834	1.519910812378	17495656	1.435925371507	FBgn0036736	314	FBgn0036734	16098
1765	X	16940518	16942301	1.519195079803	16941650	1.119838349959	FBgn0030820	76	FBgn0054014	29833
1766	2L	5092198	5094735	1.519081115723	5093081	1.449157834053	FBgn0031681	434	FBgn0028696	22078
1767	3L	14165603	14166978	1.51834487915	14166356	1.255063247681	FBgn0052141	2337	FBgn0013718	10220
1768	3R	10597922	10599631	1.518255233765	10598773	1.478109931946	FBgn0038258	10015	FBgn0038258	10015
1769	3L	3286606	3289104	1.517431735992	3287491	1.410766392946	FBgn0035432	237	FBgn0035436	15598
1770	3R	19714908	19717448	1.517262935638	19716728	1.32212473796	FBgn0013347	50	FBgn0013347	50
1771	3L	8384711	8386374	1.516870498657	8385512	1.387162180508	FBgn0035891	10	FBgn0010825	38751
1772	X	15773795	15776222	1.516861438751	15775263	1.500854127547	FBgn0030710	247	FBgn0030711	3685
1773	3L	20234969	20237885	1.516686439514	20237172	1.293921582839	FBgn0036967	897	FBgn0003124	6674
1774	X	3277595	3279480	1.516616344452	3278396	1.207818648394	FBgn0052493	5283	FBgn0000472	49057
1775	2L	11058572	11061798	1.516178131104	11059399	1.167601857867	FBgn0032330	1996	FBgn0032335	11662
1776	2R	19535638	19537757	1.516091108322	19536349	1.262036071104	FBgn0061198	15	FBgn0022708	4551
1777	X	18478689	18482716	1.515874862671	18481423	1.343368249781	FBgn0027335	77	FBgn0030943	701
1778	3R	10198341	10199903	1.515444755554	10199256	1.170693565817	FBgn0024321	583	FBgn0038224	46510
1779	3L	1468420	1469292	1.514884471893	1469075	1.195650320787	FBgn0065069	3487	FBgn0028577	17046
1780	2L	6065125	6066727	1.514866828918	6065857	1.283310294151	FBgn0031773	92	FBgn0031769	15028
1781	3R	25596151	25599255	1.514653205872	25597845	1.272776211009	FBgn0001297	5138	FBgn0020235	22987
1782	3L	19846877	19849899	1.514449596405	19848735	1.124071289511	FBgn0028695	162	FBgn0028695	162
1783	X	13486540	13488146	1.514412879944	13487387	1.320931524038	FBgn0030506	14358	FBgn0030507	14573
1784	3L	22027680	22029184	1.513716697693	22028409	1.287535858154	FBgn0004414	11760	FBgn0000100	18526
1785	2L	3579714	3581680	1.513450622559	3580854	1.298847591176	FBgn0004892	88	FBgn0002985	25894
1786	3R	634953	639511	1.513339996338	637735	1.308190727234	FBgn0026417	48	FBgn0051529	5569
1787	3R	7197308	7199526	1.513277053833	7198246	1.255695949901	FBgn0004595	264	FBgn0026064	21879
1788	2R	9016050	9019639	1.512826919556	9018806	1.318397849798	FBgn0004638	62	FBgn0004638	62
1789	2R	1722969	1724721	1.512400627136	1723646	1.259056259604	FBgn0033073	1685	FBgn0033073	1685
1790	3L	13014635	13016391	1.511713027954	13015437	1.243980556726	FBgn0011284	266	FBgn0011284	266
1791	X	19615415	19618279	1.510564804077	19617503	1.356263256073	FBgn0031071	638	FBgn0031071	638
1792	2R	18724576	18726630	1.510406970978	18725636	1.447260351742	FBgn0034834	6497	FBgn0034846	128599
1793	2L	14683347	14685578	1.510313987732	14684772	1.141845941544	FBgn0003016	4539	FBgn0005771	193910
1794	2L	15034252	15036346	1.510257720947	15035809	1.180609849783	FBgn0004837	384	FBgn0010422	20873
1795	2L	15314989	15317011	1.510181427002	15315908	1.378726037343	FBgn0041103	73	FBgn0001981	13885
1796	2R	11444334	11447504	1.51012134552	11446374	1.241273038528	FBgn0034049	418	FBgn0034050	3377
1797	2L	7211417	7213546	1.509759902954	7212565	1.212426781654	FBgn0031897	7464	FBgn0031897	7464
1798	3L	399068	400787	1.509665489197	399875	1.357946227579	FBgn0035139	17548	FBgn0035136	54960
1799	3L	19724105	19728181	1.50897026062	19725491	1.370080173016	FBgn0013974	1915	FBgn0014037	117735
1800	2R	13648068	13651274	1.508842468262	13650354	1.25152276357	FBgn0003044	62	FBgn0003044	62
1801	2L	3802721	3804749	1.50871515274	3803682	1.274218050639	FBgn0021800	101	FBgn0003430	21998
1802	2L	16297752	16299405	1.50834274292	16298542	1.165394811069	FBgn0028894	339	FBgn0028894	339
1803	2L	825141	827069	1.507841587067	825966	1.263973236084	FBgn0010583	2	FBgn0010583	2
1804	2L	16324528	16327393	1.50775718689	16325736	1.304984120762	FBgn0040984	120	FBgn0040984	120
1805	2L	10482503	10484346	1.507695198059	10483509	1.290787994862	FBgn0026431	210	FBgn0004915	52165
1806	3R	10546844	10550662	1.507066249847	10547959	1.220612974728	FBgn0053967	2019	FBgn0051314	24902
1807	X	8021099	8022851	1.507053852081	8022039	1.332842230797	FBgn0030018	351	FBgn0030003	47076
1808	3R	17987306	17991333	1.506177902222	17989703	1.459587961435	FBgn0053335	1037	FBgn0053335	1037
1809	X	635955	638056	1.505678653717	636896	1.376277502845	FBgn0025618	4716	FBgn0015288	14936
1810	2R	3640759	3643705	1.505442619324	3641614	1.221723556519	FBgn0033267	1531	FBgn0033267	1531
1811	2L	18870076	18872268	1.505333423615	18871235	1.251660403083	FBgn0003896	5950	FBgn0032717	35639
1812	X	11192316	11198369	1.504899024963	11195832	1.376106178059	FBgn0030293	20	FBgn0030293	20
1813	3L	463968	465573	1.504600524902	464751	1.317988844479	FBgn0065092	46301	FBgn0035140	59632
1814	3R	20769785	20771559	1.503737449646	20770625	1.20060749054	FBgn0029157	29	FBgn0015625	74008
1815	2L	22155430	22157422	1.503619670868	22156261	1.160724908113	FBgn0032979	493	FBgn0032979	493
1816	2L	19448139	19450037	1.503479003906	19449279	1.174517182743	FBgn0003732	157	FBgn0003732	157
1817	2R	19093255	19095263	1.503213882446	19093999	1.292477579678	FBgn0050182	14355	FBgn0015903	21502
1818	2R	4244417	4245792	1.502751350403	4245155	1.320135235786	FBgn0025937	962	FBgn0050353	75136
1819	X	20318578	20321987	1.502646446228	20320955	1.202691853046	FBgn0031119	1268	FBgn0040649	24099
1820	3L	13929102	13931506	1.501912593842	13930573	1.227583726247	FBgn0036389	109	FBgn0036386	36317
1821	2L	8402759	8404641	1.501589536667	8403719	1.301280170679	FBgn0020497	144	FBgn0001084	277
1822	2R	15825831	15828830	1.501256942749	15827803	1.360563516617	FBgn0034501	3970	FBgn0034503	13866
1823	3R	5873541	5875212	1.500814914703	5874415	1.433612823486	FBgn0037779	157	FBgn0037777	3170
1824	3L	15720821	15722710	1.500104904175	15721812	1.424397051334	FBgn0010105	28130	FBgn0010105	28130
1825	3R	23069854	23071610	1.49967622757	23070855	1.277752965689	FBgn0042111	96	FBgn0005696	6040
1826	3R	12658006	12659601	1.499583244324	12658891	1.317762970924	FBgn0000014	3122	FBgn0020546	16835
1827	3R	25871303	25873307	1.499580383301	25872404	1.357690390419	FBgn0039741	207	FBgn0039741	207
1828	3R	20902447	20903948	1.499516010284	20903173	1.324078728171	FBgn0039274	2569	FBgn0039273	3265
1829	2R	7107603	7110698	1.499433040619	7108554	1.319003790617	FBgn0065063	1264	FBgn0065063	1264
1830	3L	21449083	21451617	1.499096870422	21450495	1.396667063236	FBgn0037093	339	FBgn0026371	770
1831	X	9126839	9130224	1.498696327209	9127909	1.416260063648	FBgn0040236	411	FBgn0030122	9271
1832	3R	19651414	19654751	1.498647212982	19653797	1.475648760796	FBgn0004186	205	FBgn0004186	205
1833	X	2489447	2493804	1.498229980469	2490522	1.384325027466	FBgn0003371	416	FBgn0003371	416
1834	2R	6967265	6969774	1.497440814972	6968658	1.426389153798	FBgn0000581	534	FBgn0000581	534
1835	3L	20914529	20916122	1.497432231903	20915353	1.34765791893	FBgn0053283	2747	FBgn0003415	45912
1836	3L	15932500	15934232	1.497138023376	15933433	1.366727744832	FBgn0036549	11	FBgn0036546	11624
1837	X	10772096	10773596	1.497032165527	10772897	1.359140014648	FBgn0030251	280	FBgn0030241	72805
1838	3R	20380750	20382699	1.497011184692	20381796	1.297124671936	FBgn0004188	14	FBgn0039205	25516
1839	3R	20410318	20413737	1.496967315674	20412475	1.543351471424	FBgn0053343	1090	FBgn0039210	1620
1840	X	17622753	17625202	1.496934890747	17623664	1.152621205648	FBgn0026058	1323	FBgn0030870	41113
1841	3R	7256314	7258557	1.496671199799	7257574	1.442520081997	FBgn0037900	114	FBgn0037899	177
1842	3R	10919686	10921928	1.496373176575	10920841	1.343383003684	FBgn0051304	7081	FBgn0038301	118481
1843	X	11234347	11236844	1.495774269104	11235404	1.414603296916	FBgn0030296	19243	FBgn0027359	21725
1844	2R	12370673	12372520	1.493363380432	12371451	1.179486583261	FBgn0026533	367	FBgn0025832	1250
1845	3L	20427046	20428586	1.493203163147	20427687	1.206952222188	FBgn0037000	938	FBgn0036998	20049
1846	2L	18985221	18986883	1.493084907532	18986091	1.462030691259	FBgn0032733	65	FBgn0015745	19073
1847	2L	8041963	8044116	1.492078781128	8042803	1.151501038495	FBgn0031980	53	FBgn0031980	53
1848	X	13457712	13459763	1.49108839035	13458994	1.367089203426	FBgn0030505	300	FBgn0030507	42966
1849	2R	16608353	16610395	1.489264965057	16609475	1.434954110314	FBgn0015721	37	FBgn0011824	4590
1850	2R	5976884	5978681	1.489137649536	5977697	1.220870685577	FBgn0033526	2605	FBgn0033526	2605
1851	2R	10266426	10267965	1.488573551178	10267302	1.175613194704	FBgn0050476	87	FBgn0050476	87
1852	3R	3834270	3836041	1.488564968109	3835209	1.263307929039	FBgn0037538	116	FBgn0037550	116846
1853	3L	16730264	16732312	1.488490581512	16731469	1.138411641121	FBgn0004108	136	FBgn0004108	136
1854	2R	17904599	17906203	1.488222122192	17905444	1.31946142982	FBgn0034724	4194	FBgn0053200	10789
1855	3L	14754518	14756404	1.487861633301	14755639	1.305028544532	FBgn0036451	1751	FBgn0036450	3587
1856	X	4887086	4888509	1.487261295319	4887796	1.184427052736	FBgn0003028	5738	FBgn0004368	103427
1857	3L	14956877	14958692	1.486389160156	14957811	1.431050300598	FBgn0036461	2046	FBgn0036462	7112
1858	3R	6202921	6204436	1.485996246338	6203778	1.215535977307	FBgn0020379	12	FBgn0015396	27872
1859	2L	12519691	12521715	1.485143661499	12520386	1.16783952713	FBgn0051857	3286	FBgn0040286	85721
1860	2L	15746163	15747845	1.484592914581	15746977	1.478190285819	FBgn0001989	6	FBgn0003936	634
1861	2L	5996715	6001090	1.484572410583	5997386	1.353146761656	FBgn0031759	2097	FBgn0001942	15627
1862	2L	14233049	14234634	1.484043121338	14233871	1.263829595902	FBgn0016930	237	FBgn0028529	121209
1863	2L	12606541	12608689	1.484019756317	12607480	1.199421938728	FBgn0051859	778	FBgn0002970	10868
1864	3L	1332221	1336814	1.483991622925	1333078	1.231953501701	FBgn0029514	1593	FBgn0035213	7143
1865	3R	25599737	25601193	1.483704090118	25600460	1.169728755951	FBgn0039694	5714	FBgn0019972	24915
1866	2R	14806293	14808887	1.483406066895	14807957	1.391875871023	FBgn0034431	526	FBgn0034430	891
1867	2L	22131134	22132621	1.4821600914	22131832	1.247786968946	FBgn0032976	9888	FBgn0032979	24922
1868	X	16981309	16982802	1.481601715088	16982036	1.238094859653	FBgn0002590	155	FBgn0002590	155
1869	3R	846232	852357	1.481279850006	847264	1.30890410287	FBgn0037292	32790	FBgn0010313	65144
1870	3L	11183736	11185364	1.480983734131	11184445	1.160012413474	FBgn0061469	82	FBgn0041094	41811
1871	3R	24916966	24918920	1.480633735657	24917960	1.341896820068	FBgn0039633	4749	FBgn0039633	4749
1872	2L	2177558	2179328	1.480216026306	2178537	1.24483281374	FBgn0000097	212	FBgn0000097	212
1873	4	1050218	1052879	1.479605674744	1052010	1.417671203613	FBgn0010217	54	FBgn0039929	100
1874	2R	15759386	15760975	1.479457855225	15760214	1.160084664822	FBgn0034488	48	FBgn0034488	48
1875	3R	9766164	9767767	1.479357242584	9766922	1.251359283924	FBgn0038188	2202	FBgn0000576	39341
1876	3R	7519458	7520948	1.478855133057	7520032	1.113450876872	FBgn0037937	33	FBgn0037921	68666
1877	3R	9613767	9615215	1.478029251099	9614548	1.150973852943	FBgn0038185	2153	FBgn0053327	24293
1878	2L	19049304	19051261	1.478000164032	19050243	1.288657844067	FBgn0032748	233	FBgn0000486	2484
1879	3L	8288347	8290170	1.477772712708	8289208	1.448630364736	FBgn0035872	226	FBgn0035872	226
1880	X	8419099	8420851	1.477728843689	8419977	1.222849200754	FBgn0030052	405	FBgn0030054	31561
1881	2L	19194903	19196447	1.477581977844	19195691	1.188183519575	FBgn0015380	9416	FBgn0032762	66336
1882	X	17571610	17574149	1.477326393127	17572579	1.54346558627	FBgn0030866	632	FBgn0030866	632
1883	X	231179	233045	1.476878166199	232095	1.330036640167	FBgn0000022	5242	FBgn0000022	5242
1884	3R	12256773	12258513	1.476498126984	12257660	1.232448130846	FBgn0051282	2	FBgn0044826	21890
1885	X	7812136	7815494	1.476367950439	7813246	1.208150267601	FBgn0003656	20	FBgn0004404	33106
1886	X	12496908	12501567	1.476152896881	12497893	1.282669194539	FBgn0053963	4494	FBgn0053963	4494
1887	2L	21668496	21670242	1.476140022278	21669457	1.391941547394	FBgn0000559	286	FBgn0000559	286
1888	2R	5057701	5062193	1.47599363327	5061424	1.141613343183	FBgn0033421	2657	FBgn0025286	37572
1889	3R	15689542	15691025	1.475885629654	15690446	1.081098169088	FBgn0038739	267	FBgn0038741	12693
1890	2R	13736002	13737518	1.47580909729	13736893	1.228540360928	FBgn0000658	10733	FBgn0000658	10733
1891	3L	23174344	23175749	1.475263118744	23175134	1.175287544727	FBgn0037212	7736	FBgn0024733	145819
1892	3L	11407175	11408950	1.475130081177	11407986	1.323880700504	FBgn0036158	6331	FBgn0036165	53521
1893	3L	10633802	10636304	1.47497177124	10634561	1.409913241863	FBgn0052066	399	FBgn0052068	2775
1894	3L	1777260	1779805	1.474718093872	1778791	1.315817177296	FBgn0024510	59	FBgn0067864	3550
1895	3R	2899602	2902348	1.474440097809	2901107	1.26021245122	FBgn0037468	548	FBgn0010774	5019
1896	X	16121884	16123739	1.474314212799	16122954	1.182349801064	FBgn0011571	171	FBgn0011571	171
1897	2L	11076720	11079466	1.474161148071	11078712	1.344659169515	FBgn0032336	2685	FBgn0032335	7651
1898	X	4301081	4303157	1.474123477936	4302045	1.253037817338	FBgn0000179	43952	FBgn0029714	95159
1899	X	9344678	9346751	1.473774909973	9345554	1.116814404726	FBgn0030133	212	FBgn0030136	54286
1900	X	16800937	16803266	1.473642349243	16802482	1.240408837795	FBgn0030809	104	FBgn0030806	25683
1901	3R	21854714	21856895	1.47337436676	21855622	1.23192024231	FBgn0002631	165	FBgn0002631	165
1902	2L	7055883	7057879	1.473257541656	7056551	1.172551695506	FBgn0031885	245	FBgn0040954	7434
1903	2R	13926366	13929006	1.473165988922	13927297	1.267070174217	FBgn0027835	428	FBgn0034326	112976
1904	2R	14656019	14659750	1.472819328308	14656881	1.265330251058	FBgn0000578	383	FBgn0000578	383
1905	3R	19820774	19822682	1.472783565521	19821676	1.476552346173	FBgn0053108	283	FBgn0053108	283
1906	3R	21706269	21708486	1.472506523132	21706949	1.198917627335	FBgn0027865	213	FBgn0002735	118631
1907	2R	3753369	3756190	1.47249174118	3755305	1.322128941031	FBgn0013726	6223	FBgn0010109	11165
1908	X	16194822	16196342	1.47243976593	16195529	0.993840085136	FBgn0004227	59	FBgn0004227	59
1909	X	15766976	15768948	1.472043991089	15767807	1.335516582836	FBgn0053180	216	FBgn0030711	11141
1910	3R	7823047	7825606	1.471747875214	7824272	1.367416415896	FBgn0037977	757	FBgn0037992	129647
1911	3L	13640348	13642050	1.471292495728	13641018	1.330988042495	FBgn0036379	322	FBgn0036386	253238
1912	3R	17331352	17333310	1.471229553223	17332075	1.343038278468	FBgn0004863	6098	FBgn0013984	74176
1913	X	8243506	8246032	1.471055984497	8244225	1.211425360511	FBgn0030034	406	FBgn0030034	406
1914	X	2125301	2127660	1.470935821533	2126559	1.405509084463	FBgn0023528	353	FBgn0023527	7561
1915	3L	14371185	14372917	1.470834732056	14372118	1.478988915682	FBgn0003459	3064	FBgn0003459	3064
1916	3R	26630617	26633551	1.470023155212	26631922	1.328233101789	FBgn0011739	419	FBgn0003720	46115
1917	3L	20704786	20706304	1.469928264618	20705572	1.281844079494	FBgn0016696	194	FBgn0016696	194
1918	2R	12286570	12288118	1.469926834106	12287291	1.318678824107	FBgn0010213	1480	FBgn0025832	82910
1919	X	9533667	9536212	1.469337940216	9535170	1.224145571391	FBgn0000233	4239	FBgn0000233	4239
1920	X	7427011	7428427	1.46906042099	7427779	1.289052073161	FBgn0029952	3467	FBgn0027553	145779
1921	3L	18585975	18588533	1.468599319458	18586785	1.233029127121	FBgn0013717	682	FBgn0036800	1168
1922	2L	21670915	21672272	1.468027114868	21671368	1.220552861691	FBgn0051619	761	FBgn0000559	1625
1923	X	22167806	22169366	1.467636585236	22169052	1.457139968872	FBgn0000719	110469	FBgn0031186	511067
1924	3L	356858	359502	1.466579437256	358362	1.370356279261	FBgn0003749	2486	FBgn0035136	13447
1925	3L	12423858	12425479	1.465330123901	12424716	1.211749744415	FBgn0000625	17252	FBgn0027936	53533
1926	2L	2154872	2156513	1.465016365051	2155642	1.124472758349	FBgn0031393	118	FBgn0031393	118
1927	3L	9429147	9431142	1.464978218079	9430117	1.280982522403	FBgn0035997	86	FBgn0035997	86
1928	2L	11357846	11359494	1.463956356049	11358597	1.265928298235	FBgn0000287	6708	FBgn0004579	87006
1929	X	14415717	14417865	1.463913917542	14417015	1.373867251656	FBgn0030572	185	FBgn0030572	185
1930	2R	18552103	18554796	1.463845729828	18553901	1.20417457819	FBgn0003900	193	FBgn0003900	193
1931	2R	12014169	12015864	1.4627866745	12015058	1.377447992563	FBgn0011260	1	FBgn0034138	71042
1932	2R	19782282	19784674	1.462220191956	19783518	1.42122223798	FBgn0005636	181	FBgn0034987	87561
1933	3L	15976524	15978619	1.461466312408	15977970	1.256037575858	FBgn0036558	899	FBgn0036557	7514
1934	2R	20388370	20390973	1.461392402649	20390161	1.138812035322	FBgn0035075	992	FBgn0050423	6725
1935	2L	8363872	8367037	1.459629058838	8364742	1.340668201447	FBgn0005776	125	FBgn0005776	125
1936	2R	13638122	13641828	1.459411621094	13638883	1.233057695277	FBgn0003520	1812	FBgn0001222	10611
1937	X	13044335	13046905	1.459292411804	13045240	1.331833105821	FBgn0005410	363	FBgn0029133	1030
1938	2L	3475747	3477311	1.458649635315	3476470	1.175127085517	FBgn0022073	1964	FBgn0031540	6463
1939	3R	25693810	25696040	1.458577871323	25694746	1.302695602179	FBgn0039714	128	FBgn0051035	346
1940	X	21439862	21442601	1.458483934402	21440787	1.328170001507	FBgn0024807	47	FBgn0031186	217198
1941	X	7893902	7895557	1.457264900208	7894723	1.189063580831	FBgn0004656	11949	FBgn0004656	11949
1942	2R	13853595	13856731	1.457214355469	13855071	1.344743384255	FBgn0040737	28386	FBgn0034326	40750
1943	3L	17410425	17412069	1.457151412964	17411313	1.27546192805	FBgn0036725	6643	FBgn0042641	12866
1944	3R	5753718	5755262	1.456973075867	5754454	1.268080795512	FBgn0053975	458	FBgn0037770	57323
1945	3R	26388239	26389818	1.456703186035	26389065	1.271806017558	FBgn0039787	16089	FBgn0039767	135067
1946	X	7130219	7132454	1.45630645752	7131419	1.161627054214	FBgn0029941	10	FBgn0025549	5121
1947	2R	6107046	6108917	1.456133842468	6108096	1.172203677041	FBgn0033538	21381	FBgn0004399	38379
1948	X	4672047	4673252	1.455815792084	4672695	1.180715680122	FBgn0029729	1454	FBgn0029738	108692
1949	3R	10108483	10113091	1.45533490181	10112254	1.441974133253	FBgn0003862	369	FBgn0003862	369
1950	2R	9821304	9824542	1.455299377441	9822247	1.390903443098	FBgn0033921	5031	FBgn0033922	18442
1951	3R	7772786	7776026	1.454912662506	7774668	1.188664632685	FBgn0051211	734	FBgn0037955	126458
1952	2R	20382169	20384164	1.454849243164	20383217	1.250678174636	FBgn0050423	219	FBgn0050423	219
1953	X	8362050	8364421	1.454805374146	8363690	1.221730291843	FBgn0002968	1081	FBgn0030038	81374
1954	X	17175619	17177583	1.454641342163	17176880	1.247833251953	FBgn0004854	28362	FBgn0000163	182004
1955	X	5167106	5168473	1.454309940338	5167861	1.158764457703	FBgn0014024	102	FBgn0024332	1262
1956	2L	1884113	1887619	1.454246044159	1886730	1.477740228176	FBgn0031374	1746	FBgn0031357	176264
1957	2R	1720735	1722669	1.454010486603	1721536	1.39316813151	FBgn0021847	30	FBgn0033073	425
1958	3R	17244428	17246313	1.453847885132	17245386	1.289013743401	FBgn0051438	10537	FBgn0043012	149587
1959	3L	22878566	22880151	1.453492164612	22878660	1.356130917867	FBgn0037207	395	FBgn0037207	395
1960	2R	8051236	8052672	1.45320224762	8051978	1.361114726347	FBgn0011592	7015	FBgn0011592	7015
1961	X	6110713	6114265	1.453081607819	6113640	1.200891113281	FBgn0028982	590	FBgn0015818	12571
1962	3R	2252977	2254555	1.452685832977	2253775	1.314998447895	FBgn0053324	18217	FBgn0037443	22162
1963	X	11629981	11635154	1.452436923981	11630945	1.21248070399	FBgn0000259	4473	FBgn0030328	78144
1964	3L	1903017	1905633	1.452251434326	1904833	1.23011046648	FBgn0035291	114	FBgn0002183	44965
1965	X	10884476	10885698	1.45142364502	10885228	1.14163535436	FBgn0040851	2295	FBgn0028686	85178
1966	3R	17201291	17203614	1.450090408325	17202793	1.261982048259	FBgn0002781	328	FBgn0043012	106994
1967	3L	15503078	15504395	1.449235916138	15503678	1.062487405889	FBgn0004396	3005	FBgn0036503	21393
1968	3R	20455284	20456766	1.449132919312	20456079	1.242496554057	FBgn0046685	269	FBgn0039212	4777
1969	X	17683502	17685563	1.449033737183	17684238	1.185455490561	FBgn0030873	62	FBgn0030871	5631
1970	2R	11700399	11703274	1.448525428772	11702425	1.25175745347	FBgn0034087	977	FBgn0034086	1561
1971	X	16449391	16450575	1.448490142822	16450035	0.9188760221	FBgn0025743	5386	FBgn0010412	21781
1972	3L	22657707	22659158	1.448267936707	22658489	1.249263539034	FBgn0016034	414	FBgn0037200	147558
1973	3L	2248314	2249990	1.448195457458	2249056	1.251166568083	FBgn0000543	287	FBgn0000543	287
1974	2R	16185061	16186760	1.447981357574	16185884	1.351613802068	FBgn0000615	124	FBgn0061362	27241
1975	X	17237558	17239226	1.44765329361	17238378	1.240226566792	FBgn0011758	6940	FBgn0030851	225035
1976	3R	14919230	14923155	1.447179794312	14922407	1.278157830238	FBgn0016120	1687	FBgn0038678	1788
1977	2R	3533105	3534613	1.446568012238	3533972	1.373960719389	FBgn0033250	8405	FBgn0033243	54135
1978	2R	4925523	4927251	1.446502685547	4926375	1.348381996155	FBgn0041087	218	FBgn0053774	14278
1979	3R	19076394	19078519	1.446357727051	19077506	1.422004196379	FBgn0039066	240	FBgn0039066	240
1980	2L	21330997	21333451	1.446166038513	21332269	1.264701277018	FBgn0032943	49	FBgn0021856	83517
1981	3L	11218698	11221138	1.445887088776	11220244	1.179400086403	FBgn0041094	6012	FBgn0041094	6012
1982	3L	16345786	16347597	1.445869445801	16346759	1.333886831999	FBgn0036622	70	FBgn0014163	30339
1983	X	9594423	9595944	1.445838928223	9595090	1.181364059448	FBgn0020378	3090	FBgn0000233	55681
1984	X	8488218	8489727	1.445437908173	8488809	1.325766913096	FBgn0004102	7077	FBgn0004102	7077
1985	X	621005	622876	1.444900512695	622245	1.167118324953	FBgn0015288	285	FBgn0015288	285
1986	3L	5627208	5630066	1.443911552429	5628557	1.288320183754	FBgn0035626	73	FBgn0035625	23627
1987	2L	6851729	6854945	1.443594932556	6854315	1.174060285091	FBgn0031864	145	FBgn0042092	53502
1988	2R	3110706	3112474	1.443442344666	3111577	1.154633914723	FBgn0004243	9645	FBgn0004243	9645
1989	2R	10985876	10987067	1.443016052246	10986482	0.919974888072	FBgn0050470	10708	FBgn0019968	60619
1990	3R	21824924	21829008	1.442841529846	21828036	1.331726044416	FBgn0002735	2456	FBgn0002735	2456
1991	X	18454908	18456541	1.442701816559	18455884	1.298314879922	FBgn0030940	9374	FBgn0030943	26240
1992	3R	5969483	5971229	1.442226409912	5970242	1.296631962061	FBgn0002478	179	FBgn0037797	78238
1993	2L	4363026	4364726	1.441530704498	4363694	1.230185270309	FBgn0026319	8296	FBgn0026319	8296
1994	2R	14937596	14940588	1.441305160522	14939288	1.386019117692	FBgn0004873	524	FBgn0050326	9154
1995	2L	6178023	6180160	1.440937995911	6179123	1.352534490473	FBgn0040951	11348	FBgn0031782	51361
1996	4	404347	406533	1.440872192383	405644	1.175448596478	FBgn0039905	7996	FBgn0026777	77297
1997	3L	11178810	11180280	1.440687179565	11179599	1.03631093767	FBgn0036147	394	FBgn0041094	46657
1998	3R	17048642	17050729	1.440622329712	17049640	1.304909145131	FBgn0038872	214	FBgn0038871	385
1999	2R	2898243	2899741	1.440410614014	2899010	1.199327309926	FBgn0033160	17	FBgn0033159	5328
[truncated: 4,453 more rows]
