# Supplementary material for: Developmental roles of 21 Drosophila transcription factors are determined by quantitative differences in binding to an overlapping set of thousands of genomic regions
Source: Genome Biol. 2009 Jul 23;10(7):R80. doi: 10.1186/gb-2009-10-7-r80 (PMC2728534; doi:10.1186/gb-2009-10-7-r80)
Supplement: Additional data file 6 — Genomic coordinates of regions bound by each factor for the 1% FDR data set, locations and scores of peak windows, and the closest gene and closest transcribed gene for each peak. [file gb-2009-10-7-r80-S6.zip › Additional Data File 3 1% FDR bound regions/da_2_050307-sym-1_table.txt]

Interval	Chr	Bound_Region_Start	Bound_Region_Stop	Bound_Region_Score	Peak_start	Peak_score	Closest_gene	Closest_gene_dist	Closest_transcribed_gene	Closest_transcribed_gene_dist
1	2R	9074621	9088366	4.797674417496	9085965	4.705563724041	FBgn0033857	4171	FBgn0033856	11513
2	2R	16554515	16557663	4.539681911469	16555945	4.279750049114	FBgn0003391	8796	FBgn0003391	8796
3	2R	2083734	2090754	4.444933891296	2085496	4.304600322948	FBgn0033076	27295	FBgn0041145	36822
4	2R	8702822	8714215	4.348622322083	8710950	4.146217823029	FBgn0053182	3233	FBgn0028991	4969
5	3L	20999304	21002637	4.343462467194	21000692	4.248452872038	FBgn0053285	22151	FBgn0037044	38956
6	3R	15174881	15180733	4.342861652374	15176316	4.140960553113	FBgn0038697	24155	FBgn0000463	24381
7	2L	9987038	9994313	4.332912445068	9988601	4.031248033047	FBgn0040965	3944	FBgn0040965	3944
8	2L	1516859	1519439	4.294414997101	1518210	3.806545227766	FBgn0001174	26	FBgn0001174	26
9	3L	20333752	20341361	4.2908411026	20336689	4.016059146208	FBgn0028978	1240	FBgn0028978	1240
10	3R	4633018	4636774	4.269227027893	4634113	3.835153018727	FBgn0037635	1420	FBgn0037633	2761
11	3L	15766548	15768718	4.2366065979	15767748	3.733459360459	FBgn0036531	5929	FBgn0036537	32897
12	3L	14936458	14943578	4.20844078064	14937699	3.927210744222	FBgn0000216	229	FBgn0000216	229
13	3R	21864349	21869050	4.18813085556	21865657	3.934995055199	FBgn0000591	389	FBgn0000591	389
14	2R	16113621	16120653	4.177518367767	16115664	3.968019737917	FBgn0050153	3952	FBgn0046816	5280
15	2R	2995935	3005210	4.150983810425	2998328	4.055979698896	FBgn0015930	3348	FBgn0015930	3348
16	3R	10503618	10509719	4.137938022614	10505315	4.148746658774	FBgn0038252	16150	FBgn0051314	17742
17	3R	15164048	15173251	4.133359909058	15167741	3.727405101061	FBgn0000463	15806	FBgn0000463	15806
18	3L	16974822	16978418	4.128106117249	16976332	3.772344619036	FBgn0036685	5107	FBgn0025582	224084
19	2R	7308663	7312786	4.104658126831	7310275	3.913774209864	FBgn0033652	3999	FBgn0033652	3999
20	X	7162977	7168355	4.087788105011	7165950	3.814447593689	FBgn0029943	3026	FBgn0024250	12773
21	2L	8845210	8850869	4.059923171997	8849391	3.819378347958	FBgn0052986	13416	FBgn0029123	23766
22	2R	8290582	8297791	4.057832717896	8292092	3.813871860504	FBgn0003326	4359	FBgn0003326	4359
23	2L	4362566	4365436	4.054753303528	4363814	3.925173521042	FBgn0026319	8176	FBgn0026319	8176
24	3L	30414	35257	4.05192732811	31576	3.639714830062	FBgn0002564	18394	FBgn0035105	136378
25	2L	9452666	9456067	4.031473636627	9454532	3.634968817234	FBgn0053723	13792	FBgn0002973	17019
26	3R	17478942	17481431	3.991027832031	17480195	3.637482951669	FBgn0011766	5932	FBgn0004493	17277
27	2L	4365892	4376439	3.983329772949	4370205	3.544479987201	FBgn0026319	1785	FBgn0026319	1785
28	2R	11269076	11272598	3.953114032745	11270613	3.446121633053	FBgn0050089	28352	FBgn0050089	28352
29	2L	8808690	8812550	3.939435005188	8809918	3.68076913497	FBgn0029123	15707	FBgn0029123	15707
30	2L	8874557	8877306	3.936525344849	8876119	3.561221420765	FBgn0032072	9352	FBgn0029123	50494
31	2R	7315150	7317342	3.919427871704	7316152	3.209495576223	FBgn0033652	9876	FBgn0033652	9876
32	2R	5203375	5207914	3.918069839478	5206741	3.433283865452	FBgn0023143	1600	FBgn0023143	1600
33	3R	4847162	4853387	3.904949188232	4850762	3.572403818369	FBgn0015014	5023	FBgn0015014	5023
34	2L	14440851	14449799	3.896046638489	14445923	3.707557976246	FBgn0028844	4893	FBgn0005771	44939
35	2L	15317569	15324559	3.889664173126	15320517	3.692942927865	FBgn0041103	4682	FBgn0001981	9276
36	3R	7202994	7204990	3.88033246994	7204535	3.736154317856	FBgn0004595	6025	FBgn0026064	28168
37	2R	11249023	11252461	3.878685474396	11250352	3.444987705776	FBgn0050089	8091	FBgn0050089	8091
38	2R	17051277	17055151	3.865809440613	17053115	3.689408470603	FBgn0050283	4960	FBgn0010415	64365
39	3L	15226135	15228965	3.863204956055	15227702	3.674569466535	FBgn0029114	26802	FBgn0029114	26802
40	3L	16008204	16016229	3.848852872849	16014603	3.493017911911	FBgn0003691	1311	FBgn0003691	1311
41	3R	2928122	2938592	3.846745491028	2931389	3.64051212984	FBgn0040670	11543	FBgn0003884	19129
42	2L	1408692	1413703	3.828675746918	1410950	3.606067419052	FBgn0002543	9499	FBgn0002543	9499
43	3R	25370092	25375441	3.825720310211	25373912	3.546615971459	FBgn0000492	8197	FBgn0040623	57096
44	2L	9144396	9147985	3.818904876709	9146563	3.313645680745	FBgn0051887	16720	FBgn0051887	16720
45	X	2264353	2265992	3.794474601746	2264858	3.551166534424	FBgn0040385	2197	FBgn0001150	20261
46	X	3017193	3020885	3.778270721436	3019009	2.975492149591	FBgn0028746	10269	FBgn0028746	10269
47	2R	9943105	9949435	3.778268814087	9945910	3.614970982075	FBgn0013725	1288	FBgn0013725	1288
48	2R	10642678	10649246	3.774470329285	10647474	3.475018417134	FBgn0033993	15144	FBgn0033989	140388
49	3R	21849085	21859303	3.773541927338	21850535	3.441823929548	FBgn0002629	320	FBgn0002629	320
50	3L	22332247	22338469	3.772135734558	22336842	3.732904995189	FBgn0004449	4886	FBgn0004449	4886
51	2R	16608139	16611282	3.749974727631	16609266	3.368546783924	FBgn0015721	246	FBgn0011824	4381
52	2R	8962610	8967072	3.747276306152	8963820	3.36641131507	FBgn0050062	1575	FBgn0050062	1575
53	3R	7701934	7705919	3.741590023041	7703138	3.475284576416	FBgn0003312	181	FBgn0037955	54928
54	3L	15003802	15006671	3.739553928375	15004919	3.215946733952	FBgn0036465	2910	FBgn0036465	2910
55	2R	3639477	3642978	3.736287117004	3641405	3.31856238842	FBgn0033267	1740	FBgn0033267	1740
56	2R	11379766	11382604	3.736043930054	11381116	3.397166061401	FBgn0050085	2892	FBgn0050085	2892
57	3L	12478080	12481190	3.721893310547	12480168	3.260725133559	FBgn0036294	1489	FBgn0027936	1919
58	2L	21840173	21844313	3.7103266716	21841243	3.22198343277	FBgn0003866	25055	FBgn0003866	25055
59	3L	4212527	4217691	3.70646572113	4214293	3.505650311708	FBgn0001257	5386	FBgn0011692	11975
60	X	9960316	9962750	3.700119972229	9961739	3.016562402248	FBgn0030180	29668	FBgn0030180	29668
61	3R	12376096	12379245	3.694473266602	12377726	3.389080286026	FBgn0038442	1967	FBgn0027053	81903
62	2L	5869684	5872311	3.688300132751	5871082	3.222410033731	FBgn0031745	8399	FBgn0031740	68827
63	3R	24897262	24900811	3.645225048065	24898948	3.452723166522	FBgn0039632	10067	FBgn0039633	23761
64	X	3706001	3708423	3.644054889679	3707326	3.249383169062	FBgn0019661	598	FBgn0019661	598
65	2L	19150346	19155489	3.630819797516	19150980	3.444490015507	FBgn0010300	21245	FBgn0032762	21625
66	2R	18193573	18200557	3.626195907593	18198542	3.262908711153	FBgn0020257	1987	FBgn0020257	1987
67	3R	21834794	21838505	3.60672044754	21836131	3.259566634893	FBgn0002732	554	FBgn0002732	554
68	3R	19123275	19129441	3.602800369263	19126108	3.328543424606	FBgn0039071	10197	FBgn0039067	42329
69	3R	10393407	10397933	3.594846725464	10396646	3.333573400974	FBgn0004629	1283	FBgn0004629	1283
70	2L	19213858	19219841	3.592189788818	19215805	3.326535105705	FBgn0015380	29530	FBgn0032762	86450
71	3R	9813613	9816723	3.585789203644	9814936	3.279212206602	FBgn0015270	24297	FBgn0038196	46951
72	3L	9464240	9466718	3.571334838867	9465553	2.950007466709	FBgn0052037	588	FBgn0036005	3839
73	2L	17216667	17219567	3.558015823364	17218349	3.344456672668	FBgn0051745	23130	FBgn0032633	161727
74	3L	277536	284343	3.553346157074	280774	3.326872736216	FBgn0035128	580	FBgn0035128	580
75	3R	8470637	8476456	3.552267074585	8475030	3.389990462197	FBgn0038071	1248	FBgn0038071	1248
76	3L	19828648	19834421	3.548887252808	19833279	3.131468892097	FBgn0014037	9947	FBgn0014037	9947
77	3L	744897	747491	3.54861164093	746208	3.430702716112	FBgn0052480	6827	FBgn0000575	13270
78	3L	13022702	13029284	3.539270401001	13027968	3.200484067202	FBgn0036342	6997	FBgn0036342	6997
79	3L	2420334	2424044	3.529800891876	2422246	3.107914149761	FBgn0052306	24716	FBgn0053231	26442
80	X	19675135	19677828	3.528177261353	19676553	3.287119441562	FBgn0031079	9435	FBgn0031079	9435
81	3R	11058341	11060823	3.519330978394	11059730	3.406180858612	FBgn0038307	4341	FBgn0015610	8441
82	X	18142467	18147770	3.504072189331	18144918	3.446931109709	FBgn0004956	3156	FBgn0004956	3156
83	2L	13849868	13852448	3.500638961792	13851055	3.277908742428	FBgn0028532	1643	FBgn0051842	16017
84	3L	2862615	2869080	3.493570327759	2865312	3.248173713684	FBgn0035378	10070	FBgn0035370	114784
85	2L	19860855	19864280	3.488203525543	19862785	3.233810817494	FBgn0032826	399	FBgn0043021	50442
86	2R	19078952	19089188	3.478872299194	19080898	3.2865954717	FBgn0015903	8401	FBgn0015903	8401
87	2L	13224055	13230834	3.470953941345	13227321	3.305332239936	FBgn0032490	532	FBgn0032489	2115
88	3L	14099917	14102938	3.46919298172	14101148	3.143936549916	FBgn0042630	4565	FBgn0000411	42731
89	3L	5829073	5835393	3.467533588409	5830470	3.374825119972	FBgn0003984	10909	FBgn0052409	43019
90	2R	9846918	9850188	3.465274810791	9848751	3.156299845378	FBgn0033923	1493	FBgn0033923	1493
91	3L	11526358	11529744	3.462031364441	11528661	3.218577921391	FBgn0036172	7519	FBgn0036180	54726
92	3L	2390483	2392536	3.458608627319	2391577	2.990390384898	FBgn0035338	5927	FBgn0052299	17811
93	3R	20996291	21001191	3.451368808746	20998899	3.130538463593	FBgn0039285	516	FBgn0039286	11836
94	2R	11404520	11407549	3.445616483688	11406064	3.13788467295	FBgn0003425	347	FBgn0003425	347
95	2R	20557547	20565768	3.443960666656	20558827	2.994307181414	FBgn0001147	1100	FBgn0001148	10753
96	X	19586765	19589133	3.441925525665	19588064	3.281924145562	FBgn0031069	3327	FBgn0031070	8196
97	2L	5976485	5984341	3.437743186951	5983596	3.16823311413	FBgn0001942	1837	FBgn0001942	1837
98	2L	15470141	15480217	3.431228637695	15478147	2.86650539847	FBgn0020371	2550	FBgn0003448	3949
99	X	224830	227885	3.429472446442	226721	3.255354225636	FBgn0000022	132	FBgn0000022	132
100	X	18528248	18530696	3.423429965973	18529503	3.215359032154	FBgn0010383	2821	FBgn0004959	9797
101	X	13062858	13065042	3.412463903427	13064040	3.025060204899	FBgn0052639	6420	FBgn0052639	6420
102	X	9932441	9934489	3.405633926392	9933521	2.746561495463	FBgn0030179	1767	FBgn0030179	1767
103	X	2242006	2245822	3.401002407074	2244606	3.29304784887	FBgn0040387	786	FBgn0001150	40513
104	2L	18145436	18148625	3.398680686951	18147272	2.642514288425	FBgn0041184	1067	FBgn0041184	1067
105	2R	18012662	18016836	3.392558097839	18015169	3.223575464884	FBgn0034735	15373	FBgn0022986	92045
106	3L	16737553	16742016	3.37050485611	16738582	2.913655728102	FBgn0036660	6392	FBgn0036660	6392
107	2L	17257152	17260843	3.36802482605	17259459	3.241975969738	FBgn0032629	2798	FBgn0032633	120617
108	3R	17302189	17305094	3.367137908936	17303861	2.880622022292	FBgn0038889	4186	FBgn0013984	102390
109	3R	2585979	2589127	3.365005493164	2587232	3.41667433346	FBgn0000071	1083	FBgn0000071	1083
110	3L	3391562	3395778	3.361266136169	3394672	3.054606020451	FBgn0014388	13795	FBgn0027616	36974
111	X	17578477	17581419	3.357941627502	17580203	2.915420504177	FBgn0030866	6992	FBgn0030866	6992
112	3R	426667	430289	3.353888988495	428090	3.054294168949	FBgn0040685	7666	FBgn0037261	39183
113	2L	7294251	7297830	3.352662086487	7295697	2.941480384153	FBgn0004009	11464	FBgn0004009	11464
114	3R	4854800	4865489	3.351815223694	4863860	3.233378803029	FBgn0002932	1329	FBgn0002932	1329
115	2R	12989855	12994204	3.351428031921	12991165	3.137450154622	FBgn0034224	241	FBgn0028953	18621
116	2R	19780397	19789098	3.349425315857	19783053	3.247680902481	FBgn0005636	284	FBgn0034987	87096
117	2L	8840858	8843333	3.347618103027	8841818	3.127702741062	FBgn0029123	16193	FBgn0029123	16193
118	2L	3816797	3824682	3.343252182007	3818248	3.075828944936	FBgn0031573	4841	FBgn0003430	7432
119	3L	13086914	13091529	3.340350627899	13088126	3.135484695435	FBgn0010452	94	FBgn0010452	94
120	2L	2749066	2756460	3.321436882019	2750774	3.011470476786	FBgn0031453	2025	FBgn0031453	2025
121	3R	17462589	17471305	3.316265106201	17466286	3.066621720791	FBgn0046832	18040	FBgn0046832	18040
122	2R	10476922	10480374	3.308480739594	10478973	3.185517984278	FBgn0033987	796	FBgn0033987	796
123	3L	7129254	7131342	3.305486679077	7130380	2.970589918249	FBgn0028383	640	FBgn0028383	640
124	3L	12055960	12058394	3.294942378998	12057339	3.152337900798	FBgn0028679	1607	FBgn0036248	34851
125	3R	12161578	12164642	3.289744853973	12162832	3.110977649689	FBgn0040284	4874	FBgn0040284	4874
126	2L	13233408	13236193	3.285920143127	13234332	2.854382574558	FBgn0032493	263	FBgn0032493	263
127	2L	5236665	5241085	3.285266876221	5239949	2.988458156586	FBgn0051971	817	FBgn0000228	38609
128	3R	8076788	8079834	3.283556461334	8078526	3.19842004776	FBgn0038008	1383	FBgn0037992	124607
129	2R	15563250	15573282	3.282138347626	15566869	3.09432926774	FBgn0034480	47019	FBgn0004364	59505
130	3R	19693780	19696345	3.280931472778	19695084	2.932316443499	FBgn0004185	9732	FBgn0004185	9732
131	3L	14927305	14935901	3.276881217957	14934689	2.830694586039	FBgn0026320	83	FBgn0026320	83
132	3L	736556	738426	3.274587631226	737433	2.800955802202	FBgn0000575	4495	FBgn0000575	4495
133	2L	8384064	8388447	3.274096488953	8387298	2.94636776868	FBgn0041717	2426	FBgn0032036	2831
134	3R	2248596	2252816	3.271301269531	2251592	2.855666372511	FBgn0014963	18994	FBgn0037443	19979
135	2R	13406679	13409495	3.26912689209	13407726	3.062119063209	FBgn0034283	1479	FBgn0034282	20853
136	X	8971684	8975723	3.266635894775	8973141	2.943281888962	FBgn0030090	7098	FBgn0030092	21139
137	3L	22201280	22203612	3.265541553497	22201590	3.023132514954	FBgn0004179	488	FBgn0037156	1076
138	3R	13650740	13653137	3.263887405396	13652086	3.023356353535	FBgn0051246	14820	FBgn0051246	14820
139	2R	8499836	8502581	3.263294696808	8500798	2.981180318197	FBgn0005624	3902	FBgn0005624	3902
140	X	6940171	6943076	3.253620147705	6941391	3.035109744352	FBgn0029933	1898	FBgn0029933	1898
141	2R	14185872	14194495	3.253142356873	14187078	2.946613648359	FBgn0023214	1317	FBgn0023214	1317
142	3L	890949	893739	3.251790523529	892114	3.002139091492	FBgn0028999	557	FBgn0035164	71068
143	3R	9760758	9763479	3.249080657959	9761889	3.159866690636	FBgn0038188	7235	FBgn0000576	34308
144	2R	19145358	19148580	3.243468761444	19147007	2.744068920612	FBgn0004795	6795	FBgn0016762	54591
145	3R	9795059	9800041	3.238538742065	9797601	2.767023245494	FBgn0015270	6962	FBgn0038196	64286
146	3R	23265853	23269533	3.238265037537	23268210	2.958993967842	FBgn0039518	21701	FBgn0039509	153993
147	2L	1419288	1423017	3.234612464905	1421557	3.006784766912	FBgn0002543	1108	FBgn0002543	1108
148	X	1989751	1995543	3.224828243256	1993150	3.12614107132	FBgn0004861	449	FBgn0025626	71858
149	3L	15772796	15773787	3.22451543808	15772844	3.066359731886	FBgn0036531	833	FBgn0036537	27801
150	3L	13047199	13053833	3.224446773529	13048264	3.042422238518	FBgn0036344	12438	FBgn0036342	27293
151	3R	14122649	14125556	3.222441673279	14124221	2.961305379868	FBgn0010877	385	FBgn0024432	706
152	2R	16342888	16347342	3.218425750732	16346093	3.089383882635	FBgn0011674	2447	FBgn0016984	6097
153	2L	5967728	5970190	3.212798118591	5969250	2.93587847317	FBgn0031758	633	FBgn0000308	11775
154	X	12583687	12587245	3.206882953644	12585818	2.761399745941	FBgn0030418	7415	FBgn0053963	92419
155	3R	2912272	2916323	3.204925060272	2915244	2.885854434967	FBgn0003884	2984	FBgn0003884	2984
156	3R	6451097	6453651	3.201214313507	6452550	2.82152235508	FBgn0001235	11836	FBgn0001235	11836
157	X	14460393	14465170	3.201011657715	14463068	2.844343694051	FBgn0015773	24700	FBgn0015773	24700
158	3L	722108	730032	3.200391769409	727992	2.787300278159	FBgn0052482	666	FBgn0000575	4946
159	2R	8737496	8742757	3.199501991272	8740167	2.905351102352	FBgn0043010	1801	FBgn0043010	1801
160	2L	16741120	16743348	3.198316574097	16742444	3.010115476755	FBgn0032600	3111	FBgn0032600	3111
161	2L	14260519	14263101	3.198210716248	14262065	3.078646996442	FBgn0004002	1457	FBgn0028529	93015
162	3R	934492	936659	3.195847511292	935658	3.259177565575	FBgn0037293	18152	FBgn0010313	23250
163	3R	6177172	6183581	3.195462226868	6180361	2.762508183718	FBgn0015396	4455	FBgn0015396	4455
164	3R	15820248	15822413	3.195178985596	15821389	2.973221442279	FBgn0038755	12855	FBgn0038768	36153
165	2L	10056529	10060373	3.194102287292	10059065	3.103293061256	FBgn0032178	1832	FBgn0011823	2159
166	2L	15480638	15483727	3.193829536438	15482374	2.846612285165	FBgn0020371	1677	FBgn0003448	8176
167	2R	2890755	2894432	3.188144683838	2892505	2.87015658617	FBgn0033159	1177	FBgn0033159	1177
168	3L	14114008	14121420	3.184188842773	14115290	3.133877068758	FBgn0042630	18707	FBgn0000411	28589
169	3L	2850099	2853645	3.182525634766	2852203	2.935113794663	FBgn0035378	3039	FBgn0035370	101675
170	3R	13219136	13221437	3.17928314209	13220208	2.841898918152	FBgn0025456	97	FBgn0025456	97
171	X	2161275	2164989	3.178727149963	2164941	3.252915594313	FBgn0054052	13479	FBgn0023526	16039
172	3R	8072778	8075501	3.178104400635	8074229	2.965059336494	FBgn0038008	5680	FBgn0037992	120310
173	3L	10824252	10827077	3.177560806274	10825411	2.590001424154	FBgn0026160	6428	FBgn0026160	6428
174	2L	18876153	18879720	3.176215171814	18877334	3.051817067464	FBgn0003896	149	FBgn0032717	41738
175	2R	17914800	17917106	3.172991752625	17916140	3.125414222479	FBgn0053200	93	FBgn0053200	93
176	X	10652488	10656153	3.172492027283	10653447	2.537186384201	FBgn0030235	14553	FBgn0030235	14553
177	2L	18610503	18613063	3.16801071167	18611801	2.883052545435	FBgn0032692	195	FBgn0032693	37112
178	2R	16053067	16055224	3.167486190796	16054230	2.862276694354	FBgn0034514	102	FBgn0034514	102
179	2L	7639229	7642014	3.160223007202	7641085	2.805658845341	FBgn0031927	4912	FBgn0053529	96662
180	3L	4234806	4238029	3.154859542847	4236854	2.732981026173	FBgn0041171	987	FBgn0041171	987
181	2L	14484525	14488214	3.153557300568	14486319	2.981476671555	FBgn0005771	4543	FBgn0005771	4543
182	2R	3754566	3760787	3.151527881622	3757073	2.669756356408	FBgn0013726	7991	FBgn0010109	12933
183	2R	7061492	7065588	3.151147842407	7062731	2.962036705017	FBgn0000577	18614	FBgn0000577	18614
184	3R	15755765	15759510	3.148180961609	15756935	2.935115337372	FBgn0038753	2618	FBgn0021776	3907
185	2L	20764062	20767455	3.142842769623	20766288	2.972839804257	FBgn0000251	7960	FBgn0000986	43780
186	X	1978243	1981271	3.142066001892	1979724	2.888730415931	FBgn0004860	1844	FBgn0025626	58432
187	X	10990581	10993808	3.139029979706	10992133	2.745937684003	FBgn0020255	1674	FBgn0020255	1674
188	3R	26579509	26582580	3.137823581696	26580884	2.983347387875	FBgn0039801	8874	FBgn0003720	97153
189	2L	17559903	17562705	3.125933647156	17560757	2.809142056633	FBgn0067341	1598	FBgn0032646	63719
190	2R	2025222	2031229	3.124074935913	2027576	2.595118803136	FBgn0010347	13504	FBgn0041145	94742
191	2R	18017168	18024953	3.1225233078	18023543	2.809805043538	FBgn0034735	23747	FBgn0034743	90160
192	4	723647	725708	3.118807792664	724750	2.709309830385	FBgn0005558	6811	FBgn0039930	324859
193	3L	7882323	7885193	3.118364334106	7883307	2.970965693979	FBgn0003041	2591	FBgn0003041	2591
194	2L	17376220	17380559	3.117486000061	17378753	2.924970178043	FBgn0032633	1323	FBgn0032633	1323
195	2R	16414004	16416904	3.117361068726	16414984	3.002336412668	FBgn0034560	2302	FBgn0034565	70835
196	3L	19521103	19524210	3.117345809937	19522255	2.855428409576	FBgn0036886	4574	FBgn0036886	4574
197	3L	15989430	15991484	3.108682632446	15990668	2.786129504442	FBgn0044028	1929	FBgn0044028	1929
198	2R	7496805	7499363	3.107226371765	7498319	3.033635914326	FBgn0053145	540	FBgn0011704	3031
199	X	19604943	19610483	3.10587310791	19609155	2.834715021981	FBgn0031071	7710	FBgn0031071	7710
200	2L	18355086	18358341	3.105125427246	18357215	2.90991376241	FBgn0011559	2260	FBgn0004413	81951
201	3R	14811095	14821581	3.099500656128	14815944	2.975287269143	FBgn0026239	6197	FBgn0026239	6197
202	2R	11411718	11417241	3.090649604797	11412823	2.589661916097	FBgn0053463	1533	FBgn0003425	7106
203	2L	3601625	3604188	3.090464115143	3602788	3.013544166789	FBgn0002985	3960	FBgn0002985	3960
204	3R	21453519	21464257	3.088943481445	21454532	2.865638508516	FBgn0039349	1889	FBgn0039350	9017
205	3R	27046258	27051331	3.088053703308	27049098	2.955893576145	FBgn0039831	2672	FBgn0039831	2672
206	2L	4349065	4353334	3.086933612823	4351303	3.074305870954	FBgn0031596	1672	FBgn0026319	20687
207	3L	3828397	3830632	3.084596633911	3829623	2.869085480185	FBgn0013751	62	FBgn0035464	34822
208	X	20527132	20529574	3.082575321198	20528174	2.509803379283	FBgn0031129	18462	FBgn0003300	23057
209	3R	20573461	20576328	3.082164764404	20575176	2.746866254246	FBgn0003719	280	FBgn0003719	280
210	2L	6176368	6180820	3.078810691833	6179345	2.791225573596	FBgn0040951	11126	FBgn0031782	51583
211	3R	21419466	21423467	3.076425552368	21421573	2.892857972313	FBgn0039344	12887	FBgn0039345	13277
212	2R	7047354	7049608	3.073006153107	7048355	2.907198681551	FBgn0000577	4238	FBgn0000577	4238
213	3L	17460254	17463033	3.06785774231	17461694	2.890707408681	FBgn0052185	1546	FBgn0036733	17476
214	3R	7175656	7181754	3.067705631256	7177803	3.005983859301	FBgn0026064	1436	FBgn0026064	1436
215	3L	21078475	21081158	3.067427635193	21080067	2.900837112876	FBgn0037051	10185	FBgn0037051	10185
216	3L	4579397	4581902	3.064396381378	4580892	2.793795029322	FBgn0052247	19291	FBgn0015805	26672
217	2R	12029299	12036651	3.062682151794	12033853	2.344798207283	FBgn0034134	15960	FBgn0034138	52247
218	3R	16418749	16421757	3.06081867218	16420737	2.218411810258	FBgn0023097	1852	FBgn0023097	1852
219	2L	1118391	1121046	3.060633659363	1119797	2.93285373052	FBgn0031302	6809	FBgn0031302	6809
220	3R	21824249	21829620	3.058581352234	21828457	2.833760917187	FBgn0002735	2877	FBgn0002735	2877
221	3R	670517	677058	3.057814598083	673357	2.883915873135	FBgn0003002	5178	FBgn0003002	5178
222	3L	16437573	16441887	3.056454181671	16440944	2.902293906492	FBgn0004569	8016	FBgn0014163	63846
223	2L	88764	92870	3.055525779724	91737	2.867307662964	FBgn0031216	3015	FBgn0002931	4355
224	3L	7957145	7959368	3.053642272949	7958887	2.953790869032	FBgn0011817	5891	FBgn0011817	5891
225	3R	11407982	11415436	3.051559925079	11410588	2.935396418852	FBgn0038350	32094	FBgn0053207	81320
226	3R	25129349	25136168	3.050742149353	25134678	2.864988062117	FBgn0015622	10688	FBgn0003525	53176
227	2R	13813893	13816149	3.047302246094	13814917	2.86575867148	FBgn0034326	596	FBgn0034326	596
228	3R	22711817	22714215	3.044441223145	22712904	2.732155203819	FBgn0004359	5448	FBgn0002838	11226
229	3R	3938399	3940694	3.040961265564	3939559	2.678196366628	FBgn0004210	8502	FBgn0037550	12496
230	X	8281982	8284289	3.040590286255	8283268	2.758804181043	FBgn0030038	952	FBgn0030038	952
231	3R	16653985	16656852	3.036180973053	16655934	2.481324925142	FBgn0027493	403	FBgn0038830	5983
232	3R	9636483	9639884	3.035776138306	9638622	2.957783444722	FBgn0053327	219	FBgn0053327	219
233	3L	15976007	15978959	3.035466194153	15977970	2.253401483808	FBgn0036558	899	FBgn0036557	7514
234	3L	20611546	20613454	3.033493041992	20612454	2.659050352433	FBgn0052431	9129	FBgn0001320	16750
235	3L	3831091	3833386	3.032705307007	3832259	2.854194472818	FBgn0013751	2574	FBgn0035464	37458
236	X	3007481	3009592	3.032183647156	3008671	2.978246127858	FBgn0004647	17643	FBgn0004647	17643
237	X	7013526	7016115	3.031838417053	7014602	2.813484079698	FBgn0047092	19516	FBgn0029933	71313
238	3L	15811496	15814008	3.030559539795	15812546	2.197720868247	FBgn0052150	3229	FBgn0036538	9807
239	3R	5927870	5930005	3.029102325439	5929017	2.774222075939	FBgn0064158	2357	FBgn0037777	57772
240	2R	17030094	17033871	3.028234004974	17031382	2.760510893429	FBgn0003731	795	FBgn0010415	42632
241	3R	7953277	7955527	3.026721000671	7954510	2.676407724619	FBgn0037992	591	FBgn0037992	591
242	2L	2171345	2173531	3.026326656342	2172589	2.678959071636	FBgn0000097	6160	FBgn0000097	6160
243	3R	15154628	15159167	3.021398067474	15155919	2.612576176138	FBgn0000463	3984	FBgn0000463	3984
244	3L	18139057	18141245	3.018661499023	18140381	2.524090794956	FBgn0003997	10515	FBgn0020300	35718
245	3R	23269933	23272933	3.016923427582	23271158	2.95962079366	FBgn0039518	18753	FBgn0039509	156941
246	3R	24683609	24687997	3.015988349915	24684982	2.66276301278	FBgn0028373	67	FBgn0028373	67
247	3R	2688919	2692651	3.014131546021	2691645	2.688172284295	FBgn0001077	1599	FBgn0001077	1599
248	3L	22880939	22884352	3.012324810028	22883551	2.630308151245	FBgn0037207	4496	FBgn0037207	4496
249	3L	15557761	15561352	3.012285232544	15558694	2.785818636417	FBgn0036518	4555	FBgn0036518	4555
250	2R	2037814	2041054	3.010087013245	2039939	2.975530512193	FBgn0010347	25867	FBgn0041145	82379
251	3L	5965146	5971606	3.009541511536	5967499	2.680982870214	FBgn0052406	3662	FBgn0035656	17547
252	2R	11213583	11216060	3.007360935211	11214637	2.592672684613	FBgn0050080	1920	FBgn0010426	19694
253	X	16626004	16628545	3.006717681885	16627362	2.637621939182	FBgn0030790	1271	FBgn0030790	1271
254	3L	19143244	19145401	3.006661891937	19144491	2.545410745284	FBgn0016797	8606	FBgn0016797	8606
255	3L	14416501	14420955	3.005169868469	14418192	2.786615908146	FBgn0036424	35601	FBgn0036424	35601
256	3L	15664170	15670058	3.00380897522	15668975	2.906574070454	FBgn0041160	3867	FBgn0041160	3867
257	2L	12677663	12681200	3.001086235046	12679518	2.949974677142	FBgn0032442	10349	FBgn0032445	13505
258	3R	818788	823131	3.000942468643	820424	2.879731208086	FBgn0037292	5950	FBgn0004183	46538
259	2L	2013017	2015024	2.997175216675	2014058	2.528917424819	FBgn0051669	808	FBgn0031391	133229
260	3R	12455024	12458893	2.995438575745	12456770	2.868923068047	FBgn0000634	5822	FBgn0038453	12557
261	3R	19742417	19749104	2.994540214539	19743461	2.932532575395	FBgn0016754	5234	FBgn0015282	13786
262	2R	12154116	12156728	2.991506576538	12155039	2.696029543877	FBgn0024232	1064	FBgn0003274	54082
263	2R	5996406	5999395	2.989315986633	5997195	2.480580075582	FBgn0033529	5222	FBgn0033529	5222
264	X	16254969	16262446	2.987939834595	16261101	2.539772288005	FBgn0026575	4320	FBgn0026575	4320
265	3L	19148431	19150770	2.987035274506	19149840	2.771144419909	FBgn0016797	13955	FBgn0016797	13955
266	X	10667348	10673525	2.986556053162	10668521	2.603748983807	FBgn0030235	521	FBgn0030235	521
267	X	18129674	18133370	2.985554695129	18130768	2.807083511353	FBgn0030911	4252	FBgn0004956	10994
268	2R	4913795	4919431	2.984189033508	4917005	2.626589326298	FBgn0053774	4908	FBgn0053774	4908
269	2R	4165938	4171079	2.984023094177	4169624	2.632855303147	FBgn0050353	395	FBgn0050353	395
270	3R	6195570	6198842	2.982175350189	6196914	2.806369501002	FBgn0020379	6876	FBgn0015396	21008
271	2R	18694220	18698905	2.982112884521	18695530	2.541839003563	FBgn0034833	3522	FBgn0003062	113210
272	2L	19332662	19338040	2.981437683105	19334201	2.883413255215	FBgn0024245	24952	FBgn0024245	24952
273	X	13513322	13514747	2.981177330017	13514193	2.289208157857	FBgn0030510	140	FBgn0030510	140
274	2L	19204067	19206135	2.980609893799	19205083	2.700072176316	FBgn0015380	18808	FBgn0032762	75728
275	3L	708984	711528	2.97870349884	710299	2.82383071675	FBgn0035160	12353	FBgn0000575	22639
276	2L	3604591	3609930	2.975804328918	3607015	2.579636641911	FBgn0002985	267	FBgn0002985	267
277	X	1086487	1092557	2.972849845886	1089643	2.71639547348	FBgn0026875	3811	FBgn0026875	3811
278	X	19727901	19730022	2.971981048584	19728890	2.551822153727	FBgn0000076	4893	FBgn0031079	42902
279	3L	17617838	17619833	2.971937179565	17618707	2.515833826626	FBgn0052179	828	FBgn0052179	828
280	3L	22109375	22111644	2.971578598022	22110512	2.729412695941	FBgn0037152	11244	FBgn0037156	90002
281	3R	2860849	2864256	2.969838142395	2863323	2.707015850965	FBgn0024289	14734	FBgn0010774	42803
282	3L	15673702	15680029	2.968036174774	15677357	2.867621814503	FBgn0041160	12249	FBgn0041160	12249
283	2R	2096677	2098953	2.963577270508	2097788	2.795417249203	FBgn0033076	15003	FBgn0041145	24530
284	2L	5889691	5892082	2.963483810425	5890895	2.792767412522	FBgn0002856	1967	FBgn0031740	88640
285	3L	16676163	16679884	2.961630344391	16678888	2.584651890923	FBgn0000414	487	FBgn0004108	52445
286	3R	627432	633260	2.960631370544	629257	2.718689750223	FBgn0037278	1812	FBgn0037278	1812
287	2L	22005967	22007708	2.959848403931	22006646	2.546267986298	FBgn0053987	263	FBgn0032979	150108
288	2R	18100341	18102146	2.958969116211	18101228	2.347607135773	FBgn0034738	678	FBgn0034743	12475
289	2L	9447621	9450655	2.958203315735	9448760	2.543618281682	FBgn0053723	8020	FBgn0002973	11247
290	4	821710	823952	2.957925796509	823169	2.665438950062	FBgn0039939	3486	FBgn0039930	226440
291	3R	27618548	27621474	2.954191684723	27620387	2.569725692272	FBgn0027620	576	FBgn0011013	47136
292	X	273191	275408	2.953729629517	274326	2.555810391903	FBgn0002561	7781	FBgn0002561	7781
293	2L	19194520	19196773	2.95269203186	19195525	2.666486316257	FBgn0015380	9250	FBgn0032762	66170
294	3R	11478509	11483899	2.952000141144	11479674	2.692287743092	FBgn0053207	12234	FBgn0053207	12234
295	2R	9824856	9828727	2.949261903763	9827574	2.651814848185	FBgn0033921	10358	FBgn0033922	13115
296	X	10646221	10649128	2.949247360229	10647353	2.73628616333	FBgn0003360	15190	FBgn0030235	20647
297	X	2253777	2256047	2.949055194855	2255943	2.927879290147	FBgn0040385	11112	FBgn0001150	29176
298	3R	13766115	13768154	2.942709445953	13767162	2.35740724206	FBgn0000363	9567	FBgn0038554	89066
299	X	19619700	19623673	2.94141960144	19620802	2.809058157603	FBgn0031071	3937	FBgn0031071	3937
300	3R	17283091	17286493	2.940011501312	17284302	2.638849595014	FBgn0011278	12260	FBgn0013984	121949
301	3L	2465227	2467953	2.937272071838	2466682	2.89383243112	FBgn0035344	4657	FBgn0035346	5669
302	3R	19168725	19174117	2.936961174011	19169626	2.486741290373	FBgn0003118	2258	FBgn0002622	14899
303	3R	26299563	26303353	2.936128616333	26300890	2.816077974108	FBgn0011716	1521	FBgn0039767	46892
304	3L	10939646	10942072	2.934383869171	10940767	2.620274339403	FBgn0052070	2769	FBgn0036118	94819
305	3R	18966730	18969791	2.9340467453	18967753	2.717130959034	FBgn0004644	128	FBgn0051457	14047
306	3L	15294184	15298619	2.931980133057	15295110	2.70998839771	FBgn0036494	6849	FBgn0036494	6849
307	3R	4113591	4116056	2.929883480072	4114736	2.741682953305	FBgn0037562	1075	FBgn0037568	16244
308	2L	2453292	2459017	2.928639411926	2457178	2.590046435595	FBgn0012017	2866	FBgn0015816	35488
309	3R	1088296	1091508	2.9264960289	1090192	2.695903301239	FBgn0037309	4611	FBgn0051538	13365
310	2L	3769192	3772704	2.922527313232	3771885	2.722084105015	FBgn0004893	179	FBgn0003430	53795
311	2R	14313897	14318704	2.920136451721	14317695	2.652373462915	FBgn0010651	895	FBgn0010651	895
312	2R	15492075	15495141	2.918162345886	15494119	2.547762274742	FBgn0034479	1813	FBgn0004364	132255
313	3L	18996478	19000016	2.9176030159	18998962	2.300670951605	FBgn0002945	11628	FBgn0002945	11628
314	3R	2818926	2821716	2.913509368896	2820539	2.657885611057	FBgn0000095	4411	FBgn0010774	85587
315	3R	27430609	27435607	2.912068843842	27432333	2.630966663361	FBgn0011655	4437	FBgn0039857	10366
316	3R	20691429	20697189	2.909200668335	20692738	2.810124158859	FBgn0013949	1665	FBgn0015625	3879
317	2R	1627225	1631038	2.907539367676	1629797	2.70811956069	FBgn0033063	14981	FBgn0033062	36789
318	3L	13093049	13095438	2.907186508179	13094319	2.858086810392	FBgn0010452	6099	FBgn0010452	6099
319	3L	3421001	3423339	2.905992984772	3422106	2.589154720306	FBgn0014388	13639	FBgn0027616	64408
320	X	18517880	18520701	2.903978347778	18519401	2.679540353663	FBgn0004959	305	FBgn0004959	305
321	2L	13866582	13871043	2.899953842163	13867714	2.504790633917	FBgn0028532	18302	FBgn0051842	32676
322	3L	15194858	15201632	2.899777412415	15199773	2.611935329437	FBgn0029114	1127	FBgn0029114	1127
323	2L	11342896	11344983	2.897622585297	11343937	2.511715948582	FBgn0032360	674	FBgn0004579	101666
324	2R	4151109	4156550	2.897411346436	4155461	2.681206310497	FBgn0003892	5987	FBgn0003892	5987
325	2L	2160709	2168550	2.897284507751	2164915	2.734086857902	FBgn0031393	9155	FBgn0031393	9155
326	2R	20491923	20495212	2.895974636078	20494005	2.751100242138	FBgn0035091	450	FBgn0002607	16858
327	2L	16318478	16322569	2.894611120224	16319590	2.62963553036	FBgn0000250	2440	FBgn0000250	2440
328	2L	1065083	1070308	2.888838768005	1068190	2.806705811444	FBgn0003310	9621	FBgn0003310	9621
329	3L	15284865	15289254	2.888494968414	15286469	2.572387844324	FBgn0036494	15490	FBgn0036494	15490
330	3L	20450358	20452564	2.887977600098	20451354	2.469802538554	FBgn0037007	1919	FBgn0037007	1919
331	2L	1884113	1888219	2.887004375458	1886730	2.777933835983	FBgn0031374	1746	FBgn0031357	176264
332	3L	7343352	7346821	2.879693031311	7344514	2.331393135919	FBgn0082598	768	FBgn0082598	768
333	2L	3578355	3581864	2.878544330597	3581004	2.08749591603	FBgn0004892	238	FBgn0002985	25744
334	3R	2773991	2777519	2.878098487854	2775352	2.40744253993	FBgn0051488	8104	FBgn0001077	85306
335	2R	16457993	16460539	2.876475334167	16459480	2.468642739689	FBgn0053704	1796	FBgn0034565	26339
336	X	8976939	8980306	2.876268386841	8978097	2.174255258897	FBgn0030090	2142	FBgn0030092	16183
337	X	11551068	11555129	2.875017166138	11553815	2.664310246706	FBgn0030329	924	FBgn0030328	1014
338	3L	3959094	3964876	2.872171401978	3963814	2.603747367859	FBgn0004880	3634	FBgn0035470	81126
339	2R	6712224	6716607	2.870632648468	6715321	2.456812434726	FBgn0033582	19799	FBgn0033590	37269
340	3R	2579131	2582029	2.870579242706	2580166	2.556984088	FBgn0004053	245	FBgn0004053	245
341	3R	9734521	9737872	2.869883537292	9735740	2.749494216021	FBgn0000576	8159	FBgn0000576	8159
342	2L	6077920	6080113	2.869353294373	6079205	2.548182936276	FBgn0031778	752	FBgn0031769	28376
343	2R	17904415	17906645	2.867906093597	17905586	2.674795329571	FBgn0034724	4052	FBgn0053200	10647
344	2L	14433809	14437341	2.867480278015	14436075	2.786585415111	FBgn0028871	10944	FBgn0005771	54787
345	2L	165006	167580	2.866834640503	166540	2.677444839478	FBgn0016977	7506	FBgn0016977	7506
346	3R	15759733	15763077	2.866799354553	15761746	2.713379579432	FBgn0021776	904	FBgn0021776	904
347	X	440153	446356	2.865990638733	443275	2.70792725507	FBgn0003986	4588	FBgn0003986	4588
348	2L	18140166	18142770	2.86581993103	18141555	2.538157547221	FBgn0041184	6784	FBgn0041184	6784
349	3L	11210234	11213082	2.865744590759	11211216	2.568338036537	FBgn0036150	1331	FBgn0041094	15040
350	3L	15980444	15985081	2.861508369446	15982900	2.850334803263	FBgn0036558	5829	FBgn0044028	5839
351	3R	12707535	12709238	2.856475830078	12708374	2.637307784137	FBgn0015350	2924	FBgn0082171	26337
352	2L	19321872	19324735	2.854620933533	19322932	2.651426764096	FBgn0032769	26697	FBgn0024245	36221
353	2L	19933492	19936069	2.847905158997	19934934	2.555369769826	FBgn0032831	6360	FBgn0019686	122472
354	2L	440804	443081	2.845818519592	441889	2.579201459885	FBgn0004583	10636	FBgn0031253	20482
355	2R	20570701	20574337	2.845432758331	20573256	2.702141523361	FBgn0001148	3676	FBgn0001148	3676
356	3R	863688	866043	2.8450050354	865012	2.679891347885	FBgn0010313	47396	FBgn0010313	47396
357	3R	11464645	11466913	2.843858480453	11465846	2.750475743238	FBgn0038351	7241	FBgn0053207	26062
358	2L	4280296	4284991	2.840635299683	4281571	2.56386089325	FBgn0010473	1580	FBgn0003941	53929
359	2R	5002421	5003825	2.840017795563	5002961	2.462302953005	FBgn0004360	3021	FBgn0053774	90864
360	3R	26586306	26590607	2.839099884033	26588054	2.429981708527	FBgn0004606	3594	FBgn0003720	89983
361	2L	9137157	9139274	2.838211536407	9138399	2.424400746822	FBgn0051887	8556	FBgn0051887	8556
362	2R	5225290	5227636	2.838188171387	5226330	2.777448399862	FBgn0010316	2194	FBgn0023143	21189
363	2R	3541784	3544162	2.836133003235	3542936	2.60478565428	FBgn0025360	510	FBgn0021814	48912
364	2L	7302929	7306074	2.836103916168	7304420	2.413850868449	FBgn0004009	2741	FBgn0004009	2741
365	2L	18479176	18481023	2.835409164429	18480142	2.463725060225	FBgn0032681	298	FBgn0032682	1274
366	2R	10864398	10869273	2.835351467133	10867286	2.62796643201	FBgn0034013	2269	FBgn0000996	28537
367	2R	5484582	5487049	2.834245681763	5485746	2.779810232275	FBgn0033471	2784	FBgn0027619	4973
368	X	2173604	2177079	2.833215713501	2173697	2.74557762146	FBgn0054052	4723	FBgn0003079	22585
369	2L	18802970	18806195	2.831912994385	18804893	2.64988007265	FBgn0040992	2022	FBgn0032717	30703
370	X	20561199	20565158	2.830953121185	20563969	2.631047546864	FBgn0031130	7344	FBgn0003300	58852
371	3L	21568593	21570286	2.823894023895	21569441	2.48903131485	FBgn0037110	215	FBgn0028663	95738
372	3R	8143816	8146192	2.822155952454	8145014	2.43300112556	FBgn0051432	3342	FBgn0010044	60744
373	3R	10286876	10288998	2.82018327713	10287956	2.474543452263	FBgn0051330	29054	FBgn0038234	49634
374	X	2990875	2996676	2.819717407227	2994074	2.450347721577	FBgn0004647	3046	FBgn0004647	3046
375	2L	14584325	14586950	2.818628787994	14585364	2.55408129096	FBgn0028912	13495	FBgn0005771	94502
376	3R	910095	917152	2.818323135376	915309	2.655239610111	FBgn0010313	2901	FBgn0010313	2901
377	X	310495	315839	2.817047119141	314048	2.755899176878	FBgn0000137	3274	FBgn0002561	47503
378	X	20549436	20551912	2.816149711609	20550502	2.67736008588	FBgn0031129	3866	FBgn0003300	45385
379	X	17173872	17177583	2.812213897705	17174965	2.473796339596	FBgn0004854	26447	FBgn0000163	180089
380	3R	21860001	21863915	2.810597419739	21861059	2.616447757272	FBgn0002633	1701	FBgn0002633	1701
381	2L	10546593	10550028	2.80920124054	10548163	2.374082922935	FBgn0051721	3282	FBgn0032268	19127
382	2R	9070163	9073128	2.807346343994	9071836	2.452530092663	FBgn0033855	36	FBgn0033855	36
383	2R	2978138	2980343	2.805439472198	2979289	2.634306430817	FBgn0033179	745	FBgn0033179	745
384	3R	9543932	9546295	2.804916858673	9544857	2.579256646773	FBgn0038175	969	FBgn0038175	969
385	3R	4030301	4032751	2.803440093994	4031428	2.660807497361	FBgn0053779	884	FBgn0037554	27801
386	2R	12972305	12974420	2.796256065369	12973524	2.412331879139	FBgn0028953	980	FBgn0028953	980
387	4	607979	609849	2.791409015656	608950	2.534526288509	FBgn0039912	2086	FBgn0026777	280603
388	X	2177441	2180954	2.789258003235	2179251	2.576010257006	FBgn0054052	831	FBgn0003079	17031
389	3L	12650253	12653044	2.787316322327	12651649	2.37746116519	FBgn0014343	16046	FBgn0036306	77055
390	2L	21614901	21621708	2.787127494812	21620050	2.459151013692	FBgn0023416	142	FBgn0022893	2529
391	3R	6423508	6426791	2.782492876053	6425902	2.409973412752	FBgn0001235	38484	FBgn0001235	38484
392	3L	11407069	11410676	2.771640777588	11408272	2.448319968055	FBgn0036158	6045	FBgn0036165	53235
393	X	15480022	15482149	2.768380641937	15480961	2.463438987732	FBgn0030663	2733	FBgn0003463	20484
394	3L	6794312	6797439	2.767697811127	6795162	2.674107015133	FBgn0003995	31055	FBgn0035714	68302
395	3R	11813684	11816045	2.756194591522	11815111	2.388875624713	FBgn0003507	3188	FBgn0003507	3188
396	3R	9538177	9542592	2.750767230988	9541692	2.691985747393	FBgn0054044	1766	FBgn0038175	2196
397	X	5744185	5747849	2.748446464539	5745495	2.526246295256	FBgn0000042	605	FBgn0000042	605
398	2L	9600592	9605023	2.74799823761	9602284	2.516148507595	FBgn0032132	1392	FBgn0015393	97550
399	2R	15573564	15575726	2.747027397156	15574543	2.545787222245	FBgn0004364	51831	FBgn0004364	51831
400	2L	12008824	12013150	2.746387004852	12010705	2.413941663854	FBgn0014019	2329	FBgn0032390	20741
401	X	16075148	16077290	2.745700836182	16076104	2.581627337138	FBgn0003933	11950	FBgn0003933	11950
402	3R	15	1957	2.745488643646	198	2.424560876993	FBgn0037213	182	FBgn0037213	182
403	2R	18309259	18312850	2.744174480438	18310779	2.365245103836	FBgn0000405	3788	FBgn0000405	3788
404	2R	5566108	5569238	2.741975784302	5568092	2.287719666958	FBgn0010385	1712	FBgn0033476	7661
405	2R	13669943	13673112	2.739028930664	13671612	2.488194492128	FBgn0022238	1443	FBgn0022238	1443
406	2R	18440701	18443040	2.737462043762	18441869	2.561504602432	FBgn0034800	746	FBgn0034802	2661
407	2R	8044565	8048751	2.736744880676	8046918	2.447239875793	FBgn0011592	1955	FBgn0011592	1955
408	3R	6483394	6485971	2.736718177795	6484391	2.276938438416	FBgn0037818	18501	FBgn0001235	20005
409	X	14576435	14578609	2.736020088196	14577396	2.611201763153	FBgn0015774	5815	FBgn0015773	89628
410	3L	14914505	14916704	2.735997200012	14915774	2.629839479923	FBgn0040487	4403	FBgn0040487	4403
411	X	10586490	10590900	2.734119415283	10587361	2.064915984869	FBgn0003204	2363	FBgn0052672	26192
412	3L	5954067	5958358	2.73378944397	5957312	2.61934107542	FBgn0035656	7360	FBgn0035656	7360
413	3R	25846682	25848948	2.731579303741	25847610	2.390139018788	FBgn0039738	370	FBgn0001281	16850
414	3R	17441043	17443021	2.730321884155	17442045	2.297265350819	FBgn0046832	6201	FBgn0046832	6201
415	3L	19006467	19010800	2.729253768921	19009118	2.37539255619	FBgn0002945	1472	FBgn0002945	1472
416	3R	4510918	4516534	2.728563308716	4515464	2.620356587803	FBgn0001180	8076	FBgn0001180	8076
417	3L	3019664	3022761	2.728035926819	3021314	2.540566205978	FBgn0035388	2584	FBgn0035388	2584
418	2R	7257263	7259278	2.727592468262	7258250	2.570174789429	FBgn0033649	18420	FBgn0033652	48026
419	2R	20389251	20391388	2.725670814514	20390489	2.384414616753	FBgn0035075	1320	FBgn0050423	7053
420	3L	302047	306341	2.725603580475	305169	2.577286159291	FBgn0004373	1757	FBgn0004373	1757
421	2L	4819803	4825116	2.725364208221	4823945	2.446605149437	FBgn0031632	2169	FBgn0031632	2169
422	X	381732	387129	2.721132278442	386034	2.524698930628	FBgn0024983	1079	FBgn0000570	5992
423	X	9598311	9600957	2.714756965637	9599919	2.614953740438	FBgn0020378	1739	FBgn0000233	60510
424	3R	10642382	10647019	2.714263439178	10643972	2.671085918651	FBgn0038262	16445	FBgn0038258	55214
425	2L	375715	378919	2.711242675781	377939	2.471175014973	FBgn0000061	177	FBgn0031250	20071
426	3R	11659973	11661635	2.710120201111	11660787	2.149905092576	FBgn0038369	299	FBgn0038369	299
427	2R	14776240	14778596	2.706531524658	14777622	2.363372185651	FBgn0034423	2845	FBgn0003254	12967
428	3R	4790491	4793705	2.706186771393	4791389	2.309350728989	FBgn0037645	11832	FBgn0037644	20663
429	2L	19317740	19321251	2.70611333847	19318663	2.571563720703	FBgn0032769	22428	FBgn0024245	40490
430	X	258409	260341	2.705010414124	259431	2.280175238848	FBgn0004170	6549	FBgn0004170	6549
431	3R	17978138	17981615	2.704638004303	17979195	2.466476917267	FBgn0053335	11545	FBgn0053335	11545
432	2R	15545930	15551765	2.70258808136	15550175	2.45001745224	FBgn0034480	30325	FBgn0004364	76199
433	2R	12298153	12301317	2.699385643005	12299827	2.600479546715	FBgn0034158	1273	FBgn0025832	70374
434	2R	6600344	6603284	2.698761940002	6601351	2.458970855264	FBgn0040766	4395	FBgn0033581	64612
435	2L	15735609	15740740	2.696593284607	15739257	2.269592565649	FBgn0010382	4827	FBgn0003936	8354
436	2L	19569890	19573511	2.693379402161	19572325	2.556092711056	FBgn0005672	928	FBgn0005672	928
437	3R	846393	848487	2.692803382874	847350	2.385756560734	FBgn0037292	32876	FBgn0010313	65058
438	3R	10541096	10544107	2.691455364227	10543144	2.404184430838	FBgn0053967	6834	FBgn0051314	20087
439	3L	120466	122936	2.69091463089	121772	2.574933290482	FBgn0035099	8213	FBgn0035105	46182
440	3L	13108219	13110335	2.690629959106	13109076	2.244607672972	FBgn0053262	1140	FBgn0010452	20856
441	3R	9724361	9728526	2.685920715332	9725587	2.582931462456	FBgn0000576	1994	FBgn0000576	1994
442	3L	14917815	14919679	2.685617923737	14918744	2.350044816732	FBgn0040487	7373	FBgn0040487	7373
443	2L	3612560	3619197	2.683344841003	3614650	2.465263962746	FBgn0015663	4642	FBgn0002985	7902
444	3L	1461881	1465674	2.681885719299	1463110	2.511967791451	FBgn0046769	586	FBgn0004635	15786
445	3L	21531365	21533454	2.677731990814	21532386	2.305027042116	FBgn0023417	313	FBgn0028663	58683
446	2L	3852592	3855568	2.675292491913	3854708	2.233387261629	FBgn0031574	7973	FBgn0004567	17866
447	2L	15486736	15489135	2.670805931091	15488197	2.339697360992	FBgn0002524	6842	FBgn0003448	13999
448	2R	6358923	6361654	2.668416976929	6360356	2.414152425878	FBgn0027525	5723	FBgn0027525	5723
449	2R	20698949	20700975	2.665014743805	20699923	2.283140093088	FBgn0035094	3486	FBgn0001325	34292
450	3L	8626082	8628799	2.659120559692	8627236	2.587638995227	FBgn0035922	3765	FBgn0001168	22470
451	2R	7040021	7046478	2.65419626236	7044077	2.518589083354	FBgn0000577	40	FBgn0000577	40
452	X	15543186	15545150	2.653281211853	15544224	2.254113533918	FBgn0030672	311	FBgn0030672	311
453	2L	18971973	18973879	2.650922775269	18973126	2.513390731812	FBgn0032730	2225	FBgn0032728	8165
454	3R	950176	952441	2.650698184967	951051	2.318861722946	FBgn0037293	2759	FBgn0010313	38643
455	2R	13315444	13317943	2.647553920746	13316690	2.542251699111	FBgn0004586	962	FBgn0004586	962
456	3R	12595929	12600303	2.646751642227	12599091	2.490238722633	FBgn0020556	180	FBgn0020556	180
457	2L	14264207	14266126	2.641940593719	14265285	2.333735802594	FBgn0004002	1763	FBgn0028529	89795
458	3L	8805888	8808292	2.640184879303	8807184	2.322446197271	FBgn0052026	3225	FBgn0020633	58373
459	2R	11304369	11306881	2.639175415039	11305703	2.630800247192	FBgn0050321	2484	FBgn0050089	63442
460	2R	18188482	18190773	2.638731002808	18189677	2.296794891357	FBgn0020257	6878	FBgn0020257	6878
461	3L	14606511	14610025	2.63429069519	14609085	2.243085833157	FBgn0041604	11206	FBgn0028418	83062
462	2L	7133169	7135975	2.634140014648	7134907	2.443383322822	FBgn0031889	1224	FBgn0031886	69074
463	3L	8648529	8650376	2.633501529694	8649477	2.00205338796	FBgn0001168	229	FBgn0001168	229
464	2L	20472954	20474905	2.632946968079	20473909	2.284445405006	FBgn0046834	1180	FBgn0046834	1180
465	X	4891313	4894049	2.632524013519	4892363	2.249658696792	FBgn0003028	1171	FBgn0004368	107994
466	X	19053879	19057131	2.632335662842	19054920	2.512319594622	FBgn0031001	359	FBgn0031001	359
467	2L	21829832	21832299	2.631945133209	21831317	2.29998755455	FBgn0003866	15129	FBgn0003866	15129
468	3R	20094913	20099672	2.631645202637	20098540	2.338903230779	FBgn0029146	213	FBgn0051130	7559
469	2L	4053074	4056664	2.631416320801	4054043	2.332990676165	FBgn0000547	22664	FBgn0000547	22664
470	2L	17734549	17737604	2.630903244019	17736596	2.298306521247	FBgn0015609	1146	FBgn0032646	239558
471	3L	21279704	21282146	2.629559993744	21280975	2.414538115263	FBgn0037076	380	FBgn0037066	61071
472	3L	18325947	18328056	2.629474163055	18326943	2.410771117491	FBgn0011706	36719	FBgn0011706	36719
473	X	446665	451067	2.628960132599	449731	2.37067379671	FBgn0003986	1868	FBgn0003986	1868
474	2R	17824714	17826989	2.628774166107	17825784	2.551138103008	FBgn0013272	540	FBgn0013272	540
475	2L	16277346	16284107	2.628493309021	16282250	2.437727987766	FBgn0001994	1407	FBgn0001994	1407
476	2L	13878133	13879935	2.627388000488	13878951	2.081445515156	FBgn0019890	25708	FBgn0019890	25708
477	2L	2446848	2451894	2.625494003296	2448321	2.378332867342	FBgn0012017	11723	FBgn0015816	44345
478	3L	776648	778602	2.624849319458	777630	2.30831415513	FBgn0052341	2820	FBgn0035162	39304
479	2L	2887770	2890046	2.624777793884	2889224	2.113953225753	FBgn0041111	3272	FBgn0004584	83452
480	2R	8495022	8498048	2.623551368713	8496966	2.211337959065	FBgn0005624	70	FBgn0005624	70
481	2R	7969481	7974638	2.618196487427	7971004	2.366283655167	FBgn0010238	1906	FBgn0010238	1906
482	3R	25495647	25497740	2.613018035889	25496691	2.30279302597	FBgn0039678	691	FBgn0039678	691
483	2R	12974636	12978283	2.612682342529	12976563	2.684952876147	FBgn0028953	4019	FBgn0028953	4019
484	3R	17959024	17961622	2.611198425293	17960225	2.233935917125	FBgn0051163	645	FBgn0053335	30515
485	3L	3177201	3179058	2.608620643616	3178057	2.230143547058	FBgn0001233	1498	FBgn0001233	1498
486	X	12567204	12572074	2.607390403748	12567945	2.215892539305	FBgn0024308	8435	FBgn0053963	74546
487	2L	3082214	3084781	2.606191635132	3083848	2.33383992139	FBgn0005779	25824	FBgn0003934	35147
488	3L	17372184	17374121	2.605792045593	17373001	2.32231314042	FBgn0026197	6284	FBgn0026197	6284
489	2R	6912727	6917691	2.605070590973	6916344	2.456589400768	FBgn0050506	596	FBgn0082585	3007
490	3R	16116228	16119878	2.603007316589	16118251	2.125750732422	FBgn0028386	737	FBgn0028386	737
491	3L	4091321	4093905	2.602322816849	4092258	2.39235385259	FBgn0028484	521	FBgn0028484	521
492	X	3689913	3693764	2.601633071899	3692525	2.401042208952	FBgn0000542	11192	FBgn0000542	11192
493	3L	6739967	6742196	2.60117816925	6741187	2.472897164962	FBgn0052392	3994	FBgn0035714	14327
494	3L	14925145	14927004	2.600957393646	14926017	2.211220085621	FBgn0026320	8589	FBgn0026320	8589
495	2L	21091779	21093642	2.600163459778	21092714	2.436854511499	FBgn0040297	522	FBgn0023388	37231
496	X	7180010	7183444	2.598994731903	7182280	2.238971657223	FBgn0026144	326	FBgn0026144	326
497	3R	10302644	10304892	2.598771572113	10303796	2.494864106178	FBgn0038233	33618	FBgn0038234	33794
498	3L	14546055	14547960	2.598353862762	14547045	2.389459387461	FBgn0040811	13656	FBgn0028418	21022
499	3L	21999119	22002153	2.596267700195	22000698	2.517607240116	FBgn0037149	724	FBgn0037149	724
500	3R	943279	947788	2.590744495392	944306	2.237264454365	FBgn0037293	9504	FBgn0010313	31898
501	3R	17987337	17991225	2.590176582336	17990058	2.382541209459	FBgn0053335	682	FBgn0053335	682
502	3L	15758488	15761048	2.588844299316	15760124	2.078059800466	FBgn0036531	13553	FBgn0036537	40521
503	2L	15727120	15730838	2.587158679962	15729769	2.557304326226	FBgn0010382	14315	FBgn0003936	17842
504	3R	901224	903345	2.583250999451	902482	2.172151060665	FBgn0010313	9926	FBgn0010313	9926
505	3R	12079976	12082004	2.58061504364	12081005	2.427968382835	FBgn0040237	8805	FBgn0011253	17171
506	3R	24888056	24891566	2.579926967621	24890507	2.191388726234	FBgn0039632	1626	FBgn0039633	32202
507	3L	10991482	10994285	2.577772140503	10992975	2.262760611141	FBgn0029172	4511	FBgn0036118	42611
508	X	4055305	4057624	2.576053619385	4056528	2.492289841175	FBgn0000635	5201	FBgn0026080	93849
509	3L	13363892	13369019	2.574172496796	13366076	2.381083297729	FBgn0036354	2141	FBgn0036351	10786
510	X	15505769	15509603	2.573494672775	15508811	1.877404212952	FBgn0030666	627	FBgn0030671	29251
511	2L	1969686	1973575	2.572295188904	1970773	2.283048003912	FBgn0031376	3372	FBgn0031391	176514
512	2L	13884600	13889086	2.571834564209	13885709	2.343424161275	FBgn0019890	18950	FBgn0019890	18950
513	3R	5054467	5057161	2.571008682251	5055421	2.237019819372	FBgn0003165	7983	FBgn0000412	10955
514	X	11339347	11341323	2.570774555206	11340356	2.35757291317	FBgn0052666	1968	FBgn0052666	1968
515	2R	19152202	19154560	2.569952011108	19153296	2.346938525929	FBgn0034886	11880	FBgn0016762	48302
516	3L	2459672	2462030	2.56621837616	2460648	2.384466946125	FBgn0035344	1377	FBgn0035347	10213
517	3R	6427413	6431013	2.563705921173	6429000	2.293608307838	FBgn0001235	35386	FBgn0001235	35386
518	2L	3094120	3096007	2.562714576721	3095096	2.212478041649	FBgn0005779	14576	FBgn0003934	46395
519	2L	2460438	2463730	2.561985969543	2461436	2.336881918066	FBgn0012016	1157	FBgn0015816	31230
520	3R	25122531	25124752	2.56094455719	25123683	2.367567679461	FBgn0039659	732	FBgn0003525	42181
521	2L	4888740	4894936	2.559643268585	4889748	2.373643785715	FBgn0031644	247	FBgn0031645	2367
522	2R	14807219	14808887	2.559408187866	14808034	2.227987003326	FBgn0034431	603	FBgn0034430	968
523	3R	15623507	15626344	2.557649850845	15625517	1.673059463501	FBgn0051471	2895	FBgn0038741	77622
524	2L	6239962	6243213	2.555099010468	6241970	2.339540332556	FBgn0031791	13906	FBgn0031782	114208
525	2R	17209590	17216417	2.554526090622	17212344	2.380100435681	FBgn0010228	274	FBgn0010228	274
526	2L	14429001	14433024	2.554344654083	14430427	2.346323788166	FBgn0028871	5296	FBgn0005771	60435
527	3L	19525473	19528872	2.552952766418	19527736	2.177015977747	FBgn0067680	2663	FBgn0067680	2663
528	2R	4930864	4934166	2.550969600677	4931996	2.341917430653	FBgn0033412	3439	FBgn0053774	19899
529	3R	18711637	18713938	2.549840450287	18712742	2.335087656975	FBgn0017590	12282	FBgn0039013	160120
530	3L	4593293	4595809	2.54959487915	4594787	2.25672009786	FBgn0052247	5396	FBgn0015805	12777
531	2L	12681938	12683937	2.549559593201	12682879	2.220122247934	FBgn0032444	10058	FBgn0032445	10144
532	3L	15277748	15281921	2.547992229462	15278644	2.133709458744	FBgn0036493	9016	FBgn0036494	23315
533	X	13061002	13062611	2.547656059265	13061763	1.875800020554	FBgn0052639	8697	FBgn0052639	8697
534	X	12773185	12775021	2.547197818756	12774109	2.20554412206	FBgn0047242	1637	FBgn0030434	30574
535	2R	5939772	5945191	2.546131134033	5942210	2.147200754711	FBgn0033522	685	FBgn0033522	685
536	3R	21830631	21832994	2.546068191528	21831964	2.343488156796	FBgn0002733	219	FBgn0002733	219
537	3R	776778	778650	2.545618057251	777677	2.176770973206	FBgn0047299	124	FBgn0004183	3791
538	X	15983796	15985461	2.544622898102	15984666	2.307029787699	FBgn0042650	27535	FBgn0000459	66005
539	X	10056115	10058008	2.541481494904	10057067	2.084796288434	FBgn0030183	500	FBgn0030180	65660
540	X	16993581	16995446	2.538454532623	16994491	2.182693958282	FBgn0000163	385	FBgn0000163	385
541	3R	10573900	10576069	2.538365364075	10575312	2.014389514923	FBgn0038257	2269	FBgn0038257	2269
542	2L	12079028	12089241	2.538191795349	12080233	2.34181150794	FBgn0032406	3410	FBgn0003145	5559
543	X	19596826	19600981	2.537975311279	19600101	2.466922982534	FBgn0031070	3841	FBgn0031070	3841
544	3L	7965264	7967728	2.534499168396	7966810	2.255418833564	FBgn0046767	6685	FBgn0046767	6685
545	3R	21004805	21011491	2.533699035645	21009610	2.123137235641	FBgn0039286	1125	FBgn0039286	1125
546	3L	18237033	18238956	2.532021045685	18237988	2.055143220084	FBgn0036783	20641	FBgn0011706	125674
547	3L	4080539	4082871	2.531300544739	4081894	2.294210076332	FBgn0035497	4335	FBgn0028484	9843
548	2R	9015449	9019639	2.529143333435	9016521	1.999082267284	FBgn0033845	2187	FBgn0033845	2187
549	2L	8520970	8523093	2.528684616089	8521972	2.218852940728	FBgn0016122	73	FBgn0029004	6646
550	2R	7248180	7250201	2.527792453766	7249182	2.325296458076	FBgn0033649	9352	FBgn0033652	57094
551	X	19722073	19725066	2.527569770813	19723023	2.334607328687	FBgn0000076	974	FBgn0031079	37035
552	X	16036101	16039568	2.525993347168	16037437	2.266739994287	FBgn0000459	13234	FBgn0000459	13234
553	3L	13189047	13191339	2.525358200073	13190120	2.185955643654	FBgn0052127	2064	FBgn0010452	101900
554	2R	13230371	13232617	2.525017738342	13231352	2.290756506078	FBgn0028494	2838	FBgn0063386	13387
555	2L	8984114	8985838	2.524157047272	8984960	2.075445091023	FBgn0032084	90	FBgn0052982	140791
556	3R	2713656	2715488	2.523092269897	2714593	2.193169057369	FBgn0001077	24547	FBgn0001077	24547
557	2R	7112130	7114833	2.522926330566	7113886	2.282895505428	FBgn0065063	6596	FBgn0065063	6596
558	2L	5454889	5457924	2.521737575531	5456776	2.261569752413	FBgn0005511	4865	FBgn0005511	4865
559	2R	2113675	2115940	2.520201683044	2114719	2.271273276385	FBgn0033076	1928	FBgn0041145	7599
560	3R	7598741	7606898	2.516699790955	7601165	2.155666800106	FBgn0011471	3661	FBgn0011471	3661
561	3R	2790199	2793515	2.516328334808	2792730	2.248538374901	FBgn0051488	9274	FBgn0001077	102684
562	3R	17331352	17333599	2.514582633972	17332117	2.084137972663	FBgn0004863	6140	FBgn0013984	74134
563	2L	20955233	20958053	2.513716697693	20956928	2.321544349194	FBgn0032909	392	FBgn0032906	43191
564	3L	13054592	13057154	2.513441085815	13055886	2.488125071806	FBgn0036345	5350	FBgn0010452	32334
565	2L	1060725	1064511	2.512561798096	1063162	2.467759549618	FBgn0003310	14649	FBgn0003310	14649
566	3L	12665779	12668310	2.511310100555	12666913	2.206989049911	FBgn0014343	782	FBgn0036306	61791
567	2R	11400616	11402818	2.510510921478	11401863	2.198564380407	FBgn0003425	3854	FBgn0003425	3854
568	3R	4292175	4296389	2.50865650177	4293610	2.273877312155	FBgn0051369	24063	FBgn0040529	126847
569	2R	11668515	11671685	2.507465362549	11670036	2.136262529037	FBgn0034082	3621	FBgn0034082	3621
570	2R	18713480	18715594	2.507009506226	18714536	2.348848230699	FBgn0034834	4603	FBgn0003062	132216
571	2L	21834218	21836741	2.50438785553	21835300	2.102663376752	FBgn0003866	19112	FBgn0003866	19112
572	3L	17614571	17616564	2.504211425781	17615688	2.021771132946	FBgn0052179	3847	FBgn0052179	3847
573	2R	2472385	2474340	2.504085540771	2473298	2.33459854126	FBgn0053558	10059	FBgn0033107	146425
574	3L	9420364	9422367	2.503984451294	9421442	2.229182579938	FBgn0035995	620	FBgn0052038	4416
575	2L	1508165	1511511	2.503962993622	1510595	2.20322749194	FBgn0031345	6843	FBgn0031345	6843
576	3L	7961667	7963618	2.503421783447	7962420	2.279700419482	FBgn0011817	9424	FBgn0011817	9424
577	2R	2617243	2619391	2.502770900726	2618371	2.340130301083	FBgn0033142	384	FBgn0033156	171909
578	3R	5702833	5708305	2.502465724945	5705549	2.357850670815	FBgn0037767	4152	FBgn0065050	101343
579	2L	14383057	14384864	2.502394676208	14383950	2.165963397307	FBgn0020258	2780	FBgn0028529	28870
580	3R	9612977	9616093	2.501467704773	9614512	2.145914947285	FBgn0038185	2189	FBgn0053327	24329
581	2L	13862360	13864640	2.500850200653	13863626	2.178232277141	FBgn0028532	14214	FBgn0051842	28588
582	3L	717858	719914	2.49778175354	718911	2.193976521492	FBgn0035160	3741	FBgn0000575	14027
583	X	20487753	20493705	2.49683380127	20489181	2.394811749458	FBgn0031128	1581	FBgn0003300	15936
584	2R	7531796	7536325	2.495961666107	7533639	2.023091179984	FBgn0004839	2092	FBgn0011704	32289
585	2R	10547063	10550697	2.495810508728	10548816	2.293199253082	FBgn0043530	9114	FBgn0033989	41730
586	3L	19647475	19649244	2.49508523941	19648340	2.212940633297	FBgn0036900	4277	FBgn0029094	64189
587	3R	484704	489549	2.492538928986	488519	2.296734213829	FBgn0051531	3214	FBgn0037262	20823
588	3L	6235911	6238295	2.491548538208	6237085	2.315621273858	FBgn0001258	445	FBgn0035692	69952
589	2L	848928	851361	2.4907746315	849929	2.001068085432	FBgn0020304	1132	FBgn0020304	1132
590	2L	7048507	7051590	2.490007400513	7049956	2.037350416183	FBgn0031885	6350	FBgn0051630	7489
591	2R	2491521	2493846	2.489974975586	2492466	2.111746174949	FBgn0050156	2333	FBgn0033107	165593
592	2R	16159790	16162642	2.486330986023	16161090	2.208857727051	FBgn0034537	2189	FBgn0061362	2447
593	2R	20086371	20089145	2.485391139984	20088135	2.059128228356	FBgn0020521	737	FBgn0035031	17460
594	2L	8509522	8512365	2.484919071198	8510689	1.978757072898	FBgn0032050	1146	FBgn0032050	1146
595	X	542930	545401	2.484609603882	544395	2.155357152224	FBgn0021764	734	FBgn0025637	31502
596	3R	5383902	5385969	2.484518051147	5384978	2.192681761349	FBgn0024833	267	FBgn0037708	3876
597	3L	13319901	13322391	2.482016563416	13321488	2.146324634552	FBgn0036348	1685	FBgn0036349	31044
598	3R	25083162	25087048	2.481740951538	25085827	2.202790765201	FBgn0003525	4325	FBgn0003525	4325
599	2L	20061877	20063721	2.476319313049	20062938	1.85904315114	FBgn0045064	639	FBgn0003978	1334
600	2L	12665181	12667418	2.475072860718	12666277	2.292160868645	FBgn0032442	2892	FBgn0032445	26746
601	X	2290081	2297990	2.474472999573	2295949	2.075781205121	FBgn0003714	4183	FBgn0004050	7976
602	3L	5902451	5904492	2.470878601074	5903498	2.238205210368	FBgn0002638	3222	FBgn0002638	3222
603	3L	19131997	19137899	2.470672607422	19133711	2.207230122884	FBgn0016797	2174	FBgn0016797	2174
604	2L	3548472	3550777	2.468601226807	3549398	2.436792373657	FBgn0024244	10147	FBgn0031549	19112
605	3R	15184818	15187427	2.466740608215	15185822	1.969862520695	FBgn0038697	14649	FBgn0000463	33887
606	2R	6044840	6051028	2.465871810913	6047885	2.46448764801	FBgn0005630	7190	FBgn0004399	21832
607	3L	8428004	8431353	2.465765953064	8430583	2.092968241374	FBgn0010825	6320	FBgn0010825	6320
608	2L	2179934	2184002	2.463874816895	2182096	2.354619085789	FBgn0031394	2876	FBgn0000097	3347
609	3R	10151112	10153471	2.463672637939	10152025	2.320307540894	FBgn0038223	379	FBgn0038224	721
610	2L	8414241	8417540	2.463628292084	8416523	2.057541342343	FBgn0027932	833	FBgn0027932	833
611	3R	20454956	20457041	2.461919784546	20456079	2.30140953064	FBgn0046685	269	FBgn0039212	4777
612	3R	690710	692802	2.460439682007	691863	2.137053310871	FBgn0020280	12392	FBgn0003002	13328
613	2R	16873690	16875998	2.459972858429	16874932	2.081418458153	FBgn0000395	409	FBgn0000395	409
614	2R	7975254	7978056	2.457190990448	7976445	2.187099288492	FBgn0010238	7347	FBgn0010238	7347
615	3R	12903196	12909068	2.452055931091	12905243	2.311584977543	FBgn0038475	422	FBgn0038475	422
616	2R	15586754	15588256	2.451314926147	15587252	2.046357452869	FBgn0004364	39122	FBgn0004364	39122
617	3R	12580749	12582099	2.450347661972	12582028	2.212940740585	FBgn0063261	4917	FBgn0063261	4917
618	2L	18776609	18780301	2.447430610657	18778954	2.23810970082	FBgn0045852	721	FBgn0032717	56642
619	2L	18880477	18882673	2.447319030762	18881677	1.949009727029	FBgn0003896	4492	FBgn0032717	46081
620	3R	880927	883262	2.447153091431	881876	2.322795927525	FBgn0010313	30532	FBgn0010313	30532
621	3L	19627885	19630006	2.446992874146	19629134	2.207146027509	FBgn0036899	212	FBgn0029094	44983
622	3L	10303688	10305894	2.446955680847	10304785	2.303664326668	FBgn0067716	10992	FBgn0000629	307292
623	X	6881644	6887225	2.446548938751	6882498	2.082167357206	FBgn0029931	3346	FBgn0029931	3346
624	X	549215	550952	2.444687843323	550332	2.228634446859	FBgn0021764	6671	FBgn0025637	37439
625	3R	26676890	26678903	2.444248199463	26677811	2.064217623542	FBgn0003720	226	FBgn0003720	226
626	X	3682374	3684235	2.443496704102	3683223	2.10877979503	FBgn0000542	1890	FBgn0000542	1890
627	2L	1459869	1464401	2.439897060394	1460723	2.035780012608	FBgn0051925	13320	FBgn0002543	40274
628	2L	8831519	8833599	2.439272403717	8832557	2.228071717655	FBgn0029123	6932	FBgn0029123	6932
629	2L	219891	226684	2.438904762268	223039	2.055907922633	FBgn0031235	9475	FBgn0031235	9475
630	3L	4389075	4392954	2.438148498535	4391762	2.140355278464	FBgn0035542	2018	FBgn0035541	3193
631	3R	9623750	9625975	2.437600135803	9624704	2.126573506524	FBgn0051331	712	FBgn0053327	14137
632	X	6830310	6835061	2.437527656555	6834242	1.923170298338	FBgn0029927	2516	FBgn0029927	2516
633	3L	1077372	1081918	2.437219619751	1079641	2.140813708305	FBgn0004870	4980	FBgn0035194	151565
634	2R	4313054	4314865	2.435204982758	4313934	1.841733119067	FBgn0024189	3604	FBgn0033341	99251
635	3L	14159082	14162836	2.435060977936	14161784	2.020846605301	FBgn0013718	5648	FBgn0013718	5648
636	2R	18556600	18559557	2.434745788574	18557647	2.08786055621	FBgn0003900	3939	FBgn0003900	3939
637	2L	248286	251056	2.434310913086	249918	2.214023814482	FBgn0001309	877	FBgn0001309	877
638	3L	16372345	16377527	2.431949615479	16373456	2.194047361612	FBgn0014163	3642	FBgn0014163	3642
639	3L	10827621	10837828	2.430099010468	10836763	2.026561021805	FBgn0026160	4924	FBgn0026160	4924
640	3L	11330082	11331997	2.430006027222	11331079	2.245045471191	FBgn0036155	7753	FBgn0041094	104823
641	X	6706331	6710485	2.428314685822	6709524	2.285898653666	FBgn0064122	4220	FBgn0064122	4220
642	3R	16367864	16370278	2.428307056427	16368949	2.279345721006	FBgn0053192	8222	FBgn0043457	14703
643	3R	20638332	20640195	2.428234100342	20639340	2.264508359572	FBgn0027539	410	FBgn0013953	33396
644	3L	1729116	1731647	2.427429199219	1730059	2.217727601528	FBgn0035267	383	FBgn0027903	29106
645	3R	11635803	11637231	2.424604892731	11636222	2.072659015656	FBgn0026616	6248	FBgn0038364	16704
646	3L	8798041	8804776	2.424458503723	8800224	2.269113260157	FBgn0011577	1229	FBgn0020633	65333
647	X	236542	240901	2.423440217972	237395	1.945092741648	FBgn0000022	10542	FBgn0000022	10542
648	3L	8421984	8423719	2.422823905945	8422894	2.005198987325	FBgn0035896	425	FBgn0010825	1369
649	2L	9520651	9522848	2.421187400818	9521482	2.035738690694	FBgn0032123	267	FBgn0002973	83969
650	3L	399150	401072	2.421047687531	400011	2.099605784697	FBgn0035139	17412	FBgn0035136	55096
651	3L	21250508	21252384	2.420075416565	21251364	2.073277727763	FBgn0003042	453	FBgn0037066	31460
652	2L	12632053	12633888	2.419790267944	12632906	2.157661437988	FBgn0002970	14558	FBgn0002970	14558
653	2R	10440280	10443894	2.41942691803	10442930	2.305814266205	FBgn0033983	5233	FBgn0033987	35247
654	2R	9805089	9807024	2.419343471527	9806047	2.021308057448	FBgn0050066	259	FBgn0020615	20530
655	2L	6610272	6612585	2.418417930603	6611537	2.202118460337	FBgn0031836	514	FBgn0031836	514
656	X	8495165	8497299	2.416724681854	8496067	2.013130805072	FBgn0004102	181	FBgn0004102	181
657	3R	277648	280309	2.416551113129	279218	2.107796728611	FBgn0051522	182	FBgn0037250	19487
658	3L	18102445	18105409	2.415811538696	18104571	2.012281137354	FBgn0020300	92	FBgn0020300	92
659	3L	15634286	15637325	2.415358543396	15636301	2.241145610809	FBgn0036527	7191	FBgn0041160	28807
660	2R	3746556	3750452	2.415038108826	3747444	2.265778850107	FBgn0013726	1638	FBgn0010109	3304
661	2L	6645186	6648595	2.4149518013	6646320	2.149386125452	FBgn0051635	2768	FBgn0031836	35297
662	3L	20620283	20622794	2.413920402527	20621872	2.352583914995	FBgn0052431	289	FBgn0001320	7332
663	3L	1438119	1441477	2.413563728333	1440123	2.27960640192	FBgn0004635	7201	FBgn0004635	7201
664	2R	8470805	8476844	2.411499500275	8474925	2.110374132792	FBgn0033787	5462	FBgn0004512	12674
665	3L	3767926	3769798	2.409427165985	3768810	1.968144863844	FBgn0052266	5526	FBgn0035464	25991
666	3R	10411991	10414027	2.409257411957	10412913	2.171650297502	FBgn0020299	5272	FBgn0020299	5272
667	3R	12105144	12108703	2.408433437347	12106160	2.096538459553	FBgn0051283	2199	FBgn0051283	2199
668	X	18630502	18636035	2.406884670258	18633577	2.154152112849	FBgn0001090	1961	FBgn0001090	1961
669	3R	4800991	4802806	2.405883789062	4801958	2.166368186474	FBgn0037646	4685	FBgn0022347	16709
670	2R	9821304	9823925	2.40558385849	9822350	2.184181779623	FBgn0033921	5134	FBgn0033922	18339
671	3L	20553703	20558570	2.404570579529	20557266	1.944919139147	FBgn0001323	2889	FBgn0001320	71938
672	3L	1148814	1152385	2.404412746429	1151109	2.189759403467	FBgn0025525	9697	FBgn0035194	80097
673	2L	19329011	19331117	2.403457641602	19329904	2.111263010237	FBgn0024245	29249	FBgn0024245	29249
674	2L	17743836	17745695	2.402288913727	17744756	2.008204132318	FBgn0015609	9306	FBgn0032646	247718
675	3L	9011059	9018626	2.399510860443	9015200	2.094105664422	FBgn0028789	124	FBgn0028789	124
676	2R	3049173	3051709	2.399296283722	3050810	2.261941373348	FBgn0033191	699	FBgn0022772	13289
677	2R	6752633	6755551	2.39860868454	6753683	2.301784964169	FBgn0033590	1093	FBgn0033590	1093
678	X	15517465	15519350	2.397517681122	15518426	2.101333281573	FBgn0030667	3326	FBgn0030671	19636
679	2L	8824372	8828947	2.395421504974	8825320	2.073928534985	FBgn0029123	305	FBgn0029123	305
680	3L	22931414	22932989	2.395260334015	22931829	2.167672252655	FBgn0005629	453	FBgn0037207	52774
681	2L	5397873	5401767	2.391963005066	5400858	2.319665368398	FBgn0016660	3484	FBgn0005511	60783
682	3R	7444010	7446269	2.391412734985	7445017	2.155639767647	FBgn0051363	639	FBgn0037920	796
683	2L	15326091	15328415	2.39117193222	15327553	1.914412947262	FBgn0001981	2240	FBgn0001981	2240
684	3R	16885127	16887174	2.38910484314	16886242	2.252307330861	FBgn0011672	275	FBgn0010770	55716
685	2L	21855667	21857685	2.388996601105	21856716	2.243002835442	FBgn0032965	29138	FBgn0003866	40528
686	3R	9118092	9120987	2.387936592102	9119082	2.048012316227	FBgn0038134	162	FBgn0038134	162
687	3R	16386211	16388064	2.38752746582	16387103	2.248910776774	FBgn0038803	521	FBgn0040575	1270
688	3R	17492134	17494112	2.387199401855	17493074	2.161251767476	FBgn0038894	1774	FBgn0004493	4398
689	2L	21850184	21854252	2.386939048767	21852090	2.012890787686	FBgn0032965	33764	FBgn0003866	35902
690	3L	596014	598855	2.386389732361	597326	2.414933933931	FBgn0016715	7236	FBgn0064191	28465
691	2L	4331855	4338217	2.386206150055	4333849	1.949325056637	FBgn0020762	77	FBgn0026319	38141
692	3R	25384391	25386611	2.385101318359	25385465	2.193004339933	FBgn0000492	3356	FBgn0040623	68649
693	3R	7588406	7590450	2.384782791138	7589360	2.0469840765	FBgn0017581	819	FBgn0037947	7912
694	2L	14463785	14465638	2.384703636169	14464753	1.838313411264	FBgn0028844	13937	FBgn0005771	26109
695	3L	3040816	3044852	2.384572029114	3043758	2.162327587605	FBgn0035393	5124	FBgn0035388	25028
696	X	12407864	12410647	2.383829593658	12408798	1.94492931366	FBgn0030400	8321	FBgn0015024	78922
697	X	19584123	19586188	2.383296489716	19584890	1.957988023758	FBgn0031069	153	FBgn0031066	6615
698	X	5361666	5363905	2.380286216736	5362874	2.148367769578	FBgn0029771	376	FBgn0029771	376
699	3L	13381562	13384745	2.380242347717	13382864	2.379117404713	FBgn0036356	3536	FBgn0036351	27574
700	3L	16453931	16457647	2.377635002136	16456531	2.052082482506	FBgn0003515	6382	FBgn0014163	79433
701	2R	8485556	8488762	2.37750005722	8487919	2.039470672607	FBgn0005624	8977	FBgn0005624	8977
702	3L	21404832	21406784	2.377066135406	21405725	1.982622210185	FBgn0014143	4672	FBgn0014143	4672
703	2L	711722	716181	2.374797344208	713106	2.249578899807	FBgn0000497	1862	FBgn0015621	106858
704	2L	7810919	7812533	2.374092102051	7811760	1.984811663628	FBgn0002527	320	FBgn0020618	15492
705	2L	7514639	7517691	2.373518943787	7516547	2.245939703549	FBgn0011283	19187	FBgn0053529	27876
706	3L	4116522	4118629	2.373316287994	4117480	2.158091489006	FBgn0035500	602	FBgn0004574	5253
707	3R	13874407	13877030	2.372999429703	13876018	2.186004161835	FBgn0010389	2688	FBgn0010389	2688
708	3L	17085589	17087299	2.372617721558	17086318	1.991983032227	FBgn0036698	65441	FBgn0036702	121064
709	3L	18260953	18263132	2.372224807739	18261784	2.285511016846	FBgn0036784	2147	FBgn0011706	101878
710	2R	7124294	7126050	2.370348930359	7125262	1.892099142075	FBgn0033636	6476	FBgn0033636	6476
711	2R	7071126	7073039	2.36864900589	7072101	2.198864132166	FBgn0000577	27984	FBgn0000577	27984
712	3R	10102786	10105618	2.367821216583	10104623	2.058432238443	FBgn0003862	8000	FBgn0003862	8000
713	X	17652868	17654597	2.367584228516	17653788	2.236668109894	FBgn0030868	236	FBgn0030870	10989
714	3R	17237158	17241161	2.367429733276	17240260	2.212516486645	FBgn0051438	5411	FBgn0043012	144461
715	2R	19494150	19496627	2.367230415344	19495586	2.081267497119	FBgn0019948	481	FBgn0034948	10708
716	3L	3861719	3863438	2.364531517029	3862539	1.93694204092	FBgn0026592	13567	FBgn0035470	20149
717	X	18697464	18702706	2.364248275757	18701001	2.226544592116	FBgn0040883	1624	FBgn0040883	1624
718	2L	4809813	4812427	2.362222194672	4811579	1.989121119181	FBgn0031630	1446	FBgn0031632	10197
719	3R	6492865	6494841	2.36207485199	6493856	2.176131904125	FBgn0037818	9036	FBgn0001235	29470
720	3L	1340878	1344945	2.361107826233	1343904	2.055254042149	FBgn0029514	9233	FBgn0035213	17969
721	2L	17738449	17740609	2.36060667038	17739690	2.07451325655	FBgn0015609	4240	FBgn0032646	242652
722	X	19265401	19267210	2.360112190247	19266211	1.936578845978	FBgn0052827	19689	FBgn0044030	47602
723	3L	9826658	9831499	2.359414100647	9830027	2.158373271718	FBgn0004390	801	FBgn0015618	17430
724	3R	18497953	18502368	2.358732223511	18498945	2.114168924444	FBgn0039000	946	FBgn0039000	946
725	2L	5409445	5411785	2.357092857361	5410522	2.103210926056	FBgn0016660	6180	FBgn0005511	51119
726	3L	6786886	6788875	2.356337547302	6787809	2.249524116516	FBgn0003995	23702	FBgn0035714	60949
727	2R	13760332	13762390	2.355754852295	13761303	1.97581504186	FBgn0000658	13677	FBgn0000658	13677
728	2L	5231541	5235775	2.353044033051	5234003	2.039629586538	FBgn0051971	6763	FBgn0000228	44555
729	X	15987611	15989811	2.35168838501	15988923	1.929732084274	FBgn0042650	31792	FBgn0000459	61748
730	2L	597192	598777	2.35089635849	598002	2.016543149948	FBgn0010323	3315	FBgn0031267	23770
731	X	990085	992788	2.350349903107	990892	2.105099790237	FBgn0040365	11607	FBgn0026875	102562
732	2L	1075051	1078281	2.349811077118	1076703	2.096120048972	FBgn0003310	1108	FBgn0003310	1108
733	X	15527070	15529341	2.349248886108	15528430	2.086055159569	FBgn0030668	3012	FBgn0030671	9632
734	2R	10541568	10543280	2.348337650299	10542325	1.995041072369	FBgn0043530	2623	FBgn0033989	35239
735	X	2147947	2160914	2.347577571869	2149754	1.961809579064	FBgn0023526	852	FBgn0023526	852
736	3R	12664479	12666614	2.346832275391	12665593	2.333447992802	FBgn0000014	9824	FBgn0020546	10133
737	3L	11315751	11319695	2.346081733704	11316842	2.136079947154	FBgn0036154	21176	FBgn0041094	90586
738	X	2838014	2846693	2.344629764557	2841658	2.215035140514	FBgn0003285	11670	FBgn0004647	149370
739	2R	15578962	15582663	2.344568252563	15581623	1.81700667213	FBgn0004364	44751	FBgn0004364	44751
740	2L	4377645	4380596	2.344454288483	4379425	2.184873968363	FBgn0031597	3294	FBgn0031597	3294
741	2R	4741070	4744204	2.343361377716	4743259	2.191521835327	FBgn0033395	6084	FBgn0033400	55183
742	2R	3592174	3596001	2.342895030975	3595141	2.144194687114	FBgn0028563	350	FBgn0021814	3293
743	2L	7309454	7312587	2.340430259705	7310828	2.319208846373	FBgn0004009	3667	FBgn0004009	3667
744	3R	11471946	11476556	2.338111162186	11472959	2.175394386053	FBgn0038351	14354	FBgn0053207	18949
745	X	7065482	7068641	2.337802886963	7066622	1.862642736996	FBgn0029939	28310	FBgn0025549	69918
746	3L	21409392	21411508	2.337354660034	21410728	1.899272237505	FBgn0014143	331	FBgn0014143	331
747	X	16957820	16959839	2.336884498596	16958873	2.029595017433	FBgn0030820	17299	FBgn0065049	19928
748	X	17340179	17344490	2.335927963257	17342617	2.258963360506	FBgn0030842	19365	FBgn0030851	120796
749	3L	18583980	18588729	2.335114479065	18584900	2.007425487041	FBgn0052200	1251	FBgn0036800	3053
750	3L	11096829	11098895	2.335074424744	11097814	1.817089277155	FBgn0052078	506	FBgn0036136	666
751	X	3686116	3688081	2.33442401886	3687254	1.888660162687	FBgn0000542	5921	FBgn0000542	5921
752	2R	13725077	13727737	2.332555294037	13725996	2.1732827425	FBgn0050114	3378	FBgn0000658	21630
753	3L	1444247	1448029	2.329629898071	1445773	2.176883061727	FBgn0004635	1551	FBgn0004635	1551
754	3R	12542959	12549347	2.328960418701	12545828	2.076834142208	FBgn0003944	14520	FBgn0063261	31283
755	2L	12611076	12613132	2.328336715698	12611990	2.202488958836	FBgn0032439	609	FBgn0002970	6358
756	3R	2824493	2827626	2.327892303467	2826661	2.189449151357	FBgn0000095	1711	FBgn0010774	79465
757	3R	433846	435323	2.324934005737	434611	2.2285592556	FBgn0013743	3986	FBgn0037261	32662
758	X	18986944	18989062	2.324511051178	18987958	2.17261660099	FBgn0030987	932	FBgn0027603	54163
759	3L	17325010	17330110	2.324453353882	17327366	2.244571012609	FBgn0015550	2457	FBgn0026197	39351
760	X	16049947	16052200	2.323227882385	16051196	2.061187070959	FBgn0000459	525	FBgn0000459	525
761	3L	5854712	5857006	2.323201179504	5856117	1.895992868087	FBgn0035643	237	FBgn0052409	17372
762	3R	18954655	18958401	2.322727680206	18957280	2.044640123844	FBgn0051457	3574	FBgn0051457	3574
763	X	20508102	20510098	2.322555541992	20508992	2.008752261891	FBgn0003300	3875	FBgn0003300	3875
764	3R	20901937	20905041	2.321910381317	20903142	2.099681124968	FBgn0039274	2538	FBgn0039273	3234
765	3R	2899775	2902180	2.321331977844	2900959	1.967101097107	FBgn0037468	400	FBgn0010774	5167
766	3R	21271061	21273036	2.319814682007	21271872	2.259920030832	FBgn0004509	26906	FBgn0039337	30853
767	3R	27232091	27234012	2.319483757019	27233005	2.049592733383	FBgn0039846	1831	FBgn0039831	186579
768	3R	17119885	17124071	2.319171905518	17121103	2.171373584054	FBgn0001234	1242	FBgn0043012	25304
769	2R	15323976	15329515	2.315484285355	15327937	2.022410504958	FBgn0034475	2503	FBgn0011849	85543
770	X	18810155	18813594	2.314095497131	18811768	1.971881357829	FBgn0052541	47472	FBgn0030974	84198
771	2L	16275080	16276222	2.308132171631	16276174	2.354479365879	FBgn0001994	7483	FBgn0001994	7483
772	3L	12620310	12624233	2.307678699493	12621384	2.09163834067	FBgn0052111	19501	FBgn0036306	107320
773	3L	3607694	3610651	2.306659221649	3609849	2.089930590461	FBgn0040694	5318	FBgn0053504	32494
774	3L	13827687	13829866	2.306136608124	13828757	2.113229870796	FBgn0036381	3387	FBgn0036386	65499
775	2R	20320539	20322983	2.305297851562	20321553	2.033195389642	FBgn0000157	877	FBgn0050423	61883
776	3L	1396647	1398467	2.302211284637	1397564	1.800761252642	FBgn0035217	2199	FBgn0004635	49760
777	3L	13647796	13649910	2.300870895386	13648845	2.177899777889	FBgn0036379	8149	FBgn0036386	245411
778	2L	160085	162702	2.298670291901	161832	2.078512758017	FBgn0016977	2798	FBgn0016977	2798
779	2R	3103559	3106960	2.298148155212	3104663	1.989214560565	FBgn0004243	2731	FBgn0004243	2731
780	3R	22777796	22779747	2.296936511993	22778605	1.9878468233	FBgn0039463	5015	FBgn0004510	39997
781	3R	19103901	19105942	2.2963514328	19104831	2.039837121964	FBgn0004882	1740	FBgn0039067	21052
782	2L	4998615	5001597	2.295782089233	5000272	1.994611010832	FBgn0053113	9472	FBgn0010607	28819
783	2L	6183683	6185671	2.293965339661	6184593	2.04530233807	FBgn0040951	5878	FBgn0031782	56831
784	3R	17682720	17685451	2.291820526123	17684307	1.939959526062	FBgn0015229	2323	FBgn0038925	168891
785	2L	11966967	11972037	2.29035282135	11968026	1.939291318258	FBgn0032386	1417	FBgn0032390	21938
786	3R	27528827	27531736	2.289870738983	27530897	1.961375832558	FBgn0054046	3957	FBgn0039867	31767
787	3R	25087627	25093556	2.289148330688	25091928	2.209509134293	FBgn0003525	10426	FBgn0003525	10426
788	3R	10477346	10481594	2.288886547089	10478339	2.182642656214	FBgn0026578	3084	FBgn0026578	3084
789	3R	18970588	18973102	2.286937713623	18971547	2.257610321045	FBgn0004644	3666	FBgn0051457	17841
790	3L	15066045	15067770	2.285321235657	15066882	1.635320218404	FBgn0036478	3486	FBgn0025776	57546
791	3R	7948588	7950270	2.283845424652	7949384	1.957828342915	FBgn0037992	4535	FBgn0037992	4535
792	3L	14141054	14143926	2.281829833984	14141794	1.363376379013	FBgn0000411	2085	FBgn0000411	2085
793	2L	281643	286404	2.280674934387	282602	2.070489350487	FBgn0031244	679	FBgn0031244	679
794	3L	14096134	14098706	2.274635314941	14097009	2.033465329339	FBgn0042630	426	FBgn0000411	46870
795	3L	21658723	21662813	2.274052619934	21661440	2.120606549581	FBgn0037120	1071	FBgn0037134	95866
796	2L	15420708	15424926	2.271939277649	15421713	2.1041580088	FBgn0001983	199	FBgn0003448	52485
797	X	4399358	4401255	2.271061420441	4400124	2.114777344924	FBgn0029715	542	FBgn0029715	542
798	3L	15720755	15724571	2.269479751587	15721812	2.240313589573	FBgn0010105	28130	FBgn0010105	28130
799	2R	16352692	16354987	2.268792152405	16353691	1.925934880972	FBgn0034552	3810	FBgn0016984	13695
800	3R	12540290	12542473	2.268357038498	12541557	2.135583241781	FBgn0003944	18791	FBgn0063261	35554
801	2L	18732674	18734285	2.268267154694	18733494	1.917676925659	FBgn0032709	2845	FBgn0032702	34447
802	2L	14553583	14556038	2.267124652863	14554831	2.187409210205	FBgn0028881	5756	FBgn0005771	63969
803	2R	11389435	11391474	2.26700258255	11390435	2.072528958321	FBgn0053464	2578	FBgn0053464	2578
804	3R	9807863	9812629	2.266269207001	9809530	1.942026895635	FBgn0015270	18891	FBgn0038196	52357
805	3L	13889482	13891567	2.265467166901	13890540	1.80631172657	FBgn0026376	33	FBgn0036386	3716
806	3L	9394567	9398211	2.265118122101	9395657	2.036745015313	FBgn0023129	1543	FBgn0023129	1543
807	3R	682796	685137	2.264208316803	683795	2.010526955128	FBgn0003002	5260	FBgn0003002	5260
808	3R	2987542	2989592	2.26401424408	2988434	2.122761922724	FBgn0002306	117	FBgn0037481	7536
809	2R	7130537	7133412	2.262902259827	7132192	2.079836284413	FBgn0033636	454	FBgn0033636	454
810	2R	6092468	6096835	2.261907577515	6093652	2.312050565084	FBgn0004399	23935	FBgn0004399	23935
811	2L	3824979	3830164	2.261790275574	3827443	1.958848921458	FBgn0003430	1763	FBgn0003430	1763
812	2R	9060457	9064392	2.25875711441	9061707	2.057549560771	FBgn0033853	1188	FBgn0014877	8282
813	2L	18870041	18873797	2.257014274597	18871554	2.072514891624	FBgn0003896	5631	FBgn0032717	35958
814	3L	21776264	21777964	2.256629943848	21777239	1.930113792419	FBgn0037139	1043	FBgn0046301	11193
815	3R	11853730	11856157	2.254698753357	11855094	1.998848497868	FBgn0003117	3275	FBgn0038396	20299
816	3L	8527297	8529045	2.254225730896	8528055	1.889331817627	FBgn0020254	7149	FBgn0024236	28864
817	3R	283180	285090	2.254214286804	284165	2.04355246226	FBgn0051522	5129	FBgn0037250	24434
818	2L	15034834	15036562	2.252641677856	15035668	1.979804770152	FBgn0004837	243	FBgn0010422	21014
819	X	7117479	7122428	2.252511501312	7118322	1.877443033106	FBgn0029940	6182	FBgn0025549	18218
820	2L	18365185	18367749	2.252350330353	18366745	1.903281599283	FBgn0011559	11790	FBgn0004413	72421
821	3R	19018296	19020178	2.251089572906	19019291	2.05804130435	FBgn0011596	10465	FBgn0039066	57975
822	X	21134658	21136858	2.249321460724	21135652	1.990980036118	FBgn0031174	931	FBgn0020369	8916
823	2L	517096	524519	2.244149208069	518672	1.891321126152	FBgn0003963	4795	FBgn0003963	4795
824	3R	658734	662045	2.243870258331	659217	2.006529471453	FBgn0037284	2232	FBgn0003002	19318
825	3L	10498590	10500550	2.243831157684	10499675	1.985767644994	FBgn0052062	9723	FBgn0000629	112402
826	3L	888231	890070	2.243688106537	889189	1.97670470967	FBgn0035176	2726	FBgn0035164	68143
827	3R	12635409	12638552	2.241212368011	12637794	1.82685696284	FBgn0000014	17975	FBgn0020546	37932
828	3R	13427898	13432549	2.239531040192	13430593	1.957152843475	FBgn0038524	1231	FBgn0051575	53582
829	3L	17380322	17382538	2.2383685112	17381388	2.065362095833	FBgn0027660	5383	FBgn0027660	5383
830	2R	14962313	14966767	2.237052440643	14965105	2.028403162956	FBgn0003887	1375	FBgn0003887	1375
831	2R	16869696	16872874	2.236576080322	16871928	1.780842781067	FBgn0000395	2595	FBgn0000395	2595
832	2R	14779339	14783330	2.235413551331	14782375	1.986275111928	FBgn0034423	7598	FBgn0003254	8214
833	2L	10608008	10612622	2.234772205353	10608972	2.050193995237	FBgn0032271	22081	FBgn0032269	31180
834	X	10999142	11001053	2.234290122986	11000044	1.756551456451	FBgn0030276	425	FBgn0030274	5377
835	3L	8974604	8979966	2.23218536377	8977557	1.74960826425	FBgn0035954	1588	FBgn0035954	1588
836	2L	21020584	21024510	2.231906652451	21023681	1.841101264954	FBgn0010395	16744	FBgn0023388	106264
837	3R	11170141	11172420	2.23003578186	11171243	2.064622984992	FBgn0019925	662	FBgn0013269	12379
838	2L	19129421	19134469	2.229975700378	19131277	2.10933932662	FBgn0010300	1542	FBgn0032762	1922
839	2R	15354545	15356979	2.229826450348	15355667	2.204253757701	FBgn0034476	13899	FBgn0011849	113273
840	X	18133780	18135907	2.228105545044	18134791	2.014384848731	FBgn0004956	6971	FBgn0004956	6971
841	X	10322661	10325585	2.228025436401	10324377	2.029387916837	FBgn0030208	326	FBgn0052680	14578
842	2L	6228260	6230371	2.227990150452	6229646	1.821430333455	FBgn0026755	4596	FBgn0031782	101884
843	3L	20980150	20982480	2.227074146271	20981723	1.772122859955	FBgn0026179	13343	FBgn0037044	19987
844	2R	1700544	1704924	2.224781990051	1703728	2.172241407282	FBgn0033068	333	FBgn0033068	333
845	2R	20552082	20555562	2.223808765411	20552930	2.140248537064	FBgn0001147	6997	FBgn0001148	16650
846	2L	9567123	9571271	2.223237514496	9568482	2.065293937922	FBgn0032130	410	FBgn0002973	130969
847	2R	10870396	10873697	2.221832752228	10871580	2.086651465472	FBgn0034013	6563	FBgn0000996	24243
848	3R	17271430	17274542	2.221154689789	17273633	2.033889994902	FBgn0011278	1591	FBgn0013984	132618
849	2R	4147541	4150906	2.220508098602	4148894	1.82439438502	FBgn0033317	5119	FBgn0033315	9497
850	3R	12717137	12719026	2.21470117569	12718100	2.068518077626	FBgn0015350	12650	FBgn0082171	36063
851	X	20498682	20503461	2.214347839355	20499981	1.885315554483	FBgn0003300	5136	FBgn0003300	5136
852	3R	20962872	20964912	2.214035987854	20963699	1.942745096543	FBgn0039283	100	FBgn0039283	100
853	X	8087788	8090103	2.213989257812	8089091	1.957582950592	FBgn0030026	551	FBgn0030028	27549
854	2R	19485274	19488848	2.213901519775	19486234	2.065256977081	FBgn0005612	587	FBgn0034948	1356
855	2L	8289050	8290735	2.213471889496	8289868	1.929644286633	FBgn0011902	859	FBgn0011902	859
856	2L	25988	29182	2.212986946106	27040	1.963681876659	FBgn0031209	3152	FBgn0002121	5668
857	3R	20671000	20673056	2.211600780487	20671991	1.995320320129	FBgn0013953	745	FBgn0013953	745
858	X	20503734	20507308	2.21129989624	20504887	1.920607725779	FBgn0003300	230	FBgn0003300	230
859	X	3203165	3205935	2.209979534149	3205016	1.885386043125	FBgn0000472	24323	FBgn0000472	24323
860	X	7418387	7420208	2.208749771118	7419260	1.847584915161	FBgn0029951	574	FBgn0027553	154298
861	2R	4649118	4651677	2.208078384399	4650667	1.913069963455	FBgn0028955	380	FBgn0033380	24591
862	2L	355385	357721	2.208006381989	356337	2.082530260086	FBgn0031250	1531	FBgn0031250	1531
863	3L	16528718	16530670	2.207733154297	16529593	2.090650782866	FBgn0036639	7491	FBgn0036641	16906
864	3R	5697498	5701149	2.206619262695	5699858	2.051224708557	FBgn0040536	1005	FBgn0065050	95652
865	3R	7966705	7968765	2.206333637238	7967549	2.158046150208	FBgn0011905	10471	FBgn0037992	13630
866	4	852849	855301	2.206000328064	854447	1.996940930684	FBgn0039938	184	FBgn0039930	195162
867	X	16607531	16610055	2.205616474152	16609017	1.938326358795	FBgn0001250	8354	FBgn0030786	8874
868	3R	11242830	11247019	2.205275535583	11243941	2.10043990612	FBgn0067339	436	FBgn0067339	436
869	3R	24713615	24716053	2.2038230896	24715196	1.822906600104	FBgn0053203	473	FBgn0053553	1395
870	2L	8165154	8168594	2.20228767395	8165938	1.989401284386	FBgn0031992	3613	FBgn0031992	3613
871	3L	22519957	22523751	2.200987815857	22522082	2.064126519596	FBgn0037171	4588	FBgn0004449	180354
872	X	20544412	20546373	2.200605869293	20545414	1.877076878267	FBgn0031129	1222	FBgn0003300	40297
873	3R	2487781	2489796	2.199990272522	2488853	2.081307093302	FBgn0024912	3031	FBgn0026567	5249
874	2L	15742072	15744624	2.197916269302	15743590	2.159378949334	FBgn0010382	494	FBgn0003936	4021
875	2L	478263	482269	2.194765090942	481027	2.050223959817	FBgn0043364	1345	FBgn0003963	42440
876	3L	9353049	9354945	2.193495750427	9354021	1.790880084038	FBgn0001227	635	FBgn0011769	9037
877	2R	6605556	6607673	2.191916465759	6606640	1.995015239716	FBgn0040765	9270	FBgn0033581	59323
878	3L	2694422	2696753	2.191633224487	2695363	1.890335559845	FBgn0035367	22144	FBgn0035370	55165
879	3R	464997	467610	2.191390991211	466341	1.923297208898	FBgn0037261	932	FBgn0037261	932
880	3L	20575951	20579632	2.189980506897	20576881	2.151359647512	FBgn0037014	5810	FBgn0001320	52323
881	3L	10982497	10985481	2.189741134644	10984598	2.080455695882	FBgn0013469	1827	FBgn0036118	50988
882	2L	3774882	3776862	2.188203334808	3775799	1.872507274151	FBgn0004893	4093	FBgn0003430	49881
883	2R	11252828	11256088	2.187938213348	11255099	2.078112781048	FBgn0050089	12838	FBgn0050089	12838
884	2R	2138091	2140317	2.187816619873	2139234	1.734360666836	FBgn0053919	2844	FBgn0040673	14408
885	3R	1620010	1623622	2.187353134155	1622610	1.979706764221	FBgn0037379	2184	FBgn0028690	7399
886	3L	11379962	11381786	2.187145233154	11380896	1.874614447355	FBgn0036156	12178	FBgn0036165	80611
887	3R	14748432	14750530	2.186700820923	14749665	1.770333935233	FBgn0038662	4731	FBgn0038666	57025
888	3L	16078217	16080376	2.186363220215	16079337	1.69703567028	FBgn0010280	814	FBgn0010280	814
889	3L	13057415	13060063	2.185941696167	13058586	1.971100638894	FBgn0036345	2650	FBgn0010452	29634
890	3R	4099685	4104667	2.184759616852	4103550	2.001463609583	FBgn0010433	36	FBgn0037561	7946
891	2R	8987407	8989283	2.182208538055	8988126	1.583188086748	FBgn0000119	10999	FBgn0000119	10999
892	X	5440688	5444764	2.181648254395	5442493	2.053850769997	FBgn0029775	2983	FBgn0029783	68713
893	3R	20083706	20086936	2.181162834167	20085380	1.885735829671	FBgn0051130	5601	FBgn0051130	5601
894	3R	17869388	17871378	2.17949962616	17870529	1.525348769294	FBgn0017397	2615	FBgn0017397	2615
895	2R	20605203	20609043	2.177890300751	20606072	1.732275545597	FBgn0004919	14152	FBgn0001148	36492
896	3R	8895020	8898996	2.177757263184	8896087	1.929993909948	FBgn0004666	12606	FBgn0003308	37828
897	3R	17381962	17384173	2.175647735596	17383102	2.080462015592	FBgn0002941	98	FBgn0013984	23149
898	2R	1444251	1447128	2.175457000732	1446230	2.042360361885	FBgn0033046	13985	FBgn0033059	137535
899	2L	2872847	2874708	2.174841880798	2873803	2.013860365924	FBgn0051694	715	FBgn0004584	98873
900	2L	21863182	21865177	2.174584388733	21864652	2.125528812408	FBgn0032965	21202	FBgn0003866	48464
901	3R	18352526	18354790	2.174098968506	18353666	2.154939830303	FBgn0038981	717	FBgn0024558	55284
902	3L	730836	736220	2.172713756561	734841	1.920674392155	FBgn0000575	1903	FBgn0000575	1903
903	2L	21605757	21606761	2.170334815979	21606646	2.043795759028	FBgn0032955	4546	FBgn0022893	10875
904	2L	15452782	15455472	2.170219898224	15453726	1.667402744293	FBgn0003448	20472	FBgn0003448	20472
905	X	15645260	15648166	2.170097351074	15647340	1.838807498707	FBgn0003345	1075	FBgn0025809	27824
906	3L	4526443	4528982	2.168658733368	4527287	1.983098477125	FBgn0035558	4311	FBgn0015805	80277
907	2L	7055778	7058513	2.168110370636	7057459	1.922765851021	FBgn0031885	1153	FBgn0040954	6526
908	3R	25282406	25287507	2.168092727661	25283285	1.843366940816	FBgn0004369	6	FBgn0039664	31931
909	3R	10919609	10921687	2.167781829834	10920496	1.985033988953	FBgn0051304	7426	FBgn0038301	118826
910	X	7782068	7784342	2.167102813721	7783220	1.915950943442	FBgn0029983	1015	FBgn0004404	3080
911	3R	27097051	27100069	2.167080402374	27099047	1.838560700417	FBgn0039839	7595	FBgn0039831	52621
912	3R	12350574	12355335	2.166664123535	12354286	2.087383971495	FBgn0051448	15054	FBgn0027053	58463
913	3R	20404600	20406579	2.166463375092	20405684	1.893035243539	FBgn0039209	2893	FBgn0039210	5171
914	2L	14575985	14578673	2.165554523468	14577393	1.931874483824	FBgn0028913	13667	FBgn0005771	86531
915	3L	15008020	15011470	2.165316581726	15009124	2.005046163286	FBgn0025776	212	FBgn0025776	212
916	2L	5463740	5466043	2.165185451508	5464807	1.847423665664	FBgn0005511	3166	FBgn0005511	3166
917	2R	20476179	20478380	2.164884567261	20477487	1.94031867981	FBgn0035088	114	FBgn0002607	340
918	2R	3579383	3581620	2.163618564606	3580609	2.007731437683	FBgn0020279	815	FBgn0021814	11239
919	2L	13547014	13551331	2.163367271423	13548064	1.845407247543	FBgn0023407	1259	FBgn0028546	93207
920	3L	356534	359124	2.163339614868	357606	1.969366578495	FBgn0003749	3242	FBgn0035136	12691
921	3L	22080774	22082633	2.163321971893	22081735	1.770608961582	FBgn0037153	11778	FBgn0000100	71852
922	X	20061364	20063445	2.162321090698	20062497	1.970616499583	FBgn0031098	332	FBgn0031098	332
923	3R	22974999	22978899	2.162311553955	22975977	1.910571098328	FBgn0029155	1386	FBgn0039488	33579
924	3L	6799986	6806991	2.162250995636	6805504	1.686725775401	FBgn0003995	41397	FBgn0035714	78644
925	2R	19093255	19095522	2.160449981689	19094301	1.917243817273	FBgn0050182	14053	FBgn0015903	21804
926	3L	17821132	17822729	2.159675121307	17821865	2.0124604702	FBgn0036764	158	FBgn0036762	9690
927	2R	11042779	11044426	2.159237861633	11043627	1.752741230859	FBgn0019968	3474	FBgn0019968	3474
928	3R	20122465	20124435	2.158266067505	20123469	1.902803868055	FBgn0000368	2331	FBgn0000368	2331
929	X	3536714	3542103	2.157653331757	3537794	2.038017779589	FBgn0023215	3832	FBgn0029672	108018
930	X	6448653	6450544	2.157472133636	6449396	1.543042212725	FBgn0029881	4095	FBgn0029882	50026
931	X	22039101	22041060	2.156034469604	22040038	1.849088579416	FBgn0000719	18545	FBgn0031186	382053
932	X	18120711	18122618	2.155242919922	18121736	2.120136204888	FBgn0030911	4780	FBgn0004956	20026
933	2R	17777475	17779771	2.15521812439	17778630	1.978279232979	FBgn0034717	22411	FBgn0013272	46614
934	3R	4756526	4758489	2.15518951416	4757644	1.865253001451	FBgn0003177	666	FBgn0037644	13082
935	2R	2487467	2489592	2.152732372284	2488687	2.145024636213	FBgn0033121	1888	FBgn0033107	161814
936	X	19186479	19188943	2.151340961456	19187485	1.760684013367	FBgn0031016	363	FBgn0031008	84664
937	2R	14772060	14774279	2.151097297668	14773140	1.965404331684	FBgn0034423	1637	FBgn0003254	17449
938	X	19730750	19732758	2.150441169739	19731753	1.698962518147	FBgn0000076	7756	FBgn0031079	45765
939	3L	3147236	3150053	2.149182319641	3148453	1.742819505579	FBgn0052280	261	FBgn0012049	16246
940	2L	4286374	4288269	2.148866653442	4287239	1.949628382921	FBgn0010473	4088	FBgn0003941	59597
941	X	15650211	15652424	2.147897720337	15650920	1.792380650838	FBgn0003345	4655	FBgn0025809	31404
942	3L	2449854	2451823	2.14386844635	2450959	1.881048711141	FBgn0035347	524	FBgn0035347	524
943	2R	2901507	2903143	2.142913818359	2902348	1.860183656216	FBgn0041243	2614	FBgn0033159	8666
944	2L	5324348	5326775	2.142759799957	5325423	1.723858237267	FBgn0031698	496	FBgn0015031	1818
945	3R	925997	928788	2.142669677734	926794	1.659697757048	FBgn0010313	14386	FBgn0010313	14386
946	2L	8286022	8288652	2.141924142838	8287736	1.634031043333	FBgn0011902	2991	FBgn0011902	2991
947	X	15440940	15443314	2.141164302826	15442309	1.864197075367	FBgn0052586	13521	FBgn0052586	13521
948	3L	12670426	12672459	2.140630722046	12671573	1.96727029015	FBgn0014343	3878	FBgn0036306	57131
949	3R	23262299	23264345	2.139796257019	23263198	1.966540404728	FBgn0016061	18951	FBgn0039509	148981
950	3L	19023278	19024916	2.137574195862	19024220	1.85124797821	FBgn0036842	3841	FBgn0002945	13630
951	3R	23063874	23066018	2.13671875	23064685	1.775255119099	FBgn0051064	118	FBgn0005696	130
952	3R	11896960	11899089	2.136522293091	11897858	1.956461233251	FBgn0038397	4624	FBgn0038396	22465
953	3R	21840141	21841814	2.135586738586	21840889	1.653865589815	FBgn0002578	442	FBgn0002592	2303
954	2R	9481127	9483141	2.135172843933	9482096	1.940037310123	FBgn0020766	2158	FBgn0033886	5785
955	3R	12099677	12101322	2.133976697922	12100505	1.591641201692	FBgn0011253	2329	FBgn0011253	2329
956	3L	895702	897893	2.133817672729	896704	1.86195081823	FBgn0025593	902	FBgn0035164	75658
957	3R	2808992	2810503	2.133756160736	2809692	1.894255578518	FBgn0000095	15258	FBgn0010774	96434
958	X	231049	233127	2.133630275726	232048	2.008455472834	FBgn0000022	5195	FBgn0000022	5195
959	2R	10613737	10616230	2.132411956787	10614947	1.951473891735	FBgn0015371	15173	FBgn0033989	107861
960	3R	17261340	17263254	2.132068634033	17262193	1.93199634552	FBgn0008651	2348	FBgn0013984	144058
961	X	21234710	21236247	2.131252288818	21235512	1.746718088786	FBgn0054019	3248	FBgn0015527	74997
962	X	17635512	17639014	2.131102085114	17636288	1.862778610653	FBgn0026058	11301	FBgn0030870	28489
963	3L	6737896	6739486	2.127190113068	6738749	1.700950454263	FBgn0052392	1556	FBgn0035714	11889
964	3L	14719627	14725226	2.12603521347	14720773	1.765165441176	FBgn0013263	5535	FBgn0036449	30909
965	3R	18963292	18965373	2.125385761261	18964270	1.930575052897	FBgn0004644	3611	FBgn0051457	10564
966	2R	13321045	13322894	2.125202655792	13322017	1.874871594565	FBgn0004586	4365	FBgn0004586	4365
967	X	320065	323824	2.125163316727	320933	1.939927220345	FBgn0000137	3611	FBgn0002561	54388
968	2R	15339463	15341314	2.123969078064	15340490	2.08123549819	FBgn0034476	1278	FBgn0011849	98096
969	3R	4665312	4669858	2.123719215393	4667194	1.808241114897	FBgn0037638	17062	FBgn0011966	20408
970	3L	21400802	21402657	2.123516082764	21401838	1.998830727168	FBgn0014143	8559	FBgn0014143	8559
971	2R	13853443	13857248	2.12247133255	13856298	2.047188818455	FBgn0040737	29613	FBgn0034326	41977
972	3R	16398703	16401253	2.122148036957	16399791	1.835420384127	FBgn0038806	2939	FBgn0038805	2950
973	3R	4005028	4009305	2.121941566467	4006133	1.940266251564	FBgn0001138	1031	FBgn0037554	53096
974	2L	12606215	12609429	2.120757341385	12607444	1.748388711144	FBgn0051859	814	FBgn0002970	10904
975	X	8378224	8379941	2.120465755463	8379108	1.714749006125	FBgn0024943	4347	FBgn0030054	72430
976	3R	12074950	12078218	2.120150566101	12077349	2.107132852077	FBgn0040237	12461	FBgn0011253	20827
977	3L	10742399	10744457	2.119779586792	10743173	1.992475902333	FBgn0036102	31966	FBgn0026160	88666
978	3R	2678345	2680249	2.119260311127	2679205	1.822637438774	FBgn0003339	3319	FBgn0001077	10841
979	3L	17520179	17523008	2.119112014771	17521429	2.033661730149	FBgn0025455	1618	FBgn0025455	1618
980	2L	6259028	6260704	2.118254184723	6259728	1.796916812658	FBgn0031791	3852	FBgn0043854	112687
981	2R	9135377	9139437	2.117875099182	9137398	1.812086168925	FBgn0000633	1597	FBgn0033859	27842
982	2R	16961863	16963607	2.117802143097	16962790	1.796868264675	FBgn0010415	25960	FBgn0010415	25960
983	3R	2710356	2712951	2.117517471313	2711206	1.988874018192	FBgn0001077	21160	FBgn0001077	21160
984	3R	1472911	1475063	2.115229606628	1474036	1.785907520967	FBgn0051545	404	FBgn0051545	404
985	X	16475931	16480814	2.114912033081	16479832	1.913633963641	FBgn0030766	4990	FBgn0030766	4990
986	3R	17430563	17433446	2.11464881897	17431310	1.756002553304	FBgn0046832	16936	FBgn0046832	16936
987	X	4271378	4272772	2.111546516418	4272081	1.596483524029	FBgn0000179	13988	FBgn0029714	125123
988	3R	20826277	20829529	2.111494541168	20828531	2.00570499897	FBgn0051422	4645	FBgn0039259	22196
989	2R	4495895	4498187	2.111073493958	4497274	1.936644017696	FBgn0033359	97	FBgn0033357	33773
990	3R	15160093	15162264	2.110654830933	15161173	1.742014185588	FBgn0000463	9238	FBgn0000463	9238
991	3R	12525845	12529538	2.1106300354	12526818	1.766436755657	FBgn0003944	33530	FBgn0063261	50293
992	3R	18451792	18453617	2.110446453094	18452831	1.60345436545	FBgn0038996	8626	FBgn0014949	38713
993	2L	16638900	16640512	2.109445571899	16639674	1.73978126049	FBgn0051738	21701	FBgn0002652	36311
994	3R	22372174	22374311	2.109443664551	22373160	1.844079911709	FBgn0026178	11092	FBgn0039449	169947
995	2R	5442600	5444634	2.109101295471	5443601	1.922998964787	FBgn0033465	20895	FBgn0033466	27761
996	2R	7150456	7153049	2.10737323761	7152185	1.845256894827	FBgn0033638	3708	FBgn0033638	3708
997	2R	5488449	5494121	2.105325698853	5492838	2.025481392356	FBgn0000606	1784	FBgn0000606	1784
998	3R	4109404	4112801	2.105165481567	4112005	1.820939484765	FBgn0037562	1656	FBgn0037561	16401
999	2L	16715605	16717432	2.104845046997	16716442	1.894080610836	FBgn0000409	639	FBgn0032596	11616
1000	4	425717	427752	2.10359954834	426675	1.890014536241	FBgn0039905	13035	FBgn0026777	98328
1001	2L	245061	247938	2.102494716644	246357	2.005311292761	FBgn0001309	4438	FBgn0001309	4438
1002	X	1928555	1930711	2.100703239441	1929538	1.779137807734	FBgn0025628	96	FBgn0025626	8246
1003	3L	19280676	19282742	2.100235939026	19281662	1.948664283752	FBgn0003089	21196	FBgn0036853	61346
1004	2R	20710444	20713391	2.099759578705	20711783	2.051923274994	FBgn0035094	15346	FBgn0001325	22432
1005	3L	22063332	22065583	2.099224090576	22064709	1.943059584674	FBgn0037153	5248	FBgn0000100	54826
1006	3R	19711238	19713469	2.097457885742	19712276	1.894384801388	FBgn0025574	3521	FBgn0025574	3521
1007	2L	13596382	13598432	2.097043037415	13597534	2.023764908314	FBgn0028513	348	FBgn0028546	43737
1008	3L	3161841	3163819	2.096906661987	3162769	1.964780527003	FBgn0035411	303	FBgn0001233	13790
1009	3R	22109320	22111337	2.096498966217	22110463	1.837384641171	FBgn0039420	22079	FBgn0039406	225478
1010	2L	19638718	19640543	2.096013069153	19639598	1.860788457534	FBgn0000464	32259	FBgn0005590	57366
1011	3R	2670086	2673209	2.095011472702	2671457	2.001912087202	FBgn0003339	4429	FBgn0001077	18589
1012	3R	7494257	7496562	2.094215393066	7495152	1.775966114468	FBgn0037928	1825	FBgn0037921	43786
1013	4	1025690	1027294	2.093842029572	1026463	1.724032794728	FBgn0019650	16485	FBgn0039930	23146
1014	3R	8207308	8209746	2.092218399048	8208532	1.845179333406	FBgn0038028	120	FBgn0038028	120
1015	2R	3202527	3205347	2.091840267181	3203457	1.906177133322	FBgn0033212	4560	FBgn0033210	15292
1016	2R	12014017	12015864	2.090534210205	12014985	1.864759220796	FBgn0011260	74	FBgn0034138	71115
1017	2L	15756474	15759129	2.089119911194	15758691	1.754590352376	FBgn0001987	7	FBgn0003936	11080
1018	3L	12539587	12541280	2.088941574097	12540420	1.85553842783	FBgn0036302	6049	FBgn0004926	39736
1019	X	14852648	14854345	2.087435722351	14853599	1.745920213064	FBgn0052594	4772	FBgn0030605	44250
1020	2L	7525484	7528199	2.087222099304	7527441	1.627503619475	FBgn0053529	16982	FBgn0053529	16982
1021	X	15967749	15969763	2.086693763733	15968717	1.899092702305	FBgn0042650	11586	FBgn0000459	81954
1022	3L	10309062	10312473	2.085412502289	10311555	1.787826566135	FBgn0067716	17762	FBgn0000629	300522
1023	3R	12690060	12691709	2.085076808929	12690928	1.863193243742	FBgn0082171	8891	FBgn0082171	8891
1024	3R	12509950	12512241	2.084473609924	12510985	1.841993570328	FBgn0051498	20358	FBgn0015019	37656
1025	3L	715277	717231	2.083835124969	716231	1.90716445446	FBgn0035160	6421	FBgn0000575	16707
1026	3R	686326	690420	2.083619594574	687415	1.846804022789	FBgn0003002	8880	FBgn0003002	8880
1027	2R	20522250	20525542	2.08333158493	20523358	1.973695993423	FBgn0004055	3708	FBgn0005634	4285
1028	2L	2575750	2578896	2.081602096558	2577631	1.819541426266	FBgn0031435	40	FBgn0031435	40
1029	X	18458542	18462135	2.081226348877	18459653	1.698686182499	FBgn0030941	9187	FBgn0030943	22471
1030	2L	6203754	6206267	2.080770969391	6204869	2.016184508801	FBgn0051640	8426	FBgn0031782	77107
1031	3L	20941094	20946104	2.078677177429	20943099	1.80035128313	FBgn0037042	17542	FBgn0003415	18166
1032	2L	1404288	1406136	2.077792644501	1405172	1.946793198586	FBgn0002543	15277	FBgn0002543	15277
1033	3L	16447312	16451846	2.077226638794	16450793	1.879385352135	FBgn0004569	1833	FBgn0014163	73695
1034	3R	17405048	17408569	2.074189662933	17405952	1.92723260607	FBgn0013984	299	FBgn0013984	299
1035	X	8886734	8888603	2.07342338562	8887726	1.73929901123	FBgn0030075	4374	FBgn0030086	46823
1036	2L	7494844	7496650	2.073187351227	7495603	1.624815273285	FBgn0011283	1757	FBgn0053529	48820
1037	3R	12646857	12648912	2.071996688843	12647871	1.882267503177	FBgn0000014	7898	FBgn0020546	27855
1038	3L	22068803	22071422	2.070940494537	22069674	1.958924353123	FBgn0037153	283	FBgn0000100	59791
1039	X	6827937	6830078	2.0709400177	6828894	1.706710910797	FBgn0004646	1960	FBgn0004646	1960
1040	3L	11804844	11807907	2.070828914642	11806721	1.993630184847	FBgn0000404	803	FBgn0000404	803
1041	2R	2140994	2143227	2.070457458496	2142064	1.935923351961	FBgn0004145	2877	FBgn0040673	17238
1042	3R	17204397	17206963	2.070237159729	17205873	1.908902078867	FBgn0004110	1172	FBgn0043012	110074
1043	3L	11394428	11396923	2.070156097412	11396102	1.786725640297	FBgn0036157	2995	FBgn0036165	65405
1044	2L	12730021	12731120	2.069511651993	12731021	1.97744252465	FBgn0032455	9183	FBgn0032445	37998
1045	3R	2635341	2637541	2.067374229431	2636411	1.814035981894	FBgn0046833	1115	FBgn0046833	1115
1046	3R	23769180	23771178	2.066619873047	23770267	1.769703135771	FBgn0039561	3464	FBgn0039559	6696
1047	2L	8477926	8480269	2.066604137421	8479218	1.884833971659	FBgn0053194	1869	FBgn0032050	32617
1048	X	2269746	2273636	2.066131830215	2271691	1.793832975275	FBgn0040385	4636	FBgn0001150	13428
1049	2R	3572002	3574165	2.065863609314	3573047	1.780618940081	FBgn0033252	4317	FBgn0021814	18801
1050	3R	18458110	18461311	2.065661430359	18460422	1.71090482263	FBgn0020278	4660	FBgn0039000	39469
1051	X	17660207	17667133	2.065486431122	17664319	1.938902237836	FBgn0030870	458	FBgn0030870	458
1052	3R	19615513	19617161	2.065077781677	19616262	1.599702119827	FBgn0015513	8754	FBgn0015513	8754
1053	3R	1035928	1039448	2.064211845398	1038068	1.847772570217	FBgn0000340	5079	FBgn0000340	5079
1054	3R	4522939	4529307	2.06263923645	4523836	1.868270874023	FBgn0001180	296	FBgn0001180	296
1055	3R	27757150	27758874	2.062306404114	27758088	1.658589531394	FBgn0039886	45764	FBgn0002780	119706
1056	3R	8836185	8840738	2.062053203583	8839867	1.896351687113	FBgn0020496	2479	FBgn0038109	4250
1057	X	18076139	18078737	2.061471939087	18077346	1.855452919006	FBgn0030904	275	FBgn0004956	64416
1058	2L	7518085	7520806	2.061206817627	7520055	1.713187038898	FBgn0011283	22695	FBgn0053529	24368
1059	3R	6470534	6473503	2.061195373535	6471437	1.826084193061	FBgn0001235	7051	FBgn0001235	7051
1060	2R	9995791	9998183	2.060070037842	9997233	1.682844190037	FBgn0001332	1167	FBgn0013725	50035
1061	3L	17342931	17347837	2.059920310974	17343843	1.843740912045	FBgn0036715	945	FBgn0026197	22874
1062	2L	6568961	6570490	2.058183193207	6569870	1.515329658985	FBgn0031834	3753	FBgn0031830	12070
1063	2R	5088763	5090668	2.058073043823	5089686	1.705232339747	FBgn0033426	446	FBgn0025286	9310
1064	3L	15300779	15304309	2.0578083992	15301803	1.918960601091	FBgn0036494	156	FBgn0036494	156
1065	X	11537940	11539538	2.052350997925	11538723	1.590697288513	FBgn0030326	4059	FBgn0030327	8998
1066	3L	17964152	17966108	2.051995277405	17965180	1.809841829188	FBgn0052193	38261	FBgn0020300	139483
1067	3R	26208886	26210053	2.051267623901	26209141	1.417098283768	FBgn0015221	4413	FBgn0039764	40413
1068	X	4034527	4036341	2.051231384277	4035449	1.943398271288	FBgn0000635	15878	FBgn0026080	72770
1069	2L	20468024	20469776	2.050377845764	20468946	1.870011329651	FBgn0046834	6143	FBgn0046834	6143
1070	X	6666909	6669355	2.050140380859	6668167	1.778430153342	FBgn0029907	324	FBgn0029907	324
1071	3L	12553423	12555117	2.049909591675	12554176	1.695058093351	FBgn0015904	445	FBgn0004926	53492
1072	2R	10893029	10897520	2.049472808838	10893863	1.786084830761	FBgn0026370	1718	FBgn0000996	1960
1073	2R	1304427	1306364	2.049132347107	1305352	1.855550646782	FBgn0033043	548	FBgn0033035	100110
1074	2R	18724506	18726769	2.048864364624	18725636	1.964661990895	FBgn0034834	6497	FBgn0034846	128599
1075	3R	15822837	15824503	2.048565864563	15823677	1.709932187024	FBgn0038755	10567	FBgn0038768	33865
1076	3R	850642	852730	2.048488616943	851875	1.684574484825	FBgn0037292	37401	FBgn0010313	60533
1077	3R	12651180	12653744	2.047800540924	12652211	1.846166414373	FBgn0000014	3558	FBgn0020546	23515
1078	3L	2847234	2849693	2.047353744507	2848082	1.611344758202	FBgn0035378	7160	FBgn0035370	97554
1079	2R	15775925	15777940	2.046625137329	15776783	1.830011665821	FBgn0005655	937	FBgn0005655	937
1080	2L	6733642	6735639	2.046507835388	6734746	1.796421443715	FBgn0031853	1880	FBgn0025777	11391
1081	3R	21842514	21845247	2.046229362488	21844197	1.913773452534	FBgn0002592	1005	FBgn0002592	1005
1082	3R	26212257	26215404	2.046090126038	26214317	1.762685102575	FBgn0015222	466	FBgn0039764	35237
1083	2L	16263362	16267859	2.044939756393	16264137	1.686414808035	FBgn0028897	6085	FBgn0028897	6085
1084	X	6648667	6650685	2.044362783432	6649923	1.670129537582	FBgn0029903	1000	FBgn0029905	16228
1085	2R	1638917	1642529	2.042803287506	1641793	1.656985610723	FBgn0033063	2985	FBgn0033067	47221
1086	2L	8296642	8298115	2.042575359344	8297300	1.470613092184	FBgn0003502	3772	FBgn0011902	6573
1087	X	3620781	3626138	2.042410373688	3625276	1.935902088881	FBgn0026698	368	FBgn0000542	56057
1088	3L	2856799	2859639	2.04062461853	2857796	1.88343890508	FBgn0035378	2554	FBgn0035370	107268
1089	3L	8480039	8481597	2.040412902832	8480830	1.873111069202	FBgn0035900	2864	FBgn0035900	2864
1090	2L	12001396	12004692	2.039534091949	12003278	2.055903026036	FBgn0032394	1002	FBgn0032390	13314
1091	X	19049250	19051076	2.039433479309	19050192	1.778776359558	FBgn0031000	738	FBgn0031001	4369
1092	3L	2640640	2642798	2.03910779953	2641903	1.878851652145	FBgn0053233	1268	FBgn0035357	26651
1093	X	9594384	9596277	2.039055347443	9595349	1.917243733126	FBgn0020378	2831	FBgn0000233	55940
1094	X	5534508	5536669	2.037825584412	5535401	1.719877898693	FBgn0000394	168	FBgn0029785	17722
1095	3L	12426866	12429109	2.036460876465	12428221	1.744601620568	FBgn0000625	13747	FBgn0027936	50028
1096	3L	19839952	19843463	2.035397052765	19842326	1.871002733707	FBgn0014037	900	FBgn0014037	900
1097	3R	14483621	14485514	2.034220695496	14484445	1.78705900056	FBgn0051224	518	FBgn0027841	669
1098	2R	11701236	11703423	2.034160614014	11702294	1.943729311228	FBgn0034087	846	FBgn0034086	1430
1099	X	19131286	19133911	2.033765792847	19132790	1.848380088806	FBgn0065084	3020	FBgn0031008	29969
1100	2L	3630594	3634065	2.032952308655	3632869	1.956437110901	FBgn0031554	11188	FBgn0002985	26121
1101	2R	10563605	10565477	2.031634807587	10564550	1.801488749186	FBgn0053467	6554	FBgn0033989	57464
1102	2R	7683723	7685499	2.030492305756	7684624	1.826850235462	FBgn0023167	9	FBgn0023167	9
1103	3R	24379292	24383171	2.029967784882	24380914	1.922714878531	FBgn0040618	829	FBgn0000659	29891
1104	2L	12542665	12546772	2.028343200684	12545574	1.569936784108	FBgn0010460	5004	FBgn0002970	72774
1105	3R	244139	246173	2.028317928314	245309	1.887085129233	FBgn0051528	3156	FBgn0037249	14343
1106	3R	937928	940863	2.026570796967	939197	1.941969839732	FBgn0037293	14613	FBgn0010313	26789
1107	X	8674469	8677865	2.026285171509	8676828	1.925574302673	FBgn0052710	12370	FBgn0030061	116641
1108	3R	10109131	10112767	2.025657176971	10110006	1.845608346602	FBgn0003862	2617	FBgn0003862	2617
1109	2L	19200120	19202080	2.02561712265	19201037	1.830129981041	FBgn0015380	14762	FBgn0032762	71682
1110	2R	20100756	20102694	2.022470474243	20101500	1.839678436518	FBgn0035031	4095	FBgn0035031	4095
1111	X	8610790	8612739	2.022459030151	8611734	1.584340333939	FBgn0026411	39277	FBgn0030061	51547
1112	2L	15328796	15331439	2.022274971008	15329629	1.833044469357	FBgn0001981	164	FBgn0001981	164
1113	X	4784363	4786727	2.021262168884	4785555	1.816549862132	FBgn0004368	1186	FBgn0004368	1186
1114	2L	12507289	12508790	2.020981311798	12508074	1.565661176046	FBgn0051857	9026	FBgn0040286	73409
1115	3R	6693371	6695202	2.020826339722	6694333	1.851671568553	FBgn0037847	46	FBgn0037844	11820
1116	2L	12091822	12093643	2.019502639771	12092853	1.933903005388	FBgn0032407	918	FBgn0032407	918
1117	3L	11216035	11222545	2.01691532135	11217357	1.710536311654	FBgn0036150	7472	FBgn0041094	8899
1118	2R	17219153	17222744	2.01651763916	17219804	1.555592149496	FBgn0050403	601	FBgn0004362	1109
1119	2L	593956	595761	2.015291213989	594863	1.663384661955	FBgn0010323	176	FBgn0031267	20631
1120	2R	5210083	5213004	2.015146017075	5211025	1.830050319433	FBgn0050002	5171	FBgn0023143	5884
1121	2R	13336803	13339373	2.014397621155	13338519	1.574115435282	FBgn0050111	9311	FBgn0050111	9311
1122	3L	5941262	5945666	2.012213230133	5944809	1.933469593525	FBgn0035656	5143	FBgn0035656	5143
1123	X	4814127	4818407	2.01211643219	4815768	1.814406170565	FBgn0061196	9531	FBgn0004368	31399
1124	2L	7289117	7292546	2.010345458984	7291359	1.755530525656	FBgn0031901	8826	FBgn0004009	15802
1125	3L	13002223	13004751	2.01013469696	13003848	1.652036722969	FBgn0036338	3464	FBgn0011284	11855
1126	3L	5905353	5907381	2.009872913361	5906480	1.84645062685	FBgn0002638	240	FBgn0002638	240
1127	X	8498437	8500970	2.009634017944	8499913	1.902684688568	FBgn0004102	4027	FBgn0004102	4027
1128	3R	11886469	11888400	2.006938934326	11887483	1.736717869254	FBgn0038397	5751	FBgn0038396	12090
1129	3L	470545	474710	2.006694316864	473862	1.819789942573	FBgn0001316	50259	FBgn0035140	50521
1130	3L	9341720	9343857	2.006548881531	9342503	1.755565979901	FBgn0035981	1230	FBgn0035981	1230
1131	X	3952883	3954754	2.005869865417	3953844	1.616910487413	FBgn0026084	2492	FBgn0000221	4263
1132	3R	801376	804534	2.004112243652	802880	1.738126305973	FBgn0037291	7074	FBgn0004183	28994
1133	2R	1233001	1235395	2.003596782684	1234469	1.961617862477	FBgn0000099	251	FBgn0033035	29227
1134	2L	4901395	4903418	2.003281593323	4902226	1.733924360836	FBgn0031646	4535	FBgn0047314	5025
1135	2L	20463489	20465489	2.00155210495	20464628	1.549128027523	FBgn0046834	10461	FBgn0046834	10461
1136	3L	2367475	2370410	2.001391410828	2369161	1.849167525768	FBgn0052299	4605	FBgn0052299	4605
1137	3R	27677300	27679016	1.999402999878	27678165	1.810453583212	FBgn0039883	19566	FBgn0011013	104914
1138	3L	15481478	15483771	1.99861240387	15482192	1.784514763776	FBgn0036503	93	FBgn0036503	93
1139	3R	1192731	1194551	1.997774124146	1193532	1.798219428343	FBgn0037315	495	FBgn0003275	3988
1140	3L	14577946	14580167	1.996852636337	14578666	1.533418782552	FBgn0003388	6038	FBgn0028418	52643
1141	3L	21456470	21457994	1.995262145996	21457284	1.68697977066	FBgn0037094	265	FBgn0037094	265
1142	2L	5788203	5790437	1.994633674622	5789509	1.918331034043	FBgn0051913	5478	FBgn0031739	12460
1143	3R	6089580	6091886	1.99351644516	6090912	1.620312213898	FBgn0037804	884	FBgn0037802	3450
1144	2L	15466074	15468299	1.992467880249	15466911	1.673547127668	FBgn0003448	7287	FBgn0003448	7287
1145	3R	12065694	12070705	1.992464065552	12068488	1.744433657328	FBgn0040071	17117	FBgn0011253	29688
1146	X	9980906	9983376	1.992038726807	9981922	1.666471004486	FBgn0030180	9485	FBgn0030180	9485
1147	X	8368335	8370111	1.991906642914	8369140	1.785370724542	FBgn0024943	5621	FBgn0030054	82398
1148	2L	9148646	9151901	1.991879940033	9150365	1.731725945192	FBgn0032100	13870	FBgn0051887	20522
1149	3R	867680	870401	1.990851402283	869187	1.778735974256	FBgn0010313	43221	FBgn0010313	43221
1150	2R	3077712	3079643	1.990645885468	3078651	1.680746290419	FBgn0004132	103	FBgn0004132	103
1151	2L	14233049	14234713	1.990107536316	14234010	1.676054388285	FBgn0016930	98	FBgn0028529	121070
1152	2L	12459295	12461931	1.989820480347	12460156	1.548597574234	FBgn0032437	6474	FBgn0040286	25491
1153	3R	2548631	2551758	1.989535331726	2549915	1.86979823954	FBgn0051481	17870	FBgn0004054	19947
1154	2R	12343095	12344492	1.988996505737	12343928	1.675344149272	FBgn0082172	2383	FBgn0025832	26273
1155	X	7735946	7739024	1.988765239716	7737617	1.827327644124	FBgn0029970	809	FBgn0029970	809
1156	X	18093050	18095303	1.988338470459	18094405	1.6436842978	FBgn0030905	1012	FBgn0004956	47357
1157	3L	15188337	15190688	1.987133026123	15189055	1.728863716125	FBgn0029114	11845	FBgn0029114	11845
1158	3L	1393072	1395010	1.985957145691	1394049	1.657990623923	FBgn0035216	709	FBgn0004635	53275
1159	2R	4951350	4954948	1.985553264618	4953344	1.503711096446	FBgn0029092	29	FBgn0053774	41247
1160	2R	3529930	3531693	1.985343456268	3530816	1.676561504602	FBgn0033250	5249	FBgn0033243	50979
1161	2L	3078248	3081179	1.985262393951	3079517	1.693847740398	FBgn0027571	22902	FBgn0003934	30816
1162	3R	1076375	1077952	1.985189914703	1077222	1.782137989998	FBgn0037303	246	FBgn0051538	26335
1163	2R	17057731	17061470	1.984195709229	17060322	1.675620913506	FBgn0050283	12167	FBgn0010415	71572
1164	X	18770153	18771925	1.982711791992	18771068	1.721040785313	FBgn0052541	6772	FBgn0030974	43498
1165	3L	22114647	22117515	1.981893539429	22115528	1.653205447727	FBgn0037152	16260	FBgn0037156	84986
1166	3L	1521612	1523847	1.980458259583	1522560	1.770874528324	FBgn0035229	1879	FBgn0035233	19207
1167	3R	12394243	12397507	1.97820186615	12396276	1.868699848652	FBgn0038445	962	FBgn0038453	73051
1168	3L	15630149	15632352	1.977425575256	15631581	1.790635333342	FBgn0014851	5074	FBgn0041160	33527
1169	3R	735964	741094	1.977398872375	739747	1.647596147325	FBgn0051536	3469	FBgn0004183	34139
1170	X	21796012	21797527	1.97691822052	21796646	1.637042204539	FBgn0052499	39462	FBgn0031186	138661
1171	2R	3872200	3874251	1.976752281189	3873322	1.855480867274	FBgn0050365	319	FBgn0010109	129182
1172	3L	1529171	1531080	1.976661682129	1530208	1.652993426603	FBgn0041342	595	FBgn0035233	11559
1173	2L	4557126	4559328	1.976599693298	4558081	1.782448824714	FBgn0031613	20022	FBgn0031609	94644
1174	X	7471474	7473417	1.976227283478	7472417	1.920478284359	FBgn0004198	18033	FBgn0027553	101141
1175	2L	107022	110136	1.97611618042	109217	1.819795072079	FBgn0005278	2314	FBgn0002931	21835
1176	3R	10279775	10283857	1.975586891174	10280800	1.804747641087	FBgn0051330	21898	FBgn0038234	56790
1177	3L	21543691	21546222	1.975085258484	21544473	1.821924746037	FBgn0037105	6732	FBgn0028663	70770
1178	2L	8871415	8873412	1.974838256836	8872585	1.466163663303	FBgn0032072	5818	FBgn0029123	46960
1179	2R	19164007	19165921	1.974817752838	19164907	1.771754264832	FBgn0034886	269	FBgn0016762	36691
1180	X	8405577	8408015	1.973388671875	8407086	1.757052477668	FBgn0030049	1189	FBgn0030054	44452
1181	2R	7726139	7727789	1.971613407135	7726897	1.510976664225	FBgn0020377	235	FBgn0020377	235
1182	2R	16563427	16565194	1.971567153931	16564400	1.834107988021	FBgn0003391	341	FBgn0003391	341
1183	X	14482872	14485461	1.970425605774	14483599	1.574418842793	FBgn0015773	4169	FBgn0015773	4169
1184	3L	1879465	1881196	1.969803333282	1880141	1.463539779186	FBgn0035290	1046	FBgn0002183	20273
1185	3L	21741305	21743364	1.969546318054	21742549	1.595895877251	FBgn0000560	5	FBgn0037134	14757
1186	3L	19939609	19941443	1.969117164612	19940469	1.807415664196	FBgn0036930	2207	FBgn0036918	82935
1187	X	11840430	11841686	1.96879196167	11841137	1.199381010873	FBgn0030360	22	FBgn0003865	18287
1188	3R	24456663	24458340	1.968777656555	24457536	1.730969821706	FBgn0039590	3249	FBgn0001215	32007
1189	X	12759338	12761140	1.968644142151	12760352	1.726189225912	FBgn0047242	12120	FBgn0030434	16817
1190	3R	5933938	5938682	1.968124389648	5934952	1.567521870136	FBgn0028734	892	FBgn0037777	63707
1191	3R	25341488	25343718	1.967288970947	25342462	1.836151908426	FBgn0039669	895	FBgn0040623	25646
1192	3R	18193785	18196158	1.966616153717	18195151	1.656721591949	FBgn0003178	1917	FBgn0038950	3448
1193	X	17717807	17721462	1.966566085815	17719262	1.770090132952	FBgn0030881	1517	FBgn0030881	1517
1194	2L	17261885	17263623	1.964780807495	17262670	1.810844168944	FBgn0032629	6009	FBgn0032633	117406
1195	2R	11792874	11794377	1.963595151901	11793612	1.483496245216	FBgn0024249	391	FBgn0034110	15653
1196	3R	12589117	12592429	1.963592529297	12591710	1.626985645294	FBgn0020556	7201	FBgn0020556	7201
1197	X	265517	267595	1.963341236115	266729	1.768865299225	FBgn0002561	184	FBgn0002561	184
1198	2R	7147314	7150055	1.962540626526	7149249	1.656114438001	FBgn0033638	772	FBgn0033638	772
1199	2R	20020637	20022797	1.962079048157	20021418	1.790367266711	FBgn0019886	1472	FBgn0019886	1472
1200	2R	18584572	18586776	1.961527824402	18585489	1.623336567598	FBgn0034817	1139	FBgn0003062	3169
1201	X	10629328	10632084	1.961236953735	10631237	1.658128076129	FBgn0025111	861	FBgn0052672	17684
1202	2L	123769	125445	1.960868358612	124573	1.858204782009	FBgn0031220	2599	FBgn0031227	30748
1203	X	4406815	4411559	1.960404396057	4408384	1.430501492818	FBgn0029716	5075	FBgn0029715	8802
1204	3R	23394713	23396512	1.960211753845	23395644	1.60212951548	FBgn0039525	8622	FBgn0003330	112102
1205	X	8985539	8987501	1.959902763367	8986686	1.516946136951	FBgn0030091	1087	FBgn0030092	7594
1206	X	6196981	6198859	1.959393978119	6197655	1.866322696209	FBgn0026708	1790	FBgn0029868	2020
1207	X	17545194	17547962	1.957101345062	17546096	1.808601617813	FBgn0052560	1373	FBgn0030866	27115
1208	3R	2868925	2871005	1.957059860229	2869827	1.728085461785	FBgn0024289	8230	FBgn0010774	36299
1209	X	15493745	15496093	1.956574440002	15494590	1.652109093136	FBgn0030664	1932	FBgn0003463	34113
1210	3R	19076837	19078697	1.956310749054	19077816	1.672989059897	FBgn0039066	550	FBgn0039066	550
1211	3R	4035281	4036928	1.955112934113	4036009	1.751016587019	FBgn0053779	5465	FBgn0037554	23220
1212	X	10574440	10577706	1.954836845398	10576797	1.605698943138	FBgn0003204	12927	FBgn0052672	36756
1213	X	16499658	16502935	1.952129840851	16502206	1.59913751483	FBgn0030769	2687	FBgn0030766	27364
1214	3L	4529474	4533310	1.950856208801	4531670	1.668918974259	FBgn0053777	4413	FBgn0015805	75894
1215	3R	1156752	1158641	1.950619697571	1157732	1.584946716533	FBgn0013576	3894	FBgn0037310	31865
1216	2L	3301612	3304268	1.949596405029	3303322	1.77257903417	FBgn0031516	193	FBgn0031511	130613
1217	X	18668088	18670049	1.948528766632	18669196	1.760059102376	FBgn0030964	2555	FBgn0030965	9240
1218	2L	5738476	5740088	1.948351860046	5739256	1.734370708466	FBgn0031734	1988	FBgn0031739	62713
1219	X	18743589	18745640	1.947880744934	18744557	1.689157093272	FBgn0030976	10210	FBgn0030974	16987
1220	X	13067478	13069008	1.947766780853	13068319	1.391043410582	FBgn0052639	2141	FBgn0052639	2141
1221	2L	3587311	3588739	1.947499752045	3588015	1.420277427225	FBgn0004892	7249	FBgn0002985	18733
1222	2L	14519073	14521011	1.947072982788	14519763	1.615434590508	FBgn0011864	1072	FBgn0005771	28901
1223	3R	18215110	18216801	1.947050094604	18215924	1.517902247111	FBgn0038957	422	FBgn0038950	24221
1224	3L	12564812	12566667	1.946210861206	12565742	1.585217101233	FBgn0015904	11121	FBgn0004926	65058
1225	2R	17662275	17666548	1.945489883423	17663135	1.759120604571	FBgn0029084	15618	FBgn0034704	19353
1226	3R	27042371	27044072	1.945051670074	27043364	1.661915969849	FBgn0046696	20	FBgn0046696	20
1227	3R	24420042	24423027	1.944295883179	24421005	1.708290735881	FBgn0026400	3996	FBgn0001215	4524
1228	3R	17485050	17487279	1.943903923035	17485840	1.673632621765	FBgn0011766	287	FBgn0004493	11632
1229	2R	2116955	2120043	1.942447662354	2117832	1.593150913715	FBgn0041145	4486	FBgn0041145	4486
1230	X	757001	758628	1.941812515259	757933	1.413379073143	FBgn0029539	6630	FBgn0040339	27025
1231	3R	25040116	25042456	1.941699981689	25041548	1.709708550397	FBgn0067714	175	FBgn0029176	4340
1232	X	17146765	17149894	1.93958568573	17148402	1.936571057638	FBgn0004854	116	FBgn0000163	153526
1233	3R	13506681	13508562	1.938924312592	13507546	1.595562934875	FBgn0038535	688	FBgn0038536	847
1234	X	9608358	9610324	1.938749790192	9609288	1.695512890816	FBgn0020378	11108	FBgn0000233	69879
1235	2L	5380677	5382839	1.93807220459	5381720	1.648398756981	FBgn0016660	22622	FBgn0031700	52850
1236	X	9138792	9140602	1.937335968018	9139658	1.61386975646	FBgn0002576	9788	FBgn0030122	21020
1237	2L	11444770	11448397	1.937089443207	11445653	1.774061965942	FBgn0004579	50	FBgn0004579	50
1238	2R	16845888	16848758	1.935458183289	16847756	1.769223149618	FBgn0034622	1811	FBgn0065060	13113
1239	2R	20243337	20245182	1.93544626236	20244349	1.721209208171	FBgn0053988	96	FBgn0053228	67207
1240	2R	17773103	17775501	1.935438156128	17774108	1.589987788882	FBgn0020307	22563	FBgn0013272	51136
1241	3R	19529829	19531473	1.934711456299	19530593	1.795687258244	FBgn0051414	29	FBgn0040227	24826
1242	3L	18804622	18806319	1.93386220932	18805448	1.751234896043	FBgn0052027	1390	FBgn0036815	19016
1243	2R	6698252	6701524	1.933829307556	6700829	1.504665629069	FBgn0003396	11102	FBgn0033581	34866
1244	X	18136924	18139146	1.933670043945	18137883	1.773233477275	FBgn0004956	3879	FBgn0004956	3879
1245	2L	14488700	14493452	1.933389663696	14490460	1.652022586149	FBgn0005771	402	FBgn0005771	402
1246	2L	20057942	20059603	1.932437419891	20058677	1.596091866493	FBgn0019686	1271	FBgn0019686	1271
1247	2L	14496870	14498682	1.932141780853	14497690	1.580331474543	FBgn0028882	1812	FBgn0005771	6828
1248	2R	15384435	15386638	1.931289196014	15385512	1.866712373846	FBgn0043532	2533	FBgn0011849	143118
1249	3L	11466908	11469406	1.931091308594	11468591	1.668467746061	FBgn0036165	7084	FBgn0036165	7084
1250	2R	15624667	15628233	1.93101978302	15626147	1.522027587891	FBgn0004364	227	FBgn0004364	227
1251	X	19339314	19342655	1.930443763733	19341656	1.692593462327	FBgn0031023	2227	FBgn0040890	12510
1252	3R	12724027	12726179	1.930400848389	12725302	1.754934132099	FBgn0015350	19852	FBgn0082171	43265
1253	2R	8480727	8482580	1.930202007294	8481615	1.767164856195	FBgn0033787	12152	FBgn0005624	15281
1254	3L	15319119	15320961	1.928769111633	15320060	1.569351136684	FBgn0036494	18101	FBgn0036494	18101
1255	3R	2732351	2734016	1.928330421448	2733192	1.620159345515	FBgn0001077	43146	FBgn0001077	43146
1256	3R	10309514	10311264	1.928167819977	10310401	1.654578864574	FBgn0038233	27013	FBgn0038234	27189
1257	3R	11744869	11748422	1.927698135376	11745837	1.673575737897	FBgn0038385	798	FBgn0038385	798
1258	3L	1091629	1094538	1.927055835724	1092349	1.563149007161	FBgn0052334	3532	FBgn0035194	138857
1259	2L	6840221	6842131	1.927042961121	6841147	1.804856244256	FBgn0017551	11177	FBgn0042092	66670
1260	3R	4557044	4558648	1.926144599915	4557906	1.485115323748	FBgn0037622	87	FBgn0037621	490
1261	3L	5594211	5598084	1.92608165741	5595117	1.695979511037	FBgn0035625	9813	FBgn0035625	9813
1262	3R	175323	176793	1.925391674042	176219	1.686054959017	FBgn0001204	3847	FBgn0001204	3847
1263	2R	16757348	16759695	1.924760341644	16758546	1.75542986393	FBgn0034606	11	FBgn0034606	11
1264	3R	12627870	12629841	1.924112319946	12628756	1.740419780507	FBgn0015230	14723	FBgn0020556	29845
1265	3R	15181516	15183612	1.923955440521	15182267	1.508899052938	FBgn0038697	18204	FBgn0000463	30332
1266	2L	3841838	3843372	1.923042297363	3842518	1.670744587393	FBgn0004567	5676	FBgn0004567	5676
1267	2R	18234037	18238214	1.922879457474	18236680	1.728453467874	FBgn0028371	7743	FBgn0020257	40125
1268	3L	5925524	5927454	1.921585083008	5926404	1.646229715908	FBgn0053993	1802	FBgn0002638	19684
1269	3R	94875	96282	1.921475410461	95767	1.845605015755	FBgn0037228	3071	FBgn0037220	37690
1270	2L	825384	827448	1.920969963074	826553	1.731296211481	FBgn0010583	589	FBgn0010583	589
1271	2R	20705335	20708540	1.920456886292	20706246	1.679521448472	FBgn0035094	9809	FBgn0001325	27969
1272	X	5954033	5955741	1.92028427124	5954871	1.494655104244	FBgn0029843	17865	FBgn0029840	19929
1273	2R	17910337	17911847	1.920246362686	17911105	1.48613256216	FBgn0034725	650	FBgn0053200	5128
1274	3R	11068513	11070435	1.919651508331	11069468	1.649969100952	FBgn0001219	1101	FBgn0001219	1101
1275	X	6700125	6701832	1.918405056	6701117	1.519083768129	FBgn0029915	3258	FBgn0064122	12627
1276	3L	11142604	11145026	1.918097496033	11144104	1.514111042023	FBgn0036142	359	FBgn0036136	46956
1277	2L	7387318	7388852	1.917387008667	7388174	1.654220072428	FBgn0031904	74	FBgn0004009	81013
1278	2L	21761731	21763088	1.91601896286	21762506	1.621373513166	FBgn0032964	9100	FBgn0032960	17452
1279	3R	7047654	7049246	1.91490650177	7048443	1.346624402439	FBgn0020910	825	FBgn0020910	825
1280	2R	1217644	1219584	1.914319515228	1218773	1.601814397176	FBgn0010633	9278	FBgn0033035	13531
1281	3L	16707932	16711665	1.913796424866	16708974	1.796338796616	FBgn0036659	10141	FBgn0004108	22359
1282	2R	9440469	9442397	1.912556648254	9441381	1.668417201323	FBgn0013733	16636	FBgn0033886	34930
1283	3L	15985426	15987873	1.910373687744	15986327	1.776861317952	FBgn0044028	2412	FBgn0044028	2412
1284	2R	8102926	8106715	1.910131454468	8105371	1.661897659302	FBgn0050055	161	FBgn0050055	161
1285	X	537226	539263	1.909896373749	538527	1.588057168325	FBgn0021764	5134	FBgn0025637	25634
1286	3L	11188505	11190695	1.908319473267	11189834	1.741836547852	FBgn0036149	1387	FBgn0041094	36422
1287	3R	10414556	10418012	1.904970169067	10415555	1.664187520742	FBgn0020299	2630	FBgn0020299	2630
1288	3L	18180182	18183195	1.9047498703	18182112	1.620446317336	FBgn0036782	15014	FBgn0020300	77449
1289	3L	14240629	14243679	1.904304504395	14241586	1.830001045676	FBgn0001085	1980	FBgn0036415	58418
1290	3R	23755568	23758372	1.904106616974	23757382	1.633691370487	FBgn0051053	3504	FBgn0039559	6189
1291	3R	2560849	2563274	1.902220249176	2561632	1.713187158108	FBgn0051481	6153	FBgn0004054	8230
1292	X	575191	577062	1.901888370514	575874	1.776457241603	FBgn0021764	32213	FBgn0065054	45021
1293	3R	5174563	5176521	1.901166915894	5175591	1.874493718147	FBgn0053937	5626	FBgn0053937	5626
1294	3L	259973	263204	1.900351047516	262170	1.753627332052	FBgn0035125	924	FBgn0035121	14260
1295	3R	5711471	5713209	1.899629116058	5712260	1.653387196859	FBgn0037767	10863	FBgn0037770	99517
1296	2R	3101234	3103121	1.899457454681	3102214	1.564899414778	FBgn0004243	282	FBgn0004243	282
1297	X	1802881	1804938	1.898769140244	1803772	1.573393758138	FBgn0023521	7380	FBgn0023512	24755
1298	2R	12094339	12099356	1.898725032806	12095510	1.770875594195	FBgn0016131	1171	FBgn0003274	5447
1299	2L	6938816	6940422	1.89769077301	6939665	1.639444238999	FBgn0031869	1253	FBgn0031875	17345
1300	2L	6249474	6251250	1.895762443542	6250380	1.568595826626	FBgn0031791	5496	FBgn0043854	122035
1301	2R	9516040	9518287	1.895670890808	9516919	1.354642765863	FBgn0050482	5278	FBgn0033889	21953
1302	2L	5799056	5802670	1.895650863647	5801639	1.6533831954	FBgn0031739	330	FBgn0031739	330
1303	X	10884408	10885698	1.894515991211	10885228	1.718079217275	FBgn0040851	2295	FBgn0028686	85178
1304	3L	6473701	6475634	1.894170284271	6474599	1.566004961729	FBgn0020251	4922	FBgn0020251	4922
1305	X	9573504	9577764	1.893175125122	9575613	1.81584578294	FBgn0020378	22567	FBgn0000233	36204
1306	2L	18833955	18835980	1.893093585968	18835100	1.689258659587	FBgn0032717	496	FBgn0032717	496
1307	2L	9580952	9586156	1.892798423767	9584606	1.797336488962	FBgn0014179	2864	FBgn0015393	115228
1308	3R	164930	167804	1.892057418823	167098	1.690672874451	FBgn0037236	1811	FBgn0001204	5274
1309	2L	13590528	13592326	1.891778945923	13591501	1.707564036051	FBgn0028513	5685	FBgn0028546	49770
1310	3L	19000529	19002312	1.891515493393	19001395	1.826520651579	FBgn0002945	9195	FBgn0002945	9195
1311	3L	8162566	8164326	1.891340255737	8163520	1.626834897434	FBgn0035851	1699	FBgn0035851	1699
1312	3R	12566261	12571712	1.890735149384	12570632	1.671893060207	FBgn0063261	6479	FBgn0063261	6479
1313	3L	6877304	6878955	1.889732837677	6878110	1.481689631939	FBgn0041194	10695	FBgn0001104	75890
1314	X	16069479	16071041	1.889588832855	16070292	1.562555134296	FBgn0003933	17762	FBgn0003933	17762
1315	3L	678727	684158	1.888234138489	683200	1.793598427492	FBgn0035157	525	FBgn0035156	6753
1316	3R	25110398	25113102	1.887891292572	25111638	1.80810434678	FBgn0039659	11313	FBgn0003525	30136
1317	2R	2624219	2625875	1.886545181274	2625087	1.634521484375	FBgn0033142	6332	FBgn0033156	165193
1318	3R	2816727	2818461	1.886403083801	2817710	1.555022155537	FBgn0000095	7240	FBgn0010774	88416
1319	X	1754690	1757036	1.886381149292	1755690	1.716471301185	FBgn0000117	1106	FBgn0000117	1106
1320	3R	805193	807241	1.886142730713	806218	1.819822928485	FBgn0037291	3736	FBgn0004183	32332
1321	3R	25666370	25667968	1.885831832886	25667229	1.523130544027	FBgn0039709	4097	FBgn0051032	18358
1322	3R	20407311	20409233	1.884620189667	20408072	1.840713228498	FBgn0039209	505	FBgn0039210	2783
1323	X	1475477	1477221	1.884568214417	1476424	1.458442014806	FBgn0000210	9756	FBgn0023530	49011
1324	3L	4150342	4152032	1.883871555328	4151294	1.597695797682	FBgn0011653	301	FBgn0004574	28561
1325	3L	14374249	14375942	1.883770942688	14375074	1.597188264132	FBgn0003459	108	FBgn0003459	108
1326	3L	15231596	15233197	1.883320331573	15232419	1.464626461267	FBgn0029114	31519	FBgn0029114	31519
1327	3L	18193221	18195488	1.883185625076	18194794	1.41953941981	FBgn0036783	22553	FBgn0020300	90131
1328	2L	4022856	4024558	1.88209438324	4023716	1.692040527568	FBgn0000547	7663	FBgn0000547	7663
1329	3L	5160256	5162417	1.881885528564	5161153	1.646497488022	FBgn0035596	4283	FBgn0035602	179279
1330	3L	11233067	11236710	1.881315231323	11234079	1.689902603626	FBgn0041094	7823	FBgn0041094	7823
1331	3R	17161599	17163238	1.880873680115	17162295	1.427563607693	FBgn0051182	8650	FBgn0043012	66496
1332	X	4781368	4782881	1.879465579987	4781487	1.577424006029	FBgn0029738	100	FBgn0029738	100
1333	3R	9718659	9721515	1.87940120697	9720714	1.710675895214	FBgn0000576	6867	FBgn0000576	6867
1334	2L	21796915	21798753	1.878314971924	21797705	1.668663918972	FBgn0051612	14667	FBgn0003866	18483
1335	3L	18594185	18595757	1.878033638	18595052	1.531570266275	FBgn0036801	3832	FBgn0036800	7099
1336	X	21178183	21180998	1.877655982971	21179047	1.461751747131	FBgn0024251	5343	FBgn0015527	18532
1337	3L	1755468	1757433	1.875890731812	1756325	1.608116486493	FBgn0013811	1143	FBgn0027903	2840
1338	3L	5626168	5630458	1.873659133911	5628557	1.68176150322	FBgn0035626	73	FBgn0035625	23627
1339	2L	6917837	6923096	1.873143196106	6921980	1.747694352094	FBgn0004838	1270	FBgn0004838	1270
1340	3L	572138	574079	1.872650146484	573209	1.629022916158	FBgn0035144	405	FBgn0035141	46761
1341	3L	12676888	12678904	1.872162818909	12677995	1.752485529582	FBgn0014343	10300	FBgn0036306	50709
1342	3L	12097755	12099303	1.87133026123	12098328	1.286649958293	FBgn0022959	724	FBgn0036248	6138
1343	X	13871121	13872698	1.871117115021	13871767	1.437980890274	FBgn0053247	9635	FBgn0002873	210013
1344	3L	19047640	19049346	1.871035575867	19048509	1.50030207634	FBgn0036844	3172	FBgn0036844	3172
1345	X	18041449	18044026	1.870255470276	18042250	1.523718943963	FBgn0030900	1118	FBgn0004956	99512
1346	3R	13656207	13657730	1.868221282959	13656972	1.684966199538	FBgn0051246	19706	FBgn0051246	19706
1347	2L	8266093	8267379	1.868154525757	8266769	1.383365631104	FBgn0046824	8124	FBgn0011902	23958
1348	2L	9431038	9432412	1.867990493774	9431477	1.821136387912	FBgn0011232	70	FBgn0002973	6036
1349	2L	8949330	8951052	1.867961883545	8950155	1.766387490665	FBgn0032078	1045	FBgn0029123	124530
1350	X	11650932	11653602	1.86720085144	11651884	1.509098351002	FBgn0030336	1416	FBgn0030350	69333
1351	3R	25596096	25601218	1.866736412048	25597639	1.666931545033	FBgn0001297	4932	FBgn0020235	22781
1352	2R	13194450	13195850	1.866710662842	13195068	1.509830743074	FBgn0016059	3290	FBgn0016059	3290
1353	2L	19698487	19699516	1.866206169128	19699472	1.674916055467	FBgn0005590	2508	FBgn0005590	2508
1354	3L	13041305	13046237	1.865946769714	13042098	1.508385785421	FBgn0036344	6272	FBgn0036342	21127
1355	2L	19156007	19159318	1.865730285645	19158110	1.759481738595	FBgn0032763	19521	FBgn0032762	28755
1356	3R	14023151	14025276	1.865180492401	14024155	1.812556445599	FBgn0011481	1162	FBgn0038585	25294
1357	2L	18919582	18923819	1.865120410919	18922031	1.648823092966	FBgn0032723	17846	FBgn0032728	42930
1358	2L	5391000	5393141	1.864945411682	5392045	1.894257545471	FBgn0016660	12297	FBgn0031700	63175
1359	3L	604257	608624	1.864784479141	604885	1.41466143552	FBgn0052345	963	FBgn0064191	20906
1360	2R	13819668	13823289	1.864389419556	13822077	1.632160604	FBgn0034327	3237	FBgn0034326	7756
1361	2L	2196063	2197985	1.863518238068	2197085	1.423277265885	FBgn0031395	4713	FBgn0031395	4713
1362	X	6992190	6994108	1.862831115723	6993037	1.499716430902	FBgn0047092	2049	FBgn0029933	49748
1363	3R	20363563	20366681	1.862617492676	20364478	1.797594294829	FBgn0039207	5125	FBgn0039205	8198
1364	2R	13384880	13386770	1.860933303833	13385745	1.664796284267	FBgn0034282	1128	FBgn0034282	1128
1365	3L	12679628	12681928	1.86009979248	12681043	1.643309026957	FBgn0014343	13348	FBgn0036306	47661
1366	3R	17539319	17540870	1.858890533447	17540113	1.437396817737	FBgn0051176	5267	FBgn0004493	42641
1367	2R	20172768	20174631	1.85856628418	20173768	1.688211188597	FBgn0035046	1743	FBgn0035046	1743
1368	X	1923494	1927657	1.858312606812	1924528	1.581619627335	FBgn0025627	235	FBgn0025626	3236
1369	X	4291776	4293836	1.858174324036	4292922	1.656386824215	FBgn0000179	34829	FBgn0029714	104282
1370	X	18250883	18252445	1.858173847198	18251819	1.598477840424	FBgn0030918	2369	FBgn0004956	110057
1371	2R	8050822	8052645	1.856773853302	8051660	1.718793064356	FBgn0011592	6697	FBgn0011592	6697
1372	2R	16365882	16368253	1.856230735779	16367088	1.827568292618	FBgn0034554	6595	FBgn0016984	27092
1373	3R	8841025	8843239	1.856001377106	8841997	1.653311252594	FBgn0020496	4609	FBgn0038109	6380
1374	3R	12556472	12558167	1.855849266052	12557444	1.524707345402	FBgn0003944	2904	FBgn0063261	19667
1375	X	8055537	8057491	1.855403900146	8056382	1.530965954065	FBgn0030025	29538	FBgn0030028	60258
1376	2R	8417410	8423156	1.855010509491	8420298	1.705386217903	FBgn0010488	11606	FBgn0010488	11606
1377	3L	4959619	4961429	1.853300571442	4960459	1.634981828577	FBgn0035584	1157	FBgn0035570	269756
1378	2L	7618918	7621761	1.852938652039	7620976	1.727993207819	FBgn0031926	12586	FBgn0053529	76553
1379	3R	6439407	6441508	1.852506160736	6440271	1.696613013744	FBgn0001235	24115	FBgn0001235	24115
1380	3R	11924627	11926665	1.851520061493	11925676	1.738570577958	FBgn0010379	738	FBgn0038396	50283
1381	3L	22467802	22468899	1.851085662842	22467956	1.542137861252	FBgn0037169	14322	FBgn0004449	126228
1382	2L	15052450	15053929	1.850955963135	15053288	1.393329938253	FBgn0000317	489	FBgn0010422	3394
1383	2R	16543916	16547404	1.850289344788	16546564	1.609869745043	FBgn0034576	13902	FBgn0003391	18177
1384	X	12472302	12473867	1.848951816559	12473133	1.41012207667	FBgn0030412	7576	FBgn0015024	14587
1385	X	6123960	6125545	1.846887588501	6124851	1.553057461977	FBgn0052744	344	FBgn0029857	8539
1386	3R	8138630	8141175	1.846670627594	8139533	1.598159621744	FBgn0038011	2458	FBgn0010044	66225
1387	3L	246265	248892	1.846626758575	247497	1.53280133009	FBgn0035121	413	FBgn0035121	413
1388	3R	25114211	25120859	1.846339225769	25115418	1.626223961512	FBgn0039659	7533	FBgn0003525	33916
1389	2L	9012188	9014193	1.845762729645	9013222	1.621003031731	FBgn0032089	848	FBgn0052982	112529
1390	X	3010300	3013285	1.843454837799	3012128	1.666502386332	FBgn0028746	17150	FBgn0028746	17150
1391	2R	13267506	13269421	1.842294454575	13268425	1.556349614087	FBgn0034276	2856	FBgn0003545	5451
1392	3R	17324361	17326344	1.842000961304	17325268	1.636978268623	FBgn0051179	466	FBgn0013984	80983
1393	X	15153098	15155389	1.841791152954	15154084	1.815669178963	FBgn0004924	655	FBgn0004924	655
1394	3L	18271526	18273631	1.841375350952	18272116	1.294176673889	FBgn0015946	2443	FBgn0011706	91546
1395	3L	14912167	14913960	1.841196537018	14913071	1.657587051392	FBgn0040487	1700	FBgn0040487	1700
1396	2L	21886250	21887801	1.84018611908	21887161	1.354871332645	FBgn0032965	1307	FBgn0003866	70973
1397	3R	287040	288935	1.839390277863	287967	1.623794892255	FBgn0051522	8931	FBgn0037255	22796
1398	2L	18729567	18732391	1.839169502258	18731552	1.675051913542	FBgn0032709	4787	FBgn0032702	32505
1399	3R	19606852	19609835	1.839094161987	19608548	1.800940662622	FBgn0015513	1040	FBgn0015513	1040
1400	2L	1434981	1437245	1.838766098022	1436080	1.845517396927	FBgn0003926	3369	FBgn0002543	15631
1401	2L	864945	868336	1.837712287903	865884	1.564928849538	FBgn0029095	2468	FBgn0020305	4027
1402	3R	17983939	17985724	1.837483406067	17984851	1.648714721203	FBgn0053335	5889	FBgn0053335	5889
1403	2L	11454715	11456519	1.835194587708	11455708	1.685689687729	FBgn0004579	10105	FBgn0004579	10105
1404	3R	21281802	21283592	1.834975242615	21282735	1.736465072632	FBgn0004509	16043	FBgn0039337	19990
1405	2L	9225641	9227235	1.834810256958	9226479	1.48079097271	FBgn0051885	10115	FBgn0032105	26637
1406	3L	253955	256161	1.832966804504	255272	1.780431932873	FBgn0029002	100	FBgn0035121	7362
1407	3R	12767020	12768667	1.831840991974	12767903	1.622424215078	FBgn0051270	18396	FBgn0082171	85866
1408	2L	1156707	1158671	1.831701755524	1157638	1.776872545481	FBgn0028388	626	FBgn0031310	6855
1409	3R	22789229	22790935	1.831472158432	22790128	1.688810944557	FBgn0039465	419	FBgn0004510	51520
1410	3R	24459582	24461225	1.831441879272	24460505	1.434016577403	FBgn0039590	280	FBgn0001215	34976
1411	3R	2208249	2210045	1.831071853638	2209186	1.684992599487	FBgn0037442	553	FBgn0027514	3136
1412	3R	16375558	16378310	1.830832958221	16376353	1.60089725256	FBgn0016917	1681	FBgn0043457	7299
1413	2L	20981246	20984558	1.830115318298	20983601	1.630309359233	FBgn0032909	27065	FBgn0032906	69864
1414	3R	11489985	11492607	1.828819274902	11490814	1.298653284709	FBgn0053207	1094	FBgn0053207	1094
1415	2R	20517197	20520304	1.827667713165	20518813	1.682347465964	FBgn0005634	260	FBgn0005634	260
1416	3L	8811086	8812703	1.82746219635	8811845	1.582511621363	FBgn0052026	1436	FBgn0020633	53712
1417	2L	15308936	15310614	1.827226638794	15309746	1.715591400862	FBgn0041103	6089	FBgn0001981	20047
1418	X	17484539	17486995	1.827141284943	17485933	1.621789114816	FBgn0026375	556	FBgn0030855	15713
1419	3L	15751627	15753697	1.825860500336	15752366	1.537071789012	FBgn0036531	21311	FBgn0036537	48279
1420	2L	18690452	18692257	1.824383735657	18691360	1.590434968472	FBgn0032699	9	FBgn0032698	5850
1421	3R	20956800	20958483	1.824240684509	20957631	1.616743905204	FBgn0039282	565	FBgn0039280	4563
1422	2L	7623494	7625691	1.824219226837	7624846	1.480300202089	FBgn0031926	16456	FBgn0053529	80423
1423	2R	1693058	1694794	1.822736740112	1693954	1.760784261367	FBgn0011935	3636	FBgn0011935	3636
1424	3R	4751340	4754594	1.820273399353	4753600	1.480864917531	FBgn0003177	3378	FBgn0037644	17126
1425	3R	1143635	1147039	1.820025920868	1145389	1.543078927433	FBgn0013576	16237	FBgn0037310	19522
1426	2L	18471071	18472873	1.818952560425	18472018	1.561418950558	FBgn0064159	3761	FBgn0032682	9398
1427	4	576699	578521	1.818572044373	577652	1.699039379756	FBgn0022361	580	FBgn0026777	249305
1428	X	8115811	8117346	1.818048477173	8116635	1.371636509895	FBgn0030028	5	FBgn0030028	5
1429	3R	12502981	12504610	1.817761421204	12503731	1.433028459549	FBgn0051498	13104	FBgn0015019	30402
1430	2L	368272	369691	1.817494153976	368983	1.249857753515	FBgn0000061	9133	FBgn0031250	11115
1431	X	3530516	3532100	1.817148208618	3531306	1.398351388819	FBgn0023215	2656	FBgn0029672	101530
1432	2L	16315113	16316932	1.816967010498	16316070	1.603909941281	FBgn0000250	5960	FBgn0000250	5960
1433	2L	14039380	14041639	1.816383361816	14040430	1.642496705055	FBgn0028873	2734	FBgn0028876	7154
1434	3R	2803321	2804946	1.816188335419	2804038	1.577755838633	FBgn0051488	20582	FBgn0010774	102088
1435	3L	22716106	22718350	1.815499782562	22717034	1.491460547728	FBgn0037191	5246	FBgn0037200	89013
1436	3L	20959498	20962788	1.814678668976	20962062	1.408874899149	FBgn0037044	326	FBgn0037044	326
1437	2R	12286535	12287987	1.81324005127	12287291	1.375854746501	FBgn0010213	1480	FBgn0025832	82910
1438	2R	17829165	17831373	1.813185691833	17830279	1.656424746794	FBgn0013272	5035	FBgn0013272	5035
1439	X	6535527	6537167	1.812984466553	6536441	1.602619111538	FBgn0029892	2435	FBgn0029891	7407
1440	3R	921297	923009	1.812788963318	922324	1.547951277565	FBgn0010313	9916	FBgn0010313	9916
1441	3L	21412798	21416794	1.812316894531	21415954	1.580570284526	FBgn0014143	5557	FBgn0014143	5557
1442	X	1406837	1408812	1.812229156494	1407796	1.640232594808	FBgn0025390	6532	FBgn0003517	67562
1443	3L	4209853	4211727	1.811924934387	4210969	1.45499458313	FBgn0052252	4703	FBgn0011692	15299
1444	3R	16776569	16779130	1.811168670654	16777402	1.49384319081	FBgn0002921	2966	FBgn0038834	101131
1445	X	8954614	8956904	1.810214042664	8955629	1.707774861654	FBgn0030089	1715	FBgn0046828	19133
1446	3R	21412828	21414529	1.809959411621	21413733	1.500298172235	FBgn0039344	5047	FBgn0039345	21117
1447	2L	21296338	21299121	1.809809207916	21297111	1.635299650828	FBgn0032940	488	FBgn0021856	48359
1448	X	11166843	11168992	1.809595108032	11167910	1.530642986298	FBgn0003411	346	FBgn0003411	346
1449	3L	11412536	11415508	1.809503555298	11413455	1.556267811702	FBgn0036158	862	FBgn0036165	48052
1450	X	1602731	1604543	1.809086799622	1603704	1.462415442747	FBgn0025391	6491	FBgn0023130	51659
1451	3R	4410087	4411579	1.808738231659	4410885	1.521626710892	FBgn0037599	6325	FBgn0037602	65954
1452	3L	19724700	19726434	1.808537483215	19725553	1.69202876091	FBgn0013974	1853	FBgn0014037	117673
1453	2L	6237873	6239567	1.808006286621	6238736	1.510072736179	FBgn0026755	13686	FBgn0031782	110974
1454	3R	2566930	2568683	1.8075299263	2567858	1.522370100021	FBgn0051481	73	FBgn0004054	2004
1455	2R	11072632	11074933	1.807415962219	11074321	1.200968176126	FBgn0034031	2874	FBgn0019968	27220
1456	2L	21965150	21966678	1.805908679962	21965958	1.761508811604	FBgn0032969	14568	FBgn0003866	149770
1457	2R	18700963	18702740	1.804933547974	18701830	1.563776016235	FBgn0034833	9822	FBgn0003062	119510
1458	X	16152372	16154283	1.804911136627	16153314	1.514199761783	FBgn0004432	1035	FBgn0053251	7875
1459	2R	9426160	9427998	1.804602146149	9427061	1.602855514078	FBgn0013733	30956	FBgn0033884	49142
1460	3L	1349902	1354533	1.804546356201	1350743	1.610803425312	FBgn0003295	3409	FBgn0035213	24808
1461	3L	13486079	13487973	1.804263114929	13486966	1.699938886306	FBgn0036375	88	FBgn0036351	131676
1462	2L	17730898	17732620	1.803491592407	17731754	1.48406368494	FBgn0015609	3696	FBgn0032646	234716
1463	2R	11418200	11420121	1.802056312561	11419220	1.579094052315	FBgn0053463	7930	FBgn0003425	13503
1464	3R	18851986	18854328	1.801870346069	18853552	1.447526105245	FBgn0039039	1117	FBgn0051457	100154
1465	X	6721382	6724529	1.800946712494	6723594	1.577938079834	FBgn0064122	9850	FBgn0064122	9850
1466	X	19080212	19082252	1.799573898315	19081182	1.583665072918	FBgn0031004	26	FBgn0031002	8778
1467	X	20926393	20928121	1.79857635498	20927216	1.536558459787	FBgn0003950	33	FBgn0031144	84590
1468	3R	14917870	14919217	1.797173500061	14918500	1.197151464574	FBgn0004876	1576	FBgn0038678	2119
1469	3R	5223948	5226179	1.795816898346	5225024	1.545490573434	FBgn0037685	1112	FBgn0037686	1954
1470	3L	1867910	1871265	1.79478263855	1869005	1.342548020681	FBgn0035289	186	FBgn0002183	9137
1471	3R	21297257	21299365	1.794349193573	21298225	1.752596378326	FBgn0004509	553	FBgn0039337	4500
1472	2R	16982047	16985848	1.794156551361	16984982	1.338359209207	FBgn0010415	3768	FBgn0010415	3768
1473	X	18801312	18802858	1.793397903442	18801357	1.65808814764	FBgn0052541	37061	FBgn0030974	73787
1474	3R	2503495	2506215	1.79106426239	2504149	1.49549477441	FBgn0002522	163	FBgn0026567	20545
1475	X	9000181	9002017	1.790056705475	9001107	1.69534184138	FBgn0004828	802	FBgn0004828	802
1476	3L	14541170	14542618	1.789279460907	14541907	1.475923806429	FBgn0040811	8518	FBgn0028418	15884
1477	3L	6469377	6471048	1.788120746613	6470116	1.651827871799	FBgn0020251	439	FBgn0020251	439
1478	2R	3041440	3043436	1.787770271301	3042544	1.487348163829	FBgn0033188	2251	FBgn0022772	5023
1479	2L	18284575	18286127	1.787765979767	18285308	1.425319867976	FBgn0051787	3695	FBgn0041184	136969
1480	3R	26606239	26609248	1.787059783936	26607756	1.522847876829	FBgn0004606	16108	FBgn0003720	70281
1481	3R	9549251	9551059	1.786639690399	9550162	1.653080910444	FBgn0038175	6274	FBgn0038175	6274
1482	2L	3540461	3542870	1.786306858063	3541820	1.6672298207	FBgn0024244	2569	FBgn0031549	11534
1483	X	6811939	6813495	1.786016941071	6812692	1.600249737501	FBgn0052732	1257	FBgn0029925	5954
1484	2R	2325245	2326786	1.785920143127	2325979	1.510077252108	FBgn0033107	894	FBgn0033107	894
1485	3L	20562003	20564536	1.785318374634	20563165	1.765487446504	FBgn0037014	7906	FBgn0001320	66039
1486	3R	8849879	8851599	1.785174846649	8850728	1.637494723002	FBgn0038111	5644	FBgn0038111	5644
1487	2L	7244357	7246036	1.784995079041	7245317	1.559424232034	FBgn0031899	4817	FBgn0031898	22238
1488	3L	18311730	18315534	1.784947395325	18314287	1.650030255318	FBgn0015946	44614	FBgn0011706	49375
1489	3R	12214221	12217113	1.783896446228	12215218	1.805984675884	FBgn0003513	14187	FBgn0038421	29444
1490	2L	9704522	9706555	1.783834457397	9705663	1.370793551207	FBgn0051710	281	FBgn0032138	5606
1491	X	6500715	6503402	1.783411026001	6501675	1.570047020912	FBgn0028360	1823	FBgn0029882	2253
1492	2L	6212729	6214516	1.782874107361	6213587	1.595662858751	FBgn0026755	11463	FBgn0031782	85825
1493	3L	18832562	18833954	1.782370090485	18833298	1.216341495514	FBgn0036819	262	FBgn0036818	1700
1494	X	2937853	2939722	1.781684875488	2938684	1.747065748487	FBgn0029649	14966	FBgn0004647	52344
1495	3L	18320122	18322755	1.781135559082	18321857	1.728813618422	FBgn0011706	41805	FBgn0011706	41805
1496	2L	7041856	7046295	1.779485702515	7043217	1.589430212975	FBgn0051630	750	FBgn0051630	750
1497	3R	24410396	24412596	1.779035568237	24411684	1.528881518046	FBgn0000659	879	FBgn0000659	879
1498	2R	11850185	11852350	1.778970718384	11851480	1.442996305578	FBgn0020611	20	FBgn0022070	10881
1499	3L	5780130	5782374	1.778636932373	5781204	1.448352056391	FBgn0052415	3593	FBgn0035639	3716
1500	2R	3472531	3474375	1.778380393982	3473528	1.698732488296	FBgn0026361	207	FBgn0026361	207
1501	X	765323	767425	1.777515888214	765770	1.553444802761	FBgn0029539	14467	FBgn0040339	19188
1502	3L	15603197	15604744	1.777277946472	15603851	1.470057360331	FBgn0053209	6142	FBgn0036519	28204
1503	X	3585228	3589098	1.776256561279	3587657	1.567406233619	FBgn0029675	4741	FBgn0000542	93676
1504	3R	25516307	25519165	1.776198387146	25518256	1.433151693905	FBgn0039683	273	FBgn0039680	16858
1505	3L	12441334	12442685	1.775609016418	12441941	1.467451163701	FBgn0000625	27	FBgn0027936	36308
1506	3L	3053405	3059300	1.772198677063	3057200	1.625400320689	FBgn0035397	2540	FBgn0003938	17133
1507	2L	11964706	11966670	1.771265983582	11965695	1.493221314748	FBgn0032386	914	FBgn0032390	24269
1508	2L	18889456	18892862	1.771264076233	18891541	1.586287587881	FBgn0003896	14356	FBgn0032717	55945
1509	3R	26745944	26749274	1.770826339722	26747206	1.632505529067	FBgn0020912	8596	FBgn0003720	69169
1510	3L	4956248	4958128	1.770092964172	4957134	1.567244950463	FBgn0005775	115	FBgn0035570	266431
1511	3R	27404909	27406619	1.767689704895	27405728	1.534165352583	FBgn0003268	666	FBgn0039857	16239
1512	X	20041537	20042637	1.7670545578	20041898	1.381714963913	FBgn0053498	5196	FBgn0031098	20267
1513	X	255852	257414	1.767046928406	256626	1.41980378768	FBgn0004170	3744	FBgn0004170	3744
1514	3L	11560195	11562356	1.766876220703	11561236	1.617935445574	FBgn0003292	479	FBgn0036180	22151
1515	X	2308620	2310983	1.766316413879	2310192	1.581355667114	FBgn0004050	6267	FBgn0004050	6267
1516	3R	17415169	17416550	1.766019821167	17415881	1.169296010335	FBgn0013984	9630	FBgn0013984	9630
1517	3R	3941419	3943018	1.764434814453	3942092	1.501891702414	FBgn0037550	9963	FBgn0037550	9963
1518	X	12496841	12499088	1.763854026794	12497893	1.62046991984	FBgn0053963	4494	FBgn0053963	4494
1519	3L	664568	666664	1.763391017914	665406	1.618404865265	FBgn0035152	319	FBgn0035156	11041
1520	3R	7197097	7199911	1.762469291687	7198586	1.48087720871	FBgn0004595	76	FBgn0026064	22219
1521	3L	622558	624904	1.758832454681	623674	1.558838844299	FBgn0064191	2117	FBgn0064191	2117
1522	3R	24973069	24974779	1.758393764496	24973914	1.503552549026	FBgn0039642	20	FBgn0014869	56
1523	3L	4536084	4537407	1.758153438568	4536807	1.351287871599	FBgn0052245	127	FBgn0015805	70757
1524	3R	24669147	24670823	1.756525039673	24670036	1.563135932474	FBgn0015589	336	FBgn0028373	14879
1525	3L	13084278	13086303	1.755356311798	13085479	1.606941363391	FBgn0010452	2741	FBgn0010452	2741
1526	3L	22199398	22200787	1.755328178406	22200257	1.352953211466	FBgn0037156	257	FBgn0037156	257
1527	3L	16734478	16735881	1.754964351654	16735194	1.350244437947	FBgn0004108	3861	FBgn0004108	3861
1528	3R	27761210	27764822	1.754727363586	27763439	1.593451827765	FBgn0039886	40413	FBgn0002780	114355
1529	2R	15841935	15843822	1.753909349442	15842831	1.412000039045	FBgn0034504	701	FBgn0034504	701
1530	2L	9415623	9417302	1.753067970276	9416378	1.597002426783	FBgn0032116	215	FBgn0002973	21135
1531	2R	20717450	20718552	1.752942085266	20718057	1.347650845846	FBgn0001325	16158	FBgn0001325	16158
1532	3L	882299	885836	1.752474784851	883160	1.722668965658	FBgn0054057	2248	FBgn0035164	62114
1533	2R	15451879	15453347	1.751968383789	15452656	1.378947108984	FBgn0050447	9523	FBgn0004364	173718
1534	3R	919397	921000	1.751626968384	920287	1.500064492226	FBgn0010313	7879	FBgn0010313	7879
1535	3R	5051548	5053592	1.751482009888	5052651	1.60157623291	FBgn0003165	10753	FBgn0000412	13725
1536	3L	8369086	8370974	1.750959873199	8370016	1.595169235678	FBgn0035888	1989	FBgn0035878	49739
1537	X	17115098	17116741	1.74890089035	17115877	1.510114950292	FBgn0030836	771	FBgn0000163	121001
1538	X	8256229	8259102	1.748482704163	8258216	1.527594706591	FBgn0052711	2885	FBgn0052711	2885
1539	X	8559195	8561057	1.748368740082	8559986	1.530800482806	FBgn0030060	118	FBgn0030061	201
1540	3L	8994184	8995787	1.748091220856	8994992	1.41157579422	FBgn0035956	636	FBgn0035954	15847
1541	X	652561	654422	1.745309829712	653430	1.575519371033	FBgn0025621	3441	FBgn0025617	9463
1542	2L	13512453	13514284	1.744970321655	13513407	1.698988097055	FBgn0053640	14434	FBgn0032518	118292
1543	2R	20224033	20226911	1.74351644516	20225024	1.595750892864	FBgn0053988	19229	FBgn0053228	47882
1544	3L	12656223	12658125	1.743467569351	12657423	1.577918753904	FBgn0014343	10272	FBgn0036306	71281
1545	3L	154072	155747	1.743141174316	154920	1.485548913479	FBgn0035102	4838	FBgn0035105	13034
1546	2R	9897401	9899505	1.742393493652	9898334	1.623181062586	FBgn0033932	5346	FBgn0033925	26187
1547	3L	9434838	9438656	1.741937637329	9435904	1.539279878139	FBgn0052043	880	FBgn0052043	880
1548	3L	140739	142310	1.741486549377	141539	1.549334301668	FBgn0035101	2803	FBgn0035105	26415
1549	3L	756066	757596	1.741410732269	756803	1.295916186439	FBgn0052481	2908	FBgn0000575	23865
1550	2R	15496566	15498283	1.740801811218	15497464	1.581069946289	FBgn0034479	1532	FBgn0004364	128910
1551	2R	5610955	5613589	1.740759372711	5611721	1.412370990304	FBgn0004907	229	FBgn0033485	322
1552	2R	11190108	11192007	1.740200042725	11191136	1.568908691406	FBgn0023441	395	FBgn0010426	3807
1553	3R	27572535	27575244	1.739429473877	27574128	1.623949050903	FBgn0011013	877	FBgn0011013	877
1554	3R	14738846	14740480	1.738606452942	14739691	1.550607064191	FBgn0038661	999	FBgn0038666	66999
1555	3L	15476304	15478039	1.735454559326	15477058	1.559382706881	FBgn0000565	746	FBgn0000565	746
1556	2L	14023484	14028429	1.735057830811	14024483	1.431433498859	FBgn0051840	236	FBgn0028519	2527
1557	X	4240944	4242734	1.734851837158	4242063	1.293231391907	FBgn0052773	8575	FBgn0029714	155141
1558	3L	1561842	1563482	1.734406709671	1562800	1.485218558993	FBgn0035236	10084	FBgn0035236	10084
1559	3L	332219	333979	1.734049320221	333162	1.647313286276	FBgn0023000	2721	FBgn0035136	11753
1560	2R	5471130	5473174	1.733617782593	5472277	1.564893610337	FBgn0033467	789	FBgn0033467	789
1561	2R	15343313	15346141	1.73357963562	15344164	1.480366314159	FBgn0034476	2396	FBgn0011849	101770
1562	3L	1332322	1334353	1.732834339142	1333078	1.405239731073	FBgn0029514	1593	FBgn0035213	7143
1563	2L	5876976	5880066	1.732528448105	5877706	1.372419301201	FBgn0031745	1775	FBgn0031740	75451
1564	3R	14222267	14225968	1.731756210327	14224633	1.620767200694	FBgn0028670	243	FBgn0038609	32255
1565	3R	22377283	22378958	1.731692314148	22378118	1.688762982686	FBgn0026178	16050	FBgn0039449	164989
1566	2L	14043554	14048468	1.731687545776	14046103	1.567429065704	FBgn0028876	1481	FBgn0028876	1481
1567	2R	14097444	14098930	1.73048210144	14098222	1.462841629982	FBgn0050115	21724	FBgn0050119	43774
1568	3L	16958101	16959794	1.729357242584	16958995	1.396919979769	FBgn0027593	7101	FBgn0025582	206747
1569	3R	24039228	24040891	1.728790283203	24040076	1.577229612014	FBgn0039572	20745	FBgn0040108	113929
1570	3L	11808165	11809727	1.728447914124	11809029	1.436783695221	FBgn0000404	1505	FBgn0000404	1505
1571	2R	15005844	15008606	1.728306770325	15007280	1.621360143026	FBgn0026378	326	FBgn0034447	39908
1572	X	2320949	2322898	1.727777481079	2321873	1.472245104173	FBgn0040388	4286	FBgn0004050	17948
1573	X	12581415	12582658	1.72568321228	12581895	0.957634798686	FBgn0030418	3492	FBgn0053963	88496
1574	3R	24894202	24895954	1.725533485413	24895097	1.493411689997	FBgn0039632	6216	FBgn0039633	27612
1575	X	19379152	19381148	1.725357055664	19380258	1.567454592387	FBgn0052532	1161	FBgn0027291	24511
1576	2R	2795636	2797201	1.725100040436	2796551	1.415710617514	FBgn0033156	6271	FBgn0033156	6271
1577	2R	16466391	16470784	1.723871707916	16467046	1.420614570379	FBgn0008636	1445	FBgn0034565	18773
1578	2R	11624955	11626684	1.723369598389	11625851	1.598944246769	FBgn0034075	503	FBgn0034073	8385
1579	2R	8258074	8259822	1.723346710205	8258937	1.475535252515	FBgn0033772	5410	FBgn0011227	14493
1580	2L	12065558	12066863	1.722669124603	12066129	1.103398382664	FBgn0032405	644	FBgn0032404	9805
1581	2L	4033884	4035806	1.722084999084	4034727	1.62971005073	FBgn0000547	3348	FBgn0000547	3348
1582	3R	7366652	7369832	1.720316886902	7367482	1.44053217944	FBgn0053512	2513	FBgn0037920	78331
1583	2L	21040257	21041750	1.719657897949	21041017	1.4997103635	FBgn0010395	592	FBgn0023388	88928
1584	3R	16422909	16424631	1.719446182251	16423666	1.737273812294	FBgn0023097	4781	FBgn0023097	4781
1585	2L	582488	583913	1.719104290009	583187	1.223689415876	FBgn0023489	5699	FBgn0031267	8955
1586	2L	14570965	14573106	1.718767166138	14571733	1.47508302331	FBgn0028913	8007	FBgn0005771	80871
1587	3L	13080837	13082371	1.71834897995	13081631	1.555294185877	FBgn0010452	6589	FBgn0010452	6589
1588	2R	9341766	9343096	1.717303991318	9342392	1.34973376592	FBgn0033872	110	FBgn0033871	1593
1589	X	4791137	4792829	1.716969490051	4792017	1.380955457687	FBgn0004368	7648	FBgn0004368	7648
1590	2L	8081101	8084152	1.716694831848	8081903	1.456642087301	FBgn0020240	1066	FBgn0010287	9006
1591	3R	7711623	7714824	1.716634273529	7713725	1.462990283966	FBgn0037960	838	FBgn0037955	65515
1592	3L	1899246	1901033	1.716556549072	1900265	1.468660863241	FBgn0035291	4682	FBgn0002183	40397
1593	3L	3628721	3630959	1.716501235962	3629692	1.796141017567	FBgn0035454	1006	FBgn0053504	52337
1594	3L	3621335	3623549	1.715045452118	3622642	1.335669835409	FBgn0035454	8056	FBgn0053504	45287
1595	2R	11262261	11263911	1.714679718018	11263085	1.459002733231	FBgn0050089	20824	FBgn0050089	20824
1596	2R	12292257	12293828	1.714079380035	12292952	1.367112776812	FBgn0053544	276	FBgn0025832	77249
1597	X	19470235	19472441	1.713733196259	19471080	1.482925415039	FBgn0026680	1209	FBgn0026680	1209
1598	3R	6419174	6421189	1.713716983795	6420223	1.6078748703	FBgn0001235	44163	FBgn0001235	44163
1599	2R	19030745	19032361	1.712755680084	19031472	1.343120336533	FBgn0034873	14	FBgn0034873	14
1600	3L	15950672	15952469	1.711475372314	15951509	1.591987553765	FBgn0012066	1561	FBgn0012066	1561
1601	3R	25079205	25082196	1.711189746857	25081167	1.556264936924	FBgn0003525	335	FBgn0003525	335
1602	2L	21846019	21849306	1.711158752441	21848486	1.40105304122	FBgn0003866	32298	FBgn0003866	32298
1603	3L	8643324	8646077	1.711120605469	8645225	1.39848119872	FBgn0001168	4481	FBgn0001168	4481
1604	3R	20043993	20048022	1.710477352142	20045604	1.567797422409	FBgn0039167	1166	FBgn0039167	1166
1605	3R	25094723	25096565	1.71043586731	25095657	1.488870620728	FBgn0003525	14155	FBgn0003525	14155
1606	3L	1904187	1905633	1.709468841553	1904939	1.336622476578	FBgn0035291	8	FBgn0002183	45071
1607	2L	5996603	5999689	1.709059715271	5997386	1.536331534386	FBgn0031759	2097	FBgn0001942	15627
1608	3R	3852868	3854232	1.707851648331	3853500	1.318593277651	FBgn0001255	2667	FBgn0037550	98555
1609	2L	7137780	7139589	1.707764148712	7138534	1.451069046469	FBgn0031889	4851	FBgn0031886	72701
1610	X	7901788	7909840	1.706839799881	7903570	1.511417484283	FBgn0004656	3102	FBgn0004656	3102
1611	2L	8274185	8278245	1.706617832184	8276133	1.293452094583	FBgn0011902	14594	FBgn0011902	14594
1612	2L	16230473	16231840	1.706267356873	16231192	1.559358083285	FBgn0028859	1096	FBgn0028897	26860
1613	3R	11115302	11118062	1.705934524536	11116233	1.467686148251	FBgn0003721	8979	FBgn0011476	11962
1614	3L	5809112	5810788	1.705284118652	5809829	1.603490889072	FBgn0003984	9732	FBgn0035640	22799
1615	3L	10638654	10640976	1.70442199707	10639597	1.513526383568	FBgn0010762	907	FBgn0010762	907
1616	3L	1413859	1418127	1.704042434692	1415680	1.598168611526	FBgn0043865	5495	FBgn0004635	31644
1617	2R	2269730	2271377	1.703796386719	2270601	1.396668041454	FBgn0033101	98	FBgn0022224	51649
1618	3R	27077390	27079093	1.703070640564	27078321	1.397264172049	FBgn0051005	5	FBgn0039831	31895
1619	3R	2738033	2739889	1.702000617981	2738752	1.537557491889	FBgn0051488	44704	FBgn0001077	48706
1620	2R	1289400	1290777	1.701839447021	1289949	1.649086307077	FBgn0025693	294	FBgn0033035	84707
1621	3L	21721014	21722682	1.698791503906	21721805	1.624839425087	FBgn0037133	18149	FBgn0037134	35501
1622	2L	16516499	16518020	1.698471069336	16517317	1.290668169657	FBgn0032587	11489	FBgn0002652	158668
1623	3R	747733	749556	1.69841003418	748570	1.686777451459	FBgn0051536	12292	FBgn0004183	25316
1624	2L	19786303	19788031	1.697964191437	19787096	1.42399445702	FBgn0032821	733	FBgn0003931	19567
1625	3R	10291378	10296812	1.697658538818	10296040	1.42142790556	FBgn0051330	37138	FBgn0038234	41550
1626	3L	12645556	12648014	1.697650909424	12646847	1.542590533986	FBgn0014343	20848	FBgn0036306	81857
1627	X	14896598	14898704	1.694984436035	14897979	1.393049120903	FBgn0030605	130	FBgn0030605	130
1628	2R	10484591	10487740	1.694869995117	10485375	1.439150641946	FBgn0033987	7198	FBgn0033987	7198
1629	3R	8084778	8087498	1.694660663605	8085809	1.650309254141	FBgn0003651	1338	FBgn0010044	119949
1630	2L	21815408	21817088	1.694187641144	21816216	1.264175891876	FBgn0003866	28	FBgn0003866	28
1631	2R	9099465	9101177	1.693031311035	9100289	1.672628346611	FBgn0027581	8954	FBgn0033859	9267
1632	2R	3688929	3690454	1.691814422607	3689757	1.308952242136	FBgn0033274	4331	FBgn0050373	13278
1633	2L	21094834	21096765	1.691117286682	21095781	1.523950308561	FBgn0040297	3589	FBgn0023388	34164
1634	3R	10546807	10550428	1.690793991089	10549616	1.335914802551	FBgn0053967	362	FBgn0038257	23427
1635	X	12493398	12496340	1.690744876862	12494148	1.233267021179	FBgn0053963	749	FBgn0053963	749
1636	2R	9451626	9454868	1.689840316772	9452441	1.542230314679	FBgn0013733	5576	FBgn0033886	23870
1637	3L	22095467	22098153	1.689772605896	22096331	1.408747196198	FBgn0037152	2937	FBgn0000100	86448
1638	3L	5743670	5746299	1.689756393433	5745283	1.477124045877	FBgn0035633	2334	FBgn0035633	2334
1639	3L	15519240	15520220	1.68935918808	15519564	1.491994234232	FBgn0046812	188	FBgn0036516	33861
1640	X	615333	617282	1.689342975616	616112	1.376174449921	FBgn0040382	304	FBgn0065054	4783
1641	2R	1727591	1729543	1.688396930695	1728666	1.533932775259	FBgn0033074	4349	FBgn0033074	4349
1642	X	16165376	16168271	1.688210010529	16167376	1.513674343334	FBgn0011764	173	FBgn0011764	173
1643	3L	16535296	16538171	1.68798828125	16536202	1.368724177865	FBgn0026061	2387	FBgn0036641	10297
1644	X	15565588	15568609	1.687705039978	15566315	1.287617266178	FBgn0030675	196	FBgn0030675	196
1645	3R	4682557	4685045	1.687043190002	4683501	1.450551629066	FBgn0011966	4101	FBgn0011966	4101
1646	3R	5203915	5205950	1.686237812042	5205228	1.433539956808	FBgn0037684	14086	FBgn0037686	21750
1647	X	13486540	13487999	1.685607194901	13487188	1.453708320856	FBgn0030506	14557	FBgn0030507	14772
1648	3L	17017606	17019129	1.685356140137	17018365	1.424286216497	FBgn0036698	2512	FBgn0036702	189017
1649	2L	6722029	6724797	1.685115814209	6722934	1.438470083124	FBgn0025777	421	FBgn0025777	421
1650	2R	17224296	17226685	1.68466091156	17225242	1.505760610104	FBgn0050398	173	FBgn0050398	173
1651	3L	11225235	11226884	1.684272289276	11225960	1.630470067263	FBgn0041094	296	FBgn0041094	296
1652	X	10674144	10675690	1.682289123535	10675086	1.235285963331	FBgn0030235	7086	FBgn0030235	7086
1653	2L	6087744	6089663	1.682094573975	6088689	1.466711437001	FBgn0028420	6881	FBgn0031781	36449
1654	3L	22066000	22067559	1.681603431702	22066722	1.457683394937	FBgn0037153	3235	FBgn0000100	56839
1655	2R	9107904	9110022	1.681472301483	9109214	1.333254842197	FBgn0027581	29	FBgn0033859	342
1656	X	619722	623617	1.680953502655	620492	1.525104254484	FBgn0065054	403	FBgn0065054	403
1657	X	7137013	7143106	1.679656982422	7139148	1.450905354818	FBgn0025549	2608	FBgn0025549	2608
1658	X	13827957	13829907	1.678404331207	13828873	1.55801970164	FBgn0000173	1418	FBgn0027537	172133
1659	3R	17391552	17393051	1.677616119385	17392224	1.415646404028	FBgn0038892	2647	FBgn0013984	14027
1660	2R	7224547	7226260	1.676948547363	7225415	1.573857419631	FBgn0033648	7059	FBgn0033638	76938
1661	3L	14921296	14922834	1.676555633545	14921851	1.662447564742	FBgn0040487	10480	FBgn0040487	10480
1662	3R	5372117	5373657	1.676330566406	5372781	1.290237744649	FBgn0037705	4747	FBgn0037707	4984
1663	3L	17087603	17089421	1.676250934601	17088375	1.494612244999	FBgn0036698	67498	FBgn0036702	119007
1664	2R	6189258	6193356	1.676052093506	6191804	1.35618574479	FBgn0033541	26985	FBgn0004399	122087
1665	2L	11469370	11470981	1.676033496857	11470294	1.133118756612	FBgn0003313	15895	FBgn0003313	15895
1666	3L	14748369	14751750	1.675439834595	14749382	1.372329473495	FBgn0036449	2300	FBgn0036449	2300
1667	2R	15176108	15177634	1.675065994263	15176801	1.424333519406	FBgn0067695	207	FBgn0067695	207
1668	2L	7584305	7586000	1.674840927124	7585044	1.58858534495	FBgn0083141	3109	FBgn0053529	40621
1669	X	3412652	3415087	1.67458152771	3413368	1.354063258452	FBgn0052792	11191	FBgn0029672	16408
1670	2L	18331700	18333279	1.674474239349	18332500	1.394304892596	FBgn0000636	16470	FBgn0004413	106666
1671	2R	15582879	15584156	1.674155235291	15583724	1.510395947625	FBgn0004364	42650	FBgn0004364	42650
1672	2L	12006473	12008222	1.674139022827	12007503	1.512885957956	FBgn0014019	873	FBgn0032390	17539
1673	3R	24036263	24037852	1.672777175903	24036963	1.256561391494	FBgn0039572	23858	FBgn0040108	117042
1674	3L	15696389	15698521	1.672054767609	15697125	1.362164258957	FBgn0010105	3443	FBgn0010105	3443
1675	3R	4507910	4510039	1.671814918518	4509177	1.38227185081	FBgn0053325	3125	FBgn0037608	9338
1676	3L	15763369	15765256	1.671591281891	15764523	1.573246447245	FBgn0036531	9154	FBgn0036537	36122
1677	3R	26393370	26395337	1.670892715454	26394235	1.549638972563	FBgn0039787	10919	FBgn0039767	140237
1678	3L	13463012	13464734	1.670036315918	13463882	1.465469896793	FBgn0036373	3131	FBgn0036351	108592
1679	4	728281	730110	1.669582366943	729068	1.630114443162	FBgn0005558	11129	FBgn0039930	320541
1680	2R	7075013	7077856	1.669356822968	7077016	1.459407750298	FBgn0065063	30274	FBgn0065063	30274
1681	3R	2369908	2371505	1.669330596924	2370626	1.454875767231	FBgn0046873	4132	FBgn0037446	87750
1682	3R	2781778	2783654	1.669191360474	2782669	1.518565919664	FBgn0051488	787	FBgn0001077	92623
1683	3L	360392	362476	1.669115066528	361729	1.272912406921	FBgn0003749	881	FBgn0035136	16814
1684	3R	1495367	1499193	1.668704986572	1497860	1.497436523438	FBgn0037363	2425	FBgn0037363	2425
1685	3L	15127946	15129342	1.668122291565	15128631	1.228124842924	FBgn0036489	252	FBgn0029114	72269
1686	X	7151086	7154530	1.667740345001	7153008	1.449684037103	FBgn0024250	169	FBgn0024250	169
1687	2L	2987527	2988976	1.667477607727	2988299	1.320645987988	FBgn0025109	164	FBgn0025109	164
1688	2R	9584549	9586042	1.665787696838	9585314	1.225883126259	FBgn0033896	20969	FBgn0033893	40789
1689	X	19716381	19718039	1.665287017822	19717079	1.313558510372	FBgn0000076	6918	FBgn0031079	31091
1690	2R	3665885	3668761	1.665256500244	3667659	1.407563527425	FBgn0010504	804	FBgn0050373	8820
1691	3L	10647433	10650067	1.664198875427	10649055	1.499899417162	FBgn0010762	10365	FBgn0010762	10365
1692	3L	22878566	22880231	1.663345336914	22879382	1.444822704091	FBgn0037207	327	FBgn0037207	327
1693	X	6841930	6846740	1.662899017334	6842809	1.699353582719	FBgn0027108	1090	FBgn0027108	1090
1694	X	8064755	8066573	1.662831783295	8065744	1.339553864797	FBgn0030025	20176	FBgn0030028	50896
1695	3L	22657707	22659196	1.662216186523	22658489	1.303218224469	FBgn0016034	414	FBgn0037200	147558
1696	2L	14439134	14440647	1.662202358246	14439910	1.229916185141	FBgn0028844	10906	FBgn0005771	50952
1697	2L	7255366	7257046	1.661737442017	7256057	1.43488779068	FBgn0051909	1514	FBgn0031898	32978
1698	X	5381631	5383431	1.661660671234	5382466	1.46478882432	FBgn0065061	12847	FBgn0029771	19968
1699	3R	24365645	24367432	1.661650657654	24366402	1.411424891154	FBgn0003137	349	FBgn0000659	44403
1700	2R	3055122	3056900	1.660790920258	3055993	1.593518705929	FBgn0033191	4484	FBgn0022772	18472
1701	3L	19583054	19584875	1.659704685211	19583811	1.393613994122	FBgn0036894	56	FBgn0029094	340
1702	3L	10261778	10264052	1.659388542175	10263405	1.113772560568	FBgn0036080	16254	FBgn0000629	348672
1703	X	4298086	4300689	1.657821178436	4299414	1.449036300182	FBgn0000179	41321	FBgn0029714	97790
1704	3R	24372291	24374837	1.657639026642	24373163	1.52631187439	FBgn0039588	2639	FBgn0000659	37642
1705	3L	8635916	8641092	1.653936386108	8636833	1.514780717738	FBgn0001168	12873	FBgn0001168	12873
1706	3R	4505308	4507555	1.653910636902	4506214	1.458538756651	FBgn0053325	162	FBgn0037608	6375
1707	3R	6441976	6445435	1.653439044952	6442807	1.366441333995	FBgn0001235	21579	FBgn0001235	21579
1708	3L	14002579	14004330	1.653120040894	14003582	1.355800088247	FBgn0026418	1299	FBgn0036405	12906
1709	2R	4790170	4792521	1.652625083923	4791065	1.541653088161	FBgn0020621	5845	FBgn0033400	7377
1710	X	10359877	10361695	1.652465343475	10360862	1.600552940369	FBgn0052680	21907	FBgn0052680	21907
1711	X	10170121	10171711	1.651815414429	10170956	1.529772877693	FBgn0010338	222	FBgn0030189	736
1712	2L	7141489	7145330	1.651494979858	7143992	1.556835875792	FBgn0031889	10309	FBgn0031897	76037
1713	3L	601013	602772	1.650397777557	601790	1.392769140356	FBgn0052345	4058	FBgn0064191	24001
1714	X	19154985	19158720	1.649820804596	19155893	1.596869917477	FBgn0028469	109	FBgn0031008	53072
1715	X	635750	637348	1.648326873779	636501	1.315018990461	FBgn0025618	5111	FBgn0015288	14541
1716	X	19456364	19458033	1.647567272186	19457124	1.402732729912	FBgn0031044	73	FBgn0031041	4658
1717	2L	1956706	1959013	1.647397041321	1957557	1.477762571971	FBgn0031375	3038	FBgn0031391	189730
1718	3L	3290698	3292146	1.647038459778	3291354	1.437006791433	FBgn0035432	4100	FBgn0035436	11735
1719	X	12961550	12963493	1.6461353302	12962371	1.380297367389	FBgn0065101	196	FBgn0025463	31144
1720	X	451633	453881	1.645884037018	452653	1.567087117363	FBgn0003986	4790	FBgn0003986	4790
1721	3R	10269735	10272545	1.645354747772	10271256	1.401860833168	FBgn0051330	12354	FBgn0038234	66334
1722	X	22035521	22036460	1.645300865173	22036287	1.490855971972	FBgn0031201	20953	FBgn0031186	378302
1723	3L	5947350	5950999	1.643879890442	5950095	1.363170455484	FBgn0035656	143	FBgn0035656	143
1724	3L	14130535	14132200	1.643420696259	14131365	1.358337938786	FBgn0000411	12514	FBgn0000411	12514
1725	2L	1429026	1431281	1.642533779144	1429711	1.395924932816	FBgn0003926	3000	FBgn0002543	9262
1726	3R	4617461	4619103	1.642488479614	4618416	1.359439150492	FBgn0027540	147	FBgn0037632	8859
1727	3R	12622903	12624438	1.641908168793	12623807	1.395420670509	FBgn0015230	9774	FBgn0020556	24896
1728	3R	17013858	17015191	1.6409907341	17014510	1.295242756605	FBgn0038867	20660	FBgn0038870	30291
1729	3L	21209492	21211420	1.639794826508	21210434	1.44568567276	FBgn0012034	3650	FBgn0037066	9470
1730	2R	5213517	5216327	1.638656139374	5215474	1.192088762919	FBgn0050002	722	FBgn0023143	10333
1731	3L	7296247	7297944	1.638523101807	7297180	1.280788898468	FBgn0035761	176	FBgn0035763	5625
1732	3R	25982358	25983960	1.638246536255	25983188	1.372965083403	FBgn0039749	457	FBgn0065067	50346
1733	2R	17749980	17753090	1.637830734253	17751806	1.429648458958	FBgn0020307	261	FBgn0034704	69318
1734	3R	11087984	11090000	1.637715339661	11088945	1.467348884134	FBgn0003600	251	FBgn0003600	251
1735	3R	21821251	21824065	1.63713312149	21822069	1.353299197029	FBgn0002734	1274	FBgn0002735	3511
1736	3R	12293576	12295549	1.635678768158	12294534	1.633615325479	FBgn0038434	816	FBgn0038434	816
1737	2R	3116293	3117710	1.635571479797	3117019	1.224204570055	FBgn0033196	9329	FBgn0004243	15087
1738	3R	7191394	7193129	1.634951591492	7192261	1.475286900997	FBgn0004595	6249	FBgn0026064	15894
1739	3R	21315188	21317248	1.634155511856	21316258	1.409522954155	FBgn0039341	954	FBgn0039338	7709
1740	2L	6829329	6831099	1.633974075317	6830170	1.444468259811	FBgn0051632	7853	FBgn0042092	77647
1741	4	826861	829120	1.633946418762	827613	1.484253238229	FBgn0039939	7930	FBgn0039930	221996
1742	2R	17745361	17746775	1.633750915527	17746178	1.272074699402	FBgn0020307	5367	FBgn0034704	63690
1743	2R	7407607	7409643	1.633369445801	7408805	1.516286401188	FBgn0015543	225	FBgn0015543	225
1744	3R	677360	680618	1.633183479309	678327	1.46806750578	FBgn0003002	208	FBgn0003002	208
1745	X	8519073	8521051	1.632417678833	8520205	1.451783180237	FBgn0030055	2094	FBgn0004102	24319
1746	X	9601564	9603151	1.632188796997	9602406	1.278086998883	FBgn0020378	4226	FBgn0000233	62997
1747	2R	6659917	6661308	1.632136821747	6660705	1.167493522167	FBgn0033579	1127	FBgn0033581	5258
1748	3L	18150069	18151859	1.631978988647	18151150	1.367511844635	FBgn0003997	254	FBgn0020300	46487
1749	2L	8119769	8121229	1.631679534912	8120462	1.197895975674	FBgn0031985	3539	FBgn0051607	28488
1750	2R	19209358	19211071	1.63143825531	19210229	1.413187363568	FBgn0013548	150	FBgn0013548	150
1751	2R	15617184	15619071	1.631180286407	15618147	1.43587698656	FBgn0004364	8227	FBgn0004364	8227
1752	3L	22797307	22799224	1.630725383759	22798417	1.555081754923	FBgn0053169	712	FBgn0037200	7630
1753	X	6445833	6447778	1.630409240723	6446740	1.449398756027	FBgn0029881	1439	FBgn0029882	52682
1754	3R	1548262	1549691	1.630401611328	1549052	1.307204723358	FBgn0004878	6030	FBgn0037372	31443
1755	2L	19864777	19866471	1.629875183105	19865548	1.508668708801	FBgn0032826	3162	FBgn0043021	53205
1756	3R	15832790	15834754	1.629076004028	15833666	1.393291838029	FBgn0038755	578	FBgn0038768	23876
1757	2L	7157023	7158415	1.629014015198	7157751	1.270741558075	FBgn0031892	1054	FBgn0031897	62278
1758	3R	24912189	24914797	1.628520965576	24913906	1.537594234242	FBgn0039633	8803	FBgn0039633	8803
1759	X	18456078	18457654	1.628270626068	18456916	1.328907907009	FBgn0030940	10406	FBgn0030943	25208
1760	3R	2565009	2566388	1.628123283386	2565546	1.556570557987	FBgn0051481	2239	FBgn0004054	4316
1761	2L	4049942	4051899	1.627543449402	4051021	1.431215196848	FBgn0000547	19642	FBgn0000547	19642
1762	2R	20750219	20751614	1.627455711365	20751017	1.196483294169	FBgn0050429	3112	FBgn0001325	16802
1763	2R	8852365	8854632	1.626501083374	8853646	1.571320003933	FBgn0067725	8259	FBgn0011882	93245
1764	2L	7511818	7513516	1.625296831131	7512718	1.491418063641	FBgn0011283	15358	FBgn0053529	31705
1765	2R	14046049	14047871	1.624344348907	14046897	1.43067702651	FBgn0034356	4602	FBgn0003067	4733
1766	3L	11093207	11095337	1.624216079712	11094107	1.246892865499	FBgn0036134	615	FBgn0036135	699
1767	3L	2245495	2247149	1.623952865601	2246367	1.127892045414	FBgn0035323	138	FBgn0000543	2976
1768	3L	10489690	10491269	1.622790336609	10490432	1.235776583354	FBgn0052062	480	FBgn0000629	121645
1769	3R	12174276	12175797	1.622135162354	12174934	1.427570286919	FBgn0038419	12	FBgn0040284	7228
1770	X	19549593	19551345	1.621705532074	19550368	1.48965846791	FBgn0040089	3390	FBgn0031066	27907
1771	2R	20361370	20364027	1.621385097504	20363308	1.218167529387	FBgn0035071	793	FBgn0050423	20128
1772	2L	9175684	9177015	1.620977640152	9176386	1.361933606012	FBgn0041092	9584	FBgn0051887	46543
1773	3R	44414	46519	1.620840072632	45510	1.488247422611	FBgn0051516	342	FBgn0037220	12567
1774	2L	12433892	12437217	1.62047958374	12435731	1.326659875758	FBgn0040286	1066	FBgn0040286	1066
1775	2R	4925686	4927536	1.619976997375	4926375	1.498989441816	FBgn0041087	218	FBgn0053774	14278
1776	2R	14784913	14788930	1.619243621826	14788025	1.562722712755	FBgn0003254	2564	FBgn0003254	2564
1777	2L	19695024	19697279	1.618367671967	19695964	1.515741797055	FBgn0005590	1000	FBgn0005590	1000
1778	X	1177090	1179659	1.618352413177	1178605	1.625189244747	FBgn0025641	572	FBgn0026875	85151
1779	3L	7110927	7113048	1.618224620819	7111783	1.431332906087	FBgn0023001	3318	FBgn0002775	12313
1780	3L	16020327	16021894	1.618110656738	16020992	1.309940179189	FBgn0005536	3765	FBgn0003691	5078
1781	2L	4573656	4575563	1.616965770721	4574717	1.517449557781	FBgn0031613	3386	FBgn0000227	109742
1782	3R	22859486	22860971	1.616925239563	22860311	1.36318767772	FBgn0004842	6671	FBgn0039488	82087
1783	3R	18698765	18700492	1.616769313812	18699528	1.231667013729	FBgn0017590	25496	FBgn0039013	146906
1784	3R	3975909	3977842	1.616471767426	3977105	1.470704138279	FBgn0011959	10341	FBgn0037550	25050
1785	2L	6080678	6082628	1.616351604462	6081271	1.143716603518	FBgn0028420	537	FBgn0031769	30442
1786	3R	24413928	24415414	1.616097927094	24414730	1.211940709282	FBgn0000659	3925	FBgn0000659	3925
1787	X	4461209	4463222	1.615643024445	4462468	1.267699718475	FBgn0003053	338	FBgn0029718	30646
1788	2R	5057903	5060879	1.614953517914	5058755	1.518664864933	FBgn0033421	12	FBgn0025286	40241
1789	2L	2999096	3001553	1.614368438721	3000725	1.490823970121	FBgn0025681	7761	FBgn0002989	7964
1790	2R	11265106	11266986	1.612934589386	11265925	1.471883325016	FBgn0050089	23664	FBgn0050089	23664
1791	3L	21988181	21989597	1.612360954285	21988857	1.359142959118	FBgn0037149	11117	FBgn0037149	11117
1792	3L	668254	670033	1.611377716064	669177	1.415380451414	FBgn0035153	100	FBgn0035156	7270
1793	3R	18705358	18706976	1.611060142517	18706234	1.532949223238	FBgn0017590	18790	FBgn0039013	153612
1794	2L	14507960	14509602	1.610762119293	14508892	1.359251308441	FBgn0011862	9199	FBgn0005771	18030
1795	3R	25643779	25645297	1.610051631927	25644439	1.347534835339	FBgn0039704	395	FBgn0002924	11590
1796	3L	11665960	11667704	1.609182834625	11666834	1.42384745093	FBgn0036193	787	FBgn0036193	787
1797	3R	9933222	9934859	1.608523845673	9934044	1.356954798979	FBgn0038202	507	FBgn0038196	72157
1798	2L	3531950	3534153	1.606786251068	3533400	1.434659845689	FBgn0031550	2497	FBgn0031549	3114
1799	3R	931856	933540	1.606557369232	932783	1.21991443634	FBgn0010313	20375	FBgn0010313	20375
1800	2R	9689713	9692218	1.606218338013	9690941	1.488809585571	FBgn0000289	1356	FBgn0000289	1356
1801	3R	1508410	1511789	1.605669021606	1510303	1.410541646621	FBgn0037364	845	FBgn0037363	14868
1802	3R	12672338	12676274	1.605454444885	12674377	1.509055642521	FBgn0020546	1349	FBgn0020546	1349
1803	2L	19679398	19681037	1.604642868042	19680215	1.357791059157	FBgn0005590	16749	FBgn0005590	16749
1804	2R	3761525	3763414	1.604532241821	3762561	1.518217404683	FBgn0033277	3508	FBgn0010109	18421
1805	2L	12593217	12595044	1.604424476624	12593989	1.458772261937	FBgn0032438	201	FBgn0002970	24359
1806	3R	302483	304980	1.60418510437	304255	1.239647304311	FBgn0051523	573	FBgn0037255	6508
1807	3L	18819278	18820680	1.602670669556	18819955	1.369075073915	FBgn0067689	6286	FBgn0036818	11643
1808	3L	10632911	10635116	1.602543830872	10633623	1.293864041567	FBgn0052066	1337	FBgn0052068	3713
1809	X	20852575	20853816	1.602499961853	20853202	1.09755513072	FBgn0025814	37	FBgn0031144	10576
1810	3L	10821095	10823675	1.602444171906	10822201	1.497183266808	FBgn0026160	9638	FBgn0026160	9638
1811	3L	17977708	17979340	1.602365493774	17978475	1.509586588542	FBgn0052192	27101	FBgn0020300	126188
1812	3L	15106578	15108173	1.602118015289	15107436	1.281012713909	FBgn0014002	468	FBgn0029114	93464
1813	2R	11349279	11351283	1.601244926453	11350056	1.465192476908	FBgn0003130	418	FBgn0050085	33952
1814	X	2283632	2285784	1.600142002106	2284806	1.329578706196	FBgn0001150	313	FBgn0001150	313
1815	3R	11811360	11812982	1.600137233734	11812091	1.277876631419	FBgn0003507	168	FBgn0003507	168
1816	3L	19804357	19806072	1.59924030304	19805161	1.512380515828	FBgn0015796	263	FBgn0014037	38065
1817	2L	18938862	18940190	1.599111557007	18939501	1.222203612328	FBgn0032723	376	FBgn0032728	25460
1818	3L	4172055	4174177	1.599093437195	4172985	1.372094126309	FBgn0003710	923	FBgn0004574	50252
1819	2R	16179760	16182913	1.598360061646	16180682	1.520593732595	FBgn0034542	1466	FBgn0061362	22039
1820	3R	19851429	19853059	1.59769821167	19852179	1.248680194219	FBgn0020647	5353	FBgn0039139	5735
1821	3L	20704858	20706357	1.597663879395	20705572	1.369342833757	FBgn0016696	194	FBgn0016696	194
1822	3R	17422472	17428011	1.596866607666	17425633	1.426387250423	FBgn0013984	19382	FBgn0013984	19382
1823	2L	18647675	18649555	1.596803188324	18648609	1.29040182338	FBgn0032693	304	FBgn0032693	304
1824	3R	5810930	5812208	1.596015930176	5811481	1.084246695042	FBgn0037770	296	FBgn0037770	296
1825	X	1480226	1481808	1.595832824707	1480996	1.408987157485	FBgn0000210	14328	FBgn0023530	44439
1826	3L	21757978	21759775	1.595145702362	21758903	1.51415681839	FBgn0037135	243	FBgn0037134	1597
1827	3R	10539016	10540698	1.594954490662	10539825	1.603016630809	FBgn0053967	10153	FBgn0051314	16768
1828	3L	14954655	14956170	1.594117641449	14955329	1.342649347642	FBgn0036461	4528	FBgn0036462	9594
1829	2L	13903279	13905184	1.593950748444	13904295	1.419750213623	FBgn0019890	364	FBgn0019890	364
1830	3L	8990412	8992094	1.593087673187	8991274	1.481035288642	FBgn0035956	3082	FBgn0035954	12129
1831	3R	15615360	15616882	1.592545032501	15616032	1.318941503763	FBgn0012004	188	FBgn0038741	87107
1832	3L	15316429	15318429	1.592164039612	15317543	1.366515636444	FBgn0036494	15584	FBgn0036494	15584
1833	X	8058007	8062172	1.591750383377	8061345	1.08234029346	FBgn0030025	24575	FBgn0030028	55295
1834	3R	7060272	7062106	1.591442108154	7061251	1.444770991802	FBgn0037885	146	FBgn0037885	146
1835	3R	8861092	8862573	1.590606212616	8861759	1.18207990422	FBgn0038113	2376	FBgn0003308	3500
1836	3L	4991035	4992446	1.590447425842	4991813	1.36137714386	FBgn0035585	1148	FBgn0035570	301110
1837	3L	12516711	12518263	1.590118408203	12517515	1.260890119216	FBgn0036301	6258	FBgn0004926	16831
1838	3L	12615932	12617517	1.58960723877	12616600	1.30027782917	FBgn0052111	14717	FBgn0036306	112104
1839	2R	12934640	12937841	1.589427471161	12935376	1.420401685378	FBgn0022029	80	FBgn0034214	6966
1840	3R	7256466	7258380	1.589339733124	7257463	1.399226048413	FBgn0037900	3	FBgn0037899	66
1841	X	5615614	5617298	1.589311122894	5616504	1.376590967178	FBgn0029804	489	FBgn0029800	16384
1842	3R	26048094	26050023	1.58857011795	26049141	1.531530324151	FBgn0000279	6935	FBgn0039757	14399
1843	3L	19141361	19142827	1.588419914246	19142220	1.317537498474	FBgn0016797	6335	FBgn0016797	6335
1844	3L	14041252	14042814	1.588272094727	14042082	1.522650309971	FBgn0005592	1051	FBgn0036406	23827
1845	X	2323793	2325787	1.587763309479	2324709	1.45027410984	FBgn0040388	1450	FBgn0004050	20784
1846	2L	9937775	9939520	1.586637020111	9938782	1.3542984128	FBgn0051713	50	FBgn0051713	50
1847	X	17162377	17164006	1.586451530457	17163113	1.314938783646	FBgn0004854	14595	FBgn0000163	168237
1848	2L	66023	67675	1.586074829102	66832	1.46795463562	FBgn0067779	212	FBgn0002931	20550
1849	2L	19946877	19948545	1.585872650146	19947745	1.258599281311	FBgn0032832	2579	FBgn0019686	109661
1850	3R	22735030	22736820	1.585530281067	22736054	1.464343295378	FBgn0004510	2554	FBgn0004510	2554
1851	X	7549483	7551765	1.585098266602	7550327	1.158821134006	FBgn0029504	8397	FBgn0027553	23231
1852	X	9529970	9532647	1.584428310394	9531259	1.230782091618	FBgn0030150	2366	FBgn0030150	2366
1853	2R	19243556	19245528	1.584402084351	19244465	1.567432403564	FBgn0000562	9960	FBgn0002174	30003
1854	3R	22700929	22702717	1.584314346313	22701829	1.318727374077	FBgn0002838	151	FBgn0002838	151
1855	2R	16866378	16868319	1.584105014801	16867341	1.484513580799	FBgn0000395	7182	FBgn0000395	7182
1856	X	14582148	14583737	1.582041740417	14583074	1.437192153931	FBgn0015774	137	FBgn0052590	89898
1857	2R	19875948	19877765	1.581352710724	19876802	1.490103304386	FBgn0053537	4861	FBgn0019886	146088
1858	2R	2223645	2226057	1.58127784729	2225282	1.314383731169	FBgn0033095	2396	FBgn0033094	16844
1859	3R	17359879	17361491	1.58124256134	17360728	1.759882253759	FBgn0038891	2839	FBgn0013984	45523
1860	X	16108592	16110245	1.580983638763	16109734	1.436797912304	FBgn0040207	383	FBgn0030733	10545
1861	3R	7584267	7587928	1.580839157104	7585171	1.314655335744	FBgn0017581	5008	FBgn0037947	12101
1862	X	5177405	5178761	1.580501079559	5178039	1.283968508244	FBgn0010014	57	FBgn0024332	8916
1863	3L	1718428	1720039	1.579793930054	1719240	1.383323473089	FBgn0035264	47	FBgn0027903	39925
1864	3R	21880267	21882177	1.579067707062	21880961	1.281497120857	FBgn0028833	249	FBgn0039406	4024
1865	2L	21838473	21839896	1.578970432281	21839314	1.25259706378	FBgn0003866	23126	FBgn0003866	23126
1866	3R	10499672	10501610	1.578763961792	10500640	1.436884820461	FBgn0038252	11475	FBgn0026578	19217
1867	4	1146744	1147897	1.578689575195	1147492	1.116034418344	FBgn0039927	635	FBgn0011642	66326
1868	X	3235898	3237343	1.578550815582	3236626	1.118996828794	FBgn0000472	7287	FBgn0000472	7287
1869	2R	14789769	14793157	1.578545570374	14791662	1.322380795198	FBgn0003254	1073	FBgn0003254	1073
1870	3R	13904168	13907680	1.578417778015	13904928	1.251927534739	FBgn0038566	1915	FBgn0038566	1915
1871	3R	26590795	26593934	1.578125	26592949	1.507757271037	FBgn0004606	1301	FBgn0003720	85088
1872	3R	1552884	1554523	1.577853679657	1553729	1.444211959839	FBgn0037368	5534	FBgn0037372	26766
1873	3R	20720039	20721628	1.577246189117	20720895	1.212740707397	FBgn0039244	429	FBgn0015625	24278
1874	3R	6982210	6983738	1.576783180237	6982884	1.484846711159	FBgn0040259	62	FBgn0037873	52687
1875	3L	15205818	15207394	1.574760913849	15206533	1.352917820215	FBgn0029114	5633	FBgn0029114	5633
1876	3R	22619166	22624106	1.573716640472	22622648	1.489340417525	FBgn0003717	2117	FBgn0027889	69881
1877	3R	2575049	2578655	1.573620796204	2576243	1.264161923352	FBgn0004053	3678	FBgn0004053	3678
1878	3R	5252930	5254862	1.571938514709	5253935	1.309908280006	FBgn0026188	4389	FBgn0037686	26957
1879	3L	8634004	8635643	1.571714878082	8634843	1.149489739362	FBgn0035922	11372	FBgn0001168	14863
1880	3L	13351531	13353352	1.57169675827	13352499	1.511042875402	FBgn0036349	33	FBgn0036349	33
1881	3L	10286736	10288127	1.57154417038	10287306	1.16137522459	FBgn0036081	646	FBgn0000629	324771
1882	2L	2046172	2047690	1.571111679077	2047003	1.255680224475	FBgn0028952	1478	FBgn0031391	100284
1883	X	9340248	9343103	1.569776535034	9342503	1.190491139889	FBgn0030133	2839	FBgn0030136	57337
1884	2L	8156127	8157826	1.569396018982	8156941	1.42470484972	FBgn0051900	114	FBgn0031992	5384
1885	2R	14076609	14078209	1.56915473938	14077354	1.353757521685	FBgn0050115	856	FBgn0050119	22906
1886	3L	7105843	7109915	1.568696975708	7108284	1.275251276353	FBgn0023001	181	FBgn0002775	8814
1887	X	18607519	18609839	1.568192958832	18609075	1.28316820369	FBgn0030955	92	FBgn0004462	13328
1888	X	5845110	5847257	1.567661762238	5846070	1.352250417074	FBgn0027546	37	FBgn0029840	88872
1889	3L	11460862	11462284	1.567539215088	11461606	1.243336677551	FBgn0036165	99	FBgn0036165	99
1890	2R	2253234	2254823	1.567066192627	2254146	1.275465965271	FBgn0028579	466	FBgn0033094	45708
1891	3R	24569332	24571513	1.56590461731	24570267	1.475162954891	FBgn0039595	412	FBgn0005642	66793
1892	2R	2698399	2699795	1.565231800079	2699082	1.174008818234	FBgn0050384	4272	FBgn0033156	91198
1893	3R	27508480	27511792	1.564385414124	27509414	1.322599358029	FBgn0039864	3812	FBgn0039867	53250
1894	3L	4018341	4019958	1.564021110535	4019128	1.300223559141	FBgn0052255	203	FBgn0000449	26708
1895	2L	14051145	14052565	1.563869476318	14051752	1.112161964178	FBgn0028876	4168	FBgn0028876	4168
1896	3R	14069886	14071512	1.56384563446	14070794	1.295504897833	FBgn0020238	2541	FBgn0020238	2541
1897	X	13065662	13066975	1.563307285309	13066273	1.15243512392	FBgn0052639	4187	FBgn0052639	4187
1898	X	2195863	2197511	1.563150405884	2196703	1.40099180446	FBgn0003079	421	FBgn0003079	421
1899	3R	665901	668424	1.562140464783	667702	1.278569668531	FBgn0037284	10717	FBgn0003002	10833
1900	X	17135652	17137314	1.562029838562	17136530	1.319479882717	FBgn0030838	117	FBgn0000163	141654
1901	3R	25381243	25383351	1.561832427979	25382227	1.337895997365	FBgn0000492	118	FBgn0040623	65411
1902	2R	7634246	7635965	1.561524391174	7635067	1.372557776315	FBgn0033681	288	FBgn0027504	31897
1903	2R	2882559	2884301	1.561446666718	2883198	1.08306068182	FBgn0033159	10484	FBgn0033159	10484
1904	3L	7334186	7335977	1.559893131256	7334861	1.298428339117	FBgn0035771	351	FBgn0082598	8885
1905	3L	12582761	12584321	1.55989074707	12583518	1.359942099627	FBgn0015919	555	FBgn0004926	82834
1906	2L	7009081	7011254	1.559448242188	7010375	1.387412548065	FBgn0031880	3121	FBgn0051908	16920
1907	2R	20568673	20570265	1.559183120728	20569390	1.292487172519	FBgn0001148	190	FBgn0001148	190
1908	3R	12559571	12560959	1.55898141861	12560294	1.383188215892	FBgn0003944	54	FBgn0063261	16817
1909	3R	788953	790526	1.558788299561	789663	1.240565723843	FBgn0037290	1506	FBgn0004183	15777
1910	3L	9333773	9335107	1.558094024658	9334541	1.211233026841	FBgn0035979	282	FBgn0035980	3765
1911	X	16945013	16946346	1.557939052582	16945592	1.16285058856	FBgn0030820	4018	FBgn0065049	33209
1912	X	8262691	8264425	1.556617736816	8263424	1.132781573704	FBgn0026758	7076	FBgn0052711	8093
1913	3R	15730188	15732242	1.556337356567	15731111	1.344798905509	FBgn0038747	250	FBgn0038746	522
1914	X	791482	793363	1.555881500244	792408	1.232581887926	FBgn0040340	355	FBgn0040345	4734
1915	3L	113848	115970	1.555505752563	114695	1.349274533136	FBgn0020386	1711	FBgn0035105	53259
1916	X	8619058	8622485	1.554926872253	8620300	1.452397704124	FBgn0026411	30711	FBgn0030061	60113
1917	2R	3856662	3858355	1.554743766785	3857539	1.35846811533	FBgn0033282	1813	FBgn0010109	113399
1918	3L	10815342	10817691	1.552498340607	10816965	1.322294796214	FBgn0026160	14874	FBgn0026160	14874
1919	2L	13505674	13506966	1.551991462708	13506297	1.294084885541	FBgn0051847	10212	FBgn0032518	111182
1920	3R	16489758	16491497	1.551832199097	16490730	1.279159069061	FBgn0038819	4563	FBgn0051506	60176
1921	3L	13929444	13931542	1.551458835602	13930769	1.37122853597	FBgn0036389	305	FBgn0036397	36370
1922	3L	3794875	3796429	1.551371574402	3795651	1.22420165118	FBgn0035464	850	FBgn0035464	850
1923	3L	11898662	11900318	1.55112695694	11899442	1.339452350841	FBgn0036222	738	FBgn0000404	91918
1924	3R	12608627	12610094	1.550720691681	12609319	1.222785919905	FBgn0015230	4714	FBgn0020556	10408
1925	3L	12072683	12074043	1.549891471863	12073381	1.149964928627	FBgn0036246	10791	FBgn0036248	18809
1926	3L	15111625	15112988	1.548980236053	15112205	1.186663423266	FBgn0036485	194	FBgn0029114	88695
1927	2R	15682882	15684725	1.548890113831	15683833	1.438133537769	FBgn0034481	22823	FBgn0004364	57459
1928	3R	16431930	16434808	1.548283576965	16432952	1.377930551767	FBgn0051506	2398	FBgn0051506	2398
1929	2L	8030439	8032484	1.547778129578	8031443	1.264533884385	FBgn0044323	720	FBgn0031977	1979
1930	3L	418174	420141	1.54719543457	419087	1.528419214136	FBgn0065092	637	FBgn0035136	74172
1931	2L	8300040	8301571	1.547006130219	8300788	1.229635683695	FBgn0003502	284	FBgn0032015	7400
1932	3R	17216255	17217625	1.546748161316	17217024	1.219358384609	FBgn0004862	2419	FBgn0043012	121225
1933	3R	16921780	16923636	1.546578884125	16922723	1.511712729931	FBgn0038853	804	FBgn0010770	19235
1934	3L	18357068	18358486	1.544636726379	18357786	1.171822508176	FBgn0011706	5876	FBgn0011706	5876
1935	3R	18044182	18045592	1.542639732361	18044949	1.097917199135	FBgn0038934	7403	FBgn0053335	54209
1936	2L	18327164	18330644	1.541656494141	18329695	1.493749499321	FBgn0000636	13665	FBgn0004413	109471
1937	X	10611789	10613636	1.540675163269	10612718	1.332748234272	FBgn0052672	835	FBgn0052672	835
1938	4	807156	808390	1.540670394897	807845	1.1028393507	FBgn0039923	1383	FBgn0039930	241764
1939	3L	207236	209038	1.539011001587	208177	1.386714598712	FBgn0053229	514	FBgn0053229	514
1940	X	17230462	17232515	1.53900718689	17231421	1.581942614387	FBgn0011758	17	FBgn0030851	231992
1941	2L	19440027	19441767	1.53770160675	19440853	1.409701038809	FBgn0024230	163	FBgn0024230	163
1942	3L	4603481	4605780	1.537308692932	4604089	1.203387022018	FBgn0052246	1977	FBgn0015805	3475
1943	3R	26685014	26686435	1.535950660706	26685702	1.143488377333	FBgn0039805	7543	FBgn0003720	7665
1944	3R	18411710	18413142	1.534913063049	18412543	1.300511717796	FBgn0014949	1575	FBgn0014949	1575
1945	2R	10495940	10498323	1.533629894257	10496846	1.447609116049	FBgn0033988	688	FBgn0033988	688
1946	3L	2562392	2565594	1.533264160156	2563184	1.268962551566	FBgn0010909	6888	FBgn0024939	7798
1947	2L	18482070	18483580	1.53301525116	18482855	1.385139689726	FBgn0032682	1439	FBgn0032682	1439
1948	3L	20626839	20631865	1.53272485733	20629575	1.428694158792	FBgn0001320	371	FBgn0001320	371
1949	3L	6763147	6766124	1.532165527344	6763850	1.383157533758	FBgn0003995	257	FBgn0035714	36990
1950	X	9588492	9590215	1.532056808472	9589317	1.273574755742	FBgn0020378	8863	FBgn0000233	49908
1951	3R	2044631	2046312	1.531893253326	2045412	1.403282221626	FBgn0037412	2091	FBgn0053097	148598
1952	3L	21058524	21059706	1.530154705048	21059111	0.92217540741	FBgn0053284	955	FBgn0037050	6176
1953	2R	13271188	13272886	1.529993057251	13272160	1.402183392469	FBgn0022740	120	FBgn0003545	9186
1954	3R	25054391	25055824	1.529801607132	25054975	1.293655554454	FBgn0028476	87	FBgn0029176	9087
1955	2R	18553085	18554770	1.529609680176	18553901	1.46665507555	FBgn0003900	193	FBgn0003900	193
1956	X	1468279	1470113	1.529430866241	1469228	1.368640009562	FBgn0000210	2560	FBgn0023530	56207
1957	2L	9984049	9985204	1.529412269592	9984935	1.009543806314	FBgn0040965	278	FBgn0040965	278
1958	2L	21735783	21737435	1.527464866638	21736590	1.451026082039	FBgn0032960	8464	FBgn0032960	8464
1959	4	404919	407767	1.52742767334	405644	1.044090926647	FBgn0039905	7996	FBgn0026777	77297
1960	2L	22019938	22021516	1.526954650879	22020827	1.321345933278	FBgn0051601	9800	FBgn0032979	135927
1961	2R	11331253	11332857	1.526924133301	11332034	1.368446546442	FBgn0050084	362	FBgn0050085	51974
1962	2L	20625716	20626681	1.526859283447	20625939	1.232711571913	FBgn0051680	1800	FBgn0000986	96569
1963	3R	12140258	12141806	1.526841640472	12141054	1.324709499584	FBgn0040271	201	FBgn0011858	6071
1964	X	16910302	16912036	1.526801586151	16911204	1.286968708038	FBgn0054014	613	FBgn0054014	613
1965	2R	6909983	6912116	1.526242017746	6911237	1.488711059093	FBgn0050257	977	FBgn0050257	977
1966	X	22164697	22166153	1.525705814362	22165513	1.33753067255	FBgn0000719	106930	FBgn0031186	507528
1967	X	13202057	13204438	1.525193214417	13203509	1.38099900414	FBgn0030478	1034	FBgn0052634	13128
1968	3L	7348853	7350309	1.524966239929	7349658	1.303651064634	FBgn0052380	5806	FBgn0082598	5912
1969	2R	3459033	3462056	1.524939060211	3459886	1.318071197061	FBgn0033238	1766	FBgn0033240	7589
1970	3L	17330592	17332238	1.524644851685	17331379	1.436552216025	FBgn0015550	6470	FBgn0026197	35338
1971	X	1865111	1867783	1.523870944977	1866228	1.387651324272	FBgn0023545	729	FBgn0003964	31211
1972	2L	5616370	5618297	1.523755073547	5617350	1.2930374426	FBgn0031725	4327	FBgn0031718	66324
1973	3L	3026479	3028024	1.522971153259	3027322	1.303099772509	FBgn0040308	1415	FBgn0035388	8592
1974	3R	19554032	19556954	1.522220611572	19554802	1.334965369281	FBgn0065098	1210	FBgn0028691	4382
1975	3L	6715414	6718397	1.52189874649	6716288	1.370253058041	FBgn0052393	808	FBgn0035713	9945
1976	X	20206468	20207610	1.521880626678	20207367	1.352554695947	FBgn0031107	2213	FBgn0031106	2911
1977	2R	18207367	18208998	1.521859169006	18208135	1.396858317511	FBgn0005631	409	FBgn0020257	11580
1978	3L	11657757	11659097	1.521652698517	11658389	1.208163708448	FBgn0036191	458	FBgn0015828	2405
1979	3L	8617628	8619081	1.521529197693	8618304	1.195941954851	FBgn0035921	2461	FBgn0001168	31402
1980	2R	7240096	7241627	1.521285057068	7240790	1.313617388407	FBgn0033649	960	FBgn0033652	65486
1981	2R	10329377	10331066	1.520906925201	10330118	1.191855430603	FBgn0033969	4732	FBgn0050478	44275
1982	3L	9002482	9005813	1.520457267761	9003500	1.431252241135	FBgn0035956	9144	FBgn0028789	11824
1983	3R	2947380	2950793	1.520299196243	2949562	1.215717983246	FBgn0037471	345	FBgn0037481	31336
1984	3L	3401743	3404002	1.51965713501	3403230	1.175283114115	FBgn0014388	5237	FBgn0027616	45532
1985	3R	2964713	2965861	1.51893901825	2965376	1.310181842131	FBgn0037475	3448	FBgn0037481	15522
1986	3L	21527529	21528941	1.518857955933	21528194	1.267694354057	FBgn0023417	4505	FBgn0028663	54491
1987	2R	1542368	1544593	1.518770217896	1542983	1.371193044326	FBgn0033052	89	FBgn0033059	40782
1988	2R	8511663	8513779	1.518537521362	8512407	1.454976306242	FBgn0008654	623	FBgn0005624	15511
1989	3L	14385485	14387845	1.518138885498	14386275	1.346727259019	FBgn0036424	3684	FBgn0036424	3684
1990	X	21659261	21660817	1.518083572388	21660043	1.292445799884	FBgn0031187	841	FBgn0031186	2058
1991	X	12738992	12740463	1.518008232117	12739866	1.278109848499	FBgn0030432	106	FBgn0030433	1177
1992	X	4616480	4617949	1.517605781555	4617175	1.124306903166	FBgn0025679	421	FBgn0022768	85067
1993	3R	9702418	9703800	1.517124176025	9703202	1.197242230177	FBgn0008646	3301	FBgn0000576	24379
1994	X	17597044	17598632	1.516989707947	17597863	1.206858277321	FBgn0024184	5457	FBgn0030866	24652
1995	X	13043007	13044533	1.516400814056	13043681	1.122783025106	FBgn0005410	1922	FBgn0029133	2589
1996	3L	20236092	20237885	1.515774726868	20237172	1.271603331846	FBgn0036967	897	FBgn0003124	6674
1997	X	18466399	18468145	1.515040874481	18467328	1.364801466465	FBgn0030941	1512	FBgn0030943	14796
1998	X	12487454	12489251	1.515005111694	12488391	1.38691627278	FBgn0015024	671	FBgn0015024	671
1999	2L	18592393	18595706	1.51478433609	18594196	1.33126152263	FBgn0003270	1067	FBgn0032693	54717
[truncated: 3,535 more rows]
