# Supplementary material for: Developmental roles of 21 Drosophila transcription factors are determined by quantitative differences in binding to an overlapping set of thousands of genomic regions
Source: Genome Biol. 2009 Jul 23;10(7):R80. doi: 10.1186/gb-2009-10-7-r80 (PMC2728534; doi:10.1186/gb-2009-10-7-r80)
Supplement: Additional data file 6 — Genomic coordinates of regions bound by each factor for the 1% FDR data set, locations and scores of peak windows, and the closest gene and closest transcribed gene for each peak. [file gb-2009-10-7-r80-S6.zip › Additional Data File 3 1% FDR bound regions/ftz_3_032707-sym-1_table.txt]

Interval	Chr	Bound_Region_Start	Bound_Region_Stop	Bound_Region_Score	Peak_start	Peak_score	Closest_gene	Closest_gene_dist	Closest_transcribed_gene	Closest_transcribed_gene_dist
1	3L	13054245	13057104	4.270916938782	13055605	4.047527537626	FBgn0036345	5631	FBgn0010452	32615
2	3R	11478617	11481612	3.448424816132	11479674	3.019485592842	FBgn0053207	12234	FBgn0053207	12234
3	2L	5473016	5475256	3.303144454956	5474152	2.991390556097	FBgn0005511	12511	FBgn0005511	12511
4	2L	14443108	14447060	3.252655982971	14445995	2.897627592087	FBgn0028844	4821	FBgn0005771	44867
5	3R	18963395	18965341	3.157405376434	18964306	2.928322410583	FBgn0004644	3575	FBgn0051457	10600
6	3R	2688771	2690883	3.105556488037	2689828	2.716023254395	FBgn0001077	218	FBgn0001077	218
7	2L	12079237	12080969	3.076838970184	12080159	2.784508705139	FBgn0032406	3336	FBgn0003145	5633
8	2R	7047561	7049495	3.054340839386	7048466	2.657979011536	FBgn0000577	4349	FBgn0000577	4349
9	2R	7052485	7054499	2.976705551147	7053508	2.819431585424	FBgn0000577	9391	FBgn0000577	9391
10	3L	22796928	22798511	2.898226261139	22797627	2.464963181814	FBgn0053169	78	FBgn0037200	8420
11	3L	15676237	15678246	2.879389286041	15677186	2.572690874338	FBgn0041160	12078	FBgn0041160	12078
12	X	6443695	6445226	2.816306114197	6444476	2.387764566085	FBgn0029881	825	FBgn0029882	54946
13	3R	2684243	2686785	2.688322067261	2685943	2.525141323314	FBgn0001077	4103	FBgn0001077	4103
14	2L	19332965	19335793	2.684089183807	19334201	2.468837678432	FBgn0024245	24952	FBgn0024245	24952
15	X	20926745	20928533	2.682975769043	20927635	2.455632342233	FBgn0031161	200	FBgn0031144	85009
16	3L	1393105	1395069	2.678941249847	1393969	2.567217041464	FBgn0035216	789	FBgn0004635	53355
17	3R	674042	676210	2.6776304245	675197	2.461472230799	FBgn0003002	3338	FBgn0003002	3338
18	2L	14485302	14487451	2.668948173523	14486319	2.58109070273	FBgn0005771	4543	FBgn0005771	4543
19	2L	3817254	3819032	2.664236545563	3818080	2.387832909822	FBgn0031573	4673	FBgn0003430	7600
20	2R	5653397	5655097	2.653593063354	5654201	2.522528553009	FBgn0033491	48	FBgn0033486	24695
21	3L	16772715	16774315	2.650638103485	16773554	2.411578210195	FBgn0021768	127	FBgn0025582	21306
22	2R	15565954	15567706	2.644063472748	15566755	2.267086085151	FBgn0034480	46905	FBgn0004364	59619
23	2L	3613679	3615993	2.642149925232	3614650	2.614421963692	FBgn0015663	4642	FBgn0002985	7902
24	2R	11361923	11363439	2.618271350861	11362701	2.212880723617	FBgn0034045	478	FBgn0050085	21307
25	3R	12703521	12705259	2.530935287476	12704426	2.363617897034	FBgn0015350	1024	FBgn0082171	22389
26	3R	11853730	11855867	2.529692649841	11854685	2.412761323592	FBgn0003117	2866	FBgn0038396	20708
27	3R	2819616	2821388	2.494369983673	2820468	2.237807869911	FBgn0000095	4482	FBgn0010774	85658
28	3R	1263958	1265292	2.462395191193	1264633	1.943284183741	FBgn0037325	11654	FBgn0037328	28186
29	X	20508147	20509941	2.447520256042	20509035	2.283292097204	FBgn0003300	3918	FBgn0003300	3918
30	X	16673289	16674819	2.440379858017	16674164	2.095154434443	FBgn0024941	3580	FBgn0030801	44356
31	2L	8848611	8850399	2.432783126831	8849500	2.141866543714	FBgn0052986	13307	FBgn0029123	23875
32	3L	4533753	4536108	2.420104026794	4534660	2.029581097996	FBgn0053777	1423	FBgn0015805	72904
33	2R	16414228	16416127	2.412677764893	16415269	2.24881541729	FBgn0034560	2017	FBgn0034565	70550
34	2R	3759230	3760852	2.362023830414	3760008	2.204024595373	FBgn0033277	6061	FBgn0010109	15868
35	3R	952211	953383	2.314805984497	952744	1.839214754105	FBgn0037293	1066	FBgn0010313	40336
36	3R	9797377	9798988	2.310652256012	9798117	1.895521947316	FBgn0015270	7478	FBgn0038196	63770
37	2R	11087962	11089532	2.28870677948	11088722	2.09236317873	FBgn0034033	132	FBgn0019968	41621
38	2R	7040981	7042812	2.28263759613	7041761	1.94800936381	FBgn0000577	2356	FBgn0000577	2356
39	2L	7304038	7305985	2.276480674744	7304937	2.019415294423	FBgn0004009	2224	FBgn0004009	2224
40	3R	10504600	10506341	2.269216060638	10505421	2.366116285324	FBgn0038252	16256	FBgn0051314	17636
41	X	20527485	20529338	2.268351078033	20528356	2.004485018113	FBgn0031129	18280	FBgn0003300	23239
42	3R	7953893	7955246	2.245331764221	7954582	2.053458718693	FBgn0037992	663	FBgn0037992	663
43	3L	11330453	11331997	2.238583087921	11331234	1.891153126955	FBgn0036155	7598	FBgn0041094	104978
44	3R	2831916	2833678	2.226343154907	2832858	2.207968487459	FBgn0000095	7908	FBgn0010774	73268
45	2R	5492030	5493889	2.223867893219	5493196	2.049102923449	FBgn0000606	2142	FBgn0000606	2142
46	X	13829113	13830658	2.218350410461	13829716	1.893206566572	FBgn0000173	575	FBgn0027537	172976
47	3L	6740355	6741970	2.215945243835	6741248	1.800295072443	FBgn0052392	4055	FBgn0035714	14388
48	3L	12545614	12546993	2.212340354919	12546466	1.827208787203	FBgn0036302	3	FBgn0004926	45782
49	2L	12084156	12086135	2.20824432373	12085264	2.105368950788	FBgn0003145	528	FBgn0003145	528
50	2L	6970307	6972557	2.195050239563	6971817	1.707638472319	FBgn0016978	81	FBgn0016978	81
51	3R	2774025	2775606	2.176394462585	2774891	1.943709653967	FBgn0051488	8565	FBgn0001077	84845
52	3R	16116354	16118220	2.171448707581	16117094	1.823398679495	FBgn0028386	1894	FBgn0028386	1894
53	3R	10920683	10922004	2.168884277344	10921358	1.634177790748	FBgn0051304	6564	FBgn0038301	117964
54	3R	15170292	15171710	2.167588233948	15171076	2.009324431419	FBgn0000463	19141	FBgn0000463	19141
55	3L	14918245	14919584	2.154499053955	14918893	1.990855455399	FBgn0040487	7522	FBgn0040487	7522
56	3L	18326176	18327645	2.147226333618	18326943	1.873701993157	FBgn0011706	36719	FBgn0011706	36719
57	2R	14316933	14318404	2.12393951416	14317660	1.945892870426	FBgn0010651	930	FBgn0010651	930
58	2L	12081771	12083754	2.120408058167	12082880	1.994478926939	FBgn0003145	2912	FBgn0003145	2912
59	3R	12598489	12599900	2.113721132278	12599205	1.729341703303	FBgn0020556	294	FBgn0020556	294
60	3R	12554599	12557363	2.110795974731	12555204	1.990631474389	FBgn0003944	5144	FBgn0063261	21907
61	2L	12092116	12093504	2.098917007446	12092853	1.921920220057	FBgn0032407	918	FBgn0032407	918
62	3R	23267394	23268989	2.09299659729	23268210	1.85978642632	FBgn0039518	21701	FBgn0039509	153993
63	3L	15296960	15298592	2.076752901077	15297828	1.930568695068	FBgn0036494	4131	FBgn0036494	4131
64	X	15300752	15302261	2.067529201508	15301528	1.641695245107	FBgn0030642	122	FBgn0030659	115281
65	3R	11798615	11800037	2.066019058228	11799428	1.686522006989	FBgn0002783	797	FBgn0002783	797
66	X	18144130	18145947	2.057252883911	18145240	1.947481870651	FBgn0004956	3478	FBgn0004956	3478
67	3R	23270451	23271974	2.053158283234	23271194	1.946283086141	FBgn0039518	18717	FBgn0039509	156977
68	3L	15226610	15228310	2.031537055969	15227588	1.884483898387	FBgn0029114	26688	FBgn0029114	26688
69	2R	5484180	5486702	2.026282787323	5485845	2.036352241741	FBgn0033471	2883	FBgn0027619	5072
70	3L	5956168	5957588	2.024332046509	5956973	1.601692855358	FBgn0035656	7021	FBgn0035656	7021
71	2L	18482107	18483511	2.022389411926	18482921	1.781204879284	FBgn0032682	1505	FBgn0032682	1505
72	3L	14932458	14934098	2.019275665283	14933242	1.876857196583	FBgn0026320	1364	FBgn0026320	1364
73	3L	15668266	15669621	2.011302947998	15668853	1.745291173458	FBgn0041160	3745	FBgn0041160	3745
74	X	16050453	16051820	2.001082897186	16051271	1.699473493239	FBgn0000459	600	FBgn0000459	600
75	3R	22013884	22015251	1.997692108154	22014534	1.79504275322	FBgn0039417	8	FBgn0039406	129549
76	3R	15166256	15168308	1.995614528656	15166812	1.559330575606	FBgn0000463	14877	FBgn0000463	14877
77	3R	6419355	6420822	1.993432044983	6420152	1.94948554039	FBgn0001235	44234	FBgn0001235	44234
78	2R	18197335	18198954	1.992695808411	18198135	1.685094637029	FBgn0020257	1580	FBgn0020257	1580
79	2R	19375831	19377325	1.989218235016	19376726	1.766940874212	FBgn0025352	510	FBgn0025790	6545
80	3R	13651370	13652821	1.984371185303	13652086	1.69570684433	FBgn0051246	14820	FBgn0051246	14820
81	3R	8207442	8209157	1.974349975586	8208467	1.861914298114	FBgn0038028	55	FBgn0038028	55
82	2L	90767	92070	1.9692735672	91390	1.612178550047	FBgn0031216	3362	FBgn0002931	4008
83	2L	5400030	5401433	1.952035903931	5400826	1.650146663189	FBgn0016660	3516	FBgn0005511	60815
84	X	6196981	6198063	1.950761795044	6197344	1.73924267292	FBgn0026708	1479	FBgn0029868	1709
85	3R	20998022	21000340	1.942820549011	20999371	1.853343910641	FBgn0039285	988	FBgn0039286	11364
86	3L	8643503	8645046	1.93533372879	8644042	1.635863360237	FBgn0001168	5664	FBgn0001168	5664
87	2L	7451619	7452792	1.932757377625	7452131	1.504751065198	FBgn0025697	966	FBgn0053529	92292
88	3R	17283633	17285002	1.921069145203	17284339	1.664443745333	FBgn0011278	12297	FBgn0013984	121912
89	2R	8291885	8293861	1.906879425049	8292922	1.662313991123	FBgn0003326	3529	FBgn0003326	3529
90	3R	670997	672527	1.894270896912	671678	1.664895415306	FBgn0003002	6857	FBgn0003002	6857
91	2R	19243850	19245092	1.893218994141	19244361	1.559905669268	FBgn0000562	10064	FBgn0002174	29899
92	3L	8626899	8628288	1.893001556396	8627691	1.621752907248	FBgn0035922	4220	FBgn0001168	22015
93	2L	14435422	14436957	1.890107631683	14436150	1.771436130299	FBgn0028871	11019	FBgn0005771	54712
94	2L	3821939	3823440	1.887122154236	3822697	1.706385444192	FBgn0003430	2983	FBgn0003430	2983
95	X	2544565	2545376	1.875303030014	2544737	1.36911380291	FBgn0003068	3001	FBgn0024978	43604
96	2L	21840551	21841951	1.871852874756	21841267	1.572252610151	FBgn0003866	25079	FBgn0003866	25079
97	3L	2421711	2423302	1.866251945496	2422282	1.650197982788	FBgn0052306	24752	FBgn0053231	26406
98	2R	6753005	6754549	1.861957073212	6753825	1.696328387541	FBgn0033591	1076	FBgn0033590	1235
99	3R	9228384	9229647	1.859910011292	9228935	1.562860040104	FBgn0053977	164	FBgn0053977	164
100	3R	2869311	2870621	1.846652507782	2869937	1.711880207062	FBgn0024289	8120	FBgn0010774	36189
101	2L	6342839	6344306	1.844877243042	6343570	1.443815602197	FBgn0031800	4581	FBgn0043854	28845
102	2L	3082279	3083532	1.843688011169	3082981	1.578840199639	FBgn0027571	26366	FBgn0003934	34280
103	3R	24456904	24458262	1.841152191162	24457609	1.645204684314	FBgn0039590	3176	FBgn0001215	32080
104	2R	18713915	18715409	1.83828163147	18714572	1.685127202202	FBgn0034834	4567	FBgn0003062	132252
105	2L	16483236	16484576	1.836804389954	16483976	1.650014340878	FBgn0032585	156	FBgn0025678	131286
106	2R	11269848	11271667	1.833839416504	11271002	1.74534887426	FBgn0050089	28741	FBgn0050089	28741
107	3R	12727280	12728504	1.833262443542	12727842	1.586473613977	FBgn0051270	21665	FBgn0082171	45805
108	X	6884731	6886308	1.828206062317	6885549	1.665140039781	FBgn0029931	295	FBgn0029931	295
109	3L	19143820	19145071	1.827416419983	19144417	1.473903824301	FBgn0016797	8532	FBgn0016797	8532
110	3L	14934292	14935878	1.81794500351	14935088	1.74661097807	FBgn0026320	482	FBgn0026320	482
111	X	8280734	8281791	1.811664581299	8281097	1.285175856422	FBgn0030037	939	FBgn0030038	1219
112	X	9599811	9600450	1.808601379395	9599852	1.212784025404	FBgn0020378	1672	FBgn0000233	60443
113	3L	5830075	5831150	1.808547019958	5830498	1.393700838089	FBgn0003984	10937	FBgn0052409	42991
114	3L	13015003	13016088	1.805603027344	13015549	1.448415130377	FBgn0011284	154	FBgn0011284	154
115	3L	7883630	7884895	1.804208755493	7884438	1.560534667969	FBgn0003041	1460	FBgn0003041	1460
116	2R	5046318	5047453	1.799550056458	5047007	1.451562152189	FBgn0050337	5104	FBgn0025286	51989
117	3R	16819050	16819832	1.797562599182	16819102	1.63735071818	FBgn0038845	13607	FBgn0010770	122856
118	X	6204180	6204842	1.79139995575	6204515	1.196172630086	FBgn0016974	3681	FBgn0029868	8880
119	3L	13027344	13028455	1.78547000885	13027925	1.491219071781	FBgn0036342	6954	FBgn0036342	6954
120	3R	2671001	2672333	1.783550262451	2671671	1.722406134886	FBgn0003339	4215	FBgn0001077	18375
121	3L	14937386	14939012	1.771465301514	14938217	1.614754941728	FBgn0000216	289	FBgn0000216	289
122	3R	18702961	18704089	1.770921230316	18703646	1.522821286145	FBgn0017590	21378	FBgn0039013	151024
123	X	12523645	12524724	1.768894195557	12524064	1.31989972932	FBgn0030417	16071	FBgn0053963	30665
124	3L	9184793	9186075	1.766833782196	9185431	1.655464256511	FBgn0035969	400	FBgn0035980	152875
125	3L	6738151	6739334	1.765918254852	6738679	1.571566020741	FBgn0052392	1486	FBgn0035714	11819
126	2L	517768	519041	1.764392375946	518454	1.513870298862	FBgn0003963	5013	FBgn0003963	5013
127	3L	12056595	12057933	1.759189605713	12057339	1.643721898397	FBgn0028679	1607	FBgn0036248	34851
128	X	15295778	15297763	1.757021903992	15296658	1.504230111837	FBgn0030640	6	FBgn0030659	120151
129	3R	4526055	4527530	1.753273010254	4526709	1.580136140188	FBgn0037612	5	FBgn0001180	3169
130	2L	8845568	8847362	1.749691486359	8846362	1.425025350907	FBgn0052986	16445	FBgn0029123	20737
131	X	7165014	7166577	1.748456954956	7165689	1.618336116566	FBgn0029943	3287	FBgn0024250	12512
132	3R	2936815	2938048	1.746728897095	2937443	1.438605084139	FBgn0014863	6010	FBgn0003884	25183
133	2R	20101104	20102345	1.745822429657	20101743	1.512017965317	FBgn0035031	3852	FBgn0035031	3852
134	3R	12457542	12458710	1.744607448578	12458112	1.520447787117	FBgn0000634	7164	FBgn0038453	11215
135	2R	9825507	9828181	1.737654685974	9826136	1.585497800042	FBgn0033921	8920	FBgn0033922	14553
136	3R	5990311	5991569	1.736825466156	5990842	1.614637076855	FBgn0037794	3792	FBgn0037797	57638
137	2L	11455183	11456554	1.735612869263	11455784	1.518142640591	FBgn0004579	10181	FBgn0004579	10181
138	3R	14126824	14127857	1.725871562958	14127344	1.412134021521	FBgn0038601	114	FBgn0038601	114
139	3R	24159362	24160344	1.717351913452	24159883	1.29426352183	FBgn0039579	357	FBgn0039580	5607
140	3L	4529254	4530282	1.710514783859	4529811	1.389980624704	FBgn0053777	6272	FBgn0015805	77753
141	2R	15355080	15356424	1.710267066956	15355667	1.440644123975	FBgn0034476	13899	FBgn0011849	113273
142	3R	12526331	12527465	1.709506750107	12526859	1.412159532309	FBgn0003944	33489	FBgn0063261	50252
143	X	16407701	16408932	1.702888965607	16408249	1.455255873063	FBgn0030758	12815	FBgn0015615	19117
144	2R	8710566	8711607	1.701940536499	8711065	1.538496843974	FBgn0053182	3118	FBgn0028991	5084
145	2L	6498680	6499740	1.700105190277	6499227	1.355287611485	FBgn0051637	585	FBgn0031822	8399
146	3R	12665278	12666441	1.697558879852	12665799	1.507289241342	FBgn0020546	9927	FBgn0020546	9927
147	3R	7946540	7947366	1.697443962097	7946807	1.260510063171	FBgn0037992	7112	FBgn0037992	7112
148	2L	1429241	1430346	1.697030544281	1429819	1.393881909988	FBgn0003926	2892	FBgn0002543	9370
149	2R	20563932	20565237	1.691370487213	20564577	1.455314457417	FBgn0001147	4650	FBgn0001148	5003
150	2L	11268657	11269859	1.690852642059	11269012	1.549971213708	FBgn0040232	167	FBgn0028700	138367
151	3L	17380947	17382452	1.689678192139	17381760	1.604666765998	FBgn0027660	5011	FBgn0027660	5011
152	3L	13093627	13095069	1.688086032867	13094319	1.58128154979	FBgn0010452	6099	FBgn0010452	6099
153	X	6569757	6571026	1.687180280685	6570408	1.386769827674	FBgn0029896	14814	FBgn0029891	41374
154	X	18473189	18474332	1.68618106842	18473785	1.555102288723	FBgn0030941	4945	FBgn0030943	8339
155	2L	19322471	19323728	1.686023712158	19322932	1.442855049582	FBgn0032769	26697	FBgn0024245	36221
156	3R	2710565	2712017	1.685328006744	2711206	1.712681293488	FBgn0001077	21160	FBgn0001077	21160
157	2L	12086742	12087960	1.681147098541	12087437	1.451747838189	FBgn0003145	1645	FBgn0003145	1645
158	X	20059838	20060814	1.680530548096	20059920	1.311469745636	FBgn0015789	2180	FBgn0031098	2245
159	X	2538302	2539034	1.677914619446	2538893	1.406809409459	FBgn0025838	195	FBgn0003371	48787
160	X	8094415	8096420	1.675109863281	8094501	1.30380897522	FBgn0017566	2401	FBgn0030028	22139
161	2R	7315764	7316911	1.670893669128	7316231	1.3582508564	FBgn0033652	9955	FBgn0033652	9955
162	X	1313041	1313750	1.66802406311	1313203	1.278090278308	FBgn0027795	672	FBgn0028274	7830
163	X	273766	274864	1.667583465576	274326	1.489728212357	FBgn0002561	7781	FBgn0002561	7781
164	3R	25958801	25959903	1.665675163269	25959394	1.414148860508	FBgn0003738	927	FBgn0065067	74140
165	2L	20765648	20766989	1.665247917175	20766174	1.500651752248	FBgn0000251	7846	FBgn0000986	43666
166	2L	9600967	9602952	1.664428710938	9602284	1.487456440926	FBgn0032132	1392	FBgn0015393	97550
167	2R	7919005	7920302	1.662755012512	7919632	1.459657865412	FBgn0033728	1510	FBgn0010238	49466
168	3R	8471142	8472397	1.660467624664	8471860	1.36352335612	FBgn0038071	1922	FBgn0038071	1922
169	2R	11858129	11859398	1.655520439148	11858730	1.469688247232	FBgn0034117	312	FBgn0022070	3631
170	X	10966576	10967431	1.655275821686	10966663	1.248797988892	FBgn0030266	2153	FBgn0028686	3743
171	3R	9814271	9815383	1.651889801025	9814827	1.486083703883	FBgn0015270	24188	FBgn0038196	47060
172	3L	14100383	14101588	1.651119232178	14100816	1.328929816975	FBgn0042630	4233	FBgn0000411	43063
173	3R	18498565	18500649	1.650510311127	18499171	1.421458512545	FBgn0039000	720	FBgn0039000	720
174	3L	10940240	10941291	1.648759365082	10940806	1.524358987808	FBgn0052070	2808	FBgn0036118	94780
175	2R	18072007	18072747	1.648055553436	18072274	1.288828976949	FBgn0034737	2332	FBgn0034743	41429
176	2L	1013863	1014798	1.648000717163	1014313	1.296476364136	FBgn0031295	12584	FBgn0003310	63498
177	X	19667374	19668662	1.644289016724	19668011	1.345172713785	FBgn0031074	10075	FBgn0031079	17977
178	2R	15580667	15582381	1.643144607544	15581623	1.543494561139	FBgn0004364	44751	FBgn0004364	44751
179	X	19054314	19055322	1.641929626465	19054817	1.469255956014	FBgn0031001	256	FBgn0031001	256
180	3L	18958396	18959640	1.639430999756	18958971	1.400723189116	FBgn0036837	4571	FBgn0002945	51619
181	3R	12623834	12624867	1.637946128845	12624209	1.307793841642	FBgn0015230	10176	FBgn0020556	25298
182	3L	16346411	16347560	1.63621711731	16346924	1.323341310024	FBgn0036622	95	FBgn0014163	30174
183	3R	12793679	12794827	1.635188102722	12794341	1.473838710785	FBgn0000015	3617	FBgn0038471	72065
184	X	2003262	2003906	1.633470058441	2003310	1.441516929203	FBgn0004654	2018	FBgn0025626	82018
185	3R	12673971	12675094	1.631490707397	12674598	1.445188690634	FBgn0020546	1128	FBgn0020546	1128
186	3L	15285317	15286348	1.631290435791	15285838	1.314041726729	FBgn0036494	16121	FBgn0036494	16121
187	3R	11465452	11466566	1.630850315094	11465918	1.455199718475	FBgn0038351	7313	FBgn0053207	25990
188	2R	20557992	20559397	1.628342151642	20558682	1.497009333442	FBgn0001147	1245	FBgn0001148	10898
189	3R	19126510	19127528	1.626160621643	19127083	1.262717008591	FBgn0039071	11172	FBgn0039067	43304
190	3R	864443	865718	1.625710010529	865158	1.449365317822	FBgn0010313	47250	FBgn0010313	47250
191	2R	2039537	2040750	1.623527526855	2040219	1.470162808895	FBgn0010347	26147	FBgn0041145	82099
192	3L	15977264	15978490	1.61980009079	15977804	1.416649659475	FBgn0036558	733	FBgn0036557	7348
193	3R	9735051	9736427	1.617884635925	9735773	1.596823580125	FBgn0000576	8192	FBgn0000576	8192
194	X	19695406	19696580	1.617390632629	19695873	1.349132032955	FBgn0031077	3588	FBgn0031079	9885
195	2L	7310005	7311508	1.616777420044	7310701	1.572097385631	FBgn0004009	3540	FBgn0004009	3540
196	X	1316868	1317548	1.613050222397	1317334	1.274365315071	FBgn0027794	45	FBgn0028274	3699
197	X	19691454	19692309	1.610271453857	19691847	1.413342475891	FBgn0031078	5694	FBgn0031079	5859
198	X	2012552	2013350	1.609133720398	2012984	1.221319310805	FBgn0004655	2155	FBgn0025626	91692
199	2L	8875571	8876650	1.605877876282	8876178	1.391912235933	FBgn0032072	9411	FBgn0029123	50553
200	X	10762609	10763445	1.604804992676	10762753	1.241309642792	FBgn0030249	5201	FBgn0030241	62661
201	3R	25132389	25133736	1.604584217072	25133064	1.44110506773	FBgn0039659	10113	FBgn0003525	51562
202	2R	7248665	7249781	1.601126194	7249147	1.412251640769	FBgn0033649	9317	FBgn0033652	57129
203	X	10938792	10939606	1.594618320465	10938982	1.291510875408	FBgn0027498	1271	FBgn0028686	31424
204	X	5990415	5991299	1.593995094299	5990586	1.336272319158	FBgn0029846	38	FBgn0029840	55644
205	2R	2084764	2086223	1.592803478241	2085496	1.493915165172	FBgn0033076	27295	FBgn0041145	36822
206	3R	12647377	12648712	1.592553138733	12648172	1.590553283691	FBgn0000014	7597	FBgn0020546	27554
207	X	225423	226467	1.591604948044	225958	1.546101951599	FBgn0000022	895	FBgn0000022	895
208	X	10698163	10699636	1.591048240662	10698725	1.246016586528	FBgn0030241	1367	FBgn0030241	1367
209	3L	11318016	11318924	1.589708328247	11318474	1.271265633901	FBgn0036155	20358	FBgn0041094	92218
210	2L	21960792	21961534	1.588150024414	21961109	1.21577278773	FBgn0032969	19417	FBgn0003866	144921
211	3R	26677253	26678236	1.585907936096	26677847	1.243881982916	FBgn0003720	190	FBgn0003720	190
212	3R	9623785	9625075	1.584856033325	9624333	1.46826544404	FBgn0051331	341	FBgn0053327	14508
213	X	8972275	8973424	1.583485603333	8972815	1.418404410867	FBgn0030090	7424	FBgn0030092	21465
214	X	258892	259616	1.581991672516	259509	1.34260559082	FBgn0004170	6627	FBgn0004170	6627
215	X	6312141	6313090	1.579399108887	6312583	1.468851979574	FBgn0029871	1481	FBgn0029873	57126
216	2L	18594620	18595538	1.574700593948	18595022	1.295593514162	FBgn0003270	1893	FBgn0032693	53891
217	X	18484867	18485782	1.573893070221	18485386	1.274669408798	FBgn0030944	1009	FBgn0030944	1009
218	X	19481864	19482563	1.573101997375	19482482	1.282979202271	FBgn0031050	2499	FBgn0031047	9665
219	2L	9987702	9989111	1.56673002243	9988382	1.442432908451	FBgn0040965	3725	FBgn0040965	3725
220	2L	2456244	2458387	1.565830469131	2456974	1.279894143343	FBgn0012017	3070	FBgn0015816	35692
221	2R	7062155	7063174	1.558430671692	7062609	1.25232976675	FBgn0000577	18492	FBgn0000577	18492
222	2L	3602078	3603191	1.558318138123	3602711	1.357126460356	FBgn0002985	4037	FBgn0002985	4037
223	X	18073157	18073979	1.554352760315	18073554	1.27222520113	FBgn0030904	3517	FBgn0004956	68208
224	3R	12377138	12378271	1.55319070816	12377726	1.466532021761	FBgn0038442	1967	FBgn0027053	81903
225	3L	6794527	6795698	1.553017616272	6795162	1.366689026356	FBgn0003995	31055	FBgn0035714	68302
226	3R	12456249	12457120	1.55158996582	12457083	1.289645247989	FBgn0000634	6135	FBgn0038453	12244
227	3L	19008610	19009709	1.549640655518	19009073	1.335578173399	FBgn0002945	1517	FBgn0002945	1517
228	3R	26251718	26252634	1.548267364502	26252146	1.349698739893	FBgn0039766	1287	FBgn0039766	1287
229	2L	18943202	18944287	1.545303821564	18943694	1.327786557815	FBgn0032724	1132	FBgn0032728	21267
230	2L	19865230	19865901	1.545087814331	19865291	1.351170182228	FBgn0032826	2905	FBgn0043021	52948
231	3R	25325242	25326020	1.54320526123	25325407	1.269234657288	FBgn0039668	4112	FBgn0040623	8591
232	2L	11452570	11453596	1.541670799255	11452983	1.440123866586	FBgn0004579	7380	FBgn0004579	7380
233	3L	7408936	7409912	1.537011146545	7409410	1.322618126869	FBgn0014011	284	FBgn0014011	284
234	X	18077295	18077907	1.53662109375	18077468	1.231827345761	FBgn0030904	397	FBgn0004956	64294
235	X	20490437	20491579	1.536566734314	20491176	1.393428381752	FBgn0031128	3576	FBgn0003300	13941
236	3L	1021845	1022696	1.533595561981	1022201	1.311229889209	FBgn0024277	3794	FBgn0035164	201155
237	2L	18804610	18805332	1.533266067505	18805006	1.187729269266	FBgn0040992	1909	FBgn0032717	30590
238	2R	3762121	3762876	1.530484199524	3762358	1.230618256789	FBgn0033277	3711	FBgn0010109	18218
239	2L	19505299	19505985	1.529821395874	19505880	1.329019806602	FBgn0032796	1191	FBgn0003732	56444
240	3R	15157326	15158678	1.529740095139	15157913	1.364804522196	FBgn0000463	5978	FBgn0000463	5978
241	2L	21620512	21621501	1.527168273926	21621008	1.329880297184	FBgn0023416	816	FBgn0022893	3487
242	3R	25123062	25124408	1.526047706604	25123683	1.478217405431	FBgn0039659	732	FBgn0003525	42181
243	2R	6714723	6716027	1.52582359314	6715367	1.450655993293	FBgn0033582	19753	FBgn0033590	37223
244	2R	7309867	7310707	1.525173187256	7310512	1.255675095778	FBgn0033652	4236	FBgn0033652	4236
245	X	3706737	3707923	1.52255821228	3707432	1.371614158154	FBgn0019661	492	FBgn0019661	492
246	3R	12570540	12571621	1.52197933197	12571141	1.344092930064	FBgn0063261	5970	FBgn0063261	5970
247	3L	8799673	8800927	1.521943092346	8800290	1.469077671275	FBgn0011577	1163	FBgn0020633	65267
248	3L	22336217	22337438	1.521147251129	22336725	1.414749920368	FBgn0004449	5003	FBgn0004449	5003
249	2L	4368126	4369242	1.520987987518	4368564	1.363258361816	FBgn0026319	3426	FBgn0026319	3426
250	X	19605602	19606764	1.51596736908	19606276	1.413739740849	FBgn0031070	10016	FBgn0031070	10016
251	2R	2269468	2270439	1.512376308441	2269981	1.297020519481	FBgn0033101	718	FBgn0022224	52269
252	3L	12650936	12651970	1.51192855835	12651449	1.274479866028	FBgn0014343	16246	FBgn0036306	77255
253	X	18278806	18279781	1.51059627533	18279219	1.366282701492	FBgn0052548	4701	FBgn0004956	137457
254	3L	357987	358611	1.510513305664	358132	1.26679618542	FBgn0003749	2716	FBgn0035136	13217
255	3R	677993	679084	1.508513450623	678394	1.23332528507	FBgn0003002	141	FBgn0003002	141
256	X	14063258	14064261	1.506544113159	14064213	1.37724521425	FBgn0053249	1890	FBgn0002873	17567
257	2L	19329534	19330809	1.506487846375	19330266	1.373596482807	FBgn0024245	28887	FBgn0024245	28887
258	3R	5570576	5571748	1.503911018372	5571251	1.372039458331	FBgn0051411	231	FBgn0002431	19918
259	2R	10276779	10277718	1.503217458725	10277241	1.376584023237	FBgn0033963	2784	FBgn0033962	4549
260	2L	8510260	8511098	1.498711585999	8510447	1.229631313911	FBgn0032050	1388	FBgn0032050	1388
261	X	5171151	5172016	1.49714756012	5171552	1.259035755606	FBgn0024332	2429	FBgn0024332	2429
262	3L	2641382	2642346	1.496662139893	2641874	1.258953150581	FBgn0053233	1297	FBgn0035357	26622
263	3L	14417252	14418491	1.496530532837	14417888	1.400652647018	FBgn0036424	35297	FBgn0036424	35297
264	2R	4148403	4149528	1.496156692505	4148894	1.260016388363	FBgn0033317	5119	FBgn0033315	9497
265	2L	13224979	13226070	1.493304252625	13225559	1.471046447754	FBgn0032489	353	FBgn0032489	353
266	2L	15319947	15321183	1.493036270142	15320624	1.376508600572	FBgn0041103	4789	FBgn0001981	9169
267	2L	17736084	17736851	1.492462158203	17736162	1.237070820548	FBgn0015609	712	FBgn0032646	239124
268	2R	2097175	2098500	1.49061870575	2098026	1.43987596035	FBgn0033076	14765	FBgn0041145	24292
269	2R	7581407	7582558	1.489633560181	7581810	1.358636968276	FBgn0028407	12959	FBgn0011704	80460
270	2L	14488736	14489777	1.485874652863	14489141	1.270460605621	FBgn0005771	1721	FBgn0005771	1721
271	X	19117502	19118159	1.481010437012	19118000	1.293126453053	FBgn0031011	765	FBgn0031008	15179
272	3L	16738016	16738875	1.479625701904	16738278	1.225747414998	FBgn0036660	6696	FBgn0036660	6696
273	X	7737113	7738095	1.476147174835	7737617	1.313844231998	FBgn0029970	809	FBgn0029970	809
274	X	16775644	16776325	1.474880695343	16775719	1.47303122282	FBgn0030805	956	FBgn0030806	1080
275	3R	2586513	2587739	1.473762512207	2587055	1.46002589955	FBgn0000071	1260	FBgn0000071	1260
276	X	14663105	14664074	1.472270011902	14663479	1.224441247828	FBgn0030581	2515	FBgn0052590	9493
277	2R	9084869	9085755	1.470430850983	9085301	1.272351592779	FBgn0033857	4835	FBgn0033856	10849
278	2L	3540624	3541723	1.469050884247	3541074	1.263984494739	FBgn0024244	1823	FBgn0031549	10788
279	3R	6493501	6494543	1.467218399048	6493999	1.35489136378	FBgn0037818	8893	FBgn0001235	29613
280	3R	27566166	27566806	1.465747833252	27566717	1.595601177216	FBgn0039869	2511	FBgn0039868	3953
281	2R	9805370	9806855	1.464685440063	9806013	1.342499673367	FBgn0050066	225	FBgn0020615	20496
282	2R	19819096	19819900	1.464676856995	19819774	1.282327747345	FBgn0003888	6292	FBgn0034987	123817
283	3R	4801308	4802343	1.464245796204	4801958	1.20984429121	FBgn0037646	4685	FBgn0022347	16709
284	X	20502168	20502867	1.463184356689	20502739	1.258041945371	FBgn0003300	2378	FBgn0003300	2378
285	3L	4580453	4581310	1.462870359421	4580526	1.337666606903	FBgn0052247	19657	FBgn0015805	27038
286	3R	4102295	4103715	1.461256980896	4102844	1.377279842601	FBgn0010433	670	FBgn0037561	7240
287	3R	12589514	12590341	1.458934783936	12590184	1.325448686426	FBgn0020556	8727	FBgn0020556	8727
288	2L	1410424	1411720	1.458393096924	1411211	1.284491658211	FBgn0002543	9238	FBgn0002543	9238
289	3L	15200233	15201065	1.454063892365	15200666	1.224403172731	FBgn0029114	234	FBgn0029114	234
290	X	2841018	2842284	1.453057765961	2841658	1.478892803192	FBgn0003285	11670	FBgn0004647	149370
291	3R	672755	673812	1.452209949493	673357	1.28737598307	FBgn0003002	5178	FBgn0003002	5178
292	2L	3825980	3826664	1.451163291931	3826323	1.150246732375	FBgn0003430	643	FBgn0003430	643
293	X	19558333	19559045	1.450891971588	19558996	1.41246869829	FBgn0031064	3019	FBgn0031066	19279
294	X	5952802	5953765	1.447674274445	5953160	1.34352273941	FBgn0029843	16154	FBgn0029840	18218
295	X	10456107	10457043	1.446698188782	10456497	1.252470970154	FBgn0030219	1736	FBgn0052680	117542
296	2L	2447739	2448573	1.444484233856	2448103	1.208650280448	FBgn0012017	11941	FBgn0015816	44563
297	2R	14192042	14193436	1.442091464996	14193314	1.31220998764	FBgn0023214	4919	FBgn0023214	4919
298	2L	10663179	10664523	1.441581726074	10663930	1.369802250582	FBgn0051871	1843	FBgn0032293	68888
299	X	10452971	10453867	1.441577911377	10453819	1.411608219147	FBgn0030219	4414	FBgn0052680	114864
300	2R	2997613	2998800	1.440346717834	2998402	1.242247790098	FBgn0015930	3274	FBgn0015930	3274
301	3R	10337110	10337772	1.4376745224	10337178	1.294057512283	FBgn0038233	236	FBgn0038234	412
302	3L	11666237	11667452	1.431014060974	11666798	1.425350778243	FBgn0036193	751	FBgn0036193	751
303	3R	20692533	20693182	1.426675796509	20692582	1.219559907913	FBgn0013949	1509	FBgn0015625	4035
304	3L	11233712	11234660	1.42505979538	11234284	1.24807434082	FBgn0041094	8028	FBgn0041094	8028
305	X	8936726	8937374	1.424493312836	8937182	1.210129664494	FBgn0046828	686	FBgn0046828	686
306	X	6509035	6509850	1.41922712326	6509139	1.369259738922	FBgn0062413	2256	FBgn0029882	9717
307	2R	1629223	1630203	1.418799877167	1629761	1.297941937166	FBgn0033063	15017	FBgn0033062	36753
308	2L	6097870	6098915	1.417743206024	6098379	1.235026022967	FBgn0031779	585	FBgn0031781	26759
309	3L	5595105	5596057	1.41513633728	5595525	1.321382242091	FBgn0035625	9405	FBgn0035625	9405
310	X	18518667	18519909	1.41405582428	18519164	1.351669152578	FBgn0004959	542	FBgn0004959	542
311	2L	5465907	5466735	1.414054870605	5466263	1.285412279765	FBgn0005511	4622	FBgn0005511	4622
312	3R	23501482	23502618	1.40980052948	23502145	1.369572242101	FBgn0039537	1152	FBgn0003330	5601
313	3R	26284175	26284903	1.408364295959	26284411	1.244392190661	FBgn0039773	699	FBgn0039767	30413
314	3L	10264641	10265284	1.407362937927	10265076	1.252575318019	FBgn0036080	17925	FBgn0000629	347001
315	3R	1043593	1044512	1.404660224915	1044061	1.393465995789	FBgn0000340	914	FBgn0000340	914
316	3R	586942	587639	1.403284072876	587069	1.380652999878	FBgn0037273	6898	FBgn0051532	29886
317	3R	12162596	12163383	1.401911735535	12163068	1.25549475352	FBgn0040284	4638	FBgn0040284	4638
318	2R	12801598	12802481	1.400932312012	12802126	1.241819731394	FBgn0053197	21710	FBgn0034214	140216
319	2L	11343663	11344303	1.397363185883	11344255	1.343229717678	FBgn0032360	992	FBgn0004579	101348
320	3R	25315245	25316166	1.393045425415	25315681	1.337795369765	FBgn0039664	465	FBgn0039664	465
321	3R	9761569	9762410	1.392314434052	9761960	1.237315475941	FBgn0038188	7164	FBgn0000576	34379
322	X	12867339	12867978	1.390873432159	12867395	1.2609821558	FBgn0030442	2373	FBgn0030434	123860
323	2L	8841582	8842433	1.390205383301	8841999	1.266366425683	FBgn0029123	16374	FBgn0029123	16374
324	3L	18140182	18140841	1.387742519379	18140417	1.205029623849	FBgn0003997	10479	FBgn0020300	35754
325	3L	182412	183346	1.387353897095	182902	1.302818382488	FBgn0035106	783	FBgn0035107	810
326	2L	5968926	5969739	1.385753154755	5969616	1.270747011358	FBgn0031758	267	FBgn0000308	11409
327	3R	2682738	2683937	1.385513782501	2683338	1.325301796198	FBgn0001077	6708	FBgn0001077	6708
328	2L	2164238	2165497	1.384440898895	2164646	1.296477205613	FBgn0031393	8886	FBgn0031393	8886
329	3L	2549638	2550725	1.383697986603	2550116	1.335936196645	FBgn0010905	12307	FBgn0024939	20866
330	X	15501979	15502638	1.371165275574	15502315	1.25337022543	FBgn0030665	916	FBgn0030671	35747
331	2L	12010359	12011289	1.369678974152	12010967	1.201430380344	FBgn0014019	2591	FBgn0032390	21003
332	3L	22333519	22334405	1.367630958557	22334008	1.194169807434	FBgn0004449	7720	FBgn0004449	7720
333	3L	22716366	22717549	1.366942882538	22717034	1.335089066449	FBgn0037191	5246	FBgn0037200	89013
334	2L	5579720	5580423	1.366760730743	5579802	1.23881072998	FBgn0031722	1314	FBgn0031718	28776
335	2R	13287617	13288626	1.362588882446	13288080	1.247685993419	FBgn0028740	665	FBgn0003545	25106
336	X	17496260	17496974	1.360551357269	17496606	1.215209371903	FBgn0003471	5248	FBgn0030855	26386
337	3L	18321408	18322273	1.357463359833	18322099	1.21600985527	FBgn0011706	41563	FBgn0011706	41563
338	3L	2571541	2572318	1.355721473694	2571659	1.433503931219	FBgn0024939	677	FBgn0024939	677
339	2L	11802410	11803223	1.351749420166	11802689	1.209843508403	FBgn0020309	6744	FBgn0032377	8606
340	2L	19862441	19863438	1.346720218658	19862926	1.310904054081	FBgn0032826	540	FBgn0043021	50583
341	3R	27048749	27049521	1.34441280365	27049466	1.363094064924	FBgn0039831	3040	FBgn0039831	3040
342	2R	3757785	3758561	1.342545032501	3758404	1.189123471578	FBgn0033277	7665	FBgn0010109	14264
343	2R	18023265	18023934	1.342170715332	18023850	1.188727908664	FBgn0034735	24054	FBgn0034743	89853
344	3R	5705159	5706187	1.332291603088	5705635	1.272265613079	FBgn0037767	4238	FBgn0065050	101429
345	3R	4898075	4898730	1.332159519196	4898654	1.373075675964	FBgn0037661	7753	FBgn0037660	7835
346	3L	21000598	21001895	1.330438375473	21001059	1.253681182861	FBgn0053285	21784	FBgn0037044	39323
347	X	16011248	16011908	1.328094959259	16011298	1.42429696189	FBgn0000459	39373	FBgn0000459	39373
348	2L	2750396	2751234	1.325740814209	2750481	1.275785359469	FBgn0003075	1959	FBgn0003075	1959
349	3R	2630016	2630773	1.325354099274	2630393	1.243421217974	FBgn0082182	4863	FBgn0082182	4863
350	X	9926842	9927506	1.325109958649	9927077	1.21842281635	FBgn0052685	626	FBgn0030177	1314
351	X	12866335	12867042	1.324717521667	12866634	1.173087937491	FBgn0030442	1612	FBgn0030434	123099
352	3L	4138770	4139440	1.324015617371	4138921	1.274228702892	FBgn0053545	5520	FBgn0004574	16188
353	3R	9614178	9615088	1.323261737823	9614947	1.25632686615	FBgn0038185	1754	FBgn0053327	23894
354	3R	12618271	12619105	1.321531772614	12618630	1.235073238611	FBgn0015230	4597	FBgn0020556	19719
355	X	12731517	12732193	1.32062625885	12731866	1.160861183615	FBgn0052650	740	FBgn0030433	9177
356	2R	16115264	16116039	1.320068836212	16115664	1.21436105055	FBgn0050153	3952	FBgn0046816	5280
357	3R	12741011	12741901	1.314837932587	12741405	1.281801668803	FBgn0051270	8102	FBgn0082171	59368
358	2R	1703360	1704075	1.307506322861	1703481	1.246763142672	FBgn0033068	86	FBgn0033068	86
359	2L	11793501	11794250	1.307234287262	11794127	1.240359262987	FBgn0032377	44	FBgn0032377	44
360	3R	683570	684301	1.305390357971	683729	1.306885805997	FBgn0003002	5194	FBgn0003002	5194
361	X	7066420	7067218	1.301699638367	7066532	1.196028275923	FBgn0029939	28220	FBgn0025549	70008
362	X	15743639	15744397	1.299632549286	15743955	1.187532424927	FBgn0010315	343	FBgn0030703	19926
363	3R	25373667	25374400	1.29500579834	25374291	1.28249389475	FBgn0000492	7818	FBgn0040623	57475
364	2R	13672609	13673548	1.293676376343	13673022	1.348838837941	FBgn0022238	33	FBgn0022238	33
365	X	10258168	10258870	1.293596744537	10258495	1.209195529713	FBgn0030200	4222	FBgn0083167	47470
366	3L	19072784	19073658	1.293040752411	19073495	1.21641933918	FBgn0036851	2162	FBgn0036844	21814
367	2R	19782949	19783600	1.278982639313	19783471	1.285215464505	FBgn0005636	134	FBgn0034987	87514
368	X	8499536	8500271	1.27875328064	8499731	1.255337274992	FBgn0004102	3845	FBgn0004102	3845
369	3R	20574640	20575368	1.27742266655	20575252	1.236279704354	FBgn0003719	204	FBgn0003719	204
370	X	20550111	20550749	1.276144981384	20550672	1.278438949585	FBgn0031129	4036	FBgn0003300	45555
371	3L	2662089	2662840	1.275779724121	2662786	1.336078908708	FBgn0035367	10433	FBgn0035357	47534
372	3R	12685127	12686167	1.274991989136	12685685	1.35621085763	FBgn0082171	3648	FBgn0082171	3648
373	3L	19141727	19142666	1.271594524384	19142283	1.250240453084	FBgn0016797	6398	FBgn0016797	6398
374	2R	8295882	8296658	1.270607948303	8296611	1.290231492784	FBgn0003326	160	FBgn0003326	160
375	3L	18207045	18207711	1.267756462097	18207096	1.248995621999	FBgn0036783	10251	FBgn0020300	102433
376	3R	4863464	4864352	1.265983581543	4863545	1.264669895172	FBgn0002932	1644	FBgn0002932	1644
377	3L	21595484	21596287	1.260799884796	21595887	1.236528088065	FBgn0053292	3671	FBgn0028663	122184
378	X	10955267	10956458	1.255138158798	10955901	1.371080905199	FBgn0015245	2210	FBgn0028686	14505
379	X	10313429	10314057	1.249186515808	10313633	1.173051134745	FBgn0030205	5170	FBgn0083167	7668
380	3R	4109800	4110629	1.247317790985	4110002	1.213200055636	FBgn0037562	3659	FBgn0037561	14398
381	X	18529273	18530229	1.244518280029	18529742	1.222347140312	FBgn0010383	3060	FBgn0004959	10036
382	3L	17919079	17920089	1.244293212891	17919526	1.400589942932	FBgn0052193	7393	FBgn0036762	107351
383	2L	20944555	20945200	1.243893146515	20945043	1.254402716955	FBgn0032909	11493	FBgn0032906	31306
384	X	16076092	16076744	1.240817070007	16076608	1.222615528107	FBgn0003933	11446	FBgn0003933	11446
385	X	20223090	20223789	1.239732265472	20223438	1.26646733284	FBgn0031108	846	FBgn0031114	11218
386	X	18131225	18131916	1.236300230026	18131679	1.19253765742	FBgn0030911	5163	FBgn0004956	10083
387	3L	13856465	13857214	1.234489440918	13856659	1.310799394335	FBgn0036384	1037	FBgn0036386	37597
388	3R	6178317	6178968	1.234331130981	6178858	1.278325904499	FBgn0015396	2952	FBgn0015396	2952
389	X	17702862	17703745	1.230803966522	17703299	1.243259738473	FBgn0030879	5678	FBgn0030879	5678
390	2R	3104447	3105181	1.227993011475	3104602	1.22966392835	FBgn0004243	2670	FBgn0004243	2670
391	X	17693923	17694591	1.227088928223	17694327	1.238438224792	FBgn0030877	417	FBgn0030878	538
392	X	16529249	16529878	1.212261676788	16529524	1.192911624908	FBgn0030772	414	FBgn0030766	54682
393	2L	16781793	16782721	1.209167957306	16782213	1.344120811014	FBgn0000406	4434	FBgn0032600	42880
394	X	5467784	5468808	1.207043647766	5468338	1.246138460496	FBgn0004687	543	FBgn0029783	42868
395	2L	20093794	20094627	1.206637382507	20093964	1.223382393519	FBgn0032849	30	FBgn0032849	30
396	X	5758442	5759304	1.205023765564	5758735	1.222375899553	FBgn0029823	3294	FBgn0000042	12635
397	X	1855585	1856262	1.171462059021	1855785	1.277173757553	FBgn0023546	2042	FBgn0003964	41654
398	3R	25382794	25383461	1.166724205017	25382995	1.193503379822	FBgn0000492	886	FBgn0040623	66179
399	X	1853794	1854486	1.13875579834	1853842	1.284400463104	FBgn0023546	99	FBgn0003964	43597
400	X	7897043	7897717	1.084880828857	7897663	1.260508298874	FBgn0004656	9009	FBgn0004656	9009
401	2L	17259100	17259917	1.041090011597	17259501	1.205670412849	FBgn0032629	2840	FBgn0032633	120575
402	3R	25457854	25458553	1.016700744629	25458052	1.177344982441	FBgn0039674	13296	FBgn0039678	39330
403	X	5159062	5159722	0.983036994934	5159175	1.267320489883	FBgn0029753	672	FBgn0024332	9948
