# Supplementary material for: Developmental roles of 21 Drosophila transcription factors are determined by quantitative differences in binding to an overlapping set of thousands of genomic regions
Source: Genome Biol. 2009 Jul 23;10(7):R80. doi: 10.1186/gb-2009-10-7-r80 (PMC2728534; doi:10.1186/gb-2009-10-7-r80)
Supplement: Additional data file 6 — Genomic coordinates of regions bound by each factor for the 1% FDR data set, locations and scores of peak windows, and the closest gene and closest transcribed gene for each peak. [file gb-2009-10-7-r80-S6.zip › Additional Data File 3 1% FDR bound regions/gt_2_020107-sym-1_table.txt]

Interval	Chr	Bound_Region_Start	Bound_Region_Stop	Bound_Region_Score	Peak_start	Peak_score	Closest_gene	Closest_gene_dist	Closest_transcribed_gene	Closest_transcribed_gene_dist
1	3R	4800500	4802902	4.63872051239	4801786	4.389635384083	FBgn0037646	4857	FBgn0022347	16881
2	2L	21863682	21865177	4.598641872406	21865141	4.474009990692	FBgn0032965	20713	FBgn0003866	48953
3	3L	8626419	8628799	4.203283309937	8627392	3.984967400046	FBgn0035922	3921	FBgn0001168	22314
4	2L	15762216	15763582	4.09255695343	15762962	3.28566237057	FBgn0001990	1284	FBgn0003936	15351
5	3R	4524202	4527699	4.060827732086	4525154	3.887875795364	FBgn0037612	1550	FBgn0001180	1614
6	2R	3757668	3761505	4.034293651581	3760114	3.771236980663	FBgn0033277	5955	FBgn0010109	15974
7	2R	9075509	9087598	4.011250495911	9085779	3.860619012047	FBgn0033857	4357	FBgn0033856	11327
8	2L	13226377	13230763	3.992164611816	13229575	3.887052311617	FBgn0032491	142	FBgn0032491	142
9	3L	18325715	18327907	3.977977752686	18326815	3.777678517734	FBgn0011706	36847	FBgn0011706	36847
10	3L	5593936	5598827	3.907381057739	5597265	3.67085238064	FBgn0035625	7665	FBgn0035625	7665
11	2L	18593207	18595932	3.859347343445	18594196	3.620462978587	FBgn0003270	1067	FBgn0032693	54717
12	3R	11853730	11855981	3.852418899536	11854714	3.552878884708	FBgn0003117	2895	FBgn0038396	20679
13	2R	18713216	18715854	3.818137168884	18714809	3.577865689993	FBgn0034834	4330	FBgn0003062	132489
14	3R	172937	175373	3.797185897827	174288	3.483248763614	FBgn0001204	1916	FBgn0001204	1916
15	3R	2773991	2775732	3.753279209137	2774891	3.58413216647	FBgn0051488	8565	FBgn0001077	84845
16	X	20544308	20547894	3.72527885437	20545306	3.476909917944	FBgn0031129	1330	FBgn0003300	40189
17	X	16054406	16056756	3.709869861603	16055212	3.632414162159	FBgn0000459	4541	FBgn0000459	4541
18	3R	1036086	1039266	3.652209281921	1037543	3.428494870663	FBgn0000340	5604	FBgn0000340	5604
19	X	2284816	2288283	3.606872558594	2287218	3.558978978325	FBgn0001150	2099	FBgn0001150	2099
20	3L	717656	719835	3.600308418274	718802	3.486411631107	FBgn0035160	3850	FBgn0000575	14136
21	3R	12746134	12748149	3.589800357819	12747242	3.337358891964	FBgn0051270	2265	FBgn0082171	65205
22	3R	15166706	15168884	3.577900886536	15167846	3.247550308704	FBgn0000463	15911	FBgn0000463	15911
23	3R	4292530	4295746	3.573871612549	4293406	3.379106072819	FBgn0051369	23859	FBgn0040529	126643
24	3R	2682445	2685846	3.566757440567	2683518	3.414677535786	FBgn0001077	6528	FBgn0001077	6528
25	2R	5487550	5491176	3.56423664093	5489561	3.51505167344	FBgn0000606	1493	FBgn0000606	1493
26	3R	20996614	21000004	3.531693935394	20998073	3.14078733325	FBgn0039285	310	FBgn0039286	12662
27	3L	2862903	2867697	3.515429496765	2866180	3.015604776495	FBgn0035379	9516	FBgn0035370	115652
28	2R	7542192	7544203	3.510936737061	7543205	3.314723295324	FBgn0033675	390	FBgn0011704	41855
29	3L	15188008	15190514	3.509251117706	15189196	3.313326686621	FBgn0029114	11704	FBgn0029114	11704
30	X	20534374	20537005	3.502074718475	20535712	3.31421140035	FBgn0031129	10924	FBgn0003300	30595
31	2L	14435223	14437430	3.4948387146	14436260	3.298749474918	FBgn0028871	11129	FBgn0005771	54602
32	2R	2084107	2086289	3.489700317383	2085167	3.176712260527	FBgn0033076	27624	FBgn0041145	37151
33	3L	14416719	14418971	3.484363079071	14417888	3.199935138226	FBgn0036424	35297	FBgn0036424	35297
34	2L	18890108	18892591	3.478535175323	18891541	3.447761118412	FBgn0003896	14356	FBgn0032717	55945
35	X	12568853	12571079	3.452357292175	12569713	2.992854567135	FBgn0024308	6667	FBgn0053963	76314
36	2R	14045986	14047871	3.449268817902	14047004	2.96877339307	FBgn0003067	4626	FBgn0003067	4626
37	3L	14116781	14121140	3.390682458878	14119100	3.330308830037	FBgn0042630	22517	FBgn0000411	24779
38	3R	2819540	2821388	3.378949642181	2820468	3.152469694614	FBgn0000095	4482	FBgn0010774	85658
39	X	11167026	11169201	3.375717163086	11168265	3.112822592258	FBgn0003411	701	FBgn0003411	701
40	3L	20627396	20629506	3.371213912964	20628509	3.098813141094	FBgn0001320	695	FBgn0001320	695
41	3R	11813430	11816045	3.355852603912	11815111	3.102258570054	FBgn0003507	3188	FBgn0003507	3188
42	2R	19152469	19154601	3.354578495026	19153379	3.098016679287	FBgn0034886	11797	FBgn0016762	48219
43	3R	2579166	2582243	3.34890460968	2580166	3.130778200486	FBgn0004053	245	FBgn0004053	245
44	3R	9118281	9120666	3.326098442078	9119257	3.168494056253	FBgn0038134	337	FBgn0038134	337
45	3L	20630089	20632540	3.323637485504	20630975	3.084474802017	FBgn0001320	1771	FBgn0001320	1771
46	2L	88463	92189	3.317490100861	89437	2.929620444775	FBgn0002931	2055	FBgn0002931	2055
47	3R	2692947	2694770	3.312947273254	2693677	3.09152208964	FBgn0001077	3631	FBgn0001077	3631
48	X	2293428	2296093	3.305945396423	2294661	2.993252277374	FBgn0003714	5471	FBgn0004050	9264
49	2L	6228260	6230414	3.30383682251	6229646	2.908122825623	FBgn0026755	4596	FBgn0031782	101884
50	3L	4676534	4679044	3.30260515213	4677643	3.283020861009	FBgn0042199	883	FBgn0042199	883
51	2L	21605790	21606761	3.297623634338	21606680	3.148175668716	FBgn0032955	4512	FBgn0022893	10841
52	X	19619664	19621735	3.29582118988	19620538	3.117810471853	FBgn0031071	3673	FBgn0031071	3673
53	3R	673853	676426	3.291704177856	674832	2.938985675573	FBgn0003002	3703	FBgn0003002	3703
54	2L	14488399	14490221	3.285615682602	14489353	2.714852839708	FBgn0005771	1509	FBgn0005771	1509
55	3R	12554484	12556210	3.285520076752	12555345	2.807994618135	FBgn0003944	5003	FBgn0063261	21766
56	X	10338306	10340357	3.265767097473	10339204	2.921265546013	FBgn0052680	249	FBgn0052680	249
57	2R	20729670	20734285	3.263293743134	20732910	2.971066580878	FBgn0001325	1305	FBgn0001325	1305
58	3L	8643396	8646105	3.255688667297	8645157	3.027330811818	FBgn0001168	4549	FBgn0001168	4549
59	3R	13219356	13221076	3.249572753906	13220322	2.859257529764	FBgn0025456	17	FBgn0025456	17
60	2L	8143355	8147717	3.246755123138	8145377	2.952255249023	FBgn0051606	2253	FBgn0051607	3573
61	X	7387007	7388814	3.245768070221	7387772	2.904906497282	FBgn0052720	5647	FBgn0027553	185786
62	3R	4029848	4032399	3.232034683228	4031428	3.118399002973	FBgn0053779	884	FBgn0037554	27801
63	3L	18260991	18262823	3.21918296814	18261861	3.05739551432	FBgn0036784	2224	FBgn0011706	101801
64	2L	15319087	15322790	3.215651035309	15321659	2.882779057821	FBgn0041103	5824	FBgn0001981	8134
65	X	15479868	15482109	3.210322856903	15480997	2.850845449111	FBgn0030663	2769	FBgn0003463	20520
66	2R	18196866	18199424	3.209805011749	18197839	2.81332051754	FBgn0020257	1284	FBgn0020257	1284
67	2L	3078248	3080699	3.20702457428	3078477	2.7796928542	FBgn0027571	21862	FBgn0003934	29776
68	2L	20755463	20758901	3.20587348938	20756564	3.080638706684	FBgn0000251	1764	FBgn0000986	34056
69	3L	8637879	8641282	3.204891681671	8640369	3.059000856736	FBgn0001168	9337	FBgn0001168	9337
70	3R	20574239	20576129	3.198432922363	20575012	2.759918156792	FBgn0003719	444	FBgn0003719	444
71	2L	14441903	14446869	3.196785926819	14445736	2.734724283218	FBgn0028844	5080	FBgn0005771	45126
72	X	6831387	6835061	3.182681798935	6832594	2.978773891926	FBgn0029927	868	FBgn0029927	868
73	X	20487621	20489125	3.178965806961	20488285	2.646489171421	FBgn0031128	685	FBgn0003300	16832
74	3R	15756078	15758106	3.166549682617	15757105	2.822947157754	FBgn0038753	2788	FBgn0021776	3737
75	3R	2710415	2712325	3.162056446075	2711206	3.019665539265	FBgn0001077	21160	FBgn0001077	21160
76	3R	12075204	12077910	3.158220291138	12076497	2.963649693657	FBgn0040237	13313	FBgn0011253	21679
77	3R	863764	865937	3.153182506561	864677	2.873833274841	FBgn0010313	47731	FBgn0010313	47731
78	2R	19145738	19147806	3.147550582886	19146902	2.836113065481	FBgn0004795	6690	FBgn0016762	54696
79	2R	7308737	7312195	3.142414093018	7310134	3.031352460384	FBgn0033652	3858	FBgn0033652	3858
80	X	17653047	17654597	3.139161109924	17653858	2.850899892695	FBgn0030868	306	FBgn0030870	10919
81	3L	13054592	13056630	3.129831314087	13055524	2.989245022044	FBgn0036345	5712	FBgn0010452	32696
82	X	8971987	8973788	3.12931060791	8972815	2.5795861132	FBgn0030090	7424	FBgn0030092	21465
83	2L	5983234	5984341	3.114854812622	5983798	2.764644804455	FBgn0001942	2039	FBgn0001942	2039
84	2L	4366222	4369654	3.114604473114	4368406	3.016169369221	FBgn0026319	3584	FBgn0026319	3584
85	2R	5497113	5499488	3.109433174133	5498731	2.662362070645	FBgn0024923	2243	FBgn0024923	2243
86	2R	6714423	6716162	3.102149963379	6715367	2.583071456236	FBgn0033582	19753	FBgn0033590	37223
87	2L	221532	224447	3.091136932373	223148	3.134503701154	FBgn0031235	9366	FBgn0031235	9366
88	2R	6706700	6708730	3.086995124817	6707674	2.934534241171	FBgn0003396	17947	FBgn0033581	41711
89	3L	19524720	19528351	3.084465026855	19526216	2.592837061201	FBgn0067680	4183	FBgn0067680	4183
90	3L	279747	283129	3.081842899323	282310	2.948675632477	FBgn0035128	956	FBgn0035128	956
91	X	6893468	6895037	3.081567764282	6894285	2.533253445345	FBgn0004143	372	FBgn0029931	8441
92	2L	7009925	7012069	3.076935768127	7010859	2.677775691537	FBgn0031880	2637	FBgn0051908	16436
93	2R	15354645	15356700	3.068598747253	15355486	2.784134135527	FBgn0034476	13718	FBgn0011849	113092
94	X	2264353	2265639	3.065671443939	2264402	2.838149812486	FBgn0040385	2653	FBgn0001150	20717
95	X	7065548	7067565	3.065654277802	7066794	2.859505877775	FBgn0029939	28482	FBgn0025549	69746
96	2L	8165433	8167638	3.063981533051	8166290	2.941203538109	FBgn0031992	3965	FBgn0031992	3965
97	3L	15981931	15984202	3.052862167358	15983202	2.699720770121	FBgn0044028	5537	FBgn0044028	5537
98	3L	3435537	3437569	3.052087783813	3436730	2.855259895325	FBgn0026259	7404	FBgn0001254	59479
99	3L	7108997	7113244	3.040712356567	7111940	2.691251550402	FBgn0023001	3475	FBgn0002775	12470
100	2L	11451902	11454020	3.0395860672	11453018	2.920143604279	FBgn0004579	7415	FBgn0004579	7415
101	3L	6794312	6796075	3.03796005249	6795230	2.844341397285	FBgn0003995	31123	FBgn0035714	68370
102	2R	16866262	16868210	3.035869598389	16867296	2.782725036144	FBgn0000395	7227	FBgn0000395	7227
103	2R	1628920	1630560	3.034730911255	1629797	2.967813996708	FBgn0033063	14981	FBgn0033062	36789
104	3R	8470704	8472899	3.033292770386	8471500	2.669376204996	FBgn0038071	2282	FBgn0038071	2282
105	2L	26431	29514	3.03188419342	28547	2.947275966406	FBgn0031209	4659	FBgn0002121	7175
106	3R	10477595	10479321	3.029770851135	10478559	2.747724476983	FBgn0026578	2864	FBgn0026578	2864
107	X	3682374	3684486	3.026240348816	3683223	2.666102241067	FBgn0000542	1890	FBgn0000542	1890
108	X	20473250	20476289	3.02220916748	20474110	2.752741158009	FBgn0031127	4888	FBgn0003300	31007
109	2R	17051462	17054558	3.01740694046	17053616	2.698910713196	FBgn0050283	5461	FBgn0010415	64866
110	3R	17977822	17979623	3.014827251434	17978779	2.601672232151	FBgn0053335	11961	FBgn0053335	11961
111	2L	7047917	7050004	3.013879776001	7048819	2.753994703293	FBgn0051630	6352	FBgn0051630	6352
112	2L	15737525	15739971	3.0135846138	15739034	2.676726060755	FBgn0010382	5050	FBgn0003936	8577
113	3R	18954760	18956803	3.011373519897	18955848	2.681245982647	FBgn0051457	2142	FBgn0051457	2142
114	3L	8802527	8804481	3.008919715881	8803376	2.843368418076	FBgn0011577	1923	FBgn0020633	62181
115	3R	16674372	16676117	3.008897781372	16675337	2.711960568148	FBgn0038834	934	FBgn0038834	934
116	X	9534462	9536160	3.000244140625	9535284	2.972781689962	FBgn0000233	4125	FBgn0000233	4125
117	3L	22335632	22338114	2.995695590973	22336760	2.805541038513	FBgn0004449	4968	FBgn0004449	4968
118	X	18632596	18634561	2.983734130859	18633610	2.84895215315	FBgn0001090	1994	FBgn0001090	1994
119	3R	27043578	27045734	2.979232311249	27044862	2.85749399662	FBgn0039830	495	FBgn0039830	495
120	2L	20786097	20787552	2.977447509766	20786921	2.508501137004	FBgn0032886	1597	FBgn0000986	64413
121	2R	13267170	13269092	2.976418972015	13268135	2.716929407681	FBgn0034275	2974	FBgn0003545	5161
122	3R	7203557	7204990	2.974084854126	7204535	2.840726792812	FBgn0004595	6025	FBgn0026064	28168
123	3R	2732465	2734136	2.971411466599	2733260	2.644809863147	FBgn0001077	43214	FBgn0001077	43214
124	3R	13905810	13908385	2.970097064972	13907165	2.753763367148	FBgn0038566	322	FBgn0038566	322
125	3L	10303920	10305868	2.963812828064	10304785	2.80725812912	FBgn0067716	10992	FBgn0000629	307292
126	3R	12664479	12666642	2.960629463196	12665760	2.742070674896	FBgn0020546	9966	FBgn0020546	9966
127	3R	21008343	21010947	2.940327644348	21009914	2.707132085164	FBgn0039286	821	FBgn0039286	821
128	2L	8275246	8277268	2.939905166626	8276206	2.675628606011	FBgn0011902	14521	FBgn0011902	14521
129	3R	15157435	15158949	2.939680099487	15158168	2.573299153646	FBgn0000463	6233	FBgn0000463	6233
130	3R	2860664	2864043	2.937578201294	2861684	2.790919363499	FBgn0024289	16373	FBgn0010774	44442
131	3L	20914415	20916059	2.929976463318	20915149	2.625363051891	FBgn0053283	2543	FBgn0003415	46116
132	3R	12567633	12568958	2.920327186584	12568285	2.522623896599	FBgn0003944	7937	FBgn0063261	8826
133	3R	1145736	1147572	2.917075634003	1146647	2.704047650099	FBgn0013576	14979	FBgn0037310	20780
134	2L	12079627	12082584	2.915404081345	12081431	2.668424129486	FBgn0003145	4361	FBgn0003145	4361
135	X	11822112	11823901	2.910677909851	11822925	2.7303536359	FBgn0003865	75	FBgn0003865	75
136	3R	12598489	12600236	2.909242391586	12599382	2.567328901852	FBgn0020556	471	FBgn0020556	471
137	2L	9145541	9147428	2.904500961304	9146500	2.461066060596	FBgn0051887	16657	FBgn0051887	16657
138	3L	15004605	15006671	2.902590274811	15005912	2.76781091094	FBgn0036465	1917	FBgn0036465	1917
139	3L	15989569	15991448	2.902455329895	15990668	2.419282257557	FBgn0044028	1929	FBgn0044028	1929
140	3R	21019975	21022012	2.896648406982	21020886	2.73977913576	FBgn0039288	396	FBgn0039288	396
141	2L	1409475	1412611	2.894479751587	1411562	2.738166681925	FBgn0002543	8887	FBgn0002543	8887
142	2R	15586754	15588363	2.887091636658	15587489	2.657559675329	FBgn0004364	38885	FBgn0004364	38885
143	X	6702502	6703570	2.886787891388	6702903	2.160513967276	FBgn0029915	5044	FBgn0064122	10841
144	X	8498506	8500970	2.883738040924	8499442	2.56590488553	FBgn0004102	3556	FBgn0004102	3556
145	X	9932554	9934114	2.875055551529	9933362	2.556721001863	FBgn0030179	1608	FBgn0030179	1608
146	3R	2933906	2938193	2.872783184052	2934677	2.578846707064	FBgn0014863	8776	FBgn0003884	22417
147	2L	11454827	11456688	2.872777938843	11455901	2.565263017019	FBgn0004579	10298	FBgn0004579	10298
148	2R	6912835	6917067	2.870868682861	6914035	2.74756714877	FBgn0082585	698	FBgn0082585	698
149	2L	13866947	13870174	2.870269298553	13867854	2.604001522064	FBgn0028532	18442	FBgn0051842	32816
150	3L	3019984	3022074	2.863857746124	3021012	2.759881556034	FBgn0035388	2282	FBgn0035388	2282
151	3R	26680697	26683133	2.863540649414	26681936	2.654357790947	FBgn0003720	3899	FBgn0003720	3899
152	X	2289752	2291746	2.863363265991	2290936	2.726929664612	FBgn0001150	5817	FBgn0001150	5817
153	3R	8077351	8079365	2.862947463989	8078640	2.753889846802	FBgn0038008	1269	FBgn0037992	124721
154	2L	21091996	21093474	2.862788677216	21092714	2.54994726181	FBgn0040297	522	FBgn0023388	37231
155	X	7141470	7143289	2.85870552063	7142389	2.770660344292	FBgn0025549	5849	FBgn0025549	5849
156	2L	517511	519790	2.858325958252	518672	2.733586816227	FBgn0003963	4795	FBgn0003963	4795
157	3L	8806318	8808180	2.843790531158	8807307	2.600710779428	FBgn0052026	3102	FBgn0020633	58250
158	X	7737113	7739317	2.839378833771	7737970	2.733669421252	FBgn0029971	1062	FBgn0029971	1062
159	3R	17469449	17471052	2.834399700165	17470158	2.512557983398	FBgn0011766	15969	FBgn0046832	21912
160	3L	9002482	9004384	2.833700180054	9003267	2.7157066981	FBgn0035956	8911	FBgn0028789	12057
161	2R	10866296	10868341	2.832910060883	10867358	2.591730903177	FBgn0034013	2341	FBgn0000996	28465
162	3R	18614181	18615737	2.829322338104	18615012	2.533812761307	FBgn0039026	4806	FBgn0039013	62390
163	3R	2869002	2870663	2.828691005707	2869901	2.554685704848	FBgn0024289	8156	FBgn0010774	36225
164	X	8675897	8678059	2.828484535217	8677147	2.698634713888	FBgn0052710	12689	FBgn0030061	116960
165	2L	6372308	6375635	2.825399398804	6373146	2.470580756664	FBgn0043854	731	FBgn0043854	731
166	2L	19333061	19335252	2.81590795517	19334201	2.757922708988	FBgn0024245	24952	FBgn0024245	24952
167	2R	16874287	16876196	2.814922332764	16875248	2.539489633897	FBgn0000395	725	FBgn0000395	725
168	3R	14815605	14818236	2.801577091217	14816849	2.658838152885	FBgn0026239	7102	FBgn0026239	7102
169	3L	15009887	15011389	2.800004005432	15010515	2.764223456383	FBgn0025776	1179	FBgn0025776	1179
170	3R	2741770	2743472	2.79496383667	2742680	2.689712552463	FBgn0051488	40776	FBgn0001077	52634
171	2R	12299125	12300985	2.792855739594	12300038	2.637508756974	FBgn0034158	1484	FBgn0025832	70163
172	X	7733188	7734876	2.791904449463	7733940	2.308809578419	FBgn0029969	48	FBgn0029970	2868
173	3R	26101016	26102753	2.789133071899	26101828	2.504890497993	FBgn0010113	1828	FBgn0039757	67086
174	2R	6359535	6361654	2.788873910904	6360566	2.424390091616	FBgn0027525	5933	FBgn0027525	5933
175	3R	11478899	11481375	2.781815052032	11479825	2.632558107376	FBgn0053207	12083	FBgn0053207	12083
176	3L	4689717	4692480	2.781805515289	4690769	2.750557843377	FBgn0035570	66	FBgn0035570	66
177	X	6197559	6200254	2.777253627777	6199506	2.415059594547	FBgn0026708	3641	FBgn0029868	3871
178	2L	5276398	5278450	2.777083396912	5277607	2.559288193198	FBgn0000228	951	FBgn0000228	951
179	3R	5702237	5704406	2.773097038269	5703538	2.482267975807	FBgn0037767	2141	FBgn0065050	99332
180	X	19599180	19600842	2.764940261841	19600015	2.522017478943	FBgn0031070	3755	FBgn0031070	3755
181	X	15517712	15519286	2.760535240173	15518468	2.676682388081	FBgn0030667	3284	FBgn0030671	19594
182	X	15458083	15459695	2.754130840302	15458794	2.230066394806	FBgn0003463	1683	FBgn0003463	1683
183	2L	8831706	8833536	2.752628326416	8832706	2.515614350637	FBgn0029123	7081	FBgn0029123	7081
184	X	7164860	7167296	2.749031066895	7165689	2.440000197467	FBgn0029943	3287	FBgn0024250	12512
185	3L	2367616	2369812	2.742270946503	2368597	2.619765639305	FBgn0052299	5169	FBgn0052299	5169
186	3L	8425948	8427455	2.741567611694	8426763	2.345465211307	FBgn0010825	2500	FBgn0010825	2500
187	2L	15480921	15482906	2.741515159607	15481474	2.109422852011	FBgn0020371	777	FBgn0003448	7276
188	2R	16469256	16470962	2.73866558075	16470072	2.581714034081	FBgn0008636	1581	FBgn0034565	15747
189	2R	19080474	19083475	2.73779296875	19081815	2.520959938274	FBgn0015903	9318	FBgn0015903	9318
190	X	4814355	4816777	2.736768722534	4815806	2.458787667124	FBgn0061196	9569	FBgn0004368	31437
191	2L	2455561	2457896	2.730948448181	2456689	2.71904260972	FBgn0012017	3355	FBgn0015816	35977
192	3L	9012440	9014082	2.724073886871	9013327	2.563104012433	FBgn0028789	1997	FBgn0028789	1997
193	3R	11242722	11244445	2.72029209137	11243537	2.476124346256	FBgn0067339	32	FBgn0067339	32
194	X	2321026	2322746	2.71928358078	2321840	2.478089164285	FBgn0040388	4319	FBgn0004050	17915
195	2L	19215013	19217041	2.714733123779	19215945	2.537791532629	FBgn0015380	29670	FBgn0032762	86590
196	2R	15174508	15177415	2.713575839996	15176004	2.578275680542	FBgn0046820	81	FBgn0046820	81
197	2R	6712731	6714132	2.711163520813	6713485	2.209897309542	FBgn0033582	21635	FBgn0033590	39105
198	3L	2465789	2467637	2.708209037781	2466682	2.482999521143	FBgn0035344	4657	FBgn0035346	5669
199	3L	19047715	19049575	2.70747756958	19048621	2.402956068516	FBgn0036844	3060	FBgn0036844	3060
200	3R	13651187	13652912	2.70728302002	13652086	2.55993938446	FBgn0051246	14820	FBgn0051246	14820
201	2R	2996755	2999100	2.704325675964	2998207	2.402352809906	FBgn0015930	3469	FBgn0015930	3469
202	2L	3004947	3006594	2.701712608337	3005737	2.379544549518	FBgn0031488	7764	FBgn0002989	12976
203	3L	11330453	11332020	2.700549125671	11331270	2.433012545109	FBgn0036155	7562	FBgn0041094	105014
204	3L	15676155	15678246	2.697568416595	15677143	2.614551712485	FBgn0041160	12035	FBgn0041160	12035
205	3L	14932458	14934189	2.693042755127	14933427	2.543955017539	FBgn0026320	1179	FBgn0026320	1179
206	2R	9825711	9828181	2.692061424255	9827574	2.255308896303	FBgn0033921	10358	FBgn0033922	13115
207	X	19586690	19588631	2.69092464447	19587866	2.488150085722	FBgn0031069	3129	FBgn0031070	8394
208	3L	7961667	7963453	2.689752578735	7962420	2.795901747311	FBgn0011817	9424	FBgn0011817	9424
209	2R	14776730	14778390	2.688600540161	14777588	2.468059680041	FBgn0034423	2811	FBgn0003254	13001
210	3R	881029	882673	2.686010360718	881838	2.521876394749	FBgn0010313	30570	FBgn0010313	30570
211	X	3007534	3009274	2.684169530869	3008354	2.412834532121	FBgn0004647	17326	FBgn0004647	17326
212	3R	6177902	6180293	2.68404340744	6178858	2.333187832552	FBgn0015396	2952	FBgn0015396	2952
213	2L	17738413	17740422	2.683990478516	17739690	2.444600313902	FBgn0015609	4240	FBgn0032646	242652
214	3R	27047724	27050178	2.683263778687	27049064	2.48028421402	FBgn0039831	2638	FBgn0039831	2638
215	2R	2038030	2040569	2.683060646057	2038684	2.390216518851	FBgn0010347	24612	FBgn0041145	83634
216	3R	801905	803396	2.682989120483	802634	2.456957564634	FBgn0037291	7320	FBgn0004183	28748
217	2R	8462656	8464459	2.68267250061	8463554	2.461140436285	FBgn0004512	1303	FBgn0004512	1303
218	2L	7631780	7633755	2.681395053864	7632557	2.592168569565	FBgn0031927	13440	FBgn0053529	88134
219	3R	12646709	12648646	2.680213928223	12647738	2.642638206482	FBgn0000014	8031	FBgn0020546	27988
220	X	3253061	3254904	2.678924560547	3253943	2.417422967799	FBgn0029657	4373	FBgn0000472	24604
221	X	6903410	6905102	2.678830623627	6904274	2.482536175672	FBgn0004143	9617	FBgn0029931	18430
222	X	20495296	20496939	2.677125930786	20496136	2.457643733305	FBgn0031128	8536	FBgn0003300	8981
223	3R	6451842	6453545	2.675239086151	6452645	2.48785918951	FBgn0001235	11741	FBgn0001235	11741
224	3L	6786999	6788460	2.666349411011	6787599	2.347208668204	FBgn0003995	23492	FBgn0035714	60739
225	3R	277541	280223	2.665750026703	279557	2.547326533	FBgn0051522	521	FBgn0037250	19826
226	3L	20999807	21002036	2.65993309021	21000973	2.505799686207	FBgn0053285	21870	FBgn0037044	39237
227	X	5744344	5746204	2.657192707062	5745495	2.487272515016	FBgn0000042	605	FBgn0000042	605
228	3R	12707789	12709428	2.656776428223	12708454	2.384446003858	FBgn0015350	3004	FBgn0082171	26417
229	X	14082353	14083991	2.656532287598	14083177	2.248451513403	FBgn0002873	1397	FBgn0002873	1397
230	2R	12992060	12994239	2.651513576508	12993378	2.381655782461	FBgn0034225	609	FBgn0028953	20834
231	2R	8045841	8047995	2.650786876678	8046625	2.578785896301	FBgn0011592	1662	FBgn0011592	1662
232	3L	8660836	8662337	2.649648666382	8661646	2.514781355858	FBgn0001168	11940	FBgn0001168	11940
233	3R	2813245	2814699	2.6496052742	2813971	2.29600538927	FBgn0000095	10979	FBgn0010774	92155
234	3R	9704202	9706129	2.64838218689	9705411	2.395088672638	FBgn0008646	5510	FBgn0000576	22170
235	3R	17303210	17304787	2.646348953247	17303861	2.228833338794	FBgn0038889	4186	FBgn0013984	102390
236	3L	2421103	2423375	2.64430809021	2422209	2.704193681479	FBgn0052306	24679	FBgn0053231	26479
237	2L	9447983	9449773	2.641417503357	9448849	2.217031055027	FBgn0053723	8109	FBgn0002973	11336
238	2R	11269562	11272353	2.640709877014	11271097	2.321708410978	FBgn0050089	28836	FBgn0050089	28836
239	3R	21456263	21459760	2.640256881714	21458561	2.412183873794	FBgn0039350	4988	FBgn0039350	4988
240	2R	10496319	10497942	2.637364387512	10497109	2.295815187342	FBgn0033988	951	FBgn0033988	951
241	2R	18306021	18308043	2.635427951813	18306998	2.57089954264	FBgn0011211	362	FBgn0011211	362
242	3R	165297	167215	2.633229255676	166306	2.477096697863	FBgn0037236	1019	FBgn0001204	6066
243	2R	5611061	5612346	2.631479263306	5611721	2.300312154433	FBgn0004907	229	FBgn0033485	322
244	3R	3013077	3014772	2.630930900574	3014030	2.348155133864	FBgn0026210	1311	FBgn0037481	33132
245	3R	9736196	9737791	2.626535415649	9736958	2.289899468422	FBgn0000576	9377	FBgn0000576	9377
246	2L	3608234	3612109	2.624341487885	3611230	2.526726841927	FBgn0002985	4482	FBgn0002985	4482
247	2R	14772813	14774239	2.624321460724	14773694	2.305120150248	FBgn0034423	1083	FBgn0003254	16895
248	3R	25088265	25090097	2.621476173401	25089220	2.375857561827	FBgn0003525	7718	FBgn0003525	7718
249	2L	1429062	1430545	2.621361732483	1429854	2.246459371903	FBgn0003926	2857	FBgn0002543	9405
250	2L	9704522	9706395	2.617123126984	9705544	2.33606043458	FBgn0051710	400	FBgn0015393	5710
251	X	7131065	7132956	2.617069244385	7132111	2.377283348757	FBgn0029942	22	FBgn0025549	4429
252	3L	6469377	6470949	2.611167430878	6470030	2.49748431935	FBgn0020251	353	FBgn0020251	353
253	2L	16401403	16402970	2.6099858284	16402190	2.207810223103	FBgn0020416	39019	FBgn0025678	49500
254	3L	6740556	6742087	2.605310440063	6741281	2.261021726272	FBgn0052392	4088	FBgn0035714	14421
255	3L	15199985	15201306	2.605253219604	15200666	2.379405200481	FBgn0029114	234	FBgn0029114	234
256	X	22039136	22041060	2.600133895874	22040299	2.34183087945	FBgn0000719	18284	FBgn0031186	382314
257	2R	13820237	13821916	2.595890045166	13821084	2.277904778719	FBgn0034327	2244	FBgn0034326	6763
258	2L	19156320	19159280	2.590475559235	19157080	2.212715625763	FBgn0032763	20551	FBgn0032762	27725
259	3L	20335966	20337638	2.588312149048	20336733	2.516442972071	FBgn0028978	1284	FBgn0028978	1284
260	3L	17979714	17981304	2.586887121201	17980578	2.176084209891	FBgn0052192	24998	FBgn0020300	124085
261	2R	12464990	12466681	2.584657669067	12465898	2.399694330552	FBgn0053456	778	FBgn0053456	778
262	3R	4665735	4668637	2.583546638489	4667390	2.293767094612	FBgn0037638	17258	FBgn0011966	20212
263	2R	17219236	17220460	2.580715179443	17219804	2.172958999872	FBgn0050403	601	FBgn0004362	1109
264	2R	16870737	16872527	2.578942298889	16871819	2.20670633316	FBgn0000395	2704	FBgn0000395	2704
265	3L	15664923	15667792	2.576500892639	15667062	2.436713947969	FBgn0041160	1954	FBgn0041160	1954
266	3R	4106884	4108610	2.575945854187	4107756	2.265036225319	FBgn0010433	4242	FBgn0037561	12152
267	2R	7113124	7114833	2.572076797485	7113886	2.379605531693	FBgn0065063	6596	FBgn0065063	6596
268	3R	16398959	16400684	2.571491241455	16399997	2.313928800471	FBgn0038806	2733	FBgn0038805	2744
269	2L	4823047	4825076	2.568549156189	4823903	2.464962903191	FBgn0031632	2127	FBgn0031632	2127
270	3R	4855178	4856781	2.56764793396	4855916	2.312961410074	FBgn0002932	9273	FBgn0002932	9273
271	3R	24160783	24162343	2.566122531891	24161427	2.120365381241	FBgn0039579	1187	FBgn0039580	4063
272	2R	10642678	10644204	2.565277099609	10643215	2.277031600475	FBgn0015371	13095	FBgn0033989	136129
273	2L	7288965	7290872	2.563915729523	7289738	2.355323791504	FBgn0031901	7205	FBgn0004009	17423
274	3R	13429775	13431177	2.562962532043	13430527	2.058879524469	FBgn0038524	1297	FBgn0051575	53648
275	2L	18870145	18872200	2.562567710876	18870961	2.368920494528	FBgn0003896	6224	FBgn0032717	35365
276	3R	19018597	19020135	2.560678005219	19019412	2.43112552166	FBgn0011596	10344	FBgn0039066	57854
277	3R	24456827	24458410	2.559821128845	24457645	2.329413294792	FBgn0039590	3140	FBgn0001215	32116
278	X	6879224	6880702	2.555696487427	6879751	2.2972907722	FBgn0029930	936	FBgn0029931	6093
279	X	20490258	20491779	2.550849437714	20490934	2.303958836724	FBgn0031128	3334	FBgn0003300	14183
280	3L	13030329	13031673	2.546236038208	13030776	2.503057003021	FBgn0036343	4565	FBgn0036342	9805
281	3R	16776456	16778448	2.541809082031	16777482	2.411859063541	FBgn0002921	3046	FBgn0038834	101211
282	3R	2670482	2672773	2.539950847626	2671671	2.332733434789	FBgn0003339	4215	FBgn0001077	18375
283	3R	4519532	4521324	2.537577152252	4520405	2.34218081306	FBgn0001180	3135	FBgn0001180	3135
284	3L	14161152	14162620	2.536960124969	14161784	2.183045095868	FBgn0013718	5648	FBgn0013718	5648
285	2L	18481776	18483473	2.536911010742	18482580	2.099679862752	FBgn0032682	1164	FBgn0032682	1164
286	3L	9435526	9438364	2.534560680389	9437482	2.308024317026	FBgn0052043	2458	FBgn0052043	2458
287	X	16075276	16076779	2.532692432404	16075915	2.011381268501	FBgn0003933	12139	FBgn0003933	12139
288	2R	16555076	16557393	2.529304504395	16556121	2.251504926121	FBgn0003391	8620	FBgn0003391	8620
289	2L	2171844	2173481	2.527904987335	2172589	2.206811785698	FBgn0000097	6160	FBgn0000097	6160
290	3L	22333202	22335366	2.526592254639	22334324	2.530315876007	FBgn0004449	7404	FBgn0004449	7404
291	2R	6093090	6094815	2.52562379837	6093972	2.16116469247	FBgn0004399	24255	FBgn0004399	24255
292	2L	14484598	14487269	2.522183418274	14485350	2.246567081003	FBgn0005771	5512	FBgn0005771	5512
293	X	252218	253654	2.520035266876	252849	2.207912564278	FBgn0004170	33	FBgn0004170	33
294	3R	26212116	26213542	2.519871234894	26212671	2.004072888692	FBgn0015221	883	FBgn0039764	36883
295	X	10646812	10648150	2.518904685974	10647422	2.247034128974	FBgn0003360	15259	FBgn0030235	20578
296	X	18630168	18631820	2.516099452972	18630963	2.349525690079	FBgn0001090	653	FBgn0001090	653
297	3R	2688467	2690298	2.515725135803	2689542	2.36747043273	FBgn0001077	504	FBgn0001077	504
298	2R	13194787	13195991	2.515019416809	13195214	2.050379949458	FBgn0016059	3144	FBgn0016059	3144
299	2R	14790712	14792147	2.514976024628	14791518	2.189634295071	FBgn0003254	929	FBgn0003254	929
300	2L	1516859	1518627	2.512149810791	1517318	2.003911844889	FBgn0031345	120	FBgn0031345	120
301	3L	21231815	21233350	2.511773586273	21232530	2.424845863791	FBgn0000551	886	FBgn0037066	12626
302	2R	9481343	9482924	2.511570453644	9482096	2.515221446753	FBgn0020766	2158	FBgn0033886	5785
303	X	20501309	20504010	2.506162166595	20503335	2.217269027934	FBgn0003300	1782	FBgn0003300	1782
304	3R	6687850	6689750	2.502847194672	6688791	2.542448436513	FBgn0037846	456	FBgn0037844	6278
305	3R	12636119	12637731	2.502593994141	12636889	2.238196765675	FBgn0000014	18880	FBgn0020556	37978
306	3L	17380754	17382538	2.502038478851	17381552	2.317576436435	FBgn0027660	5219	FBgn0027660	5219
307	3L	16455810	16457193	2.501829147339	16456531	2.125477229848	FBgn0003515	6382	FBgn0014163	79433
308	X	19608303	19610483	2.498987197876	19609977	2.145050872456	FBgn0031071	6888	FBgn0031071	6888
309	3L	15196972	15198827	2.492737770081	15198293	2.129314486186	FBgn0029114	2607	FBgn0029114	2607
310	2L	1961130	1963014	2.491248607635	1962116	2.50394894095	FBgn0051942	3310	FBgn0031391	185171
311	2R	15555252	15557061	2.490260124207	15556202	2.12746232748	FBgn0034480	36352	FBgn0004364	70172
312	2L	3614446	3616101	2.489217758179	3615222	2.219002387103	FBgn0015663	4070	FBgn0002985	8474
313	3L	14929501	14931063	2.48641872406	14930260	2.440157381694	FBgn0026320	4346	FBgn0026320	4346
314	2R	16074627	16075979	2.48596572876	16075354	2.146928562837	FBgn0034521	1836	FBgn0034515	20090
315	2L	12606964	12608356	2.484160900116	12607480	2.187511640437	FBgn0051859	778	FBgn0002970	10868
316	3R	24898264	24901071	2.482773303986	24900347	2.165722072124	FBgn0039632	11466	FBgn0039633	22362
317	3L	4391000	4392497	2.480277061462	4391864	2.324642742381	FBgn0035542	2120	FBgn0035541	3295
318	2L	2164164	2166229	2.479309082031	2165344	2.253828357248	FBgn0031393	9584	FBgn0031393	9584
319	3R	1496724	1498830	2.478748321533	1497709	2.313421279192	FBgn0037363	2274	FBgn0037363	2274
320	2R	14786954	14789145	2.477767944336	14788314	2.242374728708	FBgn0003254	2275	FBgn0003254	2275
321	3R	25122924	25124650	2.476923942566	25123748	2.489210577572	FBgn0039659	797	FBgn0003525	42246
322	2R	6752873	6754422	2.475787639618	6753649	2.313769340515	FBgn0033590	1059	FBgn0033590	1059
323	X	1997804	1999257	2.475433349609	1998500	2.119021683931	FBgn0023507	856	FBgn0025626	77208
324	2L	17734915	17737531	2.474674224854	17736663	2.260418838925	FBgn0015609	1213	FBgn0032646	239625
325	3L	13050638	13052338	2.474065303802	13051499	2.461203294642	FBgn0036345	9737	FBgn0036342	30528
326	2L	15475050	15476823	2.472032546997	15475815	2.333737036761	FBgn0003448	1617	FBgn0003448	1617
327	2R	14658145	14659714	2.471240997314	14658821	2.302668124437	FBgn0034418	183	FBgn0000578	2323
328	2L	12669933	12671297	2.471238136292	12670658	2.091473758221	FBgn0032442	1489	FBgn0032445	22365
329	3L	15721214	15722635	2.47030544281	15721937	2.133279927572	FBgn0010105	28255	FBgn0010105	28255
330	2L	12615740	12617162	2.469393253326	12616550	2.232882678509	FBgn0002970	1798	FBgn0002970	1798
331	3L	17520458	17521943	2.464804649353	17521135	2.19828044667	FBgn0025455	1912	FBgn0025455	1912
332	2L	19861957	19863640	2.464160442352	19862826	2.287653249853	FBgn0032826	440	FBgn0043021	50483
333	3R	20122565	20124284	2.461369037628	20123424	2.236071782954	FBgn0000368	2286	FBgn0000368	2286
334	2L	3071158	3073070	2.458138465881	3072063	2.304764803718	FBgn0027571	15448	FBgn0003934	23362
335	3L	745584	747163	2.457860469818	746604	2.162097173579	FBgn0052480	6431	FBgn0000575	13666
336	3L	22096740	22098389	2.456811904907	22097494	2.121698829863	FBgn0037152	1774	FBgn0000100	87611
337	3L	12650650	12652322	2.456120014191	12651403	1.966992020607	FBgn0014343	16292	FBgn0036306	77301
338	4	1002987	1004352	2.455350875854	1003754	2.178997937371	FBgn0019650	6224	FBgn0039930	45855
339	2R	11414008	11415856	2.452586174011	11415029	2.325738373925	FBgn0053463	3739	FBgn0003425	9312
340	2R	7970284	7971924	2.449342250824	7971190	2.29231518507	FBgn0010238	2092	FBgn0010238	2092
341	3L	623217	624653	2.445399284363	623825	2.238010978699	FBgn0064191	1966	FBgn0064191	1966
342	3L	5829854	5831759	2.444699764252	5830822	2.404628024382	FBgn0003984	11261	FBgn0052409	42667
343	X	2242366	2243751	2.440501213074	2243047	2.097459506989	FBgn0040387	773	FBgn0001150	42072
344	3R	9636838	9638707	2.439991950989	9637693	2.309564495087	FBgn0053327	1148	FBgn0053327	1148
345	X	6883964	6886956	2.438943386078	6885549	2.326647309696	FBgn0029931	295	FBgn0029931	295
346	2L	21620150	21621650	2.438767910004	21620886	2.193654596806	FBgn0023416	694	FBgn0022893	3365
347	3L	14936731	14939343	2.433000564575	14938585	2.166693687439	FBgn0000216	657	FBgn0000216	657
348	3L	16595952	16597776	2.431519985199	16596963	2.320383906364	FBgn0017572	16232	FBgn0017572	16232
349	2L	2749695	2751622	2.431507110596	2750774	2.3743836085	FBgn0031453	2025	FBgn0031453	2025
350	X	18133555	18135671	2.43140411377	18134860	2.338407823018	FBgn0004956	6902	FBgn0004956	6902
351	X	439389	441882	2.430234909058	441105	2.246782183647	FBgn0003986	6758	FBgn0003986	6758
352	3R	16116532	16119512	2.430060863495	16117385	2.241756439209	FBgn0028386	1603	FBgn0028386	1603
353	3L	4213040	4216752	2.426815986633	4215816	2.255704290727	FBgn0001257	3863	FBgn0011692	10452
354	3L	1777460	1779195	2.424024581909	1778235	2.090143484228	FBgn0024510	615	FBgn0067864	4106
355	3R	11859447	11860873	2.423183441162	11860161	2.202782911413	FBgn0003117	8342	FBgn0038396	15232
356	2R	8292574	8293895	2.421373844147	8293298	2.07349357605	FBgn0003326	3153	FBgn0003326	3153
357	3R	7367035	7368605	2.415581226349	7367797	2.100826151231	FBgn0053512	2828	FBgn0037920	78016
358	3R	4024050	4025313	2.415498733521	4024696	1.995184779167	FBgn0053779	5848	FBgn0037554	34533
359	2L	2999398	3001587	2.415090560913	3000866	2.235392991234	FBgn0025681	7902	FBgn0002989	8105
360	3R	177451	179166	2.412343978882	178100	2.249498397112	FBgn0001204	5728	FBgn0001204	5728
361	3L	14104249	14105752	2.411648750305	14104988	2.193950793322	FBgn0042630	8405	FBgn0000411	38891
362	X	16476728	16479957	2.408091068268	16478820	2.312268018723	FBgn0030766	3978	FBgn0030766	3978
363	2R	7724173	7725498	2.407982587814	7724911	1.982985440423	FBgn0020377	2221	FBgn0020377	2221
364	3L	1729160	1730767	2.406747817993	1730030	2.23337584734	FBgn0035267	412	FBgn0027903	29135
365	2L	7525654	7526926	2.406374454498	7526275	1.867577104007	FBgn0053529	18148	FBgn0053529	18148
366	X	1679615	1681205	2.405627250671	1680398	2.206685010125	FBgn0029591	1418	FBgn0029591	1418
367	2L	12088561	12090079	2.397678375244	12089482	1.832981050014	FBgn0003145	3690	FBgn0003145	3690
368	3L	11215671	11218387	2.391247749329	11216359	2.092945070828	FBgn0036150	6474	FBgn0041094	9897
369	2L	13903595	13905323	2.385588645935	13904367	2.127348170561	FBgn0019890	292	FBgn0019890	292
370	2L	277922	279396	2.384449005127	278595	2.159196096308	FBgn0003444	1007	FBgn0003444	1007
371	3R	17479455	17480998	2.37960100174	17480233	2.271627874935	FBgn0011766	5894	FBgn0004493	17239
372	3L	16737553	16739198	2.376846790314	16738431	2.078720878152	FBgn0036660	6543	FBgn0036660	6543
373	3L	15766952	15768578	2.376052856445	15767748	2.107308696298	FBgn0036531	5929	FBgn0036537	32897
374	3L	18553182	18554386	2.375792503357	18554011	2.214714440432	FBgn0036791	11	FBgn0036800	33942
375	2L	8841108	8842705	2.375691413879	8841708	2.269266009331	FBgn0029123	16083	FBgn0029123	16083
376	2R	20172664	20174301	2.375327110291	20173412	2.255398133222	FBgn0035046	1387	FBgn0035046	1387
377	3L	14412111	14413772	2.375009059906	14413018	2.096603900194	FBgn0036424	30427	FBgn0036424	30427
378	3L	14911121	14912085	2.374589920044	14911345	2.328101264106	FBgn0040487	26	FBgn0040487	26
379	2L	1957006	1958732	2.372574329376	1957978	2.069168627262	FBgn0031375	3459	FBgn0031391	189309
380	2L	1075669	1077435	2.372540473938	1076492	2.212706734152	FBgn0003310	1319	FBgn0003310	1319
381	3R	8073270	8074925	2.370737552643	8074265	2.148470317616	FBgn0038008	5644	FBgn0037992	120346
382	X	256012	257274	2.367055416107	256587	2.027565451229	FBgn0004170	3705	FBgn0004170	3705
383	3R	7584382	7587501	2.36675453186	7584990	2.058547326497	FBgn0017581	5189	FBgn0037947	12282
384	3R	487790	489412	2.365637302399	488480	2.184313714504	FBgn0051531	3175	FBgn0037262	20784
385	2R	11254151	11255448	2.362694740295	11254756	1.933798662821	FBgn0050089	12495	FBgn0050089	12495
386	X	17013282	17014360	2.360933303833	17013850	1.873131066561	FBgn0000163	18974	FBgn0000163	18974
387	3R	1541974	1543158	2.360085964203	1542681	2.039830863476	FBgn0004878	341	FBgn0037372	37814
388	2L	9128096	9129801	2.357367515564	9128844	2.053222444322	FBgn0051887	999	FBgn0051887	999
389	3L	2376108	2377985	2.356597185135	2377027	2.165751709658	FBgn0052298	2503	FBgn0052299	3261
390	2R	7131977	7133234	2.354711532593	7132504	1.923537114087	FBgn0033636	766	FBgn0033636	766
391	X	2154442	2157068	2.354637145996	2155379	1.933273156484	FBgn0023526	6477	FBgn0023526	6477
392	3R	27046001	27047343	2.35435628891	27046681	2.147034347057	FBgn0039831	255	FBgn0039831	255
393	2R	18022828	18024291	2.353961467743	18023543	2.019320678711	FBgn0034735	23747	FBgn0034743	90160
394	3L	1462089	1463721	2.353881835938	1462842	2.230749635135	FBgn0046769	318	FBgn0004635	15518
395	3R	10504626	10506775	2.353346824646	10505655	2.10812886556	FBgn0038252	16490	FBgn0051314	17402
396	3L	726916	729626	2.350739955902	727768	2.07558041811	FBgn0052482	442	FBgn0000575	5170
397	3R	19125633	19127863	2.348233222961	19127083	2.062448501587	FBgn0039071	11172	FBgn0039067	43304
398	X	6839794	6842920	2.345530509949	6840915	1.924040794373	FBgn0027108	2984	FBgn0027108	2984
399	3L	14607068	14608367	2.344278335571	14607766	2.082099369594	FBgn0041604	9887	FBgn0028418	81743
400	2R	11400704	11402503	2.343215942383	11401792	2.276277899742	FBgn0003425	3925	FBgn0003425	3925
401	3L	5565777	5567078	2.34250998497	5566508	2.002433524412	FBgn0003486	16	FBgn0003486	16
402	3L	18102880	18104119	2.342256069183	18103404	1.781513512135	FBgn0020300	1259	FBgn0020300	1259
403	X	18137038	18139063	2.341313362122	18138139	2.1855224967	FBgn0004956	3623	FBgn0004956	3623
404	3L	14137803	14139553	2.339929580688	14138713	2.269741356373	FBgn0000411	5166	FBgn0000411	5166
405	3R	6442872	6444409	2.339570999146	6443710	2.218118578196	FBgn0001235	20676	FBgn0001235	20676
406	3R	2831872	2833610	2.337429046631	2832637	2.220622718334	FBgn0000095	7687	FBgn0010774	73489
407	2R	15372049	15373435	2.336636066437	15372787	2.107847541571	FBgn0043532	10192	FBgn0011849	130393
408	2R	7026855	7028511	2.336032867432	7027677	2.188078761101	FBgn0050034	10278	FBgn0000577	16440
409	3L	8983939	8985495	2.335144042969	8984657	2.1662458532	FBgn0035955	859	FBgn0035954	5512
410	X	8282788	8284020	2.332767486572	8283474	1.886745661497	FBgn0030038	1158	FBgn0030038	1158
411	3R	26674640	26678388	2.331698417664	26675915	2.405929312986	FBgn0003720	2122	FBgn0003720	2122
412	2L	19318241	19320527	2.329921722412	19318941	1.84693813324	FBgn0032769	22706	FBgn0024245	40212
413	2R	13813987	13815537	2.32977771759	13814706	2.319130757276	FBgn0034326	385	FBgn0034326	385
414	X	322323	324143	2.326869249344	323277	2.183752424577	FBgn0010019	2878	FBgn0002561	56732
415	X	4891685	4892991	2.326373100281	4892363	2.084194688236	FBgn0003028	1171	FBgn0004368	107994
416	3R	6439622	6440958	2.320639371872	6440271	2.079689592123	FBgn0001235	24115	FBgn0001235	24115
417	2L	15328871	15330199	2.320473194122	15329489	2.092288911343	FBgn0001981	304	FBgn0001981	304
418	X	6615980	6617179	2.3200507164	6616438	1.768155956268	FBgn0029502	34	FBgn0029905	49713
419	X	20492376	20493876	2.317894935608	20493102	2.061426252127	FBgn0031128	5502	FBgn0003300	12015
420	3L	13093586	13095402	2.317092418671	13094612	2.205265820026	FBgn0010452	6392	FBgn0010452	6392
421	2L	12091576	12092900	2.31197977066	12092170	2.17553694108	FBgn0032407	1601	FBgn0032407	1601
422	2R	12033350	12034666	2.306920528412	12033853	1.876950651407	FBgn0034134	15960	FBgn0034138	52247
423	3R	5450757	5452174	2.306158542633	5451591	1.873442762038	FBgn0037721	596	FBgn0037722	1529
424	3L	15226911	15228662	2.305467605591	15227734	2.301251215093	FBgn0029114	26834	FBgn0029114	26834
425	3R	27761076	27762359	2.3053150177	27761721	2.048512458801	FBgn0039886	42131	FBgn0002780	116073
426	X	7111049	7112401	2.302515506744	7111676	1.934127667371	FBgn0029940	464	FBgn0025549	24864
427	3R	17674412	17675602	2.302314758301	17674924	1.936714204152	FBgn0045468	2543	FBgn0004493	177452
428	3R	6470822	6472048	2.298694133759	6471437	1.954786525053	FBgn0001235	7051	FBgn0001235	7051
429	3R	10287129	10288620	2.298307418823	10287818	2.01681804657	FBgn0051330	28916	FBgn0038234	49772
430	2R	3737861	3739051	2.296381473541	3738531	1.974416227902	FBgn0010109	5609	FBgn0010109	5609
431	3L	1290020	1291478	2.294685840607	1290942	2.072525437673	FBgn0035204	7	FBgn0010333	4727
432	3R	11971677	11973003	2.29407453537	11972299	1.972229508793	FBgn0038400	278	FBgn0038396	96906
433	2R	5402642	5403806	2.293424606323	5403336	1.983975887299	FBgn0033463	155	FBgn0033458	20051
434	3L	15652939	15654474	2.29295539856	15653556	2.123970858256	FBgn0053999	1050	FBgn0041160	11552
435	3L	1439297	1440807	2.289286136627	1440123	2.175083816051	FBgn0004635	7201	FBgn0004635	7201
436	X	10653771	10655462	2.288653850555	10654558	2.197614298926	FBgn0030235	13442	FBgn0030235	13442
437	2L	5411681	5413035	2.287639141083	5412491	1.951420664787	FBgn0016660	8149	FBgn0005511	49150
438	X	17011315	17012608	2.2867603302	17011850	1.964101426742	FBgn0000163	16974	FBgn0000163	16974
439	3L	15560212	15561712	2.283828258514	15560937	2.130078583956	FBgn0036518	6798	FBgn0036518	6798
440	X	4784363	4786180	2.279802322388	4785094	2.109991858987	FBgn0004368	725	FBgn0004368	725
441	2L	12466201	12467443	2.279458999634	12466819	2.035079114577	FBgn0032437	13137	FBgn0040286	32154
442	2L	3548725	3550015	2.279133796692	3549361	2.085864394903	FBgn0024244	10110	FBgn0031549	19075
443	2L	8845464	8846696	2.277688980103	8846064	1.830735266209	FBgn0052986	16743	FBgn0029123	20439
444	3R	914941	916396	2.275459289551	915650	2.047828316689	FBgn0010313	3242	FBgn0010313	3242
445	3L	18313433	18314759	2.273692131042	18314215	2.015464782715	FBgn0015946	44542	FBgn0011706	49447
446	2L	5454951	5456062	2.27300786972	5455518	1.967715322971	FBgn0005511	6123	FBgn0005511	6123
447	2L	12665616	12666987	2.271315097809	12666144	2.001478046179	FBgn0032442	3025	FBgn0032445	26879
448	X	233687	235340	2.269794940948	234314	2.052265644073	FBgn0000022	7461	FBgn0000022	7461
449	2R	13407235	13408932	2.26976442337	13408292	2.147757202387	FBgn0034283	913	FBgn0034282	21419
450	X	13063453	13064825	2.267747402191	13064229	2.09065836668	FBgn0052639	6231	FBgn0052639	6231
451	X	6889312	6890548	2.266607284546	6890051	1.982737668355	FBgn0029931	4207	FBgn0029931	4207
452	3L	1445165	1446774	2.266199588776	1446112	2.082703948021	FBgn0004635	1212	FBgn0004635	1212
453	2L	22138598	22140789	2.265992164612	22139257	2.021348420311	FBgn0032978	9636	FBgn0032979	17497
454	3R	15175493	15176978	2.265607833862	15176242	2.193206815159	FBgn0038697	24229	FBgn0000463	24307
455	2R	14780094	14782387	2.263840675354	14781543	1.876925805036	FBgn0034423	6766	FBgn0003254	9046
456	2L	15727292	15730113	2.263665676117	15727947	2.138211867389	FBgn0010382	16137	FBgn0003936	19664
457	2R	14316882	14318404	2.262875556946	14317660	2.001236081123	FBgn0010651	930	FBgn0010651	930
458	3L	527048	528306	2.262421131134	527687	1.936532306671	FBgn0035142	1085	FBgn0035141	1239
459	X	19131979	19133403	2.260548114777	19132716	2.143715063731	FBgn0065084	3094	FBgn0031008	29895
460	2R	10633512	10634224	2.260419845581	10634034	1.852248350779	FBgn0015371	3914	FBgn0033989	126948
461	X	10667747	10668943	2.26012802124	10668388	1.916400348439	FBgn0030235	388	FBgn0030235	388
462	3L	12052991	12054242	2.260032176971	12053635	2.075304889679	FBgn0028679	2097	FBgn0036248	38555
463	3R	15170033	15171958	2.259026527405	15171076	2.052363067865	FBgn0000463	19141	FBgn0000463	19141
464	3R	27017986	27019453	2.258651733398	27018719	2.282939181608	FBgn0004389	227	FBgn0004389	227
465	3L	20450581	20452269	2.258648872375	20451354	2.077763054106	FBgn0037007	1919	FBgn0037007	1919
466	3R	1128308	1129894	2.258554458618	1128921	2.181023538113	FBgn0037310	3054	FBgn0037310	3054
467	2L	16277543	16280091	2.254611968994	16279365	2.082451002938	FBgn0001994	4292	FBgn0001994	4292
468	3L	21078410	21080853	2.25217962265	21080105	2.065572738647	FBgn0037051	10223	FBgn0037051	10223
469	2L	9582393	9585686	2.250964164734	9583324	2.169574849746	FBgn0014179	1582	FBgn0015393	116510
470	2R	1702991	1704689	2.250929355621	1703877	2.013472497463	FBgn0033068	482	FBgn0033068	482
471	3R	660347	661901	2.249642848969	661241	2.008414605085	FBgn0037284	4256	FBgn0003002	17294
472	2L	18876153	18877509	2.247067451477	18876767	2.012147158384	FBgn0003896	418	FBgn0032717	41171
473	3R	14738907	14740270	2.24652671814	14739657	2.137632952796	FBgn0038660	1010	FBgn0038666	67033
474	X	2995053	2996309	2.246312856674	2995748	1.8990780045	FBgn0004647	4720	FBgn0004647	4720
475	3L	19149100	19150455	2.246262550354	19149805	2.134920120239	FBgn0016797	13920	FBgn0016797	13920
476	3R	4468169	4469447	2.241508483887	4468713	2.081351343791	FBgn0012027	198	FBgn0037602	8126
477	3R	19020820	19022061	2.239810466766	19021359	1.99709624052	FBgn0011596	8397	FBgn0039066	55907
478	3R	11494120	11495576	2.23916721344	11494880	2.053396701813	FBgn0053207	2972	FBgn0053207	2972
479	3R	12570286	12571783	2.238415718079	12570938	1.947232574224	FBgn0063261	6173	FBgn0063261	6173
480	2R	17031658	17032950	2.237268447876	17032444	1.884967803955	FBgn0003731	1857	FBgn0010415	43694
481	3L	106556	108190	2.235628128052	107469	2.056960701942	FBgn0020386	5515	FBgn0035105	60485
482	3L	20633230	20634640	2.233682155609	20634073	2.014180034399	FBgn0001320	4869	FBgn0001320	4869
483	2L	5409889	5411111	2.231935977936	5410476	1.952387080473	FBgn0016660	6134	FBgn0005511	51165
484	X	12585114	12586487	2.229971885681	12585818	2.039069592953	FBgn0030418	7415	FBgn0053963	92419
485	2L	6647047	6648731	2.224680423737	6647809	2.128564666299	FBgn0051635	1279	FBgn0031836	36786
486	3R	12674226	12675207	2.223377943039	12674635	1.687681366416	FBgn0020546	1091	FBgn0020546	1091
487	2R	20726531	20727796	2.222663879395	20727175	1.908560911814	FBgn0001325	7040	FBgn0001325	7040
488	3L	11209827	11212652	2.221167087555	11211119	2.069233119488	FBgn0036150	1234	FBgn0041094	15137
489	3R	12628140	12629696	2.221165657043	12628791	2.10407963921	FBgn0015230	14758	FBgn0020556	29880
490	3R	27077786	27078908	2.220071792603	27078321	1.902666905347	FBgn0051005	5	FBgn0039831	31895
491	3R	24411475	24412973	2.219979763031	24412050	1.842747449875	FBgn0000659	1245	FBgn0000659	1245
492	X	7789671	7791100	2.218358516693	7790458	2.104648702285	FBgn0027280	1784	FBgn0004404	10318
493	3L	4266476	4267699	2.216670513153	4266970	1.972794673022	FBgn0035525	20	FBgn0035525	20
494	2R	1727395	1728678	2.215171575546	1727992	1.985807597637	FBgn0033074	5023	FBgn0033074	5023
495	2L	12010469	12012202	2.214997291565	12011084	1.945954561234	FBgn0014019	2708	FBgn0032390	21120
496	3R	16386752	16388129	2.213716983795	16387383	2.105011701584	FBgn0038803	801	FBgn0040575	1550
497	3L	7882756	7884859	2.213486671448	7884358	1.957594871521	FBgn0003041	1540	FBgn0003041	1540
498	4	651800	652860	2.212559700012	652272	1.771652603149	FBgn0039915	2329	FBgn0026777	323925
499	3L	8976088	8977569	2.212184906006	8976829	2.092351043926	FBgn0035954	2316	FBgn0035954	2316
500	2L	8809522	8812105	2.211873054504	8811025	2.026982195237	FBgn0029123	14600	FBgn0029123	14600
501	3R	228440	229953	2.211468696594	229172	2.006755034129	FBgn0037245	401	FBgn0037249	30480
502	2R	15545448	15546839	2.209010601044	15546084	2.002552986145	FBgn0034480	26234	FBgn0004364	80290
503	X	449179	450716	2.208568572998	449908	2.10407778796	FBgn0003986	2045	FBgn0003986	2045
504	2R	20021906	20023390	2.206330299377	20022785	1.968458811442	FBgn0019886	105	FBgn0019886	105
505	2R	4166270	4169385	2.204516887665	4166828	1.943251848221	FBgn0050353	3191	FBgn0050353	3191
506	2L	2769203	2770366	2.204112052917	2769704	1.81170129776	FBgn0019830	362	FBgn0019830	362
507	3L	19831364	19833789	2.203139781952	19832056	2.13916425705	FBgn0014037	11170	FBgn0014037	11170
508	2L	19160184	19161897	2.202574729919	19160645	1.790540575981	FBgn0032763	16986	FBgn0032762	31290
509	3R	1548693	1549918	2.200196266174	1549230	1.674343172709	FBgn0004878	6208	FBgn0037372	31265
510	2L	2576773	2578307	2.198514938354	2577603	1.985666611615	FBgn0031435	68	FBgn0031435	68
511	3R	19705242	19706514	2.197594642639	19706016	1.886569350958	FBgn0025574	9781	FBgn0025574	9781
512	3L	12622424	12623762	2.193895816803	12623230	1.89666390419	FBgn0052111	21347	FBgn0036306	105474
513	X	8974292	8975383	2.193678855896	8974841	1.809662014246	FBgn0030090	5398	FBgn0030092	19439
514	X	7010294	7011545	2.193362236023	7011002	1.833970069885	FBgn0047092	15916	FBgn0029933	67713
515	3R	25982647	25983920	2.193326473236	25983256	1.994469586541	FBgn0039749	525	FBgn0065067	50278
516	2R	7533355	7534641	2.190975666046	7533860	1.849723696709	FBgn0004839	1871	FBgn0011704	32510
517	3R	17988382	17990474	2.188901901245	17989624	2.105089860804	FBgn0053335	1116	FBgn0053335	1116
518	X	12758960	12760760	2.186437606812	12759462	1.80772125721	FBgn0047242	13010	FBgn0030434	15927
519	2R	7497422	7498787	2.183866024017	7498077	2.006465294782	FBgn0053145	782	FBgn0011704	3273
520	X	13061184	13062293	2.182104110718	13061763	1.948887768914	FBgn0052639	8697	FBgn0052639	8697
521	X	17342190	17343402	2.181882858276	17342796	1.84152290225	FBgn0030842	19544	FBgn0030851	120617
522	2L	20745594	20746850	2.181228160858	20746227	1.943062501795	FBgn0011202	487	FBgn0000986	23719
523	3R	819631	820746	2.180730819702	820180	1.889145177953	FBgn0037292	5706	FBgn0004183	46294
524	2L	7137913	7139206	2.178026199341	7138534	2.00849757475	FBgn0031889	4851	FBgn0031886	72701
525	2L	16715790	16717146	2.17787361145	16716442	1.855174597572	FBgn0000409	639	FBgn0032596	11616
526	3L	4737733	4739079	2.177571296692	4738289	1.9154846528	FBgn0035572	587	FBgn0035570	47586
527	X	13067763	13068957	2.176605224609	13068386	1.977794675266	FBgn0052639	2074	FBgn0052639	2074
528	3R	12907503	12909034	2.175113916397	12908228	2.087435638203	FBgn0038476	2277	FBgn0038476	2277
529	3R	19140545	19141915	2.173751354218	19141107	1.801738570718	FBgn0039071	25196	FBgn0002622	43418
530	3R	4101733	4103916	2.173237323761	4102699	2.138753610499	FBgn0010433	815	FBgn0037561	7095
531	3L	1755468	1756961	2.172534942627	1756290	2.059475842644	FBgn0013811	1108	FBgn0027903	2875
532	3L	15472074	15475337	2.172438621521	15474454	1.919225187863	FBgn0004052	134	FBgn0004052	134
533	3R	17466391	17468690	2.172180891037	17467523	2.018184751272	FBgn0011766	18604	FBgn0046832	19277
534	2R	6107160	6108307	2.171178817749	6107783	1.927400620778	FBgn0033538	21694	FBgn0004399	38066
535	3R	2548667	2550106	2.169613838196	2549402	2.083642691374	FBgn0051481	18383	FBgn0004054	20460
536	3L	14150071	14151192	2.168719291687	14150640	1.894291728735	FBgn0036414	4267	FBgn0013718	5496
537	3R	689325	690526	2.16680765152	689957	1.997287591298	FBgn0003002	11422	FBgn0003002	11422
538	3L	14942281	14943423	2.165882587433	14942884	1.879135322571	FBgn0036459	2484	FBgn0040296	2984
539	3R	29162	30805	2.163237571716	30210	1.945330058827	FBgn0037215	7181	FBgn0037220	27867
540	3R	7953999	7955130	2.16091632843	7954510	1.974538147449	FBgn0037992	591	FBgn0037992	591
541	2L	3833180	3834711	2.160293102264	3833957	2.06085395813	FBgn0004567	2885	FBgn0004567	2885
542	3R	6425072	6426484	2.159870147705	6425864	2.005506426096	FBgn0001235	38522	FBgn0001235	38522
543	3R	27530186	27531452	2.15917634964	27530897	1.95242986083	FBgn0054046	3957	FBgn0039867	31767
544	3R	4018536	4019822	2.15585231781	4019113	2.027722570631	FBgn0053779	11431	FBgn0037554	40116
545	2L	7309709	7312962	2.155267238617	7311927	1.953142285347	FBgn0004009	4766	FBgn0004009	4766
546	2L	18611758	18612622	2.154542922974	18612536	1.630281019211	FBgn0032692	540	FBgn0032693	36377
547	3L	11282488	11283516	2.153751850128	11283052	1.724426805973	FBgn0036153	551	FBgn0041094	56796
548	3L	17730386	17731510	2.152829170227	17730853	1.7568804797	FBgn0036752	1441	FBgn0036761	80906
549	3L	14371511	14372806	2.152562618256	14372118	1.878202259541	FBgn0003459	3064	FBgn0003459	3064
550	2L	19150346	19151752	2.152027130127	19150535	2.035880015447	FBgn0010300	20800	FBgn0032762	21180
551	3R	2714151	2715231	2.149411201477	2714546	1.796488791704	FBgn0001077	24500	FBgn0001077	24500
552	2R	16366135	16367711	2.145607948303	16367021	1.97685277462	FBgn0034554	6662	FBgn0016984	27025
553	3L	14240840	14242264	2.144351005554	14241586	1.954698310179	FBgn0001085	1980	FBgn0036415	58418
554	X	19731020	19732361	2.144298553467	19731676	1.978014162609	FBgn0000076	7679	FBgn0031079	45688
555	2L	15315399	15316725	2.144170761108	15316152	1.967149734497	FBgn0041103	317	FBgn0001981	13641
556	2L	13224574	13226070	2.144167900085	13225559	1.958836611579	FBgn0032489	353	FBgn0032489	353
557	X	22195327	22196503	2.144024848938	22195714	1.967725419998	FBgn0000719	137131	FBgn0031186	537729
558	2R	5752334	5753289	2.143698692322	5752787	1.683864930097	FBgn0005619	105	FBgn0033486	123281
559	3R	10309559	10310869	2.143498420715	10310139	1.870255291462	FBgn0038233	27275	FBgn0038234	27451
560	2R	2087101	2088789	2.143410682678	2087947	2.071631207186	FBgn0033076	24844	FBgn0041145	34371
561	3L	357763	359221	2.14316701889	358665	1.903936088085	FBgn0003749	2183	FBgn0035136	13750
562	X	14054791	14055859	2.138134479523	14055449	1.639902479508	FBgn0030551	4372	FBgn0002873	26331
563	2L	7584587	7585701	2.13697719574	7585087	1.982620938619	FBgn0083141	3152	FBgn0053529	40664
564	2R	19084529	19085867	2.136875629425	19085285	1.929232533773	FBgn0015903	12788	FBgn0015903	12788
565	2R	14807567	14808520	2.13568687439	14808034	1.724124272664	FBgn0034431	603	FBgn0034430	968
566	2R	4918027	4919234	2.135443687439	4918835	1.682451665401	FBgn0016078	6438	FBgn0053774	6738
567	3R	8895645	8898737	2.134420871735	8898112	2.033580723931	FBgn0004666	14631	FBgn0003308	39853
568	2R	10870737	10871875	2.129567623138	10871255	1.794739305973	FBgn0034013	6238	FBgn0000996	24568
569	2L	11224578	11225784	2.129370689392	11225138	1.940788328648	FBgn0000011	14457	FBgn0028700	94493
570	3R	4862544	4863835	2.126793622971	4863151	1.934725873611	FBgn0002932	2038	FBgn0002932	2038
571	3L	5942829	5945255	2.12478351593	5944544	1.948564465841	FBgn0035656	5408	FBgn0035656	5408
572	3L	736704	737897	2.123005867004	737398	1.864172101021	FBgn0000575	4460	FBgn0000575	4460
573	2L	248286	249446	2.122135162354	248825	1.762735366821	FBgn0001309	1970	FBgn0001309	1970
574	2R	3744997	3746259	2.121218681335	3745482	1.841439723969	FBgn0010109	1342	FBgn0010109	1342
575	2L	14260793	14262560	2.119804382324	14261851	1.993362146265	FBgn0004002	1671	FBgn0028529	93229
576	3R	18572507	18573858	2.119368076324	18572950	1.852952718735	FBgn0039020	328	FBgn0039013	20328
577	3R	2673428	2674692	2.119330883026	2673988	1.870528277229	FBgn0003339	1898	FBgn0001077	16058
578	2L	5870817	5872165	2.119225502014	5871520	1.818634287516	FBgn0031745	7961	FBgn0031740	69265
579	3L	7755383	7756491	2.116850376129	7755884	1.62106626174	FBgn0023076	6334	FBgn0035823	112943
580	X	4458432	4459631	2.112556695938	4459002	1.94279794693	FBgn0003053	3804	FBgn0029718	34112
581	X	2254366	2256047	2.111834049225	2255868	1.892256259918	FBgn0040385	11187	FBgn0001150	29251
582	2L	5777094	5778188	2.111463546753	5777660	1.802301108837	FBgn0051913	6371	FBgn0031739	24309
583	2L	11343440	11344712	2.110188961029	11343937	1.971478700638	FBgn0032360	674	FBgn0004579	101666
584	3R	18498497	18499752	2.110025882721	18499207	1.743136151632	FBgn0039000	684	FBgn0039000	684
585	X	11462332	11463145	2.107964515686	11462920	1.616283194224	FBgn0004370	3140	FBgn0030322	9328
586	2L	12086975	12088199	2.107862472534	12087631	1.946077048779	FBgn0003145	1839	FBgn0003145	1839
587	3L	15764114	15765213	2.107542991638	15764570	1.809691874186	FBgn0036531	9107	FBgn0036537	36075
588	3L	14909339	14910419	2.107031345367	14909532	2.094587855869	FBgn0040809	19	FBgn0040809	19
589	2L	5788530	5790168	2.104122161865	5789222	2.11095125535	FBgn0051913	5191	FBgn0031739	12747
590	2L	21840551	21841951	2.10387468338	21841209	1.950713382048	FBgn0003866	25021	FBgn0003866	25021
591	3L	11805242	11806873	2.103350639343	11806317	1.857029676437	FBgn0000404	1207	FBgn0000404	1207
592	3L	15668343	15669843	2.10330247879	15669176	1.941725075245	FBgn0041160	4068	FBgn0041160	4068
593	X	271731	272815	2.101456165314	272317	1.866884820602	FBgn0002561	5772	FBgn0002561	5772
594	X	6705942	6707665	2.100999832153	6706782	1.929504803249	FBgn0064122	6962	FBgn0064122	6962
595	3R	5936495	5937515	2.100978851318	5937067	1.798267185688	FBgn0037788	1201	FBgn0037777	65822
596	3R	3358990	3359893	2.100588798523	3359481	1.609386030833	FBgn0015573	2766	FBgn0003885	3104
597	X	1991102	1992204	2.099660873413	1991731	1.725836157799	FBgn0004861	970	FBgn0025626	70439
598	2R	16053067	16054422	2.097946643829	16053521	2.061812480291	FBgn0034514	607	FBgn0034514	607
599	3R	13547213	13548331	2.095833778381	13547740	1.688220351934	FBgn0038538	2544	FBgn0003013	3681
600	3R	21852456	21853473	2.095409393311	21852993	1.726744848139	FBgn0002631	2464	FBgn0002631	2464
601	3L	275107	276147	2.094972133636	275579	1.723147541285	FBgn0035127	858	FBgn0035127	858
602	3R	11408382	11409879	2.094905376434	11409230	1.879778665655	FBgn0038350	30736	FBgn0053207	82678
603	2L	9987523	9989179	2.087886810303	9988382	1.829015844009	FBgn0040965	3725	FBgn0040965	3725
604	2L	4280296	4282883	2.086874246597	4281161	2.051568746567	FBgn0031592	1871	FBgn0003941	53519
605	X	268212	269521	2.084838867188	268842	2.021702003479	FBgn0002561	2297	FBgn0002561	2297
606	3R	4513738	4514910	2.084299087524	4514256	1.90056014061	FBgn0053325	8204	FBgn0001180	9284
607	3L	14605301	14606504	2.081309318542	14605944	1.862980097532	FBgn0041604	8065	FBgn0028418	79921
608	3L	4675144	4676229	2.079719543457	4675737	1.655055999756	FBgn0035569	151	FBgn0035569	151
609	3R	16653985	16655339	2.078266143799	16654627	2.006843805313	FBgn0027493	1710	FBgn0038830	4676
610	2L	17217836	17219117	2.077929496765	17218422	1.946027110605	FBgn0051745	23057	FBgn0032633	161654
611	2L	19152156	19153866	2.072915077209	19153085	1.815368950367	FBgn0010300	23350	FBgn0032762	23730
612	X	22035663	22036460	2.072866439819	22036388	1.952951049805	FBgn0031201	21054	FBgn0031186	378403
613	3R	2488511	2489720	2.071160316467	2489054	1.792496628231	FBgn0024912	3232	FBgn0026567	5450
614	2L	19696280	19697352	2.071092128754	19696860	1.645564079285	FBgn0005590	104	FBgn0005590	104
615	2L	18364921	18367389	2.070994853973	18365455	1.782573491335	FBgn0011559	10500	FBgn0004413	73711
616	X	8257485	8259141	2.068314313889	8258431	1.885928541422	FBgn0052711	3100	FBgn0052711	3100
617	X	1339722	1340906	2.066871166229	1340437	1.737788021564	FBgn0003517	203	FBgn0003517	203
618	3R	15	1957	2.066506385803	94	1.862195158005	FBgn0037213	286	FBgn0037213	286
619	X	16584084	16585273	2.063080310822	16584676	1.736551125844	FBgn0027528	1171	FBgn0030786	33215
620	3R	12651765	12653026	2.062004089355	12652375	1.727316528559	FBgn0000014	3394	FBgn0020546	23351
621	3L	14100586	14101873	2.059607505798	14101259	1.827878334943	FBgn0042630	4676	FBgn0000411	42620
622	3R	939079	940426	2.054758071899	939581	1.89055237174	FBgn0037293	14229	FBgn0010313	27173
623	3L	22000505	22002351	2.052755832672	22001117	1.811824490042	FBgn0037149	1143	FBgn0037149	1143
624	2R	14980123	14981156	2.052603721619	14980612	1.708659857512	FBgn0002716	9554	FBgn0034447	13240
625	2R	15564545	15566409	2.052347183228	15565716	1.806521952152	FBgn0034480	45866	FBgn0004364	60658
626	2L	521679	522832	2.052334308624	522240	1.931900310516	FBgn0003963	1227	FBgn0003963	1227
627	3L	15164447	15165578	2.051781654358	15165033	2.11424108652	FBgn0036490	8070	FBgn0029114	35867
628	4	1004711	1005905	2.050622940063	1005279	1.9902789172	FBgn0019650	4699	FBgn0039930	44330
629	3L	13109487	13110296	2.048401832581	13109602	1.660382444208	FBgn0053262	614	FBgn0010452	21382
630	3R	15160651	15162042	2.048095226288	15161374	1.975608158112	FBgn0000463	9439	FBgn0000463	9439
631	3R	26607191	26608565	2.044647216797	26607853	1.829837905036	FBgn0004606	16205	FBgn0003720	70184
632	2L	10849584	10850975	2.044594764709	10850228	1.901316940784	FBgn0004363	640	FBgn0032305	7625
633	2R	10614279	10615796	2.044379234314	10615137	1.961779266596	FBgn0015371	14983	FBgn0033989	108051
634	3L	12056709	12057933	2.044239997864	12057339	1.940489578247	FBgn0028679	1607	FBgn0036248	34851
635	2L	4123368	4124622	2.042734146118	4123979	1.956508524278	FBgn0014033	2258	FBgn0000547	92600
636	2L	7303613	7305953	2.042054176331	7305052	1.849023370182	FBgn0004009	2109	FBgn0004009	2109
637	2R	11412336	11413777	2.041615962982	11413221	1.904862850904	FBgn0053463	1931	FBgn0003425	7504
638	3L	15988097	15989184	2.040634632111	15988604	1.789868418376	FBgn0044028	135	FBgn0044028	135
639	3L	11904522	11905815	2.039800167084	11905127	1.724243760109	FBgn0011723	201	FBgn0000404	97603
640	X	17662581	17664926	2.039675712585	17663352	1.813010136286	FBgn0030870	1425	FBgn0030870	1425
641	X	4547168	4548514	2.038123130798	4547841	1.872204720974	FBgn0028325	332	FBgn0022768	15733
642	2R	20525625	20526783	2.037763118744	20526182	1.816761521732	FBgn0004055	6532	FBgn0005634	7109
643	3R	26388657	26389893	2.037616729736	26389366	1.906392008066	FBgn0039787	15788	FBgn0039767	135368
644	3R	17012796	17013771	2.037487030029	17013415	1.701033087338	FBgn0038867	19565	FBgn0038870	31386
645	X	8487934	8489309	2.037421226501	8488773	1.778539435069	FBgn0004102	7113	FBgn0004102	7113
646	X	8977532	8979133	2.037313461304	8978336	1.945855220159	FBgn0030090	1903	FBgn0030092	15944
647	2R	2141947	2143227	2.035309791565	2142491	1.786784291267	FBgn0004145	2450	FBgn0040673	17665
648	3R	12690310	12691631	2.034164905548	12690890	1.821227401495	FBgn0082171	8853	FBgn0082171	8853
649	3R	8474293	8475531	2.033772468567	8475030	1.741265058517	FBgn0038071	1248	FBgn0038071	1248
650	2R	8104723	8106125	2.033365249634	8105335	1.868164896965	FBgn0050055	125	FBgn0050055	125
651	2L	281680	282832	2.032783508301	282283	1.815372242647	FBgn0031244	998	FBgn0031244	998
652	3L	18709237	18710318	2.032550811768	18709877	1.703673988581	FBgn0036810	124	FBgn0036810	124
653	2R	2950977	2951776	2.032468795776	2951077	1.774315643311	FBgn0033169	1429	FBgn0033179	27467
654	3L	13351531	13353611	2.031967163086	13352139	1.885843725765	FBgn0036349	393	FBgn0036349	393
655	2L	2154587	2155833	2.031808853149	2155319	1.640980839729	FBgn0031393	441	FBgn0031393	441
656	2R	18552209	18554343	2.031164169312	18552805	1.869210779667	FBgn0003900	903	FBgn0003900	903
657	X	18144454	18145887	2.031083583832	18144918	1.758142106673	FBgn0004956	3156	FBgn0004956	3156
658	3L	5809445	5810714	2.031060218811	5809985	1.848043077132	FBgn0003984	9576	FBgn0035640	22955
659	2L	355740	357122	2.030409812927	356482	1.890283346176	FBgn0031250	1386	FBgn0031250	1386
660	2L	3828640	3829812	2.028878688812	3829180	1.772060036659	FBgn0003430	3500	FBgn0003430	3500
661	2L	20057942	20059492	2.028341293335	20058750	1.867903485018	FBgn0019686	1344	FBgn0019686	1344
662	3R	9540879	9541704	2.027268409729	9541326	1.564357817173	FBgn0054044	1400	FBgn0038175	2562
663	2L	13244579	13245700	2.025928020477	13245091	1.698286596934	FBgn0003935	243	FBgn0003935	243
664	3L	8369246	8370177	2.023187160492	8369615	1.625654411316	FBgn0035887	2019	FBgn0035878	49338
665	X	9958110	9958994	2.022242546082	9958524	1.587758765501	FBgn0030179	26770	FBgn0030179	26770
666	2L	7518343	7520538	2.021026134491	7520055	1.764995872974	FBgn0011283	22695	FBgn0053529	24368
667	3L	19008651	19009709	2.020703792572	19009245	1.709941923618	FBgn0002945	1345	FBgn0002945	1345
668	3R	17319247	17320675	2.019875526428	17319927	1.906273000381	FBgn0051179	4875	FBgn0013984	86324
669	3L	18138554	18139772	2.019545555115	18139103	1.789526436064	FBgn0036781	11329	FBgn0020300	34440
670	3L	20728125	20729842	2.019494056702	20729256	1.921200454235	FBgn0027364	2647	FBgn0016696	23878
671	3R	26687125	26688415	2.019251823425	26687759	1.714641458848	FBgn0039805	5486	FBgn0003720	9722
672	3L	11669849	11670990	2.013598442078	11670379	1.899291303423	FBgn0036194	554	FBgn0036194	554
673	2L	16349416	16350564	2.01286315918	16350011	1.853689474218	FBgn0028506	1146	FBgn0028506	1146
674	3R	475277	476186	2.012276649475	475794	1.639658927917	FBgn0011341	849	FBgn0037262	8098
675	2L	12678937	12679905	2.009625911713	12679026	1.670754146576	FBgn0032442	9857	FBgn0032445	13997
676	3L	13047651	13048740	2.005650520325	13048228	1.767754526699	FBgn0036344	12402	FBgn0036342	27257
677	2R	16757690	16759192	2.00336933136	16758362	2.013774505028	FBgn0034606	173	FBgn0034606	173
678	3R	24912189	24913775	2.003274440765	24912803	1.778695318434	FBgn0039633	9906	FBgn0039633	9906
679	3L	601172	602355	2.003105163574	601714	1.821200595183	FBgn0052345	4134	FBgn0064191	24077
680	3L	21774199	21775544	2.0004093647	21775042	1.7100426169	FBgn0037138	163	FBgn0046301	8996
681	2L	1524753	1525943	2.000386238098	1525259	1.65569636401	FBgn0026397	2568	FBgn0001174	7075
682	2L	15735040	15736193	1.999915122986	15735469	1.763790893555	FBgn0010382	8615	FBgn0003936	12142
683	3L	4150663	4151818	1.999472141266	4151328	1.972772240639	FBgn0011653	335	FBgn0004574	28595
684	2L	3821600	3823478	1.999145507812	3822834	1.794366598129	FBgn0003430	2846	FBgn0003430	2846
685	2L	5473687	5474625	1.999019861221	5473999	1.613458919525	FBgn0005511	12358	FBgn0005511	12358
686	3R	10412363	10413528	1.99792098999	10412942	1.862246064579	FBgn0020299	5243	FBgn0020299	5243
687	X	20462554	20463375	1.99732208252	20463011	1.650571409861	FBgn0031126	5449	FBgn0003300	42106
688	2R	18309416	18310614	1.995875835419	18310193	1.668415397406	FBgn0011211	3557	FBgn0011211	3557
689	X	5519739	5521091	1.995410442352	5520361	1.872267610887	FBgn0029785	2682	FBgn0029785	2682
690	2L	19212311	19213574	1.995118618011	19212943	1.796065330505	FBgn0015380	26668	FBgn0032762	83588
691	3L	16440510	16441508	1.994918823242	16441023	1.661766949822	FBgn0004569	7937	FBgn0014163	63925
692	3L	11016888	11017767	1.994579315186	11017327	1.761417643229	FBgn0036115	7989	FBgn0036118	18259
693	2L	4034262	4035049	1.993385314941	4034640	1.618021210035	FBgn0000547	3261	FBgn0000547	3261
694	3L	9464964	9466227	1.993104934692	9465658	1.849677589205	FBgn0052037	483	FBgn0036005	3944
695	2L	4573997	4575121	1.98911190033	4574563	1.708694338799	FBgn0031613	3540	FBgn0000227	109896
696	2R	15596050	15597069	1.988455295563	15596501	1.669737279415	FBgn0004364	29873	FBgn0004364	29873
697	2L	7043623	7045098	1.987942695618	7044413	1.880809605122	FBgn0051630	1946	FBgn0051630	1946
698	2R	10135197	10136105	1.987176895142	10135656	1.583784439984	FBgn0033948	519	FBgn0033948	519
699	3L	4092737	4093723	1.986173629761	4093265	1.643826793222	FBgn0028484	1528	FBgn0028484	1528
700	2L	12611378	12612842	1.985107898712	12611990	1.999857246876	FBgn0032439	609	FBgn0002970	6358
701	2R	11405672	11406831	1.984606266022	11406064	1.724310201757	FBgn0003425	347	FBgn0003425	347
702	2R	18590614	18591929	1.982818603516	18591265	1.92708122029	FBgn0045482	1462	FBgn0003062	8945
703	3L	22886295	22887353	1.98241186142	22886879	1.799594110913	FBgn0052461	2247	FBgn0037207	7824
704	X	17718500	17719791	1.980033874512	17719030	1.817366543938	FBgn0030881	1285	FBgn0030881	1285
705	X	9608617	9609417	1.979299545288	9609288	1.65696330504	FBgn0020378	11108	FBgn0000233	69879
706	3R	10643606	10644731	1.978626251221	10644043	1.6029010941	FBgn0038262	16516	FBgn0038258	55285
707	3R	12556592	12557807	1.977891921997	12557165	1.818733628591	FBgn0003944	3183	FBgn0063261	19946
708	2R	4151986	4153939	1.9771900177	4152644	1.85815513134	FBgn0003892	8804	FBgn0003892	8804
709	3R	18963768	18964944	1.976722240448	18964306	1.730824597677	FBgn0004644	3575	FBgn0051457	10600
710	3L	141006	142172	1.976311206818	141539	1.840323167689	FBgn0035101	2803	FBgn0035105	26415
711	3R	7176898	7178175	1.975051879883	7177623	1.721513046938	FBgn0026064	1256	FBgn0026064	1256
712	3R	13904514	13905463	1.974834918976	13904928	1.694816970825	FBgn0038566	1915	FBgn0038566	1915
713	2L	14429771	14432365	1.973279953003	14431678	1.918310138914	FBgn0028871	6547	FBgn0005771	59184
714	3L	16454100	16455081	1.972106933594	16454431	1.53004283905	FBgn0004569	5471	FBgn0014163	77333
715	3L	11899139	11900254	1.971704006195	11899696	1.849395808052	FBgn0036222	992	FBgn0000404	92172
716	3R	10508790	10509848	1.971238851547	10509277	1.790163457394	FBgn0051314	13780	FBgn0051314	13780
717	2R	13725521	13726537	1.970774173737	13725822	1.811699777842	FBgn0050114	3204	FBgn0000658	21804
718	X	21659096	21660453	1.970552444458	21659800	1.840478644652	FBgn0031187	598	FBgn0031186	1815
719	3R	16368187	16369702	1.969740867615	16368692	1.723197039436	FBgn0053192	7965	FBgn0043457	14960
720	2L	8872219	8872962	1.969223499298	8872585	1.651943318984	FBgn0032072	5818	FBgn0029123	46960
721	2L	3824198	3825369	1.967716693878	3824670	1.77415710337	FBgn0003430	1010	FBgn0003430	1010
722	2R	7248697	7249914	1.96727848053	7249262	1.830057088067	FBgn0033649	9432	FBgn0033652	57014
723	2L	11448736	11451380	1.966504096985	11449209	1.813068449497	FBgn0004579	3606	FBgn0004579	3606
724	3R	14399489	14400504	1.963196754456	14400108	1.631768584251	FBgn0038627	1291	FBgn0027841	85006
725	3L	4235815	4237426	1.9626121521	4236376	1.76784734165	FBgn0041171	1465	FBgn0041171	1465
726	X	4791275	4792665	1.96191740036	4792135	1.841288566589	FBgn0004368	7766	FBgn0004368	7766
727	X	6918114	6919434	1.957630634308	6918775	1.841119373546	FBgn0029932	4126	FBgn0029933	24514
728	2R	12029600	12030542	1.957378864288	12030040	1.613653351279	FBgn0011260	14981	FBgn0034138	56060
729	X	21185359	21186361	1.955254554749	21185787	1.642197472709	FBgn0003423	770	FBgn0015527	25272
730	2R	7062237	7063274	1.954179763794	7062822	1.806057039897	FBgn0000577	18705	FBgn0000577	18705
731	2L	12472156	12473883	1.954010009766	12472609	1.723320400014	FBgn0032437	18927	FBgn0040286	37944
732	3L	10959553	10960245	1.95216178894	10959710	1.622859040896	FBgn0052080	10161	FBgn0036118	75876
733	2L	15487618	15488625	1.949908256531	15488197	1.633694857359	FBgn0002524	6842	FBgn0003448	13999
734	2L	16281610	16282637	1.949884414673	16282144	1.661934584379	FBgn0001994	1513	FBgn0001994	1513
735	3L	3302740	3303875	1.949000835419	3303343	1.741300975575	FBgn0035436	254	FBgn0035436	254
736	X	2151368	2153380	1.94740486145	2152485	1.761800050735	FBgn0023526	3583	FBgn0023526	3583
737	2R	20352398	20353382	1.946895599365	20352900	1.693383637597	FBgn0035070	3676	FBgn0050423	30536
738	3R	11182721	11183751	1.946680545807	11183325	1.775550169103	FBgn0038326	358	FBgn0038332	14573
739	2R	6046893	6048424	1.945688247681	6047804	1.85318848292	FBgn0005630	7271	FBgn0004399	21913
740	2R	2122261	2124426	1.945570468903	2123307	1.860279083252	FBgn0041145	989	FBgn0041145	989
741	3L	21414214	21415919	1.944125175476	21415129	1.835081756115	FBgn0014143	4732	FBgn0014143	4732
742	X	9961128	9962401	1.942556858063	9961882	1.710222065449	FBgn0030180	29525	FBgn0030180	29525
743	2R	5588513	5589524	1.942217350006	5588879	1.674331337214	FBgn0033483	1299	FBgn0033483	1299
744	3L	31004	31938	1.940823554993	31220	1.557099232307	FBgn0002564	18750	FBgn0035105	136734
745	X	2159156	2160061	1.939834833145	2159667	1.619841321309	FBgn0023526	10765	FBgn0023526	10765
746	3R	19653143	19654152	1.939729690552	19653797	1.645221034686	FBgn0004186	205	FBgn0004186	205
747	3R	8086008	8087651	1.939159393311	8086809	1.765251583523	FBgn0003651	2338	FBgn0010044	118949
748	3R	18500732	18501888	1.939077854156	18501310	1.721595595865	FBgn0039000	1419	FBgn0039000	1419
749	3L	14114305	14116152	1.936722755432	14115591	1.825025165782	FBgn0042630	19008	FBgn0000411	28288
750	3R	785090	786392	1.934025764465	785578	1.848730951548	FBgn0037289	1492	FBgn0004183	11692
751	3L	5903104	5904453	1.93305683136	5903678	1.780219107866	FBgn0002638	3042	FBgn0002638	3042
752	3L	20338789	20340110	1.930980205536	20339499	1.757702995749	FBgn0028978	4050	FBgn0028978	4050
753	X	6892016	6893161	1.929922103882	6892661	1.725884072921	FBgn0004143	1996	FBgn0029931	6817
754	3R	1687241	1688414	1.92840385437	1687874	1.730445581324	FBgn0037391	259	FBgn0037383	37648
755	2L	10219797	10220668	1.928354740143	10220193	1.651700524723	FBgn0024320	711	FBgn0003151	1160
756	3L	1387569	1388731	1.927890777588	1388192	1.722987365723	FBgn0011855	2879	FBgn0004635	59132
757	2L	13234474	13235594	1.927165031433	13234951	1.782582461834	FBgn0032493	356	FBgn0032493	356
758	2L	1419907	1421453	1.926801204681	1420545	1.769836425781	FBgn0002543	96	FBgn0002543	96
759	2L	2181145	2182135	1.926069736481	2181636	1.70781365037	FBgn0000097	2887	FBgn0000097	2887
760	2R	13315815	13317364	1.925396442413	13316600	1.756919888889	FBgn0004586	1052	FBgn0004586	1052
761	3R	19988746	19989750	1.924721717834	19989264	1.698596729952	FBgn0039159	18	FBgn0039167	55174
762	2R	3110970	3112149	1.924601554871	3111462	1.758056416231	FBgn0004243	9530	FBgn0004243	9530
763	3L	14918394	14919400	1.92415189743	14918936	1.736422240734	FBgn0040487	7565	FBgn0040487	7565
764	X	238281	239173	1.923931121826	238692	1.596969660591	FBgn0000022	11839	FBgn0000022	11839
765	3L	15696513	15697609	1.923575401306	15696996	1.819563248578	FBgn0010105	3314	FBgn0010105	3314
766	2L	9421054	9422141	1.922881126404	9421493	1.721211274465	FBgn0032116	4900	FBgn0002973	16020
767	3L	14748369	14749706	1.922362327576	14748895	1.75695699056	FBgn0036449	2787	FBgn0036449	2787
768	3R	13373422	13374589	1.922142982483	13373870	1.849913933698	FBgn0038519	1639	FBgn0025571	7725
769	3L	9829570	9830496	1.921718120575	9829993	1.69424012128	FBgn0004390	767	FBgn0015618	17396
770	2R	20558131	20559306	1.921050071716	20558827	1.750965174507	FBgn0001147	1100	FBgn0001148	10753
771	2L	15757095	15757813	1.920734882355	15757212	1.609389448166	FBgn0001987	1472	FBgn0003936	9601
772	X	18518349	18519535	1.920421600342	18519060	1.750666886568	FBgn0004959	646	FBgn0004959	646
773	X	20557493	20558564	1.920369148254	20558003	1.715400190914	FBgn0031130	1378	FBgn0003300	52886
774	X	19606323	19607781	1.920150756836	19607101	1.864915875828	FBgn0031071	9764	FBgn0031071	9764
775	X	20458683	20459726	1.920090913773	20459250	1.699342615464	FBgn0031126	9210	FBgn0003300	45867
776	3L	3084130	3084858	1.919843673706	3084770	1.605424308777	FBgn0052286	3719	FBgn0003938	10437
777	3L	9476909	9477866	1.919107437134	9476993	1.760904962366	FBgn0036007	2283	FBgn0036007	2283
778	X	2296677	2298973	1.918564796448	2298206	1.900832905489	FBgn0003714	1926	FBgn0004050	5719
779	X	7901879	7902977	1.917580366135	7902368	1.741522282362	FBgn0004656	4304	FBgn0004656	4304
780	2L	1066456	1069444	1.915307044983	1068591	1.727562343373	FBgn0003310	9220	FBgn0003310	9220
781	2R	13338093	13338903	1.911552429199	13338213	1.572693268458	FBgn0050111	9005	FBgn0050111	9005
782	3L	15481897	15482573	1.911283969879	15482087	1.644374847412	FBgn0036503	198	FBgn0036503	198
783	2R	2097291	2098452	1.910374641418	2098026	1.726192891598	FBgn0033076	14765	FBgn0041145	24292
784	3L	22069264	22070738	1.908813476562	22070167	1.699849072625	FBgn0037153	210	FBgn0000100	60284
785	3R	12276217	12277508	1.908523082733	12276834	1.683789372444	FBgn0044826	2716	FBgn0044826	2716
786	3R	2643422	2644710	1.90739107132	2644094	1.799026250839	FBgn0051485	966	FBgn0046833	8798
787	X	2292198	2293017	1.907347679138	2292286	1.732466411591	FBgn0001150	7167	FBgn0001150	7167
788	X	493207	494196	1.906958580017	493811	1.659678141276	FBgn0003575	1103	FBgn0002579	7528
789	3L	19000621	19002003	1.906725883484	19001360	1.900799919577	FBgn0002945	9230	FBgn0002945	9230
790	2R	13019388	13020803	1.905715942383	13020208	1.854012769811	FBgn0034228	2448	FBgn0034237	30868
791	3L	9652481	9653483	1.904887199402	9652976	1.622705519199	FBgn0036028	200	FBgn0044049	125249
792	X	6667785	6668817	1.904806137085	6668235	1.689886987209	FBgn0029907	256	FBgn0029907	256
793	2R	18313491	18314212	1.904587507248	18313810	1.54193547368	FBgn0000405	757	FBgn0000405	757
794	2L	3541627	3542736	1.903594970703	3542256	1.669671595097	FBgn0024244	3005	FBgn0031549	11970
795	3R	25866507	25867604	1.902612686157	25867044	1.738425759708	FBgn0003510	107	FBgn0003510	107
796	3R	283601	284682	1.901181221008	284085	1.682608095805	FBgn0051522	5049	FBgn0037250	24354
797	3R	677993	679206	1.900918483734	678726	1.671387232267	FBgn0003002	191	FBgn0003002	191
798	2L	870763	871775	1.900159358978	871346	1.698037988999	FBgn0053526	882	FBgn0053526	882
799	3L	17410936	17411693	1.899712085724	17411047	1.667588233948	FBgn0036725	6377	FBgn0042641	12600
800	X	11402383	11403173	1.898416519165	11402777	1.579024982452	FBgn0030309	1076	FBgn0003277	12763
801	X	6722644	6723606	1.898124217987	6723150	1.632487177849	FBgn0064122	9406	FBgn0064122	9406
802	3L	20556503	20557562	1.897208690643	20557090	1.716057360172	FBgn0001323	2713	FBgn0001320	72114
803	4	378042	378962	1.896842479706	378515	1.745292246342	FBgn0025704	407	FBgn0026777	50168
804	X	20062158	20063303	1.895139217377	20062770	1.693531811237	FBgn0031098	605	FBgn0031098	605
805	3L	8990673	8991831	1.895040512085	8991305	1.719757472768	FBgn0035956	3051	FBgn0035954	12160
806	2L	19538445	19539436	1.895030975342	19538973	1.679461535286	FBgn0003231	598	FBgn0046825	26474
807	X	20463951	20464971	1.892041683197	20464407	1.6325700442	FBgn0031126	4053	FBgn0003300	40710
808	X	15526568	15527864	1.891568183899	15527406	1.857683841999	FBgn0030668	4036	FBgn0030671	10656
809	2L	3082345	3083250	1.891301631927	3082474	1.550577857278	FBgn0027571	25859	FBgn0003934	33773
810	2L	1107679	1108765	1.890431404114	1108334	1.640129979451	FBgn0031300	35	FBgn0031302	4654
811	2R	16983633	16984579	1.89009475708	16983784	1.632183218002	FBgn0010415	4966	FBgn0010415	4966
812	2R	4169571	4170803	1.889274597168	4170219	1.739505661858	FBgn0050353	200	FBgn0050353	200
813	3R	11115336	11116601	1.886211872101	11116031	1.767072565415	FBgn0003721	8777	FBgn0011476	11760
814	2L	7299317	7300221	1.884260177612	7299846	1.546153664589	FBgn0004009	7315	FBgn0004009	7315
815	3L	8994364	8995432	1.882784366608	8994877	1.655853383681	FBgn0035956	521	FBgn0035954	15732
816	3R	12510564	12511372	1.881590843201	12511012	1.667098373175	FBgn0051498	20385	FBgn0015019	37683
817	2L	8789007	8789757	1.880415916443	8789697	1.762568155924	FBgn0032069	8446	FBgn0029123	35928
818	3L	11560521	11561300	1.879195213318	11560650	1.743519349532	FBgn0003292	1065	FBgn0036180	22737
819	2R	13871959	13872729	1.878889560699	13872084	1.651688228954	FBgn0034328	26011	FBgn0034326	57763
820	3L	6700973	6701875	1.878704071045	6701435	1.798150316874	FBgn0005626	7964	FBgn0035713	24798
821	2L	6178878	6179979	1.87867641449	6179345	1.783312489005	FBgn0040951	11126	FBgn0031782	51583
822	3L	1325512	1326184	1.877593994141	1325737	1.663873944964	FBgn0035213	198	FBgn0035213	198
823	2R	18014804	18016035	1.877407073975	18015593	1.75174164772	FBgn0034735	15797	FBgn0022986	92469
824	2R	14937903	14939017	1.876892089844	14938384	1.643543075113	FBgn0004873	1428	FBgn0050326	8250
825	3L	12774947	12776260	1.874629974365	12775577	1.706406481126	FBgn0010715	3484	FBgn0036314	12373
826	3R	13551556	13552525	1.873959541321	13551967	1.582757741213	FBgn0016650	719	FBgn0003013	7908
827	X	2842815	2844099	1.873616695404	2843394	1.639594554901	FBgn0003285	13406	FBgn0004647	147634
828	3L	1736537	1737405	1.872257232666	1737020	1.575136044446	FBgn0022702	2175	FBgn0027903	22145
829	2R	9069873	9070779	1.871542930603	9070356	1.655000602498	FBgn0014877	367	FBgn0014877	367
830	3R	12105702	12106794	1.870724201202	12106312	1.71773058176	FBgn0051283	2047	FBgn0051283	2047
831	3R	22712398	22713207	1.869827985764	22712476	1.712704992294	FBgn0004359	5020	FBgn0002838	10798
832	3R	2858990	2860113	1.869545459747	2859682	1.769211649895	FBgn0024289	18375	FBgn0010774	46444
833	3R	25127796	25128957	1.868857383728	25128358	1.670523047447	FBgn0039659	5407	FBgn0003525	46856
834	X	10629550	10630435	1.868105888367	10630007	1.679271161556	FBgn0025111	2091	FBgn0052672	16454
835	2L	8387067	8387782	1.866808414459	8387734	1.690615442064	FBgn0041717	1990	FBgn0032036	3267
836	3L	303598	305072	1.865772485733	305024	1.719897329807	FBgn0004373	1612	FBgn0004373	1612
837	3L	23164013	23165049	1.862855911255	23164091	1.681783437729	FBgn0037212	18779	FBgn0024733	134776
838	2R	2994498	2996366	1.861088275909	2995112	1.728710238139	FBgn0010548	6137	FBgn0015930	6564
839	3R	25132352	25134184	1.857716083527	25132789	1.608973185221	FBgn0039659	9838	FBgn0003525	51287
840	X	22033481	22034234	1.857645511627	22034080	1.598296338862	FBgn0031201	18746	FBgn0031186	376095
841	X	273766	274761	1.85666847229	274293	1.660415172577	FBgn0002561	7748	FBgn0002561	7748
842	2R	9369066	9370324	1.855938434601	9369150	1.703641223907	FBgn0033879	1105	FBgn0033881	5474
843	2R	13952349	13953143	1.85320854187	13952702	1.658921092749	FBgn0050118	2642	FBgn0003067	98928
844	2L	597304	598445	1.853163719177	597930	1.694690227509	FBgn0010323	3243	FBgn0031267	23698
845	2L	10548678	10549873	1.852958202362	10549124	1.668665647507	FBgn0051721	4243	FBgn0032268	18166
846	2L	19571598	19572877	1.85155248642	19572357	1.781957626343	FBgn0005672	896	FBgn0005672	896
847	2R	17213490	17214400	1.846698284149	17213863	1.555960038129	FBgn0010228	1793	FBgn0010228	1793
848	3L	9342418	9343426	1.8453373909	9342834	1.669984424815	FBgn0035981	1561	FBgn0035981	1561
849	3R	1553261	1554523	1.844740867615	1553867	1.651632338762	FBgn0037368	5396	FBgn0037372	26628
850	2R	15580817	15581724	1.844355106354	15581204	1.613814353943	FBgn0004364	45170	FBgn0004364	45170
851	2R	11304783	11306134	1.844241142273	11305521	1.75579104704	FBgn0050321	2666	FBgn0050089	63260
852	X	378925	380181	1.843098163605	379545	1.762824282927	FBgn0000570	497	FBgn0000570	497
853	3R	18703070	18704175	1.842665195465	18703573	1.71957467584	FBgn0017590	21451	FBgn0039013	150951
854	3L	4531165	4531994	1.842523574829	4531870	1.603744246743	FBgn0053777	4213	FBgn0015805	75694
855	2R	5495557	5496521	1.840578556061	5495980	1.556790606181	FBgn0000606	4926	FBgn0000606	4926
856	2R	3753511	3754337	1.840391635895	3753643	1.62529295141	FBgn0013726	4561	FBgn0010109	9503
857	X	2993916	2994604	1.840273857117	2994003	1.681320953369	FBgn0004647	2975	FBgn0004647	2975
858	3R	6493192	6494400	1.83869934082	6493856	1.777400314808	FBgn0037818	9036	FBgn0001235	29470
859	X	19054314	19055284	1.836827278137	19054817	1.770300356547	FBgn0031001	256	FBgn0031001	256
860	3R	464295	465797	1.836807250977	464386	1.652194786072	FBgn0037261	2887	FBgn0037261	2887
861	3R	4645172	4645912	1.83508682251	4645713	1.617884305807	FBgn0037636	673	FBgn0037636	673
862	3R	20145469	20146328	1.833273410797	20145546	1.594634151459	FBgn0011785	805	FBgn0028471	1404
863	3L	13042580	13043360	1.832863807678	13043270	1.745025539398	FBgn0036344	7444	FBgn0036342	22299
864	3R	5224397	5225529	1.830695152283	5225024	1.636479321648	FBgn0037685	1112	FBgn0037686	1954
865	2R	16460515	16461685	1.830422401428	16461257	1.693818204543	FBgn0053704	3573	FBgn0034565	24562
866	X	9575641	9577223	1.827735424042	9576481	1.770789987901	FBgn0020378	21699	FBgn0000233	37072
867	2R	16118900	16119741	1.826557159424	16119390	1.553448110819	FBgn0046816	1554	FBgn0046816	1554
868	2R	6095355	6095993	1.826528549194	6095819	1.657221794128	FBgn0004399	26102	FBgn0004399	26102
869	2L	15470521	15471818	1.825371265411	15471330	1.738338343302	FBgn0003448	2868	FBgn0003448	2868
870	4	426218	427583	1.825032234192	426832	1.764940447277	FBgn0039905	13192	FBgn0026777	98485
871	2L	12662433	12663434	1.823271751404	12662846	1.625318914652	FBgn0004394	5017	FBgn0032445	30177
872	4	328639	329532	1.823031425476	329490	1.664429717594	FBgn0026777	1143	FBgn0026777	1143
873	2L	1118910	1120647	1.821750164032	1119723	1.650696786245	FBgn0031302	6735	FBgn0031302	6735
874	X	9936111	9936922	1.821097373962	9936242	1.590669458563	FBgn0030179	4488	FBgn0030179	4488
875	3R	25117766	25119064	1.818957567215	25118209	1.664720647475	FBgn0039659	4742	FBgn0003525	36707
876	3L	2574280	2575132	1.818360328674	2574397	1.658469963074	FBgn0016794	1463	FBgn0024939	3415
877	3L	14620359	14621271	1.817639350891	14620795	1.619269073009	FBgn0011927	18477	FBgn0028418	94772
878	3L	16733056	16733744	1.816694259644	16733656	1.679207992554	FBgn0004108	2323	FBgn0004108	2323
879	3L	16008670	16009360	1.815711021423	16008797	1.691637229919	FBgn0003691	7117	FBgn0003691	7117
880	3L	3832071	3833057	1.815320968628	3832600	1.698787122965	FBgn0013751	2915	FBgn0035464	37799
881	X	7783026	7783956	1.815191268921	7783468	1.712052218119	FBgn0029983	1263	FBgn0004404	3328
882	3L	4626171	4627031	1.815021514893	4626631	1.60647167879	FBgn0052234	1588	FBgn0035562	15582
883	X	637070	637861	1.814023017883	637720	1.603555982763	FBgn0025618	3892	FBgn0015288	15760
884	2R	7257729	7258757	1.80757522583	7258250	1.661192480723	FBgn0033649	18420	FBgn0033652	48026
885	2R	6616110	6616786	1.807375431061	6616313	1.645131147825	FBgn0040765	403	FBgn0033581	49650
886	X	19055956	19057240	1.805445194244	19056666	1.692810339086	FBgn0031001	2105	FBgn0031001	2105
887	2L	18132530	18133685	1.803561687469	18133173	1.711101353168	FBgn0001301	966	FBgn0041184	15166
888	2R	4931361	4932437	1.802981853485	4931847	1.707134359023	FBgn0033412	3588	FBgn0053774	19750
889	2L	5456394	5457087	1.802386760712	5457031	1.682238280773	FBgn0005511	4610	FBgn0005511	4610
890	2R	3002048	3002820	1.801955699921	3002524	1.543371454875	FBgn0015930	848	FBgn0015930	848
891	3L	3393038	3395216	1.800855636597	3394710	1.874958992004	FBgn0014388	13757	FBgn0027616	37012
892	X	4887390	4888139	1.800776004791	4887535	1.60598115921	FBgn0003028	5999	FBgn0004368	103166
893	3R	14223328	14224399	1.800314903259	14223778	1.650989083683	FBgn0051232	1061	FBgn0038609	31400
894	3R	912357	913787	1.798914194107	913233	1.716781705618	FBgn0010313	825	FBgn0010313	825
895	3R	8208069	8208855	1.797528266907	8208679	1.637317510752	FBgn0038028	267	FBgn0038028	267
896	2R	10540319	10541134	1.797258377075	10541087	1.518198225233	FBgn0043530	1385	FBgn0033989	34001
897	2R	10498442	10499081	1.79532623291	10498641	1.636517524719	FBgn0050241	630	FBgn0050241	630
898	2R	8500214	8501168	1.794813156128	8500719	1.625448465347	FBgn0005624	3823	FBgn0005624	3823
899	2L	22117677	22118342	1.79359960556	22117724	1.820307135582	FBgn0025674	11	FBgn0032979	39030
900	3R	17122500	17123206	1.793395042419	17123091	1.706623467532	FBgn0001234	746	FBgn0043012	27292
901	X	6882037	6883253	1.792556762695	6882851	1.604841887951	FBgn0029931	2993	FBgn0029931	2993
902	2L	849621	850951	1.791665077209	850449	1.659402678995	FBgn0020304	612	FBgn0020304	612
903	2L	13190847	13191794	1.789751052856	13191266	1.61917584283	FBgn0032479	683	FBgn0032476	14094
904	4	1026010	1027033	1.789618968964	1026504	1.734064757824	FBgn0019650	16526	FBgn0039930	23105
905	X	4529551	4530587	1.78825044632	4530085	1.661706030369	FBgn0022768	2023	FBgn0022768	2023
906	X	16206974	16207842	1.788217544556	16207412	1.558356677785	FBgn0004598	387	FBgn0004227	11942
907	3L	1529993	1530927	1.786784648895	1530880	1.683750867844	FBgn0041342	1267	FBgn0035233	10887
908	2R	19033836	19035124	1.786651611328	19034442	1.77068715937	FBgn0034873	2984	FBgn0034873	2984
909	3L	10650154	10650827	1.781362056732	10650491	1.495974961449	FBgn0010762	11801	FBgn0010762	11801
910	2R	8473754	8474897	1.780869245529	8474301	1.627142148859	FBgn0033787	4838	FBgn0004512	12050
911	3R	4791087	4791743	1.780552864075	4791549	1.59968094031	FBgn0037645	11992	FBgn0037644	20823
912	3R	5421008	5422104	1.780485153198	5421410	1.630398329567	FBgn0037720	4377	FBgn0037719	4701
913	X	16153629	16154370	1.779815196991	16154271	1.711669339074	FBgn0004432	78	FBgn0053251	8832
914	3R	169485	170648	1.779342651367	170116	1.756106208352	FBgn0001204	2256	FBgn0001204	2256
915	3L	4615279	4616096	1.778633117676	4615372	1.695167965359	FBgn0035563	264	FBgn0035562	4323
916	X	6501112	6502187	1.777760982513	6501823	1.548820273081	FBgn0028360	1971	FBgn0029882	2401
917	2L	15306756	15307468	1.775935173035	15307324	1.585919539134	FBgn0041103	8511	FBgn0001981	22469
918	3L	11395202	11396460	1.77472114563	11396344	1.629180994901	FBgn0036157	2753	FBgn0036165	65163
919	2L	11077684	11078486	1.774059295654	11077793	1.574792146683	FBgn0032336	3604	FBgn0032335	6732
920	2R	12154697	12155737	1.770811080933	12155176	1.639065980911	FBgn0024232	927	FBgn0003274	54219
921	2R	7147395	7148042	1.769441127777	7147439	1.719923913479	FBgn0033638	1038	FBgn0033638	1038
922	3R	7396927	7397758	1.767841339111	7397358	1.699763536453	FBgn0025701	2386	FBgn0037920	48455
923	3R	15879472	15880104	1.766561508179	15879976	1.715293598175	FBgn0040571	1839	FBgn0038769	18199
924	3R	869137	869920	1.76558971405	869187	1.780322816637	FBgn0010313	43221	FBgn0010313	43221
925	2R	16414457	16415498	1.763003349304	16414945	1.578443050385	FBgn0034560	2341	FBgn0034565	70874
926	3R	12717610	12718632	1.762696266174	12718100	1.62146282196	FBgn0015350	12650	FBgn0082171	36063
927	2R	9943580	9944572	1.760802268982	9944191	1.580420864953	FBgn0013725	3007	FBgn0013725	3007
928	X	1091238	1092063	1.759165287018	1091352	1.62259516716	FBgn0026875	2102	FBgn0026875	2102
929	3L	22116356	22117378	1.758150577545	22116444	1.639288902283	FBgn0037152	17176	FBgn0037156	84070
930	3L	13382031	13383358	1.757887363434	13382720	1.740578483133	FBgn0036356	3680	FBgn0036351	27430
931	3L	10834774	10835759	1.755032539368	10835151	1.555715942383	FBgn0026160	3312	FBgn0026160	3312
932	3R	950943	952161	1.753969192505	951019	1.615968847275	FBgn0037293	2791	FBgn0010313	38611
933	3L	21280663	21281691	1.752941131592	21281421	1.561827723185	FBgn0037076	826	FBgn0037066	61517
934	2L	21608689	21609806	1.751271486282	21609115	1.744356261359	FBgn0032955	2077	FBgn0022893	8406
935	3L	8501079	8502116	1.750065803528	8501724	1.568501276128	FBgn0024236	2533	FBgn0024236	2533
936	3L	1393331	1394555	1.749208450317	1393862	1.689974975586	FBgn0035216	896	FBgn0004635	53462
937	3R	12741011	12741841	1.748504161835	12741445	1.624056561788	FBgn0051270	8062	FBgn0082171	59408
938	3L	13068971	13070162	1.74703502655	13069451	1.670559125788	FBgn0052118	2747	FBgn0010452	18769
939	X	18700093	18700910	1.744106292725	18700480	1.529634740618	FBgn0040883	1103	FBgn0040883	1103
940	3R	25573878	25574585	1.743261814117	25574537	1.769575860765	FBgn0020235	321	FBgn0020235	321
941	2L	14264700	14265646	1.742774963379	14265101	1.619276327245	FBgn0004002	1579	FBgn0028529	89979
942	3L	2180287	2181104	1.742725372314	2181053	1.641893810696	FBgn0035315	508	FBgn0035315	508
943	3L	22004275	22004996	1.74135017395	22004914	1.682731485367	FBgn0027532	781	FBgn0027532	781
944	3R	671280	672491	1.740992069244	671759	1.717975795269	FBgn0003002	6776	FBgn0003002	6776
945	X	19691528	19692234	1.740176677704	19692192	1.90693295002	FBgn0031078	6039	FBgn0031079	6204
946	2R	14189394	14190251	1.739616394043	14189550	1.626741929488	FBgn0023214	1155	FBgn0023214	1155
947	2R	15549796	15550748	1.738218784332	15550310	1.602817198809	FBgn0034480	30460	FBgn0004364	76064
948	2L	161183	162365	1.737891674042	161832	1.644764304161	FBgn0016977	2798	FBgn0016977	2798
949	2R	3562741	3563382	1.732820749283	3563295	1.590309667587	FBgn0033252	14069	FBgn0021814	28553
950	2L	19337012	19337895	1.731811523438	19337814	1.58481502533	FBgn0024245	21339	FBgn0024245	21339
951	3R	4182961	4183651	1.73074054718	4183446	1.58345226808	FBgn0020249	757	FBgn0040529	16683
952	3R	25342081	25343203	1.730225563049	25342596	1.685702884898	FBgn0039669	1029	FBgn0040623	25780
953	X	236991	237778	1.729340076447	237395	1.586170196533	FBgn0000022	10542	FBgn0000022	10542
954	3R	6448832	6450036	1.728720664978	6449404	1.634705319124	FBgn0001235	14982	FBgn0001235	14982
955	3R	6423721	6424865	1.727387428284	6424218	1.600214385986	FBgn0001235	40168	FBgn0001235	40168
956	2L	165196	166760	1.726331233978	165271	1.541440010071	FBgn0016977	6237	FBgn0016977	6237
957	3R	2635727	2636669	1.724224090576	2636121	1.587251158322	FBgn0046833	825	FBgn0046833	825
958	3L	11666344	11667415	1.723501205444	11666967	1.703707933426	FBgn0036193	920	FBgn0036193	920
959	3L	16974738	16975671	1.723471641541	16975240	1.701933013068	FBgn0052167	4686	FBgn0025582	222992
960	X	231479	232610	1.723090648651	232048	1.603478179258	FBgn0000022	5195	FBgn0000022	5195
961	2R	3748798	3749425	1.721796989441	3749243	1.599025686582	FBgn0013726	161	FBgn0010109	5103
962	3R	8837816	8838836	1.720703125	8838362	1.535103257497	FBgn0020496	974	FBgn0038109	2745
963	3L	13372510	13373969	1.720590591431	13373372	1.749658505122	FBgn0002573	1700	FBgn0036351	18082
964	2R	9945355	9946185	1.719279766083	9946127	1.589073287116	FBgn0013725	1071	FBgn0013725	1071
965	3R	12909787	12910608	1.717010974884	12910394	1.566931724548	FBgn0038477	862	FBgn0038477	862
966	3R	17960117	17961151	1.716660022736	17960668	1.577871743371	FBgn0051163	1088	FBgn0053335	30072
967	2L	2365760	2366408	1.716630935669	2366185	1.554747343063	FBgn0014010	823	FBgn0028485	850
968	2R	11044709	11045667	1.716554164886	11045203	1.567232787609	FBgn0019968	1898	FBgn0019968	1898
969	3R	2569891	2570630	1.714492559433	2569941	1.641084134579	FBgn0004054	79	FBgn0004054	79
970	3L	3056938	3057519	1.714268684387	3057200	1.52251513799	FBgn0035397	2540	FBgn0003938	17133
971	3R	2706967	2707654	1.713942527771	2707540	1.615149064498	FBgn0001077	17494	FBgn0001077	17494
972	2R	8964383	8965316	1.71280002594	8964916	1.628465212308	FBgn0013765	1476	FBgn0013765	1476
973	3R	27434009	27434882	1.710679531097	27434161	1.762648322366	FBgn0011655	2609	FBgn0039857	12194
974	2R	17829651	17830642	1.710047721863	17830207	1.655525039224	FBgn0013272	4963	FBgn0013272	4963
975	X	22168611	22169366	1.709650993347	22169052	1.59922850132	FBgn0000719	110469	FBgn0031186	511067
976	3L	15921776	15922488	1.709394931793	15922014	1.584656476974	FBgn0036546	205	FBgn0036546	205
977	X	6935733	6936581	1.708695411682	6935887	1.62274424235	FBgn0029933	7402	FBgn0029933	7402
978	2L	8384624	8385447	1.708686828613	8385360	1.632812023163	FBgn0032036	893	FBgn0032036	893
979	2R	12031406	12032443	1.708024024963	12032293	1.540400201624	FBgn0011260	17234	FBgn0034138	53807
980	X	9607596	9608346	1.707080841064	9608264	1.548690530989	FBgn0020378	10084	FBgn0000233	68855
981	2R	2030240	2030910	1.704329490662	2030397	1.631255539981	FBgn0010347	16325	FBgn0041145	91921
982	2R	20519686	20520340	1.704165458679	20520292	1.537521468269	FBgn0004055	642	FBgn0005634	1219
983	3L	2450984	2451655	1.703450202942	2451185	1.542582731981	FBgn0035347	750	FBgn0035347	750
984	X	12465931	12466806	1.702121257782	12466726	1.607812285423	FBgn0030412	1169	FBgn0015024	20994
985	3L	13365539	13366546	1.700207710266	13366076	1.58346417745	FBgn0036354	2141	FBgn0036351	10786
986	2L	15037869	15038799	1.699098587036	15038276	1.562377187941	FBgn0004837	2851	FBgn0010422	18406
987	2L	20905589	20906496	1.697788238525	20906020	1.607725016276	FBgn0032901	501	FBgn0032906	7717
988	2L	5378	6040	1.695572853088	5759	1.687224785487	FBgn0031208	1770	FBgn0002121	15613
989	3L	7957595	7958779	1.693288326263	7958279	1.729864400976	FBgn0011817	5283	FBgn0011817	5283
990	3L	18272703	18273417	1.691994667053	18272852	1.599527160327	FBgn0015946	3179	FBgn0011706	90810
991	3R	20904080	20904944	1.691393375397	20904500	1.651112556458	FBgn0039274	3896	FBgn0039273	4592
992	X	8116283	8117021	1.690616607666	8116915	1.613988442854	FBgn0030028	275	FBgn0030028	275
993	3L	19725180	19726019	1.689420223236	19725296	1.601962757111	FBgn0013974	2110	FBgn0014037	117930
994	3R	935241	936117	1.684719085693	935658	1.625882565975	FBgn0037293	18152	FBgn0010313	23250
995	3L	18183620	18184427	1.684542179108	18183891	1.560852146149	FBgn0036782	16793	FBgn0020300	79228
996	3L	10311060	10312126	1.681577205658	10311709	1.582208812237	FBgn0067716	17916	FBgn0000629	300368
997	2L	6611108	6611932	1.681312084198	6611727	1.550981601079	FBgn0031836	704	FBgn0031836	704
998	X	266185	266888	1.680814266205	266802	1.673934883542	FBgn0002561	257	FBgn0002561	257
999	X	8406347	8407348	1.679196357727	8406869	1.674137353897	FBgn0030049	972	FBgn0030054	44669
1000	3R	12793907	12794692	1.67885684967	12794633	1.639414906502	FBgn0000015	3325	FBgn0038471	71773
1001	3R	25619674	25620565	1.67622756958	25620202	1.59827153823	FBgn0039695	156	FBgn0019972	5173
1002	X	10391637	10392353	1.675763130188	10392270	1.629310321808	FBgn0030215	19447	FBgn0052680	53315
1003	3R	19974999	19975857	1.675729751587	19975483	1.531878415276	FBgn0046322	421	FBgn0013343	44018
1004	2R	10760948	10761574	1.674559116364	10760998	1.724726378918	FBgn0003328	2650	FBgn0000996	134825
1005	3R	9889809	9890451	1.674490451813	9890391	1.628609895706	FBgn0038197	7701	FBgn0038196	28504
1006	3R	5430023	5430920	1.673075199127	5430497	1.578900786007	FBgn0037720	13464	FBgn0037719	13788
1007	2R	8706073	8707019	1.671395301819	8706517	1.570615572088	FBgn0028991	536	FBgn0028991	536
1008	2R	13960381	13961054	1.671074867249	13960556	1.605047146479	FBgn0034350	877	FBgn0003067	91074
1009	2L	3618864	3619552	1.670572280884	3619102	1.536981582642	FBgn0015663	190	FBgn0002985	12354
1010	3L	8163223	8163982	1.670164585114	8163844	1.582245747248	FBgn0035851	1375	FBgn0035851	1375
1011	3R	7823524	7824615	1.664784431458	7823794	1.54366169657	FBgn0037977	1235	FBgn0037992	130125
1012	2L	11070958	11071724	1.663684844971	11071076	1.60437336835	FBgn0032335	15	FBgn0032335	15
1013	3R	27763007	27763891	1.659903049469	27763480	1.666558861732	FBgn0039886	40372	FBgn0002780	114314
1014	3L	3044005	3044696	1.659650802612	3044650	1.548125955794	FBgn0035393	6016	FBgn0035388	25920
1015	2L	11968863	11969542	1.659526824951	11969498	1.593027750651	FBgn0041606	1596	FBgn0032390	20466
1016	2L	7539939	7541022	1.658666610718	7540864	1.605132659276	FBgn0053529	3559	FBgn0053529	3559
1017	3L	14242689	14243500	1.655914306641	14242775	1.71694984436	FBgn0001085	3169	FBgn0036415	59607
1018	3R	21421649	21422508	1.655614852905	21422034	1.550385334912	FBgn0039345	12816	FBgn0039345	12816
1019	2R	1707735	1708533	1.653926610947	1707898	1.566337784131	FBgn0033069	285	FBgn0033068	4503
1020	2L	5891395	5892306	1.65305519104	5891856	1.568952223834	FBgn0002856	1006	FBgn0000308	89169
1021	3R	17463864	17464746	1.648398160934	17463928	1.644725163778	FBgn0046832	15682	FBgn0046832	15682
1022	3R	7465069	7465823	1.648125648499	7465792	1.569388495551	FBgn0051389	1406	FBgn0037921	14426
1023	X	2150190	2151074	1.647806167603	2150426	1.551877140999	FBgn0023526	1524	FBgn0023526	1524
1024	2L	19322556	19323503	1.647749900818	19322932	1.66097276351	FBgn0032769	26697	FBgn0024245	36221
1025	3R	810539	811247	1.645427703857	810674	1.577046134255	FBgn0037291	720	FBgn0004183	36788
1026	3L	11225504	11226273	1.643343925476	11225911	1.555307269096	FBgn0041094	345	FBgn0041094	345
1027	3R	11068493	11069433	1.642974376678	11068851	1.639534866109	FBgn0001219	484	FBgn0001219	484
1028	3R	19747953	19748903	1.641563415527	19748758	1.543809890747	FBgn0016754	63	FBgn0015282	8489
1029	X	225529	226330	1.641403198242	225958	1.573178100586	FBgn0000022	895	FBgn0000022	895
1030	3L	3132503	3133165	1.640148162842	3132590	1.616441440582	FBgn0012049	383	FBgn0012049	383
1031	3R	10507489	10508115	1.640085697174	10508000	1.583586215973	FBgn0051314	15057	FBgn0051314	15057
1032	3R	25370682	25371598	1.638937950134	25371215	1.670615404844	FBgn0000492	10894	FBgn0040623	54399
1033	2R	7082470	7083235	1.635179519653	7083041	1.560889641444	FBgn0065063	24249	FBgn0065063	24249
1034	3R	26394191	26395155	1.634079456329	26394235	1.56902578142	FBgn0039787	10919	FBgn0039767	140237
1035	X	5362096	5362773	1.629825592041	5362618	1.581889152527	FBgn0029771	120	FBgn0029771	120
1036	2R	17214870	17215665	1.628125190735	17215506	1.608569717407	FBgn0010228	3436	FBgn0010228	3436
1037	2R	17826182	17826841	1.624612808228	17826793	1.647655367851	FBgn0013272	1549	FBgn0013272	1549
1038	3L	120977	121784	1.622612953186	121196	1.547569788419	FBgn0020386	8212	FBgn0035105	46758
1039	2R	20576945	20577582	1.622321128845	20576988	1.685191366408	FBgn0050198	6617	FBgn0001148	7408
1040	3L	3961776	3962458	1.62112903595	3962142	1.548001736403	FBgn0004880	5306	FBgn0035470	79454
1041	3L	12096828	12097501	1.615388870239	12096948	1.646539115906	FBgn0022959	2104	FBgn0036248	4758
1042	3R	17331676	17332462	1.613175392151	17332366	1.587438583374	FBgn0004863	6389	FBgn0013984	73885
1043	X	6940575	6941291	1.612400054932	6941252	1.556942462921	FBgn0029933	2037	FBgn0029933	2037
1044	2L	10058326	10058967	1.608626365662	10058551	1.556251635918	FBgn0011823	1645	FBgn0011823	1645
1045	X	5746482	5747162	1.607950210571	5746613	1.573946523666	FBgn0000042	513	FBgn0000042	513
1046	2R	16115376	16116107	1.606666088104	16115740	1.524489122279	FBgn0050153	4028	FBgn0046816	5204
1047	2R	19094118	19094941	1.605277061462	19094375	1.609604771932	FBgn0050182	13979	FBgn0015903	21878
1048	2R	8044975	8045647	1.602714538574	8045435	1.588506868907	FBgn0011592	472	FBgn0011592	472
1049	X	4058579	4059218	1.600620269775	4058629	1.535592746735	FBgn0029696	3961	FBgn0026080	95950
1050	3L	16373796	16374715	1.595341205597	16374285	1.593193471432	FBgn0014163	2813	FBgn0014163	2813
1051	2R	13383978	13384655	1.594651222229	13384109	1.568364230069	FBgn0034282	2764	FBgn0034282	2764
1052	3R	9814024	9814917	1.582644939423	9814555	1.553080230951	FBgn0015270	23916	FBgn0038196	47332
1053	2L	21604745	21605544	1.582084178925	21605151	1.589920908213	FBgn0032955	6041	FBgn0022893	12370
1054	3L	16740207	16740909	1.581836223602	16740861	1.621810648176	FBgn0036660	4113	FBgn0036660	4113
1055	4	844828	845485	1.572150230408	845363	1.588787221909	FBgn0039938	8900	FBgn0039930	204246
1056	2R	9968582	9969617	1.570183753967	9969243	1.565491318703	FBgn0033939	4356	FBgn0013725	22045
1057	3R	6419702	6420500	1.56786441803	6419978	1.556175422668	FBgn0001235	44408	FBgn0001235	44408
1058	3R	4633760	4634530	1.547770738602	4633941	1.515753012437	FBgn0037635	1592	FBgn0037633	2589
1059	2R	9073315	9074007	1.53931760788	9073350	1.613237679005	FBgn0033856	1102	FBgn0033856	1102
1060	3R	12162518	12163206	1.530360221863	12163068	1.578717327118	FBgn0040284	4638	FBgn0040284	4638
1061	3R	4751760	4752489	1.520897388458	4752359	1.52746295929	FBgn0003177	4619	FBgn0037644	18367
1062	3L	1318806	1319683	1.520537376404	1319198	1.569111317396	FBgn0035211	363	FBgn0011361	5860
1063	2R	16982338	16983005	1.518076896667	16982569	1.555115620295	FBgn0010415	6181	FBgn0010415	6181
1064	2L	21835319	21835984	1.517254829407	21835888	1.593896484375	FBgn0003866	19700	FBgn0003866	19700
1065	X	2991569	2992245	1.517118453979	2992198	1.596984863281	FBgn0004647	1170	FBgn0004647	1170
1066	3R	6396498	6397162	1.512120246887	6396825	1.5269780159	FBgn0051394	41947	FBgn0001235	67561
1067	3R	4849830	4850581	1.501373291016	4849978	1.579384684563	FBgn0015014	4239	FBgn0015014	4239
1068	2L	12899395	12900040	1.488879203796	12899879	1.545338153839	FBgn0040508	12651	FBgn0028965	121428
1069	2R	3747198	3747862	1.478507995605	3747419	1.568495409829	FBgn0013726	1663	FBgn0010109	3279
1070	X	7903401	7904041	1.467793941498	7903487	1.559912045797	FBgn0004656	3185	FBgn0004656	3185
