# Supplementary material for: Developmental roles of 21 Drosophila transcription factors are determined by quantitative differences in binding to an overlapping set of thousands of genomic regions
Source: Genome Biol. 2009 Jul 23;10(7):R80. doi: 10.1186/gb-2009-10-7-r80 (PMC2728534; doi:10.1186/gb-2009-10-7-r80)
Supplement: Additional data file 6 — Genomic coordinates of regions bound by each factor for the 1% FDR data set, locations and scores of peak windows, and the closest gene and closest transcribed gene for each peak. [file gb-2009-10-7-r80-S6.zip › Additional Data File 3 1% FDR bound regions/hb_1_012505-sym-1_table.txt]

Interval	Chr	Bound_Region_Start	Bound_Region_Stop	Bound_Region_Score	Peak_start	Peak_score	Closest_gene	Closest_gene_dist	Closest_transcribed_gene	Closest_transcribed_gene_dist
1	3R	4522435	4528997	3.968637466431	4526888	3.846164166927	FBgn0037612	184	FBgn0001180	3348
2	2R	20728714	20735397	3.948481082916	20730443	3.441429586972	FBgn0001325	3772	FBgn0001325	3772
3	3L	20626969	20635050	3.796475410461	20631339	3.496438306921	FBgn0001320	2135	FBgn0001320	2135
4	X	2283632	2288758	3.643593788147	2287121	3.417243677027	FBgn0001150	2002	FBgn0001150	2002
5	2L	20755129	20759265	3.318642139435	20756564	3.040596425533	FBgn0000251	1764	FBgn0000986	34056
6	3L	8643092	8646283	3.255444049835	8644637	2.855194918315	FBgn0001168	5069	FBgn0001168	5069
7	2R	5494353	5499627	3.240768432617	5496059	2.919860267639	FBgn0024923	4915	FBgn0024923	4915
8	3L	13054281	13057201	3.232472896576	13055683	2.860168905819	FBgn0036345	5553	FBgn0010452	32537
9	2R	18194772	18199351	3.203014850616	18197872	2.724880516529	FBgn0020257	1317	FBgn0020257	1317
10	2L	2576041	2579212	3.195887088776	2577631	2.903592390173	FBgn0031435	40	FBgn0031435	40
11	3L	14137265	14139849	3.147194862366	14138790	2.990777671337	FBgn0000411	5089	FBgn0000411	5089
12	3R	673602	676459	3.141768455505	675159	2.859639763832	FBgn0003002	3376	FBgn0003002	3376
13	X	18136397	18139239	3.081493854523	18137585	2.641726791859	FBgn0004956	4177	FBgn0004956	4177
14	2L	21605583	21606761	3.0670337677	21606646	2.651552893899	FBgn0032955	4546	FBgn0022893	10875
15	2R	14786439	14792051	3.066759109497	14788176	2.975485146046	FBgn0003254	2413	FBgn0003254	2413
16	2R	8500356	8502985	3.035399436951	8501804	2.768138156218	FBgn0005624	4908	FBgn0005624	4908
17	2L	1075371	1078281	2.978058338165	1076631	2.710176972782	FBgn0003310	1180	FBgn0003310	1180
18	X	20500573	20503681	2.96248960495	20501903	2.796775705674	FBgn0003300	3214	FBgn0003300	3214
19	X	20487621	20489638	2.95362329483	20488285	2.504653033088	FBgn0031128	685	FBgn0003300	16832
20	3L	4234767	4237828	2.943575382233	4236150	2.587841763216	FBgn0041171	1691	FBgn0041171	1691
21	2R	9075778	9088240	2.891704559326	9085120	2.703282833099	FBgn0033857	5016	FBgn0033856	10668
22	3R	5702775	5707777	2.862794876099	5705786	2.646107165019	FBgn0037767	4389	FBgn0065050	101580
23	X	20494643	20497399	2.795057296753	20496248	2.512729700874	FBgn0031128	8648	FBgn0003300	8869
24	3L	8637843	8641906	2.770731449127	8640582	2.413469538969	FBgn0001168	9124	FBgn0001168	9124
25	3R	7176064	7179824	2.751903057098	7177544	2.64548329746	FBgn0026064	1177	FBgn0026064	1177
26	2L	12459107	12461673	2.739750862122	12460223	2.610062026978	FBgn0032437	6541	FBgn0040286	25558
27	3R	12597198	12600136	2.728492736816	12599017	2.255847818711	FBgn0020556	106	FBgn0020556	106
28	X	4255733	4257718	2.706805229187	4256835	2.236134719849	FBgn0000179	1258	FBgn0029714	140369
29	X	8405427	8407908	2.69962310791	8406869	2.327919430203	FBgn0030049	972	FBgn0030054	44669
30	3L	19828860	19834256	2.695534706116	19831712	2.450927495956	FBgn0014037	11514	FBgn0014037	11514
31	X	3952883	3955393	2.678718090057	3953926	2.498330340666	FBgn0026084	2574	FBgn0000221	4345
32	3R	2681827	2684302	2.676960468292	2683198	2.367706179619	FBgn0001077	6848	FBgn0001077	6848
33	3R	2642540	2645398	2.671426773071	2644026	2.397596478462	FBgn0051485	1034	FBgn0046833	8730
34	2R	8472762	8476913	2.646747112274	8474519	2.321242051966	FBgn0033787	5056	FBgn0004512	12268
35	3R	27017536	27020258	2.626885890961	27018793	2.291351318359	FBgn0004389	153	FBgn0004389	153
36	2R	3757207	3761436	2.625444412231	3758404	2.328298119938	FBgn0033277	7665	FBgn0010109	14264
37	2L	5276207	5278831	2.614168643951	5277381	2.444248199463	FBgn0000228	1177	FBgn0000228	1177
38	3R	11243145	11247141	2.60009098053	11246182	2.342235505581	FBgn0067339	2677	FBgn0067339	2677
39	3R	15174912	15177714	2.589328289032	15176316	2.435559216668	FBgn0038697	24155	FBgn0000463	24381
40	2R	5485045	5491317	2.584408760071	5487180	2.390984535217	FBgn0000606	3874	FBgn0000606	3874
41	X	2990502	2996274	2.571207046509	2992664	2.067050597247	FBgn0004647	1636	FBgn0004647	1636
42	2L	13226443	13230975	2.566415786743	13229575	2.275109122781	FBgn0032491	142	FBgn0032491	142
43	3L	13966921	13970254	2.561363220215	13968079	2.307345222024	FBgn0036398	671	FBgn0036397	940
44	2L	15737525	15740259	2.560936450958	15739173	2.055764317513	FBgn0010382	4911	FBgn0003936	8438
45	3R	26674257	26676840	2.557619094849	26675571	2.4338128146	FBgn0003720	2466	FBgn0003720	2466
46	2L	14485716	14491325	2.531989097595	14489067	2.036041080952	FBgn0005771	1795	FBgn0005771	1795
47	X	1978525	1981842	2.502081871033	1980653	1.889322794401	FBgn0004860	2773	FBgn0025626	59361
48	2L	19679335	19681336	2.493204116821	19680521	1.715351819992	FBgn0005590	16443	FBgn0005590	16443
49	2L	18585762	18588066	2.488285064697	18586719	2.25558757782	FBgn0032688	107	FBgn0032693	62194
50	2L	1409943	1412740	2.482976913452	1411443	2.234804916382	FBgn0002543	9006	FBgn0002543	9006
51	3L	21078255	21081090	2.47913980484	21079610	2.438064575195	FBgn0037051	9728	FBgn0037051	9728
52	2L	277499	279918	2.463273048401	278699	2.119248053607	FBgn0003444	1111	FBgn0003444	1111
53	3R	21007690	21011193	2.451800346375	21009470	2.339201569557	FBgn0039286	1265	FBgn0039286	1265
54	3R	9375425	9377317	2.448385238647	9376321	1.597761726379	FBgn0051337	5215	FBgn0053328	89869
55	3L	22333016	22338574	2.440272331238	22337164	2.152577579021	FBgn0004449	4564	FBgn0004449	4564
56	3R	15169565	15173153	2.416818618774	15171076	2.106322348118	FBgn0000463	19141	FBgn0000463	19141
57	2L	8142959	8147799	2.39745092392	8143913	2.188041269779	FBgn0051606	3717	FBgn0051607	5037
58	3L	14240311	14242989	2.394914627075	14241801	2.1279668247	FBgn0001085	2195	FBgn0036415	58633
59	2R	6091953	6096719	2.391443729401	6094161	1.993413476383	FBgn0004399	24444	FBgn0004399	24444
60	2L	4366027	4369895	2.389552116394	4368816	2.209896028042	FBgn0026319	3174	FBgn0026319	3174
61	3R	11408270	11410564	2.37667131424	11409267	2.014955296236	FBgn0038350	30773	FBgn0053207	82641
62	3R	4644367	4647059	2.355507850647	4645594	1.906555712223	FBgn0037636	792	FBgn0037636	792
63	3L	4657320	4659586	2.354548454285	4658427	2.167462573332	FBgn0026729	1673	FBgn0035569	17159
64	2R	9943958	9947003	2.333735466003	9945835	2.207978367805	FBgn0013725	1363	FBgn0013725	1363
65	3R	14021694	14026057	2.32631444931	14024838	1.926915705204	FBgn0011481	479	FBgn0038585	24611
66	2L	18611091	18612899	2.318912029266	18612049	1.984984005199	FBgn0032692	53	FBgn0032693	36864
67	2R	18309454	18312057	2.315642356873	18310779	1.89479547739	FBgn0000405	3788	FBgn0000405	3788
68	3L	10489413	10492065	2.305986404419	10490396	2.097538820903	FBgn0052062	444	FBgn0000629	121681
69	2L	15470229	15472214	2.294348239899	15471185	2.191553235054	FBgn0003448	3013	FBgn0003448	3013
70	2R	8291849	8294237	2.289386749268	8293088	1.99335378759	FBgn0003326	3363	FBgn0003326	3363
71	3L	5118864	5120961	2.286866664886	5120043	1.984478277319	FBgn0028962	9	FBgn0035602	220389
72	X	10650339	10655248	2.260834693909	10654046	2.042404230903	FBgn0030235	13954	FBgn0030235	13954
73	3R	16375728	16377710	2.260206222534	16376724	1.921357154846	FBgn0016917	1310	FBgn0043457	6928
74	2R	17219453	17222700	2.259033679962	17220861	2.017896315631	FBgn0004362	52	FBgn0004362	52
75	X	511830	514197	2.252770900726	513257	1.929538853963	FBgn0025637	364	FBgn0025637	364
76	2R	5996480	5999504	2.250542163849	5998432	1.832475045148	FBgn0033529	6459	FBgn0033529	6459
77	3R	4863209	4866740	2.219996452332	4865477	2.16048771143	FBgn0037657	33	FBgn0037657	33
78	3L	14114008	14120061	2.219142913818	14119100	1.708489866818	FBgn0042630	22517	FBgn0000411	24779
79	2L	14260238	14263647	2.204196929932	14262065	2.025237307829	FBgn0004002	1457	FBgn0028529	93015
80	2R	6044840	6048716	2.200753211975	6047339	1.909196573145	FBgn0005630	7736	FBgn0004399	22378
81	3L	8162273	8164468	2.200207710266	8163266	2.037714509403	FBgn0035851	1953	FBgn0035851	1953
82	3L	14750773	14753365	2.200128555298	14752347	1.95268881321	FBgn0036450	295	FBgn0036450	295
83	2R	16982666	16985658	2.194268226624	16984187	1.917539732797	FBgn0010415	4563	FBgn0010415	4563
84	2L	26931	29679	2.193219184875	28204	2.043186804828	FBgn0031209	4316	FBgn0002121	6832
85	3L	14546055	14547840	2.182315349579	14546977	1.953045785427	FBgn0040811	13588	FBgn0028418	20954
86	3R	15191709	15193690	2.174570083618	15192782	1.767561239355	FBgn0038697	7689	FBgn0000463	40847
87	3L	113770	116471	2.167952537537	114648	1.788642678942	FBgn0020386	1664	FBgn0035105	53306
88	3R	7603869	7607167	2.167060375214	7606306	1.812667147319	FBgn0011471	1480	FBgn0011471	1480
89	3R	27230088	27231744	2.163566589355	27230998	1.720505535603	FBgn0004834	27	FBgn0039831	184572
90	3L	20338320	20341361	2.13910484314	20340561	1.757658541203	FBgn0036984	3849	FBgn0028978	5112
91	3L	20940793	20944287	2.135813713074	20942918	1.953335986418	FBgn0037042	17361	FBgn0003415	18347
92	3R	863499	866043	2.135504722595	864877	2.076726341248	FBgn0010313	47531	FBgn0010313	47531
93	X	20544123	20546373	2.129041671753	20545174	1.937762379646	FBgn0031129	1462	FBgn0003300	40057
94	3R	21297121	21299247	2.124053955078	21298019	1.68314749854	FBgn0004509	759	FBgn0039337	4706
95	3R	7599900	7602226	2.123836994171	7601275	1.733818110298	FBgn0011471	3551	FBgn0011471	3551
96	3L	4149836	4153386	2.122518062592	4152253	1.975432078044	FBgn0011653	1260	FBgn0004574	29520
97	X	265084	267394	2.122228622437	266197	1.791665582096	FBgn0002561	348	FBgn0002561	348
98	2R	8494439	8497689	2.121231555939	8496297	1.932444632053	FBgn0005624	599	FBgn0005624	599
99	3L	18260991	18263029	2.116373062134	18261897	1.918890560375	FBgn0036784	2260	FBgn0011706	101765
100	2R	10496068	10498597	2.113862991333	10497109	1.979511373183	FBgn0033988	951	FBgn0033988	951
101	2R	7247932	7250058	2.107760906219	7249051	1.892172634602	FBgn0033649	9221	FBgn0033652	57225
102	3R	17430444	17433680	2.104784011841	17431406	1.853303654989	FBgn0046832	16840	FBgn0046832	16840
103	2L	19255444	19257975	2.095066547394	19256594	1.655245304108	FBgn0051797	1468	FBgn0024245	102559
104	X	19619974	19623794	2.087633132935	19622431	1.860735668856	FBgn0031071	5566	FBgn0031071	5566
105	2L	12678023	12680965	2.086301803589	12679614	1.972696079927	FBgn0032442	10445	FBgn0032445	13409
106	2L	4027869	4032570	2.072081565857	4030433	1.742496490479	FBgn0000547	946	FBgn0000547	946
107	3L	14936612	14939373	2.055002212524	14937699	2.018302981059	FBgn0000216	229	FBgn0000216	229
108	2L	7631654	7633525	2.053589344025	7632520	1.785059452057	FBgn0031927	13477	FBgn0053529	88097
109	3L	14416837	14420991	2.041185855865	14418192	1.559098422527	FBgn0036424	35601	FBgn0036424	35601
110	3R	21849048	21852709	2.038366317749	21850647	1.899700343609	FBgn0002629	432	FBgn0002629	432
111	2L	15480956	15483109	2.033484458923	15481895	1.620207618265	FBgn0020371	1198	FBgn0003448	7697
112	3R	25079961	25082378	2.031445980072	25081248	1.872825229869	FBgn0003525	254	FBgn0003525	254
113	3L	13886994	13891415	2.020431995392	13888182	1.881686939913	FBgn0026376	2325	FBgn0036386	6074
114	3R	19711440	19713955	2.012078285217	19712669	1.829128205776	FBgn0025574	3128	FBgn0025574	3128
115	3R	12509078	12511918	2.002615451813	12511012	1.780082166195	FBgn0051498	20385	FBgn0015019	37683
116	3L	11898134	11900777	2.00213766098	11899406	1.874603551977	FBgn0036222	702	FBgn0000404	91882
117	3L	11224954	11228677	1.99760723114	11225911	1.660578966141	FBgn0041094	345	FBgn0041094	345
118	2L	16480948	16483591	1.997293949127	16481837	1.878109514713	FBgn0005677	76	FBgn0025678	129147
119	3R	24034272	24036384	1.995832920074	24035187	1.591885121663	FBgn0039572	25634	FBgn0040108	118818
120	3R	18498786	18501062	1.992354393005	18499990	1.76837943582	FBgn0039000	99	FBgn0039000	99
121	2R	17051652	17054558	1.986732006073	17053443	1.885130713968	FBgn0050283	5288	FBgn0010415	64693
122	3R	2579131	2582207	1.985724449158	2580347	1.972770522623	FBgn0026564	334	FBgn0026564	334
123	X	12583760	12587003	1.984632015228	12585744	1.682221055031	FBgn0030418	7341	FBgn0053963	92345
124	3L	8626452	8629078	1.984624385834	8627801	1.82319169886	FBgn0035922	4330	FBgn0001168	21905
125	X	18144170	18146473	1.978873729706	18144955	1.726461410522	FBgn0004956	3193	FBgn0004956	3193
126	2R	19151645	19154525	1.976031303406	19152770	1.626206099987	FBgn0034886	12406	FBgn0016762	48828
127	X	20461870	20464928	1.974296092987	20463363	1.780453085899	FBgn0031126	5097	FBgn0003300	41754
128	3L	4614856	4616760	1.963429927826	4615826	1.776584180196	FBgn0035563	190	FBgn0035562	4777
129	2R	2123371	2126131	1.95708322525	2124919	1.749536812305	FBgn0040673	93	FBgn0040673	93
130	2R	19080187	19083475	1.952945709229	19082123	1.762652060565	FBgn0015903	9626	FBgn0015903	9626
131	2L	3538306	3540153	1.94845867157	3539271	1.581014811993	FBgn0024244	20	FBgn0031549	8985
132	2R	4166013	4170803	1.945756912231	4168092	1.791205525398	FBgn0050353	1927	FBgn0050353	1927
133	3L	14942074	14943897	1.943045139313	14942956	1.57389793396	FBgn0036459	2412	FBgn0040296	3056
134	3L	6469199	6471188	1.939946174622	6470191	1.704094529152	FBgn0020251	514	FBgn0020251	514
135	2L	7008822	7011547	1.939342975616	7010375	1.627651326797	FBgn0031880	3121	FBgn0051908	16920
136	3R	2933382	2938124	1.933382987976	2934576	1.544294413398	FBgn0014863	8877	FBgn0003884	22316
137	2L	14433735	14437272	1.932516098022	14436300	1.63068558188	FBgn0028871	11169	FBgn0005771	54562
138	3R	15878545	15880316	1.927217006683	15879416	1.631189763546	FBgn0040571	2399	FBgn0038769	17639
139	3R	8470637	8473069	1.920142650604	8471860	1.747725550334	FBgn0038071	1922	FBgn0038071	1922
140	3L	18325476	18328650	1.919743537903	18327088	1.699910780963	FBgn0011706	36574	FBgn0011706	36574
141	2L	8845107	8847559	1.914529800415	8846064	1.435046672821	FBgn0052986	16743	FBgn0029123	20439
142	3L	3400761	3402547	1.912587165833	3401649	1.718571126461	FBgn0014388	6818	FBgn0027616	43951
143	3L	18312892	18314934	1.907848358154	18313975	1.397965669632	FBgn0015946	44302	FBgn0011706	49687
144	2R	16554830	16557147	1.907724380493	16556121	1.697800580193	FBgn0003391	8620	FBgn0003391	8620
145	2L	8415185	8417715	1.905643463135	8416600	1.515742480755	FBgn0027932	910	FBgn0027932	910
146	X	255852	257637	1.903879642487	256868	1.552072244532	FBgn0004170	3986	FBgn0004170	3986
147	2R	20517276	20519642	1.89834356308	20518357	1.680766522884	FBgn0005634	716	FBgn0005634	716
148	X	543000	545518	1.89376783371	544466	1.667644612929	FBgn0021764	805	FBgn0025637	31573
149	3L	14929099	14934433	1.893265247345	14933498	1.742603919085	FBgn0026320	1108	FBgn0026320	1108
150	X	18780050	18781890	1.892961502075	18780817	1.497380529131	FBgn0052541	16521	FBgn0030974	53247
151	3R	16116867	16119842	1.888768196106	16118868	1.854358168209	FBgn0028386	120	FBgn0028386	120
152	X	12567883	12571816	1.881598949432	12569785	1.638030108284	FBgn0024308	6595	FBgn0053963	76386
153	2L	7005749	7008007	1.880382061005	7006891	1.76130732368	FBgn0031880	6605	FBgn0051908	20404
154	2L	22155646	22157630	1.878331661224	22156824	1.649407327175	FBgn0032979	70	FBgn0032979	70
155	3R	26670752	26672455	1.874140262604	26671647	1.715636074543	FBgn0003720	6390	FBgn0003720	6390
156	3R	19856860	19858710	1.872936248779	19857752	1.550935745239	FBgn0039139	162	FBgn0039139	162
157	2L	3608234	3611910	1.872505664825	3610290	1.694751571206	FBgn0002985	3542	FBgn0002985	3542
158	2R	6107160	6109002	1.869851112366	6108096	1.639398097992	FBgn0033538	21381	FBgn0004399	38379
159	2R	19145475	19147700	1.857703208923	19146743	1.574849072625	FBgn0004795	6531	FBgn0016762	54855
160	3R	10103189	10105618	1.85622215271	10104889	1.553460189274	FBgn0003862	7734	FBgn0003862	7734
161	2R	7776310	7778375	1.854238986969	7777411	1.55871295929	FBgn0000253	2096	FBgn0020377	50279
162	3R	24897943	24901147	1.851865768433	24900121	1.584568977356	FBgn0039632	11240	FBgn0039633	22588
163	2L	283030	284933	1.851408958435	283821	1.58573251612	FBgn0031244	540	FBgn0031244	540
164	3R	9118340	9120951	1.851402759552	9119973	1.543313363019	FBgn0038135	499	FBgn0038134	1053
165	3R	12646917	12648979	1.845570087433	12648022	1.675093948841	FBgn0000014	7747	FBgn0020546	27704
166	3L	15987416	15991814	1.84215259552	15990629	1.63145416975	FBgn0044028	1890	FBgn0044028	1890
167	3R	17959024	17961473	1.841070175171	17960225	1.814589556526	FBgn0051163	645	FBgn0053335	30515
168	3L	15982009	15984498	1.840600013733	15983116	1.601806461811	FBgn0044028	5623	FBgn0044028	5623
169	3R	27572882	27575277	1.838704109192	27574361	1.625500361125	FBgn0011013	1110	FBgn0011013	1110
170	2L	4846295	4848138	1.838230133057	4847205	1.707017008464	FBgn0031637	87	FBgn0031638	543
171	3L	17520272	17522227	1.833915710449	17521236	1.598652222577	FBgn0025455	1811	FBgn0025455	1811
172	3R	12570132	12571885	1.831777572632	12570938	1.509221434593	FBgn0063261	6173	FBgn0063261	6173
173	3R	11814195	11816292	1.826782226562	11815291	1.503253824571	FBgn0003507	3368	FBgn0003507	3368
174	3L	11665768	11667813	1.824191093445	11666869	1.662533479578	FBgn0036193	822	FBgn0036193	822
175	X	8495165	8496957	1.823024749756	8496040	1.674063742161	FBgn0004102	154	FBgn0004102	154
176	3L	522491	524720	1.822806358337	523855	1.684098524206	FBgn0001316	266	FBgn0035140	528
177	2R	15586754	15588495	1.822016716003	15587418	1.620365535512	FBgn0004364	38956	FBgn0004364	38956
178	2R	8419018	8420656	1.820721626282	8419809	1.326355881161	FBgn0010488	12095	FBgn0010488	12095
179	3L	16737509	16740266	1.81989812851	16738510	1.632837295532	FBgn0036660	6464	FBgn0036660	6464
180	3R	26101055	26104258	1.818904876709	26101917	1.423981049482	FBgn0010113	1739	FBgn0039757	67175
181	X	2150560	2153310	1.810493469238	2151914	1.555782318115	FBgn0023526	3012	FBgn0023526	3012
182	2L	12088460	12090420	1.809000968933	12089482	1.697983682156	FBgn0003145	3690	FBgn0003145	3690
183	3R	2819440	2821466	1.802338123322	2820468	1.650658845901	FBgn0000095	4482	FBgn0010774	85658
184	X	7141470	7143222	1.801671981812	7142389	1.501439879922	FBgn0025549	5849	FBgn0025549	5849
185	4	651550	653072	1.801090240479	652272	1.426158078512	FBgn0039915	2329	FBgn0026777	323925
186	3R	4518935	4521324	1.797193050385	4520085	1.783391058445	FBgn0001180	3455	FBgn0001180	3455
187	2R	13315444	13319971	1.79704284668	13316287	1.712951491861	FBgn0004586	1365	FBgn0004586	1365
188	3R	911455	914328	1.793173789978	913369	1.683335431417	FBgn0010313	961	FBgn0010313	961
189	3R	2911652	2913578	1.783169746399	2912494	1.469234764576	FBgn0003884	234	FBgn0003884	234
190	3L	3391849	3395149	1.781923294067	3393771	1.460423827171	FBgn0014388	14696	FBgn0027616	36073
191	3L	20999614	21002398	1.77402305603	21000586	1.619893610477	FBgn0053285	22257	FBgn0037044	38850
192	X	10667505	10670051	1.773345947266	10668456	1.361440321978	FBgn0030235	456	FBgn0030235	456
193	2L	3821565	3824465	1.773010253906	3822421	1.431906924528	FBgn0003430	3259	FBgn0003430	3259
194	2L	9987488	9990726	1.76934671402	9988783	1.716104447842	FBgn0040965	4126	FBgn0040965	4126
195	2L	10260288	10262159	1.767349720001	10260862	1.142337143421	FBgn0026379	155	FBgn0011305	2720
196	X	1991249	1995610	1.766030311584	1993344	1.546377499898	FBgn0004861	643	FBgn0025626	72052
197	X	6933508	6937422	1.763527870178	6936148	1.293930053711	FBgn0029933	7141	FBgn0029933	7141
198	2L	9447234	9450719	1.762912750244	9448437	1.641872966991	FBgn0053723	7697	FBgn0002973	10924
199	2R	6912661	6917595	1.762734413147	6914896	1.493028360255	FBgn0050506	852	FBgn0082585	1559
200	3R	2858517	2860496	1.761046409607	2859381	1.598008930683	FBgn0024289	18676	FBgn0010774	46745
201	3R	19020548	19022436	1.756638050079	19021424	1.633975926568	FBgn0011596	8332	FBgn0039066	55842
202	2R	10642678	10646790	1.75476360321	10644709	1.50142697727	FBgn0015371	14589	FBgn0033989	137623
203	X	2130422	2131987	1.753310203552	2131236	1.32209631976	FBgn0023529	2	FBgn0023527	12238
204	3R	21457834	21460117	1.750288009644	21458676	1.55843521567	FBgn0039350	4873	FBgn0039350	4873
205	2L	4888670	4890607	1.748442649841	4889680	1.499644339085	FBgn0031644	315	FBgn0031645	2435
206	3R	934740	936471	1.74772644043	935658	1.387116789818	FBgn0037293	18152	FBgn0010313	23250
207	2L	15328241	15330493	1.747360706329	15329525	1.75430315733	FBgn0001981	268	FBgn0001981	268
208	X	9932441	9935726	1.745920181274	9933521	1.456403477987	FBgn0030179	1767	FBgn0030179	1767
209	X	236655	238915	1.743916511536	237501	1.472008466721	FBgn0000022	10648	FBgn0000022	10648
210	2R	17829302	17831185	1.740888595581	17830321	1.608959702884	FBgn0013272	5077	FBgn0013272	5077
211	2L	8840594	8842925	1.737015724182	8841708	1.589689791203	FBgn0029123	16083	FBgn0029123	16083
212	3L	9652101	9653747	1.736476898193	9652976	1.500017166138	FBgn0036028	200	FBgn0044049	125249
213	3R	9470537	9472470	1.733205318451	9471605	1.563141654519	FBgn0003498	421	FBgn0003498	421
214	3R	15154766	15156766	1.733125209808	15155919	1.408559069914	FBgn0000463	3984	FBgn0000463	3984
215	3L	15226688	15228560	1.720148086548	15227621	1.544902128332	FBgn0029114	26721	FBgn0029114	26721
216	3L	2420816	2423748	1.719638824463	2422418	1.513738295611	FBgn0052306	24888	FBgn0053231	26270
217	3R	19139425	19142080	1.718661785126	19141049	1.544683396816	FBgn0039071	25138	FBgn0002622	43476
218	2L	8809206	8812464	1.716114997864	8809991	1.407079431746	FBgn0029123	15634	FBgn0029123	15634
219	X	17004257	17006175	1.703254699707	17005019	1.433394908905	FBgn0000163	10143	FBgn0000163	10143
220	X	7164860	7168355	1.70080280304	7165950	1.495060284932	FBgn0029943	3026	FBgn0024250	12773
221	2R	13927086	13929114	1.699275016785	13928261	1.472523240482	FBgn0013983	174	FBgn0034326	113940
222	3R	19643786	19645604	1.698530197144	19644684	1.476538711124	FBgn0053111	270	FBgn0004187	7372
223	3R	12664652	12666785	1.697295665741	12665842	1.462085331188	FBgn0020546	9884	FBgn0020546	9884
224	X	9340076	9343181	1.694510936737	9340962	1.64248269399	FBgn0030133	4380	FBgn0030136	58878
225	3R	4511361	4513166	1.693036079407	4512217	1.504381628597	FBgn0053325	6165	FBgn0001180	11323
226	2R	8704916	8708564	1.692507266998	8706341	1.499729275703	FBgn0028991	360	FBgn0028991	360
227	3R	15165954	15168884	1.689552783966	15167807	1.482700884342	FBgn0000463	15872	FBgn0000463	15872
228	X	16800747	16803221	1.687334060669	16801766	1.506058184306	FBgn0030809	820	FBgn0030806	24967
229	3R	17867612	17869118	1.684560775757	17868475	1.217073186239	FBgn0017397	561	FBgn0017397	561
230	X	20504134	20505853	1.680746078491	20504916	1.400297228495	FBgn0003300	201	FBgn0003300	201
231	2L	7047560	7050278	1.679145812988	7048889	1.400222946616	FBgn0051630	6422	FBgn0051630	6422
232	2L	16345928	16350828	1.67799949646	16350011	1.419745052562	FBgn0028506	1146	FBgn0028506	1146
233	3L	5809369	5810856	1.674599647522	5809985	1.189720714793	FBgn0003984	9576	FBgn0035640	22955
234	2L	246316	250552	1.670740127563	248790	1.47570669651	FBgn0001309	2005	FBgn0001309	2005
235	2L	11343334	11345148	1.670277118683	11344219	1.464221596718	FBgn0032360	956	FBgn0004579	101384
236	2R	9996073	9998077	1.666163921356	9996968	1.413634359837	FBgn0001332	902	FBgn0013725	49770
237	X	18763608	18766005	1.66446018219	18765101	1.444200179156	FBgn0052541	805	FBgn0030974	37531
238	3R	21019899	21021827	1.664170265198	21020746	1.379819982192	FBgn0039288	536	FBgn0039288	536
239	X	7903139	7907071	1.661409378052	7906340	1.418462809394	FBgn0004656	332	FBgn0004656	332
240	3L	16010452	16012780	1.661199569702	16011852	1.353493392467	FBgn0003691	4062	FBgn0003691	4062
241	3R	12525693	12527919	1.661039352417	12526714	1.671422565685	FBgn0003944	33634	FBgn0063261	50397
242	3L	14909339	14910934	1.66083240509	14909646	1.336818521673	FBgn0040809	95	FBgn0040809	95
243	X	19604835	19609881	1.659006118774	19608011	1.366059752072	FBgn0031071	8854	FBgn0031071	8854
244	X	6881896	6883988	1.657066345215	6882851	1.463400602341	FBgn0029931	2993	FBgn0029931	2993
245	2L	20133089	20134788	1.653486728668	20133963	1.237275123596	FBgn0032853	3133	FBgn0032849	39969
246	X	2289453	2291519	1.651900291443	2290362	1.402801233179	FBgn0001150	5243	FBgn0001150	5243
247	2L	2154587	2157189	1.651200294495	2156379	1.252495129903	FBgn0031393	619	FBgn0031393	619
248	3R	7366757	7369940	1.647456645966	7367577	1.531396417057	FBgn0053512	2608	FBgn0037920	78236
249	3L	5955701	5957953	1.638633728027	5956813	1.366470277309	FBgn0035656	6861	FBgn0035656	6861
250	2R	13194561	13196249	1.634775161743	13195358	1.308158033034	FBgn0016059	3000	FBgn0016059	3000
251	X	16111537	16113735	1.633497714996	16112425	1.549376130104	FBgn0000536	161	FBgn0030733	7854
252	3R	9795718	9798502	1.631592750549	9797050	1.538404464722	FBgn0015270	6411	FBgn0038196	64837
253	X	8498809	8500970	1.630229949951	8499985	1.504104277667	FBgn0004102	4099	FBgn0004102	4099
254	3L	10647901	10652636	1.628598690033	10649585	1.400943819682	FBgn0010762	10895	FBgn0010762	10895
255	2R	6665158	6666800	1.626294136047	6665918	1.306608031778	FBgn0033581	45	FBgn0033581	45
256	2L	19806406	19808459	1.624826431274	19807520	1.245660557466	FBgn0043022	483	FBgn0043022	483
257	2R	1638702	1640464	1.624628067017	1639460	1.40369951725	FBgn0033063	5318	FBgn0033062	46452
258	X	2268168	2269912	1.621812820435	2269073	1.497752245735	FBgn0040385	2018	FBgn0001150	16046
259	3L	727057	729767	1.620285511017	727947	1.391533795525	FBgn0052482	621	FBgn0000575	4991
260	X	2241943	2244445	1.619982242584	2243047	1.291427866618	FBgn0040387	773	FBgn0001150	42072
261	3R	25866191	25867869	1.618566036224	25866969	1.211543027092	FBgn0003510	32	FBgn0003510	32
262	2L	9120334	9122118	1.614895820618	9121055	1.155880331993	FBgn0052982	4696	FBgn0052982	4696
263	3R	9540478	9542755	1.613924026489	9541326	1.435047984123	FBgn0054044	1400	FBgn0038175	2562
264	3L	23163636	23165376	1.612718582153	23164583	1.423667967319	FBgn0037212	18287	FBgn0024733	135268
265	3R	18491825	18493751	1.612429618835	18492708	1.36732228597	FBgn0038999	2237	FBgn0039000	7183
266	X	3620781	3627116	1.608424186707	3623612	1.453098241021	FBgn0026698	2032	FBgn0000542	57721
267	2L	9704968	9706588	1.607374668121	9705824	1.295432627201	FBgn0051710	120	FBgn0032138	5445
268	X	621255	622876	1.606397151947	621952	1.168005606707	FBgn0015288	8	FBgn0015288	8
269	X	322286	324077	1.602389335632	323277	1.400951161104	FBgn0010019	2878	FBgn0002561	56732
270	2R	13061766	13064082	1.599882125854	13062917	1.588490373948	FBgn0010409	560	FBgn0010409	560
271	3L	7961667	7963302	1.599446296692	7962140	1.573768784018	FBgn0011817	9144	FBgn0011817	9144
272	2R	3571924	3573711	1.595782279968	3572713	1.320057937077	FBgn0033252	4651	FBgn0021814	19135
273	2L	33014	34777	1.594922065735	33910	1.348051230113	FBgn0031209	10022	FBgn0002121	12538
274	2L	3071158	3073070	1.592710971832	3073019	1.415523952908	FBgn0027571	16404	FBgn0003934	24318
275	2R	13819787	13823289	1.592660427094	13820997	1.532099836013	FBgn0034327	2157	FBgn0034326	6676
276	2L	15740545	15742655	1.591125488281	15741335	1.302068591118	FBgn0010382	2749	FBgn0003936	6276
277	X	6832357	6835098	1.591081619263	6834275	1.33846282959	FBgn0029927	2549	FBgn0029927	2549
278	3R	4800837	4802620	1.586704730988	4801677	1.524145424366	FBgn0037646	4966	FBgn0022347	16990
279	3L	2376137	2378225	1.58670425415	2377254	1.404676886166	FBgn0052298	2730	FBgn0052299	3488
280	2R	16563396	16565344	1.585678100586	16564482	1.521778892068	FBgn0003391	259	FBgn0003391	259
281	2R	16819693	16821574	1.583414077759	16820476	1.391910998027	FBgn0034618	214	FBgn0034617	546
282	2R	7309363	7312569	1.580978870392	7310307	1.365635703592	FBgn0033652	4031	FBgn0033652	4031
283	2L	4053137	4056563	1.579067230225	4054043	1.297860324383	FBgn0000547	22664	FBgn0000547	22664
284	3L	4737637	4739725	1.576438426971	4738608	1.425456464291	FBgn0035572	268	FBgn0035570	47905
285	3L	15512563	15514323	1.576161384583	15513672	1.248428535461	FBgn0046812	5704	FBgn0036503	31387
286	2L	19571669	19573776	1.575818538666	19572818	1.555992186069	FBgn0005672	435	FBgn0005672	435
287	2R	2084434	2086588	1.575538635254	2085531	1.410595781663	FBgn0033076	27260	FBgn0041145	36787
288	3L	13047155	13049250	1.575093746185	13048371	1.377135501188	FBgn0036344	12545	FBgn0036342	27400
289	2L	13224388	13226220	1.569880485535	13225417	1.295467096217	FBgn0032489	211	FBgn0032489	211
290	3R	926304	927853	1.565851211548	927150	1.234192511615	FBgn0010313	14742	FBgn0010313	14742
291	2L	3805364	3807195	1.565501213074	3806316	1.275865274317	FBgn0021800	2735	FBgn0003430	19364
292	3R	14748396	14750601	1.565460205078	14749302	1.445916056633	FBgn0038662	5094	FBgn0038666	57388
293	3L	5594145	5598373	1.56383228302	5595075	1.431075376623	FBgn0035625	9855	FBgn0035625	9855
294	3R	1437690	1439529	1.563667297363	1438589	1.370669174194	FBgn0017550	241	FBgn0037351	11597
295	3L	20333863	20337638	1.560961723328	20336768	1.457155059366	FBgn0028978	1319	FBgn0028978	1319
296	3L	19047715	19049793	1.559925079346	19048833	1.472894668579	FBgn0036844	2848	FBgn0036844	2848
297	3R	6438149	6441178	1.557776451111	6439782	1.331725776196	FBgn0001235	24604	FBgn0001235	24604
298	3R	9636658	9638893	1.553635597229	9637504	1.405600845814	FBgn0053327	1337	FBgn0053327	1337
299	3L	18815004	18817006	1.551847934723	18816170	1.475365702311	FBgn0036816	4651	FBgn0036818	15428
300	X	20319412	20321681	1.549430847168	20320778	1.336617410183	FBgn0031119	1445	FBgn0040649	23922
301	3L	17380183	17382934	1.54829120636	17381552	1.483220493092	FBgn0027660	5219	FBgn0027660	5219
302	2L	9145430	9147428	1.546911239624	9146605	1.356869379679	FBgn0051887	16762	FBgn0051887	16762
303	2L	712963	714594	1.545503616333	713863	1.276155352592	FBgn0000497	1105	FBgn0015621	106101
304	3L	111529	113588	1.544931411743	112346	1.331704974174	FBgn0020386	638	FBgn0035105	55608
305	2R	12972096	12973935	1.54062461853	12973030	1.38860219717	FBgn0028953	486	FBgn0028953	486
306	2R	3579556	3581458	1.540605068207	3580692	1.276924312115	FBgn0020279	898	FBgn0021814	11156
307	2L	22033458	22034568	1.540294647217	22033872	1.399555762609	FBgn0051601	3245	FBgn0032979	122882
308	3R	819305	821101	1.538743019104	820144	1.33437498878	FBgn0037292	5670	FBgn0004183	46258
309	2L	16325724	16327694	1.537717819214	16326960	1.419170796871	FBgn0040984	1104	FBgn0040984	1104
310	3R	688588	690771	1.535912513733	689849	1.256061329561	FBgn0003002	11314	FBgn0003002	11314
311	2R	15570911	15572580	1.535064220428	15571811	1.198990316952	FBgn0034480	51961	FBgn0004364	54563
312	2L	6568996	6571136	1.533086776733	6569870	1.063633620739	FBgn0031834	3753	FBgn0031830	12070
313	3L	7111210	7113177	1.531703948975	7111986	1.43748651232	FBgn0023001	3521	FBgn0002775	12516
314	2L	2455893	2458283	1.530149459839	2457178	1.225341796875	FBgn0012017	2866	FBgn0015816	35488
315	2R	1315116	1316481	1.530064582825	1315696	1.076385438442	FBgn0033043	9796	FBgn0033035	110454
316	3R	12904825	12909954	1.528150558472	12908549	1.414167523384	FBgn0038476	2598	FBgn0038476	2598
317	X	1897375	1899370	1.527433872223	1898422	1.205361029681	FBgn0000667	45	FBgn0003964	983
318	X	7184103	7185624	1.526859283447	7184798	1.091480318705	FBgn0026144	2192	FBgn0026144	2192
319	2L	17738413	17740492	1.526076316833	17739730	1.306440830231	FBgn0015609	4280	FBgn0032646	242692
320	3R	17465659	17468971	1.523836135864	17467130	1.322580039501	FBgn0046832	18884	FBgn0046832	18884
321	3R	20584598	20586482	1.522030830383	20585562	1.479565249549	FBgn0015591	5218	FBgn0000140	5937
322	2R	2996547	3003050	1.517820358276	3000143	1.452296853065	FBgn0015930	1533	FBgn0015930	1533
323	3R	15805820	15807307	1.51646232605	15806477	1.166030406952	FBgn0051213	7242	FBgn0021776	45635
324	2R	5557923	5559633	1.515969753265	5558855	1.202233612537	FBgn0033476	1576	FBgn0033476	1576
325	3L	21423695	21425231	1.51287651062	21424482	1.250424497268	FBgn0037085	640	FBgn0037085	640
326	2R	10633274	10634224	1.512434959412	10634102	1.316416220231	FBgn0015371	3982	FBgn0033989	127016
327	3R	4671097	4672897	1.511880874634	4672110	0.945356786251	FBgn0011966	15492	FBgn0011966	15492
328	3R	12351231	12353439	1.51075553894	12352557	1.449760941898	FBgn0038441	13385	FBgn0027053	56734
329	2R	13407235	13409402	1.510241031647	13408292	1.419058382511	FBgn0034283	913	FBgn0034282	21419
330	3R	12689978	12692201	1.504622936249	12690928	1.364115476608	FBgn0082171	8891	FBgn0082171	8891
331	2L	12613108	12619368	1.503509998322	12618421	1.394250615438	FBgn0002970	73	FBgn0002970	73
332	2L	9567123	9569310	1.501000404358	9568020	1.264889492708	FBgn0032130	872	FBgn0002973	130507
333	2L	19862056	19863680	1.49974155426	19862862	1.195174515247	FBgn0032826	476	FBgn0043021	50519
334	3R	19930124	19931899	1.495958805084	19931031	1.206009229024	FBgn0013343	434	FBgn0013343	434
335	3L	11210257	11212728	1.495317459106	11211119	1.313587665558	FBgn0036150	1234	FBgn0041094	15137
336	2R	8710445	8713023	1.49197769165	8712130	1.355470466614	FBgn0053182	2053	FBgn0028991	6149
337	2R	20172004	20174557	1.491509914398	20173704	1.337120109134	FBgn0035046	1679	FBgn0035046	1679
338	X	8977247	8979027	1.4894323349	8978173	1.25323082419	FBgn0030090	2066	FBgn0030092	16107
339	2L	6228419	6230414	1.4865899086	6229646	1.196533330282	FBgn0026755	4596	FBgn0031782	101884
340	3R	12074880	12077738	1.483949661255	12076012	1.345864359538	FBgn0040237	13798	FBgn0011253	22164
341	3L	14141462	14144216	1.481342792511	14143354	1.270100930158	FBgn0000411	525	FBgn0000411	525
342	3L	4676713	4678940	1.47980594635	4677535	1.317295074463	FBgn0042199	991	FBgn0042199	991
343	3R	7584345	7587746	1.47975730896	7585411	1.405326664448	FBgn0017581	4768	FBgn0037947	11861
344	3R	10549006	10550576	1.478234767914	10549791	1.224916040897	FBgn0053967	187	FBgn0038257	23252
345	4	844182	846222	1.477643966675	845363	1.215887367725	FBgn0039938	8900	FBgn0039930	204246
346	3R	20997177	21000076	1.477470397949	20998826	1.250828799079	FBgn0039285	443	FBgn0039286	11909
347	2L	7298907	7300993	1.474046230316	7299846	1.306388437748	FBgn0004009	7315	FBgn0004009	7315
348	3R	5592532	5594382	1.47349691391	5593429	1.312083542347	FBgn0037747	144	FBgn0037752	10389
349	3L	4522411	4524311	1.472417831421	4523194	1.206757321077	FBgn0035558	218	FBgn0015805	84370
350	3L	12622672	12624364	1.471981525421	12623543	1.315052986145	FBgn0052111	21660	FBgn0036306	105161
351	3R	27046478	27049876	1.471767425537	27047364	1.363403544706	FBgn0039831	938	FBgn0039831	938
352	3L	1721407	1722865	1.471132278442	1722218	1.067178514269	FBgn0035266	114	FBgn0027903	36947
353	3L	6937528	6939443	1.469790458679	6938549	1.261417261759	FBgn0010851	200	FBgn0001104	15451
354	X	6940692	6943523	1.469111919403	6941884	1.122162931106	FBgn0029933	1405	FBgn0029933	1405
355	3L	13376448	13378231	1.468775749207	13377292	1.297552406788	FBgn0002573	2220	FBgn0036351	22002
356	2L	15756682	15759129	1.468190193176	15757478	1.301179409027	FBgn0001987	1206	FBgn0003936	9867
357	X	17340408	17343301	1.468046188354	17342447	1.203660428524	FBgn0030842	19195	FBgn0030851	120966
358	3L	19524610	19526898	1.467931270599	19526088	1.203414780753	FBgn0067680	4311	FBgn0067680	4311
359	3R	12717102	12718794	1.467632293701	12717982	1.338608797859	FBgn0015350	12532	FBgn0082171	35945
360	2R	7130776	7133199	1.466871261597	7131921	1.088319946738	FBgn0033636	183	FBgn0033636	183
361	2L	9697810	9699545	1.464813709259	9698594	1.286442644456	FBgn0000273	699	FBgn0015393	1240
362	3R	4859032	4860745	1.463977813721	4859890	1.203231250539	FBgn0002932	5299	FBgn0002932	5299
363	2L	19130250	19133975	1.46323299408	19131277	1.356879472733	FBgn0010300	1542	FBgn0032762	1922
364	3L	7882524	7886176	1.463050842285	7883485	1.074735809775	FBgn0003041	2413	FBgn0003041	2413
365	2R	12035497	12037059	1.462194442749	12036381	1.019289851189	FBgn0034134	13432	FBgn0034138	49719
366	3L	10824573	10827114	1.462104797363	10825276	1.261587142944	FBgn0026160	6563	FBgn0026160	6563
367	4	1000997	1002365	1.461813926697	1001774	0.985519587994	FBgn0039931	4257	FBgn0039930	47835
368	3R	2637738	2639386	1.459086894989	2638563	1.395977749544	FBgn0046833	3267	FBgn0046833	3267
369	X	15315676	15317336	1.458261966705	15316291	1.418132845561	FBgn0030648	13	FBgn0030659	100518
370	X	273438	275106	1.457493782043	274293	1.452880740166	FBgn0002561	7748	FBgn0002561	7748
371	2L	16401231	16403099	1.455821037292	16402121	1.264893114567	FBgn0020416	39088	FBgn0025678	49431
372	3R	9181173	9182761	1.455267906189	9181907	1.241283118725	FBgn0045442	2512	FBgn0044511	25607
373	X	4897284	4898891	1.454679489136	4898134	1.254131380717	FBgn0003028	4600	FBgn0004368	113765
374	X	6705184	6708993	1.454650878906	6705868	1.156233515058	FBgn0064122	7876	FBgn0064122	7876
375	3R	23266143	23268548	1.45338010788	23266898	1.176764547825	FBgn0016061	22651	FBgn0039509	152681
376	3R	17441130	17442879	1.452589035034	17442004	1.247723639011	FBgn0046832	6242	FBgn0046832	6242
377	3L	4955515	4957892	1.452577590942	4956760	1.258862495422	FBgn0005775	259	FBgn0035570	266057
378	2R	8295165	8297318	1.451717376709	8296197	1.328776657581	FBgn0003326	254	FBgn0003326	254
379	3L	22096199	22098118	1.451615333557	22097165	1.243193906896	FBgn0037152	2103	FBgn0000100	87282
380	3R	12589162	12590604	1.44793510437	12589842	1.08177703619	FBgn0020556	9069	FBgn0020556	9069
381	3R	21860142	21863157	1.447337627411	21861099	1.163840472698	FBgn0002633	1661	FBgn0002633	1661
382	2R	19087320	19089158	1.444703102112	19088133	1.194941588811	FBgn0015903	15636	FBgn0015903	15636
383	2L	7519082	7520871	1.444402217865	7520055	1.305444598198	FBgn0011283	22695	FBgn0053529	24368
384	X	7003752	7005552	1.443469524384	7004688	1.353247225285	FBgn0047092	9602	FBgn0029933	61399
385	2L	19215200	19217145	1.442022323608	19216419	1.330981969833	FBgn0015380	30144	FBgn0032762	87064
386	3R	12635998	12638690	1.43985748291	12636889	1.21746040793	FBgn0000014	18880	FBgn0020556	37978
387	3L	15559730	15562011	1.439753055573	15560937	1.256884872913	FBgn0036518	6798	FBgn0036518	6798
388	3R	1473597	1474991	1.439001083374	1474151	1.025741857641	FBgn0027951	308	FBgn0051545	519
389	3R	1036420	1038973	1.437881946564	1037249	1.254723941579	FBgn0000340	5898	FBgn0000340	5898
390	3R	2227376	2228897	1.437797546387	2228058	1.056341507856	FBgn0037443	3555	FBgn0037443	3555
391	X	19615991	19618322	1.436675071716	19617030	1.201955795288	FBgn0031071	165	FBgn0031071	165
392	4	425858	427824	1.436269760132	427035	1.24822807312	FBgn0039905	13395	FBgn0026777	98688
393	2L	11074395	11076177	1.435374259949	11075371	1.362538281609	FBgn0032335	4310	FBgn0032335	4310
394	2R	12975637	12977609	1.433979034424	12976662	1.083370149136	FBgn0028953	4118	FBgn0028953	4118
395	3L	18150027	18152529	1.426884651184	18151414	1.231414159139	FBgn0003997	518	FBgn0020300	46751
396	2R	15620410	15622357	1.426564693451	15621323	1.402835284962	FBgn0004364	5051	FBgn0004364	5051
397	2L	15308936	15310407	1.420126438141	15309746	1.082439303398	FBgn0041103	6089	FBgn0001981	20047
398	2R	20606640	20608051	1.419580459595	20607359	1.020495033264	FBgn0004919	15439	FBgn0001148	37779
399	3L	13109064	13110640	1.418271064758	13109924	1.249710195205	FBgn0053262	292	FBgn0010452	21704
400	2L	18145392	18146905	1.417852401733	18146100	1.079527080059	FBgn0041184	2239	FBgn0041184	2239
401	3L	11317205	11319090	1.417804718018	11318305	0.997842669487	FBgn0036155	20527	FBgn0041094	92049
402	3R	24425234	24426935	1.416434288025	24426082	1.261064235981	FBgn0001215	553	FBgn0001215	553
403	2L	15727043	15728583	1.413283348083	15727690	1.110768139362	FBgn0010382	16394	FBgn0003936	19921
404	3L	15968765	15971147	1.411696434021	15969922	1.324770927429	FBgn0036556	72	FBgn0036557	534
405	X	325722	327344	1.411259174347	326453	1.237779112423	FBgn0010019	298	FBgn0000570	53589
406	3L	4171980	4174177	1.409569740295	4173206	1.270023286343	FBgn0003710	1144	FBgn0004574	50473
407	3R	18614380	18615933	1.406168460846	18615096	1.257885336876	FBgn0039026	4890	FBgn0039013	62474
408	2L	20721148	20722898	1.40558052063	20722057	1.13438538944	FBgn0032880	154	FBgn0000986	451
409	3R	27761255	27764640	1.403568744659	27763480	1.246904850006	FBgn0039886	40372	FBgn0002780	114314
410	X	2489483	2491299	1.403257369995	2490559	1.20297396183	FBgn0003371	453	FBgn0003371	453
411	3R	1494886	1499265	1.402759552002	1495856	1.251887702942	FBgn0037363	421	FBgn0037363	421
412	X	3017936	3019812	1.402145385742	3019009	1.159559845924	FBgn0028746	10269	FBgn0028746	10269
413	2L	15477471	15479525	1.402051925659	15478491	1.09123544132	FBgn0020371	2206	FBgn0003448	4293
414	X	5384692	5386150	1.401620864868	5385400	1.068951861064	FBgn0065061	15781	FBgn0029771	22902
415	3L	7130220	7131551	1.3970079422	7130865	0.931995815701	FBgn0028383	155	FBgn0028383	155
416	3R	2914947	2916323	1.397003173828	2916291	1.3733030955	FBgn0040670	3555	FBgn0003884	4031
417	3R	4751340	4754526	1.396861076355	4753712	1.298413444968	FBgn0003177	3266	FBgn0037644	17014
418	3R	18698734	18700256	1.396298885345	18699528	1.162161939284	FBgn0017590	25496	FBgn0039013	146906
419	X	17718473	17721023	1.395441532135	17719438	1.206633627415	FBgn0030881	1693	FBgn0030881	1693
420	2L	19150346	19155237	1.394742012024	19154203	1.301013999515	FBgn0032763	23428	FBgn0032762	24848
421	2L	3833035	3835066	1.388631820679	3834022	1.271855354309	FBgn0004567	2820	FBgn0004567	2820
422	2R	12031058	12033235	1.385291099548	12032431	1.265709102154	FBgn0011260	17372	FBgn0034138	53669
423	3L	3043018	3044734	1.38418674469	3043818	1.187716841698	FBgn0035393	5184	FBgn0035388	25088
424	2R	7154742	7156738	1.383598327637	7155517	1.153604283052	FBgn0033639	6039	FBgn0033638	7040
425	X	15981136	15983497	1.380811691284	15982135	1.284139188131	FBgn0042650	25004	FBgn0000459	68536
426	2R	6053317	6055714	1.378595352173	6054857	1.079792531331	FBgn0005630	218	FBgn0004399	14860
427	2L	12009875	12013068	1.377209663391	12012339	1.076288402081	FBgn0014019	3963	FBgn0032390	22375
428	3R	11068096	11070435	1.376997470856	11069623	1.111648201942	FBgn0001219	1256	FBgn0001219	1256
429	3R	8895336	8897223	1.376071929932	8896247	1.122748321957	FBgn0004666	12766	FBgn0003308	37988
430	X	18501426	18503033	1.371959209442	18502305	1.161582183838	FBgn0030947	6215	FBgn0030945	15277
431	X	2264353	2265444	1.371826648712	2264500	1.265362819036	FBgn0040385	2555	FBgn0001150	20619
432	3L	473023	474710	1.370764255524	473862	1.135257216061	FBgn0001316	50259	FBgn0035140	50521
433	2L	12091299	12093165	1.370051383972	12091994	1.067800249372	FBgn0032407	1777	FBgn0032407	1777
434	2L	12466316	12467653	1.369575977325	12466957	1.057513535023	FBgn0032437	13275	FBgn0040286	32292
435	X	21440156	21441706	1.367136955261	21440921	1.042066454887	FBgn0024807	87	FBgn0031186	217064
436	3R	6425142	6426693	1.36683511734	6425864	1.18964356184	FBgn0001235	38522	FBgn0001235	38522
437	X	2154542	2158108	1.364541053772	2156451	1.042570233345	FBgn0023526	7549	FBgn0023526	7549
438	2R	7367868	7369603	1.361278057098	7368707	1.169657987707	FBgn0013756	181	FBgn0013756	181
439	X	9534773	9536301	1.360366821289	9535603	1.174005746841	FBgn0000233	3806	FBgn0000233	3806
440	3L	10830747	10832262	1.359057426453	10831563	1.001092854668	FBgn0026160	276	FBgn0026160	276
441	X	11551068	11555101	1.358546257019	11553930	1.25175601244	FBgn0030329	809	FBgn0030328	1129
442	3L	8164675	8166187	1.358440876007	8165392	1.132746517658	FBgn0035851	173	FBgn0035851	173
443	2L	5409645	5413361	1.358218193054	5412254	1.300520055434	FBgn0016660	7912	FBgn0005511	49387
444	3L	16008311	16010093	1.357128143311	16009043	1.075017229716	FBgn0003691	6871	FBgn0003691	6871
445	2L	20298246	20299688	1.356919288635	20298840	1.165678620338	FBgn0003475	28	FBgn0011638	39081
446	3L	12056529	12058042	1.350742340088	12057226	1.068263530731	FBgn0028679	1494	FBgn0036248	34964
447	2L	5518980	5520573	1.350476264954	5519830	1.062079489231	FBgn0031708	59	FBgn0031708	59
448	3L	13513689	13514986	1.345920562744	13514511	0.801011926988	FBgn0036377	20963	FBgn0036351	159221
449	2R	15240827	15242589	1.34482049942	15241905	0.979513617123	FBgn0065076	110	FBgn0065076	110
450	3R	881147	882778	1.343700408936	881985	1.16495513916	FBgn0010313	30423	FBgn0010313	30423
451	2R	8667726	8669352	1.343131542206	8668671	1.15020608902	FBgn0013955	108	FBgn0033802	33048
452	3R	10141015	10143037	1.337456226349	10142060	1.17735517025	FBgn0011474	350	FBgn0011474	350
453	2R	9056255	9057825	1.335296630859	9057052	1.001232596005	FBgn0011896	5028	FBgn0014877	12937
454	2L	19333330	19335440	1.334619522095	19334201	1.199153900146	FBgn0024245	24952	FBgn0024245	24952
455	2R	2025733	2027050	1.333714485168	2026398	0.887487972484	FBgn0010347	12326	FBgn0041145	95920
456	2L	9453764	9455327	1.332445144653	9454587	1.125760912895	FBgn0053723	13847	FBgn0002973	17074
457	3L	1559456	1561357	1.331460952759	1560406	1.172612607479	FBgn0035236	7690	FBgn0035236	7690
458	2L	12542907	12546772	1.328414916992	12544333	1.243404328823	FBgn0010460	3763	FBgn0002970	74015
459	2L	20903719	20905340	1.32652759552	20904410	1.214621543884	FBgn0032901	2111	FBgn0032906	9327
460	3R	26098485	26100652	1.324510574341	26099470	1.099778115749	FBgn0010113	4186	FBgn0039757	64728
461	2R	14807260	14808784	1.321838378906	14807957	1.108804893494	FBgn0034431	526	FBgn0034430	891
462	2R	11044402	11047152	1.321352958679	11045337	1.139912009239	FBgn0019968	1764	FBgn0019968	1764
463	3L	6725665	6728059	1.32132768631	6726341	1.235297381878	FBgn0035713	108	FBgn0035713	108
464	3R	21835357	21836921	1.320036888123	21836131	1.136225104332	FBgn0002732	554	FBgn0002732	554
465	2L	11454863	11456618	1.318707466125	11455901	1.144958368937	FBgn0004579	10298	FBgn0004579	10298
466	X	12408066	12409817	1.31782913208	12409058	1.055868216923	FBgn0030400	8061	FBgn0015024	78662
467	3L	2450060	2451823	1.317184448242	2450996	1.198876857758	FBgn0035347	561	FBgn0035347	561
468	2L	15315295	15316895	1.316722869873	15316152	1.045093127659	FBgn0041103	317	FBgn0001981	13641
469	X	17543195	17544731	1.316558837891	17544022	1.082280039787	FBgn0030864	427	FBgn0030866	29189
470	X	8058624	8062504	1.314377784729	8061345	1.097709549798	FBgn0030025	24575	FBgn0030028	55295
471	2R	3811603	3812721	1.312337875366	3812227	0.83724628176	FBgn0067713	2299	FBgn0010109	68087
472	3L	5627090	5629600	1.309112548828	5628510	1.102978348732	FBgn0035626	120	FBgn0035625	23580
473	3R	27430476	27432482	1.308344364166	27431343	1.034538773929	FBgn0011655	5427	FBgn0039857	9376
474	2L	219999	225721	1.30801486969	222256	1.250388145447	FBgn0031235	10258	FBgn0031235	10258
475	2R	15175168	15177634	1.301974773407	15176153	1.192310669843	FBgn0046821	31	FBgn0046821	31
476	2L	10056646	10059678	1.301847934723	10058955	1.121447682381	FBgn0032178	1942	FBgn0011823	2049
477	2R	16160353	16161838	1.301647663116	16161090	1.099269866943	FBgn0034537	2189	FBgn0061362	2447
478	X	15719939	15721307	1.301061630249	15720588	1.024925085214	FBgn0030702	635	FBgn0030703	3441
479	3R	914873	916722	1.300365447998	915748	1.071159482002	FBgn0010313	3340	FBgn0010313	3340
480	3L	13381929	13384226	1.299936294556	13383114	1.175714850426	FBgn0036356	3286	FBgn0036351	27824
481	3R	12703590	12705223	1.299598693848	12704229	1.122383594513	FBgn0015350	1221	FBgn0082171	22192
482	3L	10833810	10837708	1.298582077026	10834573	1.194351364585	FBgn0026160	2734	FBgn0026160	2734
483	X	1865693	1869896	1.298552036285	1867748	1.103790507597	FBgn0010110	732	FBgn0003964	29691
484	2L	20057785	20059521	1.296762466431	20058750	1.057874623467	FBgn0019686	1344	FBgn0019686	1344
485	X	19599293	19601029	1.295475006104	19600218	1.11418800354	FBgn0031070	3958	FBgn0031070	3958
486	X	636185	637976	1.290130138397	637012	1.02330903446	FBgn0025618	4600	FBgn0015288	15052
487	3L	678996	682045	1.289153575897	681146	1.178013296688	FBgn0035157	1529	FBgn0035156	4699
488	4	874560	876120	1.289054870605	875295	0.963605095358	FBgn0053797	11498	FBgn0039930	174314
489	3L	20944502	20945826	1.288817405701	20945263	0.984552001953	FBgn0003415	16002	FBgn0003415	16002
490	X	3585860	3588591	1.288623809814	3587790	1.008336403791	FBgn0029675	4608	FBgn0000542	93543
491	X	12580832	12582658	1.287756919861	12581895	0.984463055929	FBgn0030418	3492	FBgn0053963	88496
492	2R	5170991	5172752	1.287662506104	5171876	1.121699810028	FBgn0011921	1162	FBgn0023143	33265
493	2R	17030890	17033331	1.286890029907	17031611	0.95745164156	FBgn0003731	1024	FBgn0010415	42861
494	3L	15277781	15279476	1.28574848175	15278606	1.179478140438	FBgn0036493	8978	FBgn0036494	23353
495	3L	3794091	3795763	1.285230636597	3794887	1.032073750215	FBgn0035464	86	FBgn0035464	86
496	2R	7112130	7114704	1.285212516785	7113886	0.984033465385	FBgn0065063	6596	FBgn0065063	6596
497	3R	7303072	7304579	1.284671783447	7303887	1.060189755758	FBgn0037906	20145	FBgn0037902	42294
498	3L	15519240	15520220	1.284341335297	15519809	1.03863972884	FBgn0046812	433	FBgn0036516	33616
499	3L	6715607	6718360	1.28416967392	6716795	1.252281069756	FBgn0052393	301	FBgn0035713	9438
500	3L	3019984	3022189	1.281982898712	3021048	1.104017702738	FBgn0035388	2318	FBgn0035388	2318
501	3R	18676327	18677518	1.281684875488	18676835	0.795128377279	FBgn0039029	5801	FBgn0039013	124213
502	3R	777579	779304	1.280452251434	778557	1.092906177044	FBgn0004436	151	FBgn0004183	4671
503	3L	7957413	7959368	1.280433654785	7958887	1.158944470542	FBgn0011817	5891	FBgn0011817	5891
504	2L	21863953	21865177	1.279193878174	21864785	1.257313966751	FBgn0032965	21069	FBgn0003866	48597
505	3R	12591036	12592721	1.279004096985	12591752	1.063400089741	FBgn0020556	7159	FBgn0020556	7159
506	X	6840679	6844304	1.278621673584	6841424	1.031105339527	FBgn0027108	2475	FBgn0027108	2475
507	3R	5045386	5047114	1.278020858765	5046207	1.112148475647	FBgn0003165	17197	FBgn0000412	20169
508	3L	730734	733229	1.277600288391	732318	1.026154816151	FBgn0000575	620	FBgn0000575	620
509	X	7735978	7738897	1.272932052612	7736616	0.963491022587	FBgn0029970	192	FBgn0029970	192
510	3L	15752685	15754059	1.27160358429	15753345	0.974520234501	FBgn0036531	20332	FBgn0036537	47300
511	2R	4151777	4153676	1.269319534302	4152739	1.081259727478	FBgn0003892	8709	FBgn0003892	8709
512	3R	9509289	9511770	1.266904354095	9510779	1.18997913599	FBgn0024555	1099	FBgn0024555	1099
513	3R	25589574	25591282	1.26557636261	25590483	1.030581057072	FBgn0001297	2224	FBgn0020235	15625
514	2L	5541308	5543114	1.262697219849	5542201	1.036146388334	FBgn0014189	109	FBgn0014189	109
515	3R	21808199	21809815	1.262623310089	21809129	1.016080677509	FBgn0015269	394	FBgn0002735	16451
516	2L	4033838	4035806	1.262485027313	4034640	1.200668891271	FBgn0000547	3261	FBgn0000547	3261
517	3R	15140112	15141735	1.262438297272	15141046	1.223323204938	FBgn0000463	10889	FBgn0000463	10889
518	3L	20958679	20961533	1.261219024658	20959697	1.162271916866	FBgn0003415	1568	FBgn0003415	1568
519	2R	7952721	7954309	1.258231639862	7953448	1.078784525394	FBgn0033739	206	FBgn0010238	15650
520	3L	2465902	2467673	1.255839347839	2466682	1.041211184333	FBgn0035344	4657	FBgn0035346	5669
521	3R	2569386	2571030	1.255563735962	2570232	1.027235209942	FBgn0004054	370	FBgn0004054	370
522	3R	6396498	6398275	1.255190372467	6397452	1.008675396442	FBgn0051394	42574	FBgn0001235	66934
523	2R	15595562	15596992	1.254745483398	15596235	1.050372421741	FBgn0004364	30139	FBgn0004364	30139
524	2L	2752398	2756408	1.254700660706	2755438	1.01061886549	FBgn0031453	2639	FBgn0031453	2639
525	X	15774842	15776186	1.254259586334	15775574	1.066354751587	FBgn0030710	558	FBgn0030711	3374
526	3R	5753611	5755151	1.253965377808	5754274	1.051382569706	FBgn0053975	638	FBgn0037770	57503
527	2R	9136411	9137799	1.251773357391	9137056	0.981748801011	FBgn0000633	1939	FBgn0033859	27500
528	2R	18013959	18016279	1.251446723938	18015245	1.269951502482	FBgn0034735	15449	FBgn0022986	92121
529	X	8256286	8260014	1.25134563446	8258014	1.158630932079	FBgn0052711	2683	FBgn0052711	2683
530	X	6998951	7000164	1.250876903534	6999498	0.994819054237	FBgn0047092	4412	FBgn0029933	56209
531	3R	5969519	5970998	1.250468730927	5970343	1.022774219513	FBgn0002478	78	FBgn0037797	78137
532	2L	305149	306734	1.248827934265	305830	1.072309970856	FBgn0004611	111	FBgn0024352	10721
533	3R	4849865	4851428	1.248579978943	4850617	0.968494474888	FBgn0015014	4878	FBgn0015014	4878
534	2L	2163391	2165895	1.247948646545	2165095	1.055224362542	FBgn0031393	9335	FBgn0031393	9335
535	2L	22138436	22140946	1.247859954834	22140218	0.979928270976	FBgn0032978	8675	FBgn0032979	16536
536	3R	10411950	10413450	1.245125293732	10412516	0.886181887458	FBgn0020299	5669	FBgn0020299	5669
537	X	7289911	7291022	1.244324684143	7290407	0.804178655148	FBgn0040923	7037	FBgn0026144	107801
538	3R	26887841	26889261	1.242320537567	26888442	0.869865775108	FBgn0002413	1511	FBgn0010808	8808
539	2L	13903522	13905926	1.24209022522	13904295	1.108013826258	FBgn0019890	364	FBgn0019890	364
540	3R	7015892	7017521	1.240935325623	7016686	1.139116108418	FBgn0037870	5142	FBgn0037873	18885
541	X	13262649	13263444	1.23620557785	13263274	1.075682933514	FBgn0030486	16059	FBgn0030482	32444
542	3R	14815968	14818198	1.235696792603	14816809	1.143163442612	FBgn0026239	7062	FBgn0026239	7062
543	3R	17443745	17445312	1.234239578247	17444445	1.031960150775	FBgn0046832	3801	FBgn0046832	3801
544	3R	8077620	8079297	1.234137535095	8078447	1.113991498947	FBgn0038008	1462	FBgn0037992	124528
545	X	990260	992524	1.232037067413	991721	1.027349640341	FBgn0040365	10778	FBgn0026875	101733
546	2L	21094966	21096765	1.231880187988	21095927	1.117522060871	FBgn0040297	3735	FBgn0023388	34018
547	2R	8044398	8047504	1.230972766876	8045271	1.129806624519	FBgn0011592	308	FBgn0011592	308
548	2R	4154728	4156061	1.230607509613	4155461	0.938078094931	FBgn0003892	5987	FBgn0003892	5987
549	3L	19006641	19010539	1.230367660522	19008622	1.13734716177	FBgn0002945	1968	FBgn0002945	1968
550	3L	7107408	7109915	1.230338096619	7108954	1.081510755751	FBgn0023001	489	FBgn0002775	9484
551	3R	21713487	21715262	1.229487419128	21714334	1.24198066487	FBgn0028717	69	FBgn0002735	111246
552	3R	12727115	12728473	1.229106426239	12727733	0.967835962772	FBgn0051270	21774	FBgn0082171	45696
553	X	8115851	8117346	1.227059364319	8116659	1.042819528019	FBgn0030028	19	FBgn0030028	19
554	3L	14176520	14177825	1.22353553772	14177265	0.978484322043	FBgn0036415	5903	FBgn0036415	5903
555	3R	16041872	16043170	1.221798419952	16042528	0.977363169193	FBgn0051499	3045	FBgn0028386	76460
556	2L	19156285	19159425	1.220983505249	19158705	1.052169501781	FBgn0032763	18926	FBgn0032762	29350
557	3L	9435179	9437295	1.219874858856	9436509	0.78715503917	FBgn0052043	1485	FBgn0052043	1485
558	2R	2087541	2089385	1.219577789307	2088405	1.032046020031	FBgn0033076	24386	FBgn0041145	33913
559	3L	3054321	3056088	1.218881130219	3055159	0.997807860374	FBgn0035397	499	FBgn0003938	19174
560	2L	8302072	8303311	1.218038082123	8302698	0.954723417759	FBgn0032012	285	FBgn0032015	5490
561	3L	5854653	5856101	1.217804908752	5855346	1.001165390015	FBgn0035643	1008	FBgn0052409	18143
562	3R	19076766	19078297	1.217095375061	19077412	0.934201190346	FBgn0039066	146	FBgn0039066	146
563	2R	9825575	9828145	1.216723442078	9826492	1.105393356747	FBgn0033921	9276	FBgn0033922	14197
564	3R	27530116	27531631	1.216207027435	27530897	1.080610394478	FBgn0054046	3957	FBgn0039867	31767
565	2L	13244579	13245593	1.215384960175	13245091	0.784090677897	FBgn0003935	243	FBgn0003935	243
566	2R	1648065	1650035	1.215231895447	1648922	1.001880084767	FBgn0011958	631	FBgn0033067	40092
567	3R	4769703	4771168	1.215055942535	4770464	1.14923025767	FBgn0037644	262	FBgn0037644	262
568	2R	11412082	11413648	1.214587211609	11412823	0.995123036702	FBgn0053463	1533	FBgn0003425	7106
569	2R	18713564	18715624	1.212960243225	18714451	1.075485117295	FBgn0034834	4688	FBgn0003062	132131
570	X	12412965	12415118	1.212169647217	12414100	1.054400387932	FBgn0030400	3019	FBgn0015024	73620
571	2L	1067545	1069547	1.211894989014	1068591	1.047772575827	FBgn0003310	9220	FBgn0003310	9220
572	2R	13870857	13872565	1.21127986908	13871780	1.065453974406	FBgn0034328	26315	FBgn0034326	57459
573	2L	21608689	21609806	1.210253715515	21609115	1.129074202644	FBgn0032955	2077	FBgn0022893	8406
574	2R	7166367	7167933	1.209955215454	7167061	1.163935773513	FBgn0050254	1285	FBgn0033638	18584
575	X	3690017	3693118	1.207472324371	3691361	0.944732606411	FBgn0000542	10028	FBgn0000542	10028
576	2L	17229427	17230758	1.206806182861	17230117	0.912765741348	FBgn0051745	11362	FBgn0032633	149959
577	3R	1832605	1834782	1.206310272217	1833462	1.109777618857	FBgn0003261	839	FBgn0003261	839
578	3R	13651187	13652912	1.205303192139	13652086	1.186337863698	FBgn0051246	14820	FBgn0051246	14820
579	X	10608654	10610040	1.204616546631	10609272	0.956927972681	FBgn0052675	182	FBgn0052672	4281
580	3R	12060681	12062034	1.202135562897	12061271	0.996106402079	FBgn0040071	9900	FBgn0011253	36905
581	X	8265504	8267498	1.202004432678	8266362	1.034634272257	FBgn0026758	4138	FBgn0052711	11031
582	3L	691019	692461	1.20098733902	691694	1.029126882553	FBgn0035158	39	FBgn0035156	15247
583	2L	15603299	15604758	1.200912475586	15603943	0.908466696739	FBgn0028950	4077	FBgn0003448	129745
584	2R	4566898	4568385	1.200881958008	4567657	1.074208831787	FBgn0033368	4062	FBgn0065074	39960
585	3L	17618583	17620010	1.200783729553	17619431	0.903442203999	FBgn0052179	104	FBgn0052179	104
586	X	7150829	7152219	1.200464725494	7151498	0.901749504937	FBgn0024250	1679	FBgn0024250	1679
587	2L	517692	519388	1.200126647949	518562	1.028017759323	FBgn0003963	4905	FBgn0003963	4905
588	3R	16368187	16370067	1.199527740479	16369227	1.192951917648	FBgn0053192	8500	FBgn0043457	14425
589	X	12296124	12297202	1.198467731476	12296615	0.762100696564	FBgn0030391	430	FBgn0015024	191105
590	X	13871215	13872959	1.197985172272	13872229	0.918086869376	FBgn0053247	9173	FBgn0002873	209551
591	3R	2693132	2694770	1.19739818573	2693677	1.078185399373	FBgn0001077	3631	FBgn0001077	3631
592	3R	6613544	6615086	1.194699764252	6614427	1.107181429863	FBgn0017577	177	FBgn0017577	177
593	3L	5943607	5945328	1.194505691528	5944580	0.927384138107	FBgn0035656	5372	FBgn0035656	5372
594	3R	19606492	19608003	1.193401813507	19607229	1.207795760211	FBgn0039120	137	FBgn0015513	279
595	X	2298770	2300213	1.191788673401	2299433	0.917994817098	FBgn0003714	699	FBgn0004050	4492
596	3R	13904477	13908473	1.189885139465	13907165	1.125243074754	FBgn0038566	322	FBgn0038566	322
597	X	14486849	14488359	1.187331199646	14487613	1.053448867798	FBgn0015773	155	FBgn0015773	155
598	3R	173263	175064	1.187267303467	174150	1.090557715472	FBgn0001204	1778	FBgn0001204	1778
599	3R	21471053	21472746	1.186740398407	21471890	1.06943915872	FBgn0067682	392	FBgn0067682	392
600	2R	1627470	1628909	1.185750961304	1628222	1.002627849579	FBgn0033063	16556	FBgn0033062	35214
601	2R	20705469	20707033	1.182298183441	20706284	1.094604604384	FBgn0035094	9847	FBgn0001325	27931
602	2L	6213060	6216328	1.182255268097	6215484	1.006120628781	FBgn0026755	9566	FBgn0031782	87722
603	X	11200290	11202068	1.182235717773	11200889	0.932130813599	FBgn0000499	210	FBgn0000499	210
604	3L	8500549	8502158	1.181000709534	8501243	0.986256420612	FBgn0024236	2052	FBgn0024236	2052
605	3R	6178155	6179733	1.178284645081	6178932	0.999279527103	FBgn0015396	3026	FBgn0015396	3026
606	3R	19125633	19127716	1.176965236664	19126359	1.018514913671	FBgn0039071	10448	FBgn0039067	42580
607	2R	15354879	15356462	1.1756772995	15355589	0.93679893718	FBgn0034476	13821	FBgn0011849	113195
608	3R	6493116	6494610	1.173385620117	6493815	1.018141746521	FBgn0037818	9077	FBgn0001235	29429
609	2L	6132756	6134086	1.171613693237	6133443	0.984517770655	FBgn0031784	2420	FBgn0031782	5681
610	3L	2573105	2574409	1.169618606567	2573795	0.961789488792	FBgn0016794	861	FBgn0024939	2813
611	2R	17210153	17212688	1.169485092163	17210906	1.052616055806	FBgn0010228	1164	FBgn0010228	1164
612	X	12425114	12426561	1.168521404266	12425792	1.043062005724	FBgn0041203	338	FBgn0015024	61928
613	4	898612	899848	1.16762304306	899113	0.841222465038	FBgn0039936	11837	FBgn0039930	150496
614	2L	2887867	2889679	1.167407989502	2889092	0.934127583223	FBgn0041111	3140	FBgn0004584	83584
615	X	17545599	17547962	1.166574001312	17547119	1.034857332706	FBgn0052560	2396	FBgn0030866	26092
616	2R	6192106	6193435	1.164612770081	6192739	0.939117177327	FBgn0033541	27920	FBgn0004399	123022
617	X	8619615	8622925	1.164587020874	8620587	1.088194910685	FBgn0026411	30424	FBgn0030061	60400
618	X	8087853	8089498	1.164484024048	8088778	0.994640052319	FBgn0030026	238	FBgn0030028	27862
619	3L	7192515	7193705	1.163907527924	7193082	0.856294631958	FBgn0035750	15649	FBgn0035752	19407
620	3L	16975171	16977257	1.163470745087	16976332	0.961680293083	FBgn0036685	5107	FBgn0025582	224084
621	X	18632851	18634209	1.162228107452	18633541	0.891119283788	FBgn0001090	1925	FBgn0001090	1925
622	X	6884840	6888240	1.161710739136	6887319	0.973672866821	FBgn0029931	1475	FBgn0029931	1475
623	X	7075352	7076758	1.160739898682	7076155	0.98349610497	FBgn0029940	35985	FBgn0025549	60385
624	3R	12682879	12684339	1.160183429718	12683605	1.004638075829	FBgn0082171	1568	FBgn0082171	1568
625	2L	2047904	2049130	1.159160614014	2048657	0.764277570388	FBgn0028952	3132	FBgn0031391	98630
626	3R	14273913	14275309	1.158553123474	14274672	0.959192556493	FBgn0051122	36083	FBgn0038609	82294
627	2R	12464990	12466491	1.157955169678	12465861	0.868081205031	FBgn0053456	815	FBgn0053456	815
628	2L	2749771	2751546	1.157867431641	2750645	0.938763830397	FBgn0003075	2123	FBgn0003075	2123
629	3R	15	1712	1.157195091248	755	0.952376029071	FBgn0037213	375	FBgn0037213	375
630	2R	15183525	15185490	1.156707286835	15184743	0.872668434592	FBgn0015949	60	FBgn0015949	60
631	2R	8103184	8105956	1.155077934265	8104006	1.014701902866	FBgn0050055	1204	FBgn0050055	1204
632	3R	6451996	6454225	1.153394699097	6452780	0.850782394409	FBgn0001235	11606	FBgn0001235	11606
633	2R	10175422	10176792	1.1526927948	10175924	0.758816943449	FBgn0033952	2306	FBgn0033948	39749
634	3L	16373066	16377006	1.151844501495	16373808	0.939726324642	FBgn0014163	3290	FBgn0014163	3290
635	3R	18864705	18866371	1.151699066162	18865526	1.074346991146	FBgn0039041	2437	FBgn0051457	88180
636	2R	6712860	6716231	1.151243209839	6714816	1.032979786396	FBgn0033582	20304	FBgn0033590	37774
637	3L	21531754	21533219	1.150309085846	21532561	1.017111380895	FBgn0023417	138	FBgn0028663	58858
638	3L	5108904	5110637	1.149707794189	5109647	1.059080660343	FBgn0035592	533	FBgn0035602	230785
639	2R	6050135	6052732	1.148797988892	6050914	0.910055458546	FBgn0005630	4161	FBgn0004399	18803
640	2L	21224344	21226431	1.148481845856	21225680	1.054878010469	FBgn0010229	850	FBgn0003930	22909
641	3L	6461617	6462899	1.148481845856	6462263	0.806966304779	FBgn0035702	25	FBgn0020251	7414
642	3R	10504945	10506952	1.148453712463	10505786	1.034512068096	FBgn0038252	16621	FBgn0051314	17271
643	2L	5983234	5984341	1.147610187531	5983666	0.923887140611	FBgn0001942	1907	FBgn0001942	1907
644	2L	6793888	6795556	1.145969390869	6794654	1.004926849814	FBgn0015777	4210	FBgn0025777	71299
645	2L	11358175	11359447	1.145667552948	11358675	0.895557085673	FBgn0000287	6630	FBgn0004579	86928
646	3L	1444876	1446774	1.144279003143	1446000	1.100803502401	FBgn0004635	1324	FBgn0004635	1324
647	X	16166554	16169480	1.144207954407	16168564	1.065755307674	FBgn0011764	1015	FBgn0011764	1015
648	2R	16366135	16367787	1.144100189209	16367021	1.092730998993	FBgn0034554	6662	FBgn0016984	27025
649	3L	14374727	14376237	1.143642425537	14375560	1.015272649129	FBgn0036423	325	FBgn0003459	378
650	3R	20574353	20575928	1.143052101135	20575220	0.903403001673	FBgn0003719	236	FBgn0003719	236
651	3L	2694095	2695375	1.14198923111	2694754	0.844680964947	FBgn0035367	21535	FBgn0035370	55774
652	3R	11744939	11747826	1.141842842102	11746060	1.053405200734	FBgn0038385	575	FBgn0038385	575
653	2L	5614704	5616256	1.140209674835	5615505	0.910127460957	FBgn0031725	2482	FBgn0031718	64479
654	2R	8739030	8740628	1.139532089233	8739744	0.961044928607	FBgn0043010	1378	FBgn0043010	1378
655	3R	5399130	5400344	1.137927055359	5399754	0.835448582967	FBgn0037715	46	FBgn0027338	3752
656	3L	9776313	9777551	1.136746406555	9777053	0.758595168591	FBgn0044050	1057	FBgn0044049	1172
657	3L	622648	624882	1.135789871216	623519	0.940800905228	FBgn0064191	2272	FBgn0064191	2272
658	X	3794175	3795309	1.134605884552	3794576	0.849608167013	FBgn0029687	363	FBgn0019661	86652
659	2L	6920763	6922792	1.134001731873	6921759	1.016022009008	FBgn0004838	1049	FBgn0004838	1049
660	X	2159156	2160826	1.132336616516	2159853	0.818321673075	FBgn0023526	10951	FBgn0023526	10951
661	3R	17469176	17471210	1.129749298096	17470054	1.02700620539	FBgn0011766	16073	FBgn0046832	21808
662	X	16626862	16628233	1.128705978394	16627587	0.949038684368	FBgn0030790	1496	FBgn0030790	1496
663	2L	5798552	5800394	1.128297328949	5799440	0.918542581446	FBgn0031738	764	FBgn0031739	2529
664	3R	2230318	2233660	1.127948284149	2232805	1.068900055355	FBgn0014963	207	FBgn0037443	1192
665	2R	11405287	11406973	1.127770900726	11406110	1.008786481969	FBgn0003425	393	FBgn0003425	393
666	X	19054117	19055529	1.127007484436	19054842	1.040211260319	FBgn0031001	281	FBgn0031001	281
667	3R	20381083	20382580	1.125697135925	20381938	0.871923446655	FBgn0004188	128	FBgn0039205	25658
668	X	2293464	2296030	1.125082015991	2294328	1.046329778783	FBgn0003714	5804	FBgn0001150	9209
669	X	2255162	2256047	1.123665809631	2256002	1.176088545058	FBgn0040385	11053	FBgn0001150	29117
670	3R	8086538	8088017	1.123195171356	8087344	0.832317071802	FBgn0003651	2873	FBgn0010044	118414
671	3L	600921	602355	1.122813224792	601575	0.90053486824	FBgn0052345	4273	FBgn0064191	24216
672	2R	9515367	9517121	1.121753692627	9516309	1.052751668294	FBgn0050482	5888	FBgn0033889	21343
673	2L	1957702	1959198	1.121677398682	1958447	0.908446648542	FBgn0031375	3928	FBgn0031391	188840
674	X	6194804	6196274	1.120840072632	6195363	0.926883809707	FBgn0029868	272	FBgn0029868	272
675	3R	773218	774429	1.120701313019	773598	0.86547088623	FBgn0004183	288	FBgn0004183	288
676	2R	16158617	16159956	1.120370864868	16159366	0.84477742513	FBgn0034537	465	FBgn0061362	723
677	3R	15755765	15757958	1.1202044487	15757105	1.038808027903	FBgn0038753	2788	FBgn0021776	3737
678	3R	19170732	19172709	1.120079040527	19171732	1.01101231575	FBgn0003118	152	FBgn0002622	12793
679	3L	4345456	4347086	1.119298934937	4346218	0.969663937887	FBgn0035533	501	FBgn0035532	40456
680	2R	11639379	11640729	1.11922121048	11640100	0.835923135281	FBgn0004571	254	FBgn0034073	22634
681	3R	6442227	6444779	1.118615627289	6443258	1.078613758087	FBgn0001235	21128	FBgn0001235	21128
682	3R	27405054	27406539	1.117221832275	27405890	0.973973095417	FBgn0003268	504	FBgn0039857	16077
683	X	8972148	8973522	1.116586685181	8972908	0.902698460747	FBgn0030090	7331	FBgn0030092	21372
684	3L	19583353	19584505	1.115092277527	19583895	0.817592024803	FBgn0036894	140	FBgn0029094	256
685	3L	8480167	8481707	1.114359855652	8480921	0.896291957182	FBgn0035900	2773	FBgn0035900	2773
686	2R	6359460	6360770	1.113948822021	6360070	0.797991359935	FBgn0027525	5437	FBgn0027525	5437
687	3L	682363	683835	1.113828659058	683087	0.959316758549	FBgn0035157	412	FBgn0035156	6640
688	X	269569	271105	1.111710548401	270198	0.918875336647	FBgn0002561	3653	FBgn0002561	3653
689	2L	5052140	5053401	1.111587524414	5052795	0.854529261589	FBgn0031676	51	FBgn0022023	414
690	3R	14990711	14992322	1.111189842224	14991518	1.093390226364	FBgn0010768	1575	FBgn0038678	70899
691	3L	9464767	9466386	1.110204696655	9465658	0.950725184547	FBgn0052037	483	FBgn0036005	3944
692	X	6830461	6831868	1.109115600586	6831160	0.840934360729	FBgn0029927	566	FBgn0029927	566
693	X	10629620	10631905	1.108773231506	10631073	0.858005299288	FBgn0025111	1025	FBgn0052672	17520
694	3R	3358921	3359975	1.108741760254	3359588	0.732766219548	FBgn0015573	2659	FBgn0003885	3211
695	3R	18954868	18956927	1.108317375183	18955709	1.078909537371	FBgn0051457	2003	FBgn0051457	2003
696	3R	12618086	12619498	1.108201503754	12618729	0.951689776252	FBgn0015230	4696	FBgn0020556	19818
697	X	18134022	18135671	1.108070373535	18134827	1.023126738412	FBgn0004956	6935	FBgn0004956	6935
698	2L	13234359	13236035	1.107563972473	13235225	1.068897366524	FBgn0032493	630	FBgn0032493	630
699	3R	15163967	15165656	1.105175971985	15164910	0.986200141907	FBgn0000463	12975	FBgn0000463	12975
700	3L	17009668	17011035	1.104194641113	17010450	0.825195368598	FBgn0036696	166	FBgn0036702	196932
701	2R	18853106	18855023	1.103789329529	18854059	0.972339405733	FBgn0034846	176	FBgn0034846	176
702	X	17490970	17492402	1.103631496429	17491638	0.990529298782	FBgn0003471	280	FBgn0030855	21418
703	2L	21249862	21251278	1.10310459137	21250641	0.835275650024	FBgn0032938	87	FBgn0021856	1889
704	2L	12080608	12083368	1.100694656372	12081279	1.062309861183	FBgn0032406	4456	FBgn0003145	4513
705	2L	19357890	19359736	1.100646972656	19358941	0.861791049733	FBgn0024245	212	FBgn0024245	212
706	X	3706631	3708261	1.100626945496	3707468	0.905075353735	FBgn0019661	456	FBgn0019661	456
707	3R	15833338	15834677	1.099360466003	15834003	0.925407353569	FBgn0038755	241	FBgn0038768	23539
708	2R	2383175	2384632	1.09880065918	2383996	0.883109855652	FBgn0033109	586	FBgn0033107	57123
709	3L	2863122	2866493	1.098758220673	2864899	0.891535699368	FBgn0035378	9657	FBgn0035370	114371
710	2L	12093384	12094743	1.098152160645	12094022	0.943460226059	FBgn0032407	251	FBgn0032407	251
711	X	4889624	4890688	1.097961902618	4890266	0.791180537297	FBgn0003028	3268	FBgn0004368	105897
712	2R	15825831	15828653	1.097724914551	15826622	0.905953743879	FBgn0034500	3094	FBgn0034503	15047
713	3L	15188337	15190031	1.093111991882	15189125	1.032608807087	FBgn0029114	11775	FBgn0029114	11775
714	X	16584637	16586190	1.092288017273	16585460	0.988501358032	FBgn0027528	387	FBgn0030786	32431
715	3R	26885221	26887452	1.090822696686	26886637	1.045318901539	FBgn0002413	294	FBgn0010808	7003
716	3R	21867025	21869188	1.089861869812	21867806	1.006995257209	FBgn0001139	374	FBgn0000591	1760
717	X	8525903	8527728	1.08935213089	8526854	1.064979791641	FBgn0030056	36	FBgn0004102	30968
718	2R	8487218	8488525	1.089184761047	8487878	0.928262138367	FBgn0005624	9018	FBgn0005624	9018
719	2R	16874432	16875817	1.08741569519	16875248	0.892172925613	FBgn0000395	725	FBgn0000395	725
720	3R	11897284	11898765	1.08618927002	11898137	0.87503182888	FBgn0038397	4903	FBgn0038396	22744
721	2L	19566862	19568292	1.08571767807	19567566	0.872367522296	FBgn0046823	1426	FBgn0046823	1426
722	3R	17988860	17990748	1.085710525513	17989661	0.802985696232	FBgn0053335	1079	FBgn0053335	1079
723	2L	10200189	10201560	1.085332393646	10200820	0.876944541931	FBgn0032189	152	FBgn0032189	152
724	3R	15160718	15162120	1.08327960968	15161496	0.910039075216	FBgn0000463	9561	FBgn0000463	9561
725	2R	15633796	15635105	1.083241462708	15634572	0.878016293049	FBgn0004364	8198	FBgn0004364	8198
726	2L	12006653	12008222	1.082896232605	12007468	1.031259775162	FBgn0014019	908	FBgn0032390	17504
727	3R	12228567	12229804	1.080241680145	12229138	0.83570510149	FBgn0003513	267	FBgn0038421	43364
728	X	14658611	14659586	1.07999420166	14659049	0.803508554186	FBgn0003301	793	FBgn0052590	13923
729	2L	6594299	6595415	1.079321861267	6594887	0.792161464691	FBgn0031835	6179	FBgn0031836	16136
730	3R	12740721	12742409	1.07887840271	12741560	0.975713431835	FBgn0051270	7947	FBgn0082171	59523
731	X	16993773	16995093	1.07795715332	16994338	0.860220082601	FBgn0000163	538	FBgn0000163	538
732	2L	17258619	17260109	1.077836990356	17259459	0.867509524028	FBgn0032629	2798	FBgn0032633	120617
733	2R	13655501	13656875	1.077474117279	13656210	0.888166189194	FBgn0003031	1269	FBgn0003031	1269
734	3R	23756594	23758227	1.076581001282	23757418	1.01270978591	FBgn0051053	3540	FBgn0039559	6153
735	3R	4683715	4685365	1.076147079468	4684527	1.043406009674	FBgn0011966	3075	FBgn0011966	3075
736	3L	10637910	10639430	1.075474262238	10638488	0.910950124264	FBgn0010762	202	FBgn0010762	202
737	2L	12172672	12173944	1.074619293213	12173233	0.964765436509	FBgn0032421	249	FBgn0032408	76723
738	2L	10009135	10010263	1.072834014893	10009772	0.755172782474	FBgn0011584	386	FBgn0043456	5961
739	3L	15675838	15678246	1.072796821594	15676915	0.990457296371	FBgn0041160	11807	FBgn0041160	11807
740	2R	10894900	10897127	1.072643280029	10895679	0.979029715061	FBgn0026370	98	FBgn0000996	144
741	X	4926557	4928572	1.07155418396	4927949	0.782143831253	FBgn0052767	2015	FBgn0004368	143580
742	X	7471573	7472878	1.071472167969	7472248	0.874695956707	FBgn0004198	17864	FBgn0027553	101310
743	X	4781368	4782360	1.070635795593	4781409	0.883554458618	FBgn0029738	22	FBgn0029738	22
744	3R	10564746	10566662	1.070013999939	10565713	0.805900700887	FBgn0011217	1220	FBgn0038257	7330
745	4	521527	523587	1.069422721863	522213	1.01066672802	FBgn0004607	1888	FBgn0026777	193866
746	2L	6647018	6648524	1.068628311157	6647773	0.82790890862	FBgn0051635	1315	FBgn0031836	36750
747	3R	19168985	19170071	1.067795276642	19169626	0.787566241096	FBgn0003118	2258	FBgn0002622	14899
748	X	16075240	16076884	1.067500114441	16076143	0.831015229225	FBgn0003933	11911	FBgn0003933	11911
749	3R	12066256	12069154	1.067174911499	12067149	0.993536758423	FBgn0040071	15778	FBgn0011253	31027
750	3R	17485215	17486744	1.0671043396	17485937	0.874212861061	FBgn0011766	190	FBgn0004493	11535
751	2L	7304220	7305985	1.066794395447	7305052	0.955842466915	FBgn0004009	2109	FBgn0004009	2109
752	2L	21741304	21743619	1.066711425781	21742771	1.059385359287	FBgn0032960	2283	FBgn0032960	2283
753	2L	21092156	21093388	1.066332817078	21092714	0.879065096378	FBgn0040297	522	FBgn0023388	37231
754	2L	9612912	9614136	1.065799713135	9613554	0.921936147353	FBgn0040070	372	FBgn0015393	86280
755	X	18699700	18701246	1.063523292542	18700480	1.038075870938	FBgn0040883	1103	FBgn0040883	1103
756	X	13858850	13860253	1.063257217407	13859693	0.941124677658	FBgn0011982	109	FBgn0027537	202953
757	3R	7203484	7204990	1.061732292175	7204199	0.994606375694	FBgn0004595	5689	FBgn0026064	27832
758	2L	4819839	4821420	1.061428070068	4820656	1.023431241512	FBgn0031632	1120	FBgn0031632	1120
759	3L	4388047	4389336	1.061283111572	4388656	0.841005921364	FBgn0035541	87	FBgn0035541	87
760	3L	20174668	20176013	1.060820579529	20175399	0.892637952169	FBgn0036958	40	FBgn0036959	287
761	2L	13866947	13869830	1.060799598694	13867669	0.914691307965	FBgn0028532	18257	FBgn0051842	32631
762	2L	6722703	6724601	1.057765007019	6723929	0.808006847606	FBgn0046704	22	FBgn0025777	574
763	2L	15487261	15488832	1.056669235229	15487855	0.834316126506	FBgn0020371	7158	FBgn0003448	13657
764	3R	7588880	7590241	1.056594848633	7589608	0.896552562714	FBgn0017581	571	FBgn0037947	7664
765	2R	16503319	16505414	1.05610704422	16504674	0.941151499748	FBgn0034570	451	FBgn0034565	18855
766	X	1475441	1476827	1.055295944214	1476036	0.840755013859	FBgn0000210	9368	FBgn0023530	49399
767	2R	10647012	10648337	1.055215835571	10647678	0.766857253181	FBgn0033993	14940	FBgn0033989	140592
768	3L	19027864	19029217	1.05491065979	19028704	0.885687715867	FBgn0036843	273	FBgn0002945	18114
769	2R	16117039	16118453	1.054170131683	16117657	0.929284095764	FBgn0046816	3287	FBgn0046816	3287
770	3L	18784325	18786216	1.053454399109	18785282	0.912110900879	FBgn0036815	1150	FBgn0036815	1150
771	X	4523755	4525381	1.052502632141	4524569	0.92560970082	FBgn0003200	254	FBgn0022768	7539
772	2L	5192	6441	1.052038669586	5723	0.960430264473	FBgn0031208	1806	FBgn0002121	15649
773	2L	18364921	18366188	1.0515832901	18365601	0.798183216768	FBgn0011559	10646	FBgn0004413	73565
774	3R	5424273	5425749	1.051096439362	5424984	0.952968709609	FBgn0037720	7951	FBgn0037719	8275
775	X	16613548	16614651	1.050904750824	16614214	0.742768478394	FBgn0001250	3157	FBgn0030786	3677
776	2R	12299029	12300913	1.04964017868	12300038	0.873736101038	FBgn0034158	1484	FBgn0025832	70163
777	3L	16454136	16455725	1.048615455627	16454739	0.959801292419	FBgn0004569	5779	FBgn0014163	77641
778	2L	1961667	1962934	1.048594474792	1962188	0.864776330836	FBgn0051942	3238	FBgn0031391	185099
779	2R	1779219	1780454	1.048060417175	1780371	0.822010199229	FBgn0033075	30959	FBgn0033074	47356
780	2L	21166374	21167748	1.047607898712	21167191	0.96490757282	FBgn0000239	99	FBgn0024371	23353
781	3R	7644177	7645683	1.047486305237	7644959	0.855550408363	FBgn0019624	122	FBgn0019624	122
782	2R	3185591	3186868	1.047072410583	3186169	0.863392591476	FBgn0033208	47	FBgn0033208	47
783	3R	26393519	26394872	1.046545505524	26394267	0.905497789383	FBgn0039787	10887	FBgn0039767	140269
784	X	6700342	6701879	1.046517848969	6701220	0.843584835529	FBgn0029915	3361	FBgn0064122	12524
785	3L	1447087	1448444	1.045848846436	1447611	0.779694345262	FBgn0004635	287	FBgn0004635	287
786	3R	17978366	17979593	1.044298171997	17978779	0.738888382912	FBgn0053335	11961	FBgn0053335	11961
787	2L	8824921	8826284	1.043766975403	8825709	0.846045430501	FBgn0029123	84	FBgn0029123	84
788	X	137480	138770	1.043706893921	138194	0.836250007153	FBgn0024989	1669	FBgn0000316	26420
789	3R	14156409	14157504	1.042787075043	14157160	0.567362606525	FBgn0051235	2499	FBgn0038601	29702
790	3L	22201280	22202171	1.041262149811	22201328	0.947793748644	FBgn0004179	226	FBgn0037156	814
791	2L	5460060	5462135	1.041023254395	5461401	0.963655114174	FBgn0005511	240	FBgn0005511	240
792	3L	7408471	7410001	1.040877819061	7409258	0.936066091061	FBgn0014011	132	FBgn0014011	132
793	3R	20122706	20123979	1.040626525879	20123373	0.82206350565	FBgn0000368	2235	FBgn0000368	2235
794	3R	16792850	16794111	1.040206432343	16793610	0.880162631764	FBgn0013995	10388	FBgn0038834	117339
795	2L	3614105	3615909	1.038343906403	3615143	1.052542910856	FBgn0015663	4149	FBgn0002985	8395
796	2L	7531933	7533366	1.037952899933	7532774	0.914839744568	FBgn0053529	11649	FBgn0053529	11649
797	2R	17153123	17155127	1.037913322449	17153995	0.989930868149	FBgn0034644	235	FBgn0050284	5586
798	3R	5204667	5205758	1.036868572235	5205298	0.688523124246	FBgn0037684	14156	FBgn0037686	21680
799	X	20523465	20524971	1.036547660828	20524202	0.903072749867	FBgn0003300	19085	FBgn0003300	19085
800	3R	4633867	4635106	1.036415576935	4634518	0.726538836956	FBgn0037635	1015	FBgn0037633	3166
801	3R	12567671	12568923	1.036340713501	12568285	0.932771027088	FBgn0003944	7937	FBgn0063261	8826
802	3L	18139777	18140987	1.033993244171	18140308	0.722079781925	FBgn0003997	10588	FBgn0020300	35645
803	X	21684788	21686102	1.032647132874	21685486	0.854147854973	FBgn0031190	0	FBgn0031186	27501
804	3R	14884147	14885511	1.032512187958	14884709	0.889733931598	FBgn0038676	19436	FBgn0027784	27736
805	2R	9822338	9823650	1.031635284424	9823130	0.703566551208	FBgn0033921	5914	FBgn0033922	17559
806	3R	6428743	6430203	1.031451225281	6429345	0.941279284159	FBgn0001235	35041	FBgn0001235	35041
807	3L	3073863	3075261	1.031330108643	3074548	0.890112622579	FBgn0003938	215	FBgn0003938	215
808	3L	9826994	9829081	1.030719280243	9828336	0.847809282939	FBgn0004390	890	FBgn0015618	15739
809	2R	19486828	19487966	1.030563831329	19487480	0.749500393867	FBgn0005612	659	FBgn0034948	2602
810	2L	6108588	6109676	1.030270576477	6109054	0.668562114239	FBgn0051641	8676	FBgn0031781	16084
811	2L	165157	167654	1.030216217041	166782	0.91651892662	FBgn0016977	7748	FBgn0016977	7748
812	X	3253101	3254607	1.030117511749	3253732	0.744001030922	FBgn0029657	4162	FBgn0000472	24393
813	2L	6145892	6146946	1.030101776123	6146428	0.705295681953	FBgn0040950	5543	FBgn0031782	18666
814	3L	3320249	3321837	1.029627799988	3321232	1.039809431349	FBgn0052268	1338	FBgn0035437	8829
815	3L	10202228	10203350	1.02934551239	10202789	0.716270615073	FBgn0052056	3602	FBgn0015618	390192
816	3L	19000621	19002180	1.029098510742	19001360	1.022326188929	FBgn0002945	9230	FBgn0002945	9230
817	3R	24683837	24685567	1.028841495514	24684619	0.806966336568	FBgn0028373	296	FBgn0028373	296
818	2R	8852794	8854438	1.028217315674	8853646	0.932091183133	FBgn0067725	8259	FBgn0011882	93245
819	2L	19329181	19331556	1.027729034424	19329904	0.903970294529	FBgn0024245	29249	FBgn0024245	29249
820	2R	11249542	11250994	1.02735042572	11250385	0.907359636747	FBgn0050089	8124	FBgn0050089	8124
821	X	8282257	8283825	1.027022361755	8283088	0.725318011116	FBgn0030038	772	FBgn0030038	772
822	2L	21026726	21028116	1.02637052536	21027476	0.952395379543	FBgn0010395	12949	FBgn0023388	102469
823	2L	7542547	7546365	1.026171207428	7544320	1.045369982719	FBgn0053529	103	FBgn0053529	103
824	X	17662666	17664852	1.025688171387	17663599	0.908809555901	FBgn0030870	1178	FBgn0030870	1178
825	X	16478455	16480163	1.024800300598	16479339	0.979466795921	FBgn0030766	4497	FBgn0030766	4497
826	2L	21836474	21838099	1.024603843689	21837286	0.997229351717	FBgn0003866	21098	FBgn0003866	21098
827	2R	18557108	18558097	1.024566650391	18557574	0.683637282428	FBgn0003900	3866	FBgn0003900	3866
828	2L	5236752	5238364	1.024307250977	5237348	0.825678096098	FBgn0051971	3418	FBgn0000228	41210
829	3L	1430735	1432125	1.024061203003	1431558	0.894676208496	FBgn0043865	10383	FBgn0004635	15766
830	2L	9125570	9126960	1.023960113525	9126288	0.936638327206	FBgn0052982	537	FBgn0052982	537
831	X	10611958	10613706	1.022622108459	10613162	0.866255251567	FBgn0052672	391	FBgn0052672	391
832	2L	11450269	11451730	1.021297454834	11450995	0.822334671021	FBgn0004579	5392	FBgn0004579	5392
833	X	21179142	21180952	1.019829273224	21179969	0.97363960743	FBgn0003423	5048	FBgn0015527	19454
834	2L	18593543	18595424	1.018878936768	18594290	0.782607018948	FBgn0003270	1161	FBgn0032693	54623
835	2L	20785519	20787514	1.017151832581	20786675	0.868083119392	FBgn0032886	1351	FBgn0000986	64167
836	3L	10270142	10271595	1.016409397125	10270813	0.895780843847	FBgn0036081	15847	FBgn0000629	341264
837	3R	12881393	12882946	1.014855861664	12882145	0.796761120067	FBgn0020493	2416	FBgn0038472	13319
838	3L	14100483	14102038	1.014388561249	14101069	0.821777287652	FBgn0042630	4486	FBgn0000411	42810
839	3L	330341	331951	1.013944149017	331315	0.873577415943	FBgn0023000	874	FBgn0035136	13600
840	X	6891489	6893206	1.013860702515	6892429	0.936549018411	FBgn0004143	2228	FBgn0029931	6585
841	3R	2813396	2814791	1.013849258423	2814044	0.865714690265	FBgn0000095	10906	FBgn0010774	92082
842	3L	22003871	22005032	1.013795375824	22004441	0.703713978038	FBgn0027532	1254	FBgn0027532	1254
843	3L	12105679	12106885	1.013579845428	12106302	0.775161206722	FBgn0046296	183	FBgn0036255	4725
844	2R	18068365	18069907	1.0130443573	18069220	0.884889781475	FBgn0003175	426	FBgn0034743	44483
845	3L	10303777	10305520	1.012790203094	10304569	0.815136432648	FBgn0067716	10776	FBgn0000629	307508
846	X	6937691	6939683	1.012577056885	6938373	0.826418483959	FBgn0029933	4916	FBgn0029933	4916
847	3R	14222039	14223725	1.012519836426	14222859	0.916901364046	FBgn0051232	142	FBgn0038609	30481
848	X	378408	380566	1.012235164642	379966	0.890885689679	FBgn0000570	76	FBgn0000570	76
849	3L	9588803	9590098	1.011908531189	9589436	0.820080364452	FBgn0002528	570	FBgn0010408	103947
850	2L	1517268	1518715	1.011723995209	1518096	0.861655473709	FBgn0001174	88	FBgn0001174	88
851	2L	10841559	10843136	1.011649131775	10842430	0.977318988127	FBgn0032305	173	FBgn0032305	173
852	2R	9455190	9458288	1.011514663696	9457580	0.804387410482	FBgn0013733	437	FBgn0033886	18731
853	3R	14986752	14988692	1.010916233063	14987835	0.890322124257	FBgn0038684	165	FBgn0038678	67216
854	3R	17120863	17123026	1.00963973999	17121560	1.016510486603	FBgn0001234	785	FBgn0043012	25761
855	3R	810622	811847	1.009356498718	811306	0.659317553043	FBgn0037291	1352	FBgn0004183	37420
856	3R	5433922	5435217	1.007974147797	5434614	0.938674253576	FBgn0037721	17573	FBgn0037719	17905
857	3R	26633987	26636644	1.007437705994	26635205	1.018589675426	FBgn0027598	856	FBgn0003720	42832
858	2L	15475050	15476921	1.006321907043	15475918	0.993683099747	FBgn0003448	1720	FBgn0003448	1720
859	3R	7128278	7129521	1.005997657776	7128938	0.79778138329	FBgn0051386	2392	FBgn0026063	45225
860	X	12623808	12625024	1.005700111389	12624446	0.730661255973	FBgn0052647	5551	FBgn0030433	116597
861	2R	20022089	20023426	1.005662918091	20022635	0.820966529846	FBgn0019886	255	FBgn0019886	255
862	X	8651420	8652396	1.00537109375	8651823	0.651001930237	FBgn0026411	812	FBgn0030061	91636
863	2R	16053067	16054480	1.005083084106	16053521	0.858097871145	FBgn0034514	607	FBgn0034514	607
864	X	13118878	13120249	1.005076885223	13119669	0.77236354351	FBgn0030465	298	FBgn0004456	27242
865	2R	7107388	7109909	1.004129886627	7109029	0.818052172661	FBgn0065063	1739	FBgn0065063	1739
866	2L	19322269	19323423	1.003892421722	19322859	0.791903368632	FBgn0032769	26624	FBgn0024245	36294
867	X	1764062	1765345	1.003598213196	1764723	0.775408029556	FBgn0023511	260	FBgn0023509	324
868	3L	19839591	19841006	1.003572463989	19840425	0.818973092472	FBgn0014037	2801	FBgn0014037	2801
869	2L	5906952	5908042	1.002045631409	5907498	0.747208714485	FBgn0043362	318	FBgn0000308	73527
870	3R	9485286	9486626	1.001201629639	9485735	0.805287968029	FBgn0004237	506	FBgn0004237	506
871	X	12945520	12946779	1.001042842865	12946186	0.893085300922	FBgn0040862	2187	FBgn0025463	47329
872	2L	5456281	5457426	1.000964164734	5456811	0.797533315771	FBgn0005511	4830	FBgn0005511	4830
873	3L	3056267	3058013	1.000936508179	3056710	0.781155904134	FBgn0035397	2050	FBgn0003938	17623
874	X	18142220	18143853	1.000574588776	18143129	0.819077746073	FBgn0004956	1367	FBgn0004956	1367
875	2R	12370980	12372558	1.000148773193	12371756	0.868778397055	FBgn0026533	672	FBgn0025832	1555
876	2R	1405633	1406736	0.999877929688	1406153	0.745962977409	FBgn0033045	22168	FBgn0033059	177612
877	3R	2860814	2862187	0.999739170074	2861487	0.895803642273	FBgn0024289	16570	FBgn0010774	44639
878	4	80492	81639	0.999670982361	81159	0.755154665779	FBgn0004859	3492	FBgn0004859	3492
879	2R	4917564	4919124	0.99959230423	4918479	0.855182170868	FBgn0053774	6382	FBgn0053774	6382
880	2R	19909640	19911592	0.998312950134	19910827	0.857471883297	FBgn0002787	256	FBgn0019886	112063
881	X	3006425	3009204	0.997141838074	3008462	0.816357724807	FBgn0004647	17434	FBgn0004647	17434
882	3R	11619050	11620721	0.996719360352	11620029	0.925356547038	FBgn0038364	511	FBgn0038364	511
883	2L	7309847	7311321	0.996449947357	7310550	0.827476445366	FBgn0004009	3389	FBgn0004009	3389
884	2L	66145	67802	0.996288299561	66832	0.906519711018	FBgn0067779	212	FBgn0002931	20550
885	3L	18819477	18820567	0.996091842651	18819955	0.845565908095	FBgn0067689	6286	FBgn0036818	11643
886	2R	17142093	17143478	0.995700836182	17142759	0.83802873948	FBgn0034643	509	FBgn0034643	509
887	3R	27727507	27729207	0.995656013489	27728365	0.930034974042	FBgn0039883	69766	FBgn0002780	149429
888	2R	4911540	4912560	0.995576858521	4911951	0.58511206309	FBgn0053774	146	FBgn0053774	146
889	X	9623276	9624628	0.994646072388	9623987	0.874090611935	FBgn0030151	20	FBgn0000233	84578
890	2L	20222982	20223942	0.993774414062	20223475	0.703623354435	FBgn0058169	39	FBgn0011638	114446
891	2R	5222400	5223516	0.993496894836	5222906	0.764295578003	FBgn0010316	1230	FBgn0023143	17765
892	3R	17860831	17862464	0.993037700653	17861742	1.024703923394	FBgn0038928	1538	FBgn0038928	1538
893	2L	1435293	1436366	0.992580413818	1435825	0.68172109127	FBgn0003926	3114	FBgn0002543	15376
894	3R	24150074	24151062	0.992491722107	24150561	0.772440910339	FBgn0040108	3444	FBgn0040108	3444
895	3R	485612	486632	0.992290496826	486199	0.716579829945	FBgn0051531	894	FBgn0037262	18503
896	2L	17378338	17379630	0.99218416214	17378860	0.760022331687	FBgn0032633	1216	FBgn0032633	1216
897	2L	3004947	3006412	0.991265296936	3005798	0.7825483746	FBgn0031488	7703	FBgn0002989	13037
898	3L	280323	282047	0.990914344788	281190	0.850325393677	FBgn0035128	164	FBgn0035128	164
899	3L	4605575	4607300	0.99079656601	4606458	0.88111436367	FBgn0003501	585	FBgn0015805	1106
900	3L	19050502	19052266	0.99066400528	19051423	0.970463371277	FBgn0036844	258	FBgn0036844	258
901	3L	7970670	7972536	0.989534854889	7971973	0.721735954285	FBgn0046767	1522	FBgn0046767	1522
902	3R	17437361	17438376	0.989496231079	17437415	0.832552242279	FBgn0046832	10831	FBgn0046832	10831
903	3L	14923617	14924780	0.988955974579	14924156	0.763030588627	FBgn0026320	10450	FBgn0026320	10450
904	2R	8755557	8756976	0.988817691803	8756337	0.852003378027	FBgn0033817	702	FBgn0043010	17971
905	2L	1668209	1670671	0.988080978394	1669900	0.90919983387	FBgn0051934	1416	FBgn0031357	40566
906	3R	15289090	15290459	0.987894058228	15289833	0.801082674662	FBgn0024242	578	FBgn0000463	137898
907	2L	7525753	7527055	0.987826347351	7526477	0.785832629484	FBgn0053529	17946	FBgn0053529	17946
908	3R	5051593	5053156	0.9877576828	5052306	0.858020484447	FBgn0003165	11098	FBgn0000412	14070
909	3L	9838001	9839423	0.987709522247	9838889	0.849408566952	FBgn0027567	336	FBgn0015618	26292
910	3R	25401149	25402504	0.983671188354	25401816	0.801505593693	FBgn0039670	12006	FBgn0040623	85000
911	3R	679459	680688	0.982960700989	680003	0.744777735542	FBgn0003002	1468	FBgn0003002	1468
912	X	11339347	11341323	0.982007026672	11340328	0.817269661847	FBgn0052666	1940	FBgn0052666	1940
913	2R	1444419	1446206	0.980993747711	1445329	0.846796540653	FBgn0033046	13084	FBgn0033059	138436
914	2L	15108727	15110112	0.980249404907	15109389	0.763567686081	FBgn0001978	22	FBgn0024183	43144
915	2L	2461402	2462433	0.979882717133	2461953	0.71021771431	FBgn0012016	640	FBgn0015816	30713
916	X	2296479	2297788	0.978668689728	2297204	0.790822646197	FBgn0003714	2928	FBgn0004050	6721
917	3L	21526920	21528169	0.978484630585	21527507	0.848475265503	FBgn0023417	5192	FBgn0028663	53804
918	2L	8274015	8275146	0.978414058685	8274675	0.718236499363	FBgn0046824	16030	FBgn0011902	16052
919	3R	4855217	4856640	0.978326320648	4856061	0.806996513815	FBgn0002932	9128	FBgn0002932	9128
920	2R	3685407	3686792	0.9780626297	3686271	0.830324872335	FBgn0033274	845	FBgn0050373	9792
921	3R	867830	869815	0.977739810944	869187	0.828552975374	FBgn0010313	43221	FBgn0010313	43221
922	X	16981133	16982423	0.97692489624	16981819	0.83164870739	FBgn0002590	372	FBgn0002590	372
923	3L	18365004	18366282	0.975734710693	18365623	0.755570636076	FBgn0011706	1961	FBgn0011706	1961
924	2L	18773942	18775757	0.975655078888	18775050	0.928450135624	FBgn0045852	3183	FBgn0032717	60546
925	2L	16281862	16283594	0.97504901886	16282763	0.855820655823	FBgn0001994	894	FBgn0001994	894
926	2L	17736212	17737678	0.974785804749	17736910	0.759381855235	FBgn0015609	1460	FBgn0032646	239872
927	2L	17592613	17593594	0.974092960358	17593147	0.646393597126	FBgn0032653	4354	FBgn0032646	96109
928	3L	19402298	19403300	0.973341941833	19402925	0.616664942573	FBgn0053062	8717	FBgn0036886	114756
929	3R	24888480	24889894	0.973282337189	24889240	0.757925331593	FBgn0039632	359	FBgn0039633	33469
930	3R	22936999	22938321	0.97171831131	22937595	0.746106922626	FBgn0039487	382	FBgn0039488	4803
931	3R	901293	902751	0.971556663513	902128	0.787065730375	FBgn0010313	10280	FBgn0010313	10280
932	3R	12673834	12675268	0.970861434937	12674598	0.885705555187	FBgn0020546	1128	FBgn0020546	1128
933	3R	19018413	19020135	0.970796585083	19019376	0.981849551201	FBgn0011596	10380	FBgn0039066	57890
934	3L	12055027	12056264	0.970476150513	12055533	0.764284302207	FBgn0028679	199	FBgn0036248	36657
935	X	10661497	10662762	0.970183372498	10662214	0.825009405613	FBgn0030235	5786	FBgn0030235	5786
936	2L	4822973	4824657	0.969977855682	4823723	0.882169947905	FBgn0031632	1947	FBgn0031632	1947
937	3L	3033527	3034808	0.969706058502	3034096	0.75798779726	FBgn0052485	235	FBgn0035388	15366
938	2L	355922	357056	0.969592094421	356482	0.727706193924	FBgn0031250	1386	FBgn0031250	1386
939	3R	1541857	1543332	0.968684673309	1542681	0.956500291824	FBgn0004878	341	FBgn0037372	37814
940	3L	15664881	15666275	0.968650817871	15665584	0.909011781216	FBgn0041160	476	FBgn0041160	476
941	3R	24373395	24374708	0.96798658371	24373960	0.770340526805	FBgn0039588	3436	FBgn0000659	36845
942	2R	20050399	20051695	0.967677593231	20051022	0.86986541748	FBgn0035023	3450	FBgn0019886	28132
943	3R	18882200	18883626	0.967631816864	18882783	0.885110795498	FBgn0039045	485	FBgn0051457	70923
944	3R	2635427	2637368	0.967478275299	2636121	0.893068537993	FBgn0046833	825	FBgn0046833	825
945	3R	19694441	19696454	0.967406272888	19695125	0.774451536291	FBgn0004185	9773	FBgn0004185	9773
946	2R	5932992	5934223	0.967346668243	5933710	0.732489705086	FBgn0053474	336	FBgn0033522	7815
947	2L	16682288	16682960	0.967020511627	16682363	0.726103973389	FBgn0053552	3815	FBgn0002652	6378
948	X	132389	133784	0.966875076294	133105	0.830064031813	FBgn0005427	3351	FBgn0000316	21331
949	3R	7197808	7199079	0.966536521912	7198586	0.783137607574	FBgn0004595	76	FBgn0026064	22219
950	2R	7119402	7121092	0.965546131134	7120405	0.800683259964	FBgn0033636	11333	FBgn0033636	11333
951	2L	3771007	3772243	0.964985847473	3771534	0.774845796473	FBgn0004893	172	FBgn0003430	54146
952	3L	8971216	8972394	0.964644432068	8971834	0.768513977528	FBgn0016070	88	FBgn0035954	7311
953	2L	11065689	11067282	0.962854385376	11066602	0.736295819283	FBgn0032334	2174	FBgn0032335	4459
954	3R	9231454	9233105	0.962577819824	9232264	0.842335820198	FBgn0038151	456	FBgn0038150	1674
955	3L	14073076	14074285	0.962340354919	14073674	0.827072203159	FBgn0036411	1341	FBgn0036406	55419
956	3L	16078588	16080069	0.962340354919	16079301	0.797247350216	FBgn0010280	778	FBgn0010280	778
957	X	21796012	21797527	0.961953639984	21796646	1.00038878123	FBgn0052499	39462	FBgn0031186	138661
958	2L	8788674	8789854	0.961080551147	8789377	0.718221440035	FBgn0032069	8126	FBgn0029123	36248
959	3R	25619549	25620818	0.958917617798	25620262	0.719933117137	FBgn0039695	96	FBgn0019972	5113
960	2R	17825365	17826913	0.958854198456	17826375	0.762140393257	FBgn0013272	1131	FBgn0013272	1131
961	X	8954921	8956099	0.955446243286	8955560	0.735007095337	FBgn0030089	1646	FBgn0046828	19064
962	2L	10548112	10549700	0.955145835876	10548965	0.882466888428	FBgn0051721	4084	FBgn0032268	18325
963	3R	20671360	20672898	0.954458713531	20672097	0.819495618343	FBgn0013953	639	FBgn0013953	639
964	3L	20705107	20706151	0.954172134399	20705572	0.739588618279	FBgn0016696	194	FBgn0016696	194
965	3L	16020396	16021510	0.954031944275	16020959	0.706273247214	FBgn0005536	3732	FBgn0003691	5045
966	2R	16468217	16470820	0.953409194946	16470163	0.829347273883	FBgn0008636	1672	FBgn0034565	15656
967	X	448631	450206	0.952495574951	449136	0.731914456685	FBgn0003986	1273	FBgn0003986	1273
968	3L	20728885	20730211	0.952139854431	20729627	0.737311172485	FBgn0037023	2589	FBgn0016696	24249
969	3R	16920060	16921434	0.951449871063	16920900	0.736338447122	FBgn0038853	2627	FBgn0010770	21058
970	X	17012236	17013342	0.951412200928	17012765	0.70887793435	FBgn0000163	17889	FBgn0000163	17889
971	3L	19842015	19843668	0.95094871521	19842790	0.7881639144	FBgn0014037	436	FBgn0014037	436
972	2R	9071031	9072375	0.950235366821	9071610	0.814316581277	FBgn0033855	190	FBgn0033855	190
973	3L	11216551	11217928	0.950218200684	11217152	0.767919031779	FBgn0036150	7267	FBgn0041094	9104
974	3R	20692381	20693530	0.949661254883	20692890	0.726129114628	FBgn0013949	1817	FBgn0015625	3727
975	3R	25040236	25042088	0.949503898621	25040739	0.73549450145	FBgn0067714	634	FBgn0029176	5149
976	3R	12097853	12099846	0.948863506317	12099063	0.911283493042	FBgn0011253	887	FBgn0011253	887
977	3R	18045537	18046678	0.948750495911	18046077	0.667612075806	FBgn0038934	8531	FBgn0053335	55337
978	3R	13219558	13220758	0.948677062988	13220106	0.745925678926	FBgn0025456	199	FBgn0025456	199
979	2R	6967987	6969689	0.947455883026	6968883	0.866269111633	FBgn0000581	759	FBgn0000581	759
980	X	5746482	5747922	0.947444438934	5747106	0.88936239481	FBgn0000042	1006	FBgn0000042	1006
981	2L	10310613	10311765	0.947191238403	10311196	0.788172912598	FBgn0027491	460	FBgn0032222	20267
982	3R	16386606	16387901	0.947138309479	16387348	0.743886590004	FBgn0038803	766	FBgn0040575	1515
983	2L	6389075	6390512	0.946885585785	6389801	0.829679489136	FBgn0031809	5673	FBgn0043854	17386
984	3R	586942	587764	0.945641517639	587027	0.953401777479	FBgn0037273	6940	FBgn0051532	29928
985	3L	21280003	21282045	0.944933414459	21280929	0.884313344955	FBgn0037076	334	FBgn0037066	61025
986	2R	15563710	15565389	0.944725990295	15564594	0.906882815891	FBgn0034480	44744	FBgn0004364	61780
987	X	10999179	11000372	0.944627761841	11000007	0.644278883934	FBgn0030276	388	FBgn0030274	5340
988	X	10586877	10588218	0.943903446198	10587498	0.812342587639	FBgn0003204	2226	FBgn0052672	26055
989	2L	10858278	10859433	0.942865371704	10858960	0.74651594723	FBgn0027363	432	FBgn0024227	878
990	3L	10311394	10312512	0.942419052124	10311989	0.689566016197	FBgn0067716	18196	FBgn0000629	300088
991	3L	21209716	21210833	0.942016124725	21210356	0.724794642131	FBgn0012034	3728	FBgn0037066	9548
992	2L	5042372	5043490	0.941756248474	5042912	0.70249158144	FBgn0053995	357	FBgn0022023	10297
993	3L	14606662	14608235	0.940587043762	14607541	0.925957134792	FBgn0041604	9662	FBgn0028418	81518
994	3L	302741	303933	0.940544128418	303382	0.768351049984	FBgn0004373	30	FBgn0004373	30
995	2L	19336691	19338184	0.940506458282	19337527	0.779720246792	FBgn0024245	21626	FBgn0024245	21626
996	X	6960984	6961746	0.940014839172	6961643	0.773597478867	FBgn0027342	6115	FBgn0029933	18354
997	3L	9441753	9442619	0.939199447632	9442064	0.588407223041	FBgn0036003	4753	FBgn0052043	7040
998	X	7071038	7072115	0.938601493835	7071530	0.702366054058	FBgn0029939	33218	FBgn0025549	65010
999	3L	21219147	21220628	0.937851905823	21219811	0.834237217903	FBgn0037065	8	FBgn0037066	93
1000	2R	5977172	5978274	0.937401294708	5977893	0.683955788612	FBgn0033526	2409	FBgn0033526	2409
1001	3R	26607297	26608780	0.93678188324	26608216	0.825499254114	FBgn0004606	16568	FBgn0003720	69821
1002	X	8055537	8056747	0.936440467834	8056107	0.825081620898	FBgn0030025	29813	FBgn0030028	60533
1003	2R	15555624	15556882	0.936260223389	15556202	0.805375277996	FBgn0034480	36352	FBgn0004364	70172
1004	3L	14722608	14724493	0.935183525085	14723783	0.802216593424	FBgn0013263	2525	FBgn0036449	27899
1005	3R	4509910	4510770	0.934667110443	4510360	0.677077854381	FBgn0053325	4308	FBgn0037608	10521
1006	X	7448546	7449447	0.934662342072	7448953	0.677528605742	FBgn0004198	5431	FBgn0027553	124605
1007	3R	17453851	17455059	0.934100627899	17454286	0.701683163643	FBgn0046832	6040	FBgn0046832	6040
1008	3L	2618535	2619801	0.933438301086	2619072	0.803788577809	FBgn0035357	3820	FBgn0035357	3820
1009	3R	1425705	1427025	0.933350086212	1426434	0.790705400355	FBgn0037346	457	FBgn0037346	457
1010	3L	11561224	11562221	0.932863712311	11561428	0.628770010812	FBgn0003292	287	FBgn0036180	21959
1011	3L	19105377	19106473	0.932734489441	19106032	0.737752437592	FBgn0052203	4282	FBgn0016797	29853
1012	X	4529996	4532113	0.932093143463	4531438	0.746477635701	FBgn0022768	670	FBgn0022768	670
1013	3L	6431129	6431872	0.932079315186	6431318	0.679426987966	FBgn0035700	4295	FBgn0020251	38359
1014	3R	16658064	16659126	0.931929588318	16658470	0.693141207975	FBgn0053094	37	FBgn0038830	8519
1015	2R	2097025	2098417	0.930593967438	2097628	0.756103908314	FBgn0033076	15163	FBgn0041145	24690
1016	X	3686538	3687870	0.929679870605	3687254	0.768729925156	FBgn0000542	5921	FBgn0000542	5921
1017	3L	9342109	9343426	0.929035186768	9342687	0.821937084198	FBgn0035981	1414	FBgn0035981	1414
1018	2R	2106101	2107449	0.928420066833	2106959	0.786785364151	FBgn0033076	5832	FBgn0041145	15359
1019	2L	8831779	8833077	0.92800617218	8832410	0.736630664152	FBgn0029123	6785	FBgn0029123	6785
1020	2R	7150456	7152159	0.927398681641	7150922	0.718574047089	FBgn0033638	2445	FBgn0033638	2445
1021	3L	11093207	11095033	0.927316665649	11094107	0.954780578613	FBgn0036134	615	FBgn0036135	699
1022	X	11167448	11168728	0.926793575287	11168265	0.730708897114	FBgn0003411	701	FBgn0003411	701
1023	3L	19521308	19524135	0.926348686218	19522086	0.842316964093	FBgn0036886	4405	FBgn0036886	4405
1024	3R	19811566	19813043	0.926027297974	19812344	0.823282778263	FBgn0039136	18	FBgn0053108	9049
1025	2R	1700624	1701912	0.925826072693	1701338	0.781566858292	FBgn0033068	2057	FBgn0033068	2057
1026	3R	2587988	2589333	0.925065040588	2588881	0.702657997608	FBgn0000071	566	FBgn0000071	566
1027	3L	14911121	14911766	0.92430305481	14911460	0.55790606412	FBgn0040487	89	FBgn0040487	89
1028	3R	26680777	26683093	0.924077033997	26682474	0.779560762293	FBgn0003720	4437	FBgn0003720	4437
1029	X	2840188	2841996	0.923707962036	2841278	0.746036589146	FBgn0003285	11290	FBgn0004647	149750
1030	3R	21463019	21464978	0.923633098602	21463531	0.679803792168	FBgn0039350	18	FBgn0039350	18
1031	2L	9906964	9908145	0.922458648682	9907570	0.869205057621	FBgn0032156	1038	FBgn0024285	5337
1032	2L	12670028	12671551	0.92236328125	12670821	0.895987622878	FBgn0032442	1652	FBgn0032445	22202
1033	2L	9971042	9971934	0.921721458435	9971200	0.65825549039	FBgn0015664	3745	FBgn0015664	3745
1034	2R	3007525	3008727	0.921621322632	3008223	0.770541191101	FBgn0033183	56	FBgn0033183	56
1035	X	14051855	14053203	0.9211602211	14052530	0.887921333313	FBgn0040153	7138	FBgn0002873	29250
1036	3L	11762622	11763624	0.921011924744	11762773	0.643994013468	FBgn0015278	1182	FBgn0036213	34026
1037	3L	13023096	13024693	0.92076253891	13024028	0.845449447632	FBgn0036342	3057	FBgn0036342	3057
1038	X	10318740	10320682	0.919344425201	10319548	0.97595242893	FBgn0030206	392	FBgn0083167	13583
1039	X	8504459	8505678	0.918762207031	8504888	0.644847929478	FBgn0004102	9002	FBgn0004102	9002
1040	2L	21023123	21025071	0.918209075928	21023779	0.898389458656	FBgn0010395	16646	FBgn0023388	106166
1041	3R	16398959	16400532	0.917469024658	16399791	0.833648120656	FBgn0038806	2939	FBgn0038805	2950
1042	2L	3817862	3819032	0.917350769043	3818430	0.691042244434	FBgn0031573	5023	FBgn0003430	7250
1043	2L	441296	442581	0.917306423187	441934	0.79156850179	FBgn0004583	10681	FBgn0031253	20527
1044	2R	13199043	13200072	0.916984081268	13199584	0.693733047037	FBgn0034260	163	FBgn0016059	1226
1045	2L	4220469	4221987	0.916962623596	4221346	0.780111312866	FBgn0001075	3494	FBgn0031590	5751
1046	3R	21307368	21309129	0.916626930237	21308302	0.904112458229	FBgn0039338	247	FBgn0039338	247
1047	2L	11070865	11071914	0.916547775269	11071488	0.67226746877	FBgn0032335	427	FBgn0032335	427
1048	2L	2181472	2182519	0.91644525528	2182035	0.68044346571	FBgn0031394	2937	FBgn0000097	3286
1049	2L	1421131	1422535	0.915923118591	1421957	0.843196139616	FBgn0002543	1508	FBgn0002543	1508
1050	X	2844111	2845214	0.915370464325	2844772	0.621441543102	FBgn0003285	14784	FBgn0004647	146256
1051	2R	15384980	15386237	0.914552688599	15385613	0.752203285694	FBgn0043532	2634	FBgn0011849	143219
1052	2L	2172035	2173183	0.914256572723	2172589	0.753134191036	FBgn0000097	6160	FBgn0000097	6160
1053	2L	10426258	10427457	0.914220809937	10426774	0.801961490086	FBgn0010083	17	FBgn0010083	17
1054	2R	17749519	17750816	0.913868427277	17750108	0.728864557603	FBgn0020307	1437	FBgn0034704	67620
1055	X	18528867	18530294	0.913320541382	18529742	0.724958717823	FBgn0010383	3060	FBgn0004959	10036
1056	3L	19046148	19047389	0.913181304932	19046725	0.72607395384	FBgn0036844	4956	FBgn0036844	4956
1057	2L	13165336	13166658	0.911320209503	13166042	0.846398694175	FBgn0032474	30	FBgn0024291	491
1058	3L	3831874	3833496	0.911143779755	3832424	0.733796400182	FBgn0013751	2739	FBgn0035464	37623
1059	2L	12520758	12521862	0.911128520966	12521367	0.764306259155	FBgn0051857	4267	FBgn0040286	86702
1060	X	7130700	7131947	0.911121368408	7131214	0.724232561448	FBgn0029941	215	FBgn0025549	5326
1061	X	7901258	7902941	0.910984992981	7902117	0.723214403788	FBgn0004656	4555	FBgn0004656	4555
1062	X	13063334	13064620	0.910890102386	13064040	0.754933020648	FBgn0052639	6420	FBgn0052639	6420
1063	X	9200697	9202294	0.910549163818	9201525	0.79980284373	FBgn0026149	342	FBgn0026149	342
1064	2L	10767288	10768578	0.910522937775	10768103	0.744919776917	FBgn0015320	98	FBgn0032298	1861
1065	2L	1886180	1887248	0.910429000854	1886768	0.747837841511	FBgn0031374	1784	FBgn0031357	176302
1066	2L	11060793	11062100	0.910228729248	11061368	0.796978473663	FBgn0032330	3965	FBgn0032335	9693
1067	2R	6069188	6070401	0.909107208252	6069774	0.792347158704	FBgn0004399	57	FBgn0004399	57
1068	X	20490437	20491779	0.909070968628	20491068	0.813562056598	FBgn0031128	3468	FBgn0003300	14049
1069	4	1028002	1029014	0.907777786255	1028241	0.630996108055	FBgn0019650	18263	FBgn0039930	21368
1070	2R	11304783	11305967	0.907570362091	11305330	0.672358288484	FBgn0050321	2857	FBgn0050089	63069
1071	2R	13802855	13804000	0.907073974609	13803354	0.732221722603	FBgn0034321	730	FBgn0010575	1361
1072	2R	4803679	4804803	0.906521320343	4804327	0.703131956213	FBgn0028408	657	FBgn0033400	5885
1073	3R	17935573	17936385	0.906286239624	17936204	0.598161090504	FBgn0051164	2945	FBgn0053335	54536
1074	2L	599627	602035	0.906079292297	600778	0.724059760571	FBgn0031270	2035	FBgn0031267	26546
1075	3L	11233712	11235167	0.906054496765	11234392	0.649023183187	FBgn0041094	8136	FBgn0041094	8136
1076	X	3617276	3619115	0.905544281006	3618197	0.839503884315	FBgn0026698	7447	FBgn0000542	63136
1077	2L	5099332	5100659	0.905227661133	5099971	0.853592760423	FBgn0031684	207	FBgn0028696	28968
1078	2R	5105302	5106226	0.905115127563	5105861	0.623740364523	FBgn0033434	35	FBgn0010342	3222
1079	X	16183766	16184847	0.904654502869	16184223	0.731000788072	FBgn0003416	23	FBgn0005411	8753
1080	3R	4485498	4486493	0.904003620148	4485956	0.632317038143	FBgn0000171	527	FBgn0000447	6220
1081	2R	11616887	11618180	0.903807640076	11617665	0.789429552415	FBgn0014020	116	FBgn0034073	199
1082	3R	2688887	2690459	0.903244495392	2689513	0.941927075386	FBgn0001077	533	FBgn0001077	533
1083	3L	15474008	15475600	0.902857303619	15474893	0.732948134927	FBgn0028377	189	FBgn0028377	189
1084	2L	2202054	2203125	0.902299880981	2202574	0.703435280744	FBgn0051668	3855	FBgn0031395	10202
1085	3L	4142010	4143919	0.902183532715	4142980	0.865365087986	FBgn0053545	1461	FBgn0004574	20247
1086	2L	9494075	9497484	0.902183055878	9495774	0.830254971981	FBgn0004868	847	FBgn0002973	58261
1087	3L	5160404	5161906	0.902080535889	5161153	0.793503080096	FBgn0035596	4283	FBgn0035602	179279
1088	3L	18558480	18559257	0.90198135376	18558892	0.615152445706	FBgn0003683	132	FBgn0036800	29061
1089	2L	4363276	4364173	0.901707649231	4363694	0.621467292309	FBgn0026319	8296	FBgn0026319	8296
1090	2L	19160296	19161968	0.901623249054	19161072	0.838085006265	FBgn0032763	16559	FBgn0032762	31717
1091	2L	15473375	15474461	0.901507854462	15473919	0.702957093716	FBgn0003448	279	FBgn0003448	279
1092	3R	2739043	2740590	0.9010181427	2739839	0.74534791708	FBgn0051488	43617	FBgn0001077	49793
1093	3R	5166713	5167970	0.900585174561	5167340	0.760068416595	FBgn0053936	252	FBgn0053936	252
1094	4	1046906	1047857	0.900369644165	1047295	0.604565048218	FBgn0025741	49	FBgn0039930	2314
1095	X	4791201	4792217	0.900297641754	4791669	0.736035283407	FBgn0004368	7300	FBgn0004368	7300
1096	3L	6928565	6929825	0.899796962738	6929192	0.793459713459	FBgn0035720	659	FBgn0001104	24808
1097	X	19194668	19195974	0.899707794189	19195279	0.77929931879	FBgn0031016	8157	FBgn0031008	92458
1098	3R	10477845	10479233	0.899503231049	10478559	0.843590792488	FBgn0026578	2864	FBgn0026578	2864
1099	2L	2453727	2455345	0.899363517761	2454648	0.663594881694	FBgn0012017	5396	FBgn0015816	38018
1100	2L	18444469	18445753	0.899345397949	18445213	0.720198154449	FBgn0032678	288	FBgn0032678	288
1101	X	20534572	20536514	0.899058818817	20535177	0.787657737732	FBgn0031129	11459	FBgn0003300	30060
1102	3R	10476369	10477581	0.898467063904	10476880	0.652242660522	FBgn0026578	4543	FBgn0026578	4543
1103	3R	3938917	3940115	0.898083686829	3939590	0.807948453086	FBgn0004210	8533	FBgn0037550	12465
1104	X	13061396	13062645	0.897354125977	13062193	0.709323474339	FBgn0052639	8267	FBgn0052639	8267
1105	2R	10889805	10891568	0.897254943848	10891159	0.694954463414	FBgn0026370	4422	FBgn0000996	4664
1106	3R	1396059	1397116	0.896690368652	1396648	0.626079166637	FBgn0023023	182	FBgn0037342	2316
1107	3L	14150168	14151366	0.896550178528	14150804	0.734355807304	FBgn0036414	4103	FBgn0013718	5332
1108	2R	12992979	12994280	0.895695209503	12993835	0.674384355545	FBgn0034225	152	FBgn0028953	21291
1109	X	4813286	4816577	0.89559841156	4815731	0.898102984709	FBgn0061196	9494	FBgn0004368	31362
1110	X	18518215	18520475	0.895043373108	18519060	0.788256824017	FBgn0004959	646	FBgn0004959	646
1111	3R	950797	952370	0.894994735718	951642	0.752157772289	FBgn0037293	2168	FBgn0010313	39234
1112	2R	7224943	7226085	0.894564628601	7225480	0.743133825414	FBgn0033648	7124	FBgn0033638	77003
1113	3L	22339477	22340303	0.894532203674	22339851	0.613416433334	FBgn0004449	1877	FBgn0004449	1877
1114	3L	14766545	14767831	0.894423961639	14767184	0.782653868198	FBgn0029148	264	FBgn0029148	264
1115	3R	22712290	22713435	0.894268512726	22712793	0.76064491272	FBgn0004359	5337	FBgn0002838	11115
1116	3L	18553718	18554386	0.894000053406	18553830	0.698968219757	FBgn0036791	192	FBgn0036800	34123
1117	3L	4266234	4267666	0.893439292908	4266970	0.762901867137	FBgn0035525	20	FBgn0035525	20
1118	2L	17479620	17480809	0.893223762512	17480258	0.769662797451	FBgn0032643	27	FBgn0032643	27
1119	X	12429741	12431297	0.893120765686	12430452	0.762563769023	FBgn0052654	838	FBgn0015024	57268
1120	X	7775431	7776805	0.892317771912	7776040	0.889219284058	FBgn0029979	551	FBgn0029980	2476
1121	X	8262395	8263600	0.891630172729	8262473	0.664138582018	FBgn0052711	7142	FBgn0052711	7142
1122	X	6647952	6649438	0.891396045685	6648567	0.762465364793	FBgn0026145	215	FBgn0029905	17584
1123	2R	5057838	5059053	0.891344070435	5058434	0.754288617302	FBgn0033421	333	FBgn0025286	40562
1124	3R	11859613	11860830	0.890128612518	11860161	0.764236674589	FBgn0003117	8342	FBgn0038396	15232
1125	3L	21410175	21411184	0.889781951904	21410728	0.744058540889	FBgn0014143	331	FBgn0014143	331
1126	3R	17680114	17681474	0.889651298523	17680859	0.762115001678	FBgn0015229	1125	FBgn0038925	172339
1127	3R	6490228	6491240	0.889649868011	6490776	0.660609960556	FBgn0037818	12116	FBgn0001235	26390
1128	2L	7426395	7427592	0.889600753784	7426977	0.757566564223	FBgn0031912	111	FBgn0053529	117446
1129	3R	20922778	20924043	0.88943195343	20923416	0.714430987835	FBgn0053096	52	FBgn0053096	52
1130	3R	21472924	21474773	0.888612747192	21474192	0.848616480827	FBgn0067682	1910	FBgn0067682	1910
1131	3R	3466276	3466838	0.888476371765	3466685	0.878683010737	FBgn0051146	17286	FBgn0003885	110308
1132	2R	11269673	11271850	0.888209342957	11270265	0.68096768856	FBgn0050089	28004	FBgn0050089	28004
1133	2R	3637368	3638428	0.888141155243	3637933	0.716724227456	FBgn0033265	1122	FBgn0033265	1122
1134	3R	943358	944863	0.888071537018	944031	0.767426609993	FBgn0037293	9779	FBgn0010313	31623
1135	X	10636026	10637070	0.886915206909	10636639	0.678951199849	FBgn0003360	4476	FBgn0052672	23086
1136	X	15480289	15481705	0.886901378632	15480922	0.763867497444	FBgn0030663	2694	FBgn0003463	20445
1137	X	4929387	4930486	0.886308670044	4929918	0.677597109477	FBgn0052767	46	FBgn0004368	145549
1138	X	21150117	21151254	0.886050224304	21150817	0.714352439432	FBgn0000709	345	FBgn0015379	5239
1139	2R	10866328	10867937	0.886029243469	10866965	0.805702145894	FBgn0034013	1948	FBgn0000996	28858
1140	2R	14316775	14318037	0.885437011719	14317306	0.718019485474	FBgn0010651	1284	FBgn0010651	1284
1141	3R	24894772	24895748	0.885329723358	24895257	0.646195972667	FBgn0039632	6376	FBgn0039633	27452
1142	3R	4788362	4789574	0.884525299072	4789050	0.805232328527	FBgn0037645	9493	FBgn0037644	18324
1143	3L	21511089	21512272	0.884370803833	21511627	0.665491157108	FBgn0037104	3566	FBgn0028663	37924
1144	3R	683061	684743	0.883630752563	683657	0.81777536869	FBgn0003002	5122	FBgn0003002	5122
1145	3L	4000683	4001803	0.883329868317	4001137	0.720678389072	FBgn0004895	1489	FBgn0000449	44699
1146	2R	16988061	16989164	0.88249540329	16988509	0.682026803493	FBgn0010415	241	FBgn0010415	241
1147	3L	16600945	16602120	0.882203102112	16601449	0.738137499491	FBgn0000017	12384	FBgn0017572	20718
1148	3L	13661556	13662831	0.882172584534	13662281	0.739428265889	FBgn0036379	21585	FBgn0036386	231975
1149	3R	5169347	5171271	0.881958961487	5170212	0.79880288068	FBgn0053936	2620	FBgn0053936	2620
1150	3R	18409773	18410954	0.881819725037	18410378	0.764915466309	FBgn0038989	130	FBgn0038989	130
1151	2L	12103162	12104569	0.880986213684	12103702	0.803577613831	FBgn0027081	32	FBgn0032408	7192
1152	3R	17773980	17775325	0.880405426025	17774624	0.783542251587	FBgn0051171	16082	FBgn0038925	78574
1153	3L	16440474	16441689	0.880341053009	16441085	0.765058293062	FBgn0004569	7875	FBgn0014163	63987
1154	3R	17190620	17191864	0.879515171051	17191202	0.802302472732	FBgn0002781	11919	FBgn0043012	95403
1155	3R	165929	167576	0.878599643707	166854	0.765344956342	FBgn0037236	1567	FBgn0001204	5518
1156	2L	8275562	8276790	0.878518104553	8276133	0.616198371438	FBgn0011902	14594	FBgn0011902	14594
1157	X	13439785	13440864	0.878468513489	13440294	0.681642591953	FBgn0030499	674	FBgn0030507	61666
1158	X	12493281	12494652	0.878087997437	12494180	0.693614896139	FBgn0053963	781	FBgn0053963	781
1159	3R	22618949	22620270	0.877447128296	22619589	0.738165518817	FBgn0003717	5176	FBgn0027889	72940
1160	3R	11924271	11926117	0.877049446106	11924840	0.697944831848	FBgn0010379	98	FBgn0038396	49447
1161	3R	2762767	2763748	0.876920700073	2763237	0.683192431927	FBgn0051488	20219	FBgn0001077	73191
1162	3L	12666180	12667929	0.876619338989	12666798	0.920313488353	FBgn0014343	897	FBgn0036306	61906
1163	3L	15058863	15059622	0.876194000244	15058947	0.732922267914	FBgn0036476	1031	FBgn0025776	49611
1164	2L	8510066	8512402	0.875297546387	8510980	0.757805487689	FBgn0032050	855	FBgn0032050	855
1165	2L	20551606	20552351	0.874703407288	20551956	0.600220736335	FBgn0032865	19722	FBgn0046834	76867
1166	3L	13374569	13375571	0.874527454376	13375115	0.639674723148	FBgn0002573	43	FBgn0036351	19825
1167	4	576951	577963	0.874516487122	577493	0.646089834325	FBgn0022361	739	FBgn0026777	249146
1168	2L	5546211	5547431	0.873543262482	5546776	0.686535779168	FBgn0031717	427	FBgn0002525	4249
1169	3R	16134324	16135926	0.873249053955	16135098	0.827969610691	FBgn0038785	827	FBgn0028386	16110
1170	2R	12530159	12531298	0.871779441833	12530873	0.673468708992	FBgn0034180	124	FBgn0034181	3518
1171	X	18810427	18811958	0.871373176575	18811131	0.828039337607	FBgn0052541	46835	FBgn0030974	83561
1172	3R	24013305	24014160	0.871371269226	24013708	0.620778756983	FBgn0039571	41162	FBgn0040108	140297
1173	2L	7306652	7307579	0.871133804321	7307118	0.601869863622	FBgn0004009	43	FBgn0004009	43
1174	2L	19320038	19321294	0.870960235596	19320710	0.694898044362	FBgn0032769	24475	FBgn0024245	38443
1175	3L	18644811	18645694	0.870308876038	18645167	0.639011323452	FBgn0036804	1780	FBgn0036800	57214
1176	3R	20902620	20903593	0.870093345642	20903473	0.641444553028	FBgn0039274	2869	FBgn0039273	3565
1177	3R	10480533	10481732	0.869933128357	10481176	0.701153586893	FBgn0026578	247	FBgn0026578	247
1178	3L	18363208	18364179	0.869735240936	18363761	0.713492965698	FBgn0011706	99	FBgn0011706	99
1179	3R	2670592	2672029	0.869137763977	2671380	0.757100946763	FBgn0003339	4506	FBgn0001077	18666
1180	X	5524297	5525553	0.867893218994	5524914	0.680153465271	FBgn0046687	298	FBgn0029785	7235
1181	X	11170066	11171157	0.866861343384	11170625	0.711899697781	FBgn0030286	55	FBgn0003411	3061
1182	3R	12651498	12652953	0.866727828979	12652288	0.826481987448	FBgn0000014	3481	FBgn0020546	23438
1183	3L	20229981	20231232	0.866620063782	20230597	0.813225269318	FBgn0036964	144	FBgn0003124	13249
1184	X	6828924	6830042	0.865900993347	6829296	0.707932217916	FBgn0004646	2362	FBgn0004646	2362
1185	3L	14925486	14926459	0.865166664124	14926017	0.671088695526	FBgn0026320	8589	FBgn0026320	8589
1186	X	5616133	5617073	0.864696979523	5616606	0.665676285239	FBgn0029804	591	FBgn0029800	16486
1187	3R	19045678	19046931	0.864234447479	19046231	0.756392815534	FBgn0000338	1452	FBgn0039066	31035
1188	2R	9061150	9062691	0.864193916321	9062096	0.822836932014	FBgn0033853	799	FBgn0014877	7893
1189	2L	9966509	9967720	0.863454818726	9967024	0.724860359641	FBgn0011272	288	FBgn0011272	288
1190	3R	14825495	14826562	0.862873077393	14826073	0.724973022938	FBgn0026239	16326	FBgn0026239	16326
1191	3R	4680193	4681489	0.862569332123	4680832	0.778885006905	FBgn0011966	6770	FBgn0011966	6770
1192	3L	20228175	20229246	0.862489700317	20228663	0.697023808956	FBgn0052227	309	FBgn0003124	15183
1193	3L	21232146	21233287	0.861665725708	21232855	0.635310999552	FBgn0000551	1211	FBgn0037066	12951
1194	X	6197883	6199518	0.860716819763	6198761	0.795829836528	FBgn0026708	2896	FBgn0029868	3126
1195	2L	8521359	8522410	0.860475540161	8521828	0.668509419759	FBgn0016122	71	FBgn0029004	6790
1196	X	17484504	17485990	0.85940694809	17485112	0.77870497984	FBgn0026375	1377	FBgn0030855	14892
1197	X	6879678	6880834	0.85791015625	6880108	0.650896191597	FBgn0029930	1293	FBgn0029931	5736
1198	2L	15319907	15321183	0.857665061951	15320517	0.763344203725	FBgn0041103	4682	FBgn0001981	9276
1199	3R	21865078	21866391	0.85763168335	21865744	0.745732486248	FBgn0000591	302	FBgn0000591	302
1200	3L	15789523	15790541	0.85756111145	15790010	0.669218456044	FBgn0036534	1668	FBgn0036537	10635
1201	3R	18200215	18201330	0.855675697327	18200805	0.708875417709	FBgn0038953	862	FBgn0038950	9102
1202	X	15901654	15902827	0.855617046356	15902136	0.647730827332	FBgn0030723	4458	FBgn0030718	81441
1203	3R	4673408	4674572	0.85550069809	4673780	0.714406013489	FBgn0011966	13822	FBgn0011966	13822
1204	3L	21109716	21110849	0.855151176453	21110197	0.68454515934	FBgn0041607	3428	FBgn0037051	40315
1205	X	7789715	7790912	0.855130672455	7790280	0.680738091469	FBgn0027280	1962	FBgn0004404	10140
1206	3R	15157326	15158760	0.854895114899	15158206	0.801114976406	FBgn0000463	6271	FBgn0000463	6271
1207	X	1996313	1997192	0.854295730591	1996499	0.608713663541	FBgn0023507	1145	FBgn0025626	75207
1208	2L	15034978	15035783	0.853652954102	15035668	0.672718471951	FBgn0004837	243	FBgn0010422	21014
1209	3R	631401	633087	0.853559970856	632445	0.747510274251	FBgn0051529	279	FBgn0051529	279
1210	X	8675636	8677758	0.853507995605	8676328	0.847886029412	FBgn0052710	11870	FBgn0030061	116141
1211	2R	19621524	19622688	0.853501319885	19622037	0.699866890907	FBgn0034976	167	FBgn0021875	19568
1212	3R	7774433	7775565	0.853147983551	7774966	0.671286582947	FBgn0051211	436	FBgn0037955	126756
1213	3L	526167	526958	0.851779937744	526711	0.57711874644	FBgn0035142	109	FBgn0035141	263
1214	X	4784453	4786825	0.851535797119	4786168	0.816036581993	FBgn0004368	1799	FBgn0004368	1799
1215	2R	3853842	3855242	0.85125541687	3854608	0.830156718983	FBgn0033282	4744	FBgn0010109	110468
1216	2L	19318241	19319371	0.851227760315	19318691	0.612873806673	FBgn0032769	22456	FBgn0024245	40462
1217	2L	6048145	6049323	0.850175380707	6048765	0.74734723568	FBgn0031768	766	FBgn0031768	766
1218	2L	4574228	4575188	0.849469184875	4574759	0.656133651733	FBgn0031613	3344	FBgn0000227	109700
1219	3R	17455926	17457026	0.849094390869	17456330	0.661762661404	FBgn0046832	8084	FBgn0046832	8084
1220	2R	13383342	13384477	0.848613739014	13383869	0.726455295787	FBgn0034282	3004	FBgn0034282	3004
1221	2R	9107904	9109625	0.848288536072	9109110	0.650317528669	FBgn0027581	133	FBgn0033859	446
1222	3L	15285494	15286940	0.847962379456	15285910	0.691144774942	FBgn0036494	16049	FBgn0036494	16049
1223	3R	6933167	6934355	0.846895217896	6933783	0.746633461543	FBgn0037860	7645	FBgn0037873	101788
1224	4	76556	77425	0.846842765808	77005	0.613136736552	FBgn0004859	662	FBgn0004859	662
1225	3L	8423736	8424844	0.846030712128	8424219	0.763481736183	FBgn0010825	44	FBgn0010825	44
1226	2L	2365163	2366408	0.845791816711	2365645	0.761708147386	FBgn0014010	283	FBgn0028485	310
1227	2L	11224072	11225784	0.845319271088	11224823	0.896963702308	FBgn0000011	14142	FBgn0028700	94178
1228	3L	8799049	8800665	0.844779014587	8799754	0.779238252079	FBgn0011577	1699	FBgn0020633	65803
1229	2L	21616167	21617992	0.844717502594	21617378	0.765608215332	FBgn0022893	143	FBgn0022893	143
1230	3L	10640059	10641485	0.844413757324	10640852	0.72055682014	FBgn0010762	2162	FBgn0010762	2162
1231	X	8974292	8975214	0.843807697296	8974650	0.594237836202	FBgn0030090	5589	FBgn0030092	19630
1232	2L	7038872	7039879	0.843292713165	7039321	0.70502724367	FBgn0022201	1323	FBgn0022201	1323
1233	3R	6471425	6472297	0.842626571655	6471510	0.666869735718	FBgn0001235	7124	FBgn0001235	7124
1234	3L	14171043	14172092	0.842591285706	14171612	0.683416604996	FBgn0052141	2919	FBgn0036415	11556
1235	3L	7967141	7968050	0.84255695343	7967567	0.693424582481	FBgn0046767	5928	FBgn0046767	5928
1236	3L	9395060	9396283	0.842109680176	9395657	0.700138933518	FBgn0023129	1543	FBgn0023129	1543
1237	2L	2177868	2179253	0.84201335907	2178460	0.803589757284	FBgn0000097	289	FBgn0000097	289
1238	3R	11798837	11800001	0.842000961304	11799459	0.6060888627	FBgn0002783	828	FBgn0002783	828
1239	3L	5158122	5159468	0.841920852661	5158861	0.702475845814	FBgn0035596	1991	FBgn0035602	181571
1240	3L	22882902	22883679	0.841137886047	22883523	0.603481928507	FBgn0037207	4468	FBgn0037207	4468
1241	2R	6706887	6708480	0.841117858887	6707734	0.788657468908	FBgn0003396	18007	FBgn0033581	41771
1242	3R	20343396	20344401	0.840886116028	20343855	0.68173049478	FBgn0003134	124	FBgn0039205	12425
1243	3R	15181718	15182853	0.840550899506	15182349	0.77666276296	FBgn0038697	18122	FBgn0000463	30414
1244	2R	16667567	16668797	0.840394973755	16668339	0.735028326511	FBgn0050389	212	FBgn0034599	8203
1245	3L	2188306	2189394	0.840346336365	2188907	0.66541559556	FBgn0035316	7128	FBgn0035315	8362
1246	3L	17615131	17616390	0.840262413025	17615871	0.754971504211	FBgn0052179	3664	FBgn0052179	3664
1247	3R	4513776	4514726	0.839815139771	4514256	0.715363025665	FBgn0053325	8204	FBgn0001180	9284
1248	2R	8022477	8023765	0.839352607727	8023165	0.761592360104	FBgn0045063	78	FBgn0033751	11660
1249	3L	11330569	11331954	0.839333534241	11331382	0.721887767315	FBgn0036155	7450	FBgn0041094	105126
1250	2R	20723272	20724720	0.838736057281	20724104	0.691551135137	FBgn0001325	10111	FBgn0001325	10111
1251	3R	25129524	25130630	0.838185787201	25130242	0.620116488139	FBgn0039659	7291	FBgn0003525	48740
1252	2L	13886727	13888647	0.83763217926	13887356	0.636486589909	FBgn0019890	17303	FBgn0019890	17303
1253	2L	15141862	15142770	0.837316989899	15142272	0.60717600584	FBgn0028889	13954	FBgn0024183	76027
1254	3R	4007241	4008426	0.837225914001	4007843	0.698666853063	FBgn0001138	679	FBgn0037554	51386
1255	X	9000742	9001909	0.837132453918	9001312	0.710313677788	FBgn0004828	597	FBgn0004828	597
1256	2L	11452039	11453671	0.836427688599	11452757	0.809735017664	FBgn0004579	7154	FBgn0004579	7154
1257	3R	2630127	2630976	0.836060523987	2630799	0.612832943598	FBgn0082182	4457	FBgn0082182	4457
1258	3R	6181750	6183174	0.835820198059	6182428	0.70679962635	FBgn0015396	6522	FBgn0015396	6522
1259	3R	14812940	14813846	0.835584163666	14813496	0.652272669474	FBgn0026239	3749	FBgn0026239	3749
1260	3L	736629	737897	0.835392951965	737398	0.656512856483	FBgn0000575	4460	FBgn0000575	4460
1261	3L	2441421	2442548	0.832773685455	2441943	0.710719645023	FBgn0053231	6745	FBgn0053231	6745
1262	3L	14921524	14922469	0.831842422485	14922018	0.633884373833	FBgn0040487	10647	FBgn0040487	10647
1263	X	7182268	7183211	0.831840991974	7182827	0.623911184423	FBgn0026144	221	FBgn0026144	221
1264	3R	6203073	6204463	0.831554412842	6203818	0.842330708223	FBgn0020379	28	FBgn0015396	27912
1265	2R	6970618	6971876	0.831411361694	6971383	0.667505039888	FBgn0000581	3259	FBgn0000581	3259
1266	4	328490	329729	0.831150054932	329177	0.727080569548	FBgn0026777	830	FBgn0026777	830
1267	2R	8534881	8535946	0.829677581787	8535444	0.762706347874	FBgn0008654	22414	FBgn0005624	38548
1268	3L	15558222	15559284	0.829484939575	15558890	0.646643358118	FBgn0036518	4751	FBgn0036518	4751
1269	3R	25882038	25883201	0.829090118408	25882455	0.635084033012	FBgn0039745	120	FBgn0003479	688
1270	3L	4085626	4086648	0.827986240387	4086094	0.622405276579	FBgn0035497	135	FBgn0028484	5643
1271	2L	4281857	4283605	0.827821731567	4282258	0.660363972187	FBgn0010473	893	FBgn0003941	54616
1272	2R	1629223	1630203	0.827603340149	1629617	0.647905013141	FBgn0033063	15161	FBgn0033062	36609
1273	2L	19142106	19143347	0.826920509338	19142631	0.78106657664	FBgn0010300	12896	FBgn0032762	13276
1274	4	507349	508524	0.82671546936	507868	0.695965409279	FBgn0039908	1553	FBgn0026777	179521
1275	3L	16450120	16451325	0.825706481934	16450692	0.685528642991	FBgn0004569	1732	FBgn0014163	73594
1276	X	2321352	2322501	0.824917316437	2321873	0.722307261299	FBgn0040388	4286	FBgn0004050	17948
1277	3R	25341903	25343203	0.824193000793	25342596	0.799850127276	FBgn0039669	1029	FBgn0040623	25780
1278	3L	122912	124162	0.823976039886	123593	0.744864622752	FBgn0035099	6392	FBgn0035105	44361
1279	3R	7396112	7397124	0.823379516602	7396655	0.662167156444	FBgn0025701	1683	FBgn0037920	49158
1280	X	5405541	5406587	0.823263168335	5405992	0.641995620728	FBgn0053980	572	FBgn0029771	43494
1281	3R	19652009	19652806	0.82279920578	19652165	0.621427440643	FBgn0004187	109	FBgn0004187	109
1282	3R	10631929	10633060	0.822608947754	10632454	0.751130223274	FBgn0038262	4927	FBgn0038258	43696
1283	2L	1119320	1120680	0.82199716568	1120118	0.789059975568	FBgn0031302	7130	FBgn0031302	7130
1284	3L	22124944	22126101	0.821665763855	22125404	0.694858908653	FBgn0037152	26136	FBgn0037156	75110
1285	3R	23979839	23980739	0.821524620056	23980313	0.609588432312	FBgn0039571	7767	FBgn0040108	173692
1286	3R	18779831	18780815	0.821397781372	18780434	0.605592166676	FBgn0051281	11589	FBgn0051457	173272
1287	2L	9569686	9570574	0.821309566498	9570097	0.619186103344	FBgn0032130	1205	FBgn0015393	129737
1288	3R	21421237	21422508	0.821068286896	21421836	0.721866872576	FBgn0039345	13014	FBgn0039345	13014
1289	3L	9914997	9915671	0.820549964905	9915150	0.665998077393	FBgn0036060	3191	FBgn0015618	102553
1290	3R	8207369	8208721	0.820253372192	8208148	0.681259884554	FBgn0038028	264	FBgn0038028	264
1291	2L	2999433	3001416	0.820114135742	3001142	0.612804285685	FBgn0025681	8178	FBgn0002989	8381
1292	X	10589045	10590304	0.81992149353	10589554	0.69883219401	FBgn0003204	170	FBgn0052672	23999
1293	3R	15761199	15762304	0.81884765625	15761746	0.650262608248	FBgn0021776	904	FBgn0021776	904
1294	2L	420899	421904	0.81858587265	421407	0.669097582499	FBgn0031253	0	FBgn0031253	0
1295	2R	16414535	16415749	0.818545818329	16415160	0.709403395653	FBgn0034560	2126	FBgn0034565	70659
1296	3L	12052776	12053695	0.818270683289	12053326	0.616938082377	FBgn0028679	2406	FBgn0036248	38864
1297	2L	20745323	20746560	0.81808757782	20746064	0.740582690519	FBgn0011202	324	FBgn0000986	23556
1298	3L	13042661	13043692	0.817534446716	13043082	0.621419608593	FBgn0036344	7256	FBgn0036342	22111
1299	3R	11494542	11495610	0.81738948822	11495145	0.686893463135	FBgn0053207	3237	FBgn0053207	3237
1300	X	10427848	10429426	0.816918373108	10428898	0.708552996318	FBgn0030216	1343	FBgn0052680	89943
1301	2R	3825357	3826417	0.816741466522	3825893	0.656957962934	FBgn0050358	5767	FBgn0010109	81753
1302	3L	15319619	15320885	0.81670331955	15320211	0.688751101494	FBgn0036494	18252	FBgn0036494	18252
1303	2R	18552371	18553237	0.816506385803	18552805	0.652366936207	FBgn0003900	903	FBgn0003900	903
1304	3L	1150329	1151502	0.816466808319	1150796	0.739701390266	FBgn0025525	10010	FBgn0035194	80410
1305	3L	18321274	18322344	0.816152572632	18321883	0.623394429684	FBgn0011706	41779	FBgn0011706	41779
1306	X	9529056	9530282	0.815547466278	9529616	0.686224664961	FBgn0030150	723	FBgn0030150	723
1307	X	14465177	14466258	0.815251350403	14465714	0.715927741107	FBgn0015773	22054	FBgn0015773	22054
1308	3R	11044284	11045482	0.815164089203	11044886	0.730425389608	FBgn0038304	98	FBgn0038301	5564
1309	2R	9177602	9179014	0.815032482147	9178355	0.713361040751	FBgn0033862	1150	FBgn0033859	68799
1310	3R	12654610	12655604	0.814762115479	12655212	0.584770798683	FBgn0000014	557	FBgn0020546	20514
1311	2L	10118906	10119692	0.814161300659	10119101	0.622684111962	FBgn0040966	1195	FBgn0011823	62195
1312	3L	13352163	13353462	0.813726425171	13352982	0.679130610298	FBgn0036350	257	FBgn0036350	257
1313	3R	8570736	8571694	0.8132853508	8571171	0.671725441428	FBgn0038083	1827	FBgn0038071	97389
1314	3R	11474938	11475951	0.813249588013	11475390	0.614800643921	FBgn0053207	16518	FBgn0053207	16518
1315	3R	7146287	7146997	0.81240940094	7146431	0.711426995017	FBgn0051386	15101	FBgn0026063	27732
1316	3L	8428243	8429463	0.81210899353	8428904	0.657209941319	FBgn0010825	4641	FBgn0010825	4641
1317	2L	18778370	18779274	0.811866760254	18778867	0.574167083291	FBgn0045852	634	FBgn0032717	56729
1318	3R	2774430	2775400	0.811502456665	2774781	0.577661752701	FBgn0051488	8675	FBgn0001077	84735
1319	3L	20576344	20577297	0.81125164032	20576542	0.566051409795	FBgn0037014	5471	FBgn0001320	52662
1320	2R	9507952	9508883	0.810832977295	9508426	0.652310907841	FBgn0002643	1338	FBgn0033889	13460
1321	3L	3131664	3132924	0.810790061951	3132437	0.64271569252	FBgn0012049	230	FBgn0012049	230
1322	3L	16384053	16385050	0.810622692108	16384493	0.644238528083	FBgn0027080	61	FBgn0014163	7395
1323	3L	17344008	17345300	0.810585975647	17344701	0.757158173455	FBgn0036715	87	FBgn0026197	22016
1324	X	13067624	13068265	0.809968471527	13068138	0.675704956055	FBgn0052639	2322	FBgn0052639	2322
1325	2L	15107010	15107960	0.80988407135	15107440	0.64201438427	FBgn0028878	1926	FBgn0024183	41195
1326	3L	253880	255740	0.808391094208	255128	0.683754179213	FBgn0029002	44	FBgn0035121	7218
1327	X	7111624	7112691	0.807953834534	7112389	0.56495898962	FBgn0029940	249	FBgn0025549	24151
1328	3R	17232648	17233551	0.807787895203	17233041	0.628440618515	FBgn0038888	133	FBgn0043012	137242
1329	2L	20982515	20983715	0.807770729065	20983126	0.741193434771	FBgn0032909	26590	FBgn0032906	69389
1330	3L	4117267	4118226	0.806182384491	4117731	0.60907137394	FBgn0035500	351	FBgn0004574	5002
1331	2L	6372559	6376306	0.80583190918	6373915	0.764115109163	FBgn0043854	1500	FBgn0043854	1500
1332	X	9576268	9577360	0.803877353668	9576845	0.612827076631	FBgn0020378	21335	FBgn0000233	37436
1333	3R	23019444	23020613	0.803821563721	23020040	0.699943900108	FBgn0004197	324	FBgn0005696	44775
1334	3R	11496424	11497719	0.803749084473	11497176	0.699060976505	FBgn0053207	5268	FBgn0053207	5268
1335	X	1989880	1990783	0.803686141968	1990668	0.568588542938	FBgn0004861	2033	FBgn0025626	69376
1336	3R	2824593	2826144	0.803297042847	2825468	0.626155292287	FBgn0000095	518	FBgn0010774	80658
1337	2L	3529743	3530686	0.802252292633	3530113	0.63449680104	FBgn0031549	173	FBgn0031549	173
1338	2R	13814322	13815317	0.801693916321	13814744	0.686402489157	FBgn0034326	423	FBgn0034326	423
1339	X	2126459	2127468	0.801692962646	2126914	0.669856127571	FBgn0023528	2	FBgn0023527	7916
1340	2R	19205199	19206265	0.801686763763	19205686	0.616075515747	FBgn0034893	22	FBgn0016762	4088
1341	3R	21826412	21827586	0.800908088684	21827076	0.720381498337	FBgn0002735	1496	FBgn0002735	1496
1342	2L	7827942	7829185	0.800856590271	7828472	0.759456017438	FBgn0004177	729	FBgn0020618	1220
1343	3L	9002802	9003864	0.800271034241	9003341	0.616894276937	FBgn0035956	8985	FBgn0028789	11983
1344	3L	13087061	13088561	0.80020236969	13087803	0.739776891821	FBgn0010452	417	FBgn0010452	417
1345	3L	1844198	1845451	0.799465656281	1844849	0.739318668842	FBgn0004636	917	FBgn0004636	917
1346	2L	18062994	18063626	0.799279212952	18063162	0.671539826827	FBgn0000120	11033	FBgn0041184	85177
1347	2L	2199885	2200583	0.799095630646	2200432	0.663122018178	FBgn0051668	5997	FBgn0031395	8060
1348	2R	3470872	3472108	0.799090385437	3471681	0.705383237203	FBgn0033241	159	FBgn0033241	159
1349	3L	10821364	10823412	0.79891204834	10821415	0.689675092697	FBgn0026160	10424	FBgn0026160	10424
1350	2L	4683565	4684711	0.79877281189	4684004	0.680128546322	FBgn0000227	455	FBgn0000227	455
1351	2L	14429619	14431868	0.797134876251	14430623	0.702954053879	FBgn0028871	5492	FBgn0005771	60239
1352	3L	9004608	9005456	0.797023773193	9004694	0.702023983002	FBgn0035956	10338	FBgn0028789	10630
1353	X	1924585	1925341	0.796963214874	1924698	0.611335580999	FBgn0025627	65	FBgn0025626	3406
1354	3L	9253511	9254397	0.796922683716	9253982	0.577026162829	FBgn0028431	27611	FBgn0035980	84324
1355	3L	14517474	14518270	0.795372486115	14518149	0.67648748918	FBgn0036428	1919	FBgn0028418	7874
1356	2L	8087867	8088920	0.794751644135	8088445	0.73439654182	FBgn0011219	5023	FBgn0010287	15548
1357	3L	10299429	10300495	0.794325828552	10300011	0.67478056515	FBgn0067716	6218	FBgn0000629	312066
1358	2R	17784571	17785796	0.794095039368	17785378	0.654291470846	FBgn0034717	15663	FBgn0013272	39866
1359	X	16824429	16825204	0.794078350067	16825022	0.6047123909	FBgn0030810	4019	FBgn0030806	48223
1360	2R	14937988	14939017	0.793678283691	14938525	0.587309658527	FBgn0004873	1287	FBgn0050326	8391
1361	3L	6805311	6806402	0.793389320374	6805896	0.696000754833	FBgn0003995	41789	FBgn0035714	79036
1362	2R	14770451	14771356	0.793180465698	14771299	0.674212360382	FBgn0053453	3251	FBgn0003254	19290
1363	2L	10366598	10367507	0.792446136475	10366822	0.598889759609	FBgn0032231	124	FBgn0032231	124
1364	2R	10283536	10284432	0.792321205139	10283665	0.582804159685	FBgn0020767	620	FBgn0015602	1668
1365	2R	16675659	16676871	0.792191505432	16676276	0.669955934797	FBgn0034598	36	FBgn0034599	266
1366	2L	9508228	9509097	0.791884422302	9509044	0.670629183451	FBgn0032120	5252	FBgn0002973	71531
1367	X	10981940	10982866	0.791542053223	10982331	0.63243338641	FBgn0030268	90	FBgn0030272	7007
1368	2L	11210708	11211929	0.791494369507	11211501	0.713221613566	FBgn0000011	820	FBgn0028700	80856
1369	3R	2863074	2863877	0.791266441345	2863801	0.628716786702	FBgn0024289	14256	FBgn0010774	42325
1370	2L	6926942	6927545	0.791009902954	6927063	0.724916744232	FBgn0004838	6353	FBgn0004838	6353
1371	X	1679539	1680801	0.790874481201	1680277	0.742346942425	FBgn0029591	1539	FBgn0029591	1539
1372	2L	18132758	18134085	0.790735244751	18133285	0.695246040821	FBgn0001301	854	FBgn0041184	15054
1373	2R	16878944	16879916	0.789425849915	16879386	0.669636011124	FBgn0000395	4863	FBgn0000395	4863
1374	3L	8039830	8041204	0.789124488831	8040563	0.736431333754	FBgn0052362	540	FBgn0052370	37998
1375	3L	16740462	16741649	0.787343978882	16741254	0.586902001325	FBgn0036660	3720	FBgn0036660	3720
1376	3L	3961694	3962525	0.787221431732	3962446	0.731414371067	FBgn0004880	5002	FBgn0035470	79758
1377	2R	15618396	15619805	0.786732196808	15619159	0.699493296006	FBgn0004364	7215	FBgn0004364	7215
1378	X	21732454	21733284	0.786647796631	21732850	0.604180784786	FBgn0011285	526	FBgn0031186	74865
1379	2R	18305900	18306970	0.785809516907	18306319	0.642147344701	FBgn0011211	317	FBgn0011211	317
1380	2R	18020025	18021009	0.785034656525	18020657	0.636099310482	FBgn0034735	20861	FBgn0034743	93046
1381	3R	13536511	13537344	0.784974098206	13537169	0.615792707963	FBgn0003013	6890	FBgn0003013	6890
1382	3R	21419322	21420546	0.78488445282	21419870	0.774620831013	FBgn0039344	11184	FBgn0039345	14980
1383	2L	7639487	7640391	0.784578323364	7640063	0.626359098098	FBgn0031927	5934	FBgn0053529	95640
1384	3R	11116730	11118019	0.784175395966	11117381	0.729674900279	FBgn0003721	10127	FBgn0011476	13110
1385	X	5744260	5745578	0.784121513367	5744947	0.691704189076	FBgn0000042	1153	FBgn0000042	1153
1386	2L	1065777	1067188	0.783840179443	1066636	0.77483811098	FBgn0003310	11175	FBgn0003310	11175
1387	3L	305583	306234	0.783428192139	305675	0.635571575165	FBgn0004373	2263	FBgn0004373	2263
1388	3R	11075530	11076595	0.783331871033	11076064	0.663390696049	FBgn0038309	200	FBgn0001219	7697
1389	3L	8806418	8807646	0.783197879791	8807001	0.6105068326	FBgn0052026	3408	FBgn0020633	58556
1390	2L	8286934	8287994	0.782962322235	8287517	0.618410050869	FBgn0011902	3210	FBgn0011902	3210
1391	2L	3775613	3776420	0.781589508057	3776067	0.589412629604	FBgn0004893	4361	FBgn0003430	49613
1392	3R	9472697	9473753	0.781404495239	9472770	0.703949292501	FBgn0015778	83	FBgn0003498	744
1393	3R	9736471	9737823	0.780875205994	9737289	0.764954185486	FBgn0000576	9708	FBgn0000576	9708
1394	2L	6480553	6481330	0.780403137207	6481139	0.586268663406	FBgn0031820	183	FBgn0026571	650
1395	4	404375	406166	0.780003547668	404931	0.754126043881	FBgn0039905	8709	FBgn0026777	76584
1396	X	7118997	7119964	0.779946327209	7119452	0.625203311443	FBgn0029940	7312	FBgn0025549	17088
1397	2L	5454976	5455906	0.778658866882	5455418	0.694064617157	FBgn0051647	6216	FBgn0005511	6223
1398	3R	10718871	10720013	0.778131484985	10719362	0.739771955154	FBgn0038272	313	FBgn0038272	313
1399	3L	20555503	20557525	0.777991771698	20556019	0.652733922005	FBgn0001323	1642	FBgn0001320	73185
1400	3R	9021550	9022624	0.777097225189	9022041	0.587556670694	FBgn0038125	4618	FBgn0038128	67714
1401	X	16088481	16089304	0.776787757874	16088949	0.610852877299	FBgn0003920	340	FBgn0003920	340
1402	X	13587663	13589232	0.776647567749	13588375	0.675349593163	FBgn0030520	950	FBgn0030521	27743
1403	3R	4293021	4294053	0.775951385498	4293406	0.628000203301	FBgn0051369	23859	FBgn0040529	126643
1404	X	252294	253234	0.775825500488	252807	0.636076646693	FBgn0004170	75	FBgn0004170	75
1405	X	10646613	10647789	0.775499343872	10647258	0.672975484063	FBgn0003360	15095	FBgn0030235	20742
1406	2L	11445343	11446561	0.775222301483	11445805	0.683433469137	FBgn0004579	202	FBgn0004579	202
1407	3R	14488740	14489762	0.775157928467	14489243	0.634273697348	FBgn0038636	7	FBgn0027841	4129
1408	3R	2782393	2783214	0.775063514709	2782818	0.613212361055	FBgn0051488	638	FBgn0001077	92772
1409	3R	18982778	18983429	0.775001525879	18983197	0.632381072411	FBgn0004395	395	FBgn0051457	29491
1410	3L	1093104	1094130	0.774862289429	1093608	0.678161172306	FBgn0052334	2273	FBgn0035194	137598
1411	2L	18770616	18771695	0.774754524231	18771265	0.664754168193	FBgn0045852	6968	FBgn0032717	64331
1412	2L	3078248	3078889	0.774503231049	3078337	0.697006416321	FBgn0027571	21722	FBgn0003934	29636
1413	2L	13863689	13864327	0.774337768555	13864243	0.621756649017	FBgn0028532	14831	FBgn0051842	29205
1414	3R	6404111	6405274	0.77433013916	6404706	0.620195557089	FBgn0051394	49828	FBgn0001235	59680
1415	3R	18215659	18216625	0.7739610672	18216079	0.661485910416	FBgn0038957	577	FBgn0038950	24376
1416	2R	9655395	9657438	0.773889541626	9656624	0.616693751017	FBgn0040752	181	FBgn0040751	16687
1417	2L	18481962	18482765	0.773800373077	18482515	0.596136983236	FBgn0032682	1099	FBgn0032682	1099
1418	2R	11253853	11254989	0.77285194397	11254345	0.588380873203	FBgn0050089	12084	FBgn0050089	12084
1419	X	3534441	3535531	0.771748542786	3535053	0.679783523083	FBgn0023215	1091	FBgn0029672	105277
1420	3L	16818936	16819994	0.77156829834	16819622	0.641488134861	FBgn0003410	1618	FBgn0025582	67374
1421	2R	8648788	8649703	0.771318912506	8649579	0.617770628496	FBgn0033795	553	FBgn0033802	52140
1422	3R	24410591	24412652	0.77123260498	24411684	0.741233507792	FBgn0000659	879	FBgn0000659	879
1423	3R	13430182	13430922	0.771214008331	13430242	0.660352494982	FBgn0038524	1582	FBgn0051575	53933
1424	3R	5536615	5537612	0.771039009094	5537174	0.626678859486	FBgn0016792	312	FBgn0016792	312
1425	3R	25085784	25086911	0.770228385925	25086234	0.653955291299	FBgn0003525	4732	FBgn0003525	4732
1426	3R	670960	672822	0.770143985748	672260	0.668245315552	FBgn0003002	6275	FBgn0003002	6275
1427	3L	13068895	13069874	0.76926279068	13069488	0.6786454916	FBgn0052118	2710	FBgn0010452	18732
1428	3R	5238006	5238873	0.769214630127	5238082	0.658138015053	FBgn0011740	189	FBgn0037686	11104
1429	2R	5203766	5204755	0.769147872925	5204366	0.675053596497	FBgn0023143	775	FBgn0023143	775
1430	3R	4031110	4032277	0.768666744232	4031819	0.63059313157	FBgn0053779	1275	FBgn0037554	27410
1431	2L	13215713	13216919	0.768227577209	13216146	0.71776898702	FBgn0004192	307	FBgn0004192	307
1432	X	15515598	15516609	0.768123626709	15516167	0.631561219692	FBgn0030667	5585	FBgn0030671	21895
1433	2L	14445368	14446587	0.767673492432	14445923	0.681862771511	FBgn0028844	4893	FBgn0005771	44939
1434	3L	19856640	19857612	0.767554283142	19857385	0.593827656337	FBgn0020887	144	FBgn0020887	144
1435	2R	13197780	13198733	0.767446041107	13198301	0.612188518047	FBgn0016059	57	FBgn0016059	57
1436	2R	2891942	2893590	0.766829967499	2892720	0.686515078825	FBgn0033159	962	FBgn0033159	962
1437	2R	2143492	2144385	0.766320705414	2143951	0.603823717903	FBgn0004145	990	FBgn0040673	19125
1438	3L	7344171	7345139	0.766109466553	7344768	0.577466607094	FBgn0082598	1022	FBgn0082598	1022
1439	X	233813	234769	0.765853404999	233857	0.711080657111	FBgn0000022	7004	FBgn0000022	7004
1440	3R	2931059	2932327	0.76437664032	2931715	0.673000503989	FBgn0014863	11738	FBgn0003884	19455
1441	3R	21452233	21453232	0.764272212982	21452886	0.611481329974	FBgn0039349	243	FBgn0039350	10663
1442	3R	26475271	26476490	0.763838291168	26475802	0.66127764384	FBgn0039794	913	FBgn0003720	202235
1443	3R	6448938	6450110	0.763137817383	6449439	0.680282761069	FBgn0001235	14947	FBgn0001235	14947
1444	2R	10442137	10443155	0.7625041008	10442633	0.611580491066	FBgn0033983	5530	FBgn0033987	35544
1445	3R	303223	304373	0.76231098175	303723	0.69170832634	FBgn0051523	1105	FBgn0037255	7040
1446	3R	1217944	1219264	0.761549472809	1218588	0.698071122169	FBgn0001311	1	FBgn0037316	18235
1447	3L	15301274	15302454	0.761515617371	15301840	0.609186112881	FBgn0036494	119	FBgn0036494	119
1448	2R	11669811	11670814	0.76095533371	11670279	0.658687353134	FBgn0034082	3378	FBgn0034082	3378
1449	3L	13608504	13609436	0.760887145996	13609087	0.601393419154	FBgn0067703	14303	FBgn0036351	253797
1450	2R	18695125	18696151	0.76016664505	18695598	0.648365795612	FBgn0034833	3590	FBgn0003062	113278
1451	X	7069188	7070229	0.759841918945	7069695	0.701141133028	FBgn0029939	31383	FBgn0025549	66845
1452	3R	8836295	8837917	0.759789466858	8837151	0.721404016018	FBgn0038110	174	FBgn0038109	1534
1453	3L	22886251	22887320	0.759281158447	22886772	0.725875798394	FBgn0052461	2354	FBgn0037207	7717
1454	2L	19162179	19163204	0.758982658386	19162601	0.615966379642	FBgn0032763	15030	FBgn0032762	33246
1455	2L	160119	162162	0.758302688599	161154	0.737012526568	FBgn0016977	2120	FBgn0016977	2120
1456	2R	12028487	12029724	0.757701396942	12029136	0.709123015404	FBgn0011260	14077	FBgn0034138	56964
1457	3L	21813872	21814526	0.757523059845	21814479	0.646762212118	FBgn0014362	1009	FBgn0046301	48433
1458	3R	5935019	5936007	0.757187843323	5935508	0.638472735882	FBgn0028734	336	FBgn0037777	64263
1459	2R	13855329	13856619	0.757139205933	13856014	0.683936455671	FBgn0040737	29329	FBgn0034326	41693
1460	3R	7475194	7476525	0.756298065186	7475640	0.719232976437	FBgn0037925	778	FBgn0037921	24274
1461	3L	16015291	16016552	0.755977630615	16015986	0.767614305019	FBgn0003691	72	FBgn0003691	72
1462	3L	14165801	14166718	0.755442619324	14166321	0.651471972466	FBgn0052141	2372	FBgn0013718	10185
1463	3R	13397473	13398447	0.755380630493	13397964	0.671755510218	FBgn0038522	4288	FBgn0025571	31819
1464	2R	4425596	4427182	0.754767417908	4426334	0.663136303425	FBgn0002552	7	FBgn0033342	7520
1465	2R	10837128	10837761	0.754386901855	10837589	0.597632249196	FBgn0013750	252	FBgn0000996	58234
1466	2R	6898740	6899587	0.754098892212	6898919	0.611466494474	FBgn0033631	1096	FBgn0050257	11341
1467	3L	17429208	17430286	0.753446102142	17429756	0.710424602032	FBgn0036726	1452	FBgn0036726	1452
1468	2R	18113586	18114417	0.753405570984	18113705	0.615439675071	FBgn0034743	2	FBgn0034743	2
1469	3L	18102600	18104919	0.753388881683	18103368	0.729614893595	FBgn0020300	1295	FBgn0020300	1295
1470	2L	13318528	13319288	0.752653121948	13319169	0.60680325826	FBgn0032504	8347	FBgn0022069	47019
1471	2L	3079473	3080559	0.752422332764	3079936	0.661695480347	FBgn0027571	23321	FBgn0003934	31235
1472	3L	8649208	8650494	0.752418518066	8649722	0.674220720927	FBgn0001168	16	FBgn0001168	16
1473	2L	18190327	18191267	0.752414703369	18190816	0.689992568072	FBgn0051746	1820	FBgn0041184	42477
1474	3L	4391155	4392691	0.751818656921	4391762	0.734749906203	FBgn0035542	2018	FBgn0035541	3193
1475	X	10656408	10657186	0.751497268677	10656661	0.576960699899	FBgn0030235	11339	FBgn0030235	11339
1476	2L	3465234	3466552	0.751359939575	3466128	0.696556147407	FBgn0005616	17	FBgn0005616	17
1477	3R	10643148	10644262	0.750981807709	10643582	0.704161167145	FBgn0038262	16055	FBgn0038258	54824
1478	3R	12111752	12112530	0.750600337982	12111826	0.625870568412	FBgn0051283	3467	FBgn0051283	3467
1479	X	10660005	10661188	0.749920845032	10660598	0.662567615509	FBgn0030235	7402	FBgn0030235	7402
1480	X	19597737	19598398	0.749722003937	19598345	0.673849211799	FBgn0031070	2085	FBgn0031070	2085
1481	X	16911149	16912003	0.749364852905	16911619	0.604095907772	FBgn0054014	198	FBgn0054014	198
1482	2L	16277346	16278061	0.747806549072	16277601	0.70115814209	FBgn0001994	6056	FBgn0001994	6056
1483	2L	8209584	8211394	0.747690200806	8210198	0.682709413416	FBgn0003607	935	FBgn0003607	935
1484	X	16037425	16038228	0.747534751892	16037613	0.637817382812	FBgn0000459	13058	FBgn0000459	13058
1485	4	1167713	1168340	0.747463226318	1168265	0.733743561639	FBgn0039925	549	FBgn0011642	87099
1486	2R	14759705	14760602	0.747113227844	14760180	0.684827868144	FBgn0004003	4444	FBgn0003254	30409
1487	3L	4144259	4145126	0.746789455414	4144714	0.617787615458	FBgn0053545	273	FBgn0004574	21981
1488	3R	12745879	12747735	0.746721744537	12747202	0.670555675731	FBgn0051270	2305	FBgn0082171	65165
1489	3L	11235378	11236585	0.745685577393	11236226	0.590695275201	FBgn0041094	9970	FBgn0041094	9970
1490	3L	13050744	13051936	0.744947433472	13051398	0.669567669139	FBgn0036345	9838	FBgn0036342	30427
1491	3L	22644579	22645283	0.744504928589	22644666	0.652545452118	FBgn0037181	1332	FBgn0037200	161381
1492	2L	21815879	21816947	0.744340896606	21816454	0.624792337418	FBgn0003866	266	FBgn0003866	266
1493	3R	20046321	20048129	0.744338989258	20047518	0.74193871816	FBgn0011725	169	FBgn0026257	654
1494	3L	6953233	6954278	0.744292259216	6953671	0.664852587382	FBgn0001104	329	FBgn0001104	329
1495	2R	5630694	5631765	0.743923187256	5631214	0.704451448777	FBgn0033486	1708	FBgn0033486	1708
1496	2R	13665424	13666623	0.742525100708	13666048	0.626987934113	FBgn0034304	202	FBgn0062440	3191
1497	2R	15683364	15684130	0.742077350616	15683615	0.594857978821	FBgn0034481	22605	FBgn0004364	57241
1498	3R	9634918	9635609	0.741470336914	9635003	0.608638572693	FBgn0053327	3838	FBgn0053327	3838
1499	2L	4597176	4598101	0.741083621979	4597652	0.616358399391	FBgn0053196	5689	FBgn0000227	86807
1500	2R	14772250	14773219	0.740821361542	14772683	0.636951386929	FBgn0034423	2094	FBgn0003254	17906
1501	2L	2196529	2197616	0.740706920624	2197256	0.634940465291	FBgn0031395	4884	FBgn0031395	4884
1502	2R	19084490	19086142	0.740528106689	19085596	0.741307449341	FBgn0015903	13099	FBgn0015903	13099
1503	3L	13028639	13030208	0.740416526794	13029330	0.664933485143	FBgn0036343	6011	FBgn0036342	8359
1504	3L	20562745	20564005	0.739841461182	20563347	0.662620993222	FBgn0037014	7724	FBgn0001320	65857
1505	2L	20416702	20417484	0.739765644073	20417349	0.608506289395	FBgn0051688	729	FBgn0032858	12838
1506	3R	16422507	16424437	0.739168643951	16423141	0.707954645157	FBgn0023097	4256	FBgn0023097	4256
1507	3R	8073814	8074597	0.738476753235	8074192	0.594000591951	FBgn0038008	5717	FBgn0037992	120273
1508	2L	20482499	20483386	0.73774433136	20482936	0.602581501007	FBgn0054007	237	FBgn0046834	7847
1509	3R	12105739	12106855	0.737694263458	12106312	0.640239059925	FBgn0051283	2047	FBgn0051283	2047
1510	2L	21202103	21202951	0.737345695496	21202157	0.635080973307	FBgn0003930	614	FBgn0003930	614
1511	3L	933392	934227	0.737270355225	933801	0.597000956535	FBgn0025593	36195	FBgn0035164	112755
1512	2R	5089271	5090176	0.737047195435	5089725	0.610631045173	FBgn0033426	485	FBgn0025286	9271
1513	3R	12724901	12725685	0.736888885498	12724985	0.692647722032	FBgn0015350	19535	FBgn0082171	42948
1514	2R	4795795	4796930	0.736504554749	4796405	0.660549332114	FBgn0020621	505	FBgn0033400	2037
1515	3R	26677478	26678196	0.736220359802	26678135	0.608105341593	FBgn0003720	98	FBgn0003720	98
1516	2L	11793316	11794420	0.735427379608	11794017	0.60478746891	FBgn0032377	66	FBgn0032377	66
1517	3R	8841940	8842581	0.733891010284	8842169	0.614955975459	FBgn0020496	4781	FBgn0038109	6552
1518	2L	586209	587233	0.733273983002	586628	0.654449014103	FBgn0010323	8059	FBgn0031267	12396
1519	3L	6740944	6741633	0.733242034912	6741491	0.679829200109	FBgn0052392	4298	FBgn0035714	14631
1520	3R	785566	786618	0.733139038086	786012	0.67895451714	FBgn0037289	1058	FBgn0004183	12126
1521	X	4533215	4534194	0.733015537262	4533877	0.601081954108	FBgn0011760	839	FBgn0022768	1769
1522	2L	178828	179749	0.733003139496	179334	0.659140586853	FBgn0016977	20300	FBgn0016977	20300
1523	3L	34196	34972	0.732947349548	34851	0.661146684126	FBgn0002564	15119	FBgn0035105	133103
1524	X	17678601	17679269	0.732635498047	17678647	0.717964581081	FBgn0030871	40	FBgn0030871	40
1525	3L	22110093	22110833	0.732633590698	22110173	0.598603820801	FBgn0037152	10905	FBgn0037156	90341
1526	2R	16102305	16103521	0.731330871582	16103097	0.602104008198	FBgn0015907	729	FBgn0015907	729
1527	X	7974671	7975657	0.730202674866	7975111	0.643776966975	FBgn0030003	148	FBgn0030003	148
1528	2R	11136066	11137071	0.729749679565	11136607	0.624221016379	FBgn0050465	15477	FBgn0010426	58336
1529	3L	2749918	2750748	0.729151725769	2750618	0.614814931696	FBgn0035370	90	FBgn0035370	90
1530	X	17572085	17573114	0.728940010071	17572559	0.667318463326	FBgn0030866	652	FBgn0030866	652
1531	3R	4637729	4638949	0.728744506836	4638441	0.641492226545	FBgn0037635	2908	FBgn0037633	7089
1532	3R	11113042	11114106	0.728297233582	11113385	0.59869235754	FBgn0003721	6131	FBgn0011476	9114
1533	3R	1484669	1485311	0.727310180664	1484995	0.546473334817	FBgn0037360	636	FBgn0037360	636
1534	3L	13320982	13322317	0.7272605896	13321525	0.671171844006	FBgn0036348	1648	FBgn0036349	31007
1535	X	17579505	17580455	0.727175712585	17579655	0.563652912776	FBgn0030866	6444	FBgn0030866	6444
1536	3R	919617	921035	0.726241111755	920398	0.658092319965	FBgn0010313	7990	FBgn0010313	7990
1537	3R	15000010	15000967	0.726047515869	15000648	0.596776898702	FBgn0038685	2074	FBgn0038678	80029
1538	3L	19118337	19119200	0.72568321228	19118766	0.64285826683	FBgn0052203	17016	FBgn0016797	17119
1539	2R	16866703	16867653	0.725608825684	16867258	0.60691088438	FBgn0000395	7265	FBgn0000395	7265
1540	3L	15721214	15722501	0.72553062439	15721727	0.685745298862	FBgn0010105	28045	FBgn0010105	28045
1541	3R	7035260	7037346	0.725513935089	7035749	0.680970085992	FBgn0037873	178	FBgn0037873	178
1542	3R	23730822	23731857	0.725137710571	23731445	0.617916166782	FBgn0039553	6724	FBgn0039557	15348
1543	X	1755033	1756574	0.724445819855	1756183	0.588123938617	FBgn0000117	613	FBgn0000117	613
1544	3L	12779615	12780569	0.723330974579	12780043	0.640253796297	FBgn0027534	203	FBgn0036314	7907
1545	2L	8516872	8517901	0.723166942596	8517440	0.639717102051	FBgn0032054	6	FBgn0032051	2576
1546	X	19728699	19729413	0.723063468933	19729315	0.691899511549	FBgn0000076	5318	FBgn0031079	43327
1547	X	7416897	7417780	0.723027229309	7416976	0.602034473419	FBgn0029951	2858	FBgn0027553	156582
1548	X	5452742	5454105	0.722917079926	5453565	0.648923158646	FBgn0029776	7432	FBgn0029783	57641
1549	3R	7954258	7955312	0.722900867462	7954788	0.624825982487	FBgn0037992	869	FBgn0037992	869
1550	2R	10426248	10427103	0.722466468811	10426700	0.602216243744	FBgn0027596	380	FBgn0022063	40769
1551	3L	15106957	15107799	0.722006320953	15107591	0.582901557287	FBgn0014002	313	FBgn0029114	93309
1552	2L	8543638	8544691	0.720550060272	8544270	0.602489022648	FBgn0011259	937	FBgn0029004	15652
1553	3R	11048212	11049180	0.720372200012	11048665	0.585030078888	FBgn0051155	149	FBgn0015610	2624
1554	X	21882914	21883597	0.720019340515	21883524	0.754399299622	FBgn0052499	47416	FBgn0031186	225539
1555	2R	4113263	4114001	0.719957351685	4113638	0.590709742378	FBgn0033310	1392	FBgn0022027	23626
1556	3R	25088581	25089581	0.719911575317	25089058	0.626721550437	FBgn0003525	7556	FBgn0003525	7556
1557	3L	12240131	12240885	0.719861984253	12240810	0.644944953918	FBgn0036268	74	FBgn0052100	689
1558	3L	19751794	19752582	0.718534469604	19751847	0.635062747531	FBgn0036911	37	FBgn0014037	91379
1559	2L	4280755	4281545	0.717722892761	4281397	0.590860923131	FBgn0010473	1754	FBgn0003941	53755
1560	3R	4530871	4531654	0.717575550079	4531222	0.60166154589	FBgn0037612	4518	FBgn0001180	7682
1561	2L	867536	868591	0.71722984314	868034	0.619650713603	FBgn0029095	318	FBgn0020305	1877
1562	2L	13241285	13242004	0.716981887817	13241849	0.714214758439	FBgn0032494	1716	FBgn0032494	1716
1563	3R	27434963	27435941	0.71621799469	27435529	0.591989015278	FBgn0011655	1241	FBgn0039857	13562
1564	X	17125354	17126289	0.716152191162	17125841	0.64177905812	FBgn0030837	7421	FBgn0000163	130965
1565	X	7169389	7170010	0.716062545776	7169432	0.618906021118	FBgn0029944	22	FBgn0026144	13174
1566	X	226340	227212	0.716013908386	226760	0.662838206572	FBgn0000022	93	FBgn0000022	93
1567	3L	1622644	1623871	0.715435028076	1623210	0.583147227764	FBgn0013753	24	FBgn0035248	5864
1568	3R	24151428	24153160	0.714983940125	24153113	0.647632280986	FBgn0040108	892	FBgn0040108	892
1569	3L	14041714	14042522	0.714809417725	14042082	0.593717438834	FBgn0005592	1051	FBgn0036406	23827
1570	X	1803800	1804938	0.714643478394	1804218	0.603535715739	FBgn0023521	7826	FBgn0023512	25201
1571	X	2444302	2445144	0.714282512665	2444353	0.591314196587	FBgn0001404	304	FBgn0011606	15855
1572	3L	16438079	16439117	0.713491916656	16438684	0.578001260757	FBgn0004569	10276	FBgn0014163	61586
1573	4	1009506	1010431	0.713410377502	1009931	0.666293144226	FBgn0019650	47	FBgn0039930	39678
1574	2R	15546963	15547800	0.713360786438	15547631	0.626143602224	FBgn0034480	27781	FBgn0004364	78743
1575	4	1072314	1073256	0.713279724121	1072731	0.628366978963	FBgn0004624	1222	FBgn0011642	8435
1576	X	19155520	19156401	0.712958335876	19156041	0.620986557007	FBgn0028469	39	FBgn0031008	53220
1577	3R	19873790	19874572	0.71276807785	19874182	0.589171409607	FBgn0005649	195	FBgn0005649	195
1578	2L	9275213	9275848	0.71257019043	9275695	0.63618127505	FBgn0028433	19134	FBgn0032105	22579
1579	2R	16115264	16116212	0.712327003479	16115740	0.629491581636	FBgn0050153	4028	FBgn0046816	5204
1580	3L	8803398	8804037	0.711933135986	8803438	0.622929996914	FBgn0011577	1985	FBgn0020633	62119
1581	3L	11219575	11220226	0.711598873138	11219619	0.737873183356	FBgn0041094	6637	FBgn0041094	6637
1582	2R	15580960	15581977	0.711388587952	15581486	0.601980041055	FBgn0004364	44888	FBgn0004364	44888
1583	2L	21255597	21256086	0.711183547974	21255793	0.574879964193	FBgn0032938	5239	FBgn0021856	7041
1584	X	10576317	10577121	0.710525512695	10576729	0.625177159029	FBgn0003204	12995	FBgn0052672	36824
1585	3R	1926409	1927303	0.709707736969	1926531	0.648829720237	FBgn0026077	78	FBgn0003261	92230
1586	3L	5949552	5950499	0.70889377594	5950095	0.63081965727	FBgn0035656	143	FBgn0035656	143
1587	2L	5037004	5037789	0.708557128906	5037398	0.581951459249	FBgn0040280	655	FBgn0022023	15811
1588	2L	11972965	11973746	0.708541870117	11973052	0.608271386888	FBgn0041606	1958	FBgn0032390	16912
1589	4	950676	951401	0.70843744278	951282	0.620320002238	FBgn0023213	311	FBgn0039930	98327
1590	3R	12394382	12395225	0.70804977417	12394823	0.578907181235	FBgn0038444	157	FBgn0038453	74504
1591	2L	13783687	13784687	0.707757949829	13784114	0.618353128433	FBgn0028539	56	FBgn0028932	657
1592	3L	7345324	7346142	0.707752227783	7345489	0.607876936595	FBgn0082598	1743	FBgn0082598	1743
1593	3L	5250461	5251726	0.70746421814	5251004	0.667603254318	FBgn0052423	887	FBgn0035602	89428
1594	3L	19527220	19528717	0.707345962524	19527812	0.70192639968	FBgn0067680	2587	FBgn0067680	2587
1595	2R	6071088	6072228	0.70608997345	6071762	0.684333745171	FBgn0004399	2045	FBgn0004399	2045
1596	3L	8369645	8370351	0.705849647522	8369695	0.67205174764	FBgn0035887	2099	FBgn0035878	49418
1597	3R	2757903	2759084	0.705832481384	2758485	0.61423032424	FBgn0051488	24971	FBgn0001077	68439
1598	3R	2586731	2587634	0.705429077148	2587232	0.604266447179	FBgn0000071	1083	FBgn0000071	1083
1599	2L	21620412	21621466	0.705417633057	21620886	0.656782507896	FBgn0023416	694	FBgn0022893	3365
1600	2L	11970246	11971594	0.704671859741	11971055	0.673260331154	FBgn0041606	39	FBgn0032390	18909
1601	X	2161865	2162973	0.704648971558	2162392	0.713367335002	FBgn0023526	13490	FBgn0023526	13490
1602	2L	7311521	7312516	0.704632282257	7312152	0.611449241638	FBgn0004009	4991	FBgn0004009	4991
1603	2R	12108631	12109643	0.704305648804	12109071	0.63948649168	FBgn0034142	505	FBgn0003274	8114
1604	3R	25127984	25128650	0.704190254211	25128597	0.659600615501	FBgn0039659	5646	FBgn0003525	47095
1605	2L	1073906	1074587	0.703663349152	1074062	0.598999341329	FBgn0003310	3749	FBgn0003310	3749
1606	2R	3110554	3111206	0.702453613281	3111087	0.590842767195	FBgn0004243	9155	FBgn0004243	9155
1607	2L	21017961	21018611	0.70206451416	21018248	0.565720558167	FBgn0010395	22177	FBgn0032906	104511
1608	2R	18604161	18605439	0.701331138611	18604948	0.745539601644	FBgn0034822	3025	FBgn0003062	22628
1609	3R	26250302	26251598	0.701082229614	26251062	0.628345680237	FBgn0039766	203	FBgn0039766	203
1610	X	7585420	7586107	0.700941085815	7585994	0.620853337375	FBgn0016041	3869	FBgn0029959	5832
1611	2L	10397077	10397837	0.700667381287	10397753	0.64475736618	FBgn0051716	1042	FBgn0032240	7415
1612	3R	3639071	3639816	0.700647354126	3639734	0.654216332869	FBgn0040523	1207	FBgn0003885	283357
1613	2R	1655066	1655923	0.700347423553	1655795	0.625291564248	FBgn0011938	4269	FBgn0033067	33219
1614	X	6712789	6714407	0.700248241425	6713631	0.669044887318	FBgn0064122	113	FBgn0064122	113
1615	2R	20719262	20719901	0.700156211853	20719422	0.577304919561	FBgn0001325	14793	FBgn0001325	14793
1616	3L	10259704	10260479	0.699890136719	10259804	0.636469650269	FBgn0036080	12653	FBgn0000629	352273
1617	3R	24912149	24914304	0.699821472168	24912631	0.6477691426	FBgn0039633	10078	FBgn0039633	10078
1618	3R	20120298	20121221	0.699600696564	20120679	0.603231598349	FBgn0000368	459	FBgn0000368	459
1619	2R	1727855	1728522	0.699556350708	1728164	0.563714265823	FBgn0033074	4851	FBgn0033074	4851
1620	3L	5942603	5943255	0.699516296387	5942699	0.647081947327	FBgn0035656	7253	FBgn0035656	7253
1621	3L	16455989	16457148	0.699193000793	16456561	0.680110242632	FBgn0003515	6352	FBgn0014163	79463
1622	4	1236234	1236900	0.698332309723	1236598	0.577092727025	FBgn0053653	1270	FBgn0011642	155432
1623	3R	25283042	25284421	0.69802236557	25283562	0.654997944832	FBgn0004369	271	FBgn0039664	31654
1624	3R	24161042	24162240	0.697937011719	24161806	0.636120291317	FBgn0039579	1566	FBgn0039580	3684
1625	X	22039839	22040542	0.697870254517	22040480	0.582196765476	FBgn0000719	18103	FBgn0031186	382495
1626	3R	6678539	6679435	0.697721004486	6679384	0.63501824273	FBgn0037842	760	FBgn0037844	3129
1627	2R	7684418	7685271	0.697274684906	7684840	0.612691879272	FBgn0023167	207	FBgn0023167	207
1628	3R	21831314	21832314	0.697186470032	21832237	0.651028951009	FBgn0002733	492	FBgn0002733	492
1629	2R	5384933	5385754	0.697085380554	5385351	0.602264909183	FBgn0011241	1534	FBgn0033458	2066
1630	3R	10306605	10307481	0.69700050354	10306866	0.596194565296	FBgn0038233	30548	FBgn0038234	30724
1631	X	21659096	21660171	0.696981430054	21659800	0.554095099954	FBgn0031187	598	FBgn0031186	1815
1632	X	3204673	3205388	0.69610118866	3205184	0.573088441576	FBgn0000472	24155	FBgn0000472	24155
1633	2L	14455639	14456898	0.695994377136	14456068	0.668277084827	FBgn0028844	5252	FBgn0005771	34794
1634	X	14462510	14463458	0.695399284363	14463068	0.603595924377	FBgn0015773	24700	FBgn0015773	24700
1635	3L	15481775	15482602	0.695164680481	15482363	0.584334691366	FBgn0036503	78	FBgn0036503	78
1636	3R	13659409	13660419	0.693361282349	13659868	0.565769644345	FBgn0038554	18228	FBgn0038554	18228
1637	3R	2856882	2858200	0.693343162537	2857403	0.672014176846	FBgn0024289	20654	FBgn0010774	48723
1638	3R	177607	178329	0.692762374878	178205	0.603007056496	FBgn0001204	5833	FBgn0001204	5833
1639	3R	283642	284618	0.692624092102	284165	0.631418927511	FBgn0051522	5129	FBgn0037250	24434
1640	3R	4797284	4798180	0.692216873169	4797686	0.583525240421	FBgn0037646	8957	FBgn0022347	20981
1641	3L	3302377	3303233	0.69172000885	3302822	0.609415352345	FBgn0035435	98	FBgn0035436	267
1642	2R	6753494	6754269	0.691655635834	6753578	0.665918636322	FBgn0033590	988	FBgn0033590	988
1643	3L	22543326	22543916	0.691022396088	22543868	0.684399445852	FBgn0037172	3658	FBgn0004449	202140
1644	3R	19653247	19654294	0.690467357635	19653797	0.632835070292	FBgn0004186	205	FBgn0004186	205
1645	3R	20262661	20263468	0.690299987793	20263227	0.554897435506	FBgn0000036	19424	FBgn0039186	88718
1646	2L	8165962	8166789	0.690077781677	8166171	0.568217890603	FBgn0031992	3846	FBgn0031992	3846
1647	2R	8511663	8513198	0.689920425415	8512256	0.599601215786	FBgn0008654	774	FBgn0005624	15360
1648	X	11822434	11823477	0.689496517181	11822883	0.642404735088	FBgn0003865	33	FBgn0003865	33
1649	3R	5634547	5635209	0.689334869385	5635157	0.62447335985	FBgn0037760	72	FBgn0065050	30951
1650	3R	10474674	10475988	0.689319610596	10475728	0.599185870244	FBgn0026578	5695	FBgn0026578	5695
1651	X	3255880	3256865	0.688757896423	3256205	0.559189605713	FBgn0029657	6635	FBgn0000472	26866
1652	3R	25133013	25133736	0.687865257263	25133601	0.623104095459	FBgn0039659	10650	FBgn0003525	52099
1653	X	22075399	22076117	0.687816619873	22075454	0.61664545536	FBgn0000719	16871	FBgn0031186	417469
1654	3R	5699772	5700983	0.687640190125	5700250	0.633595466614	FBgn0040536	613	FBgn0065050	96044
1655	3L	11394528	11395406	0.687500953674	11395044	0.607601547241	FBgn0036157	4053	FBgn0036165	66463
1656	3L	5830675	5831385	0.687314987183	5831264	0.613412596963	FBgn0003984	11703	FBgn0052409	42225
1657	3L	18709389	18710426	0.685402870178	18709877	0.660841464996	FBgn0036810	124	FBgn0036810	124
1658	2R	4418667	4420107	0.685291290283	4419410	0.69046908617	FBgn0050349	77	FBgn0033342	596
1659	3R	11479420	11480304	0.684440612793	11479825	0.649642944336	FBgn0053207	12083	FBgn0053207	12083
1660	3L	17330770	17331464	0.683683395386	17331297	0.625444491704	FBgn0015550	6388	FBgn0026197	35420
1661	2L	3606033	3607053	0.683514118195	3606617	0.654132664204	FBgn0002985	131	FBgn0002985	131
1662	3R	25123289	25124408	0.683200359344	25123783	0.712680255665	FBgn0039659	832	FBgn0003525	42281
1663	2R	11414264	11415257	0.682813644409	11414755	0.624519628637	FBgn0053463	3465	FBgn0003425	9038
1664	3L	12098005	12098699	0.682482719421	12098408	0.573554720197	FBgn0022959	644	FBgn0036248	6218
1665	2R	20234544	20235548	0.681823730469	20235187	0.597022294998	FBgn0053988	9066	FBgn0053228	58045
1666	2R	20726609	20727380	0.681807994843	20727273	0.616022370078	FBgn0001325	6942	FBgn0001325	6942
1667	2R	3743615	3744342	0.681741714478	3743966	0.578076064587	FBgn0010109	174	FBgn0010109	174
1668	X	19339542	19340318	0.681562900543	19339593	0.629869103432	FBgn0031023	4290	FBgn0040890	10447
1669	X	17653294	17654406	0.680920600891	17653858	0.726421804989	FBgn0030868	306	FBgn0030870	10919
1670	4	79378	80147	0.680360794067	80108	0.630436897278	FBgn0004859	2441	FBgn0004859	2441
1671	X	440576	441635	0.680137634277	441105	0.652091741562	FBgn0003986	6758	FBgn0003986	6758
1672	3L	10228338	10228997	0.679397583008	10228443	0.664806365967	FBgn0036078	9790	FBgn0000629	383634
1673	2R	9073278	9074033	0.679381847382	9073577	0.567512580327	FBgn0033856	875	FBgn0033856	875
1674	2L	21614978	21615631	0.678714752197	21615514	0.629374217987	FBgn0022893	2007	FBgn0022893	2007
1675	3R	12396166	12396989	0.678022861481	12396583	0.577023730559	FBgn0038445	655	FBgn0038453	72744
1676	3L	13723601	13724731	0.677192687988	13723943	0.580226050483	FBgn0036379	83247	FBgn0036386	170313
1677	3R	8897786	8898702	0.676342487335	8898546	0.596076647441	FBgn0004666	15065	FBgn0003308	40287
1678	3R	6156231	6156919	0.67528629303	6156824	0.672095489502	FBgn0037808	247	FBgn0051406	17730
1679	2R	1641279	1641962	0.675085544586	1641793	0.636881828308	FBgn0033063	2985	FBgn0033067	47221
1680	3R	15197727	15198757	0.674230098724	15198212	0.625253796577	FBgn0038697	2259	FBgn0000463	46277
1681	2R	10490299	10491038	0.673683166504	10490421	0.629505330866	FBgn0033988	5737	FBgn0033988	5737
1682	2L	1524846	1525799	0.673079013824	1525530	0.575635373592	FBgn0026397	2839	FBgn0001174	7346
1683	2R	13671936	13673303	0.672826766968	13672448	0.602039400736	FBgn0022238	607	FBgn0022238	607
1684	X	16152412	16153361	0.672442436218	16152955	0.601911187172	FBgn0004432	1394	FBgn0053251	7516
1685	X	14082681	14083650	0.672142028809	14083108	0.668684230131	FBgn0002873	1328	FBgn0002873	1328
1686	2R	7973500	7974742	0.672094345093	7973623	0.614590644836	FBgn0010238	4525	FBgn0010238	4525
1687	3R	2719138	2720121	0.671417236328	2719648	0.657579141505	FBgn0001077	29602	FBgn0001077	29602
1688	2R	12906912	12907913	0.671101093292	12907384	0.69812189738	FBgn0011879	306	FBgn0034214	34958
1689	3L	9102734	9103830	0.670930862427	9103217	0.664125722997	FBgn0011206	1082	FBgn0028789	87893
1690	3R	5175579	5176308	0.66984128952	5175914	0.557416439056	FBgn0053937	5303	FBgn0053937	5303
1691	X	1089023	1091127	0.669325828552	1089643	0.700251261393	FBgn0026875	3811	FBgn0026875	3811
1692	2L	15734582	15735599	0.668254852295	15735203	0.620290875435	FBgn0010382	8881	FBgn0003936	12408
1693	X	11651342	11652191	0.668246269226	11651798	0.592294991016	FBgn0030336	1330	FBgn0030350	69419
1694	2R	1703433	1704489	0.668013572693	1704137	0.598622995264	FBgn0033068	742	FBgn0033068	742
1695	X	15459863	15460498	0.667818069458	15460414	0.592229631212	FBgn0003463	63	FBgn0003463	63
1696	2R	9947779	9948774	0.667442321777	9948195	0.61592949138	FBgn0013725	997	FBgn0013725	997
1697	3R	630370	631059	0.666374206543	631011	0.614060825772	FBgn0051529	1155	FBgn0051529	1155
1698	3L	6146359	6147214	0.664817810059	6146785	0.627879535451	FBgn0035688	1028	FBgn0035688	1028
1699	2L	19730942	19731761	0.664619445801	19731088	0.60476064682	FBgn0032815	795	FBgn0005590	34124
1700	2L	5789254	5790196	0.664140701294	5789757	0.618018038133	FBgn0051913	5726	FBgn0031739	12212
1701	3L	21413394	21414485	0.663474082947	21413962	0.600495159626	FBgn0014143	3565	FBgn0014143	3565
1702	2L	4999582	5000359	0.663373947144	4999802	0.600792566935	FBgn0053113	9942	FBgn0010607	28349
1703	2L	12435275	12436181	0.661796092987	12435944	0.578323772975	FBgn0040286	1279	FBgn0040286	1279
1704	2R	19694452	19695439	0.661640644073	19695338	0.59636965665	FBgn0034987	619	FBgn0034987	619
1705	2R	3744852	3746004	0.660746574402	3745365	0.613251517801	FBgn0010109	1225	FBgn0010109	1225
1706	3R	5697816	5698526	0.660373687744	5698420	0.598695061424	FBgn0040536	2443	FBgn0065050	94214
1707	3R	11854559	11855408	0.660181999207	11854968	0.5961115781	FBgn0003117	3149	FBgn0038396	20425
1708	4	472989	473651	0.65827703476	473131	0.647912597656	FBgn0016126	7387	FBgn0026777	144784
1709	X	5442234	5443278	0.6580991745	5442659	0.606455922127	FBgn0029775	3149	FBgn0029783	68547
1710	3L	718109	719302	0.657270431519	719067	0.572023664202	FBgn0035160	3585	FBgn0000575	13871
1711	2R	1205077	1206131	0.656981945038	1205638	0.699038786047	FBgn0033035	396	FBgn0033035	396
1712	3L	360991	362018	0.656203746796	361555	0.636650800705	FBgn0003749	707	FBgn0035136	16640
1713	X	12497092	12497783	0.655714035034	12497418	0.554378958309	FBgn0053963	4019	FBgn0053963	4019
1714	2L	2945592	2946290	0.655660629272	2946246	0.599096417427	FBgn0010263	8516	FBgn0004584	26430
1715	3R	8858011	8858751	0.655481338501	8858167	0.623423655828	FBgn0003308	92	FBgn0003308	92
1716	3L	5954402	5955380	0.654076099396	5955336	0.611080169678	FBgn0035656	5384	FBgn0035656	5384
1717	3R	17682968	17683866	0.654075622559	17683380	0.628578440348	FBgn0015229	1396	FBgn0038925	169818
1718	3R	8473459	8474632	0.653636455536	8473943	0.600849787394	FBgn0038071	161	FBgn0038071	161
1719	2L	2449297	2450306	0.652894496918	2449779	0.65953707695	FBgn0012017	10265	FBgn0015816	42887
1720	X	12416688	12417278	0.652761459351	12416855	0.577444336631	FBgn0030400	264	FBgn0015024	70865
1721	3L	4593559	4594242	0.652596473694	4594081	0.623206945566	FBgn0052247	6102	FBgn0015805	13483
1722	X	18986103	18986797	0.652279853821	18986151	0.601713180542	FBgn0030987	2739	FBgn0027603	55970
1723	2R	7147903	7149457	0.651673316956	7148316	0.632308174582	FBgn0033638	161	FBgn0033638	161
1724	2R	5588972	5589841	0.650674819946	5589692	0.634266506542	FBgn0033483	486	FBgn0033483	486
1725	3L	4675028	4675882	0.64981174469	4675516	0.589175336501	FBgn0035569	70	FBgn0035569	70
1726	2R	8462179	8463179	0.649387836456	8462623	0.582035625682	FBgn0004512	372	FBgn0004512	372
1727	2R	19318838	19320015	0.649380207062	19319627	0.647247195244	FBgn0028411	54	FBgn0028411	54
1728	X	7087910	7088522	0.648468017578	7088236	0.546907186508	FBgn0029940	23904	FBgn0025549	48304
1729	X	15820270	15821350	0.648331642151	15820928	0.594652831554	FBgn0030718	233	FBgn0030718	233
1730	4	1015327	1016007	0.648050308228	1015969	0.648050308228	FBgn0019650	5991	FBgn0039930	33640
1731	2R	19553292	19554031	0.647615432739	19553978	0.594314257304	FBgn0011726	458	FBgn0011726	458
1732	3L	14104661	14105362	0.647567749023	14105311	0.589728249444	FBgn0042630	8728	FBgn0000411	38568
1733	2R	13410953	13411694	0.647331237793	13411310	0.585841496785	FBgn0034284	1369	FBgn0034282	24437
1734	3R	18416022	18417005	0.647157669067	18416448	0.647290110588	FBgn0014949	2330	FBgn0014949	2330
1735	3R	25847108	25847803	0.646877288818	25847251	0.587156931559	FBgn0039738	729	FBgn0039735	16848
1736	2L	15321455	15322211	0.646721839905	15322114	0.630430115594	FBgn0041103	6279	FBgn0001981	7679
1737	3R	12761836	12762694	0.646602630615	12762198	0.620436331805	FBgn0051270	12691	FBgn0082171	80161
1738	3L	16577588	16578592	0.646514892578	16578094	0.644776789347	FBgn0025558	259	FBgn0025558	259
1739	2R	18893824	18894480	0.646182060242	18894395	0.611060905457	FBgn0034858	269	FBgn0034849	29230
1740	3L	11298558	11299435	0.645535945892	11299266	0.580733385953	FBgn0036154	3600	FBgn0041094	73010
1741	3R	17202446	17203411	0.645427703857	17202677	0.576077801841	FBgn0002781	444	FBgn0043012	106878
1742	X	7135999	7136657	0.644752979279	7136584	0.677763726976	FBgn0025549	44	FBgn0025549	44
1743	3R	16418383	16419158	0.643058300018	16418463	0.619727240668	FBgn0038811	304	FBgn0038811	304
1744	2L	13550117	13551004	0.642648220062	13550198	0.646948708428	FBgn0015954	57	FBgn0028546	91073
1745	3R	870272	871009	0.642533302307	870649	0.578115855946	FBgn0010313	41759	FBgn0010313	41759
1746	X	16055164	16055783	0.642296791077	16055665	0.585626602173	FBgn0000459	4994	FBgn0000459	4994
1747	2R	7853532	7854442	0.642238616943	7853886	0.594332422529	FBgn0033716	177	FBgn0010238	115212
1748	3R	22975486	22976342	0.642149925232	22975938	0.587223434448	FBgn0029155	1425	FBgn0039488	33540
1749	2L	8872219	8872997	0.639718532562	8872620	0.579289660734	FBgn0032072	5853	FBgn0029123	46995
1750	X	14786624	14787317	0.63861989975	14787271	0.594588279724	FBgn0030599	1766	FBgn0030605	110578
1751	2R	6601265	6602076	0.638502597809	6601319	0.585659450955	FBgn0040766	4363	FBgn0033581	64644
1752	3L	15603682	15604436	0.637311935425	15603782	0.605407810211	FBgn0053209	6073	FBgn0036519	28135
1753	3R	26752046	26752690	0.6369099617	26752271	0.589561666761	FBgn0039810	9958	FBgn0003720	74234
1754	3L	22878566	22879324	0.63423204422	22878660	0.640330208672	FBgn0037207	395	FBgn0037207	395
1755	2R	1622132	1622766	0.633764266968	1622678	0.629930496216	FBgn0033063	22100	FBgn0033062	29670
1756	3R	4861130	4861945	0.63353729248	4861508	0.599376797676	FBgn0002932	3681	FBgn0002932	3681
1757	3L	14934677	14935494	0.632758617401	14934731	0.597588751051	FBgn0026320	125	FBgn0026320	125
1758	3L	14912687	14913484	0.631904602051	14913071	0.617105126381	FBgn0040487	1700	FBgn0040487	1700
1759	2L	10193055	10193746	0.631036281586	10193698	0.614040374756	FBgn0051874	2202	FBgn0032189	7274
1760	3L	8432752	8433491	0.63027048111	8433289	0.590226760277	FBgn0010825	9026	FBgn0010825	9026
1761	2L	10003891	10004738	0.629439353943	10004641	0.607946491241	FBgn0043456	830	FBgn0043456	830
1762	2L	19635420	19636117	0.629395484924	19635591	0.603495891278	FBgn0000464	28252	FBgn0032812	57165
1763	3L	14939745	14940759	0.628761291504	14939945	0.593146104079	FBgn0040296	45	FBgn0040296	45
1764	X	11429950	11430995	0.626631736755	11430545	0.666905117035	FBgn0030317	1167	FBgn0027259	12885
1765	2L	17735117	17735932	0.626465797424	17735544	0.595669806004	FBgn0015609	94	FBgn0032646	238506
1766	3R	21510546	21511485	0.626294136047	21511046	0.617571175098	FBgn0039359	233	FBgn0039359	233
1767	3R	278318	279268	0.625967979431	278849	0.64680778279	FBgn0051522	187	FBgn0037250	19118
1768	3R	12785638	12786625	0.625826835632	12786011	0.64698230519	FBgn0000015	11947	FBgn0038471	80395
1769	2L	1507775	1508712	0.62525177002	1508177	0.628935098648	FBgn0031344	5274	FBgn0031345	9261
1770	3R	10188383	10189123	0.625051021576	10188829	0.567060879299	FBgn0051320	1368	FBgn0038224	36083
1771	2R	6616222	6617226	0.620361328125	6616774	0.650313258171	FBgn0040765	864	FBgn0033581	49189
1772	2L	21039097	21040065	0.619956016541	21039263	0.62116614255	FBgn0010395	1162	FBgn0023388	90682
1773	3L	1161458	1162303	0.619789123535	1161863	0.554984211922	FBgn0025525	1057	FBgn0035194	69343
1774	X	6448867	6449820	0.619608879089	6449396	0.616652965546	FBgn0029881	4095	FBgn0029882	50026
1775	3R	5995432	5996380	0.619299888611	5995800	0.601451635361	FBgn0040238	407	FBgn0037797	52680
1776	3L	5968241	5969159	0.617651939392	5968325	0.620749950409	FBgn0052406	2836	FBgn0035656	18373
1777	3L	14600157	14600880	0.617504119873	14600610	0.588640213013	FBgn0041604	2731	FBgn0028418	74587
1778	2L	13191059	13192029	0.617239952087	13191186	0.616804016961	FBgn0032479	763	FBgn0032476	14014
1779	2L	13885452	13886193	0.614503860474	13886112	0.594760027799	FBgn0019890	18547	FBgn0019890	18547
1780	X	13828790	13829803	0.614326953888	13829267	0.684636433919	FBgn0000173	1024	FBgn0027537	172527
1781	2R	14929561	14930266	0.613066673279	14929906	0.549571718488	FBgn0050225	198	FBgn0050225	198
1782	3L	21874846	21875512	0.612859249115	21874983	0.591337637468	FBgn0037141	640	FBgn0046301	108937
1783	2L	16584139	16584896	0.610565185547	16584456	0.561994280134	FBgn0051815	13386	FBgn0002652	91529
1784	2L	4123553	4124206	0.609868049622	4124015	0.605455178481	FBgn0014033	2294	FBgn0000547	92636
1785	3L	11092218	11092921	0.608092308044	11092407	0.605798281156	FBgn0036134	2315	FBgn0036135	2399
1786	3R	26426449	26427174	0.607853889465	26426759	0.581648588181	FBgn0039790	452	FBgn0039767	172761
1787	3L	15198173	15198804	0.606872558594	15198568	0.597276926041	FBgn0029114	2332	FBgn0029114	2332
1788	2R	5940841	5941674	0.60629940033	5941259	0.580693781376	FBgn0033522	266	FBgn0033522	266
1789	2L	5870892	5871602	0.606011867523	5871493	0.620948219299	FBgn0031745	7988	FBgn0031740	69238
1790	3L	1729855	1730628	0.605654716492	1730276	0.581280326843	FBgn0035267	166	FBgn0027903	28889
1791	2L	21744090	21744844	0.605496406555	21744723	0.591972351074	FBgn0032960	331	FBgn0032960	331
1792	3R	25076529	25077593	0.605460166931	25077085	0.621256996604	FBgn0040282	918	FBgn0003525	4417
1793	2R	628833	629620	0.603352546692	628881	0.60335123539	FBgn0026238	6819	FBgn0033015	172593
1794	3L	1866284	1866960	0.602931022644	1866375	0.600091743469	FBgn0035287	194	FBgn0002183	6507
1795	4	1048891	1049752	0.601696968079	1048992	0.647293186188	FBgn0039930	617	FBgn0039930	617
1796	3R	4386926	4387566	0.601035118103	4387037	0.637832121416	FBgn0051453	414	FBgn0037602	89802
1797	2R	3042628	3043296	0.60071849823	3043198	0.641620462591	FBgn0033188	1597	FBgn0022772	5677
1798	2R	3473192	3474117	0.598514080048	3473632	0.573207574732	FBgn0026361	103	FBgn0026361	103
1799	2R	7687613	7688317	0.598083496094	7688121	0.629556020101	FBgn0067711	1766	FBgn0067711	1766
1800	2R	19698139	19698821	0.597334861755	19698706	0.556185462258	FBgn0034987	2749	FBgn0034987	2749
1801	2L	849882	850574	0.593832492828	850201	0.572025358677	FBgn0020304	860	FBgn0020304	860
1802	3R	12545428	12546099	0.592195034027	12545983	0.598950819536	FBgn0003944	14365	FBgn0063261	31128
1803	X	4753893	4754758	0.5920753479	4754710	0.676809522841	FBgn0052772	286	FBgn0029738	26677
1804	2L	16597200	16597868	0.587191581726	16597467	0.574388758341	FBgn0051815	375	FBgn0002652	78518
1805	3L	15503306	15504114	0.586865901947	15503501	0.552193715022	FBgn0004396	2828	FBgn0036503	21216
1806	2R	9469312	9470228	0.585891723633	9470011	0.608825536875	FBgn0053155	95	FBgn0033886	6300
1807	X	6903589	6905070	0.582929611206	6904342	0.638214728412	FBgn0004143	9685	FBgn0029931	18498
1808	4	1013650	1014230	0.582677841187	1013852	0.573771623465	FBgn0019650	3874	FBgn0039930	35757
1809	2R	9481979	9482671	0.582258701324	9482021	0.634338021278	FBgn0020766	2233	FBgn0033886	5710
1810	3R	12100782	12101420	0.581449508667	12101022	0.55340051651	FBgn0011253	2846	FBgn0011253	2846
1811	X	9531440	9532097	0.578172206879	9531765	0.570953428745	FBgn0030150	2872	FBgn0030150	2872
1812	2L	5617276	5617955	0.576785564423	5617466	0.623417990548	FBgn0031725	4443	FBgn0031718	66440
1813	3R	23089445	23090203	0.575342178345	23089524	0.631609386868	FBgn0010328	234	FBgn0039505	9902
1814	2R	20564474	20565089	0.573871135712	20564520	0.60417620341	FBgn0001147	4593	FBgn0001148	5060
1815	3L	1462761	1463429	0.572708129883	1463110	0.556625154283	FBgn0046769	586	FBgn0004635	15786
1816	2L	11076916	11077547	0.572112083435	11077408	0.603744073348	FBgn0032336	3989	FBgn0032335	6347
1817	3R	628001	628598	0.566429138184	628204	0.587550530067	FBgn0037278	759	FBgn0037278	759
1818	2R	20474924	20475552	0.563894271851	20475464	0.557079587664	FBgn0050424	579	FBgn0002607	1683
1819	2R	4148369	4149036	0.557326316833	4148954	0.601232242584	FBgn0033317	5179	FBgn0033315	9557
1820	2L	11470215	11470853	0.557265758514	11470755	0.618181864421	FBgn0003313	15434	FBgn0003313	15434
1821	3R	5937197	5937958	0.549150466919	5937578	0.581083774567	FBgn0037788	690	FBgn0037777	66333
1822	X	18622326	18623001	0.547939777374	18622414	0.675112009048	FBgn0004462	11	FBgn0004462	11
1823	X	22168685	22169366	0.543169498444	22169135	0.620006288801	FBgn0000719	110552	FBgn0031186	511150
1824	3L	183230	183998	0.541718959808	183334	0.553029060364	FBgn0035107	378	FBgn0035107	378
1825	X	16608550	16609418	0.536591053009	16609241	0.631563186646	FBgn0001250	8130	FBgn0030786	8650
1826	3L	3403745	3404416	0.534575939178	3403804	0.579609447055	FBgn0014388	4663	FBgn0027616	46106
1827	3R	1128871	1129649	0.534374237061	1129502	0.601808547974	FBgn0037310	3635	FBgn0037310	3635
1828	3L	12777840	12778489	0.532407283783	12778093	0.561833572388	FBgn0010715	968	FBgn0036314	9857
1829	3L	15767312	15768310	0.532366752625	15767748	0.597576758441	FBgn0036531	5929	FBgn0036537	32897
1830	X	9575152	9575943	0.512178421021	9575613	0.580331288851	FBgn0020378	22567	FBgn0000233	36204
1831	3L	6763455	6764168	0.502370834351	6764123	0.63430480957	FBgn0003995	16	FBgn0035714	37263
1832	3R	1546520	1547189	0.443099498749	1546568	0.563301563263	FBgn0004878	3546	FBgn0037372	33927
