# Supplementary material for: Developmental roles of 21 Drosophila transcription factors are determined by quantitative differences in binding to an overlapping set of thousands of genomic regions
Source: Genome Biol. 2009 Jul 23;10(7):R80. doi: 10.1186/gb-2009-10-7-r80 (PMC2728534; doi:10.1186/gb-2009-10-7-r80)
Supplement: Additional data file 6 — Genomic coordinates of regions bound by each factor for the 1% FDR data set, locations and scores of peak windows, and the closest gene and closest transcribed gene for each peak. [file gb-2009-10-7-r80-S6.zip › Additional Data File 3 1% FDR bound regions/hb_2_092305-sym-1_table.txt]

Interval	Chr	Bound_Region_Start	Bound_Region_Stop	Bound_Region_Score	Peak_start	Peak_score	Closest_gene	Closest_gene_dist	Closest_transcribed_gene	Closest_transcribed_gene_dist
1	3R	4522389	4528495	4.873776912689	4526856	4.600076675415	FBgn0037612	152	FBgn0001180	3316
2	3L	20627216	20634993	4.246455192566	20631339	4.028298546286	FBgn0001320	2135	FBgn0001320	2135
3	2R	20729106	20735171	4.120899200439	20730481	3.626828723484	FBgn0001325	3734	FBgn0001325	3734
4	2R	9075588	9088240	4.022827148438	9085120	3.641827642918	FBgn0033857	5016	FBgn0033856	10668
5	3L	13054245	13057864	3.989489555359	13055560	3.698102165671	FBgn0036345	5676	FBgn0010452	32660
6	2L	2576041	2579280	3.8849401474	2577741	3.630190933452	FBgn0031435	70	FBgn0031435	70
7	2R	14786665	14792114	3.814320087433	14788061	3.569166898727	FBgn0003254	2528	FBgn0003254	2528
8	3L	8643129	8646253	3.807712078094	8644601	3.527092784643	FBgn0001168	5105	FBgn0001168	5105
9	X	2284905	2288800	3.807074546814	2287182	3.693125051611	FBgn0001150	2063	FBgn0001150	2063
10	2L	21605757	21606761	3.716421127319	21606680	3.336605119705	FBgn0032955	4512	FBgn0022893	10841
11	2L	4365966	4372222	3.682154655457	4368816	3.273830831051	FBgn0026319	3174	FBgn0026319	3174
12	3L	8637802	8642034	3.675214290619	8640044	3.325252757353	FBgn0001168	9662	FBgn0001168	9662
13	3L	14240382	14242941	3.664003372192	14241486	3.217522144318	FBgn0001085	1880	FBgn0036415	58318
14	2R	5494719	5499591	3.640954017639	5496059	3.34959602356	FBgn0024923	4915	FBgn0024923	4915
15	2L	12459107	12461415	3.619210243225	12460223	3.604726219177	FBgn0032437	6541	FBgn0040286	25558
16	3L	4234767	4237865	3.587746620178	4236045	3.279132225934	FBgn0041171	1796	FBgn0041171	1796
17	3R	673668	676489	3.574026584625	674979	3.3616493169	FBgn0003002	3556	FBgn0003002	3556
18	3R	12597367	12600273	3.538231372833	12599055	3.185213649974	FBgn0020556	144	FBgn0020556	144
19	2L	20755167	20759057	3.525234699249	20756516	3.338010549545	FBgn0000251	1812	FBgn0000986	34008
20	X	8405577	8407811	3.524099349976	8406775	3.059775352478	FBgn0030049	878	FBgn0030054	44763
21	2L	1075260	1077934	3.517210006714	1076631	3.234368268181	FBgn0003310	1180	FBgn0003310	1180
22	3R	11243145	11247297	3.509569168091	11246279	3.040501117706	FBgn0067339	2774	FBgn0067339	2774
23	3R	5702775	5707230	3.496289253235	5705948	3.229327023029	FBgn0037767	4551	FBgn0065050	101742
24	3R	15174953	15177384	3.491596698761	15176316	3.046818621018	FBgn0038697	24155	FBgn0000463	24381
25	3R	16375515	16378121	3.469132900238	16376901	2.806876827689	FBgn0016917	1133	FBgn0043457	6751
26	2R	18196342	18199242	3.460938930511	18197734	3.224019920125	FBgn0020257	1179	FBgn0020257	1179
27	2R	9944622	9947189	3.454887866974	9945734	2.999729380888	FBgn0013725	1464	FBgn0013725	1464
28	2R	6092548	6096568	3.427376747131	6094161	2.841283910415	FBgn0004399	24444	FBgn0004399	24444
29	2R	3757278	3761364	3.414724349976	3758439	3.140901846044	FBgn0033277	7630	FBgn0010109	14299
30	X	18136397	18139239	3.414151191711	18137585	3.332932531834	FBgn0004956	4177	FBgn0004956	4177
31	3L	14137479	14139806	3.41081905365	14138790	3.259424686432	FBgn0000411	5089	FBgn0000411	5089
32	2L	8142921	8147674	3.385392665863	8143981	2.913395315409	FBgn0051606	3649	FBgn0051607	4969
33	2L	14486701	14490613	3.372705459595	14489218	2.878644794226	FBgn0005771	1644	FBgn0005771	1644
34	X	20500935	20503347	3.366420269012	20501983	3.078854729148	FBgn0003300	3134	FBgn0003300	3134
35	2L	18585730	18588033	3.347005367279	18586791	3.204795900981	FBgn0032688	35	FBgn0032693	62122
36	3R	2642461	2645437	3.334985733032	2643888	2.973255213569	FBgn0051485	1172	FBgn0046833	8592
37	3R	7176293	7179273	3.280195713043	7177265	2.9518736671	FBgn0026064	898	FBgn0026064	898
38	X	20495056	20497548	3.237134933472	20496208	2.923789949978	FBgn0031128	8608	FBgn0003300	8909
39	3R	2682084	2684323	3.235805749893	2683272	3.089460492134	FBgn0001077	6774	FBgn0001077	6774
40	3L	19828860	19834317	3.233860015869	19831712	2.958432555199	FBgn0014037	11514	FBgn0014037	11514
41	X	10652860	10655314	3.231075286865	10654046	2.78839080474	FBgn0030235	13954	FBgn0030235	13954
42	3L	13886959	13891415	3.21363735199	13888217	2.835018396378	FBgn0026376	2290	FBgn0036386	6039
43	3R	27017868	27020319	3.133033752441	27018829	3.03672580158	FBgn0004389	117	FBgn0004389	117
44	X	3952992	3955288	3.130735397339	3954075	3.070703566074	FBgn0026084	2723	FBgn0000221	4494
45	3R	9375194	9377204	3.123205661774	9376285	2.311430199941	FBgn0051337	5179	FBgn0053328	89905
46	2L	14260167	14263495	3.08039855957	14262065	2.774044317358	FBgn0004002	1457	FBgn0028529	93015
47	3L	11898308	11900712	3.07815694809	11899559	2.68576930551	FBgn0036222	855	FBgn0000404	92035
48	3L	22335566	22338247	3.073033332825	22337027	2.865944445133	FBgn0004449	4701	FBgn0004449	4701
49	2L	277463	279731	3.062802791595	278699	2.851254968082	FBgn0003444	1111	FBgn0003444	1111
50	3R	15169518	15173153	3.042585849762	15171218	2.823780314128	FBgn0000463	19283	FBgn0000463	19283
51	2R	16982800	16985769	3.013818025589	16984187	2.544393675668	FBgn0010415	4563	FBgn0010415	4563
52	2L	15470141	15472142	3.01291179657	15471077	2.818126559258	FBgn0003448	3121	FBgn0003448	3121
53	3R	2579166	2581883	3.007828712463	2580347	2.743580481585	FBgn0026564	334	FBgn0026564	334
54	2L	4846225	4848201	2.999051094055	4847174	2.517512957255	FBgn0031637	118	FBgn0031638	574
55	3R	7604258	7607202	2.999014139175	7606379	2.510363698006	FBgn0011471	1553	FBgn0011471	1553
56	3L	9652101	9653833	2.992422103882	9652909	2.363844901323	FBgn0016081	136	FBgn0044049	125316
57	X	18780021	18782185	2.987075805664	18780869	2.627447009087	FBgn0052541	16573	FBgn0030974	53299
58	3L	14417127	14420887	2.97899389267	14418108	2.429124102873	FBgn0036424	35517	FBgn0036424	35517
59	2R	10495940	10498616	2.975008010864	10497109	2.768013561473	FBgn0033988	951	FBgn0033988	951
60	3R	4863071	4866635	2.967704772949	4865560	2.80538213253	FBgn0037657	50	FBgn0037657	50
61	3R	19856860	19858742	2.940819740295	19857973	2.227090150118	FBgn0039139	59	FBgn0039139	59
62	2L	13226584	13231168	2.940703392029	13229539	2.688089398777	FBgn0032491	178	FBgn0032491	178
63	3L	14751391	14753282	2.924684524536	14752390	2.680722461027	FBgn0036450	338	FBgn0036450	338
64	2R	19151837	19154262	2.918596744537	19152770	2.387548685074	FBgn0034886	12406	FBgn0016762	48828
65	3L	14545941	14547995	2.917673110962	14547084	2.760667864482	FBgn0040811	13695	FBgn0028418	21061
66	2L	19679593	19681198	2.908014297485	19680521	2.205798149109	FBgn0005590	16443	FBgn0005590	16443
67	2L	5276398	5279243	2.901947975159	5277452	2.542816460133	FBgn0000228	1106	FBgn0000228	1106
68	2L	15737706	15743002	2.898543357849	15739173	2.465216308832	FBgn0010382	4911	FBgn0003936	8438
69	2R	5484906	5491253	2.891635894775	5487180	2.818220317364	FBgn0000606	3874	FBgn0000606	3874
70	X	20487621	20489413	2.889045715332	20488179	2.636904604295	FBgn0031128	579	FBgn0003300	16938
71	3R	19711404	19713762	2.870440483093	19712769	2.531050950289	FBgn0025574	3028	FBgn0025574	3028
72	X	20461870	20464928	2.860565662384	20463363	2.382714211941	FBgn0031126	5097	FBgn0003300	41754
73	3L	21078539	21081090	2.851225376129	21079650	2.837738297202	FBgn0037051	9768	FBgn0037051	9768
74	2R	7248060	7249979	2.847260951996	7249021	2.61143887043	FBgn0033649	9191	FBgn0033652	57255
75	2L	4027999	4032409	2.839094638824	4030330	2.301925381025	FBgn0000547	1049	FBgn0000547	1049
76	3L	20941094	20945779	2.8367395401	20942802	2.48652985692	FBgn0037042	17245	FBgn0003415	18463
77	2L	22155646	22157473	2.833762645721	22156603	2.182027429342	FBgn0032979	151	FBgn0032979	151
78	2L	3608428	3611743	2.832592964172	3609848	2.359473407269	FBgn0002985	3100	FBgn0002985	3100
79	X	264756	267334	2.831708908081	266161	2.423867702484	FBgn0002561	384	FBgn0002561	384
80	3R	26674438	26676840	2.831275939941	26675606	2.677315936369	FBgn0003720	2431	FBgn0003720	2431
81	3L	8162086	8166187	2.824121952057	8163335	2.586255662582	FBgn0035851	1884	FBgn0035851	1884
82	X	18144130	18146430	2.821269989014	18145390	2.598243168422	FBgn0004956	3628	FBgn0004956	3628
83	X	4255410	4257718	2.816187620163	4256835	2.499890168508	FBgn0000179	1258	FBgn0029714	140369
84	2L	18611029	18613024	2.815304279327	18611976	2.575040985556	FBgn0032692	20	FBgn0032693	36937
85	2L	26931	29514	2.801512241364	28283	2.7293139626	FBgn0031209	4395	FBgn0002121	6911
86	3R	19643686	19645604	2.800452232361	19644487	2.412790881263	FBgn0039122	123	FBgn0004187	7569
87	3L	22333016	22335366	2.800387382507	22334324	2.581570148468	FBgn0004449	7404	FBgn0004449	7404
88	2R	6044883	6048597	2.793241500854	6047421	2.564063549042	FBgn0005630	7654	FBgn0004399	22296
89	2L	8845210	8847289	2.780850410461	8846362	2.089501352871	FBgn0052986	16445	FBgn0029123	20737
90	2R	18309526	18311924	2.775239467621	18310687	2.575744777918	FBgn0000405	3880	FBgn0000405	3880
91	2L	12091228	12094780	2.773205280304	12091994	2.12239081519	FBgn0032407	1777	FBgn0032407	1777
92	3R	27230088	27231855	2.75952911377	27230998	2.438014447689	FBgn0004834	27	FBgn0039831	184572
93	2L	7005864	7008234	2.757975101471	7006891	2.527334269355	FBgn0031880	6605	FBgn0051908	20404
94	3R	2915093	2916323	2.746945381165	2916291	2.574469248454	FBgn0040670	3555	FBgn0003884	4031
95	3R	24034272	24036061	2.745898723602	24035187	2.045571263631	FBgn0039572	25634	FBgn0040108	118818
96	3R	8470637	8472964	2.736810684204	8471860	2.401496664683	FBgn0038071	1922	FBgn0038071	1922
97	3R	4644613	4646738	2.732701301575	4645533	2.452014810899	FBgn0037636	853	FBgn0037636	853
98	3L	4657459	4659706	2.723046302795	4658537	2.639158473295	FBgn0026729	1783	FBgn0035569	17049
99	3L	18260991	18263064	2.706098079681	18261897	2.391781133764	FBgn0036784	2260	FBgn0011706	101765
100	3R	16116469	16119811	2.692471981049	16118618	2.496789038181	FBgn0028386	370	FBgn0028386	370
101	3R	11408184	11410310	2.68679189682	11409267	2.394712335923	FBgn0038350	30773	FBgn0053207	82641
102	3R	4519000	4521558	2.684561252594	4520120	2.380735754967	FBgn0001180	3420	FBgn0001180	3420
103	3L	5118828	5121101	2.681974411011	5120004	2.474404727711	FBgn0028962	48	FBgn0035602	220428
104	2R	6192106	6193435	2.671493530273	6192641	1.528809928894	FBgn0033541	27822	FBgn0004399	122924
105	X	20544308	20546373	2.66521692276	20545237	2.457373678684	FBgn0031129	1399	FBgn0003300	40120
106	3L	20338386	20341397	2.662517547607	20340561	2.301659375429	FBgn0036984	3849	FBgn0028978	5112
107	2L	12678623	12680656	2.661246776581	12679614	2.797777400297	FBgn0032442	10445	FBgn0032445	13409
108	3L	14936499	14939343	2.649659156799	14937699	2.628273677826	FBgn0000216	229	FBgn0000216	229
109	2R	12035607	12037177	2.64545583725	12036381	1.876384794712	FBgn0034134	13432	FBgn0034138	49719
110	2R	3571589	3573687	2.641743659973	3572674	2.511264470907	FBgn0033252	4690	FBgn0021814	19174
111	3L	522570	524799	2.64021396637	523921	2.445811927319	FBgn0001316	200	FBgn0035140	462
112	3R	15165954	15168884	2.63985824585	15167846	2.183615714312	FBgn0000463	15911	FBgn0000463	15911
113	3L	2376209	2378259	2.638493537903	2377325	2.428853427663	FBgn0052298	2801	FBgn0052299	3559
114	3L	4150342	4153414	2.631679058075	4151328	2.517524123192	FBgn0011653	335	FBgn0004574	28595
115	2L	16480866	16483006	2.625324726105	16481837	2.394643604755	FBgn0005677	76	FBgn0025678	129147
116	2L	7631594	7633556	2.615881443024	7632520	2.529684952327	FBgn0031927	13477	FBgn0053529	88097
117	2L	1410115	1412410	2.61400604248	1411211	2.478796333075	FBgn0002543	9238	FBgn0002543	9238
118	3R	1437503	1439741	2.607653617859	1438589	2.167992973328	FBgn0017550	241	FBgn0037351	11597
119	3R	2933563	2935749	2.599670886993	2934677	2.386079367469	FBgn0014863	8776	FBgn0003884	22417
120	3R	19020603	19022358	2.599648952484	19021501	2.418091605691	FBgn0011596	8255	FBgn0039066	55765
121	X	2489447	2491299	2.596251010895	2490363	2.089905177846	FBgn0003371	257	FBgn0003371	257
122	3L	2420725	2423540	2.591370582581	2421754	2.43167591095	FBgn0052306	24224	FBgn0053231	26934
123	3R	21860074	21862242	2.585956096649	21861099	2.24399805069	FBgn0002633	1661	FBgn0002633	1661
124	2L	14433809	14437180	2.585024356842	14436075	2.249220876133	FBgn0028871	10944	FBgn0005771	54787
125	2R	11044402	11047197	2.574853420258	11045337	2.259371876717	FBgn0019968	1764	FBgn0019968	1764
126	3R	7600317	7603098	2.569803237915	7601236	2.233055731829	FBgn0011471	3590	FBgn0011471	3590
127	X	2150635	2153153	2.568500518799	2151779	2.388321906328	FBgn0023526	2877	FBgn0023526	2877
128	X	6998809	7000364	2.56724023819	6999594	2.015840273637	FBgn0047092	4508	FBgn0029933	56305
129	X	9622835	9624809	2.549852848053	9624053	2.267857411328	FBgn0030151	86	FBgn0000233	84644
130	3L	13109064	13110565	2.536588668823	13109924	1.863453837002	FBgn0053262	292	FBgn0010452	21704
131	3L	16737397	16740340	2.536371231079	16738510	2.184574491837	FBgn0036660	6464	FBgn0036660	6464
132	X	512114	514234	2.528517246246	513257	2.445630200704	FBgn0025637	364	FBgn0025637	364
133	2R	8292003	8294164	2.519446372986	8293415	1.994640111923	FBgn0003326	3036	FBgn0003326	3036
134	2R	19145442	19147634	2.516629219055	19146707	2.423745884615	FBgn0004795	6495	FBgn0016762	54891
135	X	15315676	15317336	2.508443832397	15316249	2.2243107387	FBgn0030648	55	FBgn0030659	100560
136	X	1978885	1981842	2.498982429504	1980873	1.934519588947	FBgn0004860	2993	FBgn0025626	59581
137	3R	863688	865903	2.495302677155	864677	2.258459027608	FBgn0010313	47731	FBgn0010313	47731
138	3R	12646857	12648979	2.494097709656	12648093	2.144384413958	FBgn0000014	7676	FBgn0020546	27633
139	3R	15805542	15807271	2.493733882904	15806477	1.692693471909	FBgn0051213	7242	FBgn0021776	45635
140	2R	16563499	16565706	2.491233825684	16564581	2.21499154147	FBgn0003391	160	FBgn0003391	160
141	2R	17051836	17054453	2.48924446106	17053369	2.388631063349	FBgn0050283	5214	FBgn0010415	64619
142	3L	15512638	15514361	2.485682487488	15513672	1.839541244507	FBgn0046812	5704	FBgn0036503	31387
143	2R	15586754	15588723	2.482674598694	15587352	2.236397631028	FBgn0004364	39022	FBgn0004364	39022
144	2L	15328241	15330263	2.482193946838	15329291	2.072052923838	FBgn0001981	502	FBgn0001981	502
145	3L	7961667	7963269	2.476932525635	7962218	2.055892308553	FBgn0011817	9222	FBgn0011817	9222
146	X	8498845	8500970	2.468518018723	8500782	1.942921042442	FBgn0004102	4896	FBgn0004102	4896
147	3L	11665795	11667744	2.46368598938	11666967	2.19944113493	FBgn0036193	920	FBgn0036193	920
148	3L	15982164	15984469	2.448637008667	15983202	2.141059726477	FBgn0044028	5537	FBgn0044028	5537
149	2R	14807116	14808818	2.446435928345	14807957	2.110455862681	FBgn0034431	526	FBgn0034430	891
150	2L	12006584	12008415	2.445369720459	12007350	2.241021960974	FBgn0014019	1026	FBgn0032390	17386
151	2L	3821290	3824248	2.44317650795	3822465	2.106238789029	FBgn0003430	3215	FBgn0003430	3215
152	3L	14909339	14910934	2.428370952606	14909532	2.099588500129	FBgn0040809	19	FBgn0040809	19
153	2L	8840668	8843049	2.424885988235	8841746	2.217576295137	FBgn0029123	16121	FBgn0029123	16121
154	X	6832582	6835483	2.414991378784	6834442	2.049058493446	FBgn0029927	2716	FBgn0029927	2716
155	2L	19215523	19217187	2.414622783661	19216419	2.197725534439	FBgn0015380	30144	FBgn0032762	87064
156	3R	26670529	26672522	2.414475440979	26671501	2.069561094046	FBgn0003720	6536	FBgn0003720	6536
157	3L	3400761	3402547	2.410462856293	3401649	2.334722161293	FBgn0014388	6818	FBgn0027616	43951
158	3R	12664925	12666785	2.402989864349	12665842	2.032060819514	FBgn0020546	9884	FBgn0020546	9884
159	2L	9145285	9147393	2.398923873901	9146273	1.891682465871	FBgn0051887	16430	FBgn0051887	16430
160	3R	14748266	14750200	2.394581794739	14749137	1.98561963439	FBgn0038662	5259	FBgn0038666	57553
161	2R	17829232	17831225	2.394287109375	17830207	2.329107845531	FBgn0013272	4963	FBgn0013272	4963
162	3R	18498686	18501098	2.392467021942	18499965	2.079151265761	FBgn0039000	74	FBgn0039000	74
163	X	325646	327486	2.39067029953	326453	2.056648675133	FBgn0010019	298	FBgn0000570	53589
164	3R	21457086	21460227	2.385320663452	21458561	2.311296911801	FBgn0039350	4988	FBgn0039350	4988
165	2R	6913393	6917691	2.383615493774	6915022	2.139752626419	FBgn0050506	726	FBgn0082585	1685
166	X	6881802	6883988	2.381377696991	6882851	2.122209578753	FBgn0029931	2993	FBgn0029931	2993
167	3R	16041730	16043544	2.380641937256	16042528	1.78373837471	FBgn0051499	3045	FBgn0028386	76460
168	3R	12509903	12511918	2.373794078827	12511087	2.087443590164	FBgn0051498	20460	FBgn0015019	37758
169	3R	9470614	9473900	2.371842384338	9471653	2.049490451813	FBgn0003498	373	FBgn0003498	373
170	3R	912029	914213	2.365020751953	913321	2.03889726003	FBgn0010313	913	FBgn0010313	913
171	X	9932441	9936445	2.36284828186	9933521	1.726747862498	FBgn0030179	1767	FBgn0030179	1767
172	2L	283030	284895	2.359567642212	284028	2.224914342165	FBgn0031244	747	FBgn0031244	747
173	3L	8626573	8628824	2.359117507935	8627801	2.2725834566	FBgn0035922	4330	FBgn0001168	21905
174	2R	20021878	20023608	2.357762336731	20022749	2.001253445943	FBgn0019886	141	FBgn0019886	141
175	2R	19081229	19083436	2.355217933655	19082179	2.158222251468	FBgn0015903	9682	FBgn0015903	9682
176	2R	13061873	13064082	2.352912902832	13062881	2.262061960557	FBgn0010409	524	FBgn0010409	524
177	3R	9540440	9542592	2.348759651184	9541326	2.208228111267	FBgn0054044	1400	FBgn0038175	2562
178	2R	7952721	7954387	2.345504283905	7953425	1.89897514792	FBgn0033739	183	FBgn0010238	15673
179	3L	11224815	11227538	2.33981180191	11225911	1.94204172492	FBgn0041094	345	FBgn0041094	345
180	3R	21713078	21715262	2.338373661041	21714292	1.961691463695	FBgn0028717	27	FBgn0002735	111288
181	3L	15989292	15991668	2.337828636169	15990629	2.266382932663	FBgn0044028	1890	FBgn0044028	1890
182	3R	21849016	21851677	2.332720279694	21850647	2.328879803419	FBgn0002629	432	FBgn0002629	432
183	3R	15878545	15880316	2.332703113556	15879416	2.013122320175	FBgn0040571	2399	FBgn0038769	17639
184	3L	3392998	3395149	2.331207752228	3393771	2.112123340368	FBgn0014388	14696	FBgn0027616	36073
185	X	2130231	2132023	2.317941665649	2131304	2.13773800345	FBgn0023529	70	FBgn0023527	12306
186	X	322224	324119	2.314926624298	323123	2.087205662447	FBgn0010019	3032	FBgn0002561	56578
187	3R	7366688	7370088	2.31481218338	7367549	2.0067430945	FBgn0053512	2580	FBgn0037920	78264
188	3R	18491782	18493787	2.314727783203	18492809	1.994592159986	FBgn0038999	2338	FBgn0039000	7082
189	2R	15240728	15242589	2.311351776123	15241905	1.493248827317	FBgn0065076	110	FBgn0065076	110
190	3R	24897943	24901185	2.308615684509	24900121	2.023365318775	FBgn0039632	11240	FBgn0039633	22588
191	3R	9181173	9182726	2.307468414307	9181947	1.817171037197	FBgn0045442	2552	FBgn0044511	25567
192	2R	8418971	8420656	2.306678771973	8419809	1.821173482471	FBgn0010488	12095	FBgn0010488	12095
193	X	2264353	2265481	2.305393695831	2264402	2.253973272112	FBgn0040385	2653	FBgn0001150	20717
194	3L	18313034	18314899	2.305207252502	18313900	1.641728639603	FBgn0015946	44227	FBgn0011706	49762
195	3R	5592636	5594638	2.303610801697	5593518	2.071920156479	FBgn0037747	55	FBgn0037752	10300
196	2L	20298246	20299647	2.300101280212	20298679	2.011747360229	FBgn0003475	133	FBgn0011638	39242
197	X	16111384	16113698	2.299859046936	16112318	2.021675944328	FBgn0000536	54	FBgn0030733	7961
198	3R	12907231	12909775	2.298850059509	12908380	2.246447058285	FBgn0038476	2429	FBgn0038476	2429
199	X	17718318	17720514	2.297835350037	17719698	1.89854902029	FBgn0002777	1446	FBgn0002777	1446
200	X	7905338	7907108	2.295001029968	7906236	1.936776548624	FBgn0004656	436	FBgn0004656	436
201	X	621255	622835	2.294998168945	622129	1.62678567101	FBgn0015288	169	FBgn0015288	169
202	2R	6107088	6108917	2.294841766357	6108163	2.037856408528	FBgn0033538	21314	FBgn0004399	38446
203	2R	13819929	13823450	2.294636249542	13821084	2.118205428123	FBgn0034327	2244	FBgn0034326	6763
204	X	21440100	21441791	2.286269187927	21440818	2.01288190484	FBgn0024807	16	FBgn0031186	217167
205	X	1897769	1899370	2.284857749939	1898422	1.80885962879	FBgn0000667	45	FBgn0003964	983
206	X	7184215	7185731	2.283009529114	7184974	1.823511391878	FBgn0026144	2368	FBgn0026144	2368
207	3L	10824380	10826715	2.278388023376	10825182	1.888704359531	FBgn0026160	6657	FBgn0026160	6657
208	3L	15968922	15970867	2.275466442108	15969806	2.087842553854	FBgn0036556	188	FBgn0036557	650
209	2R	13927326	13929217	2.274871826172	13928261	2.217703482684	FBgn0013983	174	FBgn0034326	113940
210	3L	17520422	17522111	2.26979970932	17521236	1.906441492193	FBgn0025455	1811	FBgn0025455	1811
211	3L	5594179	5598220	2.262395858765	5595273	1.962144543143	FBgn0035625	9657	FBgn0035625	9657
212	X	11200126	11202303	2.25982427597	11200889	1.851203890408	FBgn0000499	210	FBgn0000499	210
213	3L	111564	113743	2.258806228638	112811	1.853668212891	FBgn0020386	173	FBgn0035105	55143
214	X	17545810	17547962	2.258067131042	17546676	1.918689221144	FBgn0052560	1953	FBgn0030866	26535
215	3L	18326078	18328488	2.257154464722	18327088	1.936614485348	FBgn0011706	36574	FBgn0011706	36574
216	3R	2911652	2913547	2.251872301102	2912494	1.987026959658	FBgn0003884	234	FBgn0003884	234
217	X	16800747	16803182	2.25120306015	16801730	2.012154865265	FBgn0030809	856	FBgn0030806	24931
218	2L	16345663	16347884	2.248924255371	16346599	1.772556950064	FBgn0000307	1930	FBgn0000307	1930
219	2L	5614514	5616394	2.246871709824	5615318	2.026053220034	FBgn0031725	2295	FBgn0031718	64292
220	X	17004327	17005971	2.246622085571	17005052	1.772335827351	FBgn0000163	10176	FBgn0000163	10176
221	2L	10260252	10262229	2.246146678925	10261157	1.622397478889	FBgn0026379	140	FBgn0011305	2425
222	3R	14987000	14988926	2.243505477905	14988074	1.766756693522	FBgn0038684	74	FBgn0038678	67455
223	3R	2858466	2860531	2.234037876129	2859573	1.929238375495	FBgn0024289	18484	FBgn0010774	46553
224	3L	15277748	15279587	2.229711532593	15278644	2.053740136764	FBgn0036493	9016	FBgn0036494	23315
225	3R	12525845	12527633	2.228231430054	12526714	1.923208068399	FBgn0003944	33634	FBgn0063261	50397
226	2L	11343405	11345250	2.227075576782	11344368	1.898941516876	FBgn0032360	1105	FBgn0004579	101235
227	3R	777824	779268	2.223954200745	778450	1.720534980297	FBgn0004436	44	FBgn0004183	4564
228	3R	14021427	14025741	2.223468780518	14022812	2.226092259089	FBgn0011481	2505	FBgn0038585	26637
229	3R	12717102	12718833	2.21591424942	12717869	1.957704130809	FBgn0015350	12419	FBgn0082171	35832
230	X	255742	257678	2.21065568924	256659	1.992928266525	FBgn0004170	3777	FBgn0004170	3777
231	X	2268168	2269956	2.207760810852	2269038	2.042865416583	FBgn0040385	1983	FBgn0001150	16081
232	3L	16008239	16012733	2.207591056824	16009043	2.097732798258	FBgn0003691	6871	FBgn0003691	6871
233	3L	11317060	11319148	2.204558849335	11318305	1.679377019405	FBgn0036155	20527	FBgn0041094	92049
234	3R	934778	936437	2.199649333954	935699	1.8192223231	FBgn0037293	18111	FBgn0010313	23291
235	2L	4888706	4890755	2.191322803497	4889540	1.958146731059	FBgn0031644	455	FBgn0031645	2575
236	3L	14929209	14934316	2.190124511719	14933390	2.05996241289	FBgn0026320	1216	FBgn0026320	1216
237	2L	19571840	19573813	2.187521934509	19572708	1.855425208807	FBgn0005672	545	FBgn0005672	545
238	3R	1036283	1038149	2.184464931488	1037213	1.86401238161	FBgn0000340	5934	FBgn0000340	5934
239	2L	3071046	3073070	2.182668685913	3073019	2.16403304206	FBgn0027571	16404	FBgn0003934	24318
240	2L	20133089	20134589	2.17652797699	20133792	1.453430265188	FBgn0032853	2962	FBgn0032849	39798
241	2L	18145210	18146860	2.167999744415	18146143	1.712798714638	FBgn0041184	2196	FBgn0041184	2196
242	2L	15487042	15489102	2.167112827301	15487966	2.05386787653	FBgn0002524	7073	FBgn0003448	13768
243	X	9339953	9342340	2.164856672287	9340962	2.005608590444	FBgn0030133	4380	FBgn0030136	58878
244	3R	819268	821059	2.16406917572	820144	2.119883537292	FBgn0037292	5670	FBgn0004183	46258
245	3L	7192515	7193853	2.163132190704	7193082	1.504581419627	FBgn0035750	15649	FBgn0035752	19407
246	3R	17430151	17433489	2.16251707077	17431210	1.984898226602	FBgn0046832	17036	FBgn0046832	17036
247	2R	15570774	15572616	2.16096496582	15571811	1.843756787917	FBgn0034480	51961	FBgn0004364	54563
248	X	1992060	1994420	2.157886505127	1993344	1.868241373698	FBgn0004861	643	FBgn0025626	72052
249	2R	5996367	5999547	2.156413078308	5998764	1.890309079488	FBgn0033529	6791	FBgn0033529	6791
250	2L	15480921	15483033	2.151517868042	15481895	2.000767932219	FBgn0020371	1198	FBgn0003448	7697
251	X	3620653	3622502	2.149943351746	3621534	1.836400270462	FBgn0026698	4110	FBgn0000542	59799
252	3R	9636612	9638999	2.141028881073	9637660	1.958540916443	FBgn0053327	1181	FBgn0053327	1181
253	2L	3833035	3834895	2.136671543121	3834022	1.68534003987	FBgn0004567	2820	FBgn0004567	2820
254	3L	17380183	17383040	2.135168552399	17381974	2.121295536266	FBgn0027660	4797	FBgn0027660	4797
255	2L	12613603	12619404	2.126780509949	12618545	1.993546485901	FBgn0002970	197	FBgn0002970	197
256	3R	688554	690807	2.124221801758	689885	1.907946586609	FBgn0003002	11350	FBgn0003002	11350
257	X	7141222	7143148	2.122978210449	7142389	1.996663542355	FBgn0025549	5849	FBgn0025549	5849
258	X	8495210	8497264	2.122856616974	8496067	1.866265184739	FBgn0004102	181	FBgn0004102	181
259	2R	7367763	7369895	2.121935844421	7368707	2.028512786416	FBgn0013756	181	FBgn0013756	181
260	2L	7009004	7011314	2.121691703796	7010375	1.742816476261	FBgn0031880	3121	FBgn0051908	16920
261	2L	247877	250508	2.120185852051	249114	1.933267088497	FBgn0001309	1681	FBgn0001309	1681
262	2L	9447199	9450655	2.119999885559	9448437	1.97755168466	FBgn0053723	7697	FBgn0002973	10924
263	X	12623644	12625080	2.116525650024	12624446	1.379912103925	FBgn0052647	5551	FBgn0030433	116597
264	3R	6613544	6615159	2.107738494873	6614355	1.904940009117	FBgn0017577	105	FBgn0017577	105
265	3R	21297152	21298874	2.106540679932	21297979	1.893826280321	FBgn0004509	799	FBgn0039337	4746
266	3L	10648418	10650905	2.10373544693	10649651	1.986248048147	FBgn0010762	10961	FBgn0010762	10961
267	X	7003548	7005516	2.103046894073	7004688	1.79604524374	FBgn0047092	9602	FBgn0029933	61399
268	X	18501393	18502971	2.100441932678	18502305	1.711271222432	FBgn0030947	6215	FBgn0030945	15277
269	2L	21741692	21743551	2.100303411484	21742839	2.033804613001	FBgn0032960	2215	FBgn0032960	2215
270	X	273438	275135	2.097059726715	274293	1.883650004864	FBgn0002561	7748	FBgn0002561	7748
271	2L	5518806	5520607	2.091260910034	5519773	1.969310227562	FBgn0031708	116	FBgn0031708	116
272	2L	5541308	5542992	2.090822219849	5542001	1.586180508137	FBgn0014189	309	FBgn0014189	309
273	3L	15519240	15520220	2.090217590332	15519809	1.700932869544	FBgn0046812	433	FBgn0036516	33616
274	2L	11074320	11076975	2.087167739868	11075439	1.953965579762	FBgn0032335	4378	FBgn0032335	4378
275	3R	18698636	18700306	2.084138393402	18699493	1.864812907051	FBgn0017590	25531	FBgn0039013	146871
276	3R	20584676	20586482	2.083892822266	20585597	2.03111000622	FBgn0015591	5183	FBgn0000140	5972
277	2L	12088681	12090384	2.083818912506	12089482	1.986633181572	FBgn0003145	3690	FBgn0003145	3690
278	X	4753402	4755294	2.083660125732	4754283	1.684825134277	FBgn0052772	713	FBgn0029738	27104
279	X	16980992	16982504	2.081700801849	16981623	1.454338997602	FBgn0002590	568	FBgn0002590	568
280	X	6941204	6943609	2.077698707581	6942797	1.898847611745	FBgn0029933	492	FBgn0029933	492
281	2R	4166082	4170839	2.074625492096	4167869	2.109846041753	FBgn0050353	2150	FBgn0050353	2150
282	3R	12703452	12705163	2.07319688797	12704395	1.592543461744	FBgn0015350	1055	FBgn0082171	22358
283	2R	16819404	16821503	2.070930480957	16820476	1.970654900869	FBgn0034618	214	FBgn0034617	546
284	2L	3538306	3540081	2.064224243164	3539251	1.810144592734	FBgn0024244	0	FBgn0031549	8965
285	3R	15755840	15757958	2.062023162842	15756888	1.826283034156	FBgn0038753	2571	FBgn0021776	3954
286	3R	1541701	1543573	2.061633586884	1542716	1.836557642619	FBgn0004878	306	FBgn0037372	37779
287	2R	6053279	6055672	2.059495449066	6054965	1.693159675598	FBgn0005630	110	FBgn0004399	14752
288	2L	7047675	7049854	2.059140205383	7048856	1.848164726706	FBgn0051630	6389	FBgn0051630	6389
289	3R	18864523	18866371	2.057321548462	18865526	1.848643415114	FBgn0039041	2437	FBgn0051457	88180
290	3L	5955701	5957588	2.053518295288	5956617	1.921824991703	FBgn0035656	6665	FBgn0035656	6665
291	3R	27046290	27049762	2.051506996155	27047364	1.903671993929	FBgn0039831	938	FBgn0039831	938
292	2L	11357975	11359271	2.051069259644	11358675	1.562775452932	FBgn0000287	6630	FBgn0004579	86928
293	3L	12105267	12107174	2.051066398621	12106162	1.72521045804	FBgn0046296	43	FBgn0036255	4865
294	3L	4522247	4524142	2.041947841644	4523174	1.76633088729	FBgn0035558	198	FBgn0015805	84390
295	3R	12570132	12571885	2.041758775711	12570938	1.722899913788	FBgn0063261	6173	FBgn0063261	6173
296	2R	2123601	2125924	2.041029691696	2124576	1.759631663561	FBgn0040673	250	FBgn0040673	250
297	X	6934491	6937073	2.039245128632	6936148	1.820801734924	FBgn0029933	7141	FBgn0029933	7141
298	3R	11068657	11070391	2.03892993927	11069582	1.719991403468	FBgn0001219	1215	FBgn0001219	1215
299	3L	20999772	21002498	2.037379264832	21000692	2.005836725235	FBgn0053285	22151	FBgn0037044	38956
300	3R	5398978	5400418	2.036147117615	5399754	1.6763367335	FBgn0037715	46	FBgn0027338	3752
301	3R	17867682	17869118	2.035217285156	17868404	1.639963722229	FBgn0017397	490	FBgn0017397	490
302	3L	15558142	15562011	2.033357620239	15560783	1.916300207376	FBgn0036518	6644	FBgn0036518	6644
303	4	844458	846548	2.032055139542	845363	1.863257795572	FBgn0039938	8900	FBgn0039930	204246
304	X	8525721	8527508	2.025461196899	8526436	1.83759282617	FBgn0030056	382	FBgn0004102	30550
305	3L	4142223	4143699	2.023791790009	4142938	1.641067236662	FBgn0053545	1503	FBgn0004574	20205
306	X	236727	238340	2.023523807526	237618	1.949083532606	FBgn0000022	10765	FBgn0000022	10765
307	3L	14942281	14944000	2.023504734039	14943076	1.824166357517	FBgn0036459	2292	FBgn0040296	3176
308	3L	10269864	10271569	2.022523403168	10270711	1.553586959839	FBgn0036081	15949	FBgn0000629	341366
309	3L	2449982	2451954	2.022235870361	2450959	1.83157749176	FBgn0035347	524	FBgn0035347	524
310	2R	3185352	3187090	2.02075958252	3186169	1.821582317352	FBgn0033208	47	FBgn0033208	47
311	2R	7309322	7312274	2.016902923584	7310307	1.861784430111	FBgn0033652	4031	FBgn0033652	4031
312	3R	10103089	10105651	2.013606548309	10104686	1.866960112254	FBgn0003862	7937	FBgn0003862	7937
313	X	19620106	19623565	2.011803627014	19621081	1.72896083196	FBgn0031071	4216	FBgn0031071	4216
314	3R	9118487	9120987	2.010424137115	9120089	1.827044206507	FBgn0038135	383	FBgn0038134	1169
315	2L	7519011	7520946	2.010378837585	7520055	1.895707130432	FBgn0011283	22695	FBgn0053529	24368
316	2R	1627470	1629040	2.008653640747	1628193	1.682846009731	FBgn0033063	16585	FBgn0033062	35185
317	3L	14118060	14120061	2.008413791656	14119100	1.995268821716	FBgn0042630	22517	FBgn0000411	24779
318	2L	19862056	19863717	2.006923675537	19862862	1.827401012182	FBgn0032826	476	FBgn0043021	50519
319	3R	20997286	20999717	2.006876945496	20998437	1.649698229397	FBgn0039285	54	FBgn0039286	12298
320	3L	17009573	17011289	2.005603551865	17010416	1.813057254342	FBgn0036696	132	FBgn0036702	196966
321	2L	1957587	1959409	2.004199981689	1958539	1.77838423517	FBgn0031375	4020	FBgn0031391	188748
322	3R	26885804	26889369	2.001381397247	26886637	1.557711958885	FBgn0002413	294	FBgn0010808	7003
323	X	2289531	2291450	2.001021385193	2290401	1.895960003138	FBgn0001150	5282	FBgn0001150	5282
324	3R	5969483	5971081	1.996347427368	5970343	1.776244231633	FBgn0002478	78	FBgn0037797	78137
325	2R	12972240	12973781	1.995786190033	12973003	1.598582774401	FBgn0028953	459	FBgn0028953	459
326	2R	10633150	10634224	1.994714736938	10634102	1.710094885393	FBgn0015371	3982	FBgn0033989	127016
327	X	6884840	6888450	1.98823595047	6887427	1.663085767201	FBgn0029931	1583	FBgn0029931	1583
328	3R	21019814	21021392	1.987710952759	21020397	1.470854341984	FBgn0039288	885	FBgn0039288	885
329	3L	15226610	15228560	1.981101036072	15227734	1.627791629118	FBgn0029114	26834	FBgn0029114	26834
330	X	12583687	12586570	1.978457927704	12585705	1.728939712048	FBgn0030418	7302	FBgn0053963	92306
331	X	2990673	2993743	1.974611759186	2991501	1.729762043272	FBgn0004647	473	FBgn0004647	473
332	3R	9795904	9798502	1.972694396973	9796847	1.762511926539	FBgn0015270	6208	FBgn0038196	65040
333	X	15774748	15776411	1.970086097717	15775612	1.709981888533	FBgn0030710	596	FBgn0030711	3336
334	2R	5558010	5559742	1.969256877899	5558855	1.66532677412	FBgn0033476	1576	FBgn0033476	1576
335	3R	7015804	7017443	1.969153881073	7016574	1.689145982265	FBgn0037870	5254	FBgn0037873	18997
336	3R	7302852	7304544	1.968740940094	7303620	1.736867046356	FBgn0037906	19878	FBgn0037902	42027
337	3R	23266143	23268327	1.964969158173	23267212	1.939933687449	FBgn0039518	22699	FBgn0039509	152995
338	2L	33014	34851	1.964967727661	33910	1.715459187826	FBgn0031209	10022	FBgn0002121	12538
339	X	20504134	20505720	1.962435722351	20504887	1.706479644775	FBgn0003300	230	FBgn0003300	230
340	2R	6665234	6666943	1.96183681488	6666083	1.669054424061	FBgn0033581	120	FBgn0033581	120
341	3R	2819440	2821321	1.951641559601	2820468	1.876655995846	FBgn0000095	4482	FBgn0010774	85658
342	2L	17229345	17230729	1.95025396347	17230164	1.369897305965	FBgn0051745	11315	FBgn0032633	149912
343	3R	26101328	26102877	1.947643756866	26101953	1.457890286165	FBgn0010113	1703	FBgn0039757	67211
344	2L	9987523	9990500	1.946134567261	9988932	1.748582184315	FBgn0040965	4275	FBgn0040965	4275
345	2R	4151807	4153569	1.94584274292	4152739	1.682037830353	FBgn0003892	8709	FBgn0003892	8709
346	3R	19139845	19141518	1.94541478157	19140668	1.562571048737	FBgn0039071	24757	FBgn0002622	43857
347	3L	5627208	5629177	1.944037437439	5627942	1.522871017456	FBgn0035626	688	FBgn0035625	23012
348	2R	8667689	8669567	1.939873695374	8668423	1.710489273071	FBgn0013955	140	FBgn0033802	33296
349	2L	305317	306847	1.935667991638	306114	1.653049409389	FBgn0004611	173	FBgn0024352	11005
350	X	10611958	10613561	1.935481786728	10612811	1.636429341634	FBgn0052672	742	FBgn0052672	742
351	2L	16325186	16327694	1.934411525726	16326814	1.656843423843	FBgn0040984	958	FBgn0040984	958
352	2L	2047834	2049177	1.93311882019	2048593	1.388393346001	FBgn0028952	3068	FBgn0031391	98694
353	2R	1405547	1406859	1.930335998535	1406153	1.342667490244	FBgn0033045	22168	FBgn0033059	177612
354	X	21796012	21797371	1.930217504501	21796646	1.774540487925	FBgn0052499	39462	FBgn0031186	138661
355	X	9200834	9202426	1.927661418915	9201486	1.478057130178	FBgn0026149	381	FBgn0026149	381
356	2R	15620450	15622468	1.926852703094	15621323	1.722278651069	FBgn0004364	5051	FBgn0004364	5051
357	3R	12351524	12353630	1.92272567749	12352400	1.616693132064	FBgn0038441	13228	FBgn0027053	56577
358	2R	15354645	15356389	1.919802188873	15355486	1.657104548286	FBgn0034476	13718	FBgn0011849	113092
359	2R	13315617	13319738	1.916930198669	13316287	1.891386705286	FBgn0004586	1365	FBgn0004586	1365
360	3L	726995	729665	1.914575576782	727768	1.831366121769	FBgn0052482	442	FBgn0000575	5170
361	3R	17860674	17862538	1.914305210114	17861742	1.721499443054	FBgn0038928	1538	FBgn0038928	1538
362	2L	19130659	19132322	1.913074493408	19131561	1.460647265116	FBgn0010300	1826	FBgn0032762	2206
363	2R	8494622	8496865	1.909285068512	8495355	1.735469182332	FBgn0005624	1541	FBgn0005624	1541
364	3L	10637878	10639331	1.902587890625	10638628	1.627937030792	FBgn0010762	62	FBgn0010762	62
365	2L	9697728	9699545	1.900782346725	9698594	1.680678143221	FBgn0000273	699	FBgn0015393	1240
366	3L	22096508	22098261	1.899516105652	22097271	1.765169872957	FBgn0037152	1997	FBgn0000100	87388
367	3L	13382265	13384400	1.897092819214	13383044	1.725445330143	FBgn0036356	3356	FBgn0036351	27754
368	3R	23549651	23550761	1.893596172333	23550089	1.134228165944	FBgn0005659	12173	FBgn0003330	42343
369	3R	15163967	15165691	1.892253398895	15164846	1.721785008907	FBgn0000463	12911	FBgn0000463	12911
370	3R	21471089	21472746	1.892236709595	21471890	1.494171843809	FBgn0067682	392	FBgn0067682	392
371	3L	14374559	14376237	1.890874862671	14375415	1.507858626048	FBgn0003459	233	FBgn0003459	233
372	3R	4511432	4512984	1.88969039917	4512217	1.60438820895	FBgn0053325	6165	FBgn0001180	11323
373	3L	7111108	7113385	1.889603614807	7112485	1.75286179781	FBgn0023001	4020	FBgn0002775	13015
374	2L	6793888	6795407	1.888403892517	6794615	1.53362829545	FBgn0015777	4249	FBgn0025777	71260
375	2L	15756682	15759129	1.88738155365	15757478	1.872067928314	FBgn0001987	1206	FBgn0003936	9867
376	2L	9612737	9614268	1.885937690735	9613589	1.519241837894	FBgn0040070	407	FBgn0015393	86245
377	3L	1721255	1722966	1.882970809937	1722182	1.572246604496	FBgn0035266	78	FBgn0027903	36983
378	3L	4676606	4678758	1.879365921021	4677574	1.766721669365	FBgn0042199	952	FBgn0042199	952
379	2L	11223886	11225784	1.874895095825	11224673	1.610075420803	FBgn0000011	13992	FBgn0028700	94028
380	3L	4172274	4174106	1.87389755249	4173206	1.609631001949	FBgn0003710	1144	FBgn0004574	50473
381	3L	19839525	19841495	1.86812543869	19840425	1.651902367087	FBgn0014037	2801	FBgn0014037	2801
382	2L	4053137	4056593	1.862205505371	4054002	1.524294793606	FBgn0000547	22623	FBgn0000547	22623
383	2R	16366022	16367890	1.861387252808	16367088	1.714451789856	FBgn0034554	6595	FBgn0016984	27092
384	X	1866833	1868645	1.86085319519	1867748	1.64474512549	FBgn0010110	732	FBgn0003964	29691
385	4	898588	899946	1.860420703888	899223	1.365818405151	FBgn0039936	11947	FBgn0039930	150386
386	3L	5809294	5810931	1.860333442688	5810189	1.571254730225	FBgn0003984	9372	FBgn0035640	23159
387	X	7901223	7904991	1.858400344849	7903751	1.617753846305	FBgn0004656	2921	FBgn0004656	2921
388	2R	13406960	13409402	1.853985309601	13408330	1.755219936371	FBgn0034283	875	FBgn0034282	21457
389	3L	13047418	13049102	1.852883338928	13048151	1.623054055607	FBgn0036344	12325	FBgn0036342	27180
390	3R	10140796	10142897	1.852408885956	10141634	1.490002214909	FBgn0011474	76	FBgn0011474	76
391	3R	6442227	6444801	1.848329544067	6443710	1.758923590183	FBgn0001235	20676	FBgn0001235	20676
392	2L	12503564	12504819	1.840658187866	12504150	1.356244087219	FBgn0051858	6855	FBgn0040286	69485
393	3R	25866158	25867645	1.840000152588	25866830	1.471491701463	FBgn0003510	107	FBgn0003510	107
394	3L	10836304	10837897	1.837465286255	10837148	1.473559884464	FBgn0026160	5309	FBgn0026160	5309
395	3R	7584203	7587677	1.837259292603	7585451	1.688603699207	FBgn0017581	4728	FBgn0037947	11821
396	3R	926196	927853	1.83722782135	927114	1.635010943693	FBgn0010313	14706	FBgn0010313	14706
397	2R	12465061	12466448	1.836835861206	12465788	1.3904931966	FBgn0053456	888	FBgn0053456	888
398	2R	16555194	16557104	1.836667537689	16556255	1.563382714987	FBgn0003391	8486	FBgn0003391	8486
399	3R	19606332	19609160	1.833374977112	19607159	1.680811264936	FBgn0039120	207	FBgn0015513	349
400	2L	6228559	6230254	1.830625534058	6229646	1.481038411458	FBgn0026755	4596	FBgn0031782	101884
401	3R	10480456	10481840	1.830492973328	10481135	1.428996198318	FBgn0026578	288	FBgn0026578	288
402	3R	2637666	2639493	1.828848838806	2638668	1.634924523971	FBgn0046833	3372	FBgn0046833	3372
403	3L	13022986	13024621	1.828802585602	13023712	1.370199024677	FBgn0036342	2741	FBgn0036342	2741
404	3L	14766474	14768009	1.827457427979	14767283	1.640744622548	FBgn0029148	165	FBgn0029148	165
405	2L	5099332	5100727	1.825931787491	5100035	1.4830558002	FBgn0031684	143	FBgn0028696	29032
406	2R	17141650	17143547	1.825865745544	17142691	1.618465344111	FBgn0034643	441	FBgn0034643	441
407	3R	6933067	6934355	1.822399139404	6933749	1.514336858477	FBgn0037860	7679	FBgn0037873	101822
408	2R	9136411	9137627	1.819687843323	9137056	1.266181579003	FBgn0000633	1939	FBgn0033859	27500
409	X	7164785	7168260	1.819405078888	7165689	1.495552119087	FBgn0029943	3287	FBgn0024250	12512
410	2L	5192	6040	1.818201065063	5759	1.683000723521	FBgn0031208	1770	FBgn0002121	15613
411	3R	629629	631207	1.816786766052	630419	1.290869977739	FBgn0051529	1747	FBgn0051529	1747
412	3L	9464533	9466523	1.813623428345	9465658	1.632735384835	FBgn0052037	483	FBgn0036005	3944
413	2L	3816522	3819278	1.813620567322	3818627	1.408665881437	FBgn0031573	5220	FBgn0003430	7053
414	X	8977247	8979133	1.811019897461	8978173	1.728016180151	FBgn0030090	2066	FBgn0030092	16107
415	3L	13513401	13515136	1.810436248779	13514590	1.602365612984	FBgn0036377	21042	FBgn0036351	159300
416	3R	4800899	4802620	1.808785915375	4801677	1.690008729696	FBgn0037646	4966	FBgn0022347	16990
417	3L	12622509	12624499	1.808333396912	12623582	1.574251741171	FBgn0052111	21699	FBgn0036306	105122
418	3L	691052	692461	1.805131435394	691836	1.463024795055	FBgn0035158	103	FBgn0035156	15389
419	X	7736053	7738603	1.804956912994	7736723	1.39009439244	FBgn0029970	85	FBgn0029970	85
420	4	874778	876120	1.800835609436	875476	1.312791627996	FBgn0053797	11679	FBgn0039930	174133
421	2R	3001418	3003050	1.800262451172	3002171	1.57814675111	FBgn0015930	495	FBgn0015930	495
422	3R	24425275	24426899	1.799414634705	24425962	1.588237689092	FBgn0001215	433	FBgn0001215	433
423	3L	680243	681933	1.794560432434	681004	1.599275813383	FBgn0035157	1671	FBgn0035156	4557
424	2L	8809355	8812464	1.794308662415	8810294	1.601454959196	FBgn0029123	15331	FBgn0029123	15331
425	2R	8852830	8854481	1.792966365814	8853646	1.613171074126	FBgn0067725	8259	FBgn0011882	93245
426	2L	6569083	6570556	1.792659282684	6569870	1.718547940254	FBgn0031834	3753	FBgn0031830	12070
427	3R	19811593	19813152	1.790231227875	19812344	1.596731722355	FBgn0039136	18	FBgn0053108	9049
428	X	7585288	7586261	1.786949157715	7585686	1.053410708904	FBgn0016041	3561	FBgn0029959	5524
429	X	12412965	12415041	1.78441619873	12414315	1.464877277613	FBgn0030400	2804	FBgn0015024	73405
430	X	14486884	14488170	1.782865047455	14487495	1.423445002238	FBgn0015773	273	FBgn0015773	273
431	3L	3043018	3044813	1.778924942017	3043977	1.359403431416	FBgn0035393	5343	FBgn0035388	25247
432	2R	15595602	15597069	1.778642177582	15596308	1.327809870243	FBgn0004364	30066	FBgn0004364	30066
433	3L	19047901	19049817	1.777551651001	19048934	1.623458743095	FBgn0036844	2747	FBgn0036844	2747
434	2R	9996287	9997987	1.777015686035	9997160	1.54514206157	FBgn0001332	1094	FBgn0013725	49962
435	2R	2997236	3001170	1.771738052368	2999977	1.633021672567	FBgn0015930	1699	FBgn0015930	1699
436	3R	15191774	15193734	1.770733833313	15192782	1.736620117636	FBgn0038697	7689	FBgn0000463	40847
437	3R	16368112	16370201	1.769342422485	16369417	1.759326696396	FBgn0016917	8617	FBgn0043457	14235
438	2L	19807064	19808495	1.765688896179	19807761	1.295464324951	FBgn0043022	242	FBgn0043022	242
439	2L	13904027	13905814	1.765618801117	13905208	1.254958301783	FBgn0012037	437	FBgn0012037	437
440	3L	19524976	19526898	1.763924121857	19526179	1.424358674458	FBgn0067680	4220	FBgn0067680	4220
441	2L	20720939	20723051	1.762754440308	20722204	1.478777855635	FBgn0032880	301	FBgn0000986	304
442	2L	17736084	17737465	1.762146472931	17736706	1.475347350625	FBgn0015609	1256	FBgn0032646	239668
443	2L	13867087	13869073	1.755751132965	13867854	1.447297185659	FBgn0028532	18442	FBgn0051842	32816
444	2R	15384700	15386378	1.755256652832	15385542	1.741322427988	FBgn0043532	2563	FBgn0011849	143148
445	3R	7128342	7129821	1.746136665344	7129045	1.558480094461	FBgn0051386	2285	FBgn0026063	45118
446	3L	5854523	5856165	1.743646621704	5855308	1.583706140518	FBgn0035643	1046	FBgn0052409	18181
447	2L	5409712	5413175	1.742412567139	5412286	1.622874428244	FBgn0016660	7944	FBgn0005511	49355
448	3L	18815079	18817042	1.742312431335	18816170	1.629000822703	FBgn0036816	4651	FBgn0036818	15428
449	2R	6712224	6715866	1.740109443665	6714018	1.272730499506	FBgn0033582	21102	FBgn0033590	38572
450	2R	5105058	5106413	1.738178730011	5105788	1.435448169708	FBgn0033434	108	FBgn0010342	3149
451	3L	330265	331764	1.73420715332	330958	1.641776353121	FBgn0023000	517	FBgn0035136	13957
452	X	15385622	15386987	1.733303070068	15386404	1.414892196655	FBgn0030653	16526	FBgn0030659	30405
453	3L	730734	733082	1.732309341431	732167	1.456368476152	FBgn0000575	771	FBgn0000575	771
454	3R	10549110	10550662	1.731656551361	10549861	1.635728499469	FBgn0053967	117	FBgn0038257	23182
455	3L	6461408	6463118	1.731600761414	6462263	1.489115476608	FBgn0035702	25	FBgn0020251	7414
456	3R	24149797	24151101	1.730563163757	24150561	1.376190408071	FBgn0040108	3444	FBgn0040108	3444
457	3L	7107736	7109915	1.730496406555	7108893	1.649153541116	FBgn0023001	428	FBgn0002775	9423
458	3R	14816234	14818042	1.730337142944	14817128	1.624544171726	FBgn0026239	7381	FBgn0026239	7381
459	2R	16158508	16160055	1.728943824768	16159296	1.52006929061	FBgn0034537	395	FBgn0061362	653
460	2R	3007363	3008823	1.72856426239	3008223	1.274516433477	FBgn0033183	56	FBgn0033183	56
461	2L	22033458	22034429	1.728074550629	22033532	1.750377231174	FBgn0051601	2905	FBgn0032979	123222
462	X	4814959	4816675	1.72532749176	4815886	1.541999181112	FBgn0061196	9649	FBgn0004368	31517
463	X	13262649	13263444	1.723114967346	13263342	1.534071127574	FBgn0030486	16127	FBgn0030482	32512
464	X	15981396	15983202	1.722018241882	15982062	1.396938069661	FBgn0042650	24931	FBgn0000459	68609
465	2R	8295297	8296934	1.720481395721	8296197	1.590686678886	FBgn0003326	254	FBgn0003326	254
466	3L	20958807	20960894	1.719027519226	20959807	1.63569766283	FBgn0003415	1458	FBgn0003415	1458
467	2L	2754708	2756737	1.717041969299	2755590	1.405006736517	FBgn0031453	2791	FBgn0031453	2791
468	2R	8755635	8757164	1.715738296509	8756371	1.445200387169	FBgn0033817	736	FBgn0043010	18005
469	3R	6438461	6440820	1.714017868042	6439782	1.623696446419	FBgn0001235	24604	FBgn0001235	24604
470	3R	15157227	15158804	1.713525772095	15158168	1.441368039449	FBgn0000463	6233	FBgn0000463	6233
471	3L	16383861	16385294	1.713500499725	16384602	1.452757610994	FBgn0027080	48	FBgn0014163	7504
472	3L	10833920	10835659	1.71284198761	10834905	1.510276906631	FBgn0026160	3066	FBgn0026160	3066
473	4	425785	427789	1.712452888489	427035	1.667946815491	FBgn0039905	13395	FBgn0026777	98688
474	3R	27762635	27764499	1.710886478424	27763523	1.725195735693	FBgn0039886	40329	FBgn0002780	114271
475	X	3706923	3708261	1.708766937256	3707566	1.295701384544	FBgn0019661	358	FBgn0019661	358
476	X	13871376	13872650	1.708555698395	13872169	1.264337539673	FBgn0053247	9233	FBgn0002873	209611
477	X	16075007	16077153	1.706443309784	16076192	1.572186756134	FBgn0003933	11862	FBgn0003933	11862
478	X	3017769	3019678	1.705289363861	3018298	1.270570698906	FBgn0028746	10980	FBgn0028746	10980
479	2L	16349160	16350708	1.698606491089	16350011	1.462371629827	FBgn0028506	1146	FBgn0028506	1146
480	3R	15140189	15141878	1.698033332825	15141046	1.521469564999	FBgn0000463	10889	FBgn0000463	10889
481	3R	18954799	18956465	1.697598934174	18955677	1.511391639709	FBgn0051457	1971	FBgn0051457	1971
482	3R	4513635	4515133	1.696467399597	4514256	1.41301882267	FBgn0053325	8204	FBgn0001180	9284
483	2L	13241143	13242004	1.695973873138	13241849	1.653778769753	FBgn0032494	1716	FBgn0032494	1716
484	2R	6968105	6969689	1.692366123199	6968996	1.351171156939	FBgn0000581	872	FBgn0000581	872
485	2R	18014504	18016393	1.692204475403	18015593	1.630477190018	FBgn0034735	15797	FBgn0022986	92469
486	3R	12673934	12675367	1.691582918167	12674635	1.429768478169	FBgn0020546	1091	FBgn0020546	1091
487	X	2242036	2245052	1.691494464874	2243114	1.682155990601	FBgn0040387	706	FBgn0001150	42005
488	2L	5459945	5462068	1.690376281738	5460499	1.383131861687	FBgn0005511	1142	FBgn0005511	1142
489	3R	4683565	4685428	1.689575195312	4684527	1.553584516048	FBgn0011966	3075	FBgn0011966	3075
490	3R	16134251	16136097	1.688777923584	16135266	1.540211081505	FBgn0038785	659	FBgn0028386	16278
491	3R	9766623	9767947	1.688351154327	9767229	1.31406510671	FBgn0038188	1895	FBgn0000576	39648
492	3R	15154690	15156731	1.687973022461	15155787	1.583815125858	FBgn0000463	3852	FBgn0000463	3852
493	2L	6132689	6134158	1.685634613037	6133515	1.380134344101	FBgn0031784	2492	FBgn0031782	5753
494	X	8256772	8259932	1.685293674469	8257838	1.550068791707	FBgn0052711	2507	FBgn0052711	2507
495	3R	7203484	7204990	1.685094833374	7204241	1.51194858551	FBgn0004595	5731	FBgn0026064	27874
496	2L	15308901	15310645	1.684636592865	15309710	1.574386656284	FBgn0041103	6125	FBgn0001981	20083
497	3L	14073147	14074428	1.684529304504	14073674	1.122934669256	FBgn0036411	1341	FBgn0036406	55419
498	3R	8077620	8079365	1.683921337128	8078417	1.554834870731	FBgn0038008	1492	FBgn0037992	124498
499	X	21179067	21181102	1.683755397797	21179969	1.609692007303	FBgn0003423	5048	FBgn0015527	19454
500	2L	15603263	15604728	1.683585166931	15603943	1.333066284657	FBgn0028950	4077	FBgn0003448	129745
501	2R	18068262	18069907	1.680155038834	18069034	1.39367890358	FBgn0003175	612	FBgn0034743	44669
502	2L	16401331	16402928	1.680018424988	16402223	1.468116315206	FBgn0020416	38986	FBgn0025678	49533
503	3L	21280733	21282146	1.675387382507	21281421	1.427534636329	FBgn0037076	826	FBgn0037066	61517
504	2L	1065587	1067355	1.675354957581	1066326	1.374982272877	FBgn0003310	11485	FBgn0003310	11485
505	2L	19566704	19568528	1.674953937531	19567566	1.551863950842	FBgn0046823	1426	FBgn0046823	1426
506	3L	18504507	18505843	1.670939207077	18505168	1.281925112009	FBgn0052198	12919	FBgn0036800	82785
507	3L	14170945	14172283	1.668607711792	14171657	1.431705206633	FBgn0052141	2964	FBgn0036415	11511
508	3R	11814121	11816230	1.668054580688	11815331	1.482541981865	FBgn0003507	3408	FBgn0003507	3408
509	3L	1559636	1561457	1.667604446411	1560364	1.409640461206	FBgn0035236	7648	FBgn0035236	7648
510	2L	2154690	2156724	1.664595603943	2155486	1.467841737411	FBgn0031393	274	FBgn0031393	274
511	3R	12591222	12592721	1.663844823837	12592011	1.348013990066	FBgn0020556	6900	FBgn0020556	6900
512	3L	11093358	11095266	1.661025047302	11094107	1.456077194214	FBgn0036134	615	FBgn0036135	699
513	3R	25589643	25591613	1.659408092499	25590483	1.533411383629	FBgn0001297	2224	FBgn0020235	15625
514	2L	7299062	7301029	1.659196853638	7300013	1.61888346076	FBgn0004009	7148	FBgn0004009	7148
515	X	6448939	6450122	1.658194065094	6449396	1.134725004435	FBgn0029881	4095	FBgn0029882	50026
516	X	4523953	4525448	1.656970977783	4524737	1.480957620284	FBgn0003200	86	FBgn0022768	7371
517	2L	15477591	15479371	1.656791210175	15478458	1.250925620397	FBgn0020371	2239	FBgn0003448	4260
518	3R	2774076	2775732	1.65278339386	2774891	1.578156471252	FBgn0051488	8565	FBgn0001077	84845
519	2L	17738480	17740492	1.651426315308	17739690	1.401818156242	FBgn0015609	4240	FBgn0032646	242652
520	3R	7953999	7955312	1.651155948639	7954582	1.307097771588	FBgn0037992	663	FBgn0037992	663
521	X	16037032	16038591	1.649065971375	16037682	1.501905250549	FBgn0000459	12989	FBgn0000459	12989
522	2L	9567085	9568641	1.647786140442	9567905	1.569312432233	FBgn0032130	987	FBgn0002973	130392
523	2R	3811469	3812721	1.6477394104	3811969	1.298408406121	FBgn0067713	2041	FBgn0010109	67829
524	2R	10642678	10646674	1.64768075943	10645730	1.534484684467	FBgn0015371	15610	FBgn0033989	138644
525	3R	11745293	11746778	1.647163391113	11745837	1.302096703473	FBgn0038385	798	FBgn0038385	798
526	2L	18444322	18445718	1.646478652954	18445003	1.39651629504	FBgn0032678	78	FBgn0032678	78
527	X	16166457	16169523	1.645601272583	16168564	1.335859805346	FBgn0011764	1015	FBgn0011764	1015
528	X	2154232	2157190	1.645396232605	2156254	1.404475331306	FBgn0023526	7352	FBgn0023526	7352
529	3R	12690310	12691889	1.642010688782	12691001	1.392935961485	FBgn0082171	8964	FBgn0082171	8964
530	X	6840679	6843494	1.640020370483	6841424	1.461235463619	FBgn0027108	2475	FBgn0027108	2475
531	X	5384614	5386125	1.639248847961	5385283	1.546264069421	FBgn0065061	15664	FBgn0029771	22785
532	2L	9120334	9122229	1.637805938721	9121055	1.285769432783	FBgn0052982	4696	FBgn0052982	4696
533	3L	20335082	20337458	1.637101650238	20336276	1.623627269969	FBgn0028978	827	FBgn0028978	827
534	X	13858783	13860323	1.636560440063	13859693	1.376738369465	FBgn0011982	109	FBgn0027537	202953
535	3R	6396667	6398027	1.633353471756	6397261	1.414166122675	FBgn0051394	42383	FBgn0001235	67125
536	X	2293646	2295884	1.631819486618	2295054	1.415822118521	FBgn0003714	5078	FBgn0004050	8871
537	2L	7531803	7533398	1.630878448486	7532475	1.373074412346	FBgn0053529	11948	FBgn0053529	11948
538	X	8619712	8621319	1.630626678467	8620623	1.492876370748	FBgn0026411	30388	FBgn0030061	60436
539	2L	17479431	17480881	1.627639770508	17480224	1.366045713425	FBgn0032643	7	FBgn0032643	7
540	2R	7131187	7132953	1.627511978149	7131921	1.411218446844	FBgn0033636	183	FBgn0033636	183
541	4	651550	652921	1.626811504364	652049	1.47160577774	FBgn0039915	2106	FBgn0026777	323702
542	2L	9584180	9585801	1.625563621521	9584846	1.439289212227	FBgn0014179	3104	FBgn0015393	114988
543	2R	1648065	1650368	1.624945640564	1648887	1.440089394065	FBgn0011958	666	FBgn0033067	40127
544	3R	1473406	1474886	1.62463760376	1474191	1.383411248525	FBgn0027951	268	FBgn0051545	559
545	3L	3794132	3795495	1.623826026917	3794887	1.264863603255	FBgn0035464	86	FBgn0035464	86
546	2L	8302186	8303384	1.623449325562	8302857	1.3543651402	FBgn0032012	126	FBgn0032015	5331
547	2R	8711260	8712957	1.622805118561	8712207	1.348910967509	FBgn0053182	1976	FBgn0028991	6226
548	3R	6425030	6426693	1.6227850914	6425864	1.406328499317	FBgn0001235	38522	FBgn0001235	38522
549	2L	8831706	8833366	1.620203018188	8832706	1.505436473423	FBgn0029123	7081	FBgn0029123	7081
550	3R	12727036	12728440	1.619856834412	12727733	1.455558776855	FBgn0051270	21774	FBgn0082171	45696
551	3L	13968097	13969720	1.61777973175	13968883	1.39512181282	FBgn0036398	1475	FBgn0036397	1744
552	3R	27572804	27575277	1.617455482483	27574595	1.407685953028	FBgn0011013	1344	FBgn0011013	1344
553	X	17011879	17013374	1.615208148956	17012765	1.112277640237	FBgn0000163	17889	FBgn0000163	17889
554	3R	8836223	8838035	1.614438533783	8837110	1.46742773056	FBgn0038110	133	FBgn0038109	1493
555	2R	15618098	15619805	1.611673355103	15618914	1.459416726056	FBgn0004364	7460	FBgn0004364	7460
556	X	10608654	10610083	1.610645294189	10609306	1.297002792358	FBgn0052675	148	FBgn0052672	4247
557	3R	23756444	23758336	1.610285282135	23757240	1.611942112446	FBgn0051053	3362	FBgn0027579	6325
558	2R	4566865	4568347	1.608140945435	4567657	1.401807530721	FBgn0033368	4062	FBgn0065074	39960
559	3R	18676255	18677552	1.605123519897	18676835	1.342662111918	FBgn0039029	5801	FBgn0039013	124213
560	3R	6493009	6494543	1.604085922241	6493754	1.433226644993	FBgn0037818	9138	FBgn0001235	29368
561	2R	2222017	2223382	1.604046344757	2222776	1.153844091627	FBgn0033095	4902	FBgn0033094	14338
562	2R	2084549	2086289	1.603639602661	2085384	1.381100654602	FBgn0033076	27407	FBgn0041145	36934
563	3R	14273863	14275309	1.603597640991	14274460	1.501727422078	FBgn0051122	35871	FBgn0038609	82082
564	3L	3391649	3392657	1.603259086609	3392205	0.979245083673	FBgn0014388	16262	FBgn0027616	34507
565	X	10656129	10657303	1.602428913116	10656763	1.125549093882	FBgn0030235	11237	FBgn0030235	11237
566	X	10650646	10652249	1.601907730103	10651472	1.636322051287	FBgn0030235	16528	FBgn0030235	16528
567	3R	25341836	25343381	1.601244926453	25342596	1.481558631448	FBgn0039669	1029	FBgn0040623	25780
568	X	20319412	20321681	1.599774360657	20320171	1.305991914537	FBgn0031119	2052	FBgn0040649	23315
569	3R	19125557	19127018	1.599004745483	19126323	1.43076595664	FBgn0039071	10412	FBgn0039067	42544
570	3L	9434985	9436752	1.597250461578	9435605	1.270081392924	FBgn0052043	581	FBgn0052043	581
571	2L	6212949	6216285	1.596642971039	6214079	1.556970820707	FBgn0026755	10971	FBgn0031782	86317
572	3L	15967192	15968239	1.595843315125	15967687	1.186378955841	FBgn0036556	2307	FBgn0036557	2769
573	2R	3685407	3686884	1.592405557632	3686194	1.288054376841	FBgn0033274	768	FBgn0050373	9715
574	3L	9102554	9104182	1.591860771179	9103462	1.484627485275	FBgn0011206	837	FBgn0028789	88138
575	3R	4763921	4765241	1.591220378876	4764484	1.09226100585	FBgn0037643	79	FBgn0037644	6242
576	3R	9485322	9487659	1.590271949768	9486189	1.247866265914	FBgn0004237	52	FBgn0004237	52
577	3R	24013238	24014441	1.588419914246	24013971	1.158025208642	FBgn0039571	41425	FBgn0040108	140034
578	3L	19027908	19029564	1.586854934692	19028704	1.453669043148	FBgn0036843	273	FBgn0002945	18114
579	3R	27430715	27432078	1.58652973175	27431273	1.26851457708	FBgn0011655	5497	FBgn0039857	9306
580	3L	13376560	13378231	1.586271762848	13377292	1.432029604912	FBgn0002573	2220	FBgn0036351	22002
581	2L	12102883	12104457	1.586177349091	12103702	1.444169934591	FBgn0027081	32	FBgn0032408	7192
582	2L	10857727	10859433	1.585864067078	10858691	1.392240967069	FBgn0027363	163	FBgn0024227	609
583	3R	26393519	26395007	1.584868907928	26394267	1.313996851444	FBgn0039787	10887	FBgn0039767	140269
584	2L	20745186	20746560	1.58456993103	20745990	1.339240223169	FBgn0011202	250	FBgn0000986	23482
585	3L	2572568	2575014	1.584054470062	2573795	1.495592057705	FBgn0016794	861	FBgn0024939	2813
586	2R	18853140	18855061	1.583662033081	18853988	1.507022768259	FBgn0034846	247	FBgn0034846	247
587	3R	5424333	5425715	1.583087444305	5425062	1.263252943754	FBgn0037720	8029	FBgn0037719	8353
588	3R	27727576	27729285	1.582285881042	27728401	1.424123651841	FBgn0039883	69802	FBgn0002780	149393
589	3L	1430735	1432010	1.5786485672	1431319	1.069362878799	FBgn0043865	10144	FBgn0004635	16005
590	2L	9906704	9908038	1.578026771545	9907420	1.232527923584	FBgn0032156	1188	FBgn0024285	5487
591	3R	17441224	17442879	1.577407836914	17442189	1.4410850581	FBgn0046832	6057	FBgn0046832	6057
592	3R	6490025	6491541	1.576972961426	6490776	1.324111521244	FBgn0037818	12116	FBgn0001235	26390
593	3L	6726448	6727870	1.576600074768	6727064	1.266093552113	FBgn0035714	204	FBgn0035714	204
594	3R	27405181	27406582	1.576311588287	27405769	1.335844278336	FBgn0003268	625	FBgn0039857	16198
595	3L	5158030	5159513	1.575695991516	5158715	1.256781816483	FBgn0035596	1845	FBgn0035602	181717
596	2L	10841621	10843245	1.574979305267	10842467	1.349099439733	FBgn0032305	136	FBgn0032305	136
597	2L	19153569	19155126	1.572231292725	19154395	1.302252610524	FBgn0032763	23236	FBgn0032762	25040
598	3R	10718729	10720087	1.571784496307	10719362	1.309432478512	FBgn0038272	313	FBgn0038272	313
599	3R	25400994	25402504	1.571260929108	25401706	1.537665900062	FBgn0039670	12116	FBgn0040623	84890
600	X	17341102	17343197	1.571048259735	17342059	1.369612306356	FBgn0030842	18807	FBgn0030851	121354
601	X	16993893	16995227	1.570078849792	16994458	1.156520396471	FBgn0000163	418	FBgn0000163	418
602	2L	21026854	21028082	1.569968223572	21027331	1.092089260326	FBgn0010395	13094	FBgn0023388	102614
603	X	6705942	6708950	1.568660736084	6708237	1.365492165089	FBgn0064122	5507	FBgn0064122	5507
604	X	8059909	8062504	1.567978382111	8061345	1.413270579444	FBgn0030025	24575	FBgn0030028	55295
605	X	2255162	2256047	1.567244529724	2255214	0.634204804897	FBgn0040387	11394	FBgn0001150	29905
606	2R	17219966	17222630	1.566896915436	17220795	1.246528893709	FBgn0004362	118	FBgn0004362	118
607	3L	5943531	5945042	1.56546163559	5944419	1.285155713558	FBgn0035656	5533	FBgn0035656	5533
608	3L	17303848	17304961	1.560478210449	17304405	1.289241504669	FBgn0036710	112	FBgn0026197	62312
609	3L	5160355	5161684	1.559000968933	5161003	1.283522456884	FBgn0035596	4133	FBgn0035602	179429
610	X	1763964	1765475	1.55886220932	1764723	1.455949425697	FBgn0023511	260	FBgn0023509	324
611	3L	4605647	4607194	1.558032989502	4606392	1.2290863355	FBgn0003501	651	FBgn0015805	1172
612	X	19599368	19600842	1.557113647461	19600218	1.458438301086	FBgn0031070	3958	FBgn0031070	3958
613	2R	11616750	11618180	1.556355476379	11617636	1.298994709464	FBgn0014020	87	FBgn0034073	170
614	3L	14114227	14117794	1.556203842163	14115362	1.523950212142	FBgn0042630	18779	FBgn0000411	28517
615	X	7289801	7291022	1.554494380951	7290407	1.295737653971	FBgn0040923	7037	FBgn0026144	107801
616	2R	9071069	9072375	1.553045272827	9071636	1.22043727426	FBgn0033855	164	FBgn0033855	164
617	3L	16373405	16376092	1.552175045013	16374782	1.343439102173	FBgn0014163	2316	FBgn0014163	2316
618	3R	18614286	18615814	1.550820827484	18615096	1.301861345768	FBgn0039026	4890	FBgn0039013	62474
619	2L	14553397	14554679	1.549868106842	14553986	1.188975418315	FBgn0028881	4911	FBgn0005771	63124
620	2R	1315052	1316449	1.547073364258	1315663	1.328554375966	FBgn0033043	9763	FBgn0033035	110421
621	3R	12074839	12076509	1.546231269836	12075605	1.353616863489	FBgn0040237	14205	FBgn0011253	22571
622	2L	21608689	21609763	1.54444026947	21609036	1.398590723674	FBgn0032955	2156	FBgn0022893	8485
623	X	7775390	7776710	1.54412317276	7776077	1.353468894958	FBgn0029979	514	FBgn0029980	2439
624	X	636016	638117	1.543398857117	636972	1.559223679935	FBgn0025618	4640	FBgn0015288	15012
625	X	3586933	3588591	1.542576313019	3587790	1.280224856208	FBgn0029675	4608	FBgn0000542	93543
626	X	3622682	3624431	1.539304494858	3623612	1.549524223103	FBgn0026698	2032	FBgn0000542	57721
627	3R	1497035	1499265	1.53803730011	1498371	1.311444789171	FBgn0037363	2936	FBgn0037363	2936
628	3R	19694372	19695922	1.537457942963	19695125	1.299379769494	FBgn0004185	9773	FBgn0004185	9773
629	2L	21166472	21167826	1.53565454483	21167191	1.251080329602	FBgn0000239	99	FBgn0024371	23353
630	2L	6145856	6147130	1.534529447556	6146428	1.245832026005	FBgn0040950	5543	FBgn0031782	18666
631	3R	2693132	2694806	1.53443813324	2693823	1.375395578497	FBgn0001077	3777	FBgn0001077	3777
632	3R	881230	882894	1.534320831299	881913	1.303044915199	FBgn0010313	30495	FBgn0010313	30495
633	3R	17232549	17233790	1.532957077026	17233041	1.146447628736	FBgn0038888	133	FBgn0043012	137242
634	3L	19050502	19052303	1.532182693481	19051665	1.17463812232	FBgn0036844	16	FBgn0036844	16
635	X	16478455	16480120	1.530502796173	16479207	1.413437779744	FBgn0030766	4365	FBgn0030766	4365
636	3R	19076652	19078114	1.529312133789	19077412	1.389584365644	FBgn0039066	146	FBgn0039066	146
637	2R	12299379	12300813	1.52902173996	12300174	1.279934714822	FBgn0034158	1620	FBgn0025832	70027
638	X	9533667	9536378	1.528820991516	9535603	1.532887488604	FBgn0000233	3806	FBgn0000233	3806
639	3R	25881904	25883408	1.52668762207	25882651	1.296505987644	FBgn0039745	76	FBgn0003479	884
640	2R	10866328	10868197	1.523522853851	10867431	1.366295365726	FBgn0034013	2414	FBgn0000996	28392
641	2R	9056164	9057669	1.522899627686	9056857	1.294090214898	FBgn0011896	4833	FBgn0014877	13132
642	3R	2230026	2233525	1.522314071655	2231116	1.397723823786	FBgn0037443	497	FBgn0037443	497
643	2R	16160250	16161873	1.522177219391	16161055	1.430163002014	FBgn0034537	2154	FBgn0061362	2412
644	X	14051825	14053327	1.521800041199	14052572	1.415224850178	FBgn0040153	7180	FBgn0002873	29208
645	2L	5983234	5984319	1.520841598511	5983557	1.272287677316	FBgn0001942	1798	FBgn0001942	1798
646	X	10318877	10320682	1.515143871307	10319809	1.409595936537	FBgn0030206	653	FBgn0083167	13844
647	X	5023726	5024737	1.5148229599	5024273	1.039755344391	FBgn0029747	3333	FBgn0024332	144850
648	3L	4614942	4616607	1.514405250549	4615782	1.538717925549	FBgn0035563	146	FBgn0035562	4733
649	2L	5634352	5635679	1.512939929962	5634994	1.294434266932	FBgn0031726	11234	FBgn0031718	83968
650	3L	8500315	8502080	1.512431621552	8501055	1.389234900475	FBgn0024236	1864	FBgn0024236	1864
651	2L	1067943	1069547	1.512181282043	1068628	1.216311335564	FBgn0003310	9183	FBgn0003310	9183
652	X	20490437	20491979	1.510455131531	20491176	1.354150828193	FBgn0031128	3576	FBgn0003300	13941
653	X	7070951	7072253	1.507132530212	7071556	1.071697362264	FBgn0029939	33244	FBgn0025549	64984
654	X	9581333	9582554	1.505948543549	9581900	1.305787118276	FBgn0020378	16280	FBgn0000233	42491
655	3L	9384373	9385406	1.505414962769	9384783	0.862768522898	FBgn0035986	5	FBgn0035987	223
656	X	5524208	5526070	1.505025863647	5524914	1.121085484823	FBgn0046687	298	FBgn0029785	7235
657	2R	15563379	15565389	1.504168510437	15564489	1.365772989061	FBgn0034480	44639	FBgn0004364	61885
658	2R	7150189	7151562	1.50230550766	7150922	1.309715151787	FBgn0033638	2445	FBgn0033638	2445
659	X	8115960	8117478	1.501637458801	8116732	1.298005878925	FBgn0030028	92	FBgn0030028	92
660	2L	3614713	3616072	1.500386238098	3615433	1.125307475819	FBgn0015663	3859	FBgn0002985	8685
661	2R	10175582	10176678	1.498923778534	10176105	0.932603031397	FBgn0033952	2487	FBgn0033948	39930
662	3R	17959396	17961436	1.497584342957	17960433	1.337643511155	FBgn0051163	853	FBgn0053335	30307
663	4	79260	81539	1.497422218323	79934	1.121200505425	FBgn0004859	2267	FBgn0004859	2267
664	3R	11044204	11045618	1.496420383453	11044802	1.326661396027	FBgn0038304	182	FBgn0038301	5480
665	3R	9854095	9855394	1.495503425598	9854671	1.322558254004	FBgn0038194	281	FBgn0038196	7216
666	3R	2227476	2228838	1.494739532471	2228211	1.259450042949	FBgn0037443	3402	FBgn0037443	3402
667	3L	6715655	6717501	1.494681835175	6716613	1.412515312433	FBgn0052393	483	FBgn0035713	9620
668	3R	21473285	21475129	1.494354248047	21474222	1.378450274467	FBgn0067682	1940	FBgn0067682	1940
669	3R	1395883	1397305	1.493889331818	1396693	1.305955559015	FBgn0023023	137	FBgn0037342	2361
670	2R	19909969	19911556	1.493209838867	19910591	1.253860771656	FBgn0002787	20	FBgn0019886	112299
671	2R	18305828	18307085	1.492567300797	18306351	1.206023665035	FBgn0011211	285	FBgn0011211	285
672	3R	12744674	12745831	1.491994857788	12745160	1.031870140749	FBgn0051270	4347	FBgn0082171	63123
673	3R	17469424	17471089	1.489943504333	17470086	1.353483564713	FBgn0011766	16041	FBgn0046832	21840
674	3L	6928493	6930138	1.489079475403	6929393	1.260213979085	FBgn0035720	458	FBgn0001104	24607
675	2L	10056615	10059484	1.489038467407	10057219	1.178397234748	FBgn0011823	313	FBgn0011823	313
676	3R	12740691	12742520	1.487752914429	12741560	1.517656505108	FBgn0051270	7947	FBgn0082171	59523
677	2L	7639295	7641345	1.487594604492	7639891	1.218528298771	FBgn0031927	6106	FBgn0053529	95468
678	3R	19018449	19019891	1.487077713013	19019143	1.207704484463	FBgn0039061	10501	FBgn0039066	58123
679	3L	2694128	2695410	1.486632347107	2694795	1.281712949276	FBgn0035367	21576	FBgn0035370	55733
680	3L	4955727	4958205	1.485639095306	4956351	1.429562175975	FBgn0005775	668	FBgn0035570	265648
681	2R	5630340	5631801	1.484244346619	5631072	1.359407340779	FBgn0033486	1566	FBgn0033486	1566
682	2L	15475164	15477066	1.483694076538	15476051	1.279258519411	FBgn0003448	1853	FBgn0003448	1853
683	X	22036810	22037710	1.483461856842	22036959	1.511769533157	FBgn0000719	21624	FBgn0031186	378974
684	3R	12618234	12619562	1.478838920593	12618884	1.161052584648	FBgn0015230	4851	FBgn0020556	19973
685	2L	441446	442662	1.477962493896	441972	1.135126948357	FBgn0004583	10719	FBgn0031253	20565
686	2R	6462925	6463976	1.476524353027	6463649	1.148940324783	FBgn0033574	6076	FBgn0033571	48684
687	3L	21423959	21425159	1.474948883057	21424551	1.119671737447	FBgn0037085	709	FBgn0037085	709
688	3R	10411824	10413657	1.47368812561	10412764	1.175026248483	FBgn0020299	5421	FBgn0020299	5421
689	2L	159831	161132	1.473658084869	160663	1.172060203552	FBgn0016977	1629	FBgn0016977	1629
690	3L	16975457	16976748	1.472856998444	16975937	1.109889954329	FBgn0052167	5383	FBgn0025582	223689
691	3R	16289497	16290758	1.47206735611	16290307	0.915614520802	FBgn0040574	19170	FBgn0043457	93345
692	2R	2383236	2384671	1.471029758453	2383964	1.231598981222	FBgn0033109	618	FBgn0033107	57091
693	2L	9966593	9967806	1.470397949219	9967161	1.122549617992	FBgn0011272	151	FBgn0011272	151
694	2R	10889493	10891568	1.469856262207	10890312	1.108151733875	FBgn0011660	3933	FBgn0000996	5511
695	3L	11210694	11211640	1.469390392303	11211158	1.076258491067	FBgn0036150	1273	FBgn0041094	15098
696	4	1027900	1029301	1.469048500061	1028659	1.226487193789	FBgn0019650	18681	FBgn0039930	20950
697	3R	682863	684326	1.468239307404	683582	1.246238876792	FBgn0003002	5047	FBgn0003002	5047
698	2R	20705584	20706870	1.46816444397	20706167	1.286970531239	FBgn0035094	9730	FBgn0001325	28048
699	2R	9947703	9948926	1.466100692749	9948370	1.222519650179	FBgn0013725	1172	FBgn0013725	1172
700	2R	10136325	10137426	1.465220928192	10136834	1.03218922019	FBgn0033948	659	FBgn0033948	659
701	3R	2569461	2570858	1.46409368515	2570094	1.173236727715	FBgn0004054	232	FBgn0004054	232
702	2L	7542990	7546001	1.463438034058	7544288	1.394400512471	FBgn0053529	135	FBgn0053529	135
703	X	2298563	2300143	1.462978363037	2299402	1.237939516703	FBgn0003714	730	FBgn0004050	4523
704	X	19606128	19607747	1.461981773376	19606931	1.187529283411	FBgn0031071	9934	FBgn0031071	9934
705	3L	8799013	8800886	1.460396289825	8800195	1.238216459751	FBgn0011577	1258	FBgn0020633	65362
706	2R	10647146	10648172	1.460260391235	10647678	0.981799443563	FBgn0033993	14940	FBgn0033989	140592
707	X	7075384	7077031	1.459270477295	7076155	1.441390037537	FBgn0029940	35985	FBgn0025549	60385
708	2R	15555252	15556882	1.458953857422	15556166	1.147703170776	FBgn0034480	36316	FBgn0004364	70208
709	3R	17465988	17468626	1.458355665207	17467101	1.272660255432	FBgn0046832	18855	FBgn0046832	18855
710	3R	11859613	11860770	1.457316398621	11860161	1.092486998614	FBgn0003117	8342	FBgn0038396	15232
711	3R	4637765	4639088	1.45485830307	4638405	1.341640528511	FBgn0037635	2872	FBgn0037633	7053
712	3L	21531998	21533073	1.454071998596	21532495	1.182550191879	FBgn0023417	204	FBgn0028663	58792
713	2L	4034051	4035529	1.453336715698	4035010	1.18509610494	FBgn0000547	3631	FBgn0000547	3631
714	3L	5954067	5955301	1.451600074768	5954748	1.10233446757	FBgn0035656	4796	FBgn0035656	4796
715	2L	19141939	19143347	1.448863506317	19142751	1.326528310776	FBgn0010300	13016	FBgn0032762	13396
716	2R	6359257	6360695	1.447414398193	6359999	1.313943475485	FBgn0027525	5366	FBgn0027525	5366
717	3L	20174594	20175951	1.447409629822	20175251	1.067615449429	FBgn0036958	108	FBgn0036959	139
718	2L	5798516	5800192	1.447197437286	5799280	1.253193855286	FBgn0031738	924	FBgn0031739	2689
719	3L	20556474	20558280	1.446260929108	20557184	1.210631931529	FBgn0001323	2807	FBgn0001320	72020
720	3L	15285317	15287088	1.445672035217	15286221	1.207681543687	FBgn0036494	15738	FBgn0036494	15738
721	2L	7304509	7305985	1.445213317871	7305269	1.181998163462	FBgn0004009	1892	FBgn0004009	1892
722	X	269719	271486	1.444536209106	270715	1.136621654034	FBgn0002561	4170	FBgn0002561	4170
723	2R	6050202	6051722	1.44452047348	6050950	1.151781306547	FBgn0005630	4125	FBgn0004399	18767
724	3L	665394	666879	1.443817138672	666142	1.280434519053	FBgn0035152	417	FBgn0035156	10305
725	3R	10833986	10835037	1.443760871887	10834593	0.994092591604	FBgn0038280	5899	FBgn0028662	104797
726	3R	8086085	8087971	1.443545818329	8087170	1.232549499063	FBgn0003651	2699	FBgn0010044	118588
727	2L	20474517	20475639	1.443325042725	20474977	0.949193393483	FBgn0046834	112	FBgn0046834	112
728	X	10749769	10751095	1.442768573761	10750338	1.134130926693	FBgn0030248	964	FBgn0030241	50246
729	3R	10564524	10566254	1.442101478577	10565342	1.397131502628	FBgn0011217	1591	FBgn0038257	7701
730	3L	21219287	21220592	1.440769195557	21219966	1.06415784359	FBgn0037066	62	FBgn0037066	62
731	3L	9837858	9839423	1.440704345703	9838853	1.085664188161	FBgn0027567	300	FBgn0015618	26256
732	X	7789671	7791170	1.439819335938	7790546	1.312409996986	FBgn0027280	1696	FBgn0004404	10406
733	2L	15315331	15316725	1.439468383789	15316152	1.105188097273	FBgn0041103	317	FBgn0001981	13641
734	2L	21249862	21251027	1.437989234924	21250409	0.889705628157	FBgn0032938	145	FBgn0021856	1657
735	3R	17120863	17122834	1.437783718109	17121560	1.24294424057	FBgn0001234	785	FBgn0043012	25761
736	2L	17592499	17593670	1.436627864838	17593147	1.241115480661	FBgn0032653	4354	FBgn0032646	96109
737	3L	5743670	5745162	1.436343193054	5744354	1.144874691963	FBgn0035633	1405	FBgn0035633	1405
738	3R	5138470	5139404	1.435725212097	5138890	0.927127697889	FBgn0037675	8658	FBgn0053936	28702
739	X	20534757	20536221	1.435106277466	20535642	1.182489013672	FBgn0031129	10994	FBgn0003300	30525
740	4	1000997	1002365	1.43469619751	1001738	1.293743789196	FBgn0039931	4221	FBgn0039930	47871
741	3R	21682870	21683545	1.434494972229	21683408	1.059999847412	FBgn0039379	6032	FBgn0002735	142172
742	X	12425114	12426446	1.433368682861	12425792	1.353075572423	FBgn0041203	338	FBgn0015024	61928
743	2L	9495347	9497323	1.433100700378	9496074	1.252615213394	FBgn0004868	1147	FBgn0002973	58561
744	3L	1447418	1448708	1.432504177094	1448047	1.151118457317	FBgn0004635	723	FBgn0004635	723
745	3R	27529673	27531710	1.431666374207	27530458	1.247842704549	FBgn0054046	4396	FBgn0039867	32206
746	3L	13661520	13663012	1.430504798889	13662249	1.105686632792	FBgn0036379	21553	FBgn0036386	232007
747	2L	13234359	13236012	1.42987203598	13235225	1.32165902853	FBgn0032493	630	FBgn0032493	630
748	2L	12172576	12173798	1.429846286774	12173203	1.261470962973	FBgn0032421	219	FBgn0032408	76693
749	2L	22139789	22141037	1.426773548126	22140488	1.192326895396	FBgn0032978	8405	FBgn0032979	16266
750	3L	14925373	14926482	1.426616668701	14926017	1.119514763355	FBgn0026320	8589	FBgn0026320	8589
751	2L	9125491	9127037	1.426601409912	9126507	1.156194097856	FBgn0052982	756	FBgn0052982	756
752	3L	7130368	7131518	1.426130771637	7130865	1.070397403505	FBgn0028383	155	FBgn0028383	155
753	3L	15767134	15768679	1.425619125366	15767748	1.198714059942	FBgn0036531	5929	FBgn0036537	32897
754	2L	4220141	4222023	1.424767494202	4221284	1.378406933376	FBgn0001075	3432	FBgn0031590	5813
755	3L	13723637	13724958	1.424420833588	13724501	1.034927288691	FBgn0036380	82998	FBgn0036386	169755
756	3R	8895180	8897367	1.424263954163	8896087	1.345732548658	FBgn0004666	12606	FBgn0003308	37828
757	3L	4737576	4739258	1.423635482788	4738524	1.245755285025	FBgn0035572	352	FBgn0035570	47821
758	X	13228693	13230298	1.420800685883	13229206	0.985442666446	FBgn0030482	1624	FBgn0030482	1624
759	2L	10310467	10311687	1.419885635376	10311161	1.151676019033	FBgn0027491	425	FBgn0032222	20302
760	3L	22902794	22903964	1.419826507568	22903229	1.081438000997	FBgn0052461	14103	FBgn0037207	24174
761	2R	4911403	4912702	1.417808532715	4912162	1.112536072731	FBgn0053774	65	FBgn0053774	65
762	3R	12904920	12906519	1.417695045471	12905593	1.290686637163	FBgn0038475	72	FBgn0038475	72
763	3R	2635615	2636954	1.416927337646	2636274	1.140214115381	FBgn0046833	978	FBgn0046833	978
764	2L	12674989	12676229	1.416708230972	12675674	1.159775108099	FBgn0032442	6505	FBgn0032445	17349
765	3L	22201280	22202171	1.41632270813	22201483	1.312954389132	FBgn0004179	381	FBgn0037156	969
766	3L	19402298	19403482	1.416317939758	19402925	1.079753118403	FBgn0053062	8717	FBgn0036886	114756
767	3L	15675986	15677874	1.415954113007	15677143	1.264374200036	FBgn0041160	12035	FBgn0041160	12035
768	2R	13194561	13196466	1.41562461853	13195289	1.397248408374	FBgn0016059	3069	FBgn0016059	3069
769	X	6937848	6938976	1.414073944092	6938339	0.950651056626	FBgn0029933	4950	FBgn0029933	4950
770	2L	5454889	5457542	1.413511753082	5456990	1.209655425128	FBgn0005511	4651	FBgn0005511	4651
771	X	6194584	6196274	1.412993907928	6195664	1.20569079717	FBgn0029868	29	FBgn0029868	29
772	3R	26580227	26581425	1.412538528442	26580782	0.985133451574	FBgn0039801	8772	FBgn0003720	97255
773	3R	14990711	14992220	1.411539077759	14991411	1.197460472584	FBgn0010768	1468	FBgn0038678	70792
774	3R	20922716	20924043	1.41145324707	20923416	1.139130204916	FBgn0053096	52	FBgn0053096	52
775	3L	356055	357297	1.411082267761	356546	1.237233668566	FBgn0003749	4302	FBgn0035136	11631
776	2L	2455421	2458068	1.409878730774	2457097	1.366246159871	FBgn0012017	2947	FBgn0015816	35569
777	2R	3853842	3855279	1.409237861633	3854533	1.17927312851	FBgn0033282	4819	FBgn0010109	110393
778	3L	12052776	12054058	1.409215927124	12053413	1.068746192115	FBgn0028679	2319	FBgn0036248	38777
779	2L	14429840	14432002	1.408617019653	14430688	1.216925680637	FBgn0028871	5557	FBgn0005771	60174
780	2R	17031034	17032847	1.407907485962	17032219	1.164158439636	FBgn0003731	1632	FBgn0010415	43469
781	2R	20564083	20565311	1.407804489136	20564779	1.156237155199	FBgn0001148	4801	FBgn0001148	4801
782	X	11337766	11339031	1.407029628754	11338497	1.132129698992	FBgn0052666	109	FBgn0052666	109
783	3R	5169521	5171018	1.406999111176	5170212	1.208339691162	FBgn0053936	2620	FBgn0053936	2620
784	X	16584637	16586027	1.406694889069	16585460	1.152692000071	FBgn0027528	387	FBgn0030786	32431
785	2R	18713564	18715594	1.405089855194	18714646	1.250048213535	FBgn0034834	4493	FBgn0003062	132326
786	3L	16440375	16441547	1.404162406921	16440878	1.140882155474	FBgn0004569	8082	FBgn0014163	63780
787	3L	7882756	7884147	1.402998924255	7883389	1.108438099132	FBgn0003041	2509	FBgn0003041	2509
788	3R	9813909	9815249	1.40260887146	9814555	1.353151798248	FBgn0015270	23916	FBgn0038196	47332
789	X	8264209	8267743	1.402552366257	8267062	1.219753770267	FBgn0026758	3438	FBgn0052711	11731
790	2R	12975777	12977574	1.402503967285	12976563	1.295712078319	FBgn0028953	4019	FBgn0028953	4019
791	3R	16657963	16659187	1.401214599609	16658622	1.168674098121	FBgn0053094	115	FBgn0038830	8671
792	2L	8510030	8511274	1.401185035706	8510756	0.993580565733	FBgn0032050	1079	FBgn0032050	1079
793	2L	20785849	20787303	1.401182174683	20786608	1.398403823376	FBgn0032886	1284	FBgn0000986	64100
794	2L	20222982	20223973	1.401120185852	20223475	1.015551745892	FBgn0058169	39	FBgn0011638	114446
795	3R	2936312	2938005	1.398985862732	2937259	1.206328981063	FBgn0014863	6194	FBgn0003884	24999
796	X	4784762	4786825	1.398656845093	4786206	1.188656107585	FBgn0004368	1837	FBgn0004368	1837
797	3R	12060755	12061911	1.398517608643	12061395	1.153248310089	FBgn0040071	10024	FBgn0011253	36781
798	2L	10426258	10427541	1.397629261017	10426847	1.119087282817	FBgn0022268	20	FBgn0010083	56
799	2L	15141829	15143011	1.39661359787	15142388	1.119462251663	FBgn0028889	14070	FBgn0024183	76143
800	2L	15106792	15108167	1.395572662354	15107440	1.168431013823	FBgn0028878	1926	FBgn0024183	41195
801	2R	10894900	10896764	1.394594192505	10895714	1.327449630289	FBgn0000996	109	FBgn0000996	109
802	3R	5045994	5046933	1.394358634949	5046513	0.92369037516	FBgn0003165	16891	FBgn0000412	19863
803	2R	3040320	3041790	1.394006252289	3040899	1.212877146403	FBgn0022772	3378	FBgn0022772	3378
804	2R	6898464	6899953	1.393692016602	6899226	1.218731433153	FBgn0033631	789	FBgn0050257	11034
805	2L	11060509	11061687	1.390686035156	11061029	1.055723054068	FBgn0032330	3626	FBgn0032335	10032
806	X	132467	133784	1.390426635742	133135	1.132544464535	FBgn0005427	3321	FBgn0000316	21361
807	2R	8534685	8536312	1.388843536377	8535444	1.262606246131	FBgn0008654	22414	FBgn0005624	38548
808	3R	12111512	12112455	1.388826847076	12111953	1.056671524048	FBgn0051283	3594	FBgn0051283	3594
809	3L	3073785	3075412	1.387044429779	3074548	1.145627689362	FBgn0003938	215	FBgn0003938	215
810	3R	14156002	14157559	1.386227607727	14156784	0.994933287303	FBgn0051235	2123	FBgn0038601	29326
811	3R	21867274	21869188	1.385499000549	21868108	1.26479438146	FBgn0001139	676	FBgn0000591	2062
812	X	7068854	7070312	1.385368347168	7069621	1.081785387463	FBgn0029939	31309	FBgn0025549	66919
813	2R	9107904	9109804	1.384506225586	9108863	1.368557426665	FBgn0027581	380	FBgn0033859	693
814	3R	12635962	12638147	1.382684707642	12636826	1.296663434882	FBgn0000014	18943	FBgn0020556	37915
815	X	10629687	10631905	1.382406234741	10631030	1.210555447472	FBgn0025111	1068	FBgn0052672	17477
816	3R	12567873	12568958	1.381455421448	12568405	1.153699843089	FBgn0003944	8057	FBgn0063261	8706
817	X	1989751	1991029	1.379214763641	1990323	1.205582899206	FBgn0004861	2378	FBgn0025626	69031
818	2L	20482322	20483593	1.378598213196	20482900	1.206404983997	FBgn0054007	201	FBgn0046834	7811
819	3R	13219593	13220801	1.377677440643	13220142	1.176832479589	FBgn0025456	163	FBgn0025456	163
820	2R	9515516	9516931	1.376687049866	9516309	1.264623037974	FBgn0050482	5888	FBgn0033889	21343
821	2R	18557108	18558298	1.375725746155	18557787	1.122984558344	FBgn0003900	4079	FBgn0003900	4079
822	2L	19151041	19152773	1.374461174011	19152233	1.01445719775	FBgn0010300	22498	FBgn0032762	22878
823	2L	3004878	3006444	1.374419212341	3005737	1.063819037543	FBgn0031488	7764	FBgn0002989	12976
824	2L	4123115	4124337	1.372900009155	4123747	1.020037015279	FBgn0014033	2026	FBgn0000547	92368
825	2L	21864264	21865177	1.372680664062	21865102	1.347320132785	FBgn0032965	20752	FBgn0003866	48914
826	4	576760	578204	1.372449874878	577430	1.296059103573	FBgn0022361	802	FBgn0026777	249083
827	3R	12098024	12099701	1.370223522186	12099099	1.26196381625	FBgn0011253	923	FBgn0011253	923
828	3R	19170940	19172600	1.368905544281	19172064	1.165333837271	FBgn0003118	180	FBgn0002622	12461
829	2L	13783651	13784607	1.367292165756	13783699	1.367292165756	FBgn0028932	242	FBgn0028932	242
830	2L	10200338	10201560	1.367208480835	10201006	1.005559191984	FBgn0032189	34	FBgn0032189	34
831	2R	8400061	8401118	1.36440372467	8400600	0.892034828663	FBgn0003975	404	FBgn0000181	14456
832	2R	13871048	13872351	1.363985061646	13871658	1.09452457428	FBgn0034328	26437	FBgn0034326	57337
833	X	7130650	7132230	1.362921237946	7131592	1.165978968143	FBgn0029941	163	FBgn0025549	4948
834	3R	5753790	5754865	1.362652301788	5754274	0.991704099319	FBgn0053975	638	FBgn0037770	57503
835	3R	12746760	12747906	1.362299919128	12747349	0.981114506721	FBgn0051270	2158	FBgn0082171	65312
836	2R	10489888	10491173	1.361960172653	10490385	1.006468857036	FBgn0033988	5773	FBgn0033988	5773
837	2R	7154742	7155992	1.361511230469	7155347	1.129664028392	FBgn0033639	6209	FBgn0033638	6870
838	3R	2762559	2763935	1.361041069031	2763237	1.108793199062	FBgn0051488	20219	FBgn0001077	73191
839	X	20523355	20524971	1.35841178894	20524159	1.277376146878	FBgn0003300	19042	FBgn0003300	19042
840	X	10661387	10662841	1.357130527496	10662214	1.25095936656	FBgn0030235	5786	FBgn0030235	5786
841	X	5616077	5617338	1.356395721436	5616682	1.215358958525	FBgn0029804	667	FBgn0029800	16562
842	3R	26098929	26100534	1.356222867966	26099470	1.271477550268	FBgn0010113	4186	FBgn0039757	64728
843	3R	7146084	7147056	1.355804443359	7146644	0.949964165688	FBgn0051386	15314	FBgn0026063	27519
844	2R	4425739	4426889	1.355608463287	4426334	0.995458126068	FBgn0002552	7	FBgn0033342	7520
845	2R	19486828	19488044	1.353173732758	19487385	1.043386280537	FBgn0005612	564	FBgn0034948	2507
846	3R	9861668	9862581	1.352980136871	9862365	0.890763576214	FBgn0038196	478	FBgn0038196	478
847	2L	8087827	8089031	1.352700710297	8088445	1.206363593831	FBgn0011219	5023	FBgn0010287	15548
848	3L	8415403	8416456	1.352328777313	8415895	0.99304672877	FBgn0062463	432	FBgn0010825	8368
849	3R	4509594	4510906	1.351792812347	4510274	1.071637153625	FBgn0053325	4222	FBgn0037608	10435
850	2L	12080875	12083178	1.350969791412	12082389	1.189435033237	FBgn0003145	3403	FBgn0003145	3403
851	3R	16716309	16717070	1.350675582886	16716688	0.883894383907	FBgn0051334	156	FBgn0038834	40417
852	X	18632952	18634179	1.350540161133	18633610	1.131128984339	FBgn0001090	1994	FBgn0001090	1994
853	X	4889910	4890688	1.349266767502	4890266	0.951487211081	FBgn0003028	3268	FBgn0004368	105897
854	3L	22886185	22887633	1.347854614258	22886879	1.245363314946	FBgn0052461	2247	FBgn0037207	7824
855	3L	2441265	2442795	1.347661018372	2442032	1.2743531545	FBgn0053231	6656	FBgn0053231	6656
856	2R	12906829	12907945	1.347523212433	12907384	1.068685277303	FBgn0011879	306	FBgn0034214	34958
857	2L	5042372	5043562	1.347517967224	5042958	1.1305122095	FBgn0053995	311	FBgn0022023	10251
858	3R	21808365	21809743	1.347435474396	21809200	1.130987307605	FBgn0015269	465	FBgn0002735	16380
859	3R	3466276	3466838	1.347237586975	3466325	1.326936721802	FBgn0051146	17646	FBgn0003885	109948
860	3R	17773869	17775200	1.347061634064	17774624	1.183687655131	FBgn0051171	16082	FBgn0038925	78574
861	X	6891574	6893125	1.346307277679	6892475	1.228638733135	FBgn0004143	2182	FBgn0029931	6631
862	2L	7590590	7592060	1.345706939697	7591311	1.045865885417	FBgn0083141	9376	FBgn0053529	46888
863	2R	20173090	20174407	1.345561027527	20173836	1.155809795155	FBgn0035046	1811	FBgn0035046	1811
864	3R	24410919	24412524	1.345021247864	24411715	1.152183405558	FBgn0000659	910	FBgn0000659	910
865	3L	20728520	20730046	1.343853712082	20729179	1.208935171366	FBgn0027364	2570	FBgn0016696	23801
866	3R	22618985	22620300	1.342795848846	22619630	1.110903739929	FBgn0003717	5135	FBgn0027889	72899
867	2L	14439341	14440647	1.342755317688	14439944	1.142662853003	FBgn0028844	10872	FBgn0005771	50918
868	3R	9231344	9233105	1.342658042908	9232264	1.374538600445	FBgn0038151	456	FBgn0038150	1674
869	3L	18150182	18151800	1.34246969223	18151013	1.131670176983	FBgn0003997	117	FBgn0020300	46350
870	X	3686719	3687906	1.341993331909	3687393	1.251027363997	FBgn0000542	6060	FBgn0000542	6060
871	2R	5977172	5978453	1.340449333191	5977671	1.156999707222	FBgn0033526	2631	FBgn0033526	2631
872	3R	4849717	4851288	1.340311050415	4850569	1.113853594836	FBgn0015014	4830	FBgn0015014	4830
873	3R	18192613	18194140	1.340001583099	18193407	1.224190459532	FBgn0003178	173	FBgn0038950	1704
874	2L	9704933	9706515	1.339345932007	9705865	1.333772927523	FBgn0051710	79	FBgn0032138	5404
875	2L	18774193	18775757	1.338643074036	18775005	1.196210468517	FBgn0045852	3228	FBgn0032717	60591
876	3R	11047973	11049359	1.338640928268	11048665	1.248072654009	FBgn0051155	149	FBgn0015610	2624
877	2L	712842	714438	1.338032245636	713863	1.191117197275	FBgn0000497	1105	FBgn0015621	106101
878	2L	12466201	12467607	1.337617397308	12467005	1.200652345022	FBgn0032437	13323	FBgn0040286	32340
879	2L	11445343	11447207	1.337556362152	11445845	1.039946317673	FBgn0004579	242	FBgn0004579	242
880	2L	6921209	6923046	1.337039470673	6921980	1.235446425045	FBgn0004838	1270	FBgn0004838	1270
881	3L	360809	361893	1.334639072418	361309	1.034567266703	FBgn0003749	461	FBgn0035136	16394
882	3L	253840	255588	1.333820343018	254725	1.173756016625	FBgn0029002	447	FBgn0035121	6815
883	3L	11330288	11331997	1.332796096802	11330860	1.209950987498	FBgn0036155	7972	FBgn0041094	104604
884	X	6196981	6199706	1.332528114319	6198761	1.163455835978	FBgn0026708	2896	FBgn0029868	3126
885	4	521457	523135	1.332427024841	521979	1.132823824883	FBgn0004607	2122	FBgn0026777	193632
886	X	21149677	21151289	1.331282615662	21150509	1.2194332235	FBgn0000709	37	FBgn0015379	5547
887	3R	20902509	20903993	1.330878734589	20903173	1.146100324743	FBgn0039274	2569	FBgn0039273	3265
888	2R	13952349	13953538	1.330243587494	13953058	1.069258557426	FBgn0050118	2286	FBgn0003067	98572
889	2R	4917244	4919270	1.330057144165	4918479	1.130641281605	FBgn0053774	6382	FBgn0053774	6382
890	3L	114057	115226	1.329998970032	114695	1.042964151927	FBgn0020386	1711	FBgn0035105	53259
891	2R	9825863	9827997	1.327241897583	9827307	1.194961684091	FBgn0033921	10091	FBgn0033922	13382
892	2R	15183286	15185451	1.327072143555	15184780	1.036953634686	FBgn0015949	97	FBgn0015949	97
893	2L	599451	602316	1.326582431793	601682	1.215854376554	FBgn0031270	1131	FBgn0031267	27450
894	2L	21039293	21040177	1.326360225677	21039680	0.860038089752	FBgn0010395	745	FBgn0023388	90265
895	X	12408132	12409853	1.325952529907	12408940	1.210703100477	FBgn0030400	8179	FBgn0015024	78780
896	3L	13087260	13088561	1.32488155365	13088077	1.157326726352	FBgn0010452	143	FBgn0010452	143
897	2R	15826224	15827410	1.324788570404	15826778	1.055142849684	FBgn0034500	3250	FBgn0034503	14891
898	2R	1660996	1661724	1.324571609497	1661084	1.486588160197	FBgn0011936	117	FBgn0033067	27930
899	2L	2365050	2366554	1.324077129364	2365645	1.109817953671	FBgn0014010	283	FBgn0028485	310
900	3L	19007470	19009675	1.323013782501	19007990	1.177238792181	FBgn0002945	2600	FBgn0002945	2600
901	2L	220319	224386	1.322716712952	223263	1.277570808635	FBgn0031235	9251	FBgn0031235	9251
902	3R	12881545	12882772	1.322490692139	12882119	1.153264438405	FBgn0020493	2390	FBgn0038472	13293
903	3R	4769774	4771133	1.321574687958	4770500	1.412990182638	FBgn0037644	226	FBgn0037644	226
904	X	7471529	7472915	1.321179389954	7472283	1.26404863596	FBgn0004198	17899	FBgn0027553	101275
905	3R	4680117	4681579	1.320707321167	4680693	1.211968730478	FBgn0011966	6909	FBgn0011966	6909
906	X	16359496	16360450	1.32044839859	16360027	0.926308282216	FBgn0030755	869	FBgn0015615	67339
907	3R	915202	916396	1.320184707642	915748	1.034029722214	FBgn0010313	3340	FBgn0010313	3340
908	X	18250919	18252362	1.319548130035	18251819	1.298907790865	FBgn0030918	2369	FBgn0004956	110057
909	3R	17485050	17486493	1.319451808929	17485737	1.106256597182	FBgn0011766	390	FBgn0004493	11735
910	3R	17190692	17191998	1.31814956665	17191268	1.132198137396	FBgn0002781	11853	FBgn0043012	95469
911	4	950606	951495	1.317505836487	951425	1.086244821548	FBgn0023213	454	FBgn0039930	98184
912	3R	21462939	21464106	1.3164498806	21463418	1.175173338722	FBgn0039350	131	FBgn0039350	131
913	4	690173	690985	1.31588435173	690562	1.054788708687	FBgn0024728	6724	FBgn0039930	359047
914	2L	1669407	1670838	1.315706253052	1669963	1.189930859734	FBgn0051934	1353	FBgn0031357	40503
915	4	1046846	1047996	1.314389228821	1047479	0.98741718928	FBgn0025741	135	FBgn0039930	2130
916	3R	16981662	16983221	1.314117431641	16982388	1.044198364019	FBgn0038865	4427	FBgn0010770	40430
917	3R	7415313	7416601	1.312791824341	7415851	1.259729981422	FBgn0037918	13	FBgn0037920	29962
918	2L	17805047	17806185	1.312316417694	17805550	0.973018109798	FBgn0032655	2983	FBgn0032646	308512
919	3R	21510296	21511626	1.312264919281	21510936	1.271681249142	FBgn0039359	123	FBgn0039359	123
920	3L	18784647	18786145	1.309882640839	18785664	0.936937536512	FBgn0036815	768	FBgn0036815	768
921	3L	15752388	15753697	1.309651374817	15753163	1.122441347908	FBgn0036531	20514	FBgn0036537	47482
922	2L	13887034	13888672	1.309204101562	13887994	1.028381877475	FBgn0019890	16665	FBgn0019890	16665
923	3L	19105487	19106327	1.308616638184	19105527	0.915092563629	FBgn0052203	3777	FBgn0016797	30358
924	2L	1435189	1436582	1.307319641113	1436004	1.136844485998	FBgn0003926	3293	FBgn0002543	15555
925	X	22035688	22036460	1.307012557983	22036287	1.176729520162	FBgn0031201	20953	FBgn0031186	378302
926	2R	12370859	12372591	1.305300235748	12371799	1.22497189045	FBgn0026533	715	FBgn0025832	1598
927	3R	6448832	6450263	1.305124282837	6449564	1.147034645081	FBgn0001235	14822	FBgn0001235	14822
928	2L	6108501	6109387	1.304842948914	6108947	0.932836651802	FBgn0051641	8569	FBgn0031781	16191
929	3R	18409926	18411064	1.304657936096	18410425	1.077098935843	FBgn0038989	83	FBgn0038989	83
930	3L	1384514	1385747	1.303451538086	1385075	1.301748899313	FBgn0011854	103	FBgn0035213	59140
931	3R	26634821	26636432	1.303281784058	26635885	1.122001591851	FBgn0027598	1536	FBgn0003720	42152
932	X	2840386	2841773	1.302977800369	2841145	1.042236075682	FBgn0003285	11157	FBgn0004647	149883
933	2R	8472762	8474454	1.302879810333	8473491	1.127010881901	FBgn0033787	4028	FBgn0004512	11240
934	2R	12992979	12994239	1.300828456879	12993494	0.984091669321	FBgn0034225	493	FBgn0028953	20950
935	3R	919994	921271	1.299995422363	920357	0.900986880064	FBgn0010313	7949	FBgn0010313	7949
936	2L	9607802	9608938	1.299749851227	9608364	1.017690939062	FBgn0019809	115	FBgn0015393	91470
937	3R	27038300	27039690	1.299729824066	27039130	1.155849583944	FBgn0039828	2	FBgn0039828	2
938	3R	4751340	4754447	1.299058914185	4753600	1.248533641591	FBgn0003177	3378	FBgn0037644	17126
939	3L	9253364	9254509	1.299040794373	9253917	1.071381092072	FBgn0028431	27546	FBgn0035980	84389
940	3R	6404074	6405301	1.297243118286	6404816	0.923445761204	FBgn0051394	49938	FBgn0001235	59570
941	3R	26680915	26682340	1.297184944153	26681737	1.04333896637	FBgn0003720	3700	FBgn0003720	3700
942	X	10774512	10775890	1.297115802765	10775276	0.948447048664	FBgn0030251	2659	FBgn0030241	75184
943	3R	13905952	13907068	1.295830726624	13906437	1.012807782491	FBgn0038566	406	FBgn0038566	406
944	3R	25085427	25086840	1.295670032501	25086036	1.181241372052	FBgn0003525	4534	FBgn0003525	4534
945	3R	943358	944988	1.294962406158	944267	1.149529653437	FBgn0037293	9543	FBgn0010313	31859
946	2R	18022900	18024164	1.292551994324	18023543	1.118751462301	FBgn0034735	23747	FBgn0034743	90160
947	3R	5237929	5238843	1.292411804199	5238279	0.849428345175	FBgn0011740	8	FBgn0037686	11301
948	2L	13244579	13245593	1.292121887207	13245022	1.053851763407	FBgn0003935	174	FBgn0003935	174
949	2L	18364921	18366347	1.291492938995	18365668	1.139918088913	FBgn0011559	10713	FBgn0004413	73498
950	3R	17437361	17438403	1.290974617004	17437415	1.156531047821	FBgn0046832	10831	FBgn0046832	10831
951	X	8621658	8623073	1.289355278015	8622418	1.136764947106	FBgn0026411	28593	FBgn0030061	62231
952	3L	6952846	6954162	1.288474082947	6953641	1.289874966939	FBgn0001104	359	FBgn0001104	359
953	2L	16592896	16593951	1.286797523499	16593416	0.957823371887	FBgn0051815	4426	FBgn0002652	82569
954	3L	2188184	2189362	1.286232471466	2188650	1.026339362649	FBgn0035316	7385	FBgn0035315	8105
955	3L	17328709	17330035	1.284935951233	17329350	1.143775210661	FBgn0015550	4441	FBgn0026197	37367
956	2R	16878909	16880236	1.284535884857	16879544	1.146143704653	FBgn0000395	5021	FBgn0000395	5021
957	2R	9061731	9063027	1.284523963928	9062162	0.95451966454	FBgn0033853	733	FBgn0014877	7827
958	3R	24683913	24685203	1.28440952301	24684380	0.983317597707	FBgn0028373	535	FBgn0028373	535
959	3R	3915546	3916313	1.283940315247	3916212	1.003545427322	FBgn0037547	3238	FBgn0037550	35843
960	3R	10306605	10307521	1.283897399902	10306989	0.884978715111	FBgn0038233	30425	FBgn0038234	30601
961	2L	16282132	16283594	1.283617019653	16282833	1.090080632104	FBgn0001994	824	FBgn0001994	824
962	3R	951250	952441	1.283610343933	951834	1.023733195137	FBgn0037293	1976	FBgn0010313	39426
963	X	19608347	19609792	1.282486438751	19609014	1.129859924316	FBgn0031071	7851	FBgn0031071	7851
964	3R	11116802	11118181	1.282415390015	11117321	1.069091179792	FBgn0003721	10067	FBgn0011476	13050
965	3R	9724942	9726146	1.28223323822	9725587	1.074133227853	FBgn0000576	1994	FBgn0000576	1994
966	2R	8487218	8488560	1.281326293945	8487919	1.137928962708	FBgn0005624	8977	FBgn0005624	8977
967	3R	25282778	25284326	1.281280517578	25283400	0.94248521328	FBgn0004369	109	FBgn0039664	31816
968	2L	8788556	8789793	1.28062915802	8789135	1.030084252357	FBgn0032069	7884	FBgn0029123	36490
969	3L	4143930	4145067	1.280198097229	4144568	0.985259711742	FBgn0053545	127	FBgn0004574	21835
970	3R	18882200	18883753	1.278476715088	18883097	1.110413678487	FBgn0039045	171	FBgn0051457	70609
971	3L	22153192	22154402	1.278084754944	22153854	1.127142651876	FBgn0028500	42882	FBgn0037156	46660
972	3R	6428617	6430694	1.277294158936	6429223	1.180144757032	FBgn0001235	35163	FBgn0001235	35163
973	2L	9128301	9129718	1.27707195282	9128907	1.151313649284	FBgn0051887	936	FBgn0051887	936
974	2R	9506604	9507686	1.274729728699	9507123	1.029057025909	FBgn0002643	35	FBgn0033889	12157
975	X	13063334	13064653	1.274478912354	13063876	1.122320890427	FBgn0052639	6584	FBgn0052639	6584
976	3L	23163944	23165376	1.273879051208	23164966	1.364918867747	FBgn0037212	17904	FBgn0024733	135651
977	X	16776453	16777534	1.273700714111	16776597	0.855235735575	FBgn0030806	202	FBgn0030806	202
978	2R	2106142	2107081	1.27331829071	2106531	0.903634968926	FBgn0033076	6260	FBgn0041145	15787
979	3R	4673442	4674728	1.27251625061	4674082	1.158265978098	FBgn0011966	13520	FBgn0011966	13520
980	3L	11890927	11891853	1.272493362427	11891312	0.837344229221	FBgn0036221	4201	FBgn0000404	83788
981	X	19597431	19598324	1.271987915039	19598198	0.908590602875	FBgn0031070	1938	FBgn0031070	1938
982	2L	5052211	5053516	1.271132469177	5052949	1.107819676399	FBgn0031676	103	FBgn0022023	260
983	2R	10952334	10953131	1.270707130432	10952409	1.049913692474	FBgn0050472	13731	FBgn0000996	56586
984	2R	5089064	5090347	1.27031993866	5089788	1.081200093031	FBgn0033425	505	FBgn0025286	9208
985	X	17662581	17664228	1.270107746124	17663420	1.263635847304	FBgn0030870	1357	FBgn0030870	1357
986	2R	10985964	10987179	1.269346237183	10986482	1.003000175252	FBgn0050470	10708	FBgn0019968	60619
987	X	9760619	9761788	1.268323898315	9761179	1.038908958435	FBgn0030162	4832	FBgn0030177	167212
988	3L	15300666	15302142	1.267386436462	15301437	1.133699276868	FBgn0036494	522	FBgn0036494	522
989	2R	20606098	20608128	1.26734161377	20607467	1.229090627035	FBgn0004919	15547	FBgn0001148	37887
990	3L	7957981	7959368	1.267331123352	7959132	1.179487618533	FBgn0011817	6136	FBgn0011817	6136
991	3R	7644217	7645392	1.266286373138	7644995	0.948123931885	FBgn0019624	86	FBgn0019624	86
992	X	10570034	10571331	1.266273498535	10570508	1.131444522313	FBgn0003204	19216	FBgn0052672	43045
993	2R	15633491	15635387	1.265952110291	15634545	1.262756645679	FBgn0004364	8171	FBgn0004364	8171
994	2L	9508192	9509097	1.26380109787	9509044	1.093606630961	FBgn0032120	5252	FBgn0002973	71531
995	3L	12056557	12057866	1.263440608978	12057226	1.20372068882	FBgn0028679	1494	FBgn0036248	34964
996	3L	10299847	10300722	1.262704849243	10300256	0.913865685463	FBgn0067716	6463	FBgn0000629	311821
997	3L	3302494	3303615	1.262636184692	3303097	0.964317828417	FBgn0035436	8	FBgn0035436	8
998	3R	20343281	20344456	1.262205123901	20343819	1.19776837966	FBgn0003134	160	FBgn0039205	12461
999	3L	4345668	4346997	1.261145591736	4346538	1.208463522104	FBgn0035533	181	FBgn0035532	40776
1000	2L	8365375	8366685	1.260451316833	8366041	1.038721898023	FBgn0005776	1174	FBgn0005776	1174
1001	3L	15319657	15320885	1.260033607483	15320305	1.142332613468	FBgn0036494	18346	FBgn0036494	18346
1002	2L	11066509	11067717	1.260031223297	11067197	1.032857894897	FBgn0032334	1579	FBgn0032335	3864
1003	3R	27044547	27045806	1.259753227234	27045158	1.033651828766	FBgn0039830	199	FBgn0039830	199
1004	2R	5588831	5590206	1.259484529495	5589422	0.962233431199	FBgn0033483	756	FBgn0033483	756
1005	2R	18604268	18605616	1.259070396423	18604911	1.235132008791	FBgn0034821	3049	FBgn0003062	22591
1006	3L	13543076	13544219	1.258457183838	13543738	0.909102969699	FBgn0036377	50190	FBgn0036351	188448
1007	X	8504029	8505145	1.258158683777	8504435	0.934330940247	FBgn0004102	8549	FBgn0004102	8549
1008	2R	17153509	17155127	1.257778167725	17154562	1.082419816185	FBgn0034644	802	FBgn0050284	5019
1009	2L	3078248	3079056	1.256491184235	3078477	0.983020646232	FBgn0027571	21862	FBgn0003934	29776
1010	2L	7525814	7527321	1.256328105927	7526554	1.067489034989	FBgn0053529	17869	FBgn0053529	17869
1011	3L	3033572	3034681	1.255782604218	3034183	1.00123333931	FBgn0052485	322	FBgn0035388	15453
1012	2R	16874714	16875853	1.254886627197	16875248	0.979917161605	FBgn0000395	725	FBgn0000395	725
1013	2R	11436814	11437902	1.254661560059	11437303	0.937353723189	FBgn0034049	9489	FBgn0034050	12448
1014	3L	16744891	16746007	1.254266738892	16745487	0.909477615356	FBgn0036661	127	FBgn0036660	513
1015	2R	18019760	18021131	1.253784179688	18020473	1.212078290827	FBgn0034735	20677	FBgn0034743	93230
1016	3L	20640368	20641263	1.253596782684	20640797	0.807797551155	FBgn0001320	11593	FBgn0001320	11593
1017	2L	1310699	1311998	1.252904176712	1311186	1.063749313354	FBgn0011294	17975	FBgn0002543	109263
1018	X	11552887	11554414	1.252665519714	11553686	0.993848578135	FBgn0030328	885	FBgn0030328	885
1019	3R	2758231	2759328	1.252332925797	2758643	0.910361140966	FBgn0051488	24813	FBgn0001077	68597
1020	3R	25076493	25077633	1.251590251923	25077214	0.941567252664	FBgn0040282	1047	FBgn0003525	4288
1021	2R	11136029	11137185	1.250810623169	11136510	0.900844305754	FBgn0050465	15380	FBgn0010426	58433
1022	2L	2199613	2200849	1.250239849091	2200354	1.076954140383	FBgn0051668	6075	FBgn0031395	7982
1023	2L	19329460	19331364	1.247241020203	19330389	1.124167358174	FBgn0024245	28764	FBgn0024245	28764
1024	3L	13320905	13322248	1.246657371521	13321525	1.188002109528	FBgn0036348	1648	FBgn0036349	31007
1025	3L	15789447	15790625	1.245672225952	15790010	1.080741770127	FBgn0036534	1668	FBgn0036537	10635
1026	3L	6805130	6806436	1.245518684387	6805782	1.02618727088	FBgn0003995	41675	FBgn0035714	78922
1027	3R	6258445	6259480	1.244729995728	6259037	0.930648186628	FBgn0037817	1485	FBgn0015396	83131
1028	X	12429741	12430961	1.244488716125	12430363	1.116749256849	FBgn0030403	787	FBgn0015024	57357
1029	2L	15108619	15110112	1.244017124176	15109342	1.203216075897	FBgn0001978	69	FBgn0024183	43097
1030	X	19616268	19617893	1.243772029877	19617030	1.059898138046	FBgn0031071	165	FBgn0031071	165
1031	2R	8103256	8104902	1.243467330933	8104006	1.012115985155	FBgn0050055	1204	FBgn0050055	1204
1032	3R	6471105	6472211	1.243351459503	6471698	0.909185886383	FBgn0001235	7312	FBgn0001235	7312
1033	2L	7181610	7182860	1.243126392365	7182171	1.020915985107	FBgn0031893	65	FBgn0031897	37858
1034	2L	11455183	11456343	1.243103027344	11455708	1.109836131334	FBgn0004579	10105	FBgn0004579	10105
1035	3R	4790642	4791912	1.242558479309	4791389	1.083503127098	FBgn0037645	11832	FBgn0037644	20663
1036	2R	4689001	4689940	1.242156505585	4689509	0.932250780218	FBgn0015477	516	FBgn0033380	63433
1037	3R	6203338	6204436	1.241112709045	6203924	0.96555221782	FBgn0020379	134	FBgn0015396	28018
1038	2R	9735995	9737097	1.241045475006	9736460	1.051905250549	FBgn0033913	1677	FBgn0033912	4970
1039	X	11170141	11171429	1.240320205688	11170859	1.142011284828	FBgn0030286	179	FBgn0003411	3295
1040	3R	1218095	1219406	1.239098072052	1218700	1.089579194784	FBgn0001311	113	FBgn0037316	18347
1041	2L	165196	167618	1.237105369568	166540	1.27888469696	FBgn0016977	7506	FBgn0016977	7506
1042	X	10981692	10983047	1.236703872681	10982331	0.991809396183	FBgn0030268	90	FBgn0030272	7007
1043	2R	15174693	15176485	1.23556470871	15175676	1.094093883739	FBgn0046817	70	FBgn0046817	70
1044	3R	25040630	25042231	1.235289096832	25041349	1.022667576285	FBgn0067714	24	FBgn0029176	4539
1045	3L	622558	624328	1.235217571259	623108	1.020051675684	FBgn0064191	2683	FBgn0064191	2683
1046	X	212950	213722	1.234705448151	213034	0.861690651287	FBgn0004034	297	FBgn0000022	13819
1047	3L	7884503	7886101	1.234448432922	7885474	1.12864074707	FBgn0003041	424	FBgn0003041	424
1048	2L	19730835	19731915	1.232938289642	19731520	1.002727776766	FBgn0032815	363	FBgn0005590	34556
1049	3L	19046071	19046823	1.232397079468	19046725	0.922887802124	FBgn0036844	4956	FBgn0036844	4956
1050	2R	2087976	2089034	1.232008934021	2088591	0.887530295054	FBgn0033076	24200	FBgn0041145	33727
1051	2L	2887770	2889068	1.231647491455	2888326	0.962692429038	FBgn0041111	2374	FBgn0004584	84350
1052	4	404480	406058	1.230500221252	405363	1.056595683098	FBgn0039905	8277	FBgn0026777	77016
1053	2L	8210186	8211577	1.230439186096	8210966	0.960754811764	FBgn0003607	167	FBgn0003607	167
1054	2L	7827872	7828910	1.230202674866	7828362	1.059633030611	FBgn0004177	619	FBgn0020618	1110
1055	2R	19100726	19101520	1.229427337646	19101113	0.824211344999	FBgn0050182	7241	FBgn0015903	28616
1056	X	10586792	10587963	1.226528167725	10587361	1.005590289831	FBgn0003204	2363	FBgn0052672	26192
1057	2L	19358459	19359736	1.225854873657	19359226	0.929709967445	FBgn0024245	73	FBgn0024245	73
1058	2L	6389159	6390305	1.224074363708	6389646	0.948733329773	FBgn0031809	5828	FBgn0043854	17231
1059	3R	2617049	2617904	1.223287582397	2617424	0.879361220769	FBgn0000439	134	FBgn0082182	17832
1060	3R	2629949	2631223	1.222874164581	2630542	0.949854493141	FBgn0082182	4714	FBgn0082182	4714
1061	X	9574753	9575979	1.222722053528	9575295	1.038190762202	FBgn0020378	22885	FBgn0000233	35886
1062	2L	4838457	4839199	1.222171783447	4839023	0.852817015214	FBgn0031636	280	FBgn0031633	8353
1063	2L	4823204	4824336	1.222070217133	4823723	0.952978554894	FBgn0031632	1947	FBgn0031632	1947
1064	2L	3529667	3530928	1.222036838531	3530257	0.953472894781	FBgn0031549	29	FBgn0031549	29
1065	3L	662622	663934	1.221148967743	663364	1.032135290258	FBgn0035151	490	FBgn0035156	13083
1066	3L	601013	602772	1.220609664917	601790	1.371678997489	FBgn0052345	4058	FBgn0064191	24001
1067	3R	23384321	23385330	1.218532085419	23384794	0.911036713918	FBgn0004387	42	FBgn0003330	122952
1068	3L	21510773	21511928	1.217735290527	21511365	0.881389882829	FBgn0052441	3393	FBgn0028663	37662
1069	2L	10208480	10209493	1.217402219772	10208954	0.915704194237	FBgn0032192	767	FBgn0032191	1993
1070	2R	13197909	13200036	1.217160224915	13199461	0.9941175282	FBgn0034260	286	FBgn0016059	1103
1071	X	4897361	4898638	1.21581363678	4898171	1.131876246134	FBgn0003028	4637	FBgn0004368	113802
1072	X	13268256	13269320	1.215753555298	13268855	0.896307496464	FBgn0052635	10988	FBgn0030482	38025
1073	3R	23744391	23745385	1.21565246582	23744925	0.835223381336	FBgn0053213	242	FBgn0039557	1868
1074	X	2321352	2322386	1.215637207031	2321873	0.916344502393	FBgn0040388	4286	FBgn0004050	17948
1075	X	11587049	11587953	1.215595722198	11587396	0.804492026567	FBgn0002577	813	FBgn0030328	34595
1076	X	20498102	20499382	1.214958190918	20498694	0.883408397436	FBgn0003300	6423	FBgn0003300	6423
1077	3R	5051446	5053156	1.214364051819	5052122	0.994612455368	FBgn0003165	11282	FBgn0000412	14254
1078	X	3252741	3254607	1.214239597321	3253582	1.125690311193	FBgn0029657	4012	FBgn0000472	24243
1079	3R	24373578	24374708	1.214186191559	24374186	0.917147860808	FBgn0039588	3662	FBgn0000659	36619
1080	3R	1646750	1647529	1.214055299759	1647399	0.913543966081	FBgn0037382	250	FBgn0037383	2827
1081	2R	19318869	19320063	1.213526964188	19319585	0.920225560665	FBgn0028411	12	FBgn0028411	12
1082	X	18810187	18811780	1.213410377502	18811063	1.060542162727	FBgn0052541	46767	FBgn0030974	83493
1083	3L	9826922	9827939	1.212956905365	9827297	0.934872210026	FBgn0004390	1929	FBgn0015618	14700
1084	2R	5940909	5941635	1.210310935974	5941032	0.886421394348	FBgn0033522	493	FBgn0033522	493
1085	3R	2605461	2606603	1.208798885345	2605902	0.998666063944	FBgn0000439	11656	FBgn0000071	17587
1086	3R	20692416	20693892	1.208357334137	20693454	1.030155574574	FBgn0013949	2381	FBgn0015625	3163
1087	X	17712560	17713596	1.208258628845	17713019	0.900595128536	FBgn0030879	4042	FBgn0030879	4042
1088	2R	14759592	14760763	1.207768440247	14760180	1.030880037944	FBgn0004003	4444	FBgn0003254	30409
1089	2R	9822638	9823311	1.205660581589	9823130	0.764217633467	FBgn0033921	5914	FBgn0033922	17559
1090	2R	7687976	7690266	1.205161094666	7689785	0.943970918655	FBgn0014184	384	FBgn0014184	384
1091	2L	21092124	21093316	1.205035209656	21092714	1.078679889441	FBgn0040297	522	FBgn0023388	37231
1092	2L	5237213	5238439	1.203566074371	5237844	0.993210455951	FBgn0051971	2922	FBgn0000228	40714
1093	X	378332	380244	1.202411651611	379381	1.176763564348	FBgn0000570	661	FBgn0000570	661
1094	3L	16455701	16457148	1.202241897583	16456531	1.103428896736	FBgn0003515	6382	FBgn0014163	79433
1095	2R	4154763	4155923	1.202082157135	4155320	1.046670997844	FBgn0003892	6128	FBgn0003892	6128
1096	3L	7970466	7971544	1.201462268829	7971067	0.93502852122	FBgn0046767	2428	FBgn0046767	2428
1097	2L	8851116	8852262	1.19961643219	8851524	0.930325928856	FBgn0052986	11283	FBgn0029123	25899
1098	3L	1622569	1623683	1.199432849884	1623172	0.91322016716	FBgn0013753	62	FBgn0035248	5902
1099	3L	15288033	15289141	1.198644638062	15288728	0.960104689879	FBgn0036494	13231	FBgn0036494	13231
1100	X	4791165	4792430	1.197103977203	4791737	1.036478996277	FBgn0004368	7368	FBgn0004368	7368
1101	2R	11159719	11160592	1.196630477905	11160471	0.913344686682	FBgn0082178	11514	FBgn0010426	34472
1102	2L	8273975	8276930	1.196089267731	8276206	0.963482576258	FBgn0011902	14521	FBgn0011902	14521
1103	X	5453327	5453966	1.194841861725	5453889	0.855386638641	FBgn0029776	7108	FBgn0029783	57317
1104	2L	10548197	10549444	1.193985939026	10548715	1.023532748222	FBgn0051721	3834	FBgn0032268	18575
1105	2L	5403382	5404254	1.193984985352	5403768	0.877818584442	FBgn0016660	574	FBgn0005511	57873
1106	2L	13318388	13319602	1.192586421967	13318842	1.051643680124	FBgn0032504	8020	FBgn0022069	47346
1107	3L	5829959	5831310	1.191890716553	5830650	1.065514901105	FBgn0003984	11089	FBgn0052409	42839
1108	3R	9510359	9511320	1.190578460693	9511230	0.968427552117	FBgn0024555	1550	FBgn0024555	1550
1109	2L	12324228	12325268	1.189931869507	12324655	0.901048056285	FBgn0051862	14215	FBgn0032431	106238
1110	3R	11619128	11620797	1.188996315002	11620107	1.040024916331	FBgn0038364	589	FBgn0038364	589
1111	2R	20050345	20051815	1.188950538635	20051022	0.991485532125	FBgn0035023	3450	FBgn0019886	28132
1112	2R	14234682	14235572	1.185629844666	14235422	0.893221282959	FBgn0053147	2430	FBgn0023214	47027
1113	2L	6950171	6951070	1.185506820679	6950613	0.941753705343	FBgn0020616	173	FBgn0031875	6397
1114	3L	14722927	14723974	1.185339450836	14723363	0.973606169224	FBgn0013263	2945	FBgn0036449	28319
1115	2R	17825365	17826877	1.184774398804	17826089	1.100914537907	FBgn0013272	845	FBgn0013272	845
1116	X	18134261	18135645	1.184671878815	18134894	1.133253267833	FBgn0004956	6868	FBgn0004956	6868
1117	2L	18594075	18595214	1.184230327606	18594733	0.907748755287	FBgn0003270	1604	FBgn0032693	54180
1118	3L	3831494	3833057	1.184132575989	3832232	1.06964108679	FBgn0013751	2547	FBgn0035464	37431
1119	3L	18103881	18104955	1.184104442596	18104360	1.006291548411	FBgn0020300	303	FBgn0020300	303
1120	3L	16196719	16197811	1.183500766754	16197343	1.067902058363	FBgn0036580	52	FBgn0036580	52
1121	3R	20671360	20672651	1.183268547058	20671991	0.907527774572	FBgn0013953	745	FBgn0013953	745
1122	2R	11269673	11271429	1.182839393616	11271328	0.89336309433	FBgn0050089	29067	FBgn0050089	29067
1123	2L	6594390	6595379	1.182542800903	6594795	0.907269814435	FBgn0031835	6271	FBgn0031836	16228
1124	2R	14938236	14939163	1.179407596588	14938631	0.949202597141	FBgn0004873	1181	FBgn0050326	8497
1125	X	543423	544980	1.179402828217	544278	1.195026683807	FBgn0021764	617	FBgn0025637	31385
1126	3R	5204604	5205713	1.179352283478	5205071	0.907856106758	FBgn0037684	13929	FBgn0037686	21907
1127	2L	19320357	19321069	1.178853988647	19320995	0.896221733093	FBgn0032769	24760	FBgn0024245	38158
1128	2R	10762568	10763748	1.178493976593	10762951	0.89501696825	FBgn0003328	697	FBgn0000996	132872
1129	2R	20515166	20516052	1.178215026855	20515622	0.957057687971	FBgn0005634	3451	FBgn0005634	3451
1130	3R	22712290	22713295	1.177057743073	22712829	0.916053631726	FBgn0004359	5373	FBgn0002838	11151
1131	3L	2864511	2866811	1.176207542419	2866180	1.114197310279	FBgn0035379	9516	FBgn0035370	115652
1132	2R	16757690	16758920	1.176168441772	16758478	0.949472597667	FBgn0034606	57	FBgn0034606	57
1133	2L	8872074	8873033	1.175827026367	8872585	0.87919364256	FBgn0032072	5818	FBgn0029123	46960
1134	3R	4485542	4486427	1.175563335419	4485664	0.900811672211	FBgn0000171	819	FBgn0000447	5928
1135	2R	12031444	12032863	1.173409461975	12032343	1.125914321226	FBgn0011260	17284	FBgn0034138	53757
1136	2L	15950077	15951004	1.17271232605	15950538	0.947372492622	FBgn0028856	3257	FBgn0003936	202927
1137	2R	2994498	2995484	1.171887397766	2994914	0.977713362376	FBgn0010548	5939	FBgn0015930	6762
1138	3L	18819477	18820466	1.171263694763	18819931	0.918122768402	FBgn0067689	6310	FBgn0036818	11667
1139	3L	9441753	9442738	1.171234130859	9442113	0.847546870892	FBgn0036003	4704	FBgn0052043	7089
1140	3L	736159	737823	1.171203136444	737113	1.187215477228	FBgn0000575	4175	FBgn0000575	4175
1141	2L	21836559	21837969	1.171070575714	21837219	1.163864940405	FBgn0003866	21031	FBgn0003866	21031
1142	3L	22125183	22126069	1.170604705811	22125598	0.906276345253	FBgn0037152	26330	FBgn0037156	74916
1143	X	4531113	4532063	1.17039680481	4531676	0.866343816121	FBgn0022768	432	FBgn0022768	432
1144	3L	1462725	1463975	1.169207572937	1463497	0.910730979022	FBgn0046769	973	FBgn0004635	16173
1145	2L	13165416	13166286	1.16845703125	13165826	0.909532864889	FBgn0032474	246	FBgn0024291	275
1146	2L	6508326	6509177	1.168098926544	6508446	0.909143404527	FBgn0051637	9804	FBgn0031822	17618
1147	3R	18719318	18720477	1.168093681335	18719902	0.974321603775	FBgn0017590	5122	FBgn0039013	167280
1148	2L	89208	90353	1.167358160019	89849	0.946949846604	FBgn0002931	2467	FBgn0002931	2467
1149	3L	13415842	13416968	1.166422843933	13416390	0.999756209056	FBgn0036365	164	FBgn0036351	61100
1150	2L	20903798	20904946	1.165351867676	20904410	1.070220053196	FBgn0032901	2111	FBgn0032906	9327
1151	3L	7408536	7409637	1.164561271667	7409227	0.842464715242	FBgn0014011	101	FBgn0014011	101
1152	3L	897098	898005	1.164377212524	897451	0.92469227314	FBgn0025593	155	FBgn0035164	76405
1153	3R	24243220	24244038	1.163417816162	24243965	0.934635448456	FBgn0039584	39	FBgn0039580	78475
1154	3L	280554	282730	1.163367271423	281000	1.042338579893	FBgn0035128	354	FBgn0035128	354
1155	3R	19742907	19743950	1.162448883057	19743357	0.890079096744	FBgn0016754	5338	FBgn0015282	13890
1156	3R	14883975	14885362	1.160495758057	14884676	1.041355301352	FBgn0038676	19403	FBgn0027784	27703
1157	3L	15474040	15475647	1.160060882568	15474928	1.054782025954	FBgn0028377	224	FBgn0028377	224
1158	2L	19337012	19338080	1.159618854523	19337527	0.989406824112	FBgn0024245	21626	FBgn0024245	21626
1159	2R	13854755	13855983	1.15957736969	13855522	0.934339326971	FBgn0040737	28837	FBgn0034326	41201
1160	X	1679468	1680873	1.158619880676	1680241	0.909041583538	FBgn0029591	1575	FBgn0029591	1575
1161	3R	25619707	25620853	1.158304691315	25620202	1.050135107601	FBgn0039695	156	FBgn0019972	5173
1162	2R	12407710	12408362	1.157926559448	12408308	0.849285507202	FBgn0025833	2206	FBgn0028737	25252
1163	2L	6723445	6724554	1.157834768295	6723955	1.053298697752	FBgn0046704	48	FBgn0025777	600
1164	3R	13904477	13905463	1.157779216766	13904893	0.93113749822	FBgn0038566	1950	FBgn0038566	1950
1165	2L	7426562	7427530	1.157711982727	7426977	0.872614944682	FBgn0031912	111	FBgn0053529	117446
1166	2R	1205120	1206131	1.156054973602	1205592	0.977548718452	FBgn0033035	350	FBgn0033035	350
1167	X	1090897	1091930	1.155574321747	1091314	0.9180303514	FBgn0026875	2140	FBgn0026875	2140
1168	3R	8206616	8207602	1.154880523682	8207219	0.918765685138	FBgn0038028	1193	FBgn0038028	1193
1169	X	14577168	14578349	1.15399980545	14577781	0.865692406893	FBgn0015774	5430	FBgn0015773	90013
1170	2L	8156340	8157452	1.153668165207	8156867	1.062746047974	FBgn0051900	40	FBgn0031992	5458
1171	2L	8825344	8826736	1.153499126434	8825867	0.946463330587	FBgn0029123	242	FBgn0029123	242
1172	2L	17258695	17259917	1.152633428574	17259254	1.052222066455	FBgn0032629	2593	FBgn0032633	120822
1173	2L	12669997	12671297	1.152347564697	12670658	1.047968268394	FBgn0032442	1489	FBgn0032445	22365
1174	X	7087740	7088745	1.150700569153	7088236	0.976522366206	FBgn0029940	23904	FBgn0025549	48304
1175	X	137307	138561	1.150541305542	137880	0.885094165802	FBgn0024989	1355	FBgn0000316	26106
1176	2R	5002564	5003359	1.150323867798	5003240	0.821427301927	FBgn0004360	2742	FBgn0053774	91143
1177	3R	12067475	12068951	1.149610519409	12068272	1.063762552598	FBgn0040071	16901	FBgn0011253	29904
1178	3R	1833070	1834293	1.149606227875	1833620	0.916536275078	FBgn0003261	681	FBgn0003261	681
1179	2L	16279771	16280991	1.148355007172	16280243	0.982815901438	FBgn0001994	3414	FBgn0001994	3414
1180	4	1072314	1073375	1.147735118866	1072837	0.935854503087	FBgn0004624	1116	FBgn0011642	8329
1181	3R	26719249	26720297	1.147485733032	26719824	0.884878158569	FBgn0015032	141	FBgn0003720	41787
1182	3L	17330626	17331862	1.147026062012	17331131	0.938706874847	FBgn0015550	6222	FBgn0026197	35586
1183	2R	20723772	20724900	1.146738052368	20724156	0.924392580986	FBgn0001325	10059	FBgn0001325	10059
1184	X	14462439	14463483	1.146663665771	14462928	0.888794362545	FBgn0015773	24840	FBgn0015773	24840
1185	3R	16818761	16820105	1.146569728851	16819716	0.93554097414	FBgn0038845	12993	FBgn0010770	122242
1186	3R	14488740	14489762	1.146154403687	14489243	0.947005496306	FBgn0038636	7	FBgn0027841	4129
1187	3L	16017444	16018428	1.146110057831	16017885	0.965545401854	FBgn0005536	658	FBgn0003691	1971
1188	3R	16418321	16419303	1.146084785461	16418828	0.983381569386	FBgn0023097	57	FBgn0023097	57
1189	2L	1073760	1074818	1.146046161652	1074216	0.943129360676	FBgn0003310	3595	FBgn0003310	3595
1190	2L	1751931	1752628	1.145413398743	1751979	0.91751408577	FBgn0027597	137	FBgn0031357	41513
1191	2R	10544682	10545677	1.144199848175	10545624	0.92452732722	FBgn0043530	5922	FBgn0033989	38538
1192	X	16282021	16283184	1.143280982971	16282575	0.979022216797	FBgn0010256	39	FBgn0010256	39
1193	4	507598	508555	1.142845630646	508046	0.825312048197	FBgn0039908	1375	FBgn0026777	179699
1194	3R	18679161	18680180	1.142102241516	18679786	1.009214814504	FBgn0039029	8752	FBgn0039013	127164
1195	2R	9457000	9458112	1.14168548584	9457478	0.944224860933	FBgn0013733	539	FBgn0033886	18833
1196	3L	12620769	12621901	1.141252040863	12621502	0.933943299686	FBgn0052111	19619	FBgn0036306	107202
1197	2L	4357198	4358388	1.141079425812	4357823	0.971715674681	FBgn0031596	4848	FBgn0026319	14167
1198	3R	12331739	12332433	1.141023397446	12331823	0.947901990679	FBgn0028381	4429	FBgn0027053	36000
1199	2L	11452178	11453695	1.140921592712	11452983	1.052567902733	FBgn0004579	7380	FBgn0004579	7380
1200	3L	8288559	8289802	1.140100479126	8289208	1.096701431274	FBgn0035872	226	FBgn0035872	226
1201	3L	19118160	19119200	1.139824390411	19118836	0.944038808346	FBgn0016797	17049	FBgn0016797	17049
1202	X	15820641	15821463	1.139424800873	15821039	0.848571270704	FBgn0030718	344	FBgn0030718	344
1203	3R	12724692	12725942	1.139272212982	12725402	1.080838978291	FBgn0015350	19952	FBgn0082171	43365
1204	3L	20980904	20982048	1.138787269592	20981282	0.81342941172	FBgn0026179	12902	FBgn0037044	19546
1205	2L	9149897	9151247	1.138533592224	9150696	0.956181385938	FBgn0032100	13539	FBgn0051887	20853
1206	X	12575938	12576946	1.138394355774	12575979	1.053789456685	FBgn0024308	401	FBgn0053963	82580
1207	3L	1091964	1094096	1.137670516968	1092385	1.030178576708	FBgn0052334	3496	FBgn0035194	138821
1208	3L	6794684	6795555	1.137627124786	6795162	0.908646434546	FBgn0003995	31055	FBgn0035714	68302
1209	3R	25127872	25128917	1.137197494507	25128358	0.983910530806	FBgn0039659	5407	FBgn0003525	46856
1210	2L	15727292	15728444	1.137166976929	15727947	0.97390351576	FBgn0010382	16137	FBgn0003936	19664
1211	X	21646610	21647557	1.136933803558	21647140	0.879798552569	FBgn0031183	1013	FBgn0031186	10845
1212	2L	2449026	2450437	1.136552333832	2449721	1.001796275377	FBgn0012017	10323	FBgn0015816	42945
1213	2L	2758041	2758865	1.136531829834	2758739	0.914119763808	FBgn0031454	971	FBgn0031454	971
1214	3L	19842471	19843463	1.136476755142	19843042	0.895905524492	FBgn0014037	184	FBgn0014037	184
1215	3L	2749728	2750935	1.136406421661	2750233	1.009761422873	FBgn0052296	221	FBgn0035370	295
1216	2R	12530194	12531260	1.135924816132	12530695	0.990160773782	FBgn0034180	54	FBgn0034181	3696
1217	2L	5473417	5474593	1.135803222656	5474074	0.968461453915	FBgn0005511	12433	FBgn0005511	12433
1218	X	17174176	17175598	1.134347915649	17174859	1.033119930941	FBgn0004854	26341	FBgn0000163	179983
1219	X	15320348	15320992	1.132596969604	15320493	0.887858788172	FBgn0027287	366	FBgn0030659	96316
1220	3L	6431095	6431805	1.132129669189	6431318	0.831750943111	FBgn0035700	4295	FBgn0020251	38359
1221	2R	6615875	6617104	1.131991386414	6616386	1.005373924971	FBgn0040765	476	FBgn0033581	49577
1222	3R	26607614	26608651	1.131867408752	26608110	0.999383181334	FBgn0004606	16462	FBgn0003720	69927
1223	X	14658344	14659332	1.131714820862	14658786	0.939533667131	FBgn0003301	1056	FBgn0052590	14186
1224	3R	17453708	17454829	1.129848480225	17454574	0.812198741095	FBgn0046832	6328	FBgn0046832	6328
1225	3L	20705042	20705966	1.129697799683	20705432	0.91966082255	FBgn0016696	54	FBgn0016696	54
1226	2R	8738985	8740005	1.129320144653	8739464	0.937703251839	FBgn0043010	1098	FBgn0043010	1098
1227	3L	1444911	1446391	1.128766536713	1445551	1.059429109097	FBgn0004635	1773	FBgn0004635	1773
1228	X	7448263	7449477	1.128370761871	7448984	1.121546212365	FBgn0004198	5400	FBgn0027553	124574
1229	X	8972203	8973280	1.128367424011	8972690	0.865131080151	FBgn0030090	7549	FBgn0030092	21590
1230	2L	12545368	12546060	1.127870559692	12545970	0.949883566962	FBgn0010460	5400	FBgn0002970	72378
1231	2L	4820081	4821420	1.12727689743	4820766	1.095999956131	FBgn0031632	1010	FBgn0031632	1010
1232	3L	6738335	6739486	1.127022743225	6739096	1.024863206423	FBgn0052392	1903	FBgn0035714	12236
1233	3R	785445	786920	1.126850128174	786156	0.955297112465	FBgn0037289	914	FBgn0004183	12270
1234	2L	106406	107232	1.125903129578	106879	0.840305074056	FBgn0005278	24	FBgn0002931	19497
1235	X	8955148	8956222	1.12589263916	8955629	0.954322942098	FBgn0030089	1715	FBgn0046828	19133
1236	3R	9736667	9737972	1.125204086304	9737439	0.970396859305	FBgn0000576	9858	FBgn0000576	9858
1237	X	8675753	8677618	1.124336242676	8676477	0.918586226071	FBgn0052710	12019	FBgn0030061	116290
1238	3R	15161021	15161998	1.12433385849	15161533	0.979060904185	FBgn0000463	9598	FBgn0000463	9598
1239	2R	7501186	7502135	1.124267816544	7501773	0.900637422289	FBgn0011704	423	FBgn0011704	423
1240	3L	8649239	8651176	1.123851776123	8649679	0.936535549164	FBgn0001168	27	FBgn0001168	27
1241	3L	8480075	8481335	1.123784065247	8480630	0.886960728963	FBgn0035900	3064	FBgn0035900	3064
1242	3R	9260116	9260898	1.123660087585	9260201	0.915928602219	FBgn0004049	503	FBgn0000046	8494
1243	3R	11496545	11497719	1.122830867767	11497176	0.950367808342	FBgn0053207	5268	FBgn0053207	5268
1244	X	16433084	16434554	1.122778177261	16433997	0.991766452789	FBgn0061200	95	FBgn0015615	6631
1245	2L	4574196	4575337	1.122240066528	4574837	0.985909789801	FBgn0031613	3266	FBgn0000227	109622
1246	3R	10505082	10507583	1.121676445007	10506657	1.013581472285	FBgn0051314	16400	FBgn0051314	16400
1247	2L	1507738	1508788	1.121337890625	1508355	0.864973276854	FBgn0031344	5452	FBgn0031345	9083
1248	X	7120733	7121841	1.121307373047	7121304	0.937007967631	FBgn0029940	9164	FBgn0025549	15236
1249	X	439192	440177	1.119943141937	439660	0.911008750691	FBgn0003986	8203	FBgn0003986	8203
1250	X	13061661	13062611	1.119232177734	13062245	0.89804652759	FBgn0052639	8215	FBgn0052639	8215
1251	2L	10193055	10193990	1.118841648102	10193601	0.933226809782	FBgn0051874	2105	FBgn0032189	7371
1252	2R	4418667	4420005	1.118661880493	4419339	1.060505517324	FBgn0050349	6	FBgn0033342	525
1253	2R	19087607	19088855	1.117366790771	19088084	1.023394550596	FBgn0015903	15587	FBgn0015903	15587
1254	3L	4975532	4976261	1.117114543915	4976192	0.88797044754	FBgn0052232	1532	FBgn0035570	285489
1255	2R	13655352	13656297	1.116683483124	13655870	0.891137727102	FBgn0003031	929	FBgn0003031	929
1256	3L	18183302	18184338	1.116103649139	18183891	1.024856209755	FBgn0036782	16793	FBgn0020300	79228
1257	X	10691561	10692728	1.115039825439	10692156	0.847834250506	FBgn0003321	154	FBgn0030239	562
1258	2R	20753772	20754946	1.114794254303	20754395	0.947414040565	FBgn0050429	266	FBgn0001325	20180
1259	X	21133829	21134646	1.112179279327	21134536	0.926757621765	FBgn0029067	173	FBgn0020369	7800
1260	3R	10477845	10479088	1.111204147339	10478339	0.841923657586	FBgn0026578	3084	FBgn0026578	3084
1261	X	21160210	21161262	1.111096382141	21160823	1.044807434082	FBgn0003464	183	FBgn0015527	308
1262	X	18142360	18143446	1.110929489136	18143028	0.937301814556	FBgn0004956	1266	FBgn0004956	1266
1263	X	1755076	1756302	1.110613822937	1755720	0.931140002082	FBgn0000117	1076	FBgn0000117	1076
1264	3L	15481816	15482573	1.110475540161	15481866	0.907596111298	FBgn0036503	419	FBgn0036503	419
1265	2L	21752619	21754016	1.11042547226	21753428	0.975024044514	FBgn0032961	7833	FBgn0032960	8374
1266	2R	13383447	13384262	1.109077453613	13384138	0.878263282776	FBgn0034282	2735	FBgn0034282	2735
1267	2L	6956354	6957442	1.108648300171	6956737	0.867099195719	FBgn0031874	135	FBgn0031875	273
1268	X	1475545	1476760	1.108463287354	1476074	1.147006595836	FBgn0000210	9406	FBgn0023530	49361
1269	3L	13608589	13609472	1.108224868774	13609087	0.824479187236	FBgn0067703	14303	FBgn0036351	253797
1270	2R	7315908	7316820	1.105212211609	7316313	0.829773068428	FBgn0033652	10037	FBgn0033652	10037
1271	3L	34196	35111	1.104563713074	34640	0.855460784015	FBgn0002564	15330	FBgn0035105	133314
1272	3R	15289333	15290309	1.103759288788	15289833	0.7932568868	FBgn0024242	578	FBgn0000463	137898
1273	3R	2688359	2690337	1.103297710419	2689513	1.090835183859	FBgn0001077	533	FBgn0001077	533
1274	2R	6970618	6972115	1.101989746094	6971361	1.044718742371	FBgn0000581	3237	FBgn0000581	3237
1275	3L	14605525	14606439	1.098782539368	14605967	0.849580228329	FBgn0041604	8088	FBgn0028418	79944
1276	X	18763324	18765444	1.097952365875	18764489	0.874746352434	FBgn0052541	193	FBgn0030974	36919
1277	2R	9073375	9074033	1.09689617157	9073422	0.981962442398	FBgn0033856	1030	FBgn0033856	1030
1278	3R	22617065	22618336	1.093715667725	22617632	0.994354360244	FBgn0003717	7133	FBgn0039449	74525
1279	X	19054358	19055357	1.0930519104	19054842	0.988725066185	FBgn0031001	281	FBgn0031001	281
1280	2L	10767219	10768651	1.09173822403	10768139	1.142257630825	FBgn0015320	134	FBgn0032298	1825
1281	3R	2671107	2672002	1.091288566589	2671457	0.890470176935	FBgn0003339	4429	FBgn0001077	18589
1282	2R	10283394	10284303	1.091280937195	10283507	0.853640426289	FBgn0020767	778	FBgn0015602	1826
1283	2R	5384970	5385754	1.091094970703	5385522	0.859585591725	FBgn0011241	1363	FBgn0033458	2237
1284	X	14465283	14466510	1.090112686157	14465714	0.876099025502	FBgn0015773	22054	FBgn0015773	22054
1285	3R	23019503	23020807	1.09003162384	23020187	1.191932805379	FBgn0004197	471	FBgn0005696	44628
1286	3R	25088265	25089745	1.088891029358	25088960	1.119449475232	FBgn0003525	7458	FBgn0003525	7458
1287	3L	14100519	14101873	1.088568210602	14101148	0.930013768813	FBgn0042630	4565	FBgn0000411	42731
1288	3L	14165530	14166623	1.087781906128	14166151	0.961819469929	FBgn0052141	2542	FBgn0013718	10015
1289	2R	14316933	14318072	1.08746099472	14317617	0.993207931519	FBgn0010651	973	FBgn0010651	973
1290	3R	26752013	26752949	1.087070465088	26752441	0.871050596237	FBgn0039810	9788	FBgn0003720	74404
1291	2L	2999398	3001479	1.086806058884	3000167	0.98948437827	FBgn0025681	7203	FBgn0002989	7406
1292	X	11748383	11749272	1.086753368378	11748473	0.887623071671	FBgn0030355	2697	FBgn0030350	27256
1293	3L	16818936	16820071	1.086311817169	16819658	0.881337558522	FBgn0003410	1654	FBgn0025582	67410
1294	2L	15321759	15322687	1.085807323456	15322159	0.958825111389	FBgn0041103	6324	FBgn0001981	7634
1295	2R	5463267	5464203	1.085441589355	5463807	0.899924500783	FBgn0011656	6814	FBgn0033466	7555
1296	3R	901441	902140	1.084856033325	901636	0.871825695038	FBgn0010313	10772	FBgn0010313	10772
1297	2L	21744090	21745192	1.084600448608	21744723	0.967433094978	FBgn0032960	331	FBgn0032960	331
1298	3L	8039758	8041409	1.084270000458	8040296	1.076484998067	FBgn0052362	273	FBgn0052370	37731
1299	X	16824314	16825165	1.083657264709	16824811	0.901728850145	FBgn0030810	3808	FBgn0030806	48012
1300	2R	12028414	12029479	1.083424091339	12028924	0.960732907057	FBgn0011260	13865	FBgn0034138	57176
1301	X	442579	443610	1.083130836487	443032	0.849102861741	FBgn0003986	4831	FBgn0003986	4831
1302	2R	16608759	16609790	1.08265209198	16608976	0.828701836722	FBgn0015721	536	FBgn0011824	4091
1303	3R	173346	174569	1.082591056824	173926	0.986514621311	FBgn0001204	1554	FBgn0001204	1554
1304	3R	16399301	16400238	1.081935882568	16399719	0.919994690839	FBgn0038806	3011	FBgn0038805	3022
1305	3L	1079140	1080020	1.081596374512	1079582	0.910065829754	FBgn0004870	5039	FBgn0035194	151624
1306	3R	441	1573	1.08146572113	1033	0.922148280674	FBgn0037213	653	FBgn0037213	653
1307	2R	7973691	7974777	1.080357551575	7974296	0.967879688039	FBgn0010238	5198	FBgn0010238	5198
1308	3R	3617466	3618370	1.080048561096	3617870	0.86231360716	FBgn0037517	1507	FBgn0003885	261493
1309	3R	16792916	16793922	1.078187942505	16793173	0.80192061833	FBgn0013995	10825	FBgn0038834	116902
1310	X	4035174	4035977	1.07768535614	4035798	0.851718902588	FBgn0000635	15529	FBgn0026080	73119
1311	3R	24896330	24897243	1.076467514038	24896891	0.911432415247	FBgn0039632	8010	FBgn0039633	25818
1312	2R	13814392	13815351	1.075607299805	13814917	1.013495894039	FBgn0034326	596	FBgn0034326	596
1313	2R	11405704	11406693	1.075243473053	11406208	0.899881979998	FBgn0003425	491	FBgn0003425	491
1314	X	3585860	3586716	1.075131416321	3586238	0.879045374253	FBgn0029675	6160	FBgn0000542	95095
1315	2R	4795821	4796801	1.075044631958	4796175	0.928489881403	FBgn0020621	735	FBgn0033400	2267
1316	X	18623466	18624456	1.074313640594	18623866	0.927461764392	FBgn0004462	1463	FBgn0004462	1463
1317	3L	10831049	10831977	1.074206829071	10831386	0.858629451079	FBgn0026160	453	FBgn0026160	453
1318	3R	17935453	17936639	1.073760509491	17936082	1.069108337164	FBgn0051164	3067	FBgn0053335	54658
1319	2L	5788988	5790340	1.073041915894	5789757	1.009777798372	FBgn0051913	5726	FBgn0031739	12212
1320	2L	20058007	20059201	1.07280921936	20058785	0.995952755213	FBgn0019686	1379	FBgn0019686	1379
1321	2R	18695422	18696186	1.072662830353	18695975	0.869819494394	FBgn0034833	3967	FBgn0003062	113655
1322	X	3625237	3626926	1.072135925293	3625590	0.873715064105	FBgn0026698	54	FBgn0000542	55743
1323	2L	3602444	3603295	1.071572303772	3603245	0.947485552894	FBgn0002985	3503	FBgn0002985	3503
1324	2R	10442214	10443189	1.071331262589	10442814	0.799591401044	FBgn0033983	5349	FBgn0033987	35363
1325	2L	3568009	3569872	1.070922851562	3568601	1.053918318315	FBgn0004892	12165	FBgn0002985	38147
1326	2R	20710868	20711647	1.070841789246	20711211	0.801909530864	FBgn0035094	14774	FBgn0001325	23004
1327	3L	4395813	4396654	1.070261955261	4396199	0.919527897468	FBgn0035542	6455	FBgn0035541	7630
1328	3R	23980002	23980799	1.069598197937	23980123	0.840102005005	FBgn0039571	7577	FBgn0040108	173882
1329	3R	11475136	11476188	1.069153785706	11475602	0.893648315878	FBgn0053207	16306	FBgn0053207	16306
1330	3L	19751526	19752540	1.068975925446	19752110	0.898303159078	FBgn0013799	87	FBgn0014037	91116
1331	3R	605584	606583	1.068172454834	606110	0.910841941833	FBgn0037275	57	FBgn0051532	10845
1332	2L	420658	421904	1.068038463593	421407	1.034126663208	FBgn0031253	0	FBgn0031253	0
1333	3L	16450364	16451109	1.067888736725	16450460	0.828957037492	FBgn0004569	1500	FBgn0014163	73362
1334	X	11167371	11168423	1.067808151245	11167939	0.838289870156	FBgn0003411	375	FBgn0003411	375
1335	3R	7447074	7447926	1.067443847656	7447526	0.845661282539	FBgn0037922	1570	FBgn0037920	1713
1336	2R	629011	630064	1.067226409912	629681	0.96321218154	FBgn0026238	6019	FBgn0033015	171793
1337	2R	2523891	2524680	1.067059993744	2524075	0.858995290903	FBgn0029506	6	FBgn0033107	197202
1338	2R	11401304	11402238	1.066967487335	11401823	0.852672457695	FBgn0003425	3894	FBgn0003425	3894
1339	2L	10009078	10010154	1.066600799561	10009533	0.911661456613	FBgn0011584	147	FBgn0043456	5722
1340	3L	20562514	20563968	1.066589593887	20563410	0.941689042484	FBgn0037014	7661	FBgn0001320	65794
1341	2L	14046126	14046944	1.065306663513	14046523	0.826651541392	FBgn0028876	1061	FBgn0028876	1061
1342	3R	20262661	20263550	1.065033912659	20263079	0.913143664598	FBgn0000036	19572	FBgn0039186	88570
1343	X	21658765	21660523	1.064906597137	21659663	0.895352924571	FBgn0031187	461	FBgn0031186	1678
1344	2R	13665922	13666988	1.064207077026	13666470	0.891072124243	FBgn0000057	97	FBgn0062440	3613
1345	3R	16386648	16387474	1.063986778259	16387067	0.853897539775	FBgn0038803	485	FBgn0040575	1234
1346	3R	12394161	12395375	1.063959121704	12394617	0.873111388263	FBgn0038444	49	FBgn0038453	74710
1347	3R	10962028	10962783	1.063132762909	10962105	0.920555877686	FBgn0038290	597	FBgn0038301	77217
1348	3L	15188449	15189782	1.062962532043	15189347	0.948167969199	FBgn0029114	11553	FBgn0029114	11553
1349	X	17993176	17993929	1.062902450562	17993435	0.848772866385	FBgn0030897	4130	FBgn0030891	73740
1350	3R	19036573	19037626	1.062817573547	19037503	0.888432849537	FBgn0011596	7747	FBgn0039066	39763
1351	3R	5699599	5700500	1.06280374527	5699923	0.843192605411	FBgn0040536	940	FBgn0065050	95717
1352	X	4929595	4930307	1.061576604843	4930260	1.027073323727	FBgn0052767	296	FBgn0004368	145891
1353	3R	16371922	16372640	1.061137199402	16372025	0.857283982364	FBgn0016917	6009	FBgn0043457	11627
1354	2L	7309904	7311162	1.060897827148	7310329	0.954719627605	FBgn0004009	3168	FBgn0004009	3168
1355	X	3692404	3693330	1.060682296753	3692814	0.817973333247	FBgn0000542	11481	FBgn0000542	11481
1356	3R	868499	869742	1.059369087219	869187	0.917251699111	FBgn0010313	43221	FBgn0010313	43221
1357	2R	16469726	16470747	1.059231758118	16470163	0.89235978968	FBgn0008636	1672	FBgn0034565	15656
1358	3L	22521484	22522451	1.058111190796	22521576	0.895464229584	FBgn0037171	4082	FBgn0004449	179848
1359	X	4533215	4533927	1.056808948517	4533551	0.807905483246	FBgn0011760	513	FBgn0022768	1443
1360	3R	20381559	20382739	1.056378364563	20382285	0.965649048487	FBgn0004189	129	FBgn0039205	26005
1361	X	440850	441989	1.056269168854	441409	0.986081331968	FBgn0003986	6454	FBgn0003986	6454
1362	X	13466066	13466724	1.055543899536	13466205	0.831403108744	FBgn0030505	7511	FBgn0030507	35755
1363	2R	20726562	20727512	1.055104255676	20727056	0.961640750661	FBgn0001325	7159	FBgn0001325	7159
1364	2L	2163914	2165038	1.054938077927	2164544	0.871623569065	FBgn0031393	8784	FBgn0031393	8784
1365	3R	11075354	11076315	1.054432868958	11075899	0.928748639425	FBgn0038309	365	FBgn0001219	7532
1366	2R	3562044	3562978	1.053517818451	3562486	0.875709374746	FBgn0033252	14878	FBgn0021814	29362
1367	3L	11219575	11220226	1.053389549255	11219642	0.940230321884	FBgn0041094	6614	FBgn0041094	6614
1368	2R	16503509	16504993	1.053322792053	16504217	0.938904173234	FBgn0034570	6	FBgn0034565	18398
1369	X	7393878	7395099	1.05294752121	7394559	1.02538895607	FBgn0052720	12434	FBgn0027553	178999
1370	2L	19493677	19494335	1.050561904907	19493749	0.89323091507	FBgn0040268	359	FBgn0003732	44313
1371	3R	2719023	2719946	1.050533294678	2719516	0.827398440417	FBgn0001077	29470	FBgn0001077	29470
1372	3L	6740775	6741793	1.04985332489	6741248	0.920545129215	FBgn0052392	4055	FBgn0035714	14388
1373	2L	66264	68139	1.049829483032	66906	0.972906309016	FBgn0067779	138	FBgn0002931	20476
1374	X	15480289	15481374	1.049489498138	15480846	0.926462046305	FBgn0030663	2618	FBgn0003463	20369
1375	X	6830461	6831731	1.049448013306	6831201	0.945428792168	FBgn0029927	525	FBgn0029927	525
1376	X	14033234	14034011	1.048745155334	14033894	0.847753143311	FBgn0030545	247	FBgn0002873	47886
1377	2L	2461402	2462352	1.048409461975	2461885	0.971884441376	FBgn0012016	708	FBgn0015816	30781
1378	3R	20574604	20575896	1.047756195068	20575220	0.975361571592	FBgn0003719	236	FBgn0003719	236
1379	2L	19160261	19161450	1.047165870667	19160833	0.897145092487	FBgn0032763	16798	FBgn0032762	31478
1380	3R	19169120	19170071	1.045163631439	19169626	0.930655956268	FBgn0003118	2258	FBgn0002622	14899
1381	2L	19156542	19157673	1.045140266418	19157001	0.87517710293	FBgn0032763	20630	FBgn0032762	27646
1382	2R	12033800	12034461	1.045136451721	12033912	0.947390031815	FBgn0034134	15901	FBgn0034138	52188
1383	2R	20718982	20719926	1.044613838196	20719550	0.829470217228	FBgn0001325	14665	FBgn0001325	14665
1384	2L	13225015	13226107	1.043095588684	13225631	0.917475447935	FBgn0032489	425	FBgn0032489	425
1385	2R	2892111	2893653	1.042326927185	2892861	1.027874890496	FBgn0033159	821	FBgn0033159	821
1386	3L	10303920	10305487	1.042161941528	10304442	0.945637639364	FBgn0067716	10649	FBgn0000629	307635
1387	X	21647739	21648397	1.04211807251	21648285	0.846424146132	FBgn0031183	132	FBgn0031186	9700
1388	3R	13651265	13652409	1.041728973389	13651742	0.980190529543	FBgn0051246	14476	FBgn0051246	14476
1389	3L	4391405	4392885	1.041498661041	4392334	0.937832228343	FBgn0035542	2590	FBgn0035541	3765
1390	2R	10183899	10184574	1.041357040405	10183971	0.870183573829	FBgn0033955	692	FBgn0033948	47796
1391	3R	26103181	26104293	1.039712905884	26103679	0.943748235703	FBgn0010113	23	FBgn0039757	68937
1392	3L	14606662	14607988	1.039665222168	14607453	0.863111337026	FBgn0041604	9574	FBgn0028418	81430
1393	3L	16437993	16439311	1.039284706116	16438861	0.989001221127	FBgn0004569	10099	FBgn0014163	61763
1394	3R	21308325	21309129	1.039235591888	21308441	0.826194190979	FBgn0039338	108	FBgn0039338	108
1395	3R	4682226	4682975	1.03910446167	4682460	0.904922485352	FBgn0011966	5142	FBgn0011966	5142
1396	2L	178828	179749	1.037913322449	179334	0.877942413092	FBgn0016977	20300	FBgn0016977	20300
1397	2R	3010941	3012102	1.037734508514	3011588	0.938999316272	FBgn0015929	99	FBgn0015929	99
1398	2R	6990734	6991973	1.037619113922	6990825	0.865941127141	FBgn0001269	453	FBgn0000581	22701
1399	X	9008907	9009902	1.037304878235	9009481	0.864223212004	FBgn0026206	993	FBgn0040931	4275
1400	3L	15772796	15773455	1.037065505981	15772880	1.004780673981	FBgn0036531	797	FBgn0036537	27765
1401	2L	12011483	12012834	1.036009788513	12012148	0.989830073188	FBgn0014019	3772	FBgn0032390	22184
1402	3R	773218	774048	1.035840511322	774011	0.929235867092	FBgn0004183	125	FBgn0004183	125
1403	3R	3939020	3939996	1.035582542419	3939398	0.937969326973	FBgn0004210	8341	FBgn0037550	12657
1404	3L	21231965	21232867	1.035319805145	21232498	0.804368913174	FBgn0000551	854	FBgn0037066	12594
1405	3L	15058863	15059828	1.035048961639	15058973	0.939752622084	FBgn0036476	1005	FBgn0025776	49637
1406	2R	11412578	11413531	1.033687591553	11412823	0.781793007484	FBgn0053463	1533	FBgn0003425	7106
1407	3R	22082128	22083367	1.033580303192	22082689	0.927924661075	FBgn0000064	4624	FBgn0039406	197704
1408	X	1255195	1256188	1.0335688591	1255425	0.838976519448	FBgn0024985	5539	FBgn0028274	65608
1409	3R	27779922	27780605	1.03338766098	27780482	0.971371126175	FBgn0039886	23370	FBgn0002780	97312
1410	2R	20352434	20353410	1.031007289886	20353026	0.914583593607	FBgn0035070	3550	FBgn0050423	30410
1411	3L	1601459	1602362	1.030860424042	1601620	0.877710533142	FBgn0035243	14	FBgn0035248	27454
1412	3L	16078620	16079859	1.030846595764	16079220	0.974482218424	FBgn0010280	697	FBgn0010280	697
1413	3L	16577733	16578871	1.029971599579	16578251	0.893252581358	FBgn0025558	416	FBgn0025558	416
1414	3R	26679061	26679916	1.028693199158	26679504	0.87159019358	FBgn0003720	1467	FBgn0003720	1467
1415	3R	4788731	4789426	1.028470993042	4788819	0.803574432026	FBgn0037645	9262	FBgn0037644	18093
1416	3L	10634179	10634879	1.028396606445	10634502	0.82074989992	FBgn0052066	458	FBgn0052068	2834
1417	2L	3048137	3048823	1.028274536133	3048700	1.03584523201	FBgn0003934	1	FBgn0003934	1
1418	X	492757	493461	1.027273654938	492887	1.025736172994	FBgn0003575	179	FBgn0002579	6604
1419	X	2126459	2127489	1.026587486267	2126914	0.934353211347	FBgn0023528	2	FBgn0023527	7916
1420	2L	21036992	21037564	1.025736808777	21037038	0.935300350189	FBgn0010395	3387	FBgn0023388	92907
1421	2R	14189615	14190282	1.025471687317	14189667	0.912352561951	FBgn0023214	1272	FBgn0023214	1272
1422	3R	4855442	4856672	1.025239944458	4855953	0.879037127775	FBgn0002932	9236	FBgn0002932	9236
1423	2R	1655153	1656190	1.024405956268	1655584	0.891587495804	FBgn0011938	4480	FBgn0033067	33430
1424	3R	13448222	13449395	1.024305820465	13448606	0.847560914358	FBgn0053534	338	FBgn0051575	35569
1425	2L	7039095	7039839	1.023263454437	7039653	0.826600111448	FBgn0022201	1655	FBgn0022201	1655
1426	3R	3476225	3476867	1.022287368774	3476819	1.096575895945	FBgn0051146	7152	FBgn0003885	120442
1427	3R	20696005	20696965	1.021927833557	20696378	0.890612661839	FBgn0015625	239	FBgn0015625	239
1428	3L	9364482	9365304	1.020580053329	9364862	0.857802531298	FBgn0001226	6850	FBgn0011769	19878
1429	3R	25951985	25952710	1.019025802612	25952134	0.861906091372	FBgn0040625	1677	FBgn0003479	70367
1430	4	1236090	1236679	1.018818855286	1236528	0.856268286705	FBgn0053653	1200	FBgn0011642	155362
1431	3R	19875920	19876918	1.017826557159	19876366	0.882312241723	FBgn0026576	145	FBgn0010709	369
1432	3L	13068857	13070233	1.017138004303	13069451	1.004388837253	FBgn0052118	2747	FBgn0010452	18769
1433	3R	17455782	17456989	1.016689300537	17456524	0.910472022163	FBgn0046832	8278	FBgn0046832	8278
1434	3R	8840383	8841081	1.016670227051	8840463	0.838701936934	FBgn0020496	3075	FBgn0038109	4846
1435	3R	5536280	5537689	1.016654968262	5536971	0.940898418427	FBgn0016792	109	FBgn0016792	109
1436	X	17678349	17679508	1.016135692596	17678886	0.835098584493	FBgn0030872	39	FBgn0030871	279
1437	2R	18551917	18552817	1.015691280365	18552003	0.906740045547	FBgn0003900	1705	FBgn0003900	1705
1438	2R	16116794	16118065	1.015328884125	16117274	0.947925806046	FBgn0046816	3670	FBgn0046816	3670
1439	2L	12043937	12044752	1.014691352844	12044387	0.819884260496	FBgn0032399	813	FBgn0032398	3705
1440	3R	23939921	23940963	1.014117240906	23940774	0.904512808873	FBgn0039571	31772	FBgn0039559	177203
1441	X	6700658	6701598	1.014001846313	6700714	0.919227361679	FBgn0029915	2855	FBgn0064122	13030
1442	X	8736441	8737409	1.0107421875	8736955	0.861174239053	FBgn0011661	6591	FBgn0030061	176768
1443	3R	6452033	6452865	1.009874820709	6452817	0.99840927124	FBgn0001235	11569	FBgn0001235	11569
1444	3L	21526945	21528053	1.009200572968	21527577	0.969465583563	FBgn0023417	5122	FBgn0028663	53874
1445	2L	5981532	5982188	1.008993625641	5981569	0.916517448425	FBgn0001942	190	FBgn0001942	190
1446	X	17623251	17624032	1.008234024048	17623664	0.882150268555	FBgn0026058	1323	FBgn0030870	41113
1447	2L	11793459	11794250	1.00720500946	11794164	0.864537525177	FBgn0032377	81	FBgn0032377	81
1448	2L	15743424	15744299	1.006853103638	15743905	0.827847144183	FBgn0010382	179	FBgn0003936	3706
1449	3R	15820681	15821898	1.006521224976	15821315	1.073695519391	FBgn0038755	12929	FBgn0038768	36227
1450	3R	22488059	22488942	1.00598526001	22488886	0.875273227692	FBgn0039447	3753	FBgn0039449	54221
1451	2R	19205378	19206290	1.005851507187	19205822	0.892827005947	FBgn0034893	114	FBgn0016762	4224
1452	X	17125425	17126254	1.005780220032	17126165	0.849296331406	FBgn0030837	7745	FBgn0000163	131289
1453	2L	18133235	18134085	1.005083084106	18133896	0.840973758698	FBgn0001301	243	FBgn0041184	14443
1454	3L	15503410	15504395	1.004098892212	15504000	0.848993241787	FBgn0004396	3327	FBgn0036503	21715
1455	2L	15034942	15035821	1.002376079559	15035328	0.904659016927	FBgn0004837	97	FBgn0010422	21354
1456	2R	20234721	20235548	1.002111434937	20235187	0.880504131317	FBgn0053988	9066	FBgn0053228	58045
1457	4	76646	77713	1.001532077789	76811	0.848013687134	FBgn0004859	856	FBgn0004859	856
1458	2L	12010119	12011238	1.001184463501	12010555	0.916649930617	FBgn0014019	2179	FBgn0032390	20591
1459	3R	7774550	7775494	1.000850200653	7774861	0.821279704571	FBgn0051211	541	FBgn0037955	126651
1460	2L	19841646	19842671	1.000684738159	19842074	0.917948436737	FBgn0032825	18871	FBgn0043021	29731
1461	3L	12787668	12788511	0.999995231628	12788274	0.834198543004	FBgn0036315	47	FBgn0036314	324
1462	2R	6753282	6754385	0.999101638794	6753940	0.812711014467	FBgn0033591	961	FBgn0033590	1350
1463	2R	7542412	7543183	0.998672008514	7542801	0.837008535862	FBgn0033675	794	FBgn0011704	41451
1464	2R	11669988	11670814	0.997088432312	11670452	0.821453952789	FBgn0034082	3205	FBgn0034082	3205
1465	X	16613851	16614486	0.996031284332	16613901	0.954213248359	FBgn0001250	3470	FBgn0030786	3990
1466	2L	20982956	20983651	0.995974063873	20983011	0.933206452264	FBgn0032909	26475	FBgn0032906	69274
1467	2L	1285903	1286828	0.995578289032	1286339	0.807861272027	FBgn0041097	29513	FBgn0002543	134110
1468	2R	11310502	11311523	0.995324134827	11311092	0.899709254503	FBgn0050321	2905	FBgn0050089	68831
1469	3R	11113275	11114287	0.994512557983	11113735	0.869409336763	FBgn0003721	6481	FBgn0011476	9464
1470	3R	9021612	9022624	0.994275093079	9022041	0.921677056481	FBgn0038125	4618	FBgn0038128	67714
1471	3L	22148260	22149026	0.994114875793	22148850	0.806290547053	FBgn0028500	47886	FBgn0037156	51664
1472	3R	8073592	8074407	0.991963863373	8074229	0.853175676786	FBgn0038008	5680	FBgn0037992	120310
1473	2L	5867045	5868008	0.991863250732	5867578	0.924326737722	FBgn0031745	11903	FBgn0031740	65323
1474	X	12945960	12946852	0.991291999817	12946341	0.857794284821	FBgn0040862	2032	FBgn0025463	47174
1475	2R	4931361	4932146	0.990633010864	4931770	0.812740886913	FBgn0033412	3665	FBgn0053774	19673
1476	3R	10280691	10281669	0.989900350571	10281094	0.906293511391	FBgn0051330	22192	FBgn0038234	56496
1477	X	17179439	17180379	0.989728927612	17179897	0.848571568727	FBgn0004854	31379	FBgn0000163	185021
1478	X	1996155	1997237	0.989102840424	1996591	0.850351661444	FBgn0023507	1053	FBgn0025626	75299
1479	3R	11493202	11493871	0.988509178162	11493712	0.870788057645	FBgn0053207	1804	FBgn0053207	1804
1480	2R	15145289	15146065	0.988213539124	15145709	0.807496488094	FBgn0003435	656	FBgn0034463	26937
1481	X	17484844	17485720	0.987959861755	17484889	0.952882409096	FBgn0026375	1600	FBgn0030855	14669
1482	3R	26450131	26451237	0.986993312836	26450746	0.915496571859	FBgn0039792	4004	FBgn0039767	196748
1483	X	3717731	3718639	0.98509979248	3717839	0.904141759872	FBgn0028491	181	FBgn0019661	9915
1484	X	7579897	7580974	0.984329462051	7580463	0.855079703861	FBgn0029959	301	FBgn0029959	301
1485	3L	2368550	2369493	0.98283290863	2369058	0.886169523001	FBgn0052299	4708	FBgn0052299	4708
1486	3L	21209596	21210723	0.9827876091	21210234	0.883167775472	FBgn0012034	3850	FBgn0037066	9670
1487	3R	1484210	1485137	0.982538700104	1484926	0.823986257826	FBgn0037360	705	FBgn0037360	705
1488	3R	14538861	14539515	0.981246948242	14539467	0.871950891283	FBgn0000303	8222	FBgn0027841	54353
1489	3L	358350	359046	0.980121612549	358434	0.896093686422	FBgn0003749	2414	FBgn0035136	13519
1490	3R	23334209	23334853	0.980065345764	23334611	0.854653426579	FBgn0039521	5933	FBgn0003330	173135
1491	3R	8786750	8787510	0.97953414917	8786810	0.857467863295	FBgn0040494	664	FBgn0038102	27410
1492	3R	11510947	11511901	0.979229927063	11511460	0.94038363064	FBgn0051446	7351	FBgn0053207	19552
1493	2L	12611867	12612881	0.978938102722	12612515	0.807508260012	FBgn0032439	1134	FBgn0002970	5833
1494	2L	356251	357020	0.978450775146	356642	0.822685599327	FBgn0031250	1226	FBgn0031250	1226
1495	3R	23406439	23407069	0.978044986725	23406927	0.897208690643	FBgn0027492	1034	FBgn0003330	100819
1496	3L	6236769	6237557	0.977418899536	6237207	0.83951104482	FBgn0001258	567	FBgn0035692	70074
1497	3L	14002932	14003594	0.976711273193	14003299	0.811304926872	FBgn0026418	1016	FBgn0036405	13189
1498	X	10589008	10589769	0.97664642334	10589368	0.820249112447	FBgn0003204	356	FBgn0052672	24185
1499	X	7151164	7151959	0.976505279541	7151780	0.848703090961	FBgn0024250	1397	FBgn0024250	1397
1500	3L	15090133	15090820	0.975817680359	15090229	0.924309412638	FBgn0036481	348	FBgn0025776	80893
1501	X	1287479	1288155	0.974083900452	1287588	0.900256763805	FBgn0015390	1414	FBgn0028274	33445
1502	2R	7108052	7108886	0.97386431694	7108743	0.838906447093	FBgn0065063	1453	FBgn0065063	1453
1503	3R	25117810	25119157	0.973859786987	25118279	0.962538354537	FBgn0039659	4672	FBgn0003525	36777
1504	3R	2782558	2783333	0.973621368408	2783179	0.851251045863	FBgn0051488	277	FBgn0001077	93133
1505	3L	2858215	2859240	0.973507881165	2858804	0.881546258926	FBgn0035378	3562	FBgn0035370	108276
1506	2L	10366441	10367385	0.973150253296	10366822	0.842870459837	FBgn0032231	124	FBgn0032231	124
1507	3L	18225689	18226478	0.971358299255	18226060	0.874817399418	FBgn0036783	8713	FBgn0020300	121397
1508	3L	9342418	9343317	0.971082687378	9342834	0.873838985668	FBgn0035981	1561	FBgn0035981	1561
1509	3L	6761586	6762366	0.970744132996	6761686	0.914945602417	FBgn0003995	2421	FBgn0035714	34826
1510	2R	5222556	5223300	0.970574378967	5222613	0.88368024826	FBgn0010316	1523	FBgn0023143	17472
1511	2R	2977897	2978722	0.97040605545	2978335	0.824240684509	FBgn0033179	209	FBgn0033179	209
1512	X	15458147	15459147	0.968978404999	15458697	0.912598580122	FBgn0003463	1780	FBgn0003463	1780
1513	3R	22361964	22362714	0.968410968781	22362011	0.89319399425	FBgn0026178	57	FBgn0039449	181096
1514	X	21684825	21685876	0.968123435974	21685423	0.892646481009	FBgn0031190	63	FBgn0031186	27438
1515	X	18518318	18519443	0.967952251434	18518639	0.809716105461	FBgn0004959	1067	FBgn0004959	1067
1516	3R	12651533	12652800	0.967275619507	12652723	0.87409825325	FBgn0000014	3046	FBgn0020546	23003
1517	2R	5275645	5276366	0.967257738113	5275704	0.922408898671	FBgn0033442	5823	FBgn0023143	70563
1518	3L	12666387	12667549	0.966834068298	12666798	0.991437001662	FBgn0014343	897	FBgn0036306	61906
1519	3L	14403169	14403882	0.966573238373	14403294	0.86959994923	FBgn0036424	20703	FBgn0036424	20703
1520	3R	11854180	11855070	0.96563243866	11854685	0.923104594736	FBgn0003117	2866	FBgn0038396	20708
1521	X	16777892	16778723	0.965435028076	16778482	0.811514560993	FBgn0030806	1683	FBgn0030806	1683
1522	3L	4593483	4594461	0.964880943298	4594023	0.897314043606	FBgn0052247	6160	FBgn0015805	13541
1523	3R	19931056	19931963	0.963856220245	19931524	0.850721391042	FBgn0013343	59	FBgn0013343	59
1524	3R	27435299	27436154	0.963846206665	27435529	0.830615699291	FBgn0011655	1241	FBgn0039857	13562
1525	3R	13603951	13604914	0.962692260742	13604317	0.833628145854	FBgn0038543	4308	FBgn0038545	16502
1526	3L	9395330	9397265	0.962619304657	9396050	0.912693530321	FBgn0023129	1150	FBgn0023129	1150
1527	3R	7823847	7825109	0.961661815643	7824603	0.905095905066	FBgn0037977	426	FBgn0037992	129316
1528	3R	20123035	20123692	0.96039056778	20123648	0.901188910007	FBgn0000368	2510	FBgn0000368	2510
1529	X	15515636	15516573	0.960163116455	15516129	0.878132104874	FBgn0030667	5623	FBgn0030671	21933
1530	3R	16422782	16423519	0.9595952034	16422894	0.8932305336	FBgn0023097	4009	FBgn0023097	4009
1531	2R	13605782	13606772	0.959035873413	13606278	1.006778419018	FBgn0034298	1144	FBgn0034298	1144
1532	3R	8071526	8072537	0.958439826965	8072109	0.904671753154	FBgn0038007	7278	FBgn0037992	118190
1533	2L	1961792	1962622	0.958385467529	1962389	0.824884192149	FBgn0051942	3037	FBgn0031391	184898
1534	X	3690724	3691879	0.956797599792	3691325	0.906406784058	FBgn0000542	9992	FBgn0000542	9992
1535	3L	3020626	3021643	0.956652164459	3021203	0.90803283453	FBgn0035388	2473	FBgn0035388	2473
1536	2L	17735083	17735899	0.956647872925	17735474	0.86248776492	FBgn0015609	24	FBgn0032646	238436
1537	3L	19522436	19523092	0.954720020294	19522762	0.768883998577	FBgn0036886	5081	FBgn0036886	5081
1538	3R	25365844	25366748	0.954703330994	25366290	0.908307731152	FBgn0000492	15819	FBgn0040623	49474
1539	2L	19517059	19518138	0.953085899353	19517769	0.780379042906	FBgn0032798	3053	FBgn0046825	47678
1540	3R	278318	278964	0.952796936035	278778	0.869550484877	FBgn0051522	258	FBgn0037250	19047
1541	3R	17978404	17979425	0.952361106873	17978966	0.896348357201	FBgn0053335	11774	FBgn0053335	11774
1542	2L	21025104	21025814	0.951636791229	21025689	0.902812307531	FBgn0010395	14736	FBgn0023388	104256
1543	X	2296677	2297788	0.950176239014	2297168	0.850508914274	FBgn0003714	2964	FBgn0004050	6757
1544	2R	2292408	2293177	0.95014667511	2293088	0.967293643951	FBgn0000473	180	FBgn0022224	29162
1545	3L	8111283	8112148	0.94920539856	8111365	0.817258930206	FBgn0035842	205	FBgn0042112	12305
1546	3L	933326	933994	0.948758125305	933470	0.867892662684	FBgn0025593	35864	FBgn0035164	112424
1547	3L	5109226	5110264	0.948599815369	5109782	0.857938822578	FBgn0035592	398	FBgn0035602	230650
1548	3L	11058869	11059663	0.94833946228	11059289	0.849163672503	FBgn0020412	7797	FBgn0052069	22799
1549	3R	9613767	9614462	0.948257446289	9614257	0.806060115496	FBgn0038185	2444	FBgn0053327	24584
1550	3R	23457998	23458827	0.948179721832	23458708	0.825225309892	FBgn0039531	3053	FBgn0003330	49038
1551	3L	21410297	21411184	0.947875976562	21411034	0.81524643898	FBgn0014143	637	FBgn0014143	637
1552	2L	19333795	19334979	0.947438716888	19334402	0.884587732951	FBgn0024245	24751	FBgn0024245	24751
1553	X	1997978	1998708	0.947080612183	1998025	0.885902192858	FBgn0023507	381	FBgn0025626	76733
1554	2R	15388307	15389006	0.946905136108	15388958	0.947971343994	FBgn0043532	5979	FBgn0011849	146564
1555	2L	21815985	21816907	0.942453861237	21816035	0.897237896919	FBgn0003866	153	FBgn0003866	153
1556	2L	517954	519004	0.942346572876	518526	0.892527461052	FBgn0003963	4941	FBgn0003963	4941
1557	X	11840665	11841571	0.941708564758	11840920	0.830845796145	FBgn0030360	195	FBgn0003865	18070
1558	3L	718442	719605	0.941397666931	718997	0.852212569293	FBgn0035160	3655	FBgn0000575	13941
1559	2R	2117061	2117762	0.940259933472	2117603	0.88933095065	FBgn0041145	4715	FBgn0041145	4715
1560	2L	12608624	12609463	0.940216064453	12609017	0.822573788961	FBgn0051859	759	FBgn0002970	9331
1561	3L	5968241	5969159	0.93928527832	5968640	0.872433494119	FBgn0052406	2521	FBgn0035656	18688
1562	3R	20546265	20547176	0.937911510468	20546395	0.830010141645	FBgn0004885	976	FBgn0003719	29061
1563	3L	6189792	6190945	0.937824249268	6190420	1.02937891904	FBgn0002526	1511	FBgn0035692	23287
1564	3R	1128570	1129399	0.937441825867	1128921	0.860782504082	FBgn0037310	3054	FBgn0037310	3054
1565	2L	3824658	3825339	0.935566902161	3824887	0.798950195312	FBgn0003430	793	FBgn0003430	793
1566	2R	6819020	6819680	0.933819293976	6819591	0.910197257996	FBgn0033614	708	FBgn0025373	3881
1567	3L	21109934	21111004	0.933784484863	21110480	0.924948075238	FBgn0041607	3711	FBgn0037051	40598
1568	X	3794175	3794762	0.933620452881	3794712	0.829504072666	FBgn0029687	499	FBgn0019661	86788
1569	3R	23938853	23939661	0.932797908783	23939017	0.830036596818	FBgn0039571	33529	FBgn0039559	175446
1570	3R	5434187	5435217	0.932167053223	5434614	0.859087887932	FBgn0037721	17573	FBgn0037719	17905
1571	X	2271927	2272574	0.931322097778	2271975	0.859338760376	FBgn0040385	4920	FBgn0001150	13144
1572	3L	16020360	16021317	0.93047952652	16020919	0.812358435463	FBgn0005536	3692	FBgn0003691	5005
1573	3L	15111625	15112372	0.929764270782	15111993	0.827210426331	FBgn0036485	406	FBgn0029114	88907
1574	X	2782195	2782896	0.928834915161	2782809	0.890735912323	FBgn0025644	516	FBgn0024978	194468
1575	3L	5452070	5452742	0.9286236763	5452189	0.871115763982	FBgn0035607	1894	FBgn0035603	110234
1576	2L	2945592	2946258	0.928442955017	2945964	0.766863909635	FBgn0010263	8798	FBgn0004584	26712
1577	2L	6373867	6375111	0.928325653076	6374388	0.860520005226	FBgn0043854	1973	FBgn0043854	1973
1578	3R	17870343	17871216	0.928143024445	17870771	0.862513878766	FBgn0017397	2857	FBgn0017397	2857
1579	3L	1900017	1900970	0.927922725677	1900412	0.88700838089	FBgn0035291	4535	FBgn0002183	40544
1580	2L	12087542	12088199	0.927279949188	12087596	0.959153387282	FBgn0003145	1804	FBgn0003145	1804
1581	X	5442116	5442916	0.926995754242	5442246	0.923514496196	FBgn0029775	2736	FBgn0029783	68960
1582	2L	15847114	15847826	0.926766395569	15847236	0.85823890898	FBgn0028903	1366	FBgn0003936	99625
1583	3L	21415237	21416097	0.92645740509	21415647	0.841744095087	FBgn0014143	5250	FBgn0014143	5250
1584	2L	16435240	16435897	0.92635679245	16435850	0.93697488308	FBgn0020416	5359	FBgn0025678	83160
1585	2R	16755796	16756463	0.926305770874	16756364	0.900790638394	FBgn0034606	2171	FBgn0034606	2171
1586	2L	17717480	17718688	0.925515651703	17717973	0.899259626865	FBgn0015609	17477	FBgn0032646	220935
1587	2L	11972893	11973746	0.924746513367	11972977	0.869336658054	FBgn0041606	1883	FBgn0032390	16987
1588	2R	1524864	1525559	0.924619674683	1524962	0.9087978469	FBgn0000043	1889	FBgn0033059	58803
1589	2R	10547601	10548237	0.924252510071	10547727	0.849325656891	FBgn0043530	8025	FBgn0033989	40641
1590	2R	20316149	20316821	0.924186229706	20316681	0.831743915876	FBgn0000157	5749	FBgn0050423	66755
1591	3L	13030651	13031500	0.921479225159	13030880	0.837373256683	FBgn0036343	4461	FBgn0036342	9909
1592	2R	17784683	17785462	0.920980453491	17785275	0.902865189772	FBgn0034717	15766	FBgn0013272	39969
1593	3R	12654864	12655765	0.920880794525	12655264	0.817920058966	FBgn0000014	505	FBgn0020546	20462
1594	X	449258	449993	0.92018032074	449867	0.818527481773	FBgn0003986	2004	FBgn0003986	2004
1595	3R	2567315	2568379	0.919577598572	2567887	0.847500562668	FBgn0051481	102	FBgn0004054	1975
1596	3R	26589820	26590534	0.918882846832	26589978	0.837445735931	FBgn0004606	1670	FBgn0003720	88059
1597	X	2325602	2326334	0.91810798645	2326041	0.789819717407	FBgn0040388	118	FBgn0004050	22116
1598	2L	13863203	13864141	0.917015790939	13863557	0.883956640959	FBgn0028532	14145	FBgn0051842	28519
1599	X	6904223	6904996	0.916432380676	6904385	0.875098029772	FBgn0004143	9728	FBgn0029931	18541
1600	3R	14812502	14813611	0.915119171143	14813096	0.868315724766	FBgn0026239	3349	FBgn0026239	3349
1601	2R	1757973	1758763	0.91361951828	1758143	0.801882187525	FBgn0033075	8731	FBgn0033074	25128
1602	3L	8428243	8429125	0.913569927216	8428942	0.906555747986	FBgn0010825	4679	FBgn0010825	4679
1603	3L	22614688	22615518	0.913117170334	22615049	0.851718842983	FBgn0037175	5893	FBgn0037200	190998
1604	3R	8841378	8842070	0.912874698639	8841870	0.888978322347	FBgn0020496	4482	FBgn0038109	6253
1605	3R	9461659	9462350	0.912616729736	9461727	0.900576803419	FBgn0038163	4063	FBgn0053328	4463
1606	X	13588053	13588710	0.912176609039	13588502	0.789045040424	FBgn0030520	823	FBgn0030521	27616
1607	3L	6469639	6470570	0.911737918854	6470116	0.844155669212	FBgn0020251	439	FBgn0020251	439
1608	3R	19045574	19046351	0.910776615143	19045654	0.843617969089	FBgn0000338	2029	FBgn0039066	31612
1609	3R	2739113	2740257	0.910130500793	2739839	0.880512028933	FBgn0051488	43617	FBgn0001077	49793
1610	3L	8423999	8424660	0.909133911133	8424512	0.80762611736	FBgn0010825	249	FBgn0010825	249
1611	3R	4530571	4531323	0.908782958984	4531222	0.809234195285	FBgn0037612	4518	FBgn0001180	7682
1612	3L	13042709	13043826	0.908233642578	13043198	0.820991128683	FBgn0036344	7372	FBgn0036342	22227
1613	X	2159736	2160458	0.906959533691	2159853	0.866393852234	FBgn0023526	10951	FBgn0023526	10951
1614	3R	628192	628896	0.905951499939	628245	0.971699476242	FBgn0037278	800	FBgn0037278	800
1615	3L	14176482	14177478	0.904793739319	14176983	0.802862560048	FBgn0036415	6185	FBgn0036415	6185
1616	3L	13094126	13094996	0.904767751694	13094777	0.827563175788	FBgn0010452	6557	FBgn0010452	6557
1617	2R	2039360	2040156	0.904696464539	2039801	0.822826918434	FBgn0010347	25729	FBgn0041145	82517
1618	3R	22789803	22790601	0.904598236084	22790421	0.837194442749	FBgn0039465	126	FBgn0004510	51813
1619	2L	6939406	6940387	0.902540206909	6940030	0.866492299473	FBgn0031869	888	FBgn0031875	16980
1620	2L	1524918	1525614	0.902527809143	1525530	0.843930625916	FBgn0026397	2839	FBgn0001174	7346
1621	3R	1620037	1620692	0.901718616486	1620644	0.851013766395	FBgn0037379	218	FBgn0028690	5433
1622	2R	14162558	14163261	0.900400161743	14162958	0.836541380201	FBgn0053724	7901	FBgn0050227	8538
1623	2R	1731114	1732041	0.899888038635	1731945	0.874486780167	FBgn0033074	1070	FBgn0033074	1070
1624	X	3871237	3871893	0.898822784424	3871767	0.88080830574	FBgn0053220	43792	FBgn0000221	77814
1625	3L	8661705	8662407	0.897352933884	8661753	0.871500909328	FBgn0001168	12047	FBgn0001168	12047
1626	3R	303186	304072	0.897045135498	303506	0.800169536046	FBgn0051523	1322	FBgn0037255	7257
1627	3R	10303232	10304231	0.896423816681	10303796	0.830756217241	FBgn0038233	33618	FBgn0038234	33794
1628	X	14786002	14786648	0.894660949707	14786549	0.855893048373	FBgn0027601	1874	FBgn0030605	111300
1629	2L	5464485	5465305	0.893757820129	5464807	0.808430531446	FBgn0005511	3166	FBgn0005511	3166
1630	X	5744773	5745745	0.893526554108	5744884	0.856300614097	FBgn0000042	1216	FBgn0000042	1216
1631	3R	810622	811618	0.890817642212	810747	0.886772155762	FBgn0037291	793	FBgn0004183	36861
1632	X	3682998	3683653	0.888981819153	3683474	0.84011719777	FBgn0000542	2141	FBgn0000542	2141
1633	3R	3011590	3012596	0.886837005615	3012052	0.905674261205	FBgn0037482	323	FBgn0037481	31154
1634	3L	14075455	14076253	0.885581970215	14075825	0.806505063001	FBgn0036411	3492	FBgn0036406	57570
1635	X	16958726	16959408	0.883797645569	16958903	0.821455882146	FBgn0030820	17329	FBgn0065049	19898
1636	X	12568002	12568685	0.883617401123	12568450	0.832016944885	FBgn0024308	7930	FBgn0053963	75051
1637	3R	25385047	25385662	0.881772994995	25385428	0.801106562981	FBgn0000492	3319	FBgn0040623	68612
1638	3R	17202269	17203184	0.879995346069	17202793	0.854948604808	FBgn0002781	328	FBgn0043012	106994
1639	3R	25417080	25417774	0.879479408264	25417674	0.838527679443	FBgn0039672	130	FBgn0039678	79708
1640	2L	13191130	13192100	0.879107952118	13191669	0.888491185506	FBgn0032479	280	FBgn0032476	14497
1641	2R	18893693	18894480	0.879060745239	18894061	0.78403517935	FBgn0050415	36	FBgn0034849	28896
1642	3R	7198275	7198937	0.878877639771	7198586	0.80133600235	FBgn0004595	76	FBgn0026064	22219
1643	2R	16112244	16113126	0.878254890442	16113041	0.830873065525	FBgn0050153	1329	FBgn0046816	7903
1644	X	17572709	17573749	0.876143455505	17573394	0.846383775984	FBgn0030866	183	FBgn0030866	183
1645	3R	22975124	22975841	0.875884532928	22975212	0.823563194275	FBgn0029155	2151	FBgn0039488	32814
1646	X	6826810	6827961	0.874829292297	6827528	0.870314566294	FBgn0004646	594	FBgn0004646	594
1647	X	17155520	17156178	0.874680995941	17155961	0.795120239258	FBgn0004854	7443	FBgn0000163	161085
1648	2R	7225118	7225825	0.874480724335	7225480	0.79436490115	FBgn0033648	7124	FBgn0033638	77003
1649	X	4056158	4056841	0.873875617981	4056707	0.840331944552	FBgn0000635	5380	FBgn0026080	94028
1650	2L	2172392	2173113	0.872588634491	2172553	0.830693880717	FBgn0000097	6196	FBgn0000097	6196
1651	3L	2787775	2788504	0.871482849121	2787815	0.871531274584	FBgn0035376	4153	FBgn0035370	37287
1652	2R	19949109	19949898	0.870970249176	19949529	0.826278845469	FBgn0035005	3571	FBgn0019886	73361
1653	3R	1509945	1510643	0.868669509888	1510062	0.850191289728	FBgn0037364	1086	FBgn0037363	14627
1654	3L	17919144	17919837	0.868486404419	17919371	0.843570232391	FBgn0052193	7548	FBgn0036762	107196
1655	3L	744290	745208	0.86829996109	744338	0.87577507231	FBgn0052480	8697	FBgn0000575	11400
1656	3R	22501857	22502522	0.868196487427	22502255	0.760378633227	FBgn0039447	9616	FBgn0039449	40852
1657	3L	20427525	20428172	0.868093490601	20428044	0.95230028846	FBgn0037000	581	FBgn0036998	20406
1658	2L	12666019	12666670	0.867177009583	12666066	0.869140307109	FBgn0032442	3103	FBgn0032445	26957
1659	3L	777516	778307	0.866933822632	777875	0.90558797121	FBgn0052341	2575	FBgn0035162	39059
1660	3L	14912758	14913522	0.866835594177	14913472	0.8385155797	FBgn0040487	2101	FBgn0040487	2101
1661	3L	22110296	22110947	0.866286277771	22110373	0.916529273987	FBgn0037152	11105	FBgn0037156	90141
1662	3R	851640	852312	0.865966796875	851762	0.946010351181	FBgn0037292	37288	FBgn0010313	60646
1663	X	3204187	3205196	0.865921497345	3204685	0.83269814884	FBgn0000472	24654	FBgn0000472	24654
1664	3L	19583459	19584237	0.864765644073	19583811	0.846746981144	FBgn0036894	56	FBgn0029094	340
1665	3L	14432829	14433749	0.863102436066	14433191	0.811871290207	FBgn0036425	45316	FBgn0036424	50600
1666	3R	10920683	10921328	0.861302375793	10921018	0.829268634319	FBgn0051304	6904	FBgn0038301	118304
1667	3L	13926468	13927126	0.860217094421	13926946	0.852155245267	FBgn0025874	3006	FBgn0036386	32690
1668	2R	15493382	15494066	0.859475135803	15493947	0.788603435863	FBgn0034479	1985	FBgn0004364	132427
1669	3R	1546520	1547189	0.858973503113	1546568	0.917190670967	FBgn0004878	3546	FBgn0037372	33927
1670	2L	975437	976085	0.858761310577	975519	0.832927942276	FBgn0051923	44840	FBgn0003916	73857
1671	2R	8046113	8047390	0.857688426971	8047035	0.884503618876	FBgn0011592	2072	FBgn0011592	2072
1672	X	14483232	14484045	0.856058597565	14483599	0.846334457397	FBgn0015773	4169	FBgn0015773	4169
1673	2L	18481931	18482634	0.855930805206	18482163	0.813737869263	FBgn0032682	747	FBgn0032682	747
1674	3L	18787940	18788649	0.852806568146	18787986	0.850389003754	FBgn0000261	121	FBgn0036815	1554
1675	3R	23730822	23731570	0.852792739868	23731205	0.833181798458	FBgn0039553	6964	FBgn0039557	15588
1676	3R	7035328	7036231	0.852239608765	7035687	0.840613418155	FBgn0037873	116	FBgn0037873	116
1677	3R	1630125	1631153	0.851729869843	1630809	0.776242200066	FBgn0037380	1916	FBgn0028690	15598
1678	3L	14911121	14911800	0.851312637329	14911544	0.714392098514	FBgn0040487	173	FBgn0040487	173
1679	3L	3209064	3209734	0.849629878998	3209616	0.786023746837	FBgn0035424	1246	FBgn0035423	2734
1680	2R	1444617	1445659	0.849597454071	1445002	0.848376274109	FBgn0033046	12757	FBgn0033059	138763
1681	2L	3302931	3303644	0.849301338196	3303288	0.837824503581	FBgn0031516	159	FBgn0031511	130579
1682	3L	14104727	14105648	0.846174240112	14105274	0.809430122375	FBgn0042630	8691	FBgn0000411	38605
1683	2R	8105359	8106125	0.844391822815	8105684	0.805690232445	FBgn0050055	474	FBgn0050055	474
1684	X	21732944	21733624	0.844222784042	21733422	0.818149823409	FBgn0011285	46	FBgn0031186	75437
1685	3R	18045931	18046643	0.842916488647	18046210	0.824255193983	FBgn0038934	8664	FBgn0053335	55470
1686	3L	3132123	3132776	0.841658592224	3132357	0.791867146125	FBgn0012049	150	FBgn0012049	150
1687	2L	12681835	12682514	0.841448783875	12682432	0.850098514557	FBgn0032444	10505	FBgn0032445	10591
1688	3R	586942	587603	0.838998794556	587027	1.005054155986	FBgn0037273	6940	FBgn0051532	29928
1689	3R	10476587	10477300	0.837471008301	10477103	0.853428473839	FBgn0026578	4320	FBgn0026578	4320
1690	3R	12774366	12775027	0.837183475494	12774981	0.825615088145	FBgn0000015	22977	FBgn0038471	91425
1691	2R	13079122	13080185	0.833318710327	13079565	0.855972205891	FBgn0034242	362	FBgn0034240	15892
1692	3R	26677514	26678196	0.832870483398	26678108	0.86180229187	FBgn0003720	71	FBgn0003720	71
1693	2L	9445330	9446095	0.832174301147	9445948	0.84073548317	FBgn0053723	5208	FBgn0002973	8435
1694	2L	22020393	22021179	0.829493045807	22020747	0.837135028839	FBgn0051601	9880	FBgn0032979	136007
1695	2R	6707222	6707880	0.82360458374	6707456	0.803494180952	FBgn0003396	17729	FBgn0033581	41493
1696	3R	18605301	18606254	0.822769165039	18605390	0.847124576569	FBgn0039026	4816	FBgn0039013	52768
1697	2R	5226041	5226789	0.820329666138	5226292	0.780482360295	FBgn0010316	2156	FBgn0023143	21151
1698	3R	24206338	24207084	0.8202085495	24206393	0.811434745789	FBgn0039582	28429	FBgn0039580	40903
1699	3R	6419289	6420125	0.818211555481	6419567	0.774679034948	FBgn0001235	44819	FBgn0001235	44819
1700	3R	14222444	14223103	0.806913375854	14222758	0.787596113542	FBgn0051232	41	FBgn0038609	30380
1701	2R	8022720	8023617	0.80131149292	8023257	0.815295780406	FBgn0045063	14	FBgn0033751	11568
1702	3R	24325176	24325899	0.799871444702	24325542	0.813043874853	FBgn0013813	12867	FBgn0000659	85263
1703	X	15988325	15989134	0.794232845306	15988923	0.865492637341	FBgn0042650	31792	FBgn0000459	61748
1704	X	4927024	4927771	0.789434432983	4927678	0.797040748596	FBgn0052767	2286	FBgn0004368	143309
1705	4	1015327	1015981	0.786822557449	1015652	0.784528255463	FBgn0019650	5674	FBgn0039930	33957
1706	2R	7197536	7198145	0.786120414734	7197621	0.808886814117	FBgn0040491	2241	FBgn0033638	49144
1707	2R	4365132	4365774	0.781841039658	4365271	0.809805727005	FBgn0011286	6933	FBgn0033341	47914
1708	2L	8516712	8517828	0.781262397766	8517440	0.869801409104	FBgn0032054	6	FBgn0032051	2576
1709	X	8055647	8056329	0.77384185791	8056251	0.79026517868	FBgn0030025	29669	FBgn0030028	60389
1710	2R	15546783	15547463	0.770659446716	15546827	0.830213308334	FBgn0034480	26977	FBgn0004364	79547
1711	2R	10333872	10334535	0.767292976379	10333964	0.857882976532	FBgn0033969	886	FBgn0050478	48121
1712	X	5885604	5886251	0.764131546021	5885827	0.780980655125	FBgn0029834	1072	FBgn0029840	49115
1713	2L	12003426	12004181	0.759294033051	12003460	0.814009938921	FBgn0032394	1184	FBgn0032390	13496
1714	3L	16869443	16870097	0.745934963226	16870006	0.872980213165	FBgn0053256	2369	FBgn0025582	117758
1715	3L	10611148	10611819	0.717502593994	10611396	0.824884755271	FBgn0000629	681	FBgn0000629	681
1716	3L	23132306	23132888	0.712531805038	23132640	0.794718801975	FBgn0054031	14491	FBgn0024733	103325
1717	2R	11304978	11305747	0.709364414215	11305330	0.780983195585	FBgn0050321	2857	FBgn0050089	63069
1718	4	855246	855917	0.616116285324	855387	0.86431268851	FBgn0039938	1124	FBgn0039930	194222
