# Supplementary material for: Developmental roles of 21 Drosophila transcription factors are determined by quantitative differences in binding to an overlapping set of thousands of genomic regions
Source: Genome Biol. 2009 Jul 23;10(7):R80. doi: 10.1186/gb-2009-10-7-r80 (PMC2728534; doi:10.1186/gb-2009-10-7-r80)
Supplement: Additional data file 6 — Genomic coordinates of regions bound by each factor for the 1% FDR data set, locations and scores of peak windows, and the closest gene and closest transcribed gene for each peak. [file gb-2009-10-7-r80-S6.zip › Additional Data File 3 1% FDR bound regions/dl_3_120106-sym-1_table.txt]

Interval	Chr	Bound_Region_Start	Bound_Region_Stop	Bound_Region_Score	Peak_start	Peak_score	Closest_gene	Closest_gene_dist	Closest_transcribed_gene	Closest_transcribed_gene_dist
1	X	16049279	16052758	4.57906293869	16051196	4.084778168622	FBgn0000459	525	FBgn0000459	525
2	X	1977367	1983267	3.969808578491	1979834	3.402559060317	FBgn0004860	1954	FBgn0025626	58542
3	3R	12588235	12592721	3.923533439636	12589842	3.312612175941	FBgn0020556	9069	FBgn0020556	9069
4	2R	14804147	14812111	3.890706062317	14808034	3.341254488627	FBgn0034431	603	FBgn0034430	968
5	2R	8499105	8503405	3.882394313812	8501615	3.705254442552	FBgn0005624	4719	FBgn0005624	4719
6	2R	13314451	13323030	3.882357597351	13316600	3.42405574462	FBgn0004586	1052	FBgn0004586	1052
7	3R	4005637	4009623	3.865568161011	4007379	3.49476629893	FBgn0001138	215	FBgn0037554	51850
8	X	18129882	18148193	3.829557418823	18143629	3.660978794098	FBgn0004956	1867	FBgn0004956	1867
9	2R	8493021	8498223	3.789783477783	8496567	3.484793438631	FBgn0005624	329	FBgn0005624	329
10	3R	12060009	12079365	3.774876594543	12068428	3.348173201084	FBgn0040071	17057	FBgn0011253	29748
11	2L	5459794	5462701	3.766817331314	5461592	3.396824687719	FBgn0005511	49	FBgn0005511	49
12	X	16164339	16171235	3.751033782959	16167376	3.368476166445	FBgn0011764	173	FBgn0011764	173
13	X	13824160	13831844	3.746321678162	13828947	3.490288066864	FBgn0000173	1344	FBgn0027537	172207
14	3R	670363	682290	3.731913566589	678469	3.346033424139	FBgn0003002	66	FBgn0003002	66
15	3R	17429949	17434530	3.708955764771	17431406	3.333684921265	FBgn0046832	16840	FBgn0046832	16840
16	3R	26736795	26739920	3.70074224472	26738391	3.292837279184	FBgn0020912	219	FBgn0003720	60354
17	2L	1953221	1956094	3.700679779053	1954641	3.49950158596	FBgn0031375	122	FBgn0031391	192646
18	2R	6043601	6058083	3.697479963303	6047339	3.542134817909	FBgn0005630	7736	FBgn0004399	22378
19	X	3015779	3020778	3.687361240387	3019279	3.357412934303	FBgn0028746	9999	FBgn0028746	9999
20	3L	14140476	14144722	3.673757553101	14143142	3.684740150676	FBgn0000411	737	FBgn0000411	737
21	2L	3817111	3830265	3.627861499786	3825528	3.481479925268	FBgn0003430	152	FBgn0003430	152
22	X	20494989	20507748	3.624890327454	20504887	3.351116307576	FBgn0003300	230	FBgn0003300	230
23	2L	16480014	16484325	3.618453502655	16482365	3.562751798069	FBgn0005677	452	FBgn0025678	129675
24	3L	353908	365537	3.597619056702	361799	3.553363545736	FBgn0003749	951	FBgn0035136	16884
25	3L	19827126	19835366	3.581773757935	19829470	3.337717396872	FBgn0014037	13756	FBgn0014037	13756
26	2L	8821497	8828589	3.578305244446	8825527	3.171181042989	FBgn0029123	98	FBgn0029123	98
27	X	16992224	16997647	3.575980186462	16994491	3.206753313541	FBgn0000163	385	FBgn0000163	385
28	X	12564277	12573289	3.555547714233	12570208	3.283687949181	FBgn0024308	6172	FBgn0053963	76809
29	3L	10487382	10493657	3.545288085938	10490432	3.491270637512	FBgn0052062	480	FBgn0000629	121645
30	3R	658734	663394	3.531955718994	661308	3.272761106491	FBgn0037284	4323	FBgn0003002	17227
31	2R	5986702	6000333	3.527677536011	5998340	3.345825254917	FBgn0033529	6367	FBgn0033529	6367
32	3R	8250278	8253154	3.526314735413	8251748	2.824573814869	FBgn0004103	109	FBgn0004103	109
33	3R	24408211	24415569	3.522551059723	24411232	2.785150647163	FBgn0000659	427	FBgn0000659	427
34	2R	8703121	8714561	3.516226768494	8706165	3.172313928604	FBgn0028991	184	FBgn0028991	184
35	X	12575375	12591182	3.501559734344	12585838	3.320079267025	FBgn0030418	7435	FBgn0053963	92439
36	2R	7040058	7047150	3.49072933197	7044077	3.414305114746	FBgn0000577	40	FBgn0000577	40
37	2L	19150346	19164289	3.487714767456	19154182	3.16321934594	FBgn0032763	23449	FBgn0032762	24827
38	2L	18776652	18780791	3.487478256226	18778923	3.284398415509	FBgn0045852	690	FBgn0032717	56673
39	X	19602392	19624330	3.486265659332	19622431	3.083772939794	FBgn0031071	5566	FBgn0031071	5566
40	3R	12525456	12532434	3.481895685196	12528752	3.135577229893	FBgn0003944	31596	FBgn0063261	48359
41	X	1989751	2000346	3.468639373779	1993409	3.485212053571	FBgn0004861	708	FBgn0025626	72117
42	3L	2420479	2424584	3.468271255493	2422246	3.171342670918	FBgn0052306	24716	FBgn0053231	26442
43	3R	16111913	16120274	3.468172073364	16118077	3.129555002848	FBgn0028386	911	FBgn0028386	911
44	3R	9724425	9729275	3.463976860046	9727394	3.427511103013	FBgn0000576	187	FBgn0000576	187
45	X	9527768	9541000	3.462932109833	9539179	3.176956558228	FBgn0000233	230	FBgn0000233	230
46	X	5404320	5407716	3.45912361145	5406029	3.138379001617	FBgn0053980	609	FBgn0029771	43531
47	2R	6090868	6097340	3.458448410034	6095067	3.156598854065	FBgn0004399	25350	FBgn0004399	25350
48	2L	513750	526246	3.457952976227	518562	3.187057495117	FBgn0003963	4905	FBgn0003963	4905
49	2L	11444073	11454231	3.446513652802	11447779	3.252012401819	FBgn0004579	2176	FBgn0004579	2176
50	2R	8398952	8403691	3.439262390137	8400422	3.017057959239	FBgn0003975	226	FBgn0000181	14278
51	X	541569	545965	3.435274124146	544056	3.132383406162	FBgn0021764	395	FBgn0025637	31163
52	2L	8840497	8848210	3.430839538574	8841999	3.07114648819	FBgn0029123	16374	FBgn0029123	16374
53	3R	7175336	7182124	3.429742336273	7177803	3.546821504831	FBgn0026064	1436	FBgn0026064	1436
54	2R	8418901	8423260	3.427186489105	8420365	3.206521483029	FBgn0010488	11539	FBgn0010488	11539
55	3R	18966333	18969905	3.425656795502	18967753	3.126029908657	FBgn0004644	128	FBgn0051457	14047
56	3L	13966179	13971289	3.425433158875	13967744	3.16207854888	FBgn0036398	336	FBgn0036397	605
57	X	2990042	3000332	3.424067735672	2991501	2.972246340343	FBgn0004647	473	FBgn0004647	473
58	2R	12342532	12347154	3.408876895905	12343895	3.175582377116	FBgn0082172	2416	FBgn0025832	26306
59	3L	3018267	3023866	3.404705524445	3021314	2.977924227715	FBgn0035388	2584	FBgn0035388	2584
60	2L	7826343	7830211	3.394257545471	7828400	3.287622451782	FBgn0004177	657	FBgn0020618	1148
61	3R	6436357	6445563	3.390746593475	6440271	3.027958035469	FBgn0001235	24115	FBgn0001235	24115
62	3L	14113929	14121420	3.388402938843	14115591	3.196081049302	FBgn0042630	19008	FBgn0000411	28288
63	2L	3605004	3616682	3.385798931122	3606785	2.998124059041	FBgn0002985	37	FBgn0002985	37
64	X	11649098	11658215	3.384288787842	11651716	3.082887321711	FBgn0030336	1248	FBgn0030350	69501
65	2L	157911	164130	3.380904197693	161869	3.290077954531	FBgn0016977	2835	FBgn0016977	2835
66	2L	218757	226313	3.380000114441	222219	3.1522128582	FBgn0031235	10295	FBgn0031235	10295
67	3R	909472	917262	3.377754688263	913015	3.215522050858	FBgn0010313	607	FBgn0010313	607
68	X	10646056	10657186	3.369602203369	10647422	3.108277124517	FBgn0003360	15259	FBgn0030235	20578
69	3R	21846044	21858865	3.369389057159	21850535	3.209299236536	FBgn0002629	320	FBgn0002629	320
70	X	8494715	8500970	3.367351531982	8496182	3.107076729045	FBgn0004102	296	FBgn0004102	296
71	X	4264817	4273435	3.36697101593	4272081	2.858094618871	FBgn0000179	13988	FBgn0029714	125123
72	2R	14784329	14795033	3.366170883179	14790445	3.100093364716	FBgn0003254	144	FBgn0003254	144
73	2R	6709914	6721411	3.364670753479	6715054	2.987621363472	FBgn0033582	20066	FBgn0033590	37536
74	2R	3539925	3544260	3.364175796509	3542876	3.073433134291	FBgn0025360	570	FBgn0021814	48972
75	2R	19076746	19090096	3.364122390747	19088133	3.090602874756	FBgn0015903	15636	FBgn0015903	15636
76	2L	20755051	20761254	3.36364364624	20758262	3.156676432666	FBgn0000251	66	FBgn0000986	35754
77	X	7150004	7155444	3.356890678406	7152920	3.090931555804	FBgn0024250	257	FBgn0024250	257
78	3L	16371726	16378593	3.353802680969	16376080	3.18724822998	FBgn0014163	1018	FBgn0014163	1018
79	3L	20330783	20341339	3.34846496582	20335673	3.222653024337	FBgn0028978	224	FBgn0028978	224
80	2R	12028552	12037835	3.345246315002	12030110	3.029386281967	FBgn0011260	15051	FBgn0034138	55990
81	2R	17051277	17061770	3.342151641846	17053582	3.112199951621	FBgn0050283	5427	FBgn0010415	64832
82	3R	25078667	25085025	3.338932275772	25081167	3.137450784445	FBgn0003525	335	FBgn0003525	335
83	3L	22332632	22342959	3.331573486328	22336842	3.182504008798	FBgn0004449	4886	FBgn0004449	4886
84	2L	15724361	15730690	3.327589035034	15727915	3.153858631849	FBgn0010382	16169	FBgn0003936	19696
85	2R	9468134	9471308	3.324456691742	9469975	2.960834026337	FBgn0053155	131	FBgn0033886	6336
86	X	7470054	7476377	3.31834602356	7472417	3.082597374916	FBgn0004198	18033	FBgn0027553	101141
87	2R	13061300	13064683	3.313544273376	13063261	3.05247001087	FBgn0034240	412	FBgn0034240	412
88	2L	5400141	5404987	3.31051492691	5403808	2.978889577529	FBgn0016660	534	FBgn0005511	57833
89	X	5588515	5593983	3.295559883118	5592275	2.944165579478	FBgn0027321	185	FBgn0029799	5485
90	3R	21004617	21011787	3.293733596802	21010495	3.164492925008	FBgn0039286	240	FBgn0039286	240
91	2R	7105817	7133374	3.290033340454	7119533	3.220421987421	FBgn0033636	12205	FBgn0033636	12205
92	X	9339618	9343808	3.287296295166	9342547	2.997054815292	FBgn0030133	2795	FBgn0030136	57293
93	2L	4027646	4036072	3.28714466095	4031745	2.633204340935	FBgn0000547	366	FBgn0000547	366
94	3R	626924	634262	3.2787733078	629257	2.989171645221	FBgn0037278	1812	FBgn0037278	1812
95	3R	11617677	11621570	3.277697563171	11619540	3.080117225647	FBgn0038364	22	FBgn0038364	22
96	2L	848613	853370	3.276533603668	850014	2.82307690382	FBgn0020304	1047	FBgn0020304	1047
97	2L	8413690	8422442	3.276020526886	8416523	3.043976727654	FBgn0027932	833	FBgn0027932	833
98	3R	15755446	15762662	3.27309179306	15760725	2.945922978719	FBgn0021776	117	FBgn0021776	117
99	3L	20998981	21003212	3.272293567657	21001462	3.05965256691	FBgn0053285	21381	FBgn0037044	39726
100	3L	18817209	18820901	3.267468929291	18819835	2.768757184347	FBgn0067689	6406	FBgn0036818	11763
101	X	17483950	17487686	3.266889095306	17485543	3.169830679893	FBgn0026375	946	FBgn0030855	15323
102	3R	10538540	10550886	3.264831066132	10548025	2.640640847823	FBgn0053967	1953	FBgn0051314	24968
103	2R	16553419	16557732	3.261382102966	16555794	3.123754739761	FBgn0003391	8947	FBgn0003391	8947
104	2R	2992729	3005997	3.258896827698	2998328	3.045385688543	FBgn0015930	3348	FBgn0015930	3348
105	3L	111189	116801	3.25433921814	114648	2.885399239404	FBgn0020386	1664	FBgn0035105	53306
106	X	437034	453919	3.251590251923	447553	3.10754430294	FBgn0003986	310	FBgn0003986	310
107	2L	9446961	9451231	3.251213550568	9449396	2.912373244762	FBgn0053723	8656	FBgn0002973	11883
108	2R	3571462	3582276	3.245551586151	3580728	3.137607125675	FBgn0020279	934	FBgn0021814	11120
109	3R	17451331	17471408	3.244907855988	17467561	3.022523371379	FBgn0011766	18566	FBgn0046832	19315
110	3L	18149636	18154759	3.239550590515	18151414	2.937443383535	FBgn0003997	518	FBgn0020300	46751
111	2R	5482714	5502044	3.237213134766	5490877	3.055533240823	FBgn0000606	177	FBgn0000606	177
112	3R	2816113	2827689	3.235879898071	2826661	3.068606185913	FBgn0000095	1711	FBgn0010774	79465
113	3L	11224774	11232125	3.235877513885	11226232	3.050480253556	FBgn0041094	24	FBgn0041094	24
114	2R	18191308	18200697	3.235626220703	18197699	3.052488102632	FBgn0020257	1144	FBgn0020257	1144
115	2R	16101001	16105379	3.230611801147	16102906	2.956767857075	FBgn0015907	538	FBgn0015907	538
116	2R	17207672	17218136	3.228918075562	17210728	2.910792895726	FBgn0010228	1342	FBgn0010228	1342
117	X	6697239	6716008	3.228530883789	6700989	3.009820328818	FBgn0029915	3130	FBgn0064122	12755
118	2R	20567863	20570942	3.227119445801	20569358	3.037727804745	FBgn0001148	222	FBgn0001148	222
119	3L	15987499	15993166	3.219236373901	15990668	2.778079152107	FBgn0044028	1929	FBgn0044028	1929
120	2L	7302886	7308350	3.217080116272	7307053	3.179241853602	FBgn0004009	108	FBgn0004009	108
121	3R	25380470	25383616	3.211578845978	25381946	3.083253355587	FBgn0000492	163	FBgn0040623	65130
122	3L	20957246	20962894	3.207696914673	20960435	3.049546325908	FBgn0003415	830	FBgn0003415	830
123	2R	8470872	8477024	3.207386016846	8474587	3.215456366539	FBgn0033787	5124	FBgn0004512	12336
124	2L	16277346	16284974	3.204740524292	16283208	2.909127771854	FBgn0001994	449	FBgn0001994	449
125	X	10990250	10995476	3.202383518219	10992133	2.767181452583	FBgn0020255	1674	FBgn0020255	1674
126	3L	19520816	19531658	3.199557304382	19527697	2.915656650768	FBgn0067680	2702	FBgn0067680	2702
127	2R	17218619	17224580	3.199242591858	17220894	2.990839200861	FBgn0004362	19	FBgn0004362	19
128	2L	13221371	13230935	3.197362422943	13225488	2.91311973684	FBgn0032489	282	FBgn0032489	282
129	3L	14719075	14728128	3.197190284729	14723269	3.02163699094	FBgn0013263	3039	FBgn0036449	28413
130	2L	14482593	14493222	3.195637702942	14490636	2.830692094915	FBgn0005771	226	FBgn0005771	226
131	3R	27043694	27051291	3.195071220398	27047510	2.758456847247	FBgn0039831	1084	FBgn0039831	1084
132	3L	4234409	4238936	3.194478988647	4236014	2.893770330092	FBgn0041171	1827	FBgn0041171	1827
133	3L	2861662	2869767	3.193470478058	2865312	3.092944281442	FBgn0035378	10070	FBgn0035370	114784
134	X	375189	388876	3.187748908997	379337	2.956093937159	FBgn0000570	705	FBgn0000570	705
135	2L	5976325	5984872	3.18708896637	5982277	2.873375780442	FBgn0001942	518	FBgn0001942	518
136	2L	3537556	3542988	3.187058448792	3539140	3.063924424789	FBgn0024244	111	FBgn0031549	8854
137	2L	12078836	12090482	3.183143138885	12085940	3.002105320201	FBgn0003145	148	FBgn0003145	148
138	2R	3529695	3532019	3.180281877518	3530816	2.9032343328	FBgn0033250	5249	FBgn0033243	50979
139	3L	14928931	14936077	3.17822599411	14933463	3.07229866701	FBgn0026320	1143	FBgn0026320	1143
140	3L	19627782	19631591	3.173906803131	19629059	3.033509899588	FBgn0036899	137	FBgn0029094	44908
141	4	723345	726782	3.171826839447	724783	2.784049314611	FBgn0005558	6844	FBgn0039930	324826
142	X	4781368	4787091	3.170168399811	4781533	2.703585426013	FBgn0029738	146	FBgn0029738	146
143	3L	20552483	20558684	3.170065879822	20555712	2.827658144633	FBgn0001323	1335	FBgn0001320	73492
144	X	19680261	19687018	3.169842243195	19685113	2.660610743931	FBgn0031079	875	FBgn0031079	875
145	3R	2616030	2618767	3.166947364807	2617315	2.957714830126	FBgn0000439	243	FBgn0082182	17941
146	2L	12001615	12013330	3.166256427765	12010934	3.05031400919	FBgn0014019	2558	FBgn0032390	20970
147	X	15980317	15985930	3.166152000427	15983107	2.566023349762	FBgn0042650	25976	FBgn0000459	67564
148	2R	19150669	19156950	3.165968418121	19153379	2.919485598803	FBgn0034886	11797	FBgn0016762	48219
149	2L	9986395	9994963	3.150242805481	9988382	2.920777433059	FBgn0040965	3725	FBgn0040965	3725
150	2L	11967257	11974597	3.149837017059	11971126	2.871452331543	FBgn0041606	32	FBgn0032390	18838
151	3R	2856207	2864397	3.149404525757	2863323	3.035124582403	FBgn0024289	14734	FBgn0010774	42803
152	3L	21408454	21416794	3.148416519165	21410728	2.74725658553	FBgn0014143	331	FBgn0014143	331
153	X	6838649	6847399	3.146226882935	6842809	3.002051129061	FBgn0027108	1090	FBgn0027108	1090
154	X	5748577	5751739	3.143064975739	5750162	2.884796649218	FBgn0029821	1031	FBgn0000042	4062
155	X	7161282	7171112	3.142688751221	7165950	2.889832337697	FBgn0029943	3026	FBgn0024250	12773
156	2R	13230077	13235244	3.142170906067	13231352	2.830812342027	FBgn0028494	2838	FBgn0063386	13387
157	3R	12097436	12104089	3.141112565994	12100435	2.547559289371	FBgn0011253	2259	FBgn0011253	2259
158	2R	16466420	16471266	3.137443065643	16468786	2.920070311602	FBgn0008636	295	FBgn0034565	17033
159	X	4254708	4258996	3.127014160156	4256901	2.857313701085	FBgn0000179	1192	FBgn0029714	140303
160	X	17339690	17344490	3.126380443573	17342573	2.885164075428	FBgn0030842	19321	FBgn0030851	120840
161	X	11550190	11556790	3.126290559769	11552660	2.847784409156	FBgn0030328	141	FBgn0030328	141
162	3L	9010495	9018109	3.124659538269	9015200	2.909403436324	FBgn0028789	124	FBgn0028789	124
163	2R	15143992	15148266	3.1238489151	15145733	2.642343408921	FBgn0003435	632	FBgn0034463	26913
164	3L	6468502	6475680	3.12331533432	6470116	2.831646025181	FBgn0020251	439	FBgn0020251	439
165	3R	17958497	17961741	3.112792015076	17960091	2.760519588695	FBgn0051163	511	FBgn0053335	30649
166	3R	21859894	21864087	3.110816001892	21862452	2.872930079699	FBgn0002633	308	FBgn0002633	308
167	3L	8975665	8980327	3.110257148743	8978921	3.032175153494	FBgn0035954	224	FBgn0035954	224
168	3L	2617438	2620754	3.109657287598	2618758	2.802322892582	FBgn0035357	3506	FBgn0035357	3506
169	2L	15326241	15331221	3.108862400055	15329629	2.810142070055	FBgn0001981	164	FBgn0001981	164
170	3L	13086613	13089894	3.107660531998	13088126	2.794038295746	FBgn0010452	94	FBgn0010452	94
171	X	7985203	7989745	3.100082397461	7986851	2.462966092428	FBgn0025800	626	FBgn0030003	11888
172	2L	16417454	16421259	3.09968328476	16419010	2.728956788778	FBgn0020416	22199	FBgn0025678	66320
173	3R	17437361	17446298	3.098514556885	17439200	2.749027280247	FBgn0046832	9046	FBgn0046832	9046
174	3R	2503058	2506085	3.090473175049	2504438	2.940095424652	FBgn0002522	126	FBgn0026567	20834
175	3R	12680716	12686803	3.090276241302	12683605	2.738813400269	FBgn0082171	1568	FBgn0082171	1568
176	3R	9842385	9847414	3.079733848572	9843506	2.723043033055	FBgn0038194	11446	FBgn0038196	18381
177	3R	12228098	12231107	3.078573226929	12229607	2.9057765568	FBgn0003513	202	FBgn0038421	43833
178	2R	6068274	6074196	3.076942443848	6070713	2.606663972139	FBgn0004399	996	FBgn0004399	996
179	3L	3041104	3044852	3.073894500732	3044017	2.949918925762	FBgn0035393	5383	FBgn0035388	25287
180	X	8251419	8268887	3.073571205139	8257939	2.706760108471	FBgn0052711	2608	FBgn0052711	2608
181	3R	12783175	12790197	3.06663608551	12786108	2.725750137778	FBgn0000015	11850	FBgn0038471	80298
182	3L	17606883	17612516	3.061670303345	17609676	2.768299691817	FBgn0004401	614	FBgn0004401	614
183	2R	6989755	6995240	3.056474685669	6991600	2.684950351715	FBgn0001269	1228	FBgn0000581	23476
184	2R	8043901	8049943	3.054946899414	8045328	2.550403033986	FBgn0011592	365	FBgn0011592	365
185	2R	13104643	13109561	3.050268173218	13108022	2.809357106686	FBgn0029006	345	FBgn0029006	345
186	X	263844	267739	3.050103187561	266286	2.821155716391	FBgn0002561	259	FBgn0002561	259
187	3R	9508132	9513052	3.048939704895	9510448	2.977040935965	FBgn0024555	768	FBgn0024555	768
188	2L	21604291	21606761	3.048320770264	21606646	2.811703942039	FBgn0032955	4546	FBgn0022893	10875
189	3R	7596291	7607418	3.045866012573	7601199	2.704481124878	FBgn0011471	3627	FBgn0011471	3627
190	X	17659965	17668664	3.045827865601	17664403	2.766917526722	FBgn0030870	374	FBgn0030870	374
191	2L	6336658	6340592	3.043461799622	6339413	2.798478126526	FBgn0015623	641	FBgn0043854	33002
192	3L	12664061	12669397	3.041751861572	12667302	2.807458961711	FBgn0014343	393	FBgn0036306	61402
193	3R	13532140	13545871	3.041482925415	13542943	3.017685209002	FBgn0003013	1116	FBgn0003013	1116
194	2L	9452367	9456335	3.040282249451	9454587	2.639002680779	FBgn0053723	13847	FBgn0002973	17074
195	X	4889186	4894741	3.039712905884	4892406	2.756487488747	FBgn0003028	1128	FBgn0004368	108037
196	X	2010676	2016133	3.039569854736	2012115	2.85885322094	FBgn0004655	3024	FBgn0025626	90823
197	X	8281085	8284958	3.039484024048	8283054	2.4993968606	FBgn0030038	738	FBgn0030038	738
198	2L	3832748	3838004	3.039251327515	3836638	2.721439978656	FBgn0004567	204	FBgn0004567	204
199	2L	22010720	22013260	3.038046836853	22012202	2.792037907769	FBgn0028979	4574	FBgn0032979	144552
200	3R	2926530	2939593	3.035247325897	2934288	2.845818575691	FBgn0014863	9165	FBgn0003884	22028
201	3R	11922610	11927011	3.035116195679	11925640	2.908742427826	FBgn0010379	702	FBgn0038396	50247
202	3L	16732619	16742037	3.03448343277	16738582	2.598473966122	FBgn0036660	6392	FBgn0036660	6392
203	3R	10102568	10105972	3.031596183777	10104623	2.999425002507	FBgn0003862	8000	FBgn0003862	8000
204	3R	863457	866306	3.030751228333	864836	2.816850471497	FBgn0010313	47572	FBgn0010313	47572
205	X	7777702	7784958	3.030715942383	7783183	2.699032390819	FBgn0029983	978	FBgn0004404	3043
206	2L	864781	872564	3.02964925766	867997	2.992375310262	FBgn0029095	355	FBgn0020305	1914
207	X	549058	550952	3.025964736938	550609	2.68521639506	FBgn0021764	6948	FBgn0025637	37716
208	2R	9133051	9139969	3.02251291275	9137298	2.668948745728	FBgn0000633	1697	FBgn0033859	27742
209	3R	26674257	26679952	3.0222864151	26677847	2.958293522105	FBgn0003720	190	FBgn0003720	190
210	X	8468375	8471453	3.021448612213	8470217	2.761109650135	FBgn0030054	18679	FBgn0030054	18679
211	X	18517051	18521003	3.019526481628	18519136	3.019125938416	FBgn0004959	570	FBgn0004959	570
212	X	6954060	6961357	3.017582416534	6956449	2.328039203371	FBgn0027342	921	FBgn0029933	13160
213	3R	12634415	12638922	3.016542434692	12637794	2.984787082672	FBgn0000014	17975	FBgn0020546	37932
214	X	6123925	6126405	3.01532793045	6124851	2.536957919598	FBgn0052744	344	FBgn0029857	8539
215	2R	4802941	4807036	3.013538360596	4804508	2.742655305301	FBgn0028408	838	FBgn0033400	6066
216	2L	12676747	12683570	3.010782718658	12678457	3.005330022176	FBgn0032442	9288	FBgn0032445	14566
217	3L	3053405	3059151	3.006594657898	3053522	2.606527198445	FBgn0052486	849	FBgn0003938	20811
218	3L	6876860	6879626	3.005311012268	6878110	2.379531294107	FBgn0041194	10695	FBgn0001104	75890
219	X	15286140	15288830	3.004037857056	15287528	2.463523976943	FBgn0030638	106	FBgn0030659	129281
220	3R	5051154	5057035	3.002858161926	5055421	2.613230901606	FBgn0003165	7983	FBgn0000412	10955
221	2L	8808998	8812508	3.00239276886	8809918	2.771432792439	FBgn0029123	15707	FBgn0029123	15707
222	X	4528237	4537095	3.000170469284	4529793	2.786777436733	FBgn0022768	2315	FBgn0022768	2315
223	3R	26586375	26594454	2.999883651733	26589978	2.72830748558	FBgn0004606	1670	FBgn0003720	88059
224	2R	16753470	16760056	2.998652458191	16758620	2.659207007464	FBgn0034606	85	FBgn0034606	85
225	2L	13546039	13551611	2.9978723526	13550585	2.656858325005	FBgn0015954	444	FBgn0028546	90686
226	2R	13335753	13339950	2.997349739075	13337305	2.736387507121	FBgn0050111	8097	FBgn0050111	8097
227	2R	9337903	9343709	2.993859291077	9340130	2.565235444478	FBgn0000662	331	FBgn0000662	331
228	3R	2687108	2692726	2.992020130157	2689828	2.701022815704	FBgn0001077	218	FBgn0001077	218
229	3L	9434027	9443634	2.991975545883	9436022	2.745900273323	FBgn0052043	998	FBgn0052043	998
230	2L	6087047	6093251	2.990893363953	6088689	2.626026995042	FBgn0028420	6881	FBgn0031781	36449
231	2L	593477	596226	2.989343166351	594863	2.480515928829	FBgn0010323	176	FBgn0031267	20631
232	X	18761559	18766952	2.988257884979	18764918	2.899076163769	FBgn0052541	622	FBgn0030974	37348
233	X	19378827	19383500	2.988018989563	19380258	2.63982445399	FBgn0052532	1161	FBgn0027291	24511
234	2L	13164229	13167251	2.987680435181	13165826	2.603500874837	FBgn0032474	246	FBgn0024291	275
235	2L	5192	7360	2.985529899597	5723	2.704405903816	FBgn0031208	1806	FBgn0002121	15649
236	3L	13350959	13355656	2.984855175018	13352346	2.684763133526	FBgn0036349	186	FBgn0036349	186
237	2R	16980697	16990154	2.982779502869	16982678	2.674220017024	FBgn0010415	6072	FBgn0010415	6072
238	3R	9699920	9706393	2.979833602905	9703202	2.524473369122	FBgn0008646	3301	FBgn0000576	24379
239	3L	6936973	6939830	2.979715824127	6938439	2.798444493612	FBgn0010851	310	FBgn0001104	15561
240	X	6825961	6835560	2.97794342041	6834275	2.68039688468	FBgn0029927	2549	FBgn0029927	2549
241	2R	2929168	2932437	2.977128982544	2930676	2.799201045718	FBgn0003460	169	FBgn0033159	36994
242	3L	12096641	12099982	2.975288391113	12098328	2.818093967438	FBgn0022959	724	FBgn0036248	6138
243	3R	10197912	10200611	2.974761009216	10199364	2.588200372808	FBgn0024321	691	FBgn0038224	46618
244	X	8402405	8408388	2.973310470581	8407182	2.771646440029	FBgn0030049	1285	FBgn0030054	44356
245	2L	2160403	2167459	2.97295999527	2165061	2.767966663136	FBgn0031393	9301	FBgn0031393	9301
246	X	7900581	7909626	2.97190952301	7903715	2.911932093757	FBgn0004656	2957	FBgn0004656	2957
247	2R	10642678	10648926	2.971692085266	10643261	2.744196563959	FBgn0015371	13141	FBgn0033989	136175
248	2L	1969168	1975016	2.96922326088	1972945	2.830963548024	FBgn0031376	1200	FBgn0031391	174342
249	2L	8028609	8032974	2.968911647797	8031159	2.765334774466	FBgn0044323	436	FBgn0031977	1695
250	2R	8510929	8514284	2.965998649597	8512407	2.727936408099	FBgn0008654	623	FBgn0005624	15511
251	3R	17271025	17274575	2.965518951416	17272361	2.444849077861	FBgn0011278	319	FBgn0013984	133890
252	3R	8103776	8107907	2.965041160583	8106753	2.700615882874	FBgn0038009	10111	FBgn0010044	99005
253	2R	18206879	18209323	2.95763874054	18208278	2.789368569851	FBgn0005631	266	FBgn0020257	11723
254	2R	5939772	5945589	2.956873893738	5941958	2.817703342438	FBgn0033522	433	FBgn0033522	433
255	3L	9002157	9005710	2.955177307129	9003267	2.609445476532	FBgn0035956	8911	FBgn0028789	12057
256	2R	9454808	9458972	2.955077648163	9457150	2.756078720093	FBgn0013733	867	FBgn0033886	19161
257	3R	17321652	17326555	2.954032897949	17325268	2.549692034721	FBgn0051179	466	FBgn0013984	80983
258	2L	19127244	19139028	2.952345371246	19131378	2.823558986187	FBgn0010300	1643	FBgn0032762	2023
259	3R	12773091	12775999	2.951464653015	12774557	2.576942629284	FBgn0000015	23401	FBgn0038471	91849
260	2L	242955	252951	2.951432228088	249187	2.668710343978	FBgn0001309	1608	FBgn0001309	1608
261	2R	12970626	12978646	2.950895309448	12973341	2.663162708282	FBgn0028953	797	FBgn0028953	797
262	3L	5947250	5958069	2.950835227966	5950095	2.546111303217	FBgn0035656	143	FBgn0035656	143
263	3R	1494027	1501004	2.949153423309	1495785	2.69153175354	FBgn0037363	350	FBgn0037363	350
264	3R	4670732	4676973	2.94725894928	4672152	2.530093997717	FBgn0011966	15450	FBgn0011966	15450
265	3R	9636374	9641717	2.945528030396	9638622	2.884296003977	FBgn0053327	219	FBgn0053327	219
266	3L	15105456	15110554	2.94282913208	15107214	2.695910662413	FBgn0014002	690	FBgn0029114	93686
267	X	2146143	2164989	2.942520141602	2150707	2.616357428687	FBgn0023526	1805	FBgn0023526	1805
268	3R	1087568	1091604	2.942453384399	1089934	2.856951376971	FBgn0037309	4869	FBgn0051538	13623
269	2R	15840798	15845223	2.936532974243	15842899	2.571425465976	FBgn0034504	769	FBgn0034504	769
270	2R	2082478	2091627	2.935232639313	2085348	2.798357178183	FBgn0033076	27443	FBgn0041145	36970
271	X	9930782	9937781	2.934820175171	9933521	2.432559553782	FBgn0030179	1767	FBgn0030179	1767
272	3R	2669829	2676836	2.932825565338	2675754	2.613645881414	FBgn0003339	132	FBgn0001077	14292
273	2L	2747751	2761015	2.932480812073	2753082	2.603951867421	FBgn0031453	283	FBgn0031453	283
274	2R	4158507	4171149	2.927180767059	4167765	2.795411927359	FBgn0050353	2254	FBgn0050353	2254
275	2R	8101410	8110804	2.921981811523	8104707	2.879813373089	FBgn0050055	503	FBgn0050055	503
276	X	4460433	4465315	2.921724319458	4462232	2.598901176453	FBgn0003053	574	FBgn0029718	30882
277	3R	5697029	5708679	2.920379161835	5703538	2.748071819544	FBgn0037767	2141	FBgn0065050	99332
278	2L	18875971	18879681	2.920040130615	18877298	2.839473660787	FBgn0003896	113	FBgn0032717	41702
279	3R	169259	176793	2.919504165649	172541	2.695459067822	FBgn0001204	169	FBgn0001204	169
280	2L	2447369	2460054	2.918897628784	2454734	2.847769916058	FBgn0012017	5310	FBgn0015816	37932
281	3L	10816098	10838468	2.916620254517	10831028	2.517422563889	FBgn0026160	811	FBgn0026160	811
282	3R	22936417	22939211	2.916236877441	22937710	2.435272244846	FBgn0039487	267	FBgn0039488	4688
283	3L	13639946	13642680	2.914167404175	13641307	2.714238345623	FBgn0036379	611	FBgn0036386	252949
284	X	15479329	15482621	2.913502216339	15480997	2.70417101243	FBgn0030663	2769	FBgn0003463	20520
285	X	10666032	10672947	2.912794113159	10668456	2.66682770673	FBgn0030235	456	FBgn0030235	456
286	3R	10399577	10403342	2.912406921387	10401173	2.488341135137	FBgn0038244	397	FBgn0004629	5810
287	X	16624128	16628978	2.912360191345	16627362	2.596408247948	FBgn0030790	1271	FBgn0030790	1271
288	X	17146155	17149894	2.91198348999	17148402	3.065198771159	FBgn0004854	116	FBgn0000163	153526
289	3L	19723571	19728412	2.911913394928	19725602	2.675426661968	FBgn0013974	1804	FBgn0014037	117624
290	3R	20410102	20416933	2.911570549011	20412445	3.011451721191	FBgn0053343	1060	FBgn0039210	1590
291	X	17600976	17603754	2.911507606506	17602373	2.824732335409	FBgn0024184	947	FBgn0030866	29162
292	X	17621929	17625578	2.911186218262	17623377	2.485229939222	FBgn0026058	1610	FBgn0030870	41400
293	2L	19566167	19574906	2.910132408142	19572325	2.935355579152	FBgn0005672	928	FBgn0005672	928
294	2R	20513110	20521013	2.906960010529	20518357	2.710162758827	FBgn0005634	716	FBgn0005634	716
295	3R	12539295	12547234	2.905541419983	12541618	2.62805223465	FBgn0003944	18730	FBgn0063261	35493
296	X	1254827	1257842	2.902255058289	1256627	2.424610495567	FBgn0024985	6741	FBgn0028274	64406
297	2R	15624453	15629166	2.899193763733	15626107	2.563141852617	FBgn0004364	267	FBgn0004364	267
298	X	4433422	4437324	2.89604139328	4435292	2.394179372226	FBgn0029717	18174	FBgn0029715	35710
299	3R	10107746	10113476	2.893869876862	10112182	2.75297164917	FBgn0003862	441	FBgn0003862	441
300	2L	21614672	21623164	2.893581867218	21616972	2.66372310414	FBgn0022893	549	FBgn0022893	549
301	3L	12581872	12584840	2.893479347229	12583478	2.701674103737	FBgn0015919	595	FBgn0004926	82794
302	3L	11898166	11902720	2.889524459839	11901292	2.795510067659	FBgn0036222	2588	FBgn0000404	93768
303	3L	20447136	20456201	2.888796806335	20451281	2.6324621737	FBgn0037007	1992	FBgn0037007	1992
304	X	509457	514309	2.888321399689	511934	2.654907198513	FBgn0025639	929	FBgn0025639	929
305	3R	27570680	27575490	2.887522697449	27574128	2.787863784366	FBgn0011013	877	FBgn0011013	877
306	3R	8836075	8843727	2.88623046875	8838147	2.905625915527	FBgn0020496	759	FBgn0038109	2530
307	3R	19103625	19107407	2.88564491272	19104945	2.605356216431	FBgn0004882	1626	FBgn0039067	21166
308	2R	18303653	18315611	2.882264137268	18310687	2.736513376236	FBgn0000405	3880	FBgn0000405	3880
309	X	3616936	3627573	2.879724025726	3622628	2.810919088476	FBgn0026698	3016	FBgn0000542	58705
310	3R	25846232	25849452	2.876941680908	25847791	2.602446450127	FBgn0039738	189	FBgn0001281	16669
311	2R	13669562	13674242	2.875631332397	13671992	2.600842475891	FBgn0022238	1063	FBgn0022238	1063
312	2L	2191608	2204046	2.874767303467	2197256	2.558415031433	FBgn0031395	4884	FBgn0031395	4884
313	3R	16919639	16924728	2.874735832214	16922568	2.836468219757	FBgn0038853	959	FBgn0010770	19390
314	3R	12744128	12750500	2.872305870056	12746367	2.556745618582	FBgn0051270	3140	FBgn0082171	64330
315	X	5423657	5425495	2.872243404388	5424949	2.616901145262	FBgn0029775	14561	FBgn0029771	62451
316	2R	8734531	8743008	2.870504379272	8739647	2.446507930756	FBgn0043010	1281	FBgn0043010	1281
317	3R	19710937	19717448	2.867131233215	19712418	2.812836676836	FBgn0025574	3379	FBgn0025574	3379
318	2R	8290927	8297973	2.86517906189	8292922	2.518210199144	FBgn0003326	3529	FBgn0003326	3529
319	4	1008666	1011250	2.865104675293	1009931	2.481559181213	FBgn0019650	47	FBgn0039930	39678
320	3R	19139015	19142408	2.863194465637	19141049	2.803490847349	FBgn0039071	25138	FBgn0002622	43476
321	3R	24892986	24901829	2.8630194664	24900121	2.738340109587	FBgn0039632	11240	FBgn0039633	22588
322	3R	19606076	19610758	2.861110687256	19608548	2.630989342928	FBgn0015513	1040	FBgn0015513	1040
323	3L	17379938	17382972	2.860352516174	17381478	2.613040306989	FBgn0027660	5293	FBgn0027660	5293
324	3R	4483512	4486920	2.858624458313	4485425	2.728806527456	FBgn0000171	1058	FBgn0000447	5689
325	3R	2585055	2592893	2.858345985413	2588158	2.746225160711	FBgn0000071	157	FBgn0000071	157
326	3R	1832066	1836475	2.851996421814	1833426	2.751550001257	FBgn0003261	875	FBgn0003261	875
327	X	1864583	1870574	2.849908351898	1869211	2.68408036232	FBgn0010110	731	FBgn0003964	28228
328	X	2188864	2193559	2.849736213684	2190478	2.615074932575	FBgn0044047	2183	FBgn0003079	5804
329	2L	2882545	2890527	2.8486328125	2889092	2.574522186728	FBgn0041111	3140	FBgn0004584	83584
330	3L	730429	739307	2.847989559174	737472	2.507965743542	FBgn0000575	4534	FBgn0000575	4534
331	2L	2998490	3002028	2.847931861877	3000725	2.637563228607	FBgn0025681	7761	FBgn0002989	7964
332	X	18076044	18079849	2.842422008514	18077468	2.571866955076	FBgn0030904	397	FBgn0004956	64294
333	X	7448173	7454588	2.836196899414	7449882	2.402424615972	FBgn0004198	4502	FBgn0027553	123676
334	X	18203843	18206666	2.835611343384	18205456	2.504373341799	FBgn0014467	614	FBgn0004956	63694
335	3L	8648322	8652728	2.834896087646	8649679	2.470240211487	FBgn0001168	27	FBgn0001168	27
336	2R	19127968	19130462	2.833790302277	19129216	2.687997309367	FBgn0034885	6870	FBgn0015903	56719
337	3L	14936332	14945404	2.833727836609	14937850	2.700966060162	FBgn0000216	78	FBgn0000216	78
338	2R	9069283	9087883	2.833609580994	9085743	2.688733428717	FBgn0033857	4393	FBgn0033856	11291
339	3R	5252417	5255659	2.833191871643	5254034	2.5618354593	FBgn0026188	4290	FBgn0037686	27056
340	3R	24163976	24167149	2.831694126129	24165342	2.553759234292	FBgn0039580	148	FBgn0039580	148
341	3L	22063332	22071495	2.830154418945	22066792	2.743632443746	FBgn0037153	3165	FBgn0000100	56909
342	3L	21077549	21081651	2.829867362976	21080037	2.697569061728	FBgn0037051	10155	FBgn0037051	10155
343	2L	6938539	6941176	2.827723503113	6939957	2.406164477853	FBgn0031869	961	FBgn0031875	17053
344	2R	16337696	16341192	2.827666282654	16339560	2.78407150507	FBgn0016984	436	FBgn0016984	436
345	2R	6803647	6806607	2.8275141716	6805309	2.527633011341	FBgn0033609	346	FBgn0040763	4995
346	3R	17200623	17206851	2.826508283615	17202281	2.561809147105	FBgn0002781	840	FBgn0043012	106482
347	3R	20573539	20576575	2.82620716095	20575220	2.701812351451	FBgn0003719	236	FBgn0003719	236
348	2R	9821159	9824542	2.826000213623	9822247	2.398182451725	FBgn0033921	5031	FBgn0033922	18442
349	3L	20940146	20946882	2.822813034058	20942875	2.49413523078	FBgn0037042	17318	FBgn0003415	18390
350	2R	7683537	7691378	2.822404384613	7688953	2.700769233704	FBgn0014184	1216	FBgn0014184	1216
351	3L	12624875	12628407	2.822172164917	12627343	2.674978396472	FBgn0052111	25460	FBgn0036306	101361
352	X	10168499	10172605	2.819188117981	10170825	2.62250238657	FBgn0010338	353	FBgn0030189	867
353	3R	11858224	11861308	2.818574905396	11860161	2.409808299121	FBgn0003117	8342	FBgn0038396	15232
354	3R	2947255	2951218	2.817543983459	2949605	2.700998812914	FBgn0037471	302	FBgn0037481	31293
355	2R	7308953	7313132	2.815878868103	7310512	2.60606619891	FBgn0033652	4236	FBgn0033652	4236
356	X	10581728	10591770	2.813938140869	10589406	2.360899003347	FBgn0003204	318	FBgn0052672	24147
357	3R	26605387	26609954	2.811027526855	26607698	2.589521548327	FBgn0004606	16050	FBgn0003720	70339
358	X	3705201	3708675	2.809672832489	3707074	2.595699506647	FBgn0019661	850	FBgn0019661	850
359	3L	14563574	14566848	2.808396339417	14565032	2.452242672443	FBgn0040318	205	FBgn0028418	39009
360	X	1753872	1761179	2.808093070984	1755612	2.690904729507	FBgn0000117	1184	FBgn0000117	1184
361	2R	1637995	1642737	2.804370880127	1639460	2.438569545746	FBgn0033063	5318	FBgn0033062	46452
362	X	8054659	8064310	2.804312229156	8059443	2.686367670695	FBgn0030025	26477	FBgn0030028	57197
363	2R	12013603	12016126	2.800527095795	12014848	2.432457685471	FBgn0011260	211	FBgn0034138	71252
364	2R	17150071	17155510	2.800060749054	17153707	2.884182761697	FBgn0034644	53	FBgn0050284	5874
365	X	19337627	19342892	2.79957151413	19339946	2.43483287096	FBgn0031023	3937	FBgn0040890	10800
366	X	17652555	17656209	2.799237251282	17653858	2.485647005193	FBgn0030868	306	FBgn0030870	10919
367	X	3679818	3694585	2.798674583435	3690770	2.725160745474	FBgn0000542	9437	FBgn0000542	9437
368	3R	15660566	15663604	2.797914981842	15662605	2.22720524844	FBgn0014135	66	FBgn0038741	40534
369	2R	16561245	16566425	2.797682762146	16564581	2.526517839993	FBgn0003391	160	FBgn0003391	160
370	2L	4278613	4288424	2.796710968018	4283022	2.54530775547	FBgn0010473	129	FBgn0003941	55380
371	X	11166455	11172305	2.795359611511	11167876	2.619857507593	FBgn0003411	312	FBgn0003411	312
372	X	10573006	10579036	2.794396877289	10576797	2.598055690527	FBgn0003204	12927	FBgn0052672	36756
373	X	5739387	5748219	2.792760848999	5747069	2.622428357601	FBgn0000042	969	FBgn0000042	969
374	2L	3578816	3582196	2.79044342041	3580967	2.3928677615	FBgn0004892	201	FBgn0002985	25781
375	2L	15733991	15744821	2.790304660797	15739034	2.419669543996	FBgn0010382	5050	FBgn0003936	8577
376	3R	6087685	6094426	2.789555549622	6090426	2.515897051493	FBgn0037804	398	FBgn0037802	2964
377	X	8115409	8121928	2.788649559021	8116732	2.587512254715	FBgn0030028	92	FBgn0030028	92
378	2R	20318957	20323518	2.787892818451	20322003	2.693541891435	FBgn0000157	427	FBgn0050423	61433
379	3R	13490687	13493889	2.786942005157	13492070	2.682355435689	FBgn0051576	1839	FBgn0051575	7895
380	2R	17748281	17752677	2.786734104156	17749644	2.766522519729	FBgn0020307	1901	FBgn0034704	67156
381	3R	20054814	20061579	2.783849716187	20056604	2.744814025031	FBgn0043884	842	FBgn0039172	853
382	X	4896650	4899366	2.78165769577	4898171	2.54209874471	FBgn0003028	4637	FBgn0004368	113802
383	2L	4994829	5005753	2.781577110291	5000645	2.410062902114	FBgn0053113	9099	FBgn0010607	29192
384	X	2283326	2300828	2.780815601349	2285275	2.545286118984	FBgn0001150	156	FBgn0001150	156
385	2L	7542305	7546701	2.776830196381	7544320	2.455609768629	FBgn0053529	103	FBgn0053529	103
386	2R	3632545	3635872	2.773334980011	3634175	2.350504100323	FBgn0050372	490	FBgn0050372	490
387	3R	24682223	24688452	2.770197868347	24684982	2.712757269541	FBgn0028373	67	FBgn0028373	67
388	3L	181585	185227	2.770193099976	182866	2.552778412314	FBgn0035106	747	FBgn0035107	846
389	2R	8647784	8650495	2.768951416016	8649084	2.318997889757	FBgn0033795	58	FBgn0033802	52635
390	3R	12104313	12109198	2.768229961395	12106160	2.565752029419	FBgn0051283	2199	FBgn0051283	2199
391	2R	5202667	5207524	2.768219947815	5204335	2.624035779168	FBgn0023143	806	FBgn0023143	806
392	3R	11242722	11247420	2.76732301712	11245148	2.516753286123	FBgn0067339	1643	FBgn0067339	1643
393	X	6933649	6944119	2.767170906067	6942416	2.557759682337	FBgn0029933	873	FBgn0029933	873
394	2R	6703995	6709031	2.76621723175	6707674	2.488397738513	FBgn0003396	17947	FBgn0033581	41711
395	X	11337145	11342201	2.765530347824	11340250	2.652196463417	FBgn0052666	1862	FBgn0052666	1862
396	2L	18139312	18149191	2.764995574951	18146506	2.747468324808	FBgn0041184	1833	FBgn0041184	1833
397	3R	6175270	6184280	2.763784885406	6182190	2.391524370979	FBgn0015396	6284	FBgn0015396	6284
398	3R	21864473	21869436	2.762124300003	21865845	2.570735484362	FBgn0000591	201	FBgn0000591	201
399	X	17635441	17639426	2.761548042297	17636461	2.387814170436	FBgn0026058	11474	FBgn0030870	28316
400	3R	24149974	24154259	2.759847640991	24152742	2.390974521637	FBgn0040108	1263	FBgn0040108	1263
401	3L	16452268	16457611	2.75864982605	16454784	2.288319047292	FBgn0004569	5824	FBgn0014163	77686
402	X	19186450	19189912	2.752833366394	19187552	2.534858926137	FBgn0031016	430	FBgn0031008	84731
403	3L	15007910	15011546	2.752479553223	15009124	2.541367530823	FBgn0025776	212	FBgn0025776	212
404	2L	15472505	15479456	2.750163078308	15475627	2.428331613541	FBgn0003448	1429	FBgn0003448	1429
405	3R	4100332	4105725	2.750123977661	4103587	2.715746122248	FBgn0010433	73	FBgn0037561	7983
406	3R	20962250	20965348	2.749230861664	20963535	2.513262748718	FBgn0039283	264	FBgn0039283	264
407	2R	2890835	2894642	2.747376918793	2892505	2.595820307732	FBgn0033159	1177	FBgn0033159	1177
408	3L	6715025	6719050	2.747375488281	6716325	2.588040351868	FBgn0052393	771	FBgn0035713	9908
409	3L	16076629	16082285	2.746253967285	16079337	2.439774900675	FBgn0010280	814	FBgn0010280	814
410	X	10628396	10634081	2.745342254639	10631237	2.347195174959	FBgn0025111	861	FBgn0052672	17684
411	3R	8888727	8893011	2.743810653687	8889880	2.417278385162	FBgn0004666	6399	FBgn0003308	31621
412	3L	5852033	5857208	2.741552352905	5855694	2.5154374908	FBgn0035643	660	FBgn0052409	17795
413	3L	8287865	8290399	2.740852355957	8289140	2.545478153229	FBgn0035872	294	FBgn0035872	294
414	3L	4955727	4958784	2.739472389221	4957339	2.622155049268	FBgn0005775	320	FBgn0035570	266636
415	3R	15	3427	2.73889541626	162	2.796933174133	FBgn0037213	218	FBgn0037213	218
416	2L	1407926	1416298	2.738112449646	1411027	2.558375060558	FBgn0002543	9422	FBgn0002543	9422
417	3R	14021139	14026548	2.737957954407	14024464	2.500451534986	FBgn0011481	853	FBgn0038585	24985
418	2L	2012661	2015528	2.734600067139	2014058	2.457715314977	FBgn0051669	808	FBgn0031391	133229
419	3L	4603271	4608982	2.734437942505	4606708	2.48385950923	FBgn0003501	335	FBgn0015805	856
420	3R	6360576	6363004	2.732018709183	6361790	2.260454893112	FBgn0051394	6912	FBgn0001235	102596
421	3L	15196547	15202362	2.729717731476	15200666	2.417914837599	FBgn0029114	234	FBgn0029114	234
422	X	6879292	6887400	2.727685451508	6885762	2.5627936999	FBgn0029931	82	FBgn0029931	82
423	3R	9794103	9799707	2.725879669189	9797601	2.237135632833	FBgn0015270	6962	FBgn0038196	64286
424	3R	24155571	24163039	2.723498821259	24161839	2.695309021894	FBgn0039579	1599	FBgn0039580	3651
425	X	471737	479055	2.722472190857	473985	2.359525680542	FBgn0025633	3031	FBgn0026879	8037
426	2R	5586632	5591309	2.722332000732	5590269	2.167559707866	FBgn0033483	91	FBgn0033483	91
427	X	989183	993167	2.722294330597	990892	2.566546215731	FBgn0040365	11607	FBgn0026875	102562
428	3R	12671922	12678797	2.720282554626	12673126	2.476698426639	FBgn0020546	2600	FBgn0020546	2600
429	3R	2578598	2582490	2.71749830246	2580347	2.369655440835	FBgn0026564	334	FBgn0026564	334
430	3R	12707111	12709606	2.714117050171	12708374	2.599057842703	FBgn0015350	2924	FBgn0082171	26337
431	X	19515277	19519203	2.713898658752	19517192	2.543482337679	FBgn0043903	261	FBgn0031057	493
432	2R	2121477	2126642	2.713841438293	2125073	2.47942053477	FBgn0040673	247	FBgn0040673	247
433	X	491379	495133	2.712519168854	493740	2.559070050716	FBgn0003575	1032	FBgn0002579	7457
434	3R	21296458	21299786	2.709330558777	21297979	2.645524399621	FBgn0004509	799	FBgn0039337	4746
435	3R	3930570	3933053	2.707380771637	3931820	2.441967169444	FBgn0004210	763	FBgn0037550	20235
436	2R	15620089	15622955	2.707352161407	15621417	2.623685752644	FBgn0004364	4957	FBgn0004364	4957
437	X	10337614	10341665	2.705986022949	10339204	2.36047632554	FBgn0052680	249	FBgn0052680	249
438	3L	12405342	12410295	2.704299926758	12408042	2.167563851674	FBgn0036285	1427	FBgn0027936	70207
439	3L	22657525	22659815	2.703124523163	22658417	2.442903210135	FBgn0016034	342	FBgn0037200	147630
440	3L	21278645	21283372	2.700828552246	21280630	2.607714116573	FBgn0037076	35	FBgn0037066	60726
441	X	8649660	8653340	2.700780391693	8652015	2.449651940664	FBgn0026411	1004	FBgn0030061	91828
442	2R	2116632	2120787	2.700741767883	2117832	2.466374129057	FBgn0041145	4486	FBgn0041145	4486
443	2L	5091712	5095208	2.699955940247	5093081	2.509481370449	FBgn0031681	434	FBgn0028696	22078
444	2R	17028850	17033998	2.697044372559	17031418	2.413342083202	FBgn0003731	831	FBgn0010415	42668
445	2R	1232771	1235565	2.696189880371	1234502	2.494160443544	FBgn0000099	284	FBgn0033035	29260
446	2R	18019501	18026234	2.693210601807	18022241	2.415094316006	FBgn0034735	22445	FBgn0034743	91462
447	X	4521839	4526626	2.692834377289	4524190	2.638507783413	FBgn0003200	633	FBgn0022768	7918
448	3R	26884056	26889404	2.691718101501	26888227	2.388236671686	FBgn0002413	1296	FBgn0010808	8593
449	2R	10476074	10482642	2.689834594727	10477566	2.368716324077	FBgn0022131	243	FBgn0033987	611
450	X	7732668	7740038	2.687307834625	7737489	2.526492476463	FBgn0029970	681	FBgn0029970	681
451	3L	17963772	17966286	2.68648815155	17964973	2.362002905677	FBgn0052193	38054	FBgn0020300	139690
452	2R	3741837	3746471	2.685329914093	3744294	2.02086095249	FBgn0010109	154	FBgn0010109	154
453	2L	8541200	8546450	2.684933662415	8543772	2.527567923069	FBgn0011259	439	FBgn0029004	15154
454	2L	4365892	4374163	2.684421539307	4368885	2.437022507191	FBgn0026319	3105	FBgn0026319	3105
455	2L	6370990	6377750	2.684293746948	6373346	2.440715253353	FBgn0043854	931	FBgn0043854	931
456	X	13116607	13123060	2.684292316437	13118541	2.429702832149	FBgn0041210	717	FBgn0004456	26114
457	X	12411654	12418512	2.683525562286	12413341	2.532285239961	FBgn0030400	3778	FBgn0015024	74379
458	3R	11809838	11816446	2.681878089905	11815111	2.562034158146	FBgn0003507	3188	FBgn0003507	3188
459	2L	21850410	21857734	2.681027412415	21856496	2.537282494938	FBgn0032965	29358	FBgn0003866	40308
460	3R	18497738	18502606	2.679943561554	18498982	2.428592429442	FBgn0039000	909	FBgn0039000	909
461	3R	17119598	17124514	2.679227828979	17122189	2.586492697398	FBgn0001234	156	FBgn0043012	26390
462	2R	9995369	9998389	2.677471637726	9996760	2.474602907896	FBgn0001332	694	FBgn0013725	49562
463	X	4351907	4354698	2.676733016968	4353440	2.257113484775	FBgn0040910	7411	FBgn0029714	43764
464	3L	1728810	1732758	2.675779819489	1730059	2.617502570152	FBgn0035267	383	FBgn0027903	29106
465	3R	16671531	16677216	2.675779342651	16672637	2.344073414803	FBgn0038833	196	FBgn0038834	3634
466	3L	4672605	4679445	2.674531936646	4677417	2.469640016556	FBgn0042199	1109	FBgn0042199	1109
467	2R	17908771	17912415	2.672739028931	17911035	2.429874588461	FBgn0034725	720	FBgn0053200	5198
468	2L	5905952	5908716	2.671092033386	5907385	2.659009724855	FBgn0043362	205	FBgn0000308	73640
469	3L	16974307	16978571	2.666893482208	16976332	2.506760388613	FBgn0036685	5107	FBgn0025582	224084
470	2R	9824730	9829852	2.666829586029	9826747	2.445390084211	FBgn0033921	9531	FBgn0033922	13942
471	X	6646984	6651557	2.664426088333	6649884	2.368910133839	FBgn0029903	961	FBgn0029905	16267
472	3L	21218258	21221405	2.662563323975	21219782	2.429921346552	FBgn0037065	21	FBgn0037066	122
473	3R	20404995	20409735	2.662559509277	20408340	2.340301922389	FBgn0039209	237	FBgn0039210	2515
474	2R	16413774	16416600	2.661770820618	16414984	2.446171611547	FBgn0034560	2302	FBgn0034565	70835
475	X	13480231	13484617	2.660346984863	13481321	2.002425418181	FBgn0030506	20424	FBgn0030507	20639
476	2R	9721722	9724287	2.659470558167	9722955	2.378130407894	FBgn0050071	3435	FBgn0067696	7731
477	X	17711469	17722206	2.659278869629	17720568	2.299075752497	FBgn0002777	576	FBgn0002777	576
478	3R	7582927	7592167	2.658772468567	7585411	2.401444613934	FBgn0017581	4768	FBgn0037947	11861
479	3R	4015562	4019988	2.658416748047	4016740	2.275017293294	FBgn0001138	9576	FBgn0037554	42489
480	3L	22801298	22807447	2.655915737152	22805933	2.44575342536	FBgn0010348	35	FBgn0037200	114
481	2R	1696592	1705798	2.655019760132	1703728	2.579512343687	FBgn0033068	333	FBgn0033068	333
482	3R	15174805	15178660	2.653966426849	15176242	2.436611596276	FBgn0038697	24229	FBgn0000463	24307
483	3R	1034809	1039603	2.653729438782	1037767	2.583443641663	FBgn0000340	5380	FBgn0000340	5380
484	2R	13869141	13873311	2.65353012085	13872473	2.452222599703	FBgn0034328	25622	FBgn0034326	58152
485	3R	12711233	12713368	2.651864051819	12712319	2.572155565023	FBgn0015350	6869	FBgn0082171	30282
486	X	12758561	12761371	2.649793148041	12760093	2.363022685051	FBgn0047242	12379	FBgn0030434	16558
487	3R	4853655	4866596	2.646518707275	4859851	2.563805608188	FBgn0002932	5338	FBgn0002932	5338
488	3R	19871328	19875180	2.646200180054	19873007	2.325305938721	FBgn0043455	505	FBgn0043455	505
489	2R	12370342	12372817	2.64492225647	12371317	2.346842597513	FBgn0026533	233	FBgn0025832	1116
490	3R	25588523	25593497	2.642676353455	25590228	2.484972596169	FBgn0001297	2479	FBgn0020235	15370
491	X	12961314	12966278	2.64128780365	12962371	2.300946198977	FBgn0065101	196	FBgn0025463	31144
492	4	863878	865475	2.641010284424	864777	2.300060717265	FBgn0053797	980	FBgn0039930	184832
493	2R	5931870	5936210	2.635391235352	5933273	2.388247907162	FBgn0033519	393	FBgn0033522	8252
494	3L	15674914	15681102	2.634325027466	15677393	2.482903592727	FBgn0041160	12285	FBgn0041160	12285
495	2R	18551588	18560347	2.634114742279	18553901	2.441700279713	FBgn0003900	193	FBgn0003900	193
496	2L	1516260	1519986	2.632788181305	1518210	2.449985921383	FBgn0001174	26	FBgn0001174	26
497	2R	5610290	5614629	2.631097316742	5612800	2.41943359375	FBgn0004907	1308	FBgn0033485	1401
498	3L	19835984	19845136	2.630823612213	19842326	2.537639558315	FBgn0014037	900	FBgn0014037	900
499	2R	20729518	20736921	2.629625320435	20733933	2.469062721028	FBgn0001325	282	FBgn0001325	282
500	2R	10495226	10499607	2.629579544067	10497353	2.447018116713	FBgn0033988	1195	FBgn0033988	1195
501	3R	20119886	20126321	2.628931522369	20123424	2.474094390869	FBgn0000368	2286	FBgn0000368	2286
502	2L	5798443	5804269	2.628579139709	5799873	2.153246253729	FBgn0031738	331	FBgn0031739	2096
503	3L	17497338	17500667	2.628005981445	17498697	2.385626673698	FBgn0036736	3355	FBgn0036734	19139
504	3R	10641910	10647342	2.626264095306	10643898	2.415134654326	FBgn0038262	16371	FBgn0038258	55140
505	3L	1316334	1321014	2.625891208649	1319372	2.487858744229	FBgn0035211	537	FBgn0011361	6034
506	3R	19167216	19174380	2.625163078308	19173121	2.134392009062	FBgn0020756	792	FBgn0002622	11404
507	2R	11188978	11192479	2.624828338623	11190994	2.510230928659	FBgn0023441	537	FBgn0010426	3949
508	2L	1073148	1078914	2.624440193176	1077423	2.50831413269	FBgn0003310	388	FBgn0003310	388
509	3L	14745442	14753251	2.623869895935	14750785	2.413769834182	FBgn0036449	897	FBgn0036449	897
510	2L	22138209	22141684	2.623787403107	22139408	2.393996238708	FBgn0032978	9485	FBgn0032979	17346
511	3L	14154295	14157993	2.623520851135	14156546	2.287576138973	FBgn0013718	410	FBgn0013718	410
512	3R	12654322	12657160	2.623496055603	12655898	2.472529113293	FBgn0000014	129	FBgn0020546	19828
513	2R	2617105	2619575	2.622195720673	2618371	2.396894735449	FBgn0033142	384	FBgn0033156	171909
514	3R	26211536	26216376	2.621388435364	26213974	2.400850127725	FBgn0015222	123	FBgn0039764	35580
515	3R	12650990	12654052	2.621097564697	12652107	2.467893572415	FBgn0000014	3662	FBgn0020546	23619
516	3L	16004813	16019503	2.619122982025	16017803	2.553966129527	FBgn0005536	576	FBgn0003691	1889
517	2R	12107988	12110360	2.618951797485	12109170	2.517252326012	FBgn0034142	406	FBgn0003274	8213
518	3L	520485	534915	2.615686416626	526839	2.44634408421	FBgn0035142	237	FBgn0035141	391
519	X	3582000	3596665	2.615389347076	3586112	2.272378355265	FBgn0029675	6286	FBgn0000542	95221
520	2R	16501920	16508986	2.614826202393	16504674	2.511662781239	FBgn0034570	451	FBgn0034565	18855
521	2R	9688614	9692534	2.613410949707	9690766	2.446226119995	FBgn0000289	1181	FBgn0000289	1181
522	2L	477953	482554	2.613150596619	479167	2.428692221642	FBgn0043364	515	FBgn0003963	44300
523	3L	206053	210157	2.610926628113	208177	2.24336753172	FBgn0053229	514	FBgn0053229	514
524	4	76349	84799	2.609762191772	77005	2.028346252441	FBgn0004859	662	FBgn0004859	662
525	X	13571485	13574890	2.608745574951	13573524	2.398517354329	FBgn0030519	157	FBgn0030521	42594
526	3L	19043835	19053590	2.60661315918	19048546	2.209633767605	FBgn0036844	3135	FBgn0036844	3135
527	2L	15480400	15483947	2.604653835297	15482116	2.348610260907	FBgn0020371	1419	FBgn0003448	7918
528	X	12407476	12411146	2.603895187378	12408904	2.568652439117	FBgn0030400	8215	FBgn0015024	78816
529	3L	7920758	7923544	2.603079795837	7921969	2.217487080892	FBgn0041156	169	FBgn0035827	11647
530	X	11840172	11842702	2.60301399231	11841137	2.31287244388	FBgn0030360	22	FBgn0003865	18287
531	X	13053066	13069620	2.602630615234	13068356	2.269587236292	FBgn0052639	2104	FBgn0052639	2104
532	3R	13650740	13653373	2.601929664612	13652119	2.49438459733	FBgn0051246	14853	FBgn0051246	14853
533	3L	7128834	7131781	2.600701332092	7130380	2.481395749485	FBgn0028383	640	FBgn0028383	640
534	3L	11329544	11332231	2.5995054245	11331079	2.505336666107	FBgn0036155	7753	FBgn0041094	104823
535	3R	11111213	11119615	2.599457740784	11117058	2.365427017212	FBgn0003721	9804	FBgn0011476	12787
536	3L	8642667	8647397	2.598395347595	8644304	2.301809086519	FBgn0001168	5402	FBgn0001168	5402
537	3R	17866504	17871497	2.597724437714	17868270	2.323142081499	FBgn0017397	356	FBgn0017397	356
538	2L	19332572	19339161	2.595596790314	19334247	2.43477883935	FBgn0024245	24906	FBgn0024245	24906
539	2L	3769192	3774194	2.595366954803	3771534	2.520277051365	FBgn0004893	172	FBgn0003430	54146
540	2R	17140986	17143753	2.593412399292	17142426	2.30658567653	FBgn0034643	176	FBgn0034643	176
541	3L	4084879	4087977	2.592413902283	4086294	2.253697067499	FBgn0035497	65	FBgn0028484	5443
542	3R	5752202	5755681	2.592215538025	5754524	2.320297100965	FBgn0053975	388	FBgn0037770	57253
543	2R	15173399	15178324	2.590476989746	15176801	2.462866756651	FBgn0067695	207	FBgn0067695	207
544	3R	5453194	5458153	2.589551925659	5456446	2.493056409499	FBgn0005585	161	FBgn0005585	161
545	3R	11744399	11750167	2.588929176331	11745898	2.230413542853	FBgn0038385	737	FBgn0038385	737
546	2R	19143447	19150228	2.587201118469	19147038	2.298268526793	FBgn0004795	6826	FBgn0016762	54560
547	3R	24887708	24892573	2.586508274078	24889919	2.357419141134	FBgn0039632	1038	FBgn0039633	32790
548	3L	3131030	3134324	2.586443901062	3132841	2.610325757195	FBgn0012049	634	FBgn0012049	634
549	3R	16653442	16660677	2.585659980774	16654817	2.209099471569	FBgn0027493	1520	FBgn0038830	4866
550	2R	15179849	15186631	2.585486888885	15184163	2.303388237953	FBgn0015949	520	FBgn0015949	520
551	2L	21828761	21844412	2.585367202759	21835370	2.306850573596	FBgn0003866	19182	FBgn0003866	19182
552	2L	9730285	9732567	2.58499622345	9731531	2.343276262283	FBgn0032139	1591	FBgn0032138	20262
553	3R	9117902	9121283	2.584056854248	9119154	2.343787978677	FBgn0038134	234	FBgn0038134	234
554	2R	7774041	7778692	2.583712100983	7777272	2.385917216539	FBgn0000253	1957	FBgn0020377	50140
555	X	12771636	12775555	2.583490371704	12772506	2.161264673869	FBgn0047242	34	FBgn0030434	28971
556	3R	18981596	18985530	2.583368301392	18982921	2.498338878155	FBgn0004395	671	FBgn0051457	29215
557	3R	12502776	12505266	2.581998825073	12503975	2.099581718445	FBgn0051498	13348	FBgn0015019	30646
558	2L	21223735	21226599	2.581527709961	21225502	2.193762143453	FBgn0010229	672	FBgn0003930	22731
559	3R	14747378	14751029	2.579471588135	14749665	2.275255371543	FBgn0038662	4731	FBgn0038666	57025
560	X	9126656	9130696	2.579256057739	9129296	2.175654284159	FBgn0002576	574	FBgn0030122	10658
561	3L	662515	670378	2.577791690826	669177	2.240472290251	FBgn0035153	100	FBgn0035156	7270
562	3R	10194478	10197336	2.576153278351	10195991	2.377655909612	FBgn0024321	2682	FBgn0038224	43245
563	3R	10473160	10483197	2.575743675232	10478339	2.245424214531	FBgn0026578	3084	FBgn0026578	3084
564	3R	12274060	12280771	2.575591564178	12278951	2.178402816548	FBgn0044826	599	FBgn0044826	599
565	2L	2574240	2581031	2.575031280518	2577307	2.40528601408	FBgn0031434	301	FBgn0031434	301
566	3L	11209638	11213047	2.572160720825	11211119	2.407801508904	FBgn0036150	1234	FBgn0041094	15137
567	2L	3802721	3808022	2.570831298828	3806477	2.388369448045	FBgn0021800	2896	FBgn0003430	19203
568	3L	19004801	19011476	2.570694923401	19009823	2.36168088913	FBgn0002945	767	FBgn0002945	767
569	3L	21811911	21815364	2.570007324219	21814185	2.244461186727	FBgn0014362	715	FBgn0046301	48139
570	X	21657431	21661312	2.568173408508	21659800	2.503601915696	FBgn0031187	598	FBgn0031186	1815
571	3R	13218818	13221579	2.568039894104	13220142	2.235630484188	FBgn0025456	163	FBgn0025456	163
572	X	18696585	18703339	2.567920684814	18698328	2.554830823626	FBgn0030970	675	FBgn0030970	675
573	X	10316686	10321197	2.566277980804	10319515	2.463273384992	FBgn0030206	359	FBgn0083167	13550
574	X	18348684	18352134	2.565608978271	18350067	2.411309093237	FBgn0027087	731	FBgn0030943	132057
575	2R	11403679	11408057	2.565488815308	11406064	2.363378188189	FBgn0003425	347	FBgn0003425	347
576	3L	12774947	12781878	2.56516456604	12780082	2.067617977367	FBgn0027534	242	FBgn0036314	7868
577	3L	5603381	5609632	2.565093040466	5604749	2.322755645303	FBgn0035625	181	FBgn0035625	181
578	2R	3040320	3044032	2.564750671387	3042677	2.46402671602	FBgn0033188	2118	FBgn0022772	5156
579	2R	14313495	14318788	2.564712524414	14317660	2.406704604626	FBgn0010651	930	FBgn0010651	930
580	2R	3747053	3750896	2.563871383667	3749565	2.170870921191	FBgn0013726	483	FBgn0010109	5425
581	2R	13048894	13052188	2.563333511353	13050344	2.555096179247	FBgn0022085	168	FBgn0034237	732
582	3L	10258413	10265861	2.562117576599	10263371	2.07669392754	FBgn0036080	16220	FBgn0000629	348706
583	X	16908734	16913500	2.561231613159	16911119	2.377160549164	FBgn0054014	698	FBgn0054014	698
584	2L	12541967	12547325	2.557644844055	12543971	2.515345156193	FBgn0010460	3401	FBgn0002970	74377
585	3R	5045061	5047468	2.557601928711	5046370	2.183646380901	FBgn0003165	17034	FBgn0000412	20006
586	2R	9505606	9512771	2.556477546692	9508138	2.464994823231	FBgn0002643	1050	FBgn0033889	13172
587	3L	11525656	11532531	2.556107521057	11527225	2.285911560059	FBgn0036172	8955	FBgn0036180	56162
588	X	19130019	19133939	2.555701255798	19132438	2.238127435957	FBgn0065084	3372	FBgn0031008	29617
589	2R	12540169	12544408	2.553393363953	12543021	2.438138902187	FBgn0023172	917	FBgn0034181	8630
590	X	6665042	6670525	2.553271770477	6668235	2.324499368668	FBgn0029907	256	FBgn0029907	256
591	X	5844816	5847880	2.552453994751	5846612	2.317238241434	FBgn0027546	579	FBgn0029840	88330
592	X	7135217	7144037	2.551965236664	7142419	2.357335034539	FBgn0025549	5879	FBgn0025549	5879
593	3L	6762829	6765499	2.55170249939	6763850	2.48160830666	FBgn0003995	257	FBgn0035714	36990
594	2R	16409996	16412404	2.55088186264	16411271	2.280019872329	FBgn0034560	6015	FBgn0016984	71275
595	X	7178170	7184163	2.549162864685	7182280	2.395529799991	FBgn0026144	326	FBgn0026144	326
596	3R	24911590	24916127	2.548948287964	24912979	2.338427375345	FBgn0039633	9730	FBgn0039633	9730
597	3L	7106961	7113282	2.548773288727	7111940	2.307946307319	FBgn0023001	3475	FBgn0002775	12470
598	2R	16865053	16876388	2.548108100891	16874973	2.370795642628	FBgn0000395	450	FBgn0000395	450
599	3R	9469622	9475104	2.547804832458	9471605	2.449616544387	FBgn0003498	421	FBgn0003498	421
600	3R	20691393	20697296	2.54723739624	20692811	2.363363683224	FBgn0013949	1738	FBgn0015625	3806
601	3L	21776216	21778996	2.545838356018	21777314	2.188789874315	FBgn0037139	1118	FBgn0046301	11268
602	3R	9206906	9209671	2.545637369156	9208520	2.343281714122	FBgn0038145	721	FBgn0038145	721
603	3R	19929702	19935712	2.544990539551	19931178	2.309882581234	FBgn0013343	287	FBgn0013343	287
604	3R	8205978	8210803	2.544465065002	8208532	2.410958963282	FBgn0038028	120	FBgn0038028	120
605	3R	10562865	10570102	2.541879653931	10566770	2.396295785904	FBgn0011217	163	FBgn0038257	6273
606	3L	9826451	9831389	2.541132926941	9828450	2.568229103088	FBgn0004390	776	FBgn0015618	15853
607	2R	7852698	7855387	2.541122436523	7853886	2.134496177946	FBgn0033716	177	FBgn0010238	115212
608	3R	12723420	12728608	2.540522098541	12725302	2.451454222202	FBgn0015350	19852	FBgn0082171	43265
609	2R	11700063	11703669	2.535124778748	11702425	2.183386297787	FBgn0034087	977	FBgn0034086	1561
610	X	5533905	5537000	2.534940719604	5535497	2.254481247493	FBgn0000394	264	FBgn0029785	17818
611	3R	9538177	9543474	2.534035205841	9541326	2.31398075819	FBgn0054044	1400	FBgn0038175	2562
612	2R	13382939	13387840	2.533822536469	13384292	2.482337892056	FBgn0034282	2581	FBgn0034282	2581
613	2L	15485915	15489884	2.53236246109	15488233	2.346388041973	FBgn0002524	6806	FBgn0003448	14035
614	3L	15663684	15670120	2.532278060913	15665307	2.303590774536	FBgn0041160	199	FBgn0041160	199
615	3R	12394161	12397612	2.531639099121	12396547	2.423317067763	FBgn0038445	691	FBgn0038453	72780
616	3L	622144	625851	2.530480384827	624051	2.484759449959	FBgn0064191	1740	FBgn0064191	1740
617	2L	10546720	10550307	2.528374195099	10548929	2.106464799245	FBgn0051721	4048	FBgn0032268	18361
618	X	15719437	15727312	2.525744438171	15720744	2.27272439003	FBgn0030702	479	FBgn0030703	3285
619	X	17542523	17548177	2.523990154266	17543959	2.145377993584	FBgn0030864	364	FBgn0030866	29252
620	2L	15051876	15058067	2.520531177521	15053252	2.265106350183	FBgn0000317	525	FBgn0010422	3430
621	3R	27760743	27766134	2.518350601196	27763559	2.269045978785	FBgn0039886	40293	FBgn0002780	114235
622	2R	11616625	11620321	2.517851352692	11617999	2.319046104656	FBgn0014020	450	FBgn0034073	533
623	3R	6451194	6454481	2.514827728271	6452550	2.334756374359	FBgn0001235	11836	FBgn0001235	11836
624	2R	17824335	17827581	2.514029026031	17825854	2.374030590057	FBgn0013272	610	FBgn0013272	610
625	2L	5236130	5240985	2.51381111145	5237607	2.396002799273	FBgn0051971	3159	FBgn0000228	40951
626	2L	1417319	1423615	2.513530492783	1421670	2.351736208972	FBgn0002543	1221	FBgn0002543	1221
627	3R	11797333	11801127	2.512281417847	11799296	2.452609791475	FBgn0002783	665	FBgn0002783	665
628	X	9502612	9505118	2.512020111084	9503658	2.295941633337	FBgn0028341	477	FBgn0015624	24439
629	3R	27017674	27021214	2.511899471283	27019001	2.340051566853	FBgn0004389	55	FBgn0004389	55
630	2L	15494214	15496822	2.511701583862	15495430	2.193584161646	FBgn0002524	391	FBgn0003448	21232
631	X	4752872	4759697	2.510224342346	4755640	2.067225774129	FBgn0052772	644	FBgn0029738	25747
632	X	10053716	10058795	2.509912490845	10057067	2.242757180158	FBgn0030183	500	FBgn0030180	65660
633	2L	4819174	4825223	2.508687496185	4823945	2.178803443909	FBgn0031632	2169	FBgn0031632	2169
634	2R	5057153	5067519	2.507934093475	5058543	2.189223345588	FBgn0033421	224	FBgn0025286	40453
635	3R	19017825	19022658	2.506556034088	19019291	2.312054425478	FBgn0011596	10465	FBgn0039066	57975
636	3R	735552	740880	2.503826141357	736680	2.09231954813	FBgn0051536	402	FBgn0004183	37206
637	3R	16417657	16424823	2.501717567444	16420714	1.885252728182	FBgn0023097	1829	FBgn0023097	1829
638	X	7003323	7009164	2.501012325287	7004614	2.424014091492	FBgn0047092	9528	FBgn0029933	61325
639	2L	2036811	2039531	2.499958515167	2038007	2.490815196718	FBgn0003557	205	FBgn0031391	109280
640	2R	7405899	7410508	2.498878479004	7408761	2.388821721077	FBgn0015543	269	FBgn0015543	269
641	3L	472322	476761	2.497745513916	473788	2.393227156471	FBgn0001316	50333	FBgn0035140	50595
642	3R	4522020	4529627	2.495311260223	4526783	2.270180898554	FBgn0037612	79	FBgn0001180	3243
643	3R	20380071	20383265	2.493664264679	20381719	2.300213038921	FBgn0004188	91	FBgn0039205	25439
644	3R	24371694	24375088	2.492567539215	24373099	2.258695244789	FBgn0039588	2575	FBgn0000659	37706
645	3R	8470419	8476300	2.492521762848	8471860	2.226643053691	FBgn0038071	1922	FBgn0038071	1922
646	3R	2634876	2645525	2.49182510376	2636411	2.305293023586	FBgn0046833	1115	FBgn0046833	1115
647	2R	16109968	16121391	2.488059043884	16117624	2.441819816828	FBgn0046816	3320	FBgn0046816	3320
648	4	1116920	1119522	2.48747587204	1118316	2.112313240767	FBgn0005561	9248	FBgn0011642	37150
649	2L	16345144	16350828	2.48623752594	16346648	2.126874979805	FBgn0000307	1881	FBgn0000307	1881
650	2R	20604908	20610018	2.48614025116	20608249	2.270109877867	FBgn0004919	16329	FBgn0001148	38669
651	X	12492158	12502890	2.485527992249	12494214	2.31145734787	FBgn0053963	815	FBgn0053963	815
652	X	9198903	9203185	2.485063552856	9201090	2.123740762472	FBgn0026149	777	FBgn0026149	777
653	3R	6419147	6431721	2.484609127045	6425864	2.316160738468	FBgn0001235	38522	FBgn0001235	38522
654	2L	429888	432900	2.484533309937	431298	2.418555915356	FBgn0004583	45	FBgn0031253	9891
655	2R	9943138	9949506	2.484286308289	9945981	2.435668557882	FBgn0013725	1217	FBgn0013725	1217
656	2R	13192875	13199398	2.483170509338	13195178	2.273211142596	FBgn0016059	3180	FBgn0016059	3180
657	3L	14095891	14099334	2.483108520508	14097009	2.489610728096	FBgn0042630	426	FBgn0000411	46870
658	2R	4794697	4798512	2.480895042419	4796211	2.411180299871	FBgn0020621	699	FBgn0033400	2231
659	2L	1061556	1070024	2.480327606201	1068591	2.332907396204	FBgn0003310	9220	FBgn0003310	9220
660	X	8971220	8982842	2.479778766632	8972990	2.257943153381	FBgn0030090	7249	FBgn0030092	21290
661	X	18627328	18636326	2.478114128113	18633541	2.349242098191	FBgn0001090	1925	FBgn0001090	1925
662	2L	5995901	6001166	2.477791786194	5997386	2.299331486225	FBgn0031759	2097	FBgn0001942	15627
663	3L	16674620	16680012	2.476450443268	16677672	2.215716987848	FBgn0000414	729	FBgn0004108	53661
664	3R	21834652	21839698	2.475528240204	21836364	2.533622741699	FBgn0002732	321	FBgn0002732	321
665	2R	8553879	8559862	2.475175380707	8558390	2.293645999011	FBgn0033788	4805	FBgn0005624	61494
666	2L	19355171	19360400	2.475031852722	19358839	2.287559088539	FBgn0024245	314	FBgn0024245	314
667	X	11514820	11520941	2.474836349487	11519710	2.166030659395	FBgn0014133	2944	FBgn0030327	28011
668	2R	15586754	15588678	2.471780776978	15587352	2.295743297128	FBgn0004364	39022	FBgn0004364	39022
669	2L	13664900	13667276	2.470746040344	13666068	2.276556407704	FBgn0028527	540	FBgn0028546	24797
670	X	7893372	7895813	2.468605041504	7894723	2.017274602254	FBgn0004656	11949	FBgn0004656	11949
671	3L	3205539	3211255	2.466184616089	3209946	2.167068354289	FBgn0035424	1576	FBgn0035423	3064
672	3R	9807951	9812411	2.464838027954	9809502	2.300562634188	FBgn0015270	18863	FBgn0038196	52385
673	3R	20454659	20457256	2.464826583862	20455953	2.148782193661	FBgn0046685	143	FBgn0039212	4651
674	2L	11802493	11809987	2.458515167236	11807136	2.225746472677	FBgn0020309	2297	FBgn0032377	13053
675	3R	10971247	10974122	2.45733165741	10972595	2.159559474272	FBgn0038293	734	FBgn0038301	66727
676	X	14460319	14465264	2.457255363464	14463986	2.249086959021	FBgn0015773	23782	FBgn0015773	23782
677	3R	11896540	11899244	2.45720243454	11897858	2.268882358775	FBgn0038397	4624	FBgn0038396	22465
678	3L	15789163	15793395	2.456613540649	15791257	2.344253094991	FBgn0036534	421	FBgn0036537	9388
679	3L	11464458	11468420	2.456273078918	11465614	2.157627455393	FBgn0036165	4107	FBgn0036165	4107
680	3L	4169667	4174597	2.456207275391	4173267	2.224856436253	FBgn0003710	1205	FBgn0004574	50534
681	2L	12611224	12619854	2.456049919128	12618673	2.316454138075	FBgn0002970	325	FBgn0002970	325
682	3R	19025800	19028381	2.455030679703	19026911	2.405608564615	FBgn0011596	2845	FBgn0039066	50355
683	3L	3391372	3395839	2.454986333847	3393583	2.431031958262	FBgn0014388	14884	FBgn0027616	35885
684	2R	7143781	7157594	2.454811096191	7155517	2.378512242261	FBgn0033639	6039	FBgn0033638	7040
685	2L	6832494	6834973	2.45459651947	6833866	2.297465885387	FBgn0051632	11549	FBgn0042092	73951
686	3R	474465	477089	2.453395843506	475794	1.970843932208	FBgn0011341	849	FBgn0037262	8098
687	2R	11411639	11417089	2.453090667725	11413179	2.235723120826	FBgn0053463	1889	FBgn0003425	7462
688	3R	20995752	21001809	2.452965736389	20998826	2.277620455798	FBgn0039285	443	FBgn0039286	11909
689	2R	2025189	2031429	2.452792167664	2026445	2.067670625799	FBgn0010347	12373	FBgn0041145	95873
690	3R	4630322	4639250	2.45111989975	4634254	2.190337836742	FBgn0037635	1279	FBgn0037633	2902
691	3R	4847262	4853418	2.449300289154	4850934	2.095040798187	FBgn0015014	5195	FBgn0015014	5195
692	2L	20903542	20907043	2.447541236877	20904410	2.094251155853	FBgn0032901	2111	FBgn0032906	9327
693	3R	3933559	3946579	2.446219444275	3939559	2.179064242045	FBgn0004210	8502	FBgn0037550	12496
694	3R	19117543	19129929	2.445414066315	19121278	2.441017263076	FBgn0039071	5367	FBgn0039067	37499
695	2R	9513953	9521169	2.444808006287	9516778	1.857304709298	FBgn0050482	5419	FBgn0033889	21812
696	3L	13054179	13057154	2.444532394409	13055560	2.212365487043	FBgn0036345	5676	FBgn0010452	32660
697	2R	14655748	14660144	2.443479061127	14656881	2.185221672058	FBgn0000578	383	FBgn0000578	383
698	3R	5994822	5997186	2.443326473236	5996249	2.056294074425	FBgn0040238	42	FBgn0037797	52231
699	3L	8159364	8165998	2.439258575439	8163483	2.12224595687	FBgn0035851	1736	FBgn0035851	1736
700	3R	26627728	26636365	2.438558101654	26631788	2.199750959873	FBgn0011739	553	FBgn0003720	46249
701	3L	6951651	6956858	2.438005447388	6955482	2.107664616903	FBgn0001104	1482	FBgn0001104	1482
702	2L	18833632	18836380	2.437345743179	18835069	2.367009920232	FBgn0032717	527	FBgn0032717	527
703	X	13870728	13873266	2.435984134674	13872071	2.183532306126	FBgn0053247	9331	FBgn0002873	209709
704	2R	11248835	11256438	2.435222625732	11250223	2.327086448669	FBgn0050089	7962	FBgn0050089	7962
705	3R	13946263	13948594	2.435080528259	13947416	2.066439241171	FBgn0051518	12701	FBgn0038566	40573
706	3R	7127662	7130270	2.433299064636	7129045	1.983499891618	FBgn0051386	2285	FBgn0026063	45118
707	X	17229812	17232515	2.432125091553	17231248	2.204208037433	FBgn0011758	190	FBgn0030851	232165
708	3L	15187795	15191065	2.431265830994	15189091	2.188139021397	FBgn0029114	11809	FBgn0029114	11809
709	3R	10503939	10508211	2.431196212769	10505421	2.252063274384	FBgn0038252	16256	FBgn0051314	17636
710	3L	14237524	14244471	2.429436683655	14239428	2.283007472754	FBgn0001085	178	FBgn0036415	56260
711	3L	1559134	1563801	2.428984642029	1560854	2.208913382362	FBgn0035236	8138	FBgn0035236	8138
712	3R	16398374	16403939	2.427515029907	16399997	2.193328997668	FBgn0038806	2733	FBgn0038805	2744
713	X	17569082	17578119	2.425973892212	17572922	2.462005468515	FBgn0030866	289	FBgn0030866	289
714	3R	2736668	2741393	2.424870491028	2738789	2.298531723022	FBgn0051488	44667	FBgn0001077	48743
715	X	16440150	16446127	2.423181533813	16441971	2.264178454876	FBgn0025743	2678	FBgn0015615	14605
716	3L	7406968	7411529	2.423012733459	7409333	2.383416265249	FBgn0014011	207	FBgn0014011	207
717	3L	21517815	21520343	2.421912193298	21518752	2.095226961024	FBgn0037104	3559	FBgn0028663	45049
718	2R	10017244	10020360	2.421497344971	10019058	2.360418319702	FBgn0000142	186	FBgn0013725	71860
719	3L	1902510	1906070	2.421483516693	1904833	2.07266587019	FBgn0035291	114	FBgn0002183	44965
720	X	19053675	19057482	2.420279026031	19054676	2.344932746887	FBgn0031001	115	FBgn0031001	115
721	3L	11460167	11464184	2.420229911804	11461606	1.956817795249	FBgn0036165	99	FBgn0036165	99
722	X	15315676	15322171	2.419092178345	15317044	1.899679690599	FBgn0030648	740	FBgn0030659	99765
723	3L	7961667	7963794	2.418885231018	7962420	2.315252640668	FBgn0011817	9424	FBgn0011817	9424
724	3R	2910703	2916323	2.417436599731	2915459	2.264897704124	FBgn0003884	3199	FBgn0003884	3199
725	3R	1541589	1543639	2.417304992676	1542716	2.04225320816	FBgn0004878	306	FBgn0037372	37779
726	X	12486764	12489654	2.416347026825	12488391	2.451023943284	FBgn0015024	671	FBgn0015024	671
727	2R	12093572	12102120	2.416145324707	12098508	2.293720834395	FBgn0003274	2449	FBgn0003274	2449
728	2R	9521743	9525674	2.415318965912	9524416	2.130229473114	FBgn0050482	2219	FBgn0033893	20109
729	3R	5375772	5379527	2.412508010864	5377094	2.219164339701	FBgn0037705	434	FBgn0037707	671
730	2L	9566025	9571385	2.412292003632	9568482	2.436092406511	FBgn0032130	410	FBgn0002973	130969
731	3R	13873928	13876956	2.404523849487	13875195	2.013000348035	FBgn0010389	3511	FBgn0010389	3511
732	3L	5741469	5746384	2.404280185699	5744976	2.226609230042	FBgn0035633	2027	FBgn0035633	2027
733	X	5361282	5364422	2.4041056633	5362725	2.204728066921	FBgn0029771	227	FBgn0029771	227
734	3R	13381139	13386294	2.404065132141	13384703	2.247071486253	FBgn0038520	383	FBgn0025571	18558
735	2L	11792765	11795450	2.402709960938	11794053	1.949914127588	FBgn0032377	30	FBgn0032377	30
736	3L	11804808	11808217	2.402482032776	11807078	2.16142308712	FBgn0000404	446	FBgn0000404	446
737	2L	9493087	9498407	2.400184631348	9496074	2.143373340368	FBgn0004868	1147	FBgn0002973	58561
738	3L	2790829	2792997	2.399377346039	2792004	2.038619143622	FBgn0035376	8342	FBgn0035370	41476
739	X	2320811	2326963	2.398644447327	2322075	2.172822840074	FBgn0040388	4084	FBgn0004050	18150
740	3R	25595989	25601525	2.398545265198	25597845	2.252015702865	FBgn0001297	5138	FBgn0020235	22987
741	2L	21815114	21817492	2.395491123199	21816035	1.982971012592	FBgn0003866	153	FBgn0003866	153
742	3R	26095837	26105989	2.389978408813	26098791	2.037315424751	FBgn0010113	4865	FBgn0039757	64049
743	2R	7965174	7978549	2.389081954956	7971040	2.028069704771	FBgn0010238	1942	FBgn0010238	1942
744	X	19581957	19589227	2.388561248779	19588026	2.237522533962	FBgn0031069	3289	FBgn0031070	8234
745	3L	5157603	5162575	2.385467529297	5158941	2.103214836121	FBgn0035596	2071	FBgn0035602	181491
746	3R	20043627	20048692	2.385298728943	20047317	2.201983006795	FBgn0011725	370	FBgn0026257	453
747	X	3006084	3009845	2.385173797607	3008626	2.235974564272	FBgn0004647	17598	FBgn0004647	17598
748	3L	14373672	14376824	2.38506937027	14375210	2.200174840291	FBgn0003459	28	FBgn0003459	28
749	3L	6724480	6728107	2.384659767151	6726424	2.111641049385	FBgn0035713	191	FBgn0035713	191
750	3R	18457787	18460290	2.383473396301	18458868	1.734957885742	FBgn0020278	6214	FBgn0039000	41023
751	2L	22155006	22157473	2.383347511292	22156261	1.886455118656	FBgn0032979	493	FBgn0032979	493
752	X	19698884	19701873	2.383026599884	19700602	2.155487256892	FBgn0031077	1141	FBgn0031079	14614
753	2R	8962610	8967320	2.382331848145	8963886	2.207525449641	FBgn0050062	1641	FBgn0050062	1641
754	2R	11692377	11696750	2.381193161011	11695020	2.183972895145	FBgn0015754	1353	FBgn0034086	5844
755	2L	12519758	12522548	2.381048679352	12521318	1.743583456675	FBgn0051857	4218	FBgn0040286	86653
756	2R	4951485	4955232	2.380962848663	4953220	2.213609367609	FBgn0029092	153	FBgn0053774	41123
757	3L	15471852	15477977	2.377046108246	15474423	2.047951389762	FBgn0004052	103	FBgn0004052	103
758	3R	18463592	18466098	2.376986980438	18464962	2.287122070789	FBgn0020278	120	FBgn0039000	34929
759	2R	19483742	19490955	2.376815319061	19486234	2.258361752828	FBgn0005612	587	FBgn0034948	1356
760	2R	9968328	9974133	2.376491546631	9973016	2.026085535685	FBgn0033939	583	FBgn0013725	25818
761	3R	12878264	12883410	2.376350402832	12882145	2.07915095722	FBgn0020493	2416	FBgn0038472	13319
762	2R	11213495	11216211	2.376098632812	11214780	1.940136253834	FBgn0050080	1777	FBgn0010426	19837
763	2R	10892507	10897667	2.375699043274	10895679	1.974597543478	FBgn0026370	98	FBgn0000996	144
764	2R	16052512	16058072	2.375526428223	16054230	2.145766117994	FBgn0034514	102	FBgn0034514	102
765	3L	10646422	10659214	2.374062538147	10649327	2.142859711367	FBgn0010762	10637	FBgn0010762	10637
766	X	10607549	10614852	2.373923778534	10612811	2.211600271861	FBgn0052672	742	FBgn0052672	742
767	3L	9756813	9759157	2.373290538788	9758234	2.12788699655	FBgn0036044	13239	FBgn0044049	19991
768	2L	22005967	22008012	2.372559547424	22006646	2.119272530079	FBgn0053987	263	FBgn0032979	150108
769	3R	21418786	21423432	2.372226238251	21421517	2.058682918549	FBgn0039344	12831	FBgn0039345	13333
770	X	17178866	17180999	2.372185468674	17179940	2.100511014462	FBgn0004854	31422	FBgn0000163	185064
771	3L	11737794	11740770	2.371717453003	11738997	2.069337964058	FBgn0036202	1132	FBgn0036198	53678
772	X	8999500	9005986	2.371537923813	9001107	2.108089224497	FBgn0004828	802	FBgn0004828	802
773	3L	2449443	2453740	2.369539737701	2451036	2.052326023579	FBgn0035347	601	FBgn0035347	601
774	2L	12456575	12462101	2.369390487671	12459994	2.010176714729	FBgn0032437	6312	FBgn0040286	25329
775	2L	16318368	16322942	2.369033813477	16319650	2.1155648512	FBgn0000250	2380	FBgn0000250	2380
776	2R	1623128	1631213	2.368669509888	1629761	2.10623847737	FBgn0033063	15017	FBgn0033062	36753
777	2L	2171271	2184099	2.368041992188	2178537	2.106136500835	FBgn0000097	212	FBgn0000097	212
778	3L	10981000	10986436	2.36766242981	10984557	2.196958654067	FBgn0013469	1786	FBgn0036118	51029
779	3R	16884951	16887680	2.367471694946	16886382	2.144350081682	FBgn0011672	135	FBgn0010770	55576
780	2R	9439001	9443451	2.366706848145	9441455	2.183345037348	FBgn0013733	16562	FBgn0033886	34856
781	2R	13813757	13816749	2.36625623703	13814917	2.285629524904	FBgn0034326	596	FBgn0034326	596
782	X	16957862	16960499	2.365109443665	16959271	1.918014189776	FBgn0028581	17584	FBgn0065049	19530
783	3L	21531180	21533726	2.363827228546	21532386	2.238345793315	FBgn0023417	313	FBgn0028663	58683
784	2R	16608001	16611010	2.361347675323	16609366	2.213290095329	FBgn0015721	146	FBgn0011824	4481
785	3R	2566364	2571537	2.360678672791	2567522	2.095937609673	FBgn0051481	263	FBgn0004054	2340
786	3R	878744	883745	2.360456466675	881838	2.19144564867	FBgn0010313	30570	FBgn0010313	30570
787	3R	27548045	27553156	2.360332965851	27551496	2.132181942463	FBgn0039867	11168	FBgn0039867	11168
788	X	7809698	7818272	2.359647750854	7813038	2.150351524353	FBgn0003656	228	FBgn0004404	32898
789	2L	1116723	1121245	2.358107566833	1119761	2.190979035695	FBgn0031302	6773	FBgn0031302	6773
790	3L	18552919	18554386	2.357967853546	18554011	1.833112803372	FBgn0036791	11	FBgn0036800	33942
791	X	249514	254081	2.357964992523	252849	2.201821029186	FBgn0004170	33	FBgn0004170	33
792	X	9310683	9313984	2.357859611511	9311940	2.173383903503	FBgn0030133	33402	FBgn0030136	87900
793	X	19991953	19994485	2.35502910614	19993281	1.971383503505	FBgn0031090	494	FBgn0031093	10381
794	3R	5529338	5531939	2.354515552521	5530733	2.216149947223	FBgn0051352	432	FBgn0016792	6129
795	2R	7165647	7169034	2.35377073288	7167061	2.143982045791	FBgn0050254	1285	FBgn0033638	18584
796	3L	4209998	4218114	2.353636741638	4214167	2.135589066674	FBgn0001257	5512	FBgn0011692	12101
797	3L	14416072	14421069	2.353594303131	14418047	1.94885841012	FBgn0036424	35456	FBgn0036424	35456
798	3L	7881923	7887527	2.353052139282	7883521	2.294285356998	FBgn0003041	2377	FBgn0003041	2377
799	X	17488931	17494088	2.352792978287	17491638	2.253225803375	FBgn0003471	280	FBgn0030855	21418
800	3R	12693990	12697182	2.351858615875	12695416	2.089946492513	FBgn0015350	10034	FBgn0082171	13379
801	X	4926068	4935953	2.349821567535	4928931	2.06859292984	FBgn0052767	1033	FBgn0004368	144562
802	3L	7354371	7356791	2.348778247833	7355530	2.120501097511	FBgn0052380	66	FBgn0016983	270
803	X	16516391	16518516	2.348460197449	16517541	2.044752180576	FBgn0000152	291	FBgn0030766	42699
804	X	8749925	8754343	2.348348140717	8751022	1.980838902791	FBgn0011586	458	FBgn0030086	183527
805	3L	22706219	22708785	2.348258018494	22707408	2.034868380603	FBgn0037191	14872	FBgn0037200	98639
806	3R	23265383	23269435	2.347280502319	23267212	2.165627479553	FBgn0039518	22699	FBgn0039509	152995
807	2L	164839	167875	2.346754550934	166627	2.082336187363	FBgn0016977	7593	FBgn0016977	7593
808	4	826861	829746	2.346309661865	828446	2.099764767815	FBgn0039939	8763	FBgn0039930	221163
809	3R	5223800	5227959	2.343712806702	5225024	2.253738066729	FBgn0037685	1112	FBgn0037686	1954
810	2L	21862674	21865177	2.343464851379	21865021	2.204432566961	FBgn0032965	20833	FBgn0003866	48833
811	3L	677929	684683	2.343377113342	683158	2.193022251129	FBgn0035157	483	FBgn0035156	6711
812	3L	8805663	8808665	2.342583417892	8807144	2.122362285852	FBgn0052026	3265	FBgn0020633	58413
813	X	7095788	7098803	2.340708732605	7097859	2.148732095957	FBgn0029940	14281	FBgn0025549	38681
814	X	3794175	3796696	2.340630531311	3794976	1.805330957685	FBgn0029687	763	FBgn0019661	87052
815	3L	1777155	1780127	2.340550422668	1778403	2.290015332839	FBgn0024510	447	FBgn0067864	3938
816	2L	7528444	7535554	2.339581012726	7532667	2.053932487965	FBgn0053529	11756	FBgn0053529	11756
817	2R	3469919	3475757	2.339570045471	3473597	2.255301391377	FBgn0026361	138	FBgn0026361	138
818	2R	8534159	8536662	2.339374065399	8535444	2.01042675972	FBgn0008654	22414	FBgn0005624	38548
819	3R	2508130	2510034	2.337965488434	2509109	1.871836155653	FBgn0000552	1063	FBgn0026567	25505
820	X	16392428	16394593	2.337649345398	16393514	2.098665680204	FBgn0011826	442	FBgn0015615	33852
821	2L	9144758	9147661	2.337275505066	9146441	2.101939025678	FBgn0051887	16598	FBgn0051887	16598
822	2R	16342531	16347306	2.335592269897	16343980	2.272655795602	FBgn0011674	334	FBgn0016984	3984
823	3L	15552326	15561935	2.335541725159	15558694	2.176028698683	FBgn0036518	4555	FBgn0036518	4555
824	2L	5541103	5544406	2.334814071655	5542980	2.141752551584	FBgn0002525	453	FBgn0002525	453
825	2R	10843384	10846584	2.329718589783	10844348	2.211252331734	FBgn0034011	1220	FBgn0000996	51475
826	3L	18193003	18195294	2.329432487488	18193985	1.698953807354	FBgn0036783	23362	FBgn0020300	89322
827	X	255625	258002	2.328512191772	256550	1.986327620114	FBgn0004170	3668	FBgn0004170	3668
828	2R	13801779	13805109	2.327383995056	13803683	2.179818349726	FBgn0034321	401	FBgn0010575	1032
829	X	16151665	16155108	2.325048923492	16153210	2.117808878422	FBgn0004432	1139	FBgn0053251	7771
830	2R	4176927	4183921	2.324620246887	4182317	2.037332142101	FBgn0010609	4649	FBgn0050353	12298
831	X	2173604	2183730	2.324540615082	2173697	2.289633703232	FBgn0054052	4723	FBgn0003079	22585
832	3L	20717440	20720985	2.324166297913	20719306	2.100126911612	FBgn0037021	741	FBgn0016696	13928
833	3R	5933608	5940361	2.321434020996	5935356	2.090921759605	FBgn0028734	488	FBgn0037777	64111
834	3R	4681778	4685280	2.321393966675	4683612	2.209134070079	FBgn0011966	3990	FBgn0011966	3990
835	3R	13428076	13432894	2.321152687073	13430593	1.973187834024	FBgn0038524	1231	FBgn0051575	53582
836	2L	3070310	3073070	2.321005821228	3072063	2.162885385401	FBgn0027571	15448	FBgn0003934	23362
837	X	21742410	21744609	2.320692062378	21743508	2.180442529566	FBgn0031194	232	FBgn0031186	85523
838	3L	21740861	21743504	2.317502975464	21742013	2.007813866933	FBgn0000560	531	FBgn0037134	15293
839	2L	9580693	9586273	2.316411972046	9581724	2.066253942602	FBgn0014179	18	FBgn0015393	118110
840	3L	4387590	4393799	2.315603256226	4391762	2.17811051537	FBgn0035542	2018	FBgn0035541	3193
841	2L	10056208	10060197	2.314921855927	10058892	1.923861205578	FBgn0011823	1986	FBgn0011823	1986
842	2L	6820583	6823242	2.313377380371	6821912	2.117658869425	FBgn0052828	215	FBgn0042092	85905
843	3R	19651044	19655057	2.310848712921	19653517	2.223418871562	FBgn0004186	75	FBgn0004186	75
844	3L	721229	730120	2.309931278229	728816	1.938425765318	FBgn0052482	1490	FBgn0000575	4122
845	2R	14485218	14489129	2.307498931885	14487995	2.234182526084	FBgn0034410	188	FBgn0041702	694
846	2R	2381350	2385770	2.30660533905	2383814	2.228294531504	FBgn0033109	768	FBgn0033107	56941
847	X	12448715	12451789	2.306328773499	12449976	1.942408561707	FBgn0030408	3298	FBgn0015024	37744
848	3L	15519240	15520220	2.305669784546	15519564	1.848118378566	FBgn0046812	188	FBgn0036516	33861
849	X	15542842	15548530	2.305440425873	15547206	1.879299521446	FBgn0030674	846	FBgn0030673	2145
850	3R	24458998	24461989	2.305348873138	24460540	2.193453375498	FBgn0039590	245	FBgn0001215	35011
851	X	5615018	5617448	2.304967880249	5616395	1.934199142456	FBgn0029804	380	FBgn0029800	16275
852	X	18528308	18530790	2.304350852966	18529615	1.98983079195	FBgn0010383	2933	FBgn0004959	9909
853	3L	21998777	22002982	2.304185390472	21999823	2.179575383663	FBgn0037149	151	FBgn0037149	151
854	3R	12507033	12513391	2.304139137268	12509658	2.18523567915	FBgn0051498	19031	FBgn0015019	36329
855	X	1086581	1094212	2.303462982178	1090683	2.237742841244	FBgn0026875	2771	FBgn0026875	2771
856	3L	11559598	11562697	2.300766944885	11561105	2.110983583662	FBgn0003292	610	FBgn0036180	22282
857	X	11526600	11528618	2.300241470337	11527644	1.928304608663	FBgn0011754	5258	FBgn0030327	20077
858	3R	25864448	25870400	2.300191879272	25866897	2.076958572163	FBgn0003510	40	FBgn0003510	40
859	3L	13886847	13891720	2.299843788147	13890708	1.887633472681	FBgn0026376	201	FBgn0036386	3548
860	2R	18366610	18370200	2.297988891602	18367988	2.129888534546	FBgn0001263	1594	FBgn0010078	6010
861	2R	2137804	2145781	2.295963287354	2143362	2.210526496172	FBgn0004145	1579	FBgn0040673	18536
862	3L	19596883	19603372	2.293164253235	19600684	1.81940945457	FBgn0036896	171	FBgn0029094	16533
863	3L	20625419	20634810	2.292719841003	20629332	2.115573942661	FBgn0001320	128	FBgn0001320	128
864	3R	16367568	16370455	2.29237985611	16369337	2.084132254124	FBgn0053192	8610	FBgn0043457	14315
865	2L	16274482	16276222	2.290828704834	16276174	2.019025908576	FBgn0001994	7483	FBgn0001994	7483
866	4	86650	92144	2.290773391724	90998	1.892679775462	FBgn0019664	1042	FBgn0019664	1042
867	2R	20250273	20253218	2.29076385498	20251980	1.999588012695	FBgn0050421	568	FBgn0053228	74838
868	3R	277040	280485	2.289966583252	278813	2.102099502788	FBgn0051522	223	FBgn0037250	19082
869	3L	1755164	1759223	2.289719104767	1756325	1.94264125824	FBgn0013811	1143	FBgn0027903	2840
870	X	6196981	6200473	2.289556026459	6197855	2.157181113958	FBgn0026708	1990	FBgn0029868	2220
871	3R	484442	491128	2.289310932159	485624	1.99143409729	FBgn0051531	319	FBgn0037262	17928
872	3L	8422290	8436106	2.289223670959	8428942	1.99438895498	FBgn0010825	4679	FBgn0010825	4679
873	3L	22791	25690	2.287788391113	23957	2.057596355677	FBgn0052475	17479	FBgn0035105	143997
874	3L	8990451	8995893	2.287375926971	8993337	1.879136276245	FBgn0035956	1019	FBgn0035954	14192
875	3R	13903398	13908739	2.286811828613	13906522	2.293360948563	FBgn0038566	321	FBgn0038566	321
876	3L	1575501	1577700	2.286194324493	1576622	2.090695858002	FBgn0035237	172	FBgn0035236	23906
877	X	2837565	2842566	2.285642147064	2838748	2.095738202333	FBgn0003285	8760	FBgn0004647	152280
878	3R	1436286	1439776	2.284721374512	1438312	2.214435964823	FBgn0017550	518	FBgn0037346	11421
879	2L	18591701	18596000	2.284171581268	18593104	2.303684806824	FBgn0003270	25	FBgn0032693	55809
880	X	8518874	8523401	2.28310585022	8522117	1.936912119389	FBgn0030055	182	FBgn0004102	26231
881	3L	13200571	13203640	2.281752109528	13202442	2.024542927742	FBgn0023095	194	FBgn0010452	114222
882	X	8953208	8957126	2.280813217163	8955697	2.095572217306	FBgn0030089	1783	FBgn0046828	19201
883	X	19092019	19097032	2.280265808105	19094000	2.182336568832	FBgn0031006	1163	FBgn0031008	8821
884	3R	7202348	7204990	2.279600143433	7204568	2.243973016739	FBgn0004595	6058	FBgn0026064	28201
885	3L	14543228	14547640	2.278942108154	14544343	1.844265292673	FBgn0040811	10954	FBgn0028418	18320
886	2L	6610159	6613737	2.277532577515	6611727	1.984522670507	FBgn0031836	704	FBgn0031836	704
887	3L	14604983	14610164	2.277027130127	14607381	2.101703950337	FBgn0041604	9502	FBgn0028418	81358
888	3L	17451545	17453887	2.276628494263	17452699	1.778671677907	FBgn0036732	301	FBgn0036726	21491
889	X	16583701	16587578	2.275148391724	16585164	1.958381271362	FBgn0027528	683	FBgn0030786	32727
890	3L	12054639	12058394	2.274927139282	12057339	1.880606333415	FBgn0028679	1607	FBgn0036248	34851
891	X	12944434	12946931	2.27462720871	12945899	2.003048980937	FBgn0040862	2474	FBgn0025463	47616
892	X	8086086	8090144	2.273962974548	8088824	2.114563910166	FBgn0030026	284	FBgn0030028	27816
893	3L	18102649	18105953	2.273843288422	18104533	2.065441299887	FBgn0020300	130	FBgn0020300	130
894	3R	17678184	17684959	2.27100944519	17680820	1.979333316579	FBgn0015229	1164	FBgn0038925	172378
895	2R	19693273	19697065	2.270824670792	19694868	2.134918549482	FBgn0034987	1089	FBgn0034987	1089
896	2L	19786050	19788854	2.270792007446	19787246	2.15144331315	FBgn0032821	583	FBgn0003931	19417
897	X	19469172	19477993	2.268755435944	19471951	1.909594872419	FBgn0026680	338	FBgn0026680	338
898	2L	7494248	7497132	2.268458366394	7495639	2.15975707372	FBgn0011283	1721	FBgn0053529	48784
899	3R	4875889	4884610	2.268349647522	4880183	2.034476336311	FBgn0037659	1943	FBgn0028708	3637
900	3R	25039037	25042812	2.267795562744	25041086	2.240379277398	FBgn0067714	287	FBgn0029176	4802
901	2L	6917615	6923425	2.267333507538	6921679	2.040648348191	FBgn0004838	969	FBgn0004838	969
902	2L	355385	358637	2.266655921936	356528	1.940559162813	FBgn0031250	1340	FBgn0031250	1340
903	3R	4158647	4161547	2.265010356903	4160607	2.125938247232	FBgn0040529	6156	FBgn0040529	6156
904	2L	16515569	16519664	2.264887809753	16517246	2.149778493245	FBgn0032587	11560	FBgn0002652	158739
905	3L	7951617	7959368	2.262285232544	7957955	2.035171508789	FBgn0011817	4959	FBgn0011817	4959
906	2L	7008309	7012316	2.261546611786	7009983	2.153069832746	FBgn0031880	3513	FBgn0051908	17312
907	2R	17775332	17779837	2.259778022766	17778385	2.020954966545	FBgn0034717	22656	FBgn0013272	46859
908	3R	9932997	9935234	2.259469509125	9934188	1.983094103196	FBgn0038202	651	FBgn0038196	72301
909	3L	19131845	19138280	2.259108066559	19136940	2.195198744535	FBgn0016797	1055	FBgn0016797	1055
910	X	7803182	7806871	2.258992195129	7804397	2.019745528698	FBgn0029987	3097	FBgn0004404	24257
911	2L	21089297	21093753	2.258813858032	21092714	1.979523003101	FBgn0040297	522	FBgn0023388	37231
912	3L	20979782	20984364	2.258182525635	20981502	1.862001985312	FBgn0026179	13122	FBgn0037044	19766
913	2R	6358849	6361727	2.257960319519	6360403	2.246176355025	FBgn0027525	5770	FBgn0027525	5770
914	2L	8080729	8089730	2.257552146912	8081809	2.034719340007	FBgn0020240	1160	FBgn0010287	8912
915	3R	10140688	10143314	2.257252693176	10142060	1.794732153416	FBgn0011474	350	FBgn0011474	350
916	2R	18440701	18446277	2.257236480713	18441869	2.062217116356	FBgn0034800	746	FBgn0034802	2661
917	X	3948422	3955288	2.256656646729	3954111	2.017261922359	FBgn0026084	2759	FBgn0000221	4530
918	2R	14776358	14784138	2.256437301636	14777651	2.127094998079	FBgn0034423	2874	FBgn0003254	12938
919	2R	3561042	3566470	2.256124973297	3563160	1.884665713591	FBgn0033252	14204	FBgn0021814	28688
920	3L	5627048	5632688	2.255890846252	5628557	1.862350404263	FBgn0035626	73	FBgn0035625	23627
921	X	11233733	11237715	2.254806518555	11235368	2.108659140269	FBgn0030296	19279	FBgn0027359	21689
922	X	6443839	6450544	2.254408836365	6446959	2.009189605713	FBgn0029881	1658	FBgn0029882	52463
923	X	15667603	15670053	2.254174947739	15668932	1.943193227053	FBgn0000319	479	FBgn0014391	14245
924	X	14581876	14584470	2.25334239006	14583074	2.086188030243	FBgn0015774	137	FBgn0052590	89898
925	X	6377692	6380771	2.252716064453	6379507	1.910064488649	FBgn0000524	261	FBgn0014026	986
926	2R	11668377	11671972	2.25232219696	11670452	2.03212184906	FBgn0034082	3205	FBgn0034082	3205
927	3L	18996373	19002787	2.250734806061	19001438	2.112430810928	FBgn0002945	9152	FBgn0002945	9152
928	3R	20143457	20147452	2.250673294067	20146244	2.002690434456	FBgn0011785	1503	FBgn0028471	2102
929	2L	1883850	1887744	2.249527931213	1886730	2.220103740692	FBgn0031374	1746	FBgn0031357	176264
930	2L	14439300	14449883	2.249283313751	14445885	2.032791495323	FBgn0028844	4931	FBgn0005771	44977
931	3L	5594046	5600337	2.24772644043	5595368	2.021553320043	FBgn0035625	9562	FBgn0035625	9562
932	3R	25619068	25621366	2.247647762299	25620092	1.843126857982	FBgn0039695	266	FBgn0019972	5283
933	3L	22201280	22203612	2.247231483459	22201328	2.216448995802	FBgn0004179	226	FBgn0037156	814
934	3L	11215502	11223489	2.247094154358	11217357	2.096234686234	FBgn0036150	7472	FBgn0041094	8899
935	3R	2728349	2730663	2.246454715729	2729527	1.832689004786	FBgn0001077	39481	FBgn0001077	39481
936	3R	2229774	2237778	2.245758056641	2232989	2.188124993268	FBgn0014963	391	FBgn0037443	1376
937	2L	6644127	6650921	2.245369911194	6647700	2.1696471046	FBgn0051635	1388	FBgn0031836	36677
938	3R	20874460	20877947	2.245218753815	20875876	1.951941430569	FBgn0039266	362	FBgn0039266	362
939	3R	7195083	7199874	2.244473457336	7198246	2.094898917458	FBgn0004595	264	FBgn0026064	21879
940	3L	9374302	9377208	2.244463920593	9376027	2.089668217827	FBgn0015218	385	FBgn0035987	8979
941	3R	11478617	11482847	2.2439494133	11479907	1.997452354431	FBgn0053207	12001	FBgn0053207	12001
942	2R	14934775	14940915	2.243848800659	14938814	2.020883532131	FBgn0004873	998	FBgn0050326	8680
943	X	5729332	5736980	2.243763923645	5730888	1.821156024933	FBgn0029820	5794	FBgn0000042	15212
944	2R	3685042	3687579	2.243187904358	3686406	2.050350368023	FBgn0033274	980	FBgn0050373	9927
945	3R	22620786	22625965	2.241008281708	22623831	2.127370325724	FBgn0003717	934	FBgn0027889	68698
946	X	15152669	15156023	2.239520549774	15154118	2.13731533289	FBgn0004924	689	FBgn0004924	689
947	3L	274901	283972	2.23853302002	281287	2.021107419332	FBgn0035128	67	FBgn0035128	67
948	3L	11664616	11669234	2.235689640045	11666967	2.158261865377	FBgn0036193	920	FBgn0036193	920
949	3R	22706089	22709818	2.234781742096	22708636	1.96039763093	FBgn0004359	1180	FBgn0002838	6958
950	3L	14911121	14914070	2.233913898468	14911345	2.177322175768	FBgn0040487	26	FBgn0040487	26
951	2R	6697073	6702010	2.233337402344	6698863	1.918699800968	FBgn0003396	9136	FBgn0033581	32900
952	3R	5633594	5635987	2.233041286469	5634900	1.907316652934	FBgn0037760	185	FBgn0065050	30694
953	3L	8798102	8805071	2.232810974121	8803637	1.99527760113	FBgn0011577	2184	FBgn0020633	61920
954	3L	9382844	9386078	2.232094287872	9384285	2.000064611435	FBgn0035986	493	FBgn0035987	721
955	3L	6578922	6581050	2.23189163208	6579987	2.019004464149	FBgn0024177	11	FBgn0052396	75311
956	2L	15756125	15761113	2.23128080368	15758515	1.801673680544	FBgn0001987	169	FBgn0003936	10904
957	3L	1866014	1870928	2.231091022491	1869038	2.113748772939	FBgn0035289	153	FBgn0002183	9170
958	2R	16155314	16162908	2.230744361877	16161116	1.991230547428	FBgn0034537	2215	FBgn0061362	2473
959	X	5723897	5726712	2.230350017548	5725471	1.979954123497	FBgn0029820	377	FBgn0000042	20629
960	X	9588424	9590758	2.230008125305	9589430	1.982101644788	FBgn0020378	8750	FBgn0000233	50021
961	X	7144410	7148092	2.229744911194	7145378	2.140463034312	FBgn0024250	7799	FBgn0024250	7799
962	2R	3638681	3644478	2.229736804962	3641614	1.970295625574	FBgn0033267	1531	FBgn0033267	1531
963	3R	2682356	2686761	2.229565620422	2684925	1.836176753044	FBgn0001077	5121	FBgn0001077	5121
964	2L	5788323	5790682	2.229177474976	5789509	1.816437272465	FBgn0051913	5478	FBgn0031739	12460
965	2R	13816991	13827694	2.228978157043	13822077	2.0559284091	FBgn0034327	3237	FBgn0034326	7756
966	3R	2718203	2720484	2.227764129639	2719186	2.069960534573	FBgn0001077	29140	FBgn0001077	29140
967	2R	7723583	7728327	2.227741241455	7726822	1.608076632023	FBgn0020377	310	FBgn0020377	310
968	2L	6077555	6080247	2.227639198303	6079238	1.972075013553	FBgn0031778	785	FBgn0031769	28409
969	X	20317807	20324060	2.227207183838	20322486	1.929644078016	FBgn0031119	263	FBgn0040649	25630
970	2R	11304336	11306798	2.227179765701	11305558	1.982272737166	FBgn0050321	2629	FBgn0050089	63297
971	3R	14237109	14239575	2.227172374725	14238585	1.999968136058	FBgn0051122	4	FBgn0038609	46207
972	X	6962086	6964755	2.225406169891	6963064	1.887725925446	FBgn0027342	7536	FBgn0029933	19775
973	3L	15111467	15113469	2.225143909454	15112400	1.877854283651	FBgn0036485	1	FBgn0029114	88500
974	2L	21036992	21041932	2.22504234314	21039644	2.001010831197	FBgn0010395	781	FBgn0023388	90301
975	X	5262189	5268300	2.224290370941	5263266	2.137425690889	FBgn0029764	2834	FBgn0029764	2834
976	X	15644749	15649275	2.224047660828	15645967	2.03557402747	FBgn0003345	298	FBgn0025809	26451
977	2L	5869875	5872341	2.223113059998	5871342	1.884183715372	FBgn0031745	8139	FBgn0031740	69087
978	X	7774767	7777229	2.222701787949	7776077	2.017492071788	FBgn0029979	514	FBgn0029980	2439
979	X	8886122	8888920	2.222641944885	8887726	1.984125455221	FBgn0030075	4374	FBgn0030086	46823
980	2L	9420554	9422964	2.221633911133	9421493	1.937115033468	FBgn0032116	4900	FBgn0002973	16020
981	2L	17374334	17382505	2.221346616745	17378789	2.09537637935	FBgn0032633	1287	FBgn0032633	1287
982	3R	12716721	12719976	2.219648838043	12718131	1.955916488872	FBgn0015350	12681	FBgn0082171	36094
983	3R	22973852	22979080	2.219136714935	22976181	2.112927573068	FBgn0029155	1182	FBgn0039488	33783
984	X	12434132	12437464	2.21875	12435567	2.124079997723	FBgn0052654	4277	FBgn0015024	52153
985	3L	1444108	1449370	2.218727111816	1445773	2.224326515198	FBgn0004635	1551	FBgn0004635	1551
986	3L	1159716	1162836	2.218726158142	1161822	2.045039513532	FBgn0025525	1016	FBgn0035194	69384
987	3R	11818279	11821652	2.217858314514	11820021	1.985946262584	FBgn0003507	8098	FBgn0003507	8098
988	3R	25281629	25286405	2.217329025269	25283602	1.963494092226	FBgn0004369	311	FBgn0039664	31614
989	2L	20744748	20750293	2.21603345871	20746301	2.076607197523	FBgn0011202	561	FBgn0000986	23793
990	3L	245540	249096	2.215574264526	247355	2.035044163466	FBgn0035121	555	FBgn0035121	555
991	X	2241037	2246294	2.214347362518	2244057	2.101166218519	FBgn0040387	237	FBgn0001150	41062
992	3R	563971	567745	2.214220046997	565413	2.07149775823	FBgn0027570	7818	FBgn0037270	25495
993	3R	18491585	18494790	2.2136926651	18492773	1.891454070807	FBgn0038999	2302	FBgn0039000	7118
994	2R	12989657	12995047	2.213599205017	12991165	2.074320252736	FBgn0034224	241	FBgn0028953	18621
995	3L	7341561	7346614	2.212936401367	7344353	2.004086865319	FBgn0082598	607	FBgn0082598	607
996	X	1679031	1681503	2.212791442871	1680178	1.938488034641	FBgn0029591	1638	FBgn0029591	1638
997	3L	11090890	11101106	2.21267414093	11092624	2.036373334772	FBgn0036134	2098	FBgn0036135	2182
998	3L	4521600	4525301	2.212363243103	4523644	2.211897023519	FBgn0035558	668	FBgn0015805	83920
999	X	13638317	13640935	2.211999893188	13639595	1.991693878174	FBgn0030528	6041	FBgn0027537	17145
1000	3R	9484584	9488760	2.210660934448	9487022	1.652259694205	FBgn0004587	0	FBgn0004587	0
1001	2L	65146	68213	2.20941734314	66987	1.993221647599	FBgn0067779	57	FBgn0002931	20395
1002	2R	10412669	10415198	2.208923339844	10414245	1.743790213267	FBgn0033982	113	FBgn0022063	28314
1003	2L	3301276	3304224	2.203246116638	3303322	1.941865348816	FBgn0031516	193	FBgn0031511	130613
1004	X	20392888	20394647	2.203240871429	20393831	1.752187824249	FBgn0031123	10759	FBgn0040649	96975
1005	X	10998083	11002053	2.201711654663	10999704	2.170324461801	FBgn0030276	85	FBgn0030274	5037
1006	3R	21830377	21834437	2.200617790222	21831934	2.247731268406	FBgn0002733	189	FBgn0002733	189
1007	2R	10864135	10868449	2.200606822968	10864410	2.066241463025	FBgn0034013	607	FBgn0000996	31413
1008	3L	1346826	1354627	2.197034358978	1348087	1.850506922778	FBgn0003295	6065	FBgn0035213	22152
1009	2L	19860734	19864202	2.195573806763	19862785	2.026784840752	FBgn0032826	399	FBgn0043021	50442
1010	3R	22710360	22714750	2.194764614105	22712829	1.932451556711	FBgn0004359	5373	FBgn0002838	11151
1011	3L	2465038	2468379	2.194605350494	2466682	2.16832040338	FBgn0035344	4657	FBgn0035346	5669
1012	3R	801025	806827	2.193846702576	802079	1.582846939564	FBgn0037291	7875	FBgn0004183	28193
1013	3L	20725743	20727629	2.193443775177	20726719	1.987907028198	FBgn0027364	110	FBgn0016696	21341
1014	2L	7990644	7995603	2.192675113678	7994290	1.838484287262	FBgn0031969	108	FBgn0031977	35174
1015	2L	14260379	14264003	2.192539215088	14262065	2.034318026374	FBgn0004002	1457	FBgn0028529	93015
1016	3L	8485314	8487836	2.192499637604	8486681	1.818583488464	FBgn0035903	32	FBgn0035900	2987
1017	3R	12903196	12912094	2.192239284515	12908131	2.133905999801	FBgn0038476	2180	FBgn0038476	2180
1018	3R	11067454	11070814	2.192124843597	11069284	2.062684834003	FBgn0001219	917	FBgn0001219	917
1019	2R	17605979	17608046	2.192070484161	17606894	1.724387281081	FBgn0034693	414	FBgn0067102	23270
1020	X	20863084	20868556	2.191521644592	20864839	2.112788587809	FBgn0031149	47	FBgn0031144	22213
1021	3R	1424344	1428008	2.191307544708	1426160	1.961076418559	FBgn0037346	731	FBgn0037346	731
1022	X	1802149	1810184	2.190793991089	1803812	2.015896606445	FBgn0023521	7420	FBgn0023512	24795
1023	3L	1843674	1846394	2.190078258514	1845075	2.045133709908	FBgn0004636	691	FBgn0004636	691
1024	2R	9654598	9657889	2.189297199249	9656582	1.972069040934	FBgn0040752	223	FBgn0040751	16729
1025	X	11531773	11534752	2.189044475555	11533105	1.989155977964	FBgn0011754	203	FBgn0030327	14616
1026	3L	9339814	9344163	2.188333749771	9342503	2.137954263126	FBgn0035981	1230	FBgn0035981	1230
1027	3R	27561680	27566261	2.185356616974	27564974	1.915959537029	FBgn0000557	784	FBgn0039868	2210
1028	2R	2172823	2176034	2.184423923492	2175048	1.983618175282	FBgn0000054	966	FBgn0000054	966
1029	3L	14040640	14043274	2.183374404907	14042082	1.972190856934	FBgn0005592	1051	FBgn0036406	23827
1030	2L	5323955	5328021	2.180721759796	5325374	1.925792946535	FBgn0031698	447	FBgn0015031	1867
1031	3R	25515693	25519257	2.180414199829	25517011	1.819133877754	FBgn0039683	1518	FBgn0039680	15613
1032	3L	1550381	1554521	2.179945468903	1551747	2.099612045288	FBgn0035235	393	FBgn0035235	393
1033	3R	14122153	14125998	2.178644180298	14124142	2.201150512695	FBgn0010877	464	FBgn0024432	785
1034	3L	15980888	15985509	2.178325176239	15982973	2.042952601115	FBgn0044028	5766	FBgn0044028	5766
1035	2R	20170739	20174855	2.177931785583	20173620	2.003190377179	FBgn0035046	1595	FBgn0035046	1595
1036	2R	6966033	6973069	2.177173137665	6971601	1.845044304343	FBgn0000581	3477	FBgn0000581	3477
1037	2L	7055268	7058222	2.176306247711	7056595	1.692689387004	FBgn0031885	289	FBgn0040954	7390
1038	3R	8894463	8902572	2.176189422607	8897901	2.022912866929	FBgn0004666	14420	FBgn0003308	39642
1039	3L	1014784	1019179	2.175822257996	1017980	2.158957277025	FBgn0035181	249	FBgn0035164	196934
1040	2L	700784	703417	2.175778388977	701875	1.660556856791	FBgn0000497	13093	FBgn0015621	118089
1041	2R	1741988	1744432	2.174131393433	1743447	1.765515863895	FBgn0033075	5965	FBgn0033074	10432
1042	2R	6320241	6327899	2.173223495483	6323582	1.983106921701	FBgn0027499	1250	FBgn0027499	1250
1043	3R	9619167	9621672	2.171705245972	9620437	1.834048051101	FBgn0051588	3238	FBgn0053327	18404
1044	2R	18431536	18434750	2.171510696411	18432860	1.968546811272	FBgn0050193	170	FBgn0034802	11670
1045	2L	21094218	21098296	2.170561313629	21095626	1.847996532917	FBgn0040297	3434	FBgn0023388	34319
1046	3R	4517231	4521324	2.170515060425	4520193	1.807464808226	FBgn0001180	3347	FBgn0001180	3347
1047	2L	4887224	4893983	2.170346260071	4889540	1.979307174683	FBgn0031644	455	FBgn0031645	2575
1048	3R	1075925	1077952	2.168989181519	1077031	1.992991626263	FBgn0037303	437	FBgn0051538	26526
1049	X	16075040	16077354	2.165456295013	16076104	2.035288778941	FBgn0003933	11950	FBgn0003933	11950
1050	2R	18710673	18715731	2.165179729462	18714572	2.022911548615	FBgn0034834	4567	FBgn0003062	132252
1051	3R	5177499	5180245	2.165054798126	5178875	1.838295800345	FBgn0053937	2342	FBgn0053937	2342
1052	2R	3591034	3597063	2.16394329071	3595077	1.986699721392	FBgn0028563	286	FBgn0021814	3229
1053	2L	13903094	13906191	2.16353559494	13904402	1.972976263832	FBgn0019890	257	FBgn0019890	257
1054	X	1473686	1480089	2.163112640381	1478223	1.896286249161	FBgn0000210	11555	FBgn0023530	47212
1055	2R	4740294	4744431	2.160826206207	4743259	2.01362546285	FBgn0033395	6084	FBgn0033400	55183
1056	2R	6615637	6617854	2.159057617188	6616504	1.872706508636	FBgn0040765	594	FBgn0033581	49459
1057	3R	18613670	18616328	2.158108711243	18615132	1.907632648945	FBgn0039026	4926	FBgn0039013	62510
1058	2R	14970251	14972936	2.157382011414	14971408	2.047369062901	FBgn0002716	350	FBgn0034447	4036
1059	2L	3475351	3479559	2.156046867371	3476509	1.765368640423	FBgn0022073	1925	FBgn0031540	6502
1060	3L	20225721	20231337	2.15593624115	20228941	1.924491465092	FBgn0052227	31	FBgn0003124	14905
1061	2R	17008305	17011369	2.155473232269	17009900	1.852185606956	FBgn0043070	232	FBgn0010415	21150
1062	3R	12596010	12600136	2.1547498703	12597861	2.084196631114	FBgn0020556	1050	FBgn0020556	1050
1063	X	3563406	3567261	2.153755187988	3564760	1.782993157705	FBgn0015286	607	FBgn0000542	116573
1064	X	5599238	5602152	2.153060913086	5600274	1.965831251705	FBgn0029800	154	FBgn0029800	154
1065	3R	17283350	17287084	2.150698184967	17286067	1.764761391808	FBgn0011278	14025	FBgn0013984	120184
1066	X	7820187	7824692	2.150400161743	7822590	2.047139422099	FBgn0003656	9324	FBgn0004404	42450
1067	3L	10636692	10643367	2.150215625763	10640780	1.807904776405	FBgn0010762	2090	FBgn0010762	2090
1068	3L	16445031	16451846	2.14966583252	16448607	1.849585660299	FBgn0004569	353	FBgn0014163	71509
1069	X	16775743	16780000	2.148019790649	16777634	1.706025928259	FBgn0030806	835	FBgn0030806	835
1070	3L	329999	332556	2.143858909607	331424	2.090187132359	FBgn0023000	983	FBgn0035136	13491
1071	2L	17738080	17740964	2.142778396606	17739690	2.070656180382	FBgn0015609	4240	FBgn0032646	242652
1072	X	1230717	1233472	2.142279148102	1231996	1.981223079893	FBgn0023169	372	FBgn0028274	89037
1073	2R	2318445	2327030	2.142019271851	2325979	1.835929085227	FBgn0033107	894	FBgn0033107	894
1074	X	19353806	19357655	2.141729354858	19355384	1.860554582932	FBgn0027291	363	FBgn0027291	363
1075	3L	301559	306341	2.140135765076	302997	1.98974014731	FBgn0004373	415	FBgn0004373	415
1076	3R	14221838	14226429	2.139713764191	14222797	1.988684822531	FBgn0051232	80	FBgn0038609	30419
1077	2L	18479148	18483844	2.13965845108	18480142	2.012345135212	FBgn0032681	298	FBgn0032682	1274
1078	3R	12794477	12796900	2.138869762421	12795665	1.913003051982	FBgn0000015	2293	FBgn0038471	70741
1079	X	635241	638117	2.137768268585	636501	2.079056852004	FBgn0025618	5111	FBgn0015288	14541
1080	3R	10678591	10680796	2.137479782104	10679701	1.839394390583	FBgn0053555	75	FBgn0038271	36099
1081	2R	18068046	18070576	2.137369155884	18069096	1.841316789389	FBgn0003175	550	FBgn0034743	44607
1082	3R	7953089	7955608	2.137319564819	7954375	1.89712664485	FBgn0037992	456	FBgn0037992	456
1083	3R	5060902	5066817	2.135438919067	5063127	1.949184385935	FBgn0003165	277	FBgn0000412	3249
1084	3R	4800795	4804676	2.132511138916	4801958	1.785713791847	FBgn0037646	4685	FBgn0022347	16709
1085	3R	17381681	17385817	2.130253791809	17382897	1.845015892616	FBgn0002941	107	FBgn0013984	23354
1086	X	4440433	4443117	2.129784107208	4442092	1.735075221342	FBgn0003053	20714	FBgn0029715	42510
1087	3R	11850571	11852877	2.12961435318	11851512	1.899519324303	FBgn0003117	307	FBgn0038396	23881
1088	3R	5242603	5246752	2.129285812378	5244035	1.808176130056	FBgn0024515	371	FBgn0037686	17057
1089	X	19192360	19197294	2.128465652466	19195082	1.974563439687	FBgn0031016	7960	FBgn0031008	92261
1090	X	22036810	22041410	2.127949714661	22039925	2.008370145162	FBgn0000719	18658	FBgn0031186	381940
1091	2R	3757174	3763739	2.12731218338	3758203	1.919630499447	FBgn0033277	7866	FBgn0010109	14063
1092	X	13457257	13462589	2.126277446747	13458994	2.219577721187	FBgn0030505	300	FBgn0030507	42966
1093	3L	22878566	22880648	2.126251220703	22879040	1.995417773724	FBgn0037207	15	FBgn0037207	15
1094	3R	16951498	16954314	2.124555587769	16952694	2.099344534032	FBgn0023423	508	FBgn0010770	10736
1095	3L	17343008	17345765	2.124410629272	17344665	1.858711693022	FBgn0036715	123	FBgn0026197	22052
1096	X	15440540	15445878	2.123231887817	15442309	1.906599879265	FBgn0052586	13521	FBgn0052586	13521
1097	2L	16262799	16268469	2.121667861938	16265338	1.917415883806	FBgn0028897	7286	FBgn0028897	7286
1098	3R	16385352	16388096	2.121244430542	16386890	1.921897351742	FBgn0038803	308	FBgn0040575	1057
1099	2L	20415332	20417756	2.121220588684	20416487	1.859458081863	FBgn0051688	133	FBgn0032858	11976
1100	2R	12244721	12247369	2.12051153183	12245963	2.008290141821	FBgn0050463	284	FBgn0025832	124238
1101	3L	10162218	10164438	2.120055198669	10163355	1.731390644522	FBgn0052057	3303	FBgn0015618	350758
1102	2R	20388300	20391388	2.119544029236	20390220	1.760630697012	FBgn0035075	1051	FBgn0050423	6784
1103	3R	19693716	19696479	2.119343757629	19695161	2.014730060802	FBgn0004185	9809	FBgn0004185	9809
1104	3R	7034712	7038093	2.116632938385	7037079	2.035536457511	FBgn0037874	1104	FBgn0037874	1104
1105	3R	18549540	18554327	2.11506652832	18552929	1.822067158563	FBgn0040587	226	FBgn0039013	307
1106	2R	15682668	15685479	2.115006446838	15683615	1.977168588077	FBgn0034481	22605	FBgn0004364	57241
1107	2R	2038240	2041054	2.11448097229	2039801	1.971134129693	FBgn0010347	25729	FBgn0041145	82517
1108	2L	11490119	11492586	2.114466667175	11491605	1.722217798233	FBgn0003313	5416	FBgn0003313	5416
1109	2L	8831370	8833950	2.114026546478	8832706	1.947353601456	FBgn0029123	7081	FBgn0029123	7081
1110	2R	11330612	11333483	2.112016201019	11332034	2.042892680449	FBgn0050084	362	FBgn0050085	51974
1111	2L	15007604	15010682	2.111559867859	15009664	1.855914878845	FBgn0028924	3419	FBgn0028925	4138
1112	3L	12622334	12624543	2.109757900238	12623327	1.760970950127	FBgn0052111	21444	FBgn0036306	105377
1113	3L	20426394	20432653	2.1095225811	20427725	1.744080638885	FBgn0037000	900	FBgn0036998	20087
1114	3R	19643210	19646695	2.109451770782	19644611	1.940542009142	FBgn0039122	247	FBgn0004187	7445
1115	2L	9520380	9523789	2.109294891357	9521482	1.893074703217	FBgn0032123	267	FBgn0002973	83969
1116	2R	8997129	9002438	2.108559131622	8998660	1.693121236913	FBgn0000119	465	FBgn0000119	465
1117	3L	2849906	2853339	2.108452320099	2851332	2.019399951486	FBgn0035378	3910	FBgn0035370	100804
1118	2L	17437374	17439342	2.107864379883	17438485	1.466350406408	FBgn0053928	5956	FBgn0032640	30927
1119	X	19595347	19601690	2.107751846313	19600101	1.909561379751	FBgn0031070	3841	FBgn0031070	3841
1120	2R	19551935	19557096	2.107750892639	19553912	1.804906340206	FBgn0011726	524	FBgn0011726	524
1121	2R	5557851	5562151	2.106786251068	5560076	1.806164432974	FBgn0033476	355	FBgn0033476	355
1122	3R	17404899	17409734	2.106769561768	17406451	2.008976727724	FBgn0013984	200	FBgn0013984	200
1123	3R	13768527	13770604	2.106395721436	13769692	1.778383984285	FBgn0000363	12097	FBgn0038554	91596
1124	2L	824831	827885	2.106275081635	826553	2.074258685112	FBgn0010583	589	FBgn0010583	589
1125	3R	16375126	16378759	2.10511636734	16376662	1.87659017245	FBgn0016917	1372	FBgn0043457	6990
1126	3R	10414941	10418149	2.103335380554	10416711	1.782459199429	FBgn0020299	1474	FBgn0020299	1474
1127	X	3982422	3987312	2.102463722229	3985092	1.962551057339	FBgn0066114	8609	FBgn0026080	22413
1128	X	790731	793580	2.102247238159	791973	1.698050022125	FBgn0040340	80	FBgn0040345	4299
1129	2L	7808515	7812770	2.102039337158	7811864	1.882732741038	FBgn0002527	424	FBgn0020618	15388
1130	3L	9587552	9590637	2.101841926575	9589436	1.995031693402	FBgn0002528	570	FBgn0010408	103947
1131	3R	934455	936698	2.099474906921	935658	2.106689035892	FBgn0037293	18152	FBgn0010313	23250
1132	3L	14137265	14139806	2.099262714386	14138680	1.960598230362	FBgn0000411	5199	FBgn0000411	5199
1133	3R	2987291	2989878	2.099154472351	2988434	2.075334044064	FBgn0002306	117	FBgn0037481	7536
1134	2R	5929129	5931382	2.098657608032	5930055	1.680879243215	FBgn0033518	476	FBgn0033522	11470
1135	2R	12298049	12301834	2.098412513733	12300038	2.002729864681	FBgn0034158	1484	FBgn0025832	70163
1136	2L	7217376	7220847	2.097777843475	7219774	2.096505610148	FBgn0031897	255	FBgn0031897	255
1137	2L	8520719	8523426	2.096992969513	8521900	2.009878158569	FBgn0016122	1	FBgn0029004	6718
1138	4	678739	685561	2.092570781708	680815	1.878140393425	FBgn0051992	1200	FBgn0026777	352468
1139	X	4398263	4402000	2.09105014801	4400331	1.835474601159	FBgn0029715	749	FBgn0029715	749
1140	3R	27528680	27531951	2.090713977814	27530707	1.816343337297	FBgn0054046	4147	FBgn0039867	31957
1141	2R	4789616	4791979	2.088327407837	4790955	1.425348997116	FBgn0020621	5955	FBgn0033400	7487
1142	X	20566708	20568910	2.088274002075	20567966	1.684598754434	FBgn0031130	11341	FBgn0003300	62849
1143	X	19327720	19333629	2.087995052338	19330783	2.001548449198	FBgn0027621	1341	FBgn0040890	1637
1144	X	2264353	2265879	2.08744430542	2264538	1.860291334299	FBgn0040385	2517	FBgn0001150	20581
1145	2L	11073746	11076424	2.084739208221	11075299	2.06965008904	FBgn0032335	4238	FBgn0032335	4238
1146	2R	5749435	5753772	2.084095954895	5750782	1.911921292543	FBgn0005619	1900	FBgn0033486	121276
1147	2L	11515697	11517940	2.081377029419	11516909	1.882521629333	FBgn0032363	148	FBgn0003313	30720
1148	2R	19908890	19911363	2.08030128479	19910017	1.958051681519	FBgn0035001	271	FBgn0019886	112873
1149	3R	17423079	17426619	2.08012676239	17424575	1.807150784661	FBgn0013984	18324	FBgn0013984	18324
1150	2L	25988	29679	2.079636573792	28348	1.958542823792	FBgn0031209	4460	FBgn0002121	6976
1151	2L	18647010	18649787	2.078903198242	18648456	1.855162501335	FBgn0032693	457	FBgn0032693	457
1152	X	2123509	2127887	2.077991962433	2126081	1.917587532717	FBgn0023528	831	FBgn0023527	7083
1153	3R	15146632	15149389	2.07776927948	15147715	1.651614367962	FBgn0000463	4220	FBgn0000463	4220
1154	3R	12056100	12059074	2.077638149261	12057824	1.576577018289	FBgn0040071	6453	FBgn0011253	40352
1155	3R	4751237	4755288	2.077461242676	4753283	1.895082235336	FBgn0003177	3695	FBgn0037644	17443
1156	2R	6752338	6755626	2.075963020325	6753618	1.859423973981	FBgn0033590	1028	FBgn0033590	1028
1157	X	7548579	7556721	2.074462890625	7551204	1.753539926866	FBgn0029504	9274	FBgn0027553	22354
1158	3L	229089	232580	2.074220180511	230247	1.861353874207	FBgn0000541	186	FBgn0035120	11771
1159	2R	5465998	5468660	2.074045658112	5467055	1.805647015572	FBgn0011656	3566	FBgn0033466	4307
1160	3L	3607567	3610651	2.073930740356	3608422	1.919241232031	FBgn0040694	3891	FBgn0053504	31067
1161	3L	8496991	8502549	2.072620868683	8501243	1.995674550533	FBgn0024236	2052	FBgn0024236	2052
1162	2R	7950805	7955410	2.072354316711	7953323	1.891549166511	FBgn0033739	81	FBgn0010238	15775
1163	3L	15479115	15483921	2.071684837341	15482227	1.977853616079	FBgn0036503	58	FBgn0036503	58
1164	3L	12238725	12242283	2.071480751038	12240096	1.723942363963	FBgn0036268	640	FBgn0052100	1403
1165	3L	11187968	11190962	2.070672988892	11189633	1.855000972748	FBgn0036149	1186	FBgn0041094	36623
1166	2L	18728044	18734315	2.070246696472	18733494	1.809709310532	FBgn0032709	2845	FBgn0032702	34447
1167	3L	9420364	9422288	2.070078849792	9421293	1.726060181856	FBgn0035995	471	FBgn0052038	4565
1168	X	16054286	16056756	2.069580078125	16055212	1.976798713207	FBgn0000459	4541	FBgn0000459	4541
1169	3L	5779784	5787882	2.069536209106	5783929	1.771982389338	FBgn0015806	975	FBgn0035639	991
1170	2L	9697451	9701589	2.069295883179	9698784	1.824847370386	FBgn0000273	509	FBgn0015393	1050
1171	2L	2374091	2377326	2.069270133972	2376264	1.941592581132	FBgn0031420	370	FBgn0028485	10929
1172	2R	10632477	10634224	2.067870616913	10634034	1.792320569356	FBgn0015371	3914	FBgn0033989	126948
1173	2R	10269564	10273209	2.067386627197	10270792	1.834304094315	FBgn0033960	359	FBgn0033961	592
1174	2L	7525300	7528063	2.066990375519	7526275	1.683096745435	FBgn0053529	18148	FBgn0053529	18148
1175	2L	6176524	6180856	2.066783905029	6179276	1.901584625244	FBgn0040951	11195	FBgn0031782	51514
1176	3L	18558480	18559257	2.066653251648	18558609	1.908044099808	FBgn0003683	415	FBgn0036800	29344
1177	3L	15226250	15230689	2.065276145935	15227552	1.874102844911	FBgn0029114	26652	FBgn0029114	26652
1178	X	20534068	20536960	2.064137458801	20535712	1.706528536479	FBgn0031129	10924	FBgn0003300	30595
1179	3L	15004036	15007329	2.063516616821	15005948	1.864636361599	FBgn0036465	1881	FBgn0036465	1881
1180	2L	5361002	5364308	2.062132835388	5362528	1.819550067186	FBgn0016920	16291	FBgn0031700	33658
1181	2L	16400720	16403637	2.06149148941	16401925	1.872562240152	FBgn0020416	39284	FBgn0025678	49235
1182	2R	19033360	19035849	2.061068534851	19034693	1.945859011482	FBgn0034873	3235	FBgn0034873	3235
1183	X	7068817	7072468	2.060573101044	7071409	1.765245914459	FBgn0029939	33097	FBgn0025549	65131
1184	3R	17386016	17388359	2.059962272644	17387266	1.872010848101	FBgn0002941	4262	FBgn0013984	18985
1185	2L	3661375	3663567	2.05847454071	3662512	1.926411211491	FBgn0000721	5561	FBgn0002985	55764
1186	3R	283180	285301	2.05619430542	284278	1.693059802055	FBgn0051522	5242	FBgn0037250	24547
1187	2L	14232321	14235337	2.055675506592	14233716	1.943223741319	FBgn0016930	392	FBgn0028529	121364
1188	X	12428058	12431763	2.055548667908	12430500	2.000344498952	FBgn0052654	790	FBgn0015024	57220
1189	2L	16583164	16585683	2.054201126099	16584112	1.71981886455	FBgn0051815	13730	FBgn0002652	91873
1190	3L	18311969	18316697	2.053580284119	18314287	1.915030121803	FBgn0015946	44614	FBgn0011706	49375
1191	2L	14433856	14437430	2.053557872772	14436112	1.996508373934	FBgn0028871	10981	FBgn0005771	54750
1192	X	3252040	3255656	2.052721500397	3254204	1.610442042351	FBgn0029657	4634	FBgn0000472	24865
1193	3L	253525	256266	2.051394939423	255054	1.964681943258	FBgn0029002	118	FBgn0035121	7144
1194	3L	415189	417464	2.050623178482	416249	1.831524316002	FBgn0035139	1174	FBgn0035136	71334
1195	3R	14067257	14073136	2.05007648468	14068846	1.905452311039	FBgn0020238	593	FBgn0020238	593
1196	3R	20083369	20087047	2.049650669098	20085380	1.87640508016	FBgn0051130	5601	FBgn0051130	5601
1197	2R	13654409	13657755	2.04958486557	13656138	1.910611689091	FBgn0003031	1197	FBgn0003031	1197
1198	3L	17613908	17620483	2.049108028412	17615350	1.814038217068	FBgn0052179	4185	FBgn0052179	4185
1199	2L	5273897	5280032	2.048583030701	5277343	1.936498473672	FBgn0000228	1215	FBgn0000228	1215
1200	2R	2503525	2506102	2.047350406647	2504689	1.973098427057	FBgn0050159	190	FBgn0033107	177816
1201	2R	11379730	11382530	2.046761512756	11380998	1.980688452721	FBgn0050085	3010	FBgn0050085	3010
1202	2R	8485380	8491491	2.045324325562	8487919	1.707136408488	FBgn0005624	8977	FBgn0005624	8977
1203	3L	22810946	22814842	2.044332504272	22812839	1.672053541456	FBgn0037202	91	FBgn0037202	91
1204	2R	6912299	6917691	2.043339252472	6913745	2.024473488331	FBgn0082585	408	FBgn0082585	408
1205	2L	5304612	5307738	2.043103218079	5306686	1.796933746338	FBgn0016076	7039	FBgn0015031	20555
1206	X	11296127	11300694	2.042326927185	11298557	1.743406239678	FBgn0030299	963	FBgn0052666	39831
1207	3R	1151203	1155855	2.0419921875	1153937	1.894988957573	FBgn0013576	7689	FBgn0037310	28070
1208	X	2001086	2003797	2.041797637939	2002468	1.821816891432	FBgn0004654	1176	FBgn0025626	81176
1209	X	14818033	14822655	2.041272640228	14819375	1.45157366991	FBgn0000535	14182	FBgn0030605	78474
1210	3R	17173661	17176326	2.040940284729	17175111	1.817082292893	FBgn0038881	195	FBgn0043012	79312
1211	X	431326	434644	2.040349006653	432434	1.584996193647	FBgn0003986	15429	FBgn0003986	15429
1212	2L	11454470	11457177	2.040347099304	11455708	1.850652515888	FBgn0004579	10105	FBgn0004579	10105
1213	2L	7047812	7051552	2.04013633728	7049503	1.910729239969	FBgn0031885	6803	FBgn0051630	7036
1214	2R	18233620	18238250	2.036701202393	18236568	1.982635647058	FBgn0028371	7855	FBgn0020257	40013
1215	2L	15033888	15036785	2.034128189087	15035668	1.637679163615	FBgn0004837	243	FBgn0010422	21014
1216	2R	4550285	4552383	2.033808708191	4551219	1.577237718246	FBgn0033366	2736	FBgn0065074	56398
1217	2R	8504655	8508976	2.032594680786	8507857	1.603603331248	FBgn0053798	1947	FBgn0005624	10961
1218	3L	9651205	9653747	2.031754016876	9652469	1.950285434723	FBgn0016081	304	FBgn0044049	125756
1219	2R	1726216	1730892	2.031213283539	1728555	1.790658324957	FBgn0033074	4460	FBgn0033074	4460
1220	X	4938782	4941038	2.031058311462	4939869	1.717352040609	FBgn0052767	9905	FBgn0004368	155500
1221	3R	15163742	15173251	2.030549049377	15167741	1.892762839794	FBgn0000463	15806	FBgn0000463	15806
1222	3R	14805777	14818198	2.030186653137	14816849	1.88761729002	FBgn0026239	7102	FBgn0026239	7102
1223	3R	6395700	6398981	2.029782295227	6397292	1.754195213318	FBgn0051394	42414	FBgn0001235	67094
1224	2R	13406791	13409263	2.029682636261	13407894	1.995027962853	FBgn0034283	1311	FBgn0034282	21021
1225	3L	13381420	13384539	2.029233932495	13382492	2.002316713333	FBgn0036356	3908	FBgn0036351	27202
1226	2L	19503206	19505985	2.029035568237	19504511	1.877395289285	FBgn0032796	178	FBgn0003732	55075
1227	3R	11489778	11498210	2.028714179993	11494921	1.878343638252	FBgn0053207	3013	FBgn0053207	3013
1228	3L	1461851	1464155	2.02730846405	1462803	1.794337898493	FBgn0046769	279	FBgn0004635	15479
1229	2L	19805411	19808631	2.027027130127	19806825	1.779250353575	FBgn0003931	162	FBgn0003931	162
1230	2R	10312974	10316433	2.024347305298	10314234	1.788010765524	FBgn0001319	417	FBgn0050478	28391
1231	2L	19321970	19324294	2.023629188538	19322932	1.761095888474	FBgn0032769	26697	FBgn0024245	36221
1232	X	8769201	8771136	2.022779464722	8770164	1.720401614904	FBgn0003217	256	FBgn0030086	164385
1233	3L	13849176	13851048	2.022575378418	13850108	1.561899065971	FBgn0036383	2577	FBgn0036386	44148
1234	X	2489251	2504297	2.022484779358	2490559	1.708761096001	FBgn0003371	453	FBgn0003371	453
1235	3R	16077737	16081398	2.022023200989	16079118	1.879058392843	FBgn0038780	613	FBgn0028386	39870
1236	X	7075097	7077289	2.021366596222	7076012	1.932952493429	FBgn0029940	36128	FBgn0025549	60528
1237	3L	3289914	3292729	2.021137237549	3291613	1.600207567215	FBgn0035432	4359	FBgn0035436	11476
1238	3R	9865909	9867685	2.020340204239	9866769	1.690610468388	FBgn0011971	3559	FBgn0038196	4882
1239	3R	4644189	4647592	2.020063400269	4645668	1.763907337189	FBgn0037636	718	FBgn0037636	718
1240	3R	19881679	19884773	2.019878387451	19883099	1.635899633169	FBgn0001230	70	FBgn0010709	6364
1241	3R	12758624	12764503	2.019684314728	12762098	1.919120451983	FBgn0051270	12591	FBgn0082171	80061
1242	3R	18199669	18202454	2.019050598145	18200876	1.785279077642	FBgn0038953	791	FBgn0038950	9173
1243	3R	11087601	11092382	2.01856136322	11088910	1.873388234307	FBgn0003600	286	FBgn0003600	286
1244	3R	4290248	4296534	2.018082141876	4295077	1.771292293773	FBgn0051369	25530	FBgn0040529	128314
1245	3L	105338	108959	2.017993927002	107431	1.726616501808	FBgn0020386	5553	FBgn0035105	60523
1246	2L	5942988	5945419	2.016962051392	5943913	1.727316220601	FBgn0001128	231	FBgn0000308	37112
1247	X	19154803	19158951	2.01553106308	19156355	1.892848525728	FBgn0028469	353	FBgn0031008	53534
1248	3R	21456121	21465308	2.014266014099	21459015	1.987220203175	FBgn0039350	4534	FBgn0039350	4534
1249	3L	12553293	12555560	2.013418197632	12554385	1.679709672928	FBgn0015904	236	FBgn0004926	53701
1250	3R	8077274	8079497	2.011989116669	8078417	1.747901916504	FBgn0038008	1492	FBgn0037992	124498
1251	3L	12441090	12443165	2.011821746826	12442215	1.904633101295	FBgn0000625	247	FBgn0027936	36034
1252	3R	2713721	2715629	2.011771202087	2714778	1.76888353484	FBgn0001077	24732	FBgn0001077	24732
1253	2L	2813904	2816336	2.011725902557	2815161	1.712543308735	FBgn0031463	325	FBgn0031459	45024
1254	3L	14577555	14580271	2.011600971222	14578897	1.5855448246	FBgn0003388	5807	FBgn0028418	52874
1255	3L	11233067	11237014	2.0115442276	11234433	1.663298066457	FBgn0041094	8177	FBgn0041094	8177
1256	3R	2244826	2257022	2.010713100433	2250021	1.820359959322	FBgn0014963	17423	FBgn0037443	18408
1257	X	10322585	10325789	2.010652065277	10324257	1.856834189097	FBgn0030208	206	FBgn0052680	14698
1258	X	5438500	5443628	2.009728431702	5439424	1.872338983748	FBgn0029775	86	FBgn0029783	71782
1259	X	7546938	7548180	2.009601593018	7548063	1.976117992401	FBgn0029504	6133	FBgn0027553	25495
1260	2R	11732807	11737415	2.008756637573	11735794	1.799244992873	FBgn0034091	865	FBgn0034088	24629
1261	2L	4809301	4813250	2.008585929871	4811703	1.884254118975	FBgn0031630	1322	FBgn0031632	10073
1262	3R	463228	469310	2.007964134216	466341	1.897507134606	FBgn0037261	932	FBgn0037261	932
1263	3R	784766	786958	2.007848739624	785799	1.798877745867	FBgn0037289	1271	FBgn0004183	11913
1264	2R	20307452	20311234	2.007583618164	20309570	1.729215860367	FBgn0035069	3172	FBgn0050423	73866
1265	3L	8637718	8641585	2.007402896881	8640369	1.819220963646	FBgn0001168	9337	FBgn0001168	9337
1266	2R	16788912	16791769	2.007352828979	16790416	1.823782303754	FBgn0034611	534	FBgn0034611	534
1267	2L	12527329	12531017	2.00696182251	12529710	1.839060362648	FBgn0010460	10860	FBgn0002970	88638
1268	2R	11400411	11403212	2.006810665131	11401678	1.888176469242	FBgn0003425	4039	FBgn0003425	4039
1269	3L	18404213	18406328	2.006096363068	18405272	1.840747515361	FBgn0036786	76	FBgn0011706	41610
1270	X	15206534	15209055	2.005210876465	15208268	1.448816363017	FBgn0000028	4123	FBgn0004924	54839
1271	2R	9107627	9110645	2.004731655121	9109110	1.715181434856	FBgn0027581	133	FBgn0033859	446
1272	2R	14045611	14048279	2.004606246948	14046934	1.669314664953	FBgn0034356	4639	FBgn0003067	4696
1273	3R	23405218	23408627	2.003487586975	23407520	1.938315200806	FBgn0027492	441	FBgn0003330	100226
1274	X	12465232	12469500	2.00313949585	12468011	1.835804730654	FBgn0030412	2454	FBgn0015024	19709
1275	2R	20351438	20353787	2.002799034119	20352557	1.783342123032	FBgn0035070	4019	FBgn0050423	30879
1276	2R	18012813	18016574	2.002760887146	18015245	1.772700564067	FBgn0034735	15449	FBgn0022986	92121
1277	X	12920792	12926115	2.001509189606	12923999	1.748042186101	FBgn0010303	371	FBgn0025463	69516
1278	3L	18325752	18328194	2.000970840454	18326815	1.95055437088	FBgn0011706	36847	FBgn0011706	36847
1279	2L	4362748	4365136	2.000049591064	4363849	1.720921307802	FBgn0026319	8141	FBgn0026319	8141
1280	2R	19368818	19373617	1.999747276306	19370130	1.781915300033	FBgn0025790	51	FBgn0025790	51
1281	3L	15692723	15695746	1.998365879059	15694671	1.75144058466	FBgn0010105	989	FBgn0010105	989
1282	X	10658772	10663127	1.998180866241	10660986	1.799522209167	FBgn0030235	7014	FBgn0030235	7014
1283	3L	5829349	5833015	1.998067378998	5830498	1.756046891212	FBgn0003984	10937	FBgn0052409	42991
1284	X	11192240	11198663	1.997995376587	11196216	1.895913749933	FBgn0030293	364	FBgn0030293	364
1285	3R	5958032	5961011	1.996096611023	5958981	1.698586172528	FBgn0004889	6511	FBgn0037777	87736
1286	2L	8477267	8480446	1.995396375656	8478652	1.951296223534	FBgn0053194	1303	FBgn0032050	33183
1287	3R	20919654	20921793	1.99532699585	20920525	1.74322026968	FBgn0004898	306	FBgn0053096	2839
1288	3L	15294047	15296484	1.994241714478	15295010	1.64786753935	FBgn0036494	6949	FBgn0036494	6949
1289	X	5539670	5545080	1.992955207825	5541838	1.632728240069	FBgn0027564	1395	FBgn0029785	24159
1290	2L	13295240	13297677	1.992276668549	13296589	1.806388574488	FBgn0051729	6583	FBgn0003935	51741
1291	3L	18590450	18594475	1.991901397705	18593142	1.796798139811	FBgn0036801	1922	FBgn0036800	5189
1292	2R	12933639	12938110	1.991787910461	12935277	1.841224053327	FBgn0022029	19	FBgn0034214	7065
1293	X	8602366	8604358	1.991617918015	8603220	1.454100410144	FBgn0030063	37427	FBgn0030061	43033
1294	4	403893	408754	1.990885257721	405644	1.794872671366	FBgn0039905	7996	FBgn0026777	77297
1295	3L	3828397	3830632	1.990523338318	3829547	1.83411581376	FBgn0013751	138	FBgn0035464	34746
1296	2R	16420457	16425198	1.990383625031	16424002	1.786743195852	FBgn0020617	360	FBgn0034565	61817
1297	2R	3499061	3502482	1.98935508728	3500995	1.850669384003	FBgn0033247	720	FBgn0033243	21158
1298	3R	20095155	20099791	1.98902130127	20096949	1.858163714409	FBgn0011225	4	FBgn0051130	5968
1299	2L	17255888	17260388	1.988405227661	17258391	1.587838369257	FBgn0032629	1730	FBgn0032633	121685
1300	X	16924028	16926568	1.987258434296	16925154	1.435013085604	FBgn0030816	637	FBgn0054014	13337
1301	3R	5163886	5172497	1.986983776093	5167377	1.858430653811	FBgn0053936	215	FBgn0053936	215
1302	3R	1472245	1475978	1.986723899841	1474151	1.812212775735	FBgn0027951	308	FBgn0051545	519
1303	3R	11853586	11856157	1.986185073853	11854685	1.897125075845	FBgn0003117	2866	FBgn0038396	20708
1304	X	13654527	13657396	1.986067295074	13655888	1.899803578854	FBgn0030529	373	FBgn0027537	852
1305	3L	22095117	22098597	1.984144210815	22097271	1.838653957143	FBgn0037152	1997	FBgn0000100	87388
1306	2R	2223044	2225889	1.983229160309	2224099	1.624720990658	FBgn0033095	3579	FBgn0033094	15661
1307	X	7464417	7467085	1.981818914413	7465681	1.677550792694	FBgn0004198	11297	FBgn0027553	107877
1308	2L	376489	378882	1.980358600616	377866	1.657097876072	FBgn0000061	250	FBgn0031250	19998
1309	3R	12559308	12561062	1.979234695435	12560294	1.627396965027	FBgn0003944	54	FBgn0063261	16817
1310	2R	1442097	1447158	1.978651046753	1445404	1.76839651781	FBgn0033046	13159	FBgn0033059	138361
1311	X	18621710	18625491	1.977428913116	18624055	1.812814207638	FBgn0030960	1550	FBgn0030960	1550
1312	3L	854401	857244	1.976497173309	855832	1.826019455405	FBgn0052479	397	FBgn0035164	34786
1313	3R	4028417	4032648	1.976052284241	4031355	1.676025418674	FBgn0053779	811	FBgn0037554	27874
1314	2L	6791457	6796303	1.974385261536	6794110	1.801141103109	FBgn0015777	4754	FBgn0025777	70755
1315	X	11625461	11628562	1.974272727966	11626812	1.724729728699	FBgn0000259	340	FBgn0030328	74011
1316	X	13070514	13074515	1.973530769348	13071459	1.690874290466	FBgn0052639	999	FBgn0052639	999
1317	3R	17011132	17015514	1.973197937012	17014543	1.713627457619	FBgn0038867	20693	FBgn0038870	30258
1318	2R	18373474	18376640	1.971210479736	18375373	1.6178779006	FBgn0004896	1252	FBgn0010078	13395
1319	3L	11016585	11022068	1.971176147461	11020640	1.690441322327	FBgn0036115	4676	FBgn0036118	14946
1320	2R	17828969	17832297	1.970346450806	17830279	1.729569266824	FBgn0013272	5035	FBgn0013272	5035
1321	2L	14507894	14509920	1.968907833099	14509024	1.864948885781	FBgn0011862	9067	FBgn0005771	18162
1322	X	4812904	4817183	1.968778610229	4815948	1.730118778017	FBgn0061196	9711	FBgn0004368	31579
1323	2R	10836151	10838760	1.96874499321	10837676	1.44006875356	FBgn0013750	339	FBgn0000996	58147
1324	3R	26680141	26683416	1.968686103821	26682240	1.920924127102	FBgn0003720	4203	FBgn0003720	4203
1325	X	15690780	15695741	1.968515872955	15694468	1.823205841912	FBgn0001105	405	FBgn0002914	2710
1326	2L	18889748	18894550	1.968093395233	18891366	1.666136012358	FBgn0003896	14181	FBgn0032717	55770
1327	2L	276158	287326	1.967884063721	282357	1.707786560059	FBgn0031244	924	FBgn0031244	924
1328	2R	17914948	17917106	1.966740608215	17915950	1.870452319874	FBgn0053200	283	FBgn0053200	283
1329	3R	27430647	27437942	1.965591430664	27434895	1.811551094055	FBgn0011655	1875	FBgn0039857	12928
1330	3R	6047233	6050381	1.964914321899	6048304	1.67412331525	FBgn0037797	176	FBgn0037797	176
1331	2L	10395914	10399253	1.964900970459	10397480	1.689144074917	FBgn0051716	769	FBgn0032240	7688
1332	X	6068769	6072339	1.964632034302	6071036	1.760303329019	FBgn0029850	375	FBgn0003514	637
1333	2R	6984081	6988607	1.964218139648	6985411	1.716941091749	FBgn0001269	4961	FBgn0000581	17287
1334	2L	712156	716684	1.963680744171	715338	1.734152853489	FBgn0000497	370	FBgn0015621	104626
1335	2R	9015692	9020077	1.962533950806	9018427	1.872838973999	FBgn0033845	281	FBgn0033845	281
1336	3R	17258934	17261071	1.96244764328	17260164	1.741020798683	FBgn0008651	319	FBgn0013984	146087
1337	2R	19781653	19785501	1.96230506897	19783518	1.799874642316	FBgn0005636	181	FBgn0034987	87561
1338	2L	18611029	18615870	1.962197303772	18611976	1.735783100128	FBgn0032692	20	FBgn0032693	36937
1339	X	225310	227922	1.958593845367	226721	1.913446456194	FBgn0000022	132	FBgn0000022	132
1340	X	13042707	13047254	1.957650184631	13044797	1.836908131838	FBgn0005410	806	FBgn0029133	1473
1341	X	15166017	15168586	1.957352638245	15167378	1.834847245898	FBgn0030628	1	FBgn0004924	13949
1342	2L	9757474	9759748	1.956514358521	9758850	1.708221379448	FBgn0022720	512	FBgn0032138	47581
1343	X	4544202	4549581	1.955207824707	4548055	1.768865903219	FBgn0028325	546	FBgn0022768	15947
1344	4	520254	524322	1.95352602005	522779	1.883814513683	FBgn0004607	1322	FBgn0026777	194432
1345	X	11747991	11750594	1.951448917389	11749076	1.744624519348	FBgn0030355	2094	FBgn0030350	27859
1346	3R	1341736	1345046	1.949193954468	1342934	1.739854307736	FBgn0010051	72	FBgn0015402	33327
1347	3L	12539475	12541585	1.948589324951	12540420	1.657696038485	FBgn0036302	6049	FBgn0004926	39736
1348	2L	5041768	5045381	1.948037147522	5043512	1.688983768225	FBgn0053995	243	FBgn0022023	9697
1349	3L	14072629	14074463	1.947765827179	14073469	1.539383824666	FBgn0036411	1136	FBgn0036406	55214
1350	2L	21885709	21887865	1.947020530701	21886920	1.750586922963	FBgn0032965	1066	FBgn0003866	70732
1351	3R	2693102	2695150	1.946320056915	2694042	1.742945166195	FBgn0001077	3996	FBgn0001077	3996
1352	2L	17216734	17219280	1.946276664734	17218422	1.814105370465	FBgn0051745	23057	FBgn0032633	161654
1353	3R	10393045	10397787	1.944527626038	10396528	1.894936180115	FBgn0004629	1165	FBgn0004629	1165
1354	2L	8143131	8149739	1.944183826447	8145414	1.799220085144	FBgn0051606	2216	FBgn0051607	3536
1355	2R	19057681	19060487	1.943631649017	19059218	1.828635608449	FBgn0010501	303	FBgn0010501	303
1356	3R	26162871	26165057	1.943007469177	26164017	1.586733967066	FBgn0015221	49537	FBgn0039764	85537
1357	X	18041267	18043044	1.942882061005	18042119	1.588716602325	FBgn0030900	1249	FBgn0004956	99643
1358	X	8673726	8678095	1.942758083344	8677027	1.788831806183	FBgn0052710	12569	FBgn0030061	116840
1359	3L	10294357	10300900	1.940892219543	10299338	1.730735957623	FBgn0067716	5545	FBgn0000629	312739
1360	2R	10154764	10156994	1.940720081329	10155844	1.617160439491	FBgn0033950	90	FBgn0033948	19669
1361	3L	14908511	14910934	1.939522743225	14909532	1.874998940362	FBgn0040809	19	FBgn0040809	19
1362	X	8735814	8738216	1.939435958862	8736892	1.594507413752	FBgn0011661	6654	FBgn0030061	176705
1363	2R	7497085	7502457	1.93695807457	7498319	1.865836203098	FBgn0053145	540	FBgn0011704	3031
1364	X	14658096	14660625	1.936534881592	14658786	1.610795194452	FBgn0003301	1056	FBgn0052590	14186
1365	2R	3891172	3893275	1.935007572174	3892272	1.603936463594	FBgn0033288	6911	FBgn0010109	148132
1366	2R	17904187	17906526	1.933401107788	17905347	1.718626919915	FBgn0034724	4291	FBgn0053200	10886
1367	X	20487621	20494206	1.931796073914	20491176	1.746313824373	FBgn0031128	3576	FBgn0003300	13941
1368	3L	21108759	21112457	1.931385040283	21110127	1.714000701904	FBgn0041607	3358	FBgn0037051	40245
1369	3L	2694332	2697004	1.930781364441	2695363	1.683602922103	FBgn0035367	22144	FBgn0035370	55165
1370	2L	3157672	3160612	1.930744171143	3159358	1.622569243113	FBgn0011648	272	FBgn0031506	598
1371	2L	12506775	12509043	1.930072784424	12507955	1.70076289773	FBgn0051857	9145	FBgn0040286	73290
1372	X	13096540	13098214	1.928804397583	13097354	1.383837604523	FBgn0000346	4422	FBgn0004456	4927
1373	3R	12030852	12034270	1.928781509399	12032945	1.63250380296	FBgn0010438	1972	FBgn0011253	65231
1374	2L	19409033	19411583	1.928485870361	19410008	1.757689535618	FBgn0016675	3368	FBgn0003346	27962
1375	3L	690368	696126	1.928033828735	691654	1.73742711544	FBgn0035158	79	FBgn0035156	15207
1376	2L	489511	492893	1.927602291107	490695	1.862074661255	FBgn0043364	11013	FBgn0003963	32772
1377	2L	16782564	16784557	1.927094459534	16783667	1.637033685048	FBgn0000406	2980	FBgn0032600	44334
1378	2L	17746359	17752154	1.926080703735	17748493	1.693226645975	FBgn0015609	13043	FBgn0032646	251455
1379	X	18478514	18483281	1.925978422165	18481347	1.568860362558	FBgn0027335	153	FBgn0030943	777
1380	2R	17922028	17924435	1.925685882568	17923095	1.493582121531	FBgn0022986	29	FBgn0022986	29
1381	3L	8479709	8484442	1.925636291504	8480943	1.829993612626	FBgn0035900	2751	FBgn0035900	2751
1382	3R	2709837	2713087	1.925490856171	2711206	1.700101971626	FBgn0001077	21160	FBgn0001077	21160
1383	2R	9099178	9101971	1.925455093384	9100536	1.907707214355	FBgn0027581	8707	FBgn0033859	9020
1384	2L	11355922	11359866	1.923993587494	11358675	1.654814020793	FBgn0000287	6630	FBgn0004579	86928
1385	2L	17560225	17562780	1.922407150269	17561968	1.614447341246	FBgn0067341	387	FBgn0032646	64930
1386	X	17535063	17538442	1.92195224762	17536703	1.796194648743	FBgn0030863	195	FBgn0030866	36508
1387	X	3521803	3524761	1.919745445251	3523182	1.82303237915	FBgn0023216	5889	FBgn0029672	93406
1388	X	10771476	10773933	1.918298721313	10772828	1.778123140335	FBgn0030251	211	FBgn0030241	72736
1389	2L	18931387	18933296	1.917785167694	18932367	1.547215908766	FBgn0032723	7510	FBgn0032728	32594
1390	2L	12480151	12485270	1.917761802673	12483131	1.618415296078	FBgn0051858	14164	FBgn0040286	48466
1391	X	5884511	5887111	1.917054653168	5885919	1.616191078635	FBgn0029834	980	FBgn0029840	49023
1392	X	765323	767098	1.916117191315	765770	1.578919827938	FBgn0029539	14467	FBgn0040339	19188
1393	3L	17519346	17523891	1.91604757309	17521393	1.922384991365	FBgn0025455	1654	FBgn0025455	1654
1394	2L	16738103	16740664	1.916045188904	16739511	1.538372635841	FBgn0032600	178	FBgn0032600	178
1395	2R	7665352	7667867	1.915670394897	7666667	1.626753939523	FBgn0027504	297	FBgn0027504	297
1396	3L	6235690	6238491	1.915253639221	6236881	1.750719368458	FBgn0001258	241	FBgn0035692	69748
1397	2R	11269217	11272537	1.914805412292	11271328	1.627997636795	FBgn0050089	29067	FBgn0050089	29067
1398	3L	15058577	15061012	1.913646697998	15059649	1.697999136789	FBgn0036476	329	FBgn0025776	50313
1399	2L	10262536	10266153	1.912865161896	10263449	1.529462605715	FBgn0011305	133	FBgn0011305	133
1400	X	11821086	11823981	1.912365913391	11822968	1.762587279081	FBgn0003865	118	FBgn0003865	118
1401	3R	12161832	12165158	1.911136627197	12162985	1.60817788442	FBgn0040284	4721	FBgn0040284	4721
1402	3R	18352282	18356779	1.909959793091	18353789	1.729988366365	FBgn0038981	594	FBgn0024558	55161
1403	2R	15578998	15582970	1.909497261047	15581403	1.501734901877	FBgn0004364	44971	FBgn0004364	44971
1404	X	5961674	5968051	1.908926963806	5964439	1.62037563324	FBgn0029846	26185	FBgn0029840	29497
1405	2R	9449468	9452775	1.908903598785	9450652	1.632943405825	FBgn0013733	7365	FBgn0033886	25659
1406	2L	21026497	21028779	1.908147335052	21027476	1.617320209742	FBgn0010395	12949	FBgn0023388	102469
1407	2R	11443970	11447824	1.907551765442	11446505	1.695456364576	FBgn0034049	287	FBgn0034050	3246
1408	3R	6681551	6683677	1.905959367752	6682690	1.507178813219	FBgn0037844	177	FBgn0037844	177
1409	3L	11063141	11067953	1.905923366547	11066623	1.729019193088	FBgn0020412	463	FBgn0036135	28183
1410	3R	18451543	18453712	1.905745029449	18452752	1.592535832349	FBgn0038996	8547	FBgn0014949	38634
1411	3R	26619455	26621768	1.905349254608	26620537	1.748208910227	FBgn0011739	11804	FBgn0003720	57500
1412	2R	6879543	6884604	1.904712677002	6882946	1.659940510988	FBgn0033627	328	FBgn0050257	27314
1413	3L	13801994	13803781	1.904293060303	13802893	1.58562374115	FBgn0036380	4606	FBgn0036386	91363
1414	3R	22789077	22791408	1.903149604797	22790128	1.665308266878	FBgn0039465	419	FBgn0004510	51520
1415	2R	5948337	5951180	1.90138053894	5950079	1.392664544723	FBgn0001122	305	FBgn0033522	8554
1416	X	16254743	16263503	1.900771141052	16260521	1.739718993505	FBgn0026575	3740	FBgn0026575	3740
1417	2R	1706369	1710816	1.899741649628	1707289	1.483492406209	FBgn0033069	894	FBgn0033068	3894
1418	2L	6963175	6969140	1.899715423584	6966589	1.690643978119	FBgn0026170	1004	FBgn0026170	1004
1419	2R	15555048	15558153	1.899660110474	15556202	1.655117511749	FBgn0034480	36352	FBgn0004364	70172
1420	3L	3435227	3437569	1.899173736572	3436526	1.683247029781	FBgn0026259	7608	FBgn0001254	59683
1421	2R	15491752	15495108	1.897661685944	15494017	1.692349237554	FBgn0034479	1915	FBgn0004364	132357
1422	3R	24669191	24672467	1.896938323975	24671154	1.700675519307	FBgn0015589	782	FBgn0028373	13761
1423	X	6543856	6555620	1.89618396759	6545634	1.698100537062	FBgn0029894	1895	FBgn0029891	16600
1424	X	9423354	9426134	1.895515441895	9424570	1.593296079075	FBgn0052699	626	FBgn0030137	22873
1425	2R	3209265	3212424	1.895352363586	3211269	1.518018468221	FBgn0050496	48	FBgn0033210	23104
1426	3R	23095862	23102818	1.894053936005	23100900	1.665904045105	FBgn0046247	471	FBgn0039505	1474
1427	2R	17842434	17845061	1.893804550171	17843596	1.714262872934	FBgn0017482	3957	FBgn0013272	18352
1428	3L	1148964	1152535	1.893423557281	1150971	1.720219999552	FBgn0025525	9835	FBgn0035194	80235
1429	4	62930	66443	1.892546653748	64663	1.502189509074	FBgn0025740	260	FBgn0004859	13004
1430	2L	8273805	8281029	1.892353057861	8277876	1.662387371063	FBgn0011902	12851	FBgn0011902	12851
1431	2L	20473022	20477316	1.892174243927	20473909	1.623199164867	FBgn0046834	1180	FBgn0046834	1180
1432	2L	10294470	10296699	1.891998291016	10295481	1.712067693472	FBgn0032209	182	FBgn0032203	30143
1433	3R	21019130	21022123	1.891867637634	21020886	1.701084417455	FBgn0039288	396	FBgn0039288	396
1434	X	5522485	5525927	1.891823291779	5524914	1.605922317505	FBgn0046687	298	FBgn0029785	7235
1435	2R	7540093	7544934	1.890961647034	7543375	1.691932341632	FBgn0033675	220	FBgn0011704	42025
1436	X	11212562	11216690	1.890807628632	11215558	1.738306879997	FBgn0001624	703	FBgn0027359	1879
1437	2R	10384321	10386508	1.89003610611	10385531	1.75215613842	FBgn0022063	400	FBgn0022063	400
1438	3R	19076241	19078777	1.889713287354	19077847	1.738421440125	FBgn0039066	581	FBgn0039066	581
1439	X	17003447	17006830	1.889668941498	17004742	1.44708939961	FBgn0000163	9866	FBgn0000163	9866
1440	3L	18362666	18366470	1.889628410339	18365510	1.642491022746	FBgn0011706	1848	FBgn0011706	1848
1441	3L	13913954	13915862	1.889555931091	13914903	1.60711590449	FBgn0052137	10392	FBgn0036386	20647
1442	2R	4916471	4922069	1.889159202576	4918479	1.601096332073	FBgn0053774	6382	FBgn0053774	6382
1443	3R	21486241	21488911	1.888980865479	21487923	1.249143123627	FBgn0039352	401	FBgn0067681	10744
1444	2R	16284859	16287059	1.888931274414	16286152	1.839956156413	FBgn0034548	2440	FBgn0016984	53844
1445	2L	16527910	16533121	1.888875007629	16529010	1.780230970944	FBgn0032587	204	FBgn0002652	146975
1446	2R	4234193	4237447	1.885856151581	4236373	1.682282447815	FBgn0005695	300	FBgn0050353	66354
1447	2R	13267279	13269421	1.884676456451	13268425	1.565333983477	FBgn0034276	2856	FBgn0003545	5451
1448	2R	8461312	8464747	1.884521484375	8462455	1.448526045855	FBgn0004512	204	FBgn0004512	204
1449	3L	21231450	21233606	1.883657455444	21232707	1.752505747477	FBgn0000551	1063	FBgn0037066	12803
1450	3L	11057587	11060697	1.882387161255	11058643	1.582413613796	FBgn0020412	8443	FBgn0052069	22153
1451	3L	5899622	5907415	1.881603717804	5903498	1.74626677831	FBgn0002638	3222	FBgn0002638	3222
1452	X	16205621	16208484	1.881496429443	16207557	1.507699489594	FBgn0004598	532	FBgn0004227	12087
1453	X	21176521	21181174	1.881478309631	21179523	1.763708055019	FBgn0003423	5494	FBgn0015527	19008
1454	3R	12293399	12296557	1.88081407547	12294593	1.736695570104	FBgn0038434	757	FBgn0038434	757
1455	2R	14962559	14968325	1.880211353302	14966068	1.864606071921	FBgn0003887	412	FBgn0003887	412
1456	3L	10710228	10715186	1.880130767822	10711115	1.559406101704	FBgn0036101	40294	FBgn0010762	72425
1457	3R	25881146	25887695	1.879194259644	25884306	1.405133187771	FBgn0015542	270	FBgn0003479	2539
1458	X	8378224	8380248	1.878820419312	8379108	1.341879954705	FBgn0024943	4347	FBgn0030054	72430
1459	2R	10613737	10616086	1.877006053925	10614947	1.730984687805	FBgn0015371	15173	FBgn0033989	107861
1460	3L	4116440	4119776	1.876763343811	4117813	1.678974684547	FBgn0035500	269	FBgn0004574	4920
1461	2L	6535175	6537417	1.876404762268	6536190	1.761849739972	FBgn0000320	10782	FBgn0031830	21610
1462	2R	8852255	8854632	1.876266479492	8853295	1.597145822313	FBgn0067725	7908	FBgn0011882	93596
1463	2L	13244579	13246006	1.875700950623	13244728	1.633311986923	FBgn0003935	120	FBgn0003935	120
1464	X	11629208	11635489	1.875205039978	11633973	1.509997099638	FBgn0001218	7142	FBgn0030328	81172
1465	2L	7243184	7250320	1.875157833099	7245396	1.578434327069	FBgn0031899	4896	FBgn0031898	22317
1466	2L	16741372	16743421	1.875143051147	16742444	1.563585831569	FBgn0032600	3111	FBgn0032600	3111
1467	3R	23754496	23758623	1.874925613403	23757118	1.642541319132	FBgn0051053	3240	FBgn0027579	6203
1468	3R	21470659	21475293	1.874505996704	21473980	1.722129485186	FBgn0067682	1698	FBgn0067682	1698
1469	X	7890437	7892880	1.874316930771	7891926	1.479310382496	FBgn0029990	9190	FBgn0004656	14746
1470	3L	2562866	2576280	1.87363910675	2569770	1.714484108819	FBgn0010909	302	FBgn0024939	1212
1471	X	18607116	18610500	1.873568296432	18609125	1.854356457205	FBgn0030955	42	FBgn0004462	13278
1472	2L	10332140	10335961	1.873263835907	10335037	1.77058044076	FBgn0032223	1123	FBgn0032222	3574
1473	X	4043388	4046506	1.873065948486	4044435	1.593683433533	FBgn0000635	6892	FBgn0026080	81756
1474	2R	5170824	5172930	1.872763156891	5171979	1.663638174534	FBgn0011921	1059	FBgn0023143	33162
1475	2L	10839476	10843387	1.871734619141	10841974	1.804469029109	FBgn0032305	629	FBgn0032305	629
1476	3R	4982718	4984923	1.871393680573	4983954	1.516235463759	FBgn0037662	19330	FBgn0000412	82422
1477	2L	18869043	18872610	1.871328830719	18870961	1.530971695395	FBgn0003896	6224	FBgn0032717	35365
1478	2L	7137485	7139589	1.871243000031	7138574	1.752596069785	FBgn0031889	4891	FBgn0031886	72741
1479	X	18723837	18727950	1.871165990829	18725930	1.703783371869	FBgn0030974	1640	FBgn0030974	1640
1480	3L	13047199	13049485	1.870553970337	13048264	1.715284319485	FBgn0036344	12438	FBgn0036342	27293
1481	2R	9344012	9346177	1.868180274963	9345355	1.602999746799	FBgn0033872	3073	FBgn0033871	4556
1482	2L	21020346	21024826	1.868130207062	21023811	1.730895489454	FBgn0010395	16614	FBgn0023388	106134
1483	2L	21295909	21299349	1.867802143097	21297335	1.824913529789	FBgn0032940	264	FBgn0021856	48583
1484	2L	2129302	2131520	1.867336750031	2130538	1.452483766219	FBgn0004507	277	FBgn0031391	16749
1485	3R	2789888	2793481	1.865240097046	2792606	1.415690867106	FBgn0051488	9150	FBgn0001077	102560
1486	2R	20398380	20400770	1.863813400269	20399509	1.812863490161	FBgn0035076	887	FBgn0066084	12020
1487	3R	17977561	17981576	1.861104011536	17979085	1.594124943018	FBgn0053335	11655	FBgn0053335	11655
1488	2R	19204284	19206590	1.86056470871	19205347	1.601109441121	FBgn0034893	361	FBgn0016762	3749
1489	3R	6193051	6195285	1.859170913696	6194261	1.632593631744	FBgn0020379	9529	FBgn0015396	18355
1490	2L	10259195	10261806	1.856883049011	10260332	1.532812663487	FBgn0026379	685	FBgn0011305	3250
1491	2L	13510730	13515698	1.856851577759	13513407	1.753515379769	FBgn0053640	14434	FBgn0032518	118292
1492	2L	20769522	20773759	1.85650396347	20770882	1.58374747108	FBgn0032884	4360	FBgn0000986	48374
1493	3R	5989891	5992031	1.854710578918	5990911	1.663479384254	FBgn0037794	3861	FBgn0037797	57569
1494	3R	8273227	8276770	1.854368209839	8275297	1.746938824654	FBgn0038053	279	FBgn0038046	20295
1495	3R	15066540	15068579	1.854019165039	15067508	1.615152299404	FBgn0038693	4344	FBgn0000463	84427
1496	3R	10521702	10523719	1.853269100189	10522581	1.593982855479	FBgn0051314	476	FBgn0051314	476
1497	X	9397692	9401934	1.853067159653	9398825	1.729998784907	FBgn0028327	66	FBgn0030136	1015
1498	X	5480687	5484972	1.853046417236	5482118	1.925774060763	FBgn0029779	709	FBgn0029783	29088
1499	3L	2535859	2538412	1.85018825531	2537087	1.760462147849	FBgn0010905	722	FBgn0024939	33895
1500	X	13174631	13176675	1.847778320312	13175758	1.581010460854	FBgn0030474	3467	FBgn0052634	40879
1501	2L	12465347	12467854	1.844433307648	12466923	1.498746282914	FBgn0032437	13241	FBgn0040286	32258
1502	3L	4091107	4094108	1.843047857285	4092596	1.711538060506	FBgn0028484	859	FBgn0028484	859
1503	3L	3356614	3359336	1.84286737442	3357724	1.485818445683	FBgn0027616	26	FBgn0027616	26
1504	3R	25128893	25136679	1.842426776886	25130170	1.593540847301	FBgn0039659	7219	FBgn0003525	48668
1505	2L	3848558	3850469	1.840602874756	3849541	1.622243067797	FBgn0004567	12699	FBgn0004567	12699
1506	X	4790814	4792971	1.840257644653	4791898	1.590691715479	FBgn0004368	7529	FBgn0004368	7529
1507	3L	2614417	2617044	1.839838266373	2615596	1.661714553833	FBgn0035357	344	FBgn0035357	344
1508	2L	7308579	7313117	1.839716434479	7310368	1.747082654168	FBgn0004009	3207	FBgn0004009	3207
1509	2R	13950475	13958598	1.839606285095	13956026	1.599170656765	FBgn0026173	206	FBgn0003067	95604
1510	3L	13372068	13378521	1.839392185211	13377584	1.514891803265	FBgn0002573	2512	FBgn0036351	22294
1511	2R	1720606	1723034	1.839148521423	1721536	1.718362744649	FBgn0021847	30	FBgn0033073	425
1512	3R	9226541	9233137	1.838790416718	9230869	1.742292881012	FBgn0038150	279	FBgn0038150	279
1513	3R	23069587	23071939	1.83820438385	23070855	1.737456351519	FBgn0042111	96	FBgn0005696	6040
1514	2L	19214796	19217271	1.837941646576	19216032	1.68290579319	FBgn0015380	29757	FBgn0032762	86677
1515	2L	19811786	19813557	1.8376121521	19811872	1.528884092967	FBgn0003922	138	FBgn0043021	471
1516	2R	14201472	14206452	1.837462425232	14203723	1.728814686046	FBgn0034376	244	FBgn0023214	15328
1517	X	4774589	4776737	1.836682319641	4775748	1.517003536224	FBgn0029738	5639	FBgn0029738	5639
1518	3L	15779749	15783034	1.83635187149	15781233	1.663782456342	FBgn0036533	435	FBgn0036537	19412
1519	X	7788581	7793100	1.835657596588	7790242	1.739650964737	FBgn0027280	2000	FBgn0004404	10102
1520	2R	2111185	2115762	1.834733963013	2112480	1.545935658848	FBgn0033076	311	FBgn0041145	9838
1521	3L	4141776	4145440	1.834641456604	4142873	1.639824807644	FBgn0053545	1568	FBgn0004574	20140
1522	3L	6794312	6797580	1.834193706512	6795162	1.757546842098	FBgn0003995	31055	FBgn0035714	68302
1523	2L	21165330	21167895	1.833948612213	21166448	1.480826546164	FBgn0000239	842	FBgn0024371	22610
1524	X	20889671	20892114	1.832215547562	20891155	1.443274413838	FBgn0052512	12957	FBgn0031144	48529
1525	X	16121645	16124606	1.83177781105	16122993	1.419678360224	FBgn0011571	210	FBgn0011571	210
1526	3R	4872216	4875641	1.831648349762	4874270	1.593000377928	FBgn0014018	571	FBgn0028708	2276
1527	3R	13505640	13509325	1.831342220306	13507621	1.78500059247	FBgn0038535	613	FBgn0038536	772
1528	3R	27229770	27232600	1.83064031601	27231299	1.703680571388	FBgn0039846	125	FBgn0039831	184873
1529	X	21683474	21686503	1.829626560211	21684667	1.612934841829	FBgn0031190	819	FBgn0031186	26682
1530	X	18984710	18990518	1.829349517822	18987599	1.583706140518	FBgn0030987	1291	FBgn0027603	54522
1531	X	11452966	11456824	1.828046798706	11454319	1.250906499227	FBgn0002723	301	FBgn0030322	727
1532	3R	21923800	21926238	1.827001094818	21925182	1.379157861074	FBgn0039411	2915	FBgn0039406	40197
1533	X	1177425	1179977	1.826700687408	1178715	1.554121673107	FBgn0025641	462	FBgn0026875	85261
1534	3L	4264881	4268571	1.826632976532	4267191	1.720901685603	FBgn0035526	196	FBgn0035526	196
1535	3R	12700620	12705724	1.826501846313	12704468	1.685010349049	FBgn0015350	982	FBgn0082171	22431
1536	X	10774438	10777626	1.825348377228	10775946	1.546716022491	FBgn0030251	3329	FBgn0030241	75854
1537	X	6656467	6658443	1.824446678162	6657297	1.577223777771	FBgn0029904	2057	FBgn0029905	8854
1538	3L	9098438	9104549	1.823793411255	9103656	1.605651140213	FBgn0011206	643	FBgn0028789	88332
1539	3R	17414841	17416857	1.823617935181	17415819	1.456627505166	FBgn0013984	9568	FBgn0013984	9568
1540	X	12509503	12511831	1.822987556458	12510533	1.608631451925	FBgn0053963	17134	FBgn0053963	17134
1541	3L	19924795	19926995	1.822784900665	19926002	1.523660570383	FBgn0013303	238	FBgn0036918	68468
1542	2L	18942625	18945694	1.822434902191	18943514	1.741789873909	FBgn0032724	1312	FBgn0032728	21447
1543	4	689525	691894	1.82225894928	691817	1.793994903564	FBgn0024728	7979	FBgn0039930	357792
1544	2L	12054805	12057145	1.822138786316	12056103	1.586212724447	FBgn0028425	121	FBgn0032404	221
1545	3R	17048321	17051165	1.821481227875	17049787	1.719780585345	FBgn0038872	361	FBgn0038871	532
1546	3R	9813575	9816764	1.820991516113	9814555	1.601629376411	FBgn0015270	23916	FBgn0038196	47332
1547	2R	16829757	16832836	1.820383071899	16831275	1.723574245677	FBgn0050394	142	FBgn0020306	249
1548	3L	3286377	3289009	1.81992816925	3287491	1.581678330898	FBgn0035432	237	FBgn0035436	15598
1549	3L	18804512	18807916	1.819806098938	18805490	1.632261977476	FBgn0052027	1348	FBgn0036815	19058
1550	2L	2215897	2218375	1.819498538971	2217409	1.399587070241	FBgn0031399	46	FBgn0031395	25037
1551	3R	19855947	19858710	1.819374084473	19857372	1.655449731009	FBgn0020647	160	FBgn0039139	542
1552	3R	10918029	10922112	1.819177627563	10920567	1.768848475288	FBgn0051304	7355	FBgn0038301	118755
1553	3L	1569131	1571043	1.819113731384	1570047	1.434215354919	FBgn0035237	6747	FBgn0035236	17331
1554	3L	3317788	3323839	1.817809104919	3321305	1.753975187029	FBgn0052268	1411	FBgn0035437	8902
1555	3L	1528905	1533920	1.816948890686	1530380	1.704571932554	FBgn0041342	767	FBgn0035233	11387
1556	2L	4220141	4223875	1.816282749176	4221346	1.635204485485	FBgn0001075	3494	FBgn0031590	5751
1557	2R	13743722	13748750	1.814699649811	13747679	1.56639945507	FBgn0000658	53	FBgn0000658	53
1558	3L	20174101	20177378	1.81433057785	20175251	1.679829418659	FBgn0036958	108	FBgn0036959	139
1559	3L	4044829	4047030	1.814311027527	4045782	1.618358443765	FBgn0000449	54	FBgn0000449	54
1560	X	6719220	6724928	1.813986301422	6721419	1.446461757024	FBgn0064122	7675	FBgn0064122	7675
1561	2L	9704352	9707258	1.813666343689	9705865	1.562585860491	FBgn0051710	79	FBgn0032138	5404
1562	2L	2154395	2156873	1.812286376953	2155782	1.523832201958	FBgn0031393	22	FBgn0031393	22
1563	3R	23106082	23108691	1.812166690826	23107454	1.783841311932	FBgn0039507	112	FBgn0039509	6763
1564	3L	6740147	6742159	1.811978340149	6741140	1.487608292524	FBgn0052392	3947	FBgn0035714	14280
1565	X	19312251	19315409	1.811686515808	19313959	1.478638860914	FBgn0031020	131	FBgn0044030	146
1566	2R	14185794	14194282	1.810402870178	14192525	1.532308737437	FBgn0023214	4130	FBgn0023214	4130
1567	3R	23561533	23563678	1.810325622559	23562661	1.730409846586	FBgn0005659	399	FBgn0003330	54915
1568	3L	10303652	10306805	1.8099193573	10304785	1.475718080997	FBgn0067716	10992	FBgn0000629	307292
1569	X	18092877	18095565	1.809902191162	18094293	1.594230741262	FBgn0030905	900	FBgn0004956	47469
1570	X	15455660	15462053	1.809617519379	15458794	1.546610450745	FBgn0003463	1683	FBgn0003463	1683
1571	2L	16323956	16327659	1.809124946594	16325664	1.672326396493	FBgn0040984	192	FBgn0040984	192
1572	2R	17587020	17588975	1.808813333511	17587946	1.674871360554	FBgn0034691	193	FBgn0067102	4322
1573	3R	12551588	12557902	1.808648586273	12553985	1.390800476074	FBgn0003944	6363	FBgn0063261	23126
1574	2L	5545680	5548215	1.808629512787	5547175	1.50162004022	FBgn0031717	28	FBgn0031718	3851
1575	4	645253	646528	1.808316707611	646427	1.713127049533	FBgn0039914	147	FBgn0026777	318080
1576	X	9099161	9102182	1.807262420654	9100572	1.639179674784	FBgn0028292	840	FBgn0000077	8015
1577	3L	12119186	12122238	1.806888580322	12121036	1.751927572138	FBgn0013997	514	FBgn0036258	974
1578	2L	6721822	6725673	1.80673122406	6723057	1.702059970183	FBgn0025777	298	FBgn0025777	298
1579	2R	8429217	8433982	1.806567668915	8432401	1.744188364814	FBgn0010488	497	FBgn0010488	497
1580	3L	9464315	9466523	1.80624961853	9465658	1.274411386914	FBgn0052037	483	FBgn0036005	3944
1581	3R	24712449	24716165	1.805415153503	24715120	1.658190515306	FBgn0053203	397	FBgn0053553	1319
1582	X	6191356	6196274	1.804606437683	6192610	1.526002764702	FBgn0029867	271	FBgn0029868	3025
1583	3L	20947558	20948809	1.803387641907	20948683	1.763456535339	FBgn0003415	12582	FBgn0003415	12582
1584	2R	19540451	19542863	1.802704334259	19541498	1.382003128529	FBgn0013764	38	FBgn0022708	9700
1585	X	573071	575041	1.801286220551	574166	1.625077396631	FBgn0021764	30505	FBgn0065054	46729
1586	3R	23018741	23021131	1.800981044769	23019999	1.790028635661	FBgn0004197	283	FBgn0005696	44816
1587	3L	20281493	20284240	1.800871372223	20282437	1.525161069982	FBgn0036974	266	FBgn0011425	12977
1588	2R	19494120	19496965	1.800155162811	19495735	1.686720455394	FBgn0019948	332	FBgn0034948	10857
1589	3R	1483706	1487791	1.799831390381	1485031	1.743306216072	FBgn0037360	600	FBgn0037360	600
1590	X	2080946	2083090	1.79913520813	2081888	1.530971779543	FBgn0003048	21	FBgn0000377	24249
1591	3R	11221655	11223459	1.797296524048	11222586	1.537775484721	FBgn0038337	10203	FBgn0046829	20569
1592	3R	162547	167999	1.797214031219	167063	1.671567201614	FBgn0037236	1776	FBgn0001204	5309
1593	3R	1448148	1451935	1.796086549759	1450755	1.695754808538	FBgn0037351	569	FBgn0037351	569
1594	3R	14824937	14827034	1.796041488647	14826040	1.39810732007	FBgn0026239	16293	FBgn0026239	16293
1595	2L	15037110	15040754	1.79594039917	15038440	1.571482419968	FBgn0004837	3015	FBgn0010422	18242
1596	2L	8423132	8426020	1.795598506927	8424937	1.571862697601	FBgn0051894	1181	FBgn0051894	1181
1597	3L	3765383	3773530	1.795582771301	3769075	1.650512504578	FBgn0052266	5261	FBgn0035464	25726
1598	2L	13865518	13870572	1.79468870163	13867854	1.522046178579	FBgn0028532	18442	FBgn0051842	32816
1599	X	19410621	19414813	1.794629573822	19412982	1.800635159016	FBgn0031030	764	FBgn0031032	4597
1600	X	17010384	17014388	1.794379711151	17012248	1.630409128526	FBgn0000163	17372	FBgn0000163	17372
1601	X	18779807	18782954	1.793672561646	18781021	1.688543230295	FBgn0052541	16725	FBgn0030974	53451
1602	3R	13634277	13641093	1.79360294342	13639726	1.751010119915	FBgn0051246	2460	FBgn0051246	2460
1603	X	5392752	5398970	1.793518543243	5396462	1.521222680807	FBgn0053980	8958	FBgn0029771	33964
1604	X	16289351	16293543	1.793141365051	16292582	1.435158289396	FBgn0010256	9968	FBgn0010256	9968
1605	X	14080233	14084620	1.792457580566	14081811	1.602764129639	FBgn0002873	31	FBgn0002873	31
1606	3R	25443220	25445969	1.791834354401	25444825	1.669800622123	FBgn0039674	69	FBgn0039678	52557
1607	3R	25087703	25091645	1.790995597839	25089220	1.602126479149	FBgn0003525	7718	FBgn0003525	7718
1608	2R	13724813	13727737	1.79008436203	13725885	1.553847283125	FBgn0050114	3267	FBgn0000658	21741
1609	3R	17654053	17656269	1.78920173645	17655413	1.373727500439	FBgn0041229	2812	FBgn0004493	157941
1610	3L	17493265	17497016	1.788886070251	17495724	1.640657733468	FBgn0036736	382	FBgn0036734	16166
1611	X	14051626	14057412	1.788621425629	14052572	1.500963538885	FBgn0040153	7180	FBgn0002873	29208
1612	2L	1523852	1526465	1.787438392639	1525259	1.486166280859	FBgn0026397	2568	FBgn0001174	7075
1613	2L	7518234	7521265	1.787383079529	7520029	1.604880988598	FBgn0011283	22669	FBgn0053529	24394
1614	X	3525085	3543470	1.787042140961	3541368	1.377314735861	FBgn0023215	7406	FBgn0029672	111592
1615	3R	7519154	7521269	1.787006378174	7520032	1.455996831258	FBgn0037937	33	FBgn0037921	68666
1616	3L	20404750	20409669	1.786982536316	20407916	1.458999633789	FBgn0036998	278	FBgn0036998	278
1617	X	10359663	10361976	1.786863327026	10360862	1.677371724447	FBgn0052680	21907	FBgn0052680	21907
1618	X	8525903	8528387	1.785413742065	8527149	1.579488605261	FBgn0030056	331	FBgn0004102	31263
1619	2R	18076650	18080523	1.784749984741	18079454	1.636855810881	FBgn0034737	9512	FBgn0034743	34249
1620	4	590369	593738	1.78469991684	592404	1.365954875946	FBgn0040324	397	FBgn0026777	264057
1621	3L	21392147	21396326	1.784405708313	21394413	1.621952957577	FBgn0033583	14750	FBgn0014143	15984
1622	2L	11068487	11072731	1.784202098846	11071148	1.561167939504	FBgn0032335	87	FBgn0032335	87
1623	X	14482797	14489485	1.783249378204	14487613	1.616595904032	FBgn0015773	155	FBgn0015773	155
1624	X	132262	136906	1.782911300659	135978	1.555335402489	FBgn0005427	478	FBgn0000316	24204
1625	2R	12905922	12911640	1.782691955566	12907418	1.73182964325	FBgn0011879	340	FBgn0034214	34924
1626	2L	9175463	9177618	1.780261993408	9176533	1.60885219574	FBgn0041092	9731	FBgn0051887	46690
1627	2R	3751958	3755864	1.778363227844	3753900	1.454861819744	FBgn0013726	4818	FBgn0010109	9760
1628	3L	890949	893776	1.778228521347	892361	1.62001773715	FBgn0028999	310	FBgn0035164	71315
1629	3R	16965906	16967449	1.777950286865	16966943	1.592899126165	FBgn0025803	480	FBgn0010770	24985
1630	4	423939	427893	1.777711391449	426866	1.623733296114	FBgn0039905	13226	FBgn0026777	98519
1631	X	5466352	5468915	1.777620315552	5467437	1.666740163167	FBgn0026702	150	FBgn0029783	43769
1632	3R	10411950	10414091	1.777532577515	10412942	1.586191934698	FBgn0020299	5243	FBgn0020299	5243
1633	2L	13233568	13236072	1.777462005615	13234951	1.452624499798	FBgn0032493	356	FBgn0032493	356
1634	3L	18585613	18588729	1.777193069458	18586891	1.614477038383	FBgn0013717	576	FBgn0036800	1062
1635	X	13216116	13222539	1.77706861496	13221085	1.569507956505	FBgn0026749	246	FBgn0026749	246
1636	3L	17460289	17462832	1.776138305664	17461917	1.613021233503	FBgn0052185	1769	FBgn0036733	17253
1637	3L	19937821	19941658	1.776114463806	19940603	1.649267841788	FBgn0036930	2073	FBgn0036918	83069
1638	2R	13925489	13929918	1.77511548996	13927221	1.6108565611	FBgn0027835	352	FBgn0034326	112900
1639	3L	3966101	3968292	1.774910926819	3967149	1.438151640051	FBgn0004880	299	FBgn0000449	78687
1640	2L	17734773	17737465	1.773706436157	17736596	1.530405717738	FBgn0015609	1146	FBgn0032646	239558
1641	X	9594242	9596277	1.772924423218	9595123	1.43472135067	FBgn0020378	3057	FBgn0000233	55714
1642	3L	15720601	15723531	1.772071838379	15721812	1.58937561512	FBgn0010105	28130	FBgn0010105	28130
1643	3L	118678	125461	1.772065639496	121445	1.596348061281	FBgn0020386	8461	FBgn0035105	46509
1644	3R	8544510	8546447	1.771840572357	8545598	1.552039504051	FBgn0002719	2669	FBgn0038071	71816
1645	3R	12662939	12666642	1.771733760834	12665476	1.577809303999	FBgn0000014	9707	FBgn0020546	10250
1646	4	576527	580113	1.771013259888	577881	1.447682910495	FBgn0022361	351	FBgn0026777	249534
1647	3R	16935788	16939657	1.769625663757	16938077	1.621160759645	FBgn0015790	948	FBgn0010770	3881
1648	2R	2207496	2209506	1.769345760345	2208471	1.49951654322	FBgn0033094	33	FBgn0033094	33
1649	X	13473636	13476922	1.768935680389	13475793	1.476092619054	FBgn0030505	17099	FBgn0030507	26167
1650	X	13110315	13113820	1.768602848053	13112599	1.550632715225	FBgn0041210	6659	FBgn0004456	20172
1651	X	3150134	3152594	1.768371582031	3151270	1.534532165527	FBgn0029656	21288	FBgn0000472	78069
1652	2L	19317783	19321693	1.768308639526	19319689	1.656257124508	FBgn0032769	23454	FBgn0024245	39464
1653	X	15522900	15525013	1.767340898514	15523733	1.619423516591	FBgn0030667	1981	FBgn0030671	14329
1654	3L	20855098	20857605	1.76699924469	20856225	1.670274853706	FBgn0037035	5442	FBgn0003415	105040
1655	3R	3011154	3014848	1.76694393158	3013089	1.759878831751	FBgn0026210	370	FBgn0037481	32191
1656	3R	3638490	3640415	1.766893863678	3639573	1.490210420945	FBgn0040523	1368	FBgn0003885	283196
1657	X	16386155	16388804	1.765626907349	16387310	1.626922369003	FBgn0011742	595	FBgn0015615	40056
1658	3L	16365444	16367267	1.76487159729	16366493	1.342980861664	FBgn0036628	1177	FBgn0014163	10605
1659	2L	12432524	12437484	1.763959884644	12435661	1.615375266356	FBgn0040286	996	FBgn0040286	996
1660	3L	17632545	17635436	1.76327753067	17634424	1.52357749939	FBgn0065088	435	FBgn0036745	14534
1661	X	13005862	13008014	1.761253356934	13007038	1.544371801264	FBgn0052637	1010	FBgn0025463	13523
1662	X	2105743	2108929	1.76123380661	2108054	1.699285715818	FBgn0023525	86	FBgn0000377	1917
1663	2R	9478322	9484959	1.761089324951	9482096	1.534566998482	FBgn0020766	2158	FBgn0033886	5785
1664	3R	776362	779268	1.760996341705	777901	1.758828341961	FBgn0047299	100	FBgn0004183	4015
1665	3R	18192146	18196055	1.760946273804	18194203	1.599939739003	FBgn0003178	969	FBgn0038950	2500
1666	3L	7317925	7320358	1.760692596436	7319046	1.473673423131	FBgn0035767	82	FBgn0011640	5833
1667	2R	3838009	3840207	1.760075569153	3839123	1.620859146118	FBgn0050358	7463	FBgn0010109	94983
1668	3L	17994257	17995800	1.758999109268	17994825	1.181107929775	FBgn0052192	10751	FBgn0020300	109838
1669	3R	12567248	12571957	1.758048534393	12568285	1.377134919167	FBgn0003944	7937	FBgn0063261	8826
1670	X	14896062	14898704	1.757066249847	14897231	1.623269110918	FBgn0030600	113	FBgn0030605	618
1671	3L	2367685	2372503	1.756571292877	2369161	1.561085939407	FBgn0052299	4605	FBgn0052299	4605
1672	3L	17330550	17333254	1.755450248718	17332295	1.630838125944	FBgn0015550	7386	FBgn0026197	34422
1673	2L	1956371	1959382	1.754707813263	1958407	1.434623437769	FBgn0031375	3888	FBgn0031391	188880
1674	3R	10305249	10311399	1.754506111145	10307689	1.748960410847	FBgn0038233	29725	FBgn0038234	29901
1675	X	15773759	15776733	1.754318237305	15775612	1.713168144226	FBgn0030710	596	FBgn0030711	3336
1676	2L	10219378	10222863	1.752710342407	10221213	1.543014358072	FBgn0003151	140	FBgn0003151	140
1677	3R	26424923	26428263	1.752470493317	26426829	1.624144610237	FBgn0039790	382	FBgn0039767	172831
1678	3R	20700921	20703278	1.752375125885	20701920	1.446248817444	FBgn0039240	446	FBgn0015625	5303
1679	X	14852285	14856381	1.751895904541	14853369	1.465417194366	FBgn0052594	5002	FBgn0030605	44480
1680	2L	9982824	9985204	1.751479148865	9984897	1.440442449906	FBgn0040965	240	FBgn0040965	240
1681	3L	13002191	13007824	1.750549316406	13006349	1.630490331089	FBgn0036340	4424	FBgn0011284	9354
1682	2R	14050430	14052833	1.74942445755	14051527	1.381703168154	FBgn0003067	103	FBgn0003067	103
1683	2R	19162757	19168521	1.748989105225	19165083	1.385279019674	FBgn0034886	93	FBgn0016762	36515
1684	3R	4664542	4670153	1.748597145081	4667426	1.622347270741	FBgn0037638	17294	FBgn0011966	20176
1685	3L	8507792	8510239	1.747885704041	8509269	1.605747559491	FBgn0035909	370	FBgn0024236	10078
1686	3R	7045134	7049754	1.74645614624	7048443	1.472352308386	FBgn0020910	825	FBgn0020910	825
1687	3L	603892	606341	1.746341705322	605025	1.557190924883	FBgn0052345	823	FBgn0064191	20766
1688	3R	15155173	15159673	1.746192932129	15158168	1.650125312805	FBgn0000463	6233	FBgn0000463	6233
1689	2R	14925049	14927269	1.745565891266	14926343	1.616961065928	FBgn0028981	3118	FBgn0028981	3118
1690	2L	596444	598886	1.745339393616	597894	1.588918209076	FBgn0010323	3207	FBgn0031267	23662
1691	3L	16551373	16555058	1.744617462158	16553781	1.414076188031	FBgn0002283	605	FBgn0002283	605
1692	X	12505827	12509020	1.74455165863	12507942	1.712490177155	FBgn0053963	14543	FBgn0053963	14543
1693	2L	18624193	18626224	1.744488716125	18625141	1.378767140706	FBgn0032694	11955	FBgn0032693	23772
1694	3R	14738167	14742163	1.743711471558	14739752	1.548368173487	FBgn0038661	938	FBgn0038666	66938
1695	3R	901188	903507	1.742969512939	902518	1.377423942089	FBgn0010313	9890	FBgn0010313	9890
1696	3L	14371043	14373067	1.741915225983	14372118	1.54325813055	FBgn0003459	3064	FBgn0003459	3064
1697	2L	6212392	6214735	1.741364479065	6213484	1.43064698051	FBgn0026755	11566	FBgn0031782	85722
1698	3L	20702494	20706821	1.741225242615	20705534	1.718084007502	FBgn0016696	156	FBgn0016696	156
1699	X	16469815	16480814	1.740591049194	16478505	1.520863850911	FBgn0030766	3663	FBgn0030766	3663
1700	X	16940396	16943137	1.739701271057	16941693	1.363881980672	FBgn0030820	119	FBgn0054014	29876
1701	2R	19564184	19572490	1.738446712494	19565626	1.55543978074	FBgn0034967	202	FBgn0034967	202
1702	X	6498727	6504195	1.738079071045	6502727	1.40608069102	FBgn0028360	2875	FBgn0029882	3305
1703	2R	11663458	11666588	1.737316131592	11665526	1.579410731792	FBgn0029175	1047	FBgn0034082	8131
1704	2L	2491752	2495183	1.736124038696	2493129	1.371859718772	FBgn0011818	174	FBgn0015816	463
1705	3L	15495368	15502099	1.735601425171	15500770	1.571161492666	FBgn0004396	97	FBgn0036503	18485
1706	3L	18260848	18263339	1.734643936157	18261897	1.536955833435	FBgn0036784	2260	FBgn0011706	101765
1707	2R	14096845	14099086	1.733971595764	14098287	1.310306638479	FBgn0050115	21789	FBgn0050119	43839
1708	X	7129612	7132875	1.732392311096	7130788	1.468838495367	FBgn0029941	641	FBgn0025549	5752
1709	3R	937395	941082	1.732089996338	939861	1.480187724618	FBgn0037293	13949	FBgn0010313	27453
1710	2L	11064616	11067955	1.731727600098	11065904	1.536319923401	FBgn0032334	2872	FBgn0032335	5157
1711	2R	11638588	11641454	1.7314453125	11640100	1.703101098537	FBgn0004571	254	FBgn0034073	22634
1712	3R	25396899	25399266	1.730975151062	25398057	1.591185986996	FBgn0039670	15765	FBgn0040623	81241
1713	3L	14427936	14430087	1.730852127075	14428890	1.391235530376	FBgn0036424	46299	FBgn0036424	46299
1714	3L	5942331	5945736	1.730464935303	5944663	1.387869894505	FBgn0035656	5289	FBgn0035656	5289
1715	2L	4052406	4057316	1.7301902771	4055870	1.4422914505	FBgn0000547	24491	FBgn0000547	24491
1716	3L	22771398	22774533	1.729986667633	22773372	1.408755526823	FBgn0037195	2463	FBgn0037200	32675
1717	X	2195584	2198182	1.72967338562	2196590	1.331874987658	FBgn0003079	308	FBgn0003079	308
1718	2R	4648491	4651900	1.72944355011	4650490	1.473043382168	FBgn0028955	203	FBgn0033380	24414
1719	X	10709980	10712042	1.729426383972	10710853	1.233176422119	FBgn0030244	3671	FBgn0030241	10761
1720	3L	11762248	11764854	1.728544235229	11763332	1.504268460804	FBgn0015278	623	FBgn0036213	33467
1721	X	16431512	16435088	1.727787017822	16433417	1.556855145623	FBgn0061200	675	FBgn0015615	6051
1722	3L	15949427	15954855	1.727710723877	15953724	1.417006105185	FBgn0036555	225	FBgn0012066	654
1723	2R	13327491	13331911	1.727555274963	13329024	1.371110352603	FBgn0050111	184	FBgn0050111	184
1724	3R	2781701	2783903	1.727501869202	2782607	1.552140291999	FBgn0051488	849	FBgn0001077	92561
1725	2R	9783868	9786350	1.727031230927	9785321	1.614335626364	FBgn0020615	196	FBgn0020615	196
1726	2R	1289400	1290777	1.72699546814	1289894	1.43667714736	FBgn0025693	349	FBgn0033035	84652
1727	3R	5969136	5971509	1.726716041565	5970343	1.651319061007	FBgn0002478	78	FBgn0037797	78137
1728	2R	17719502	17722722	1.725915908813	17720794	1.563446124395	FBgn0025186	371	FBgn0034704	38306
1729	3L	14596397	14604580	1.725874900818	14603553	1.561596786275	FBgn0041604	5674	FBgn0028418	77530
1730	3L	596280	603546	1.725306510925	601649	1.517821311951	FBgn0052345	4199	FBgn0064191	24142
1731	2L	6454546	6457101	1.725177764893	6455715	1.664008196662	FBgn0031814	219	FBgn0026571	24774
1732	3R	5549965	5553096	1.725070953369	5551172	1.47027695179	FBgn0002431	161	FBgn0002431	161
1733	X	16613372	16615117	1.724290847778	16614214	1.442868677775	FBgn0001250	3157	FBgn0030786	3677
1734	X	9623160	9624848	1.72398352623	9624129	1.448845134062	FBgn0030151	162	FBgn0000233	84720
1735	3R	12486182	12488633	1.723659515381	12487580	1.576941639185	FBgn0051498	3047	FBgn0015019	14251
1736	2R	18743553	18745598	1.723026275635	18744418	1.267613298753	FBgn0034835	4192	FBgn0034846	109817
1737	2L	4332212	4336901	1.722870349884	4333849	1.517167203567	FBgn0020762	77	FBgn0026319	38141
1738	3R	3297932	3301251	1.722671508789	3301146	1.541362550524	FBgn0065099	472	FBgn0037504	1650
1739	3L	6189981	6193605	1.722497940063	6192641	1.438892237345	FBgn0002526	710	FBgn0035692	25508
1740	2R	15633138	15635761	1.722238540649	15634606	1.453218698502	FBgn0004364	8232	FBgn0004364	8232
1741	3R	18951342	18960992	1.721883296967	18955677	1.510971546173	FBgn0051457	1971	FBgn0051457	1971
1742	3L	20243155	20245282	1.721837043762	20244294	1.590550290214	FBgn0003124	448	FBgn0003124	448
1743	2R	13647659	13653065	1.721739292145	13649211	1.50220301572	FBgn0001222	283	FBgn0001222	283
1744	3R	19890539	19892276	1.720065116882	19891455	1.588533605848	FBgn0040283	7431	FBgn0010709	14720
1745	X	8618278	8624020	1.719823122025	8622038	1.53156291114	FBgn0026411	28973	FBgn0030061	61851
1746	3R	22359452	22363654	1.719291687012	22362314	1.67708568573	FBgn0026178	246	FBgn0039449	180793
1747	3R	23088283	23090675	1.718745231628	23089415	1.52403939565	FBgn0010328	343	FBgn0039505	10011
1748	X	9483441	9487055	1.718254089355	9484635	1.125962790321	FBgn0028341	19500	FBgn0015624	43462
1749	2R	3737685	3739655	1.717184066772	3738651	1.550314366817	FBgn0010109	5489	FBgn0010109	5489
1750	3R	17933653	17937010	1.717009544373	17935097	1.471988230944	FBgn0051164	4052	FBgn0053335	55643
1751	3L	18752794	18755922	1.715756416321	18755055	1.442360288957	FBgn0001078	8935	FBgn0036815	31377
1752	3R	11204123	11205885	1.715475082397	11204986	1.466796427965	FBgn0038333	1921	FBgn0038332	7088
1753	2R	3100657	3105549	1.715038299561	3101944	1.497639095082	FBgn0004243	12	FBgn0004243	12
1754	3L	20882565	20884523	1.713261604309	20883499	1.506450812022	FBgn0011591	149	FBgn0003415	77766
1755	3R	14483405	14486015	1.713006496429	14484748	1.473424094064	FBgn0051224	215	FBgn0027841	366
1756	3L	4822399	4824989	1.712864875793	4823578	1.526701927185	FBgn0035578	3989	FBgn0035570	132875
1757	X	20526875	20529547	1.712709903717	20528107	1.387004992541	FBgn0031129	18529	FBgn0003300	22990
1758	3R	12166427	12169048	1.71230506897	12167666	1.60752436694	FBgn0040284	40	FBgn0040284	40
1759	2L	7133169	7135571	1.711317062378	7134260	1.401779651642	FBgn0031889	577	FBgn0031886	68427
1760	2R	16699688	16702627	1.711220741272	16700728	1.608799766092	FBgn0034602	427	FBgn0034599	24186
1761	2R	5222215	5227308	1.710474014282	5224239	1.537183228661	FBgn0010316	103	FBgn0023143	19098
1762	3R	773218	774694	1.709895133972	773598	1.400103449821	FBgn0004183	288	FBgn0004183	288
1763	2L	8208161	8214874	1.709196090698	8209425	1.473704702714	FBgn0003607	1708	FBgn0003607	1708
1764	2R	20020637	20024010	1.709022521973	20022544	1.471418857574	FBgn0019886	346	FBgn0019886	346
1765	X	12454881	12457358	1.707880020142	12455799	1.535692860098	FBgn0030408	2525	FBgn0015024	31921
1766	X	20060894	20063674	1.707612991333	20062497	1.709065755208	FBgn0031098	332	FBgn0031098	332
1767	3L	4149156	4154755	1.707415342331	4151149	1.627624005079	FBgn0011653	156	FBgn0004574	28416
1768	3L	14014693	14019678	1.707411766052	14018522	1.530528450012	FBgn0036406	267	FBgn0036406	267
1769	3R	22691232	22694234	1.707402229309	22692745	1.387132476358	FBgn0001197	92	FBgn0001197	92
1770	3L	6166040	6169049	1.706976413727	6167879	1.505869090557	FBgn0024921	448	FBgn0035692	746
1771	X	11183392	11187191	1.706961154938	11184606	1.714915724362	FBgn0028421	167	FBgn0030291	9666
1772	X	16800528	16803628	1.706398487091	16801766	1.488264751434	FBgn0030809	820	FBgn0030806	24967
1773	X	8419032	8420928	1.706048488617	8419977	1.507084481856	FBgn0030052	405	FBgn0030054	31561
1774	2L	17730644	17732773	1.705867767334	17731681	1.598453491926	FBgn0015609	3769	FBgn0032646	234643
1775	X	5857658	5859878	1.70512342453	5858593	1.449007062351	FBgn0029003	179	FBgn0029840	76349
1776	2L	17261835	17264070	1.704390525818	17262670	1.607453907237	FBgn0032629	6009	FBgn0032633	117406
1777	3R	15288099	15291021	1.701213359833	15289980	1.632799561818	FBgn0024242	725	FBgn0000463	138045
1778	3R	17484824	17489161	1.700862884521	17485840	1.574534267187	FBgn0011766	287	FBgn0004493	11632
1779	3L	13093151	13095402	1.700618743896	13094319	1.57172870636	FBgn0010452	6099	FBgn0010452	6099
1780	X	13513214	13514747	1.700375556946	13514297	1.349628575643	FBgn0030510	36	FBgn0030510	36
1781	3R	295672	299480	1.700186729431	298474	1.551475652059	FBgn0051523	6354	FBgn0037255	12289
1782	2L	20625716	20626872	1.699305534363	20625939	1.473317843217	FBgn0051680	1800	FBgn0000986	96569
1783	X	19434832	19443157	1.698514938354	19442258	1.403377175331	FBgn0031037	3163	FBgn0031036	6471
1784	3L	9428752	9432637	1.697771072388	9430117	1.587807711433	FBgn0035997	86	FBgn0035997	86
1785	3L	5564818	5567407	1.697682380676	5566289	1.439811762641	FBgn0003486	235	FBgn0003486	235
1786	X	18367235	18370414	1.697414398193	18368610	1.551295852661	FBgn0000242	8	FBgn0030943	113514
1787	2L	3630686	3634468	1.696716308594	3632307	1.700084716082	FBgn0031554	10626	FBgn0002985	25559
1788	2R	4373577	4375583	1.69612455368	4374679	1.419841035207	FBgn0011286	2475	FBgn0033341	38506
1789	3L	16729934	16732387	1.692750930786	16731509	1.398998681237	FBgn0004108	176	FBgn0004108	176
1790	3L	2748682	2751387	1.692390918732	2749894	1.558164946238	FBgn0052296	118	FBgn0035370	634
1791	3L	13995530	13997967	1.690810203552	13996740	1.363480595981	FBgn0036402	12	FBgn0036405	19748
1792	2L	86379	92835	1.69026184082	91480	1.604173099293	FBgn0031216	3272	FBgn0002931	4098
1793	3R	3709452	3713336	1.689651489258	3711828	1.358335558573	FBgn0037525	626	FBgn0037550	240227
1794	2R	4705960	4707908	1.689049243927	4706805	1.372765600681	FBgn0015561	222	FBgn0033380	80729
1795	2R	6058313	6067989	1.687808036804	6063921	1.187839349111	FBgn0004399	5796	FBgn0004399	5796
1796	3L	14588956	14591197	1.686686992645	14590034	1.557550489902	FBgn0036433	1965	FBgn0028418	64011
1797	3R	14987151	14992717	1.686560153961	14991518	1.576343119144	FBgn0010768	1575	FBgn0038678	70899
1798	2R	10282619	10287280	1.686141014099	10283710	1.405029922724	FBgn0020767	575	FBgn0015602	1623
1799	2L	6478477	6482363	1.686136245728	6480623	1.540587663651	FBgn0026571	134	FBgn0026571	134
1800	2R	1673176	1677498	1.685572862625	1674456	1.635002024033	FBgn0011880	917	FBgn0033067	14558
1801	3L	18707813	18712385	1.684520721436	18709525	1.144328912099	FBgn0036810	228	FBgn0036810	228
1802	X	15189245	15191602	1.684187412262	15190418	1.491182547349	FBgn0003132	4580	FBgn0004924	36989
1803	3R	20551148	20553436	1.683270454407	20552501	1.442104756832	FBgn0004885	7082	FBgn0003719	22955
1804	3L	9350561	9358898	1.683080673218	9357752	1.260592520237	FBgn0001226	260	FBgn0011769	12768
1805	2L	6227682	6230371	1.68304681778	6229497	1.318976065692	FBgn0026755	4447	FBgn0031782	101735
1806	3L	10784071	10786324	1.683036804199	10785108	1.579105036599	FBgn0036102	9969	FBgn0026160	46731
1807	2R	2096677	2098879	1.682782173157	2097788	1.641014039516	FBgn0033076	15003	FBgn0041145	24530
1808	2L	540016	545539	1.682651996613	544263	1.446349203587	FBgn0031260	364	FBgn0031260	364
1809	3L	8414106	8417181	1.682264328003	8416183	1.343221103444	FBgn0062463	144	FBgn0010825	8080
1810	2L	5876698	5880542	1.682108402252	5877706	1.399158057045	FBgn0031745	1775	FBgn0031740	75451
1811	2R	2022115	2024435	1.681608200073	2023329	1.391369581223	FBgn0010347	9257	FBgn0041145	98989
1812	3L	15062777	15067834	1.681025505066	15064664	1.521399497986	FBgn0036478	1268	FBgn0025776	55328
1813	3L	13450497	13452322	1.680867671967	13451272	1.405358664195	FBgn0052130	228	FBgn0036351	95982
1814	3L	21448752	21451862	1.680490016937	21450495	1.541278749704	FBgn0037093	339	FBgn0026371	770
1815	X	15517055	15519619	1.680166244507	15518572	1.482214450836	FBgn0030667	3180	FBgn0030671	19490
1816	3R	17479105	17481169	1.67977809906	17480117	1.486391347997	FBgn0011766	6010	FBgn0004493	17355
1817	2R	19251688	19255069	1.67936372757	19253913	1.573287739473	FBgn0000562	512	FBgn0002174	39451
1818	X	4297402	4300581	1.679275512695	4299414	1.468585848808	FBgn0000179	41321	FBgn0029714	97790
1819	3R	17318843	17320753	1.677257537842	17319889	1.463579514447	FBgn0051179	4913	FBgn0013984	86362
1820	3L	8398314	8400256	1.676568984985	8399065	1.438508612769	FBgn0020224	173	FBgn0010825	25198
1821	3R	5371707	5373926	1.676538467407	5372781	1.433742761612	FBgn0037705	4747	FBgn0037707	4984
1822	3L	13884159	13886519	1.6759557724	13885522	1.542058608111	FBgn0026376	4985	FBgn0036386	8734
1823	3L	1484260	1487075	1.675546646118	1485918	1.628982684192	FBgn0028577	203	FBgn0028577	203
1824	2L	8299197	8305629	1.675345420837	8300788	1.452057361603	FBgn0003502	284	FBgn0032015	7400
1825	2R	9060562	9064038	1.67501783371	9061743	1.530835544362	FBgn0033853	1152	FBgn0014877	8246
1826	X	2266300	2271172	1.674399852753	2269073	1.532510925742	FBgn0040385	2018	FBgn0001150	16046
1827	3R	23262122	23264773	1.673873901367	23263350	1.411943729107	FBgn0016061	19103	FBgn0039509	149133
1828	3L	708745	711317	1.673501014709	710299	1.273729156045	FBgn0035160	12353	FBgn0000575	22639
1829	3R	1040788	1045952	1.672322273254	1042223	1.625031312307	FBgn0000340	924	FBgn0000340	924
1830	3R	15285483	15287372	1.672077178955	15286433	1.497847360723	FBgn0038708	2355	FBgn0000463	134498
1831	3R	18214783	18216875	1.671816825867	18215888	1.399719238281	FBgn0038957	386	FBgn0038950	24185
1832	3R	25573878	25576232	1.671627998352	25575332	1.358816655477	FBgn0039692	384	FBgn0020235	474
1833	3R	12238540	12240558	1.669535636902	12239600	1.413891553879	FBgn0003513	10195	FBgn0044826	39950
1834	2L	21739623	21746516	1.668932437897	21744687	1.567998381222	FBgn0032960	367	FBgn0032960	367
1835	2R	5725094	5727420	1.66849899292	5726529	1.376111775637	FBgn0000448	18675	FBgn0033486	97023
1836	2L	13877227	13879867	1.668461322784	13878912	1.216230481863	FBgn0019890	25747	FBgn0019890	25747
1837	X	12299956	12302026	1.668074607849	12301138	1.254810068342	FBgn0030392	3102	FBgn0015024	186582
1838	3L	18604978	18606965	1.668008804321	18605993	1.280131311978	FBgn0036801	14773	FBgn0036800	18040
1839	2R	2252973	2254905	1.666754722595	2253837	1.396458864212	FBgn0028579	157	FBgn0033094	45399
1840	3L	16145847	16148737	1.666353702545	16147223	1.409334182739	FBgn0053795	10584	FBgn0036578	46725
1841	3R	950046	954601	1.664427757263	951805	1.599050073063	FBgn0037293	2005	FBgn0010313	39397
1842	3R	2899305	2902957	1.663762569427	2901222	1.498503572801	FBgn0037468	663	FBgn0010774	4904
1843	2L	8161393	8164674	1.663285017014	8163629	1.533764642828	FBgn0031992	1304	FBgn0031992	1304
1844	2R	5468988	5473431	1.662959575653	5471912	1.45110949348	FBgn0033467	424	FBgn0033467	424
1845	3L	10632985	10636338	1.662662506104	10634561	1.653201699257	FBgn0052066	399	FBgn0052068	2775
1846	2R	18187675	18190773	1.661798000336	18189545	1.309551239014	FBgn0020257	7010	FBgn0020257	7010
1847	3R	5334678	5336777	1.66121339798	5335715	1.455842130324	FBgn0037701	342	FBgn0037701	342
1848	2L	7288855	7292984	1.660898685455	7290175	1.54453933239	FBgn0031901	7642	FBgn0004009	16986
1849	3R	27618780	27621227	1.660673618317	27620227	1.488898217678	FBgn0027620	416	FBgn0011013	46976
1850	2L	21205369	21210312	1.660546779633	21209176	1.482383307289	FBgn0026577	247	FBgn0003930	6405
1851	X	12738776	12740847	1.660317420959	12739866	1.616962611675	FBgn0030432	106	FBgn0030433	1177
1852	3R	10151149	10153682	1.659698486328	10152091	1.44261118571	FBgn0038223	313	FBgn0038224	655
1853	3R	9662596	9666717	1.659284114838	9663790	1.497138778369	FBgn0013998	82	FBgn0053327	24949
1854	4	415790	423188	1.659003019333	416710	1.520368155311	FBgn0039905	3070	FBgn0026777	88363
1855	X	17411509	17416515	1.658109664917	17412951	1.556946361766	FBgn0028343	215	FBgn0030851	50462
1856	X	2443807	2446770	1.657551288605	2445646	1.447721779346	FBgn0001404	989	FBgn0011606	14562
1857	3R	21807996	21810078	1.65746307373	21809129	1.580755650997	FBgn0015269	394	FBgn0002735	16451
1858	3L	10199432	10201014	1.656639099121	10200218	1.288872045629	FBgn0052056	1031	FBgn0015618	387621
1859	4	524905	530950	1.656534194946	528114	1.476918360766	FBgn0004607	4013	FBgn0026777	199767
1860	2L	15062597	15064822	1.655725717545	15063987	1.479356543223	FBgn0053678	976	FBgn0024183	2258
1861	X	21249001	21250920	1.655431747437	21249888	1.326730132103	FBgn0031179	3417	FBgn0015527	89373
1862	X	11638291	11642164	1.655170440674	11639413	1.550954538233	FBgn0001218	1702	FBgn0030350	81804
1863	2L	7037083	7040276	1.655079841614	7038275	1.484240055084	FBgn0022201	277	FBgn0022201	277
1864	3R	3355468	3360290	1.655059814453	3359437	1.18341700236	FBgn0015573	2810	FBgn0003885	3060
1865	3R	19974165	19976659	1.654176712036	19975483	1.45766362022	FBgn0046322	421	FBgn0013343	44018
1866	3R	21713487	21715637	1.653216362	21714397	1.5262483709	FBgn0028717	132	FBgn0002735	111183
1867	X	6383282	6386743	1.652805805206	6385264	1.412173299228	FBgn0029875	743	FBgn0014026	6743
1868	3L	14985571	14987456	1.65210723877	14986532	1.498341588413	FBgn0047338	2219	FBgn0036465	21297
1869	3R	4128650	4135271	1.652090072632	4133424	1.626430455376	FBgn0037569	920	FBgn0037569	920
1870	2L	20783386	20790655	1.651210784912	20785448	1.37782227993	FBgn0032886	124	FBgn0000986	62940
1871	X	1628738	1631904	1.65083360672	1630685	1.605035445269	FBgn0026086	779	FBgn0029591	51131
1872	3R	13391742	13393942	1.650588989258	13392698	1.449124472482	FBgn0014858	159	FBgn0025571	26553
1873	2L	6322991	6325440	1.650274276733	6324189	1.593959247365	FBgn0021873	1079	FBgn0043854	48226
1874	3R	21307243	21309539	1.650227069855	21308337	1.635040462017	FBgn0039338	212	FBgn0039338	212
1875	2L	6543493	6547945	1.650005340576	6545413	1.586032772064	FBgn0000320	1559	FBgn0031830	12387
1876	2L	8509273	8512696	1.649513244629	8510578	1.33966810563	FBgn0032050	1257	FBgn0032050	1257
1877	3R	918842	921365	1.649267196655	920287	1.469732940197	FBgn0010313	7879	FBgn0010313	7879
1878	3R	5317791	5321472	1.64834022522	5319845	1.554508328438	FBgn0043791	680	FBgn0043791	680
1879	X	10390972	10393680	1.648136138916	10391995	1.472698338826	FBgn0030215	19722	FBgn0052680	53040
1880	3L	14100036	14102187	1.647990226746	14101105	1.354100227356	FBgn0042630	4522	FBgn0000411	42774
1881	2R	16665699	16669566	1.647254943848	16667779	1.492533122792	FBgn0050389	348	FBgn0034599	8763
1882	3L	21250564	21252547	1.646140098572	21251640	1.501610565186	FBgn0003042	177	FBgn0037066	31736
1883	X	16129610	16132046	1.645807266235	16130822	1.477129650116	FBgn0030735	171	FBgn0011571	8039
1884	3R	20905511	20907338	1.645233154297	20906324	1.352250814438	FBgn0004897	2950	FBgn0039273	6416
1885	3R	2706630	2708771	1.644240379333	2707729	1.367575589348	FBgn0001077	17683	FBgn0001077	17683
1886	3L	14165491	14167014	1.644236087799	14166356	1.250447177887	FBgn0052141	2337	FBgn0013718	10220
1887	2R	7532888	7536798	1.643533229828	7533789	1.255347506205	FBgn0004839	1942	FBgn0011704	32439
1888	2L	8381083	8388580	1.642854690552	8387298	1.534188943751	FBgn0041717	2426	FBgn0032036	2831
1889	2L	9459095	9461210	1.642641544342	9460221	1.465868860483	FBgn0053723	19481	FBgn0002973	22708
1890	3R	26393180	26395954	1.64258813858	26394339	1.475011080503	FBgn0039787	10815	FBgn0039767	140341
1891	2L	2896122	2899071	1.642564296722	2897305	1.483136113485	FBgn0041111	11353	FBgn0004584	75371
1892	3R	12640569	12642798	1.64155292511	12641540	1.379752933979	FBgn0000014	14229	FBgn0020546	34186
1893	2R	5634974	5637807	1.640357971191	5636051	1.441807466395	FBgn0050011	1108	FBgn0033486	6545
1894	2R	20492857	20495371	1.640181541443	20494343	1.488562315702	FBgn0035091	788	FBgn0002607	17196
1895	3R	5337211	5339664	1.639987945557	5338565	1.507924765348	FBgn0003205	221	FBgn0003205	221
1896	3L	13319901	13322472	1.639386177063	13321451	1.414369791746	FBgn0036348	1722	FBgn0036349	31081
1897	2R	7714757	7718591	1.639038085938	7716629	1.3344810009	FBgn0033699	106	FBgn0033699	106
1898	3R	12689677	12691889	1.638063907623	12690928	1.502529084682	FBgn0082171	8891	FBgn0082171	8891
1899	3R	24976322	24980252	1.636657714844	24978894	1.335127919912	FBgn0041186	75	FBgn0041186	75
1900	3L	4737576	4739480	1.63618850708	4738486	1.482519318076	FBgn0035572	390	FBgn0035570	47783
1901	2R	16674964	16679255	1.635227680206	16676015	1.328293291728	FBgn0034598	225	FBgn0034599	527
1902	2R	11624091	11626905	1.63408946991	11625887	1.635773360729	FBgn0034075	539	FBgn0034073	8421
1903	X	18115538	18117263	1.633528709412	18116478	1.234310895205	FBgn0053542	6953	FBgn0004956	25284
1904	3L	18138025	18141207	1.633466720581	18140272	1.439143040601	FBgn0003997	10624	FBgn0020300	35609
1905	2L	3464638	3467253	1.632999420166	3465960	1.600105173448	FBgn0005616	151	FBgn0005616	151
1906	X	8484954	8486953	1.632817268372	8486032	1.285345331828	FBgn0004102	9854	FBgn0004102	9854
1907	2L	19695805	19699516	1.632709503174	19698261	1.557107550757	FBgn0005590	1297	FBgn0005590	1297
1908	2R	20234217	20235548	1.632331848145	20235187	1.489521026611	FBgn0053988	9066	FBgn0053228	58045
1909	3R	15685349	15688193	1.632281303406	15686853	1.410860790926	FBgn0038737	484	FBgn0038741	16286
1910	3R	11472262	11476556	1.632058858871	11475050	1.322727884565	FBgn0038351	16445	FBgn0053207	16858
1911	X	17317479	17319477	1.631763458252	17318487	1.463983313243	FBgn0030842	4765	FBgn0030851	144926
1912	2L	106005	110100	1.630970954895	107999	1.491367161274	FBgn0005278	1096	FBgn0002931	20617
1913	2R	6297193	6299414	1.628972530365	6298253	1.464187341578	FBgn0053144	499	FBgn0027499	26579
1914	3L	4657527	4661481	1.628557682037	4658537	1.31094231325	FBgn0026729	1783	FBgn0035569	17049
1915	2R	2260369	2262702	1.628347873688	2261321	1.544854612911	FBgn0027066	316	FBgn0033094	52883
1916	3R	634594	639906	1.627520561218	637470	1.453632635229	FBgn0026417	313	FBgn0051529	5304
1917	3R	4113398	4115682	1.626361846924	4114773	1.469265993904	FBgn0037562	1112	FBgn0037568	16207
1918	3L	9394374	9398697	1.625150680542	9396887	1.532872368308	FBgn0023129	313	FBgn0023129	313
1919	X	2209519	2211512	1.624807834625	2210337	1.36934697628	FBgn0003159	84	FBgn0040389	9544
1920	3R	25829495	25831695	1.624160766602	25830651	1.402690622542	FBgn0016685	144	FBgn0039735	248
1921	2R	11609748	11614694	1.623708248138	11613457	1.476782053709	FBgn0034072	57	FBgn0034073	4009
1922	3R	6371503	6373630	1.621771812439	6372513	1.534201771021	FBgn0051394	17635	FBgn0001235	91873
1923	2R	17378307	17380435	1.621029853821	17379297	1.404799073935	FBgn0034667	4856	FBgn0034657	151218
1924	3L	22885751	22887633	1.620969772339	22886686	1.440272162942	FBgn0052461	2440	FBgn0037207	7631
1925	3L	16825194	16827519	1.620823860168	16826290	1.327043224784	FBgn0036670	409	FBgn0025582	74042
1926	3L	15268277	15270655	1.619186401367	15269714	1.473031997681	FBgn0036493	86	FBgn0036494	32245
1927	3L	4688353	4691817	1.619019985199	4690570	1.357598721981	FBgn0035570	133	FBgn0035570	133
1928	X	20845185	20847329	1.617980480194	20846298	1.662673314412	FBgn0031145	148	FBgn0031144	3672
1929	2L	21668238	21670287	1.617775917053	21669457	1.416095733643	FBgn0000559	286	FBgn0000559	286
1930	3L	5725184	5728163	1.617614746094	5726118	1.369860817404	FBgn0015657	59	FBgn0065058	11251
1931	3L	19855274	19859474	1.617568969727	19856787	1.579574472764	FBgn0020887	454	FBgn0020887	454
1932	X	15426115	15428811	1.61745929718	15427324	1.439493238926	FBgn0030662	2459	FBgn0030660	10226
1933	X	12547397	12551633	1.617347240448	12550747	1.442077338696	FBgn0030417	10612	FBgn0053963	57348
1934	2L	16044994	16046769	1.617214202881	16045870	1.463050015767	FBgn0013433	54	FBgn0028897	212182
1935	3L	21543561	21545769	1.616991519928	21544543	1.447177946568	FBgn0037105	6662	FBgn0028663	70840
1936	3R	20638332	20640570	1.616683959961	20639340	1.595982607673	FBgn0027539	410	FBgn0013953	33396
1937	2L	10456799	10458700	1.615813016891	10457583	1.513286858797	FBgn0027611	73	FBgn0004915	26239
1938	X	8487439	8490058	1.6151304245	8488660	1.492684205373	FBgn0004102	7226	FBgn0004102	7226
1939	3R	19745635	19750896	1.614886283875	19748175	1.583893495447	FBgn0016754	520	FBgn0015282	9072
1940	3L	5807582	5811052	1.614765167236	5809985	1.46736091726	FBgn0003984	9576	FBgn0035640	22955
1941	2L	10224415	10227898	1.614570617676	10226653	1.426522445679	FBgn0032196	155	FBgn0032196	155
1942	3L	745151	747528	1.614318370819	746251	1.458337306976	FBgn0052480	6784	FBgn0000575	13313
1943	X	21796012	21797527	1.61363697052	21796646	1.371087614695	FBgn0052499	39462	FBgn0031186	138661
1944	3R	12454428	12458893	1.612901687622	12456597	1.376696288586	FBgn0000634	5649	FBgn0038453	12730
1945	3R	20578833	20581345	1.612537384033	20580371	1.372194402358	FBgn0000140	746	FBgn0000140	746
1946	3R	16773430	16778716	1.612523555756	16777439	1.446970855488	FBgn0002921	3003	FBgn0038834	101168
1947	2L	10248629	10252384	1.612354278564	10249875	1.518288195133	FBgn0000229	604	FBgn0004419	10549
1948	X	7933887	7939819	1.611862182617	7938851	1.424171835184	FBgn0029996	449	FBgn0004656	32179
1949	X	21183853	21186765	1.611458301544	21184720	1.571765142329	FBgn0003423	297	FBgn0015527	24205
1950	3R	17773793	17775807	1.609721183777	17774686	1.378709983826	FBgn0051171	16144	FBgn0038925	78512
1951	2L	6926307	6927941	1.609397411346	6927063	1.365052461624	FBgn0004838	6353	FBgn0004838	6353
1952	2R	19071780	19074322	1.609387397766	19073023	1.332718232099	FBgn0015903	526	FBgn0015903	526
1953	X	9957863	9963641	1.609328746796	9961599	1.398110193365	FBgn0030180	29808	FBgn0030180	29808
1954	X	22167087	22169366	1.607706069946	22168555	1.210992476519	FBgn0000719	109972	FBgn0031186	510570
1955	2L	3654997	3659030	1.607296943665	3656016	1.459709672367	FBgn0000721	935	FBgn0002985	49268
1956	X	19530880	19532947	1.607034683228	19531368	1.487034797668	FBgn0010341	347	FBgn0031057	13683
1957	2L	6185577	6187818	1.605871200562	6186549	1.370615065098	FBgn0040951	3922	FBgn0031782	58787
1958	3L	9476981	9480699	1.605757713318	9479870	1.360858261585	FBgn0036007	594	FBgn0036007	594
1959	X	20232949	20235696	1.605734348297	20234234	1.30156991061	FBgn0031114	422	FBgn0031114	422
1960	3L	4341600	4344577	1.605711936951	4343427	1.455053448677	FBgn0035533	3292	FBgn0035532	37665
1961	3L	15300711	15302953	1.605625629425	15301803	1.315836042166	FBgn0036494	156	FBgn0036494	156
1962	3R	1056372	1059037	1.605599403381	1057952	1.50448602438	FBgn0040208	12	FBgn0000340	14805
1963	2R	8127595	8129974	1.605571746826	8129045	1.392865629757	FBgn0004435	397	FBgn0053792	19536
1964	2L	17472476	17474755	1.605543136597	17473728	1.411704987288	FBgn0027885	87	FBgn0027885	87
1965	3R	11021096	11023393	1.60551071167	11022489	1.266999945921	FBgn0038297	155	FBgn0038301	16833
1966	2L	11188036	11190128	1.605420589447	11189195	1.270340442657	FBgn0032354	10154	FBgn0028700	58550
1967	X	15593127	15596053	1.605148792267	15594985	1.471255302429	FBgn0030686	265	FBgn0025809	24531
1968	3R	12046487	12049256	1.605050563812	12048160	1.212498251597	FBgn0040071	3211	FBgn0011253	50016
1969	2R	8673419	8676464	1.604208946228	8674572	1.382406374987	FBgn0020370	425	FBgn0033802	27147
1970	X	20041537	20043386	1.604050636292	20041898	1.486048030853	FBgn0053498	5196	FBgn0031098	20267
1971	3R	13989222	13999510	1.603684902191	13996038	1.403708798545	FBgn0042693	2587	FBgn0038570	3071
1972	2L	297046	299287	1.60356426239	298175	1.280371397734	FBgn0020622	293	FBgn0024352	3066
1973	3L	9346700	9348768	1.602239608765	9347735	1.364853322506	FBgn0001228	857	FBgn0011769	2751
1974	X	615097	617509	1.602201461792	616010	1.34187739236	FBgn0040382	406	FBgn0065054	4885
1975	2L	12665338	12667382	1.601505279541	12666277	1.367799162865	FBgn0032442	2892	FBgn0032445	26746
1976	3L	15583833	15586491	1.601265907288	15585110	1.489415202822	FBgn0036522	108	FBgn0036519	9463
1977	3L	15277748	15281753	1.600827693939	15280897	1.361499667168	FBgn0036493	11269	FBgn0036494	21062
1978	3L	1519359	1523607	1.600206375122	1520835	1.572582637562	FBgn0035229	154	FBgn0035233	20932
1979	3L	20728696	20731624	1.598707199097	20730862	1.012332503001	FBgn0037023	1354	FBgn0016696	25484
1980	3R	2748483	2750678	1.598269939423	2749397	1.427527576685	FBgn0051488	34059	FBgn0001077	59351
1981	X	3277517	3280215	1.597521305084	3278360	1.202352439656	FBgn0052493	5319	FBgn0000472	49021
1982	2R	15563528	15567830	1.596814632416	15566869	1.278432279825	FBgn0034480	47019	FBgn0004364	59505
1983	X	8243250	8246665	1.596774578094	8244123	1.358176848468	FBgn0030034	508	FBgn0030034	508
1984	3R	15820477	15822450	1.596256256104	15821424	1.530007642858	FBgn0038755	12820	FBgn0038768	36118
1985	2R	6799042	6801022	1.595935821533	6800060	1.318109456231	FBgn0033607	197	FBgn0041174	4427
1986	3R	4780539	4782192	1.595525741577	4781271	1.286640930176	FBgn0037645	1714	FBgn0037644	10545
1987	3L	13929207	13931792	1.595111370087	13930573	1.303503799438	FBgn0036389	109	FBgn0036386	36317
1988	2R	16365656	16368253	1.595076560974	16366940	1.530666053295	FBgn0034554	6743	FBgn0016984	26944
1989	3L	19148431	19150531	1.59494972229	19149601	1.373764783144	FBgn0016797	13716	FBgn0016797	13716
1990	2L	14020309	14028396	1.593554019928	14026220	1.304199665785	FBgn0028519	790	FBgn0028519	790
1991	2R	17629026	17631493	1.591924667358	17630074	1.363948941231	FBgn0034695	56	FBgn0067102	46450
1992	2R	19029894	19032397	1.591750144958	19031408	1.359013617039	FBgn0034873	50	FBgn0034873	50
1993	2L	19328828	19331556	1.590859413147	19329965	1.504243009231	FBgn0024245	29188	FBgn0024245	29188
1994	X	13033856	13035744	1.59055018425	13034777	1.385829627514	FBgn0030460	6467	FBgn0029133	11493
1995	X	11844981	11847099	1.590023040771	11846266	1.451769325468	FBgn0030362	105	FBgn0003865	23416
1996	X	2644192	2647409	1.589328289032	2645940	1.194565193994	FBgn0040384	158	FBgn0024978	57599
1997	X	9519030	9521071	1.58904838562	9520334	1.37700920105	FBgn0015624	7763	FBgn0015624	7763
1998	3L	3885126	3887747	1.588683605194	3885748	1.458340909746	FBgn0003943	922	FBgn0035470	3060
1999	X	10446013	10448694	1.588404178619	10447685	1.350093815062	FBgn0030218	247	FBgn0052680	108730
[truncated: 7,359 more rows]
