# Supplementary material for: Developmental roles of 21 Drosophila transcription factors are determined by quantitative differences in binding to an overlapping set of thousands of genomic regions
Source: Genome Biol. 2009 Jul 23;10(7):R80. doi: 10.1186/gb-2009-10-7-r80 (PMC2728534; doi:10.1186/gb-2009-10-7-r80)
Supplement: Additional data file 6 — Genomic coordinates of regions bound by each factor for the 1% FDR data set, locations and scores of peak windows, and the closest gene and closest transcribed gene for each peak. [file gb-2009-10-7-r80-S6.zip › Additional Data File 3 1% FDR bound regions/hkb_2_121407-sym-1_table.txt]

Interval	Chr	Bound_Region_Start	Bound_Region_Stop	Bound_Region_Score	Peak_start	Peak_score	Closest_gene	Closest_gene_dist	Closest_transcribed_gene	Closest_transcribed_gene_dist
1	3L	8643647	8646141	3.616286277771	8645225	3.272467272622	FBgn0001168	4481	FBgn0001168	4481
2	2R	5496832	5499295	3.585152626038	5498046	3.424153832828	FBgn0024923	2928	FBgn0024923	2928
3	X	3953040	3955216	3.418901920319	3954183	3.169269680977	FBgn0026084	2831	FBgn0000221	4602
4	3L	8651087	8652764	3.416320800781	8651874	3.194355084346	FBgn0001168	2168	FBgn0001168	2168
5	2R	16874063	16875889	3.41397857666	16874973	2.975358233732	FBgn0000395	450	FBgn0000395	450
6	2L	3609758	3611910	3.381948947906	3610812	3.219765875075	FBgn0002985	4064	FBgn0002985	4064
7	2R	6822000	6823905	3.357504844666	6823008	3.054032718434	FBgn0025373	464	FBgn0025373	464
8	X	7366622	7368224	3.306550979614	7367380	2.857623969807	FBgn0052719	9301	FBgn0026144	184774
9	3R	20574353	20576199	3.246520996094	20575220	3.004634576685	FBgn0003719	236	FBgn0003719	236
10	2R	7964901	7966916	3.24401140213	7966045	3.033159315586	FBgn0010238	3053	FBgn0010238	3053
11	2R	7309562	7311206	3.242558479309	7310379	2.777353903827	FBgn0033652	4103	FBgn0033652	4103
12	2L	15320931	15322889	3.179017066956	15321919	2.772594660521	FBgn0041103	6084	FBgn0001981	7874
13	3R	26388377	26389854	3.13147687912	26389104	2.850311851501	FBgn0039787	16050	FBgn0039767	135106
14	3R	674042	676173	3.099546909332	674832	2.809178113937	FBgn0003002	3703	FBgn0003002	3703
15	3R	17869616	17871292	3.075354099274	17870707	2.224856516894	FBgn0017397	2793	FBgn0017397	2793
16	3L	14118259	14119952	3.05322933197	14119067	2.831403900595	FBgn0042630	22484	FBgn0000411	24812
17	2L	19333304	19335252	3.032061100006	19334402	2.722443453471	FBgn0024245	24751	FBgn0024245	24751
18	3R	12543643	12546348	3.01599407196	12544549	2.779574462346	FBgn0003944	15799	FBgn0063261	32562
19	2L	17738812	17740422	2.962058067322	17739690	2.437732636929	FBgn0015609	4240	FBgn0032646	242652
20	2R	10633410	10634224	2.951414108276	10634034	2.546182950338	FBgn0015371	3914	FBgn0033989	126948
21	2L	11454910	11456589	2.940601825714	11455831	2.787267237902	FBgn0004579	10228	FBgn0004579	10228
22	3R	915202	917121	2.930075645447	916154	2.775217324495	FBgn0010313	3746	FBgn0010313	3746
23	2L	20755463	20757174	2.923913478851	20756378	2.529919058084	FBgn0000251	1950	FBgn0000986	33870
24	X	20523543	20525043	2.917068958282	20524385	2.43058458964	FBgn0003300	19268	FBgn0003300	19268
25	2L	10647076	10648875	2.904871463776	10647922	2.650396645069	FBgn0032275	1487	FBgn0032269	70130
26	3R	2860882	2862416	2.884213447571	2861684	2.544302940369	FBgn0024289	16373	FBgn0010774	44442
27	3R	9636905	9639127	2.881611824036	9637693	2.583052635193	FBgn0053327	1148	FBgn0053327	1148
28	2L	3833180	3835004	2.860845088959	3834238	2.591941595078	FBgn0004567	2604	FBgn0004567	2604
29	X	2293572	2296030	2.849235773087	2295054	2.742695361376	FBgn0003714	5078	FBgn0004050	8871
30	3R	7953780	7955312	2.835410118103	7954510	2.58390802145	FBgn0037992	591	FBgn0037992	591
31	3R	4524417	4527458	2.829902172089	4525193	2.712023258209	FBgn0037612	1511	FBgn0001180	1653
32	3L	9002554	9004552	2.82933473587	9003500	2.557837665081	FBgn0035956	9144	FBgn0028789	11824
33	3R	2693169	2694806	2.829105377197	2694042	2.58095258825	FBgn0001077	3996	FBgn0001077	3996
34	3R	679207	680878	2.823488235474	679967	2.417857955484	FBgn0003002	1432	FBgn0003002	1432
35	2R	9075287	9078576	2.820989131927	9076494	2.599758933572	FBgn0033856	2042	FBgn0033856	2042
36	3L	22066000	22067583	2.818418502808	22066792	2.795301246643	FBgn0037153	3165	FBgn0000100	56909
37	3R	7169956	7171915	2.782825946808	7170955	2.586093246937	FBgn0026063	3208	FBgn0026063	3208
38	3L	8162684	8164389	2.777788162231	8163520	2.599561186398	FBgn0035851	1699	FBgn0035851	1699
39	3R	12651255	12653108	2.764607906342	12652175	2.456860512495	FBgn0000014	3594	FBgn0020546	23551
40	X	9535988	9537511	2.748874664307	9536692	2.538589701933	FBgn0000233	2717	FBgn0000233	2717
41	X	17662545	17665010	2.731978178024	17663352	2.597549041112	FBgn0030870	1425	FBgn0030870	1425
42	3R	12723492	12725868	2.728763580322	12724328	2.376338988543	FBgn0015350	18878	FBgn0082171	42291
43	2L	12088782	12090204	2.718073368073	12089482	2.553187906742	FBgn0003145	3690	FBgn0003145	3690
44	2L	6826932	6828449	2.716959476471	6827697	2.413015556335	FBgn0051632	5380	FBgn0042092	80120
45	3L	5855407	5856860	2.709679603577	5856117	2.184618557201	FBgn0035643	237	FBgn0052409	17372
46	2L	6820960	6822658	2.697566986084	6821912	2.58225479126	FBgn0052828	215	FBgn0042092	85905
47	3R	24864783	24866593	2.693662643433	24865788	2.566124153137	FBgn0003093	892	FBgn0039633	56921
48	3L	5850815	5853643	2.683574676514	5852773	2.388478559606	FBgn0035643	3581	FBgn0052409	20716
49	2R	9082099	9084611	2.683047771454	9083344	2.415792968538	FBgn0033857	6792	FBgn0033856	8892
50	2R	20320616	20322426	2.681123733521	20321285	2.324893580543	FBgn0000157	1145	FBgn0050423	62151
51	3R	4292766	4294714	2.680237770081	4293573	2.368666312274	FBgn0051369	24026	FBgn0040529	126810
52	2R	19851850	19853440	2.671953201294	19852711	2.431040763855	FBgn0004101	1398	FBgn0034987	156754
53	2L	3618565	3620025	2.671005725861	3619254	2.343647271395	FBgn0015663	38	FBgn0002985	12506
54	2L	5870607	5872204	2.669281005859	5871493	2.457741669246	FBgn0031745	7988	FBgn0031740	69238
55	3L	9420391	9422030	2.645481586456	9421327	2.39449930191	FBgn0035995	505	FBgn0052038	4531
56	2R	15586754	15588323	2.644470214844	15587489	2.330548791324	FBgn0004364	38885	FBgn0004364	38885
57	3R	864048	865867	2.642492294312	865091	2.25766766866	FBgn0010313	47317	FBgn0010313	47317
58	3R	8451809	8453317	2.625560283661	8452586	2.244091763216	FBgn0005671	965	FBgn0038071	21196
59	2R	4165974	4167738	2.610764980316	4166828	2.473383426666	FBgn0050353	3191	FBgn0050353	3191
60	X	15480190	15481842	2.605487346649	15480997	2.273358232835	FBgn0030663	2769	FBgn0003463	20520
61	X	7164860	7166577	2.604627609253	7165611	2.453571557999	FBgn0029943	3365	FBgn0024250	12434
62	3R	2689086	2690625	2.600922107697	2689828	2.290376122793	FBgn0001077	218	FBgn0001077	218
63	2L	21864019	21865177	2.597091674805	21865102	2.593870057	FBgn0032965	20752	FBgn0003866	48914
64	2L	12172576	12173944	2.59509563446	12173203	2.299430230085	FBgn0032421	219	FBgn0032408	76693
65	2L	517768	519388	2.585949420929	518594	2.429152786732	FBgn0003963	4873	FBgn0003963	4873
66	3L	8806161	8807787	2.576927661896	8807001	2.390106260777	FBgn0052026	3408	FBgn0020633	58556
67	3R	9703819	9706204	2.557309627533	9705480	2.112135213964	FBgn0008646	5579	FBgn0000576	22101
68	3R	22708033	22709435	2.542163848877	22708712	2.130233736599	FBgn0004359	1256	FBgn0002838	7034
69	2R	19252375	19254671	2.538259506226	19253228	2.484569493462	FBgn0000562	1197	FBgn0002174	38766
70	3R	4855105	4856672	2.52258682251	4855805	2.319948077202	FBgn0002932	9384	FBgn0002932	9384
71	X	8059503	8061001	2.513888835907	8060285	2.393778127782	FBgn0030025	25635	FBgn0030028	56355
72	2L	2999601	3001154	2.499948978424	3000343	2.105591742198	FBgn0025681	7379	FBgn0002989	7582
73	X	16420369	16421587	2.49631690979	16420884	1.84175268809	FBgn0030758	180	FBgn0015615	6482
74	2L	7309490	7312200	2.496192932129	7310368	2.449884975658	FBgn0004009	3207	FBgn0004009	3207
75	2R	2892192	2894057	2.464593887329	2893248	2.329663444968	FBgn0033159	434	FBgn0033159	434
76	2R	7858979	7860788	2.454712867737	7859751	2.197690571056	FBgn0033717	769	FBgn0010238	109347
77	3R	11635803	11636989	2.453119754791	11636222	2.132021331787	FBgn0026616	6248	FBgn0038364	16704
78	X	2077225	2078651	2.447474479675	2077959	2.23809076945	FBgn0004397	656	FBgn0000377	28178
79	2R	9079025	9081137	2.447105407715	9080356	2.324705719948	FBgn0033856	5904	FBgn0033856	5904
80	2L	2013351	2014820	2.446202278137	2014058	2.110168457031	FBgn0051669	808	FBgn0031391	133229
81	3R	8077833	8079365	2.44619178772	8078676	2.200503222148	FBgn0038008	1233	FBgn0037992	124757
82	X	12300252	12301855	2.444674491882	12300967	2.041740838219	FBgn0030392	2931	FBgn0015024	186753
83	2R	5488562	5490921	2.44392490387	5489530	2.374436883365	FBgn0000606	1524	FBgn0000606	1524
84	3R	4102356	4104204	2.442043304443	4103279	2.408164248747	FBgn0010433	235	FBgn0037561	7675
85	3R	18352963	18354505	2.437223911285	18353666	2.187397360802	FBgn0038981	717	FBgn0024558	55284
86	X	20501309	20503133	2.432158946991	20502258	2.223419189453	FBgn0003300	2859	FBgn0003300	2859
87	2L	19862021	19863582	2.41912651062	19862862	2.099239170551	FBgn0032826	476	FBgn0043021	50519
88	2L	4280076	4282420	2.413550376892	4280829	2.072845077515	FBgn0031592	1539	FBgn0003941	53187
89	X	448522	450505	2.411598205566	449519	2.317115664482	FBgn0003986	1656	FBgn0003986	1656
90	2L	13181511	13183052	2.407390594482	13182345	2.132342562956	FBgn0051849	248	FBgn0032476	5173
91	3R	9736403	9737945	2.405340194702	9737195	2.396527036031	FBgn0000576	9614	FBgn0000576	9614
92	3R	10481471	10482775	2.398017883301	10482065	2.213373279572	FBgn0026578	642	FBgn0026578	642
93	3R	19711916	19713194	2.394936561584	19712550	1.90680621652	FBgn0025574	3247	FBgn0025574	3247
94	3R	2629912	2631136	2.390998840332	2630542	1.942930310965	FBgn0082182	4714	FBgn0082182	4714
95	3L	6794461	6795840	2.386524677277	6795162	2.265558421612	FBgn0003995	31055	FBgn0035714	68302
96	3L	14138011	14139511	2.382658481598	14138835	2.322510973612	FBgn0000411	5044	FBgn0000411	5044
97	2R	3530112	3531550	2.381263256073	3530816	2.180960386992	FBgn0033250	5249	FBgn0033243	50979
98	X	18137265	18138987	2.381015777588	18138067	2.133664131165	FBgn0004956	3695	FBgn0004956	3695
99	3L	13054738	13056180	2.377906322479	13055560	2.048973083496	FBgn0036345	5676	FBgn0010452	32660
100	X	2284427	2285885	2.37477684021	2285196	2.189755618572	FBgn0001150	77	FBgn0001150	77
101	2L	2164452	2166056	2.369211196899	2165205	2.175826240988	FBgn0031393	9445	FBgn0031393	9445
102	3L	22336182	22337767	2.359695911407	22336920	2.114410638809	FBgn0004449	4808	FBgn0004449	4808
103	2L	1075834	1077762	2.35532951355	1076703	2.245517899008	FBgn0003310	1108	FBgn0003310	1108
104	3R	9228187	9229722	2.352841377258	9228935	2.283740071689	FBgn0053977	164	FBgn0053977	164
105	X	445162	446466	2.349270820618	445891	2.150276110722	FBgn0003986	1972	FBgn0003986	1972
106	3R	13219428	13220841	2.342337608337	13220106	2.041920605828	FBgn0025456	199	FBgn0025456	199
107	2L	825705	827268	2.340766906738	826553	2.090940475464	FBgn0010583	589	FBgn0010583	589
108	3L	2421170	2422954	2.340560913086	2422025	2.049852609634	FBgn0052306	24495	FBgn0053231	26663
109	2L	20416205	20417756	2.334030151367	20417067	2.093872182509	FBgn0051688	447	FBgn0032858	12556
110	3L	13201212	13202943	2.326827526093	13202299	1.905518203974	FBgn0023095	337	FBgn0010452	114079
111	3R	11242867	11244619	2.325607299805	11243785	2.079500198364	FBgn0067339	280	FBgn0067339	280
112	3L	10304139	10305637	2.321185112	10305068	2.061524587519	FBgn0067716	11275	FBgn0000629	307009
113	3R	283265	284830	2.318442344666	284008	2.177778275808	FBgn0051522	4972	FBgn0037250	24277
114	3R	26674640	26677347	2.30771112442	26676787	2.118974113464	FBgn0003720	1250	FBgn0003720	1250
115	3R	8471142	8472639	2.29470205307	8471860	2.020594978333	FBgn0038071	1922	FBgn0038071	1922
116	2R	10642678	10643689	2.291500091553	10642726	2.259298854404	FBgn0015371	12606	FBgn0033989	135640
117	3R	4006683	4008096	2.275721073151	4007379	2.011941973368	FBgn0001138	215	FBgn0037554	51850
118	2R	8711663	8712999	2.271015644073	8712285	2.044919312	FBgn0053182	1898	FBgn0028991	6304
119	X	7810735	7812085	2.265217781067	7811318	1.908413052559	FBgn0003656	1948	FBgn0004404	31178
120	3L	14149942	14151238	2.264087677002	14150640	2.047009378672	FBgn0036414	4267	FBgn0013718	5496
121	3R	27530116	27531416	2.249643802643	27530745	1.973331183195	FBgn0054046	4109	FBgn0039867	31919
122	2L	4123261	4124554	2.247400283813	4123883	1.998354070327	FBgn0014033	2162	FBgn0000547	92504
123	2R	16469546	16470962	2.243633747101	16470163	1.939622879028	FBgn0008636	1672	FBgn0034565	15656
124	3R	12664548	12666110	2.242240905762	12665323	2.144021542867	FBgn0000014	9554	FBgn0020546	10403
125	2R	18196999	18199053	2.240333557129	18198033	2.175402304705	FBgn0020257	1478	FBgn0020257	1478
126	2L	7519332	7520679	2.236308574677	7520029	2.076970398426	FBgn0011283	22669	FBgn0053529	24394
127	3L	19521417	19522774	2.235335350037	19522255	1.959311485291	FBgn0036886	4574	FBgn0036886	4574
128	3L	19628029	19629633	2.235144615173	19628800	2.099639331593	FBgn0036899	122	FBgn0029094	44649
129	3L	1444789	1446559	2.232798576355	1445516	2.01926201582	FBgn0004635	1808	FBgn0004635	1808
130	2L	7137840	7139273	2.230746269226	7138502	2.159871774561	FBgn0031889	4819	FBgn0031886	72669
131	X	8436963	8438716	2.227540493011	8437872	2.087179780006	FBgn0040929	246	FBgn0030054	13666
132	2R	10645121	10646451	2.226932048798	10645730	1.965891182423	FBgn0015371	15610	FBgn0033989	138644
133	3R	13995489	13996555	2.225854873657	13996038	1.67221723284	FBgn0042693	2587	FBgn0038570	3071
134	2L	15741323	15742792	2.222919464111	15742009	2.030026688295	FBgn0010382	2075	FBgn0003936	5602
135	2R	16608601	16610118	2.221687316895	16609266	2.028029978275	FBgn0015721	246	FBgn0011824	4381
136	3L	15675907	15678076	2.220707893372	15677226	2.026181161404	FBgn0041160	12118	FBgn0041160	12118
137	2L	12010469	12012514	2.218472003937	12011776	1.998210310936	FBgn0014019	3400	FBgn0032390	21812
138	3R	6613128	6614367	2.21267747879	6613667	1.908303499222	FBgn0037834	263	FBgn0037834	263
139	X	8370556	8372029	2.211332798004	8371196	2.026322424412	FBgn0024943	3565	FBgn0030054	80342
140	3L	3393939	3395448	2.208168506622	3394710	1.992270410061	FBgn0014388	13757	FBgn0027616	37012
141	2L	15481462	15483109	2.207981109619	15482214	1.973804754369	FBgn0020371	1517	FBgn0003448	8016
142	2R	3757564	3758844	2.202973842621	3758170	1.87553764792	FBgn0033277	7899	FBgn0010109	14030
143	2R	3633470	3635110	2.202078819275	3634321	2.08354306221	FBgn0050372	344	FBgn0050372	344
144	3R	27230491	27232115	2.200206756592	27231248	1.921700239182	FBgn0039846	74	FBgn0039831	184822
145	2L	13224574	13226153	2.183393478394	13225488	2.088774232303	FBgn0032489	282	FBgn0032489	282
146	X	8742055	8743228	2.181530952454	8742704	1.726432940539	FBgn0011661	842	FBgn0030061	182517
147	3R	10133221	10134470	2.172870635986	10133925	1.911254770616	FBgn0003567	384	FBgn0004855	891
148	3R	11745089	11746451	2.165600776672	11745837	2.002887669732	FBgn0038385	798	FBgn0038385	798
149	3L	13047516	13048837	2.164750576019	13048151	1.869600464316	FBgn0036344	12325	FBgn0036342	27180
150	2R	12465244	12466754	2.156157970428	12466035	2.016066326815	FBgn0053456	641	FBgn0053456	641
151	X	2264353	2265481	2.154293060303	2264858	1.911487859838	FBgn0040385	2197	FBgn0001150	20261
152	2L	17257858	17259091	2.153594970703	17258422	1.935588556177	FBgn0032629	1761	FBgn0032633	121654
153	X	15458247	15459652	2.150984764099	15458925	1.794654874241	FBgn0003463	1552	FBgn0003463	1552
154	X	4271614	4272736	2.143173217773	4272081	1.813739299774	FBgn0000179	13988	FBgn0029714	125123
155	2L	5978503	5979970	2.133781909943	5979178	1.832702815533	FBgn0000308	1847	FBgn0000308	1847
156	3L	12120018	12121711	2.133317947388	12121001	1.989837085499	FBgn0013997	479	FBgn0036258	939
157	X	7737113	7738741	2.129123687744	7737970	1.99584237267	FBgn0029971	1062	FBgn0029971	1062
158	X	7141831	7142985	2.12607383728	7142389	1.802443392137	FBgn0025549	5849	FBgn0025549	5849
159	3R	6451887	6453144	2.122220993042	6452515	1.81001073122	FBgn0001235	11871	FBgn0001235	11871
160	3R	27046742	27049614	2.118896484375	27047463	1.922326705035	FBgn0039831	1037	FBgn0039831	1037
161	X	8752004	8754191	2.115588188171	8752631	1.822458716	FBgn0040930	320	FBgn0030086	181918
162	3L	13068790	13070269	2.1124792099	13069451	1.875694218804	FBgn0052118	2747	FBgn0010452	18769
163	3L	5594572	5596453	2.112093448639	5595701	2.020587861538	FBgn0035625	9229	FBgn0035625	9229
164	X	17660468	17662017	2.111142158508	17661307	1.780788803101	FBgn0030869	1377	FBgn0030870	3470
165	3R	5225681	5226927	2.108653068542	5226277	1.76586151123	FBgn0037686	701	FBgn0037686	701
166	2R	15372087	15373409	2.103916168213	15372787	1.822257012129	FBgn0043532	10192	FBgn0011849	130393
167	2R	7542265	7543709	2.10324048996	7543059	1.824270921595	FBgn0033675	536	FBgn0011704	41709
168	X	20867031	20868193	2.102783679962	20867635	1.57203105092	FBgn0031149	2843	FBgn0031144	25009
169	2R	19146165	19147510	2.100513458252	19146902	1.783962726593	FBgn0004795	6690	FBgn0016762	54696
170	3L	678656	680048	2.097356796265	679379	1.889038562775	FBgn0035156	2932	FBgn0035156	2932
171	2L	18593508	18594818	2.096248626709	18594196	1.916893902947	FBgn0003270	1067	FBgn0032693	54717
172	3L	665208	666730	2.095719337463	665990	1.792931837194	FBgn0035152	265	FBgn0035156	10457
173	3L	10833692	10834869	2.087046146393	10834296	1.697523958543	FBgn0026160	2457	FBgn0026160	2457
174	3R	12744201	12745284	2.085183620453	12744759	1.578873634338	FBgn0051270	4748	FBgn0082171	62722
175	2R	11617047	11618330	2.083390712738	11617665	1.836055475123	FBgn0014020	116	FBgn0034073	199
176	3L	3828953	3830298	2.080270290375	3829694	2.020175874233	FBgn0013751	9	FBgn0035464	34893
177	3R	2246606	2247843	2.079546928406	2247217	1.831083774567	FBgn0014963	14619	FBgn0037443	15604
178	3R	846779	848224	2.079455375671	847491	1.924516379833	FBgn0037292	33017	FBgn0010313	64917
179	3R	12105302	12106534	2.078676223755	12105862	1.811161200205	FBgn0051283	2497	FBgn0051283	2497
180	3R	12746510	12747869	2.078619003296	12747242	1.974645972252	FBgn0051270	2265	FBgn0082171	65205
181	3R	170921	173161	2.075197696686	171604	1.923429040348	FBgn0001204	768	FBgn0001204	768
182	3L	6726648	6727825	2.073753833771	6727255	1.722910583019	FBgn0035714	395	FBgn0035714	395
183	3L	18313144	18314934	2.07261133194	18314215	2.04084327817	FBgn0015946	44542	FBgn0011706	49447
184	X	20473494	20474843	2.072500228882	20474222	1.765465945005	FBgn0031127	4776	FBgn0003300	30895
185	3R	11408576	11409879	2.065326690674	11409267	1.854368322036	FBgn0038350	30773	FBgn0053207	82641
186	2R	3640915	3642158	2.06339597702	3641474	1.722941160202	FBgn0033267	1671	FBgn0033267	1671
187	X	11167331	11168684	2.05931186676	11168048	1.716503275765	FBgn0003411	484	FBgn0003411	484
188	3R	2579370	2581641	2.059305667877	2580166	1.831521707423	FBgn0004053	245	FBgn0004053	245
189	X	6903655	6905035	2.058162212372	6904342	1.83896928675	FBgn0004143	9685	FBgn0029931	18498
190	X	8087996	8089804	2.054487228394	8088972	1.917460329392	FBgn0030026	432	FBgn0030028	27668
191	X	14483232	14484466	2.05095243454	14483875	1.738920807838	FBgn0015773	3893	FBgn0015773	3893
192	3L	18070312	18071448	2.05082654953	18070873	1.752042134603	FBgn0036773	516	FBgn0020300	33790
193	X	13480695	13482013	2.050821304321	13481242	1.734456763548	FBgn0030506	20503	FBgn0030507	20718
194	2L	14433966	14435247	2.046863079071	14434639	1.765420296613	FBgn0028871	9508	FBgn0005771	56223
195	2L	18106410	18107814	2.042917728424	18107066	1.866368906839	FBgn0032665	3546	FBgn0041184	41273
196	3L	361082	362368	2.041944503784	361693	1.790292803446	FBgn0003749	845	FBgn0035136	16778
197	2R	17749881	17751097	2.039003372192	17750468	1.663455682642	FBgn0020307	1077	FBgn0034704	67980
198	2L	21604291	21605750	2.038706302643	21604825	1.902229309082	FBgn0032955	6367	FBgn0022893	12696
199	X	14460721	14461799	2.035681247711	14461119	1.507750415802	FBgn0030574	24602	FBgn0015773	26649
200	3R	25982598	25983741	2.030695438385	25983152	1.743876962101	FBgn0039749	421	FBgn0065067	50382
201	X	8498574	8500596	2.030522346497	8499876	1.967937020695	FBgn0004102	3990	FBgn0004102	3990
202	X	6858161	6859488	2.029123783112	6858824	1.717933598687	FBgn0029928	74	FBgn0029929	315
203	3R	12707789	12708994	2.027814388275	12708374	1.83557992823	FBgn0015350	2924	FBgn0082171	26337
204	3R	12556111	12557247	2.023681163788	12556750	1.610807418823	FBgn0003944	3598	FBgn0063261	20361
205	2L	11452110	11453554	2.023135185242	11452789	1.806599034203	FBgn0004579	7186	FBgn0004579	7186
206	2R	16414411	16415714	2.022284507751	16414984	1.738128900528	FBgn0034560	2302	FBgn0034565	70835
207	X	4434690	4436079	2.021673202515	4435494	1.837617492676	FBgn0029717	18376	FBgn0029715	35912
208	3L	11898802	11900140	2.021176815033	11899406	1.703718241523	FBgn0036222	702	FBgn0000404	91882
209	X	2159258	2160588	2.020687103271	2159931	1.813551521301	FBgn0023526	11029	FBgn0023526	11029
210	2L	16812868	16814222	2.020602226257	16813535	1.791403433856	FBgn0004797	941	FBgn0032600	74202
211	3R	13875442	13876708	2.018257141113	13876018	1.901672363281	FBgn0010389	2688	FBgn0010389	2688
212	3R	24973269	24974572	2.017115592957	24973914	1.81106819826	FBgn0039642	20	FBgn0014869	56
213	3L	11189177	11190769	2.016164779663	11190110	1.935419222888	FBgn0036149	1663	FBgn0041094	36146
214	X	2445095	2446345	2.010952949524	2445646	1.716593205929	FBgn0001404	989	FBgn0011606	14562
215	3R	17485287	17486381	2.009606361389	17485840	1.539529263973	FBgn0011766	287	FBgn0004493	11632
216	2L	14435670	14437034	2.009059429169	14436406	1.79627642912	FBgn0028871	11275	FBgn0005771	54456
217	2R	2025813	2027081	2.008484840393	2026515	1.746123987086	FBgn0010347	12443	FBgn0041145	95803
218	3L	21776526	21777720	2.00760269165	21777239	1.698123550415	FBgn0037139	1043	FBgn0046301	11193
219	2L	5460949	5462068	2.005449295044	5461592	1.549664735794	FBgn0005511	49	FBgn0005511	49
220	3L	8639524	8640988	2.004152297974	8640294	1.879130251267	FBgn0001168	9412	FBgn0001168	9412
221	2L	1410298	1411682	2.003871440887	1410950	1.855453848839	FBgn0002543	9499	FBgn0002543	9499
222	2R	4917661	4919200	1.999865531921	4918434	1.712631464005	FBgn0053774	6337	FBgn0053774	6337
223	2R	5486523	5487877	1.996150016785	5487217	1.74615418911	FBgn0000606	3837	FBgn0000606	3837
224	3R	2710565	2711721	1.994106292725	2711206	1.787056446075	FBgn0001077	21160	FBgn0001077	21160
225	2R	11412366	11413567	1.992931365967	11412823	1.690326786041	FBgn0053463	1533	FBgn0003425	7106
226	2L	14024065	14025174	1.992376327515	14024565	1.594272391001	FBgn0051840	318	FBgn0028519	2445
227	3R	26607087	26608394	1.987110137939	26607722	1.811727860395	FBgn0004606	16074	FBgn0003720	70315
228	3L	6952931	6954075	1.986166000366	6953487	1.667809613546	FBgn0001104	513	FBgn0001104	513
229	3L	15005395	15006496	1.982543945312	15005912	1.707725793123	FBgn0036465	1917	FBgn0036465	1917
230	3R	6443174	6444409	1.978825092316	6443710	1.780784130096	FBgn0001235	20676	FBgn0001235	20676
231	3L	17979975	17981191	1.976785182953	17980688	1.764926493168	FBgn0052192	24888	FBgn0020300	123975
232	2L	5403382	5404402	1.973273277283	5403857	1.706515908241	FBgn0016660	485	FBgn0005511	57784
233	3R	7818173	7819392	1.972231388092	7818770	1.869237787583	FBgn0024211	267	FBgn0037992	135149
234	3R	7519266	7520564	1.97150182724	7520032	1.769306278229	FBgn0037937	33	FBgn0037921	68666
235	2L	11955457	11956525	1.970595359802	11955988	1.633875250816	FBgn0067722	2499	FBgn0032390	33976
236	3L	20537019	20538260	1.970507621765	20537601	1.734075265772	FBgn0001323	16776	FBgn0037009	82751
237	2R	16866593	16867826	1.968166828156	16867151	1.684897601604	FBgn0000395	7372	FBgn0000395	7372
238	3L	16372738	16374157	1.967972278595	16373456	1.807403087616	FBgn0014163	3642	FBgn0014163	3642
239	X	20490515	20491827	1.965587615967	20491205	1.829145207125	FBgn0031128	3605	FBgn0003300	13912
240	2R	4562062	4563162	1.96106338501	4562664	1.715771088233	FBgn0033367	6143	FBgn0065074	44953
241	3R	2987692	2989015	1.958300590515	2988300	1.779966652393	FBgn0002306	251	FBgn0037481	7402
242	3L	3322184	3323369	1.956895828247	3322780	1.752490107218	FBgn0052268	2886	FBgn0035437	10377
243	3R	12228825	12230227	1.956226348877	12229607	1.69442653656	FBgn0003513	202	FBgn0038421	43833
244	2L	597146	598575	1.955442905426	597894	1.803443551064	FBgn0010323	3207	FBgn0031267	23662
245	X	6831253	6832574	1.95378112793	6831818	1.652238190174	FBgn0029927	92	FBgn0029927	92
246	3R	15727472	15728889	1.953363895416	15728264	1.81200319178	FBgn0038745	1147	FBgn0038746	2325
247	2R	15580817	15582100	1.951063156128	15581403	1.691788056317	FBgn0004364	44971	FBgn0004364	44971
248	3R	13429883	13431144	1.949912548065	13430593	1.865934252739	FBgn0038524	1231	FBgn0051575	53582
249	3R	7128314	7129557	1.944162845612	7129045	1.679797004251	FBgn0051386	2285	FBgn0026063	45118
250	3L	14932733	14934017	1.94154548645	14933390	1.712613049675	FBgn0026320	1216	FBgn0026320	1216
251	2R	10866561	10867937	1.941404342651	10867140	1.848371505737	FBgn0034013	2123	FBgn0000996	28683
252	3R	173419	174958	1.939888954163	174150	1.816645061269	FBgn0001204	1778	FBgn0001204	1778
253	2L	221171	223523	1.939846992493	221910	1.884818971157	FBgn0031235	10604	FBgn0031235	10604
254	X	440613	441737	1.938855171204	441105	1.645959854126	FBgn0003986	6758	FBgn0003986	6758
255	2R	17734466	17735567	1.938530445099	17735041	1.654538631439	FBgn0034716	780	FBgn0034704	52553
256	X	2156601	2157975	1.934928417206	2157329	1.815059280396	FBgn0023526	8427	FBgn0023526	8427
257	2L	27978	29345	1.934826135635	28582	1.888858288527	FBgn0031209	4694	FBgn0002121	7210
258	3L	19841607	19842834	1.934815883636	19842287	1.655893146992	FBgn0014037	939	FBgn0014037	939
259	X	4815204	4816471	1.932368278503	4815917	1.781470139821	FBgn0061196	9680	FBgn0004368	31548
260	X	2286703	2288020	1.932320594788	2287428	1.714942483341	FBgn0001150	2309	FBgn0001150	2309
261	2L	3614677	3616288	1.932102203369	3615542	1.606138734257	FBgn0015663	3750	FBgn0002985	8794
262	X	6889523	6890735	1.926853179932	6890139	1.819477844238	FBgn0029931	4295	FBgn0029931	4295
263	3R	2679730	2680930	1.926606178284	2680318	1.59925866127	FBgn0003339	4432	FBgn0001077	9728
264	3R	12717425	12718632	1.925186634064	12718100	1.654219907873	FBgn0015350	12650	FBgn0082171	36063
265	2R	13662270	13663076	1.922835826874	13662947	1.575840429826	FBgn0062440	90	FBgn0062440	90
266	3L	22333495	22335218	1.92164182663	22334393	1.830109540154	FBgn0004449	7335	FBgn0004449	7335
267	2R	13107347	13108601	1.92000579834	13107986	1.759088695049	FBgn0029006	309	FBgn0029006	309
268	2R	8046339	8047504	1.91890335083	8046965	1.769301772118	FBgn0011592	2002	FBgn0011592	2002
269	2R	9656208	9657533	1.917030334473	9657008	1.623153716326	FBgn0040752	203	FBgn0040751	16303
270	X	16607875	16609590	1.915988922119	16609017	1.748790442944	FBgn0001250	8354	FBgn0030786	8874
271	X	19411843	19412957	1.915583610535	19412416	1.649430218865	FBgn0031030	1330	FBgn0031032	5163
272	3L	16975925	16977223	1.910173416138	16976617	1.738846460978	FBgn0036685	4822	FBgn0025582	224369
273	X	9127186	9128357	1.908323764801	9127716	1.671109143425	FBgn0040236	604	FBgn0030122	9078
274	3L	16350298	16351380	1.907907485962	16350734	1.611992359161	FBgn0036623	482	FBgn0014163	26364
275	2R	963154	963797	1.903364658356	963204	1.321029557122	FBgn0052838	1378	FBgn0033021	92713
276	3L	21811953	21812881	1.900703907013	21812452	1.444826013902	FBgn0014362	1018	FBgn0046301	46406
277	3L	21513058	21514265	1.895910739899	21513661	1.650197267532	FBgn0037104	1532	FBgn0028663	39958
278	3R	26587462	26588542	1.887380599976	26588018	1.543010115623	FBgn0004606	3630	FBgn0003720	90019
279	3R	11811360	11812734	1.885694503784	11812091	1.711404736837	FBgn0003507	168	FBgn0003507	168
280	3L	19831514	19832726	1.884305953979	19832170	1.748311817646	FBgn0014037	11056	FBgn0014037	11056
281	2L	8832034	8833326	1.882608413696	8832706	1.749978224436	FBgn0029123	7081	FBgn0029123	7081
282	X	13569421	13570356	1.881498813629	13569777	1.523159367698	FBgn0001087	438	FBgn0030521	46341
283	2R	2984826	2986169	1.881373882294	2985602	1.819004451527	FBgn0010548	3373	FBgn0033179	7058
284	3R	15764246	15765401	1.880156040192	15764837	1.56901678443	FBgn0021776	3995	FBgn0021776	3995
285	2L	18890981	18892067	1.876524448395	18891541	1.6428861022	FBgn0003896	14356	FBgn0032717	55945
286	2L	8845568	8847362	1.875392436981	8846064	1.510553240776	FBgn0052986	16743	FBgn0029123	20439
287	3R	16674588	16675872	1.874300003052	16675221	1.676525480607	FBgn0038834	1050	FBgn0038834	1050
288	3R	14419520	14420784	1.873730182648	14420234	1.588499461903	FBgn0038628	2673	FBgn0027841	64880
289	2R	16984555	16985658	1.872709274292	16984982	1.527045543377	FBgn0010415	3768	FBgn0010415	3768
290	3R	5420862	5421747	1.872421264648	5421341	1.513894810396	FBgn0037720	4308	FBgn0037719	4632
291	3L	14114787	14116016	1.87090921402	14115438	1.604481192196	FBgn0042630	18855	FBgn0000411	28441
292	3R	26681318	26682837	1.869951248169	26681936	1.856498062611	FBgn0003720	3899	FBgn0003720	3899
293	3R	2228021	2229326	1.86909866333	2228804	1.637529671192	FBgn0037443	2809	FBgn0037443	2809
294	2L	7009925	7011008	1.866971969604	7010484	1.554678327897	FBgn0031880	3012	FBgn0051908	16811
295	2L	13867294	13868537	1.866469860077	13867854	1.648764431477	FBgn0028532	18442	FBgn0051842	32816
296	X	15518013	15519145	1.865549087524	15518647	1.584987640381	FBgn0030667	3105	FBgn0030671	19415
297	3R	5873772	5874984	1.864469051361	5874415	1.750906467438	FBgn0037779	157	FBgn0037777	3170
298	3R	4076974	4077955	1.863628387451	4077439	1.48481926322	FBgn0040528	3752	FBgn0037555	11205
299	3R	16922082	16923295	1.858318805695	16922686	1.71510592103	FBgn0038853	841	FBgn0010770	19272
300	3L	22706911	22707990	1.855916976929	22707498	1.575303498436	FBgn0037191	14782	FBgn0037200	98549
301	2R	15549619	15550894	1.855819225311	15550274	1.797190722297	FBgn0034480	30424	FBgn0004364	76100
302	X	20557493	20558640	1.855223655701	20558031	1.659458328696	FBgn0031130	1406	FBgn0003300	52914
303	2R	20729855	20730938	1.855056285858	20730443	1.505014335408	FBgn0001325	3772	FBgn0001325	3772
304	2L	9145323	9146918	1.854642391205	9145814	1.633796453476	FBgn0051887	15971	FBgn0051887	15971
305	2L	8841255	8842541	1.852439880371	8841746	1.605537950993	FBgn0029123	16121	FBgn0029123	16121
306	X	4301567	4302631	1.851940155029	4302045	1.64668156119	FBgn0000179	43952	FBgn0029714	95159
307	X	16521106	16522223	1.851508617401	16521745	1.476917028427	FBgn0000152	3913	FBgn0030766	46903
308	2L	18778293	18779778	1.850564956665	18779017	1.759534611421	FBgn0045852	784	FBgn0032717	56579
309	X	7065998	7067289	1.850485801697	7066794	1.656585160424	FBgn0029939	28482	FBgn0025549	69746
310	2R	3459210	3460332	1.847126960754	3459733	1.738863646984	FBgn0033238	1919	FBgn0033240	7742
311	3L	12540037	12541036	1.847055435181	12540612	1.471168422699	FBgn0036302	5857	FBgn0004926	39928
312	2R	6189395	6190567	1.846448898315	6189917	1.494764119387	FBgn0033541	25098	FBgn0004399	120200
313	3R	8265073	8266147	1.846296548843	8265566	1.603185962228	FBgn0043044	244	FBgn0038046	10564
314	2L	13226548	13227997	1.845814704895	13227321	1.732331612531	FBgn0032490	532	FBgn0032489	2115
315	X	2196026	2197211	1.845059394836	2196635	1.71802369286	FBgn0003079	353	FBgn0003079	353
316	3L	5809369	5810578	1.844432830811	5809829	1.63389056921	FBgn0003984	9732	FBgn0035640	22799
317	3R	13906160	13907433	1.844316482544	13906711	1.619747877121	FBgn0038566	132	FBgn0038566	132
318	3L	20705160	20706304	1.844297885895	20705572	1.576155424118	FBgn0016696	194	FBgn0016696	194
319	3L	21079516	21080584	1.842391967773	21080000	1.71568887374	FBgn0037051	10118	FBgn0037051	10118
320	3L	16738016	16740830	1.835661411285	16740014	1.748582720757	FBgn0036660	4960	FBgn0036660	4960
321	3R	17469718	17470897	1.835521697998	17470343	1.696627672981	FBgn0011766	15784	FBgn0046832	22097
322	X	16489148	16490412	1.835440635681	16489839	1.674276408027	FBgn0003189	523	FBgn0030766	14997
323	2R	6665667	6666498	1.833770751953	6665735	1.505358600616	FBgn0033581	228	FBgn0033581	228
324	3L	19582830	19584237	1.833427429199	19583620	1.730674624443	FBgn0036894	135	FBgn0029094	531
325	3L	20855503	20856833	1.833368301392	20856039	1.665416479111	FBgn0037035	5628	FBgn0003415	105226
326	2L	7289152	7290272	1.827352523804	7289738	1.588806825526	FBgn0031901	7205	FBgn0004009	17423
327	3L	20556537	20557626	1.826783180237	20557160	1.653338909149	FBgn0001323	2783	FBgn0001320	72044
328	3L	16008632	16009753	1.824954509735	16009166	1.541916497548	FBgn0003691	6748	FBgn0003691	6748
329	2R	15084240	15085266	1.822528839111	15084738	1.475981780461	FBgn0053535	4931	FBgn0034463	87908
330	2R	9668107	9669315	1.821457386017	9668722	1.554667500889	FBgn0033897	304	FBgn0040751	4589
331	3L	15188637	15189697	1.8204164505	15189160	1.638566017151	FBgn0029114	11740	FBgn0029114	11740
332	2L	11224237	11225557	1.82009935379	11224673	1.61698267195	FBgn0000011	13992	FBgn0028700	94028
333	3R	4030820	4032201	1.805501937866	4031428	1.686511600719	FBgn0053779	884	FBgn0037554	27801
334	3R	169449	170621	1.804793357849	170045	1.645389388589	FBgn0001204	2327	FBgn0001204	2327
335	2R	12540850	12542091	1.80456829071	12541428	1.686309085173	FBgn0023172	676	FBgn0034181	7037
336	2L	19322377	19323503	1.804216384888	19322859	1.666301790873	FBgn0032769	26624	FBgn0024245	36294
337	2R	19216811	19217715	1.801728248596	19217287	1.43432078642	FBgn0011297	1901	FBgn0002174	2825
338	3L	623548	624805	1.801630020142	624220	1.552787163678	FBgn0064191	1571	FBgn0064191	1571
339	X	18445356	18446438	1.801614761353	18445858	1.590509732564	FBgn0030940	652	FBgn0030943	36266
340	2L	4837905	4839261	1.799995422363	4838696	1.580656560262	FBgn0031636	607	FBgn0031633	8026
341	2L	3824224	3825746	1.799693107605	3824955	1.6658231318	FBgn0003430	725	FBgn0003430	725
342	2R	13013200	13014378	1.798522949219	13013783	1.632979084464	FBgn0061355	3808	FBgn0034237	37293
343	3L	20982776	20983785	1.798316955566	20983359	1.490552902222	FBgn0026179	14979	FBgn0037044	21623
344	2L	12080875	12081902	1.79657793045	12081344	1.699102044106	FBgn0003145	4448	FBgn0003145	4448
345	3L	9829403	9830496	1.795408248901	9829960	1.621807603275	FBgn0004390	734	FBgn0015618	17363
346	2R	19909304	19910369	1.795033454895	19909755	1.520623922348	FBgn0035001	533	FBgn0019886	113135
347	2R	14938957	14939955	1.794139862061	14939117	1.415207544963	FBgn0004873	695	FBgn0050326	8983
348	3R	13373480	13374449	1.793626785278	13373945	1.545872856589	FBgn0038519	1714	FBgn0025571	7800
349	X	15709141	15710016	1.793031692505	15709532	1.404637953814	FBgn0030701	5410	FBgn0030703	14497
350	3R	6429637	6430624	1.793011665344	6430146	1.575025379658	FBgn0001235	34240	FBgn0001235	34240
351	X	17202257	17203136	1.786895751953	17202662	1.552299976349	FBgn0011758	28776	FBgn0000163	207786
352	3R	20998256	20999551	1.785306930542	20998826	1.660617996665	FBgn0039285	443	FBgn0039286	11909
353	3R	186	1915	1.783206939697	933	1.611712296804	FBgn0037213	553	FBgn0037213	553
354	2L	2456074	2457996	1.783081054688	2457178	1.60424041748	FBgn0012017	2866	FBgn0015816	35488
355	2L	12003345	12004764	1.782409191132	12004058	1.670019626617	FBgn0032394	1782	FBgn0032390	14094
356	2R	15555786	15556788	1.781440734863	15556273	1.446244716644	FBgn0034480	36423	FBgn0004364	70101
357	2R	4115564	4116534	1.780529022217	4116026	1.447326523917	FBgn0033310	3780	FBgn0022027	21238
358	2L	16264845	16265898	1.780142784119	16265313	1.66029251323	FBgn0028897	7261	FBgn0028897	7261
359	3L	13051125	13052112	1.77867603302	13051606	1.448894276338	FBgn0036345	9630	FBgn0036342	30635
360	2L	3541560	3542701	1.778220176697	3542067	1.566806733608	FBgn0024244	2816	FBgn0031549	11781
361	3L	15982549	15983666	1.77716255188	15983202	1.537524402142	FBgn0044028	5537	FBgn0044028	5537
362	3R	11245743	11246774	1.776009559631	11246252	1.55521094799	FBgn0067339	2747	FBgn0067339	2747
363	3L	13093693	13095107	1.774324893951	13094319	1.774922931896	FBgn0010452	6099	FBgn0010452	6099
364	2L	17262141	17263178	1.772438049316	17262705	1.687831401825	FBgn0032629	6044	FBgn0032633	117371
365	3L	17632901	17633890	1.771012306213	17633391	1.509142430623	FBgn0065088	598	FBgn0036745	13501
366	X	10969476	10970695	1.770643234253	10969999	1.520532664131	FBgn0028686	407	FBgn0028686	407
367	3R	18982421	18983697	1.769241809845	18982921	1.565520346165	FBgn0004395	671	FBgn0051457	29215
368	X	13439917	13440934	1.768196105957	13440492	1.524077247171	FBgn0030499	872	FBgn0030507	61468
369	3R	4801457	4802511	1.767976760864	4801958	1.564162671566	FBgn0037646	4685	FBgn0022347	16709
370	2L	601082	602316	1.767586231232	601791	1.633624076843	FBgn0031270	1022	FBgn0031267	27559
371	2L	19421955	19422939	1.765917301178	19422509	1.543742716312	FBgn0041789	156	FBgn0003346	15461
372	3L	20562745	20563865	1.765445232391	20563381	1.575601637363	FBgn0037014	7690	FBgn0001320	65823
373	3R	16587440	16588320	1.762880325317	16587856	1.473869211533	FBgn0051195	231	FBgn0038821	23496
374	3R	935101	936214	1.762551307678	935658	1.769369661808	FBgn0037293	18152	FBgn0010313	23250
375	3R	24669470	24670776	1.761064529419	24670108	1.733080078574	FBgn0015589	264	FBgn0028373	14807
376	X	6941048	6942158	1.759837150574	6941679	1.504782873041	FBgn0029933	1610	FBgn0029933	1610
377	3R	4465626	4466574	1.759723186493	4466127	1.413895308971	FBgn0012028	2020	FBgn0037602	10712
378	3R	2670709	2672064	1.75846862793	2671457	1.650177657604	FBgn0003339	4429	FBgn0001077	18589
379	X	16386706	16387623	1.75750541687	16387123	1.404712677002	FBgn0011742	782	FBgn0015615	40243
380	2L	5877330	5878268	1.755041122437	5877840	1.411909776575	FBgn0031745	1641	FBgn0031740	75585
381	X	5935898	5936688	1.753835678101	5936515	1.407307306925	FBgn0026060	160	FBgn0029840	1573
382	2L	7048433	7049515	1.752605438232	7048909	1.589516758919	FBgn0051630	6442	FBgn0051630	6442
383	2R	19034083	19035286	1.750652313232	19034756	1.603733848123	FBgn0034873	3298	FBgn0034873	3298
384	2R	16366513	16367751	1.750281333923	16367053	1.687927484512	FBgn0034554	6630	FBgn0016984	27057
385	X	4256476	4257270	1.749930858612	4256901	1.438900062016	FBgn0000179	1192	FBgn0029714	140303
386	X	493207	494430	1.749789714813	493740	1.671270430088	FBgn0003575	1032	FBgn0002579	7457
387	2L	18482610	18483418	1.747139453888	18482753	1.48468263944	FBgn0032682	1337	FBgn0032682	1337
388	3L	21405324	21406336	1.746898174286	21405725	1.600673103333	FBgn0014143	4672	FBgn0014143	4672
389	2R	20106996	20108032	1.745801448822	20107549	1.363313376904	FBgn0035033	17	FBgn0035032	128
390	3L	13030369	13031387	1.745772361755	13030776	1.626467878168	FBgn0036343	4565	FBgn0036342	9805
391	2R	20307954	20309002	1.743441581726	20308543	1.523626387119	FBgn0035069	2145	FBgn0050423	74893
392	2L	8304112	8305374	1.743392944336	8304648	1.663215805502	FBgn0032014	942	FBgn0032015	3540
393	3R	2279140	2280200	1.743367910385	2279625	1.526904255152	FBgn0037445	2540	FBgn0037446	3251
394	X	20527732	20528681	1.742299556732	20528107	1.445809813107	FBgn0031129	18529	FBgn0003300	22990
395	2R	17121166	17122032	1.736545562744	17121584	1.466699375826	FBgn0042180	2865	FBgn0034643	20666
396	2L	19567400	19568444	1.736282348633	19567987	1.477960642646	FBgn0046823	1847	FBgn0046823	1847
397	2L	9454229	9455070	1.736186981201	9454695	1.356014311314	FBgn0053723	13955	FBgn0002973	17182
398	3R	21139415	21140230	1.734992980957	21139789	1.38087979485	FBgn0051087	1414	FBgn0039306	48160
399	3R	670997	672564	1.734308242798	671871	1.478803753853	FBgn0003002	6664	FBgn0003002	6664
400	3L	21413240	21414965	1.733015060425	21413927	1.589724600315	FBgn0014143	3530	FBgn0014143	3530
401	3L	12651222	12652359	1.73245382309	12651682	1.620175123215	FBgn0014343	16013	FBgn0036306	77022
402	2R	7973611	7974742	1.730573654175	7974127	1.574820462395	FBgn0010238	5029	FBgn0010238	5029
403	X	1167089	1168067	1.72988653183	1167537	1.445627717411	FBgn0024368	1889	FBgn0026875	74083
404	X	18649855	18650795	1.729256629944	18650328	1.488148577073	FBgn0030962	4274	FBgn0001090	18712
405	3R	7203925	7204990	1.728013515472	7204535	1.612907528877	FBgn0004595	6025	FBgn0026064	28168
406	3L	14923583	14924469	1.727853775024	14924052	1.503511607647	FBgn0026320	10554	FBgn0026320	10554
407	2L	5411876	5413035	1.726073265076	5412491	1.554725199938	FBgn0016660	8149	FBgn0005511	49150
408	X	2151767	2153119	1.725329399109	2152522	1.539062023163	FBgn0023526	3620	FBgn0023526	3620
409	3R	6238093	6239153	1.723717689514	6238628	1.594267901252	FBgn0024957	10	FBgn0015396	62722
410	X	15527146	15527905	1.720747470856	15527406	1.36975366419	FBgn0030668	4036	FBgn0030671	10656
411	3R	17978472	17979356	1.720563411713	17979119	1.395275482765	FBgn0053335	11621	FBgn0053335	11621
412	3L	111762	112706	1.717651367188	112244	1.562202334404	FBgn0020386	740	FBgn0035105	55710
413	3R	20551799	20552907	1.7166929245	20552279	1.587504591261	FBgn0004885	6860	FBgn0003719	23177
414	3L	9652172	9653155	1.714214324951	9652493	1.378303782145	FBgn0016081	280	FBgn0044049	125732
415	3R	2488574	2489834	1.711204051971	2489307	1.560768239638	FBgn0024912	3485	FBgn0026567	5703
416	2R	6913467	6914119	1.709583282471	6914063	1.633249070909	FBgn0082585	726	FBgn0082585	726
417	2L	9582795	9583923	1.704739570618	9583391	1.578945328208	FBgn0014179	1649	FBgn0015393	116443
418	X	1178248	1179390	1.704291820526	1178869	1.403764444239	FBgn0025641	308	FBgn0026875	85415
419	2R	2995969	2997778	1.703468322754	2997143	1.500671565533	FBgn0015930	4533	FBgn0015930	4533
420	3R	11068873	11070086	1.70331287384	11069582	1.624807806576	FBgn0001219	1215	FBgn0001219	1215
421	3L	10993725	10994675	1.702967643738	10994091	1.447494119406	FBgn0029172	3395	FBgn0036118	41495
422	2R	19152758	19153711	1.70100069046	19153271	1.469196975231	FBgn0034886	11905	FBgn0016762	48327
423	2R	18713815	18715073	1.699933052063	18714572	1.574483703164	FBgn0034834	4567	FBgn0003062	132252
424	X	19397395	19398666	1.699419498444	19398094	1.627812767029	FBgn0026430	1439	FBgn0031032	19485
425	3L	11227644	11228755	1.697539806366	11228155	1.560534596443	FBgn0041094	1899	FBgn0041094	1899
426	3R	9846430	9847136	1.696681976318	9846515	1.605830192566	FBgn0038194	8437	FBgn0038196	15372
427	4	655661	656376	1.695472717285	655745	1.518621709612	FBgn0039915	5802	FBgn0026777	327398
428	3R	8104295	8105350	1.694694519043	8104858	1.480427159203	FBgn0038009	8216	FBgn0010044	100900
429	3R	9230782	9231517	1.694162845612	9230988	1.423835460956	FBgn0038150	398	FBgn0038150	398
430	3R	16368487	16369663	1.691365242004	16368949	1.539990603924	FBgn0053192	8222	FBgn0043457	14703
431	3R	12907828	12908991	1.689856529236	12908337	1.526441237506	FBgn0038476	2386	FBgn0038476	2386
432	3R	10412504	10413528	1.688635349274	10412942	1.559212235843	FBgn0020299	5243	FBgn0020299	5243
433	X	18518423	18519941	1.688592910767	18519104	1.653662008398	FBgn0004959	602	FBgn0004959	602
434	3R	4089554	4090483	1.68230676651	4089977	1.514153035482	FBgn0010173	194	FBgn0010173	194
435	2L	15466466	15467274	1.681070327759	15467093	1.37202497629	FBgn0003448	7105	FBgn0003448	7105
436	3R	2587678	2588726	1.680685997009	2588158	1.52474341673	FBgn0000071	157	FBgn0000071	157
437	2R	2087390	2088316	1.677046298981	2087947	1.382613799151	FBgn0033076	24844	FBgn0041145	34371
438	3L	13640461	13641531	1.676934242249	13640984	1.519482910633	FBgn0036379	288	FBgn0036386	253272
439	3R	2774382	2775280	1.674958705902	2774891	1.473507825066	FBgn0051488	8565	FBgn0001077	84845
440	3R	24419701	24420600	1.671178340912	24420192	1.396834878361	FBgn0026400	4809	FBgn0001215	5337
441	2L	14485755	14486750	1.668740749359	14486319	1.453706741333	FBgn0005771	4543	FBgn0005771	4543
442	2R	17052277	17053555	1.667720794678	17052866	1.525982407963	FBgn0050283	4711	FBgn0010415	64116
443	3L	16440510	16441508	1.664667129517	16441048	1.450021475554	FBgn0004569	7912	FBgn0014163	63950
444	X	6523381	6524531	1.664597988129	6524036	1.4901155584	FBgn0029888	318	FBgn0025815	4411
445	3L	13365670	13366627	1.663977622986	13366164	1.443300914764	FBgn0036354	2229	FBgn0036351	10874
446	X	8469794	8470653	1.662696361542	8470432	1.448934350695	FBgn0030054	18894	FBgn0030054	18894
447	3L	737065	737799	1.656775474548	737150	1.502599334717	FBgn0000575	4212	FBgn0000575	4212
448	2L	5092475	5093531	1.656061172485	5092986	1.496230854708	FBgn0031681	529	FBgn0028696	21983
449	3R	16423283	16423932	1.653789520264	16423399	1.471365841952	FBgn0023097	4514	FBgn0023097	4514
450	X	19399705	19400835	1.652604818344	19400311	1.528805822134	FBgn0000257	355	FBgn0031032	17268
451	2R	14301855	14302913	1.650676727295	14302333	1.532145261765	FBgn0034391	4169	FBgn0010651	16257
452	2R	13194787	13195656	1.648542404175	13195178	1.435020166285	FBgn0016059	3180	FBgn0016059	3180
453	2R	1178667	1179741	1.647196769714	1179192	1.482286032508	FBgn0033032	32	FBgn0033032	32
454	3R	23102002	23102771	1.646506309509	23102540	1.407218388149	FBgn0046247	2111	FBgn0039505	3114
455	X	15937409	15938545	1.644865036011	15938010	1.469866820744	FBgn0030726	839	FBgn0000459	112661
456	2R	13271878	13272550	1.641925811768	13272445	1.417933030562	FBgn0022740	165	FBgn0003545	9471
457	3R	22792418	22793392	1.640676021576	22792924	1.484286562602	FBgn0039466	242	FBgn0004510	54316
458	3R	14884374	14885210	1.639451503754	14884810	1.474907762864	FBgn0038676	19537	FBgn0027784	27837
459	3R	14815538	14816394	1.639231681824	14815980	1.389247557696	FBgn0026239	6233	FBgn0026239	6233
460	X	6937727	6938700	1.63724899292	6938254	1.419432022992	FBgn0029933	5035	FBgn0029933	5035
461	2L	490350	491327	1.637057304382	490799	1.419973305293	FBgn0043364	11117	FBgn0003963	32668
462	2R	6093733	6094330	1.636191368103	6094196	1.4884520444	FBgn0004399	24479	FBgn0004399	24479
463	X	9538903	9539746	1.633005142212	9539258	1.418417147228	FBgn0000233	151	FBgn0000233	151
464	X	20881249	20882127	1.632803916931	20881707	1.415150305804	FBgn0052512	3509	FBgn0031144	39081
465	2L	5981461	5982435	1.631527900696	5981856	1.430610603756	FBgn0001942	97	FBgn0001942	97
466	2R	15842552	15843822	1.628579139709	15843131	1.621257473441	FBgn0034504	1001	FBgn0034504	1001
467	3R	9471160	9472079	1.624539375305	9471653	1.415574878454	FBgn0003498	373	FBgn0003498	373
468	3R	27550663	27551824	1.624292373657	27551390	1.448922220866	FBgn0039867	11274	FBgn0039867	11274
469	2L	21092260	21093150	1.623677253723	21092714	1.420552372932	FBgn0040297	522	FBgn0023388	37231
470	3R	25318773	25319623	1.619589805603	25319237	1.43224919637	FBgn0039665	2	FBgn0040623	2421
471	2R	6714983	6715696	1.618519306183	6715054	1.505133342743	FBgn0033582	20066	FBgn0033590	37536
472	3L	4215404	4216365	1.618414402008	4215874	1.460240812863	FBgn0001257	3805	FBgn0011692	10394
473	3R	13994330	13995270	1.61630487442	13994760	1.484539031982	FBgn0042693	1309	FBgn0038570	1793
474	3R	16134929	16135926	1.616136550903	16135398	1.487023055553	FBgn0038785	527	FBgn0028386	16410
475	X	2081397	2082422	1.614130496979	2081998	1.517865601708	FBgn0003048	131	FBgn0000377	24139
476	2R	3002116	3002981	1.614104747772	3002547	1.376343599955	FBgn0015930	871	FBgn0015930	871
477	3R	25088368	25089373	1.613246917725	25088731	1.420925408602	FBgn0003525	7229	FBgn0003525	7229
478	3L	21005562	21006432	1.612926483154	21005975	1.438579261303	FBgn0053285	16868	FBgn0037044	44239
479	2L	20757640	20758494	1.611468315125	20758077	1.367063354043	FBgn0000251	251	FBgn0000986	35569
480	3R	20584915	20585749	1.610392570496	20585000	1.394305759006	FBgn0000140	5375	FBgn0000140	5375
481	3L	680636	681770	1.604300022125	681146	1.469942092896	FBgn0035157	1529	FBgn0035156	4699
482	3L	8803398	8804217	1.603956222534	8803566	1.426458725562	FBgn0011577	2113	FBgn0020633	61991
483	3L	16535628	16536674	1.60343170166	16536202	1.533747673035	FBgn0026061	2387	FBgn0036641	10297
484	2R	11665278	11666089	1.602469921112	11665717	1.384810384115	FBgn0029175	1238	FBgn0034082	7940
485	X	6140191	6140941	1.601425647736	6140719	1.362269694989	FBgn0029861	92	FBgn0028685	4240
486	X	3043614	3044770	1.600172519684	3044179	1.513192355633	FBgn0000479	11581	FBgn0028746	14901
487	3R	19018835	19019753	1.59201669693	19019219	1.383494377136	FBgn0011596	10537	FBgn0039066	58047
488	3L	9342491	9343207	1.591032028198	9342576	1.398943424225	FBgn0035981	1303	FBgn0035981	1303
489	2L	2491752	2492718	1.590861320496	2492204	1.45762982088	FBgn0015816	462	FBgn0015816	462
490	2R	5002637	5003359	1.589567184448	5003130	1.379018851689	FBgn0004360	2852	FBgn0053774	91033
491	2L	19153668	19154510	1.589477539062	19154033	1.400527841905	FBgn0032763	23598	FBgn0032762	24678
492	2R	4718674	4719466	1.588973999023	4719042	1.389924778658	FBgn0033392	108	FBgn0033400	79400
493	3L	14937271	14938912	1.588000297546	14937886	1.464857757092	FBgn0000216	42	FBgn0000216	42
494	3R	21009180	21010146	1.584691047668	21009610	1.405012071133	FBgn0039286	1125	FBgn0039286	1125
495	3R	6421824	6422712	1.584577560425	6422305	1.403987109661	FBgn0001235	42081	FBgn0001235	42081
496	3R	8106101	8106979	1.583624362946	8106229	1.504908128218	FBgn0038009	9587	FBgn0010044	99529
497	3L	8984113	8985102	1.583385944366	8984620	1.452315274407	FBgn0035955	822	FBgn0035954	5475
498	3R	11758750	11759624	1.582979679108	11759166	1.40959593829	FBgn0038386	290	FBgn0038386	290
499	2R	6795006	6796192	1.582587003708	6795616	1.454393416643	FBgn0041174	17	FBgn0041174	17
500	2R	4931331	4932146	1.580498695374	4931770	1.422371163088	FBgn0033412	3665	FBgn0053774	19673
501	2L	20058479	20059272	1.580149650574	20058527	1.458610852559	FBgn0019686	1121	FBgn0019686	1121
502	2L	19318527	19319917	1.57813835144	19319430	1.487847149372	FBgn0032769	23195	FBgn0024245	39723
503	2R	2085023	2085812	1.577337265015	2085232	1.37554870333	FBgn0033076	27559	FBgn0041145	37086
504	2L	1979168	1980224	1.575453281403	1979811	1.40543421577	FBgn0031377	801	FBgn0031391	167476
505	2R	19782354	19783412	1.574667453766	19782881	1.411648273468	FBgn0005636	456	FBgn0034987	86924
506	3R	12637326	12638147	1.571504592896	12637719	1.40007135272	FBgn0000014	18050	FBgn0020546	38007
507	2R	1233890	1235043	1.567751407623	1234469	1.446830749512	FBgn0000099	251	FBgn0033035	29227
508	3L	7408595	7409449	1.566377639771	7409258	1.40937034289	FBgn0014011	132	FBgn0014011	132
509	2L	19446303	19447161	1.564085006714	19446709	1.395875762491	FBgn0051699	1941	FBgn0051699	1941
510	X	630979	631651	1.560478210449	631507	1.387663523356	FBgn0027343	4658	FBgn0015288	9547
511	3L	5970088	5971032	1.559801578522	5970564	1.479661822319	FBgn0052406	597	FBgn0035656	20612
512	3R	1546171	1547189	1.558539867401	1546814	1.642156706916	FBgn0004878	3792	FBgn0037372	33681
513	2R	8104023	8105133	1.557390213013	8104571	1.531279754639	FBgn0050055	639	FBgn0050055	639
514	3L	17372691	17373852	1.557364463806	17373396	1.541930142571	FBgn0026197	6679	FBgn0026197	6679
515	X	5615826	5616659	1.553757667542	5616504	1.44143928181	FBgn0029804	489	FBgn0029800	16384
516	3L	21001114	21001774	1.553391933441	21001727	1.469638824463	FBgn0053285	21116	FBgn0037044	39991
517	3L	4956892	4957892	1.553324699402	4957362	1.409043087679	FBgn0005775	343	FBgn0035570	266659
518	2R	3749297	3750348	1.55281829834	3749662	1.376214251799	FBgn0013726	580	FBgn0010109	5522
519	X	20465174	20466087	1.551050186157	20465599	1.436850961049	FBgn0031126	2861	FBgn0003300	39518
520	2L	1155956	1156836	1.550508975983	1156427	1.417040993186	FBgn0028388	1837	FBgn0031310	5644
521	2R	16160628	16161455	1.549206733704	16161090	1.44924252828	FBgn0034537	2189	FBgn0061362	2447
522	3L	7889501	7890248	1.546917438507	7889546	1.444808430142	FBgn0052368	163	FBgn0035824	3136
523	3L	7342150	7342959	1.546098709106	7342190	1.462593184577	FBgn0035772	1012	FBgn0082598	1556
524	2L	8415903	8416966	1.545782089233	8416523	1.415846039267	FBgn0027932	833	FBgn0027932	833
525	X	10589506	10590270	1.545706748962	10590148	1.367362455888	FBgn0052676	25	FBgn0052672	23405
526	X	20533953	20534854	1.543986320496	20534337	1.399476948906	FBgn0031129	12299	FBgn0003300	29220
527	2L	21331855	21332861	1.540717124939	21332379	1.487134488424	FBgn0032943	159	FBgn0021856	83627
528	2R	3500611	3501654	1.538473129272	3501107	1.474453393151	FBgn0033247	832	FBgn0033243	21270
529	3L	15919322	15919981	1.538082122803	15919387	1.48766263326	FBgn0000489	669	FBgn0000489	669
530	4	876829	877462	1.537623882294	877009	1.4889122156	FBgn0039936	10267	FBgn0039930	172600
531	3R	18215497	18216478	1.537468910217	18215924	1.417102813721	FBgn0038957	422	FBgn0038950	24221
532	2L	8300150	8301214	1.535400390625	8300598	1.553551786086	FBgn0003502	474	FBgn0032015	7590
533	X	18134312	18135526	1.534557342529	18134827	1.453859124865	FBgn0004956	6935	FBgn0004956	6935
534	X	8257788	8258788	1.530897140503	8258280	1.468733226552	FBgn0052711	2949	FBgn0052711	2949
535	3L	15721214	15722290	1.528871536255	15721812	1.456628143787	FBgn0010105	28130	FBgn0010105	28130
536	3R	24456988	24458001	1.528431892395	24457500	1.439138580771	FBgn0039590	3285	FBgn0001215	31971
537	X	2126459	2127338	1.528043746948	2126699	1.362082345145	FBgn0023528	213	FBgn0023527	7701
538	X	14576970	14577755	1.527631282806	14577180	1.385100920995	FBgn0015774	6031	FBgn0015773	89412
539	3L	7111613	7112740	1.527157783508	7112217	1.380925953388	FBgn0023001	3752	FBgn0002775	12747
540	3R	25129630	25130321	1.526463031769	25130206	1.445463180542	FBgn0039659	7255	FBgn0003525	48704
541	2R	8449154	8450121	1.522484064102	8449639	1.438728541136	FBgn0033783	313	FBgn0004512	12612
542	2R	8475456	8476262	1.520287513733	8476014	1.344502312796	FBgn0033787	6551	FBgn0004512	13763
543	3R	12741011	12741768	1.520041465759	12741405	1.381767717997	FBgn0051270	8102	FBgn0082171	59368
544	2R	7408187	7408994	1.519276618958	7408805	1.334387265719	FBgn0015543	225	FBgn0015543	225
545	3R	24410956	24411621	1.518877029419	24411270	1.348666250706	FBgn0000659	465	FBgn0000659	465
546	X	8405948	8406981	1.515434741974	8406619	1.323793461448	FBgn0030049	722	FBgn0030054	44919
547	3R	25132627	25133547	1.514689922333	25132681	1.393088579178	FBgn0039659	9730	FBgn0003525	51179
548	3L	11210794	11211608	1.513570785522	11211119	1.396207809448	FBgn0036150	1234	FBgn0041094	15137
549	3L	16818859	16819689	1.511408805847	16819262	1.47695906957	FBgn0003410	1258	FBgn0025582	67014
550	3L	14727026	14727704	1.511298179626	14727186	1.420898177407	FBgn0036446	118	FBgn0036449	24496
551	3L	14934788	14935779	1.510621070862	14935161	1.387204899507	FBgn0026320	555	FBgn0026320	555
552	3R	5455775	5456648	1.510178089142	5456484	1.376908595745	FBgn0005585	123	FBgn0005585	123
553	2R	8419698	8420624	1.509028434753	8420108	1.452295515272	FBgn0010488	11796	FBgn0010488	11796
554	2R	12972494	12973423	1.508874416351	12972869	1.46366456151	FBgn0028953	325	FBgn0028953	325
555	2L	4823536	4824409	1.506586551666	4823903	1.426745134241	FBgn0031632	2127	FBgn0031632	2127
556	3R	785271	786282	1.502713680267	785737	1.387332171202	FBgn0037289	1333	FBgn0004183	11851
557	3L	12583119	12583832	1.502068519592	12583275	1.449378013611	FBgn0015919	798	FBgn0004926	82591
558	X	19094440	19095256	1.500971794128	19095179	1.393325996399	FBgn0031006	16	FBgn0031008	7642
559	2R	2143238	2144246	1.500905990601	2143770	1.443130605361	FBgn0004145	1171	FBgn0040673	18944
560	3L	9012726	9013622	1.500905990601	9013224	1.406586534837	FBgn0028789	2100	FBgn0028789	2100
561	X	21168796	21169614	1.500546455383	21169240	1.396975769716	FBgn0011710	288	FBgn0015527	8725
562	3L	16417149	16417996	1.500039577484	16417585	1.423950700199	FBgn0052159	372	FBgn0014163	40487
563	2L	10858442	10859471	1.498169898987	10859033	1.509160322302	FBgn0027363	505	FBgn0024227	951
564	X	15443904	15444795	1.497010707855	15444562	1.359597069877	FBgn0052586	11268	FBgn0052586	11268
565	3L	19616183	19617063	1.496422767639	19616613	1.432173609734	FBgn0022774	1505	FBgn0029094	32462
566	2R	14314420	14315265	1.495055675507	14314689	1.384280904134	FBgn0034392	3150	FBgn0010651	3901
567	2R	12031647	12032549	1.494440078735	12032153	1.439843654633	FBgn0011260	17094	FBgn0034138	53947
568	3L	22297993	22298850	1.491762638092	22298420	1.38754966855	FBgn0052450	34801	FBgn0052450	34801
569	3L	4024091	4024823	1.489826202393	4024446	1.398140525818	FBgn0035489	380	FBgn0000449	21390
570	3L	3208572	3209224	1.486361026764	3208619	1.463556528091	FBgn0035424	249	FBgn0035423	1737
571	3R	5969992	5970908	1.48349237442	5970452	1.395042598248	FBgn0002478	31	FBgn0037797	78028
572	X	16054848	16055608	1.481153488159	16055212	1.422503322363	FBgn0000459	4541	FBgn0000459	4541
573	3L	1585106	1586107	1.480567932129	1585558	1.391256444594	FBgn0035238	692	FBgn0035236	32842
574	2L	1961792	1962501	1.478586196899	1961979	1.353840534504	FBgn0051942	3447	FBgn0031391	185308
575	3L	17389930	17390790	1.477541446686	17390380	1.345446250018	FBgn0036718	91	FBgn0040793	367
576	3L	20555503	20556305	1.477397918701	20555868	1.385040521622	FBgn0001323	1491	FBgn0001320	73336
577	2R	16555480	16556267	1.476727962494	16556219	1.433870209588	FBgn0003391	8522	FBgn0003391	8522
578	4	1048295	1049072	1.475898742676	1048578	1.395372390747	FBgn0039930	1031	FBgn0039930	1031
579	3L	9847312	9848049	1.470851898193	9847463	1.44625377655	FBgn0036054	6024	FBgn0015618	34866
580	3R	8086462	8087259	1.470016479492	8086918	1.330020736246	FBgn0003651	2447	FBgn0010044	118840
581	2R	3042189	3043039	1.467875480652	3042677	1.409673743778	FBgn0033188	2118	FBgn0022772	5156
582	3L	15197922	15198765	1.466933250427	15198350	1.393198776245	FBgn0029114	2550	FBgn0029114	2550
583	X	13468232	13469000	1.464736938477	13468899	1.354310353597	FBgn0030505	10205	FBgn0030507	33061
584	3R	25282102	25282717	1.45627450943	25282297	1.414763847987	FBgn0004369	994	FBgn0039664	32919
585	3R	11088291	11089232	1.454531669617	11088772	1.370767986073	FBgn0003600	424	FBgn0003600	424
586	3R	1037496	1038402	1.453996181488	1038296	1.419195695357	FBgn0000340	4851	FBgn0000340	4851
587	3L	21382984	21383672	1.449544906616	21383061	1.436072254181	FBgn0033583	3398	FBgn0014143	27336
588	3L	3029608	3030580	1.446712493896	3030098	1.404620030347	FBgn0035390	244	FBgn0035388	11368
589	2R	15826488	15827241	1.442778110504	15826661	1.378763477008	FBgn0034500	3133	FBgn0034503	15008
590	2R	8473413	8474135	1.439734458923	8473461	1.369234681129	FBgn0033787	3998	FBgn0004512	11210
591	2L	2577185	2577977	1.438617706299	2577307	1.368122794411	FBgn0031434	301	FBgn0031434	301
592	3R	19930748	19931583	1.434832572937	19931178	1.40151488781	FBgn0013343	287	FBgn0013343	287
593	2R	8128426	8129240	1.433245658875	8129191	1.495228409767	FBgn0004435	543	FBgn0053792	19390
594	X	2841405	2842105	1.430500030518	2842060	1.446926951408	FBgn0003285	12072	FBgn0004647	148968
595	2R	7497995	7498678	1.43040895462	7498112	1.428467490456	FBgn0053145	747	FBgn0011704	3238
596	2L	6919534	6920281	1.428131580353	6919922	1.352027893066	FBgn0028554	352	FBgn0028554	352
597	2L	17379279	17379924	1.426753044128	17379838	1.370106983185	FBgn0032633	238	FBgn0032633	238
598	2L	6323789	6324465	1.424674987793	6323877	1.361925411224	FBgn0021873	1391	FBgn0043854	48538
599	3L	20627860	20628950	1.421724319458	20628472	1.441241383553	FBgn0001320	732	FBgn0001320	732
600	X	447107	447831	1.419958114624	447779	1.409626854791	FBgn0003986	84	FBgn0003986	84
601	2L	3606398	3607190	1.418921470642	3606785	1.392697652181	FBgn0002985	37	FBgn0002985	37
602	2R	7262767	7263958	1.41558265686	7263323	1.40731121512	FBgn0033650	21037	FBgn0033652	42953
603	2R	4926083	4927075	1.415126800537	4926649	1.387086307301	FBgn0041087	492	FBgn0053774	14552
604	2L	11004768	11005559	1.410875320435	11004816	1.379804929097	FBgn0021761	7	FBgn0032329	6269
605	3L	13382200	13383358	1.39643573761	13382864	1.423473358154	FBgn0036356	3536	FBgn0036351	27574
606	2R	14334298	14335268	1.392384529114	14334381	1.387906816271	FBgn0010551	33	FBgn0010651	15791
607	X	1991384	1992084	1.388172149658	1991478	1.391647815704	FBgn0004861	1223	FBgn0025626	70186
608	3L	20914913	20915596	1.379748344421	20915438	1.36655163765	FBgn0053283	2832	FBgn0003415	45827
609	2L	11805969	11806898	1.378064155579	11806390	1.410779223723	FBgn0020309	3043	FBgn0032377	12307
610	3L	302840	303553	1.376933097839	303487	1.389804172516	FBgn0004373	75	FBgn0004373	75
611	2L	13218924	13219777	1.36825466156	13219353	1.377826563517	FBgn0032485	580	FBgn0032486	635
612	3L	7687866	7688823	1.334259033203	7688187	1.367072550456	FBgn0017645	590	FBgn0035823	180640
613	2R	1629482	1630126	1.325108528137	1629971	1.350624640783	FBgn0033063	14807	FBgn0033062	36963
614	2L	5980446	5981117	1.320775032043	5980643	1.338779486143	FBgn0000308	382	FBgn0000308	382
