# Supplementary material for: Developmental roles of 21 Drosophila transcription factors are determined by quantitative differences in binding to an overlapping set of thousands of genomic regions
Source: Genome Biol. 2009 Jul 23;10(7):R80. doi: 10.1186/gb-2009-10-7-r80 (PMC2728534; doi:10.1186/gb-2009-10-7-r80)
Supplement: Additional data file 6 — Genomic coordinates of regions bound by each factor for the 1% FDR data set, locations and scores of peak windows, and the closest gene and closest transcribed gene for each peak. [file gb-2009-10-7-r80-S6.zip › Additional Data File 3 1% FDR bound regions/hkb_1_121407-sym-1_table.txt]

Interval	Chr	Bound_Region_Start	Bound_Region_Stop	Bound_Region_Score	Peak_start	Peak_score	Closest_gene	Closest_gene_dist	Closest_transcribed_gene	Closest_transcribed_gene_dist
1	2R	5496353	5499406	3.681728363037	5498046	3.565513134003	FBgn0024923	2928	FBgn0024923	2928
2	3L	8643503	8646167	3.679384231567	8645193	3.431253051758	FBgn0001168	4513	FBgn0001168	4513
3	2L	3609673	3611977	3.513364315033	3610875	3.365154995638	FBgn0002985	4127	FBgn0002985	4127
4	3R	26388277	26389970	3.501580238342	26389104	3.142671839396	FBgn0039787	16050	FBgn0039767	135106
5	2R	16873921	16875998	3.501383781433	16875005	3.202030911165	FBgn0000395	482	FBgn0000395	482
6	3R	20574275	20576284	3.474590301514	20575220	3.200405008653	FBgn0003719	236	FBgn0003719	236
7	2R	6821961	6823939	3.449094772339	6823008	3.137201309204	FBgn0025373	464	FBgn0025373	464
8	2R	7964823	7966916	3.263212680817	7966045	3.033390700817	FBgn0010238	3053	FBgn0010238	3053
9	3R	17869575	17871378	3.2080950737	17870707	2.393155182109	FBgn0017397	2793	FBgn0017397	2793
10	2L	19333144	19335288	3.204438686371	19334201	2.910452783108	FBgn0024245	24952	FBgn0024245	24952
11	3R	679060	680919	3.191910266876	680003	2.7724869111	FBgn0003002	1468	FBgn0003002	1468
12	2L	15320026	15322950	3.191188335419	15322043	2.830813725789	FBgn0041103	6208	FBgn0001981	7750
13	2L	11454863	11456688	3.173398017883	11455784	2.91110932827	FBgn0004579	10181	FBgn0004579	10181
14	2R	7309454	7312394	3.165152549744	7310379	2.808025584501	FBgn0033652	4103	FBgn0033652	4103
15	3R	7953780	7955384	3.143111228943	7954510	2.808232486248	FBgn0037992	591	FBgn0037992	591
16	3L	22065933	22067646	3.143005371094	22066792	2.894335619609	FBgn0037153	3165	FBgn0000100	56909
17	3R	2693102	2694908	3.139109611511	2694042	2.823588595671	FBgn0001077	3996	FBgn0001077	3996
18	2L	20755204	20757174	3.136915683746	20756448	2.769510269165	FBgn0000251	1880	FBgn0000986	33940
19	3R	12543606	12546269	3.130655288696	12544549	2.888322625841	FBgn0003944	15799	FBgn0063261	32562
20	X	3953073	3955181	3.100798606873	3954111	2.902248799801	FBgn0026084	2759	FBgn0000221	4530
21	3R	2860849	2862497	3.097014904022	2861684	2.728981375694	FBgn0024289	16373	FBgn0010774	44442
22	3R	915140	917152	3.088589668274	916154	2.892044007778	FBgn0010313	3746	FBgn0010313	3746
23	3L	14118217	14119996	3.086747169495	14119067	2.98437685125	FBgn0042630	22484	FBgn0000411	24812
24	X	17662451	17665109	3.058365821838	17663456	2.837911128998	FBgn0030870	1321	FBgn0030870	1321
25	2L	12088681	12090280	3.051930904388	12089482	2.758695840836	FBgn0003145	3690	FBgn0003145	3690
26	3R	9636875	9639175	3.046590805054	9637693	2.828896840413	FBgn0053327	1148	FBgn0053327	1148
27	3R	12651180	12653281	3.044752597809	12652211	2.750180524938	FBgn0000014	3558	FBgn0020546	23515
28	X	20523390	20525085	3.042269706726	20524284	2.566712379456	FBgn0003300	19167	FBgn0003300	19167
29	X	9534804	9537646	3.030283927917	9536749	2.75546169281	FBgn0000233	2660	FBgn0000233	2660
30	X	2293278	2296163	3.010526657104	2295054	2.922402262688	FBgn0003714	5078	FBgn0004050	8871
31	2R	10633274	10634224	3.005393028259	10634034	2.677414576213	FBgn0015371	3914	FBgn0033989	126948
32	3R	673895	676281	2.992537975311	674832	2.936422169209	FBgn0003002	3703	FBgn0003002	3703
33	X	15480096	15482036	2.979849338531	15480997	2.582357013927	FBgn0030663	2769	FBgn0003463	20520
34	2R	18196999	18199351	2.94929933548	18198033	2.489167886622	FBgn0020257	1478	FBgn0020257	1478
35	2L	17738576	17740527	2.943078994751	17739690	2.592089474201	FBgn0015609	4240	FBgn0032646	242652
36	3L	8162527	8164468	2.940426826477	8163520	2.764840855318	FBgn0035851	1699	FBgn0035851	1699
37	2R	9075049	9081270	2.932293891907	9076494	2.707133237053	FBgn0033856	2042	FBgn0033856	2042
38	2L	3833105	3835066	2.9318151474	3834092	2.7599958532	FBgn0004567	2750	FBgn0004567	2750
39	2L	21863887	21865177	2.927215576172	21865141	2.93929874897	FBgn0032965	20713	FBgn0003866	48953
40	3L	9002482	9004676	2.915470600128	9003456	2.73729878664	FBgn0035956	9100	FBgn0028789	11868
41	X	7164785	7166609	2.900374412537	7165611	2.745340704918	FBgn0029943	3365	FBgn0024250	12434
42	3R	4292630	4294947	2.891477584839	4293573	2.582037841572	FBgn0051369	24026	FBgn0040529	126810
43	3R	2688960	2690776	2.88679265976	2689828	2.481288146973	FBgn0001077	218	FBgn0001077	218
44	3R	4855039	4856748	2.886248588562	4855805	2.590179949999	FBgn0002932	9384	FBgn0002932	9384
45	3L	8806122	8807866	2.879243373871	8807037	2.663079440594	FBgn0052026	3372	FBgn0020633	58520
46	3R	863981	865973	2.870074272156	864905	2.48693523407	FBgn0010313	47503	FBgn0010313	47503
47	3R	4524344	4527659	2.855474948883	4525080	2.751689493656	FBgn0001180	1540	FBgn0001180	1540
48	2R	15586754	15588363	2.842118263245	15587560	2.477948576212	FBgn0004364	38814	FBgn0004364	38814
49	2R	20320498	20322530	2.840765953064	20321285	2.471513271332	FBgn0000157	1145	FBgn0050423	62151
50	2L	517656	519606	2.834671974182	518594	2.593207299709	FBgn0003963	4873	FBgn0003963	4873
51	2L	1075768	1077725	2.827301025391	1076703	2.580482006073	FBgn0003310	1108	FBgn0003310	1108
52	X	7366659	7368224	2.822818279266	7367412	2.46983351427	FBgn0052719	9333	FBgn0026144	184806
53	3L	18313034	18315000	2.81955242157	18314215	2.330076873302	FBgn0015946	44542	FBgn0011706	49447
54	2L	12172511	12174054	2.811001777649	12173203	2.574692109052	FBgn0032421	219	FBgn0032408	76693
55	2L	5870565	5872239	2.763503551483	5871493	2.667804786137	FBgn0031745	7988	FBgn0031740	69238
56	2R	4165901	4167738	2.758328437805	4166828	2.61932349205	FBgn0050353	3191	FBgn0050353	3191
57	3L	14137943	14139599	2.755152702332	14138835	2.593393071493	FBgn0000411	5044	FBgn0000411	5044
58	2L	2013242	2014894	2.74490737915	2014058	2.375500735115	FBgn0051669	808	FBgn0031391	133229
59	X	20501125	20503641	2.728469371796	20502025	2.408308118582	FBgn0003300	3092	FBgn0003300	3092
60	3R	8470970	8472755	2.723286151886	8471860	2.368734105428	FBgn0038071	1922	FBgn0038071	1922
61	3R	18352799	18354569	2.721584320068	18353666	2.449490010738	FBgn0038981	717	FBgn0024558	55284
62	2L	13181551	13183159	2.720659255981	13182345	2.406203269958	FBgn0051849	248	FBgn0032476	5173
63	X	8059431	8061134	2.705774307251	8060285	2.566116276909	FBgn0030025	25635	FBgn0030028	56355
64	3R	4102295	4104311	2.691982269287	4103279	2.603792302749	FBgn0010433	235	FBgn0037561	7675
65	3L	10303989	10305752	2.681132078171	10305068	2.388804351582	FBgn0067716	11275	FBgn0000629	307009
66	3L	6794345	6795962	2.670289516449	6795126	2.498631596565	FBgn0003995	31019	FBgn0035714	68266
67	2R	5488382	5491101	2.66722869873	5489530	2.569038615507	FBgn0000606	1524	FBgn0000606	1524
68	2R	9081743	9084641	2.663084506989	9083242	2.586211765514	FBgn0033857	6894	FBgn0033856	8790
69	3R	9703705	9706241	2.652075767517	9705447	2.369488772224	FBgn0008646	5546	FBgn0000576	22134
70	3R	24864783	24866593	2.644145011902	24865788	2.422337023417	FBgn0003093	892	FBgn0039633	56921
71	3R	8077720	8079462	2.64367389679	8078676	2.446566963196	FBgn0038008	1233	FBgn0037992	124757
72	3R	12723492	12725868	2.643588066101	12724913	2.190750420094	FBgn0015350	19463	FBgn0082171	42876
73	X	18137165	18139146	2.614707946777	18138067	2.331553339958	FBgn0004956	3695	FBgn0004956	3695
74	3L	22335989	22338018	2.603373527527	22336920	2.365450620651	FBgn0004449	4808	FBgn0004449	4808
75	3R	22707985	22709435	2.602741241455	22708712	2.220631375032	FBgn0004359	1256	FBgn0002838	7034
76	2R	2892111	2894146	2.601644515991	2893248	2.502492736368	FBgn0033159	434	FBgn0033159	434
77	3R	7170062	7171940	2.596735477448	7170955	2.298506438732	FBgn0026063	3208	FBgn0026063	3208
78	3L	13054632	13056318	2.582851409912	13055493	2.323727488518	FBgn0036345	5743	FBgn0010452	32727
79	2L	3618565	3619956	2.581125736237	3619220	2.150894224644	FBgn0015663	72	FBgn0002985	12472
80	3R	12664479	12666208	2.577184677124	12665323	2.419700368245	FBgn0000014	9554	FBgn0020546	10403
81	3R	9736367	9737972	2.567817687988	9737195	2.514556153615	FBgn0000576	9614	FBgn0000576	9614
82	3R	19711805	19713361	2.559103965759	19712550	2.25178381976	FBgn0025574	3247	FBgn0025574	3247
83	2R	16608468	16610195	2.558742046356	16609266	2.266892313957	FBgn0015721	246	FBgn0011824	4381
84	2R	3530077	3531653	2.557060718536	3530816	2.358678400517	FBgn0033250	5249	FBgn0033243	50979
85	2R	8711516	8713086	2.556398868561	8712285	2.419203817844	FBgn0053182	1898	FBgn0028991	6304
86	2R	10642678	10643762	2.550820350647	10642859	2.410709454463	FBgn0015371	12739	FBgn0033989	135773
87	2L	19861985	19863680	2.549760341644	19862862	2.240549743176	FBgn0032826	476	FBgn0043021	50519
88	2L	7309338	7312357	2.531783103943	7310368	2.494753052207	FBgn0004009	3207	FBgn0004009	3207
89	3R	11242794	11244743	2.525354385376	11243785	2.346945285797	FBgn0067339	280	FBgn0067339	280
90	3L	15675838	15678210	2.523278713226	15677357	2.407063596389	FBgn0041160	12249	FBgn0041160	12249
91	X	2284427	2285989	2.519531726837	2285196	2.40430650115	FBgn0001150	77	FBgn0001150	77
92	3R	283142	284866	2.51838684082	284008	2.364067808787	FBgn0051522	4972	FBgn0037250	24277
93	X	20490330	20491979	2.516652107239	20491176	2.335945129395	FBgn0031128	3576	FBgn0003300	13941
94	2R	5486383	5488082	2.51639509201	5487217	2.262789070606	FBgn0000606	3837	FBgn0000606	3837
95	2L	2999219	3001416	2.516342639923	3000343	2.321785672506	FBgn0025681	7379	FBgn0002989	7582
96	2L	6821033	6822634	2.510399341583	6821912	2.314797401428	FBgn0052828	215	FBgn0042092	85905
97	2L	4279981	4283053	2.508291721344	4280767	2.297254657745	FBgn0031592	1477	FBgn0003941	53125
98	X	2264353	2265544	2.503235340118	2264820	2.277780981625	FBgn0040385	2235	FBgn0001150	20299
99	X	15458147	15459695	2.499590873718	15458794	1.970929114024	FBgn0003463	1683	FBgn0003463	1683
100	2L	2163441	2166092	2.495749950409	2165205	2.346156569088	FBgn0031393	9445	FBgn0031393	9445
101	2R	10644978	10646605	2.489261627197	10645730	2.226090788841	FBgn0015371	15610	FBgn0033989	138644
102	3L	8639453	8641126	2.485658168793	8640294	2.109539985657	FBgn0001168	9412	FBgn0001168	9412
103	3R	13219316	13220933	2.484920501709	13220035	2.252964131972	FBgn0025456	270	FBgn0025456	270
104	X	447045	450568	2.475793361664	449519	2.444566011429	FBgn0003986	1656	FBgn0003986	1656
105	3L	1444646	1446632	2.470435142517	1445625	2.294889330864	FBgn0004635	1699	FBgn0004635	1699
106	3R	8451777	8453351	2.467681884766	8452520	2.086338877678	FBgn0005671	1031	FBgn0038071	21262
107	3R	27046171	27049614	2.457451343536	27047433	2.198304400725	FBgn0039831	1007	FBgn0039831	1007
108	3L	2421068	2423122	2.455273151398	2422098	2.316236913204	FBgn0052306	24568	FBgn0053231	26590
109	3L	12119491	12121819	2.445792198181	12121001	2.273884773254	FBgn0013997	479	FBgn0036258	939
110	X	4814995	4816639	2.442218780518	4815886	2.078974670834	FBgn0061196	9649	FBgn0004368	31517
111	2L	7519293	7520806	2.441071510315	7520029	2.267212808132	FBgn0011283	22669	FBgn0053529	24394
112	3L	9420391	9422069	2.436592102051	9421327	2.224077999592	FBgn0035995	505	FBgn0052038	4531
113	2L	11452039	11453671	2.436369895935	11452916	2.168387272779	FBgn0004579	7313	FBgn0004579	7313
114	X	20473180	20474962	2.435324668884	20474222	2.030000656843	FBgn0031127	4776	FBgn0003300	30895
115	2L	14023937	14025275	2.43384552002	14024565	1.986220232646	FBgn0051840	318	FBgn0028519	2445
116	3R	13875249	13876779	2.427150726318	13876018	2.262638035943	FBgn0010389	2688	FBgn0010389	2688
117	3L	14149831	14151366	2.422588348389	14150640	2.11950430274	FBgn0036414	4267	FBgn0013718	5496
118	2R	3633358	3635330	2.419174671173	3634321	2.265034556389	FBgn0050372	344	FBgn0050372	344
119	X	13480498	13482122	2.418611526489	13481242	2.043245708241	FBgn0030506	20503	FBgn0030507	20718
120	3R	6451803	6453289	2.405362129211	6452515	2.036979496479	FBgn0001235	11871	FBgn0001235	11871
121	2L	825642	827268	2.404632568359	826553	2.181223392487	FBgn0010583	589	FBgn0010583	589
122	X	6889347	6890844	2.398107528687	6890198	2.205790201823	FBgn0029931	4354	FBgn0029931	4354
123	2L	15481385	15483269	2.395135879517	15482374	2.192706837374	FBgn0020371	1677	FBgn0003448	8176
124	3R	11744977	11746511	2.394617080688	11745811	2.223167980418	FBgn0038385	824	FBgn0038385	824
125	3R	11635803	11637023	2.392528533936	11636222	2.100650310516	FBgn0026616	6248	FBgn0038364	16704
126	3R	26674578	26677347	2.392302513123	26676787	2.286627515157	FBgn0003720	1250	FBgn0003720	1250
127	3L	5594368	5596601	2.389789104462	5595525	2.207446883706	FBgn0035625	9405	FBgn0035625	9405
128	2L	4123228	4124721	2.387849807739	4123979	2.220394611359	FBgn0014033	2258	FBgn0000547	92600
129	2L	7137780	7139273	2.380771636963	7138502	2.283040888169	FBgn0031889	4819	FBgn0031886	72669
130	2L	14433892	14435347	2.37985086441	14434679	2.04227548487	FBgn0028871	9548	FBgn0005771	56183
131	2L	14435574	14437180	2.379489898682	14436406	2.078441227184	FBgn0028871	11275	FBgn0005771	54456
132	2R	12465206	12466820	2.364506721497	12466035	2.233174380134	FBgn0053456	641	FBgn0053456	641
133	X	11167054	11168804	2.35658121109	11168048	2.074383523729	FBgn0003411	484	FBgn0003411	484
134	2L	18592687	18595106	2.354246139526	18594196	2.060903605293	FBgn0003270	1067	FBgn0032693	54717
135	3R	846527	848293	2.349826812744	847412	2.248457400004	FBgn0037292	32938	FBgn0010313	64996
136	3L	13047479	13048914	2.346870422363	13048151	2.097453201518	FBgn0036344	12325	FBgn0036342	27180
137	3R	27529975	27531493	2.345517158508	27530745	2.025131642818	FBgn0054046	4109	FBgn0039867	31919
138	3R	25982472	25983853	2.34499502182	25983116	2.001114901374	FBgn0039749	385	FBgn0065067	50418
139	3L	678507	680199	2.341676712036	679487	2.150829090792	FBgn0035156	3040	FBgn0035156	3040
140	2L	10647180	10648687	2.339668750763	10647922	2.189447879791	FBgn0032275	1487	FBgn0032269	70130
141	2R	16469508	16471098	2.33709526062	16470416	2.069822255303	FBgn0008636	1925	FBgn0034565	15403
142	X	8498390	8500706	2.335846424103	8499442	2.112350821495	FBgn0004102	3556	FBgn0004102	3556
143	3R	26606765	26608599	2.3326587677	26607698	2.104022250456	FBgn0004606	16050	FBgn0003720	70339
144	3R	6612942	6614476	2.331468582153	6613667	2.05931520462	FBgn0037834	263	FBgn0037834	263
145	X	445162	446466	2.329929351807	445891	2.025940381564	FBgn0003986	1972	FBgn0003986	1972
146	X	2077182	2078552	2.329581737518	2077848	1.99141228199	FBgn0004397	767	FBgn0000377	28289
147	3L	3828953	3830363	2.327166080475	3829694	2.224086046219	FBgn0013751	9	FBgn0035464	34893
148	2L	8845464	8847640	2.325888633728	8846064	1.741311252117	FBgn0052986	16743	FBgn0029123	20439
149	3R	169309	175042	2.320939540863	174150	2.157803675708	FBgn0001204	1778	FBgn0001204	1778
150	3R	2629823	2631136	2.320585250854	2630542	2.113326489925	FBgn0082182	4714	FBgn0082182	4714
151	2L	13226443	13228135	2.320342540741	13227244	2.169960078071	FBgn0032490	609	FBgn0032489	2038
152	2R	4917413	4919344	2.318929195404	4918479	2.013845920563	FBgn0053774	6382	FBgn0053774	6382
153	2R	19145981	19147634	2.312631607056	19146902	1.981456905603	FBgn0004795	6690	FBgn0016762	54696
154	3R	2579166	2581824	2.30925321579	2579995	2.017288768993	FBgn0004053	74	FBgn0004053	74
155	2R	17749726	17751249	2.308067798615	17750577	2.028638243675	FBgn0020307	968	FBgn0034704	68089
156	3R	12105189	12106534	2.305503606796	12105862	1.959479586283	FBgn0051283	2497	FBgn0051283	2497
157	2L	6826932	6828449	2.305398464203	6827697	2.118227450053	FBgn0051632	5380	FBgn0042092	80120
158	3R	11408382	11409983	2.305339813232	11409194	2.195108189302	FBgn0038350	30700	FBgn0053207	82714
159	2R	11412252	11413611	2.304651260376	11412823	1.887568283081	FBgn0053463	1533	FBgn0003425	7106
160	3L	360991	362659	2.303695678711	361693	2.130918502808	FBgn0003749	845	FBgn0035136	16778
161	2L	12010119	12012652	2.291625022888	12011710	2.210385771359	FBgn0014019	3334	FBgn0032390	21746
162	3R	12746389	12747942	2.290226459503	12747242	2.111034333706	FBgn0051270	2265	FBgn0082171	65205
163	X	12300252	12301821	2.287408828735	12300967	1.875811745139	FBgn0030392	2931	FBgn0015024	186753
164	X	2286558	2288137	2.287113189697	2287387	2.060442500644	FBgn0001150	2268	FBgn0001150	2268
165	2R	7542156	7543869	2.283974170685	7542992	2.044627245735	FBgn0033675	603	FBgn0011704	41642
166	X	16420334	16421633	2.28392124176	16420884	1.856231975555	FBgn0030758	180	FBgn0015615	6482
167	3L	16737835	16741152	2.283082008362	16740116	2.106181681156	FBgn0036660	4858	FBgn0036660	4858
168	X	4301366	4302802	2.282785892487	4302045	2.021425920374	FBgn0000179	43952	FBgn0029714	95159
169	3R	10133111	10134556	2.280765533447	10133875	2.073533482022	FBgn0003567	434	FBgn0004855	941
170	3R	4006683	4008238	2.277750730515	4007379	2.063524214427	FBgn0001138	215	FBgn0037554	51850
171	X	4271578	4272820	2.275475978851	4272232	2.016227143151	FBgn0000179	14139	FBgn0029714	124972
172	2L	221099	223749	2.275326251984	221910	2.16038787365	FBgn0031235	10604	FBgn0031235	10604
173	3L	5855296	5856789	2.272364616394	5856117	1.871332897859	FBgn0035643	237	FBgn0052409	17372
174	2R	16866416	16867982	2.271768093109	16867151	2.013993412256	FBgn0000395	7372	FBgn0000395	7372
175	2R	20729741	20731274	2.270505905151	20730443	1.895118965822	FBgn0001325	3772	FBgn0001325	3772
176	X	15517915	15519246	2.269293785095	15518611	1.866715880001	FBgn0030667	3141	FBgn0030671	19451
177	3R	7128135	7129656	2.267658233643	7128938	2.000924250659	FBgn0051386	2392	FBgn0026063	45225
178	3L	3393858	3395480	2.266933917999	3394672	2.095666766167	FBgn0014388	13795	FBgn0027616	36974
179	2R	19851850	19853397	2.264403343201	19852711	2.133887946606	FBgn0004101	1398	FBgn0034987	156754
180	2L	9582602	9584094	2.261215209961	9583324	2.083902976092	FBgn0014179	1582	FBgn0015393	116510
181	X	8370522	8371934	2.257623195648	8371196	2.027658045292	FBgn0024943	3565	FBgn0030054	80342
182	3L	15005356	15006545	2.2524933815	15005912	1.927649110556	FBgn0036465	1917	FBgn0036465	1917
183	2R	3640873	3642223	2.250483989716	3641436	1.808097064495	FBgn0033267	1709	FBgn0033267	1709
184	3R	934885	936396	2.248267650604	935658	2.115592062473	FBgn0037293	18152	FBgn0010313	23250
185	3L	13068723	13070352	2.245278358459	13069488	2.066050231457	FBgn0052118	2710	FBgn0010452	18732
186	2L	21604291	21605781	2.238463878632	21604825	2.010179886451	FBgn0032955	6367	FBgn0022893	12696
187	2R	4561986	4563162	2.237141132355	4562625	1.926049195803	FBgn0033367	6104	FBgn0065074	44992
188	2L	3824041	3826004	2.234538078308	3824955	1.989487618208	FBgn0003430	725	FBgn0003430	725
189	3L	11898703	11900284	2.234492301941	11899406	2.025183845969	FBgn0036222	702	FBgn0000404	91882
190	X	16607708	16609617	2.229669570923	16609017	1.844389677048	FBgn0001250	8354	FBgn0030786	8874
191	3R	6442996	6445221	2.228581428528	6443710	1.987762272358	FBgn0001235	20676	FBgn0001235	20676
192	X	7736792	7738852	2.225543498993	7738049	2.096153764164	FBgn0029971	983	FBgn0029971	983
193	3L	20855536	20857052	2.225347995758	20856451	1.859130442142	FBgn0037035	5216	FBgn0003415	104814
194	2L	13224429	13226220	2.221800804138	13225488	2.191808139577	FBgn0032489	282	FBgn0032489	282
195	3L	19521381	19522774	2.220519065857	19522229	1.956898212433	FBgn0036886	4548	FBgn0036886	4548
196	3R	12707754	12708994	2.213974475861	12708374	1.839793289409	FBgn0015350	2924	FBgn0082171	26337
197	X	8742055	8743289	2.211713790894	8742704	1.677288448109	FBgn0011661	842	FBgn0030061	182517
198	X	2159156	2160660	2.203681945801	2159853	1.95900700887	FBgn0023526	10951	FBgn0023526	10951
199	2R	15371855	15373554	2.202117443085	15372787	2.016829311848	FBgn0043532	10192	FBgn0011849	130393
200	3L	20705107	20706357	2.201770305634	20705572	1.746690183878	FBgn0016696	194	FBgn0016696	194
201	3L	16975171	16977412	2.196408748627	16976617	1.986057853699	FBgn0036685	4822	FBgn0025582	224369
202	2R	19252442	19254671	2.195835113525	19253357	2.000041625079	FBgn0000562	1068	FBgn0002174	38895
203	3R	26681092	26683059	2.195633888245	26682078	2.039877667147	FBgn0003720	4041	FBgn0003720	4041
204	2L	27829	29444	2.190546512604	28671	2.06724430533	FBgn0031209	4783	FBgn0002121	7299
205	2L	12003042	12004966	2.190165996552	12004058	1.98800796621	FBgn0032394	1782	FBgn0032390	14094
206	2R	2025813	2027152	2.188684463501	2026515	1.806052151848	FBgn0010347	12443	FBgn0041145	95803
207	2L	5978467	5982650	2.18817949295	5979178	2.000280618668	FBgn0000308	1847	FBgn0000308	1847
208	3R	11245560	11246903	2.187745094299	11246252	1.757629215717	FBgn0067339	2747	FBgn0067339	2747
209	3R	10481471	10482738	2.186282157898	10482065	2.041152763367	FBgn0026578	642	FBgn0026578	642
210	3R	2246495	2247955	2.182742118835	2247166	1.951462864876	FBgn0014963	14568	FBgn0037443	15553
211	2R	17734300	17735657	2.17734336853	17734938	1.97925388813	FBgn0034716	883	FBgn0034704	52450
212	X	16520890	16522364	2.173780918121	16521493	1.78902810812	FBgn0000152	3661	FBgn0030766	46651
213	3L	16372345	16374189	2.17148065567	16373417	1.942459046841	FBgn0014163	3681	FBgn0014163	3681
214	2L	18106349	18107855	2.17139339447	18107066	1.953184366226	FBgn0032665	3546	FBgn0041184	41273
215	3L	5809294	5810752	2.167181015015	5809985	1.941308077644	FBgn0003984	9576	FBgn0035640	22955
216	X	14460644	14461916	2.165606021881	14461119	1.860394477844	FBgn0030574	24602	FBgn0015773	26649
217	3R	17978321	17979557	2.165253162384	17978859	1.667776226997	FBgn0053335	11881	FBgn0053335	11881
218	3R	27230446	27232045	2.163794517517	27231203	1.880724608898	FBgn0039846	29	FBgn0039831	184777
219	3R	16921850	16923441	2.163451194763	16922723	2.014672398567	FBgn0038853	804	FBgn0010770	19235
220	X	4434545	4436173	2.160871982574	4435494	2.037282276154	FBgn0029717	18376	FBgn0029715	35912
221	X	6903625	6905102	2.160143375397	6904385	2.048774212599	FBgn0004143	9728	FBgn0029931	18541
222	2L	17257820	17259179	2.15974521637	17258422	1.94710075154	FBgn0032629	1761	FBgn0032633	121654
223	2R	15580667	15582309	2.156854152679	15581335	1.896194458008	FBgn0004364	45039	FBgn0004364	45039
224	3L	19582830	19584311	2.147103309631	19583620	1.952936708927	FBgn0036894	135	FBgn0029094	531
225	2R	16366398	16367890	2.145572185516	16367223	2.023193240166	FBgn0034554	6460	FBgn0016984	27227
226	3L	19831364	19832953	2.143917560577	19832170	1.908319592476	FBgn0014037	11056	FBgn0014037	11056
227	2R	16984475	16985737	2.141388893127	16985170	1.702322165171	FBgn0010415	3580	FBgn0010415	3580
228	3L	13201168	13203055	2.141328811646	13202299	1.85471752286	FBgn0023095	337	FBgn0010452	114079
229	3L	10833692	10835131	2.140462398529	10834331	1.825820502113	FBgn0026160	2492	FBgn0026160	2492
230	3R	4465511	4466683	2.14017868042	4466127	1.70875364542	FBgn0012028	2020	FBgn0037602	10712
231	2L	18482392	18483511	2.139520645142	18482921	1.656740516424	FBgn0032682	1505	FBgn0032682	1505
232	2L	596993	598615	2.135570526123	598002	1.844843149185	FBgn0010323	3315	FBgn0031267	23770
233	3R	4076280	4078171	2.135064125061	4077547	1.855446879069	FBgn0040528	3860	FBgn0037555	11313
234	2L	3614677	3616424	2.131690979004	3615542	1.88705814586	FBgn0015663	3750	FBgn0002985	8794
235	3L	11189008	11190841	2.131514549255	11190110	2.00482601278	FBgn0036149	1663	FBgn0041094	36146
236	3L	14932562	14934123	2.130220890045	14933498	1.864544700174	FBgn0026320	1108	FBgn0026320	1108
237	X	2156483	2158108	2.130210399628	2157329	2.043227132161	FBgn0023526	8427	FBgn0023526	8427
238	2L	12080782	12082052	2.128447532654	12081344	1.957102000713	FBgn0003145	4448	FBgn0003145	4448
239	2L	20058142	20059521	2.126379489899	20058785	1.756937026978	FBgn0019686	1379	FBgn0019686	1379
240	X	14483188	14484614	2.122791290283	14483942	1.945383369923	FBgn0015773	3826	FBgn0015773	3826
241	2L	5460883	5462104	2.117443561554	5461592	1.621824681759	FBgn0005511	49	FBgn0005511	49
242	3R	2710565	2711826	2.11359834671	2711206	1.954113423824	FBgn0001077	21160	FBgn0001077	21160
243	X	7065925	7067437	2.111052513123	7066794	1.882709419026	FBgn0029939	28482	FBgn0025549	69746
244	2R	17120945	17122325	2.109757423401	17121617	1.923927194932	FBgn0042180	2832	FBgn0034643	20633
245	X	8437075	8438775	2.108335494995	8437872	1.886289656162	FBgn0040929	246	FBgn0030054	13666
246	3L	665129	666771	2.108160972595	665990	1.941804324879	FBgn0035152	265	FBgn0035156	10457
247	X	18518184	18519941	2.106071472168	18519023	1.87762773037	FBgn0004959	683	FBgn0004959	683
248	2L	9145183	9147118	2.105731487274	9145814	1.797206670046	FBgn0051887	15971	FBgn0051887	15971
249	3R	2227840	2229422	2.105047702789	2228804	1.835237503052	FBgn0037443	2809	FBgn0037443	2809
250	3R	26587333	26588759	2.104946136475	26588018	1.882724702358	FBgn0004606	3630	FBgn0003720	90019
251	2R	6189290	6190605	2.10186958313	6189917	1.628732979298	FBgn0033541	25098	FBgn0004399	120200
252	2L	3541415	3542772	2.099324464798	3542030	1.902880162001	FBgn0024244	2779	FBgn0031549	11744
253	3L	21811879	21812921	2.098726272583	21812452	1.516080772176	FBgn0014362	1018	FBgn0046301	46406
254	2R	11616975	11618446	2.0986328125	11617636	1.932256866904	FBgn0014020	87	FBgn0034073	170
255	3L	8983939	8985278	2.092525482178	8984620	1.847891246571	FBgn0035955	822	FBgn0035954	5475
256	2L	7289046	7290420	2.09224653244	7289738	1.857696364908	FBgn0031901	7205	FBgn0004009	17423
257	2L	18890907	18892184	2.091184139252	18891541	1.881744205952	FBgn0003896	14356	FBgn0032717	55945
258	3R	11811293	11812868	2.089954376221	11812061	1.933835625648	FBgn0003507	138	FBgn0003507	138
259	2R	3757535	3758944	2.089710235596	3758203	1.965163567487	FBgn0033277	7866	FBgn0010109	14063
260	X	7810735	7812085	2.088751792908	7811428	1.756971120834	FBgn0003656	1838	FBgn0004404	31288
261	3L	13030329	13031566	2.088362216949	13030776	1.97093261372	FBgn0036343	4565	FBgn0036342	9805
262	3R	18954868	18956260	2.087390899658	18955556	1.585916939904	FBgn0051457	1850	FBgn0051457	1850
263	3L	22333293	22335331	2.08593082428	22334393	2.046211242676	FBgn0004449	7335	FBgn0004449	7335
264	2L	8831857	8833437	2.085193634033	8832706	1.836979177263	FBgn0029123	7081	FBgn0029123	7081
265	X	2195900	2197356	2.080381393433	2196671	1.861227259916	FBgn0003079	389	FBgn0003079	389
266	3R	2670556	2672168	2.079474449158	2671425	1.897878198063	FBgn0003339	4461	FBgn0001077	18621
267	X	2444844	2446373	2.078785896301	2445646	1.799367785454	FBgn0001404	989	FBgn0011606	14562
268	3L	9829403	9830567	2.077661514282	9829960	1.748329947977	FBgn0004390	734	FBgn0015618	17363
269	3R	13373269	13374552	2.07707118988	13373945	1.851433024687	FBgn0038519	1714	FBgn0025571	7800
270	2L	20416292	20417718	2.072053909302	20417102	1.782064884901	FBgn0051688	482	FBgn0032858	12591
271	2R	20307883	20309151	2.071300029755	20308420	1.756663441658	FBgn0035069	2022	FBgn0050423	75016
272	2R	13662188	13663383	2.071120738983	13662704	1.634768843651	FBgn0062440	153	FBgn0062440	153
273	3R	7818173	7819503	2.070393562317	7818770	1.928910760319	FBgn0024211	267	FBgn0037992	135149
274	3R	11068693	11070344	2.066787719727	11069499	2.052059229682	FBgn0001219	1132	FBgn0001219	1132
275	3L	6726648	6727978	2.066600322723	6727291	1.822304785252	FBgn0035714	431	FBgn0035714	431
276	2L	17262030	17263339	2.063060760498	17262705	1.910061639898	FBgn0032629	6044	FBgn0032633	117371
277	3R	17469531	17471052	2.063020706177	17470343	1.94884188035	FBgn0011766	15784	FBgn0046832	22097
278	2R	15549524	15551099	2.059973239899	15550240	1.944577497594	FBgn0034480	30390	FBgn0004364	76134
279	3L	21413058	21415419	2.058642864227	21413927	1.848565161228	FBgn0014143	3530	FBgn0014143	3530
280	3L	19628029	19629633	2.058457374573	19628800	1.966224221622	FBgn0036899	122	FBgn0029094	44649
281	3L	18070312	18071484	2.058365345001	18070976	1.728498490651	FBgn0036773	413	FBgn0020300	33687
282	3R	14419426	14420833	2.058121681213	14420198	1.866758514853	FBgn0038628	2637	FBgn0027841	64916
283	2R	10866479	10868074	2.057410240173	10867140	1.851503435771	FBgn0034013	2123	FBgn0000996	28683
284	3L	17632816	17633999	2.056528091431	17633391	1.716605790456	FBgn0065088	598	FBgn0036745	13501
285	3L	15188411	15189962	2.052074432373	15189160	1.932982981205	FBgn0029114	11740	FBgn0029114	11740
286	3L	21079241	21080665	2.051163673401	21080000	1.784359707552	FBgn0037051	10118	FBgn0037051	10118
287	3R	12228825	12230286	2.047492027283	12229607	1.786400290097	FBgn0003513	202	FBgn0038421	43833
288	3L	15982362	15983743	2.04736661911	15983116	1.810264468193	FBgn0044028	5623	FBgn0044028	5623
289	X	440499	441853	2.046741962433	441220	1.790882727679	FBgn0003986	6643	FBgn0003986	6643
290	2L	7048254	7049740	2.042901992798	7048909	1.844176054001	FBgn0051630	6442	FBgn0051630	6442
291	X	7141766	7143025	2.041970729828	7142389	1.838865392348	FBgn0025549	5849	FBgn0025549	5849
292	2L	13867087	13868713	2.039907455444	13867854	1.887123703957	FBgn0028532	18442	FBgn0051842	32816
293	3R	16587178	16588430	2.036743164062	16587795	1.736326890833	FBgn0051195	292	FBgn0038821	23435
294	2L	11224174	11225671	2.036066055298	11224823	1.878995259603	FBgn0000011	14142	FBgn0028700	94178
295	2L	19322246	19323728	2.035316944122	19322859	1.951089986165	FBgn0032769	26624	FBgn0024245	36294
296	3L	20562556	20564040	2.030367851257	20563381	1.756470501423	FBgn0037014	7690	FBgn0001320	65823
297	2R	15084170	15085515	2.028349876404	15084812	1.690026419503	FBgn0053535	5005	FBgn0034463	87834
298	3L	22706797	22708132	2.024838447571	22707437	1.694743156433	FBgn0037191	14843	FBgn0037200	98610
299	2L	2455851	2458105	2.017081260681	2457131	1.902764638265	FBgn0012017	2913	FBgn0015816	35535
300	3L	5850994	5853569	2.016553878784	5852773	1.888193579281	FBgn0035643	3581	FBgn0052409	20716
301	3R	13429775	13431420	2.014846801758	13430593	1.947504818439	FBgn0038524	1231	FBgn0051575	53582
302	3L	12650983	12652473	2.013224601746	12651682	1.725822806358	FBgn0014343	16013	FBgn0036306	77022
303	2L	7009812	7011113	2.012332439423	7010590	1.620541432325	FBgn0031880	2906	FBgn0051908	16705
304	X	17660675	17662052	2.011891841888	17661382	1.685649935404	FBgn0030869	1452	FBgn0030870	3395
305	X	19397325	19398840	2.011714458466	19398094	1.867506949107	FBgn0026430	1439	FBgn0031032	19485
306	3R	16674521	16675999	2.008636474609	16675257	1.904793823467	FBgn0038834	1014	FBgn0038834	1014
307	3R	24456827	24458221	2.004826545715	24457500	1.841023332932	FBgn0039590	3285	FBgn0001215	31971
308	2R	6665388	6666648	2.002592086792	6666054	1.641367519603	FBgn0033581	91	FBgn0033581	91
309	3R	4801249	4802620	2.002504348755	4801958	1.829215168953	FBgn0037646	4685	FBgn0022347	16709
310	2R	8046155	8047667	2.001201629639	8046997	1.972633957863	FBgn0011592	2034	FBgn0011592	2034
311	3R	9228214	9229670	1.999093532562	9228935	1.97448758518	FBgn0053977	164	FBgn0053977	164
312	3R	670811	672707	1.997373104095	671835	1.798483252525	FBgn0003002	6700	FBgn0003002	6700
313	4	876829	877462	1.993668556213	877009	1.834329531743	FBgn0039936	10267	FBgn0039930	172600
314	3R	4030575	4032320	1.992160797119	4031428	1.955785022062	FBgn0053779	884	FBgn0037554	27801
315	2L	4837746	4839334	1.986660957336	4838469	1.757984191179	FBgn0031635	473	FBgn0031633	7799
316	2R	7973412	7974963	1.986146450043	7974088	1.807112020605	FBgn0010238	4990	FBgn0010238	4990
317	X	20557329	20558767	1.984358310699	20558003	1.917880338781	FBgn0031130	1378	FBgn0003300	52886
318	3R	25088200	25090250	1.982980728149	25088731	1.731914013624	FBgn0003525	7229	FBgn0003525	7229
319	3L	20555362	20557771	1.981586456299	20557090	1.677667409182	FBgn0001323	2713	FBgn0001320	72114
320	2R	6794970	6796468	1.980947494507	6795616	1.847662210464	FBgn0041174	17	FBgn0041174	17
321	X	6858126	6859704	1.980267047882	6858824	1.800922449897	FBgn0029928	74	FBgn0029929	315
322	X	493073	494514	1.978656291962	493740	1.886215865612	FBgn0003575	1032	FBgn0002579	7457
323	2R	15555594	15556882	1.977954864502	15556202	1.667427659035	FBgn0034480	36352	FBgn0004364	70172
324	2R	3042050	3043404	1.975738525391	3042677	1.686842918396	FBgn0033188	2118	FBgn0022772	5156
325	3R	27022206	27023358	1.974491119385	27022770	1.68194955938	FBgn0039827	130	FBgn0004389	3824
326	3R	6421625	6422932	1.973707199097	6422346	1.662441194057	FBgn0001235	42040	FBgn0001235	42040
327	X	21168639	21169906	1.970911026001	21169204	1.700737560497	FBgn0011710	252	FBgn0015527	8689
328	3R	13995560	13996555	1.967565536499	13996038	1.454728228705	FBgn0042693	2587	FBgn0038570	3071
329	3L	6952846	6954098	1.960371017456	6953562	1.772500228882	FBgn0001104	438	FBgn0001104	438
330	3L	11227439	11228850	1.960210800171	11228155	1.880950450897	FBgn0041094	1899	FBgn0041094	1899
331	2R	963115	963797	1.957407474518	963204	1.321674108505	FBgn0052838	1378	FBgn0033021	92713
332	2L	15741358	15742792	1.956899166107	15742052	1.804330236772	FBgn0010382	2032	FBgn0003936	5559
333	3R	20584598	20585910	1.951904296875	20585345	1.604205965996	FBgn0015591	5435	FBgn0000140	5720
334	3L	17372603	17373971	1.949356079102	17373396	1.684890242184	FBgn0026197	6679	FBgn0026197	6679
335	3L	14726783	14727969	1.949131965637	14727373	1.67588447122	FBgn0036446	69	FBgn0036449	24309
336	3L	14114636	14116097	1.946372032166	14115438	1.83114046209	FBgn0042630	18855	FBgn0000411	28441
337	3L	16350177	16351506	1.945174217224	16350865	1.744143062168	FBgn0036623	351	FBgn0014163	26233
338	3R	24973234	24974572	1.943356513977	24973914	1.774379730225	FBgn0039642	20	FBgn0014869	56
339	2R	16414264	16415779	1.941861629486	16414984	1.835318982601	FBgn0034560	2302	FBgn0034565	70835
340	2L	2037605	2038801	1.94124174118	2038148	1.590680326734	FBgn0003557	346	FBgn0031391	109139
341	3R	18982224	18983864	1.940896987915	18983028	1.826615782345	FBgn0004395	564	FBgn0051457	29322
342	X	13569309	13570412	1.939903259277	13569777	1.627251352583	FBgn0001087	438	FBgn0030521	46341
343	X	2151591	2153472	1.937417030334	2152568	1.921682953835	FBgn0023526	3666	FBgn0023526	3666
344	X	20465027	20466266	1.936405181885	20465599	1.72609316508	FBgn0031126	2861	FBgn0003300	39518
345	3R	4174849	4176362	1.936336517334	4175695	1.685656494564	FBgn0037582	154	FBgn0040529	8932
346	2L	15466370	15467456	1.935166358948	15466911	1.545125568614	FBgn0003448	7287	FBgn0003448	7287
347	2R	9667967	9669422	1.934889793396	9668722	1.627318971297	FBgn0033897	304	FBgn0040751	4589
348	2L	16812896	16814222	1.934386253357	16813535	1.651137071497	FBgn0004797	941	FBgn0032600	74202
349	2R	13107310	13108671	1.932626247406	13107986	1.789792001247	FBgn0029006	309	FBgn0029006	309
350	3R	7203820	7204990	1.931408405304	7204535	1.813208580017	FBgn0004595	6025	FBgn0026064	28168
351	3R	20998022	20999659	1.927574634552	20998826	1.833824269912	FBgn0039285	443	FBgn0039286	11909
352	2R	12031260	12032786	1.926643848419	12032153	1.783477842808	FBgn0011260	17094	FBgn0034138	53947
353	2L	19567221	19569397	1.92596244812	19567829	1.603599211749	FBgn0046823	1689	FBgn0046823	1689
354	3R	13905991	13907680	1.92495059967	13906711	1.733766168356	FBgn0038566	132	FBgn0038566	132
355	2R	7858979	7860578	1.923949718475	7859796	1.805050373077	FBgn0033717	724	FBgn0010238	109302
356	X	5935751	5936987	1.923742294312	5936262	1.564009308815	FBgn0026060	413	FBgn0029840	1320
357	X	6937554	6938836	1.92122220993	6938183	1.720123571508	FBgn0029933	5106	FBgn0029933	5106
358	2R	2995565	2998554	1.920751571655	2997143	1.767679333687	FBgn0015930	4533	FBgn0015930	4533
359	2L	1410255	1411850	1.920125007629	1410990	1.831857144833	FBgn0002543	9459	FBgn0002543	9459
360	2R	13194631	13195887	1.917852401733	13195178	1.629994027755	FBgn0016059	3180	FBgn0016059	3180
361	2L	601048	602337	1.917823314667	601682	1.772157251835	FBgn0031270	1131	FBgn0031267	27450
362	3R	23101787	23103026	1.917673587799	23102459	1.567997097969	FBgn0046247	2030	FBgn0039505	3033
363	3R	9846172	9847229	1.917208194733	9846814	1.493294940275	FBgn0038194	8138	FBgn0038196	15073
364	3R	19139150	19140350	1.915621757507	19139779	1.639195531607	FBgn0039071	23868	FBgn0002622	44746
365	3R	12637068	12638318	1.914970874786	12637719	1.741700410843	FBgn0000014	18050	FBgn0020546	38007
366	3L	6331126	6332295	1.91397857666	6331641	1.50265416503	FBgn0052398	11967	FBgn0020251	138036
367	2L	9454040	9455187	1.913575172424	9454587	1.461345493793	FBgn0053723	13847	FBgn0002973	17074
368	2L	5411634	5413211	1.913059711456	5412491	1.820494771004	FBgn0016660	8149	FBgn0005511	49150
369	X	1166928	1168138	1.912612915039	1167620	1.614784577314	FBgn0024368	1972	FBgn0026875	74166
370	3R	12717383	12718691	1.9125623703	12718100	1.812808906331	FBgn0015350	12650	FBgn0082171	36063
371	2L	1155789	1157010	1.911702632904	1156427	1.653992484598	FBgn0028388	1837	FBgn0031310	5644
372	3R	10412363	10413732	1.909473419189	10412942	1.797440697165	FBgn0020299	5243	FBgn0020299	5243
373	2R	14191890	14193065	1.90688419342	14192525	1.592169062297	FBgn0023214	4130	FBgn0023214	4130
374	X	8752004	8754218	1.905537605286	8753736	1.601804998186	FBgn0040930	785	FBgn0030086	180813
375	3L	14923484	14924587	1.90506029129	14924052	1.650922954082	FBgn0026320	10554	FBgn0026320	10554
376	3L	111686	112853	1.904288291931	112182	1.760076268514	FBgn0020386	802	FBgn0035105	55772
377	2R	10476765	10477830	1.904176712036	10477228	1.456034898758	FBgn0022131	581	FBgn0033987	949
378	2R	8103886	8105270	1.901762008667	8104571	1.852337678274	FBgn0050055	639	FBgn0050055	639
379	3R	2488248	2489985	1.89671421051	2488985	1.786350462172	FBgn0024912	3163	FBgn0026567	5381
380	3R	21139285	21140310	1.892957687378	21139789	1.485383314245	FBgn0051087	1414	FBgn0039306	48160
381	X	18649636	18650978	1.892422676086	18650360	1.611470103264	FBgn0030962	4242	FBgn0001090	18744
382	3L	21512983	21514338	1.891632080078	21513564	1.708783984184	FBgn0037104	1629	FBgn0028663	39861
383	2R	4115421	4116744	1.891429901123	4115991	1.707352256775	FBgn0033310	3745	FBgn0022027	21273
384	3L	7889239	7890324	1.887549877167	7889791	1.541724056005	FBgn0052368	408	FBgn0035824	3381
385	2L	3606254	3607520	1.887393951416	3606830	1.59328680772	FBgn0002985	82	FBgn0002985	82
386	2R	4931229	4932330	1.887308120728	4931770	1.713639315437	FBgn0033412	3665	FBgn0053774	19673
387	3L	13050948	13052306	1.877899169922	13051542	1.700059834649	FBgn0036345	9694	FBgn0036342	30571
388	3L	16535508	16536825	1.875308036804	16536202	1.768067696515	FBgn0026061	2387	FBgn0036641	10297
389	3L	13093666	13095254	1.875098228455	13094576	1.856708526611	FBgn0010452	6356	FBgn0010452	6356
390	2R	17052014	17053852	1.874801635742	17052866	1.771760042976	FBgn0050283	4711	FBgn0010415	64116
391	3R	8086160	8087498	1.874716281891	8086918	1.626440440907	FBgn0003651	2447	FBgn0010044	118840
392	3R	2587533	2588799	1.874142169952	2588158	1.657698238597	FBgn0000071	157	FBgn0000071	157
393	2L	21092124	21093354	1.872963428497	21092714	1.674754500389	FBgn0040297	522	FBgn0023388	37231
394	3R	1545995	1547189	1.872745513916	1546814	1.869237687853	FBgn0004878	3792	FBgn0037372	33681
395	2L	20757411	20758760	1.871501922607	20758077	1.7167411692	FBgn0000251	251	FBgn0000986	35569
396	3R	5420761	5422012	1.87006187439	5421341	1.649750709534	FBgn0037720	4308	FBgn0037719	4632
397	2R	18713600	18715306	1.866277217865	18714495	1.739716137157	FBgn0034834	4644	FBgn0003062	132175
398	3L	21000598	21002109	1.866159915924	21001462	1.591922551394	FBgn0053285	21381	FBgn0037044	39726
399	3L	17979830	17981263	1.863280296326	17980578	1.774716769948	FBgn0052192	24998	FBgn0020300	124085
400	3L	13640375	13641616	1.86320066452	13640984	1.62841039896	FBgn0036379	288	FBgn0036386	253272
401	3L	18326493	18327726	1.862911224365	18327120	1.576218520894	FBgn0011706	36542	FBgn0011706	36542
402	3R	21458347	21459806	1.860641956329	21459130	1.682625209584	FBgn0039350	4419	FBgn0039350	4419
403	3R	6429637	6430809	1.860245704651	6430146	1.555043041706	FBgn0001235	34240	FBgn0001235	34240
404	X	10982392	10983509	1.859134674072	10982999	1.421062637778	FBgn0030269	101	FBgn0030272	6339
405	2R	14301622	14302988	1.857841968536	14302333	1.75879919529	FBgn0034391	4169	FBgn0010651	16257
406	3R	5224576	5226851	1.85781955719	5226277	1.561398061117	FBgn0037686	701	FBgn0037686	701
407	3R	2745354	2746498	1.856526374817	2745861	1.526263654232	FBgn0051488	37595	FBgn0001077	55815
408	3L	7111434	7112899	1.856279373169	7112181	1.626521766186	FBgn0023001	3716	FBgn0002775	12711
409	2L	8841215	8842705	1.85563659668	8841962	1.772327688005	FBgn0029123	16337	FBgn0029123	16337
410	3L	15918996	15920142	1.854992866516	15919648	1.536933450138	FBgn0000489	408	FBgn0000489	408
411	2L	21606075	21606761	1.854393005371	21606730	1.67803117964	FBgn0032955	4462	FBgn0022893	10791
412	X	6140088	6141300	1.852735042572	6140683	1.497925698757	FBgn0029861	56	FBgn0028685	4204
413	3L	4676744	4678056	1.852415561676	4677417	1.62494122982	FBgn0042199	1109	FBgn0042199	1109
414	X	236955	238036	1.848910331726	237395	1.534337361654	FBgn0000022	10542	FBgn0000022	10542
415	2R	11665115	11666262	1.848077774048	11665717	1.62745068868	FBgn0029175	1238	FBgn0034082	7940
416	3R	441	2275	1.847764015198	1384	1.778699609968	FBgn0037213	1004	FBgn0037213	1004
417	2L	19153530	19154733	1.846953392029	19154033	1.593413689557	FBgn0032763	23598	FBgn0032762	24678
418	3R	17319165	17320463	1.84156703949	17319822	1.614342409022	FBgn0051179	4980	FBgn0013984	86429
419	3L	12539805	12541242	1.839279174805	12540420	1.662734806538	FBgn0036302	6049	FBgn0004926	39736
420	3L	19841363	19842955	1.839091777802	19842101	1.714068830013	FBgn0014037	1125	FBgn0014037	1125
421	3L	5969823	5971196	1.838274002075	5970564	1.716309726238	FBgn0052406	597	FBgn0035656	20612
422	X	6940899	6942280	1.837331771851	6941464	1.685512065887	FBgn0029933	1825	FBgn0029933	1825
423	X	6831189	6832606	1.837122917175	6831971	1.602281542385	FBgn0029927	245	FBgn0029927	245
424	2R	9656208	9657533	1.83664560318	9657035	1.480001330376	FBgn0040752	230	FBgn0040751	16276
425	3R	8265001	8266230	1.835968971252	8265640	1.533444825341	FBgn0043044	318	FBgn0038046	10638
426	3L	20982673	20983898	1.834544181824	20983322	1.595941003164	FBgn0026179	14942	FBgn0037044	21586
427	2L	4823350	4824803	1.834412097931	4823945	1.655232317307	FBgn0031632	2169	FBgn0031632	2169
428	3L	9435936	9437295	1.833493709564	9436634	1.453875738032	FBgn0052043	1610	FBgn0052043	1610
429	2L	14488822	14489932	1.832877159119	14489353	1.462168514729	FBgn0005771	1509	FBgn0005771	1509
430	2R	19909241	19910484	1.832245349884	19909945	1.693147003651	FBgn0035001	343	FBgn0019886	112945
431	3R	4089442	4090649	1.830910682678	4089977	1.665133444468	FBgn0010173	194	FBgn0010173	194
432	3L	4215239	4216543	1.827016353607	4215925	1.566040600047	FBgn0001257	3754	FBgn0011692	10343
433	2R	1178494	1179820	1.82666015625	1179130	1.695331012501	FBgn0033032	30	FBgn0033032	30
434	X	17202108	17203293	1.825136184692	17202662	1.654413335464	FBgn0011758	28776	FBgn0000163	207786
435	3L	21410263	21411147	1.824729919434	21410728	1.380817617689	FBgn0014143	331	FBgn0014143	331
436	2L	7305002	7306294	1.823474884033	7305607	1.482231676579	FBgn0004009	1554	FBgn0004009	1554
437	2L	1961558	1962740	1.82187795639	1962116	1.630791383631	FBgn0051942	3310	FBgn0031391	185171
438	3R	16422782	16424035	1.820617675781	16423507	1.507545590401	FBgn0023097	4622	FBgn0023097	4622
439	3L	15721049	15722432	1.820528030396	15721727	1.558548569679	FBgn0010105	28045	FBgn0010105	28045
440	3L	16818589	16819794	1.817586898804	16819262	1.739259084066	FBgn0003410	1258	FBgn0025582	67014
441	3R	20963179	20964590	1.817047119141	20963796	1.650702774525	FBgn0039283	3	FBgn0039283	3
442	3L	16008570	16009753	1.814849376678	16009166	1.540046691895	FBgn0003691	6748	FBgn0003691	6748
443	3L	21776491	21777720	1.814578056335	21777103	1.5899964571	FBgn0037139	907	FBgn0046301	11057
444	2R	8128127	8129557	1.810852050781	8128902	1.523862221662	FBgn0004435	254	FBgn0053792	19679
445	2R	15842448	15843933	1.809831619263	15843207	1.767582304337	FBgn0034504	1077	FBgn0034504	1077
446	X	13468125	13469153	1.8077044487	13468585	1.411202609539	FBgn0030505	9891	FBgn0030507	33375
447	2R	14314224	14315467	1.8074426651	14314799	1.539597384135	FBgn0034392	3260	FBgn0010651	3791
448	2R	12540767	12543103	1.806829452515	12541428	1.698819104363	FBgn0023172	676	FBgn0034181	7037
449	3R	17485215	17486518	1.805861949921	17485840	1.628018438816	FBgn0011766	287	FBgn0004493	11632
450	X	9538780	9539787	1.804753303528	9539258	1.600706509181	FBgn0000233	151	FBgn0000233	151
451	3L	20627396	20629139	1.803684234619	20628509	1.649568669936	FBgn0001320	695	FBgn0001320	695
452	2R	8987639	8988572	1.801332473755	8988126	1.370670467615	FBgn0000119	10999	FBgn0000119	10999
453	4	655326	656376	1.798532485962	655963	1.652403450012	FBgn0039915	6020	FBgn0026777	327616
454	2R	1444500	1446134	1.798307418823	1445108	1.501965354471	FBgn0033046	12863	FBgn0033059	138657
455	2R	19033980	19035431	1.797492980957	19034756	1.741783366484	FBgn0034873	3298	FBgn0034873	3298
456	X	15527070	15527979	1.796763896942	15527586	1.445311466853	FBgn0030668	3856	FBgn0030671	10476
457	X	15443767	15444982	1.795799255371	15444454	1.550266658559	FBgn0052586	11376	FBgn0052586	11376
458	X	20867031	20868193	1.794974327087	20867635	1.380047142506	FBgn0031149	2843	FBgn0031144	25009
459	X	4256476	4257349	1.794624328613	4256901	1.481823580606	FBgn0000179	1192	FBgn0029714	140303
460	3R	21008070	21010471	1.794125556946	21009610	1.674256682396	FBgn0039286	1125	FBgn0039286	1125
461	2R	9086101	9087475	1.792909622192	9086922	1.662961535984	FBgn0033857	3214	FBgn0033856	12470
462	X	322642	323824	1.792138576508	323277	1.522703058579	FBgn0010019	2878	FBgn0002561	56732
463	2R	8419500	8420886	1.789361000061	8420108	1.717939535777	FBgn0010488	11796	FBgn0010488	11796
464	X	6194422	6195563	1.787440776825	6194900	1.43344861269	FBgn0029868	735	FBgn0029868	735
465	3R	9230647	9231665	1.787220001221	9231135	1.47472307086	FBgn0038150	545	FBgn0038150	545
466	3R	20551723	20552976	1.787097454071	20552279	1.647995199476	FBgn0004885	6860	FBgn0003719	23177
467	2L	18586199	18587426	1.785871505737	18586719	1.509226411581	FBgn0032688	107	FBgn0032693	62194
468	2R	19152647	19154189	1.785677909851	19153296	1.702886693618	FBgn0034886	11880	FBgn0016762	48302
469	3L	17389794	17391046	1.785060882568	17390270	1.631587252897	FBgn0036718	201	FBgn0040793	477
470	3L	9012477	9013784	1.784394264221	9013224	1.610538875355	FBgn0028789	2100	FBgn0028789	2100
471	X	20881173	20882336	1.783309936523	20881707	1.542924768784	FBgn0052512	3509	FBgn0031144	39081
472	3R	785125	786473	1.781760215759	785774	1.664546489716	FBgn0037289	1296	FBgn0004183	11888
473	2R	7497748	7498900	1.7811627388	7498357	1.593759775162	FBgn0053145	502	FBgn0011704	2993
474	3L	4024016	4025005	1.776487827301	4024446	1.542880058289	FBgn0035489	380	FBgn0000449	21390
475	3R	2774235	2775501	1.775413513184	2774820	1.725267469883	FBgn0051488	8636	FBgn0001077	84774
476	3L	1585025	1586350	1.773723125458	1585773	1.579228120692	FBgn0035238	477	FBgn0035236	33057
477	3R	27550411	27551966	1.773477554321	27551390	1.609632492065	FBgn0039867	11274	FBgn0039867	11274
478	2R	13344774	13345554	1.771262168884	13345425	1.426504308527	FBgn0041585	12883	FBgn0050111	16217
479	3L	16440412	16441547	1.766242027283	16441048	1.56066429615	FBgn0004569	7912	FBgn0014163	63950
480	3L	14937161	14939081	1.766112804413	14937886	1.63219588995	FBgn0000216	42	FBgn0000216	42
481	2L	5877296	5878384	1.765110969543	5877867	1.483722120523	FBgn0031745	1614	FBgn0031740	75612
482	2L	6372951	6374681	1.763914108276	6373915	1.619365523843	FBgn0043854	1500	FBgn0043854	1500
483	2R	15834258	15835439	1.763253688812	15834871	1.545602053404	FBgn0034502	2600	FBgn0034503	6798
484	2L	20473378	20474444	1.761703968048	20473909	1.46995651722	FBgn0046834	1180	FBgn0046834	1180
485	3L	13381929	13383394	1.757727146149	13382608	1.670907188864	FBgn0036356	3792	FBgn0036351	27318
486	3L	13365670	13366881	1.756792068481	13366164	1.436253039042	FBgn0036354	2229	FBgn0036351	10874
487	3R	2987728	2989187	1.756704807281	2988300	1.625922203064	FBgn0002306	251	FBgn0037481	7402
488	2R	2929900	2931066	1.756006240845	2930427	1.527548122406	FBgn0003460	418	FBgn0033159	36745
489	3L	21005378	21006504	1.754353523254	21005975	1.497236967087	FBgn0053285	16868	FBgn0037044	44239
490	2R	10314728	10315928	1.753418445587	10315366	1.521353900433	FBgn0001319	1549	FBgn0050478	29523
491	2R	20517312	20518526	1.752979278564	20517829	1.484368913314	FBgn0005634	1244	FBgn0005634	1244
492	X	8487934	8489376	1.75185585022	8488773	1.583341407776	FBgn0004102	7113	FBgn0004102	7113
493	X	2321432	2322501	1.748156547546	2321950	1.435435321596	FBgn0040388	4209	FBgn0004050	18025
494	X	7387341	7388504	1.747581958771	7387885	1.393370572258	FBgn0052720	5760	FBgn0027553	185673
495	2R	6714573	6716195	1.744483947754	6715367	1.609177252826	FBgn0033582	19753	FBgn0033590	37223
496	X	9092347	9093267	1.744079589844	9092840	1.416485220194	FBgn0010269	176	FBgn0000077	283
497	X	19399368	19400902	1.743538379669	19400311	1.589391648769	FBgn0000257	355	FBgn0031032	17268
498	X	19411843	19413071	1.743475914001	19412416	1.535988891826	FBgn0031030	1330	FBgn0031032	5163
499	2L	17744401	17745386	1.742553710938	17744895	1.35619789362	FBgn0015609	9445	FBgn0032646	247857
500	X	8088034	8089804	1.74169588089	8088778	1.615744113922	FBgn0030026	238	FBgn0030028	27862
501	2L	7061058	7062038	1.740896701813	7061591	1.345036506653	FBgn0051907	821	FBgn0040954	2394
502	3L	3029378	3030760	1.739941596985	3029960	1.640186429024	FBgn0035390	382	FBgn0035388	11230
503	2R	8449043	8450288	1.739506244659	8449639	1.582806229591	FBgn0033783	313	FBgn0004512	12612
504	3L	680598	681905	1.737449645996	681146	1.487161075368	FBgn0035157	1529	FBgn0035156	4699
505	2L	12091738	12092936	1.73729133606	12092170	1.357139082516	FBgn0032407	1601	FBgn0032407	1601
506	2L	5799196	5800363	1.737081050873	5799947	1.412197926465	FBgn0031738	257	FBgn0031739	2022
507	X	5615754	5616901	1.733654975891	5616234	1.544954027448	FBgn0029804	219	FBgn0029800	16114
508	X	10589320	10590531	1.733093738556	10589857	1.529958612779	FBgn0003204	133	FBgn0052672	23696
509	2R	2984857	2986169	1.732261180878	2985526	1.626243591309	FBgn0010548	3449	FBgn0033179	6982
510	X	8257580	8258921	1.732035636902	8258352	1.683283388615	FBgn0052711	3021	FBgn0052711	3021
511	2R	7684045	7685108	1.730846405029	7684624	1.387449502945	FBgn0023167	9	FBgn0023167	9
512	3R	7584628	7585766	1.73003578186	7585338	1.441552352905	FBgn0017581	4841	FBgn0037947	11934
513	3R	6182383	6183465	1.729902744293	6182901	1.415306299925	FBgn0015396	6995	FBgn0015396	6995
514	X	20546550	20547524	1.729437828064	20547012	1.481858141282	FBgn0031129	376	FBgn0003300	41895
515	2L	4286881	4287830	1.727188587189	4287287	1.394212067127	FBgn0010473	4136	FBgn0003941	59645
516	3R	12351413	12352936	1.726511001587	12352143	1.613306550419	FBgn0038441	12971	FBgn0027053	56320
517	2R	8738912	8740730	1.725909233093	8740099	1.633117735386	FBgn0043010	1733	FBgn0043010	1733
518	X	8469742	8470780	1.725750923157	8470178	1.456836952883	FBgn0030054	18640	FBgn0030054	18640
519	3R	19018561	19019891	1.725127220154	19019219	1.652916133404	FBgn0011596	10537	FBgn0039066	58047
520	3R	25132513	25133998	1.724524974823	25133208	1.567741562338	FBgn0039659	10257	FBgn0003525	51706
521	2L	4829775	4830972	1.723042964935	4830450	1.399596326491	FBgn0031633	220	FBgn0031633	220
522	X	7194927	7195852	1.722286224365	7195336	1.332763582468	FBgn0029946	2606	FBgn0026144	12730
523	2L	6228419	6229837	1.72180891037	6228917	1.455456004423	FBgn0026755	3867	FBgn0031782	101155
524	X	9127186	9128458	1.72101020813	9127716	1.558858086081	FBgn0040236	604	FBgn0030122	9078
525	2R	6322060	6323070	1.720717430115	6322556	1.382546705358	FBgn0027499	2276	FBgn0027499	2276
526	2L	15486736	15488103	1.720070838928	15487417	1.469196856022	FBgn0020371	6720	FBgn0003448	13219
527	X	6523307	6524531	1.717044353485	6523850	1.470630049706	FBgn0028336	148	FBgn0025815	4225
528	X	2126314	2127526	1.715386390686	2126914	1.53171264424	FBgn0023528	2	FBgn0023527	7916
529	2R	2871193	2872174	1.715062618256	2871675	1.413697915919	FBgn0050501	13579	FBgn0050501	13579
530	2L	8304185	8305178	1.714335441589	8304648	1.375217157252	FBgn0032014	942	FBgn0032015	3540
531	X	16386595	16387763	1.711780548096	16387123	1.509028404951	FBgn0011742	782	FBgn0015615	40243
532	2R	8473128	8474565	1.710748672485	8473766	1.540393531322	FBgn0033787	4303	FBgn0004512	11515
533	3L	623317	624834	1.710592746735	624017	1.594171881676	FBgn0064191	1774	FBgn0064191	1774
534	2R	2143041	2144385	1.709776878357	2143645	1.53828160903	FBgn0004145	1296	FBgn0040673	18819
535	X	575513	576412	1.709379196167	575984	1.417576789856	FBgn0029531	32134	FBgn0065054	44911
536	2L	11004573	11005752	1.709245204926	11005150	1.479150323307	FBgn0021761	327	FBgn0032329	5935
537	3L	9364059	9365105	1.709080219269	9364494	1.476712989807	FBgn0001226	6482	FBgn0011769	19510
538	2R	15826224	15827495	1.70892572403	15826816	1.55095243454	FBgn0034500	3288	FBgn0034503	14853
539	X	7169389	7170530	1.708082675934	7169896	1.482752501965	FBgn0029944	442	FBgn0026144	12710
540	3L	7342000	7343078	1.706425666809	7342495	1.455656304079	FBgn0035772	707	FBgn0082598	1251
541	X	6882037	6883103	1.706293106079	6882575	1.427020609379	FBgn0029931	3269	FBgn0029931	3269
542	2R	3001922	3003312	1.704391479492	3002592	1.651700592041	FBgn0015930	916	FBgn0015930	916
543	2R	1549573	1550544	1.704241752625	1550065	1.443353043662	FBgn0033055	22	FBgn0033059	33700
544	2R	13013163	13014259	1.702503204346	13013753	1.496169763453	FBgn0061355	3838	FBgn0034237	37323
545	2L	17378011	17380274	1.702223777771	17378753	1.576681978562	FBgn0032633	1323	FBgn0032633	1323
546	X	4241265	4242417	1.70209980011	4241773	1.444104999304	FBgn0052773	8285	FBgn0029714	155431
547	2R	2087283	2088553	1.70059299469	2087947	1.557257932775	FBgn0033076	24844	FBgn0041145	34371
548	X	16255300	16256323	1.699860095978	16255854	1.360878676176	FBgn0030749	299	FBgn0026575	927
549	3R	1146054	1147228	1.699800491333	1146647	1.565200567245	FBgn0013576	14979	FBgn0037310	20780
550	3R	12907790	12909104	1.699681282043	12908380	1.598742765539	FBgn0038476	2429	FBgn0038476	2429
551	3L	20214808	20215827	1.699663639069	20215267	1.416390120983	FBgn0036962	6091	FBgn0003124	28579
552	X	16122423	16123409	1.698523044586	16122954	1.390313893557	FBgn0011571	171	FBgn0011571	171
553	2R	8487479	8488365	1.698420524597	8487878	1.356848080953	FBgn0005624	9018	FBgn0005624	9018
554	X	20533856	20535883	1.698092460632	20534386	1.425335198641	FBgn0031129	12250	FBgn0003300	29269
555	3L	19148991	19150273	1.697800159454	19149674	1.606661379337	FBgn0016797	13789	FBgn0016797	13789
556	2R	12972346	12973578	1.697581768036	12972869	1.559336692095	FBgn0028953	325	FBgn0028953	325
557	2L	19318346	19320159	1.697553157806	19319359	1.492382554447	FBgn0032769	23124	FBgn0024245	39794
558	X	14435823	14436974	1.696216583252	14436509	1.374584615231	FBgn0030574	8	FBgn0030572	19679
559	3R	10505192	10506449	1.695725440979	10505850	1.5148613188	FBgn0038252	16685	FBgn0051314	17207
560	3R	10400842	10401940	1.69441986084	10401368	1.459381860845	FBgn0038244	202	FBgn0004629	6005
561	X	378442	379951	1.693143367767	379194	1.608307421207	FBgn0000570	848	FBgn0000570	848
562	3L	5784222	5785415	1.693085670471	5784694	1.36481076479	FBgn0015806	210	FBgn0035639	226
563	X	2081280	2082422	1.691749572754	2081859	1.54552973018	FBgn0003048	8	FBgn0000377	24278
564	2R	5997952	5999075	1.69139957428	5998556	1.441461026669	FBgn0033529	6583	FBgn0033529	6583
565	3L	19740771	19741773	1.691337347031	19741234	1.471204449149	FBgn0024889	144	FBgn0014037	101992
566	2R	16160430	16161534	1.690994262695	16161090	1.537575403849	FBgn0034537	2189	FBgn0061362	2447
567	3R	5752385	5753449	1.687278747559	5752913	1.443740487099	FBgn0053975	1999	FBgn0037770	58864
568	2R	11309710	11310745	1.68577003479	11310322	1.346218670116	FBgn0050321	2135	FBgn0050089	68061
569	2L	9731121	9732102	1.68337392807	9731531	1.40532204083	FBgn0032139	1591	FBgn0032138	20262
570	3R	26580191	26581327	1.681369781494	26580782	1.537000375635	FBgn0039801	8772	FBgn0003720	97255
571	3L	3181621	3182983	1.68023109436	3182431	1.541140764952	FBgn0035416	122	FBgn0035415	1379
572	3R	20122987	20124246	1.679727554321	20123424	1.400966812583	FBgn0000368	2286	FBgn0000368	2286
573	2L	19130755	19131678	1.678818225861	19131202	1.41138346055	FBgn0010300	1467	FBgn0032762	1847
574	3R	11758680	11759696	1.678590774536	11759166	1.412440692677	FBgn0038386	290	FBgn0038386	290
575	2L	7584664	7585625	1.677801609039	7585087	1.390753364563	FBgn0083141	3152	FBgn0053529	40664
576	2L	14430022	14431136	1.6758685112	14430464	1.415931403637	FBgn0028871	5333	FBgn0005771	60398
577	2R	1233554	1235124	1.675530910492	1234426	1.611400485039	FBgn0000099	208	FBgn0033035	29184
578	2L	19446236	19447349	1.675258636475	19446709	1.462705892675	FBgn0051699	1941	FBgn0051699	1941
579	3R	16375922	16377129	1.675200462341	16376353	1.500767588615	FBgn0016917	1681	FBgn0043457	7299
580	3L	736868	737954	1.674975395203	737398	1.463304102421	FBgn0000575	4460	FBgn0000575	4460
581	X	102070	103051	1.674300193787	102580	1.401359260082	FBgn0040373	84	FBgn0040373	84
582	2R	20605505	20606598	1.673499107361	20606072	1.440442204475	FBgn0004919	14152	FBgn0001148	36492
583	2L	18778406	18779778	1.672690391541	18779117	1.607877619126	FBgn0045852	884	FBgn0032717	56479
584	2R	6913258	6914571	1.672068595886	6913998	1.518855319304	FBgn0082585	661	FBgn0082585	661
585	3L	12583041	12583906	1.670808792114	12583448	1.35264935213	FBgn0015919	625	FBgn0004926	82764
586	X	550248	550952	1.670781135559	550879	1.647316387721	FBgn0021764	7218	FBgn0025637	37986
587	3L	2618609	2619519	1.670637130737	2618963	1.314936906099	FBgn0035357	3711	FBgn0035357	3711
588	2R	9945424	9946676	1.669180870056	9945946	1.47273671627	FBgn0013725	1252	FBgn0013725	1252
589	X	19094273	19095432	1.668602466583	19094800	1.581259727478	FBgn0031006	363	FBgn0031008	8021
590	4	1048013	1049218	1.66795873642	1048626	1.550043779261	FBgn0039930	983	FBgn0039930	983
591	3L	20450818	20452022	1.667050361633	20451354	1.519690354665	FBgn0037007	1919	FBgn0037007	1919
592	3L	12641206	12642155	1.666576385498	12641679	1.414065809811	FBgn0014343	26016	FBgn0036306	87025
593	3L	23182715	23183347	1.66616153717	23182844	1.579173326492	FBgn0037212	26	FBgn0024733	153529
594	3R	9471124	9472134	1.66234254837	9471653	1.422068178654	FBgn0003498	373	FBgn0003498	373
595	3L	21405173	21406336	1.661651611328	21405725	1.524138069153	FBgn0014143	4672	FBgn0014143	4672
596	3R	2279031	2280273	1.660681962967	2279625	1.555172115564	FBgn0037445	2540	FBgn0037446	3251
597	3R	15727704	15728778	1.659208297729	15728298	1.450639163747	FBgn0038745	1113	FBgn0038746	2291
598	X	14484871	14485596	1.658577442169	14485556	1.369134214189	FBgn0015773	2212	FBgn0015773	2212
599	2L	8529408	8530468	1.658252716064	8529909	1.438702443067	FBgn0028394	766	FBgn0029004	1291
600	X	8405701	8407415	1.657297134399	8406650	1.465186018693	FBgn0030049	753	FBgn0030054	44888
601	3R	16368414	16369738	1.656093597412	16369059	1.611443912282	FBgn0053192	8332	FBgn0043457	14593
602	3L	8803221	8804481	1.655714988708	8803825	1.453108563143	FBgn0011577	2372	FBgn0020633	61732
603	2L	9815415	9816369	1.65539264679	9815839	1.433351739248	FBgn0051880	18681	FBgn0032153	74961
604	2R	8963330	8964327	1.654359817505	8963886	1.422438761767	FBgn0050062	1641	FBgn0050062	1641
605	3R	2230486	2231547	1.654239654541	2230939	1.355126798153	FBgn0037443	674	FBgn0037443	674
606	2R	4803878	4804909	1.654231548309	4804472	1.420276950387	FBgn0028408	802	FBgn0033400	6030
607	X	18134148	18135752	1.653507232666	18134827	1.588415554592	FBgn0004956	6935	FBgn0004956	6935
608	3L	11330633	11331497	1.653051376343	11331079	1.368516031901	FBgn0036155	7753	FBgn0041094	104823
609	X	2838237	2839413	1.652202606201	2838783	1.494568049908	FBgn0003285	8795	FBgn0004647	152245
610	X	16075637	16076920	1.65195274353	16076349	1.54010848999	FBgn0003933	11705	FBgn0003933	11705
611	2R	7724547	7725422	1.651674747467	7725024	1.295141607523	FBgn0020377	2108	FBgn0020377	2108
612	X	1256015	1257252	1.650513648987	1256550	1.500568151474	FBgn0024985	6664	FBgn0028274	64483
613	2R	11172356	11173273	1.64874792099	11172815	1.335234373808	FBgn0082178	830	FBgn0010426	22128
614	3L	10993616	10994639	1.646534919739	10994009	1.334558296204	FBgn0029172	3477	FBgn0036118	41577
615	2R	6605780	6606972	1.645584106445	6606329	1.52028354009	FBgn0040766	9373	FBgn0033581	59634
616	3L	19616105	19617177	1.643323898315	19616706	1.48909479777	FBgn0022774	1598	FBgn0029094	32555
617	X	8978608	8979949	1.642312049866	8979235	1.467727290259	FBgn0030090	1004	FBgn0030092	15045
618	3R	14884345	14885362	1.641938209534	14884810	1.500804676729	FBgn0038676	19537	FBgn0027784	27837
619	3R	24419554	24420707	1.641731262207	24420088	1.489428015316	FBgn0026400	4913	FBgn0001215	5441
620	3R	5873802	5874933	1.641209125519	5874415	1.490964949131	FBgn0037779	157	FBgn0037777	3170
621	2L	15315399	15316455	1.640988349915	15315908	1.353237565358	FBgn0041103	73	FBgn0001981	13885
622	3L	4956748	4958128	1.640220165253	4957362	1.547141467824	FBgn0005775	343	FBgn0035570	266659
623	3L	21999571	22001177	1.638261795044	22000337	1.456381629495	FBgn0037149	363	FBgn0037149	363
624	2R	3459210	3460479	1.638102531433	3459733	1.611232161522	FBgn0033238	1919	FBgn0033240	7742
625	X	1991102	1992312	1.637067317963	1991731	1.598255157471	FBgn0004861	970	FBgn0025626	70439
626	3R	25281629	25282841	1.636139392853	25282360	1.540848795573	FBgn0004369	931	FBgn0039664	32856
627	3L	21382870	21384023	1.635023117065	21383343	1.497139930725	FBgn0033583	3680	FBgn0014143	27054
628	3R	6238133	6239191	1.634905576706	6238628	1.406599325292	FBgn0024957	10	FBgn0015396	62722
629	3R	12741011	12741901	1.634489059448	12741405	1.388696448008	FBgn0051270	8102	FBgn0082171	59368
630	2R	2084693	2085990	1.632774353027	2085348	1.548280940336	FBgn0033076	27443	FBgn0041145	36970
631	2R	3542253	3543254	1.632152557373	3542668	1.335984388987	FBgn0025360	778	FBgn0021814	49180
632	3L	15278027	15279137	1.630308628082	15278644	1.378149425282	FBgn0036493	9016	FBgn0036494	23315
633	X	6698342	6699296	1.627449035645	6698806	1.450774874006	FBgn0029915	947	FBgn0064122	14938
634	3L	9652068	9653234	1.626606941223	9652493	1.460141181946	FBgn0016081	280	FBgn0044049	125732
635	3R	5455488	5456798	1.626090049744	5456158	1.516267215504	FBgn0005585	449	FBgn0005585	449
636	3R	19126447	19127459	1.624113082886	19126898	1.392843425274	FBgn0039071	10987	FBgn0039067	43119
637	X	6449067	6450183	1.623341560364	6449706	1.400141209364	FBgn0029881	4405	FBgn0029882	49716
638	3R	12744237	12745135	1.623034000397	12744606	1.315246974721	FBgn0051270	4901	FBgn0082171	62569
639	X	4034998	4036086	1.622862815857	4035583	1.559600421361	FBgn0000635	15744	FBgn0026080	72904
640	3R	16116634	16117474	1.622656822205	16117050	1.392826024224	FBgn0028386	1938	FBgn0028386	1938
641	2L	2491570	2492942	1.622576713562	2492276	1.543389937457	FBgn0015816	390	FBgn0015816	390
642	2L	10858478	10859397	1.621515274048	10858960	1.353445557987	FBgn0027363	432	FBgn0024227	878
643	3L	304668	305653	1.62056350708	305060	1.398679852486	FBgn0004373	1648	FBgn0004373	1648
644	3L	14015883	14016974	1.618094444275	14016332	1.355692526873	FBgn0036405	156	FBgn0036405	156
645	3R	26195829	26196816	1.617774009705	26196312	1.524533017476	FBgn0015221	17242	FBgn0039764	53242
646	3L	6257976	6258937	1.617691993713	6258453	1.287045690748	FBgn0001258	21813	FBgn0035692	91320
647	3R	25040727	25041523	1.617570877075	25041086	1.30340867884	FBgn0067714	287	FBgn0029176	4802
648	3R	9509801	9511320	1.616483688354	9510743	1.50037831068	FBgn0024555	1063	FBgn0024555	1063
649	3R	8104342	8105313	1.615825176239	8104896	1.3328660859	FBgn0038009	8254	FBgn0010044	100862
650	3R	7788345	7789332	1.61547088623	7789169	1.445085207621	FBgn0000147	317	FBgn0037955	140959
651	3R	12556224	12557147	1.614637374878	12556750	1.407318489892	FBgn0003944	3598	FBgn0063261	20361
652	2R	6616110	6616961	1.613283634186	6616748	1.315663227668	FBgn0040765	838	FBgn0033581	49215
653	2L	6323568	6324801	1.612318515778	6324227	1.512516526615	FBgn0021873	1041	FBgn0043854	48188
654	X	13439917	13440934	1.60858631134	13440377	1.416821360588	FBgn0030499	757	FBgn0030507	61583
655	3R	5969931	5971081	1.608175754547	5970488	1.415104955435	FBgn0002478	67	FBgn0037797	77992
656	2L	355996	357020	1.607397079468	356482	1.381582856178	FBgn0031250	1386	FBgn0031250	1386
657	X	17926483	17927256	1.607375144958	17926870	1.326151339213	FBgn0030893	228	FBgn0030891	7175
658	2R	3500611	3501888	1.605492591858	3501302	1.458067445194	FBgn0033247	1027	FBgn0033243	21465
659	3R	20413977	20415052	1.605491638184	20414581	1.359204965479	FBgn0053343	3196	FBgn0039210	3726
660	2R	14938802	14940373	1.605427742004	14939710	1.488697164199	FBgn0004873	102	FBgn0050326	9576
661	3L	3208130	3209446	1.605051994324	3208742	1.542136907578	FBgn0035424	372	FBgn0035423	1860
662	3L	16375429	16376664	1.60484790802	16376080	1.452358526342	FBgn0014163	1018	FBgn0014163	1018
663	3L	1149533	1150439	1.60475730896	1149929	1.35952809453	FBgn0025525	10877	FBgn0035194	81277
664	X	10654095	10655278	1.604747772217	10654558	1.378583086862	FBgn0030235	13442	FBgn0030235	13442
665	2R	13338201	13339334	1.604248046875	13338723	1.475768685341	FBgn0050111	9515	FBgn0050111	9515
666	3R	9947400	9948261	1.603563308716	9947767	1.35524334627	FBgn0020510	375	FBgn0038196	85880
667	2L	17218011	17218762	1.603394508362	17218056	1.415215598212	FBgn0051745	23423	FBgn0032633	162020
668	3R	4477408	4478681	1.603178024292	4478008	1.542315602303	FBgn0037603	730	FBgn0037603	730
669	3R	17331457	17332462	1.6027302742	17332002	1.332425454084	FBgn0004863	6025	FBgn0013984	74249
670	X	18142975	18144007	1.601623535156	18143472	1.459588944912	FBgn0004956	1710	FBgn0004956	1710
671	3L	22297862	22299078	1.601543426514	22298420	1.477126061916	FBgn0052450	34801	FBgn0052450	34801
672	3L	20914682	20915780	1.601269245148	20915223	1.465757906437	FBgn0053283	2617	FBgn0003415	46042
673	X	8676316	8677618	1.598547935486	8676828	1.455822467804	FBgn0052710	12370	FBgn0030061	116641
674	2L	12466395	12467241	1.597511768341	12467145	1.362474918365	FBgn0032437	13463	FBgn0040286	32480
675	3R	8073592	8074771	1.596673965454	8074265	1.408673005946	FBgn0038008	5644	FBgn0037992	120346
676	2R	20633834	20634952	1.596334457397	20634424	1.420090436935	FBgn0050430	2608	FBgn0001148	64844
677	X	21147868	21149073	1.595824241638	21148462	1.521338182337	FBgn0015558	1175	FBgn0015379	7594
678	3R	24669533	24670776	1.595520973206	24670172	1.495724565843	FBgn0015589	200	FBgn0028373	14743
679	3L	10270247	10271071	1.59494638443	10270641	1.348115801811	FBgn0036081	16019	FBgn0000629	341436
680	3R	21006738	21007788	1.594882011414	21007188	1.41362880258	FBgn0039286	3547	FBgn0039286	3547
681	X	12488028	12489053	1.594268798828	12488583	1.404307425022	FBgn0015024	863	FBgn0015024	863
682	X	22084727	22085436	1.594169616699	22085366	1.500717639923	FBgn0000719	26783	FBgn0031186	427381
683	3L	20537019	20538155	1.592982292175	20537601	1.467327987447	FBgn0001323	16776	FBgn0037009	82751
684	2L	278101	278995	1.592781066895	278554	1.277319739847	FBgn0003444	966	FBgn0003444	966
685	3R	29670	30611	1.592067241669	30178	1.439259529114	FBgn0037215	7149	FBgn0037220	27899
686	2R	13271878	13272526	1.591980457306	13271967	1.440123081207	FBgn0022740	313	FBgn0003545	8993
687	3R	1663843	1664837	1.591892242432	1664319	1.350876271725	FBgn0037387	2589	FBgn0037383	14093
688	2L	12665761	12666846	1.590768814087	12666388	1.410154679242	FBgn0032442	2781	FBgn0032445	26635
689	3L	9014719	9015791	1.589776039124	9015303	1.389396274791	FBgn0028789	21	FBgn0028789	21
690	3R	22792379	22793392	1.588871955872	22792924	1.449322319031	FBgn0039466	242	FBgn0004510	54316
691	3R	14815435	14816641	1.588614463806	14815980	1.481151019826	FBgn0026239	6233	FBgn0026239	6233
692	3R	17382487	17383444	1.588044643402	17382897	1.425238315876	FBgn0002941	107	FBgn0013984	23354
693	X	16489148	16490342	1.585743427277	16489778	1.527097337386	FBgn0003189	462	FBgn0030766	14936
694	2L	8415791	8417195	1.585521221161	8416523	1.555297290578	FBgn0027932	833	FBgn0027932	833
695	2R	13698411	13699243	1.585158348083	13698530	1.320886958729	FBgn0034315	446	FBgn0034311	16390
696	2R	6093305	6094450	1.584805965424	6093900	1.303380966187	FBgn0004399	24183	FBgn0004399	24183
697	3L	21531998	21532963	1.583426952362	21532495	1.397265434265	FBgn0023417	204	FBgn0028663	58792
698	X	18445356	18446375	1.583012580872	18445858	1.41383972168	FBgn0030940	652	FBgn0030943	36266
699	2L	8144959	8146050	1.582241535187	8145462	1.345118859235	FBgn0051606	2168	FBgn0051607	3488
700	3L	12056920	12057799	1.582118988037	12057339	1.390160179138	FBgn0028679	1607	FBgn0036248	34851
701	2L	11074685	11075806	1.581522941589	11075267	1.433768160203	FBgn0032335	4206	FBgn0032335	4206
702	2L	9459614	9460792	1.579592704773	9460123	1.421551816604	FBgn0053723	19383	FBgn0002973	22610
703	3R	25619674	25620536	1.579303741455	25620092	1.280465238235	FBgn0039695	266	FBgn0019972	5283
704	3R	13651555	13652713	1.578974723816	13652119	1.432366876041	FBgn0051246	14853	FBgn0051246	14853
705	2R	4925973	4927175	1.577919483185	4926649	1.550622940063	FBgn0041087	492	FBgn0053774	14552
706	X	2841205	2842392	1.576811790466	2841722	1.483321317037	FBgn0003285	11734	FBgn0004647	149306
707	2R	16074907	16075904	1.576634407043	16075388	1.321587674758	FBgn0034521	1802	FBgn0034515	20124
708	2L	5403382	5404363	1.576064109802	5403857	1.409794569016	FBgn0016660	485	FBgn0005511	57784
709	2R	18553500	18554379	1.575454711914	18553901	1.347945094109	FBgn0003900	193	FBgn0003900	193
710	X	6198432	6199812	1.575161933899	6198532	1.412132369147	FBgn0026708	2667	FBgn0029868	2897
711	2R	16181954	16182585	1.574589729309	16182002	1.401341165815	FBgn0034542	146	FBgn0061362	23359
712	3L	1421443	1422426	1.574456214905	1421975	1.421262909384	FBgn0043865	800	FBgn0004635	25349
713	2L	4284284	4285246	1.57444190979	4284794	1.392359116498	FBgn0010473	1643	FBgn0003941	57152
714	3R	12567873	12568635	1.572685241699	12568285	1.276100933552	FBgn0003944	7937	FBgn0063261	8826
715	3L	8425948	8427455	1.572539806366	8426973	1.411430807675	FBgn0010825	2710	FBgn0010825	2710
716	3L	302674	303897	1.571705818176	303254	1.449417450849	FBgn0004373	158	FBgn0004373	158
717	X	5746402	5747522	1.571667671204	5747069	1.403780192137	FBgn0000042	969	FBgn0000042	969
718	3R	12491044	12491998	1.571594715118	12491557	1.329771995544	FBgn0051498	930	FBgn0015019	18228
719	3L	3021000	3021811	1.569708824158	3021656	1.330012718836	FBgn0035388	2926	FBgn0035388	2926
720	2R	14658506	14659561	1.568615913391	14659060	1.424397110939	FBgn0034418	56	FBgn0000578	2562
721	3L	3322376	3323345	1.568186283112	3322780	1.431686560313	FBgn0052268	2886	FBgn0035437	10377
722	2R	10614134	10615539	1.567398548126	10614947	1.485656619072	FBgn0015371	15173	FBgn0033989	107861
723	3L	1387804	1388860	1.566377162933	1388312	1.418367640177	FBgn0011855	2999	FBgn0004635	59012
724	3R	13994394	13995270	1.566305160522	13994834	1.291415786743	FBgn0042693	1383	FBgn0038570	1867
725	2L	7217823	7218804	1.566013336182	7218020	1.375688772935	FBgn0031897	2009	FBgn0031897	2009
726	3R	25624317	25625350	1.565709114075	25624760	1.392239481211	FBgn0039696	295	FBgn0019972	615
727	3R	2862894	2863976	1.565677642822	2863428	1.46723354564	FBgn0024289	14629	FBgn0010774	42698
728	3R	21487462	21488260	1.564441680908	21487547	1.359269142151	FBgn0039352	25	FBgn0067681	10368
729	2L	14485716	14486824	1.564244270325	14486173	1.464256398818	FBgn0005771	4689	FBgn0005771	4689
730	2L	15738448	15739492	1.563592433929	15738936	1.28855492087	FBgn0010382	5148	FBgn0003936	8675
731	3R	23266732	23267453	1.562745571136	23266791	1.514640808105	FBgn0016061	22544	FBgn0039509	152574
732	2L	490514	491149	1.560421943665	491028	1.418355464935	FBgn0043364	11346	FBgn0003963	32439
733	2R	13384965	13385877	1.560370445251	13385221	1.274240630014	FBgn0034282	1652	FBgn0034282	1652
734	3L	11900860	11901775	1.560057640076	11901292	1.291413980372	FBgn0036222	2588	FBgn0000404	93768
735	2R	18014686	18015684	1.559787750244	18015169	1.39859046936	FBgn0034735	15373	FBgn0022986	92045
736	3R	9727022	9727925	1.559232234955	9727429	1.358512485729	FBgn0000576	152	FBgn0000576	152
737	2R	20488383	20489131	1.558629989624	20488456	1.374068450928	FBgn0010435	3942	FBgn0002607	11309
738	2R	18067929	18068796	1.55842924118	18068349	1.316644921022	FBgn0003175	1297	FBgn0034743	45354
739	2L	1067729	1069087	1.557897567749	1068354	1.391141554889	FBgn0003310	9457	FBgn0003310	9457
740	3L	13996134	13997139	1.554546356201	13996645	1.41618335247	FBgn0036402	107	FBgn0036405	19843
741	2L	10058326	10059337	1.55438041687	10058857	1.380684137344	FBgn0011823	1951	FBgn0011823	1951
742	2R	9017979	9018925	1.55365562439	9018396	1.325563907623	FBgn0033845	312	FBgn0033845	312
743	X	18077138	18078027	1.553092956543	18077562	1.423243795122	FBgn0030904	491	FBgn0004956	64200
744	3R	9496494	9497610	1.552764415741	9497023	1.412035717684	FBgn0038165	800	FBgn0004587	10001
745	2R	20542067	20542933	1.552731513977	20542481	1.319470465183	FBgn0035092	2501	FBgn0005634	23408
746	3R	11494025	11495545	1.551904678345	11494593	1.487988892724	FBgn0053207	2685	FBgn0053207	2685
747	3L	11210694	11211689	1.550100326538	11211158	1.455356429605	FBgn0036150	1273	FBgn0041094	15098
748	3R	15706001	15707008	1.549429893494	15706524	1.314907017876	FBgn0014006	1083	FBgn0038741	3385
749	3R	23268303	23269058	1.549081802368	23268940	1.285905057734	FBgn0039518	20971	FBgn0039509	154723
750	2R	2950977	2951811	1.548874378204	2951077	1.388073635101	FBgn0033169	1429	FBgn0033179	27467
751	2R	13234188	13234897	1.548360824585	13234369	1.307250609765	FBgn0028494	179	FBgn0063386	16404
752	2R	16555373	16556412	1.54754447937	16555905	1.386145949364	FBgn0003391	8836	FBgn0003391	8836
753	2R	8475400	8476373	1.547019958496	8475792	1.362052023411	FBgn0033787	6329	FBgn0004512	13541
754	2R	3748719	3750225	1.546696662903	3749662	1.409679581137	FBgn0013726	580	FBgn0010109	5522
755	3R	21044812	21045925	1.546429157257	21045393	1.426019780776	FBgn0051103	350	FBgn0039288	24111
756	2R	5934783	5935954	1.544850826263	5935504	1.430881847035	FBgn0033520	745	FBgn0033522	6021
757	3R	11876698	11877763	1.544491767883	11877261	1.367952374851	FBgn0027948	716	FBgn0038396	1868
758	3R	6493501	6494434	1.544270515442	6493856	1.36735445261	FBgn0037818	9036	FBgn0001235	29470
759	3R	12477676	12478474	1.543841362	12478271	1.337889891404	FBgn0038455	272	FBgn0015019	4942
760	2R	16053364	16054480	1.543514251709	16054442	1.338423728943	FBgn0034514	314	FBgn0034514	314
761	2R	11308562	11309477	1.54211807251	11308735	1.37741624392	FBgn0050321	548	FBgn0050089	66474
762	3R	19653173	19654117	1.54065656662	19653588	1.3110323747	FBgn0004186	4	FBgn0004186	4
763	3L	7921541	7922490	1.540188312531	7922009	1.370364785194	FBgn0041156	129	FBgn0035827	11687
764	3R	3938571	3939738	1.539742469788	3938997	1.3190325737	FBgn0004210	7940	FBgn0037550	13058
765	2L	89803	90632	1.538505554199	90240	1.252949770759	FBgn0002931	2858	FBgn0002931	2858
766	3R	27572618	27573651	1.538003921509	27573055	1.438075383504	FBgn0011013	196	FBgn0011013	196
767	3L	21234083	21235020	1.537242889404	21234534	1.365418851376	FBgn0037069	105	FBgn0037066	14630
768	X	13573019	13574080	1.536832332611	13573524	1.467122332255	FBgn0030519	157	FBgn0030521	42594
769	3L	14428194	14429199	1.536776542664	14428782	1.480887730916	FBgn0036424	46191	FBgn0036424	46191
770	2R	3759501	3760519	1.535316944122	3760008	1.398469924927	FBgn0033277	6061	FBgn0010109	15868
771	3R	15756622	15757467	1.534956932068	15757105	1.306706905365	FBgn0038753	2788	FBgn0021776	3737
772	2L	10548611	10549444	1.534766197205	10548790	1.325608412425	FBgn0051721	3909	FBgn0032268	18500
773	2L	1972307	1973061	1.532919406891	1972910	1.351591110229	FBgn0031376	1235	FBgn0031391	174377
774	3R	24410724	24411806	1.532611846924	24411270	1.499083161354	FBgn0000659	465	FBgn0000659	465
775	3R	7519302	7520530	1.530763626099	7520032	1.487370967865	FBgn0037937	33	FBgn0037921	68666
776	2R	7043676	7044669	1.530668258667	7044077	1.324752171834	FBgn0000577	40	FBgn0000577	40
777	3L	15664923	15665765	1.53023147583	15665413	1.290610611439	FBgn0041160	305	FBgn0041160	305
778	2R	3558035	3559027	1.529815673828	3558620	1.276558995247	FBgn0025360	15174	FBgn0021814	33228
779	X	12414037	12414811	1.528309822083	12414614	1.287312785784	FBgn0030400	2505	FBgn0015024	73106
780	3L	727315	728388	1.528057575226	727768	1.464113295078	FBgn0052482	442	FBgn0000575	5170
781	3L	3056601	3057740	1.527624130249	3057200	1.455588912964	FBgn0035397	2540	FBgn0003938	17133
782	X	8521821	8522850	1.527296066284	8522360	1.484030919916	FBgn0030055	61	FBgn0004102	26474
783	2R	17910625	17911456	1.52712059021	17911301	1.34282840382	FBgn0034725	454	FBgn0053200	4932
784	3L	7408471	7409484	1.52628326416	7408918	1.319640815258	FBgn0014011	208	FBgn0014011	208
785	3L	15631202	15631830	1.52623462677	15631710	1.353598768061	FBgn0014851	5203	FBgn0041160	33398
786	2L	6544553	6545302	1.525521755219	6544933	1.295566499233	FBgn0000320	2039	FBgn0031830	12867
787	2L	6721711	6723069	1.525510787964	6722362	1.49436154085	FBgn0025777	993	FBgn0025777	993
788	X	1860206	1860981	1.524502754211	1860856	1.311106118289	FBgn0023545	4643	FBgn0003964	36583
789	2L	9525226	9526249	1.523452281952	9525689	1.427331756143	FBgn0032122	2834	FBgn0002973	88176
790	X	7733520	7734342	1.522518157959	7733940	1.315066725016	FBgn0029969	48	FBgn0029970	2868
791	2L	2450831	2451725	1.521532058716	2450943	1.315244241194	FBgn0012017	9101	FBgn0015816	41723
792	2L	2755318	2756408	1.521064758301	2756054	1.359128815787	FBgn0031453	3255	FBgn0031453	3255
793	2R	19782282	19783639	1.520063400269	19782881	1.462350815535	FBgn0005636	456	FBgn0034987	86924
794	3L	14942416	14943314	1.519823074341	14942920	1.433389918009	FBgn0036459	2448	FBgn0040296	3020
795	X	19377767	19379146	1.519684314728	19378971	1.378782272339	FBgn0052532	2448	FBgn0027291	23224
796	X	10991676	10992614	1.519022941589	10992133	1.365067201502	FBgn0020255	1674	FBgn0020255	1674
797	3L	15197840	15198804	1.518441200256	15198221	1.449297155653	FBgn0029114	2679	FBgn0029114	2679
798	2R	19552694	19553845	1.517973423004	19553342	1.339893565458	FBgn0011726	1094	FBgn0011726	1094
799	X	8621599	8622387	1.51718044281	8621980	1.302465775434	FBgn0026411	29031	FBgn0030061	61793
800	2R	13099580	13100562	1.517010211945	13100175	1.354289710522	FBgn0034248	726	FBgn0029079	5654
801	X	17712525	17713348	1.515522003174	17712998	1.309738413493	FBgn0030879	4021	FBgn0030879	4021
802	2L	11806035	11806939	1.513765335083	11806853	1.337888145447	FBgn0020309	2580	FBgn0032377	12770
803	3R	22789738	22790509	1.513431072235	22790421	1.358795695835	FBgn0039465	126	FBgn0004510	51813
804	3R	16135013	16135811	1.512522697449	16135724	1.318941307068	FBgn0038785	201	FBgn0028386	16736
805	2L	15474977	15476063	1.510241508484	15475554	1.412373781204	FBgn0003448	1356	FBgn0003448	1356
806	X	7075461	7076569	1.509682655334	7076012	1.436236679554	FBgn0029940	36128	FBgn0025549	60528
807	2R	4718653	4719466	1.509662628174	4719042	1.317591190338	FBgn0033392	108	FBgn0033400	79400
808	2R	7408077	7409230	1.509366035461	7408648	1.397671951967	FBgn0015543	382	FBgn0015543	382
809	2L	9445454	9446277	1.507845878601	9446122	1.26478562355	FBgn0053723	5382	FBgn0002973	8609
810	X	19473192	19474166	1.507683753967	19473736	1.399216592312	FBgn0031047	919	FBgn0031047	919
811	2L	9988245	9989251	1.507142066956	9989167	1.396444850498	FBgn0040965	4510	FBgn0040965	4510
812	3L	18805190	18806029	1.505815505981	18805676	1.273268643548	FBgn0052027	1162	FBgn0036815	19244
813	X	8974392	8975323	1.505781650543	8974841	1.363373070955	FBgn0030090	5398	FBgn0030092	19439
814	2R	13814322	13815351	1.505263805389	13814854	1.44907320247	FBgn0034326	533	FBgn0034326	533
815	2R	9061905	9062994	1.504588127136	9062584	1.292100191116	FBgn0033853	311	FBgn0014877	7405
816	X	1341355	1342008	1.504536628723	1341914	1.341347980499	FBgn0003517	1680	FBgn0003517	1680
817	3R	18614655	18615426	1.504253387451	18614739	1.319663153754	FBgn0039026	4533	FBgn0039013	62117
818	3L	106919	107946	1.504099845886	107469	1.374006032944	FBgn0020386	5515	FBgn0035105	60485
819	2R	1629223	1630275	1.503985404968	1629797	1.398801635293	FBgn0033063	14981	FBgn0033062	36789
820	X	20062122	20062996	1.503927707672	20062618	1.246689856052	FBgn0031098	453	FBgn0031098	453
821	X	18725295	18726384	1.503742694855	18725930	1.348944439608	FBgn0030974	1640	FBgn0030974	1640
822	X	18718327	18718969	1.503616333008	18718417	1.281499173906	FBgn0030973	22	FBgn0030973	22
823	3L	13352127	13353427	1.503022670746	13352725	1.396847903728	FBgn0036349	193	FBgn0036349	193
824	3R	18552533	18553401	1.502318382263	18552929	1.317649977548	FBgn0040587	226	FBgn0039013	307
825	3R	16672062	16673228	1.501955509186	16672670	1.436880364138	FBgn0038833	163	FBgn0038834	3601
826	2L	3372471	3373437	1.500772476196	3372922	1.318386133979	FBgn0040712	125	FBgn0031538	89053
827	2R	14656835	14657771	1.500263690948	14657359	1.378565788269	FBgn0000578	861	FBgn0000578	861
828	3R	8248246	8248938	1.49857711792	8248775	1.386239290237	FBgn0038043	285	FBgn0004103	2864
829	2R	7130694	7132358	1.497891426086	7131199	1.384554100037	FBgn0033636	539	FBgn0033636	539
830	X	20527654	20528619	1.497719287872	20528040	1.349386751652	FBgn0031129	18596	FBgn0003300	22923
831	3L	8999955	9000623	1.497458457947	9000425	1.373666405678	FBgn0035956	6069	FBgn0028789	14899
832	2R	5002564	5003393	1.497120857239	5002997	1.299646228552	FBgn0004360	2985	FBgn0053774	90900
833	3R	2679806	2680780	1.496373176575	2680277	1.311072209302	FBgn0003339	4391	FBgn0001077	9769
834	2R	16285834	16286588	1.495502948761	16285922	1.323582437303	FBgn0034548	2670	FBgn0016984	54074
835	3R	21020385	21021286	1.495373725891	21020476	1.317048072815	FBgn0039288	806	FBgn0039288	806
836	2L	8146448	8147383	1.495039463043	8146916	1.390397012234	FBgn0051606	714	FBgn0051607	2034
837	2L	3860236	3862061	1.49209022522	3860641	1.373833796557	FBgn0031574	2040	FBgn0004567	23799
838	3L	21518423	21519208	1.491718292236	21518777	1.27299488292	FBgn0037104	3584	FBgn0028663	45074
839	3R	9747750	9748435	1.491681575775	9747825	1.426748847961	FBgn0000576	20244	FBgn0000576	20244
840	2R	2111925	2112821	1.490366458893	2112480	1.287365296308	FBgn0033076	311	FBgn0041145	9838
841	3L	1634802	1635897	1.489646911621	1635391	1.417657004462	FBgn0035251	1059	FBgn0035251	1059
842	3R	4519071	4520902	1.488913059235	4520405	1.330099554623	FBgn0001180	3135	FBgn0001180	3135
843	3R	6427618	6428641	1.488255500793	6428130	1.395441150665	FBgn0001235	36256	FBgn0001235	36256
844	3R	18215497	18216582	1.48820400238	18215924	1.439319737752	FBgn0038957	422	FBgn0038950	24221
845	3L	545098	545747	1.487113952637	545317	1.323613386888	FBgn0035142	18715	FBgn0035141	18869
846	3L	10610994	10611890	1.484996795654	10611442	1.338004887104	FBgn0000629	635	FBgn0000629	635
847	3L	4150697	4151608	1.484718799591	4151186	1.306912004948	FBgn0011653	193	FBgn0004574	28453
848	2R	15633796	15634906	1.484526634216	15634253	1.304496821235	FBgn0004364	7879	FBgn0004364	7879
849	X	16054737	16055865	1.484089851379	16055212	1.543441027403	FBgn0000459	4541	FBgn0000459	4541
850	3L	16417066	16418032	1.483874320984	16417473	1.394308146308	FBgn0052159	260	FBgn0014163	40375
851	3R	11088207	11089433	1.483612060547	11088910	1.400371102726	FBgn0003600	286	FBgn0003600	286
852	3R	16399379	16400320	1.48348903656	16399791	1.311280867633	FBgn0038806	2939	FBgn0038805	2950
853	2L	3071663	3073070	1.482772350311	3073019	1.465269194709	FBgn0027571	16404	FBgn0003934	24318
854	X	14082462	14083430	1.482025146484	14082923	1.328639479244	FBgn0002873	1143	FBgn0002873	1143
855	3R	177912	178910	1.481607913971	178352	1.295842563405	FBgn0001204	5980	FBgn0001204	5980
856	3R	3617466	3618520	1.481015205383	3618032	1.398645176607	FBgn0037517	1669	FBgn0003885	261655
857	X	2242510	2243434	1.480481147766	2243047	1.302452023824	FBgn0040387	773	FBgn0001150	42072
858	3R	1037097	1038579	1.479662895203	1038001	1.374547123909	FBgn0000340	5146	FBgn0000340	5146
859	3R	14825251	14826286	1.479046344757	14825741	1.40851281671	FBgn0026239	15994	FBgn0026239	15994
860	2L	9991234	9992128	1.478790283203	9991727	1.284424725701	FBgn0051875	4845	FBgn0051875	4845
861	3R	27385243	27386227	1.478160381317	27385645	1.412445136479	FBgn0028968	12220	FBgn0039857	36322
862	3R	12672709	12673575	1.475263118744	12673418	1.321970303853	FBgn0020546	2308	FBgn0020546	2308
863	X	453496	454239	1.474830150604	453747	1.314887301127	FBgn0003986	5884	FBgn0003986	5884
864	2R	18557066	18557948	1.473499774933	18557504	1.290966903462	FBgn0003900	3796	FBgn0003900	3796
865	3L	5900146	5900936	1.472799301147	5900194	1.275261116028	FBgn0053523	2192	FBgn0002638	6526
866	2L	10736105	10737056	1.471391201019	10736505	1.313579334932	FBgn0027868	452	FBgn0027868	452
867	2L	22138926	22140230	1.470985889435	22139408	1.355727251838	FBgn0032978	9485	FBgn0032979	17346
868	2L	8809564	8810446	1.470724105835	8809991	1.313294039832	FBgn0029123	15634	FBgn0029123	15634
869	3R	1369510	1370494	1.47065448761	1369969	1.41213983648	FBgn0037336	3521	FBgn0037342	24363
870	X	2255400	2256047	1.47064781189	2255590	1.214964059683	FBgn0040385	11465	FBgn0001150	29529
871	2R	1703203	1703889	1.46834897995	1703806	1.343202877045	FBgn0033068	411	FBgn0033068	411
872	3R	11924987	11926117	1.467888355255	11925703	1.394995969885	FBgn0010379	765	FBgn0038396	50310
873	2R	13926900	13928047	1.467836380005	13927366	1.374973535538	FBgn0027835	497	FBgn0034326	113045
874	2L	480649	481496	1.464488506317	481414	1.290481185913	FBgn0043364	1732	FBgn0003963	42053
875	3R	11923066	11923997	1.463312149048	11923635	1.272043927511	FBgn0026059	325	FBgn0038396	48242
876	2R	5611386	5612085	1.462606430054	5611609	1.331947190421	FBgn0004907	117	FBgn0033485	210
877	3R	19930516	19931653	1.462097167969	19931178	1.400542736053	FBgn0013343	287	FBgn0013343	287
878	3L	14929377	14930342	1.461503505707	14929824	1.405652105808	FBgn0026320	4782	FBgn0026320	4782
879	3L	9342491	9343207	1.460327625275	9342652	1.304654200872	FBgn0035981	1379	FBgn0035981	1379
880	3R	21852533	21853473	1.460199356079	21852993	1.375137833988	FBgn0002631	2464	FBgn0002631	2464
881	3R	21714322	21715049	1.459886550903	21714433	1.349480470022	FBgn0028717	168	FBgn0002735	111147
882	2L	1957658	1958841	1.459630012512	1958302	1.329124618979	FBgn0031375	3783	FBgn0031391	188985
883	3R	20059865	20060789	1.459328174591	20060278	1.278994195602	FBgn0043884	2832	FBgn0039172	4527
884	2L	2750503	2751199	1.458591461182	2751047	1.324787855148	FBgn0031453	1752	FBgn0031453	1752
885	3L	18261414	18262321	1.458106040955	18261934	1.318043792949	FBgn0036784	2297	FBgn0011706	101728
886	3R	11044058	11045008	1.456401824951	11044597	1.268031946818	FBgn0038303	1	FBgn0038301	5275
887	3R	464794	466603	1.455607414246	465197	1.295881832347	FBgn0037261	2076	FBgn0037261	2076
888	2L	8300150	8301138	1.454953193665	8300598	1.406621203703	FBgn0003502	474	FBgn0032015	7590
889	2R	18023495	18024291	1.454502105713	18023616	1.285955286026	FBgn0034735	23820	FBgn0034743	90087
890	3L	9847174	9848085	1.4540143013	9847634	1.308377057314	FBgn0036054	5853	FBgn0015618	35037
891	X	22056588	22057292	1.453122138977	22057218	1.351560688019	FBgn0000719	1365	FBgn0031186	399233
892	X	22195327	22196465	1.450350761414	22195746	1.400954593312	FBgn0000719	137163	FBgn0031186	537761
893	X	1177825	1179390	1.450093269348	1178605	1.443568587303	FBgn0025641	572	FBgn0026875	85151
894	2R	20607882	20608848	1.448611736298	20608358	1.318330764771	FBgn0004919	16438	FBgn0001148	38778
895	2R	20106965	20107828	1.448271751404	20107692	1.268825270913	FBgn0035033	126	FBgn0035032	271
896	2L	18913441	18914239	1.448198318481	18913561	1.383506948298	FBgn0032723	26316	FBgn0032728	51400
897	2L	16264912	16265863	1.448055267334	16265288	1.322072534	FBgn0028897	7236	FBgn0028897	7236
898	3R	24382262	24382929	1.446474552155	24382559	1.255208551884	FBgn0040618	2474	FBgn0000659	28246
899	2R	20576976	20577628	1.446432113647	20577161	1.279154924246	FBgn0050198	6444	FBgn0001148	7581
900	2L	19696669	19697421	1.445527076721	19696755	1.330791759491	FBgn0005590	209	FBgn0005590	209
901	3R	7598985	7599957	1.445157051086	7599361	1.32977883956	FBgn0037947	2089	FBgn0037947	2089
902	X	14576970	14577858	1.444814682007	14577475	1.324335098267	FBgn0015774	5736	FBgn0015773	89707
903	2L	21331957	21332932	1.441457748413	21332849	1.384992705451	FBgn0032943	629	FBgn0021856	84097
904	2L	18329376	18330207	1.441408157349	18329730	1.312705338001	FBgn0000636	13700	FBgn0004413	109436
905	3R	22712637	22713358	1.438893795013	22712793	1.400395313899	FBgn0004359	5337	FBgn0002838	11115
906	2L	9019064	9019763	1.437297821045	9019716	1.374188635084	FBgn0032089	5646	FBgn0052982	106035
907	2R	13028868	13029724	1.43678188324	13029294	1.357081413269	FBgn0034230	226	FBgn0034237	21782
908	3R	20177761	20178496	1.436471939087	20177846	1.413957309723	FBgn0039187	2933	FBgn0039186	3337
909	3L	8634460	8635171	1.432656288147	8634647	1.302460450393	FBgn0035922	11176	FBgn0001168	15059
910	X	12412825	12413799	1.432130813599	12413162	1.284919897715	FBgn0030400	3957	FBgn0015024	74558
911	3L	15285494	15286403	1.431245803833	15285874	1.262013042674	FBgn0036494	16085	FBgn0036494	16085
912	3R	2683115	2683937	1.430342674255	2683518	1.290737937478	FBgn0001077	6528	FBgn0001077	6528
913	3L	17381056	17381914	1.430230140686	17381518	1.282762885094	FBgn0027660	5253	FBgn0027660	5253
914	3R	22082033	22082928	1.43000125885	22082422	1.281725602991	FBgn0000064	4891	FBgn0039406	197437
915	3L	2574280	2575014	1.428910255432	2574397	1.40111207962	FBgn0016794	1463	FBgn0024939	3415
916	3L	3392067	3392867	1.427638053894	3392691	1.347855472565	FBgn0014388	15776	FBgn0027616	34993
917	3R	5695416	5696196	1.425992965698	5695543	1.284176392989	FBgn0037766	1701	FBgn0065050	91337
918	2L	165157	166040	1.42573595047	165552	1.38439399004	FBgn0016977	6518	FBgn0016977	6518
919	2R	15546864	15547700	1.423893928528	15547282	1.29352247715	FBgn0034480	27432	FBgn0004364	79092
920	2L	15494995	15495808	1.423402786255	15495603	1.269323862516	FBgn0002524	564	FBgn0003448	21405
921	3L	3570607	3571280	1.423346996307	3570926	1.256963411967	FBgn0053504	6429	FBgn0053504	6429
922	X	18144598	18145947	1.423008918762	18145430	1.416502698263	FBgn0004956	3668	FBgn0004956	3668
923	3R	25591044	25592189	1.422301292419	25591501	1.35816526413	FBgn0001297	1206	FBgn0020235	16643
924	2R	2122143	2123111	1.421994686127	2122577	1.349776506424	FBgn0041145	259	FBgn0041145	259
925	2R	12935538	12936395	1.419219017029	12935670	1.371996021271	FBgn0022029	374	FBgn0034214	6672
926	2R	8292746	8293612	1.418949127197	8293415	1.332032680511	FBgn0003326	3036	FBgn0003326	3036
927	X	17719206	17720262	1.41815662384	17719750	1.370315933228	FBgn0002777	1394	FBgn0002777	1394
928	2R	8705916	8706775	1.415862560272	8706341	1.293444693089	FBgn0028991	360	FBgn0028991	360
929	2R	11694723	11695622	1.41580581665	11695136	1.298428815954	FBgn0015754	1469	FBgn0034086	5728
930	X	8952490	8953413	1.412768363953	8952990	1.342131614685	FBgn0030088	770	FBgn0046828	16494
931	X	8955103	8956028	1.412388801575	8955524	1.269203007221	FBgn0030089	1610	FBgn0046828	19028
932	3R	12175773	12176714	1.412153244019	12176259	1.297499243418	FBgn0027095	1124	FBgn0040284	8553
933	2L	5961186	5962003	1.409585475922	5961234	1.338868247138	FBgn0003979	894	FBgn0000308	19791
934	2L	18124331	18125158	1.409379482269	18124783	1.274821057039	FBgn0051785	3419	FBgn0041184	23556
935	2R	7109607	7110354	1.407890319824	7110176	1.310067103459	FBgn0065063	2886	FBgn0065063	2886
936	3R	50238	50960	1.406725406647	50708	1.261518065135	FBgn0037219	4263	FBgn0037220	7369
937	2R	4169571	4170370	1.405336380005	4169666	1.336098003387	FBgn0050353	353	FBgn0050353	353
938	3R	11301591	11302367	1.405083656311	11302251	1.287996292114	FBgn0038341	336	FBgn0067339	58746
939	2L	849702	850533	1.404041290283	850014	1.266869485378	FBgn0020304	1047	FBgn0020304	1047
940	X	19354617	19355880	1.403448104858	19355147	1.337535500526	FBgn0027291	600	FBgn0027291	600
941	2R	20525625	20526484	1.402687072754	20526436	1.384538332621	FBgn0004055	6786	FBgn0005634	7363
942	3L	15990256	15991009	1.402586936951	15990802	1.271928270658	FBgn0044028	2063	FBgn0044028	2063
943	2L	4368442	4369534	1.40175819397	4368885	1.335436046124	FBgn0026319	3105	FBgn0026319	3105
944	3R	20045176	20046122	1.401483058929	20045759	1.343011319637	FBgn0026257	1105	FBgn0026257	1105
945	2R	14317197	14318037	1.40071439743	14317885	1.286257136952	FBgn0010651	705	FBgn0010651	705
946	3L	7355088	7355776	1.400127887726	7355688	1.421925544739	FBgn0016983	112	FBgn0016983	112
947	X	3686932	3687870	1.39875793457	3687393	1.314424441411	FBgn0000542	6060	FBgn0000542	6060
948	3R	25866673	25867987	1.394228458405	25867291	1.377374082804	FBgn0003510	354	FBgn0003510	354
949	3L	20459416	20460295	1.389503479004	20459849	1.348257482052	FBgn0037010	173	FBgn0037009	4999
950	3R	17647781	17648503	1.389048576355	17648424	1.37798860338	FBgn0013759	60	FBgn0004493	150952
951	3R	7823524	7824179	1.388357162476	7824040	1.400118350983	FBgn0037977	989	FBgn0037992	129879
952	3R	7475266	7476137	1.386794567108	7475754	1.284319281578	FBgn0037925	664	FBgn0037921	24388
953	X	17011472	17012292	1.386004447937	17011850	1.28991429946	FBgn0000163	16974	FBgn0000163	16974
954	2L	18893492	18894478	1.384989738464	18894027	1.286742715275	FBgn0003896	16842	FBgn0032717	58431
955	3R	25129630	25130321	1.384354114532	25129713	1.311374378204	FBgn0039659	6762	FBgn0003525	48211
956	3R	1143868	1144520	1.383315086365	1144442	1.267743968964	FBgn0013576	17184	FBgn0037310	18575
957	2R	4781796	4782669	1.382742881775	4782224	1.308205336332	FBgn0020621	14686	FBgn0033400	16218
958	X	12923365	12924340	1.382128715515	12923802	1.355769802542	FBgn0010303	568	FBgn0025463	69713
959	3L	189930	190711	1.380895137787	190506	1.317914816049	FBgn0035109	782	FBgn0035110	5713
960	X	6501015	6501871	1.380709648132	6501439	1.310480296612	FBgn0028360	1587	FBgn0029882	2017
961	X	7757007	7757808	1.379092216492	7757056	1.335819303989	FBgn0029976	269	FBgn0004922	10491
962	3R	12162518	12163238	1.378015518188	12163068	1.280727039684	FBgn0040284	4638	FBgn0040284	4638
963	3L	16043825	16044669	1.376417636871	16044224	1.310829925537	FBgn0053258	3627	FBgn0036564	8545
964	3R	11814575	11815343	1.375244617462	11815147	1.30369413816	FBgn0003507	3224	FBgn0003507	3224
965	2R	9071069	9071917	1.3705534935	9071473	1.286660989126	FBgn0033855	327	FBgn0033855	327
966	2L	5324920	5325671	1.364736557007	5325603	1.3785405159	FBgn0031698	676	FBgn0015031	1638
967	4	856353	856907	1.36408996582	856859	1.338535308838	FBgn0039937	2399	FBgn0039930	192750
968	2R	7970875	7971896	1.3634724617	7971403	1.31354445219	FBgn0010238	2305	FBgn0010238	2305
969	2R	5941788	5942536	1.361074447632	5942169	1.336625916617	FBgn0033522	644	FBgn0033522	644
970	3R	12456411	12457192	1.36084651947	12456806	1.25438913703	FBgn0000634	5858	FBgn0038453	12521
971	2R	14334507	14335268	1.359609603882	14334635	1.33396469463	FBgn0010551	287	FBgn0010651	16045
972	3R	10391307	10392152	1.358490467072	10391431	1.298728466034	FBgn0038242	237	FBgn0038243	3101
973	3L	19008610	19009441	1.356994628906	19008731	1.281382040544	FBgn0002945	1859	FBgn0002945	1859
974	2R	15355474	15356155	1.356613636017	15355989	1.275313854218	FBgn0034476	14221	FBgn0011849	113595
975	3R	736381	737366	1.355930805206	737279	1.344439792633	FBgn0051536	1001	FBgn0004183	36607
976	3L	16989596	16990505	1.355469703674	16990067	1.276558595545	FBgn0036688	478	FBgn0036702	217315
977	3R	11619632	11620442	1.348492622375	11620270	1.259783484719	FBgn0038364	752	FBgn0038364	752
978	2L	6919534	6920313	1.344489574432	6919922	1.308499590556	FBgn0028554	352	FBgn0028554	352
979	3L	14934719	14935536	1.343619823456	14935405	1.308959093961	FBgn0026320	799	FBgn0026320	799
980	3R	26678754	26679952	1.343463897705	26679546	1.325484780704	FBgn0003720	1509	FBgn0003720	1509
981	2R	10135157	10136025	1.343378067017	10135656	1.247164894553	FBgn0033948	519	FBgn0033948	519
982	X	1679766	1680766	1.33517408371	1680319	1.300731154049	FBgn0029591	1497	FBgn0029591	1497
983	3R	27757450	27758385	1.333978652954	27757979	1.335902354297	FBgn0039886	45873	FBgn0002780	119815
984	X	13445254	13445913	1.328154563904	13445335	1.312214938077	FBgn0030500	578	FBgn0030507	56625
985	2L	14261735	14262390	1.326659202576	14262265	1.311828093095	FBgn0004002	1257	FBgn0028529	92815
986	2R	16468286	16468980	1.317687988281	16468927	1.293191856808	FBgn0008636	436	FBgn0034565	16892
987	3R	12776855	12777537	1.317025184631	12776989	1.289368022572	FBgn0000015	20969	FBgn0038471	89417
988	3L	22675875	22676509	1.314201831818	22675962	1.306110170152	FBgn0037188	57	FBgn0037200	130085
989	3L	14142720	14143474	1.31334066391	14143105	1.251778483391	FBgn0000411	774	FBgn0000411	774
990	2R	17830061	17830715	1.309924125671	17830594	1.264750307257	FBgn0013272	5350	FBgn0013272	5350
991	3L	3287947	3288621	1.309678077698	3288422	1.25999601682	FBgn0035432	1168	FBgn0035436	14667
992	3R	12683163	12683824	1.307982444763	12683605	1.289049808796	FBgn0082171	1568	FBgn0082171	1568
993	3R	8473459	8474317	1.302338600159	8473943	1.294602203369	FBgn0038071	161	FBgn0038071	161
994	3L	7883151	7883813	1.301832199097	7883521	1.265507042408	FBgn0003041	2377	FBgn0003041	2377
995	2L	13218960	13219777	1.299329280853	13219353	1.269135220846	FBgn0032485	580	FBgn0032486	635
996	3L	13377324	13377942	1.297031879425	13377551	1.266954490117	FBgn0002573	2479	FBgn0036351	22261
997	2L	10841708	10842406	1.294654846191	10841868	1.253011703491	FBgn0032305	735	FBgn0032305	735
998	3L	8627081	8627740	1.292775630951	8627130	1.295067575243	FBgn0035922	3659	FBgn0001168	22576
999	3L	6938051	6938681	1.292261123657	6938133	1.321440272861	FBgn0010851	616	FBgn0001104	15867
1000	2R	19390404	19391036	1.291343688965	19390876	1.306960423787	FBgn0025336	845	FBgn0034921	6989
1001	2R	13670317	13672078	1.287572860718	13671646	1.313538270838	FBgn0022238	1409	FBgn0022238	1409
1002	X	7905959	7906846	1.28698348999	7906390	1.296116530895	FBgn0004656	282	FBgn0004656	282
1003	3L	8432529	8433332	1.286886692047	8432893	1.241407454014	FBgn0010825	8630	FBgn0010825	8630
1004	4	254745	255380	1.285557746887	255186	1.14732844489	FBgn0039897	4206	FBgn0026777	73161
1005	X	17602049	17602687	1.283954620361	17602163	1.279015020891	FBgn0024184	1157	FBgn0030866	28952
1006	2L	18774628	18775397	1.277103900909	18775050	1.279106420629	FBgn0045852	3183	FBgn0032717	60546
1007	2L	19215446	19216161	1.275047779083	19216032	1.258452762257	FBgn0015380	29757	FBgn0032762	86677
1008	2L	1517458	1518178	1.268038749695	1518096	1.241975360447	FBgn0001174	88	FBgn0001174	88
1009	4	1013326	1014006	1.250915527344	1013699	1.318973302841	FBgn0019650	3721	FBgn0039930	35910
1010	3R	20085260	20085888	1.243577003479	20085313	1.287033438683	FBgn0051130	5668	FBgn0051130	5668
1011	3R	13642062	13642777	1.233090400696	13642689	1.305350589752	FBgn0051246	5423	FBgn0051246	5423
1012	X	2150121	2150780	1.228975772858	2150608	1.254903706637	FBgn0023526	1706	FBgn0023526	1706
