# Supplementary material for: Developmental roles of 21 Drosophila transcription factors are determined by quantitative differences in binding to an overlapping set of thousands of genomic regions
Source: Genome Biol. 2009 Jul 23;10(7):R80. doi: 10.1186/gb-2009-10-7-r80 (PMC2728534; doi:10.1186/gb-2009-10-7-r80)
Supplement: Additional data file 6 — Genomic coordinates of regions bound by each factor for the 1% FDR data set, locations and scores of peak windows, and the closest gene and closest transcribed gene for each peak. [file gb-2009-10-7-r80-S6.zip › Additional Data File 3 1% FDR bound regions/hkb_3_121407-sym-1_table.txt]

Interval	Chr	Bound_Region_Start	Bound_Region_Stop	Bound_Region_Score	Peak_start	Peak_score	Closest_gene	Closest_gene_dist	Closest_transcribed_gene	Closest_transcribed_gene_dist
1	3L	8643572	8646141	3.596410274506	8645193	3.375037638346	FBgn0001168	4513	FBgn0001168	4513
2	2R	6821923	6823939	3.586130142212	6823080	3.246620458715	FBgn0025373	392	FBgn0025373	392
3	2R	7964788	7966916	3.508617401123	7966045	3.107818961143	FBgn0010238	3053	FBgn0010238	3053
4	2R	5496800	5499295	3.498868942261	5498046	3.392015653498	FBgn0024923	2928	FBgn0024923	2928
5	2R	16874063	16875923	3.389203071594	16875005	3.01669995925	FBgn0000395	482	FBgn0000395	482
6	3R	26388277	26389970	3.364958763123	26389104	3.132925860087	FBgn0039787	16050	FBgn0039767	135106
7	2L	3609712	3611876	3.339757442474	3610812	3.258416864607	FBgn0002985	4064	FBgn0002985	4064
8	3R	20574275	20576199	3.241285324097	20575220	2.992140124826	FBgn0003719	236	FBgn0003719	236
9	2R	7309523	7312092	3.222590446472	7310379	2.783016878016	FBgn0033652	4103	FBgn0033652	4103
10	3R	17869575	17871336	3.148643493652	17870635	2.277661940631	FBgn0017397	2721	FBgn0017397	2721
11	3R	12543606	12545380	3.081356048584	12544549	2.873531273433	FBgn0003944	15799	FBgn0063261	32562
12	3R	915175	917152	3.078026771545	916154	2.900388807058	FBgn0010313	3746	FBgn0010313	3746
13	3R	679142	680919	3.069446086884	680003	2.613052227918	FBgn0003002	1468	FBgn0003002	1468
14	2L	15320931	15322922	3.064780235291	15321919	2.72016826272	FBgn0041103	6084	FBgn0001981	7874
15	3R	7953780	7955346	3.049889564514	7954510	2.719788730145	FBgn0037992	591	FBgn0037992	591
16	2R	9075287	9078576	3.024885177612	9076494	2.716620108661	FBgn0033856	2042	FBgn0033856	2042
17	X	20523465	20525043	3.012603282928	20524284	2.511627793312	FBgn0003300	19167	FBgn0003300	19167
18	3R	2693132	2694908	2.974081993103	2694042	2.741439707139	FBgn0001077	3996	FBgn0001077	3996
19	3L	22065933	22067619	2.970116138458	22066792	2.849749914805	FBgn0037153	3165	FBgn0000100	56909
20	2L	11454910	11456658	2.967978477478	11455784	2.767362475395	FBgn0004579	10181	FBgn0004579	10181
21	3L	14118259	14119952	2.954481124878	14119100	2.859390847823	FBgn0042630	22517	FBgn0000411	24779
22	2R	10633274	10634224	2.949204444885	10634034	2.596543312073	FBgn0015371	3914	FBgn0033989	126948
23	2L	17738772	17740492	2.948619842529	17739690	2.493513166904	FBgn0015609	4240	FBgn0032646	242652
24	X	17662451	17665010	2.915972709656	17663352	2.808119747374	FBgn0030870	1425	FBgn0030870	1425
25	2L	19333268	19335252	2.910116195679	19334402	2.724078528086	FBgn0024245	24751	FBgn0024245	24751
26	X	9535946	9537590	2.885779380798	9536749	2.558546402875	FBgn0000233	2660	FBgn0000233	2660
27	2L	20755241	20757174	2.884446144104	20756413	2.625584483147	FBgn0000251	1915	FBgn0000986	33905
28	2L	12088681	12090384	2.871344566345	12089518	2.653484681073	FBgn0003145	3726	FBgn0003145	3726
29	3R	2860882	2862497	2.870985031128	2861684	2.513305485249	FBgn0024289	16373	FBgn0010774	44442
30	X	2293388	2296056	2.859528064728	2295085	2.721655845642	FBgn0003714	5047	FBgn0004050	8840
31	3R	673853	676134	2.832159042358	674832	2.75681167841	FBgn0003002	3703	FBgn0003002	3703
32	3R	12651223	12653145	2.830794334412	12652175	2.464035928249	FBgn0000014	3594	FBgn0020546	23551
33	2L	12172511	12174012	2.828035354614	12173203	2.631115156062	FBgn0032421	219	FBgn0032408	76693
34	3R	4524344	4527530	2.82755613327	4525193	2.734286904335	FBgn0037612	1511	FBgn0001180	1653
35	3R	9636875	9639127	2.821159362793	9637693	2.634903081258	FBgn0053327	1148	FBgn0053327	1148
36	3L	9002554	9004632	2.78121471405	9003456	2.57493698597	FBgn0035956	9100	FBgn0028789	11868
37	2L	3833144	3835004	2.780019760132	3834092	2.639991087072	FBgn0004567	2750	FBgn0004567	2750
38	3L	8162566	8164432	2.74981212616	8163520	2.580828217899	FBgn0035851	1699	FBgn0035851	1699
39	2R	9081875	9084544	2.727429866791	9083278	2.416481074165	FBgn0033857	6858	FBgn0033856	8826
40	3R	4855039	4856672	2.727065086365	4855805	2.488775253296	FBgn0002932	9384	FBgn0002932	9384
41	3L	18313144	18314934	2.721591949463	18314215	2.237301409245	FBgn0015946	44542	FBgn0011706	49447
42	X	8059431	8061069	2.696815490723	8060285	2.57592532214	FBgn0030025	25635	FBgn0030028	56355
43	2L	517768	519496	2.69055557251	518594	2.510323703289	FBgn0003963	4873	FBgn0003963	4873
44	3R	4292692	4294672	2.674867630005	4293573	2.464253874386	FBgn0051369	24026	FBgn0040529	126810
45	3R	8077796	8079429	2.652386188507	8078676	2.460498809814	FBgn0038008	1233	FBgn0037992	124757
46	2R	4165901	4167738	2.647477149963	4166751	2.502875645955	FBgn0050353	3268	FBgn0050353	3268
47	2L	13181588	13183159	2.642278194427	13182383	2.34474586038	FBgn0051849	210	FBgn0032476	5211
48	X	20501206	20503133	2.633228302002	20502025	2.330277234316	FBgn0003300	3092	FBgn0003300	3092
49	3R	2689002	2690625	2.624499320984	2689828	2.380853716532	FBgn0001077	218	FBgn0001077	218
50	3L	14138011	14139553	2.621240615845	14138835	2.47043539683	FBgn0000411	5044	FBgn0000411	5044
51	3R	26678248	26679916	2.617696762085	26679032	2.292409539223	FBgn0003720	995	FBgn0003720	995
52	2R	15586754	15588323	2.615441322327	15587489	2.293044146369	FBgn0004364	38885	FBgn0004364	38885
53	2R	20320539	20322493	2.613450050354	20321285	2.314956082238	FBgn0000157	1145	FBgn0050423	62151
54	3R	9703742	9706204	2.603758811951	9704517	2.161042869091	FBgn0008646	4616	FBgn0000576	23064
55	2L	1075867	1077725	2.595507621765	1076703	2.331249741947	FBgn0003310	1108	FBgn0003310	1108
56	X	15480122	15481842	2.585866928101	15480997	2.287150887882	FBgn0030663	2769	FBgn0003463	20520
57	3R	22707985	22709363	2.585502147675	22708636	2.144381850958	FBgn0004359	1180	FBgn0002838	6958
58	3R	9736367	9737972	2.581247329712	9737195	2.482003847758	FBgn0000576	9614	FBgn0000576	9614
59	2L	21863989	21865177	2.552991390228	21865102	2.659880956014	FBgn0032965	20752	FBgn0003866	48914
60	X	7164860	7166577	2.550988674164	7165611	2.42349755764	FBgn0029943	3365	FBgn0024250	12434
61	3L	8806161	8807787	2.546712875366	8807001	2.32681876421	FBgn0052026	3408	FBgn0020633	58556
62	2R	18197081	18199178	2.539244174957	18197995	2.282095881069	FBgn0020257	1440	FBgn0020257	1440
63	2R	5488562	5491056	2.524227142334	5489530	2.396232661079	FBgn0000606	1524	FBgn0000606	1524
64	2L	2999299	3001154	2.522097587585	3000343	2.184787368774	FBgn0025681	7379	FBgn0002989	7582
65	2L	5870678	5872165	2.483427524567	5871493	2.357975482941	FBgn0031745	7988	FBgn0031740	69238
66	2R	2892230	2894057	2.478294372559	2893139	2.264875113964	FBgn0033159	543	FBgn0033159	543
67	2R	10642678	10643734	2.470390319824	10642726	2.374143812391	FBgn0015371	12606	FBgn0033989	135640
68	2L	7309490	7312314	2.463034629822	7310368	2.367556179271	FBgn0004009	3207	FBgn0004009	3207
69	3R	8471017	8472677	2.456673145294	8471860	2.17302831014	FBgn0038071	1922	FBgn0038071	1922
70	X	2284515	2285959	2.443250179291	2285275	2.251942634583	FBgn0001150	156	FBgn0001150	156
71	2R	3633434	3635252	2.433871746063	3634321	2.264919698238	FBgn0050372	344	FBgn0050372	344
72	2R	8711583	8713050	2.431060314178	8712285	2.328475028276	FBgn0053182	1898	FBgn0028991	6304
73	3R	11635803	11636953	2.428708553314	11636222	2.055617618561	FBgn0026616	6248	FBgn0038364	16704
74	3R	19711849	19713320	2.418395996094	19712507	2.084707796574	FBgn0025574	3290	FBgn0025574	3290
75	3R	283180	284759	2.418254852295	283961	2.215462048848	FBgn0051522	4925	FBgn0037250	24230
76	2R	9079025	9081165	2.41309595108	9080220	2.358100217931	FBgn0033856	5768	FBgn0033856	5768
77	3L	12119805	12121783	2.410923957825	12121001	2.168536747203	FBgn0013997	479	FBgn0036258	939
78	3L	10304066	10305752	2.407306671143	10305068	2.272422173444	FBgn0067716	11275	FBgn0000629	307009
79	3L	6794345	6795881	2.404926300049	6795126	2.34938031435	FBgn0003995	31019	FBgn0035714	68266
80	2L	2013351	2014820	2.392677783966	2014058	2.12146248537	FBgn0051669	808	FBgn0031391	133229
81	2L	7137780	7139273	2.391277313232	7138502	2.238739574657	FBgn0031889	4819	FBgn0031886	72669
82	3L	2421140	2422991	2.390545368195	2422098	2.26528441906	FBgn0052306	24568	FBgn0053231	26590
83	3R	10133111	10134556	2.390434265137	10133833	2.155120160845	FBgn0003567	476	FBgn0004855	983
84	2L	7519293	7520714	2.375616550446	7520029	2.224959135056	FBgn0011283	22669	FBgn0053529	24394
85	3R	12664479	12666139	2.375051498413	12665245	2.303387578328	FBgn0000014	9476	FBgn0020546	10481
86	3L	5594536	5596492	2.365651607513	5595701	2.140082418919	FBgn0035625	9229	FBgn0035625	9229
87	2L	19862021	19863607	2.365364551544	19862862	2.120443403721	FBgn0032826	476	FBgn0043021	50519
88	2R	16608542	16610118	2.361452579498	16609366	2.066960632801	FBgn0015721	146	FBgn0011824	4481
89	2L	2163532	2165975	2.358957290649	2165205	2.183613552767	FBgn0031393	9445	FBgn0031393	9445
90	3R	4102329	4104204	2.357177734375	4103279	2.314816306619	FBgn0010433	235	FBgn0037561	7675
91	X	448418	450505	2.355079650879	449519	2.21891951561	FBgn0003986	1656	FBgn0003986	1656
92	2R	15371855	15373554	2.350193977356	15372787	2.086344271898	FBgn0043532	10192	FBgn0011849	130393
93	X	18137265	18138987	2.345559597015	18138067	2.048147797585	FBgn0004956	3695	FBgn0004956	3695
94	2L	14433927	14435309	2.344250679016	14434603	2.011075675488	FBgn0028871	9472	FBgn0005771	56259
95	3R	27046547	27049590	2.333200454712	27047392	2.127809286118	FBgn0039831	966	FBgn0039831	966
96	2L	4280007	4282338	2.331924915314	4280767	2.126202837626	FBgn0031592	1477	FBgn0003941	53125
97	X	15458208	15459652	2.32488822937	15458794	1.945509592692	FBgn0003463	1683	FBgn0003463	1683
98	3R	6612942	6614476	2.322269916534	6613667	2.047957062721	FBgn0037834	263	FBgn0037834	263
99	X	20473180	20474885	2.32183265686	20473978	1.955193638802	FBgn0031127	5020	FBgn0003300	31139
100	3L	14149867	14151287	2.312955856323	14150640	2.022427588701	FBgn0036414	4267	FBgn0013718	5496
101	2L	15481422	15483269	2.311268806458	15482338	2.082164876601	FBgn0020371	1641	FBgn0003448	8140
102	2R	10644978	10646451	2.307175159454	10645730	1.986396431923	FBgn0015371	15610	FBgn0033989	138644
103	3R	27530039	27531452	2.301177978516	27530745	1.895049542189	FBgn0054046	4109	FBgn0039867	31919
104	3L	13054738	13056180	2.299960136414	13055493	2.00372838974	FBgn0036345	5743	FBgn0010452	32727
105	X	13480622	13482122	2.296263694763	13481321	1.99717316908	FBgn0030506	20424	FBgn0030507	20639
106	3R	26674611	26677347	2.283061027527	26676787	2.14192682902	FBgn0003720	1250	FBgn0003720	1250
107	X	6889523	6890844	2.262977600098	6890198	1.948764546712	FBgn0029931	4354	FBgn0029931	4354
108	3R	13219356	13220911	2.261880397797	13220035	2.111801764544	FBgn0025456	270	FBgn0025456	270
109	3L	15675907	15678115	2.259320259094	15677357	2.092543377596	FBgn0041160	12249	FBgn0041160	12249
110	2R	12465206	12466779	2.257116317749	12465931	2.078197198756	FBgn0053456	745	FBgn0053456	745
111	3L	8639453	8641056	2.253591537476	8640294	2.070273904239	FBgn0001168	9412	FBgn0001168	9412
112	X	2264353	2265521	2.251881122589	2264858	2.053988288431	FBgn0040385	2197	FBgn0001150	20261
113	2R	16469582	16471033	2.250525474548	16470379	1.972455136916	FBgn0008636	1888	FBgn0034565	15440
114	3R	18352880	18354471	2.249931812286	18353666	2.092965483665	FBgn0038981	717	FBgn0024558	55284
115	3L	22336110	22337909	2.246781826019	22337128	2.163536787033	FBgn0004449	4600	FBgn0004449	4600
116	2L	3824096	3825858	2.240200042725	3824955	2.000533640385	FBgn0003430	725	FBgn0003430	725
117	3R	2629876	2631158	2.238694190979	2630542	1.994089245796	FBgn0082182	4714	FBgn0082182	4714
118	X	8498506	8500596	2.235034942627	8499876	2.043127789217	FBgn0004102	3990	FBgn0004102	3990
119	2L	18593434	18594927	2.229363441467	18594160	1.987817932578	FBgn0003270	1031	FBgn0032693	54753
120	3R	11745089	11746511	2.223140716553	11745811	2.074745037976	FBgn0038385	824	FBgn0038385	824
121	3R	4006719	4008276	2.222641706467	4007379	2.032674566905	FBgn0001138	215	FBgn0037554	51850
122	3R	864018	865867	2.216057777405	864905	2.178888130188	FBgn0010313	47503	FBgn0010313	47503
123	3R	2579274	2581860	2.21485710144	2580066	1.880881365608	FBgn0004053	145	FBgn0004053	145
124	X	445098	446466	2.212597370148	445891	1.983757019043	FBgn0003986	1972	FBgn0003986	1972
125	2R	17749693	17751127	2.211511611938	17750468	1.86408738529	FBgn0020307	1077	FBgn0034704	67980
126	2L	11452110	11453596	2.210490226746	11452789	2.047043535444	FBgn0004579	7186	FBgn0004579	7186
127	2L	4123193	4124622	2.207710266113	4123883	2.076025626239	FBgn0014033	2162	FBgn0000547	92504
128	3R	11408424	11409948	2.206679344177	11409267	1.982030335595	FBgn0038350	30773	FBgn0053207	82641
129	3L	3393939	3395415	2.202234745026	3394672	1.991979002953	FBgn0014388	13795	FBgn0027616	36974
130	3R	13875249	13876743	2.188529968262	13876018	2.003255844116	FBgn0010389	2688	FBgn0010389	2688
131	2L	825642	827268	2.183388710022	826553	1.95650857687	FBgn0010583	589	FBgn0010583	589
132	X	11167331	11168728	2.175531387329	11168048	1.811797036065	FBgn0003411	484	FBgn0003411	484
133	3L	20855503	20857010	2.17410993576	20856141	1.792748451233	FBgn0037035	5526	FBgn0003415	105124
134	2R	963115	963797	2.17235660553	963204	1.467484712601	FBgn0052838	1378	FBgn0033021	92713
135	X	4815134	4816639	2.170735359192	4815917	1.895297368368	FBgn0061196	9680	FBgn0004368	31548
136	X	14483232	14484466	2.168562412262	14483875	1.867451548576	FBgn0015773	3893	FBgn0015773	3893
137	2R	3530077	3531550	2.168207645416	3530816	2.063967853785	FBgn0033250	5249	FBgn0033243	50979
138	3L	1444752	1446559	2.165299415588	1445516	2.007036447525	FBgn0004635	1808	FBgn0004635	1808
139	X	20490437	20491933	2.159606933594	20491205	2.049710946925	FBgn0031128	3605	FBgn0003300	13912
140	3R	12746470	12747942	2.148108959198	12747242	2.015159189701	FBgn0051270	2265	FBgn0082171	65205
141	2L	14435645	14437034	2.140407562256	14436406	1.844846276676	FBgn0028871	11275	FBgn0005771	54456
142	2L	18106410	18107918	2.134453773499	18107066	1.859968866621	FBgn0032665	3546	FBgn0041184	41273
143	3L	6726648	6727901	2.13356924057	6727255	1.774187743664	FBgn0035714	395	FBgn0035714	395
144	3R	26606806	26608599	2.132936477661	26607722	2.013126822079	FBgn0004606	16074	FBgn0003720	70315
145	X	2159258	2160660	2.127292633057	2159853	1.81150525411	FBgn0023526	10951	FBgn0023526	10951
146	2R	20729775	20731010	2.125806808472	20730443	1.700481470893	FBgn0001325	3772	FBgn0001325	3772
147	3L	3828953	3830298	2.124665260315	3829694	2.029563069344	FBgn0013751	9	FBgn0035464	34893
148	3R	6443130	6445064	2.124135017395	6443816	1.868883497575	FBgn0001235	20570	FBgn0001235	20570
149	3L	13047479	13048837	2.120349884033	13048151	1.852221488953	FBgn0036344	12325	FBgn0036342	27180
150	2R	3640873	3642194	2.119823455811	3641644	1.726468254538	FBgn0033267	1501	FBgn0033267	1501
151	3R	25982561	25983818	2.117169857025	25983188	1.710289281957	FBgn0039749	457	FBgn0065067	50346
152	3L	12651063	12652473	2.114370346069	12651682	1.871478974819	FBgn0014343	16013	FBgn0036306	77022
153	2R	19146031	19147598	2.113888263702	19146902	1.869742631912	FBgn0004795	6690	FBgn0016762	54696
154	2L	7289082	7290306	2.113322734833	7289587	1.762576551998	FBgn0031901	7054	FBgn0004009	17574
155	3L	10833692	10834917	2.1129155159	10834296	1.798745884615	FBgn0026160	2457	FBgn0026160	2457
156	X	14460644	14461916	2.112501144409	14461325	1.763056963682	FBgn0030574	24808	FBgn0015773	26443
157	3R	11068804	11070309	2.110930919647	11069499	1.914481219123	FBgn0001219	1132	FBgn0001219	1132
158	3R	12105222	12106534	2.106372833252	12105862	1.822788111369	FBgn0051283	2497	FBgn0051283	2497
159	X	2286662	2288100	2.105487346649	2287428	1.888392728918	FBgn0001150	2309	FBgn0001150	2309
160	2L	17257783	17259124	2.103778839111	17258391	1.907663513632	FBgn0032629	1730	FBgn0032633	121685
161	3L	678617	680160	2.103231430054	679379	1.996352672577	FBgn0035156	2932	FBgn0035156	2932
162	3R	173263	175003	2.102965354919	174150	2.053952497594	FBgn0001204	1778	FBgn0001204	1778
163	3L	665352	666771	2.102257013321	665990	1.821363421047	FBgn0035152	265	FBgn0035156	10457
164	3L	11189135	11190841	2.100517749786	11190110	1.97279885236	FBgn0036149	1663	FBgn0041094	36146
165	3R	26681167	26683059	2.098328590393	26681936	1.963889479637	FBgn0003720	3899	FBgn0003720	3899
166	2R	15580704	15582122	2.097026824951	15581403	1.821686295902	FBgn0004364	44971	FBgn0004364	44971
167	3L	13068857	13070352	2.096304416656	13069488	1.863658964634	FBgn0052118	2710	FBgn0010452	18732
168	2R	13662270	13663421	2.095904827118	13662739	1.606520861387	FBgn0062440	118	FBgn0062440	118
169	X	4271578	4272736	2.093400001526	4272081	1.848199330843	FBgn0000179	13988	FBgn0029714	125123
170	X	6903655	6905070	2.093286037445	6904385	1.855198562145	FBgn0004143	9728	FBgn0029931	18541
171	3L	16737979	16740909	2.091631889343	16740014	1.968218564987	FBgn0036660	4960	FBgn0036660	4960
172	2R	7542265	7543831	2.085297584534	7542952	1.863171465257	FBgn0033675	643	FBgn0011704	41602
173	2R	16866452	16867910	2.084754943848	16867151	1.894930183887	FBgn0000395	7372	FBgn0000395	7372
174	2R	5486489	5487907	2.084616184235	5487073	1.808912813663	FBgn0000606	3981	FBgn0000606	3981
175	3R	7128207	7129623	2.083278656006	7128938	1.761374978458	FBgn0051386	2392	FBgn0026063	45225
176	2R	17120945	17122325	2.082571029663	17121617	1.973200854133	FBgn0042180	2832	FBgn0034643	20633
177	X	4301421	4302725	2.080734729767	4302045	1.745393304264	FBgn0000179	43952	FBgn0029714	95159
178	2L	5978578	5980108	2.079293727875	5979405	1.814557355993	FBgn0000308	1620	FBgn0000308	1620
179	3R	11242867	11244652	2.077677249908	11243899	1.986296117306	FBgn0067339	394	FBgn0067339	394
180	2R	11412336	11413611	2.077023506165	11412823	1.7294242541	FBgn0053463	1533	FBgn0003425	7106
181	2R	13194631	13195911	2.069858074188	13195214	1.726039662081	FBgn0016059	3144	FBgn0016059	3144
182	3L	19831439	19832913	2.069847106934	19832170	1.887161850929	FBgn0014037	11056	FBgn0014037	11056
183	2L	8845568	8847595	2.068016052246	8846100	1.539484850566	FBgn0052986	16707	FBgn0029123	20475
184	2L	28014	29444	2.067205429077	28671	1.916057979359	FBgn0031209	4783	FBgn0002121	7299
185	3R	846715	848293	2.065964698792	847384	1.989025831223	FBgn0037292	32910	FBgn0010313	65024
186	3R	7818087	7819465	2.06437587738	7818770	1.98074946684	FBgn0024211	267	FBgn0037992	135149
187	2R	11617047	11618367	2.063243865967	11617665	1.823951721191	FBgn0014020	116	FBgn0034073	199
188	3R	17469616	17470933	2.063113212585	17470343	1.785461874569	FBgn0011766	15784	FBgn0046832	22097
189	3R	11811360	11812868	2.05816411972	11812091	1.858944193522	FBgn0003507	168	FBgn0003507	168
190	3L	11898735	11900178	2.055871486664	11899406	1.855365697075	FBgn0036222	702	FBgn0000404	91882
191	2L	13224473	13226153	2.054257392883	13225488	1.988655118381	FBgn0032489	282	FBgn0032489	282
192	X	4434625	4436130	2.051453113556	4435494	1.928430461884	FBgn0029717	18376	FBgn0029715	35912
193	2R	10866479	10868074	2.049950122833	10867176	1.852103233337	FBgn0034013	2159	FBgn0000996	28647
194	2L	221135	223640	2.049654960632	221910	1.979627609253	FBgn0031235	10604	FBgn0031235	10604
195	2R	4561986	4563162	2.049146175385	4562625	1.767286814176	FBgn0033367	6104	FBgn0065074	44992
196	3L	16975720	16977339	2.046262264252	16976554	1.936538505554	FBgn0036685	4885	FBgn0025582	224306
197	3R	20584598	20585875	2.042429447174	20585273	1.661826014519	FBgn0015591	5507	FBgn0000140	5648
198	3R	4076280	4078105	2.039678573608	4077439	1.631438285112	FBgn0040528	3752	FBgn0037555	11205
199	2L	18482392	18483511	2.038877010345	18482921	1.603667676449	FBgn0032682	1505	FBgn0032682	1505
200	2L	21604291	21605750	2.034142017365	21604796	1.869511286418	FBgn0032955	6396	FBgn0022893	12725
201	2R	16984511	16985702	2.02201128006	16984982	1.599678919866	FBgn0010415	3768	FBgn0010415	3768
202	X	20557329	20558730	2.01836681366	20558003	1.842706736396	FBgn0031130	1378	FBgn0003300	52886
203	X	440466	441737	2.018000125885	441105	1.848987698555	FBgn0003986	6758	FBgn0003986	6758
204	3R	2227953	2229455	2.008124828339	2228804	1.839154303074	FBgn0037443	2809	FBgn0037443	2809
205	3L	5809369	5810607	2.003823280334	5809924	1.682368727291	FBgn0003984	9637	FBgn0035640	22894
206	2R	17734410	17735567	2.003606796265	17735041	1.70755058527	FBgn0034716	780	FBgn0034704	52553
207	2L	14023937	14025249	2.002897262573	14024565	1.769285837809	FBgn0051840	318	FBgn0028519	2445
208	X	7737076	7738767	2.000955104828	7737938	1.950563711279	FBgn0029971	1094	FBgn0029971	1094
209	2R	4115457	4116706	1.996179580688	4116135	1.658619063241	FBgn0033310	3889	FBgn0022027	21129
210	3R	11245707	11246856	1.990149497986	11246279	1.596750795841	FBgn0067339	2774	FBgn0067339	2774
211	3R	27230491	27231999	1.989531517029	27231203	1.72423183918	FBgn0039846	29	FBgn0039831	184777
212	3R	12228825	12230247	1.98623418808	12229607	1.631162138546	FBgn0003513	202	FBgn0038421	43833
213	3L	14932694	14934098	1.986167907715	14933498	1.726312412935	FBgn0026320	1108	FBgn0026320	1108
214	2R	6665549	6666614	1.978491306305	6666054	1.52449798584	FBgn0033581	91	FBgn0033581	91
215	3L	15188449	15189762	1.978423118591	15189055	1.746331723531	FBgn0029114	11845	FBgn0029114	11845
216	3L	21410175	21411147	1.977436065674	21410728	1.539616516658	FBgn0014143	331	FBgn0014143	331
217	3R	2246495	2247887	1.976597309113	2247217	1.80605357488	FBgn0014963	14619	FBgn0037443	15604
218	3R	16921972	16923411	1.974851131439	16922764	1.816663622856	FBgn0038853	763	FBgn0010770	19194
219	3R	14419426	14420784	1.974244594574	14420234	1.786423234379	FBgn0038628	2673	FBgn0027841	64880
220	2R	13107275	13108671	1.971785068512	13107986	1.779324471951	FBgn0029006	309	FBgn0029006	309
221	3R	9846172	9847229	1.968879699707	9846747	1.575209871928	FBgn0038194	8205	FBgn0038196	15140
222	2R	2025773	2027050	1.968324661255	2026445	1.662160312428	FBgn0010347	12373	FBgn0041145	95873
223	3R	2278920	2280300	1.964290857315	2279625	1.702326506376	FBgn0037445	2540	FBgn0037446	3251
224	3L	5969889	5971135	1.959405899048	5970564	1.820775866508	FBgn0052406	597	FBgn0035656	20612
225	2R	4917736	4919307	1.958649635315	4918508	1.66028958559	FBgn0053774	6411	FBgn0053774	6411
226	3R	13373269	13374516	1.950908184052	13373945	1.757111605476	FBgn0038519	1714	FBgn0025571	7800
227	3R	17485167	17486415	1.950769901276	17485840	1.631441712379	FBgn0011766	287	FBgn0004493	11632
228	2L	8831893	8833401	1.950259208679	8832672	1.730753421783	FBgn0029123	7047	FBgn0029123	7047
229	2L	3541517	3542736	1.948728561401	3542104	1.660896599293	FBgn0024244	2853	FBgn0031549	11818
230	3L	19521526	19522690	1.948501586914	19522229	1.613434672356	FBgn0036886	4548	FBgn0036886	4548
231	2R	7973458	7974844	1.94806098938	7974127	1.679928891799	FBgn0010238	5029	FBgn0010238	5029
232	X	7066037	7067364	1.944159984589	7066794	1.680016349344	FBgn0029939	28482	FBgn0025549	69746
233	X	16607836	16609617	1.94207572937	16608490	1.722380697727	FBgn0001250	8881	FBgn0030786	9401
234	3R	6451962	6453186	1.941704273224	6452550	1.694022417068	FBgn0001235	11836	FBgn0001235	11836
235	2L	9582748	9584026	1.941468238831	9583324	1.757323377273	FBgn0014179	1582	FBgn0015393	116510
236	X	2444998	2446345	1.936619758606	2445646	1.692374110222	FBgn0001404	989	FBgn0011606	14562
237	2L	19322307	19323503	1.928383350372	19322859	1.726742998759	FBgn0032769	26624	FBgn0024245	36294
238	3L	360991	362519	1.927435874939	361657	1.80472462972	FBgn0003749	809	FBgn0035136	16742
239	X	19411900	19413071	1.927219390869	19412451	1.585488992579	FBgn0031030	1295	FBgn0031032	5128
240	X	21168639	21169788	1.922124385834	21169204	1.676769537084	FBgn0011710	252	FBgn0015527	8689
241	2L	12010728	12012550	1.917595386505	12011710	1.810218979331	FBgn0014019	3334	FBgn0032390	21746
242	2R	15549619	15550919	1.916708946228	15550274	1.833083994248	FBgn0034480	30424	FBgn0004364	76100
243	2R	11665115	11666262	1.914803504944	11665717	1.652401924133	FBgn0029175	1238	FBgn0034082	7940
244	3L	9829443	9830532	1.912257194519	9829960	1.488228321075	FBgn0004390	734	FBgn0015618	17363
245	2R	16414296	16415673	1.912065505981	16414984	1.80076867342	FBgn0034560	2302	FBgn0034565	70835
246	X	18518511	18519977	1.909288406372	18519136	1.686459653518	FBgn0004959	570	FBgn0004959	570
247	3L	16818589	16819822	1.908864974976	16819262	1.893802865346	FBgn0003410	1258	FBgn0025582	67014
248	4	876829	877462	1.908046245575	876969	1.822981913884	FBgn0039936	10307	FBgn0039930	172640
249	2L	9145285	9146999	1.907888889313	9145857	1.668315827847	FBgn0051887	16014	FBgn0051887	16014
250	2L	13226548	13228035	1.905502319336	13227244	1.771027508904	FBgn0032490	609	FBgn0032489	2038
251	3R	6429637	6430736	1.905395507812	6430146	1.637600600719	FBgn0001235	34240	FBgn0001235	34240
252	3R	25088200	25089511	1.903728485107	25088731	1.647886395454	FBgn0003525	7229	FBgn0003525	7229
253	2L	13867401	13868631	1.901994228363	13868141	1.659157724941	FBgn0028532	18729	FBgn0051842	33103
254	4	655246	656376	1.897132396698	655963	1.713605165482	FBgn0039915	6020	FBgn0026777	327616
255	3R	4030575	4032201	1.896529197693	4031474	1.770365939421	FBgn0053779	930	FBgn0037554	27755
256	3L	13093804	13095218	1.894969463348	13094437	1.710764122009	FBgn0010452	6217	FBgn0010452	6217
257	3R	2710524	2711754	1.891691207886	2711170	1.800456762314	FBgn0001077	21124	FBgn0001077	21124
258	3R	4465583	4466594	1.887899875641	4466127	1.499741613865	FBgn0012028	2020	FBgn0037602	10712
259	3R	13429979	13431337	1.885131835938	13430593	1.668779551983	FBgn0038524	1231	FBgn0051575	53582
260	2L	19446200	19447349	1.882751464844	19446709	1.563497375039	FBgn0051699	1941	FBgn0051699	1941
261	X	16521032	16522364	1.880349636078	16521596	1.654304206371	FBgn0000152	3764	FBgn0030766	46754
262	3R	17978404	17979461	1.880178451538	17978859	1.431953787804	FBgn0053335	11881	FBgn0053335	11881
263	X	20881173	20882362	1.872171401978	20881707	1.571260788861	FBgn0052512	3509	FBgn0031144	39081
264	X	7141796	7142985	1.871822357178	7142389	1.757872805876	FBgn0025549	5849	FBgn0025549	5849
265	X	2156817	2157994	1.870506763458	2157329	1.737151845296	FBgn0023526	8427	FBgn0023526	8427
266	X	17202150	17203293	1.870296478271	17202662	1.605359133552	FBgn0011758	28776	FBgn0000163	207786
267	2R	8046266	8047627	1.869793891907	8046997	1.781545579433	FBgn0011592	2034	FBgn0011592	2034
268	3R	27550578	27551966	1.86101770401	27551390	1.663202222188	FBgn0039867	11274	FBgn0039867	11274
269	X	19397325	19398773	1.859732627869	19398094	1.758239618937	FBgn0026430	1439	FBgn0031032	19485
270	3L	17979866	17981191	1.851477622986	17980578	1.692056515638	FBgn0052192	24998	FBgn0020300	124085
271	3R	2670709	2672029	1.850688457489	2671457	1.649801999331	FBgn0003339	4429	FBgn0001077	18589
272	2L	597192	598575	1.850038051605	597930	1.711914420128	FBgn0010323	3243	FBgn0031267	23698
273	2R	2087283	2088386	1.848582267761	2087852	1.457342863083	FBgn0033076	24939	FBgn0041145	34466
274	2R	9668038	9669270	1.845739364624	9668608	1.541883558035	FBgn0033897	418	FBgn0040751	4703
275	3R	12717425	12718554	1.844501495361	12717869	1.573944854736	FBgn0015350	12419	FBgn0082171	35832
276	3L	15005395	15006496	1.843611717224	15005948	1.626466035843	FBgn0036465	1881	FBgn0036465	1881
277	2L	17262030	17263269	1.840978145599	17262705	1.756498477038	FBgn0032629	6044	FBgn0032633	117371
278	X	6937650	6938772	1.839768409729	6938183	1.555196649888	FBgn0029933	5106	FBgn0029933	5106
279	2R	10476765	10477763	1.839520454407	10477228	1.391699999571	FBgn0022131	581	FBgn0033987	949
280	3L	20562745	20563968	1.838806152344	20563381	1.672564536333	FBgn0037014	7690	FBgn0001320	65823
281	3R	16587281	16588430	1.837186813354	16587856	1.665082174189	FBgn0051195	231	FBgn0038821	23496
282	2L	3614987	3616354	1.83497428894	3615542	1.610615618089	FBgn0015663	3750	FBgn0002985	8794
283	3R	13906056	13907568	1.834768295288	13906711	1.762507557869	FBgn0038566	132	FBgn0038566	132
284	3L	14114755	14116097	1.834345817566	14115438	1.686533871819	FBgn0042630	18855	FBgn0000411	28441
285	3R	21139285	21140369	1.826049804688	21139789	1.544666514677	FBgn0051087	1414	FBgn0039306	48160
286	2L	18890952	18892149	1.823998451233	18891541	1.660235524178	FBgn0003896	14356	FBgn0032717	55945
287	3R	170885	173044	1.822819709778	171604	1.71750164032	FBgn0001204	768	FBgn0001204	768
288	X	493132	494457	1.821843147278	493740	1.723260819912	FBgn0003575	1032	FBgn0002579	7457
289	3R	16674490	16675999	1.820677280426	16675367	1.82893854029	FBgn0038834	904	FBgn0038834	904
290	2R	16366513	16367787	1.818982124329	16367259	1.655025988817	FBgn0034554	6424	FBgn0016984	27263
291	X	2151631	2153346	1.818710803986	2152568	1.700375109911	FBgn0023526	3666	FBgn0023526	3666
292	2R	20307883	20309076	1.817390441895	20308381	1.586891651154	FBgn0035069	1983	FBgn0050423	75055
293	3L	111762	112853	1.816142082214	112282	1.614968001842	FBgn0020386	702	FBgn0035105	55672
294	3L	16535587	16536784	1.815749168396	16536202	1.623858788434	FBgn0026061	2387	FBgn0036641	10297
295	2L	19153530	19154582	1.812027931213	19154033	1.480921857497	FBgn0032763	23598	FBgn0032762	24678
296	3L	20705196	20706337	1.811609268188	20705809	1.579690992832	FBgn0016696	431	FBgn0016696	431
297	2L	20757445	20758675	1.809518814087	20758077	1.642746420468	FBgn0000251	251	FBgn0000986	35569
298	3R	934986	936253	1.808709621429	935658	1.785925984383	FBgn0037293	18152	FBgn0010313	23250
299	3R	12907861	12909104	1.807991504669	12908437	1.523730278015	FBgn0038476	2486	FBgn0038476	2486
300	X	6448976	6450086	1.80682516098	6449574	1.425885498524	FBgn0029881	4273	FBgn0029882	49848
301	3L	13640375	13641531	1.806004524231	13641018	1.545010398416	FBgn0036379	322	FBgn0036386	253238
302	2R	17052312	17053519	1.802203178406	17052866	1.64282394858	FBgn0050283	4711	FBgn0010415	64116
303	2R	3757564	3758844	1.801458358765	3758239	1.727471183328	FBgn0033277	7830	FBgn0010109	14099
304	X	16386624	16387727	1.800169467926	16387158	1.507119208574	FBgn0011742	747	FBgn0015615	40208
305	3R	4801308	4802620	1.799461364746	4802030	1.719998868306	FBgn0037646	4613	FBgn0022347	16637
306	2R	1178558	1179741	1.798889636993	1179092	1.577202404247	FBgn0033032	68	FBgn0033032	68
307	X	15518013	15519180	1.798392295837	15518504	1.504041643704	FBgn0030667	3248	FBgn0030671	19558
308	X	5935898	5936778	1.795606613159	5936262	1.365115344524	FBgn0026060	413	FBgn0029840	1320
309	2R	15842407	15843847	1.794080734253	15843066	1.682375010322	FBgn0034504	936	FBgn0034504	936
310	X	20533748	20534854	1.785711288452	20534240	1.528024077415	FBgn0031129	12396	FBgn0003300	29123
311	3R	2488511	2489869	1.78342628479	2489233	1.657726904925	FBgn0024912	3411	FBgn0026567	5629
312	3R	7203889	7204990	1.78280878067	7204568	1.689903140068	FBgn0004595	6058	FBgn0026064	28201
313	3L	14428167	14429307	1.782509326935	14428782	1.716391881307	FBgn0036424	46191	FBgn0036424	46191
314	X	8488145	8489192	1.779891014099	8488660	1.43409392039	FBgn0004102	7226	FBgn0004102	7226
315	3L	6331233	6332222	1.779456138611	6331782	1.40146946907	FBgn0052398	11826	FBgn0020251	137895
316	2R	8449080	8450288	1.776924610138	8449639	1.577461600304	FBgn0033783	313	FBgn0004512	12612
317	3R	169376	170584	1.774127960205	169960	1.647171020508	FBgn0001204	2412	FBgn0001204	2412
318	3R	18954946	18956083	1.771327495575	18955556	1.471279705272	FBgn0051457	1850	FBgn0051457	1850
319	X	6831318	6832537	1.770385503769	6831971	1.555477563073	FBgn0029927	245	FBgn0029927	245
320	3R	4174925	4176204	1.770313739777	4175420	1.614204496145	FBgn0037582	121	FBgn0040529	8657
321	3R	4089474	4090518	1.769359588623	4089977	1.609134546916	FBgn0010173	194	FBgn0010173	194
322	3R	20551799	20552976	1.768350124359	20552279	1.575879369463	FBgn0004885	6860	FBgn0003719	23177
323	X	2196026	2197211	1.765552520752	2196671	1.592965350432	FBgn0003079	389	FBgn0003079	389
324	3L	21513058	21514310	1.765441417694	21513661	1.58713889122	FBgn0037104	1532	FBgn0028663	39958
325	4	1048157	1049331	1.76310133934	1048663	1.552625515882	FBgn0039930	946	FBgn0039930	946
326	2L	7061058	7062139	1.763016223907	7061664	1.40924346447	FBgn0051907	894	FBgn0040954	2321
327	2R	12031334	12032721	1.760708332062	12032153	1.58905851841	FBgn0011260	17094	FBgn0034138	53947
328	2R	6714723	6716195	1.759264945984	6715367	1.46522841734	FBgn0033582	19753	FBgn0033590	37223
329	X	20546511	20547524	1.756937980652	20546987	1.530054148506	FBgn0031129	351	FBgn0003300	41870
330	3L	8983979	8985130	1.754119873047	8984620	1.5358060388	FBgn0035955	822	FBgn0035954	5475
331	2L	12091738	12092508	1.751408576965	12092033	1.313956832886	FBgn0032407	1738	FBgn0032407	1738
332	2L	1961667	1962691	1.75107049942	1962116	1.502817266128	FBgn0051942	3310	FBgn0031391	185171
333	2L	21092156	21093316	1.749647140503	21092714	1.575101405382	FBgn0040297	522	FBgn0023388	37231
334	3R	1546027	1547189	1.741853713989	1546814	1.730638715956	FBgn0004878	3792	FBgn0037372	33681
335	3L	20982640	20983864	1.741560935974	20983082	1.558837191264	FBgn0026179	14702	FBgn0037044	21346
336	X	9538780	9539817	1.741329193115	9539258	1.582715034485	FBgn0000233	151	FBgn0000233	151
337	3R	2587610	2588766	1.739722728729	2588158	1.578354498919	FBgn0000071	157	FBgn0000071	157
338	2L	13592825	13593628	1.73924779892	13593433	1.324340303739	FBgn0028513	3753	FBgn0028546	47838
339	2R	6913230	6914387	1.738134860992	6913787	1.474326133728	FBgn0082585	450	FBgn0082585	450
340	2R	8128376	8129455	1.737877845764	8128902	1.483314850751	FBgn0004435	254	FBgn0053792	19679
341	3R	24456868	24458080	1.731615066528	24457500	1.551241369808	FBgn0039590	3285	FBgn0001215	31971
342	3L	6953000	6954075	1.730440139771	6953487	1.575239594777	FBgn0001104	513	FBgn0001104	513
343	2L	13665585	13666606	1.729794025421	13666068	1.490732585683	FBgn0028527	540	FBgn0028546	24797
344	2L	1410378	1411720	1.728374004364	1410990	1.583069860935	FBgn0002543	9459	FBgn0002543	9459
345	3L	22333353	22335145	1.726679801941	22334245	1.632333338261	FBgn0004449	7483	FBgn0004449	7483
346	2L	2491605	2492876	1.7257771492	2492276	1.634416692397	FBgn0015816	390	FBgn0015816	390
347	3L	13051088	13052215	1.725218772888	13051641	1.482530818266	FBgn0036345	9595	FBgn0036342	30670
348	2L	2456536	2457930	1.725210666656	2457178	1.549584925175	FBgn0012017	2866	FBgn0015816	35488
349	2R	8987739	8988572	1.724567890167	8988126	1.342893987894	FBgn0000119	10999	FBgn0000119	10999
350	2L	4837845	4839226	1.722230911255	4838469	1.588441103697	FBgn0031635	473	FBgn0031633	7799
351	3L	19841558	19842884	1.720684528351	19842287	1.583562374115	FBgn0014037	939	FBgn0014037	939
352	3R	2774279	2775429	1.718213558197	2774856	1.571206867695	FBgn0051488	8600	FBgn0001077	84810
353	3R	21009180	21010439	1.71813583374	21009610	1.390635848045	FBgn0039286	1125	FBgn0039286	1125
354	3L	21776526	21777681	1.717861175537	21777042	1.60009175539	FBgn0037139	846	FBgn0046301	10996
355	3R	10412399	10413692	1.717267990112	10412942	1.705356093014	FBgn0020299	5243	FBgn0020299	5243
356	3L	15982549	15983702	1.716749668121	15983116	1.535336911678	FBgn0044028	5623	FBgn0044028	5623
357	3L	16372564	16374083	1.71644115448	16373417	1.717867493629	FBgn0014163	3681	FBgn0014163	3681
358	3L	11796489	11797248	1.710061073303	11797064	1.503276311434	FBgn0036213	265	FBgn0036213	265
359	3R	18982260	18983697	1.706745147705	18982790	1.509079484379	FBgn0004395	802	FBgn0051457	29084
360	3L	15919188	15920069	1.705781459808	15919648	1.440516920651	FBgn0000489	408	FBgn0000489	408
361	3R	670960	672527	1.70491027832	671871	1.520348459482	FBgn0003002	6664	FBgn0003002	6664
362	3L	22297954	22299078	1.704160690308	22298454	1.570439070463	FBgn0052450	34835	FBgn0052450	34835
363	3R	26587333	26588542	1.704084396362	26588018	1.550655603409	FBgn0004606	3630	FBgn0003720	90019
364	2R	14301692	14302913	1.700329303741	14302263	1.521669685841	FBgn0034391	4099	FBgn0010651	16327
365	2L	17378011	17380092	1.700147628784	17379581	1.455754041672	FBgn0032633	495	FBgn0032633	495
366	3R	6182383	6183380	1.698694229126	6182901	1.345589339733	FBgn0015396	6995	FBgn0015396	6995
367	2R	20633860	20634910	1.698361873627	20634424	1.508464038372	FBgn0050430	2608	FBgn0001148	64844
368	2R	2871367	2872106	1.698091983795	2871519	1.370470801989	FBgn0050501	13423	FBgn0050501	13423
369	X	1178173	1179390	1.697427272797	1178605	1.465768933296	FBgn0025641	572	FBgn0026875	85151
370	3R	26195829	26196946	1.696818351746	26196312	1.608631896973	FBgn0015221	17242	FBgn0039764	53242
371	2R	14938754	14940228	1.695571899414	14939368	1.430342982797	FBgn0004873	444	FBgn0050326	9234
372	2R	14192042	14192953	1.695154190063	14192525	1.374200534821	FBgn0023214	4130	FBgn0023214	4130
373	2L	601048	602287	1.690198898315	601682	1.529450058937	FBgn0031270	1131	FBgn0031267	27450
374	3R	6421625	6422932	1.689902305603	6422346	1.606646001339	FBgn0001235	42040	FBgn0001235	42040
375	X	8257580	8258886	1.689230918884	8258352	1.596866428852	FBgn0052711	3021	FBgn0052711	3021
376	3R	4048874	4049686	1.689169406891	4049064	1.294890183669	FBgn0037553	3173	FBgn0037554	10165
377	X	13468125	13469153	1.688409805298	13468585	1.483917057514	FBgn0030505	9891	FBgn0030507	33375
378	2L	9445543	9446365	1.687314987183	9446174	1.414148712158	FBgn0053723	5434	FBgn0002973	8661
379	X	8405879	8407264	1.685962677002	8406650	1.493320967022	FBgn0030049	753	FBgn0030054	44888
380	2L	9731161	9732183	1.685760974884	9731695	1.429804293315	FBgn0032139	1755	FBgn0032138	20426
381	3L	13030329	13031500	1.684162139893	13030776	1.671832344749	FBgn0036343	4565	FBgn0036342	9805
382	3R	5420862	5421820	1.683220386505	5421341	1.423140581916	FBgn0037720	4308	FBgn0037719	4632
383	X	15443835	15444952	1.682154655457	15444454	1.476326409508	FBgn0052586	11376	FBgn0052586	11376
384	3R	8086193	8087391	1.681125640869	8086809	1.544256316291	FBgn0003651	2338	FBgn0010044	118949
385	3R	24865323	24866428	1.675786018372	24865907	1.550511868795	FBgn0003093	1011	FBgn0039633	56802
386	2R	7684210	7685108	1.675116062164	7684624	1.421003878117	FBgn0023167	9	FBgn0023167	9
387	3L	3029536	3030655	1.674558639526	3030062	1.472567109501	FBgn0035390	280	FBgn0035388	11332
388	3L	20556503	20557626	1.674539327621	20557160	1.499712467194	FBgn0001323	2783	FBgn0001320	72044
389	X	1167022	1168103	1.673135280609	1167537	1.436824742485	FBgn0024368	1889	FBgn0026875	74083
390	3L	13365787	13366856	1.67310333252	13366426	1.378100633621	FBgn0036354	2491	FBgn0036351	11136
391	3R	9471192	9472115	1.672814369202	9471686	1.414940329159	FBgn0003498	340	FBgn0003498	340
392	3L	16350298	16351380	1.671463012695	16350734	1.600747717751	FBgn0036623	482	FBgn0014163	26364
393	2L	12003345	12004845	1.66934633255	12004169	1.633042186499	FBgn0032394	1893	FBgn0032390	14205
394	2R	19909340	19910369	1.667550086975	19909945	1.52235519886	FBgn0035001	343	FBgn0019886	112945
395	2L	11224174	11225517	1.667165756226	11224912	1.596913393806	FBgn0000011	14231	FBgn0028700	94267
396	2L	7010035	7011048	1.664288043976	7010590	1.430121982799	FBgn0031880	2906	FBgn0051908	16705
397	3L	23182715	23183366	1.663633823395	23182820	1.563965034485	FBgn0037212	50	FBgn0024733	153505
398	3R	2803002	2803738	1.662333011627	2803056	1.362258791924	FBgn0051488	19600	FBgn0010774	103070
399	3L	7889501	7890174	1.657522201538	7890134	1.3862606287	FBgn0052368	751	FBgn0035824	3724
400	3L	4215469	4216543	1.657017230988	4215962	1.474289950202	FBgn0001257	3717	FBgn0011692	10306
401	3R	23101892	23102771	1.656554698944	23102682	1.39840259552	FBgn0046247	2253	FBgn0039505	3256
402	3L	19582941	19584160	1.655817985535	19583620	1.525649011135	FBgn0036894	135	FBgn0029094	531
403	3L	16008632	16009789	1.653385877609	16009204	1.575936158498	FBgn0003691	6710	FBgn0003691	6710
404	2R	20605601	20606627	1.652009963989	20606072	1.435464918613	FBgn0004919	14152	FBgn0001148	36492
405	3L	12539942	12541210	1.651047706604	12540612	1.4814300855	FBgn0036302	5857	FBgn0004926	39928
406	X	378740	379915	1.650676727295	379484	1.395857036114	FBgn0000570	558	FBgn0000570	558
407	2R	6093566	6094330	1.649995803833	6094196	1.394932140004	FBgn0004399	24479	FBgn0004399	24479
408	X	19399582	19400763	1.648627281189	19400081	1.476556216969	FBgn0000257	125	FBgn0031032	17498
409	2L	4830024	4830904	1.647741317749	4830450	1.394610180574	FBgn0031633	220	FBgn0031633	220
410	2R	4931295	4932180	1.64729309082	4931707	1.418000081006	FBgn0033412	3728	FBgn0053774	19610
411	2L	5961186	5962003	1.645024299622	5961234	1.369827588399	FBgn0003979	894	FBgn0000308	19791
412	3R	9496659	9497447	1.643570899963	9497291	1.420698960622	FBgn0038165	532	FBgn0004587	10269
413	3R	3617466	3618520	1.643050193787	3618032	1.498233346378	FBgn0037517	1669	FBgn0003885	261655
414	2R	2996415	2997778	1.642687797546	2997143	1.464247643948	FBgn0015930	4533	FBgn0015930	4533
415	3R	13116349	13117267	1.641390800476	13117147	1.370129498568	FBgn0051419	6515	FBgn0025456	103158
416	3R	9230683	9231554	1.639479637146	9231062	1.36233774821	FBgn0038150	472	FBgn0038150	472
417	2R	10314771	10315795	1.638458251953	10315366	1.437698841095	FBgn0001319	1549	FBgn0050478	29523
418	2L	5411724	5413139	1.637747764587	5412491	1.624212890863	FBgn0016660	8149	FBgn0005511	49150
419	2R	6794970	6796228	1.637483596802	6795616	1.545191735029	FBgn0041174	17	FBgn0041174	17
420	X	2841205	2842392	1.636856555939	2841761	1.476167738438	FBgn0003285	11773	FBgn0004647	149267
421	3L	1585106	1586212	1.636201381683	1585558	1.4118605782	FBgn0035238	692	FBgn0035236	32842
422	3R	20963323	20964590	1.634854793549	20964097	1.558225154877	FBgn0039283	298	FBgn0039283	298
423	2R	19034047	19035359	1.634296417236	19034756	1.585002113791	FBgn0034873	3298	FBgn0034873	3298
424	3L	6257976	6259059	1.630561828613	6258524	1.375133620368	FBgn0001258	21884	FBgn0035692	91391
425	3R	14884374	14885210	1.630009174347	14884773	1.418712896459	FBgn0038676	19500	FBgn0027784	27800
426	3L	20214773	20215760	1.629755973816	20215267	1.412218809128	FBgn0036962	6091	FBgn0003124	28579
427	2L	9454229	9455106	1.626596927643	9454587	1.312603056431	FBgn0053723	13847	FBgn0002973	17074
428	3L	9435969	9437251	1.626049995422	9436772	1.351846751045	FBgn0052043	1748	FBgn0052043	1748
429	2R	1444617	1445798	1.626042842865	1445144	1.452971851124	FBgn0033046	12899	FBgn0033059	138621
430	3L	9652028	9653234	1.625700950623	9652493	1.519466145833	FBgn0016081	280	FBgn0044049	125732
431	3R	2745430	2746390	1.625478744507	2745861	1.411189228296	FBgn0051488	37595	FBgn0001077	55815
432	X	5615826	5616865	1.625168323517	5616234	1.435594694955	FBgn0029804	219	FBgn0029800	16114
433	X	2321432	2322427	1.623529434204	2321950	1.38316239251	FBgn0040388	4209	FBgn0004050	18025
434	3L	20627902	20629103	1.622281074524	20628509	1.43746880924	FBgn0001320	695	FBgn0001320	695
435	3L	623390	624805	1.621761322021	624017	1.565756142139	FBgn0064191	1774	FBgn0064191	1774
436	3L	17632975	17633782	1.617210388184	17633391	1.336900838216	FBgn0065088	598	FBgn0036745	13501
437	3L	17390003	17390904	1.61411190033	17390778	1.403505845503	FBgn0040793	31	FBgn0040793	31
438	3R	25281801	25282841	1.614080429077	25282360	1.450257651011	FBgn0004369	931	FBgn0039664	32856
439	2R	15084276	15085383	1.608867645264	15084812	1.357888971056	FBgn0053535	5005	FBgn0034463	87834
440	2R	16075152	16075793	1.608400821686	16075246	1.388815021515	FBgn0034521	1944	FBgn0034515	19982
441	3L	11227644	11228755	1.607667922974	11228155	1.436216175556	FBgn0041094	1899	FBgn0041094	1899
442	X	20465104	20466266	1.60758972168	20465599	1.527147420247	FBgn0031126	2861	FBgn0003300	39518
443	X	16420559	16421289	1.607532501221	16421191	1.527443461948	FBgn0030758	127	FBgn0015615	6175
444	2R	15555786	15556679	1.60718870163	15556202	1.354298472404	FBgn0034480	36352	FBgn0004364	70172
445	2R	3042189	3043150	1.605772018433	3042677	1.388514465756	FBgn0033188	2118	FBgn0022772	5156
446	X	6941016	6942158	1.604982376099	6941679	1.42292061974	FBgn0029933	1610	FBgn0029933	1610
447	2R	20608027	20608885	1.604375362396	20608473	1.357865005732	FBgn0004919	16553	FBgn0001148	38893
448	3L	7111579	7112818	1.603024959564	7112181	1.49139803648	FBgn0023001	3716	FBgn0002775	12711
449	2R	2143125	2144358	1.602659225464	2143870	1.465571964488	FBgn0004145	1071	FBgn0040673	19044
450	X	8469794	8470780	1.601388931274	8470284	1.426605028265	FBgn0030054	18746	FBgn0030054	18746
451	3L	21413170	21415174	1.60100030899	21413927	1.537824332714	FBgn0014143	3530	FBgn0014143	3530
452	3L	9364174	9364911	1.599886894226	9364862	1.456255700853	FBgn0001226	6850	FBgn0011769	19878
453	3R	24410724	24411761	1.598877906799	24411270	1.421479344368	FBgn0000659	465	FBgn0000659	465
454	2L	17744427	17745295	1.593429088593	17745247	1.316029548645	FBgn0015609	9797	FBgn0032646	248209
455	2R	18713848	18715229	1.593113422394	18714572	1.509155161241	FBgn0034834	4567	FBgn0003062	132252
456	2R	14658716	14659532	1.591096401215	14659131	1.368507766724	FBgn0034418	127	FBgn0000578	2633
457	2R	13338398	13339122	1.590676784515	13339038	1.487802028656	FBgn0050111	9830	FBgn0050111	9830
458	3L	14929306	14930342	1.590160369873	14929794	1.546487752129	FBgn0026320	4812	FBgn0026320	4812
459	X	10982609	10983299	1.587666511536	10983249	1.419200049506	FBgn0030269	149	FBgn0030272	6089
460	2R	17910625	17911490	1.58741235733	17911105	1.341197162867	FBgn0034725	650	FBgn0053200	5128
461	3L	9847174	9848121	1.586442947388	9847634	1.4387627244	FBgn0036054	5853	FBgn0015618	35037
462	X	15527111	15527905	1.585564613342	15527586	1.344226837158	FBgn0030668	3856	FBgn0030671	10476
463	2R	7408117	7409071	1.585426330566	7408578	1.33529736014	FBgn0015543	452	FBgn0015543	452
464	2R	14314486	14315116	1.584131717682	14314689	1.329189007099	FBgn0034392	3150	FBgn0010651	3901
465	3R	20123075	20123837	1.584023952484	20123648	1.356503645579	FBgn0000368	2510	FBgn0000368	2510
466	3R	24419662	24420529	1.583974838257	24420017	1.351200244006	FBgn0026400	4984	FBgn0001215	5512
467	3R	11758750	11759624	1.583775997162	11759166	1.313226868125	FBgn0038386	290	FBgn0038386	290
468	2L	19567520	19568337	1.583621025085	19568099	1.329715156555	FBgn0046823	1959	FBgn0046823	1959
469	X	14436064	14436890	1.583034038544	14436509	1.275424718857	FBgn0030574	8	FBgn0030572	19679
470	3R	14815508	14816612	1.582026481628	14815980	1.43952366885	FBgn0026239	6233	FBgn0026239	6233
471	3L	17372803	17373852	1.580260276794	17373396	1.462933989132	FBgn0026197	6679	FBgn0026197	6679
472	3R	20414136	20415017	1.579884052277	20414581	1.36831816505	FBgn0053343	3196	FBgn0039210	3726
473	3R	12491009	12491845	1.578109264374	12491671	1.378439976619	FBgn0051498	1044	FBgn0015019	18342
474	X	6886145	6886803	1.577768325806	6886756	1.474261071947	FBgn0029931	912	FBgn0029931	912
475	2L	5799428	5800293	1.575813770294	5799513	1.349238109589	FBgn0031738	691	FBgn0031739	2456
476	3R	2987978	2988980	1.571765899658	2988474	1.40971178167	FBgn0002306	77	FBgn0037481	7576
477	2R	2929900	2930933	1.571759223938	2930427	1.320103867849	FBgn0003460	418	FBgn0033159	36745
478	3R	17331500	17332351	1.571134567261	17331715	1.337266921997	FBgn0004863	5738	FBgn0013984	74536
479	2L	5877330	5878186	1.570765972137	5877706	1.300460310543	FBgn0031745	1775	FBgn0031740	75451
480	X	16122457	16123286	1.569275856018	16122993	1.310965601603	FBgn0011571	210	FBgn0011571	210
481	3L	680678	681814	1.56779718399	681333	1.415864944458	FBgn0035157	1342	FBgn0035156	4886
482	X	7169775	7170453	1.567294120789	7169896	1.479021501541	FBgn0029944	442	FBgn0026144	12710
483	3L	21382870	21383781	1.567152023315	21383308	1.409149955301	FBgn0033583	3645	FBgn0014143	27089
484	2L	18329299	18330207	1.565153121948	18329730	1.451985776424	FBgn0000636	13700	FBgn0004413	109436
485	3R	25619707	25620536	1.563896179199	25619885	1.304989778079	FBgn0039695	473	FBgn0019972	5490
486	2L	2037687	2038631	1.563105106354	2038111	1.330910137721	FBgn0003557	309	FBgn0031391	109176
487	3R	17319428	17320325	1.5600938797	17319858	1.384276333977	FBgn0051179	4944	FBgn0013984	86393
488	2L	15466570	15467253	1.557984828949	15466734	1.369259993235	FBgn0003448	7464	FBgn0003448	7464
489	3L	13382056	13383268	1.557366371155	13382684	1.46280114791	FBgn0036356	3716	FBgn0036351	27394
490	2L	8841215	8842541	1.557291030884	8841854	1.52348131292	FBgn0029123	16229	FBgn0029123	16229
491	2L	20058296	20059344	1.556672096252	20058827	1.396948029013	FBgn0019686	1421	FBgn0019686	1421
492	3L	15278064	15279099	1.556066036224	15278644	1.412997245789	FBgn0036493	9016	FBgn0036494	23315
493	2L	8529478	8530400	1.55500125885	8529909	1.369231336257	FBgn0028394	766	FBgn0029004	1291
494	2R	15826358	15827344	1.554931640625	15826816	1.399685740471	FBgn0034500	3288	FBgn0034503	14853
495	3L	15721280	15722432	1.554155349731	15721937	1.429082234701	FBgn0010105	28255	FBgn0010105	28255
496	3R	12741011	12741841	1.552839279175	12741231	1.380395684923	FBgn0051270	8276	FBgn0082171	59194
497	2L	18586199	18587245	1.551248550415	18586275	1.458963680267	FBgn0032688	551	FBgn0032693	62638
498	X	16255517	16256168	1.550321102142	16255716	1.356156459221	FBgn0030749	437	FBgn0026575	1065
499	X	18077212	18078027	1.549989700317	18077562	1.395487478801	FBgn0030904	491	FBgn0004956	64200
500	2L	4823503	4824409	1.546704769135	4823903	1.380559612723	FBgn0031632	2127	FBgn0031632	2127
501	2R	3459323	3460433	1.545906543732	3459886	1.464899904588	FBgn0033238	1766	FBgn0033240	7589
502	2R	3748901	3750182	1.544212818146	3749662	1.350713505464	FBgn0013726	580	FBgn0010109	5522
503	3L	19149182	19150195	1.542673587799	19149674	1.475265085697	FBgn0016797	13789	FBgn0016797	13789
504	X	21869924	21870611	1.542434692383	21870420	1.385059723487	FBgn0052499	34312	FBgn0031186	212435
505	2L	6323789	6324696	1.541664123535	6324635	1.380551020304	FBgn0021873	633	FBgn0043854	47780
506	2L	9019064	9019763	1.539398670197	9019361	1.280903726816	FBgn0032089	5291	FBgn0052982	106390
507	X	14576836	14577931	1.538627147675	14577431	1.474460303783	FBgn0015774	5780	FBgn0015773	89663
508	2R	8473343	8475034	1.537910461426	8474925	1.403609657288	FBgn0033787	5462	FBgn0004512	12674
509	3L	1421477	1422318	1.536479949951	1422052	1.298103427887	FBgn0043865	877	FBgn0004635	25272
510	2L	5981420	5982435	1.535314559937	5981856	1.4016564952	FBgn0001942	97	FBgn0001942	97
511	2R	4926257	4927075	1.535150527954	4926649	1.354178653044	FBgn0041087	492	FBgn0053774	14552
512	2L	12080875	12081857	1.533128738403	12081344	1.477763861418	FBgn0003145	4448	FBgn0003145	4448
513	3L	16440620	16441432	1.527770996094	16440842	1.309414829527	FBgn0004569	8118	FBgn0014163	63744
514	X	21148182	21148880	1.526538848877	21148722	1.379232446353	FBgn0015558	915	FBgn0015379	7334
515	X	4035046	4036086	1.526303291321	4035583	1.472349984305	FBgn0000635	15744	FBgn0026080	72904
516	3L	18326727	18327610	1.525279998779	18327120	1.329520982855	FBgn0011706	36542	FBgn0011706	36542
517	2L	7048357	7049478	1.525277614594	7048909	1.476055115461	FBgn0051630	6442	FBgn0051630	6442
518	3L	15947695	15948363	1.524092674255	15948235	1.371898757087	FBgn0000212	107	FBgn0000115	145
519	3L	21001047	21002036	1.52241563797	21001462	1.386377930641	FBgn0053285	21381	FBgn0037044	39726
520	2L	9815447	9816323	1.520990371704	9815882	1.340056800842	FBgn0051880	18638	FBgn0032153	74918
521	X	6140047	6141009	1.520269393921	6140449	1.290492674884	FBgn0029859	98	FBgn0028685	3970
522	2R	3002084	3003016	1.519362449646	3002547	1.366344896952	FBgn0015930	871	FBgn0015930	871
523	3R	26580335	26581264	1.518980026245	26580782	1.366816857282	FBgn0039801	8772	FBgn0003720	97255
524	3L	22707118	22707761	1.518655776978	22707265	1.380743026733	FBgn0037191	15015	FBgn0037200	98782
525	2R	9086576	9087287	1.518360137939	9086683	1.418832345442	FBgn0033857	3453	FBgn0033856	12231
526	3R	5695416	5696196	1.518313884735	5695512	1.348669528961	FBgn0037766	1670	FBgn0065050	91306
527	2L	356143	356839	1.516647338867	356682	1.447911435908	FBgn0031250	1186	FBgn0031250	1186
528	3L	16451982	16452795	1.515898704529	16452445	1.293292427063	FBgn0004569	3485	FBgn0014163	75347
529	3L	8426601	8427333	1.512360095978	8426763	1.367798964183	FBgn0010825	2500	FBgn0010825	2500
530	2L	1155956	1156908	1.512089252472	1156427	1.350779982174	FBgn0028388	1837	FBgn0031310	5644
531	3L	3391983	3392867	1.509890079498	3392485	1.311347230275	FBgn0014388	15982	FBgn0027616	34787
532	3R	16423048	16423824	1.509211063385	16423141	1.345840167999	FBgn0023097	4256	FBgn0023097	4256
533	3R	12637185	12638241	1.508570671082	12637719	1.512491047382	FBgn0000014	18050	FBgn0020546	38007
534	2R	16555550	16556342	1.507680416107	16555905	1.299916267395	FBgn0003391	8836	FBgn0003391	8836
535	2L	3860276	3861183	1.506536483765	3860641	1.33879813026	FBgn0031574	2040	FBgn0004567	23799
536	3R	16375922	16376736	1.505527973175	16376353	1.309397488832	FBgn0016917	1681	FBgn0043457	7299
537	2R	6322209	6322896	1.505210876465	6322771	1.430176388134	FBgn0027499	2061	FBgn0027499	2061
538	3L	21234295	21235020	1.503414154053	21234498	1.341346373925	FBgn0037069	69	FBgn0037066	14594
539	3L	3570187	3571320	1.503342628479	3570926	1.407420412699	FBgn0053504	6429	FBgn0053504	6429
540	3R	593	1915	1.502891540527	1384	1.382602055868	FBgn0037213	1004	FBgn0037213	1004
541	2L	9459732	9460505	1.501871109009	9460382	1.328008218245	FBgn0053723	19642	FBgn0002973	22869
542	X	13573216	13573832	1.501785755157	13573346	1.408073598688	FBgn0030519	335	FBgn0030521	42772
543	3R	785220	786282	1.501572132111	785653	1.413100018221	FBgn0037289	1417	FBgn0004183	11767
544	3L	21005562	21006432	1.498684883118	21005975	1.317343592644	FBgn0053285	16868	FBgn0037044	44239
545	3R	19139303	19140170	1.498657226562	19139475	1.384255776039	FBgn0039071	23564	FBgn0002622	45050
546	2R	20542111	20542899	1.498634815216	20542481	1.340928077698	FBgn0035092	2501	FBgn0005634	23408
547	X	4241431	4242110	1.498592376709	4241665	1.280030910785	FBgn0052773	8177	FBgn0029714	155539
548	3R	19930748	19931619	1.496821403503	19931178	1.384976327419	FBgn0013343	287	FBgn0013343	287
549	X	10991805	10992454	1.49532699585	10991977	1.350312232971	FBgn0020255	1830	FBgn0020255	1830
550	2R	5934894	5935914	1.494578838348	5935504	1.357813661749	FBgn0033520	745	FBgn0033522	6021
551	3L	21079516	21080466	1.494455337524	21079961	1.38651786131	FBgn0037051	10079	FBgn0037051	10079
552	2L	8145011	8145980	1.492039203644	8145462	1.354009740493	FBgn0051606	2168	FBgn0051607	3488
553	2L	9525265	9526172	1.491309165955	9525689	1.377507069532	FBgn0032122	2834	FBgn0002973	88176
554	3L	16417149	16417799	1.487301826477	16417658	1.370164473852	FBgn0052159	445	FBgn0014163	40560
555	3R	20998256	20999422	1.486765861511	20998826	1.512706868789	FBgn0039285	443	FBgn0039286	11909
556	3L	302741	303658	1.485957145691	303181	1.34741194108	FBgn0004373	231	FBgn0004373	231
557	2R	6616222	6616857	1.485543251038	6616350	1.420385360718	FBgn0040765	440	FBgn0033581	49613
558	3L	7408595	7409523	1.480744838715	7409061	1.305381634656	FBgn0014011	65	FBgn0014011	65
559	3R	19018757	19019646	1.479999542236	19019219	1.411108493805	FBgn0011596	10537	FBgn0039066	58047
560	X	18143189	18143817	1.479650497437	18143729	1.355542135239	FBgn0004956	1967	FBgn0004956	1967
561	3R	18552591	18553280	1.476140022278	18552776	1.315462806008	FBgn0040587	73	FBgn0039013	154
562	2R	8487568	8488219	1.474618434906	8487692	1.450862693787	FBgn0005624	9204	FBgn0005624	9204
563	3R	9727022	9727803	1.473249435425	9727727	1.354602718353	FBgn0000576	146	FBgn0000576	146
564	3L	19616141	19617097	1.47123336792	19616613	1.404011964798	FBgn0022774	1505	FBgn0029094	32462
565	3L	15748901	15749591	1.47097826004	15749551	1.333147525787	FBgn0036531	24126	FBgn0036537	51094
566	X	575612	576343	1.470972537994	575801	1.38082857132	FBgn0021764	32140	FBgn0065054	45094
567	X	7075582	7076329	1.469218254089	7076117	1.291429519653	FBgn0029940	36023	FBgn0025549	60423
568	3R	1146165	1147228	1.468991279602	1146695	1.398580670357	FBgn0013576	14931	FBgn0037310	20828
569	2R	19152758	19153733	1.468786239624	19153296	1.436682168175	FBgn0034886	11880	FBgn0016762	48302
570	2R	20517478	20518407	1.468605518341	20517829	1.318507250618	FBgn0005634	1244	FBgn0005634	1244
571	2R	10614343	10615351	1.464633464813	10614913	1.369444459677	FBgn0015371	15207	FBgn0033989	107827
572	2L	15475050	15475967	1.464202880859	15475554	1.337670326233	FBgn0003448	1356	FBgn0003448	1356
573	2R	13927014	13927870	1.463980674744	13927366	1.315748870373	FBgn0027835	497	FBgn0034326	113045
574	2R	16160467	16161455	1.457633018494	16161090	1.376002470652	FBgn0034537	2189	FBgn0061362	2447
575	X	18649818	18650644	1.456058502197	18650427	1.353475161961	FBgn0030962	4175	FBgn0001090	18811
576	3L	9012597	9013706	1.455990791321	9013224	1.379489786485	FBgn0028789	2100	FBgn0028789	2100
577	3R	15706146	15707045	1.454588413239	15706658	1.321922600269	FBgn0014006	1217	FBgn0038741	3519
578	3R	2683186	2683937	1.452743530273	2683802	1.370838858865	FBgn0001077	6244	FBgn0001077	6244
579	3L	16375574	16376470	1.452422142029	16376114	1.33071568433	FBgn0014163	984	FBgn0014163	984
580	3L	12057026	12057693	1.452362537384	12057595	1.359685134888	FBgn0028679	1863	FBgn0036248	34595
581	3R	9510240	9511242	1.451442241669	9510743	1.345312297344	FBgn0024555	1063	FBgn0024555	1063
582	3R	5455657	5456590	1.446630001068	5456484	1.356285702098	FBgn0005585	123	FBgn0005585	123
583	X	237033	237886	1.445546627045	237501	1.319083929062	FBgn0000022	10648	FBgn0000022	10648
584	4	1013326	1014006	1.443880081177	1013699	1.377562761307	FBgn0019650	3721	FBgn0039930	35910
585	3L	11210794	11211574	1.442241668701	11211526	1.361107540131	FBgn0036150	1641	FBgn0041094	14730
586	3R	11044058	11044754	1.441932201385	11044559	1.394492929632	FBgn0038303	37	FBgn0038301	5237
587	3R	25132823	25133547	1.44166469574	25133499	1.338467068142	FBgn0039659	10548	FBgn0003525	51997
588	X	17011508	17012340	1.441542625427	17012280	1.348023308648	FBgn0000163	17404	FBgn0000163	17404
589	3R	10400965	10401816	1.440340518951	10401460	1.308508485556	FBgn0038244	110	FBgn0004629	6097
590	X	2081457	2082353	1.437728881836	2081888	1.35558829588	FBgn0003048	21	FBgn0000377	24249
591	X	1679985	1680734	1.435135364532	1680432	1.274597704411	FBgn0029591	1384	FBgn0029591	1384
592	2R	5611386	5612046	1.434775352478	5611511	1.345217184587	FBgn0004907	19	FBgn0033485	112
593	X	2242599	2243434	1.433750152588	2243275	1.303786357244	FBgn0040387	545	FBgn0001150	41844
594	3R	13651730	13652605	1.430718421936	13652119	1.302927466	FBgn0051246	14853	FBgn0051246	14853
595	3L	10611112	10611850	1.430110931396	10611196	1.324440638224	FBgn0000629	881	FBgn0000629	881
596	X	16054784	16055783	1.429089069366	16055212	1.39712792635	FBgn0000459	4541	FBgn0000459	4541
597	2L	15315589	15316164	1.427930355072	15315670	1.379491090775	FBgn0041103	165	FBgn0001981	14123
598	X	18134592	18135645	1.426646471024	18135132	1.314866610936	FBgn0004956	6630	FBgn0004956	6630
599	X	322907	323554	1.426527500153	323066	1.379375378291	FBgn0010019	3089	FBgn0002561	56521
600	2R	1233814	1234934	1.424727916718	1234426	1.335705161095	FBgn0000099	208	FBgn0033035	29184
601	3R	21458664	21459501	1.422504425049	21459241	1.284990549088	FBgn0039350	4308	FBgn0039350	4308
602	3R	1369650	1370431	1.421594619751	1370368	1.336043930054	FBgn0037336	3122	FBgn0037342	23964
603	3L	4024091	4024859	1.418769836426	4024446	1.296500778198	FBgn0035489	380	FBgn0000449	21390
604	3R	18215571	18216478	1.413786411285	18215671	1.363269064162	FBgn0038957	169	FBgn0038950	23968
605	3L	21405410	21406146	1.410535812378	21405961	1.322861750921	FBgn0014143	4436	FBgn0014143	4436
606	3L	3208391	3209258	1.409077644348	3208512	1.334138783542	FBgn0035424	142	FBgn0035423	1630
607	2L	6721930	6722946	1.406445503235	6722362	1.368807960959	FBgn0025777	993	FBgn0025777	993
608	2L	6919534	6920246	1.405254364014	6919922	1.317528851827	FBgn0028554	352	FBgn0028554	352
609	3R	22792483	22793352	1.405155658722	22792924	1.346813646952	FBgn0039466	242	FBgn0004510	54316
610	3R	5752582	5753231	1.404651641846	5752721	1.383785854686	FBgn0053975	2191	FBgn0037770	59056
611	2L	8416137	8417065	1.398535728455	8416523	1.329210393569	FBgn0027932	833	FBgn0027932	833
612	3L	14726988	14727778	1.396392822266	14727418	1.303274035454	FBgn0036446	114	FBgn0036449	24264
613	2R	12972494	12973285	1.395566940308	12972869	1.34230196476	FBgn0028953	325	FBgn0028953	325
614	2L	15487042	15487978	1.391708850861	15487121	1.345109653473	FBgn0020371	6424	FBgn0003448	12923
615	3R	1664001	1664733	1.390022277832	1664357	1.277175545692	FBgn0037387	2551	FBgn0037383	14131
616	3L	14942569	14943205	1.389060974121	14942649	1.356506347656	FBgn0036459	2719	FBgn0040296	2749
617	2R	7130776	7132167	1.386057376862	7132119	1.351034535302	FBgn0033636	381	FBgn0033636	381
618	2R	8104064	8104966	1.384394168854	8104571	1.384144210815	FBgn0050055	639	FBgn0050055	639
619	3L	4957224	4957978	1.379139900208	4957802	1.343713442485	FBgn0005775	783	FBgn0035570	267099
620	X	9092534	9093179	1.374485015869	9092650	1.364853477478	FBgn0000077	93	FBgn0000077	93
621	3R	11088207	11089267	1.365284442902	11088697	1.369640378391	FBgn0003600	499	FBgn0003600	499
622	3R	11876976	11877763	1.364833831787	11877370	1.33467427422	FBgn0027948	825	FBgn0038396	1977
623	3R	2863074	2863849	1.364646911621	2863723	1.290485988964	FBgn0024289	14334	FBgn0010774	42403
624	2R	12541032	12541938	1.361793518066	12541428	1.332198956433	FBgn0023172	676	FBgn0034181	7037
625	2L	4284499	4285170	1.360969543457	4285097	1.345062255859	FBgn0010473	1946	FBgn0003941	57455
626	3R	5970124	5970908	1.36061668396	5970856	1.364441037178	FBgn0002478	435	FBgn0037797	77624
627	3R	14813084	14813846	1.359899997711	14813224	1.324368650263	FBgn0026239	3477	FBgn0026239	3477
628	X	22195363	22196191	1.351420879364	22196071	1.33582834764	FBgn0000719	137488	FBgn0031186	538086
629	3R	17647749	17648503	1.347382545471	17648355	1.313327139074	FBgn0013759	9	FBgn0004493	150883
630	3L	20914913	20915736	1.336119651794	20915353	1.301717877388	FBgn0053283	2747	FBgn0003415	45912
631	X	447141	447971	1.334641456604	447779	1.287855881911	FBgn0003986	84	FBgn0003986	84
632	X	1991315	1992204	1.331833362579	1991731	1.364154517651	FBgn0004861	970	FBgn0025626	70439
633	X	8370789	8371627	1.330143928528	8371196	1.298335552216	FBgn0024943	3565	FBgn0030054	80342
634	X	5746638	5747400	1.320069074631	5747069	1.276834309101	FBgn0000042	969	FBgn0000042	969
635	3R	19126510	19127201	1.314052581787	19127083	1.299772644043	FBgn0039071	11172	FBgn0039067	43304
636	3R	22789803	22790509	1.31320142746	22790421	1.29354625278	FBgn0039465	126	FBgn0004510	51813
637	X	12923365	12924227	1.31300163269	12923447	1.319276237488	FBgn0010303	923	FBgn0025463	70068
638	3R	4477691	4478458	1.289134502411	4478217	1.286949430193	FBgn0037603	521	FBgn0037603	521
