# Supplementary material for: Developmental roles of 21 Drosophila transcription factors are determined by quantitative differences in binding to an overlapping set of thousands of genomic regions
Source: Genome Biol. 2009 Jul 23;10(7):R80. doi: 10.1186/gb-2009-10-7-r80 (PMC2728534; doi:10.1186/gb-2009-10-7-r80)
Supplement: Additional data file 6 — Genomic coordinates of regions bound by each factor for the 1% FDR data set, locations and scores of peak windows, and the closest gene and closest transcribed gene for each peak. [file gb-2009-10-7-r80-S6.zip › Additional Data File 3 1% FDR bound regions/hry_1_040108-sym-1_table.txt]

Interval	Chr	Bound_Region_Start	Bound_Region_Stop	Bound_Region_Score	Peak_start	Peak_score	Closest_gene	Closest_gene_dist	Closest_transcribed_gene	Closest_transcribed_gene_dist
1	3L	13054179	13057104	4.364022731781	13055524	4.210828556734	FBgn0036345	5712	FBgn0010452	32696
2	2L	5472761	5475614	4.334775447845	5474188	3.993657231331	FBgn0005511	12547	FBgn0005511	12547
3	3L	15675484	15678566	4.253640651703	15676844	4.084460576375	FBgn0041160	11736	FBgn0041160	11736
4	X	20527030	20529721	4.112978935242	20528107	3.927114767187	FBgn0031129	18529	FBgn0003300	22990
5	2R	7052102	7054759	4.030236244202	7053508	3.613815924701	FBgn0000577	9391	FBgn0000577	9391
6	2L	3613815	3617063	3.943976402283	3615542	3.785820119521	FBgn0015663	3750	FBgn0002985	8794
7	X	20501206	20505823	3.922668933868	20502476	3.591529518366	FBgn0003300	2641	FBgn0003300	2641
8	2R	15579744	15583126	3.903871059418	15581623	3.639782456791	FBgn0004364	44751	FBgn0004364	44751
9	3R	27529288	27531921	3.854779243469	27530745	3.584630995989	FBgn0054046	4109	FBgn0039867	31919
10	2L	17261752	17263663	3.797461986542	17262705	3.48596572876	FBgn0032629	6044	FBgn0032633	117371
11	2R	20557484	20559905	3.774488449097	20558756	3.668711213505	FBgn0001147	1171	FBgn0001148	10824
12	2L	17737785	17740459	3.752794265747	17739119	3.466814013088	FBgn0015609	3669	FBgn0032646	242081
13	3R	2682738	2686785	3.691271781921	2685053	3.678468614817	FBgn0001077	4993	FBgn0001077	4993
14	3R	2670086	2672661	3.643972873688	2671457	3.462604045868	FBgn0003339	4429	FBgn0001077	18589
15	X	6936970	6939295	3.612511634827	6938339	3.519460734199	FBgn0029933	4950	FBgn0029933	4950
16	3L	13351213	13353611	3.561165332794	13352139	3.188005531535	FBgn0036349	393	FBgn0036349	393
17	3R	8077351	8079621	3.555084705353	8078640	3.264681434631	FBgn0038008	1269	FBgn0037992	124721
18	3L	14114593	14121140	3.538116931915	14119100	3.290678332834	FBgn0042630	22517	FBgn0000411	24779
19	2R	2950651	2952371	3.495830059052	2951077	3.204434967041	FBgn0033169	1429	FBgn0033179	27467
20	2R	15564711	15568194	3.484591960907	15566869	3.393241971731	FBgn0034480	47019	FBgn0004364	59505
21	3L	18260917	18263098	3.480037689209	18261784	3.255456924438	FBgn0036784	2147	FBgn0011706	101878
22	3R	18711405	18713978	3.478984355927	18712742	3.229639410973	FBgn0017590	12282	FBgn0039013	160120
23	X	8498316	8500902	3.46218252182	8499586	3.32142919302	FBgn0004102	3700	FBgn0004102	3700
24	2R	9076045	9087287	3.460595607758	9080697	3.156295835972	FBgn0033856	6245	FBgn0033856	6245
25	3R	4113793	4115836	3.437175750732	4114864	3.065490890952	FBgn0037562	1203	FBgn0037568	16116
26	3R	2688431	2692334	3.42254114151	2689793	3.083831532796	FBgn0001077	253	FBgn0001077	253
27	X	15517055	15519583	3.408858776093	15518426	3.32863036324	FBgn0030667	3326	FBgn0030671	19636
28	2L	4367281	4369825	3.388123035431	4368816	2.975622296333	FBgn0026319	3174	FBgn0026319	3174
29	2L	15314828	15317084	3.374597549438	15316062	3.277404853276	FBgn0041103	227	FBgn0001981	13731
30	2L	19861605	19863894	3.303200006485	19862862	2.877403438091	FBgn0032826	476	FBgn0043021	50519
31	3R	1552799	1554554	3.284082889557	1553867	3.110590904951	FBgn0037368	5396	FBgn0037372	26628
32	2L	7309233	7312429	3.281366348267	7310368	3.26065158844	FBgn0004009	3207	FBgn0004009	3207
33	2R	19079925	19082765	3.257660865784	19080898	3.001397514343	FBgn0015903	8401	FBgn0015903	8401
34	3R	26586411	26590743	3.257647752762	26588088	3.146380007267	FBgn0004606	3560	FBgn0003720	89949
35	2L	13867087	13870687	3.247417449951	13869603	3.00504976511	FBgn0028532	20191	FBgn0051842	34565
36	3R	18963395	18965560	3.232526779175	18964527	3.000682681799	FBgn0004644	3354	FBgn0051457	10821
37	3R	4849494	4851707	3.21682882309	4850617	3.005712628365	FBgn0015014	4878	FBgn0015014	4878
38	3R	4102259	4104742	3.187697410583	4103481	2.996851275949	FBgn0010433	33	FBgn0037561	7877
39	X	1679133	1681353	3.157392978668	1680277	2.972145080566	FBgn0029591	1539	FBgn0029591	1539
40	3R	11813258	11816201	3.151458740234	11815074	3.106595432057	FBgn0003507	3151	FBgn0003507	3151
41	2L	3770393	3772399	3.137845039368	3771534	2.912219804876	FBgn0004893	172	FBgn0003430	54146
42	3L	11330082	11332057	3.13746547699	11331158	2.75529140234	FBgn0036155	7674	FBgn0041094	104902
43	2L	7519114	7521083	3.129696369171	7520029	2.920460432768	FBgn0011283	22669	FBgn0053529	24394
44	2L	12466090	12467740	3.118215084076	12467005	2.470112895966	FBgn0032437	13323	FBgn0040286	32340
45	2R	7257203	7259184	3.093769073486	7258144	2.580238103867	FBgn0033649	18314	FBgn0033652	48132
46	3L	8643324	8646141	3.07320356369	8645157	2.853748957316	FBgn0001168	4549	FBgn0001168	4549
47	X	18133346	18135752	3.06421995163	18134637	2.989818827311	FBgn0004956	7125	FBgn0004956	7125
48	3L	888266	890224	3.06086730957	889189	2.86649277631	FBgn0035176	2726	FBgn0035164	68143
49	3L	18102775	18105142	3.058552742004	18103551	2.405969500542	FBgn0020300	1112	FBgn0020300	1112
50	3L	8648529	8652677	3.02518081665	8649612	2.570429865519	FBgn0001168	94	FBgn0001168	94
51	3L	16447235	16451254	3.008859634399	16448241	2.574202219645	FBgn0004569	719	FBgn0014163	71143
52	2L	14485409	14487784	2.996278762817	14486531	2.684509698082	FBgn0005771	4331	FBgn0005771	4331
53	2L	12459295	12461637	2.989569425583	12460156	2.480478197336	FBgn0032437	6474	FBgn0040286	25491
54	3R	2548460	2550692	2.988859653473	2549712	2.618740975857	FBgn0051481	18073	FBgn0004054	20150
55	3L	13381461	13384572	2.984288930893	13382608	2.802786069758	FBgn0036356	3792	FBgn0036351	27318
56	2L	517556	519754	2.979475975037	518562	2.849919378757	FBgn0003963	4905	FBgn0003963	4905
57	2L	18592319	18595822	2.963242053986	18594039	2.895245159374	FBgn0003270	910	FBgn0032693	54874
58	3R	2936055	2938193	2.937973022461	2937143	2.714398748734	FBgn0014863	6310	FBgn0003884	24883
59	X	2264353	2265845	2.936768531799	2264927	2.793117467095	FBgn0040385	2128	FBgn0001150	20192
60	2L	12079839	12086447	2.913867950439	12085290	2.640330090242	FBgn0003145	502	FBgn0003145	502
61	2L	16741188	16743240	2.904716491699	16742444	2.566572849567	FBgn0032600	3111	FBgn0032600	3111
62	3L	4676380	4678535	2.882344245911	4677535	2.615998857162	FBgn0042199	991	FBgn0042199	991
63	2L	14488017	14491361	2.861493110657	14489285	2.444204648336	FBgn0005771	1577	FBgn0005771	1577
64	2L	17257554	17260135	2.860610961914	17258492	2.649244043562	FBgn0032629	1831	FBgn0032633	121584
65	X	20544345	20546406	2.858355045319	20545237	2.498270243406	FBgn0031129	1399	FBgn0003300	40120
66	3L	1438078	1441255	2.851092815399	1439859	2.687104225159	FBgn0004635	7465	FBgn0004635	7465
67	2L	3081586	3084006	2.847848892212	3082789	2.800084352493	FBgn0027571	26174	FBgn0003934	34088
68	3L	6740265	6742347	2.831696510315	6741281	2.624247410718	FBgn0052392	4088	FBgn0035714	14421
69	2R	5225290	5227681	2.818488121033	5226438	2.698688062032	FBgn0010316	2302	FBgn0023143	21297
70	3L	11210479	11213017	2.776225090027	11212184	2.20378562808	FBgn0036150	2299	FBgn0041094	14072
71	2R	16874213	16876024	2.775785446167	16875041	2.423360039206	FBgn0000395	518	FBgn0000395	518
72	X	4458010	4459751	2.758960723877	4459002	2.353570461273	FBgn0003053	3804	FBgn0029718	34112
73	3R	21861520	21863682	2.757967948914	21862558	2.263960782219	FBgn0002633	202	FBgn0002633	202
74	3R	8073072	8075269	2.755121231079	8074368	2.683328330517	FBgn0038008	5541	FBgn0037992	120449
75	3L	14176173	14177870	2.749774932861	14177010	2.326947464662	FBgn0036415	6158	FBgn0036415	6158
76	3R	1545334	1547189	2.735918045044	1546747	2.590616399592	FBgn0004878	3725	FBgn0037372	33748
77	3L	21209414	21210996	2.734947681427	21210234	2.178762086233	FBgn0012034	3850	FBgn0037066	9670
78	2L	19214941	19219773	2.730914115906	19216149	2.585996309916	FBgn0015380	29874	FBgn0032762	86794
79	2R	14779339	14781336	2.730023384094	14780070	2.586964232581	FBgn0034423	5293	FBgn0003254	10519
80	2R	16608392	16610676	2.720390796661	16609618	2.445574569702	FBgn0015721	106	FBgn0011824	4733
81	X	17652941	17654634	2.714301109314	17653858	2.439731878393	FBgn0030868	306	FBgn0030870	10919
82	X	2879365	2881516	2.71053981781	2880517	2.446894327799	FBgn0029649	43201	FBgn0004647	110511
83	3R	25132015	25133998	2.697764873505	25132875	2.350064098835	FBgn0039659	9924	FBgn0003525	51373
84	3L	20227830	20229883	2.697595119476	20228867	2.491858720779	FBgn0052227	105	FBgn0003124	14979
85	3R	21461555	21463292	2.696681976318	21462307	2.516405900319	FBgn0039350	1242	FBgn0039350	1242
86	2R	7248180	7250201	2.692980289459	7249182	2.569747532115	FBgn0033649	9352	FBgn0033652	57094
87	X	9573366	9575110	2.689464569092	9574267	2.510543386141	FBgn0020378	23913	FBgn0000233	34858
88	3L	15766822	15768578	2.677754402161	15767485	2.364611513474	FBgn0036531	6192	FBgn0036537	33160
89	2L	3609836	3611977	2.670728683472	3610914	2.204421436085	FBgn0002985	4166	FBgn0002985	4166
90	X	990754	993096	2.664588451385	992052	2.417695241816	FBgn0040365	10447	FBgn0026875	101402
91	3L	13047306	13049170	2.663723468781	13048264	2.405270127689	FBgn0036344	12438	FBgn0036342	27293
92	3R	26393295	26395585	2.661447048187	26394267	2.321007490158	FBgn0039787	10887	FBgn0039767	140269
93	2L	5876839	5878675	2.652481555939	5877840	2.264612394221	FBgn0031745	1641	FBgn0031740	75585
94	3L	2420917	2423502	2.632431507111	2422209	2.502603590488	FBgn0052306	24679	FBgn0053231	26479
95	2L	15480681	15483269	2.63086605072	15481576	2.138366390677	FBgn0020371	879	FBgn0003448	7378
96	2L	17217733	17219692	2.618961572647	17218750	2.389511697433	FBgn0051745	22729	FBgn0032633	161326
97	2R	7047598	7049652	2.613068580627	7048504	2.206498005811	FBgn0000577	4387	FBgn0000577	4387
98	2L	9453577	9455387	2.603513717651	9454532	2.445238769054	FBgn0053723	13792	FBgn0002973	17019
99	3L	3828650	3830327	2.603158950806	3829507	2.224989771843	FBgn0013751	178	FBgn0035464	34706
100	2R	6092882	6095853	2.602460861206	6093972	2.172660623278	FBgn0004399	24255	FBgn0004399	24255
101	3R	13429471	13431779	2.594310760498	13430593	2.413205951452	FBgn0038524	1231	FBgn0051575	53582
102	3L	623217	625101	2.587006568909	624220	2.121436680064	FBgn0064191	1571	FBgn0064191	1571
103	2L	7640229	7642046	2.570072174072	7641017	2.389452159405	FBgn0031927	4980	FBgn0053529	96594
104	2R	3458814	3460793	2.563859462738	3459692	2.405555069447	FBgn0033238	1960	FBgn0033240	7783
105	3L	21413130	21416794	2.563549041748	21414385	2.467087809245	FBgn0014143	3988	FBgn0014143	3988
106	2L	9584253	9586310	2.551792621613	9585493	2.378312706947	FBgn0014179	3751	FBgn0015393	114341
107	3L	12539515	12541363	2.548198699951	12540420	2.348138809204	FBgn0036302	6049	FBgn0004926	39736
108	X	6940575	6942997	2.544825077057	6941749	2.261585179497	FBgn0029933	1540	FBgn0029933	1540
109	3R	13946565	13948594	2.525146007538	13947616	2.399128408993	FBgn0051518	12901	FBgn0038566	40773
110	2R	5205848	5207524	2.522114276886	5206621	2.095948815346	FBgn0023143	1480	FBgn0023143	1480
111	2R	6915462	6917502	2.503011703491	6916420	2.297165989876	FBgn0050506	672	FBgn0082585	3083
112	2L	7289217	7291330	2.498772621155	7290408	2.333314955235	FBgn0031901	7875	FBgn0004009	16753
113	3L	17614597	17616644	2.497950553894	17615760	2.135364700766	FBgn0052179	3775	FBgn0052179	3775
114	X	16958162	16959924	2.496769428253	16959022	1.954707846922	FBgn0030820	17448	FBgn0065049	19779
115	X	2292009	2296774	2.490838050842	2295732	2.056863896987	FBgn0003714	4400	FBgn0004050	8193
116	2R	15183045	15185126	2.48863363266	15184052	2.458898723125	FBgn0015949	631	FBgn0015949	631
117	X	7905411	7907229	2.485894680023	7906390	2.244776964188	FBgn0004656	282	FBgn0004656	282
118	X	22032893	22034668	2.473875045776	22033768	2.427124559879	FBgn0031201	18434	FBgn0031186	375783
119	3L	11898765	11900363	2.468698501587	11899628	2.151895635268	FBgn0036222	924	FBgn0000404	92104
120	X	22037091	22039125	2.463614463806	22038193	2.26115582784	FBgn0000719	20390	FBgn0031186	380208
121	3R	1037097	1039266	2.463186264038	1038137	2.228637639214	FBgn0000340	5010	FBgn0000340	5010
122	2L	1961271	1963108	2.462911128998	1962224	2.300463844748	FBgn0051942	3202	FBgn0031391	185063
123	2L	13547339	13551140	2.462718009949	13549221	2.467093880971	FBgn0023407	102	FBgn0028546	92050
124	2L	4822801	4824825	2.454965591431	4823723	2.122998546152	FBgn0031632	1947	FBgn0031632	1947
125	2R	6359387	6361192	2.452866077423	6360356	2.095027727239	FBgn0027525	5723	FBgn0027525	5723
126	3R	12651295	12653417	2.451568126678	12652485	2.285752177238	FBgn0000014	3284	FBgn0020546	23241
127	X	5845347	5847300	2.44665145874	5846339	1.950439274311	FBgn0027546	306	FBgn0029840	88603
128	X	225529	227695	2.44481420517	226721	2.109967499971	FBgn0000022	132	FBgn0000022	132
129	3R	11853810	11855826	2.43443441391	11854685	2.160463248982	FBgn0003117	2866	FBgn0038396	20708
130	2R	16365806	16368466	2.433627128601	16367400	2.353340804577	FBgn0034554	6283	FBgn0016984	27404
131	2L	2453616	2458319	2.424454689026	2456974	2.196030020714	FBgn0012017	3070	FBgn0015816	35692
132	2L	15465890	15467664	2.421069145203	15466911	2.303658401265	FBgn0003448	7287	FBgn0003448	7287
133	2L	12678473	12682027	2.420922756195	12681228	1.917619198561	FBgn0032444	11709	FBgn0032445	11795
134	3R	881029	882851	2.417702674866	881876	2.074921011925	FBgn0010313	30532	FBgn0010313	30532
135	3L	2465859	2467673	2.415149688721	2466682	2.2841202792	FBgn0035344	4657	FBgn0035346	5669
136	2R	5610839	5612482	2.399010658264	5611721	2.254601562724	FBgn0004907	229	FBgn0033485	322
137	3L	8626650	8629036	2.386424064636	8628060	2.270620879005	FBgn0035922	4589	FBgn0001168	21646
138	2R	16498676	16500529	2.386320590973	16499555	2.282486945391	FBgn0034568	802	FBgn0034565	13736
139	3R	12455744	12457734	2.384697437286	12456570	2.258807945251	FBgn0000634	5622	FBgn0038453	12757
140	3R	9118340	9120064	2.38162612915	9119154	2.178484748392	FBgn0038134	234	FBgn0038134	234
141	2L	18328928	18330644	2.379067420959	18329840	2.300124613444	FBgn0000636	13810	FBgn0004413	109326
142	2R	18012624	18014564	2.374821662903	18013718	2.203105365529	FBgn0034735	13922	FBgn0022986	90594
143	2L	15328871	15330527	2.373109817505	15329697	2.167461451362	FBgn0001981	96	FBgn0001981	96
144	2L	7047812	7049683	2.372372627258	7048669	2.08339369297	FBgn0051630	6202	FBgn0051630	6202
145	3L	15009887	15011389	2.369553089142	15010557	2.179224789143	FBgn0025776	1221	FBgn0025776	1221
146	3R	12214412	12216702	2.364520072937	12215129	2.307207047939	FBgn0003513	14276	FBgn0038421	29355
147	3R	20988871	20990507	2.352990627289	20989695	1.955907719476	FBgn0039284	3068	FBgn0039286	21040
148	2R	9847720	9849880	2.34902381897	9848570	1.986017513275	FBgn0033923	1312	FBgn0033923	1312
149	3L	16013821	16015414	2.334780216217	16014603	1.95754802227	FBgn0003691	1311	FBgn0003691	1311
150	3R	677226	679345	2.329563140869	678119	2.096971567939	FBgn0003002	416	FBgn0003002	416
151	2R	15586754	15588363	2.323029518127	15587252	2.132971167564	FBgn0004364	39122	FBgn0004364	39122
152	3R	11977329	11979168	2.319310188293	11978221	2.021714508533	FBgn0038402	1279	FBgn0038396	102828
153	3L	20999435	21002278	2.319281578064	21000353	1.987386286259	FBgn0053285	22490	FBgn0037044	38617
154	3R	4800658	4802511	2.316938877106	4801677	2.012150615454	FBgn0037646	4966	FBgn0022347	16990
155	2R	6714221	6716195	2.314031600952	6715054	1.874754120322	FBgn0033582	20066	FBgn0033590	37536
156	3R	4106962	4108651	2.308453559875	4107756	2.002174288034	FBgn0010433	4242	FBgn0037561	12152
157	2L	14442373	14447086	2.305500030518	14444050	2.32437409295	FBgn0028844	6766	FBgn0005771	46812
158	2R	17152523	17154607	2.305203914642	17153631	1.828951386844	FBgn0034644	129	FBgn0050284	5950
159	3L	22336013	22337981	2.291152477264	22336957	2.247237149407	FBgn0004449	4771	FBgn0004449	4771
160	X	314331	315806	2.29065322876	315081	1.897280965533	FBgn0000137	2241	FBgn0002561	48536
161	X	16049884	16052088	2.289159297943	16051163	2.129163181081	FBgn0000459	492	FBgn0000459	492
162	3L	5925625	5929023	2.281710147858	5928193	1.929772413694	FBgn0035655	181	FBgn0002638	21473
163	3R	13373146	13374725	2.280047416687	13373834	2.038329958916	FBgn0038519	1603	FBgn0025571	7689
164	3R	8897581	8899385	2.274857521057	8898510	2.054306983948	FBgn0004666	15029	FBgn0003308	40251
165	3L	1729341	1731092	2.274012565613	1730276	2.148711395264	FBgn0035267	166	FBgn0027903	28889
166	3R	4524417	4527418	2.273330211639	4525154	2.211532711983	FBgn0037612	1550	FBgn0001180	1614
167	X	1794269	1796263	2.272561073303	1795035	2.109990905313	FBgn0023520	1128	FBgn0023512	16018
168	3L	6078068	6079620	2.271156311035	6078769	2.037065674277	FBgn0005658	6700	FBgn0035675	29263
169	3L	15989395	15991391	2.269292831421	15990233	2.202358077554	FBgn0044028	1494	FBgn0044028	1494
170	X	2163901	2164989	2.26910161972	2164941	2.182864930895	FBgn0054052	13479	FBgn0023526	16039
171	3L	7961667	7963591	2.26563835144	7962544	2.241937345929	FBgn0011817	9548	FBgn0011817	9548
172	2R	19152874	19155503	2.260000228882	19154897	1.585273325443	FBgn0034886	10279	FBgn0016762	46701
173	3L	14411886	14413688	2.252113342285	14412681	1.846895515919	FBgn0036424	30090	FBgn0036424	30090
174	3L	5626882	5629338	2.250762462616	5627794	1.704585462809	FBgn0035626	836	FBgn0035625	22864
175	3R	26299958	26301917	2.243856430054	26300827	1.974387009939	FBgn0011716	1584	FBgn0039767	46829
176	3R	8471017	8472933	2.238210201263	8471860	1.942795435588	FBgn0038071	1922	FBgn0038071	1922
177	2R	9060522	9062596	2.235624313354	9061670	2.076395343332	FBgn0033853	1225	FBgn0014877	8319
178	3R	11635803	11637116	2.234304904938	11636222	2.047623062134	FBgn0026616	6248	FBgn0038364	16704
179	3R	9796910	9799062	2.227429389954	9798381	1.87651869456	FBgn0015270	7742	FBgn0038196	63506
180	2R	20351591	20353410	2.22577381134	20352481	2.078515976667	FBgn0035070	4095	FBgn0050423	30955
181	2L	19891401	19892965	2.223709106445	19892205	1.941529870033	FBgn0032827	3747	FBgn0043021	79862
182	3R	17469355	17470933	2.219028949738	17470054	1.93130905488	FBgn0011766	16073	FBgn0046832	21808
183	X	4814241	4816998	2.215418577194	4815040	1.861874187694	FBgn0061196	8803	FBgn0004368	30671
184	2R	12990651	12993847	2.214592933655	12991961	2.051732848672	FBgn0034224	1037	FBgn0028953	19417
185	2L	18146696	18148054	2.213453292847	18147430	1.698782205582	FBgn0041184	909	FBgn0041184	909
186	3R	11924719	11926453	2.211339950562	11925602	2.20720539093	FBgn0010379	664	FBgn0038396	50209
187	3R	21020142	21021789	2.210906028748	21020951	2.023818633136	FBgn0039288	331	FBgn0039288	331
188	2L	3071624	3073070	2.19939994812	3073019	2.228697246975	FBgn0027571	16404	FBgn0003934	24318
189	2L	13233945	13235701	2.195670127869	13234951	1.963024675846	FBgn0032493	356	FBgn0032493	356
190	2L	1065852	1068776	2.193777084351	1066923	2.094197104959	FBgn0003310	10888	FBgn0003310	10888
191	3R	3933976	3935491	2.193639278412	3934758	1.913478165865	FBgn0004210	3701	FBgn0037550	17297
192	2L	11451880	11453596	2.192818641663	11452616	2.034557713403	FBgn0004579	7013	FBgn0004579	7013
193	X	273518	275259	2.19211769104	274326	2.089784175158	FBgn0002561	7781	FBgn0002561	7781
194	3L	16011335	16013165	2.190110445023	16012230	1.716784358025	FBgn0003691	3684	FBgn0003691	3684
195	2L	7623595	7625445	2.188692092896	7624707	1.847001300139	FBgn0031926	16317	FBgn0053529	80284
196	3L	22716106	22717848	2.179809093475	22716966	1.853245482725	FBgn0037191	5314	FBgn0037200	89081
197	2L	3548614	3550420	2.177484512329	3549591	2.066964276632	FBgn0024244	10340	FBgn0031549	19305
198	2R	8291449	8294053	2.177312850952	8293088	1.974020677454	FBgn0003326	3363	FBgn0003326	3363
199	3L	14996220	14997805	2.17688369751	14996958	1.663787722588	FBgn0036464	2497	FBgn0036465	10871
200	3R	2713902	2715442	2.175778388977	2714778	1.896376303264	FBgn0001077	24732	FBgn0001077	24732
201	3R	690931	692548	2.174029350281	691758	2.023779034615	FBgn0020280	12497	FBgn0003002	13223
202	2R	14189033	14190572	2.171161174774	14189667	1.887402439117	FBgn0023214	1272	FBgn0023214	1272
203	3R	15	1915	2.169726371765	530	1.976933198817	FBgn0037213	150	FBgn0037213	150
204	2L	19130438	19132017	2.166314601898	19131241	1.95492402245	FBgn0010300	1506	FBgn0032762	1886
205	3L	8637996	8641355	2.163776397705	8640509	1.883471432854	FBgn0001168	9197	FBgn0001168	9197
206	X	20490258	20491979	2.161982059479	20491205	2.094211466172	FBgn0031128	3605	FBgn0003300	13912
207	2L	15319700	15322790	2.160048484802	15320517	2.005078988917	FBgn0041103	4682	FBgn0001981	9276
208	3R	863981	865794	2.157788276672	864877	1.851569493612	FBgn0010313	47531	FBgn0010313	47531
209	3L	1755468	1757251	2.153411865234	1756463	1.949560333701	FBgn0013811	1281	FBgn0027903	2702
210	3R	21006071	21011382	2.151527404785	21010459	2.011164222445	FBgn0039286	276	FBgn0039286	276
211	3R	4292800	4295237	2.151431083679	4293720	2.047720993266	FBgn0051369	24173	FBgn0040529	126957
212	X	2840774	2844576	2.149052619934	2843520	2.079210668802	FBgn0003285	13532	FBgn0004647	147508
213	X	8674435	8677618	2.148725986481	8676828	1.912098348141	FBgn0052710	12370	FBgn0030061	116641
214	2R	9943402	9945802	2.142333030701	9944388	2.024032920599	FBgn0013725	2810	FBgn0013725	2810
215	2R	20732409	20734914	2.129402637482	20733463	1.988921558156	FBgn0001325	752	FBgn0001325	752
216	2R	8709642	8711873	2.128998279572	8710950	1.948123863765	FBgn0053182	3233	FBgn0028991	4969
217	2L	17735875	17737503	2.11859369278	17736596	1.675321130192	FBgn0015609	1146	FBgn0032646	239558
218	X	7821921	7823418	2.117541313171	7822548	1.930612786611	FBgn0003656	9282	FBgn0004404	42408
219	3L	16078326	16080106	2.111821174622	16079108	1.910607278347	FBgn0010280	585	FBgn0010280	585
220	2R	20705469	20706959	2.111108779907	20706167	1.962593359106	FBgn0035094	9730	FBgn0001325	28048
221	3L	3963133	3964634	2.105850219727	3963981	1.707669734955	FBgn0004880	3467	FBgn0035470	81293
222	3L	4956304	4958011	2.103672981262	4957134	1.98371629154	FBgn0005775	115	FBgn0035570	266431
223	3L	9012365	9014009	2.099010467529	9013188	1.919202075285	FBgn0028789	2136	FBgn0028789	2136
224	2L	20755568	20757278	2.097859382629	20756491	1.904151320457	FBgn0000251	1837	FBgn0000986	33983
225	3R	21830850	21832790	2.095302581787	21831893	1.887609799703	FBgn0002733	148	FBgn0002733	148
226	3R	433846	435323	2.094480991364	434826	1.875474095345	FBgn0013743	3771	FBgn0037261	32447
227	2L	18892764	18894478	2.094071388245	18893622	1.937544598299	FBgn0003896	16437	FBgn0032717	58026
228	3R	171592	175197	2.082366943359	172517	1.804501724243	FBgn0001204	145	FBgn0001204	145
229	2R	18020855	18024434	2.081909179688	18021713	1.615628859576	FBgn0034735	21917	FBgn0034743	91990
230	3R	11242867	11246971	2.079439163208	11243941	1.916710853577	FBgn0067339	436	FBgn0067339	436
231	3R	7203781	7204990	2.079358577728	7204639	1.733018994331	FBgn0004595	6129	FBgn0026064	28272
232	2R	13926533	13928407	2.071181774139	13927338	1.831083893776	FBgn0027835	469	FBgn0034326	113017
233	3R	2579343	2581860	2.067179679871	2580166	1.831331140855	FBgn0004053	245	FBgn0004053	245
234	3R	16674055	16675708	2.065553188324	16674784	1.821016003104	FBgn0038834	1487	FBgn0038834	1487
235	2R	4496584	4498187	2.064961433411	4497461	1.935854021708	FBgn0033359	90	FBgn0033357	33960
236	3L	13517113	13518667	2.064584732056	13517930	1.81532461503	FBgn0036377	24382	FBgn0036351	162640
237	3L	6954859	6956207	2.060741424561	6955482	1.695944976807	FBgn0001104	1482	FBgn0001104	1482
238	3R	9540350	9542063	2.060592651367	9541118	1.796999931335	FBgn0054044	1192	FBgn0038175	2770
239	3R	11744977	11747571	2.057161331177	11745872	1.887293955859	FBgn0038385	763	FBgn0038385	763
240	3L	16455627	16457426	2.043650627136	16456429	1.765902307298	FBgn0003515	6484	FBgn0014163	79331
241	2L	13224609	13226258	2.03181886673	13225559	1.87814356299	FBgn0032489	353	FBgn0032489	353
242	2R	7130272	7132810	2.031804084778	7131073	1.929349763053	FBgn0033636	665	FBgn0033636	665
243	3R	6439367	6441363	2.029001235962	6440271	1.823623478413	FBgn0001235	24115	FBgn0001235	24115
244	3R	14738810	14740451	2.028676986694	14739718	2.027878957636	FBgn0038661	972	FBgn0038666	66972
245	2L	7632041	7633943	2.028277397156	7633058	2.029319061952	FBgn0031927	12939	FBgn0053529	88635
246	3R	4465248	4466783	2.028198242188	4466006	1.751771702486	FBgn0012028	2141	FBgn0037602	10833
247	X	5361872	5363692	2.020174503326	5362913	1.874480752384	FBgn0029771	415	FBgn0029771	415
248	3L	7111002	7112674	2.016132354736	7111822	1.637811183929	FBgn0023001	3357	FBgn0002775	12352
249	2R	18197190	18199242	2.011936187744	18198135	1.80480039821	FBgn0020257	1580	FBgn0020257	1580
250	X	2490029	2491572	2.010889530182	2490840	1.485534548759	FBgn0003371	734	FBgn0003371	734
251	3R	27017946	27019495	2.009608268738	27018793	1.972491825328	FBgn0004389	153	FBgn0004389	153
252	3R	6196098	6197782	2.008860111237	6196765	1.642663731295	FBgn0020379	7025	FBgn0015396	20859
253	3L	12646293	12647713	2.008375167847	12647099	1.767408490181	FBgn0014343	20596	FBgn0036306	81605
254	X	4774835	4776420	2.006731033325	4775748	1.700678965625	FBgn0029738	5639	FBgn0029738	5639
255	3L	6469303	6471147	2.005035400391	6470079	1.83653742075	FBgn0020251	402	FBgn0020251	402
256	3L	361017	362519	2.004993438721	361729	1.737152926127	FBgn0003749	881	FBgn0035136	16814
257	3R	17683183	17685241	2.004868507385	17684343	1.856082386441	FBgn0015229	2359	FBgn0038925	168855
258	3R	4852013	4853875	2.00279211998	4852854	1.863764315844	FBgn0015014	7115	FBgn0015014	7115
259	2L	14260519	14262719	1.999456167221	14261433	1.900424312143	FBgn0004002	2089	FBgn0028529	93647
260	2R	11792553	11794377	1.991730690002	11793491	1.896943905774	FBgn0024249	270	FBgn0034110	15774
261	3R	4030541	4032508	1.991470336914	4031819	1.562572871937	FBgn0053779	1275	FBgn0037554	27410
262	3R	15820559	15822235	1.988101959229	15821349	1.898715187522	FBgn0038755	12895	FBgn0038768	36193
263	3R	16116867	16119472	1.987792491913	16118618	1.876367688179	FBgn0028386	370	FBgn0028386	370
264	3L	16453892	16455304	1.987248420715	16454467	1.378285185496	FBgn0004569	5507	FBgn0014163	77369
265	3R	2629704	2631158	1.985919237137	2630503	1.589774280787	FBgn0082182	4753	FBgn0082182	4753
266	2L	3601776	3603544	1.983257293701	3602676	1.769158035517	FBgn0002985	4072	FBgn0002985	4072
267	2R	7309322	7311058	1.981678962708	7310307	1.836748656105	FBgn0033652	4031	FBgn0033652	4031
268	X	19340469	19342692	1.977868080139	19341851	1.893396265366	FBgn0031023	2032	FBgn0040890	12705
269	X	18528523	18530374	1.976284980774	18529353	1.846007571501	FBgn0010383	2671	FBgn0004959	9647
270	3L	18411941	18413409	1.97442483902	18412656	1.538561016321	FBgn0036786	7460	FBgn0011706	48994
271	2R	5490463	5493889	1.969729423523	5493056	1.807588324827	FBgn0000606	2002	FBgn0000606	2002
272	2R	2015448	2017172	1.968641757965	2016275	1.811088533962	FBgn0010347	2203	FBgn0041145	106043
273	3L	16440255	16441807	1.968572616577	16440989	1.715994301964	FBgn0004569	7971	FBgn0014163	63891
274	3L	13376412	13378189	1.96586561203	13377292	1.715898543596	FBgn0002573	2220	FBgn0036351	22002
275	3L	5829319	5831552	1.961203575134	5830379	1.661778132121	FBgn0003984	10818	FBgn0052409	43110
276	3L	10830216	10832225	1.960994243622	10831563	1.652389470269	FBgn0026160	276	FBgn0026160	276
277	4	933752	934441	1.957065105438	933796	1.845196306705	FBgn0052021	4362	FBgn0039930	115813
278	2R	2105403	2107379	1.952342987061	2106421	1.947537899017	FBgn0033076	6370	FBgn0041145	15897
279	2L	6227985	6230037	1.94877910614	6228851	1.702155702254	FBgn0026755	3801	FBgn0031782	101089
280	3R	19670321	19672035	1.943667411804	19671141	1.708653586251	FBgn0039123	13	FBgn0004185	14211
281	3R	18967074	18968493	1.941226959229	18967753	1.635079920292	FBgn0004644	128	FBgn0051457	14047
282	X	22039432	22040803	1.934572696686	22040129	1.623050808907	FBgn0000719	18454	FBgn0031186	382144
283	X	12415682	12417754	1.932220458984	12416989	1.719495330538	FBgn0030400	130	FBgn0015024	70731
284	X	18076980	18078885	1.93155670166	18077823	1.809617723737	FBgn0030904	752	FBgn0004956	63939
285	2R	11405115	11406590	1.929624557495	11405849	1.574687480927	FBgn0003425	132	FBgn0003425	132
286	3R	10412264	10413899	1.92852306366	10412942	1.788806494545	FBgn0020299	5243	FBgn0020299	5243
287	3L	16974862	16977982	1.925169467926	16977211	1.807755279541	FBgn0036685	4228	FBgn0025582	224963
288	3L	14943938	14945366	1.924050569534	14944622	1.532161404105	FBgn0036459	746	FBgn0040296	4722
289	2L	9600832	9603219	1.922358036041	9602284	1.976732194424	FBgn0032132	1392	FBgn0015393	97550
290	3R	819339	820986	1.920107841492	820144	1.7226228153	FBgn0037292	5670	FBgn0004183	46258
291	X	3018130	3019881	1.919216632843	3019086	1.707123756409	FBgn0028746	10192	FBgn0028746	10192
292	3L	19828934	19834116	1.916408538818	19833279	1.768685728312	FBgn0014037	9947	FBgn0014037	9947
293	3L	30745	32298	1.915117263794	31503	1.743227790384	FBgn0002564	18467	FBgn0035105	136451
294	3R	12228433	12230321	1.914089202881	12229573	1.694292236777	FBgn0003513	168	FBgn0038421	43799
295	2R	15546585	15548161	1.908075332642	15547347	1.685820635627	FBgn0034480	27497	FBgn0004364	79027
296	2L	7137780	7139273	1.905457019806	7138534	1.834086418152	FBgn0031889	4851	FBgn0031886	72701
297	2L	6078065	6079720	1.897480010986	6078799	1.922498618855	FBgn0031778	346	FBgn0031769	27970
298	3R	17120255	17121572	1.894081115723	17121103	1.850850191983	FBgn0001234	1242	FBgn0043012	25304
299	X	14483127	14484816	1.892736911774	14483904	1.560576607199	FBgn0015773	3864	FBgn0015773	3864
300	3L	20380373	20381872	1.890956878662	20381176	1.748288482428	FBgn0036993	4916	FBgn0036994	5526
301	2L	5400063	5401565	1.888449668884	5400858	1.669459501902	FBgn0016660	3484	FBgn0005511	60783
302	3L	14100141	14101969	1.888165950775	14101105	1.912253267625	FBgn0042630	4522	FBgn0000411	42774
303	2L	5869875	5871953	1.887389183044	5870867	1.742338517133	FBgn0031745	8614	FBgn0031740	68612
304	3L	21741536	21743364	1.886747837067	21742665	1.698208400181	FBgn0000560	121	FBgn0037134	14641
305	3R	10643171	10644937	1.886300086975	10644146	1.448375393363	FBgn0038262	16619	FBgn0038258	55388
306	3R	12636405	12638437	1.885280609131	12637794	1.767912419637	FBgn0000014	17975	FBgn0020546	37932
307	X	7549743	7551182	1.883992195129	7550327	1.460197953617	FBgn0029504	8397	FBgn0027553	23231
308	3L	16737760	16739372	1.882609844208	16738467	1.632938623428	FBgn0036660	6507	FBgn0036660	6507
309	3R	17430774	17432016	1.880351066589	17431310	1.58175312678	FBgn0046832	16936	FBgn0046832	16936
310	3L	8990518	8991912	1.879883289337	8991345	1.431766173419	FBgn0035956	3011	FBgn0035954	12200
311	X	21702747	21703900	1.877425670624	21703195	1.270603307088	FBgn0027279	12613	FBgn0031186	45210
312	2R	14316419	14318504	1.872213363647	14317209	1.59626085618	FBgn0010651	1381	FBgn0010651	1381
313	3L	1904222	1905529	1.870471000671	1904939	1.534685134888	FBgn0035291	8	FBgn0002183	45071
314	X	12569027	12570726	1.868732213974	12569713	1.456503587611	FBgn0024308	6667	FBgn0053963	76314
315	2L	15009099	15010421	1.868440628052	15009664	1.382457224528	FBgn0028924	3419	FBgn0028925	4138
316	X	5534583	5536287	1.861041069031	5535401	1.77908706665	FBgn0000394	168	FBgn0029785	17722
317	2L	1419845	1422673	1.860373973846	1421920	1.478249830358	FBgn0002543	1471	FBgn0002543	1471
318	2R	1233333	1235197	1.854282855988	1234502	1.637673437595	FBgn0000099	284	FBgn0033035	29260
319	X	13467944	13469967	1.853454589844	13469108	1.787469089031	FBgn0030505	10414	FBgn0030507	32852
320	2L	15366868	15368218	1.852750778198	15367558	1.408828884363	FBgn0051828	2903	FBgn0001981	37765
321	3R	15166047	15168380	1.851951122284	15167625	1.718274176121	FBgn0000463	15690	FBgn0000463	15690
322	3R	25589791	25592506	1.85186290741	25591644	1.495996057987	FBgn0001297	1063	FBgn0020235	16786
323	2R	4702180	4703468	1.85097694397	4702791	1.454560101032	FBgn0033391	1117	FBgn0033380	76715
324	3R	13943596	13945339	1.850163698196	13944581	1.830858580271	FBgn0051518	9866	FBgn0038566	37738
325	3L	19023415	19024756	1.849780082703	19024220	1.399143028259	FBgn0036842	3841	FBgn0002945	13630
326	3L	6794380	6796027	1.847245693207	6795230	1.801761746407	FBgn0003995	31123	FBgn0035714	68370
327	2R	1628988	1630517	1.845355987549	1629797	1.744329789106	FBgn0033063	14981	FBgn0033062	36789
328	X	236817	238226	1.845055580139	237618	1.669443811689	FBgn0000022	10765	FBgn0000022	10765
329	3L	3393038	3395415	1.836414337158	3394672	1.647711455822	FBgn0014388	13795	FBgn0027616	36974
330	2L	19333268	19335093	1.834203720093	19334134	1.77645534277	FBgn0024245	25019	FBgn0024245	25019
331	2L	18803834	18806229	1.832793712616	18805428	1.628969907761	FBgn0040992	1487	FBgn0032717	30168
332	X	19675701	19677291	1.83043384552	19676390	1.460259199142	FBgn0031079	9598	FBgn0031079	9598
333	3L	9827431	9829227	1.830144166946	9828450	1.627184995015	FBgn0004390	776	FBgn0015618	15853
334	X	18142615	18145887	1.829474449158	18144918	1.830733271206	FBgn0004956	3156	FBgn0004956	3156
335	3L	12479365	12480796	1.827207565308	12480168	1.501811083625	FBgn0036294	1489	FBgn0027936	1919
336	2R	15555361	15557015	1.826091766357	15556307	1.560704112053	FBgn0034480	36457	FBgn0004364	70067
337	2R	7540392	7541708	1.824659347534	7541066	1.555082152872	FBgn0033674	111	FBgn0011704	39716
338	4	1107448	1108715	1.823290348053	1108104	1.26477766037	FBgn0005561	964	FBgn0011642	26938
339	2L	7993149	7994851	1.823010444641	7994108	1.591248708613	FBgn0031969	74	FBgn0031977	35356
340	2R	6804550	6806077	1.822694063187	6805309	1.631971806288	FBgn0033609	346	FBgn0040763	4995
341	3R	2246459	2247922	1.821898460388	2247322	1.519726425409	FBgn0014963	14724	FBgn0037443	15709
342	3L	15977031	15978586	1.818417072296	15977768	1.517713832855	FBgn0036558	697	FBgn0036557	7312
343	3R	24419894	24421876	1.818261146545	24421005	1.625033696493	FBgn0026400	3996	FBgn0001215	4524
344	3L	22333353	22335003	1.817577838898	22334281	1.66579169035	FBgn0004449	7447	FBgn0004449	7447
345	2L	18876379	18878052	1.816135406494	18877168	1.611587405205	FBgn0003896	17	FBgn0032717	41572
346	3L	9002379	9004040	1.814536571503	9003267	1.675287055969	FBgn0035956	8911	FBgn0028789	12057
347	2R	15842200	15843822	1.808426856995	15842923	1.376833691316	FBgn0034504	793	FBgn0034504	793
348	X	10630769	10632002	1.807194709778	10631461	1.375003954943	FBgn0025111	637	FBgn0052672	17908
349	3R	951007	952572	1.805591583252	951834	1.517955162946	FBgn0037293	1976	FBgn0010313	39426
350	2R	11262295	11263843	1.80335521698	11263011	1.532787879308	FBgn0050089	20750	FBgn0050089	20750
351	2L	9987523	9990544	1.801851272583	9989846	1.523549199104	FBgn0040965	5189	FBgn0040965	5189
352	2L	11471566	11472990	1.80172252655	11472156	1.528311818838	FBgn0003313	14033	FBgn0003313	14033
353	3R	26746162	26747695	1.800336837769	26747069	1.519758284092	FBgn0020912	8459	FBgn0003720	69032
354	2R	2097093	2098632	1.800274372101	2097788	1.497735261917	FBgn0033076	15003	FBgn0041145	24530
355	2R	2121908	2123319	1.799870967865	2122577	1.499640524387	FBgn0041145	259	FBgn0041145	259
356	3L	776832	778420	1.796979904175	777630	1.566368664012	FBgn0052341	2820	FBgn0035162	39304
357	3L	11394528	11396826	1.795342445374	11396102	1.595906078815	FBgn0036157	2995	FBgn0036165	65405
358	2R	7040786	7042634	1.791923522949	7041761	1.651118850708	FBgn0000577	2356	FBgn0000577	2356
359	2R	12972240	12974279	1.78982925415	12973240	1.67326074488	FBgn0028953	696	FBgn0028953	696
360	X	16607677	16609140	1.789226531982	16608268	1.503554165363	FBgn0001250	9103	FBgn0030786	9623
361	3R	2860743	2863976	1.788441181183	2861684	1.691821932793	FBgn0024289	16373	FBgn0010774	44442
362	2L	12002565	12004466	1.783187389374	12003237	1.621220145907	FBgn0032394	961	FBgn0032390	13273
363	3R	7016095	7017365	1.782069444656	7016574	1.278283029795	FBgn0037870	5254	FBgn0037873	18997
364	3L	5596653	5598158	1.778305530548	5597308	1.383964987362	FBgn0035625	7622	FBgn0035625	7622
365	3R	564479	566032	1.777981281281	565413	1.746555550893	FBgn0027570	7818	FBgn0037270	25495
366	3R	3976358	3977876	1.777014732361	3977105	1.538600206375	FBgn0011959	10341	FBgn0037550	25050
367	3R	4111284	4112589	1.776473045349	4112005	1.473975490121	FBgn0037562	1656	FBgn0037561	16401
368	3L	18213026	18214603	1.776265144348	18213700	1.536493189195	FBgn0036783	3647	FBgn0020300	109037
369	2L	11337670	11339490	1.775847434998	11338559	1.767706049813	FBgn0032360	4704	FBgn0004579	107044
370	3L	20630158	20631954	1.774297714233	20631263	1.44559543273	FBgn0001320	2059	FBgn0001320	2059
371	2L	11454760	11457289	1.771471977234	11455553	1.479163885117	FBgn0004579	9950	FBgn0004579	9950
372	3L	19280902	19282398	1.771418094635	19281662	1.466296227773	FBgn0003089	21196	FBgn0036853	61346
373	3L	658691	660487	1.76885843277	659630	1.659265910878	FBgn0035151	4224	FBgn0035156	16817
374	X	17241080	17242486	1.768809318542	17241860	1.441134512424	FBgn0011758	10422	FBgn0030851	221553
375	2L	3605645	3607636	1.767702817917	3606874	1.50855585507	FBgn0002985	126	FBgn0002985	126
376	2L	6535210	6536676	1.767454147339	6535924	1.475312569562	FBgn0000320	11048	FBgn0031830	21876
377	X	18724592	18726830	1.76673412323	18725930	1.620563338785	FBgn0030974	1640	FBgn0030974	1640
378	X	7164860	7167679	1.766663074493	7165838	1.805111765862	FBgn0029943	3138	FBgn0024250	12661
379	3R	4878119	4879734	1.765707015991	4879012	1.647945740644	FBgn0037659	772	FBgn0028708	2466
380	2L	6087791	6089546	1.764839172363	6088659	1.630457609892	FBgn0028420	6851	FBgn0031781	36479
381	2R	4160886	4162489	1.764809131622	4161620	1.308009505272	FBgn0003892	172	FBgn0003892	172
382	2L	9145802	9147118	1.762020111084	9146605	1.32760169771	FBgn0051887	16762	FBgn0051887	16762
383	3R	25370456	25372279	1.760807037354	25371369	1.63549008089	FBgn0000492	10740	FBgn0040623	54553
384	3R	10454179	10456828	1.760175704956	10455964	1.710458278656	FBgn0013981	4503	FBgn0013981	4503
385	2R	4178676	4180543	1.759030342102	4179683	1.555927664042	FBgn0010609	2015	FBgn0050353	9664
386	3R	5377422	5378910	1.757937431335	5378070	1.53629471274	FBgn0037707	305	FBgn0037707	305
387	2L	12632266	12634125	1.757773399353	12633025	1.519731581211	FBgn0002970	14677	FBgn0002970	14677
388	X	16994031	16995410	1.757590293884	16994679	1.571557283401	FBgn0000163	197	FBgn0000163	197
389	2R	5588254	5589860	1.756248474121	5588917	1.673044204712	FBgn0033483	1261	FBgn0033483	1261
390	2R	14776922	14778420	1.756135940552	14777723	1.588660548715	FBgn0034423	2946	FBgn0003254	12866
391	3L	9860307	9861998	1.754765033722	9861167	1.679480216082	FBgn0011836	1461	FBgn0015618	48570
392	X	8495489	8496867	1.753559112549	8496040	1.491011142731	FBgn0004102	154	FBgn0004102	154
393	3R	21827830	21829273	1.752582550049	21828457	1.607563555241	FBgn0002735	2877	FBgn0002735	2877
394	2R	11304666	11306354	1.752395153046	11305366	1.582071472617	FBgn0050321	2821	FBgn0050089	63105
395	3R	25040034	25041713	1.751532554626	25040922	1.506796836853	FBgn0067714	451	FBgn0029176	4966
396	3L	22706797	22708201	1.749738693237	22707498	1.504637101117	FBgn0037191	14782	FBgn0037200	98549
397	3L	3831494	3833195	1.749242782593	3832198	1.557896561093	FBgn0013751	2513	FBgn0035464	37397
398	2R	3757599	3761074	1.748842716217	3758332	1.563540234285	FBgn0033277	7737	FBgn0010109	14192
399	2L	2754034	2756290	1.748616218567	2755478	1.457407146692	FBgn0031453	2679	FBgn0031453	2679
400	2L	4371398	4372677	1.743876457214	4372098	1.396260233486	FBgn0026319	108	FBgn0026319	108
401	3R	17201485	17203232	1.741169929504	17202352	1.54033055025	FBgn0002781	769	FBgn0043012	106553
402	X	256107	257489	1.740488052368	256903	1.335036950953	FBgn0004170	4021	FBgn0004170	4021
403	3L	1529687	1531213	1.736920833588	1530380	1.56716555357	FBgn0041342	767	FBgn0035233	11387
404	3L	890460	893118	1.73527431488	891206	1.567827016115	FBgn0028999	1465	FBgn0035164	70160
405	3R	24151428	24153275	1.734701156616	24152039	1.307803714977	FBgn0040108	1966	FBgn0040108	1966
406	2L	21863059	21865177	1.734417438507	21864652	1.551280260086	FBgn0032965	21202	FBgn0003866	48464
407	3L	682398	683620	1.734179973602	683016	1.240835638607	FBgn0035157	341	FBgn0035156	6569
408	2L	1460277	1461642	1.733259677887	1461065	1.333448201418	FBgn0051925	12978	FBgn0002543	40616
409	2R	20606242	20608261	1.733079910278	20607115	1.598951911926	FBgn0004919	15195	FBgn0001148	37535
410	2L	6610729	6612282	1.732982635498	6611464	1.470608370645	FBgn0031836	441	FBgn0031836	441
411	X	9599264	9600621	1.732392311096	9600025	1.572240908941	FBgn0020378	1845	FBgn0000233	60616
412	3R	12526106	12527598	1.731587648392	12526818	1.520615249872	FBgn0003944	33530	FBgn0063261	50293
413	3R	26208886	26209914	1.730093479156	26209141	1.398329257965	FBgn0015221	4413	FBgn0039764	40413
414	X	2173604	2174532	1.729989051819	2173697	1.724522590637	FBgn0054052	4723	FBgn0003079	22585
415	X	2242510	2245149	1.728668689728	2243845	1.415772353902	FBgn0040387	25	FBgn0001150	41274
416	2R	17378760	17380336	1.727548599243	17379505	1.649258333094	FBgn0034667	5064	FBgn0034657	151426
417	3R	22691968	22693815	1.727544784546	22692986	1.507499414332	FBgn0001197	333	FBgn0001197	333
418	2L	1957508	1959313	1.7259349823	1958302	1.657874612247	FBgn0031375	3783	FBgn0031391	188985
419	2R	2996457	2999060	1.724678993225	2998207	1.675877010121	FBgn0015930	3469	FBgn0015930	3469
420	3R	13414124	13415442	1.724316120148	13414673	1.355293538835	FBgn0038523	5472	FBgn0025571	48528
421	X	3338094	3339351	1.724194049835	3338678	1.280215656056	FBgn0029663	200	FBgn0029664	447
422	3L	15105950	15107763	1.724167823792	15106779	1.502838246963	FBgn0014002	1125	FBgn0029114	94121
423	X	4434762	4436236	1.722688674927	4435572	1.591003792627	FBgn0029717	18454	FBgn0029715	35990
424	2R	5096103	5097450	1.722263336182	5096745	1.373180221109	FBgn0033428	265	FBgn0025286	2251
425	X	6881873	6883253	1.721513748169	6882575	1.486845344305	FBgn0029931	3269	FBgn0029931	3269
426	2R	11810155	11811620	1.718432426453	11810933	1.415742337704	FBgn0034110	1668	FBgn0034110	1668
427	X	5262783	5264150	1.717366218567	5263418	1.494456171989	FBgn0029764	2682	FBgn0029764	2682
428	3R	4006457	4008238	1.715774536133	4007142	1.404444081443	FBgn0001138	22	FBgn0037554	52087
429	3R	1088741	1090557	1.715219497681	1089797	1.367739796638	FBgn0037307	4930	FBgn0051538	13760
430	X	15341291	15342776	1.714457035065	15342091	1.509292811155	FBgn0067708	179	FBgn0030659	74718
431	2L	14039452	14041330	1.713950634003	14040610	1.600217437744	FBgn0028873	2554	FBgn0028876	6974
432	2L	5460843	5462310	1.713276863098	5461707	1.548111021519	FBgn0005511	66	FBgn0005511	66
433	3L	14134971	14136466	1.707714080811	14135731	1.472083061934	FBgn0000411	8148	FBgn0000411	8148
434	3L	21999487	22001678	1.707366943359	22000875	1.600040968727	FBgn0037149	901	FBgn0037149	901
435	2L	13165259	13166620	1.706758975983	13165826	1.525614929199	FBgn0032474	246	FBgn0024291	275
436	2R	6706777	6708434	1.706217765808	6707555	1.535785955541	FBgn0003396	17828	FBgn0033581	41592
437	2L	8824921	8826324	1.705414772034	8825596	1.385187983513	FBgn0029123	29	FBgn0029123	29
438	3R	2809211	2810422	1.701237678528	2809759	1.324719260721	FBgn0000095	15191	FBgn0010774	96367
439	2L	3078248	3079606	1.695770740509	3078337	1.465029144287	FBgn0027571	21722	FBgn0003934	29636
440	3L	20562598	20564182	1.694222450256	20563381	1.578547269106	FBgn0037014	7690	FBgn0001320	65823
441	X	231141	232968	1.693326473236	232123	1.495357334614	FBgn0000022	5270	FBgn0000022	5270
442	3R	18705077	18706756	1.693251132965	18705883	1.57543694973	FBgn0017590	19141	FBgn0039013	153261
443	2R	8295417	8297286	1.691429138184	8296197	1.575499892235	FBgn0003326	254	FBgn0003326	254
444	3L	20406377	20407620	1.691407203674	20406944	1.505935460329	FBgn0052428	245	FBgn0036998	694
445	3R	12540797	12542263	1.691337823868	12541618	1.502400010824	FBgn0003944	18730	FBgn0063261	35493
446	3R	5417178	5418614	1.690822601318	5417998	1.541593521833	FBgn0037720	965	FBgn0037719	1289
447	X	4889424	4890720	1.689154624939	4890225	1.261839389801	FBgn0003028	3309	FBgn0004368	105856
448	3R	11423280	11424494	1.687975883484	11423972	1.160175832113	FBgn0038351	34633	FBgn0053207	67936
449	2L	21743770	21745260	1.68757390976	21744483	1.556863754988	FBgn0032960	571	FBgn0032960	571
450	3L	14606747	14608259	1.687341690063	14607421	1.523412159511	FBgn0041604	9542	FBgn0028418	81398
451	3L	254428	256119	1.686129570007	255302	1.560695928686	FBgn0029002	130	FBgn0035121	7392
452	3L	21531754	21533038	1.686056137085	21532495	1.301083048185	FBgn0023417	204	FBgn0028663	58792
453	3L	15664480	15665996	1.685422420502	15665271	1.353375322679	FBgn0041160	163	FBgn0041160	163
454	3L	18760369	18762068	1.685247898102	18761153	1.501759469509	FBgn0001078	2837	FBgn0036815	25279
455	3R	12067705	12069089	1.684414386749	12068428	1.34214130044	FBgn0040071	17057	FBgn0011253	29748
456	3L	5607607	5609007	1.683878898621	5608449	1.372769266367	FBgn0035625	3519	FBgn0035625	3519
457	X	19355966	19357341	1.681834697723	19356696	1.394791781902	FBgn0053525	830	FBgn0027291	949
458	3L	18313575	18315144	1.68159866333	18314287	1.478025794029	FBgn0015946	44614	FBgn0011706	49375
459	3R	20997797	21000040	1.681145191193	20998899	1.575181063484	FBgn0039285	516	FBgn0039286	11836
460	2R	12245267	12246657	1.680959224701	12245929	1.468224465847	FBgn0050463	318	FBgn0025832	124272
461	2R	1703135	1704887	1.680146694183	1704063	1.515962600708	FBgn0033068	668	FBgn0033068	668
462	3R	20122678	20124319	1.678964614868	20123469	1.593634903431	FBgn0000368	2331	FBgn0000368	2331
463	3R	7175946	7177670	1.675863265991	7177025	1.555245567771	FBgn0026064	658	FBgn0026064	658
464	X	13267274	13268692	1.671949386597	13267963	1.500612707699	FBgn0052635	11880	FBgn0030482	37133
465	2R	13336762	13339373	1.669404983521	13338654	1.466491953532	FBgn0050111	9446	FBgn0050111	9446
466	2R	16050730	16052048	1.669363498688	16051236	1.417459556035	FBgn0034513	205	FBgn0034513	205
467	2L	21640044	21640833	1.669331073761	21640796	1.919200062752	FBgn0032956	5549	FBgn0022893	23275
468	X	8115921	8117373	1.667672157288	8116635	1.343787878752	FBgn0030028	5	FBgn0030028	5
469	X	6841930	6843712	1.665803909302	6842809	1.578159472522	FBgn0027108	1090	FBgn0027108	1090
470	2L	7303568	7305709	1.665487766266	7304638	1.405849597033	FBgn0004009	2523	FBgn0004009	2523
471	X	3031713	3033349	1.664688110352	3032653	1.559902381897	FBgn0000479	55	FBgn0028746	3375
472	2R	3041926	3043253	1.664179801941	3042677	1.458826700846	FBgn0033188	2118	FBgn0022772	5156
473	2R	12286787	12287987	1.658415317535	12287291	1.272829882304	FBgn0010213	1480	FBgn0025832	82910
474	X	2159191	2160869	1.658242225647	2160169	1.371112108231	FBgn0023526	11267	FBgn0023526	11267
475	X	493035	494662	1.655154705048	493811	1.561819648743	FBgn0003575	1103	FBgn0002579	7528
476	2L	7575792	7577946	1.651919364929	7577146	1.556382824393	FBgn0031923	1413	FBgn0053529	32723
477	3R	9509478	9511276	1.650296211243	9510371	1.480631099028	FBgn0024555	691	FBgn0024555	691
478	2L	13850170	13851688	1.648024082184	13850861	1.519137326409	FBgn0028532	1449	FBgn0051842	15823
479	3R	5319102	5320772	1.648005485535	5320109	1.385030269623	FBgn0043791	416	FBgn0043791	416
480	2L	7634876	7635961	1.646315336227	7635358	1.062883601469	FBgn0031927	10639	FBgn0053529	90935
481	3R	19125222	19127716	1.644505500793	19126898	1.493588447571	FBgn0039071	10987	FBgn0039067	43119
482	3R	24413717	24415162	1.644408226013	24414404	1.56370523572	FBgn0000659	3599	FBgn0000659	3599
483	3L	1462089	1463686	1.644151687622	1462803	1.536679714918	FBgn0046769	279	FBgn0004635	15479
484	2R	2382857	2384932	1.643951416016	2383996	1.62494468689	FBgn0033109	586	FBgn0033107	57123
485	2L	10608574	10610529	1.642753601074	10609724	1.398999277751	FBgn0032271	21329	FBgn0032269	31932
486	3L	15981521	15984086	1.641579627991	15983202	1.414228975773	FBgn0044028	5537	FBgn0044028	5537
487	X	6889276	6890696	1.6386282444	6889979	1.503551959991	FBgn0029931	4135	FBgn0029931	4135
488	2R	17219275	17220491	1.638257980347	17219804	1.322571218014	FBgn0050403	601	FBgn0004362	1109
489	2L	5977324	5979307	1.635087966919	5978515	1.45840364344	FBgn0000308	2510	FBgn0000308	2510
490	3R	2826149	2827352	1.63486289978	2826801	1.360695711772	FBgn0000095	1851	FBgn0010774	79325
491	X	542963	544549	1.632392883301	543570	1.461364942438	FBgn0021764	91	FBgn0025637	30677
492	2L	6939115	6940422	1.630345821381	6939739	1.325216882369	FBgn0031869	1179	FBgn0031875	17271
493	3R	18498619	18500962	1.62833404541	18499440	1.419754326344	FBgn0039000	451	FBgn0039000	451
494	2L	4999582	5001014	1.625851631165	5000272	1.375679689295	FBgn0053113	9472	FBgn0010607	28819
495	3R	20812150	20813470	1.624979019165	20812722	1.375355631113	FBgn0051422	11164	FBgn0039259	38005
496	2L	12670302	12671850	1.623712539673	12670821	1.38229044746	FBgn0032442	1652	FBgn0032445	22202
497	X	10884476	10885698	1.623000144958	10885192	1.20934689045	FBgn0040851	2259	FBgn0028686	85214
498	2R	16114947	16116599	1.62299156189	16115740	1.474958980785	FBgn0050153	4028	FBgn0046816	5204
499	X	6500530	6503061	1.622778892517	6501272	1.364035522237	FBgn0028360	1420	FBgn0029882	1850
500	2R	3753397	3754762	1.622560977936	3753974	1.202142210568	FBgn0013726	4892	FBgn0010109	9834
501	3R	23262727	23263800	1.622344970703	23263198	1.190029110227	FBgn0016061	18951	FBgn0039509	148981
502	3L	13022912	13024693	1.620607376099	13023712	1.285357683897	FBgn0036342	2741	FBgn0036342	2741
503	3L	8976036	8978090	1.619356155396	8976692	1.437209774466	FBgn0035954	2453	FBgn0035954	2453
504	X	254091	255401	1.618621826172	254682	1.336412774192	FBgn0004170	1800	FBgn0004170	1800
505	3R	13542236	13543962	1.618246078491	13543037	1.559474182129	FBgn0003013	1022	FBgn0003013	1022
506	3L	11560265	11561930	1.618084907532	11561105	1.535402721829	FBgn0003292	610	FBgn0036180	22282
507	2L	3802798	3804102	1.610864162445	3803446	1.36072987318	FBgn0021800	135	FBgn0003430	22234
508	2L	12621568	12622946	1.610146045685	12622135	1.252851570354	FBgn0002970	3787	FBgn0002970	3787
509	X	7152494	7153797	1.608083724976	7153172	1.294979936936	FBgn0024250	5	FBgn0024250	5
510	2R	19694285	19695845	1.607362270355	19695019	1.301091166104	FBgn0034987	938	FBgn0034987	938
511	3L	8984018	8985583	1.607070922852	8984730	1.496850771063	FBgn0035955	932	FBgn0035954	5585
512	X	8886915	8888455	1.60449886322	8887726	1.359607092539	FBgn0030075	4374	FBgn0030086	46823
513	X	8559441	8560892	1.604300260544	8560097	1.320202014026	FBgn0030061	90	FBgn0030061	90
514	X	9611732	9613449	1.603426933289	9612464	1.219086551666	FBgn0030151	11503	FBgn0000233	73055
515	2L	18870112	18872200	1.602556228638	18870854	1.354928802041	FBgn0003896	6331	FBgn0032717	35258
516	X	6544043	6545409	1.600199699402	6544713	1.33576759696	FBgn0029894	974	FBgn0029891	15679
517	2R	13315683	13317555	1.599987983704	13316217	1.204931735992	FBgn0004586	1435	FBgn0004586	1435
518	X	1339134	1340534	1.599472522736	1339879	1.324182987213	FBgn0003517	355	FBgn0003517	355
519	X	1477483	1479100	1.598852157593	1478379	1.59557538874	FBgn0000210	11711	FBgn0023530	47056
520	3R	26729318	26730473	1.598780155182	26729815	1.32670211792	FBgn0053483	2658	FBgn0003720	51778
521	3R	7366757	7369274	1.598690986633	7367401	1.576804357416	FBgn0053512	2432	FBgn0037920	78412
522	2R	5790063	5791244	1.598293304443	5790638	1.342082977295	FBgn0033504	9802	FBgn0033522	150887
523	3L	17343975	17345449	1.598083972931	17344701	1.394036081102	FBgn0036715	87	FBgn0026197	22016
524	3R	24410678	24412794	1.597189903259	24412050	1.481939226389	FBgn0000659	1245	FBgn0000659	1245
525	2L	7299451	7300993	1.59578037262	7300311	1.261179419125	FBgn0004009	6850	FBgn0004009	6850
526	2L	12468688	12470035	1.595608711243	12469486	1.505441315969	FBgn0032437	15804	FBgn0040286	34821
527	3L	15137667	15139098	1.594995498657	15138307	1.51604026556	FBgn0036489	9424	FBgn0029114	62593
528	3R	9704821	9706204	1.594484329224	9705612	1.431871498332	FBgn0008646	5711	FBgn0000576	21969
529	3R	6442044	6443533	1.593897819519	6442785	1.529887765646	FBgn0001235	21601	FBgn0001235	21601
530	3R	9471022	9472318	1.591804027557	9471605	1.357367543613	FBgn0003498	421	FBgn0003498	421
531	2L	2447041	2448602	1.588170051575	2447751	1.44100598728	FBgn0012017	12293	FBgn0015816	44915
532	3L	2618397	2619779	1.587604045868	2619072	1.451429479262	FBgn0035357	3820	FBgn0035357	3820
533	X	20487621	20489519	1.587307929993	20488251	1.521920889616	FBgn0031128	651	FBgn0003300	16866
534	3R	4076974	4078105	1.58545589447	4077591	1.056916618347	FBgn0040528	3904	FBgn0037555	11357
535	3L	15668140	15669883	1.584049224854	15669176	1.513325423002	FBgn0041160	4068	FBgn0041160	4068
536	2L	1076113	1078080	1.5836353302	1077110	1.422263887193	FBgn0003310	701	FBgn0003310	701
537	2R	2891980	2893937	1.582312583923	2892644	1.585333824158	FBgn0033159	1038	FBgn0033159	1038
538	2L	9042497	9043759	1.582002639771	9043141	1.238980293274	FBgn0032090	17737	FBgn0052982	82610
539	2R	9821743	9823611	1.580943107605	9822974	1.306702782126	FBgn0033921	5758	FBgn0033922	17715
540	2R	11249850	11251185	1.5797996521	11250385	1.35187956003	FBgn0050089	8124	FBgn0050089	8124
541	3R	4665409	4667047	1.57919883728	4666232	1.523942638846	FBgn0037638	16100	FBgn0037636	19846
542	X	8972275	8973644	1.578814029694	8972881	1.358695149422	FBgn0030090	7358	FBgn0030092	21399
543	3L	14416501	14418753	1.578738689423	14417888	1.530981898308	FBgn0036424	35297	FBgn0036424	35297
544	2R	6579367	6580770	1.575369358063	6580209	1.393630700953	FBgn0040766	16747	FBgn0033581	85754
545	X	10391397	10392628	1.575221538544	10391959	1.346627489726	FBgn0030215	19758	FBgn0052680	53004
546	4	402162	403116	1.574729681015	402254	1.51506485939	FBgn0039905	11386	FBgn0026777	73907
547	3R	18702830	18704362	1.574225902557	18703573	1.306764350218	FBgn0017590	21451	FBgn0039013	150951
548	2L	18890952	18892149	1.574130535126	18891505	1.18007171154	FBgn0003896	14320	FBgn0032717	55909
549	3L	21279922	21281508	1.573447227478	21280630	1.514165908098	FBgn0037076	35	FBgn0037066	60726
550	2R	9690094	9691678	1.573304176331	9690941	1.381215413411	FBgn0000289	1356	FBgn0000289	1356
551	3R	15756398	15757812	1.572786331177	15757231	1.327351990868	FBgn0038753	2914	FBgn0021776	3611
552	3R	8473156	8474632	1.572422504425	8473835	1.273121452332	FBgn0038071	53	FBgn0038071	53
553	X	10588817	10590863	1.572397232056	10589887	1.422364181942	FBgn0003204	163	FBgn0052672	23666
554	3R	8207790	8208996	1.571662902832	8208333	1.254278211033	FBgn0038028	79	FBgn0038028	79
555	2L	21840501	21841877	1.569226264954	21841059	1.266516236698	FBgn0003866	24871	FBgn0003866	24871
556	2L	5626555	5627847	1.567663669586	5627250	1.218629107756	FBgn0031726	3490	FBgn0031718	76224
557	3L	11793311	11794591	1.567380905151	11793988	1.397839695215	FBgn0036212	2054	FBgn0036213	2811
558	X	16477869	16479219	1.566435813904	16478467	1.253175311618	FBgn0030766	3625	FBgn0030766	3625
559	3R	12707789	12709059	1.566010475159	12708374	1.53453540802	FBgn0015350	2924	FBgn0082171	26337
560	2R	18254326	18255766	1.565966367722	18255098	1.398813752567	FBgn0034774	7724	FBgn0011211	51538
561	2L	4280296	4282671	1.565872907639	4281022	1.440613597631	FBgn0031592	1732	FBgn0003941	53380
562	3R	26887952	26888946	1.565723657608	26888442	1.103561758995	FBgn0002413	1511	FBgn0010808	8808
563	3L	14918176	14919584	1.565025806427	14918893	1.572262853384	FBgn0040487	7522	FBgn0040487	7522
564	2L	221573	223523	1.56356048584	222256	1.241088926792	FBgn0031235	10258	FBgn0031235	10258
565	3R	17319042	17320640	1.562999725342	17319889	1.52919438306	FBgn0051179	4913	FBgn0013984	86362
566	2R	9455077	9456526	1.56263923645	9455754	1.416559920591	FBgn0013733	2263	FBgn0033886	20557
567	3R	9636838	9638929	1.561799049377	9637693	1.51596959432	FBgn0053327	1148	FBgn0053327	1148
568	2R	16555158	16556608	1.560842990875	16555794	1.303838789463	FBgn0003391	8947	FBgn0003391	8947
569	3R	2774235	2775464	1.56023979187	2774781	1.422048956156	FBgn0051488	8675	FBgn0001077	84735
570	X	15480249	15482072	1.559852600098	15481257	1.482186878429	FBgn0030663	3029	FBgn0003463	20780
571	2L	6218087	6219611	1.558749198914	6218816	1.401488752926	FBgn0026755	6234	FBgn0031782	91054
572	X	18149321	18150500	1.555559158325	18149896	1.315947771072	FBgn0030912	5206	FBgn0004956	8134
573	X	13852459	13853675	1.555059432983	13853105	1.357422998973	FBgn0011951	1956	FBgn0027537	196365
574	3R	7256698	7258308	1.554838180542	7257651	1.310031950474	FBgn0037900	191	FBgn0037899	254
575	3R	10309662	10310912	1.554567337036	10310220	1.182861861061	FBgn0038233	27194	FBgn0038234	27370
576	2R	10851470	10852976	1.551338672638	10852059	1.281377029419	FBgn0034012	6421	FBgn0000996	43764
577	3L	736781	738026	1.546372413635	737398	1.231477618217	FBgn0000575	4460	FBgn0000575	4460
578	2L	9567930	9569271	1.546291828156	9568447	1.271265566349	FBgn0032130	445	FBgn0002973	130934
579	3L	2106162	2107320	1.545958042145	2106767	1.181219830233	FBgn0052307	4048	FBgn0035315	73778
580	2L	9448425	9450376	1.5456199646	9449225	1.18438860774	FBgn0053723	8485	FBgn0002973	11712
581	2L	18921350	18922678	1.545448303223	18922067	1.397261367125	FBgn0032723	17810	FBgn0032728	42894
582	2R	15625550	15626769	1.545387744904	15626147	1.125524075826	FBgn0004364	227	FBgn0004364	227
583	2L	15375148	15376240	1.544750213623	15375756	1.104438781738	FBgn0051828	5295	FBgn0001981	45963
584	2R	9070721	9072250	1.544647216797	9071572	1.485065513187	FBgn0033855	228	FBgn0033855	228
585	2L	17263874	17265156	1.543973922729	17264511	1.322408407927	FBgn0032629	7850	FBgn0032633	115565
586	X	9529341	9532097	1.543714523315	9530546	1.385398023269	FBgn0030150	1653	FBgn0030150	1653
587	X	13063291	13064688	1.543244361877	13064009	1.435316843145	FBgn0052639	6451	FBgn0052639	6451
588	X	6604000	6605306	1.541050434113	6604617	1.234931889702	FBgn0029899	3059	FBgn0029905	61534
589	3L	7408637	7410036	1.539363861084	7409298	1.3607006073	FBgn0014011	172	FBgn0014011	172
590	2L	4351110	4352744	1.538568496704	4351954	1.387263298035	FBgn0031596	1021	FBgn0026319	20036
591	3R	5937491	5939048	1.537343978882	5938115	1.560851156712	FBgn0037788	153	FBgn0037777	66870
592	3L	4236208	4237721	1.536540031433	4237180	1.248268127441	FBgn0041171	661	FBgn0041171	661
593	2R	17915100	17916896	1.535108566284	17916071	1.447689890862	FBgn0053200	162	FBgn0053200	162
594	3R	11851091	11852317	1.534906864166	11851648	1.284836351871	FBgn0003117	171	FBgn0038396	23745
595	3R	12559476	12560766	1.534032821655	12560294	1.36313422521	FBgn0003944	54	FBgn0063261	16817
596	2R	11331389	11332857	1.534001350403	11332034	1.42389606027	FBgn0050084	362	FBgn0050085	51974
597	3R	4518253	4521063	1.531373023987	4520367	1.269101479474	FBgn0001180	3173	FBgn0001180	3173
598	3L	302604	303933	1.531261444092	303315	1.22384262085	FBgn0004373	97	FBgn0004373	97
599	2R	8419565	8422404	1.530983448029	8421681	1.400077146642	FBgn0010488	10223	FBgn0010488	10223
600	2L	6531760	6532922	1.529041290283	6532381	1.306640028954	FBgn0000320	14591	FBgn0031830	25419
601	2R	20320929	20322950	1.528208732605	20322296	1.404092993055	FBgn0000157	134	FBgn0050423	61140
602	3L	15692925	15695185	1.527927398682	15693963	1.312357395887	FBgn0010105	281	FBgn0010105	281
603	X	17151520	17152886	1.527692317963	17152163	1.347734069824	FBgn0004854	3645	FBgn0000163	157287
604	2L	12009986	12012450	1.524681568146	12010625	1.217640484081	FBgn0014019	2249	FBgn0032390	20661
605	2R	9784520	9785882	1.524676322937	9785131	1.315651595592	FBgn0020615	386	FBgn0020615	386
606	3R	24164693	24165944	1.523599147797	24165342	1.494595255171	FBgn0039580	148	FBgn0039580	148
607	2R	19782630	19784135	1.523002147675	19783334	1.269524518181	FBgn0005636	3	FBgn0034987	87377
608	3R	2230486	2231857	1.520683288574	2231116	1.300201416016	FBgn0037443	497	FBgn0037443	497
609	2L	2171783	2173295	1.519919395447	2172553	1.456387758255	FBgn0000097	6196	FBgn0000097	6196
610	3R	25373043	25374521	1.51953792572	25373811	1.395560937769	FBgn0000492	8298	FBgn0040623	56995
611	2L	3821870	3823440	1.518970489502	3822697	1.37180370443	FBgn0003430	2983	FBgn0003430	2983
612	2R	16886264	16887592	1.51812171936	16886987	1.21445736289	FBgn0034626	4936	FBgn0000395	12464
613	2L	5305095	5306249	1.514112949371	5305653	1.063592255116	FBgn0016076	6006	FBgn0015031	21588
614	2R	11269814	11271504	1.513022422791	11270613	1.423038363457	FBgn0050089	28352	FBgn0050089	28352
615	3L	14748192	14750017	1.51246881485	14748819	1.233200013638	FBgn0036449	2863	FBgn0036449	2863
616	3L	114727	116354	1.510771751404	115620	1.362391864552	FBgn0020386	2636	FBgn0035105	52334
617	3L	14141938	14143328	1.510722160339	14142677	1.293274851406	FBgn0000411	1202	FBgn0000411	1202
618	2L	8072221	8073765	1.510317802429	8072949	1.387773725722	FBgn0010287	52	FBgn0010287	52
619	3R	1497623	1498973	1.510229110718	1498330	1.277281705071	FBgn0037363	2895	FBgn0037363	2895
620	X	10892519	10894000	1.50944185257	10893366	1.36400577426	FBgn0030257	3390	FBgn0028686	77040
621	X	8265928	8267466	1.509377479553	8266833	1.30505168438	FBgn0026758	3667	FBgn0052711	11502
622	2R	17210261	17212807	1.509170532227	17210871	1.285479875711	FBgn0010228	1199	FBgn0010228	1199
623	2R	6615910	6617263	1.508452415466	6616541	1.228824496269	FBgn0040765	631	FBgn0033581	49422
624	3R	25088543	25090979	1.507810592651	25089872	1.266932319192	FBgn0003525	8370	FBgn0003525	8370
625	3R	21835747	21837389	1.507648468018	21836364	1.443639785051	FBgn0002732	321	FBgn0002732	321
626	2R	12154264	12155542	1.506886482239	12154906	1.220849609375	FBgn0024232	1197	FBgn0003274	53949
627	3R	671421	673998	1.506753444672	672223	1.364607542753	FBgn0003002	6312	FBgn0003002	6312
628	2R	3685729	3687051	1.505864143372	3686343	1.133534653982	FBgn0033274	917	FBgn0050373	9864
629	X	239295	240723	1.505230903625	239983	1.341889262199	FBgn0004170	12899	FBgn0004170	12899
630	2R	13475907	13477375	1.504508018494	13476756	1.30774474144	FBgn0003140	5323	FBgn0034282	89883
631	X	18479369	18480611	1.502796173096	18479943	1.257284045219	FBgn0027335	1557	FBgn0030943	2181
632	3R	11859303	11860699	1.502471923828	11860024	1.345547944307	FBgn0003117	8205	FBgn0038396	15369
633	2R	8495229	8497513	1.501782894135	8496155	1.353897243738	FBgn0005624	741	FBgn0005624	741
634	3R	17174465	17175867	1.497809410095	17175152	1.330873321084	FBgn0038881	154	FBgn0043012	79353
635	2R	20525256	20526753	1.497525215149	20525994	1.256285471075	FBgn0004055	6344	FBgn0005634	6921
636	3R	12377181	12378740	1.497297286987	12377959	1.405569672585	FBgn0038442	2200	FBgn0027053	82136
637	X	6667498	6669397	1.49680519104	6668235	1.396689683199	FBgn0029907	256	FBgn0029907	256
638	3R	14123648	14125029	1.496440410614	14124221	1.333979845047	FBgn0010877	385	FBgn0024432	706
639	2L	7094350	7095834	1.495923042297	7094919	1.150568345014	FBgn0031888	10285	FBgn0031886	29086
640	3L	22201280	22202243	1.495906829834	22201401	1.389706438238	FBgn0004179	299	FBgn0037156	887
641	2R	2142859	2144817	1.493687152863	2143392	1.455464839935	FBgn0004145	1549	FBgn0040673	18566
642	X	10569909	10571043	1.493556976318	10570470	1.178864308766	FBgn0003204	19254	FBgn0052672	43083
643	X	5869175	5870365	1.493141174316	5869611	1.30870402943	FBgn0029003	11197	FBgn0029840	65331
644	3R	21472288	21474300	1.491686820984	21472734	1.001871109009	FBgn0067682	452	FBgn0067682	452
645	2L	21776711	21778022	1.490447998047	21777348	1.320284450755	FBgn0051612	5690	FBgn0032960	32294
646	2L	18752021	18753331	1.489225387573	18752693	1.273755915025	FBgn0032709	16354	FBgn0032702	53646
647	3R	10549042	10550309	1.488971710205	10549686	1.340000808239	FBgn0053967	292	FBgn0038257	23357
648	X	17085560	17086802	1.488058567047	17086250	1.242899864912	FBgn0000630	168	FBgn0000163	91374
649	3R	21867144	21869050	1.487261295319	21868417	1.415148437023	FBgn0001139	985	FBgn0000591	2371
650	X	10360024	10361394	1.487109184265	10360862	1.10012029012	FBgn0052680	21907	FBgn0052680	21907
651	3R	5934558	5936192	1.485914230347	5935356	1.321758598089	FBgn0028734	488	FBgn0037777	64111
652	3R	8107219	8107976	1.48166847229	8107296	0.945750951767	FBgn0038009	10654	FBgn0010044	98462
653	2R	16160430	16162575	1.480002403259	16161009	1.231467664242	FBgn0034537	2108	FBgn0061362	2366
654	2L	17496364	17497589	1.477877616882	17496931	1.212518310547	FBgn0032646	107	FBgn0032646	107
655	X	4271486	4272736	1.476541519165	4272081	1.274539580712	FBgn0000179	13988	FBgn0029714	125123
656	2L	430973	432496	1.475967407227	431752	1.16465473175	FBgn0004583	499	FBgn0031253	10345
657	X	8405204	8406787	1.475063323975	8406070	1.427774773704	FBgn0030049	173	FBgn0030054	45468
658	2L	3004915	3006197	1.473839759827	3005338	1.107016748852	FBgn0031488	8163	FBgn0002989	12577
659	3L	14597411	14598612	1.472911834717	14598020	1.249902837417	FBgn0041604	141	FBgn0028418	71997
660	3R	20574490	20575873	1.47166633606	20575012	1.223097071928	FBgn0003719	444	FBgn0003719	444
661	3L	5966523	5969127	1.471403121948	5968505	1.199871838093	FBgn0052406	2656	FBgn0035656	18553
662	X	4240357	4241706	1.471222877502	4241091	1.340021049275	FBgn0052773	7603	FBgn0029714	156113
663	3L	16383898	16385410	1.471209526062	16384668	1.401971957263	FBgn0027080	114	FBgn0014163	7570
664	3R	23033839	23035092	1.470713615417	23034534	1.303022729026	FBgn0054006	10530	FBgn0005696	30281
665	3R	12554685	12556055	1.469584941864	12555204	1.173772414525	FBgn0003944	5144	FBgn0063261	21907
666	X	5358263	5359188	1.469227552414	5358750	1.032923907042	FBgn0029771	3748	FBgn0029771	3748
667	X	9538780	9539817	1.468994855881	9539258	1.186573471342	FBgn0000233	151	FBgn0000233	151
668	2R	11617047	11618762	1.468647956848	11617730	1.259524513693	FBgn0014020	181	FBgn0034073	264
669	X	1998171	1999285	1.467186450958	1998660	1.193686008453	FBgn0023507	1016	FBgn0025626	77368
670	2R	6046112	6048391	1.466207504272	6046981	1.332137107849	FBgn0005630	8094	FBgn0004399	22736
671	3R	629845	630841	1.463214874268	630319	1.118213176727	FBgn0051529	1847	FBgn0051529	1847
672	3L	6952931	6954205	1.462335586548	6953522	1.225922584534	FBgn0001104	478	FBgn0001104	478
673	2L	4221037	4222305	1.462079524994	4221750	1.246198266745	FBgn0001075	3898	FBgn0031590	5347
674	3R	12581322	12582099	1.461668968201	12582028	1.229355192184	FBgn0063261	4917	FBgn0063261	4917
675	2R	4803750	4805048	1.461125850677	4804472	1.313530080459	FBgn0028408	802	FBgn0033400	6030
676	2L	3425613	3427164	1.460978031158	3426378	1.398105481092	FBgn0031530	3426	FBgn0031538	35597
677	3L	20450581	20452022	1.459494590759	20451396	1.275177531772	FBgn0037007	1877	FBgn0037007	1877
678	3R	4018266	4019526	1.459365844727	4018936	1.077424834756	FBgn0053779	11608	FBgn0037554	40293
679	2L	355632	357122	1.457832336426	356445	1.435734838247	FBgn0031250	1423	FBgn0031250	1423
680	3R	16921850	16923616	1.457779884338	16922723	1.228742182255	FBgn0038853	804	FBgn0010770	19235
681	3R	736022	737115	1.456649780273	736577	1.024564057589	FBgn0051536	299	FBgn0004183	37309
682	3R	1557129	1558339	1.456552505493	1557880	1.345009724299	FBgn0037368	1383	FBgn0037372	22615
683	2R	20476638	20477776	1.456026077271	20477094	1.105134773254	FBgn0002607	53	FBgn0002607	53
684	3R	10504656	10506495	1.455721855164	10505382	1.441457243527	FBgn0038252	16217	FBgn0051314	17675
685	3R	21421604	21422725	1.453681945801	21422130	1.111292494668	FBgn0039345	12720	FBgn0039345	12720
686	X	4034998	4036206	1.449844360352	4035623	1.159432264475	FBgn0000635	15704	FBgn0026080	72944
687	3R	25516473	25518819	1.446125984192	25518284	1.156150593477	FBgn0039683	245	FBgn0039680	16886
688	3R	27762823	27764362	1.445858001709	27763559	1.410014986992	FBgn0039886	40293	FBgn0002780	114235
689	X	8954787	8956099	1.445764541626	8955262	1.257019370794	FBgn0030089	1348	FBgn0046828	18766
690	3R	2710565	2711792	1.445379734039	2711170	1.236623287201	FBgn0001077	21124	FBgn0001077	21124
691	3R	27046988	27049110	1.444365978241	27048115	1.299628257751	FBgn0039831	1689	FBgn0039831	1689
692	3L	4213005	4215367	1.441699981689	4214251	1.340113533868	FBgn0001257	5428	FBgn0011692	12017
693	X	1178002	1179726	1.439920902252	1179006	1.312895718743	FBgn0025641	171	FBgn0026875	85552
694	2R	14786772	14788101	1.439208745956	14787274	1.196652328267	FBgn0003254	3315	FBgn0003254	3315
695	3R	10477746	10479051	1.439055919647	10478456	1.336184669943	FBgn0026578	2967	FBgn0026578	2967
696	X	4785012	4786667	1.437605857849	4785964	1.236757331424	FBgn0004368	1595	FBgn0004368	1595
697	X	5467356	5468733	1.437235832214	5467961	1.278430854573	FBgn0004687	166	FBgn0029783	43245
698	3R	1299486	1300965	1.436664581299	1300175	1.224130630493	FBgn0025825	145	FBgn0037330	3822
699	3R	25134239	25135545	1.436637401581	25134880	1.257862764246	FBgn0015622	10486	FBgn0003525	53378
700	3L	2641155	2642763	1.436480522156	2641944	1.280669324538	FBgn0053233	1227	FBgn0035357	26692
701	X	377737	380287	1.436357498169	379484	1.420571744442	FBgn0000570	558	FBgn0000570	558
702	3R	7035463	7036822	1.435872077942	7036244	1.21367300258	FBgn0037874	269	FBgn0037874	269
703	3L	1021845	1022672	1.434810638428	1022201	0.936421614427	FBgn0024277	3794	FBgn0035164	201155
704	2L	6722450	6724905	1.433002471924	6724199	1.241455695208	FBgn0046704	292	FBgn0025777	844
705	2L	870512	872011	1.431927680969	871384	1.266834595624	FBgn0053526	920	FBgn0053526	920
706	3R	177499	178766	1.431240081787	178100	1.261713802814	FBgn0001204	5728	FBgn0001204	5728
707	3R	10103913	10105117	1.429420471191	10104510	1.142001597087	FBgn0003862	8113	FBgn0003862	8113
708	3R	16881273	16882471	1.429080486298	16881743	1.112409563626	FBgn0011672	4774	FBgn0010770	60215
709	3R	17283858	17285048	1.42875289917	17284339	1.132900911219	FBgn0011278	12297	FBgn0013984	121912
710	3R	19613992	19615430	1.428524017334	19614672	1.224644839764	FBgn0015513	7164	FBgn0015513	7164
711	X	2001759	2003286	1.428296089172	2002584	1.393951952457	FBgn0004654	1292	FBgn0025626	81292
712	2L	2160792	2162202	1.427594661713	2161398	1.167631520165	FBgn0031393	5638	FBgn0031393	5638
713	2L	19322307	19323341	1.425237178802	19322794	1.135477364063	FBgn0032769	26559	FBgn0024245	36359
714	2R	1758048	1759437	1.423334598541	1758716	1.373197106754	FBgn0033075	9304	FBgn0033074	25701
715	3R	17324723	17326139	1.42197227478	17325268	1.37225240469	FBgn0051179	466	FBgn0013984	80983
716	3R	10919834	10921126	1.421697616577	10920531	1.277095205644	FBgn0051304	7391	FBgn0038301	118791
717	2L	2885638	2886758	1.421378135681	2886168	1.087023544312	FBgn0041111	216	FBgn0004584	86508
718	3R	4860721	4862084	1.421127319336	4861357	1.277988854577	FBgn0002932	3832	FBgn0002932	3832
719	3L	14937161	14938399	1.420626163483	14937810	1.168077723185	FBgn0000216	118	FBgn0000216	118
720	2L	12665652	12666846	1.418260574341	12666245	1.034235281103	FBgn0032442	2924	FBgn0032445	26778
721	X	18763639	18764799	1.417909860611	18764198	1.14685532252	FBgn0052541	98	FBgn0030974	36628
722	3R	10508923	10510002	1.41667175293	10509463	1.181062489748	FBgn0051314	13594	FBgn0051314	13594
723	3L	854842	856653	1.416568756104	855499	1.160124778748	FBgn0052479	64	FBgn0035164	34453
724	3L	19072231	19073507	1.416370391846	19072932	1.202028691769	FBgn0036851	2725	FBgn0036844	21251
725	2R	12182198	12183503	1.416163921356	12182946	1.217558636385	FBgn0024315	405	FBgn0003274	81989
726	2R	3001796	3003267	1.414231300354	3002485	1.284795939922	FBgn0015930	809	FBgn0015930	809
727	X	3690017	3691300	1.41284942627	3690770	1.206526316129	FBgn0000542	9437	FBgn0000542	9437
728	X	18518251	18520334	1.411713600159	18519060	1.38894712925	FBgn0004959	646	FBgn0004959	646
729	X	3204712	3205837	1.411458015442	3205314	0.966444995668	FBgn0000472	24025	FBgn0000472	24025
730	2R	8511774	8513627	1.41121673584	8512831	1.406470747555	FBgn0008654	199	FBgn0005624	15935
731	X	20534757	20536076	1.409561157227	20535525	1.136852645874	FBgn0031129	11111	FBgn0003300	30408
732	3R	11303450	11304711	1.409311294556	11304116	1.233455955982	FBgn0038341	2201	FBgn0067339	60611
733	3L	3528118	3529484	1.409191131592	3528852	1.357576472419	FBgn0005640	29635	FBgn0001254	32643
734	2L	7854839	7855758	1.408063411713	7855386	0.864759031932	FBgn0040099	1704	FBgn0020618	28134
735	2R	10864436	10865873	1.407337188721	10865041	1.160109519958	FBgn0034013	24	FBgn0000996	30782
736	2L	132084	133658	1.405744075775	132890	1.283590495586	FBgn0001142	830	FBgn0031227	22431
737	2L	15486736	15488801	1.405185699463	15488091	1.110999643803	FBgn0002524	6948	FBgn0003448	13893
738	2L	9705251	9706555	1.404767513275	9705935	1.170259356499	FBgn0051710	9	FBgn0032138	5334
739	2R	17221614	17222831	1.404217243195	17222261	1.14323374629	FBgn0004362	1348	FBgn0004362	1348
740	X	16075536	16076884	1.400756835938	16076104	1.235321331024	FBgn0003933	11950	FBgn0003933	11950
741	3L	15630866	15632164	1.398399829865	15631581	1.177715862499	FBgn0014851	5074	FBgn0041160	33527
742	3L	690651	692190	1.397602081299	691335	1.301881217957	FBgn0035158	398	FBgn0035156	14888
743	2L	1062590	1064052	1.397283315659	1063198	1.226168453693	FBgn0003310	14613	FBgn0003310	14613
744	3L	16074621	16075553	1.396625041962	16075013	0.885223192327	FBgn0017453	2634	FBgn0010280	3510
745	X	19186761	19187958	1.395851135254	19187171	1.063099350248	FBgn0031016	49	FBgn0031008	84350
746	3R	7197308	7198937	1.394484043121	7198176	1.345054944356	FBgn0004595	334	FBgn0026064	21809
747	X	19054207	19055184	1.39386844635	19054636	0.999587313334	FBgn0031001	75	FBgn0031001	75
748	2R	2929900	2931948	1.393815040588	2931290	1.237314560834	FBgn0003460	445	FBgn0033159	37608
749	2L	7584524	7585892	1.392580986023	7585158	1.237111449242	FBgn0083141	3223	FBgn0053529	40735
750	X	7737113	7738603	1.392260789871	7737829	1.130057543516	FBgn0029970	1021	FBgn0029970	1021
751	2L	1954082	1955308	1.39204788208	1954572	1.244703888893	FBgn0031375	53	FBgn0031391	192715
752	2R	12029499	12030728	1.39098072052	12030303	1.047406107187	FBgn0011260	15244	FBgn0034138	55797
753	3R	5706518	5707810	1.390442371368	5707264	1.249992191792	FBgn0037767	5867	FBgn0065050	103058
754	3L	9353515	9354560	1.389094352722	9354116	1.004593104124	FBgn0001227	730	FBgn0011769	9132
755	3R	1832804	1834533	1.388228416443	1833426	1.279379704419	FBgn0003261	875	FBgn0003261	875
756	2R	9017705	9019174	1.387978076935	9018427	1.179220378399	FBgn0033845	281	FBgn0033845	281
757	2R	9511306	9512519	1.387456417084	9511873	1.271638965607	FBgn0002643	4785	FBgn0033889	16907
758	2L	19204414	19205632	1.387201309204	19204875	1.121048759012	FBgn0015380	18600	FBgn0032762	75520
759	2L	14461012	14462369	1.387154817581	14461815	1.281019519357	FBgn0028844	10999	FBgn0005771	29047
760	X	17601579	17602899	1.386909484863	17602373	1.225819269816	FBgn0024184	947	FBgn0030866	29162
761	X	5381299	5382658	1.386766433716	5381894	1.175489872694	FBgn0065061	12275	FBgn0029771	19396
762	2L	1119020	1120443	1.386626243591	1119723	1.16138159434	FBgn0031302	6735	FBgn0031302	6735
763	3L	21518225	21519277	1.386543273926	21518651	1.143341779709	FBgn0037104	3458	FBgn0028663	44948
764	X	16166554	16168197	1.386030673981	16167414	1.115685294656	FBgn0011764	135	FBgn0011764	135
765	3L	7921541	7922597	1.384301185608	7922089	1.11839607358	FBgn0041156	49	FBgn0035827	11767
766	3R	4741280	4742327	1.383813381195	4741831	1.029597789049	FBgn0003177	15147	FBgn0037644	28895
767	3L	6808103	6809109	1.381784915924	6808615	1.058332252502	FBgn0003995	44508	FBgn0035714	81755
768	X	19608497	19609725	1.381450653076	19609286	1.042484507841	FBgn0031071	7579	FBgn0031071	7579
769	3L	4066606	4067800	1.381298065186	4067224	1.135925420125	FBgn0004516	5052	FBgn0000449	21388
770	X	1255949	1257402	1.381290435791	1256803	1.243425116819	FBgn0024985	6917	FBgn0028274	64230
771	X	12518765	12519460	1.38094329834	12518853	1.255393409729	FBgn0030417	21282	FBgn0053963	25454
772	3L	12582911	12584100	1.379861831665	12583518	1.129224440631	FBgn0015919	555	FBgn0004926	82834
773	X	13475090	13476487	1.37945318222	13475793	1.149094329161	FBgn0030505	17099	FBgn0030507	26167
774	2R	19146383	19147557	1.379402637482	19146943	1.09157204628	FBgn0004795	6731	FBgn0016762	54655
775	3L	189766	190868	1.378347396851	190334	1.21601452547	FBgn0035109	610	FBgn0035110	5885
776	X	2492062	2493848	1.378347396851	2492978	1.08910176158	FBgn0003371	2872	FBgn0003371	2872
777	2R	13062390	13063592	1.375828742981	13063013	1.205714001375	FBgn0010409	656	FBgn0010409	656
778	2R	14209867	14211300	1.375818729401	14210590	1.15595343709	FBgn0034377	907	FBgn0023214	22195
779	2L	1972224	1973879	1.374373435974	1973158	1.334385647493	FBgn0031376	987	FBgn0031391	174129
780	X	17662581	17665046	1.37407207489	17664359	1.238275612102	FBgn0030870	418	FBgn0030870	418
781	2R	10642678	10644083	1.373779773712	10643261	1.29509216547	FBgn0015371	13141	FBgn0033989	136175
782	3R	26670752	26672217	1.37377166748	26671464	1.385668665171	FBgn0003720	6573	FBgn0003720	6573
783	2L	8415692	8417195	1.373268127441	8416362	1.11863848567	FBgn0027932	672	FBgn0027932	672
784	X	19471204	19472804	1.372861385345	19472057	1.309209879707	FBgn0026680	232	FBgn0026680	232
785	2L	19448241	19449766	1.372634410858	19449022	1.369373041041	FBgn0051699	372	FBgn0051699	372
786	X	2149014	2151184	1.370646953583	2149678	1.165078331442	FBgn0023526	776	FBgn0023526	776
787	2R	11401237	11402151	1.370257854462	11401554	0.89444771409	FBgn0003425	4163	FBgn0003425	4163
788	X	343497	344987	1.369488716125	344303	1.430304659737	FBgn0029525	61	FBgn0000570	35739
789	3R	8086289	8087697	1.368185520172	8087170	1.152282266056	FBgn0003651	2699	FBgn0010044	118588
790	3L	3020245	3022189	1.367719650269	3021526	1.256997669444	FBgn0035388	2796	FBgn0035388	2796
791	2R	10547491	10548672	1.367517471313	10548085	1.130108624697	FBgn0043530	8383	FBgn0033989	40999
792	3R	10417049	10418012	1.36741065979	10417474	0.989480579601	FBgn0020299	711	FBgn0020299	711
793	X	19605638	19606611	1.367114067078	19606209	1.079990565777	FBgn0031070	9949	FBgn0031070	9949
794	2R	5485159	5487724	1.366523265839	5487037	1.251384168863	FBgn0000606	4017	FBgn0000606	4017
795	2L	10663140	10664497	1.366253852844	10663966	1.266644421746	FBgn0051871	1879	FBgn0032293	68852
796	2R	7542338	7543752	1.366080760956	7542992	1.148986031027	FBgn0033675	603	FBgn0011704	41642
797	2L	2998973	3000470	1.365812778473	2999871	1.113983750343	FBgn0025681	6907	FBgn0002989	7110
798	2R	13407534	13409158	1.365711212158	13408292	1.265429407358	FBgn0034283	913	FBgn0034282	21419
799	3R	2074834	2075699	1.365022659302	2074884	1.067373487684	FBgn0037414	170	FBgn0053097	119126
800	X	19313797	19314680	1.364974975586	19314035	0.889617474874	FBgn0031020	55	FBgn0044030	222
801	3R	12276403	12277613	1.364953517914	12276984	1.161069989204	FBgn0044826	2566	FBgn0044826	2566
802	2L	1517577	1518779	1.364888191223	1518210	1.068824529648	FBgn0001174	26	FBgn0001174	26
803	2L	7511700	7513243	1.364634513855	7512545	1.343613007489	FBgn0011283	15185	FBgn0053529	31878
804	2R	15583375	15584156	1.363860607147	15584015	1.215520121834	FBgn0004364	42359	FBgn0004364	42359
805	3R	9856971	9858007	1.361524581909	9857407	1.046390088399	FBgn0038192	370	FBgn0038196	4480
806	3R	911455	913175	1.36137008667	912504	1.338323537041	FBgn0010313	96	FBgn0010313	96
807	2L	7495233	7496505	1.360973834991	7495845	1.140229056863	FBgn0011283	1515	FBgn0053529	48578
808	2L	91014	92498	1.360822677612	91770	1.256403951084	FBgn0031216	2982	FBgn0002931	4388
809	X	6884533	6886418	1.36049413681	6885300	1.259245574474	FBgn0029931	544	FBgn0029931	544
810	3R	21714215	21715083	1.360099315643	21714433	0.911332257589	FBgn0028717	168	FBgn0002735	111147
811	2R	8104454	8106478	1.35958147049	8105606	1.16972592473	FBgn0050055	396	FBgn0050055	396
812	3R	23019539	23020613	1.3587474823	23019999	1.174047692617	FBgn0004197	283	FBgn0005696	44816
813	2L	16319031	16320271	1.358547210693	16319650	1.289820951574	FBgn0000250	2380	FBgn0000250	2380
814	3R	4484784	4486680	1.3579454422	4486069	1.228668540716	FBgn0000171	414	FBgn0000447	6333
815	2R	17750276	17752178	1.35741853714	17751582	1.088352620602	FBgn0020307	37	FBgn0034704	69094
816	2L	5092668	5093741	1.356530189514	5093300	1.008432984352	FBgn0031681	215	FBgn0028696	22297
817	2L	16486934	16488160	1.356477737427	16487577	1.199668169022	FBgn0032586	106	FBgn0025678	134887
818	2R	2325030	2326523	1.356309890747	2325770	1.25063828861	FBgn0033107	1103	FBgn0033107	1103
819	2R	4147922	4149454	1.356134414673	4148542	1.132550266054	FBgn0033317	4767	FBgn0033315	9145
820	2R	9481527	9482884	1.35608291626	9482255	1.263472016652	FBgn0020766	1999	FBgn0033886	5944
821	2L	3817521	3818822	1.355806112289	3818080	1.382904320955	FBgn0031573	4673	FBgn0003430	7600
822	3R	20407311	20408389	1.355596065521	20407897	1.133774280548	FBgn0039209	680	FBgn0039210	2958
823	3L	1393105	1395032	1.355146408081	1393969	1.344409886528	FBgn0035216	789	FBgn0004635	53355
824	3R	20963075	20964590	1.354971885681	20963796	1.286398768425	FBgn0039283	3	FBgn0039283	3
825	3L	8162965	8164182	1.354345560074	8163624	1.040659371544	FBgn0035851	1595	FBgn0035851	1595
826	2L	18880962	18882236	1.353628158569	18881571	1.152187665304	FBgn0003896	4386	FBgn0032717	45975
827	3R	17404939	17406808	1.352949142456	17405772	1.013700548808	FBgn0013984	479	FBgn0013984	479
828	3R	12528152	12529303	1.34961271286	12528679	1.173126837787	FBgn0003944	31669	FBgn0063261	48432
829	X	12549316	12550615	1.348729133606	12550173	0.99552673452	FBgn0030417	10038	FBgn0053963	56774
830	3L	15503190	15504395	1.34735250473	15503785	1.064449001761	FBgn0004396	3112	FBgn0036503	21500
831	3R	27572689	27574373	1.347250938416	27573532	1.226573675871	FBgn0011013	281	FBgn0011013	281
832	3L	13890046	13891151	1.34493637085	13890540	1.147314757109	FBgn0026376	33	FBgn0036386	3716
833	2L	16226817	16228021	1.343173027039	16227453	1.173095282386	FBgn0028859	2643	FBgn0028897	30599
834	3L	665394	666422	1.341386318207	665878	1.052614331245	FBgn0035152	153	FBgn0035156	10569
835	X	12408360	12409565	1.341054916382	12408940	1.148150716509	FBgn0030400	8179	FBgn0015024	78780
836	3R	19018561	19019927	1.340850830078	19019291	1.173150539398	FBgn0011596	10465	FBgn0039066	57975
837	3R	12589305	12590428	1.339849948883	12589884	1.131779670715	FBgn0020556	9027	FBgn0020556	9027
838	2L	5409752	5411079	1.339779376984	5410476	1.210341116961	FBgn0016660	6134	FBgn0005511	51165
839	2L	18732674	18734003	1.338941574097	18733494	1.164751261473	FBgn0032709	2845	FBgn0032702	34447
840	3R	21865114	21866468	1.338933944702	21865657	1.119827240705	FBgn0000591	389	FBgn0000591	389
841	3R	2587354	2588620	1.338699817657	2587962	1.151525646448	FBgn0000071	353	FBgn0000071	353
842	X	8057644	8058984	1.338346481323	8058354	1.142158031464	FBgn0030025	27566	FBgn0030028	58286
843	3L	19000909	19002180	1.337915420532	19001475	1.073037028313	FBgn0002945	9115	FBgn0002945	9115
844	2L	19934015	19935337	1.337635993958	19934729	1.167926535887	FBgn0032831	6565	FBgn0043021	122386
845	X	20061179	20062782	1.337466239929	20061981	1.226136779785	FBgn0015789	119	FBgn0031098	184
846	3L	7577105	7578283	1.337341070175	7577825	1.103799483355	FBgn0035802	10772	FBgn0014011	168699
847	X	550121	550952	1.336131095886	550751	1.097459879788	FBgn0021764	7090	FBgn0025637	37858
848	3R	21281838	21283021	1.33528137207	21282393	1.18891175588	FBgn0004509	16385	FBgn0039337	20332
849	3R	9761271	9762854	1.334643363953	9762211	1.264451840345	FBgn0038188	6913	FBgn0000576	34630
850	2R	7043314	7044629	1.334497451782	7044011	1.260716438293	FBgn0000577	106	FBgn0000577	106
851	3L	15666523	15667829	1.333583831787	15667244	1.208578497171	FBgn0041160	2136	FBgn0041160	2136
852	2R	3500757	3502016	1.333422660828	3501431	1.079231527117	FBgn0033247	1156	FBgn0033243	21594
853	3R	26580299	26581761	1.332679748535	26580949	1.211877902349	FBgn0039801	8939	FBgn0003720	97088
854	2L	161308	162453	1.332604408264	161832	1.109080016613	FBgn0016977	2798	FBgn0016977	2798
855	2L	13888568	13889483	1.332601547241	13889074	0.937640021829	FBgn0019890	15585	FBgn0019890	15585
856	2L	249050	250171	1.332253456116	249583	1.124917058384	FBgn0001309	1212	FBgn0001309	1212
857	3R	935138	936396	1.332109451294	935658	1.199200153351	FBgn0037293	18152	FBgn0010313	23250
858	3L	1532839	1534238	1.331740379333	1533709	1.165527284145	FBgn0035231	3316	FBgn0035233	8058
859	X	15332443	15333334	1.331645965576	15332921	0.978969602024	FBgn0067708	8991	FBgn0030659	83888
860	3L	16416999	16418276	1.330442905426	16417544	1.191795966204	FBgn0052159	331	FBgn0014163	40446
861	X	11459003	11460209	1.330418586731	11459635	1.140053451061	FBgn0004370	145	FBgn0030322	6043
862	3R	4100258	4101530	1.330274105072	4100917	1.139016062021	FBgn0010433	2597	FBgn0037561	5313
863	2L	21020682	21023969	1.330160140991	21022204	1.092685895808	FBgn0010395	18221	FBgn0023388	107741
864	3R	11068839	11070047	1.329464912415	11069468	1.230390857248	FBgn0001219	1101	FBgn0001219	1101
865	X	21659170	21660382	1.329357147217	21659699	1.206116003149	FBgn0031187	497	FBgn0031186	1714
866	3R	12395782	12397084	1.329105377197	12396383	1.318647742271	FBgn0038445	855	FBgn0038453	72944
867	X	2321326	2322575	1.328987121582	2321873	1.271423367893	FBgn0040388	4286	FBgn0004050	17948
868	2R	10496834	10498065	1.327919721603	10497505	1.022616582758	FBgn0033988	1347	FBgn0033988	1347
869	2R	8962788	8964306	1.327656745911	8963567	1.257932454348	FBgn0050062	1322	FBgn0050062	1322
870	3R	12105814	12106929	1.326842546463	12106377	1.176834195852	FBgn0051283	1982	FBgn0051283	1982
871	2R	9469312	9470556	1.326088905334	9470055	1.103103357203	FBgn0053155	51	FBgn0033886	6256
872	2R	20730261	20731363	1.325116157532	20730782	1.09173822403	FBgn0001325	3433	FBgn0001325	3433
873	3R	19171067	19172391	1.324532985687	19171649	1.117078272502	FBgn0003118	235	FBgn0002622	12876
874	X	10338179	10339539	1.324255943298	10338677	1.177387686337	FBgn0052680	278	FBgn0052680	278
875	3R	2819694	2821170	1.323647499084	2820468	1.188290059566	FBgn0000095	4482	FBgn0010774	85658
876	X	20473211	20474709	1.322818756104	20473912	1.201848953962	FBgn0031127	5086	FBgn0003300	31205
877	X	1755076	1756539	1.322703361511	1755757	1.281212918899	FBgn0000117	1039	FBgn0000117	1039
878	2R	16982227	16983421	1.322407722473	16982812	1.150510243007	FBgn0010415	5938	FBgn0010415	5938
879	3R	25596187	25598961	1.321653842926	25597104	1.329227756051	FBgn0001297	4397	FBgn0020235	22246
880	X	6196981	6198736	1.321299552917	6197945	1.172344572404	FBgn0026708	2080	FBgn0029868	2310
881	2R	4154521	4155963	1.318833351135	4155180	1.14636765586	FBgn0003892	6268	FBgn0003892	6268
882	3L	20948121	20948809	1.318830966949	20948720	1.340631908841	FBgn0003415	12545	FBgn0003415	12545
883	3R	12746052	12747768	1.315145969391	12747202	1.117985585157	FBgn0051270	2305	FBgn0082171	65165
884	2R	3988868	3990320	1.31424665451	3989644	1.222901877235	FBgn0033296	5534	FBgn0022027	147620
885	X	14486782	14488091	1.313407897949	14487495	1.102780151367	FBgn0015773	273	FBgn0015773	273
886	3R	17492295	17493541	1.312255382538	17492805	1.156730771065	FBgn0038894	1505	FBgn0004493	4667
887	2R	20110794	20112097	1.312158107758	20111426	1.155502824222	FBgn0035035	214	FBgn0035032	4005
888	4	854124	855054	1.310809135437	854598	1.11567696929	FBgn0039938	335	FBgn0039930	195011
889	2L	11003280	11004454	1.31033039093	11003946	1.303769167732	FBgn0015756	243	FBgn0032329	7139
890	X	5990415	5991406	1.310298442841	5990548	1.036364685405	FBgn0029846	76	FBgn0029840	55606
891	2L	9415811	9416968	1.310004234314	9416343	1.203581174215	FBgn0032116	250	FBgn0002973	21170
892	2R	10996766	10997761	1.308674812317	10997347	0.98072570913	FBgn0034021	349	FBgn0019968	49754
893	2R	19855314	19856696	1.307670593262	19856029	1.292942970991	FBgn0004101	4716	FBgn0034987	160072
894	3L	22878614	22879827	1.306585788727	22879210	1.002698337331	FBgn0037207	155	FBgn0037207	155
895	3L	14608705	14609718	1.306332588196	14609123	1.123468518257	FBgn0041604	11244	FBgn0028418	83100
896	3R	7702525	7703577	1.305799484253	7703016	1.114433705807	FBgn0003312	59	FBgn0037955	54806
897	X	10313592	10314336	1.305648803711	10313633	0.961170005798	FBgn0030205	5170	FBgn0083167	7668
898	3L	357833	358922	1.305599212646	358295	0.986917793751	FBgn0003749	2553	FBgn0035136	13380
899	3R	6506239	6507364	1.305295944214	6506832	0.987348191878	FBgn0037819	1933	FBgn0001235	42446
900	3L	20555252	20556388	1.304327964783	20555868	0.999036073685	FBgn0001323	1491	FBgn0001320	73336
901	2R	2789147	2791191	1.304176330566	2790626	1.181867420673	FBgn0033156	346	FBgn0033156	346
902	3R	13982364	13983265	1.303498744965	13982851	1.077765673399	FBgn0038568	1641	FBgn0022943	7534
903	2L	13226755	13228112	1.30245256424	13227429	1.214769223157	FBgn0032490	424	FBgn0032489	2223
904	X	16297559	16298569	1.302212715149	16298028	1.035534858704	FBgn0010256	15414	FBgn0010256	15414
905	3R	2488318	2489598	1.301672935486	2488924	1.148392424864	FBgn0024912	3102	FBgn0026567	5320
906	3R	7644448	7645612	1.300936222076	7644870	1.035164664773	FBgn0019624	211	FBgn0019624	211
907	3L	2864955	2866565	1.30077123642	2865661	1.071312665939	FBgn0035379	10035	FBgn0035370	115133
908	3R	19169086	19169960	1.297941684723	19169478	0.964335918427	FBgn0003118	2406	FBgn0002622	15047
909	3L	668608	669862	1.297479629517	669281	1.195434710559	FBgn0035153	204	FBgn0035156	7166
910	X	14081460	14082326	1.29651260376	14081848	0.952555835247	FBgn0002873	68	FBgn0002873	68
911	3R	4682522	4683810	1.29625082016	4683321	1.052258940304	FBgn0011966	4281	FBgn0011966	4281
912	3L	10742992	10743897	1.295181274414	10743448	0.921786606312	FBgn0036102	31691	FBgn0026160	88391
913	3L	2368585	2369892	1.295052051544	2369161	1.172675251961	FBgn0052299	4605	FBgn0052299	4605
914	3L	11316587	11317478	1.29444026947	11317243	0.904907907758	FBgn0036154	21577	FBgn0041094	90987
915	2L	18479777	18480612	1.294059514999	18480276	0.951476764679	FBgn0032681	164	FBgn0032682	1140
916	2R	2374704	2375736	1.293235301971	2375246	1.004977448781	FBgn0033109	9336	FBgn0033107	48373
917	2R	14203003	14204212	1.292726039886	14203687	1.01513749361	FBgn0034376	208	FBgn0023214	15292
918	X	8469907	8470926	1.290866374969	8470284	0.929225416744	FBgn0030054	18746	FBgn0030054	18746
919	3R	21458203	21459434	1.290107727051	21458768	1.10646315182	FBgn0039350	4781	FBgn0039350	4781
920	3L	21578175	21579192	1.289637565613	21578658	0.99985369514	FBgn0053291	143	FBgn0028663	104955
921	3R	25866365	25867604	1.289625167847	25867044	1.150503046372	FBgn0003510	107	FBgn0003510	107
922	3L	12064023	12064871	1.289436340332	12064365	0.951418495178	FBgn0036246	1775	FBgn0036248	27825
923	2L	16282132	16284030	1.289351463318	16283208	1.197184026241	FBgn0001994	449	FBgn0001994	449
924	2R	17150071	17151379	1.289115428925	17150786	1.174711108208	FBgn0034644	2974	FBgn0034643	8536
925	3L	8660797	8662036	1.288743019104	8661423	1.118081766016	FBgn0001168	11717	FBgn0001168	11717
926	3R	2251228	2252173	1.28827381134	2251699	1.041776736577	FBgn0014963	19101	FBgn0037443	20086
927	2R	18725155	18726373	1.28720998764	18725755	1.105917706209	FBgn0034834	6616	FBgn0034846	128480
928	X	2268585	2269845	1.286832332611	2269359	1.058448046446	FBgn0040385	2304	FBgn0001150	15760
929	X	7959730	7960771	1.286480903625	7960134	1.122629880905	FBgn0040319	1246	FBgn0030003	14829
930	X	19684863	19686591	1.285685539246	19686028	0.957906723022	FBgn0031079	40	FBgn0031079	40
931	3R	17331556	17332950	1.285096883774	17332075	1.183818284203	FBgn0004863	6098	FBgn0013984	74176
932	X	8752004	8753550	1.28489780426	8752631	1.206262868993	FBgn0040930	320	FBgn0030086	181918
933	2L	7991299	7992508	1.28356552124	7991879	1.027523577213	FBgn0031969	2303	FBgn0031977	37585
934	X	12584367	12586299	1.282661914825	12585529	1.053355469423	FBgn0030418	7126	FBgn0053963	92130
935	3L	10745280	10746304	1.282323360443	10745884	1.095129489899	FBgn0036102	29255	FBgn0026160	85955
936	2L	19154104	19155169	1.281646251678	19154630	1.036769602034	FBgn0032763	23001	FBgn0032762	25275
937	X	6139947	6140968	1.281078338623	6140373	1.001123219728	FBgn0029859	22	FBgn0028685	3894
938	X	15241932	15242589	1.280864715576	15242541	1.086137930552	FBgn0029090	4139	FBgn0004924	89112
939	3R	464620	465868	1.28019952774	465080	1.091967940331	FBgn0037261	2193	FBgn0037261	2193
940	3R	3736848	3737762	1.278877258301	3737254	1.010243833065	FBgn0004901	247	FBgn0037550	214801
941	X	2255202	2256047	1.27886390686	2255904	1.207031647364	FBgn0040385	11151	FBgn0001150	29215
942	2R	7124756	7125727	1.278213977814	7125296	1.071830332279	FBgn0033636	6442	FBgn0033636	6442
943	3L	3290767	3292104	1.277866840363	3291428	1.003078556061	FBgn0035432	4174	FBgn0035436	11661
944	X	5889407	5890350	1.277572631836	5889855	0.896443426609	FBgn0029834	2956	FBgn0029840	45087
945	3L	7129731	7130990	1.276413917542	7130407	1.173208872477	FBgn0028383	613	FBgn0028383	613
946	3L	11059533	11060726	1.275850772858	11060109	1.188029092901	FBgn0020412	6977	FBgn0052069	23619
947	2R	14314595	14315602	1.275622367859	14315225	0.959249718984	FBgn0010651	3365	FBgn0010651	3365
948	3R	14023754	14024910	1.275560379028	14024522	1.056956231594	FBgn0011481	795	FBgn0038585	24927
949	2L	6250067	6251097	1.275195121765	6250456	0.928411543369	FBgn0031791	5420	FBgn0043854	121959
950	X	16432795	16434267	1.275080680847	16433448	1.132071747499	FBgn0061200	644	FBgn0015615	6082
951	X	10671500	10672609	1.274778366089	10672067	1.093953259786	FBgn0030235	4067	FBgn0030235	4067
952	X	8650279	8651521	1.274396896362	8651088	1.164986673991	FBgn0026411	77	FBgn0030061	90901
953	3R	19747624	19749059	1.274117469788	19748283	1.174824178219	FBgn0016754	412	FBgn0015282	8964
954	2R	3633712	3634893	1.273036003113	3634175	1.059949636459	FBgn0050372	490	FBgn0050372	490
955	3L	5902947	5903767	1.272907733917	5903678	0.920655536652	FBgn0002638	3042	FBgn0002638	3042
956	X	446798	448154	1.272344112396	447517	1.179672658443	FBgn0003986	346	FBgn0003986	346
957	2L	20482297	20483350	1.270678520203	20482703	1.172487332271	FBgn0054007	4	FBgn0046834	7614
958	2L	15741860	15744090	1.27056312561	15742304	1.044180423021	FBgn0010382	1780	FBgn0003936	5307
959	3L	4172672	4173774	1.2702460289	4173206	1.044120341539	FBgn0003710	1144	FBgn0004574	50473
960	3L	14374559	14375682	1.270166873932	14375210	1.009830093384	FBgn0003459	28	FBgn0003459	28
961	2L	21091815	21093233	1.268490791321	21092491	1.114460019504	FBgn0040297	299	FBgn0023388	37454
962	3L	15063341	15064063	1.268202781677	15064027	1.093647527695	FBgn0036478	631	FBgn0025776	54691
963	3R	20692182	20693612	1.268039703369	20692890	1.194306612015	FBgn0013949	1817	FBgn0015625	3727
964	2L	16481397	16482829	1.267324447632	16482038	1.04758346782	FBgn0005677	125	FBgn0025678	129348
965	3R	24713976	24715251	1.266856908798	24714409	1.023477077484	FBgn0053203	314	FBgn0053553	608
966	X	765323	766388	1.266503334045	765801	1.139912184547	FBgn0029539	14498	FBgn0040339	19157
967	2R	1707598	1708781	1.26610827446	1708147	1.066676139832	FBgn0033069	36	FBgn0033068	4752
968	2L	7828005	7828884	1.265442848206	7828510	0.922179390402	FBgn0004177	767	FBgn0020618	1258
969	2L	7532384	7533366	1.26478433609	7532851	1.02763825655	FBgn0053529	11572	FBgn0053529	11572
970	3R	16848196	16849481	1.26403427124	16848796	1.18825746985	FBgn0046763	1089	FBgn0010770	93162
971	X	19331650	19333037	1.263906478882	19332399	1.137782128652	FBgn0027621	2957	FBgn0040890	3253
972	3L	3053405	3054307	1.26336145401	3053805	0.979663252831	FBgn0052486	566	FBgn0003938	20528
973	2R	16132580	16133636	1.263255119324	16133211	0.968930312565	FBgn0050147	134	FBgn0046816	12267
974	3R	15196306	15197542	1.262977600098	15196985	1.245397090912	FBgn0038697	3486	FBgn0000463	45050
975	2R	15372168	15373374	1.262659788132	15372716	0.966607868671	FBgn0043532	10263	FBgn0011849	130322
976	2L	12088880	12089961	1.262232780457	12089482	1.110762625933	FBgn0003145	3690	FBgn0003145	3690
977	2R	2084764	2086223	1.260909557343	2085561	1.200340327095	FBgn0033076	27230	FBgn0041145	36757
978	3R	21855648	21857014	1.260885238647	21856498	1.254155363355	FBgn0002631	1041	FBgn0002631	1041
979	X	12578879	12580016	1.260746002197	12579463	1.063725050758	FBgn0030418	1060	FBgn0053963	86064
980	3R	13656433	13657767	1.259742736816	13657044	1.301210263196	FBgn0051246	19778	FBgn0051246	19778
981	3R	18352557	18353968	1.258829116821	18353357	1.158089280128	FBgn0038981	1026	FBgn0024558	55593
982	3R	15175699	15176928	1.256655216217	15176436	1.024699419737	FBgn0038697	24035	FBgn0000463	24501
983	2L	21817871	21819096	1.256134986877	21818626	1.065159685471	FBgn0003866	2438	FBgn0003866	2438
984	2L	21782525	21783413	1.25541973114	21783309	1.136514663696	FBgn0051612	271	FBgn0003866	32879
985	2L	12091635	12092788	1.255355119705	12092215	1.113247066736	FBgn0032407	1556	FBgn0032407	1556
986	3R	25532637	25533851	1.254536628723	25533156	1.116570234299	FBgn0039684	7105	FBgn0039687	17486
987	2L	14806062	14807004	1.25318145752	14806518	0.94148607815	FBgn0053309	199	FBgn0028535	196815
988	3R	3745578	3746507	1.253028869629	3746055	1.006478309631	FBgn0002542	101	FBgn0037550	206000
989	3R	297905	298911	1.252508163452	298559	0.940245832716	FBgn0051523	6269	FBgn0037255	12204
990	3L	18404522	18405839	1.252411842346	18405131	1.138853009542	FBgn0036786	65	FBgn0011706	41469
991	3L	16373005	16374883	1.252362251282	16373546	1.133837475496	FBgn0014163	3552	FBgn0014163	3552
992	X	4761997	4762665	1.252329349518	4762081	1.008113861084	FBgn0029736	1601	FBgn0029738	19306
993	2L	8742841	8744081	1.25136590004	8743395	1.129567146301	FBgn0003209	2762	FBgn0032059	57441
994	2R	3049984	3051276	1.251334667206	3050662	1.172243952751	FBgn0033191	847	FBgn0022772	13141
995	2R	19704912	19705943	1.249090194702	19705233	1.266020562914	FBgn0034989	249	FBgn0034987	9276
996	X	19013050	19014001	1.248892784119	19013521	0.919196397066	FBgn0030990	371	FBgn0027603	28600
997	X	15513422	15514484	1.248851776123	15513957	1.190496534109	FBgn0030666	4519	FBgn0030671	24105
998	2L	12528988	12530100	1.248240470886	12529741	0.893074764925	FBgn0010460	10829	FBgn0002970	88607
999	3L	21410073	21411217	1.247792243958	21410540	1.127643511846	FBgn0014143	143	FBgn0014143	143
1000	2R	11254273	11255686	1.24751996994	11255099	1.158112645149	FBgn0050089	12838	FBgn0050089	12838
1001	X	10652822	10654155	1.247088193893	10653363	1.086528905233	FBgn0030235	14637	FBgn0030235	14637
1002	X	4055999	4057311	1.246322154999	4056743	1.133144140244	FBgn0000635	5416	FBgn0026080	94064
1003	2R	16648141	16649153	1.246228694916	16648696	0.92021548748	FBgn0034592	1329	FBgn0002736	12535
1004	3L	20336264	20337285	1.24441075325	20336805	1.129792690277	FBgn0028978	1356	FBgn0028978	1356
1005	2R	5821116	5822163	1.24427986145	5821552	1.070987612009	FBgn0028426	32	FBgn0033522	119973
1006	3L	4675285	4675977	1.244256019592	4675899	0.994044065475	FBgn0035569	313	FBgn0035569	313
1007	3L	5784053	5785415	1.24401807785	5784694	1.088462233543	FBgn0015806	210	FBgn0035639	226
1008	3R	2980914	2982102	1.24357843399	2981517	1.091342989604	FBgn0037481	619	FBgn0037481	619
1009	3L	8634173	8635241	1.243147373199	8634684	1.040585461785	FBgn0035922	11213	FBgn0001168	15022
1010	3R	26677253	26678433	1.242439746857	26677847	1.101216260125	FBgn0003720	190	FBgn0003720	190
1011	2L	18558174	18559414	1.241965770721	18558951	1.12209430337	FBgn0032686	150	FBgn0032682	77535
1012	3R	9726980	9728041	1.241147041321	9727429	1.088503613191	FBgn0000576	152	FBgn0000576	152
1013	3R	26544063	26545244	1.241037368774	26544537	1.079885035753	FBgn0039797	7272	FBgn0003720	133500
1014	3L	6166224	6167443	1.240032672882	6166802	1.154448565315	FBgn0035692	331	FBgn0035692	331
1015	X	9341344	9342635	1.23911857605	9342547	1.033313846588	FBgn0030133	2795	FBgn0030136	57293
1016	X	8438977	8440297	1.239113807678	8439564	1.152861058712	FBgn0040929	1938	FBgn0030054	11974
1017	3R	16655419	16656607	1.238019943237	16656136	1.215318858624	FBgn0027493	201	FBgn0038830	6185
1018	X	21860151	21861102	1.237831115723	21860645	0.965935260057	FBgn0052499	24537	FBgn0031186	202660
1019	3L	4626171	4627188	1.237048149109	4626730	1.002512426937	FBgn0052234	1687	FBgn0035562	15681
1020	X	18137165	18138464	1.235863685608	18137698	1.074954201193	FBgn0004956	4064	FBgn0004956	4064
1021	X	19720683	19721484	1.23542881012	19721426	0.961123645306	FBgn0000076	2571	FBgn0031079	35438
1022	2R	3509614	3511036	1.235395908356	3510121	1.114049799302	FBgn0027788	265	FBgn0033243	30284
1023	2R	16414493	16415779	1.235271930695	16415196	1.046038091183	FBgn0034560	2090	FBgn0034565	70623
1024	X	9000818	9001860	1.23509645462	9001358	0.971482245127	FBgn0004828	551	FBgn0004828	551
1025	3L	4594101	4595183	1.233924388885	4594646	1.056179642677	FBgn0052247	5537	FBgn0015805	12918
1026	X	16054708	16055711	1.233901023865	16055257	0.96975427866	FBgn0000459	4586	FBgn0000459	4586
1027	2R	17736632	17737671	1.232654094696	17737101	1.114785969257	FBgn0034716	1280	FBgn0034704	54613
1028	3L	3302773	3303546	1.232325553894	3303143	0.930907547474	FBgn0035436	54	FBgn0035436	54
1029	2L	15473837	15474893	1.23218536377	15474359	1.18719587326	FBgn0003448	161	FBgn0003448	161
1030	2R	17481427	17482177	1.232007980347	17482062	0.968785892833	FBgn0034674	1354	FBgn0067102	101562
1031	X	10706893	10707716	1.231506347656	10706979	0.959563149346	FBgn0030243	4104	FBgn0030241	6887
1032	3L	3147803	3148833	1.230123996735	3148327	1.08638084636	FBgn0052280	387	FBgn0012049	16120
1033	3R	2987874	2989051	1.22882938385	2988300	1.159964948893	FBgn0002306	251	FBgn0037481	7402
1034	3R	12703629	12705047	1.227162361145	12704426	1.184802889824	FBgn0015350	1024	FBgn0082171	22389
1035	2R	6189023	6190144	1.226696968079	6189579	1.025078266859	FBgn0033541	24760	FBgn0004399	119862
1036	3R	17978366	17979461	1.224402427673	17978859	1.148208320141	FBgn0053335	11881	FBgn0053335	11881
1037	2R	20243727	20244893	1.224294185638	20244199	0.984010875225	FBgn0053988	54	FBgn0053228	67057
1038	X	15416210	15417246	1.224090576172	15416625	1.02062960232	FBgn0030659	184	FBgn0030659	184
1039	X	9399646	9400318	1.223906517029	9399692	1.118883490562	FBgn0030136	148	FBgn0030136	148
1040	X	5439058	5440134	1.223857402802	5439683	1.01561614871	FBgn0029775	173	FBgn0029783	71523
1041	2R	9827170	9827997	1.223536014557	9827348	0.904856046041	FBgn0033921	10132	FBgn0033922	13341
1042	2L	18611789	18612849	1.223485946655	18612217	0.955375278697	FBgn0032692	221	FBgn0032693	36696
1043	3L	13201586	13203016	1.223360061646	13202413	1.058839685777	FBgn0023095	223	FBgn0010452	114193
1044	2R	4863129	4864080	1.22295331955	4863922	1.083908398946	FBgn0033403	475	FBgn0028473	46641
1045	3R	24889105	24890684	1.222385406494	24889652	1.178608864546	FBgn0039632	771	FBgn0039633	33057
1046	3L	17622141	17623013	1.221920490265	17622860	0.991786046462	FBgn0036745	2970	FBgn0036745	2970
1047	2R	6389936	6391133	1.22151184082	6390459	1.028656125069	FBgn0050015	172	FBgn0033562	1202
1048	3L	12579975	12580830	1.221449375153	12580744	1.030638694763	FBgn0015919	3329	FBgn0004926	80060
1049	3R	2693277	2694477	1.220888614655	2694042	1.046224762412	FBgn0001077	3996	FBgn0001077	3996
1050	2L	12087281	12088232	1.220476150513	12087840	0.888221468244	FBgn0003145	2048	FBgn0003145	2048
1051	2L	2907401	2908473	1.220390319824	2907972	0.941950461444	FBgn0041111	22020	FBgn0004584	64704
1052	2L	5902644	5903643	1.22038602829	5903141	1.030428297379	FBgn0031747	1533	FBgn0000308	77884
1053	X	1994076	1995157	1.218902111053	1994478	1.034948158264	FBgn0004861	1777	FBgn0025626	73186
1054	2R	16700196	16701378	1.2181224823	16700899	1.044904232025	FBgn0034602	256	FBgn0034599	24357
1055	3L	4391259	4392194	1.218002319336	4391726	1.072066896102	FBgn0035542	1982	FBgn0035541	3157
1056	3R	10518279	10519354	1.217620372772	10518847	1.130591392517	FBgn0051314	4210	FBgn0051314	4210
1057	2L	12434920	12436181	1.216973304749	12435475	1.054914418389	FBgn0040286	810	FBgn0040286	810
1058	2R	4790253	4791419	1.216929912567	4790875	0.988786029816	FBgn0020621	6035	FBgn0033400	7567
1059	3R	23158376	23159579	1.216794490814	23158877	1.112801361084	FBgn0039511	2273	FBgn0039509	44660
1060	2R	10478443	10479615	1.215446472168	10479009	1.161562144756	FBgn0033987	832	FBgn0033987	832
1061	2L	13512558	13513878	1.215388298035	13512928	0.967334894034	FBgn0053640	14913	FBgn0032518	117813
1062	3L	14932979	14933919	1.215002536774	14933427	0.962046006147	FBgn0026320	1179	FBgn0026320	1179
1063	2R	13385209	13386246	1.214167356491	13385745	0.958821262632	FBgn0034282	1128	FBgn0034282	1128
1064	2R	16423827	16424679	1.213926792145	16424258	0.938091278076	FBgn0020617	104	FBgn0034565	61561
1065	3R	2687108	2687982	1.213597297668	2687293	1.09206533432	FBgn0001077	2753	FBgn0001077	2753
1066	3R	2616988	2618052	1.213118076324	2617543	1.127499520779	FBgn0000439	15	FBgn0082182	17713
1067	2R	12344900	12345841	1.212708950043	12345361	1.058907985687	FBgn0082172	950	FBgn0025832	24840
1068	X	1265245	1266377	1.212564468384	1265902	0.996788670035	FBgn0029577	5181	FBgn0028274	55131
1069	3L	10079549	10080559	1.212122917175	10080045	0.99600833257	FBgn0036068	5217	FBgn0015618	267448
1070	2R	7634323	7635429	1.212108612061	7634853	1.018852087168	FBgn0033681	74	FBgn0027504	32111
1071	2R	19164391	19165632	1.211811542511	19165083	1.005011558533	FBgn0034886	93	FBgn0016762	36515
1072	2R	20564255	20565586	1.211065769196	20565002	1.138769276937	FBgn0001148	4578	FBgn0001148	4578
1073	2R	8755044	8755763	1.210291385651	8755682	1.019442176819	FBgn0033817	47	FBgn0043010	17316
1074	2R	5497312	5498491	1.208044052124	5497808	1.026712922489	FBgn0024923	3166	FBgn0024923	3166
1075	2L	14435544	14436755	1.208040714264	14436112	1.155588879305	FBgn0028871	10981	FBgn0005771	54750
1076	3R	2561272	2562470	1.2072224617	2561865	1.144749879837	FBgn0051481	5920	FBgn0004054	7997
1077	3R	4645932	4646666	1.206840515137	4646479	0.931258746556	FBgn0037636	93	FBgn0037636	93
1078	2R	20172940	20174127	1.206622123718	20173448	1.066309227663	FBgn0035046	1423	FBgn0035046	1423
1079	2R	16757915	16759192	1.206582069397	16758362	1.13294506073	FBgn0034606	173	FBgn0034606	173
1080	2L	19680091	19681372	1.205743312836	19680521	1.008970797062	FBgn0005590	16443	FBgn0005590	16443
1081	3R	16418626	16420322	1.205206394196	16419661	1.132835298777	FBgn0023097	776	FBgn0023097	776
1082	X	2154910	2157190	1.204796791077	2155416	1.030219713847	FBgn0023526	6514	FBgn0023526	6514
1083	3L	15680110	15681326	1.204615592957	15680726	1.134155273438	FBgn0010105	12956	FBgn0010105	12956
1084	2R	4931295	4932261	1.204286575317	4931798	1.039352529189	FBgn0033412	3637	FBgn0053774	19701
1085	3L	19841911	19843711	1.203622817993	19842758	1.108790734235	FBgn0014037	468	FBgn0014037	468
1086	X	4891760	4892730	1.203517436981	4892108	0.892609000206	FBgn0003028	1426	FBgn0004368	107739
1087	2R	13717073	13718109	1.2023229599	13717613	1.031881051905	FBgn0050114	5005	FBgn0000658	30013
1088	X	19377626	19378590	1.201804161072	19378091	1.045678424835	FBgn0052532	3328	FBgn0027291	22344
1089	2R	20636084	20637000	1.201333045959	20636460	0.951701136196	FBgn0050430	572	FBgn0001148	66880
1090	X	20260849	20262032	1.200874328613	20261411	0.985846943325	FBgn0052506	8190	FBgn0040650	23745
1091	3L	17479208	17480349	1.200386047363	17479800	1.156523255741	FBgn0036734	242	FBgn0036734	242
1092	X	1503750	1504840	1.199851989746	1504464	0.953892988317	FBgn0029584	4013	FBgn0023530	20971
1093	3R	4513705	4514762	1.19975233078	4514256	1.075301229954	FBgn0053325	8204	FBgn0001180	9284
1094	X	15441969	15442955	1.199676513672	15442420	1.036570012569	FBgn0052586	13410	FBgn0052586	13410
1095	3R	7178802	7179887	1.199564933777	7179302	1.001101239522	FBgn0026064	2935	FBgn0026064	2935
1096	3R	24456988	24458001	1.198397159576	24457572	1.025381032158	FBgn0039590	3213	FBgn0001215	32043
1097	X	5591629	5592696	1.198091506958	5592082	1.035630544027	FBgn0027321	378	FBgn0029799	5678
1098	3L	18290060	18291233	1.198042392731	18290739	1.069893582662	FBgn0015946	21066	FBgn0011706	72923
1099	X	13061360	13062257	1.197933197021	13061798	0.914331211763	FBgn0052639	8662	FBgn0052639	8662
1100	X	5404781	5406506	1.197828292847	5405924	0.966309897105	FBgn0053980	504	FBgn0029771	43426
1101	3L	20553672	20554829	1.197192668915	20554224	1.146187663078	FBgn0001323	153	FBgn0001320	74980
1102	X	13704558	13705212	1.197063446045	13704730	0.921366294225	FBgn0030532	13669	FBgn0027537	47990
1103	X	12541883	12542794	1.195692062378	12542306	0.987745285034	FBgn0030417	2171	FBgn0053963	48907
1104	3R	19742907	19744120	1.195524215698	19743496	1.091540617101	FBgn0016754	5199	FBgn0015282	13751
1105	X	449179	450348	1.195414066315	449806	1.114230212043	FBgn0003986	1943	FBgn0003986	1943
1106	2L	18133196	18133836	1.194831371307	18133285	0.99791457918	FBgn0001301	854	FBgn0041184	15054
1107	3L	3209468	3210386	1.194401264191	3210341	1.037080552843	FBgn0035424	1971	FBgn0035423	3459
1108	2R	10613979	10615423	1.194042682648	10614605	1.171425847446	FBgn0015371	15515	FBgn0033989	107519
1109	3L	12097755	12098659	1.192924976349	12097855	0.999063862695	FBgn0022959	1197	FBgn0036248	5665
1110	2R	15570947	15572397	1.192795276642	15571577	1.068329960108	FBgn0034480	51727	FBgn0004364	54797
1111	3R	23730858	23732034	1.190876960754	23731597	0.992229729891	FBgn0039553	6572	FBgn0039557	15196
1112	2R	3526587	3527275	1.190846920013	3527190	1.030281877518	FBgn0033250	1623	FBgn0033243	47353
1113	3R	12761529	12762767	1.190495967865	12762098	0.987842503716	FBgn0051270	12591	FBgn0082171	80061
1114	3L	16017791	16019073	1.190288543701	16018636	1.021681658427	FBgn0005536	1409	FBgn0003691	2722
1115	2R	9339906	9340805	1.188117980957	9340485	0.859257906675	FBgn0000662	24	FBgn0000662	24
1116	2R	10871851	10873152	1.18742275238	10872407	1.077731973985	FBgn0034013	7390	FBgn0000996	23416
1117	3R	23756786	23758336	1.187400341034	23757675	1.19817646812	FBgn0051053	3797	FBgn0039559	5896
1118	3R	17441457	17442763	1.187182426453	17441540	1.032874160343	FBgn0046832	6706	FBgn0046832	6706
1119	2R	11412252	11413363	1.186737537384	11412766	1.129231316703	FBgn0053463	1476	FBgn0003425	7049
1120	3R	12672678	12673744	1.185669898987	12673190	1.056149535709	FBgn0020546	2536	FBgn0020546	2536
1121	X	21184215	21185255	1.183913469315	21184819	1.006556258482	FBgn0003423	198	FBgn0015527	24304
1122	2R	2124186	2125085	1.183608055115	2124853	0.930807522365	FBgn0040673	27	FBgn0040673	27
1123	2R	8474147	8476430	1.183514595032	8475871	1.158412635326	FBgn0033787	6408	FBgn0004512	13620
1124	2R	8044789	8045901	1.18269109726	8045271	1.114974790149	FBgn0011592	308	FBgn0011592	308
1125	3L	16375396	16376691	1.182359695435	16376080	1.091235553517	FBgn0014163	1018	FBgn0014163	1018
1126	2R	3530464	3531301	1.182173728943	3531099	1.03086064412	FBgn0033250	5532	FBgn0033243	51262
1127	2R	13107275	13108489	1.182098388672	13107880	1.15923884511	FBgn0029006	203	FBgn0029006	203
1128	2L	12007104	12007897	1.18167591095	12007849	0.958863258362	FBgn0014019	527	FBgn0032390	17885
1129	3L	16346340	16347264	1.181589603424	16346804	0.926520824432	FBgn0036622	25	FBgn0014163	30294
1130	3R	4636834	4637753	1.180977344513	4637241	0.941652446985	FBgn0037635	1708	FBgn0037633	5889
1131	3L	4085704	4086755	1.180080413818	4086163	0.899883466608	FBgn0035497	66	FBgn0028484	5574
1132	2L	2164386	2165356	1.179792404175	2164985	0.906916169559	FBgn0031393	9225	FBgn0031393	9225
1133	3L	11528175	11529345	1.179272651672	11528753	1.131789207458	FBgn0036172	7427	FBgn0036180	54634
1134	X	12739272	12740112	1.178971290588	12739590	0.943191349506	FBgn0030432	382	FBgn0030433	1453
1135	2R	20523068	20524321	1.178648471832	20523680	1.102722525597	FBgn0004055	4030	FBgn0005634	4607
1136	2L	7276621	7277661	1.178489685059	7277295	0.91053239037	FBgn0010453	127	FBgn0004009	29866
1137	2L	849583	850594	1.178109169006	850164	1.027885884047	FBgn0020304	897	FBgn0020304	897
1138	3L	12650829	12652139	1.176677465439	12651309	1.086287339528	FBgn0014343	16386	FBgn0036306	77395
1139	3L	19108719	19109666	1.176316261292	19109152	0.959984891555	FBgn0052203	7402	FBgn0016797	26733
1140	X	19599524	19600780	1.175940036774	19600101	1.097438240051	FBgn0031070	3841	FBgn0031070	3841
1141	4	245876	246513	1.175436019897	246463	1.176193118095	FBgn0051999	259	FBgn0026777	81884
1142	X	7404245	7405643	1.17542886734	7404822	1.144641685486	FBgn0029951	15012	FBgn0027553	168736
1143	X	5599748	5600896	1.174869775772	5600357	1.093327790499	FBgn0029800	237	FBgn0029800	237
1144	X	16521283	16522223	1.174325942993	16521820	0.983888238668	FBgn0000152	3988	FBgn0030766	46978
1145	2R	11674428	11675320	1.174005508423	11674812	0.915903727214	FBgn0034082	1155	FBgn0034082	1155
1146	3L	12666750	12668009	1.172319412231	12667537	1.020098686218	FBgn0014343	158	FBgn0036306	61167
1147	2R	6314297	6315179	1.171786308289	6314783	0.930792617798	FBgn0050018	7417	FBgn0027499	10049
1148	3L	3181660	3182632	1.171382427216	3182127	0.997654348612	FBgn0035416	426	FBgn0035415	1075
1149	X	1763994	1765086	1.171225070953	1764688	0.928984671831	FBgn0023509	289	FBgn0023509	289
1150	X	19353806	19355011	1.171001434326	19354286	1.07156977934	FBgn0027291	1461	FBgn0027291	1461
1151	2L	2196212	2197412	1.17005109787	2196715	1.02893038357	FBgn0031395	4343	FBgn0031395	4343
1152	2L	9595915	9596817	1.169721603394	9596349	0.97176861763	FBgn0032132	4543	FBgn0015393	103485
1153	3L	17944653	17945431	1.168336391449	17944707	1.051542838415	FBgn0052193	17788	FBgn0036762	132532
1154	3R	2782328	2783372	1.166393280029	2782787	0.975382328033	FBgn0051488	669	FBgn0001077	92741
1155	X	9616089	9616828	1.166231155396	9616457	0.968108437278	FBgn0030151	7510	FBgn0000233	77048
1156	3L	9687991	9689131	1.165907382965	9688476	1.048067962422	FBgn0045823	209	FBgn0044049	89749
1157	3L	107080	108298	1.165727615356	107583	1.041364725898	FBgn0020386	5401	FBgn0035105	60371
1158	3R	8895427	8896553	1.165508270264	8896087	0.899528924157	FBgn0004666	12606	FBgn0003308	37828
1159	X	6832146	6833178	1.165009021759	6832630	1.080743938684	FBgn0029927	904	FBgn0029927	904
1160	2R	8705492	8706844	1.164821624756	8706034	1.09044188261	FBgn0028991	53	FBgn0028991	53
1161	3R	674600	676671	1.164695501328	675870	1.035769406487	FBgn0003002	2665	FBgn0003002	2665
1162	3R	25342233	25343244	1.164489746094	25342634	0.990325422848	FBgn0039669	1067	FBgn0040623	25818
1163	3L	2862806	2863815	1.16438293457	2863213	0.909801721573	FBgn0035378	7971	FBgn0035370	112685
1164	X	5925853	5927004	1.163269996643	5926338	1.026777968687	FBgn0029839	265	FBgn0029840	8604
1165	X	14420947	14421706	1.163151025772	14421563	0.980871113864	FBgn0030573	3933	FBgn0030572	4733
1166	3L	13068857	13069975	1.163101196289	13069375	1.045171064489	FBgn0052118	2823	FBgn0010452	18845
1167	2L	4050228	4051784	1.162488698959	4051021	1.124359667301	FBgn0000547	19642	FBgn0000547	19642
1168	2L	8809463	8810616	1.162034988403	8809918	0.993291967055	FBgn0029123	15707	FBgn0029123	15707
1169	X	19016923	19017922	1.16180229187	19017320	0.996892732732	FBgn0030992	41	FBgn0027603	24801
1170	3R	22789481	22790574	1.161022663116	22790082	1.073976397514	FBgn0039465	465	FBgn0004510	51474
1171	3R	27044547	27045377	1.159986495972	27044862	0.907618582249	FBgn0039830	495	FBgn0039830	495
1172	2L	4363341	4364690	1.159591197968	4363814	1.123619794846	FBgn0026319	8176	FBgn0026319	8176
1173	X	13203627	13204408	1.159345149994	13203807	0.949219410236	FBgn0030478	736	FBgn0052634	12830
1174	2R	20143261	20144106	1.159145832062	20143896	0.879559957064	FBgn0035041	2291	FBgn0050163	27110
1175	2L	7362401	7363488	1.158987522125	7362868	0.999017775059	FBgn0031903	11894	FBgn0004009	55707
1176	X	2481875	2482659	1.158830165863	2482499	0.947373997081	FBgn0040335	1325	FBgn0003371	7607
1177	3R	14815464	14817206	1.155682563782	14815980	1.071719450109	FBgn0026239	6233	FBgn0026239	6233
1178	X	20881137	20882392	1.155601024628	20881772	1.089312974144	FBgn0052512	3574	FBgn0031144	39146
1179	2L	4425997	4426831	1.154717445374	4426675	0.950829939409	FBgn0040706	7233	FBgn0031604	18057
1180	2L	9436907	9437631	1.153364181519	9437390	0.904518824357	FBgn0002973	123	FBgn0002973	123
1181	3R	19026272	19027310	1.153327941895	19026775	0.97809368372	FBgn0011596	2981	FBgn0039066	50491
1182	2R	18941157	18942037	1.152870178223	18941491	0.873815816991	FBgn0026384	7174	FBgn0034868	55947
1183	3R	24913197	24914633	1.152548074722	24913906	1.235240571639	FBgn0039633	8803	FBgn0039633	8803
1184	2L	4820238	4821393	1.152496337891	4820619	0.903967618942	FBgn0031632	1157	FBgn0031632	1157
1185	2L	9582833	9583893	1.151372909546	9583391	0.988285990322	FBgn0014179	1649	FBgn0015393	116443
1186	3R	20782392	20783539	1.150547504425	20783060	1.044784826391	FBgn0039255	9706	FBgn0039259	67667
1187	X	17484956	17486665	1.150396823883	17485798	0.958765268326	FBgn0026375	691	FBgn0030855	15578
1188	3R	27677671	27678707	1.150320529938	27678230	1.057537836187	FBgn0039883	19631	FBgn0011013	104979
1189	2L	21084199	21084921	1.148840904236	21084807	0.963877244429	FBgn0032915	5178	FBgn0023388	45138
1190	2R	13871682	13873311	1.148749828339	13872438	1.196820932276	FBgn0034328	25657	FBgn0034326	58117
1191	2R	18367677	18368532	1.148434638977	18368328	0.896517197291	FBgn0001263	1934	FBgn0010078	6350
1192	2R	20410884	20412140	1.147424697876	20411423	0.995647668839	FBgn0066084	106	FBgn0066084	106
1193	2L	2577185	2578042	1.145752429962	2577965	0.954584407806	FBgn0031435	294	FBgn0031435	294
1194	3R	29631	30611	1.145244598389	30102	0.983310923857	FBgn0037215	7073	FBgn0037220	27975
1195	X	18629411	18630526	1.144102096558	18629958	0.998859755198	FBgn0001090	1658	FBgn0001090	1658
1196	2R	16343634	16344550	1.143702507019	16344122	0.944980144501	FBgn0011674	476	FBgn0016984	4126
1197	X	19412151	19412852	1.143335819244	19412243	1.014953136444	FBgn0031030	1503	FBgn0031032	5336
1198	2R	17905229	17906238	1.14316034317	17905699	0.997845202684	FBgn0034724	3939	FBgn0053200	10534
1199	3R	1372942	1373910	1.14270734787	1373550	0.925367245307	FBgn0037336	60	FBgn0037342	20782
1200	3L	5109815	5110766	1.142678260803	5110321	1.026663525899	FBgn0035591	8	FBgn0035602	230111
1201	2L	522808	524101	1.142437934875	523383	0.991243392229	FBgn0003963	84	FBgn0003963	84
1202	3R	27131400	27132486	1.142387390137	27132066	0.979918003082	FBgn0039840	1262	FBgn0039831	85640
1203	X	12962030	12963087	1.142343521118	12962465	0.971650490394	FBgn0065101	102	FBgn0025463	31050
1204	3L	17495251	17496549	1.142148971558	17495785	1.025808670942	FBgn0036736	443	FBgn0036734	16227
1205	3R	2228163	2229261	1.142087936401	2228804	0.95381706953	FBgn0037443	2809	FBgn0037443	2809
1206	3R	10480753	10482406	1.142078399658	10481377	1.004433014814	FBgn0026578	46	FBgn0026578	46
1207	3R	12683088	12684132	1.141877651215	12683521	1.047664701939	FBgn0082171	1484	FBgn0082171	1484
1208	X	17591040	17592596	1.14160490036	17591780	1.011475592852	FBgn0024184	11540	FBgn0030866	18569
1209	X	3622019	3623245	1.141041755676	3622767	1.116610795259	FBgn0026698	2877	FBgn0000542	58566
1210	3L	19148955	19149817	1.139664173126	19149331	0.880360543728	FBgn0016797	13446	FBgn0016797	13446
1211	3L	21079203	21080623	1.138541221619	21079961	1.172661613016	FBgn0037051	10079	FBgn0037051	10079
1212	2R	7120235	7121048	1.137211799622	7120655	0.94689429601	FBgn0033636	11083	FBgn0033636	11083
1213	3L	19521602	19522626	1.136103630066	19522086	0.983151463901	FBgn0036886	4405	FBgn0036886	4405
1214	X	7471857	7472986	1.135858297348	7472417	1.064725905657	FBgn0004198	18033	FBgn0027553	101141
1215	3R	27514827	27515829	1.135281562805	27515327	0.949695050716	FBgn0039864	9725	FBgn0039867	47337
1216	X	12412691	12414858	1.134621620178	12414271	1.067459344864	FBgn0030400	2848	FBgn0015024	73449
1217	3L	15889375	15890278	1.13436126709	15890122	0.928083141645	FBgn0036544	13403	FBgn0000489	29934
1218	3L	14546565	14547482	1.134093284607	14547045	1.01677869161	FBgn0040811	13656	FBgn0028418	21022
1219	3L	13856386	13857310	1.134057044983	13856880	1.049593263202	FBgn0036384	816	FBgn0036386	37376
1220	2L	11060881	11061765	1.133813858032	11061675	1.026388072968	FBgn0032330	4272	FBgn0032335	9386
1221	2L	19571351	19572980	1.13366317749	19572298	1.149669468403	FBgn0005672	955	FBgn0005672	955
1222	3L	816012	816849	1.133182525635	816450	0.943498106564	FBgn0035162	484	FBgn0035162	484
1223	3R	12759300	12760987	1.132977485657	12760184	1.106524288654	FBgn0051270	10677	FBgn0082171	78147
1224	2R	13822065	13823091	1.132346630096	13822639	0.91670653224	FBgn0034327	3799	FBgn0034326	8318
1225	2R	7147234	7148737	1.132156610489	7148316	0.986027885886	FBgn0033638	161	FBgn0033638	161
1226	X	20549939	20551093	1.131729125977	20550394	1.000563200782	FBgn0031129	3758	FBgn0003300	45277
1227	2R	19034012	19035086	1.131605148315	19034550	0.940617841833	FBgn0034873	3092	FBgn0034873	3092
1228	X	19534411	19535051	1.13106584549	19534464	1.000559329987	FBgn0031060	1226	FBgn0031057	16779
1229	2L	8477926	8479421	1.131030082703	8478521	1.099548648385	FBgn0053194	1172	FBgn0032050	33314
1230	2L	5979640	5981012	1.130944252014	5980353	1.104212256039	FBgn0000308	672	FBgn0000308	672
1231	X	16106585	16107400	1.130837917328	16106953	0.980877578259	FBgn0030731	2042	FBgn0030733	13326
1232	X	20140751	20141851	1.130382537842	20141314	1.007660627365	FBgn0031101	3144	FBgn0027334	60813
1233	3L	8432482	8433561	1.130104541779	8433148	1.005510891185	FBgn0010825	8885	FBgn0010825	8885
1234	3R	12163595	12164916	1.129675865173	12164275	1.082271688125	FBgn0040284	3431	FBgn0040284	3431
1235	X	10576066	10577288	1.129254817963	10576697	1.138348549604	FBgn0003204	13027	FBgn0052672	36856
1236	2L	9087951	9088700	1.128976821899	9088102	0.90761133035	FBgn0032095	3995	FBgn0052982	37649
1237	3L	9014683	9015829	1.12884759903	9015375	0.99861201118	FBgn0028789	51	FBgn0028789	51
1238	X	15415211	15416017	1.128557682037	15415255	0.853517532349	FBgn0030659	1554	FBgn0030659	1554
1239	2R	19058266	19059527	1.128449440002	19058740	0.970863117891	FBgn0010501	175	FBgn0010501	175
1240	3R	12646917	12648444	1.127901077271	12647669	1.076936329112	FBgn0000014	8100	FBgn0020546	28057
1241	3L	1499758	1500755	1.127197265625	1500203	0.966646811541	FBgn0011204	567	FBgn0028577	14082
1242	3R	2718678	2719737	1.126847267151	2719186	1.027751266956	FBgn0001077	29140	FBgn0001077	29140
1243	X	8303869	8304562	1.126706123352	8303917	1.020190238953	FBgn0052713	1121	FBgn0030038	21601
1244	3R	16654152	16655141	1.126572132111	16654627	1.022472321987	FBgn0027493	1710	FBgn0038830	4676
1245	3R	11493319	11494049	1.126238822937	11493521	0.996332792135	FBgn0053207	1613	FBgn0053207	1613
1246	X	2777746	2778715	1.12602519989	2778168	0.883247613907	FBgn0025643	2242	FBgn0024978	189827
1247	X	1992431	1993730	1.125839233398	1992844	1.004002507528	FBgn0004861	143	FBgn0025626	71552
1248	X	5449922	5451123	1.125822544098	5450653	0.997138908931	FBgn0029776	10344	FBgn0029783	60553
1249	2R	1445392	1446607	1.125685691833	1445916	1.042612720938	FBgn0033046	13671	FBgn0033059	137849
1250	3R	15051368	15052358	1.125351428986	15051913	0.962754417868	FBgn0026158	460	FBgn0000463	100022
1251	2L	10200540	10201560	1.125152111053	10201150	1.022865507338	FBgn0005593	49	FBgn0005593	49
1252	3R	27619964	27620976	1.124599456787	27620500	0.935784637928	FBgn0027620	689	FBgn0011013	47249
1253	2L	13884709	13885787	1.124366760254	13885218	1.001164800981	FBgn0019890	19441	FBgn0019890	19441
1254	3R	1041728	1043414	1.123991012573	1041812	0.909689556469	FBgn0000340	1335	FBgn0000340	1335
1255	2L	10426451	10427243	1.123792648315	10426545	0.938303576575	FBgn0010083	246	FBgn0010083	246
1256	2R	9946416	9947350	1.123244285583	9946877	0.960614613124	FBgn0013725	321	FBgn0013725	321
1257	3L	22341278	22342259	1.122982025146	22341834	0.913576715133	FBgn0004449	106	FBgn0004449	106
1258	2L	3541388	3542599	1.121389865875	3541916	0.992104113102	FBgn0024244	2665	FBgn0031549	11630
1259	X	18204605	18205679	1.121261119843	18205078	1.08250784874	FBgn0014467	992	FBgn0004956	63316
1260	2L	2492660	2493354	1.12114238739	2492706	0.97753739357	FBgn0015816	40	FBgn0015816	40
1261	3R	23544248	23544880	1.121049404144	23544298	1.044608540005	FBgn0039544	11474	FBgn0003330	36552
1262	2R	15491844	15493103	1.1209192276	15492488	1.064272195101	FBgn0034479	3444	FBgn0004364	133886
1263	X	10749866	10751188	1.120490789413	10750452	1.039150476456	FBgn0030248	850	FBgn0030241	50360
1264	2R	2504760	2505815	1.119820594788	2505195	0.940150171518	FBgn0050159	696	FBgn0033107	178322
1265	2R	20628099	20629237	1.118898391724	20628823	0.938175646464	FBgn0050430	8209	FBgn0001148	59243
1266	2L	19864954	19865785	1.118529319763	19865399	0.921249262492	FBgn0032826	3013	FBgn0043021	53056
1267	3L	22393867	22395320	1.118434906006	22394749	1.070563091951	FBgn0037163	275	FBgn0004449	53021
1268	2R	5005058	5006101	1.11815738678	5005505	1.0576428473	FBgn0004360	477	FBgn0053774	93408
1269	2L	5724502	5725244	1.117827415466	5724618	0.940662947568	FBgn0031736	40	FBgn0031739	77351
1270	2L	1963445	1964304	1.117497444153	1963900	0.903574228287	FBgn0051942	1526	FBgn0031391	183387
1271	X	2303696	2304689	1.117209911346	2304227	1.046111488342	FBgn0004050	302	FBgn0004050	302
1272	X	3256988	3257870	1.116410732269	3257476	0.933538168669	FBgn0029657	7906	FBgn0000472	28137
1273	X	12867303	12868013	1.115902423859	12867475	0.910731474559	FBgn0030442	2453	FBgn0030434	123940
1274	3L	6877637	6878593	1.115439891815	6878110	0.945292323828	FBgn0041194	10695	FBgn0001104	75890
1275	X	19117578	19118261	1.114855766296	19117879	0.863001346588	FBgn0031011	886	FBgn0031008	15058
1276	2R	5935275	5936069	1.114557743073	5935615	0.891604640267	FBgn0033520	634	FBgn0033522	5910
1277	2R	20100824	20102127	1.114237308502	20101536	1.10062071681	FBgn0035031	4059	FBgn0035031	4059
1278	2R	15549835	15550748	1.114098072052	15550563	0.893659701714	FBgn0034480	30713	FBgn0004364	75811
1279	X	13590744	13591632	1.112307548523	13591475	0.959596077601	FBgn0020909	361	FBgn0030521	24643
1280	2L	8846564	8847486	1.112167835236	8847440	0.963900446892	FBgn0052986	15367	FBgn0029123	21815
1281	2R	12541802	12543197	1.110463142395	12542624	0.980042755604	FBgn0023172	520	FBgn0034181	8233
1282	3R	7048245	7048946	1.109627723694	7048294	1.018669976128	FBgn0020910	676	FBgn0020910	676
1283	X	2157635	2158392	1.109393596649	2158248	0.953999900818	FBgn0023526	9346	FBgn0023526	9346
1284	2L	6141424	6142179	1.108915805817	6141871	0.849425703287	FBgn0031785	2410	FBgn0031782	14109
1285	3L	13087477	13088418	1.108690261841	13087937	0.9147828607	FBgn0010452	283	FBgn0010452	283
1286	3R	25381572	25382559	1.107434749603	25381980	0.934580522425	FBgn0000492	129	FBgn0040623	65164
1287	3R	11479777	11480841	1.107310771942	11480104	0.868416786194	FBgn0053207	11804	FBgn0053207	11804
1288	2L	7811280	7812112	1.106404304504	7811760	0.924723029137	FBgn0002527	320	FBgn0020618	15492
1289	2L	7009250	7010807	1.106316566467	7009752	0.913966327906	FBgn0031880	3744	FBgn0051908	17543
1290	3R	26291325	26292392	1.10614824295	26291788	1.057134819031	FBgn0039776	14	FBgn0039767	37790
1291	X	2284732	2285837	1.105858802795	2285196	0.961909472942	FBgn0001150	77	FBgn0001150	77
1292	3R	17273114	17274208	1.105850219727	17273599	1.191241600934	FBgn0011278	1557	FBgn0013984	132652
1293	X	2325717	2326409	1.105473041534	2325775	1.038534164429	FBgn0040388	384	FBgn0004050	21850
1294	X	7943567	7944247	1.104998111725	7943612	0.905113697052	FBgn0029997	3678	FBgn0030003	31351
1295	2L	22006325	22007244	1.104869842529	22006750	0.932561576366	FBgn0053987	159	FBgn0032979	150004
1296	3R	7713674	7714405	1.104460716248	7714043	0.909453630447	FBgn0037960	1156	FBgn0037955	65833
1297	2R	3462407	3463220	1.103240966797	3462635	0.887626784188	FBgn0050378	483	FBgn0033240	4840
1298	2R	10306285	10307300	1.103149414062	10306769	0.936931722304	FBgn0033966	6373	FBgn0050478	20926
1299	2L	12662535	12663434	1.102747917175	12663014	0.947457201341	FBgn0004394	5185	FBgn0032445	30009
1300	2L	8386922	8387746	1.101090431213	8387298	0.92375536526	FBgn0041717	2426	FBgn0032036	2831
1301	3L	9635131	9636087	1.100532531738	9635573	0.982353743385	FBgn0053696	16790	FBgn0044049	142652
1302	3L	15992221	15992916	1.100396156311	15992445	0.916029159839	FBgn0044028	3706	FBgn0044028	3706
1303	2L	277367	278527	1.099772453308	277702	0.862961381674	FBgn0003444	114	FBgn0003444	114
1304	X	18631063	18631820	1.099624633789	18631558	0.855708122253	FBgn0001090	58	FBgn0001090	58
1305	2L	11796503	11797380	1.09939289093	11796668	0.918273647626	FBgn0032377	2585	FBgn0032377	2585
1306	2R	18713960	18715120	1.099321842194	18714612	0.998405428494	FBgn0034834	4527	FBgn0003062	132292
1307	2L	22316071	22316600	1.099031448364	22316084	1.147924956153	FBgn0039972	16560	FBgn0032987	80658
1308	2L	9966660	9967555	1.099004745483	9967024	0.938395163592	FBgn0011272	288	FBgn0011272	288
1309	2L	7306713	7307748	1.098996162415	7307154	0.952350279864	FBgn0004009	7	FBgn0004009	7
1310	X	18161020	18162227	1.098087787628	18161719	1.005922615528	FBgn0030912	6617	FBgn0004956	19957
1311	2R	3542112	3543372	1.098004102707	3542633	0.944384892782	FBgn0025360	813	FBgn0021814	49215
1312	X	3677201	3677964	1.097524642944	3677790	0.960525417328	FBgn0000542	3543	FBgn0000542	3543
1313	4	734705	735603	1.096688270569	735157	0.980719341951	FBgn0005666	9497	FBgn0039930	314452
1314	2L	8521587	8522550	1.095707893372	8522040	0.970990508795	FBgn0016122	141	FBgn0029004	6578
1315	3L	12096759	12097501	1.095278263092	12097144	0.944612280528	FBgn0022959	1908	FBgn0036248	4954
1316	3R	8841788	8842617	1.094690799713	8842487	0.885218048096	FBgn0020496	5099	FBgn0038109	6870
1317	2R	3474394	3475387	1.093637466431	3474859	1.061514938579	FBgn0027548	560	FBgn0027548	560
1318	2L	1013975	1014637	1.09363079071	1014127	1.168885654873	FBgn0031295	12770	FBgn0003310	63684
1319	2R	6971265	6972142	1.093281269073	6971756	0.924288064241	FBgn0000581	3632	FBgn0000581	3632
1320	X	4222209	4223141	1.093040943146	4223057	0.950367736816	FBgn0029707	3652	FBgn0029714	174147
1321	2R	13667773	13668755	1.092061042786	13668319	0.941610055811	FBgn0000057	1752	FBgn0022238	4736
1322	3R	10539144	10540106	1.091917037964	10539610	0.915218257904	FBgn0053967	10368	FBgn0051314	16553
1323	3L	1387608	1388370	1.091402053833	1387694	0.931821250916	FBgn0011855	2381	FBgn0004635	59630
1324	3L	22894101	22895338	1.09072971344	22894675	1.102584558375	FBgn0052461	5549	FBgn0037207	15620
1325	3R	9810604	9811386	1.090608119965	9810710	0.88980401646	FBgn0015270	20071	FBgn0038196	51177
1326	X	15645705	15646414	1.089598178864	15645758	1.008366286755	FBgn0003345	507	FBgn0025809	26242
1327	3L	20959049	20959912	1.089401960373	20959510	0.940791785717	FBgn0003415	1755	FBgn0003415	1755
1328	3R	8524184	8525218	1.088762283325	8524663	1.054622799158	FBgn0016693	1619	FBgn0038071	50881
1329	3R	3785589	3786599	1.08846950531	3785981	0.944008125978	FBgn0000504	7149	FBgn0037550	166074
1330	3L	17918782	17920009	1.087903022766	17919526	1.068927049637	FBgn0052193	7393	FBgn0036762	107351
1331	2R	5495314	5496071	1.087882518768	5495871	0.979971210162	FBgn0000606	4817	FBgn0000606	4817
1332	2R	2138654	2139558	1.087603569031	2139436	0.904536767439	FBgn0053919	3046	FBgn0040673	14610
1333	2R	16667110	16667901	1.087556838989	16667779	0.949305794456	FBgn0050389	348	FBgn0034599	8763
1334	3R	11301591	11302367	1.084912776947	11301999	0.903853654861	FBgn0038341	84	FBgn0067339	58494
1335	3R	2673761	2674539	1.084568500519	2673881	0.917997967113	FBgn0003339	2005	FBgn0001077	16165
1336	2L	6918090	6918994	1.084177970886	6918442	0.92692399025	FBgn0026196	299	FBgn0026196	299
1337	X	22058459	22059097	1.084072113037	22058821	0.933263460795	FBgn0000719	238	FBgn0031186	400836
1338	2R	3667009	3668130	1.083868026733	3667623	0.980405754513	FBgn0010504	840	FBgn0050373	8856
1339	3R	4573421	4574187	1.083847999573	4573515	0.899210453033	FBgn0037624	13	FBgn0037621	16099
1340	X	14042197	14043180	1.082848548889	14042718	1.017185127034	FBgn0040153	2674	FBgn0002873	39062
1341	2R	19063070	19063991	1.082558631897	19063571	0.918083836051	FBgn0034879	230	FBgn0034879	230
1342	2R	2025697	2026796	1.081530094147	2026158	0.986140924342	FBgn0010347	12086	FBgn0041145	96160
1343	3L	18136625	18137457	1.081071853638	18137044	0.939576148987	FBgn0036781	9270	FBgn0020300	32381
1344	3L	14041566	14042745	1.080793380737	14042082	1.004128728594	FBgn0005592	1051	FBgn0036406	23827
1345	3L	17577143	17578029	1.080529212952	17577589	0.925159335136	FBgn0000567	6977	FBgn0004401	32701
1346	3R	254275	255310	1.080390930176	254764	0.977549805361	FBgn0037248	290	FBgn0037249	4888
1347	X	6982828	6983481	1.080063343048	6982913	1.072468566895	FBgn0047092	12173	FBgn0029933	39624
1348	2R	10299437	10300495	1.079891204834	10300060	0.935031357933	FBgn0033966	13082	FBgn0050478	14217
1349	3L	2121755	2122871	1.079074859619	2122357	1.005731328328	FBgn0052310	10203	FBgn0035315	58188
1350	X	18368083	18369194	1.078964471817	18368645	0.936306923628	FBgn0000242	43	FBgn0030943	113479
1351	X	445483	446356	1.078721046448	445891	1.008283431713	FBgn0003986	1972	FBgn0003986	1972
1352	X	4740534	4741495	1.076955795288	4741041	0.860270908901	FBgn0029731	1115	FBgn0029738	40346
1353	3R	17485397	17487134	1.076372146606	17485967	1.080311357975	FBgn0011766	160	FBgn0004493	11505
1354	3R	6365557	6366243	1.075120449066	6365692	0.986030838706	FBgn0051394	10814	FBgn0001235	98694
1355	2L	1410343	1412251	1.074384689331	1410990	1.0464656353	FBgn0002543	9459	FBgn0002543	9459
1356	2L	544288	545061	1.073522806168	544651	0.88743392159	FBgn0031260	24	FBgn0031260	24
1357	3R	21852456	21853517	1.073432922363	21852993	0.992833446054	FBgn0002631	2464	FBgn0002631	2464
1358	X	2990875	2991593	1.073356151581	2991196	0.948475265503	FBgn0004647	168	FBgn0004647	168
1359	3L	793458	794655	1.073253154755	794166	0.971504772411	FBgn0035161	6634	FBgn0035162	22768
1360	3R	2933876	2934944	1.072445392609	2934782	0.936816930771	FBgn0014863	8671	FBgn0003884	22522
1361	X	17298201	17298982	1.072128295898	17298857	1.017227053642	FBgn0030841	12377	FBgn0030851	164556
1362	2R	12108927	12109676	1.072032928467	12109631	0.896335813734	FBgn0034142	55	FBgn0003274	8674
1363	2L	8851831	8853102	1.071822166443	8852384	1.052552279304	FBgn0052986	10423	FBgn0029123	26759
1364	X	3587216	3588283	1.071792602539	3587790	0.919120171491	FBgn0029675	4608	FBgn0000542	93543
1365	2R	2999797	3001130	1.071104049683	3000322	1.026975274086	FBgn0015930	1354	FBgn0015930	1354
1366	X	9012342	9013109	1.071079730988	9013061	1.132486396366	FBgn0026206	4573	FBgn0040931	7855
1367	X	16674274	16675476	1.070404052734	16674739	0.942655787748	FBgn0024941	3005	FBgn0030801	43781
1368	3R	9809066	9810129	1.070291042328	9809866	0.897722434998	FBgn0015270	19227	FBgn0038196	52021
1369	3R	24161337	24162389	1.070259571075	24161869	1.058596947614	FBgn0039579	1629	FBgn0039580	3621
1370	2L	5997524	5998324	1.070152759552	5998250	0.970912265778	FBgn0031759	1233	FBgn0001942	16491
1371	3L	884185	885112	1.06981086731	884958	0.928923447927	FBgn0035176	1505	FBgn0035164	63912
1372	3R	17466975	17467817	1.069327354431	17467353	0.874011456966	FBgn0011766	18774	FBgn0046832	19107
1373	3R	5244763	5245445	1.06909942627	5245315	1.037552920255	FBgn0024515	1651	FBgn0037686	18337
1374	2L	5579752	5580423	1.068437576294	5579802	0.950671725803	FBgn0031722	1314	FBgn0031718	28776
1375	3L	6801533	6802161	1.06843662262	6801572	0.949698713091	FBgn0003995	37465	FBgn0035714	74712
1376	2L	2888682	2889424	1.068433761597	2888795	0.937727848689	FBgn0041111	2843	FBgn0004584	83881
1377	2L	16435037	16435897	1.066843986511	16435358	0.890059403011	FBgn0020416	5851	FBgn0025678	82668
1378	3L	6763635	6764458	1.065734863281	6764050	0.923084100087	FBgn0003995	57	FBgn0035714	37190
1379	X	6706727	6707849	1.065678119659	6707267	0.981781609853	FBgn0064122	6477	FBgn0064122	6477
1380	2R	5932945	5933800	1.063551902771	5933116	0.927677154541	FBgn0033519	236	FBgn0033522	8409
1381	3L	7389603	7390648	1.062574386597	7390216	0.957595376407	FBgn0063083	9946	FBgn0014011	18910
1382	X	17342301	17343197	1.062460422516	17342764	0.908044899211	FBgn0030842	19512	FBgn0030851	120649
1383	2L	7533918	7534723	1.061582565308	7534293	0.899966273989	FBgn0053529	10130	FBgn0053529	10130
1384	X	9117367	9117955	1.061454772949	9117491	1.054839951651	FBgn0030121	619	FBgn0030121	619
1385	X	5833357	5834037	1.061294078827	5833699	0.837466267978	FBgn0029831	349	FBgn0000042	87599
1386	3R	20622290	20623139	1.0612449646	20622736	0.902384705014	FBgn0039226	2654	FBgn0000140	43111
1387	X	15426995	15427900	1.061150550842	15427513	0.947692564556	FBgn0030662	2648	FBgn0030660	10415
1388	3R	20096135	20097407	1.060964584351	20096922	0.973218262196	FBgn0011225	31	FBgn0051130	5941
1389	3R	27635328	27636322	1.06013250351	27635853	0.96952084934	FBgn0039882	54	FBgn0011013	62602
1390	4	1002879	1003849	1.060001850128	1003366	1.027311409221	FBgn0039931	5849	FBgn0039930	46243
1391	3L	2163565	2164206	1.059328079224	2164156	1.154443264008	FBgn0035313	5373	FBgn0035315	16389
1392	3L	725474	726728	1.058895111084	725936	0.947405576706	FBgn0052482	1390	FBgn0000575	7002
1393	X	3228881	3229800	1.058283805847	3229349	0.966137886047	FBgn0000472	10	FBgn0000472	10
1394	2L	8208968	8209642	1.057996273041	8209204	0.929211854935	FBgn0003607	1929	FBgn0003607	1929
1395	3R	7600938	7601665	1.057836532593	7601449	0.896999870028	FBgn0011471	3377	FBgn0011471	3377
1396	3R	4780955	4781596	1.057448387146	4781520	1.021008968353	FBgn0037645	1963	FBgn0037644	10794
1397	3L	5604395	5605481	1.056945800781	5604973	0.94868516922	FBgn0035625	43	FBgn0035625	43
1398	3R	9814307	9815424	1.056907653809	9814936	0.86376196146	FBgn0015270	24297	FBgn0038196	46951
1399	3L	1444982	1446457	1.056879043579	1445479	0.947962969542	FBgn0004635	1845	FBgn0004635	1845
1400	2R	4167438	4168358	1.056470870972	4167922	0.906866618565	FBgn0050353	2097	FBgn0050353	2097
1401	X	14838265	14839041	1.055760383606	14838619	0.918150583903	FBgn0052594	19752	FBgn0030605	59230
1402	2R	11664851	11665995	1.055528640747	11665396	0.975936412811	FBgn0029175	917	FBgn0034082	8261
1403	3R	21454168	21455027	1.055183410645	21454266	0.967646772211	FBgn0039349	1623	FBgn0039350	9283
1404	3L	8127098	8127918	1.055135726929	8127770	0.941146095594	FBgn0035844	2015	FBgn0042112	28710
1405	3R	8227107	8227833	1.054698467255	8227430	0.874743489658	FBgn0038036	87	FBgn0038038	4824
1406	2L	15738413	15739492	1.054207801819	15739068	0.9233361132	FBgn0010382	5016	FBgn0003936	8543
1407	3L	1522409	1523279	1.053600311279	1522907	0.876862610088	FBgn0035229	2226	FBgn0035233	18860
1408	3R	14178481	14179647	1.052604675293	14179238	0.900251051959	FBgn0038606	2011	FBgn0038609	13140
1409	3L	16740736	16741685	1.05020236969	16741218	0.938204709221	FBgn0036660	3756	FBgn0036660	3756
1410	X	17130183	17130861	1.050159454346	17130258	1.032821559906	FBgn0024238	5657	FBgn0000163	135382
1411	3R	11811360	11812624	1.050137281418	11812576	0.936059157054	FBgn0003507	653	FBgn0003507	653
1412	2R	3552983	3553687	1.049757957458	3553192	0.915879616371	FBgn0025360	9746	FBgn0021814	38656
1413	4	1001422	1002158	1.049661636353	1001624	0.896253665288	FBgn0039931	4107	FBgn0039930	47985
1414	2L	12055240	12056115	1.049583911896	12055712	0.863354593515	FBgn0028425	270	FBgn0032404	612
1415	2L	22127753	22128414	1.04909992218	22127865	1.147697734833	FBgn0032976	5921	FBgn0032979	28889
1416	X	2498845	2499873	1.049092292786	2499417	0.936718323651	FBgn0003371	9311	FBgn0003371	9311
1417	2L	10632344	10633114	1.048906803131	10632761	0.908297121525	FBgn0032271	1708	FBgn0032269	54969
1418	2R	4711515	4712358	1.048195838928	4711963	0.952366997214	FBgn0015561	4936	FBgn0033380	85887
1419	X	20498504	20499271	1.047840356827	20499199	1.015671491623	FBgn0003300	5918	FBgn0003300	5918
1420	2L	1884709	1885775	1.047292709351	1885336	0.910581320524	FBgn0031374	352	FBgn0031357	174870
1421	2R	13747239	13748113	1.046614170074	13747601	0.893757939339	FBgn0000658	25	FBgn0000658	25
1422	3R	17369584	17370772	1.046434879303	17370194	0.923816428465	FBgn0038891	12305	FBgn0013984	36057
1423	X	9503293	9504329	1.045351982117	9503762	0.948675043443	FBgn0028341	373	FBgn0015624	24335
1424	3R	10303432	10304231	1.044479370117	10303796	0.865550875664	FBgn0038233	33618	FBgn0038234	33794
1425	2R	19088072	19088999	1.044312477112	19088471	1.000438181559	FBgn0015903	15974	FBgn0015903	15974
1426	2L	26864	27853	1.043995380402	27772	0.949796305762	FBgn0031209	3884	FBgn0002121	6400
1427	3R	539396	540295	1.043170452118	539903	0.961520552635	FBgn0037270	15	FBgn0037270	15
1428	3L	2089287	2090215	1.042468309402	2089798	0.934822946787	FBgn0003432	9351	FBgn0035315	90747
1429	3L	15004354	15006473	1.042338848114	15004919	0.909815132618	FBgn0036465	2910	FBgn0036465	2910
1430	2L	5936959	5937882	1.041927337646	5937521	0.865152359009	FBgn0001128	6161	FBgn0000308	43504
1431	3L	8987561	8988322	1.040919303894	8988286	0.949651122093	FBgn0035955	4488	FBgn0035954	9141
1432	3R	637417	638119	1.04069185257	637543	0.989138126373	FBgn0026417	240	FBgn0051529	5377
1433	X	1991142	1992084	1.04065656662	1991731	0.923984110355	FBgn0004861	970	FBgn0025626	70439
1434	2L	20703593	20704576	1.040225028992	20704034	0.919174194336	FBgn0014859	1852	FBgn0000986	18474
1435	2R	3838521	3839469	1.03949546814	3839016	1.009392261505	FBgn0050358	7356	FBgn0010109	94876
1436	3R	21703612	21704582	1.037913322449	21704008	0.916350603104	FBgn0027865	3154	FBgn0002735	121572
1437	3L	473462	474604	1.037178993225	474146	0.981869893916	FBgn0001316	49975	FBgn0035140	50237
1438	2R	5549746	5550432	1.037149429321	5550377	1.032069563866	FBgn0033475	5270	FBgn0033476	10054
1439	X	4269674	4270849	1.036685943604	4270264	1.015293300152	FBgn0000179	12171	FBgn0029714	126940
1440	X	2838583	2839512	1.036277532578	2839080	0.934918224812	FBgn0003285	9092	FBgn0004647	151948
1441	X	19329768	19330830	1.035326004028	19330175	0.972734367146	FBgn0027621	733	FBgn0040890	1029
1442	3R	12556592	12557456	1.035205841064	12557097	0.847370052338	FBgn0003944	3251	FBgn0063261	20014
1443	X	20470346	20471293	1.034675598145	20470866	0.9250177145	FBgn0031126	2406	FBgn0003300	34251
1444	X	8088171	8089019	1.034487247467	8088553	0.917577028275	FBgn0030026	13	FBgn0030028	28087
1445	X	19730995	19732252	1.032596588135	19731439	0.970518080393	FBgn0000076	7442	FBgn0031079	45451
1446	X	4893988	4894804	1.03178691864	4894037	0.889162593418	FBgn0003028	503	FBgn0004368	109668
1447	2L	19236598	19237414	1.031736373901	19237355	0.844312720829	FBgn0051797	20707	FBgn0032762	108000
1448	2R	10319848	10320944	1.030229091644	10320481	0.952407640569	FBgn0033968	2806	FBgn0050478	34638
1449	X	13480799	13481913	1.029439926147	13481321	0.909564859727	FBgn0030506	20424	FBgn0030507	20639
1450	2R	7062119	7063310	1.028118133545	7062856	1.000888697306	FBgn0000577	18739	FBgn0000577	18739
1451	3L	17618349	17619018	1.027678489685	17618848	0.978259881337	FBgn0052179	687	FBgn0052179	687
1452	X	1978635	1980252	1.026710987091	1979416	0.978223947378	FBgn0004860	1536	FBgn0025626	58124
1453	2L	17379164	17380559	1.026702880859	17379660	1.053410025204	FBgn0032633	416	FBgn0032633	416
1454	2R	9197207	9197898	1.026522636414	9197817	0.943814468384	FBgn0033865	11459	FBgn0033859	88261
1455	3R	10450900	10451641	1.026037693024	10451492	0.903094212214	FBgn0013981	31	FBgn0013981	31
1456	3R	26685532	26686172	1.025013923645	26686118	0.961578528086	FBgn0039805	7127	FBgn0003720	8081
1457	3R	15151182	15151967	1.024368286133	15151585	0.983882331848	FBgn0000463	350	FBgn0000463	350
1458	2R	9516584	9517187	1.024356842041	9517137	1.002301761082	FBgn0050482	5060	FBgn0033889	22171
1459	3R	20120383	20121127	1.024073123932	20121074	0.916762457954	FBgn0000368	64	FBgn0000368	64
1460	X	3533458	3534245	1.023944854736	3533551	0.978091526031	FBgn0023215	411	FBgn0029672	103775
1461	3R	20381485	20382209	1.023603439331	20381609	0.894084739685	FBgn0004188	201	FBgn0039205	25329
1462	2R	19681998	19682687	1.021792888641	19682431	0.892846311842	FBgn0023184	106	FBgn0034986	394
1463	2R	11349638	11350504	1.021745204926	11350123	0.967457490809	FBgn0003130	485	FBgn0050085	33885
1464	2L	9552917	9553576	1.021669864655	9553106	0.979803048647	FBgn0032127	7062	FBgn0002973	115593
1465	3L	13093981	13095034	1.020501613617	13094437	0.985681597392	FBgn0010452	6217	FBgn0010452	6217
1466	2L	5799603	5800575	1.020312786102	5800099	0.918357908726	FBgn0031738	105	FBgn0031739	1870
1467	3R	17934555	17935289	1.020224571228	17934984	0.869546922048	FBgn0051164	4165	FBgn0053335	55756
1468	X	20233878	20234674	1.020024299622	20234077	0.924148266132	FBgn0031114	579	FBgn0031114	579
1469	X	17693923	17694620	1.019403457642	17694440	0.942652152135	FBgn0030877	304	FBgn0030878	425
1470	3R	25457891	25458624	1.019281387329	25458482	0.946939746539	FBgn0039674	13726	FBgn0039678	38900
1471	2R	3756541	3757267	1.019036769867	3756629	0.950398921967	FBgn0013726	7547	FBgn0010109	12489
1472	X	18623757	18624684	1.018963813782	18624335	0.868992693284	FBgn0030960	1270	FBgn0030960	1270
1473	3L	2565821	2566507	1.018911838531	2566089	0.851914532979	FBgn0010909	3983	FBgn0024939	4893
1474	2R	20577183	20577882	1.018001556396	20577413	0.887834855488	FBgn0050198	6192	FBgn0001148	7833
1475	3R	10474908	10475606	1.017525672913	10475169	0.872819491795	FBgn0026578	6254	FBgn0026578	6254
1476	3R	11088538	11089475	1.017419815063	11088984	0.977306365967	FBgn0003600	212	FBgn0003600	212
1477	2L	3833399	3834676	1.01731300354	3834130	0.969838843626	FBgn0004567	2712	FBgn0004567	2712
1478	3L	16625980	16626826	1.017180919647	16626343	0.888744101805	FBgn0036650	543	FBgn0017572	45612
1479	2R	19528692	19529349	1.016744613647	19528906	0.930780683245	FBgn0034958	950	FBgn0022708	2892
1480	3R	26681686	26683093	1.016676902771	26682296	0.942593798918	FBgn0003720	4259	FBgn0003720	4259
1481	3L	22813309	22814103	1.016067504883	22813972	0.906838330356	FBgn0037203	915	FBgn0037202	1042
1482	2R	18232361	18233088	1.015849590302	18232711	0.851299285889	FBgn0028371	11712	FBgn0020257	36156
1483	3R	15160854	15161663	1.015488624573	15161260	0.895740159353	FBgn0000463	9325	FBgn0000463	9325
1484	3L	11226000	11226627	1.013829708099	11226130	0.92529036782	FBgn0041094	126	FBgn0041094	126
1485	2L	6178904	6179915	1.013440132141	6179378	0.959131521337	FBgn0040951	11093	FBgn0031782	51616
1486	X	4385669	4386519	1.013345718384	4386047	0.941497185651	FBgn0029709	100	FBgn0029714	11157
1487	2R	6913700	6914350	1.013317108154	6913745	1.035096698337	FBgn0082585	408	FBgn0082585	408
1488	3R	7604258	7605257	1.012542247772	7604869	0.909052540274	FBgn0011471	43	FBgn0011471	43
1489	3R	12690371	12691083	1.012342453003	12690497	0.951819515228	FBgn0082171	8460	FBgn0082171	8460
1490	3R	17629371	17630041	1.012003421783	17629845	1.02644612239	FBgn0013759	18519	FBgn0004493	132373
1491	2L	7219279	7220211	1.011604309082	7219774	0.924963506063	FBgn0031897	255	FBgn0031897	255
1492	X	4256511	4257201	1.011377811432	4257163	0.950395584106	FBgn0000179	930	FBgn0029714	140041
1493	3L	16535884	16536638	1.010394096375	16536276	0.868589821984	FBgn0026061	2313	FBgn0036641	10223
1494	2L	6736674	6737677	1.010304927826	6737083	0.913020163774	FBgn0031854	3093	FBgn0025777	13728
1495	3L	15294934	15295585	1.010136604309	15295183	0.885174870491	FBgn0036494	6776	FBgn0036494	6776
1496	X	2253236	2254447	1.009899139404	2253855	1.059966246287	FBgn0040387	10035	FBgn0001150	31264
1497	2L	2144436	2145385	1.009832620621	2144896	0.897236711839	FBgn0031390	279	FBgn0031391	2391
1498	2R	11044594	11045564	1.009580612183	11045028	0.939982021556	FBgn0019968	2073	FBgn0019968	2073
1499	3R	18724502	18725269	1.009391784668	18724909	0.935250338386	FBgn0017590	115	FBgn0039013	172287
1500	3L	18161294	18162095	1.008695602417	18161705	0.910998512717	FBgn0036782	5393	FBgn0020300	57042
1501	2L	713236	714180	1.008407592773	713662	0.976035088301	FBgn0000497	1306	FBgn0015621	106302
1502	3R	6258521	6259374	1.007856845856	6258929	0.922017041375	FBgn0037817	1593	FBgn0015396	83023
1503	3R	18062253	18063065	1.007180213928	18062661	0.867594915278	FBgn0038934	25115	FBgn0053335	71921
1504	2L	14264700	14265646	1.00671505928	14265137	0.906138644499	FBgn0004002	1615	FBgn0028529	89943
1505	3R	17618725	17619543	1.006494998932	17619429	0.920491912148	FBgn0003867	11173	FBgn0004493	121957
1506	2R	17198271	17198982	1.006224155426	17198901	0.971812582016	FBgn0027360	210	FBgn0027360	210
1507	2R	15175664	15176565	1.005670070648	15176084	0.952117555282	FBgn0046820	1	FBgn0046820	1
1508	3R	1450297	1450987	1.005301475525	1450378	0.923259162903	FBgn0037351	192	FBgn0037351	192
1509	3R	12162385	12163206	1.004454612732	12162787	0.942887663841	FBgn0040284	4919	FBgn0040284	4919
1510	2R	14520513	14521394	1.00355052948	14521205	0.87749616305	FBgn0034412	19001	FBgn0041702	33904
1511	X	212694	213496	1.002645492554	213246	0.876105478832	FBgn0004034	85	FBgn0000022	13607
1512	X	10669771	10670406	1.001580238342	10669902	0.93720071966	FBgn0030235	1902	FBgn0030235	1902
1513	X	12759850	12760760	1.001543998718	12760352	0.987848579884	FBgn0047242	12120	FBgn0030434	16817
1514	3L	22804874	22805549	1.000077724457	22805081	0.901770114899	FBgn0010348	817	FBgn0037200	966
1515	2L	3580707	3581368	0.999603271484	3580754	0.912713474698	FBgn0004892	12	FBgn0002985	25994
1516	3R	2503709	2504603	0.9992852211	2504081	0.974800329942	FBgn0002522	231	FBgn0026567	20477
1517	3L	11093817	11094568	0.999270439148	11094331	0.935126662254	FBgn0036134	391	FBgn0036135	475
1518	3R	16368343	16369782	0.997801780701	16368949	0.890235126019	FBgn0053192	8222	FBgn0043457	14703
1519	2R	11446043	11447249	0.996132850647	11446542	0.935107679928	FBgn0034049	250	FBgn0034050	3209
1520	X	10450032	10451107	0.995267391205	10450510	0.94201079011	FBgn0030218	2578	FBgn0052680	111555
1521	3L	8687193	8688180	0.99517083168	8687731	0.933056622744	FBgn0011509	6433	FBgn0001168	38025
1522	X	2182116	2182817	0.994245529175	2182770	0.937987062666	FBgn0040391	514	FBgn0003079	13512
1523	2L	7620370	7621341	0.993644714355	7620916	0.923434376717	FBgn0031926	12526	FBgn0053529	76493
1524	2L	3539202	3540109	0.993502616882	3539705	0.920941233635	FBgn0024244	454	FBgn0031549	9419
1525	2L	6376054	6377015	0.9928855896	6376486	0.905809223652	FBgn0031807	2822	FBgn0043854	4071
1526	3R	18956548	18957396	0.992445468903	18957004	0.897882314829	FBgn0051457	3298	FBgn0051457	3298
1527	3L	13640631	13642291	0.991617679596	13641052	0.962468932657	FBgn0036379	356	FBgn0036386	253204
1528	3L	4840511	4841346	0.991609573364	4840925	0.935338824987	FBgn0047330	392	FBgn0035570	150222
1529	X	16517070	16517972	0.991247653961	16517580	0.9062063694	FBgn0000152	252	FBgn0030766	42738
1530	3L	727366	728275	0.988976478577	727733	0.902842879295	FBgn0052482	407	FBgn0000575	5205
1531	X	2588104	2588711	0.986382007599	2588146	0.97078794241	FBgn0024978	195	FBgn0024978	195
1532	2L	18778542	18779346	0.983943939209	18778639	0.912698078156	FBgn0045852	406	FBgn0032717	56957
1533	3R	19653143	19653910	0.982718467712	19653259	0.896256706931	FBgn0004186	333	FBgn0004186	333
1534	3L	111863	112686	0.98189163208	112310	0.880051553249	FBgn0020386	674	FBgn0035105	55644
1535	2L	1586212	1587049	0.981282234192	1586465	0.88561706543	FBgn0031347	805	FBgn0021906	27717
1536	2R	2918535	2919417	0.980335712433	2918982	0.879496872425	FBgn0033166	652	FBgn0033159	25300
1537	3L	20613786	20614687	0.980252742767	20614411	0.884631497519	FBgn0052431	7172	FBgn0001320	14793
1538	2L	12489097	12489753	0.979937076569	12489552	0.935657501221	FBgn0051858	7743	FBgn0040286	54887
1539	3R	4970510	4971169	0.979723930359	4970596	0.940485530429	FBgn0037662	32688	FBgn0037660	79777
1540	3L	281506	282504	0.978514671326	281924	0.970402956009	FBgn0035128	570	FBgn0035128	570
1541	X	13361599	13362452	0.978459358215	13362084	1.004990160465	FBgn0030492	134	FBgn0030482	131254
1542	2R	4758597	4759470	0.977457523346	4759052	0.914919067832	FBgn0010114	8	FBgn0033400	39390
1543	3R	1715457	1716163	0.976963043213	1715939	0.907949300913	FBgn0037394	2759	FBgn0037383	65713
1544	2R	14184659	14185567	0.976390838623	14184743	0.934443257072	FBgn0023214	3652	FBgn0023214	3652
1545	3L	786233	787155	0.975461483002	786609	0.90576082468	FBgn0035161	923	FBgn0035162	30325
1546	2L	5237112	5237822	0.975327968597	5237260	0.888223908164	FBgn0051971	3506	FBgn0000228	41298
1547	2L	6920947	6922237	0.97531414032	6921833	0.941992703606	FBgn0004838	1123	FBgn0004838	1123
1548	X	19350411	19351281	0.975263118744	19350819	1.054205810322	FBgn0027291	4928	FBgn0027291	4928
1549	X	6631190	6632087	0.974753856659	6631646	0.904042339325	FBgn0003390	6751	FBgn0029905	34505
1550	3R	21808851	21809743	0.974707126617	21809372	0.895552522996	FBgn0015269	637	FBgn0002735	16208
1551	3L	2549559	2550436	0.974704742432	2550032	0.966324297587	FBgn0010905	12223	FBgn0024939	20950
1552	X	3707287	3707923	0.974202156067	3707403	0.901405291124	FBgn0019661	521	FBgn0019661	521
1553	3L	634287	634919	0.972533226013	634833	0.897202915616	FBgn0035148	1533	FBgn0035148	1533
1554	3R	14813045	14813687	0.972460746765	14813412	0.866904830933	FBgn0026239	3665	FBgn0026239	3665
1555	3R	6090117	6091137	0.971788406372	6090540	0.899112319946	FBgn0037804	512	FBgn0037802	3078
1556	3R	26212356	26213142	0.971555709839	26212491	0.916945674203	FBgn0015221	1063	FBgn0039764	37063
1557	2R	20569019	20569683	0.971232414246	20569600	0.945813941956	FBgn0001148	20	FBgn0001148	20
1558	3R	4897965	4898875	0.970963478088	4898448	0.934615748269	FBgn0037661	7547	FBgn0037660	7629
1559	3L	8319380	8320366	0.970260620117	8319840	0.940265238285	FBgn0035878	437	FBgn0035878	437
1560	3R	23416402	23417226	0.970207691193	23416778	0.864457074334	FBgn0039527	2482	FBgn0003330	90968
1561	X	16807914	16808551	0.969892024994	16808425	0.964435482025	FBgn0030809	5839	FBgn0030806	31626
1562	2R	20389887	20390606	0.969208717346	20390376	0.892477171762	FBgn0035075	1207	FBgn0050423	6940
1563	X	8060977	8061835	0.969170093536	8061345	0.913008319007	FBgn0030025	24575	FBgn0030028	55295
1564	3L	17381056	17381712	0.96916437149	17381180	0.886075592041	FBgn0027660	5591	FBgn0027660	5591
1565	3R	17438748	17439538	0.968920707703	17439128	0.957298447104	FBgn0046832	9118	FBgn0046832	9118
1566	2L	11358235	11359197	0.968899250031	11358363	0.938446331024	FBgn0000287	6942	FBgn0004579	87240
1567	3R	25958910	25959743	0.96865272522	25959147	0.929580484118	FBgn0051029	1030	FBgn0065067	74387
1568	3L	11217029	11217901	0.968189239502	11217739	0.9314062198	FBgn0036150	7854	FBgn0041094	8517
1569	X	9345181	9345930	0.968178272247	9345554	0.875984191895	FBgn0030133	212	FBgn0030136	54286
1570	3R	12748604	12749502	0.967777729034	12748781	0.887293302096	FBgn0051270	726	FBgn0082171	66744
1571	X	18845456	18846134	0.967039585114	18845513	0.984873241848	FBgn0040885	39129	FBgn0030974	117943
1572	2L	3828844	3829955	0.965474128723	3829550	0.903263012568	FBgn0003430	3870	FBgn0003430	3870
1573	2R	15174693	15175359	0.963937282562	15175075	0.860508187612	FBgn0046817	531	FBgn0046817	531
1574	2L	1439991	1440684	0.96352481842	1440496	0.881199543293	FBgn0003926	7785	FBgn0002543	20047
1575	2R	18557276	18557948	0.960974216461	18557357	0.925776433945	FBgn0003900	3649	FBgn0003900	3649
1576	2R	16339109	16339768	0.958959817886	16339684	0.925406325947	FBgn0016984	312	FBgn0016984	312
1577	X	9575992	9576749	0.9583568573	9576036	0.912968211704	FBgn0020378	22144	FBgn0000233	36627
1578	X	19397031	19397851	0.958338737488	19397489	0.894032001495	FBgn0026430	2044	FBgn0031032	20090
1579	2L	10004206	10004880	0.956741809845	10004300	0.955107164383	FBgn0043456	489	FBgn0043456	489
1580	X	3624911	3625686	0.956706047058	3625276	0.909344315529	FBgn0026698	368	FBgn0000542	56057
1581	X	17712525	17713348	0.956652164459	17712964	0.963377743959	FBgn0030879	3987	FBgn0030879	3987
1582	3R	15170387	15171571	0.955657958984	15171031	1.013808757067	FBgn0000463	19096	FBgn0000463	19096
1583	2R	7497958	7498747	0.955411434174	7498319	0.93179923296	FBgn0053145	540	FBgn0011704	3031
1584	3R	16376078	16377032	0.954516410828	16376866	0.89075756073	FBgn0016917	1168	FBgn0043457	6786
1585	3R	5169890	5170663	0.953517913818	5169972	0.867943191528	FBgn0053936	2380	FBgn0053936	2380
1586	2L	8545266	8545998	0.953502655029	8545416	0.936389128367	FBgn0011259	2083	FBgn0029004	16798
1587	2L	5325327	5326222	0.953148365021	5325846	0.88953741859	FBgn0031698	919	FBgn0015031	1395
1588	3R	6177208	6178423	0.95285320282	6177841	0.967812273237	FBgn0015396	1935	FBgn0015396	1935
1589	X	18987118	18987934	0.952823638916	18987193	0.977402899	FBgn0030987	1697	FBgn0027603	54928
1590	3R	14061136	14061886	0.952258110046	14061192	0.943692088127	FBgn0011701	724	FBgn0020238	7061
1591	3R	2739673	2740557	0.952228546143	2740477	0.916762246026	FBgn0051488	42979	FBgn0001077	50431
1592	3R	12598635	12599541	0.951922416687	12599091	0.926455834333	FBgn0020556	180	FBgn0020556	180
1593	2L	18903990	18904639	0.951642990112	18904039	0.9202003479	FBgn0003896	26854	FBgn0032728	60922
1594	X	18731850	18732886	0.951212406158	18732272	0.907361954451	FBgn0030976	2075	FBgn0030974	4702
1595	3L	8801042	8801988	0.950225830078	8801494	0.92044098237	FBgn0011577	41	FBgn0020633	64063
1596	2L	18356661	18357694	0.950158596039	18357642	0.957971572876	FBgn0011559	2687	FBgn0004413	81524
1597	X	9205853	9206547	0.949731826782	9206501	0.935071110725	FBgn0026149	4634	FBgn0026149	4634
1598	X	19670035	19670812	0.949718952179	19670497	0.865443706512	FBgn0031074	12561	FBgn0031079	15491
1599	3R	777429	778154	0.949622631073	777901	0.895408221654	FBgn0047299	100	FBgn0004183	4015
1600	3R	1001736	1002372	0.948573589325	1002004	0.855588399447	FBgn0051537	4406	FBgn0051537	4406
1601	3L	5809294	5810309	0.947671890259	5809829	0.879477620125	FBgn0003984	9732	FBgn0035640	22799
1602	X	11338045	11338786	0.94574546814	11338665	0.910761260986	FBgn0052666	277	FBgn0052666	277
1603	X	1868839	1869487	0.945557117462	1869407	0.909446811676	FBgn0010110	927	FBgn0003964	28032
1604	X	18473374	18474183	0.943441390991	18474111	0.927035140991	FBgn0030941	5271	FBgn0030943	8013
1605	3R	26592355	26593071	0.943415641785	26592518	0.946832180023	FBgn0004606	870	FBgn0003720	85519
1606	2L	12027346	12027989	0.942741394043	12027397	0.995555281639	FBgn0010497	43	FBgn0032398	13285
1607	3R	13384523	13385247	0.942573547363	13384937	0.884465257327	FBgn0038520	149	FBgn0025571	18792
1608	2L	18729758	18730462	0.938625335693	18730012	0.859399437904	FBgn0032709	6327	FBgn0032702	30965
1609	2L	4811567	4812229	0.938220024109	4812163	1.029941511154	FBgn0031630	862	FBgn0031632	9613
1610	2R	17009366	17010124	0.937866687775	17009900	0.882302064162	FBgn0043070	232	FBgn0010415	21150
1611	X	1090392	1091223	0.936848163605	1090798	0.910534262657	FBgn0026875	2656	FBgn0026875	2656
1612	X	12561550	12562145	0.93657875061	12562057	0.883914402553	FBgn0024308	14323	FBgn0053963	68658
1613	X	385377	386195	0.936042308807	385535	0.893673539162	FBgn0024983	1578	FBgn0000570	5493
1614	2L	10860047	10860897	0.935375213623	10860131	0.869072437286	FBgn0027363	1603	FBgn0024227	2049
1615	2R	5778320	5779103	0.933499336243	5778683	0.921120924108	FBgn0033502	1	FBgn0033486	149177
1616	X	16145758	16146429	0.930379867554	16145808	1.007359186808	FBgn0053251	369	FBgn0053251	369
1617	2L	6923963	6924727	0.92893409729	6924332	0.894480228424	FBgn0004838	3622	FBgn0004838	3622
1618	3R	25852859	25853712	0.928600311279	25853301	0.894054472446	FBgn0026597	4735	FBgn0001281	11159
1619	3L	8978673	8979329	0.92804813385	8979209	0.904344992204	FBgn0035954	64	FBgn0035954	64
1620	3L	5744844	5745581	0.926424503326	5744976	0.940101883628	FBgn0035633	2027	FBgn0035633	2027
1621	3R	2962575	2963337	0.925400733948	2962977	0.886854003457	FBgn0037475	1049	FBgn0037481	17921
1622	3R	10565552	10566231	0.924446105957	10565638	0.8443775177	FBgn0011217	1295	FBgn0038257	7405
1623	2L	22248829	22249571	0.92368888855	22249528	0.920586943626	FBgn0032991	794	FBgn0032987	14102
1624	2L	11445294	11446119	0.923431873322	11445396	0.888612270355	FBgn0004579	207	FBgn0004579	207
1625	3L	8993023	8993768	0.923293590546	8993556	0.878572684068	FBgn0035956	800	FBgn0035954	14411
1626	2L	11220677	11221476	0.923228263855	11220807	0.967990745198	FBgn0000011	10126	FBgn0028700	90162
1627	3R	4859032	4859680	0.922988891602	4859486	0.897395244012	FBgn0002932	5703	FBgn0002932	5703
1628	3R	18955052	18956193	0.919060707092	18955677	0.965195627774	FBgn0051457	1971	FBgn0051457	1971
1629	2R	6700557	6701227	0.918009757996	6700967	0.897227048874	FBgn0003396	11240	FBgn0033581	35004
1630	2R	16870148	16871031	0.914691925049	16870263	0.901166395708	FBgn0000395	4260	FBgn0000395	4260
1631	3R	16885869	16886573	0.913820266724	16886001	0.930134773254	FBgn0011672	516	FBgn0010770	55957
1632	3L	2182140	2182812	0.912113666534	2182648	0.871284087499	FBgn0035315	2103	FBgn0035315	2103
1633	2R	19884450	19885350	0.911199569702	19884910	0.877147078514	FBgn0035000	521	FBgn0019886	137980
1634	2R	8481330	8482080	0.910706520081	8481744	0.874504762537	FBgn0033787	12281	FBgn0005624	15152
1635	2L	16254307	16254969	0.909630298615	16254850	0.941617012024	FBgn0028515	928	FBgn0028897	3202
1636	2R	18441540	18442293	0.908023834229	18441745	0.899307177617	FBgn0034800	622	FBgn0034802	2785
1637	X	2578050	2578904	0.907790184021	2578410	0.925168693066	FBgn0000928	1786	FBgn0024978	9931
1638	3R	4145608	4146251	0.904741287231	4146086	0.896392742793	FBgn0003129	1214	FBgn0037573	7150
1639	3R	2761337	2762197	0.9024477005	2762107	0.904414653778	FBgn0051488	21349	FBgn0001077	72061
1640	3L	4092806	4093589	0.901799678802	4093229	0.872114714454	FBgn0028484	1492	FBgn0028484	1492
1641	X	63031	63682	0.898963689804	63119	0.870428562164	FBgn0029128	455	FBgn0040373	39545
1642	3R	2758231	2758885	0.897921562195	2758347	0.870709332553	FBgn0051488	25109	FBgn0001077	68301
1643	2L	14391292	14391995	0.896590709686	14391530	0.847360270364	FBgn0020258	10360	FBgn0028529	36450
1644	3L	19258255	19259132	0.896590232849	19258739	0.889286574195	FBgn0028380	1289	FBgn0036853	38423
1645	X	2782015	2782683	0.895519256592	2782058	1.035932540894	FBgn0025644	1267	FBgn0024978	193717
1646	X	19505245	19505920	0.894580841064	19505335	0.889741039276	FBgn0004057	4165	FBgn0031057	12350
1647	3R	8889615	8890349	0.893430709839	8889981	0.849195639292	FBgn0004666	6500	FBgn0003308	31722
1648	X	19582551	19583319	0.891220092773	19582632	0.994498040941	FBgn0031068	263	FBgn0031066	4357
1649	2R	6384580	6385388	0.890681743622	6385352	0.911692301432	FBgn0050017	2924	FBgn0033562	6309
1650	2R	20399059	20399841	0.890427589417	20399146	0.949392414093	FBgn0035076	524	FBgn0066084	12383
1651	3R	26214071	26214883	0.889775276184	26214464	0.895929757287	FBgn0015222	613	FBgn0039764	35090
1652	3R	2019242	2019934	0.888728141785	2019356	0.966000730341	FBgn0037409	5179	FBgn0053097	174654
1653	2R	13895791	13896510	0.888627052307	13896031	0.870179983286	FBgn0034328	2064	FBgn0034326	81710
1654	X	12772114	12772755	0.888134002686	12772614	0.917913913727	FBgn0047242	142	FBgn0030434	29079
1655	2L	15494995	15495735	0.887655258179	15495223	0.88054391316	FBgn0002524	184	FBgn0003448	21025
1656	2R	3902198	3903093	0.887307167053	3902574	0.861834335327	FBgn0033288	3391	FBgn0010109	158434
1657	3R	25847667	25848495	0.886974334717	25848257	0.870983668736	FBgn0039739	63	FBgn0001281	16203
1658	X	14853015	14853685	0.886842250824	14853099	0.907394266129	FBgn0052594	5272	FBgn0030605	44750
1659	2R	15344711	15345612	0.884970664978	15345058	0.872655363644	FBgn0034476	3290	FBgn0011849	102664
1660	X	11197341	11198071	0.884579181671	11197569	0.878484385354	FBgn0030293	1717	FBgn0030293	1717
1661	X	18146299	18146958	0.883478164673	18146377	0.912275791168	FBgn0004956	4615	FBgn0004956	4615
1662	3L	3862227	3862891	0.88320016861	3862735	0.94490666823	FBgn0026592	13371	FBgn0035470	19953
1663	X	19705622	19706398	0.881902217865	19705878	0.888699395316	FBgn0052529	3531	FBgn0031079	19890
1664	3L	13367185	13368070	0.879017829895	13367585	0.916282474995	FBgn0036354	3650	FBgn0036351	12295
1665	2R	8739324	8740256	0.878549575806	8739814	0.930127704845	FBgn0043010	1448	FBgn0043010	1448
1666	3R	2641604	2642238	0.877376079559	2642163	0.914754915237	FBgn0051485	2897	FBgn0046833	6867
1667	X	458380	459045	0.877216339111	458461	0.888170675798	FBgn0003986	10598	FBgn0003986	10598
1668	2L	8803882	8804549	0.876687526703	8804140	0.867142824026	FBgn0029123	21485	FBgn0029123	21485
1669	X	1316975	1317699	0.87637758255	1317370	0.859116822481	FBgn0027794	9	FBgn0028274	3663
1670	3L	2662054	2662909	0.875812530518	2662419	0.943211022545	FBgn0035367	10800	FBgn0035357	47167
1671	3R	10897290	10898212	0.875267982483	10897771	0.859873962402	FBgn0038282	5156	FBgn0038301	141551
1672	X	19896603	19897254	0.874914169312	19896725	0.888690254905	FBgn0031085	11494	FBgn0031093	106937
1673	2R	7067256	7068089	0.870013237	7067722	0.9363240242	FBgn0000577	23605	FBgn0000577	23605
1674	3L	20333941	20334652	0.865820407867	20334541	0.906271648407	FBgn0028978	908	FBgn0028978	908
1675	2R	11868357	11869034	0.863778114319	11868438	0.94926478646	FBgn0050098	1640	FBgn0022070	6077
1676	3R	19561152	19561811	0.859316825867	19561244	1.015056186252	FBgn0028691	2060	FBgn0028691	2060
1677	3R	9486904	9487544	0.857476234436	9487058	0.886028839992	FBgn0004587	36	FBgn0004587	36
1678	3L	13374637	13375571	0.855794429779	13375156	0.9088269402	FBgn0002573	84	FBgn0036351	19866
1679	3L	10982839	10983518	0.85422873497	10983406	0.93196032264	FBgn0013469	635	FBgn0036118	52180
1680	3L	882728	883367	0.851804733276	883198	0.884961821816	FBgn0054057	2286	FBgn0035164	62152
1681	2L	18865998	18866652	0.847166061401	18866126	0.855113072829	FBgn0032721	10985	FBgn0032717	30530
1682	X	2502169	2502911	0.847148895264	2502777	0.909044265747	FBgn0003371	12671	FBgn0003371	12671
1683	3R	23267811	23268712	0.846736907959	23268315	0.887323260307	FBgn0039518	21596	FBgn0039509	154098
1684	2R	3580644	3581268	0.843078136444	3581164	0.924254608154	FBgn0020279	1370	FBgn0021814	10684
1685	3R	4634137	4634880	0.841625213623	4634221	0.922797775269	FBgn0037635	1312	FBgn0037633	2869
1686	2L	12608411	12609094	0.836897850037	12608459	0.892259052822	FBgn0051859	201	FBgn0002970	9889
1687	3R	27550795	27551471	0.830897808075	27551390	0.861597220103	FBgn0039867	11274	FBgn0039867	11274
1688	2R	12098155	12098912	0.828294754028	12098546	0.873093717238	FBgn0003274	2411	FBgn0003274	2411
1689	3R	19607240	19607911	0.82733631134	19607290	0.910050710042	FBgn0039120	76	FBgn0015513	218
1690	3R	14242487	14243067	0.822360754013	14242718	0.851723091943	FBgn0051122	4129	FBgn0038609	50340
1691	3L	18972877	18973519	0.817485332489	18973440	1.020933246613	FBgn0036839	4888	FBgn0002945	37150
1692	3R	25123356	25124154	0.817173957825	25123811	0.891425301047	FBgn0039659	860	FBgn0003525	42309
1693	3L	14018245	14018908	0.816995620728	14018775	0.874227237701	FBgn0052138	253	FBgn0036406	520
1694	3R	22084574	22085479	0.816467761993	22085032	0.95664879855	FBgn0000064	2281	FBgn0039406	200047
1695	3L	596458	597280	0.815574645996	596583	0.900539658286	FBgn0016715	6493	FBgn0064191	29208
1696	3R	17049269	17049951	0.806434631348	17049504	0.879180431366	FBgn0038872	78	FBgn0038871	249
1697	X	3540158	3540834	0.801208496094	3540790	0.971801280975	FBgn0023215	6828	FBgn0029672	111014
1698	X	10318905	10319588	0.801052093506	10318952	0.837987952762	FBgn0030205	149	FBgn0083167	12987
1699	2L	6389272	6389934	0.791572570801	6389886	0.88658285141	FBgn0031809	5588	FBgn0043854	17471
1700	2R	1243508	1244188	0.782968997955	1244029	0.920344352722	FBgn0000099	9811	FBgn0033035	38787
1701	X	8023301	8023940	0.76716375351	8023590	0.853803038597	FBgn0003349	195	FBgn0030003	48627
1702	X	16683239	16683901	0.752655029297	16683356	1.095750604357	FBgn0030798	3817	FBgn0030801	35164
1703	X	20078656	20079341	0.714830875397	20079003	0.837144066306	FBgn0027107	1172	FBgn0031098	16838
1704	X	7071140	7071803	0.695147037506	7071632	0.864767114321	FBgn0029939	33320	FBgn0025549	64908
