# Supplementary material for: Developmental roles of 21 Drosophila transcription factors are determined by quantitative differences in binding to an overlapping set of thousands of genomic regions
Source: Genome Biol. 2009 Jul 23;10(7):R80. doi: 10.1186/gb-2009-10-7-r80 (PMC2728534; doi:10.1186/gb-2009-10-7-r80)
Supplement: Additional data file 6 — Genomic coordinates of regions bound by each factor for the 1% FDR data set, locations and scores of peak windows, and the closest gene and closest transcribed gene for each peak. [file gb-2009-10-7-r80-S6.zip › Additional Data File 3 1% FDR bound regions/kni_1_092706-sym-1_table.txt]

Interval	Chr	Bound_Region_Start	Bound_Region_Stop	Bound_Region_Score	Peak_start	Peak_score	Closest_gene	Closest_gene_dist	Closest_transcribed_gene	Closest_transcribed_gene_dist
1	3R	4525867	4527562	3.202080726624	4526649	2.80114218768	FBgn0037612	55	FBgn0001180	3109
2	2R	9076658	9080803	2.962369441986	9079512	3.014606784372	FBgn0033856	5060	FBgn0033856	5060
3	2R	5495237	5496967	2.955717086792	5496059	2.76936155955	FBgn0024923	4915	FBgn0024923	4915
4	2L	20755805	20757111	2.608622074127	20756516	2.362990677357	FBgn0000251	1812	FBgn0000986	34008
5	3L	8638032	8641162	2.604497432709	8640294	2.373170852661	FBgn0001168	9412	FBgn0001168	9412
6	2R	5486589	5488059	2.529461860657	5487452	2.255449231466	FBgn0000606	3602	FBgn0000606	3602
7	3R	2682652	2684041	2.508221626282	2683338	2.235526651144	FBgn0001077	6708	FBgn0001077	6708
8	3L	8626934	8628359	2.439677238464	8627622	2.214201478397	FBgn0035922	4151	FBgn0001168	22084
9	X	20495725	20496818	2.366278648376	20496172	1.909435973448	FBgn0031128	8572	FBgn0003300	8945
10	X	20487621	20488626	2.338607788086	20488145	1.806533306837	FBgn0031128	545	FBgn0003300	16972
11	2L	15762636	15763321	2.326002120972	15762783	1.774461348852	FBgn0001990	1463	FBgn0003936	15172
12	2L	13226856	13227961	2.308181285858	13227501	1.852834673489	FBgn0032490	352	FBgn0032491	2216
13	3L	20630688	20631865	2.254302978516	20631299	1.981073547812	FBgn0001320	2095	FBgn0001320	2095
14	2R	18713878	18715161	2.136026382446	18714612	1.987300928901	FBgn0034834	4527	FBgn0003062	132292
15	2L	3608896	3611558	2.124115943909	3609547	1.957585185766	FBgn0002985	2799	FBgn0002985	2799
16	2L	12615976	12617037	2.079666137695	12616510	1.94463005662	FBgn0002970	1838	FBgn0002970	1838
17	2L	11452339	11453355	2.062509536743	11452948	1.844405258403	FBgn0004579	7345	FBgn0004579	7345
18	3L	11899113	11900064	2.053315162659	11899559	1.822325930876	FBgn0036222	855	FBgn0000404	92035
19	2L	14445484	14446323	2.035939216614	14445923	1.743478417397	FBgn0028844	4893	FBgn0005771	44939
20	3L	14138413	14139110	2.026812553406	14138455	1.843572086758	FBgn0000411	5424	FBgn0000411	5424
21	2L	21864335	21865177	2.023914337158	21865102	1.890105565389	FBgn0032965	20752	FBgn0003866	48914
22	3R	12651765	12652735	2.019553661346	12652246	1.768117483924	FBgn0000014	3523	FBgn0020546	23480
23	3L	14114999	14115980	1.965044021606	14115554	1.779865152696	FBgn0042630	18971	FBgn0000411	28325
24	3R	11814696	11815343	1.94628572464	11815182	1.847252766291	FBgn0003507	3259	FBgn0003507	3259
25	2L	3833610	3834311	1.945898532867	3833663	1.852072079976	FBgn0004567	3179	FBgn0004567	3179
26	3R	674416	675306	1.944318294525	674832	1.803567707539	FBgn0003002	3703	FBgn0003002	3703
27	2R	15586982	15587911	1.925541400909	15587706	1.699538597694	FBgn0004364	38668	FBgn0004364	38668
28	X	15480724	15481401	1.925271034241	15481327	1.73609046936	FBgn0030663	3099	FBgn0003463	20850
29	2L	12080909	12081719	1.922160148621	12081559	1.700101971626	FBgn0003145	4233	FBgn0003145	4233
30	3R	173634	174861	1.921520233154	174186	1.943332751592	FBgn0001204	1814	FBgn0001204	1814
31	3R	12746760	12747540	1.884231567383	12747425	1.745578479767	FBgn0051270	2082	FBgn0082171	65388
32	2R	5488871	5490015	1.861629486084	5489530	1.834172304939	FBgn0000606	1524	FBgn0000606	1524
33	2R	2084938	2085750	1.855136394501	2085531	1.700649806431	FBgn0033076	27260	FBgn0041145	36787
34	2R	13407534	13408607	1.807008743286	13407944	1.761910803178	FBgn0034283	1261	FBgn0034282	21071
35	2R	9082503	9083356	1.798619270325	9083278	1.749273872375	FBgn0033857	6858	FBgn0033856	8826
36	3R	1037721	1038638	1.766048908234	1038001	1.684864234924	FBgn0000340	5146	FBgn0000340	5146
