# Supplementary material for: Developmental roles of 21 Drosophila transcription factors are determined by quantitative differences in binding to an overlapping set of thousands of genomic regions
Source: Genome Biol. 2009 Jul 23;10(7):R80. doi: 10.1186/gb-2009-10-7-r80 (PMC2728534; doi:10.1186/gb-2009-10-7-r80)
Supplement: Additional data file 6 — Genomic coordinates of regions bound by each factor for the 1% FDR data set, locations and scores of peak windows, and the closest gene and closest transcribed gene for each peak. [file gb-2009-10-7-r80-S6.zip › Additional Data File 3 1% FDR bound regions/kni_2_092706-sym-1_table.txt]

Interval	Chr	Bound_Region_Start	Bound_Region_Stop	Bound_Region_Score	Peak_start	Peak_score	Closest_gene	Closest_gene_dist	Closest_transcribed_gene	Closest_transcribed_gene_dist
1	3R	4524757	4527699	3.287647247314	4526649	2.963256162756	FBgn0037612	55	FBgn0001180	3109
2	2R	5495021	5497137	3.196527957916	5496059	2.812567075094	FBgn0024923	4915	FBgn0024923	4915
3	2R	9075932	9081137	3.108987808228	9079512	3.0766805761	FBgn0033856	5060	FBgn0033856	5060
4	2R	5486383	5488234	2.861301898956	5487452	2.490736325582	FBgn0000606	3602	FBgn0000606	3602
5	2L	15762325	15763545	2.846736907959	15762962	2.258263251361	FBgn0001990	1284	FBgn0003936	15351
6	3L	8637843	8641319	2.758382797241	8640369	2.530185923857	FBgn0001168	9337	FBgn0001168	9337
7	3L	8626684	8628515	2.565613269806	8627691	2.219549964456	FBgn0035922	4220	FBgn0001168	22015
8	2L	13226642	13228214	2.485498428345	13227537	2.012285569135	FBgn0032490	316	FBgn0032491	2180
9	2R	2084519	2086223	2.461636543274	2085496	2.175944945391	FBgn0033076	27295	FBgn0041145	36822
10	3R	2682445	2684041	2.407341003418	2683272	2.381557375193	FBgn0001077	6774	FBgn0001077	6774
11	2L	20755683	20757174	2.402878284454	20756516	2.32353156805	FBgn0000251	1812	FBgn0000986	34008
12	2R	18713564	18715343	2.345754623413	18714572	2.06687596265	FBgn0034834	4567	FBgn0003062	132252
13	2R	9081356	9087325	2.32003736496	9085514	1.876488298178	FBgn0033857	4622	FBgn0033856	11062
14	3L	20630463	20632195	2.311973571777	20631375	2.084323294023	FBgn0001320	2171	FBgn0001320	2171
15	2L	14445134	14446648	2.302094459534	14445811	2.014679551125	FBgn0028844	5005	FBgn0005771	45051
16	3R	12651533	12653068	2.277338981628	12652288	1.882429459516	FBgn0000014	3481	FBgn0020546	23438
17	X	20487621	20488806	2.270648956299	20488145	1.773796886206	FBgn0031128	545	FBgn0003300	16972
18	3L	14114755	14116152	2.224190711975	14115554	1.82098792581	FBgn0042630	18971	FBgn0000411	28325
19	3L	2421423	2423082	2.211611747742	2422246	1.951683700085	FBgn0052306	24716	FBgn0053231	26442
20	2L	11452110	11453596	2.204768180847	11452757	1.842225972344	FBgn0004579	7154	FBgn0004579	7154
21	3R	674148	675687	2.175557136536	674832	2.036099433899	FBgn0003002	3703	FBgn0003002	3703
22	3R	1037097	1038973	2.163274288177	1038001	1.917177826166	FBgn0000340	5146	FBgn0000340	5146
23	2L	12615783	12617255	2.143004894257	12616510	2.001031935215	FBgn0002970	1838	FBgn0002970	1838
24	3L	15188411	15189782	2.138864517212	15189055	1.962036832174	FBgn0029114	11845	FBgn0029114	11845
25	2L	21864053	21865177	2.136795043945	21865102	2.069946395026	FBgn0032965	20752	FBgn0003866	48914
26	3L	14417397	14418607	2.135838031769	14418108	1.631167804494	FBgn0036424	35517	FBgn0036424	35517
27	2R	13407165	13408860	2.135757446289	13408014	2.023166908937	FBgn0034283	1191	FBgn0034282	21141
28	X	15480289	15481883	2.128894329071	15481043	1.835350871086	FBgn0030663	2815	FBgn0003463	20566
29	3L	14137943	14139309	2.123753070831	14138713	1.75637036562	FBgn0000411	5166	FBgn0000411	5166
30	2L	3608600	3611804	2.091027736664	3609547	1.943116039038	FBgn0002985	2799	FBgn0002985	2799
31	2R	9945317	9946591	2.086990356445	9945946	1.650792270899	FBgn0013725	1252	FBgn0013725	1252
32	X	20495474	20496939	2.078044891357	20496208	1.915765201344	FBgn0031128	8608	FBgn0003300	8909
33	3L	11898939	11900318	2.07679605484	11899598	1.849285069634	FBgn0036222	894	FBgn0000404	92074
34	2R	15586754	15588159	2.046798706055	15587489	1.760481273427	FBgn0004364	38885	FBgn0004364	38885
35	2L	3833212	3834775	2.041388511658	3833993	1.874843232772	FBgn0004567	2849	FBgn0004567	2849
36	3R	12746583	12747869	2.041189193726	12747202	1.759932209464	FBgn0051270	2305	FBgn0082171	65165
37	3R	173419	175099	2.009922027588	174361	2.00228320851	FBgn0001204	1989	FBgn0001204	1989
38	2R	5488449	5490487	2.007985115051	5489530	1.953990992378	FBgn0000606	1524	FBgn0000606	1524
39	3L	14118400	14119657	1.993688106537	14119100	1.601151494419	FBgn0042630	22517	FBgn0000411	24779
40	3L	15989874	15991140	1.993309020996	15990629	1.633376836777	FBgn0044028	1890	FBgn0044028	1890
41	2L	11454969	11456376	1.991541385651	11455708	1.767465591431	FBgn0004579	10105	FBgn0004579	10105
42	3L	22336110	22337767	1.98382806778	22336807	1.838166349074	FBgn0004449	4921	FBgn0004449	4921
43	2R	3759542	3760730	1.963041782379	3760078	1.612366620232	FBgn0033277	5991	FBgn0010109	15938
44	2R	19152667	19154262	1.942488670349	19153296	1.69199217067	FBgn0034886	11880	FBgn0016762	48302
45	2L	14435491	14437034	1.937141895294	14436260	1.786656043109	FBgn0028871	11129	FBgn0005771	54602
46	3R	16368309	16369851	1.927079200745	16369059	1.753291634952	FBgn0053192	8332	FBgn0043457	14593
47	3L	20627569	20629278	1.926054954529	20628509	1.664541076211	FBgn0001320	695	FBgn0001320	695
48	3L	9002482	9003912	1.923458099365	9003267	1.800331115723	FBgn0035956	8911	FBgn0028789	12057
49	2L	517954	519260	1.92298412323	518594	1.717870295048	FBgn0003963	4873	FBgn0003963	4873
50	2L	2164348	2165624	1.918834686279	2165061	1.585652968463	FBgn0031393	9301	FBgn0031393	9301
51	2R	16414535	16415849	1.909799575806	16415160	1.752310633659	FBgn0034560	2126	FBgn0034565	70659
52	3R	4801271	4802511	1.908985137939	4801786	1.602193415165	FBgn0037646	4857	FBgn0022347	16881
53	3R	11813684	11815691	1.90859746933	11814974	1.657187080383	FBgn0003507	3051	FBgn0003507	3051
54	3R	881260	882530	1.886727809906	881949	1.64141780138	FBgn0010313	30459	FBgn0010313	30459
55	3R	9118447	9119841	1.879337310791	9119118	1.706869542599	FBgn0038134	198	FBgn0038134	198
56	X	20490515	20491862	1.847795009613	20491176	1.701851339901	FBgn0031128	3576	FBgn0003300	13941
57	X	18137265	18139098	1.841582298279	18138270	1.687697976828	FBgn0004956	3492	FBgn0004956	3492
58	3L	8643850	8645851	1.834265708923	8645157	1.700989087423	FBgn0001168	4549	FBgn0001168	4549
59	X	16054708	16055918	1.834206581116	16055257	1.545047283173	FBgn0000459	4586	FBgn0000459	4586
60	3L	10835980	10837196	1.830148220062	10836562	1.561054050922	FBgn0026160	4723	FBgn0026160	4723
61	2L	12080782	12081939	1.824194908142	12081344	1.628299593925	FBgn0003145	4448	FBgn0003145	4448
62	2L	1410378	1412175	1.821609020233	1410990	1.678013801575	FBgn0002543	9459	FBgn0002543	9459
63	3L	5594536	5595986	1.817984104156	5595449	1.510818004608	FBgn0035625	9481	FBgn0035625	9481
64	3L	11211919	11212615	1.8044962883	11212223	1.261881560087	FBgn0036150	2338	FBgn0041094	14033
65	2R	13194631	13195781	1.801841259003	13195146	1.506621585173	FBgn0016059	3212	FBgn0016059	3212
66	3L	18326346	18327610	1.786365032196	18326981	1.638351384331	FBgn0011706	36681	FBgn0011706	36681
67	3R	2693414	2694507	1.782417297363	2694042	1.621053471285	FBgn0001077	3996	FBgn0001077	3996
68	3R	12589514	12590428	1.77583694458	12589772	1.205320421855	FBgn0020556	9139	FBgn0020556	9139
69	2L	19329424	19330477	1.773262023926	19329992	1.38593600778	FBgn0024245	29161	FBgn0024245	29161
70	2R	8295811	8296693	1.759853363037	8296197	1.335127532482	FBgn0003326	254	FBgn0003326	254
71	3L	20555362	20556425	1.754989624023	20555824	1.424486517906	FBgn0001323	1447	FBgn0001320	73380
72	3R	27018348	27019577	1.741879463196	27018972	1.480882364161	FBgn0004389	26	FBgn0004389	26
73	2L	13229123	13230165	1.733386993408	13229736	1.451568912057	FBgn0032491	19	FBgn0032491	19
74	2L	2456169	2457859	1.728213787079	2457053	1.55548375845	FBgn0012017	2991	FBgn0015816	35613
75	2R	6714395	6715696	1.725780010223	6715054	1.519115952884	FBgn0033582	20066	FBgn0033590	37536
76	X	2294167	2295710	1.724091053009	2294975	1.62639850378	FBgn0003714	5157	FBgn0004050	8950
77	2L	13224827	13226107	1.723013877869	13225559	1.691749825197	FBgn0032489	353	FBgn0032489	353
78	2R	3757668	3758919	1.71933555603	3758404	1.421617171344	FBgn0033277	7665	FBgn0010109	14264
79	X	7165300	7166577	1.718441009521	7165914	1.489623725414	FBgn0029943	3062	FBgn0024250	12737
80	3R	13906347	13907712	1.711177825928	13907129	1.525719530442	FBgn0038566	286	FBgn0038566	286
81	3R	11854180	11855598	1.707958221436	11854685	1.619642201592	FBgn0003117	2866	FBgn0038396	20708
82	X	11167331	11168616	1.698359012604	11167876	1.591938439537	FBgn0003411	312	FBgn0003411	312
83	X	9933015	9933949	1.690941810608	9933482	1.322166728973	FBgn0030179	1728	FBgn0030179	1728
84	2R	16874714	16875622	1.685442447662	16874796	1.290148639679	FBgn0000395	273	FBgn0000395	273
85	3L	22333557	22334910	1.680255889893	22334245	1.571129739285	FBgn0004449	7483	FBgn0004449	7483
86	X	20534684	20536363	1.678335189819	20535575	1.651903271675	FBgn0031129	11061	FBgn0003300	30458
87	3R	12717455	12718524	1.677813053131	12718014	1.466340289396	FBgn0015350	12564	FBgn0082171	35977
88	3R	2579503	2581498	1.67382144928	2580233	1.542084076825	FBgn0004053	312	FBgn0004053	312
89	3L	4676937	4678133	1.668239116669	4677535	1.508628733018	FBgn0042199	991	FBgn0042199	991
90	X	20504450	20505591	1.66269159317	20504916	1.395725504557	FBgn0003300	201	FBgn0003300	201
91	3R	13219593	13220721	1.65909910202	13220208	1.457602052128	FBgn0025456	97	FBgn0025456	97
92	3L	15664809	15665729	1.657305240631	15665378	1.227221250534	FBgn0041160	270	FBgn0041160	270
93	3R	10504945	10506030	1.656379699707	10505382	1.283706665039	FBgn0038252	16217	FBgn0051314	17675
94	X	2321463	2322501	1.654117584229	2322014	1.334465344747	FBgn0040388	4145	FBgn0004050	18089
95	X	1679798	1680766	1.653480052948	1680277	1.374588400126	FBgn0029591	1539	FBgn0029591	1539
96	3R	17469824	17470664	1.652156829834	17469984	1.280620972315	FBgn0011766	16143	FBgn0046832	21738
97	2L	1517414	1518534	1.652023792267	1517943	1.427996859831	FBgn0001174	241	FBgn0001174	241
98	3R	2859067	2860113	1.651725769043	2859723	1.359520971775	FBgn0024289	18334	FBgn0010774	46403
99	2L	6373093	6374400	1.649723052979	6373730	1.436962520375	FBgn0043854	1315	FBgn0043854	1315
100	2L	18592649	18594781	1.648164749146	18594196	1.428040167865	FBgn0003270	1067	FBgn0032693	54717
101	3R	20998102	20999485	1.644837379456	20998826	1.493414850796	FBgn0039285	443	FBgn0039286	11909
102	3L	18261455	18262601	1.625422477722	18261963	1.414363412296	FBgn0036784	2326	FBgn0011706	101699
103	3R	8078007	8079067	1.622586727142	8078526	1.437517344952	FBgn0038008	1383	FBgn0037992	124607
104	2L	9988002	9989213	1.615915775299	9988575	1.409088730812	FBgn0040965	3918	FBgn0040965	3918
105	3L	21000129	21001961	1.613894462585	21001462	1.442067086697	FBgn0053285	21381	FBgn0037044	39726
106	3R	864363	865385	1.609904289246	864877	1.358931096395	FBgn0010313	47531	FBgn0010313	47531
107	3L	20450915	20451672	1.609663009644	20451500	1.374187762921	FBgn0037007	1773	FBgn0037007	1773
108	X	2286558	2287792	1.607353210449	2287121	1.500670769635	FBgn0001150	2002	FBgn0001150	2002
109	2R	13267585	13269021	1.606106758118	13268209	1.457647828495	FBgn0034275	3048	FBgn0003545	5235
110	X	18134148	18135526	1.605704307556	18134700	1.556075572968	FBgn0004956	7062	FBgn0004956	7062
111	2L	19333795	19334795	1.604863643646	19334201	1.389091491699	FBgn0024245	24952	FBgn0024245	24952
112	3R	2710733	2711721	1.603164196014	2711170	1.4708365798	FBgn0001077	21124	FBgn0001077	21124
113	2L	14485755	14486687	1.603083133698	14486212	1.285871505737	FBgn0005771	4650	FBgn0005771	4650
114	X	6882037	6882748	1.602287769318	6882082	1.412398576736	FBgn0029930	3267	FBgn0029931	3762
115	X	8499271	8500596	1.598804473877	8499876	1.474908604341	FBgn0004102	3990	FBgn0004102	3990
116	X	20462423	20463904	1.597558736801	20463245	1.567695438862	FBgn0031126	5215	FBgn0003300	41872
117	3L	11210694	11211608	1.597473144531	11211119	1.372517585754	FBgn0036150	1234	FBgn0041094	15137
118	3R	15175804	15176761	1.596642017365	15176316	1.440783444573	FBgn0038697	24155	FBgn0000463	24381
119	2L	222648	223604	1.595086097717	223148	1.387152166928	FBgn0031235	9366	FBgn0031235	9366
120	2L	3005136	3006304	1.579038619995	3005701	1.328359047572	FBgn0031488	7800	FBgn0002989	12940
121	2L	3614550	3615765	1.578356266022	3615143	1.488697416642	FBgn0015663	4149	FBgn0002985	8395
122	2R	4169612	4170620	1.545506954193	4170108	1.399108674791	FBgn0050353	89	FBgn0050353	89
123	3L	19149182	19150073	1.545286655426	19149674	1.245659172535	FBgn0016797	13789	FBgn0016797	13789
124	2R	17052530	17053998	1.54286813736	17053198	1.357109125923	FBgn0050283	5043	FBgn0010415	64448
125	3R	21020261	21021322	1.529346466064	21020849	1.408968869378	FBgn0039288	433	FBgn0039288	433
126	3L	21079516	21080390	1.52881526947	21079763	1.242708546775	FBgn0037051	9881	FBgn0037051	9881
127	3R	2689285	2690423	1.526744365692	2689969	1.320200856527	FBgn0001077	77	FBgn0001077	77
128	3R	26675124	26676249	1.525001525879	26675641	1.312564401066	FBgn0003720	2396	FBgn0003720	2396
129	3L	20336299	20337140	1.52485370636	20336518	1.293382167816	FBgn0028978	1069	FBgn0028978	1069
130	3R	20574929	20575618	1.518362045288	20574977	1.387110137939	FBgn0003719	479	FBgn0003719	479
131	3L	16738231	16741007	1.515176296234	16738732	1.315589547157	FBgn0036660	6242	FBgn0036660	6242
132	X	2284732	2285562	1.512749195099	2285196	1.298699557781	FBgn0001150	77	FBgn0001150	77
133	2L	14443503	14444658	1.505633354187	14444078	1.449747297499	FBgn0028844	6738	FBgn0005771	46784
134	2L	11074845	11075691	1.50434589386	11074882	1.351756042904	FBgn0032335	3821	FBgn0032335	3821
135	3L	4391259	4392166	1.500228881836	4391762	1.315073798685	FBgn0035542	2018	FBgn0035541	3193
136	2R	19146198	19147290	1.497153759003	19146707	1.335261961993	FBgn0004795	6495	FBgn0016762	54891
137	X	449258	450314	1.496537208557	449842	1.410137513105	FBgn0003986	1979	FBgn0003986	1979
138	3L	1729639	1730697	1.495237827301	1730115	1.297727823257	FBgn0035267	327	FBgn0027903	29050
139	X	3682737	3683653	1.494366645813	3683191	1.30436111899	FBgn0000542	1858	FBgn0000542	1858
140	3R	21458453	21459655	1.492095947266	21459015	1.359190492069	FBgn0039350	4534	FBgn0039350	4534
141	2L	4281628	4282883	1.481966972351	4282440	1.33659211327	FBgn0010473	711	FBgn0003941	54798
142	3R	12703901	12704851	1.480506896973	12704395	1.379679511575	FBgn0015350	1055	FBgn0082171	22358
143	2R	13814392	13815281	1.47761964798	13814819	1.316384988673	FBgn0034326	498	FBgn0034326	498
144	3R	16116931	16118594	1.476610183716	16117785	1.460774183273	FBgn0028386	1203	FBgn0028386	1203
145	2R	8046756	8047390	1.470989227295	8046881	1.262328668074	FBgn0011592	1918	FBgn0011592	1918
146	2R	15175542	15176849	1.470713615417	15176226	1.4678291433	FBgn0082173	7	FBgn0082173	7
147	3L	5596945	5597791	1.457958698273	5597739	1.407317797343	FBgn0035625	7191	FBgn0035625	7191
148	3L	19048013	19048981	1.456185340881	19048470	1.297458589077	FBgn0036844	3211	FBgn0036844	3211
149	3L	15982585	15983480	1.455808162689	15983116	1.254534542561	FBgn0044028	5623	FBgn0044028	5623
150	2R	5497411	5498821	1.455765724182	5498046	1.364578359267	FBgn0024923	2928	FBgn0024923	2928
151	3R	24899701	24900608	1.453669548035	24900121	1.325486838818	FBgn0039632	11240	FBgn0039633	22588
152	2L	8809522	8810410	1.448209285736	8809954	1.265234105727	FBgn0029123	15671	FBgn0029123	15671
153	2L	17738739	17740087	1.441633224487	17739304	1.404021599713	FBgn0015609	3854	FBgn0032646	242266
154	2L	2577591	2578307	1.44046831131	2577631	1.246267212762	FBgn0031435	40	FBgn0031435	40
155	X	19054395	19055213	1.440021514893	19055172	1.397247314453	FBgn0031001	611	FBgn0031001	611
156	2L	15738567	15739555	1.434860229492	15739034	1.321737906512	FBgn0010382	5050	FBgn0003936	8577
157	3L	13047797	13048781	1.434144973755	13048335	1.391509056091	FBgn0036344	12509	FBgn0036342	27364
158	3R	2671297	2671961	1.431433677673	2671425	1.306939999262	FBgn0003339	4461	FBgn0001077	18621
159	2L	5870817	5871532	1.429183959961	5871017	1.287621057951	FBgn0031745	8464	FBgn0031740	68762
160	3L	15227297	15227948	1.426888942719	15227378	1.33232793808	FBgn0029114	26478	FBgn0029114	26478
161	2R	1629223	1630301	1.422068595886	1629761	1.37414820054	FBgn0033063	15017	FBgn0033062	36753
162	X	1998231	1999007	1.417829036713	1998772	1.30967264909	FBgn0023507	1128	FBgn0025626	77480
163	3L	13055184	13056215	1.417352199554	13055718	1.218054266537	FBgn0036345	5518	FBgn0010452	32502
164	2L	27936	29103	1.416032791138	28382	1.316077877493	FBgn0031209	4494	FBgn0002121	7010
165	3R	20123075	20123837	1.408636569977	20123648	1.26341410478	FBgn0000368	2510	FBgn0000368	2510
166	3R	9637108	9637997	1.40761089325	9637504	1.336885631084	FBgn0053327	1337	FBgn0053327	1337
167	2L	19215384	19216474	1.405039787292	19216032	1.32319098711	FBgn0015380	29757	FBgn0032762	86677
168	3R	12741011	12741768	1.400783538818	12741332	1.224174372355	FBgn0051270	8175	FBgn0082171	59295
169	2L	1068014	1068686	1.397170543671	1068168	1.30039302508	FBgn0003310	9643	FBgn0003310	9643
170	X	2264353	2265133	1.393724441528	2264538	1.367332605215	FBgn0040385	2517	FBgn0001150	20581
171	X	15517979	15518861	1.387862682343	15518348	1.273817146526	FBgn0030667	3404	FBgn0030671	19714
172	2R	20173090	20173916	1.382342338562	20173547	1.233006477356	FBgn0035046	1522	FBgn0035046	1522
173	2R	18197613	18198815	1.377586841583	18198135	1.314626216888	FBgn0020257	1580	FBgn0020257	1580
174	3R	8073634	8074597	1.376871585846	8074087	1.322768181562	FBgn0038008	5822	FBgn0037992	120168
175	3L	15197958	15198615	1.37682056427	15198110	1.280410679904	FBgn0029114	2790	FBgn0029114	2790
176	2L	22139245	22140230	1.365107536316	22139731	1.289336569169	FBgn0032978	9162	FBgn0032979	17023
177	3R	24411475	24412364	1.364733219147	24412236	1.295102977753	FBgn0000659	1431	FBgn0000659	1431
178	X	3008113	3008823	1.361503124237	3008776	1.303455193837	FBgn0004647	17748	FBgn0004647	17748
179	3L	15676661	15677706	1.360993862152	15677069	1.283429762896	FBgn0041160	11961	FBgn0041160	11961
180	2R	20321827	20322698	1.354970932007	20322518	1.288589954376	FBgn0000157	88	FBgn0050423	60918
181	3L	4675252	4675977	1.352676868439	4675516	1.233354695638	FBgn0035569	70	FBgn0035569	70
182	X	18518578	18520013	1.351944923401	18519104	1.3229080088	FBgn0004959	602	FBgn0004959	602
183	3R	2861177	2862117	1.340203285217	2861601	1.327472925186	FBgn0024289	16456	FBgn0010774	44525
184	2L	14489000	14489635	1.316298723221	14489549	1.351611375809	FBgn0005771	1313	FBgn0005771	1313
185	2R	16118748	16119506	1.314687728882	16119421	1.304842631022	FBgn0046816	1523	FBgn0046816	1523
186	3L	6469796	6470449	1.310888767242	6470336	1.2504737854	FBgn0020251	659	FBgn0020251	659
187	X	10338592	10339504	1.304776668549	10339413	1.318489980698	FBgn0052680	458	FBgn0052680	458
188	2L	8832221	8833077	1.291711807251	8832447	1.272110939026	FBgn0029123	6822	FBgn0029123	6822
189	3R	8895645	8896445	1.290765762329	8896360	1.311004304886	FBgn0004666	12879	FBgn0003308	38101
190	2R	19080886	19081618	1.286390304565	19081377	1.244264398302	FBgn0015903	8880	FBgn0015903	8880
191	X	12523748	12524412	1.281982898712	12524064	1.217009748731	FBgn0030417	16071	FBgn0053963	30665
192	3L	18313752	18314608	1.279997348785	18314215	1.298660159111	FBgn0015946	44542	FBgn0011706	49447
193	X	18142975	18143641	1.252906322479	18143028	1.293572187424	FBgn0004956	1266	FBgn0004956	1266
194	3R	4030926	4031804	1.24568939209	4031082	1.265462478002	FBgn0053779	538	FBgn0037554	28147
195	X	18629565	18630192	1.233551979065	18629715	1.310912132263	FBgn0001090	1901	FBgn0001090	1901
196	2L	1957936	1958585	1.192300796509	1957978	1.292829407586	FBgn0031375	3459	FBgn0031391	189309
197	2R	6914475	6915120	1.115011692047	6915022	1.407893657684	FBgn0050506	726	FBgn0082585	1685
