# Supplementary material for: Developmental roles of 21 Drosophila transcription factors are determined by quantitative differences in binding to an overlapping set of thousands of genomic regions
Source: Genome Biol. 2009 Jul 23;10(7):R80. doi: 10.1186/gb-2009-10-7-r80 (PMC2728534; doi:10.1186/gb-2009-10-7-r80)
Supplement: Additional data file 6 — Genomic coordinates of regions bound by each factor for the 1% FDR data set, locations and scores of peak windows, and the closest gene and closest transcribed gene for each peak. [file gb-2009-10-7-r80-S6.zip › Additional Data File 3 1% FDR bound regions/hry_2_040108-sym-1_table.txt]

Interval	Chr	Bound_Region_Start	Bound_Region_Stop	Bound_Region_Score	Peak_start	Peak_score	Closest_gene	Closest_gene_dist	Closest_transcribed_gene	Closest_transcribed_gene_dist
1	3L	15675632	15678606	3.976634025574	15676844	3.640259901683	FBgn0041160	11736	FBgn0041160	11736
2	3L	13054179	13057082	3.858763217926	13055524	3.725389059852	FBgn0036345	5712	FBgn0010452	32696
3	2L	5472720	5475408	3.748453140259	5474188	3.378303557634	FBgn0005511	12547	FBgn0005511	12547
4	2R	15579460	15583290	3.615739822388	15581647	3.297352959128	FBgn0004364	44727	FBgn0004364	44727
5	2L	3613815	3617063	3.600580692291	3615467	3.234035660239	FBgn0015663	3825	FBgn0002985	8719
6	2R	7052183	7054723	3.572923660278	7053538	3.24106799855	FBgn0000577	9421	FBgn0000577	9421
7	X	20527098	20529721	3.547476768494	20528107	3.318387536442	FBgn0031129	18529	FBgn0003300	22990
8	X	20501089	20507061	3.507586479187	20502476	3.13933712244	FBgn0003300	2641	FBgn0003300	2641
9	2R	20557642	20559797	3.306862831116	20558756	3.091900264516	FBgn0001147	1171	FBgn0001148	10824
10	X	6936863	6939263	3.301218986511	6938339	3.09841299057	FBgn0029933	4950	FBgn0029933	4950
11	2L	17737819	17740609	3.290087223053	17739079	3.04005726646	FBgn0015609	3629	FBgn0032646	242041
12	3R	27529288	27531921	3.243469715118	27530745	2.913386583328	FBgn0054046	4109	FBgn0039867	31919
13	3R	2682738	2686785	3.180701732635	2684925	3.007467567921	FBgn0001077	5121	FBgn0001077	5121
14	3R	2670024	2672621	3.179812908173	2671457	2.916058272123	FBgn0003339	4429	FBgn0001077	18589
15	2R	9075742	9087598	3.161071300507	9080517	2.999310212977	FBgn0033856	6065	FBgn0033856	6065
16	2R	15564711	15568097	3.16002368927	15566869	3.013839125633	FBgn0034480	47019	FBgn0004364	59505
17	X	15517491	15519447	3.079662322998	15518468	2.771315518548	FBgn0030667	3284	FBgn0030671	19594
18	3L	14114561	14121033	3.03603553772	14119100	2.955718152663	FBgn0042630	22517	FBgn0000411	24779
19	2L	17261752	17263663	3.034204006195	17262705	2.864245891571	FBgn0032629	6044	FBgn0032633	117371
20	3L	13351248	13353722	2.984071731567	13352539	2.698377384859	FBgn0036349	7	FBgn0036349	7
21	3L	18260953	18263098	2.972841262817	18261897	2.799774113823	FBgn0036784	2260	FBgn0011706	101765
22	3R	8077274	8079653	2.961489200592	8078526	2.799837112427	FBgn0038008	1383	FBgn0037992	124607
23	2L	13867087	13870608	2.95371723175	13869603	2.628016710281	FBgn0028532	20191	FBgn0051842	34565
24	2R	19079966	19082800	2.952255249023	19080898	2.816458447774	FBgn0015903	8401	FBgn0015903	8401
25	2L	15314900	15317117	2.933722019196	15316062	2.717514583043	FBgn0041103	227	FBgn0001981	13731
26	2L	7309233	7312516	2.91339635849	7310437	2.787832877215	FBgn0004009	3276	FBgn0004009	3276
27	2R	2950651	2952337	2.899302959442	2951144	2.635604699453	FBgn0033169	1362	FBgn0033179	27400
28	X	8498191	8500970	2.885653018951	8499586	2.852540999651	FBgn0004102	3700	FBgn0004102	3700
29	3R	11813302	11816165	2.872984409332	11814974	2.848482322693	FBgn0003507	3051	FBgn0003507	3051
30	3L	888301	890160	2.870268821716	889219	2.389320878422	FBgn0035176	2756	FBgn0035164	68173
31	3R	4102151	4104845	2.868885993958	4103587	2.621737648459	FBgn0010433	73	FBgn0037561	7983
32	3R	2688559	2692334	2.86705827713	2689828	2.602006912231	FBgn0001077	218	FBgn0001077	218
33	3R	4113826	4115774	2.818018913269	4114864	2.502987525042	FBgn0037562	1203	FBgn0037568	16116
34	3L	2420996	2423638	2.817193508148	2422246	2.501429736614	FBgn0052306	24716	FBgn0053231	26442
35	3R	18711357	18713938	2.796990871429	18712967	2.601905850803	FBgn0017590	12057	FBgn0039013	160345
36	2L	517511	519821	2.783375740051	518562	2.655773997307	FBgn0003963	4905	FBgn0003963	4905
37	3L	11330082	11332020	2.775737762451	11331158	2.451934963465	FBgn0036155	7674	FBgn0041094	104902
38	X	18133393	18135752	2.752788543701	18134637	2.575589879354	FBgn0004956	7125	FBgn0004956	7125
39	3L	8643324	8646141	2.735166072845	8645193	2.353254191081	FBgn0001168	4513	FBgn0001168	4513
40	2L	7519151	7521047	2.731545448303	7519943	2.309745520353	FBgn0011283	22583	FBgn0053529	24480
41	2R	7257263	7259115	2.682571411133	7258144	2.126827180386	FBgn0033649	18314	FBgn0033652	48132
42	3R	26586480	26590707	2.675411701202	26588164	2.487818559011	FBgn0004606	3484	FBgn0003720	89873
43	X	1679205	1681315	2.588164329529	1680277	2.277801990509	FBgn0029591	1539	FBgn0029591	1539
44	2L	18592393	18595667	2.574108123779	18594039	2.378432273865	FBgn0003270	910	FBgn0032693	54874
45	3L	20228004	20229820	2.561871528625	20228979	2.302862405777	FBgn0052227	7	FBgn0003124	14867
46	X	2264353	2265808	2.560831069946	2264927	2.220144019407	FBgn0040385	2128	FBgn0001150	20192
47	X	6940171	6943076	2.554937362671	6941715	2.090453989366	FBgn0029933	1574	FBgn0029933	1574
48	3R	4849569	4853942	2.546149253845	4850617	2.380872547626	FBgn0015014	4878	FBgn0015014	4878
49	3R	18963395	18965494	2.544402122498	18964527	2.362437933683	FBgn0004644	3354	FBgn0051457	10821
50	2L	3770463	3772523	2.538288116455	3771438	2.278754458708	FBgn0004893	268	FBgn0003430	54242
51	2L	4367281	4370674	2.53714799881	4368816	2.308303594589	FBgn0026319	3174	FBgn0026319	3174
52	3L	8648458	8652764	2.531597137451	8649647	2.271609242757	FBgn0001168	59	FBgn0001168	59
53	3L	13381461	13384539	2.509068012238	13382608	2.445244480582	FBgn0036356	3792	FBgn0036351	27318
54	2L	3081805	3084006	2.501938819885	3082825	2.222724437714	FBgn0027571	26210	FBgn0003934	34124
55	2L	17257586	17260135	2.495503425598	17258391	2.109717088587	FBgn0032629	1730	FBgn0032633	121685
56	2L	14485409	14487784	2.479256629944	14486531	2.297933354097	FBgn0005771	4331	FBgn0005771	4331
57	3L	22335869	22338114	2.474573135376	22336957	2.215085590587	FBgn0004449	4771	FBgn0004449	4771
58	2L	9453577	9455387	2.471551895142	9454532	2.08599537611	FBgn0053723	13792	FBgn0002973	17019
59	3L	3828687	3830363	2.470188140869	3829507	2.15197634697	FBgn0013751	178	FBgn0035464	34706
60	3L	1438321	1441181	2.467074871063	1439934	2.194070847829	FBgn0004635	7390	FBgn0004635	7390
61	2L	19861469	19863749	2.442896842957	19862862	2.19713640213	FBgn0032826	476	FBgn0043021	50519
62	2L	16741120	16743240	2.440855979919	16742444	1.978437863863	FBgn0032600	3111	FBgn0032600	3111
63	X	16049783	16052159	2.439150333405	16051233	2.256451775046	FBgn0000459	562	FBgn0000459	562
64	2R	5225290	5227561	2.437255382538	5226438	2.078324127197	FBgn0010316	2302	FBgn0023143	21297
65	3L	6740265	6743201	2.426153182983	6741281	2.016131765702	FBgn0052392	4088	FBgn0035714	14421
66	3R	2935993	2938193	2.425600528717	2937212	2.168825906866	FBgn0014863	6241	FBgn0003884	24952
67	3L	16447312	16451401	2.417994976044	16448409	2.042990003313	FBgn0004569	551	FBgn0014163	71311
68	2L	12466090	12467740	2.41726398468	12467005	2.011907895406	FBgn0032437	13323	FBgn0040286	32340
69	2L	14488399	14491425	2.414756774902	14489218	1.743227213621	FBgn0005771	1644	FBgn0005771	1644
70	X	17652941	17654634	2.35692024231	17653858	1.94542091033	FBgn0030868	306	FBgn0030870	10919
71	3R	1552884	1554554	2.333596229553	1553832	2.266183674335	FBgn0037368	5431	FBgn0037372	26663
72	2R	16874138	16875998	2.308927536011	16875005	1.978305311764	FBgn0000395	482	FBgn0000395	482
73	3R	11924719	11926629	2.308608531952	11925602	2.200020853678	FBgn0010379	664	FBgn0038396	50209
74	3L	13047418	13049250	2.307448863983	13048264	2.019160887774	FBgn0036344	12438	FBgn0036342	27293
75	3R	26393259	26395337	2.305404663086	26394267	1.92284154892	FBgn0039787	10887	FBgn0039767	140269
76	2R	14779282	14782522	2.302953720093	14780106	2.127784967422	FBgn0034423	5329	FBgn0003254	10483
77	3R	8073114	8075233	2.290060043335	8074229	2.24809478311	FBgn0038008	5680	FBgn0037992	120310
78	3L	11210479	11213017	2.282332420349	11212223	1.758142381907	FBgn0036150	2338	FBgn0041094	14033
79	X	20544379	20546406	2.26772403717	20545343	1.88580123116	FBgn0031129	1293	FBgn0003300	40226
80	3L	15766822	15768542	2.259450912476	15767485	1.77698393429	FBgn0036531	6192	FBgn0036537	33160
81	2R	16365946	16368328	2.257894515991	16367287	1.946491539478	FBgn0034554	6396	FBgn0016984	27291
82	3R	17469390	17471002	2.245165348053	17470054	1.802215856664	FBgn0011766	16073	FBgn0046832	21808
83	2L	2453552	2458427	2.242603302002	2454694	2.096156183879	FBgn0012017	5350	FBgn0015816	37972
84	2R	7047644	7049730	2.232297420502	7048504	1.841025015887	FBgn0000577	4387	FBgn0000577	4387
85	3R	2548589	2550590	2.219350814819	2549642	1.996115863323	FBgn0051481	18143	FBgn0004054	20220
86	2R	7248294	7250163	2.207921981812	7249182	1.9332354209	FBgn0033649	9352	FBgn0033652	57094
87	X	18142544	18147670	2.204996109009	18143472	1.905781328678	FBgn0004956	1710	FBgn0004956	1710
88	2R	15183081	15185236	2.202931880951	15184052	2.111449241638	FBgn0015949	631	FBgn0015949	631
89	2L	3609836	3612062	2.202013969421	3610950	1.980428751777	FBgn0002985	4202	FBgn0002985	4202
90	2L	7639949	7642014	2.198860168457	7641017	1.996976613998	FBgn0031927	4980	FBgn0053529	96594
91	3L	4676534	4678406	2.195293426514	4677535	1.976386743433	FBgn0042199	991	FBgn0042199	991
92	2L	12459295	12461962	2.191783905029	12460223	1.904970010122	FBgn0032437	6541	FBgn0040286	25558
93	2R	15586754	15588256	2.188488006592	15587352	1.949193898369	FBgn0004364	39022	FBgn0004364	39022
94	2R	16608504	16610541	2.181765556335	16609618	1.969686317444	FBgn0015721	106	FBgn0011824	4733
95	2R	6359257	6361369	2.176100730896	6360356	1.739204266492	FBgn0027525	5723	FBgn0027525	5723
96	3L	17614597	17616644	2.17382478714	17615760	1.980121163761	FBgn0052179	3775	FBgn0052179	3775
97	X	7905411	7907348	2.17133140564	7906390	1.992756068707	FBgn0004656	282	FBgn0004656	282
98	2L	15328871	15330570	2.170007228851	15329697	1.923757440904	FBgn0001981	96	FBgn0001981	96
99	3L	11898735	11900363	2.169601917267	11899525	1.778317451477	FBgn0036222	821	FBgn0000404	92001
100	X	4457897	4459751	2.166475296021	4458846	1.762328743935	FBgn0003053	3960	FBgn0029718	34268
101	2L	12079593	12086386	2.164808273315	12085228	2.00087482789	FBgn0003145	564	FBgn0003145	564
102	2L	15480801	15483269	2.160273551941	15481895	1.84284768385	FBgn0020371	1198	FBgn0003448	7697
103	2L	19214763	19217106	2.154020786285	19216149	2.126169840495	FBgn0015380	29874	FBgn0032762	86794
104	3R	21006037	21011491	2.146780967712	21010459	1.89436854635	FBgn0039286	276	FBgn0039286	276
105	3R	15	1957	2.145520210266	530	2.07231538436	FBgn0037213	150	FBgn0037213	150
106	2R	6914511	6917380	2.142032623291	6916531	1.826671600342	FBgn0050506	783	FBgn0082585	3194
107	3L	18102775	18105339	2.140466213226	18103551	1.678551077843	FBgn0020300	1112	FBgn0020300	1112
108	3L	15989360	15991391	2.13951921463	15990593	1.922319889069	FBgn0044028	1854	FBgn0044028	1854
109	3R	25132015	25135474	2.138459205627	25132875	1.973985046148	FBgn0039659	9924	FBgn0003525	51373
110	3L	21412895	21416758	2.135511398315	21414350	2.059580039978	FBgn0014143	3953	FBgn0014143	3953
111	3R	12651223	12653417	2.13524723053	12652211	1.97828688341	FBgn0000014	3558	FBgn0020546	23515
112	3L	360844	362691	2.133217811584	361729	1.808843421936	FBgn0003749	881	FBgn0035136	16814
113	3R	1545370	1547189	2.130034446716	1546747	1.984000205994	FBgn0004878	3725	FBgn0037372	33748
114	3R	13429325	13431779	2.124900817871	13430593	2.113945931196	FBgn0038524	1231	FBgn0051575	53582
115	3L	14176238	14177930	2.123243331909	14177010	1.851522249334	FBgn0036415	6158	FBgn0036415	6158
116	3L	2465789	2467709	2.118855953217	2466682	1.968505915473	FBgn0035344	4657	FBgn0035346	5669
117	3R	12214277	12216592	2.118849277496	12215129	2.035908699036	FBgn0003513	14276	FBgn0038421	29355
118	2R	3458891	3460649	2.115104198456	3459733	1.919876158237	FBgn0033238	1919	FBgn0033240	7742
119	X	990880	993096	2.111205101013	992052	1.914536139544	FBgn0040365	10447	FBgn0026875	101402
120	3L	7961667	7963563	2.110395431519	7962544	2.031353155772	FBgn0011817	9548	FBgn0011817	9548
121	X	7164785	7168076	2.108467578888	7165950	1.854328600566	FBgn0029943	3026	FBgn0024250	12773
122	3R	13946565	13948594	2.107338905334	13947652	1.92623834049	FBgn0051518	12937	FBgn0038566	40809
123	3R	1036886	1039200	2.099455356598	1038137	1.98007440567	FBgn0000340	5010	FBgn0000340	5010
124	3R	881029	882851	2.093423843384	881876	1.827446520329	FBgn0010313	30532	FBgn0010313	30532
125	3R	8897199	8899349	2.08650970459	8898412	1.639201697181	FBgn0004666	14931	FBgn0003308	40153
126	X	225744	227645	2.086061954498	226721	1.806232750416	FBgn0000022	132	FBgn0000022	132
127	3L	19521273	19522945	2.086032867432	19522040	1.863872976864	FBgn0036886	4359	FBgn0036886	4359
128	X	22032893	22034639	2.083034515381	22033768	1.900317132473	FBgn0031201	18434	FBgn0031186	375783
129	2L	14442346	14447021	2.080403327942	14444050	1.949554443359	FBgn0028844	6766	FBgn0005771	46812
130	3R	433846	435323	2.072682857513	434718	1.611805597941	FBgn0013743	3879	FBgn0037261	32555
131	3L	4956248	4958081	2.067481994629	4957134	1.858941134285	FBgn0005775	115	FBgn0035570	266431
132	2R	9060636	9062691	2.067010879517	9061670	1.724469493417	FBgn0033853	1225	FBgn0014877	8319
133	2R	5610839	5613152	2.055771827698	5611647	1.899899482727	FBgn0004907	155	FBgn0033485	248
134	2L	1065888	1069323	2.043433189392	1066923	1.858059266034	FBgn0003310	10888	FBgn0003310	10888
135	3R	4107080	4108651	2.022572517395	4107871	1.586330652237	FBgn0010433	4357	FBgn0037561	12267
136	3L	16078255	16080225	2.022294998169	16079176	1.836753527323	FBgn0010280	653	FBgn0010280	653
137	2L	3605471	3607798	2.018071651459	3606830	1.90008860368	FBgn0002985	82	FBgn0002985	82
138	2R	8709642	8712487	2.015511512756	8710869	1.701231820243	FBgn0053182	3314	FBgn0028991	4888
139	2L	13546587	13551197	2.010909080505	13549106	2.032064119975	FBgn0023407	217	FBgn0028546	92165
140	2L	13233945	13235665	2.010303497314	13234951	1.663282334805	FBgn0032493	356	FBgn0032493	356
141	3L	20333752	20337566	2.009568214417	20336805	1.867513544419	FBgn0028978	1356	FBgn0028978	1356
142	X	313423	315806	2.009342670441	315081	1.555008888245	FBgn0000137	2241	FBgn0002561	48536
143	2L	9584253	9586273	2.007658958435	9585372	1.862621307373	FBgn0014179	3630	FBgn0015393	114462
144	3L	12539475	12541363	2.002300262451	12540420	1.769363224506	FBgn0036302	6049	FBgn0004926	39736
145	2R	6092736	6096217	2.002285957336	6093972	1.795095069068	FBgn0004399	24255	FBgn0004399	24255
146	3R	11242830	11246971	2.000400543213	11246252	1.775353550911	FBgn0067339	2747	FBgn0067339	2747
147	X	2879365	2881629	1.993094921112	2880710	1.715181350708	FBgn0029649	43008	FBgn0004647	110318
148	2L	19333235	19336080	1.991227626801	19334201	1.8427298069	FBgn0024245	24952	FBgn0024245	24952
149	X	2291978	2296813	1.98797416687	2295732	1.739081102259	FBgn0003714	4400	FBgn0004050	8193
150	X	5361836	5363774	1.986833095551	5362687	1.763738359724	FBgn0029771	189	FBgn0029771	189
151	3R	7203666	7204990	1.981147766113	7204535	1.752324700356	FBgn0004595	6025	FBgn0026064	28168
152	3R	21861452	21863536	1.978097438812	21862790	1.751595854759	FBgn0002633	30	FBgn0002633	30
153	X	5534508	5536473	1.977153778076	5535365	1.704731829026	FBgn0000394	132	FBgn0029785	17686
154	X	9573366	9574962	1.975446224213	9574267	1.81111129125	FBgn0020378	23913	FBgn0000233	34858
155	2R	8291198	8294053	1.975181102753	8293088	1.917416123783	FBgn0003326	3363	FBgn0003326	3363
156	X	8674407	8677758	1.970571041107	8676828	1.533642321825	FBgn0052710	12370	FBgn0030061	116641
157	2R	9943580	9947478	1.96863079071	9944388	1.802829951048	FBgn0013725	2810	FBgn0013725	2810
158	2L	18146656	18148132	1.965211868286	18147492	1.439588963985	FBgn0041184	847	FBgn0041184	847
159	3R	4524344	4527494	1.963624477386	4525080	1.865528821945	FBgn0001180	1540	FBgn0001180	1540
160	3R	12455744	12457770	1.963548660278	12456851	1.894130257999	FBgn0000634	5903	FBgn0038453	12476
161	3L	20553672	20556656	1.963486671448	20555712	1.649077955882	FBgn0001323	1335	FBgn0001320	73492
162	2L	19891435	19892818	1.963460445404	19892205	1.522972494364	FBgn0032827	3747	FBgn0043021	79862
163	3L	21209492	21211145	1.959884643555	21210313	1.45496600469	FBgn0012034	3771	FBgn0037066	9591
164	2L	20755526	20757353	1.958250045776	20756413	1.754637956619	FBgn0000251	1915	FBgn0000986	33905
165	3L	1729381	1731195	1.955218791962	1730276	1.785443242391	FBgn0035267	166	FBgn0027903	28889
166	3L	16737690	16741837	1.950350761414	16738467	1.794871151447	FBgn0036660	6507	FBgn0036660	6507
167	X	2163761	2164989	1.950036048889	2164941	1.850287331475	FBgn0054052	13479	FBgn0023526	16039
168	3R	2713902	2715519	1.948580265045	2714778	1.825820037297	FBgn0001077	24732	FBgn0001077	24732
169	X	6841770	6845295	1.947692871094	6842809	1.785215405857	FBgn0027108	1090	FBgn0027108	1090
170	3R	8471017	8475818	1.942260742188	8471987	1.727142989635	FBgn0038071	1795	FBgn0038071	1795
171	3R	2579058	2581930	1.938393592834	2580311	1.800562213449	FBgn0026564	370	FBgn0026564	370
172	2R	14316347	14318583	1.934566497803	14317306	1.769481092691	FBgn0010651	1284	FBgn0010651	1284
173	3R	11853854	11856097	1.932249069214	11854750	1.641126296099	FBgn0003117	2931	FBgn0038396	20643
174	2L	5876976	5878772	1.926906108856	5877867	1.907164365053	FBgn0031745	1614	FBgn0031740	75612
175	X	273477	275259	1.925817012787	274326	1.736975848675	FBgn0002561	7781	FBgn0002561	7781
176	X	16958058	16959924	1.91817855835	16959022	1.611419733833	FBgn0030820	17448	FBgn0065049	19779
177	3L	20999472	21002363	1.917543888092	21000586	1.785686314106	FBgn0053285	22257	FBgn0037044	38850
178	2R	17052014	17054770	1.917445659637	17053115	1.623018376967	FBgn0050283	4960	FBgn0010415	64365
179	2R	7043204	7044839	1.915510177612	7044077	1.696002006531	FBgn0000577	40	FBgn0000577	40
180	2L	19217535	19219660	1.915104866028	19218422	1.69278383255	FBgn0015380	32147	FBgn0032762	89067
181	3L	22333293	22335254	1.914556026459	22334136	1.706880003214	FBgn0004449	7592	FBgn0004449	7592
182	3R	677034	679942	1.910831451416	678083	1.789114207029	FBgn0003002	452	FBgn0003002	452
183	2R	18012733	18014528	1.910532951355	18013718	1.694592083202	FBgn0034735	13922	FBgn0022986	90594
184	2L	13224165	13226365	1.903192043304	13225417	1.687034298392	FBgn0032489	211	FBgn0032489	211
185	2L	18328964	18330517	1.902994632721	18329840	1.691390864054	FBgn0000636	13810	FBgn0004413	109326
186	3R	9118243	9120064	1.902031898499	9119257	1.7182505832	FBgn0038134	337	FBgn0038134	337
187	3R	690747	692618	1.896059513092	691679	1.668136417866	FBgn0020280	12576	FBgn0003002	13144
188	3R	12636035	12638511	1.894330024719	12637794	1.774139086405	FBgn0000014	17975	FBgn0020546	37932
189	3L	5627165	5629481	1.887736320496	5628510	1.60799831152	FBgn0035626	120	FBgn0035625	23580
190	2L	15466038	15467664	1.885220050812	15466794	1.73176911298	FBgn0003448	7404	FBgn0003448	7404
191	2L	19130327	19132139	1.885137081146	19131241	1.699481908013	FBgn0010300	1506	FBgn0032762	1886
192	2L	7289436	7291371	1.881577968597	7290408	1.734309256077	FBgn0031901	7875	FBgn0004009	16753
193	2R	16554793	16556865	1.881099224091	16555753	1.869875178618	FBgn0003391	8988	FBgn0003391	8988
194	2R	2995100	2999100	1.878539562225	2998207	1.627440003788	FBgn0015930	3469	FBgn0015930	3469
195	3R	17430640	17433253	1.878410339355	17431281	1.567246811731	FBgn0046832	16965	FBgn0046832	16965
196	2R	3756504	3760933	1.878139019012	3758170	1.640436985913	FBgn0033277	7899	FBgn0010109	14030
197	3L	10829732	10832262	1.87789106369	10831563	1.417620911318	FBgn0026160	276	FBgn0026160	276
198	3R	9795172	9799062	1.877679347992	9798381	1.596759955088	FBgn0015270	7742	FBgn0038196	63506
199	2L	17217691	17219612	1.87474489212	17218528	1.778599458582	FBgn0051745	22951	FBgn0032633	161548
200	2L	18876379	18878201	1.873970985413	18877168	1.626004219055	FBgn0003896	17	FBgn0032717	41572
201	2R	18020784	18024471	1.871696472168	18021953	1.566274483999	FBgn0034735	22157	FBgn0034743	91750
202	2L	1961375	1963014	1.867033481598	1962116	1.773888083065	FBgn0051942	3310	FBgn0031391	185171
203	2R	1628920	1630600	1.866512775421	1629797	1.562204921947	FBgn0033063	14981	FBgn0033062	36789
204	3R	9540237	9542137	1.863826751709	9541118	1.475133546193	FBgn0054044	1192	FBgn0038175	2770
205	3L	15199021	15201494	1.859792232513	15200666	1.603448599577	FBgn0029114	234	FBgn0029114	234
206	2R	2015480	2017193	1.859010696411	2016382	1.555742151597	FBgn0010347	2310	FBgn0041145	105936
207	2R	13926425	13928789	1.856356143951	13927186	1.696577250957	FBgn0027835	317	FBgn0034326	112865
208	2L	15486522	15488974	1.855583667755	15488123	1.561202406883	FBgn0002524	6916	FBgn0003448	13925
209	3R	6439407	6441285	1.852811336517	6440271	1.848075687885	FBgn0001235	24115	FBgn0001235	24115
210	2L	2749538	2756660	1.851673126221	2755438	1.496259123087	FBgn0031453	2639	FBgn0031453	2639
211	3R	4292730	4295237	1.850412368774	4293720	1.768815601573	FBgn0051369	24173	FBgn0040529	126957
212	2L	5977055	5981288	1.848000049591	5980281	1.716209131129	FBgn0000308	744	FBgn0000308	744
213	2R	14189033	14190921	1.847784996033	14189667	1.472226428986	FBgn0023214	1272	FBgn0023214	1272
214	2R	8473090	8476600	1.847511291504	8474699	1.658539323246	FBgn0033787	5236	FBgn0004512	12448
215	3L	622763	625138	1.847278594971	624165	1.732452504775	FBgn0064191	1626	FBgn0064191	1626
216	X	7821885	7823457	1.846013069153	7822548	1.392068258921	FBgn0003656	9282	FBgn0004404	42408
217	2R	20351482	20353382	1.843098163605	20352410	1.673137933016	FBgn0035070	4166	FBgn0050423	31026
218	2L	8824696	8826492	1.841558456421	8825527	1.656843694051	FBgn0029123	98	FBgn0029123	98
219	2R	18194802	18199351	1.839673995972	18197803	1.56056620093	FBgn0020257	1248	FBgn0020257	1248
220	2R	12972240	12974204	1.836050510406	12973212	1.456101417542	FBgn0028953	668	FBgn0028953	668
221	2L	3548650	3550454	1.835964202881	3549518	1.586751043797	FBgn0024244	10267	FBgn0031549	19232
222	2R	5488775	5493998	1.832507133484	5493056	1.594462731305	FBgn0000606	2002	FBgn0000606	2002
223	X	18076342	18078845	1.826813697815	18077823	1.689610958099	FBgn0030904	752	FBgn0004956	63939
224	2R	8500395	8502543	1.826319217682	8501768	1.528349518776	FBgn0005624	4872	FBgn0005624	4872
225	2R	5205848	5207524	1.821964263916	5206694	1.574640722836	FBgn0023143	1553	FBgn0023143	1553
226	3L	16013821	16016112	1.817405223846	16014603	1.490840673447	FBgn0003691	1311	FBgn0003691	1311
227	2L	5460710	5462449	1.816836357117	5461707	1.542889475822	FBgn0005511	66	FBgn0005511	66
228	3R	18966836	18968493	1.814131736755	18967753	1.540843844414	FBgn0004644	128	FBgn0051457	14047
229	3L	19527052	19529019	1.813196897507	19527909	1.578507518768	FBgn0067680	2490	FBgn0067680	2490
230	X	1794269	1796303	1.808904647827	1795172	1.671222181881	FBgn0023520	991	FBgn0023512	16155
231	3L	14996220	14997767	1.805896759033	14996958	1.312046527863	FBgn0036464	2497	FBgn0036465	10871
232	2R	2891843	2894098	1.801846027374	2892644	1.673427076901	FBgn0033159	1038	FBgn0033159	1038
233	3R	11744939	11747919	1.801149845123	11745837	1.616016836727	FBgn0038385	798	FBgn0038385	798
234	3L	15008609	15011506	1.800605297089	15010557	1.631753325462	FBgn0025776	1221	FBgn0025776	1221
235	3R	13373086	13374753	1.799958229065	13373834	1.607666939497	FBgn0038519	1603	FBgn0025571	7689
236	3R	11977528	11979063	1.799357891083	11978221	1.496456623077	FBgn0038402	1279	FBgn0038396	102828
237	3L	16974899	16978095	1.797784805298	16976819	1.703710746765	FBgn0036685	4620	FBgn0025582	224571
238	3L	6469199	6471188	1.797434329987	6470116	1.764457941055	FBgn0020251	439	FBgn0020251	439
239	3L	8626650	8628929	1.797418117523	8627801	1.769075057086	FBgn0035922	4330	FBgn0001168	21905
240	2R	8705089	8707064	1.796229839325	8706341	1.4186026752	FBgn0028991	360	FBgn0028991	360
241	X	6881755	6883365	1.795866966248	6882575	1.446526765823	FBgn0029931	3269	FBgn0029931	3269
242	3R	4800837	4802620	1.794860363007	4801786	1.587421536446	FBgn0037646	4857	FBgn0022347	16881
243	2R	7130329	7132749	1.793998718262	7131073	1.515377214977	FBgn0033636	665	FBgn0033636	665
244	2L	15319631	15323658	1.791959285736	15320517	1.61383264205	FBgn0041103	4682	FBgn0001981	9276
245	3R	16116674	16119762	1.791569709778	16118693	1.697600454092	FBgn0028386	295	FBgn0028386	295
246	3R	21830961	21832754	1.791069030762	21831893	1.547515042623	FBgn0002733	148	FBgn0002733	148
247	3R	14738977	14740418	1.786867141724	14739718	1.547298880184	FBgn0038661	972	FBgn0038666	66972
248	X	251927	253579	1.786388874054	252766	1.626306712627	FBgn0004170	116	FBgn0004170	116
249	2L	7137840	7139314	1.784085035324	7138534	1.489749319413	FBgn0031889	4851	FBgn0031886	72701
250	3L	9012365	9014009	1.782138824463	9013224	1.523870299844	FBgn0028789	2100	FBgn0028789	2100
251	3R	27018067	27019704	1.781811714172	27018865	1.539079806384	FBgn0004389	81	FBgn0004389	81
252	3R	12707646	12709128	1.781675338745	12708454	1.623004268197	FBgn0015350	3004	FBgn0082171	26417
253	3L	8637914	8641319	1.780745983124	8640551	1.506758465486	FBgn0001168	9155	FBgn0001168	9155
254	3L	14936905	14939107	1.777643680573	14937810	1.550505383809	FBgn0000216	118	FBgn0000216	118
255	X	3017969	3020234	1.777421474457	3019086	1.500837892294	FBgn0028746	10192	FBgn0028746	10192
256	2R	4160848	4162843	1.777414321899	4161647	1.280749629526	FBgn0003892	199	FBgn0003892	199
257	3R	12589117	12590723	1.773037433624	12589842	1.41972219944	FBgn0020556	9069	FBgn0020556	9069
258	2R	13315617	13317624	1.766917228699	13316690	1.536947811351	FBgn0004586	962	FBgn0004586	962
259	2R	17152562	17154644	1.766450881958	17153743	1.634883992812	FBgn0034644	17	FBgn0050284	5838
260	2L	12009713	12012799	1.76188325882	12010840	1.603725882138	FBgn0014019	2464	FBgn0032390	20876
261	X	5845269	5847377	1.756665229797	5846426	1.552112611135	FBgn0027546	393	FBgn0029840	88516
262	2L	19153402	19155454	1.751640319824	19154466	1.505878925323	FBgn0032763	23165	FBgn0032762	25111
263	3R	20691984	20693742	1.750382900238	20692890	1.597745358944	FBgn0013949	1817	FBgn0015625	3727
264	2R	16498711	16500673	1.744115829468	16499590	1.567031085491	FBgn0034568	837	FBgn0034565	13771
265	3R	12228204	12230365	1.742753982544	12229251	1.649199604988	FBgn0003513	154	FBgn0038421	43477
266	2R	7309290	7311172	1.741528511047	7310307	1.568993540371	FBgn0033652	4031	FBgn0033652	4031
267	X	14483127	14484895	1.739184856415	14483942	1.377944022417	FBgn0015773	3826	FBgn0015773	3826
268	2R	3743382	3744840	1.736074447632	3744209	1.375928610563	FBgn0010109	69	FBgn0010109	69
269	X	19339172	19342796	1.733518600464	19341447	1.495950116052	FBgn0031023	2436	FBgn0040890	12301
270	X	22036810	22039019	1.732455253601	22037981	1.53678595225	FBgn0000719	20602	FBgn0031186	379996
271	X	4774835	4776445	1.731945991516	4775640	1.482453626745	FBgn0029738	5747	FBgn0029738	5747
272	3R	863909	865830	1.725393295288	864836	1.613052431742	FBgn0010313	47572	FBgn0010313	47572
273	3R	13542200	13544346	1.725103378296	13543037	1.397266483307	FBgn0003013	1022	FBgn0003013	1022
274	3R	26677224	26679121	1.721996307373	26677847	1.360008239746	FBgn0003720	190	FBgn0003720	190
275	2L	3817446	3819100	1.721626281738	3818131	1.580106496811	FBgn0031573	4724	FBgn0003430	7549
276	X	4271486	4272772	1.717813491821	4272081	1.382112943209	FBgn0000179	13988	FBgn0029714	125123
277	3L	1755593	1757291	1.717686653137	1756463	1.574666584239	FBgn0013811	1281	FBgn0027903	2702
278	X	21702747	21703949	1.716884374619	21703232	1.180205758413	FBgn0027279	12650	FBgn0031186	45247
279	3L	14416287	14418876	1.714819908142	14417965	1.39726677537	FBgn0036424	35374	FBgn0036424	35374
280	2R	13336617	13339517	1.714607715607	13338519	1.424040476481	FBgn0050111	9311	FBgn0050111	9311
281	2L	12006584	12008181	1.71361541748	12007503	1.490978002548	FBgn0014019	873	FBgn0032390	17539
282	X	17662737	17665303	1.713507413864	17664285	1.508126483244	FBgn0030870	492	FBgn0030870	492
283	2R	16160107	16162335	1.713026046753	16161090	1.387638028463	FBgn0034537	2189	FBgn0061362	2447
284	2R	17209830	17212985	1.711645126343	17210728	1.419686249324	FBgn0010228	1342	FBgn0010228	1342
285	3R	171418	175099	1.710813522339	172517	1.67525806427	FBgn0001204	145	FBgn0001204	145
286	X	18528523	18530557	1.71079158783	18529457	1.537418484688	FBgn0010383	2775	FBgn0004959	9751
287	3R	15820517	15822271	1.710315704346	15821389	1.610395235174	FBgn0038755	12855	FBgn0038768	36153
288	2L	14260482	14262793	1.71026802063	14261851	1.640640258789	FBgn0004002	1671	FBgn0028529	93229
289	X	7549772	7551182	1.708734512329	7550474	1.305347134085	FBgn0029504	8544	FBgn0027553	23084
290	X	12412551	12417849	1.708646774292	12417233	1.463679387019	FBgn0030400	114	FBgn0015024	70487
291	2R	5994753	5999245	1.708267211914	5998556	1.394770145416	FBgn0033529	6583	FBgn0033529	6583
292	3L	4213067	4216667	1.705492019653	4214463	1.484649433809	FBgn0001257	5216	FBgn0011692	11805
293	X	7471396	7473343	1.704675674438	7472417	1.737197816372	FBgn0004198	18033	FBgn0027553	101141
294	3R	10642811	10646371	1.703542709351	10644008	1.657311081886	FBgn0038262	16481	FBgn0038258	55250
295	2L	2163149	2165761	1.701881885529	2165061	1.479146620807	FBgn0031393	9301	FBgn0031393	9301
296	2L	3071232	3073070	1.701079368591	3073019	1.760428958469	FBgn0027571	16404	FBgn0003934	24318
297	2R	20705372	20706994	1.699876308441	20706284	1.455334382899	FBgn0035094	9847	FBgn0001325	27931
298	3L	18213158	18214773	1.697105407715	18213855	1.274597883224	FBgn0036783	3492	FBgn0020300	109192
299	X	3689853	3691849	1.693946838379	3690770	1.61458661006	FBgn0000542	9437	FBgn0000542	9437
300	2R	6712953	6716267	1.693685531616	6714959	1.569502073176	FBgn0033582	20161	FBgn0033590	37631
301	3L	14100141	14101969	1.693451404572	14101105	1.617199533126	FBgn0042630	4522	FBgn0000411	42774
302	X	4814205	4816937	1.691253185272	4815007	1.379163293278	FBgn0061196	8770	FBgn0004368	30638
303	2L	7047988	7050120	1.689604759216	7048669	1.480393767357	FBgn0051630	6202	FBgn0051630	6202
304	3R	20988794	20990571	1.686983108521	20989661	1.503085204533	FBgn0039284	3034	FBgn0039286	21074
305	2L	7623637	7625407	1.681210517883	7624743	1.251603294821	FBgn0031926	16353	FBgn0053529	80320
306	3L	16011403	16013056	1.680322170258	16012190	1.350317418575	FBgn0003691	3724	FBgn0003691	3724
307	2R	20320697	20322950	1.679564476013	20322296	1.392972741808	FBgn0000157	134	FBgn0050423	61140
308	X	18517987	18520404	1.677250862122	18519104	1.463106043199	FBgn0004959	602	FBgn0004959	602
309	3L	5927590	5929023	1.676829576492	5928265	1.4330736307	FBgn0035655	109	FBgn0002638	21545
310	2L	3601812	3603754	1.676166057587	3602745	1.567496061325	FBgn0002985	4003	FBgn0002985	4003
311	2R	9070684	9072546	1.674674987793	9071572	1.385874642266	FBgn0033855	228	FBgn0033855	228
312	2R	11404974	11406756	1.67373752594	11405849	1.527766171624	FBgn0003425	132	FBgn0003425	132
313	2L	6087744	6089663	1.67128944397	6088717	1.467238285962	FBgn0028420	6909	FBgn0031781	36421
314	3L	9002482	9004149	1.668009757996	9003267	1.514690971375	FBgn0035956	8911	FBgn0028789	12057
315	2R	1702805	1704747	1.665085792542	1703670	1.37548622489	FBgn0033068	275	FBgn0033068	275
316	2L	5403123	5404590	1.664067745209	5403857	1.495025396347	FBgn0016660	485	FBgn0005511	57784
317	2L	4822901	4824899	1.662780761719	4823945	1.380861646989	FBgn0031632	2169	FBgn0031632	2169
318	2R	8295108	8297133	1.661011695862	8296197	1.647004246712	FBgn0003326	254	FBgn0003326	254
319	3R	21020101	21021862	1.660234451294	21020886	1.480782677146	FBgn0039288	396	FBgn0039288	396
320	3R	735872	737366	1.659522533417	736724	1.279849499464	FBgn0051536	446	FBgn0004183	37162
321	2L	7827591	7828946	1.659443616867	7828362	1.150882019716	FBgn0004177	619	FBgn0020618	1110
322	X	22039360	22040878	1.658289432526	22040129	1.409102112055	FBgn0000719	18454	FBgn0031186	382144
323	3L	12646060	12647678	1.65821647644	12647019	1.200462818146	FBgn0014343	20676	FBgn0036306	81685
324	2L	9601514	9603122	1.657809734344	9602250	1.668572902679	FBgn0032132	1358	FBgn0015393	97584
325	3L	6954859	6956363	1.656290054321	6955557	1.392754936218	FBgn0001104	1557	FBgn0001104	1557
326	3R	9726746	9728285	1.654335021973	9727394	1.268075718599	FBgn0000576	187	FBgn0000576	187
327	2R	19782511	19784329	1.654040813446	19783262	1.488000154495	FBgn0005636	75	FBgn0034987	87305
328	3R	27761255	27764362	1.653695583344	27763559	1.331897526979	FBgn0039886	40293	FBgn0002780	114235
329	3L	15692663	15695403	1.650789260864	15694317	1.635738492012	FBgn0010105	635	FBgn0010105	635
330	3R	11635803	11637116	1.649306297302	11636222	1.582144021988	FBgn0026616	6248	FBgn0038364	16704
331	3L	254146	256069	1.646918296814	255302	1.532503408544	FBgn0029002	130	FBgn0035121	7392
332	2R	11792736	11794307	1.644956111908	11793491	1.4964390923	FBgn0024249	270	FBgn0034110	15774
333	3L	21531672	21533073	1.644104957581	21532386	1.317889826638	FBgn0023417	313	FBgn0028663	58683
334	3L	3392679	3395448	1.642681121826	3394710	1.483829855919	FBgn0014388	13757	FBgn0027616	37012
335	2L	9987386	9990544	1.639275550842	9988338	1.571577969719	FBgn0040965	3681	FBgn0040965	3681
336	3L	6078068	6079502	1.639108657837	6078769	1.383963136112	FBgn0005658	6700	FBgn0035675	29263
337	2L	11337724	11339415	1.638967514038	11338559	1.216155926387	FBgn0032360	4704	FBgn0004579	107044
338	3L	16440289	16441924	1.63895368576	16441226	1.419273853302	FBgn0004569	7734	FBgn0014163	64128
339	3R	16654218	16656887	1.637391090393	16656010	1.377004511216	FBgn0027493	327	FBgn0038830	6059
340	2L	14039488	14041290	1.636699676514	14040480	1.372375011444	FBgn0028873	2684	FBgn0028876	7104
341	2L	8809206	8810829	1.63435459137	8810066	1.460657119751	FBgn0029123	15559	FBgn0029123	15559
342	2R	6804550	6806208	1.631985187531	6805309	1.40998056531	FBgn0033609	346	FBgn0040763	4995
343	3R	12528070	12529538	1.631219387054	12528679	1.330371968886	FBgn0003944	31669	FBgn0063261	48432
344	2R	11249620	11251496	1.628356933594	11250385	1.440628125117	FBgn0050089	8124	FBgn0050089	8124
345	2R	8494902	8497723	1.628019809723	8496639	1.472845822573	FBgn0005624	257	FBgn0005624	257
346	3L	22716142	22717779	1.624248504639	22717105	1.239059812882	FBgn0037191	5175	FBgn0037200	88942
347	2L	5869976	5872065	1.617193698883	5870983	1.440285374137	FBgn0031745	8498	FBgn0031740	68728
348	X	12584161	12586690	1.614259243011	12585818	1.370476484299	FBgn0030418	7415	FBgn0053963	92419
349	3L	17380506	17382574	1.614161968231	17381351	1.349217057228	FBgn0027660	5420	FBgn0027660	5420
350	2L	1409981	1412410	1.61249256134	1410990	1.602173149586	FBgn0002543	9459	FBgn0002543	9459
351	2L	221221	225376	1.612277030945	222219	1.465514600277	FBgn0031235	10295	FBgn0031235	10295
352	2L	11451902	11453518	1.611614227295	11452721	1.5639184316	FBgn0004579	7118	FBgn0004579	7118
353	2R	20732409	20735094	1.611037731171	20734273	1.386297166348	FBgn0001325	58	FBgn0001325	58
354	2R	2084401	2086323	1.607771873474	2085420	1.501825557036	FBgn0033076	27371	FBgn0041145	36898
355	2R	11412252	11413682	1.606906890869	11412916	1.206097573042	FBgn0053463	1626	FBgn0003425	7199
356	3L	9827400	9830496	1.603886604309	9828513	1.435737192631	FBgn0004390	713	FBgn0015618	15916
357	X	9340523	9343022	1.603560447693	9342503	1.189996093512	FBgn0030133	2839	FBgn0030136	57337
358	2R	7040705	7042600	1.602589130402	7041761	1.250647926331	FBgn0000577	2356	FBgn0000577	2356
359	3L	1462163	1463792	1.601774215698	1463002	1.246848471024	FBgn0046769	478	FBgn0004635	15678
360	3R	674185	676797	1.601750850677	674832	1.286952495575	FBgn0003002	3703	FBgn0003002	3703
361	X	2840700	2844996	1.601700305939	2843594	1.482256740332	FBgn0003285	13606	FBgn0004647	147434
362	2L	7632155	7633867	1.601583957672	7633058	1.512406910167	FBgn0031927	12939	FBgn0053529	88635
363	2L	1075633	1078498	1.600654602051	1076928	1.425509558784	FBgn0003310	883	FBgn0003310	883
364	X	17601474	17603099	1.600212097168	17602373	1.425887171427	FBgn0024184	947	FBgn0030866	29162
365	X	16993893	16995446	1.594407081604	16994679	1.358623117208	FBgn0000163	197	FBgn0000163	197
366	3L	8990487	8992058	1.59431219101	8991345	1.39077910255	FBgn0035956	3011	FBgn0035954	12200
367	3L	776760	778457	1.593685150146	777630	1.406888933743	FBgn0052341	2820	FBgn0035162	39304
368	2R	16757587	16759309	1.593118667603	16758362	1.39720425239	FBgn0034606	173	FBgn0034606	173
369	3L	5604160	5605481	1.592952728271	5604839	1.202301081489	FBgn0035625	91	FBgn0035625	91
370	3R	16921780	16923673	1.59166765213	16922474	1.323549238841	FBgn0038853	1053	FBgn0010770	19484
371	2R	1233300	1235161	1.591329097748	1234502	1.392060279846	FBgn0000099	284	FBgn0033035	29260
372	X	492250	494662	1.590603351593	493811	1.383785692851	FBgn0003575	1103	FBgn0002579	7528
373	3R	4006421	4008276	1.589881896973	4007142	1.295016186578	FBgn0001138	22	FBgn0037554	52087
374	2L	8415471	8417436	1.587727069855	8416523	1.411529933705	FBgn0027932	833	FBgn0027932	833
375	3L	6794345	6795881	1.586764812469	6795126	1.388795137405	FBgn0003995	31019	FBgn0035714	68266
376	3R	6196062	6197714	1.586691856384	6196836	1.413843828089	FBgn0020379	6954	FBgn0015396	20930
377	X	4434726	4436236	1.586238861084	4435535	1.337250200907	FBgn0029717	18417	FBgn0029715	35953
378	3R	18498239	18501098	1.584513664246	18500247	1.402431880727	FBgn0039000	356	FBgn0039000	356
379	3R	2860849	2864043	1.582786083221	2863289	1.394297711989	FBgn0024289	14768	FBgn0010774	42837
380	X	10588719	10591218	1.581456184387	10589887	1.523354583316	FBgn0003204	163	FBgn0052672	23666
381	2R	9689104	9691562	1.579711914062	9690766	1.261032015085	FBgn0000289	1181	FBgn0000289	1181
382	3L	9860343	9861998	1.579302310944	9861167	1.43806996065	FBgn0011836	1461	FBgn0015618	48570
383	2L	4999433	5001561	1.57913684845	5000272	1.357064808116	FBgn0053113	9472	FBgn0010607	28819
384	3R	12540867	12542323	1.577774524689	12541557	1.349158255259	FBgn0003944	18791	FBgn0063261	35554
385	3L	15664310	15666210	1.577327728271	15665236	1.493107527494	FBgn0041160	128	FBgn0041160	128
386	X	6833647	6835029	1.575486660004	6834275	1.121237903833	FBgn0029927	2549	FBgn0029927	2549
387	X	2490135	2491512	1.572748661041	2490840	1.169273942709	FBgn0003371	734	FBgn0003371	734
388	2R	13062097	13063888	1.571938991547	13063013	1.303995861727	FBgn0010409	656	FBgn0010409	656
389	2L	6535210	6536787	1.571810245514	6535924	1.38005994348	FBgn0000320	11048	FBgn0031830	21876
390	3L	3020324	3022469	1.57143497467	3021394	1.44377630949	FBgn0035388	2664	FBgn0035388	2664
391	3L	16372785	16377185	1.570590019226	16375982	1.380855504204	FBgn0014163	1116	FBgn0014163	1116
392	3L	5607716	5609044	1.569939136505	5608449	1.325981974602	FBgn0035625	3519	FBgn0035625	3519
393	2L	17735875	17737412	1.569729804993	17736632	1.315990686417	FBgn0015609	1182	FBgn0032646	239594
394	X	9599115	9600685	1.569226741791	9600097	1.540433276783	FBgn0020378	1917	FBgn0000233	60688
395	X	236817	238183	1.56858253479	237618	1.206646033696	FBgn0000022	10765	FBgn0000022	10765
396	3L	7111002	7112785	1.56671333313	7111783	1.326911226908	FBgn0023001	3318	FBgn0002775	12313
397	3R	9470498	9472470	1.564641475677	9471653	1.300099939108	FBgn0003498	373	FBgn0003498	373
398	2R	12990651	12993916	1.563676357269	12991961	1.518749545602	FBgn0034224	1037	FBgn0028953	19417
399	X	13063118	13064791	1.563382863998	13064009	1.416903888478	FBgn0052639	6451	FBgn0052639	6451
400	3L	11560088	11561930	1.562554359436	11560995	1.442193243239	FBgn0003292	720	FBgn0036180	22392
401	3L	21999197	22001787	1.56151342392	21999966	1.450213730335	FBgn0037149	8	FBgn0037149	8
402	2R	2121767	2123578	1.558885574341	2122613	1.55151423286	FBgn0041145	295	FBgn0041145	295
403	2R	6706777	6708556	1.555627584457	6707631	1.438462986666	FBgn0003396	17904	FBgn0033581	41668
404	2R	16114678	16116776	1.554892063141	16115740	1.483456387239	FBgn0050153	4028	FBgn0046816	5204
405	3R	27046705	27049557	1.553511381149	27048471	1.3839635849	FBgn0039831	2045	FBgn0039831	2045
406	3R	17683410	17685138	1.552228927612	17684365	1.456470118629	FBgn0015229	2381	FBgn0038925	168833
407	X	542854	545089	1.55180644989	543848	1.457708499011	FBgn0021764	187	FBgn0025637	30955
408	X	12568823	12570914	1.551548957825	12569640	1.463148381975	FBgn0024308	6740	FBgn0053963	76241
409	3L	17343562	17345421	1.551129341125	17344665	1.441359625922	FBgn0036715	123	FBgn0026197	22052
410	2L	5399972	5401606	1.548603057861	5400858	1.36332766215	FBgn0016660	3484	FBgn0005511	60783
411	3L	22706871	22708165	1.548221588135	22707437	1.299416878644	FBgn0037191	14843	FBgn0037200	98610
412	3R	4111284	4112589	1.54677438736	4111898	1.193240880966	FBgn0037562	1763	FBgn0037561	16294
413	3R	14123475	14125305	1.546687602997	14124330	1.300500333309	FBgn0010877	276	FBgn0024432	597
414	3L	4235308	4237828	1.545492172241	4236854	1.276640385389	FBgn0041171	987	FBgn0041171	987
415	X	1989980	1995241	1.545035362244	1993344	1.442496045431	FBgn0004861	643	FBgn0025626	72052
416	3L	3963133	3964597	1.543967247009	3963778	1.345539516873	FBgn0004880	3670	FBgn0035470	81090
417	2R	2142859	2145149	1.54186630249	2144202	1.3664040285	FBgn0004145	739	FBgn0040673	19376
418	X	13467904	13469762	1.541709423065	13468780	1.306319773197	FBgn0030505	10086	FBgn0030507	33180
419	2L	12677913	12681921	1.541673660278	12681119	1.307427585125	FBgn0032444	11818	FBgn0032445	11904
420	2R	11262295	11263737	1.541353225708	11262943	1.177494923274	FBgn0050089	20682	FBgn0050089	20682
421	3R	20122678	20124435	1.540382862091	20123424	1.361821511213	FBgn0000368	2286	FBgn0000368	2286
422	3L	21079203	21080665	1.538534164429	21079961	1.250292497523	FBgn0037051	10079	FBgn0037051	10079
423	3R	16673978	16675708	1.537017822266	16674896	1.205950400409	FBgn0038834	1375	FBgn0038834	1375
424	2L	1419469	1422739	1.536737918854	1420505	1.335955560207	FBgn0002543	56	FBgn0002543	56
425	X	6889276	6890806	1.536713600159	6889979	1.347452100118	FBgn0029931	4135	FBgn0029931	4135
426	2L	16281721	16284208	1.535430908203	16282763	1.255527159747	FBgn0001994	894	FBgn0001994	894
427	2R	3040862	3043296	1.534543991089	3042473	1.262460589409	FBgn0033188	2322	FBgn0022772	4952
428	3R	17120145	17123453	1.533240318298	17121103	1.345125675201	FBgn0001234	1242	FBgn0043012	25304
429	3R	25039917	25041976	1.532999038696	25040739	1.236645922941	FBgn0067714	634	FBgn0029176	5149
430	3R	16368112	16370067	1.532865047455	16369096	1.516645094928	FBgn0053192	8369	FBgn0043457	14556
431	X	6667399	6669756	1.5328373909	6668271	1.339233338833	FBgn0029907	220	FBgn0029907	220
432	3R	12559427	12560843	1.531072616577	12560192	1.457029946645	FBgn0003944	156	FBgn0063261	16919
433	2R	11616937	11619644	1.530826091766	11617665	1.354834332186	FBgn0014020	116	FBgn0034073	199
434	2L	11444985	11446603	1.530672073364	11445805	1.483580907186	FBgn0004579	202	FBgn0004579	202
435	3R	3933858	3935402	1.53054523468	3934728	1.240309774876	FBgn0004210	3671	FBgn0037550	17327
436	2R	15173737	15177311	1.5302734375	15176084	1.490381016451	FBgn0046820	1	FBgn0046820	1
437	3R	10549006	10550392	1.529798984528	10549755	1.298724293709	FBgn0053967	223	FBgn0038257	23288
438	2L	1517160	1518921	1.52902507782	1518166	1.399252274457	FBgn0001174	18	FBgn0001174	18
439	X	8265892	8267498	1.528933525085	8266833	1.211227029562	FBgn0026758	3667	FBgn0052711	11502
440	2R	20606242	20608334	1.528412818909	20607115	1.309347438812	FBgn0004919	15195	FBgn0001148	37535
441	2R	15546690	15548133	1.527710914612	15547312	1.250510103562	FBgn0034480	27462	FBgn0004364	79062
442	3R	9508132	9511363	1.52743434906	9510523	1.324000162237	FBgn0024555	843	FBgn0024555	843
443	2R	9511167	9512586	1.526418685913	9511838	1.221442317963	FBgn0002643	4750	FBgn0033889	16872
444	3L	6952846	6954350	1.525208950043	6953562	1.151881917318	FBgn0001104	438	FBgn0001104	438
445	2R	11901103	11902552	1.524606227875	11901994	1.177737057209	FBgn0053960	11796	FBgn0022070	39633
446	3R	4878083	4879697	1.523268699646	4879012	1.35971922033	FBgn0037659	772	FBgn0028708	2466
447	3R	2629704	2631223	1.522929191589	2630503	1.335285604	FBgn0082182	4753	FBgn0082182	4753
448	3L	19828860	19834078	1.52232503891	19830895	1.548922598362	FBgn0014037	12331	FBgn0014037	12331
449	3R	17319138	17320675	1.521695137024	17319958	1.353709753822	FBgn0051179	4844	FBgn0013984	86293
450	2L	2160792	2162244	1.521593570709	2161503	1.192334877817	FBgn0031393	5743	FBgn0031393	5743
451	3L	14141054	14143891	1.521315097809	14143105	1.416200220585	FBgn0000411	774	FBgn0000411	774
452	3R	26300067	26301807	1.520488262177	26300868	1.217416314518	FBgn0011716	1543	FBgn0039767	46870
453	3R	24410591	24412794	1.52032661438	24411166	1.433457279205	FBgn0000659	361	FBgn0000659	361
454	X	1754820	1756764	1.519835472107	1755757	1.459332129535	FBgn0000117	1039	FBgn0000117	1039
455	3L	16453931	16457426	1.519763469696	16454784	1.422584025065	FBgn0004569	5824	FBgn0014163	77686
456	3L	20406377	20407771	1.519290924072	20406979	1.284899830818	FBgn0052428	210	FBgn0036998	659
457	3L	9014571	9016722	1.518444538116	9015077	1.151323150186	FBgn0028789	247	FBgn0028789	247
458	3R	1832645	1834825	1.518403053284	1833426	1.415162086487	FBgn0003261	875	FBgn0003261	875
459	2L	12002601	12004657	1.518401145935	12003709	1.354053052266	FBgn0032394	1433	FBgn0032390	13745
460	X	446738	448508	1.51346206665	447589	1.419069121866	FBgn0003986	274	FBgn0003986	274
461	3R	17465700	17468690	1.511465549469	17466824	1.339804470539	FBgn0046832	18578	FBgn0046832	18578
462	X	20490258	20491893	1.511337280273	20491068	1.470342299517	FBgn0031128	3468	FBgn0003300	14049
463	3L	5902533	5904069	1.511223316193	5903359	1.108262211084	FBgn0002638	3361	FBgn0002638	3361
464	2R	17219236	17222906	1.509687423706	17219766	1.12735247612	FBgn0050403	563	FBgn0004362	1147
465	3L	5829495	5831552	1.508806228638	5830498	1.439358830452	FBgn0003984	10937	FBgn0052409	42991
466	2L	15473180	15475301	1.508160591125	15474359	1.269925117493	FBgn0003448	161	FBgn0003448	161
467	X	2173604	2174680	1.508006572723	2173697	1.485108661652	FBgn0054052	4723	FBgn0003079	22585
468	X	8972275	8973683	1.507909297943	8972953	1.215288498822	FBgn0030090	7286	FBgn0030092	21327
469	3L	19008305	19010836	1.506525039673	19010104	1.208523241679	FBgn0002945	486	FBgn0002945	486
470	2R	11331175	11332857	1.504703998566	11332034	1.299955143648	FBgn0050084	362	FBgn0050085	51974
471	2L	8841108	8842844	1.504306793213	8841999	1.29144895778	FBgn0029123	16374	FBgn0029123	16374
472	3R	12526106	12527669	1.504279136658	12526818	1.241201996803	FBgn0003944	33530	FBgn0063261	50293
473	X	2001599	2004005	1.50344991684	2002584	1.396820247173	FBgn0004654	1292	FBgn0025626	81292
474	3R	27514618	27515865	1.503387928009	27515327	1.043839514256	FBgn0039864	9725	FBgn0039867	47337
475	2R	3685347	3687135	1.502784729004	3686230	1.304392623901	FBgn0033274	804	FBgn0050373	9751
476	3R	15166013	15168413	1.501205444336	15167625	1.461290061474	FBgn0000463	15690	FBgn0000463	15690
477	X	2321283	2322832	1.501038551331	2321873	1.19551596922	FBgn0040388	4286	FBgn0004050	17948
478	2R	9825711	9828258	1.500848293304	9827612	1.156055226045	FBgn0033921	10396	FBgn0033922	13077
479	X	4784282	4786311	1.500179290771	4785403	1.290229881511	FBgn0004368	1034	FBgn0004368	1034
480	2L	11454791	11456519	1.499963760376	11455627	1.240153610706	FBgn0004579	10024	FBgn0004579	10024
481	3L	1529625	1531172	1.499368667603	1530380	1.276254117489	FBgn0041342	767	FBgn0035233	11387
482	3L	15981582	15984048	1.494323730469	15983021	1.37381661733	FBgn0044028	5718	FBgn0044028	5718
483	2L	15009030	15010351	1.493490219116	15009664	1.047520319621	FBgn0028924	3419	FBgn0028925	4138
484	3R	17978366	17979944	1.492274284363	17979085	1.213896214962	FBgn0053335	11655	FBgn0053335	11655
485	X	15480190	15482036	1.490674972534	15481077	1.441327393055	FBgn0030663	2849	FBgn0003463	20600
486	3R	21835629	21837458	1.489833116531	21836436	1.356442660093	FBgn0002732	249	FBgn0002732	249
487	3L	14932610	14935779	1.489418029785	14933362	1.241981338052	FBgn0026320	1244	FBgn0026320	1244
488	2L	1954004	1955425	1.488332748413	1954641	1.261665940285	FBgn0031375	122	FBgn0031391	192646
489	2L	13226673	13228250	1.488159656525	13227357	1.270262886496	FBgn0032490	496	FBgn0032489	2151
490	3R	12655039	12656632	1.487490177155	12655898	1.231086224318	FBgn0000014	129	FBgn0020546	19828
491	2R	19146312	19147598	1.484927654266	19147007	1.044622451067	FBgn0004795	6795	FBgn0016762	54591
492	3R	24420105	24421600	1.484725952148	24420967	1.183118343353	FBgn0026400	4034	FBgn0001215	4562
493	3R	22691902	22693862	1.484240531921	22692885	1.374428636887	FBgn0001197	232	FBgn0001197	232
494	2L	6078144	6079943	1.483344078064	6078900	1.535295433468	FBgn0031778	447	FBgn0031769	28071
495	X	8469589	8471038	1.482251167297	8470217	1.216221570969	FBgn0030054	18679	FBgn0030054	18679
496	3R	20574460	20576067	1.482106208801	20575252	1.341599801007	FBgn0003719	204	FBgn0003719	204
497	2L	248432	250370	1.479674339294	249583	1.259914678686	FBgn0001309	1212	FBgn0001309	1212
498	2L	7993185	7994851	1.475034236908	7994108	1.293996418224	FBgn0031969	74	FBgn0031977	35356
499	3L	1904152	1905633	1.474781990051	1904904	1.320889055729	FBgn0035291	43	FBgn0002183	45036
500	3L	20450581	20452118	1.474164009094	20451354	1.211571719911	FBgn0037007	1919	FBgn0037007	1919
501	3R	26729246	26730473	1.473259925842	26729815	1.086544485653	FBgn0053483	2658	FBgn0003720	51778
502	3R	24413753	24415162	1.472146749496	24414510	1.220000884112	FBgn0000659	3705	FBgn0000659	3705
503	3R	6441976	6443638	1.470588207245	6442740	1.344578322242	FBgn0001235	21646	FBgn0001235	21646
504	2R	9821553	9823696	1.46669960022	9823130	1.107358539806	FBgn0033921	5914	FBgn0033922	17559
505	3L	22201280	22202365	1.466453552246	22201328	1.506951755948	FBgn0004179	226	FBgn0037156	814
506	2R	9847821	9849720	1.466385364532	9848570	1.41891225179	FBgn0033923	1312	FBgn0033923	1312
507	3L	14918288	14919679	1.465762615204	14918936	1.309545189142	FBgn0040487	7565	FBgn0040487	7565
508	3R	17174380	17175867	1.465275764465	17175152	1.185458239387	FBgn0038881	154	FBgn0043012	79353
509	X	3682597	3683999	1.46493768692	3683325	1.224294410032	FBgn0000542	1992	FBgn0000542	1992
510	X	7452740	7454163	1.463930130005	7453516	1.12577494453	FBgn0004198	868	FBgn0027553	120042
511	X	19312844	19314834	1.46097278595	19313809	1.117599375108	FBgn0044030	4	FBgn0044030	4
512	3L	2618236	2619801	1.460969924927	2619072	1.34331405864	FBgn0035357	3820	FBgn0035357	3820
513	X	8405131	8407558	1.460145950317	8405998	1.249920255998	FBgn0030049	101	FBgn0030054	45540
514	2L	2171670	2173319	1.459854125977	2172553	1.325722813606	FBgn0000097	6196	FBgn0000097	6196
515	2L	21863182	21865177	1.457824230194	21864652	1.302430897951	FBgn0032965	21202	FBgn0003866	48464
516	2R	4496692	4498352	1.456478118896	4497461	1.335385449727	FBgn0033359	90	FBgn0033357	33960
517	2R	2097025	2098606	1.456458568573	2097788	1.275532901287	FBgn0033076	15003	FBgn0041145	24530
518	2R	8511529	8513737	1.45428276062	8512831	1.321060180664	FBgn0008654	199	FBgn0005624	15935
519	3R	10477529	10479166	1.453553676605	10478339	1.297885978923	FBgn0026578	3084	FBgn0026578	3084
520	X	19675668	19677331	1.451117038727	19676553	1.122925281525	FBgn0031079	9435	FBgn0031079	9435
521	3L	20380530	20381872	1.450739860535	20381176	1.18200469017	FBgn0036993	4916	FBgn0036994	5526
522	3R	9636612	9639175	1.450041770935	9637540	1.2770652771	FBgn0053327	1301	FBgn0053327	1301
523	X	3706162	3708161	1.449714183807	3707468	1.249508801629	FBgn0019661	456	FBgn0019661	456
524	3R	10504600	10506495	1.449551343918	10505382	1.46547870075	FBgn0038252	16217	FBgn0051314	17675
525	2R	14776995	14778455	1.448770046234	14777689	1.206144613378	FBgn0034423	2912	FBgn0003254	12900
526	3R	19125222	19127796	1.446647644043	19126147	1.406735897064	FBgn0039071	10236	FBgn0039067	42368
527	X	377312	380531	1.445964813232	379421	1.377856373787	FBgn0000570	621	FBgn0000570	621
528	X	10884476	10885698	1.443019866943	10885192	1.128598809242	FBgn0040851	2259	FBgn0028686	85214
529	2R	1638815	1640958	1.441843986511	1639460	1.27460205555	FBgn0033063	5318	FBgn0033062	46452
530	X	256012	257452	1.441716194153	256550	1.159527273739	FBgn0004170	3668	FBgn0004170	3668
531	3R	12758423	12760921	1.441149711609	12760068	1.065422725677	FBgn0051270	10561	FBgn0082171	78031
532	X	6884693	6887204	1.440366268158	6885762	1.392281850179	FBgn0029931	82	FBgn0029931	82
533	X	18137007	18138881	1.439465999603	18137883	1.345046138763	FBgn0004956	3879	FBgn0004956	3879
534	X	18149321	18150500	1.439345359802	18149896	1.116815129916	FBgn0030912	5206	FBgn0004956	8134
535	2L	21776606	21778022	1.439228057861	21777283	1.115305507884	FBgn0032964	5677	FBgn0032960	32229
536	2R	7407809	7409387	1.437072753906	7408683	1.158799022436	FBgn0015543	347	FBgn0015543	347
537	2L	18778079	18779942	1.436305999756	18778987	1.412900531993	FBgn0045852	754	FBgn0032717	56609
538	3L	22393980	22395551	1.435956001282	22394866	1.227101266384	FBgn0037163	158	FBgn0004449	53138
539	2R	2382787	2385058	1.435902118683	2383996	1.269058672587	FBgn0033109	586	FBgn0033107	57123
540	3R	7175872	7179963	1.435812234879	7177842	1.287517856149	FBgn0026064	1475	FBgn0026064	1475
541	3L	302282	304105	1.435161590576	303181	1.357136109296	FBgn0004373	231	FBgn0004373	231
542	2L	18892764	18894430	1.435128211975	18893622	1.415263764998	FBgn0003896	16437	FBgn0032717	58026
543	2L	6610586	6612187	1.434638977051	6611358	1.325381851196	FBgn0031836	335	FBgn0031836	335
544	2R	14789634	14791194	1.434167861938	14790409	1.147600258098	FBgn0003254	180	FBgn0003254	180
545	3L	20630385	20631954	1.434143066406	20631263	1.180660836837	FBgn0001320	2059	FBgn0001320	2059
546	3L	15977338	15978586	1.43349647522	15977921	1.072299957275	FBgn0036558	850	FBgn0036557	7465
547	2R	11304747	11306318	1.431868076324	11305558	1.335987203261	FBgn0050321	2629	FBgn0050089	63297
548	3L	5949306	5950950	1.431644439697	5950095	1.164635882658	FBgn0035656	143	FBgn0035656	143
549	X	7151164	7153994	1.431171417236	7153172	1.288643304039	FBgn0024250	5	FBgn0024250	5
550	3R	4465320	4466720	1.430629014969	4465939	1.197678774595	FBgn0012028	2208	FBgn0037602	10900
551	2L	7306402	7307949	1.430621147156	7307154	1.370014639462	FBgn0004009	7	FBgn0004009	7
552	2L	849390	850875	1.430587291718	850164	1.364574968815	FBgn0020304	897	FBgn0020304	897
553	3R	20962993	20964764	1.429738044739	20963796	1.26655870676	FBgn0039283	3	FBgn0039283	3
554	X	18628971	18632368	1.42965555191	18629879	1.188593924046	FBgn0001090	1737	FBgn0001090	1737
555	2R	16414493	16416035	1.428207397461	16415236	1.249311685562	FBgn0034560	2050	FBgn0034565	70583
556	2R	15625513	15627738	1.427968502045	15626147	1.097386391958	FBgn0004364	227	FBgn0004364	227
557	3L	21741749	21743410	1.426164150238	21742665	1.264379399163	FBgn0000560	121	FBgn0037134	14641
558	3R	25589791	25592545	1.426043748856	25591644	1.273202985525	FBgn0001297	1063	FBgn0020235	16786
559	2R	6045595	6048716	1.423819541931	6046981	1.480100968305	FBgn0005630	8094	FBgn0004399	22736
560	3R	5377422	5379092	1.423645019531	5378036	1.365578472614	FBgn0037707	271	FBgn0037707	271
561	3R	12395672	12397084	1.422878265381	12396383	1.142110973597	FBgn0038445	855	FBgn0038453	72944
562	3R	21827830	21829385	1.42218208313	21828609	1.278342336416	FBgn0002735	3029	FBgn0002735	3029
563	X	2154777	2158690	1.421077251434	2156829	1.058744668961	FBgn0023526	7927	FBgn0023526	7927
564	2L	13165169	13166620	1.420931339264	13165826	1.33437945048	FBgn0032474	246	FBgn0024291	275
565	2R	12029335	12030822	1.419435501099	12030225	1.148674041033	FBgn0011260	15166	FBgn0034138	55875
566	2R	11810155	11811582	1.419320106506	11810898	1.164380550385	FBgn0034110	1633	FBgn0034110	1633
567	3L	20627299	20630201	1.41899728775	20629494	1.298977992114	FBgn0001320	290	FBgn0001320	290
568	X	9932776	9934293	1.418779373169	9933521	1.309268633525	FBgn0030179	1767	FBgn0030179	1767
569	X	19470951	19472804	1.41771364212	19472146	1.151034712791	FBgn0026680	143	FBgn0026680	143
570	3R	9856864	9858159	1.415719985962	9857589	1.138366631099	FBgn0038192	188	FBgn0038196	4298
571	3L	727133	729554	1.413489341736	727768	1.289446890354	FBgn0052482	442	FBgn0000575	5170
572	2R	7540239	7541777	1.412306785583	7540959	1.275629492367	FBgn0033674	218	FBgn0011704	39609
573	X	1255413	1257364	1.412155628204	1256627	1.174839794636	FBgn0024985	6741	FBgn0028274	64406
574	3R	11859303	11860734	1.411796569824	11860095	1.222757002887	FBgn0003117	8276	FBgn0038396	15298
575	3R	24151200	24153239	1.409903526306	24151962	1.178360714632	FBgn0040108	2043	FBgn0040108	2043
576	3L	14411955	14413594	1.409468650818	14412738	1.16035553813	FBgn0036424	30147	FBgn0036424	30147
577	3R	2819694	2821347	1.407939434052	2820468	1.265026122332	FBgn0000095	4482	FBgn0010774	85658
578	2R	19084567	19085791	1.406782150269	19085243	1.116177050273	FBgn0015903	12746	FBgn0015903	12746
579	3L	12666387	12668159	1.406564235687	12667537	1.285961508751	FBgn0014343	158	FBgn0036306	61167
580	2R	13871010	13873311	1.406530380249	13872473	1.241772146786	FBgn0034328	25622	FBgn0034326	58152
581	2L	8846013	8847769	1.406478881836	8846995	1.353944273556	FBgn0052986	15812	FBgn0029123	21370
582	2L	11471599	11473116	1.406077861786	11472156	1.137818783522	FBgn0003313	14033	FBgn0003313	14033
583	2L	10609205	10610529	1.40580368042	10609724	1.020670763652	FBgn0032271	21329	FBgn0032269	31932
584	3R	2246386	2247922	1.405257463455	2247253	1.25757303834	FBgn0014963	14655	FBgn0037443	15640
585	2L	1972013	1973728	1.4044880867	1972945	1.259939702352	FBgn0031376	1200	FBgn0031391	174342
586	3L	15668307	15669843	1.402737140656	15669176	1.092965066433	FBgn0041160	4068	FBgn0041160	4068
587	2R	7497599	7498932	1.402297973633	7498319	1.235449016094	FBgn0053145	540	FBgn0011704	3031
588	3R	910585	913577	1.40177822113	912639	1.366949754603	FBgn0010313	231	FBgn0010313	231
589	3R	25596187	25599040	1.40122795105	25597784	1.339046448469	FBgn0001297	5077	FBgn0020235	22926
590	3L	473208	474737	1.401118278503	473952	1.21353161335	FBgn0001316	50169	FBgn0035140	50431
591	2R	1742459	1743672	1.400304317474	1743130	0.994315371794	FBgn0033075	6282	FBgn0033074	10115
592	3R	950761	952572	1.399967193604	951834	1.227419460521	FBgn0037293	1976	FBgn0010313	39426
593	2L	17378245	17380737	1.399960041046	17379660	1.303745129529	FBgn0032633	416	FBgn0032633	416
594	3L	736704	738026	1.399933338165	737433	1.069308102131	FBgn0000575	4495	FBgn0000575	4495
595	3R	21867025	21868925	1.399380207062	21867842	1.333334982395	FBgn0001139	410	FBgn0000591	1796
596	3R	564439	566067	1.399320602417	565245	1.308342635632	FBgn0027570	7650	FBgn0037270	25327
597	2R	16982117	16983615	1.398873806	16982720	1.136302185059	FBgn0010415	6030	FBgn0010415	6030
598	3R	12075027	12077940	1.398854255676	12075933	1.339798545837	FBgn0040237	13877	FBgn0011253	22243
599	X	2159191	2160914	1.398522853851	2160124	1.259737789631	FBgn0023526	11222	FBgn0023526	11222
600	3R	2825993	2827352	1.398034095764	2826801	1.185065937042	FBgn0000095	1851	FBgn0010774	79325
601	2L	355632	358023	1.397503852844	356373	1.276370882988	FBgn0031250	1495	FBgn0031250	1495
602	3R	17386674	17388105	1.395051002502	17387408	1.049732797286	FBgn0002941	4404	FBgn0013984	18843
603	3L	14608521	14609746	1.394509792328	14609159	1.031774240382	FBgn0041604	11280	FBgn0028418	83136
604	3R	5937426	5939048	1.394041538239	5938186	1.311103989096	FBgn0037788	82	FBgn0037777	66941
605	3R	628420	630881	1.393286705017	629160	1.346170733957	FBgn0037278	1715	FBgn0037278	1715
606	3L	14606747	14608128	1.393182754517	14607421	1.207098892757	FBgn0041604	9542	FBgn0028418	81398
607	2L	2575855	2579411	1.392524242401	2577965	1.164233525594	FBgn0031435	294	FBgn0031435	294
608	3R	7047925	7049246	1.39015007019	7048584	1.008548764622	FBgn0065064	768	FBgn0065064	768
609	X	18763608	18765444	1.389954566956	18764284	1.119673371315	FBgn0052541	12	FBgn0030974	36714
610	X	19599293	19600842	1.389633178711	19600101	1.155582269033	FBgn0031070	3841	FBgn0031070	3841
611	3L	8983979	8985583	1.389500617981	8984657	1.127970975988	FBgn0035955	859	FBgn0035954	5512
612	3L	11394528	11396826	1.387774944305	11395044	1.168409538269	FBgn0036157	4053	FBgn0036165	66463
613	X	10652737	10654931	1.38663482666	10654046	1.234876885134	FBgn0030235	13954	FBgn0030235	13954
614	2R	17378760	17380293	1.38604927063	17379445	1.318290382624	FBgn0034667	5004	FBgn0034657	151366
615	3R	935101	936396	1.385867118835	935658	1.245054602623	FBgn0037293	18152	FBgn0010313	23250
616	3L	19628173	19629604	1.384500980377	19628879	1.197317095364	FBgn0036899	43	FBgn0029094	44728
617	X	3585725	3588553	1.383707046509	3587548	1.106094079859	FBgn0029675	4850	FBgn0000542	93785
618	X	8495351	8496895	1.381833076477	8496104	1.262844618629	FBgn0004102	218	FBgn0004102	218
619	X	19605524	19609762	1.381010055542	19606209	1.268509238958	FBgn0031070	9949	FBgn0031070	9949
620	X	1177709	1179795	1.380915641785	1179006	1.149781058816	FBgn0025641	171	FBgn0026875	85552
621	2R	10851431	10853060	1.379726409912	10852332	1.157061640422	FBgn0034012	6694	FBgn0000996	43491
622	2L	18732713	18734087	1.378821372986	18733494	1.144759684801	FBgn0032709	2845	FBgn0032702	34447
623	3L	890603	893251	1.37833738327	892186	1.29003979178	FBgn0028999	485	FBgn0035164	71140
624	3R	12105338	12107164	1.375264644623	12106339	1.200121492147	FBgn0051283	2020	FBgn0051283	2020
625	3R	5319153	5321050	1.375106811523	5320109	1.253211189719	FBgn0043791	416	FBgn0043791	416
626	3R	24683609	24685794	1.374384880066	24685081	1.290908707513	FBgn0028373	166	FBgn0028373	166
627	3R	11088243	11089929	1.372587203979	11088984	1.057953890632	FBgn0003600	212	FBgn0003600	212
628	2L	1118391	1120783	1.372040271759	1119797	1.206278101603	FBgn0031302	6809	FBgn0031302	6809
629	X	448948	450682	1.370274543762	449769	1.201312065125	FBgn0003986	1906	FBgn0003986	1906
630	2L	9567685	9569607	1.37007188797	9568447	1.386870235205	FBgn0032130	445	FBgn0002973	130934
631	2L	4351140	4352625	1.368548870087	4351954	1.155330389738	FBgn0031596	1021	FBgn0026319	20036
632	3R	8206654	8209121	1.367740631104	8208501	1.245713009554	FBgn0038028	89	FBgn0038028	89
633	2L	16045273	16046592	1.367506980896	16045870	1.071712462107	FBgn0013433	54	FBgn0028897	212182
634	2R	3542112	3543678	1.367252349854	3542876	1.233466095395	FBgn0025360	570	FBgn0021814	48972
635	2L	7299663	7301094	1.367186546326	7300417	1.109182526084	FBgn0004009	6744	FBgn0004009	6744
636	2L	2998782	3001515	1.365678310394	3000793	1.120035984937	FBgn0025681	7829	FBgn0002989	8032
637	2L	5092595	5093967	1.364521980286	5093261	0.977750062943	FBgn0031681	254	FBgn0028696	22258
638	2L	9704968	9706515	1.364154815674	9705699	1.119969427586	FBgn0051710	245	FBgn0032138	5570
639	X	2491856	2493804	1.364084720612	2492978	1.09194791317	FBgn0003371	2872	FBgn0003371	2872
640	X	5405224	5406661	1.36332988739	5405821	1.178456919534	FBgn0053980	401	FBgn0029771	43323
641	3L	14943938	14945332	1.363259315491	14944512	1.09080395979	FBgn0036459	856	FBgn0040296	4612
642	X	21658959	21660483	1.363150596619	21659718	1.183884227977	FBgn0031187	516	FBgn0031186	1733
643	X	8954843	8956099	1.362428665161	8955697	0.917637761434	FBgn0030089	1783	FBgn0046828	19201
644	X	549858	550952	1.362154006958	550685	1.148279263423	FBgn0021764	7024	FBgn0025637	37792
645	3L	3831494	3833342	1.361189842224	3832424	1.22929056953	FBgn0013751	2739	FBgn0035464	37623
646	X	2255244	2256047	1.360614776611	2255904	1.188717921575	FBgn0040385	11151	FBgn0001150	29215
647	2R	9481384	9482924	1.357916355133	9482255	1.17612546285	FBgn0020766	1999	FBgn0033886	5944
648	X	2990502	2993317	1.357720375061	2992598	1.135635733604	FBgn0004647	1570	FBgn0004647	1570
649	3R	21461202	21464185	1.35705947876	21462307	1.44052435557	FBgn0039350	1242	FBgn0039350	1242
650	3R	2230422	2231904	1.356955051422	2231148	1.163708406336	FBgn0037443	465	FBgn0037443	465
651	X	15426961	15428097	1.356845855713	15427513	0.91054221562	FBgn0030662	2648	FBgn0030660	10415
652	X	19054117	19055483	1.356720924377	19054636	1.196178499858	FBgn0031001	75	FBgn0031001	75
653	X	1978364	1980252	1.356618404388	1979605	1.15638367335	FBgn0004860	1725	FBgn0025626	58313
654	2L	1957508	1959238	1.355466842651	1958339	1.22261950549	FBgn0031375	3820	FBgn0031391	188948
655	X	16607677	16609555	1.354466676712	16608341	1.158501204322	FBgn0001250	9030	FBgn0030786	9550
656	3R	7016060	7017253	1.353756904602	7016618	1.147802323103	FBgn0037870	5210	FBgn0037873	18953
657	X	12408132	12409757	1.351502418518	12408940	1.28584916251	FBgn0030400	8179	FBgn0015024	78780
658	2R	14786699	14788101	1.351089477539	14787274	0.969829615425	FBgn0003254	3315	FBgn0003254	3315
659	X	3007774	3009274	1.350923538208	3008588	1.077648723827	FBgn0004647	17560	FBgn0004647	17560
660	3R	19018367	19019927	1.350270271301	19019172	1.237415015697	FBgn0039061	10530	FBgn0039066	58094
661	2R	2105333	2107870	1.349519729614	2106421	1.341008971719	FBgn0033076	6370	FBgn0041145	15897
662	2R	19152647	19155539	1.347866535187	19153582	1.293830731336	FBgn0034886	11594	FBgn0016762	48016
663	3R	25381351	25383071	1.347864627838	25381980	1.055651889128	FBgn0000492	129	FBgn0040623	65164
664	3L	1021735	1022778	1.347541809082	1021857	0.85611577034	FBgn0024277	3450	FBgn0035164	200811
665	3R	19670413	19672070	1.34753704071	19671103	1.199644633702	FBgn0039123	25	FBgn0004185	14249
666	2L	4050263	4051784	1.346774101257	4051021	1.11334374547	FBgn0000547	19642	FBgn0000547	19642
667	X	10338306	10340003	1.346554279327	10339131	1.204925481011	FBgn0052680	176	FBgn0052680	176
668	X	4889424	4890756	1.343319416046	4890225	0.955821587489	FBgn0003028	3309	FBgn0004368	105856
669	3R	17048642	17050486	1.343190670013	17049604	1.21872436299	FBgn0038872	178	FBgn0038871	349
670	3R	13656433	13657767	1.343107223511	13657044	1.232065088609	FBgn0051246	19778	FBgn0051246	19778
671	3R	12066163	12069118	1.342656135559	12068362	1.208748368656	FBgn0040071	16991	FBgn0011253	29814
672	3L	5966648	5969094	1.342493057251	5968469	1.026852830251	FBgn0052406	2692	FBgn0035656	18517
673	3L	4391000	4392457	1.342420578003	4391726	1.020158739651	FBgn0035542	1982	FBgn0035541	3157
674	2R	4167002	4168685	1.342404842377	4167869	1.324772981497	FBgn0050353	2150	FBgn0050353	2150
675	2L	15741718	15744402	1.341921329498	15743590	1.130056156832	FBgn0010382	494	FBgn0003936	4021
676	3L	8975966	8978090	1.341423511505	8976656	1.13224845774	FBgn0035954	2489	FBgn0035954	2489
677	X	18204436	18206015	1.340631008148	18205120	1.184863805771	FBgn0014467	950	FBgn0004956	63358
678	3R	7598705	7602019	1.340394496918	7601275	1.315333927379	FBgn0011471	3551	FBgn0011471	3551
679	X	7782223	7784265	1.339773178101	7783468	1.255802281698	FBgn0029983	1263	FBgn0004404	3328
680	3R	631401	633087	1.339137554169	632149	1.077937364578	FBgn0051529	17	FBgn0051529	17
681	2R	5096103	5097559	1.338652610779	5096783	1.142074108124	FBgn0033428	303	FBgn0025286	2213
682	X	10359954	10361394	1.337892532349	10360570	1.033356666565	FBgn0052680	21615	FBgn0052680	21615
683	2L	9145766	9147212	1.337535858154	9146638	1.266080750359	FBgn0051887	16795	FBgn0051887	16795
684	3R	7197339	7199491	1.337219238281	7198176	1.242342313131	FBgn0004595	334	FBgn0026064	21809
685	X	10629550	10632002	1.33714723587	10631536	1.030471205711	FBgn0025111	562	FBgn0052672	17983
686	3L	1499594	1501829	1.336918354034	1501178	1.014189579908	FBgn0011204	408	FBgn0028577	15057
687	3L	2864592	2866657	1.335890293121	2865351	1.168986765544	FBgn0035378	10109	FBgn0035370	114823
688	3L	19280834	19282398	1.335857391357	19281613	0.99258890748	FBgn0003089	21245	FBgn0036853	61297
689	2R	6615993	6617263	1.335416793823	6616541	1.057066828012	FBgn0040765	631	FBgn0033581	49422
690	X	18986861	18988457	1.334401130676	18987599	1.22429805994	FBgn0030987	1291	FBgn0027603	54522
691	3R	2503642	2504927	1.333366394043	2504149	1.176587581635	FBgn0002522	163	FBgn0026567	20545
692	X	15441842	15442977	1.332971572876	15442309	0.927690207958	FBgn0052586	13521	FBgn0052586	13521
693	3R	24164434	24165882	1.332765579224	24165342	1.166655949184	FBgn0039580	148	FBgn0039580	148
694	2L	5996911	5998799	1.332448005676	5998009	1.122553096098	FBgn0031759	1474	FBgn0001942	16250
695	3L	20718569	20720044	1.331294059753	20719342	1.004616176381	FBgn0037021	705	FBgn0016696	13964
696	2L	16481163	16482963	1.330814361572	16482038	1.246772625867	FBgn0005677	125	FBgn0025678	129348
697	3L	11216783	11218174	1.330497741699	11217491	1.117464542389	FBgn0036150	7606	FBgn0041094	8765
698	3R	819339	820946	1.330488204956	820144	1.347343528972	FBgn0037292	5670	FBgn0004183	46258
699	2R	8963023	8964524	1.330256462097	8963820	1.124198277791	FBgn0050062	1575	FBgn0050062	1575
700	2R	10642678	10645317	1.330203056335	10643529	1.166838675737	FBgn0015371	13409	FBgn0033989	136443
701	3L	3528030	3529484	1.327528953552	3528852	1.135886669159	FBgn0005640	29635	FBgn0001254	32643
702	3L	2368550	2370014	1.32744884491	2369161	1.169750094414	FBgn0052299	4605	FBgn0052299	4605
703	2L	21743770	21745325	1.327275276184	21744518	1.197242259979	FBgn0032960	536	FBgn0032960	536
704	2R	9440860	9442118	1.326682090759	9441552	0.982085291545	FBgn0013733	16465	FBgn0033886	34759
705	3R	2710455	2711898	1.325881481171	2711099	1.159893989563	FBgn0001077	21053	FBgn0001077	21053
706	2R	2324926	2326591	1.325807571411	2325770	1.300250502194	FBgn0033107	1103	FBgn0033107	1103
707	X	16432672	16434515	1.325565338135	16433856	1.151022406185	FBgn0061200	236	FBgn0015615	6490
708	3R	1088741	1090775	1.325199604034	1089797	1.220297753811	FBgn0037307	4930	FBgn0051538	13760
709	2L	5800884	5802387	1.324442863464	5801639	1.055998027325	FBgn0031739	330	FBgn0031739	330
710	3R	7366757	7369274	1.323841094971	7367401	1.140368686003	FBgn0053512	2432	FBgn0037920	78412
711	X	9529147	9532502	1.32314825058	9530346	1.177743743448	FBgn0030150	1453	FBgn0030150	1453
712	2R	11253990	11255833	1.322898387909	11255099	1.235130310059	FBgn0050089	12838	FBgn0050089	12838
713	2L	15727120	15728512	1.322103977203	15728014	0.977207422256	FBgn0010382	16070	FBgn0003936	19597
714	X	19329615	19331043	1.321939468384	19330319	1.129739396712	FBgn0027621	877	FBgn0040890	1173
715	2R	8103804	8106375	1.321729660034	8105638	1.218135625124	FBgn0050055	428	FBgn0050055	428
716	2R	2025661	2028024	1.320824623108	2026445	1.200598295997	FBgn0010347	12373	FBgn0041145	95873
717	3L	658716	660378	1.320266723633	659584	1.152205169201	FBgn0035151	4270	FBgn0035156	16863
718	3R	20997758	21000110	1.31967830658	20998899	1.240501572104	FBgn0039285	516	FBgn0039286	11836
719	2L	18647860	18649211	1.319215774536	18648498	1.067365318537	FBgn0032693	415	FBgn0032693	415
720	3R	12276403	12277729	1.318503379822	12277160	1.065057586221	FBgn0044826	2390	FBgn0044826	2390
721	2L	4280296	4283688	1.317894935608	4282908	1.1489585042	FBgn0010473	243	FBgn0003941	55266
722	3R	4030541	4032582	1.317592144012	4031864	1.263629071853	FBgn0053779	1320	FBgn0037554	27365
723	3L	18404576	18405816	1.315950393677	18405131	0.916375096639	FBgn0036786	65	FBgn0011706	41469
724	X	9538714	9539983	1.315089702606	9539258	1.06110906601	FBgn0000233	151	FBgn0000233	151
725	3R	22712224	22713503	1.315001964569	22712904	1.113561868668	FBgn0004359	5448	FBgn0002838	11226
726	3R	26670678	26672155	1.313966751099	26671464	1.224693387747	FBgn0003720	6573	FBgn0003720	6573
727	X	231277	232855	1.31205368042	232003	1.084246814251	FBgn0000022	5150	FBgn0000022	5150
728	2L	6917801	6919155	1.312015533447	6918442	1.148995816708	FBgn0026196	299	FBgn0026196	299
729	2L	16318779	16320183	1.311858177185	16319516	1.135674027836	FBgn0000250	2514	FBgn0000250	2514
730	2R	5588411	5590654	1.311113119125	5589158	1.272119269652	FBgn0033483	1020	FBgn0033483	1020
731	X	10667554	10669276	1.310873031616	10668456	1.063503826366	FBgn0030235	456	FBgn0030235	456
732	3R	13219630	13220801	1.309850692749	13220106	0.866055825177	FBgn0025456	199	FBgn0025456	199
733	2R	3530179	3531578	1.3097448349	3530852	1.203081786633	FBgn0033250	5285	FBgn0033243	51015
734	3L	19148872	19150234	1.309418678284	19149566	1.081715471604	FBgn0016797	13681	FBgn0016797	13681
735	3R	12581286	12582099	1.309325695038	12582028	1.06971654892	FBgn0063261	4917	FBgn0063261	4917
736	2L	3608169	3609599	1.308989048004	3608908	1.085310995579	FBgn0002985	2160	FBgn0002985	2160
737	3L	10489729	10491061	1.308433532715	10490396	1.05706059138	FBgn0052062	444	FBgn0000629	121681
738	3R	25866191	25867987	1.308045864105	25867081	1.157157617457	FBgn0003510	144	FBgn0003510	144
739	3L	18412048	18413311	1.307467460632	18412656	0.98905313015	FBgn0036786	7460	FBgn0011706	48994
740	3R	23262727	23263951	1.307008743286	23263198	1.022582530975	FBgn0016061	18951	FBgn0039509	148981
741	X	16075399	16076961	1.304996013641	16076228	1.22609465917	FBgn0003933	11826	FBgn0003933	11826
742	2R	12154264	12155668	1.303587913513	12154906	1.155018488566	FBgn0024232	1197	FBgn0003274	53949
743	X	5591486	5592836	1.303095817566	5592275	1.137981923421	FBgn0027321	185	FBgn0029799	5485
744	3R	2616958	2618201	1.302661895752	2617543	1.156471759081	FBgn0000439	15	FBgn0082182	17713
745	3L	15106260	15108141	1.302435874939	15107399	1.226761370897	FBgn0014002	505	FBgn0029114	93501
746	2R	4931165	4932437	1.298822879791	4931847	0.992622123045	FBgn0033412	3588	FBgn0053774	19750
747	3L	18313002	18315144	1.295085430145	18314215	1.228137493134	FBgn0015946	44542	FBgn0011706	49447
748	3R	27572580	27574851	1.294319629669	27574055	1.226041078568	FBgn0011013	804	FBgn0011013	804
749	3R	25373154	25374722	1.293754577637	25373811	1.009834373699	FBgn0000492	8298	FBgn0040623	56995
750	X	21860102	21861258	1.29301071167	21860758	0.948246899773	FBgn0052499	24650	FBgn0031186	202773
751	3R	19076652	19078220	1.290535926819	19077475	1.083505074183	FBgn0039066	209	FBgn0039066	209
752	3R	25088581	25091099	1.290148258209	25090461	1.132493913174	FBgn0003525	8959	FBgn0003525	8959
753	3R	4665238	4668217	1.289655685425	4666232	1.2881137904	FBgn0037638	16100	FBgn0037636	19846
754	2L	6531835	6533053	1.288875579834	6532411	1.074344158173	FBgn0000320	14561	FBgn0031830	25389
755	X	2242451	2245265	1.288144111633	2243845	1.2806874724	FBgn0040387	25	FBgn0001150	41274
756	X	6196981	6198701	1.287614345551	6197535	1.236347556114	FBgn0026708	1670	FBgn0029868	1900
757	2R	20172768	20174301	1.285880565643	20173448	1.112253469579	FBgn0035046	1423	FBgn0035046	1423
758	X	19353876	19357448	1.285866737366	19356525	1.281152486801	FBgn0053525	659	FBgn0027291	778
759	2L	21640167	21640833	1.285576820374	21640796	1.397384285927	FBgn0032956	5549	FBgn0022893	23275
760	3L	3043018	3044852	1.285427093506	3043941	1.057342529297	FBgn0035393	5307	FBgn0035388	25211
761	3L	13517286	13518667	1.285066604614	13518003	1.289191299015	FBgn0036377	24455	FBgn0036351	162713
762	X	5615651	5616865	1.2848072052	5616145	0.917684445014	FBgn0029804	130	FBgn0029800	16025
763	3L	10833692	10834988	1.284362792969	10834260	0.78429592357	FBgn0026160	2421	FBgn0026160	2421
764	3R	26208886	26209941	1.282654762268	26209299	1.01073217392	FBgn0015221	4255	FBgn0039764	40255
765	3R	20407351	20408467	1.282256126404	20407864	0.955488954272	FBgn0039209	713	FBgn0039210	2991
766	2R	4803570	4805102	1.281295776367	4804472	1.175582380856	FBgn0028408	802	FBgn0033400	6030
767	2L	12468728	12470067	1.280961990356	12469486	1.097121047974	FBgn0032437	15804	FBgn0040286	34821
768	X	3624624	3625713	1.280494689941	3625276	0.880229026079	FBgn0026698	368	FBgn0000542	56057
769	3R	4671211	4672774	1.280251264572	4671964	1.018930753072	FBgn0011966	15638	FBgn0011966	15638
770	3L	13087217	13088875	1.27995967865	13088161	1.133866488934	FBgn0010452	59	FBgn0010452	59
771	3L	19046071	19047495	1.279867172241	19046875	0.958340757033	FBgn0036844	4806	FBgn0036844	4806
772	3L	3861870	3863103	1.279857635498	3862574	0.948306471109	FBgn0026592	13532	FBgn0035470	20114
773	3R	15175625	15177028	1.279789447784	15176278	1.097113861757	FBgn0038697	24193	FBgn0000463	24343
774	2R	18441203	18442541	1.278344631195	18441869	1.055042564869	FBgn0034800	746	FBgn0034802	2661
775	2R	3500793	3502258	1.277144432068	3501520	0.993157498977	FBgn0033247	1245	FBgn0033243	21683
776	X	16166520	16168161	1.277051448822	16167414	1.136799475726	FBgn0011764	135	FBgn0011764	135
777	2L	18870383	18872162	1.274820804596	18871272	1.064413828008	FBgn0003896	5913	FBgn0032717	35676
778	X	19611989	19616367	1.274638175964	19615722	1.151230198996	FBgn0031071	1143	FBgn0031071	1143
779	2L	21856024	21857174	1.273625850677	21856607	1.0430727005	FBgn0032965	29247	FBgn0003866	40419
780	3L	5596577	5598122	1.273623466492	5597308	1.182853838977	FBgn0035625	7622	FBgn0035625	7622
781	X	15543659	15544978	1.273189067841	15544258	1.047834957347	FBgn0030672	277	FBgn0030672	277
782	3L	14941616	14943423	1.272647857666	14942884	1.002291297913	FBgn0036459	2484	FBgn0040296	2984
783	3R	11851122	11852406	1.271661758423	11851648	1.0783624053	FBgn0003117	171	FBgn0038396	23745
784	2R	16869837	16872488	1.27153301239	16870295	0.857126544504	FBgn0000395	4228	FBgn0000395	4228
785	3R	8086160	8087743	1.271389007568	8086979	1.199104168836	FBgn0003651	2508	FBgn0010044	118779
786	X	2498663	2500098	1.270721435547	2499417	1.016144500059	FBgn0003371	9311	FBgn0003371	9311
787	2R	16053147	16054809	1.26998758316	16053958	1.168177660774	FBgn0034514	170	FBgn0034514	170
788	2R	3001885	3003267	1.268414497375	3002485	1.195315718651	FBgn0015930	809	FBgn0015930	809
789	3L	14135090	14136346	1.267174720764	14135731	1.003721147776	FBgn0000411	8148	FBgn0000411	8148
790	3R	9761316	9762854	1.26709651947	9762033	1.047356437234	FBgn0038188	7091	FBgn0000576	34452
791	3R	5704991	5708002	1.266545295715	5707264	1.22742074728	FBgn0037767	5867	FBgn0065050	103058
792	3R	21849683	21851036	1.265689849854	21850384	1.040673911572	FBgn0002629	169	FBgn0002629	169
793	X	8057533	8062088	1.264628887177	8058354	0.912129984962	FBgn0030025	27566	FBgn0030028	58286
794	3L	14911121	14911800	1.26437664032	14911544	0.714958320964	FBgn0040487	173	FBgn0040487	173
795	3R	24888056	24891533	1.263824462891	24889760	1.044235110283	FBgn0039632	879	FBgn0039633	32949
796	2R	9469239	9470594	1.26286649704	9469831	1.067196814219	FBgn0053155	275	FBgn0033886	6480
797	2R	4177700	4180483	1.262309074402	4179683	1.311110883951	FBgn0010609	2015	FBgn0050353	9664
798	3R	6451803	6453119	1.261992931366	6452409	1.043825794669	FBgn0001235	11977	FBgn0001235	11977
799	3R	25370456	25372237	1.261982917786	25371333	1.183371852426	FBgn0000492	10776	FBgn0040623	54517
800	2R	17824931	17826560	1.261532783508	17825533	1.162362754345	FBgn0013272	289	FBgn0013272	289
801	3L	3147705	3149050	1.261184692383	3148453	0.990218667423	FBgn0052280	261	FBgn0012049	16246
802	3R	21865004	21866618	1.260593891144	21865657	1.064789712429	FBgn0000591	389	FBgn0000591	389
803	2R	18584769	18586379	1.260314464569	18585489	1.074599490446	FBgn0034817	1139	FBgn0003062	3169
804	3R	25516378	25518896	1.25984954834	25518284	0.937124336467	FBgn0039683	245	FBgn0039680	16886
805	3R	4484633	4486752	1.259576320648	4486026	1.126676391153	FBgn0000171	457	FBgn0000447	6290
806	3R	4018303	4019562	1.259506225586	4019066	0.857172124526	FBgn0053779	11478	FBgn0037554	40163
807	2L	7584447	7585892	1.258106231689	7585305	0.994318544865	FBgn0083141	3370	FBgn0053529	40882
808	3R	26590978	26593494	1.257898807526	26592700	1.126981735229	FBgn0004606	1052	FBgn0003720	85337
809	3L	11528134	11529408	1.257033348083	11528731	0.979423135519	FBgn0036172	7449	FBgn0036180	54656
810	3R	10480753	10482447	1.256942749023	10481442	0.889860987663	FBgn0026578	19	FBgn0026578	19
811	3R	20875221	20876603	1.256064891815	20875876	1.03807836771	FBgn0039266	362	FBgn0039266	362
812	3R	15196306	15197495	1.255632400513	15197035	0.981205821037	FBgn0038697	3436	FBgn0000463	45100
813	3R	10919834	10921126	1.255278587341	10920461	1.005981697756	FBgn0051304	7461	FBgn0038301	118861
814	3R	24912532	24914871	1.254618167877	24913906	1.058292304768	FBgn0039633	8803	FBgn0039633	8803
815	2R	13407496	13408895	1.254063129425	13408292	0.925069451332	FBgn0034283	913	FBgn0034282	21419
816	3R	2987656	2989187	1.253749608994	2988434	1.149261109969	FBgn0002306	117	FBgn0037481	7536
817	2R	13107173	13108552	1.253575801849	13107986	1.074355721474	FBgn0029006	309	FBgn0029006	309
818	X	19379546	19380868	1.252825737	19380176	1.004504067557	FBgn0052532	1243	FBgn0027291	24429
819	3L	8978421	8979892	1.250815868378	8979179	1.08396692837	FBgn0035954	34	FBgn0035954	34
820	3R	1557061	1558339	1.250259399414	1557880	1.107283075651	FBgn0037368	1383	FBgn0037372	22615
821	3R	19026102	19027500	1.250175952911	19026738	1.058178424835	FBgn0011596	3018	FBgn0039066	50528
822	3L	30745	32180	1.248742818832	31357	1.021235883236	FBgn0002564	18613	FBgn0035105	136597
823	2R	17915250	17916819	1.248636722565	17915993	1.183987379074	FBgn0053200	240	FBgn0053200	240
824	X	8254659	8255736	1.248126506805	8255216	0.900441919054	FBgn0052711	115	FBgn0052711	115
825	3R	4682522	4684175	1.247961044312	4683501	1.080238580704	FBgn0011966	4101	FBgn0011966	4101
826	2R	17030890	17033149	1.247779846191	17031611	1.075915694237	FBgn0003731	1024	FBgn0010415	42861
827	3R	18982224	18983797	1.247532844543	18982966	1.081098407507	FBgn0004395	626	FBgn0051457	29260
828	3R	15170387	15171749	1.247097969055	15171031	1.130666792393	FBgn0000463	19096	FBgn0000463	19096
829	2R	19087764	19089079	1.246830940247	19088471	1.129669729869	FBgn0015903	15974	FBgn0015903	15974
830	X	265848	267263	1.246606349945	266513	1.005271703005	FBgn0002561	32	FBgn0002561	32
831	3R	4302666	4303906	1.246398925781	4303274	0.891243171692	FBgn0051369	33727	FBgn0040529	136511
832	X	17241043	17242549	1.245555877686	17241860	1.100129246712	FBgn0011758	10422	FBgn0030851	221553
833	X	6500566	6503268	1.24493598938	6501377	1.133772092707	FBgn0028360	1525	FBgn0029882	1955
834	2L	12621452	12622717	1.24483537674	12622036	1.032072375802	FBgn0002970	3688	FBgn0002970	3688
835	2L	7303613	7305542	1.243712425232	7304339	1.132384598255	FBgn0004009	2822	FBgn0004009	2822
836	X	4034998	4036280	1.243541717529	4035623	0.977810492882	FBgn0000635	15704	FBgn0026080	72944
837	2L	26125	28902	1.243413209915	27270	1.076003700495	FBgn0031209	3382	FBgn0002121	5898
838	3R	20380903	20382297	1.242909431458	20381571	1.022603034973	FBgn0004188	239	FBgn0039205	25291
839	2R	2124108	2125545	1.240499973297	2124962	0.940029501915	FBgn0040673	136	FBgn0040673	136
840	X	4256261	4258452	1.240120887756	4256835	1.127041530609	FBgn0000179	1258	FBgn0029714	140369
841	X	3621064	3624055	1.239743232727	3622490	1.068570838255	FBgn0026698	3154	FBgn0000542	58843
842	2L	6939115	6940313	1.239346027374	6939702	1.042135406943	FBgn0031869	1216	FBgn0031875	17308
843	3L	1651211	1652170	1.238844871521	1651588	0.692241324319	FBgn0026372	621	FBgn0026372	621
844	3R	17492440	17493683	1.238743305206	17493113	0.968953227997	FBgn0038894	1813	FBgn0004493	4359
845	X	3031713	3033310	1.238132953644	3032687	1.093149764197	FBgn0000479	89	FBgn0028746	3409
846	3L	19841363	19844086	1.238082885742	19842518	1.15497019887	FBgn0014037	708	FBgn0014037	708
847	3L	7921541	7922832	1.237953186035	7922089	1.173832505941	FBgn0041156	49	FBgn0035827	11767
848	3L	854879	856541	1.236387252808	855712	1.1003292799	FBgn0052479	277	FBgn0035164	34666
849	3L	21279883	21281625	1.23530960083	21280630	1.186375200748	FBgn0037076	35	FBgn0037066	60726
850	2L	6338199	6339853	1.235035896301	6338750	1.070472031832	FBgn0015623	22	FBgn0043854	33665
851	3R	27044390	27045493	1.233685493469	27044940	0.870919942856	FBgn0039830	417	FBgn0039830	417
852	2R	11445684	11447286	1.232398986816	11446577	1.045150728787	FBgn0034049	215	FBgn0034050	3174
853	3L	9687833	9689176	1.231826782227	9688476	1.122514332042	FBgn0045823	209	FBgn0044049	89749
854	3L	7957273	7958708	1.231756210327	7957993	1.002582550049	FBgn0011817	4997	FBgn0011817	4997
855	X	13067724	13068827	1.231534957886	13068319	0.791551000932	FBgn0052639	2141	FBgn0052639	2141
856	3L	5925661	5927238	1.230143547058	5926212	1.172744021696	FBgn0053993	1610	FBgn0002638	19492
857	2L	12670145	12671617	1.230125427246	12670795	1.047096073627	FBgn0032442	1626	FBgn0032445	22228
858	3R	5934514	5936273	1.228567123413	5935395	1.117971784928	FBgn0028734	449	FBgn0037777	64150
859	2R	11400973	11402362	1.22746515274	11401636	0.920765904819	FBgn0003425	4081	FBgn0003425	4081
860	2R	6389900	6391291	1.226985931396	6390425	1.034917294979	FBgn0050015	206	FBgn0033562	1236
861	X	7449453	7450855	1.226181030273	7450121	1.043009084814	FBgn0004198	4263	FBgn0027553	123437
862	3R	7256425	7258418	1.226121425629	7257574	1.118562042713	FBgn0037900	114	FBgn0037899	177
863	X	18724592	18726871	1.226028442383	18726075	1.215537812975	FBgn0030974	1495	FBgn0030974	1495
864	3L	14722523	14725023	1.22583770752	14723363	1.173352062702	FBgn0013263	2945	FBgn0036449	28319
865	2L	8477761	8479569	1.225816726685	8478561	1.155935393439	FBgn0053194	1212	FBgn0032050	33274
866	X	8559374	8560755	1.225382328033	8559950	0.97064259473	FBgn0030060	82	FBgn0030061	237
867	4	933752	934396	1.225054264069	933796	1.180043160915	FBgn0052021	4362	FBgn0039930	115813
868	3L	10079500	10080559	1.22499370575	10080045	0.885907840729	FBgn0036068	5217	FBgn0015618	267448
869	X	5869175	5870400	1.22430896759	5869637	1.154213945071	FBgn0029003	11223	FBgn0029840	65305
870	X	14486236	14488433	1.224137783051	14487495	1.114825789134	FBgn0015773	273	FBgn0015773	273
871	3R	23756482	23758191	1.22412610054	23757531	1.101634839002	FBgn0051053	3653	FBgn0039559	6040
872	X	19577574	19579001	1.224003314972	19578320	0.96349966526	FBgn0031066	45	FBgn0031066	45
873	2R	7147470	7149583	1.223979473114	7148279	1.052411019802	FBgn0033638	198	FBgn0033638	198
874	3L	8806318	8807787	1.223758220673	8807111	1.023629039526	FBgn0052026	3298	FBgn0020633	58446
875	3L	16074576	16075879	1.222640037537	16075265	0.864802360535	FBgn0017453	2382	FBgn0010280	3258
876	3L	21812689	21814897	1.221629142761	21813416	1.012004515704	FBgn0014362	54	FBgn0046301	47370
877	X	19684737	19686709	1.221270084381	19686062	1.087395191193	FBgn0031079	74	FBgn0031079	74
878	X	12541664	12542872	1.220852851868	12542306	0.915300233024	FBgn0030417	2171	FBgn0053963	48907
879	X	14081259	14082555	1.220571517944	14081811	0.987614601851	FBgn0002873	31	FBgn0002873	31
880	3L	12479410	12480757	1.220455169678	12480168	1.031412320979	FBgn0036294	1489	FBgn0027936	1919
881	2R	4154728	4156089	1.220162391663	4155246	1.017080969281	FBgn0003892	6202	FBgn0003892	6202
882	3R	12554685	12555912	1.217546463013	12555284	0.990795528187	FBgn0003944	5064	FBgn0063261	21827
883	X	8736218	8737409	1.217277526855	8736790	0.939575168822	FBgn0011661	6756	FBgn0030061	176603
884	X	239258	240618	1.21712064743	240066	1.006922066212	FBgn0004170	12816	FBgn0004170	12816
885	2L	15738268	15739860	1.216763496399	15739173	1.157660186291	FBgn0010382	4911	FBgn0003936	8438
886	2L	14461128	14462369	1.21675491333	14461815	0.848339922288	FBgn0028844	10999	FBgn0005771	29047
887	2L	160481	162554	1.21661567688	161912	1.044564753771	FBgn0016977	2878	FBgn0016977	2878
888	3R	15756217	15757779	1.215799331665	15757105	1.172715849347	FBgn0038753	2788	FBgn0021776	3737
889	2L	12091576	12093408	1.215165138245	12092391	1.007543395547	FBgn0032407	1380	FBgn0032407	1380
890	3L	13201752	13203161	1.215137004852	13202413	1.042103122262	FBgn0023095	223	FBgn0010452	114193
891	X	5262783	5264106	1.214876174927	5263418	1.165350288153	FBgn0029764	2682	FBgn0029764	2682
892	2L	6228172	6229960	1.21448802948	6228851	1.06848004285	FBgn0026755	3801	FBgn0031782	101089
893	2R	6579441	6580612	1.214276313782	6579991	0.950320973116	FBgn0040766	16965	FBgn0033581	85972
894	3L	7882825	7884859	1.212378025055	7883521	0.975383341312	FBgn0003041	2377	FBgn0003041	2377
895	2R	3579812	3581483	1.212069511414	3580728	1.058734893799	FBgn0020279	934	FBgn0021814	11120
896	3R	12761393	12762730	1.211816310883	12762050	1.071851449854	FBgn0051270	12543	FBgn0082171	80013
897	3L	15004382	15006496	1.211693286896	15005743	1.030283282785	FBgn0036465	2086	FBgn0036465	2086
898	3R	18702961	18704281	1.211584091187	18703682	0.945920775918	FBgn0017590	21342	FBgn0039013	151060
899	X	17623075	17624219	1.211132049561	17623664	0.810657437642	FBgn0026058	1323	FBgn0030870	41113
900	3L	15226836	15228272	1.210325241089	15227621	1.059676226448	FBgn0029114	26721	FBgn0029114	26721
901	2L	4819904	4822447	1.208436012268	4820656	1.046985685825	FBgn0031632	1120	FBgn0031632	1120
902	2R	17904927	17906290	1.208097934723	17905586	1.05656015873	FBgn0034724	4052	FBgn0053200	10647
903	3L	114101	116354	1.207368373871	115179	1.097283184528	FBgn0020386	2195	FBgn0035105	52775
904	2R	15555507	15556984	1.207361698151	15556202	1.071565806866	FBgn0034480	36352	FBgn0004364	70172
905	3R	4519613	4520967	1.206838607788	4520193	1.002125382423	FBgn0001180	3347	FBgn0001180	3347
906	3R	1497583	1498973	1.205407142639	1498131	0.98023250699	FBgn0037363	2696	FBgn0037363	2696
907	X	6604216	6605306	1.205183982849	6604835	0.768434882164	FBgn0029899	3277	FBgn0029905	61316
908	2R	15144981	15146403	1.205087184906	15145709	1.142727792263	FBgn0003435	656	FBgn0034463	26937
909	X	343534	345086	1.204524040222	344303	1.140708446503	FBgn0029525	61	FBgn0000570	35739
910	X	19720547	19721848	1.204452037811	19721010	0.949113481185	FBgn0000076	2987	FBgn0031079	35022
911	X	1503526	1504840	1.203987121582	1504105	0.845995398129	FBgn0029584	4372	FBgn0023530	21330
912	2L	5982483	5984341	1.202935218811	5983767	1.07825414758	FBgn0001942	2008	FBgn0001942	2008
913	3R	24898302	24900608	1.202120780945	24899748	1.16472084382	FBgn0039632	10867	FBgn0039633	22961
914	2L	5465827	5466763	1.20184803009	5466263	0.765682474772	FBgn0005511	4622	FBgn0005511	4622
915	3R	4860689	4862109	1.201799869537	4861357	1.101425058701	FBgn0002932	3832	FBgn0002932	3832
916	2R	3633565	3635444	1.201230049133	3634398	1.008326411247	FBgn0050372	267	FBgn0050372	267
917	3R	18954946	18957715	1.201044082642	18957004	1.025912138132	FBgn0051457	3298	FBgn0051457	3298
918	3L	3302607	3303992	1.200940608978	3303221	1.056361049414	FBgn0035436	132	FBgn0035436	132
919	X	18479264	18480574	1.200878143311	18479943	0.903780132532	FBgn0027335	1557	FBgn0030943	2181
920	X	20059774	20063242	1.200846672058	20062618	0.957884788513	FBgn0031098	453	FBgn0031098	453
921	2L	4221037	4222456	1.200823307037	4221623	1.156828371684	FBgn0001075	3771	FBgn0031590	5474
922	3R	27420578	27421300	1.200125217438	27421125	0.796988193805	FBgn0039857	842	FBgn0039857	842
923	2L	8072290	8073861	1.199758529663	8072989	1.101368215349	FBgn0010287	92	FBgn0010287	92
924	X	8402989	8404278	1.199498176575	8403577	0.859641522169	FBgn0026679	420	FBgn0030054	47961
925	3L	20941321	20944095	1.198993682861	20942737	0.989983707666	FBgn0037042	17180	FBgn0003415	18528
926	2R	13747077	13748496	1.196684360504	13747780	1.11971541012	FBgn0000658	154	FBgn0000658	154
927	3R	4160167	4161355	1.196453094482	4160710	0.946323927711	FBgn0040529	6053	FBgn0040529	6053
928	2R	15842308	15844037	1.195491790771	15842959	1.042034093071	FBgn0034504	829	FBgn0034504	829
929	2R	18556872	18558097	1.195052623749	18557574	0.978468305924	FBgn0003900	3866	FBgn0003900	3866
930	3L	10745210	10746304	1.193825721741	10745730	0.972388608115	FBgn0036102	29409	FBgn0026160	86109
931	3R	1425372	1427229	1.193346500397	1426231	0.939729005098	FBgn0037346	660	FBgn0037346	660
932	3R	10307047	10308227	1.193326473236	10307726	0.909341082853	FBgn0038233	29688	FBgn0038234	29864
933	2L	19448289	19449837	1.192601680756	19449022	0.970485715305	FBgn0051699	372	FBgn0051699	372
934	2R	18236141	18237490	1.192326068878	18236720	0.940351878895	FBgn0028371	7703	FBgn0020257	40165
935	2R	11269814	11271923	1.19225358963	11270613	1.099079251289	FBgn0050089	28352	FBgn0050089	28352
936	2R	16467821	16469239	1.190893173218	16468614	0.998776576098	FBgn0008636	123	FBgn0034565	17205
937	3R	16422967	16424010	1.190833568573	16423627	0.744396030903	FBgn0023097	4742	FBgn0023097	4742
938	2R	10614055	10615492	1.190553665161	10614605	1.065055706922	FBgn0015371	15515	FBgn0033989	107519
939	2R	12540886	12543393	1.189866065979	12542624	1.012590825558	FBgn0023172	520	FBgn0034181	8233
940	3R	17212363	17214148	1.189594268799	17213394	1.089597791433	FBgn0004862	1211	FBgn0043012	117595
941	2L	18880937	18882236	1.189548492432	18881571	0.989697933197	FBgn0003896	4386	FBgn0032717	45975
942	2L	18890907	18892110	1.189384460449	18891467	0.935869246721	FBgn0003896	14282	FBgn0032717	55871
943	2L	15366943	15368179	1.188410282135	15367353	0.988751820156	FBgn0051828	3108	FBgn0001981	37560
944	3L	6763419	6766041	1.187069892883	6764086	0.81518485811	FBgn0003995	21	FBgn0035714	37226
945	3R	17201663	17203269	1.186703443527	17202386	1.253602055942	FBgn0002781	735	FBgn0043012	106587
946	2L	1062499	1063864	1.185368537903	1063198	1.048808813095	FBgn0003310	14613	FBgn0003310	14613
947	3L	9588346	9590098	1.185342788696	9589294	1.140840249903	FBgn0002528	428	FBgn0010408	103805
948	2L	3078248	3079569	1.184643745422	3078337	1.11046705246	FBgn0027571	21722	FBgn0003934	29636
949	2R	15570838	15572467	1.184321165085	15571649	1.049964427948	FBgn0034480	51799	FBgn0004364	54725
950	2L	21605924	21606761	1.184135437012	21606680	1.03744764328	FBgn0032955	4512	FBgn0022893	10841
951	3R	13651227	13652747	1.183687210083	13652119	1.080314159393	FBgn0051246	14853	FBgn0051246	14853
952	2L	567569	568607	1.183382034302	568151	0.846283167601	FBgn0021874	11	FBgn0021874	11
953	X	17571908	17573817	1.182981491089	17572559	0.885172277689	FBgn0030866	652	FBgn0030866	652
954	3L	11900626	11902118	1.182954311371	11901292	1.058261029861	FBgn0036222	2588	FBgn0000404	93768
955	2L	19570993	19573142	1.182763576508	19572325	1.120468139648	FBgn0005672	928	FBgn0005672	928
956	X	12518484	12519595	1.182572364807	12519107	0.883278489113	FBgn0030417	21028	FBgn0053963	25708
957	X	13828403	13829583	1.182343006134	13828913	0.914202912649	FBgn0000173	1378	FBgn0027537	172173
958	3L	13889971	13891238	1.18132686615	13890471	0.962750752767	FBgn0026376	36	FBgn0036386	3785
959	2L	1460277	1461809	1.180947303772	1460987	1.094752984888	FBgn0051925	13056	FBgn0002543	40538
960	X	19131684	19133082	1.180072784424	19132296	1.071046624865	FBgn0065084	3514	FBgn0031008	29475
961	X	10391438	10392845	1.17910194397	10392068	1.03654718399	FBgn0030215	19649	FBgn0052680	53113
962	3R	7035494	7036882	1.177309036255	7036280	1.131152096917	FBgn0037874	305	FBgn0037874	305
963	2L	5305027	5306220	1.176964759827	5305573	0.890992879868	FBgn0016076	5926	FBgn0015031	21668
964	2L	7991370	7992545	1.176964759827	7991879	0.90545257926	FBgn0031969	2303	FBgn0031977	37585
965	3R	14023516	14025164	1.176066875458	14024464	1.143190979958	FBgn0011481	853	FBgn0038585	24985
966	2L	18804148	18806229	1.17541885376	18805387	1.006094634533	FBgn0040992	1528	FBgn0032717	30209
967	3L	14017944	14019203	1.175136566162	14018494	0.988419087728	FBgn0036406	239	FBgn0036406	239
968	3R	15150979	15152271	1.175097942352	15151585	0.972039922078	FBgn0000463	350	FBgn0000463	350
969	3R	21281877	21283208	1.174962997437	21282670	0.896642462413	FBgn0004509	16108	FBgn0039337	20055
970	3L	21409701	21411321	1.174835205078	21410679	1.049678993225	FBgn0014143	282	FBgn0014143	282
971	2L	4811004	4812427	1.174755096436	4811801	1.04956481036	FBgn0031630	1224	FBgn0031632	9975
972	X	6544043	6545409	1.173602104187	6544713	0.974126875401	FBgn0029894	974	FBgn0029891	15679
973	2L	12665616	12666880	1.17134141922	12666144	0.998348295689	FBgn0032442	3025	FBgn0032445	26879
974	3R	2933466	2935238	1.1711602211	2934365	1.032272703507	FBgn0014863	9088	FBgn0003884	22105
975	X	5746450	5747849	1.17107963562	5747069	1.043969243765	FBgn0000042	969	FBgn0000042	969
976	3R	26887927	26888910	1.170440673828	26888442	0.840678304434	FBgn0002413	1511	FBgn0010808	8808
977	3R	13943639	13945339	1.170133113861	13944581	1.196256573995	FBgn0051518	9866	FBgn0038566	37738
978	3R	2774279	2775464	1.170131206512	2774744	0.867967993021	FBgn0051488	8712	FBgn0001077	84698
979	3L	13856258	13857413	1.169950485229	13856817	1.109661635231	FBgn0036384	879	FBgn0036386	37439
980	2L	22006099	22007382	1.169910430908	22006750	0.972222805023	FBgn0053987	159	FBgn0032979	150004
981	3L	22878566	22880072	1.16965675354	22879382	1.062043863184	FBgn0037207	327	FBgn0037207	327
982	X	17484436	17486812	1.169613838196	17485324	1.156840622425	FBgn0026375	1165	FBgn0030855	15104
983	2L	18921440	18922637	1.169588088989	18922067	0.967824206633	FBgn0032723	17810	FBgn0032728	42894
984	3R	13414152	13415309	1.169299602509	13414673	0.894019418293	FBgn0038523	5472	FBgn0025571	48528
985	2L	15757789	15759129	1.169096469879	15758547	0.968296813965	FBgn0001987	137	FBgn0003936	10936
986	2R	9454973	9456690	1.169013500214	9455715	1.06620579958	FBgn0013733	2302	FBgn0033886	20596
987	2L	21020651	21024073	1.168996810913	21021249	0.978965431452	FBgn0010395	19176	FBgn0032906	107512
988	X	5346990	5347775	1.168834686279	5347579	0.771243058718	FBgn0029770	510	FBgn0029771	14919
989	2R	19033602	19035286	1.168750286102	19034379	0.918271176955	FBgn0034873	2921	FBgn0034873	2921
990	2L	19318178	19320381	1.16826915741	19319733	0.902267873287	FBgn0032769	23498	FBgn0024245	39420
991	3L	21578034	21579279	1.168259620667	21578621	0.932933470782	FBgn0053291	180	FBgn0028663	104918
992	3L	21518118	21519353	1.167495727539	21518843	0.927547534307	FBgn0037104	3650	FBgn0028663	45140
993	3L	4066606	4067835	1.167363166809	4067272	0.927372805278	FBgn0004516	5004	FBgn0000449	21436
994	3R	12907661	12909034	1.167161941528	12908264	0.944061419543	FBgn0038476	2313	FBgn0038476	2313
995	3L	13376519	13378332	1.16669178009	13377519	1.071352846482	FBgn0002573	2447	FBgn0036351	22229
996	2R	18254436	18255580	1.165273666382	18254922	0.920521229506	FBgn0034774	7900	FBgn0011211	51714
997	3L	15137667	15138949	1.165039539337	15138307	1.081085145473	FBgn0036489	9424	FBgn0029114	62593
998	3L	14041350	14042783	1.164040565491	14042166	1.115020888192	FBgn0005592	1135	FBgn0036406	23911
999	3R	2718510	2719946	1.163964271545	2719289	1.087842604693	FBgn0001077	29243	FBgn0001077	29243
1000	X	8115811	8117478	1.163826942444	8116595	1.091010123491	FBgn0030028	45	FBgn0030028	45
1001	3R	17405202	17406901	1.163511276245	17406103	1.089216887951	FBgn0013984	148	FBgn0013984	148
1002	3R	21472288	21474270	1.16268157959	21473011	0.856611696879	FBgn0067682	729	FBgn0067682	729
1003	3L	18586210	18587587	1.16222858429	18586891	0.98049724102	FBgn0013717	576	FBgn0036800	1062
1004	2L	16277346	16278398	1.161096096039	16277601	1.021018060048	FBgn0001994	6056	FBgn0001994	6056
1005	3R	2586475	2588766	1.159983634949	2588041	1.013554432813	FBgn0000071	274	FBgn0000071	274
1006	3R	17324679	17326273	1.158204555511	17325522	1.064533412457	FBgn0004863	455	FBgn0013984	80729
1007	X	18623719	18624728	1.157884597778	18624371	0.772736728191	FBgn0030960	1234	FBgn0030960	1234
1008	3R	8841378	8843101	1.157646179199	8842249	1.054700056712	FBgn0020496	4861	FBgn0038109	6632
1009	3R	464142	466108	1.15758895874	465159	0.976152027355	FBgn0037261	2114	FBgn0037261	2114
1010	X	4240429	4241823	1.157510757446	4240989	0.977198095883	FBgn0052773	7501	FBgn0029714	156215
1011	3R	24459705	24460744	1.156804084778	24460161	0.827447682619	FBgn0039590	624	FBgn0001215	34632
1012	3R	671216	673948	1.156429290771	672142	1.105650782585	FBgn0003002	6393	FBgn0003002	6393
1013	X	8118393	8119452	1.156084537506	8118904	0.819082007689	FBgn0030030	251	FBgn0030028	2264
1014	3R	2930771	2932116	1.155940055847	2931426	0.964721791884	FBgn0040670	11580	FBgn0003884	19166
1015	3R	19530010	19531334	1.155034065247	19530593	0.875894784927	FBgn0051414	29	FBgn0040227	24826
1016	2L	6218270	6219571	1.154901504517	6218962	1.002620192135	FBgn0026755	6088	FBgn0031782	91200
1017	3L	17520603	17522402	1.153769493103	17521272	1.01718414531	FBgn0025455	1775	FBgn0025455	1775
1018	3L	4674881	4676150	1.153624534607	4675552	1.01116735795	FBgn0035569	34	FBgn0035569	34
1019	2R	2789356	2791265	1.153274059296	2790626	1.045889675617	FBgn0033156	346	FBgn0033156	346
1020	3R	11618864	11620354	1.152438163757	11619764	1.023713231087	FBgn0038364	246	FBgn0038364	246
1021	3R	12672442	12673744	1.15180015564	12673126	1.000089420992	FBgn0020546	2600	FBgn0020546	2600
1022	X	16054708	16055953	1.151774406433	16055257	0.945663809776	FBgn0000459	4586	FBgn0000459	4586
1023	2R	3988953	3990320	1.150587081909	3989644	0.926778484793	FBgn0033296	5534	FBgn0022027	147620
1024	2R	17749551	17752319	1.150166034698	17751774	1.057480037212	FBgn0020307	229	FBgn0034704	69286
1025	3L	16346019	16347338	1.149649143219	16346685	0.900805532932	FBgn0036622	144	FBgn0014163	30413
1026	2R	20476436	20477741	1.149564743042	20477064	0.973450247447	FBgn0002607	83	FBgn0002607	83
1027	X	2284197	2285989	1.147752285004	2285312	1.029323846102	FBgn0001150	193	FBgn0001150	193
1028	3R	11897135	11898540	1.147686481476	11897858	1.188199660357	FBgn0038397	4624	FBgn0038396	22465
1029	3L	7408595	7410001	1.147565841675	7409227	1.116884768009	FBgn0014011	101	FBgn0014011	101
1030	X	11166720	11168684	1.147562026978	11167876	1.07801804823	FBgn0003411	312	FBgn0003411	312
1031	2R	19795508	19796256	1.147346496582	19796210	0.899079050337	FBgn0034999	5488	FBgn0034987	100253
1032	X	7736312	7738673	1.147299289703	7737489	1.077423334122	FBgn0029970	681	FBgn0029970	681
1033	X	4891650	4893818	1.147142887115	4892406	0.947075843811	FBgn0003028	1128	FBgn0004368	108037
1034	2L	7009081	7011113	1.146709918976	7010375	1.105290721445	FBgn0031880	3121	FBgn0051908	16920
1035	2R	9722105	9723711	1.146535396576	9722890	1.00685274601	FBgn0050071	3370	FBgn0067696	7796
1036	3R	17485287	17487386	1.146447181702	17486445	0.985074652566	FBgn0011766	318	FBgn0004493	11027
1037	3L	14564314	14565543	1.146017551422	14564997	0.923670376048	FBgn0040318	170	FBgn0028418	38974
1038	3L	8162762	8164432	1.14589881897	8163592	1.156108239118	FBgn0035851	1627	FBgn0035851	1627
1039	2L	5236701	5238328	1.145792961121	5237574	1.009632736444	FBgn0051971	3192	FBgn0000228	40984
1040	X	16449450	16450611	1.145433425903	16449865	0.863972634077	FBgn0025743	5216	FBgn0010412	21951
1041	3L	20959187	20961167	1.144980430603	20960519	0.97507426318	FBgn0003415	746	FBgn0003415	746
1042	2R	7542192	7543752	1.144736766815	7542837	1.0161267519	FBgn0033675	758	FBgn0011704	41487
1043	X	19186761	19188247	1.144471645355	19187485	1.049843341112	FBgn0031016	363	FBgn0031008	84664
1044	3R	12745807	12747735	1.144459724426	12747202	0.980468609754	FBgn0051270	2305	FBgn0082171	65165
1045	2L	2450567	2451725	1.143632888794	2451248	0.876854475807	FBgn0012017	8796	FBgn0015816	41418
1046	2L	15375148	15376240	1.143465042114	15375756	0.786409556866	FBgn0051828	5295	FBgn0001981	45963
1047	2L	5009214	5010509	1.143463611603	5009831	0.974322736263	FBgn0053113	87	FBgn0010607	38378
1048	3L	12582797	12584100	1.143202781677	12583478	1.018193900585	FBgn0015919	595	FBgn0004926	82794
1049	3L	18805020	18806063	1.142558097839	18805676	0.791078791899	FBgn0052027	1162	FBgn0036815	19244
1050	2L	21083946	21085184	1.142020225525	21084577	0.981537699699	FBgn0032915	5408	FBgn0023388	45368
1051	X	511489	513161	1.14199256897	512325	1.017287611961	FBgn0025639	538	FBgn0025639	538
1052	X	12739100	12740269	1.141981124878	12739666	0.811417579651	FBgn0030432	306	FBgn0030433	1377
1053	3R	2809243	2810359	1.141775131226	2809831	0.933598013485	FBgn0000095	15119	FBgn0010774	96295
1054	3L	4172615	4174106	1.141741275787	4173267	1.069111049175	FBgn0003710	1205	FBgn0004574	50534
1055	3R	4636834	4637830	1.141617774963	4637282	0.815265089273	FBgn0037635	1749	FBgn0037633	5930
1056	2L	8521509	8522737	1.141500473022	8522113	0.98305348789	FBgn0016122	214	FBgn0029004	6505
1057	2L	14046964	14048136	1.141429901123	14047555	0.993757163777	FBgn0028876	29	FBgn0028876	29
1058	3R	10395985	10397284	1.141139984131	10396646	1.075079411268	FBgn0004629	1283	FBgn0004629	1283
1059	X	16501632	16502576	1.140649795532	16502206	0.721273899078	FBgn0030769	2687	FBgn0030766	27364
1060	3L	2615197	2616299	1.140303134918	2615824	0.795645743608	FBgn0035357	572	FBgn0035357	572
1061	X	20881090	20882297	1.14019203186	20881551	0.902071416378	FBgn0052512	3353	FBgn0031144	38925
1062	3R	3736848	3737825	1.139935970306	3737327	0.807832360268	FBgn0004901	174	FBgn0037550	214728
1063	3R	7702525	7703670	1.139935016632	7703016	1.02366065979	FBgn0003312	59	FBgn0037955	54806
1064	3L	14155716	14156960	1.139863967896	14156432	0.890039086342	FBgn0013718	296	FBgn0013718	296
1065	2L	6920600	6922690	1.137132167816	6921833	1.096564236809	FBgn0004838	1123	FBgn0004838	1123
1066	3L	18326557	18327726	1.137058258057	18327021	0.806957497316	FBgn0011706	36641	FBgn0011706	36641
1067	3R	14815247	14817612	1.136929512024	14816016	1.090937217077	FBgn0026239	6269	FBgn0026239	6269
1068	2L	9447983	9450502	1.136658668518	9449725	1.06441000104	FBgn0053723	8985	FBgn0002973	12212
1069	2R	18309817	18311387	1.136283874512	18310779	1.092732489109	FBgn0000405	3788	FBgn0000405	3788
1070	2R	5466561	5467654	1.136109352112	5467055	0.941587865353	FBgn0011656	3566	FBgn0033466	4307
1071	2R	9418290	9419494	1.135479927063	9418940	0.852080064661	FBgn0013733	39077	FBgn0033884	41021
1072	3R	9814157	9815607	1.134929656982	9815129	0.98234629631	FBgn0015270	24490	FBgn0038196	46758
1073	X	16297658	16298492	1.134477138519	16297822	0.738009526179	FBgn0010256	15208	FBgn0010256	15208
1074	3R	10454261	10456764	1.133542060852	10455935	1.114687190336	FBgn0013981	4474	FBgn0013981	4474
1075	X	10313187	10314491	1.133304595947	10313967	0.839353985257	FBgn0030205	4836	FBgn0083167	8002
1076	X	1089023	1091993	1.132555007935	1089775	1.060342115514	FBgn0026875	3679	FBgn0026875	3679
1077	2R	20564041	20565586	1.132347583771	20564779	0.950850784779	FBgn0001148	4801	FBgn0001148	4801
1078	3R	10412399	10413768	1.132129669189	10412942	1.047438256881	FBgn0020299	5243	FBgn0020299	5243
1079	2R	2930550	2931870	1.131696224213	2931249	0.967410199782	FBgn0003460	404	FBgn0033159	37567
1080	3L	14240910	14242193	1.131378173828	14241756	0.862670749426	FBgn0001085	2150	FBgn0036415	58588
1081	2R	6991030	6992423	1.131139755249	6991729	1.073357462883	FBgn0001269	1357	FBgn0000581	23605
1082	2R	12245267	12246815	1.130752563477	12245963	0.997071862221	FBgn0050463	284	FBgn0025832	124238
1083	X	16478007	16479294	1.130456924438	16478820	0.873067200184	FBgn0030766	3978	FBgn0030766	3978
1084	X	19667374	19668627	1.130350112915	19668078	0.846955411574	FBgn0031074	10142	FBgn0031079	17910
1085	X	12961830	12963311	1.129522323608	12962465	0.939315098983	FBgn0065101	102	FBgn0025463	31050
1086	2L	17263874	17265156	1.129519462585	17264511	0.947138518095	FBgn0032629	7850	FBgn0032633	115565
1087	2R	5497312	5498593	1.128924369812	5498012	0.91795539856	FBgn0024923	2962	FBgn0024923	2962
1088	2L	21091779	21093316	1.128908157349	21092668	0.980206519365	FBgn0040297	476	FBgn0023388	37277
1089	3L	14597313	14598612	1.128671646118	14597984	1.053584239062	FBgn0041604	105	FBgn0028418	71961
1090	3R	10103089	10105428	1.128383636475	10104650	0.989647102356	FBgn0003862	7973	FBgn0003862	7973
1091	3L	20562745	20563968	1.128381729126	20563381	0.928837150335	FBgn0037014	7690	FBgn0001320	65823
1092	3R	12545164	12546598	1.128072738647	12546018	0.992568605086	FBgn0003944	14330	FBgn0063261	31093
1093	2R	12286863	12288025	1.127883911133	12287291	0.758144664764	FBgn0010213	1480	FBgn0025832	82910
1094	3R	17441425	17443021	1.126221656799	17442161	1.089656472206	FBgn0046832	6085	FBgn0046832	6085
1095	2R	5495056	5496341	1.126028060913	5495640	0.998490035534	FBgn0000606	4586	FBgn0000606	4586
1096	3L	17478848	17480391	1.125607967377	17479767	1.01825837528	FBgn0036734	209	FBgn0036734	209
1097	2L	12632382	12633672	1.125370979309	12632835	0.949154090881	FBgn0002970	14487	FBgn0002970	14487
1098	3L	14939709	14941310	1.125019550323	14940406	1.089344249052	FBgn0040296	506	FBgn0040296	506
1099	2L	3538558	3540237	1.125001907349	3539581	0.972203552723	FBgn0024244	330	FBgn0031549	9295
1100	3L	11461120	11462139	1.124965667725	11461566	0.903690562529	FBgn0036165	59	FBgn0036165	59
1101	2L	22138891	22140500	1.124701023102	22139667	1.060602337122	FBgn0032978	9226	FBgn0032979	17087
1102	X	15677623	15678783	1.124408245087	15678259	0.783947497606	FBgn0030699	175	FBgn0014391	4918
1103	3R	3976358	3977702	1.123684406281	3977065	1.021958649158	FBgn0011959	10301	FBgn0037550	25010
1104	3R	7602666	7605892	1.123338699341	7604191	1.011742455619	FBgn0011471	635	FBgn0011471	635
1105	3R	10111689	10112866	1.123003005981	10112254	0.919674545527	FBgn0003862	369	FBgn0003862	369
1106	2R	5203551	5205241	1.122690200806	5204233	0.912055015564	FBgn0023143	908	FBgn0023143	908
1107	3L	11337074	11337826	1.122387886047	11337272	0.73760337096	FBgn0036155	1560	FBgn0041094	111016
1108	3R	10309755	10310997	1.122288227081	10310440	0.911745816469	FBgn0038233	26974	FBgn0038234	27150
1109	X	9006703	9007827	1.122145652771	9007173	0.845644502079	FBgn0030096	89	FBgn0040931	1967
1110	2L	14354581	14355632	1.120852947235	14355006	0.919806718826	FBgn0028529	74	FBgn0028529	74
1111	3L	8799742	8802155	1.120729923248	8801566	0.845822530634	FBgn0011577	113	FBgn0020633	63991
1112	3L	12056219	12057974	1.120387554169	12057339	1.036121241252	FBgn0028679	1607	FBgn0036248	34851
1113	X	6140259	6141039	1.120330810547	6140956	0.751365280151	FBgn0029861	329	FBgn0028685	4477
1114	2R	15339937	15340988	1.120042324066	15340525	0.887392729521	FBgn0034476	1243	FBgn0011849	98131
1115	X	2303625	2304828	1.119893550873	2304264	0.969069421291	FBgn0004050	339	FBgn0004050	339
1116	2L	4889218	4890170	1.119611263275	4889540	0.743383979797	FBgn0031644	455	FBgn0031645	2575
1117	3R	19168909	19170138	1.119534015656	19169438	0.931300848722	FBgn0003118	2446	FBgn0002622	15087
1118	X	4269749	4270959	1.119056224823	4270264	0.935815274715	FBgn0000179	12171	FBgn0029714	126940
1119	3R	539149	540295	1.118886470795	539571	0.788311779499	FBgn0037270	347	FBgn0037270	347
1120	3L	19000724	19002180	1.118395328522	19001360	1.081169240615	FBgn0002945	9230	FBgn0002945	9230
1121	X	6722572	6724028	1.117953777313	6723396	0.943609952927	FBgn0064122	9652	FBgn0064122	9652
1122	X	2148862	2152652	1.11768913269	2149678	0.918284332051	FBgn0023526	776	FBgn0023526	776
1123	3R	4633328	4635507	1.116346359253	4634474	1.035424411297	FBgn0037635	1059	FBgn0037633	3122
1124	2L	6722484	6724905	1.115467071533	6724071	0.807051208284	FBgn0046704	164	FBgn0025777	716
1125	3L	8423568	8424702	1.112602710724	8424219	0.937954723835	FBgn0010825	44	FBgn0010825	44
1126	3L	18998310	18999552	1.112193584442	18998856	0.90118432045	FBgn0002945	11734	FBgn0002945	11734
1127	2R	4169057	4170973	1.1120262146	4170254	0.950212955475	FBgn0050353	235	FBgn0050353	235
1128	3R	12664840	12666208	1.111984729767	12665427	0.961600959301	FBgn0000014	9658	FBgn0020546	10299
1129	3R	25619674	25620853	1.111916065216	25620262	0.838149575626	FBgn0039695	96	FBgn0019972	5113
1130	2R	5004631	5006209	1.111795425415	5005505	0.942590743303	FBgn0004360	477	FBgn0053774	93408
1131	2R	11639506	11640632	1.111748218536	11640100	1.025335848331	FBgn0004571	254	FBgn0034073	22634
1132	X	15341562	15342625	1.111464500427	15342091	0.902824223042	FBgn0067708	179	FBgn0030659	74718
1133	3R	5224289	5225823	1.111278533936	5225061	1.018290407517	FBgn0037685	1149	FBgn0037686	1917
1134	X	20534494	20536115	1.110658168793	20535177	0.898663163185	FBgn0031129	11459	FBgn0003300	30060
1135	3L	13640348	13642328	1.110487937927	13641157	1.049853493186	FBgn0036379	461	FBgn0036386	253099
1136	3L	16384053	16385446	1.110335350037	16384830	1.033861637115	FBgn0053158	223	FBgn0014163	7732
1137	X	9503004	9504454	1.109239816666	9503606	1.005010992289	FBgn0028341	529	FBgn0015624	24491
1138	2L	90979	92407	1.108015060425	91737	0.997877429513	FBgn0031216	3015	FBgn0002931	4355
1139	2L	5409948	5411111	1.1075258255	5410522	1.004840433598	FBgn0016660	6180	FBgn0005511	51119
1140	2R	1444796	1446777	1.107082366943	1445747	0.989650642171	FBgn0033046	13502	FBgn0033059	138018
1141	X	10054479	10055504	1.107062339783	10054943	0.834965369281	FBgn0030183	2624	FBgn0030180	63536
1142	3R	17437361	17439685	1.107041358948	17438942	0.985202508814	FBgn0046832	9304	FBgn0046832	9304
1143	2R	16117188	16118332	1.106768131256	16117801	0.815895348787	FBgn0046816	3143	FBgn0046816	3143
1144	2L	66145	67424	1.106739044189	66724	0.98916721344	FBgn0067779	320	FBgn0002931	20658
1145	3R	17283713	17285002	1.106327056885	17284302	0.860348168541	FBgn0011278	12260	FBgn0013984	121949
1146	3R	21458093	21459689	1.106198310852	21458768	1.050059374641	FBgn0039350	4781	FBgn0039350	4781
1147	3R	8105927	8107976	1.106080055237	8106704	1.010928090413	FBgn0038009	10062	FBgn0010044	99054
1148	2R	19855506	19856696	1.105951309204	19856094	1.03587013483	FBgn0004101	4781	FBgn0034987	160137
1149	3R	16375996	16377465	1.105926513672	16376724	0.934394331539	FBgn0016917	1310	FBgn0043457	6928
1150	X	7959730	7961883	1.105667829514	7960134	0.89134272933	FBgn0040319	1246	FBgn0030003	14829
1151	2R	16830441	16831760	1.105422019958	16831040	0.907491599812	FBgn0020306	14	FBgn0020306	14
1152	3R	2074502	2075618	1.105199813843	2074927	0.688403964043	FBgn0037414	213	FBgn0053097	119083
1153	3R	24686413	24687761	1.104984283447	24687138	0.917281375212	FBgn0028373	2223	FBgn0028373	2223
1154	X	9163681	9164949	1.104969501495	9164292	0.854261931251	FBgn0040235	173	FBgn0040235	173
1155	X	10455853	10457095	1.104951858521	10456425	0.907783746719	FBgn0030219	1808	FBgn0052680	117470
1156	X	9000437	9002401	1.104640960693	9001358	0.974015363057	FBgn0004828	551	FBgn0004828	551
1157	X	20487621	20489058	1.104060649872	20488215	1.158364604501	FBgn0031128	615	FBgn0003300	16902
1158	2R	3753262	3754436	1.10399723053	3753900	0.954508394003	FBgn0013726	4818	FBgn0010109	9760
1159	3R	17988748	17990867	1.10341835022	17990234	0.697036504745	FBgn0053335	506	FBgn0053335	506
1160	3R	20812194	20813400	1.103227138519	20812722	0.896288305521	FBgn0051422	11164	FBgn0039259	38005
1161	3L	20855770	20856542	1.10304069519	20856493	0.868253231049	FBgn0037035	5174	FBgn0003415	104772
1162	2L	16486934	16488295	1.10302066803	16487496	0.871733497171	FBgn0032586	25	FBgn0025678	134806
1163	X	20205592	20206379	1.102431774139	20205704	0.746150797064	FBgn0031107	550	FBgn0031106	1248
1164	2R	10864555	10866150	1.102398395538	10865490	1.037458539009	FBgn0034013	473	FBgn0000996	30333
1165	X	1998128	1999444	1.101495742798	1998596	0.96574985981	FBgn0023507	952	FBgn0025626	77304
1166	2R	17008988	17010269	1.10124874115	17009108	0.790363138372	FBgn0034631	444	FBgn0010415	20358
1167	X	5439234	5440065	1.101174354553	5439280	0.735791312324	FBgn0029775	230	FBgn0029783	71926
1168	2L	377212	378502	1.100966453552	377833	1.02019482851	FBgn0000061	283	FBgn0031250	19965
1169	3R	27550542	27551852	1.100964546204	27550675	0.747128139843	FBgn0003870	11069	FBgn0039867	11989
1170	X	4782408	4783415	1.100810050964	4782959	0.900976753235	FBgn0004368	1410	FBgn0004368	1410
1171	3R	17331395	17332911	1.100785732269	17332075	1.06692720862	FBgn0004863	6098	FBgn0013984	74176
1172	3R	13501636	13502479	1.099566459656	13502277	0.754919597081	FBgn0000063	5257	FBgn0038536	6116
1173	X	7289988	7290781	1.099497318268	7290722	0.813461250729	FBgn0040923	6722	FBgn0026144	108116
1174	3R	21854888	21857050	1.099454879761	21856466	1.080240385873	FBgn0002631	1009	FBgn0002631	1009
1175	2L	3824875	3826192	1.099164962769	3825564	0.914344394908	FBgn0003430	116	FBgn0003430	116
1176	3R	6177208	6179698	1.099037647247	6178858	0.976678034839	FBgn0015396	2952	FBgn0015396	2952
1177	3R	4873559	4874763	1.09886932373	4874171	0.80151785337	FBgn0014018	472	FBgn0028708	2375
1178	3R	11034906	11035856	1.098551273346	11035374	0.745318917667	FBgn0038300	446	FBgn0038301	3948
1179	2L	2196179	2197577	1.098177909851	2196715	0.957033942727	FBgn0031395	4343	FBgn0031395	4343
1180	3R	26681544	26682886	1.098111152649	26682042	0.8915458567	FBgn0003720	4005	FBgn0003720	4005
1181	3R	9704821	9706129	1.09779548645	9705411	1.029813822578	FBgn0008646	5510	FBgn0000576	22170
1182	2L	430592	432496	1.097735404968	431752	0.980912685394	FBgn0004583	499	FBgn0031253	10345
1183	2L	6793930	6795209	1.097376823425	6794615	0.873624689439	FBgn0015777	4249	FBgn0025777	71260
1184	2R	20472404	20473303	1.097276210785	20472864	0.74161875248	FBgn0035087	181	FBgn0002607	4283
1185	3R	20455672	20456469	1.096647262573	20455833	0.827460375699	FBgn0046685	23	FBgn0039212	4531
1186	X	1865914	1867061	1.096535682678	1866599	0.833654522896	FBgn0023545	1100	FBgn0003964	30840
1187	X	19587388	19588989	1.09623336792	19588064	0.981684037617	FBgn0031069	3327	FBgn0031070	8196
1188	X	2126269	2127374	1.09576177597	2126914	0.909468763015	FBgn0023528	2	FBgn0023527	7916
1189	3R	7644448	7645755	1.09511423111	7645201	0.970230046441	FBgn0037954	59	FBgn0037954	59
1190	2R	12014356	12015376	1.094964981079	12014919	0.780304488014	FBgn0011260	140	FBgn0034138	71181
1191	2R	10647146	10648212	1.094837188721	10647678	0.910560554928	FBgn0033993	14940	FBgn0033989	140592
1192	2R	13194450	13195698	1.094491958618	13194994	0.901165451322	FBgn0016059	3364	FBgn0016059	3364
1193	X	3539851	3540901	1.093204021454	3540251	0.786532074213	FBgn0023215	6289	FBgn0029672	110475
1194	3R	4076938	4078037	1.093044757843	4077439	0.813257753849	FBgn0040528	3752	FBgn0037555	11205
1195	2R	17214420	17215919	1.09283208847	17215343	1.005080509186	FBgn0010228	3273	FBgn0010228	3273
1196	X	20140575	20141851	1.092643260956	20141243	1.010574936867	FBgn0031101	3073	FBgn0027334	60884
1197	3L	9342244	9343583	1.092529773712	9342869	0.970469643088	FBgn0035981	1596	FBgn0035981	1596
1198	X	13475126	13476593	1.09189414978	13475939	0.912539426018	FBgn0030505	17245	FBgn0030507	26021
1199	X	4529104	4530551	1.091866016388	4529793	0.972496807575	FBgn0022768	2315	FBgn0022768	2315
1200	2R	18553213	18554415	1.09169626236	18553901	0.92235827446	FBgn0003900	193	FBgn0003900	193
1201	2R	16563621	16565041	1.091623783112	16564439	1.08192578484	FBgn0003391	302	FBgn0003391	302
1202	2L	165685	167510	1.091445922852	166818	0.963763296604	FBgn0016977	7784	FBgn0016977	7784
1203	X	3006460	3007405	1.091248989105	3006912	0.795168433871	FBgn0004647	15884	FBgn0004647	15884
1204	3R	19171067	19172391	1.090292930603	19171649	0.995919895172	FBgn0003118	235	FBgn0002622	12876
1205	2R	7118748	7121256	1.090081691742	7120366	0.884391516447	FBgn0033636	11372	FBgn0033636	11372
1206	3R	12162192	12164877	1.089923858643	12162909	0.997566858927	FBgn0040284	4797	FBgn0040284	4797
1207	X	20557394	20558487	1.089853286743	20557838	0.706813980551	FBgn0031130	1213	FBgn0003300	52721
1208	X	1763855	1765239	1.089664936066	1764688	0.879241138697	FBgn0023509	289	FBgn0023509	289
1209	2R	20568673	20570122	1.089302062988	20569358	0.971712505116	FBgn0001148	222	FBgn0001148	222
1210	2R	8399855	8401020	1.088638305664	8400422	0.908825174967	FBgn0003975	226	FBgn0000181	14278
1211	2R	12370895	12372187	1.088521003723	12371522	0.911451227525	FBgn0026533	438	FBgn0025832	1321
1212	X	1868225	1869856	1.087874650955	1868998	1.0459634276	FBgn0010110	518	FBgn0003964	28441
1213	2L	11970389	11971675	1.086285591125	11971091	1.015771150589	FBgn0041606	3	FBgn0032390	18873
1214	X	11551376	11554518	1.086110591888	11552575	1.138696670532	FBgn0030328	226	FBgn0030328	226
1215	3L	10824765	10826922	1.086035728455	10825375	0.930180676778	FBgn0026160	6464	FBgn0026160	6464
1216	3R	2911979	2913500	1.086029529572	2912387	0.78855974534	FBgn0003884	127	FBgn0003884	127
1217	2L	2447151	2448602	1.085915565491	2447888	1.019388030557	FBgn0012017	12156	FBgn0015816	44778
1218	X	1935269	1936912	1.085519790649	1936035	0.905609158909	FBgn0040394	504	FBgn0025626	14743
1219	2R	10478443	10479615	1.08505153656	10479052	0.806677285363	FBgn0033987	875	FBgn0033987	875
1220	X	10967802	10969388	1.084945678711	10968716	0.954991722107	FBgn0030266	100	FBgn0028686	1690
1221	3L	16004417	16005119	1.084897518158	16004893	0.705425058092	FBgn0036560	4147	FBgn0003691	11021
1222	2R	10893091	10894600	1.084490299225	10893824	0.977281346041	FBgn0026370	1757	FBgn0000996	1999
1223	3R	12690174	12691325	1.084361076355	12690762	0.887396240234	FBgn0082171	8725	FBgn0082171	8725
1224	X	6204113	6205415	1.083362102509	6204192	0.901712846756	FBgn0016974	4004	FBgn0029868	8557
1225	X	12771992	12773029	1.082834720612	12772431	0.785196622213	FBgn0047242	41	FBgn0030434	28896
1226	2R	6795327	6796546	1.082410812378	6796108	0.781634218553	FBgn0041174	475	FBgn0041174	475
1227	3R	25315011	25316229	1.082216739655	25315723	0.938566656674	FBgn0039664	507	FBgn0039664	507
1228	X	8478237	8479003	1.080654144287	8478285	0.958207368851	FBgn0004102	17601	FBgn0004102	17601
1229	2R	4952487	4953784	1.07940196991	4953220	0.867110431194	FBgn0029092	153	FBgn0053774	41123
1230	3R	29478	30765	1.079320430756	30141	0.894787928637	FBgn0037215	7112	FBgn0037220	27936
1231	X	10646545	10647966	1.079207420349	10647289	1.08570171805	FBgn0003360	15126	FBgn0030235	20711
1232	2R	8737823	8740528	1.079160690308	8739778	1.022072427413	FBgn0043010	1412	FBgn0043010	1412
1233	X	2161756	2163118	1.079090595245	2162359	0.880744234721	FBgn0023526	13457	FBgn0023526	13457
1234	3R	24456868	24458117	1.077696800232	24457500	0.957881590899	FBgn0039590	3285	FBgn0001215	31971
1235	X	14042073	14043129	1.076871871948	14042581	0.802057902018	FBgn0040153	2811	FBgn0002873	39199
1236	2R	9017474	9019536	1.076593399048	9018427	0.964240938425	FBgn0033845	281	FBgn0033845	281
1237	3L	111627	112823	1.076474189758	112182	0.926613934835	FBgn0020386	802	FBgn0035105	55772
1238	2R	2999546	3001201	1.076298713684	3000250	1.013688023885	FBgn0015930	1426	FBgn0015930	1426
1239	3L	207360	208458	1.075956344604	207851	0.858969464022	FBgn0053229	188	FBgn0053229	188
1240	X	7779239	7781937	1.075636386871	7780978	1.030232429504	FBgn0004404	838	FBgn0004404	838
1241	3L	5784021	5785487	1.075160980225	5784583	1.002293944359	FBgn0015806	321	FBgn0035639	337
1242	3R	18352526	18354505	1.074975967407	18353590	1.115200042725	FBgn0038981	793	FBgn0024558	55360
1243	3L	17618153	17619484	1.074440002441	17618932	0.936530393713	FBgn0052179	603	FBgn0052179	603
1244	2L	10058085	10059526	1.074036598206	10058688	0.950447531307	FBgn0011823	1782	FBgn0011823	1782
1245	3L	16416963	16418333	1.073953151703	16417622	0.996446469251	FBgn0052159	409	FBgn0014163	40524
1246	3R	1449736	1451636	1.073366165161	1450519	0.962893317727	FBgn0037351	333	FBgn0037351	333
1247	2L	1013766	1014676	1.073319911957	1014164	0.829699141639	FBgn0031295	12733	FBgn0003310	63647
1248	X	5381299	5382361	1.072676181793	5381751	0.841361820698	FBgn0065061	12132	FBgn0029771	19253
1249	2L	10200540	10201710	1.072561264038	10201150	0.869116253323	FBgn0005593	49	FBgn0005593	49
1250	X	5467425	5468839	1.072500705719	5468114	1.043528528774	FBgn0004687	319	FBgn0029783	43092
1251	3R	16885723	16887002	1.072490215302	16886242	0.930250953226	FBgn0011672	275	FBgn0010770	55716
1252	2L	13850340	13851844	1.072368621826	13850861	0.982885921703	FBgn0028532	1449	FBgn0051842	15823
1253	2R	8419500	8422597	1.072216033936	8420248	1.094990147485	FBgn0010488	11656	FBgn0010488	11656
1254	2L	20473264	20474541	1.072086334229	20473909	0.891515791416	FBgn0046834	1180	FBgn0046834	1180
1255	2R	20100899	20102093	1.071929931641	20101467	0.882954031229	FBgn0035031	4128	FBgn0035031	4128
1256	2L	12086857	12088327	1.071726799011	12087554	1.010627129499	FBgn0003145	1762	FBgn0003145	1762
1257	2L	6966066	6967377	1.071260929108	6966811	0.912096858025	FBgn0026170	782	FBgn0026170	782
1258	2R	5979550	5980594	1.071031570435	5980096	0.776398266063	FBgn0033526	206	FBgn0033526	206
1259	X	15153242	15154743	1.070081472397	15153954	0.901778429747	FBgn0004924	525	FBgn0004924	525
1260	3L	5819103	5820203	1.069047927856	5819774	0.854639530182	FBgn0003984	213	FBgn0035640	32744
1261	3L	2862769	2864080	1.068832397461	2863432	0.864464815925	FBgn0035378	8190	FBgn0035370	112904
1262	2R	10495992	10498102	1.068809509277	10497313	0.894871711731	FBgn0033988	1155	FBgn0033988	1155
1263	X	18484903	18486586	1.068531990051	18485386	0.840585947037	FBgn0030944	1009	FBgn0030944	1009
1264	3L	16016908	16019108	1.068157196045	16018416	0.946944180657	FBgn0005536	1189	FBgn0003691	2502
1265	X	10466452	10467141	1.06814622879	10466700	0.699057987758	FBgn0030221	1687	FBgn0052680	127745
1266	2L	870585	872011	1.068048477173	871496	0.842647075653	FBgn0053526	1032	FBgn0053526	1032
1267	3R	15662299	15662958	1.06750369072	15662382	0.930477571487	FBgn0014135	157	FBgn0038741	40757
1268	3L	668534	669712	1.067286491394	669146	0.844694190555	FBgn0035153	69	FBgn0035156	7301
1269	3L	690686	692125	1.067205429077	691413	0.913119316101	FBgn0035158	320	FBgn0035156	14966
1270	3L	280206	282583	1.065558433533	281701	0.869172096252	FBgn0035128	347	FBgn0035128	347
1271	3L	22340988	22342295	1.064913272858	22341618	0.879483363208	FBgn0004449	110	FBgn0004449	110
1272	2L	7219027	7220317	1.06484079361	7219774	0.897605482737	FBgn0031897	255	FBgn0031897	255
1273	2L	21815739	21816947	1.064561367035	21816383	0.902822136879	FBgn0003866	195	FBgn0003866	195
1274	2R	10996766	10997905	1.064357757568	10997347	0.92815545026	FBgn0034021	349	FBgn0019968	49754
1275	3L	3290698	3292104	1.064227581024	3291329	0.950389544169	FBgn0035432	4075	FBgn0035436	11760
1276	2R	16050809	16052048	1.064114570618	16051441	0.930697619915	FBgn0034513	0	FBgn0034513	0
1277	X	8282636	8283789	1.063550949097	8283158	0.882425925311	FBgn0030038	842	FBgn0030038	842
1278	2L	11003232	11004548	1.063070774078	11003910	1.064424514771	FBgn0015756	279	FBgn0032329	7175
1279	2L	543660	545061	1.062715053558	544405	0.831539322348	FBgn0031260	222	FBgn0031260	222
1280	3L	8802897	8804481	1.062669754028	8803681	0.900313040789	FBgn0011577	2228	FBgn0020633	61876
1281	3R	23019444	23020678	1.062335968018	23019999	1.053915977478	FBgn0004197	283	FBgn0005696	44816
1282	3R	12724937	12726210	1.062097072601	12725709	0.835987895727	FBgn0015350	20259	FBgn0082171	43672
1283	3R	21454023	21455062	1.061839103699	21454595	0.914057864083	FBgn0039349	1952	FBgn0039350	8954
1284	3L	5594368	5596021	1.061294555664	5595238	1.009923598346	FBgn0035625	9692	FBgn0035625	9692
1285	2L	16226817	16228103	1.060457229614	16227543	0.930690129598	FBgn0028859	2553	FBgn0028897	30509
1286	2R	11349438	11350618	1.060390949249	11350056	0.992771201664	FBgn0003130	418	FBgn0050085	33952
1287	2L	12662252	12663588	1.059833049774	12662846	0.92147564888	FBgn0004394	5017	FBgn0032445	30177
1288	2R	2269300	2270542	1.059306144714	2269805	0.835525905385	FBgn0033101	894	FBgn0022224	52445
1289	2L	7511633	7513107	1.059255599976	7512545	1.044640905717	FBgn0011283	15185	FBgn0053529	31878
1290	X	19597244	19598357	1.05827999115	19597980	0.716569125652	FBgn0031070	1720	FBgn0031070	1720
1291	2R	8998155	8999327	1.058173656464	8998856	0.89848055559	FBgn0000119	269	FBgn0000119	269
1292	3L	14543864	14544823	1.05814409256	14544343	0.804149347193	FBgn0040811	10954	FBgn0028418	18320
1293	2R	19704912	19705943	1.057970046997	19705268	1.015152454376	FBgn0034989	214	FBgn0034987	9311
1294	3L	22096680	22097962	1.057919502258	22097271	0.897472858429	FBgn0037152	1997	FBgn0000100	87388
1295	3L	12302469	12303636	1.05739068985	12302959	0.844191678365	FBgn0052105	224	FBgn0052100	61460
1296	3R	19694554	19695705	1.057269096375	19695084	0.916539136101	FBgn0004185	9732	FBgn0004185	9732
1297	X	4055999	4057240	1.056433200836	4056567	0.941406137803	FBgn0000635	5240	FBgn0026080	93888
1298	X	13061099	13062389	1.055678367615	13061763	1.004036230199	FBgn0052639	8697	FBgn0052639	8697
1299	3L	13093470	13094996	1.055428028107	13094239	0.954264696907	FBgn0010452	6019	FBgn0010452	6019
1300	3R	17629235	17630337	1.055306911469	17629700	0.885782802806	FBgn0013759	18664	FBgn0004493	132228
1301	3L	815825	816880	1.055183410645	816450	0.817257656771	FBgn0035162	484	FBgn0035162	484
1302	3L	13023031	13024621	1.055124282837	13023963	0.812205433846	FBgn0036342	2992	FBgn0036342	2992
1303	X	10990535	10993890	1.054408073425	10992097	1.100163571975	FBgn0020255	1710	FBgn0020255	1710
1304	3L	15503160	15504395	1.054403781891	15503597	0.800187784083	FBgn0004396	2924	FBgn0036503	21312
1305	2L	3821939	3823440	1.053286552429	3822731	0.922227943645	FBgn0003430	2949	FBgn0003430	2949
1306	2R	16118611	16120391	1.052927017212	16119151	0.830727513631	FBgn0046816	1793	FBgn0046816	1793
1307	X	3204673	3205493	1.052410125732	3205048	0.767310407427	FBgn0000472	24291	FBgn0000472	24291
1308	X	5500893	5501907	1.052234649658	5501265	0.734147787094	FBgn0029780	301	FBgn0029783	9941
1309	3R	8837457	8839102	1.052164077759	8838530	0.950309276581	FBgn0020496	1142	FBgn0038109	2913
1310	2R	10442438	10443682	1.051757574081	10443074	0.968576937914	FBgn0033983	5089	FBgn0033987	35103
1311	3R	12098467	12099735	1.05161190033	12099259	0.832458883524	FBgn0011253	1083	FBgn0011253	1083
1312	2R	5485191	5487724	1.051520347595	5485818	0.942894290475	FBgn0033471	2856	FBgn0027619	5045
1313	X	2987663	2988693	1.05105137825	2988234	0.825473159552	FBgn0004647	2794	FBgn0004647	2794
1314	3R	17959269	17960646	1.051028728485	17959985	1.029862179476	FBgn0051163	405	FBgn0053335	30755
1315	X	7144446	7146691	1.050652503967	7145427	0.961881548166	FBgn0024250	7750	FBgn0024250	7750
1316	2R	14807638	14808520	1.05054473877	14807986	0.741491675377	FBgn0034431	555	FBgn0034430	920
1317	3L	14909339	14910134	1.050103664398	14909532	0.938027699788	FBgn0040809	19	FBgn0040809	19
1318	2R	6971097	6972228	1.050102233887	6971563	0.88929989934	FBgn0000581	3439	FBgn0000581	3439
1319	X	3228721	3229984	1.050096511841	3229379	0.927113882701	FBgn0000472	40	FBgn0000472	40
1320	X	17083732	17084787	1.049815654755	17084346	0.746106505394	FBgn0030835	898	FBgn0000163	89470
1321	3R	9808887	9811634	1.049519538879	9809692	1.029070573695	FBgn0015270	19053	FBgn0038196	52195
1322	2R	13385178	13387090	1.049422264099	13385824	0.916675539578	FBgn0034282	1049	FBgn0034282	1049
1323	X	8977247	8978771	1.049123764038	8978030	0.904846191406	FBgn0030090	2209	FBgn0030092	16250
1324	X	6191876	6192738	1.048443317413	6192377	0.679556655884	FBgn0029867	38	FBgn0029868	3258
1325	2R	18191623	18192799	1.04789352417	18192096	0.941666490891	FBgn0020257	4459	FBgn0020257	4459
1326	2R	16343276	16344469	1.047297954559	16343946	0.895556477939	FBgn0011674	300	FBgn0016984	3950
1327	2R	3472974	3475428	1.047258853912	3474859	0.852924907909	FBgn0027548	560	FBgn0027548	560
1328	2R	4435062	4435826	1.047006607056	4435244	0.779175758362	FBgn0033349	643	FBgn0033349	643
1329	2L	12618227	12619443	1.046949386597	12618826	0.861274909973	FBgn0002970	478	FBgn0002970	478
1330	2L	10545268	10546449	1.046716690063	10545319	0.786883354187	FBgn0051721	438	FBgn0032268	21971
1331	3L	246949	248072	1.046700954437	247497	0.922809898853	FBgn0035121	413	FBgn0035121	413
1332	2R	9972442	9973789	1.045570373535	9973058	1.01777528127	FBgn0033939	541	FBgn0013725	25860
1333	3L	22069306	22070809	1.045507907867	22070099	0.947663980372	FBgn0037153	142	FBgn0000100	60216
1334	3R	14180523	14181118	1.045292854309	14181001	0.880010816786	FBgn0038606	248	FBgn0038609	11377
1335	X	3011523	3012568	1.04519701004	3012053	0.857875168324	FBgn0028746	17225	FBgn0028746	17225
1336	2R	4790567	4792013	1.0447306633	4790695	0.79996547699	FBgn0020621	6215	FBgn0033400	7747
1337	2R	4181705	4182935	1.044176101685	4182379	0.775674074888	FBgn0010609	4711	FBgn0050353	12360
1338	4	854124	855054	1.044153690338	854522	0.866335582733	FBgn0039938	259	FBgn0039930	195087
1339	3R	17369697	17370848	1.043368339539	17370167	0.778819190131	FBgn0038891	12278	FBgn0013984	36084
1340	3R	19743010	19744120	1.042868614197	19743461	0.872265550825	FBgn0016754	5234	FBgn0015282	13786
1341	3L	18149952	18151820	1.042148590088	18151076	0.94927183787	FBgn0003997	180	FBgn0020300	46413
1342	X	1492018	1492949	1.042140960693	1492470	0.720930969014	FBgn0029584	16007	FBgn0023530	32965
1343	X	6893858	6895086	1.042088985443	6894465	0.840517133474	FBgn0004143	192	FBgn0029931	8621
1344	3R	9624574	9625460	1.041114807129	9624704	0.735783576965	FBgn0051331	712	FBgn0053327	14137
1345	2L	12472699	12473843	1.041039466858	12473082	0.706073059755	FBgn0032437	19400	FBgn0040286	38417
1346	2L	6373287	6375427	1.040484428406	6374118	0.918847560883	FBgn0043854	1703	FBgn0043854	1703
1347	3R	23098295	23099575	1.040150642395	23098968	0.882101451649	FBgn0002441	27	FBgn0039505	458
1348	3L	13374503	13375930	1.03950214386	13375270	0.978299395243	FBgn0002573	198	FBgn0036351	19980
1349	2L	18558137	18559414	1.039012432098	18558879	0.90272462368	FBgn0032686	222	FBgn0032682	77463
1350	2R	12660685	12661233	1.038724422455	12660812	0.760363578796	FBgn0065047	295	FBgn0050235	649
1351	3R	5699039	5700787	1.038603305817	5699923	0.986994014067	FBgn0040536	940	FBgn0065050	95717
1352	X	11651386	11652218	1.038318634033	11652149	0.856841034359	FBgn0030336	1681	FBgn0030350	69068
1353	X	19452522	19453367	1.03804063797	19452705	0.76157691262	FBgn0031041	239	FBgn0031041	239
1354	X	2012033	2013317	1.037975311279	2012861	0.737604449777	FBgn0004655	2278	FBgn0025626	91569
1355	X	4222043	4223279	1.037970304489	4222643	0.816784445445	FBgn0029707	4066	FBgn0029714	174561
1356	X	17591402	17592459	1.037307262421	17591860	0.761670053005	FBgn0024184	11460	FBgn0030866	18649
1357	3R	19747730	19748994	1.037189483643	19748433	0.93135613203	FBgn0016754	262	FBgn0015282	8814
1358	3L	14720039	14721297	1.037026882172	14720542	0.820935752657	FBgn0013263	5766	FBgn0036449	31140
1359	X	4460898	4462350	1.036973953247	4461390	0.862749874592	FBgn0003053	1416	FBgn0029718	31724
1360	X	20863691	20865051	1.036792755127	20864537	0.889280235066	FBgn0031150	146	FBgn0031144	21911
1361	3R	1153457	1154569	1.036718845367	1153907	0.709582356846	FBgn0013576	7719	FBgn0037310	28040
1362	X	16517183	16518153	1.036642074585	16517630	0.736884790308	FBgn0000152	202	FBgn0030766	42788
1363	3R	2176977	2178163	1.03621673584	2177459	0.815523708568	FBgn0014001	839	FBgn0053097	16551
1364	3L	18637488	18639025	1.036150932312	18638373	0.865646979388	FBgn0042134	75	FBgn0036800	50420
1365	3L	15630724	15632164	1.035781860352	15631507	0.933768332005	FBgn0014851	5000	FBgn0041160	33601
1366	3R	6089498	6091209	1.035773277283	6090332	0.952877457937	FBgn0037804	304	FBgn0037802	2870
1367	3L	8987328	8988586	1.035629749298	8987946	0.844421835507	FBgn0035955	4148	FBgn0035954	8801
1368	2L	8385933	8387782	1.035475730896	8387298	0.825883136076	FBgn0041717	2426	FBgn0032036	2831
1369	2L	4371594	4372882	1.035448074341	4372133	0.92040645375	FBgn0026319	143	FBgn0026319	143
1370	2R	20110870	20112097	1.03537607193	20111426	0.838769688326	FBgn0035035	214	FBgn0035032	4005
1371	3R	20097846	20099125	1.035050868988	20098471	0.862167638891	FBgn0029146	282	FBgn0051130	7490
1372	3L	15301274	15302454	1.035007953644	15301840	0.846007794142	FBgn0036494	119	FBgn0036494	119
1373	X	20001848	20003184	1.034889698029	20002468	0.929898542516	FBgn0031093	1194	FBgn0031093	1194
1374	2L	1886180	1887310	1.033836364746	1886730	0.864834606647	FBgn0031374	1746	FBgn0031357	176264
1375	2R	3838792	3839578	1.033730506897	3839314	0.741840622642	FBgn0050358	7654	FBgn0010109	95174
1376	3R	16672062	16673483	1.033367156982	16672770	0.948927521706	FBgn0038833	63	FBgn0038834	3501
1377	3R	11068804	11070119	1.03311252594	11069468	0.979976345511	FBgn0001219	1101	FBgn0001219	1101
1378	3R	24160862	24162455	1.032566070557	24161869	1.002549115349	FBgn0039579	1629	FBgn0039580	3621
1379	2L	17747942	17749103	1.032467842102	17748520	0.951029805576	FBgn0015609	13070	FBgn0032646	251482
1380	3L	11526786	11527871	1.032444000244	11527225	0.948440933228	FBgn0036172	8955	FBgn0036180	56162
1381	2R	20517609	20519227	1.032291889191	20518395	0.951607346535	FBgn0005634	678	FBgn0005634	678
1382	2R	19214616	19215900	1.032002449036	19215374	0.777038798613	FBgn0002174	912	FBgn0002174	912
1383	2L	10426258	10427206	1.031754970551	10426691	0.74150390625	FBgn0010083	100	FBgn0010083	100
1384	X	19595309	19596528	1.031729221344	19595958	0.931052625179	FBgn0031070	302	FBgn0031070	302
1385	2L	6178659	6179979	1.031587600708	6179555	0.768136389115	FBgn0040951	10916	FBgn0031782	51793
1386	2L	22011538	22012769	1.031556606293	22012089	0.908304831561	FBgn0028979	4461	FBgn0032979	144665
1387	2L	4591616	4592620	1.031304836273	4592033	0.738077322642	FBgn0053196	70	FBgn0000227	92426
1388	2R	9655840	9657210	1.030859708786	9656253	0.874041182654	FBgn0040752	552	FBgn0040751	17058
1389	2L	19934196	19935481	1.030802726746	19934894	0.871051451739	FBgn0032831	6400	FBgn0019686	122512
1390	X	18697120	18698608	1.030637264252	18697718	0.979078685536	FBgn0030970	65	FBgn0030970	65
1391	3R	2488116	2489426	1.030583381653	2488924	0.905497214373	FBgn0024912	3102	FBgn0026567	5320
1392	3R	20695818	20696788	1.030562400818	20696343	0.828934669495	FBgn0015625	274	FBgn0015625	274
1393	3R	6506171	6507468	1.030281066895	6506832	0.804581754348	FBgn0037819	1933	FBgn0001235	42446
1394	X	16621691	16622722	1.030134677887	16622117	0.717484176159	FBgn0030788	424	FBgn0030788	424
1395	X	1339281	1340571	1.030040740967	1339879	0.911608874798	FBgn0003517	355	FBgn0003517	355
1396	2L	8509522	8511239	1.029124259949	8510409	0.837644380682	FBgn0032050	1426	FBgn0032050	1426
1397	3R	2980951	2982179	1.028897762299	2981517	0.855572509766	FBgn0037481	619	FBgn0037481	619
1398	X	19534216	19535439	1.028790473938	19534732	0.886627451579	FBgn0031060	958	FBgn0031057	17047
1399	X	12492592	12494881	1.028376102448	12493088	0.917269706726	FBgn0011837	211	FBgn0053963	311
1400	2L	8144882	8146050	1.027965545654	8145414	0.812550246716	FBgn0051606	2216	FBgn0051607	3536
1401	3R	12503293	12504364	1.027836322784	12503767	0.857966065407	FBgn0051498	13140	FBgn0015019	30438
1402	X	10569955	10570966	1.027165412903	10570508	0.921458516802	FBgn0003204	19216	FBgn0052672	43045
1403	3R	12773915	12774887	1.027015686035	12774338	0.75316286087	FBgn0000015	23620	FBgn0038471	92068
1404	X	22058415	22059097	1.026111602783	22058821	0.966304461161	FBgn0000719	238	FBgn0031186	400836
1405	X	18940510	18941457	1.025566577911	18940964	0.770206642151	FBgn0030983	17249	FBgn0027603	101157
1406	3R	15160854	15161848	1.025424957275	15161260	0.845084031423	FBgn0000463	9325	FBgn0000463	9325
1407	3L	15294539	15295826	1.025001525879	15295183	0.965861320496	FBgn0036494	6776	FBgn0036494	6776
1408	3R	20084536	20086220	1.02414226532	20085272	0.942931592464	FBgn0051130	5709	FBgn0051130	5709
1409	X	10892435	10893755	1.024022102356	10893086	0.952640252955	FBgn0030257	3110	FBgn0028686	77320
1410	3R	14484176	14485263	1.023957252502	14484748	0.958391393934	FBgn0051224	215	FBgn0027841	366
1411	3L	11467993	11468750	1.023921966553	11468309	0.704762578011	FBgn0036165	6802	FBgn0036165	6802
1412	3R	7953893	7955096	1.023831367493	7954415	0.927033364773	FBgn0037992	496	FBgn0037992	496
1413	3R	1076707	1077918	1.022873878479	1077251	0.884200797361	FBgn0037303	217	FBgn0051538	26306
1414	X	2781904	2782751	1.022730827332	2782568	0.769101483481	FBgn0025644	757	FBgn0024978	194227
1415	2L	18140924	18142280	1.022619247437	18141792	0.989175291622	FBgn0041184	6547	FBgn0041184	6547
1416	X	12576006	12576912	1.022517681122	12576742	0.785775899887	FBgn0024308	362	FBgn0053963	83343
1417	3L	18290011	18291286	1.022491455078	18290739	0.872973060608	FBgn0015946	21066	FBgn0011706	72923
1418	3R	12239189	12240208	1.022445678711	12239641	0.833877265453	FBgn0003513	10236	FBgn0044826	39909
1419	3R	1372787	1373976	1.022197246552	1373351	0.847300417283	FBgn0037336	139	FBgn0037342	20981
1420	2R	8557907	8559248	1.022186279297	8558701	0.842982947826	FBgn0033788	4494	FBgn0005624	61805
1421	3L	18760785	18762000	1.021958351135	18761314	0.907767232259	FBgn0001078	2676	FBgn0036815	25118
1422	3L	6877555	6878628	1.021589756012	6878011	0.812933557174	FBgn0041194	10794	FBgn0001104	75989
1423	2L	12457246	12459068	1.021381378174	12457679	0.816836897532	FBgn0032437	3997	FBgn0040286	23014
1424	2L	13665261	13666676	1.02122592926	13665952	0.942744142869	FBgn0028527	424	FBgn0028546	24681
1425	2R	19570861	19571848	1.021148204803	19571361	0.816621275509	FBgn0025806	708	FBgn0025806	708
1426	X	13590624	13591795	1.020693778992	13591115	0.871498511388	FBgn0020909	1	FBgn0030521	25003
1427	X	10056525	10057693	1.020668029785	10057140	0.806459903717	FBgn0030183	427	FBgn0030180	65733
1428	2R	13814322	13815537	1.020434379578	13814961	0.908687233925	FBgn0034326	640	FBgn0034326	640
1429	X	10318227	10319734	1.020376205444	10318952	1.07190283607	FBgn0030205	149	FBgn0083167	12987
1430	3R	26580108	26581697	1.020132064819	26580984	1.030380249023	FBgn0039801	8974	FBgn0003720	97053
1431	X	20065554	20066473	1.019632816315	20065968	0.737961649895	FBgn0031099	1838	FBgn0031098	3803
1432	3R	7792841	7793529	1.01861000061	7793360	0.745222647985	FBgn0037968	53	FBgn0037955	145150
1433	X	19032657	19033391	1.018537759781	19032833	0.760720968246	FBgn0030997	2881	FBgn0027603	9288
1434	3L	11093817	11094778	1.017720222473	11093917	0.809883594513	FBgn0036134	805	FBgn0036135	889
1435	3R	18705253	18706666	1.017391204834	18706024	0.932802424711	FBgn0017590	19000	FBgn0039013	153402
1436	3R	26746162	26747658	1.0173869133	26746723	1.040501594543	FBgn0020912	8113	FBgn0003720	68686
1437	3L	11227551	11228781	1.017271995544	11228155	0.838946342468	FBgn0041094	1899	FBgn0041094	1899
1438	2L	12026145	12026827	1.016977787018	12026595	0.704497746059	FBgn0010497	845	FBgn0032398	14087
1439	2R	14202890	14204212	1.016486167908	14203586	0.88997815637	FBgn0034376	107	FBgn0023214	15191
1440	3R	26212257	26214883	1.015833854675	26213692	0.911578963785	FBgn0015221	138	FBgn0039764	35862
1441	3R	11423379	11424340	1.015697479248	11424130	0.76535987854	FBgn0038351	34475	FBgn0053207	67778
1442	X	11587890	11588490	1.015513420105	11588442	0.935522079468	FBgn0002577	233	FBgn0030328	35641
1443	X	10772354	10773371	1.015498638153	10772864	0.864835993449	FBgn0030251	247	FBgn0030241	72772
1444	2L	5542779	5543863	1.015440940857	5543370	0.831188426298	FBgn0002525	843	FBgn0002525	843
1445	X	2481693	2482700	1.01494884491	2482279	0.750112652779	FBgn0040335	1105	FBgn0003371	7827
1446	2L	2202054	2203097	1.014903068542	2202541	0.802563309669	FBgn0051668	3888	FBgn0031395	10169
1447	2R	2504760	2505883	1.014605522156	2505309	0.891150534153	FBgn0050159	810	FBgn0033107	178436
1448	X	11627164	11627995	1.014228820801	11627258	0.736629803975	FBgn0000259	786	FBgn0030328	74457
1449	X	7404355	7405472	1.014139175415	7404903	0.877942721049	FBgn0029951	14931	FBgn0027553	168655
1450	2L	5579573	5580423	1.013732910156	5579972	0.778997987509	FBgn0031722	1144	FBgn0031718	28946
1451	X	13202358	13203244	1.012797355652	13202804	0.74266409874	FBgn0030477	667	FBgn0052634	13833
1452	3L	11096872	11097997	1.012768268585	11097521	0.795554890352	FBgn0052078	213	FBgn0036136	373
1453	2L	5546602	5547690	1.012545108795	5547175	0.785957616918	FBgn0031717	28	FBgn0031718	3851
1454	X	2838171	2839413	1.012392044067	2838748	0.948818683624	FBgn0003285	8760	FBgn0004647	152280
1455	3R	25080709	25081940	1.010902404785	25081307	0.885663181543	FBgn0003525	195	FBgn0003525	195
1456	X	20305965	20306624	1.010439872742	20306538	0.835093975067	FBgn0031118	4756	FBgn0040649	9682
1457	X	4353077	4354145	1.010356903076	4353572	0.826004364911	FBgn0040910	7279	FBgn0029714	43632
1458	2L	12615916	12616864	1.009613513947	12616363	0.769584431368	FBgn0002970	1985	FBgn0002970	1985
1459	2L	20757563	20758760	1.009437561035	20758115	0.897930939992	FBgn0000251	213	FBgn0000986	35607
1460	2R	12907017	12908101	1.008978843689	12907489	0.794484869639	FBgn0011879	411	FBgn0034214	34853
1461	3L	15666388	15667865	1.008415222168	15667062	0.991842241848	FBgn0041160	1954	FBgn0041160	1954
1462	3L	182144	183254	1.008326530457	182902	0.701113728916	FBgn0035106	783	FBgn0035107	810
1463	X	19041238	19042300	1.008162498474	19041698	0.916768137614	FBgn0027603	423	FBgn0027603	423
1464	X	8750527	8751524	1.0081615448	8751332	0.739826312432	FBgn0011586	148	FBgn0030086	183217
1465	X	20201902	20204143	1.008052825928	20202552	0.933775284711	FBgn0027334	425	FBgn0027334	425
1466	2L	867040	868298	1.007821083069	867548	0.892197698355	FBgn0029095	804	FBgn0020305	2363
1467	2L	531466	532217	1.007666110992	532059	0.759158849716	FBgn0003963	8592	FBgn0003963	8592
1468	X	17693662	17695018	1.00754737854	17694288	0.84976942399	FBgn0030877	456	FBgn0030878	577
1469	3L	15889413	15890650	1.007514953613	15890190	0.84881195426	FBgn0036544	13471	FBgn0000489	29866
1470	2R	17060710	17061733	1.007465362549	17061218	0.83342653513	FBgn0050283	13063	FBgn0010415	72468
1471	2L	3579536	3581446	1.007369995117	3580935	0.786045635448	FBgn0004892	169	FBgn0002985	25813
1472	X	7014249	7015360	1.007206916809	7014753	0.856292808757	FBgn0047092	19667	FBgn0029933	71464
1473	2R	18713744	18715073	1.007092952728	18714374	0.985400855541	FBgn0034834	4765	FBgn0003062	132054
1474	3R	22361548	22363038	1.006995201111	22362276	0.93427289327	FBgn0026178	208	FBgn0039449	180831
1475	2R	13230919	13232342	1.006918907166	13231593	0.908191382885	FBgn0028494	2597	FBgn0063386	13628
1476	X	20473494	20474709	1.006487846375	20473912	0.748281121254	FBgn0031127	5086	FBgn0003300	31205
1477	3R	19606898	19609497	1.006186962128	19607582	0.90282758077	FBgn0015513	74	FBgn0015513	74
1478	2L	19150693	19153097	1.005877494812	19151324	0.790671316783	FBgn0010300	21589	FBgn0032762	21969
1479	2R	6053257	6053880	1.005870342255	6053803	0.845048046112	FBgn0005630	1272	FBgn0004399	15914
1480	X	13852459	13853768	1.005355358124	13852920	0.79504998525	FBgn0011951	1771	FBgn0027537	196180
1481	X	19377419	19378851	1.005233764648	19378091	0.959271494548	FBgn0052532	3328	FBgn0027291	22344
1482	X	20498457	20499542	1.005026817322	20498911	0.772576600313	FBgn0003300	6206	FBgn0003300	6206
1483	X	440613	441667	1.004811286926	441105	0.795714497566	FBgn0003986	6758	FBgn0003986	6758
1484	3R	2561232	2562394	1.004748821259	2561865	0.86154282093	FBgn0051481	5920	FBgn0004054	7997
1485	2R	12909144	12909812	1.004601478577	12909768	0.891882737478	FBgn0010620	309	FBgn0034214	32574
1486	3R	17382166	17383474	1.004483222961	17382802	0.8419847829	FBgn0002941	202	FBgn0013984	23449
1487	3L	10982426	10983779	1.004128456116	10982956	0.902562365812	FBgn0013469	185	FBgn0036118	52630
1488	2L	9917299	9918371	1.003890514374	9917803	0.868320792913	FBgn0025700	362	FBgn0024285	4896
1489	2R	15549796	15550859	1.003804683685	15550423	0.774796990787	FBgn0034480	30573	FBgn0004364	75951
1490	X	14460721	14461916	1.003437042236	14461446	0.85926809907	FBgn0030574	24929	FBgn0015773	26322
1491	3L	18139858	18141135	1.00323343277	18140487	0.954395855174	FBgn0003997	10409	FBgn0020300	35824
1492	2R	13667626	13668795	1.00287771225	13668290	0.812510827008	FBgn0000057	1723	FBgn0022238	4765
1493	X	15332512	15333433	1.002048969269	15332921	0.707808550666	FBgn0067708	8991	FBgn0030659	83888
1494	X	15513373	15514453	1.001857280731	15513957	0.914065241814	FBgn0030666	4519	FBgn0030671	24105
1495	X	12487191	12488220	1.001837730408	12487611	0.794722813826	FBgn0015024	109	FBgn0015024	109
1496	X	8256258	8257509	1.001821517944	8256890	0.931288494783	FBgn0052711	1559	FBgn0052711	1559
1497	3R	10416169	10416925	1.001741409302	10416852	0.882886674669	FBgn0020299	1333	FBgn0020299	1333
1498	3L	525975	527809	1.001326084137	526603	0.753916628221	FBgn0035142	1	FBgn0035141	155
1499	3R	16399301	16401357	1.001088142395	16399930	0.943752401015	FBgn0038806	2800	FBgn0038805	2811
1500	3L	16553083	16554293	1.0006275177	16553475	0.862083631403	FBgn0002283	299	FBgn0002283	299
1501	X	4928722	4929373	1.000463008881	4929199	0.814559340477	FBgn0052767	765	FBgn0004368	144830
1502	2R	7634323	7635429	1.000413894653	7634763	0.783821855273	FBgn0033681	16	FBgn0027504	32201
1503	3R	4752917	4754111	1.000398635864	4753574	0.828386222615	FBgn0003177	3404	FBgn0037644	17152
1504	X	17085560	17086802	1.000284194946	17086250	0.866362243891	FBgn0000630	168	FBgn0000163	91374
1505	3R	1043593	1044441	0.999776363373	1044258	0.759429198045	FBgn0037296	910	FBgn0000340	1111
1506	2R	5790225	5791244	0.999593734741	5790714	0.886162638664	FBgn0033504	9878	FBgn0033522	150811
1507	3L	1444956	1446493	0.999475717545	1445694	0.917793124914	FBgn0004635	1630	FBgn0004635	1630
1508	3L	5738842	5739715	0.999298095703	5739276	0.734303614672	FBgn0035630	377	FBgn0035630	377
1509	X	10463773	10464508	0.999035835266	10463897	0.942893123627	FBgn0030220	186	FBgn0052680	124942
1510	3L	18181502	18182724	0.998554706573	18182213	0.874980589923	FBgn0036782	15115	FBgn0020300	77550
1511	3R	25599845	25601053	0.998332977295	25600460	0.885778486729	FBgn0039694	5714	FBgn0019972	24915
1512	X	5599783	5600853	0.997671604156	5600242	0.805719166994	FBgn0029800	122	FBgn0029800	122
1513	2L	4363180	4364523	0.996978759766	4363814	0.932233691216	FBgn0026319	8176	FBgn0026319	8176
1514	3R	18724463	18725492	0.996817588806	18724909	0.705569435568	FBgn0017590	115	FBgn0039013	172287
1515	X	385332	386575	0.996683597565	385787	0.836521176731	FBgn0024983	1326	FBgn0000570	5745
1516	2L	3833212	3834711	0.996586799622	3834130	0.89502845091	FBgn0004567	2712	FBgn0004567	2712
1517	X	8439009	8440297	0.995924949646	8439678	0.868778116563	FBgn0040929	2052	FBgn0030054	11860
1518	X	7901752	7902628	0.99591255188	7901800	0.713799715042	FBgn0004656	4872	FBgn0004656	4872
1519	3R	19614101	19615430	0.995891571045	19614672	0.891085594893	FBgn0015513	7164	FBgn0015513	7164
1520	2R	8487479	8488320	0.995784759521	8487955	0.757492764791	FBgn0005624	8941	FBgn0005624	8941
1521	X	19516733	19519160	0.995203018188	19517372	0.959351837635	FBgn0043903	81	FBgn0031057	313
1522	2R	16132892	16133710	0.994770050049	16133335	0.789421463013	FBgn0034527	31	FBgn0046816	12391
1523	X	19411871	19412957	0.994643211365	19412320	0.779056280851	FBgn0031030	1426	FBgn0031032	5259
1524	3L	5809030	5810578	0.994435787201	5809658	0.919248008728	FBgn0003984	9903	FBgn0035640	22628
1525	X	11459072	11460338	0.993817806244	11459635	0.906791836023	FBgn0004370	145	FBgn0030322	6043
1526	2L	7532239	7533666	0.993639469147	7532851	0.915621161461	FBgn0053529	11572	FBgn0053529	11572
1527	3R	11493024	11495513	0.993116378784	11494880	0.845244884491	FBgn0053207	2972	FBgn0053207	2972
1528	3L	8363585	8364411	0.993101119995	8363693	0.786295847459	FBgn0035886	1796	FBgn0035878	43416
1529	3L	18138124	18138907	0.992914438248	18138165	0.739449765947	FBgn0036781	10391	FBgn0020300	33502
1530	3L	13050948	13052137	0.99277639389	13051542	0.894691579482	FBgn0036345	9694	FBgn0036342	30571
1531	2R	16423684	16424600	0.992606163025	16424116	0.753953679403	FBgn0020617	246	FBgn0034565	61703
1532	2L	17561695	17562422	0.992263317108	17562257	0.753399372101	FBgn0067341	98	FBgn0032646	65219
1533	3L	10262695	10263971	0.991917610168	10263405	0.800783662235	FBgn0036080	16254	FBgn0000629	348672
1534	2L	19156766	19158434	0.991051673889	19157419	0.89616394043	FBgn0032763	20212	FBgn0032762	28064
1535	3R	25847149	25848847	0.991033554077	25848055	0.856030517154	FBgn0039738	75	FBgn0001281	16405
1536	3L	7129685	7131088	0.990950584412	7130407	1.024563259549	FBgn0028383	613	FBgn0028383	613
1537	2L	16275512	16276222	0.990893363953	16276174	1.022743966844	FBgn0001994	7483	FBgn0001994	7483
1538	2R	19363859	19364939	0.990443706512	19364360	0.762102365494	FBgn0034918	174	FBgn0024234	5177
1539	2R	13717219	13718061	0.989765167236	13717613	0.799849846784	FBgn0050114	5005	FBgn0000658	30013
1540	2L	21620078	21621501	0.989683151245	21620886	0.875687599182	FBgn0023416	694	FBgn0022893	3365
1541	2L	19322246	19323618	0.989624977112	19322932	0.946346339057	FBgn0032769	26697	FBgn0024245	36221
1542	3R	10474488	10475606	0.989608287811	10475370	0.747571615072	FBgn0026578	6053	FBgn0026578	6053
1543	2L	132199	133617	0.989229679108	132813	1.00933110714	FBgn0001142	753	FBgn0031227	22508
1544	X	6132631	6133867	0.98902797699	6133158	0.789380073547	FBgn0026015	42	FBgn0029857	232
1545	3L	12408076	12409162	0.988619804382	12408794	0.758588343859	FBgn0036285	2179	FBgn0027936	69455
1546	2L	21782525	21783291	0.988359451294	21783104	0.745913624763	FBgn0051612	66	FBgn0003866	33084
1547	X	19695362	19697744	0.98818397522	19697339	0.75885999904	FBgn0031077	2122	FBgn0031079	11351
1548	3L	19108719	19109777	0.987197875977	19109188	0.754995093626	FBgn0052203	7438	FBgn0016797	26697
1549	3R	24713758	24715766	0.987024307251	24715157	0.943289438883	FBgn0053203	434	FBgn0053553	1356
1550	2L	522893	524337	0.986958503723	523676	0.937721196343	FBgn0003963	209	FBgn0003963	209
1551	2R	19062607	19063473	0.986946582794	19062655	0.819942474365	FBgn0034878	337	FBgn0034878	337
1552	X	2175554	2177001	0.985977172852	2176569	0.840018145243	FBgn0054052	1851	FBgn0003079	19713
1553	2L	3541485	3542531	0.985842704773	3541885	0.753940470078	FBgn0024244	2634	FBgn0031549	11599
1554	3R	177607	178910	0.985498428345	178167	0.848748431486	FBgn0001204	5795	FBgn0001204	5795
1555	2R	1268002	1269001	0.985414028168	1268414	0.800188392401	FBgn0033039	158	FBgn0033035	63172
1556	2R	18068842	18069627	0.985228538513	18069580	0.845351815224	FBgn0003175	66	FBgn0034743	44123
1557	3R	13875442	13876384	0.985076904297	13875883	0.71858742502	FBgn0010389	2823	FBgn0010389	2823
1558	3L	16008570	16009951	0.985040664673	16009278	0.904406309128	FBgn0003691	6636	FBgn0003691	6636
1559	3L	3053405	3054494	0.98456287384	3053805	0.89164853096	FBgn0052486	566	FBgn0003938	20528
1560	X	453229	454280	0.983735561371	453719	0.837509996751	FBgn0003986	5856	FBgn0003986	5856
1561	3R	12748234	12749678	0.983643531799	12748924	0.908572617699	FBgn0051270	583	FBgn0082171	66887
1562	X	19722786	19723791	0.983254909515	19723223	0.741549125085	FBgn0000076	774	FBgn0031079	37235
1563	3L	9434985	9437213	0.982689857483	9436509	0.923726137947	FBgn0052043	1485	FBgn0052043	1485
1564	3R	22624517	22625676	0.982375144958	22625006	0.811299043543	FBgn0003717	241	FBgn0027889	67523
1565	3R	2913962	2916323	0.982309341431	2916291	0.964361190796	FBgn0040670	3555	FBgn0003884	4031
1566	3R	19120722	19121649	0.981978416443	19121082	0.720115125179	FBgn0039071	5171	FBgn0039067	37303
1567	X	18845456	18847240	0.98183631897	18847183	0.874123982021	FBgn0040885	37459	FBgn0030974	119613
1568	3R	683343	684650	0.981639862061	683916	0.825078852036	FBgn0003002	5381	FBgn0003002	5381
1569	2R	3761899	3763123	0.981249332428	3762436	0.86474571228	FBgn0033277	3633	FBgn0010109	18296
1570	3R	278284	279915	0.981211662292	279218	0.918138921261	FBgn0051522	182	FBgn0037250	19487
1571	2R	15372355	15373554	0.981132507324	15373054	0.792810678482	FBgn0043532	9925	FBgn0011849	130660
1572	3L	9353553	9354560	0.981081008911	9354116	0.738986521959	FBgn0001227	730	FBgn0011769	9132
1573	2R	1707703	1708497	0.981008529663	1707827	0.719603148374	FBgn0033069	356	FBgn0033068	4432
1574	3R	2693487	2694584	0.980617046356	2694042	0.859207433813	FBgn0001077	3996	FBgn0001077	3996
1575	2L	8148251	8149135	0.98052406311	8148682	0.775234603882	FBgn0051607	268	FBgn0051607	268
1576	3L	14599418	14600554	0.980079650879	14600025	0.781048446894	FBgn0041604	2146	FBgn0028418	74002
1577	2R	20576796	20577882	0.980027198792	20577413	0.779919736526	FBgn0050198	6192	FBgn0001148	7833
1578	2R	9996393	9997740	0.97977399826	9997116	0.8859798207	FBgn0001332	1050	FBgn0013725	49918
1579	2L	7094422	7095555	0.978993415833	7094919	0.852617740631	FBgn0031888	10285	FBgn0031886	29086
1580	3R	5701243	5702261	0.978212356567	5701859	0.749508857727	FBgn0037767	462	FBgn0065050	97653
1581	3L	21231868	21233183	0.978142738342	21232498	0.843755841255	FBgn0000551	854	FBgn0037066	12594
1582	3L	4607311	4608449	0.978140354156	4607767	0.964146886553	FBgn0015805	203	FBgn0015805	203
1583	X	8023301	8024402	0.977951049805	8023837	0.755870374044	FBgn0003349	52	FBgn0030003	48874
1584	X	8620143	8621013	0.977878570557	8620587	0.785765139262	FBgn0026411	30424	FBgn0030061	60400
1585	X	1550372	1551245	0.977791786194	1550844	0.7496984303	FBgn0023130	1201	FBgn0023130	1201
1586	3R	8452434	8453867	0.977449417114	8453269	0.772579461336	FBgn0005671	282	FBgn0038071	20513
1587	3R	5703217	5704025	0.977345466614	5703832	0.729218324025	FBgn0037767	2435	FBgn0065050	99626
1588	3R	12377335	12378600	0.977164268494	12377959	0.926647990942	FBgn0038442	2200	FBgn0027053	82136
1589	3L	7343923	7345458	0.977108001709	7344805	0.848240792751	FBgn0082598	1059	FBgn0082598	1059
1590	X	20549969	20551232	0.976776123047	20550431	0.908754965838	FBgn0031129	3795	FBgn0003300	45314
1591	3R	485133	486245	0.976721763611	485741	0.794616281986	FBgn0051531	436	FBgn0037262	18045
1592	X	10575820	10577322	0.976334095001	10576494	0.958554688622	FBgn0003204	13230	FBgn0052672	37059
1593	X	20208720	20209482	0.975872039795	20208802	1.064336633682	FBgn0031107	3648	FBgn0031106	4346
1594	2R	16700196	16701278	0.975549221039	16700867	0.801752537489	FBgn0034602	288	FBgn0034599	24325
1595	X	4385669	4386904	0.975354194641	4386122	0.837754389819	FBgn0029709	25	FBgn0029714	11082
1596	3R	20158715	20159592	0.975196361542	20159511	0.809986782074	FBgn0039183	366	FBgn0039186	14998
1597	2L	9758273	9759372	0.975057601929	9758746	0.849724471569	FBgn0022720	408	FBgn0032138	47477
1598	3R	802376	803237	0.974860191345	802574	0.673357520785	FBgn0037291	7380	FBgn0004183	28688
1599	3R	11301465	11302403	0.974551200867	11301999	0.906992852688	FBgn0038341	84	FBgn0067339	58494
1600	2L	21840551	21841803	0.974356651306	21841059	0.877820071052	FBgn0003866	24871	FBgn0003866	24871
1601	X	4761736	4762696	0.974283218384	4762223	0.719954462612	FBgn0029736	1459	FBgn0029738	19164
1602	4	724124	725320	0.974255561829	724783	0.86039761936	FBgn0005558	6844	FBgn0039930	324826
1603	3R	21420522	21422725	0.973982334137	21421022	0.875988118789	FBgn0039344	12336	FBgn0039345	13828
1604	X	8719416	8720534	0.973711013794	8719771	0.722902059555	FBgn0030065	10422	FBgn0030061	159584
1605	3L	5855371	5856514	0.973417282104	5855862	0.768904657925	FBgn0035643	492	FBgn0052409	17627
1606	2R	4918243	4919234	0.972098350525	4918798	0.803077548742	FBgn0016078	6475	FBgn0053774	6701
1607	2R	14051376	14053022	0.97171163559	14052401	0.791514754295	FBgn0003067	771	FBgn0003067	771
1608	3R	12682879	12684204	0.971286296844	12683521	0.92487731576	FBgn0082171	1484	FBgn0082171	1484
1609	3R	10194944	10196768	0.970737457275	10195372	0.859920058932	FBgn0024321	3301	FBgn0038224	42626
1610	2L	12545476	12546927	0.970365047455	12546168	0.901224404573	FBgn0010460	5598	FBgn0002970	72180
1611	2L	825918	826917	0.970077514648	826416	0.745336920023	FBgn0010583	452	FBgn0010583	452
1612	X	9399330	9400531	0.969909667969	9399930	0.798165882335	FBgn0030136	90	FBgn0030136	90
1613	3L	19136277	19137627	0.969668388367	19137011	0.936521798372	FBgn0016797	1126	FBgn0016797	1126
1614	3L	17452270	17453047	0.969614982605	17452904	0.785090793263	FBgn0036732	506	FBgn0036726	21696
1615	3L	9465121	9465805	0.969520568848	9465695	0.786694566409	FBgn0052037	446	FBgn0036005	3981
1616	3L	1393218	1394726	0.969335079193	1393969	0.978295831119	FBgn0035216	789	FBgn0004635	53355
1617	2L	9581533	9583923	0.969205856323	9583152	0.897212803364	FBgn0014179	1410	FBgn0015393	116682
1618	3R	19930088	19931619	0.968923091888	19930660	0.799745337168	FBgn0013343	805	FBgn0013343	805
1619	3R	12568742	12569839	0.968305110931	12569323	0.943291574717	FBgn0063261	7788	FBgn0063261	7788
1620	2R	3462253	3463257	0.968015193939	3462818	0.845658919391	FBgn0050378	666	FBgn0033240	4657
1621	3L	1446873	1447770	0.967906951904	1447320	0.751038354986	FBgn0004635	4	FBgn0004635	4
1622	3R	4862824	4864400	0.967835426331	4863724	0.884076707503	FBgn0002932	1465	FBgn0002932	1465
1623	3R	20046665	20048100	0.967820167542	20048046	0.79198217392	FBgn0011725	359	FBgn0026257	1182
1624	2L	18729721	18730623	0.967777729034	18730509	0.709380197525	FBgn0032709	5830	FBgn0032702	31462
1625	3L	8660797	8662251	0.967727661133	8661423	0.898887297686	FBgn0001168	11717	FBgn0001168	11717
1626	3R	8895427	8896901	0.96756362915	8896154	0.950143390232	FBgn0004666	12673	FBgn0003308	37895
1627	2R	20087956	20089037	0.967125892639	20088493	0.737175156088	FBgn0020521	379	FBgn0035031	17102
1628	X	626312	627396	0.966102600098	626822	0.822141058305	FBgn0027343	27	FBgn0015288	4862
1629	X	1477559	1478891	0.965704917908	1478341	0.826990351957	FBgn0000210	11673	FBgn0023530	47094
1630	2L	5724278	5725422	0.964876174927	5724873	0.863687907948	FBgn0031736	215	FBgn0031739	77096
1631	2R	13383447	13384655	0.964733123779	13383918	0.874494999647	FBgn0034282	2955	FBgn0034282	2955
1632	3R	12658569	12659308	0.964128017426	12659260	0.837735017141	FBgn0000014	3491	FBgn0020546	16466
1633	2R	7124502	7125791	0.963958263397	7125296	0.87575724721	FBgn0033636	6442	FBgn0033636	6442
1634	3R	14812869	14814151	0.963438034058	14813569	0.784841346741	FBgn0026239	3822	FBgn0026239	3822
1635	3R	17272972	17274316	0.963318824768	17273599	0.97138373992	FBgn0011278	1557	FBgn0013984	132652
1636	3L	22658014	22658642	0.963109970093	22658554	0.820667362213	FBgn0016034	479	FBgn0037200	147493
1637	X	6713231	6714376	0.962916851044	6713704	0.861486743478	FBgn0064122	40	FBgn0064122	40
1638	X	791520	792825	0.962850570679	792292	0.881760152181	FBgn0040340	239	FBgn0040345	4618
1639	3R	10565967	10567111	0.962656974792	10566686	0.753414885203	FBgn0011217	247	FBgn0038257	6357
1640	3L	14748369	14750049	0.962485313416	14749204	1.072387486696	FBgn0036449	2478	FBgn0036449	2478
1641	2R	19128861	19129668	0.962461471558	19128972	0.73293838501	FBgn0034885	6626	FBgn0015903	56475
1642	X	5608976	5610032	0.962340354919	5609591	0.710939586163	FBgn0013987	172	FBgn0029800	9471
1643	2L	11802493	11803392	0.961576461792	11802938	0.721062123775	FBgn0020309	6495	FBgn0032377	8855
1644	2L	7575984	7577946	0.961130142212	7576805	0.86048709645	FBgn0031923	1754	FBgn0053529	32382
1645	2L	281798	282951	0.960884094238	282538	0.758110270781	FBgn0031244	743	FBgn0031244	743
1646	3R	25532784	25533851	0.960816860199	25533392	0.789323107402	FBgn0039684	6869	FBgn0039687	17250
1647	2R	6913158	6914215	0.96081161499	6913712	0.798277974129	FBgn0082585	375	FBgn0082585	375
1648	2R	10547374	10548860	0.960562705994	10548161	0.827001750469	FBgn0043530	8459	FBgn0033989	41075
1649	3R	298063	299036	0.96053314209	298559	0.738352503095	FBgn0051523	6269	FBgn0037255	12204
1650	2R	19693880	19695772	0.960506439209	19694500	0.900528122397	FBgn0034987	1457	FBgn0034987	1457
1651	2R	20580188	20580920	0.960290431976	20580874	0.819495413038	FBgn0050198	2731	FBgn0001148	11294
1652	2L	11060793	11061953	0.959540367126	11061368	0.895177773067	FBgn0032330	3965	FBgn0032335	9693
1653	X	13440480	13441440	0.959286689758	13440994	0.787804519429	FBgn0030499	1374	FBgn0030507	60966
1654	2L	5799268	5800394	0.958817005157	5799947	0.787672211142	FBgn0031738	257	FBgn0031739	2022
1655	2L	7635023	7635913	0.958400249481	7635387	0.779278025908	FBgn0031927	10610	FBgn0053529	90964
1656	2R	9368917	9369611	0.958364486694	9368969	0.907039271461	FBgn0033879	1286	FBgn0033881	5655
1657	3R	10728876	10729758	0.958022594452	10729333	0.768614947796	FBgn0028662	463	FBgn0028662	463
1658	X	8650214	8651543	0.957921028137	8651088	0.898179658254	FBgn0026411	77	FBgn0030061	90901
1659	3R	17451403	17452475	0.957818984985	17452038	0.759970160092	FBgn0046832	3792	FBgn0046832	3792
1660	X	2325602	2326561	0.957387447357	2326087	0.776388474873	FBgn0040388	72	FBgn0004050	22162
1661	X	8088101	8089736	0.956702709198	8088863	0.881838768721	FBgn0030026	323	FBgn0030028	27777
1662	3R	26633987	26634763	0.956581115723	26634563	0.727807601293	FBgn0027598	214	FBgn0003720	43474
1663	2L	12055059	12056214	0.956501960754	12055712	0.797915518284	FBgn0028425	270	FBgn0032404	612
1664	X	269871	270664	0.955924034119	270274	0.747875899076	FBgn0002561	3729	FBgn0002561	3729
1665	3R	773218	774079	0.955636978149	773515	0.930941820145	FBgn0004183	371	FBgn0004183	371
1666	X	13267519	13268669	0.955492019653	13268164	0.831322193146	FBgn0052635	11679	FBgn0030482	37334
1667	3R	12597507	12599646	0.955386638641	12599091	0.917731733883	FBgn0020556	180	FBgn0020556	180
1668	2R	16973737	16974447	0.955289363861	16974229	0.7081654753	FBgn0010415	14521	FBgn0010415	14521
1669	2L	1158551	1159654	0.955218315125	1159009	0.787244826555	FBgn0031312	330	FBgn0031310	8226
1670	3R	19653143	19654223	0.954787731171	19653588	0.817000945409	FBgn0004186	4	FBgn0004186	4
1671	X	9495511	9496347	0.954486846924	9496273	0.751769781113	FBgn0028341	7862	FBgn0015624	31824
1672	2R	16863613	16864381	0.954463481903	16863802	0.710846167344	FBgn0034624	5376	FBgn0000395	10721
1673	X	271694	272544	0.954344987869	272105	0.740218386931	FBgn0002561	5560	FBgn0002561	5560
1674	2R	5821082	5822093	0.954264640808	5821552	0.783516556025	FBgn0028426	32	FBgn0033522	119973
1675	3R	3299792	3300914	0.954259872437	3300352	0.805759366353	FBgn0065099	322	FBgn0037504	856
1676	2R	9138355	9139534	0.954193115234	9138917	0.842852929059	FBgn0000633	78	FBgn0033859	29361
1677	3R	1299699	1301119	0.954105377197	1300382	0.82791855756	FBgn0025825	62	FBgn0037330	4029
1678	3R	2824556	2825480	0.953701019287	2825420	0.818274927139	FBgn0000095	470	FBgn0010774	80706
1679	2L	5626867	5627678	0.953640460968	5627431	0.707039197286	FBgn0031726	3671	FBgn0031718	76405
1680	2R	18710833	18712161	0.953365802765	18711560	0.875145018101	FBgn0034834	7579	FBgn0003062	129240
1681	2L	18964099	18964993	0.953294277191	18964603	0.742921692984	FBgn0015772	47	FBgn0032728	358
1682	3R	11412883	11413889	0.953256130219	11413423	0.838634550571	FBgn0038350	34929	FBgn0053207	78485
1683	X	2118459	2119278	0.953036785126	2118822	0.70486086607	FBgn0027296	139	FBgn0023527	176
1684	3R	14224094	14225202	0.952860355377	14224721	0.775527503755	FBgn0028670	155	FBgn0038609	32343
1685	2R	8044763	8045985	0.952820777893	8045435	0.896416266759	FBgn0011592	472	FBgn0011592	472
1686	X	11645579	11646311	0.952397346497	11645945	0.744230985641	FBgn0030336	4523	FBgn0030350	75272
1687	3R	13794178	13795018	0.952154159546	13794280	0.753449873491	FBgn0000363	36685	FBgn0010389	84426
1688	X	13513762	13514686	0.95184135437	13514628	0.779954075813	FBgn0030510	295	FBgn0030510	295
1689	3R	20120186	20121455	0.951686859131	20120900	0.917251884937	FBgn0000368	238	FBgn0000368	238
1690	2R	20730261	20731043	0.951656341553	20730443	0.729875858013	FBgn0001325	3772	FBgn0001325	3772
1691	2L	12434748	12436369	0.951552391052	12435590	0.845122617834	FBgn0040286	925	FBgn0040286	925
1692	2L	12027126	12028054	0.951392173767	12027630	0.780329851004	FBgn0010497	190	FBgn0032398	13052
1693	X	5990490	5991366	0.951290607452	5990938	0.805727257448	FBgn0029846	314	FBgn0029840	55996
1694	2L	8543032	8544356	0.951211929321	8543549	0.844411045313	FBgn0011259	216	FBgn0029004	14931
1695	2R	11674479	11675421	0.950726509094	11674948	0.81902367274	FBgn0034082	1291	FBgn0034082	1291
1696	3L	8428324	8429550	0.950711250305	8428904	0.850269624165	FBgn0010825	4641	FBgn0010825	4641
1697	2R	10270249	10271402	0.950664997101	10270792	0.771674871445	FBgn0033960	359	FBgn0033961	592
1698	2L	14435645	14436645	0.94998884201	14436112	0.776738671695	FBgn0028871	10981	FBgn0005771	54750
1699	X	15337710	15338640	0.949379920959	15338119	0.741608423345	FBgn0067708	3793	FBgn0030659	78690
1700	X	16420145	16421289	0.949137210846	16420701	0.800415611267	FBgn0030758	363	FBgn0015615	6665
1701	3R	2739747	2740519	0.948777198792	2740477	0.772173583508	FBgn0051488	42979	FBgn0001077	50431
1702	3R	2251228	2252101	0.947920799255	2251924	0.703428302492	FBgn0014963	19326	FBgn0037443	20311
1703	2R	13655605	13656979	0.947874546051	13656253	0.892710149288	FBgn0003031	1312	FBgn0003031	1312
1704	3R	21297807	21299365	0.947797775269	21298792	0.789661463569	FBgn0004509	14	FBgn0039337	3933
1705	2R	13318671	13319566	0.947247266769	13319041	0.752945457186	FBgn0004586	1389	FBgn0004586	1389
1706	3R	1510119	1511569	0.947164058685	1510706	0.804980165818	FBgn0037364	442	FBgn0037363	15271
1707	2R	20523042	20524321	0.947074890137	20523638	0.866463243961	FBgn0004055	3988	FBgn0005634	4565
1708	X	17129922	17130861	0.946580410004	17130649	0.796614683591	FBgn0024238	5266	FBgn0000163	135773
1709	X	2995125	2996216	0.946316719055	2995391	0.7379657541	FBgn0004647	4363	FBgn0004647	4363
1710	3R	26737805	26739045	0.945447444916	26738313	0.782946927207	FBgn0020912	297	FBgn0003720	60276
1711	X	11532636	11533626	0.945265769958	11533105	0.737509846687	FBgn0011754	203	FBgn0030327	14616
1712	X	15170588	15171566	0.945187091827	15171112	0.727985325982	FBgn0030628	3735	FBgn0004924	17683
1713	X	18130443	18131176	0.945153951645	18131110	0.713335692883	FBgn0030911	4594	FBgn0004956	10652
1714	2L	7495094	7496505	0.944669246674	7495603	0.885958385468	FBgn0011283	1757	FBgn0053529	48820
1715	2L	8848897	8850117	0.944288253784	8849500	0.832687938915	FBgn0052986	13307	FBgn0029123	23875
1716	3R	20056157	20057082	0.943942070007	20056664	0.812890725977	FBgn0043884	782	FBgn0039172	913
1717	X	5170898	5171883	0.94379234314	5171492	0.748044406666	FBgn0024332	2369	FBgn0024332	2369
1718	3L	14554532	14555434	0.943780899048	14555322	0.737694826993	FBgn0040318	9505	FBgn0028418	29299
1719	2R	6753005	6753987	0.943602561951	6753506	0.823846424327	FBgn0033590	916	FBgn0033590	916
1720	X	19331549	19332918	0.943232536316	19332272	0.929354476929	FBgn0027621	2830	FBgn0040890	3126
1721	2R	17736714	17737836	0.943060874939	17737242	0.853606581688	FBgn0034716	1421	FBgn0034704	54754
1722	3L	21776633	21777681	0.942875862122	21777042	0.773133933544	FBgn0037139	846	FBgn0046301	10996
1723	2L	8208817	8210769	0.942543983459	8209280	0.873040258884	FBgn0003607	1853	FBgn0003607	1853
1724	X	19616889	19617928	0.942495346069	19617466	0.810411103566	FBgn0031071	601	FBgn0031071	601
1725	3L	15063341	15064320	0.942198753357	15063701	0.727291054196	FBgn0036478	305	FBgn0025776	54365
1726	2L	6479917	6481544	0.941722869873	6480829	0.764693111181	FBgn0031820	127	FBgn0026571	340
1727	2L	5052326	5054358	0.941380500793	5053751	0.716129415175	FBgn0022023	542	FBgn0022023	542
1728	2R	8749815	8750884	0.941242218018	8750239	0.776637806612	FBgn0033814	710	FBgn0043010	11873
1729	2L	15494734	15496153	0.940637588501	15495335	0.813202212839	FBgn0002524	296	FBgn0003448	21137
1730	2R	7067364	7068325	0.940630197525	7067759	0.702774779002	FBgn0000577	23642	FBgn0000577	23642
1731	3R	8456131	8456788	0.940452575684	8456748	0.882769372728	FBgn0028495	359	FBgn0038071	17034
1732	X	17635872	17636770	0.940334320068	17636355	0.696143574185	FBgn0026058	11368	FBgn0030870	28422
1733	X	13617267	13618099	0.940253973007	13617424	0.727759917577	FBgn0053174	262	FBgn0030522	974
1734	3R	7585539	7587425	0.940010547638	7586303	0.93486943841	FBgn0017581	3876	FBgn0037947	10969
1735	3R	777290	778385	0.939792633057	777677	0.782926432292	FBgn0047299	124	FBgn0004183	3791
1736	X	16790941	16791937	0.939415454865	16791517	0.811901765711	FBgn0030808	8324	FBgn0030806	14718
1737	3R	23267708	23268815	0.939390182495	23268151	0.812698308159	FBgn0039518	21760	FBgn0039509	153934
1738	X	19450783	19451899	0.939046859741	19451359	0.755107318654	FBgn0031041	1107	FBgn0031041	1107
1739	2L	713065	714247	0.938948154449	713662	0.847603142262	FBgn0000497	1306	FBgn0015621	106302
1740	3R	254240	255310	0.938914299011	254764	0.77496065813	FBgn0037248	290	FBgn0037249	4888
1741	3L	189822	190788	0.938671112061	190297	0.838982189403	FBgn0035109	573	FBgn0035110	5922
1742	2L	19679765	19681037	0.938186645508	19680521	0.834983319044	FBgn0005590	16443	FBgn0005590	16443
1743	3R	12166803	12168260	0.938149452209	12167630	0.926791499643	FBgn0040284	76	FBgn0040284	76
1744	X	16521070	16522223	0.938135623932	16521596	0.830499798059	FBgn0000152	3764	FBgn0030766	46754
1745	X	1605824	1606624	0.938058376312	1606010	0.767686110276	FBgn0025391	4185	FBgn0023130	53965
1746	3L	2549491	2550725	0.937737464905	2550032	0.920061810811	FBgn0010905	12223	FBgn0024939	20950
1747	3L	15197993	15198765	0.937719345093	15198185	0.735726616599	FBgn0029114	2715	FBgn0029114	2715
1748	2R	3640988	3641990	0.937521457672	3641510	0.694664478302	FBgn0033267	1635	FBgn0033267	1635
1749	3L	11465251	11466155	0.937311649323	11465762	0.797691504161	FBgn0036165	4255	FBgn0036165	4255
1750	2R	14656297	14657649	0.937258720398	14656811	0.769951820374	FBgn0000578	313	FBgn0000578	313
1751	2R	3748829	3750142	0.937204360962	3749309	0.764121383429	FBgn0013726	227	FBgn0010109	5169
1752	3R	16418816	16420172	0.936546325684	16419661	0.8416018188	FBgn0023097	776	FBgn0023097	776
1753	2L	16597097	16598031	0.936254024506	16597244	0.737962404887	FBgn0051815	598	FBgn0002652	78741
1754	X	15645375	15646531	0.936221599579	15646031	0.824974673135	FBgn0003345	234	FBgn0025809	26515
1755	3L	12098005	12099041	0.936159133911	12098608	0.799688339233	FBgn0022959	444	FBgn0036248	6418
1756	3L	357987	358822	0.93591594696	358665	0.787155758251	FBgn0003749	2183	FBgn0035136	13750
1757	3L	22894185	22895470	0.935422897339	22894675	0.802097993739	FBgn0052461	5549	FBgn0037207	15620
1758	3R	4573144	4574468	0.934823989868	4573679	0.877166215111	FBgn0037624	151	FBgn0037621	16263
1759	X	9612647	9613289	0.934704780579	9613145	0.766154805819	FBgn0030151	10822	FBgn0000233	73736
1760	X	15646929	15647685	0.934677600861	15647576	0.730437062003	FBgn0003345	1311	FBgn0025809	28060
1761	2L	16733538	16734225	0.934572219849	16733995	0.726503372192	FBgn0015391	306	FBgn0032599	5023
1762	2L	1052553	1053543	0.934546470642	1053048	0.712010608	FBgn0031294	4995	FBgn0003310	24763
1763	3L	11225400	11226884	0.934472084045	11226261	0.959842175245	FBgn0041094	5	FBgn0041094	5
1764	X	16486359	16487169	0.934296607971	16486735	0.748583681443	FBgn0052573	1422	FBgn0030766	11893
1765	X	444703	446289	0.934276103973	445891	0.763449999002	FBgn0003986	1972	FBgn0003986	1972
1766	2L	12088809	12089961	0.934244155884	12089409	0.845294507345	FBgn0003145	3617	FBgn0003145	3617
1767	3L	22886435	22887191	0.934045791626	22887150	0.836625787947	FBgn0052461	1976	FBgn0037207	8095
1768	2R	1243473	1244687	0.933968544006	1243925	0.743576109409	FBgn0000099	9707	FBgn0033035	38683
1769	2L	276856	278995	0.933741569519	277585	0.931494534016	FBgn0003444	3	FBgn0003444	3
1770	2L	18611369	18612588	0.933694839478	18611976	0.835416401134	FBgn0032692	20	FBgn0032693	36937
1771	2R	20410884	20412175	0.933627128601	20411423	0.789390113619	FBgn0066084	106	FBgn0066084	106
1772	X	9344783	9345954	0.933277845383	9345486	0.805883646011	FBgn0030133	144	FBgn0030136	54354
1773	X	20841098	20842029	0.933212280273	20841538	0.714915499968	FBgn0031144	1088	FBgn0031144	1088
1774	2R	7113388	7114390	0.932715415955	7113886	0.783022105694	FBgn0065063	6596	FBgn0065063	6596
1775	X	4897689	4898549	0.931966781616	4898473	0.740448772907	FBgn0003028	4939	FBgn0004368	114104
1776	X	2225965	2227103	0.931948184967	2226572	0.762012839317	FBgn0040390	5356	FBgn0040389	25779
1777	X	621041	622257	0.931921482086	621564	0.80077939875	FBgn0015288	396	FBgn0015288	396
1778	3R	13252604	13253309	0.931723594666	13253154	0.69787756602	FBgn0038511	1660	FBgn0025456	32849
1779	3L	16535953	16536638	0.931616783142	16536100	0.72727227211	FBgn0026061	2489	FBgn0036641	10399
1780	3R	4090588	4091465	0.93160533905	4090891	0.714867919683	FBgn0014861	326	FBgn0014861	326
1781	2R	4925867	4927040	0.93158531189	4926300	0.814174483804	FBgn0041087	143	FBgn0053774	14203
1782	3R	9736667	9737601	0.931293487549	9736887	0.697860854013	FBgn0000576	9306	FBgn0000576	9306
1783	3L	22330453	22331474	0.931030273438	22330850	0.749437696794	FBgn0004449	10878	FBgn0004449	10878
1784	X	16386817	16387548	0.93098115921	16387013	0.751320031973	FBgn0011742	892	FBgn0015615	40353
1785	X	6706331	6708643	0.930662155151	6707079	0.840759788241	FBgn0064122	6665	FBgn0064122	6665
1786	3R	2738208	2739297	0.930500030518	2738709	0.887030192784	FBgn0051488	44747	FBgn0001077	48663
1787	2L	6388991	6389720	0.930277824402	6389087	0.720354186164	FBgn0031809	6387	FBgn0043854	16672
1788	2L	4034015	4035095	0.929800033569	4034640	0.830107013385	FBgn0000547	3261	FBgn0000547	3261
1789	X	2268924	2269876	0.929795503616	2269359	0.778520047665	FBgn0040385	2304	FBgn0001150	15760
1790	3L	275389	276526	0.929375171661	275999	0.783022284508	FBgn0035127	438	FBgn0035127	438
1791	3R	2636039	2636731	0.928864479065	2636086	0.771197424995	FBgn0046833	790	FBgn0046833	790
1792	2L	18315559	18316429	0.928834915161	18316241	0.775551319122	FBgn0000636	211	FBgn0004413	122925
1793	X	18633063	18634146	0.928598880768	18633709	0.916381239891	FBgn0001090	2093	FBgn0001090	2093
1794	X	62965	63743	0.928396224976	63350	0.781437456608	FBgn0029128	224	FBgn0040373	39314
1795	2L	19337145	19338004	0.928265571594	19337225	0.794679217868	FBgn0024245	21928	FBgn0024245	21928
1796	2L	6831487	6832561	0.927564144135	6831577	0.754780197144	FBgn0051632	9260	FBgn0042092	76240
1797	2R	16648177	16649262	0.927406311035	16648696	0.771182388067	FBgn0034592	1329	FBgn0002736	12535
1798	2L	22248642	22249825	0.927186012268	22249255	0.925665631014	FBgn0032991	1067	FBgn0032987	13829
1799	3R	1473428	1474697	0.927175521851	1474191	0.709602673848	FBgn0027951	268	FBgn0051545	559
1800	2R	17198170	17199083	0.92708158493	17198580	0.743764540728	FBgn0027360	111	FBgn0027360	111
1801	X	5953114	5953988	0.926860809326	5953239	0.697207546234	FBgn0029843	16233	FBgn0029840	18297
1802	3R	10303389	10304292	0.926762104034	10303444	0.795684337616	FBgn0038233	33970	FBgn0038234	34146
1803	X	8935537	8936324	0.926348686218	8936026	0.674978129069	FBgn0046828	470	FBgn0046828	470
1804	3R	18946966	18947721	0.92610001564	18947610	0.765823698044	FBgn0039056	3485	FBgn0051457	6096
1805	X	2253067	2254549	0.925975799561	2253789	0.8409354266	FBgn0040387	9969	FBgn0001150	31330
1806	2R	3630117	3631030	0.925148487091	3630563	0.837006568909	FBgn0050372	4102	FBgn0050372	4102
1807	X	14082734	14083765	0.924973011017	14083108	0.792164970847	FBgn0002873	1328	FBgn0002873	1328
1808	X	5524091	5525007	0.924911499023	5524420	0.73342102766	FBgn0046687	792	FBgn0029785	6741
1809	X	7903212	7904573	0.924715042114	7903715	0.818133899144	FBgn0004656	2957	FBgn0004656	2957
1810	X	17545540	17546749	0.924519538879	17545969	0.877637505531	FBgn0052560	1246	FBgn0030866	27242
1811	3L	6373967	6375037	0.924473285675	6374531	0.796638667583	FBgn0052398	30923	FBgn0020251	95146
1812	X	765323	766388	0.924262523651	765801	0.878629432005	FBgn0029539	14498	FBgn0040339	19157
1813	3L	8992723	8993799	0.924006462097	8993194	0.823968537649	FBgn0035956	1162	FBgn0035954	14049
1814	X	2993759	2994836	0.923920154572	2994275	0.721559137106	FBgn0004647	3247	FBgn0004647	3247
1815	2R	2023130	2024038	0.923879623413	2023577	0.74590370059	FBgn0010347	9505	FBgn0041145	98741
1816	2L	9415853	9416858	0.923683166504	9416343	0.829021453857	FBgn0032116	250	FBgn0002973	21170
1817	X	15411590	15413082	0.923675060272	15412125	0.847094732172	FBgn0030658	98	FBgn0030659	4684
1818	X	17712145	17713443	0.923630714417	17712964	0.823962450027	FBgn0030879	3987	FBgn0030879	3987
1819	X	14837879	14839074	0.923625469208	14838619	0.761585966746	FBgn0052594	19752	FBgn0030605	59230
1820	X	7899084	7900231	0.923447608948	7899688	0.732025973002	FBgn0004656	6984	FBgn0004656	6984
1821	2R	2039391	2040528	0.923105239868	2039939	0.808036299313	FBgn0010347	25867	FBgn0041145	82379
1822	3R	22789596	22790659	0.922948360443	22790128	0.839870214462	FBgn0039465	419	FBgn0004510	51520
1823	3L	1387569	1388731	0.922945022583	1388027	0.800420343876	FBgn0011855	2714	FBgn0004635	59297
1824	3R	13384201	13385814	0.921747684479	13384937	0.891760110855	FBgn0038520	149	FBgn0025571	18792
1825	3L	14755460	14756114	0.9217274189	14755564	0.814158006148	FBgn0036451	1826	FBgn0036450	3512
1826	2L	2492549	2493807	0.921579837799	2492930	0.761649068197	FBgn0011818	25	FBgn0015816	264
1827	3L	2572568	2573191	0.921358823776	2572994	0.746185229375	FBgn0016794	60	FBgn0024939	2012
1828	X	5744698	5745818	0.921322822571	5745310	0.712122804978	FBgn0000042	790	FBgn0000042	790
1829	X	12577316	12578108	0.921209335327	12577639	0.66335773468	FBgn0030418	764	FBgn0053963	84240
1830	X	5669286	5670085	0.920899152756	5670032	0.731835577223	FBgn0029814	6232	FBgn0029800	69912
1831	X	5462324	5463312	0.920867919922	5462742	0.745422615724	FBgn0029778	1296	FBgn0029783	48464
1832	3L	19724907	19726090	0.920345783234	19725439	0.81550553441	FBgn0013974	1967	FBgn0014037	117787
1833	2R	14209867	14211115	0.919909477234	14210525	0.836944776423	FBgn0034377	972	FBgn0023214	22130
1834	X	16992045	16992719	0.919795513153	16992664	0.794175677829	FBgn0028974	579	FBgn0000163	2212
1835	3L	16625845	16627155	0.919660568237	16626304	0.84665926765	FBgn0036650	582	FBgn0017572	45573
1836	3L	18972808	18973785	0.919193744659	18973190	0.76076567173	FBgn0036839	4638	FBgn0002945	37400
1837	3R	26685379	26686521	0.919142246246	26685844	0.712253183126	FBgn0039805	7401	FBgn0003720	7807
1838	3L	14925486	14926543	0.918869018555	14926147	0.733115315437	FBgn0026320	8459	FBgn0026320	8459
1839	3R	11116221	11117776	0.918382644653	11117211	0.843210304485	FBgn0003721	9957	FBgn0011476	12940
1840	3L	8432358	8433705	0.918249130249	8432943	0.958867311478	FBgn0010825	8680	FBgn0010825	8680
1841	X	11195286	11198213	0.918073654175	11196456	0.788246281942	FBgn0030293	604	FBgn0030293	604
1842	3L	16055251	16056554	0.917935371399	16056038	0.856670111418	FBgn0036566	323	FBgn0036565	392
1843	2R	2617779	2619136	0.9177775383	2618515	0.905797453488	FBgn0033142	240	FBgn0033156	171765
1844	3L	1332935	1333711	0.917587280273	1333381	0.698470957139	FBgn0029514	1290	FBgn0035213	7446
1845	2L	8403237	8404203	0.917439937592	8403719	0.811728298664	FBgn0020497	144	FBgn0001084	277
1846	2R	5578021	5579217	0.917236328125	5578646	0.801229953766	FBgn0033480	184	FBgn0033480	184
1847	3L	3609595	3610360	0.917234420776	3609643	0.740021069845	FBgn0040694	5112	FBgn0053504	32288
1848	2R	4646205	4647025	0.917047023773	4646639	0.730826586485	FBgn0033382	2287	FBgn0033380	20563
1849	2L	13884873	13886047	0.916874408722	13885396	0.792821463417	FBgn0019890	19263	FBgn0019890	19263
1850	3R	6181750	6182828	0.915669441223	6182190	0.773645513198	FBgn0015396	6284	FBgn0015396	6284
1851	3L	17964506	17965323	0.915658950806	17964658	0.709211522883	FBgn0052193	37739	FBgn0020300	140005
1852	3L	13373196	13374182	0.915257453918	13373720	0.767893351041	FBgn0002573	1352	FBgn0036351	18430
1853	2R	5935230	5936210	0.914897918701	5935721	0.705050555142	FBgn0033520	528	FBgn0033522	5804
1854	2R	2138512	2139673	0.9144115448	2139164	0.75771113003	FBgn0053919	2774	FBgn0040673	14338
1855	3L	16676372	16678309	0.913745164871	16677220	0.798648497638	FBgn0063485	309	FBgn0004108	54113
1856	3R	19104302	19105417	0.913638114929	19104977	0.70615208149	FBgn0004882	1594	FBgn0039067	21198
1857	2R	9339593	9340805	0.913495063782	9340022	0.853186093844	FBgn0000662	439	FBgn0000662	439
1858	3L	19023589	19024685	0.913396835327	19024220	0.831164741516	FBgn0036842	3841	FBgn0002945	13630
1859	2L	13244637	13245593	0.91329908371	13245173	0.869997228895	FBgn0003935	325	FBgn0003935	325
1860	2R	7841080	7842170	0.91260433197	7841597	0.82180298076	FBgn0033713	568	FBgn0020377	114465
1861	3R	694222	694944	0.912494659424	694816	0.762518763542	FBgn0020280	9439	FBgn0003002	16281
1862	3L	11666423	11667495	0.912317276001	11666898	0.734421898337	FBgn0036193	851	FBgn0036193	851
1863	2L	3425847	3427025	0.912045001984	3426414	0.842032819986	FBgn0031530	3462	FBgn0031538	35561
1864	3L	7952317	7954035	0.911977767944	7953032	0.913558707518	FBgn0011817	36	FBgn0011817	36
1865	3L	15988255	15989145	0.91188621521	15988775	0.765248332705	FBgn0044028	36	FBgn0044028	36
1866	2R	10871741	10872846	0.910978317261	10872287	0.907729373259	FBgn0034013	7270	FBgn0000996	23536
1867	X	16585329	16585983	0.909944534302	16585900	0.749218511581	FBgn0027528	53	FBgn0030786	31991
1868	3R	12681281	12682251	0.90957403183	12681866	0.730695724487	FBgn0082170	137	FBgn0082170	137
1869	3L	18321347	18322161	0.909501552582	18321492	0.754616856575	FBgn0011706	42170	FBgn0011706	42170
1870	X	2013867	2015360	0.909463882446	2014493	0.85424118042	FBgn0004655	646	FBgn0000377	91644
1871	3R	4788423	4789475	0.909271240234	4788956	0.827941137202	FBgn0037645	9399	FBgn0037644	18230
1872	3L	15584595	15585590	0.909189224243	15584874	0.727063689913	FBgn0036522	344	FBgn0036519	9227
1873	3R	4855256	4856711	0.909155845642	4856061	0.796232924742	FBgn0002932	9128	FBgn0002932	9128
1874	3L	3357064	3358315	0.909015655518	3357689	0.826501131058	FBgn0027616	9	FBgn0027616	9
1875	3R	14020994	14022122	0.908994197845	14021439	0.710781377905	FBgn0011481	3878	FBgn0038585	28010
1876	2R	9426508	9427393	0.907936096191	9426944	0.718106045442	FBgn0013733	31073	FBgn0033884	49025
1877	2R	11190360	11191455	0.907731056213	11190864	0.783178778256	FBgn0023441	667	FBgn0010426	4079
1878	3R	23070406	23071308	0.907516956329	23070855	0.745081424713	FBgn0042111	96	FBgn0005696	6040
1879	2R	1758279	1759332	0.907051086426	1758865	0.836808148552	FBgn0033075	9453	FBgn0033074	25850
1880	3R	17993621	17994551	0.907039642334	17994092	0.74968290329	FBgn0053335	3352	FBgn0053335	3352
1881	2R	20636120	20636929	0.906754493713	20636846	0.840703868866	FBgn0050430	186	FBgn0001148	67266
1882	3R	5420893	5421670	0.906526565552	5420939	0.748753918542	FBgn0037720	3906	FBgn0037719	4230
1883	3R	5454000	5454971	0.90533208847	5454425	0.71565692565	FBgn0037722	1305	FBgn0037722	1305
1884	2R	16155079	16155738	0.905087471008	16155182	0.835039442236	FBgn0050149	367	FBgn0034534	652
1885	3R	27131334	27132486	0.904962062836	27132066	0.767454083761	FBgn0039840	1262	FBgn0039831	85640
1886	3R	4523159	4524066	0.904833316803	4523245	0.736612606049	FBgn0001180	295	FBgn0001180	295
1887	X	10660586	10661411	0.904818534851	10661357	0.729415961674	FBgn0030235	6643	FBgn0030235	6643
1888	2L	13308853	13309512	0.904383182526	13309348	0.728307290511	FBgn0032504	1474	FBgn0022069	56840
1889	2R	13821780	13822775	0.904365539551	13822188	0.714786529541	FBgn0034327	3348	FBgn0034326	7867
1890	2L	8276969	8278061	0.903985977173	8277514	0.790232956409	FBgn0011902	13213	FBgn0011902	13213
1891	2R	13670237	13672811	0.903568267822	13672145	0.841167092323	FBgn0022238	910	FBgn0022238	910
1892	2R	1700944	1701942	0.903406143188	1701508	0.730130896849	FBgn0033068	1887	FBgn0033068	1887
1893	3R	2232084	2233417	0.902743339539	2232947	0.794258753459	FBgn0014963	349	FBgn0037443	1334
1894	2L	701480	702648	0.902723312378	702043	0.83993524313	FBgn0000497	12925	FBgn0015621	117921
1895	3R	27635328	27636286	0.90233039856	27635931	0.68414247036	FBgn0039882	24	FBgn0011013	62680
1896	2L	7276444	7277737	0.901911258698	7276867	0.919044698988	FBgn0010453	301	FBgn0004009	30294
1897	X	7004079	7005012	0.901880502701	7004171	0.806717443466	FBgn0047092	9085	FBgn0029933	60882
1898	3R	4517633	4519405	0.901484966278	4518309	0.835989335004	FBgn0001180	5231	FBgn0001180	5231
1899	3L	8994328	8995251	0.901446342468	8995174	0.797094631195	FBgn0035956	818	FBgn0035954	16029
1900	3R	25958801	25959743	0.90083360672	25959228	0.74444437027	FBgn0003738	1093	FBgn0065067	74306
1901	2R	4650388	4651516	0.900611400604	4650983	0.766095694374	FBgn0028955	696	FBgn0033380	24907
1902	X	17004327	17005146	0.900517463684	17005052	0.858897050222	FBgn0000163	10176	FBgn0000163	10176
1903	3R	2228163	2228939	0.900442123413	2228617	0.67215013504	FBgn0037443	2996	FBgn0037443	2996
1904	3L	682213	683799	0.9003033638	683048	0.951264549704	FBgn0035157	373	FBgn0035156	6601
1905	X	17543479	17544338	0.899624824524	17543959	0.731209278107	FBgn0030864	364	FBgn0030866	29252
1906	3R	9474799	9475646	0.899610519409	9475249	0.756680995226	FBgn0015778	2562	FBgn0003498	3223
1907	3L	4150733	4151572	0.899542331696	4151186	0.768064856529	FBgn0011653	193	FBgn0004574	28453
1908	X	6648702	6650322	0.899471282959	6649923	0.753873258829	FBgn0029903	1000	FBgn0029905	16228
1909	X	9201980	9202717	0.899085044861	9202031	0.722527609931	FBgn0026149	164	FBgn0026149	164
1910	3R	5536241	5537017	0.898936510086	5536664	0.725130051374	FBgn0037734	90	FBgn0016792	198
1911	3R	24156228	24157070	0.898766517639	24156921	0.788614908854	FBgn0040108	2916	FBgn0040108	2916
1912	X	10706631	10707716	0.898600578308	10707168	0.837151697704	FBgn0030243	4293	FBgn0030241	7076
1913	X	12867154	12868175	0.898275852203	12867661	0.805405712128	FBgn0030442	2639	FBgn0030434	124126
1914	3L	4626272	4627266	0.898251533508	4626803	0.725636201746	FBgn0052234	1760	FBgn0035562	15754
1915	X	11235057	11235854	0.898196220398	11235468	0.705372810364	FBgn0030296	19179	FBgn0027359	21789
1916	3L	10836087	10837672	0.898116588593	10836718	0.77122181654	FBgn0026160	4879	FBgn0026160	4879
1917	X	8886844	8888390	0.897889137268	8887726	0.96582552592	FBgn0030075	4374	FBgn0030086	46823
1918	2L	4333341	4334083	0.897789478302	4333969	0.791338157654	FBgn0020762	43	FBgn0026319	38021
1919	X	21155345	21156638	0.897317886353	21156044	0.796360810598	FBgn0015379	12	FBgn0015379	12
1920	2L	714634	715513	0.897144794464	715069	0.747379004955	FBgn0000497	101	FBgn0015621	104895
1921	3R	475024	476107	0.896894454956	475578	0.804350488326	FBgn0011341	633	FBgn0037262	7882
1922	X	2580507	2581330	0.896267414093	2580548	0.857695473565	FBgn0000927	106	FBgn0024978	7793
1923	X	20215412	20216092	0.896231174469	20215638	0.699596064431	FBgn0031108	8646	FBgn0031106	11182
1924	2R	10867097	10868124	0.896181106567	10867539	0.755317407496	FBgn0034013	2522	FBgn0000996	28284
1925	2R	4147990	4149528	0.896141767502	4148542	0.871489789751	FBgn0033317	4767	FBgn0033315	9145
1926	2R	6049337	6049987	0.895633220673	6049550	0.71702114741	FBgn0005630	5525	FBgn0004399	20167
1927	3R	20096320	20097407	0.895621299744	20096758	0.738770428826	FBgn0011225	195	FBgn0051130	5777
1928	2L	21616466	21617678	0.895393848419	21617080	0.807569563389	FBgn0022893	441	FBgn0022893	441
1929	2R	15620728	15621994	0.895366668701	15621242	0.829346123864	FBgn0004364	5132	FBgn0004364	5132
1930	X	17594205	17595261	0.895168304443	17595094	0.68478345871	FBgn0024184	8226	FBgn0030866	21883
1931	3L	4840475	4841242	0.895114660263	4840559	0.73770031929	FBgn0047330	758	FBgn0035570	149856
1932	3R	23089003	23090064	0.894710540771	23089489	0.768685436249	FBgn0010328	269	FBgn0039505	9937
1933	3R	12618201	12619286	0.894467353821	12618630	0.757763057947	FBgn0015230	4597	FBgn0020556	19719
1934	X	17718149	17719188	0.894041061401	17718965	0.730413096292	FBgn0030881	1220	FBgn0030881	1220
1935	X	10671648	10672642	0.893948554993	10672133	0.786638895671	FBgn0030235	4133	FBgn0030235	4133
1936	2R	5046283	5047348	0.893907546997	5046799	0.761609435081	FBgn0050337	4896	FBgn0025286	52197
1937	X	18473374	18474183	0.893661022186	18473785	0.817436158657	FBgn0030941	4945	FBgn0030943	8339
1938	3L	107080	108260	0.893181800842	107690	0.789574791403	FBgn0020386	5294	FBgn0035105	60264
1939	2L	19132368	19133113	0.89315032959	19133026	0.810120487213	FBgn0010300	3291	FBgn0032762	3671
1940	3L	4690169	4691262	0.893086433411	4690805	0.783093571663	FBgn0035570	102	FBgn0035570	102
1941	2R	20243852	20244893	0.892978191376	20244242	0.659995138645	FBgn0053988	11	FBgn0053228	67100
1942	2L	13512725	13513722	0.892864227295	13513271	0.746368334844	FBgn0053640	14570	FBgn0032518	118156
1943	3R	19561152	19562011	0.892690181732	19561832	0.753490621393	FBgn0028691	2648	FBgn0028691	2648
1944	X	11184629	11185291	0.892593383789	11184951	0.649265962489	FBgn0028421	178	FBgn0030291	9321
1945	2R	7684269	7685108	0.892467021942	7684361	0.738987731934	FBgn0023167	272	FBgn0023167	272
1946	3R	22708216	22709110	0.891935348511	22708384	0.717030922572	FBgn0004359	928	FBgn0002838	6706
1947	X	1066425	1067095	0.891754150391	1066942	0.796285390854	FBgn0040367	24	FBgn0026875	26512
1948	2L	18137590	18138332	0.891252040863	18138254	0.724883270264	FBgn0001301	4115	FBgn0041184	10085
1949	3R	25129701	25130391	0.89100933075	25129745	0.769221358829	FBgn0039659	6794	FBgn0003525	48243
1950	3R	21821731	21822868	0.889997959137	21822277	0.780275316799	FBgn0002734	1066	FBgn0002735	3303
1951	3L	2851973	2852730	0.88916349411	2852203	0.761031355177	FBgn0035378	3039	FBgn0035370	101675
1952	3R	7820894	7821834	0.889018535614	7821360	0.743201031404	FBgn0024211	2323	FBgn0037992	132559
1953	2L	19329352	19330726	0.88899230957	19330026	0.880256849177	FBgn0024245	29127	FBgn0024245	29127
1954	X	10586950	10588057	0.888659477234	10587498	0.875801394967	FBgn0003204	2226	FBgn0052672	26055
1955	X	1334326	1335557	0.888536930084	1334715	0.729508727789	FBgn0025381	658	FBgn0025381	658
1956	X	11217862	11218905	0.888151168823	11218377	0.847419291735	FBgn0001624	3522	FBgn0027359	4698
1957	2R	14192006	14193724	0.887985229492	14193228	0.765674799681	FBgn0023214	4833	FBgn0023214	4833
1958	2R	11664779	11666022	0.887752532959	11665290	0.814066618681	FBgn0029175	811	FBgn0034082	8367
1959	X	19691279	19692537	0.88773727417	19691961	0.795034997603	FBgn0031078	5808	FBgn0031079	5973
1960	2R	11379999	11381658	0.887644767761	11380398	0.743996441364	FBgn0022160	2789	FBgn0050085	3610
1961	3L	6715926	6716976	0.887360095978	6716399	0.765612433938	FBgn0052393	697	FBgn0035713	9834
1962	X	10674421	10675139	0.887183189392	10674505	0.809164810181	FBgn0030235	6505	FBgn0030235	6505
1963	2L	3803057	3804134	0.887037277222	3803525	0.933305591345	FBgn0021800	56	FBgn0003430	22155
1964	4	89724	90559	0.88675737381	90242	0.700616717339	FBgn0019664	286	FBgn0019664	286
1965	X	16677115	16677845	0.886419296265	16677153	0.770167244805	FBgn0024941	591	FBgn0030801	41367
1966	3L	745702	746899	0.885859012604	746053	0.720293849707	FBgn0052480	6982	FBgn0000575	13115
1967	X	9444658	9445762	0.885841846466	9445241	0.758668955635	FBgn0030141	1014	FBgn0030137	43544
1968	X	17342148	17343471	0.88551902771	17342764	0.824735697578	FBgn0030842	19512	FBgn0030851	120649
1969	2L	21224447	21225395	0.884596824646	21224885	0.728763997555	FBgn0010229	55	FBgn0003930	22114
1970	2L	10663372	10664122	0.884508132935	10664002	0.706179011952	FBgn0051871	1915	FBgn0032293	68816
1971	3L	5744420	5745122	0.884339809418	5744508	0.762038813697	FBgn0035633	1559	FBgn0035633	1559
1972	3L	732628	734234	0.884293079376	732678	0.809022585551	FBgn0000575	260	FBgn0000575	260
1973	X	16152821	16154573	0.884139060974	16153210	0.77326720953	FBgn0004432	1139	FBgn0053251	7771
1974	3R	7063155	7063910	0.883992195129	7063239	0.735436868668	FBgn0051388	298	FBgn0037885	2134
1975	2R	12108803	12109676	0.883823156357	12109170	0.729741215706	FBgn0034142	406	FBgn0003274	8213
1976	X	12523611	12524412	0.88370847702	12524102	0.768246393937	FBgn0030417	16033	FBgn0053963	30703
1977	2R	10843797	10844678	0.883563995361	10844348	0.699026525021	FBgn0034011	1220	FBgn0000996	51475
1978	3R	10509075	10510002	0.883418083191	10509463	0.78576657176	FBgn0051314	13594	FBgn0051314	13594
1979	2R	1641219	1642056	0.883364677429	1641625	0.665753420661	FBgn0033063	3153	FBgn0033067	47389
1980	X	15952943	15954269	0.883333683014	15953627	0.938403427601	FBgn0042650	3504	FBgn0000459	97044
1981	3R	5244867	5245519	0.88301897049	5245130	0.724831955773	FBgn0024515	1466	FBgn0037686	18152
1982	X	18277971	18278745	0.882933139801	18278542	0.713410927699	FBgn0052548	4024	FBgn0004956	136780
1983	2L	2177989	2179293	0.882671356201	2178616	0.872055053711	FBgn0000097	133	FBgn0000097	133
1984	2L	2885488	2886483	0.882610321045	2886168	0.785553518931	FBgn0041111	216	FBgn0004584	86508
1985	2L	4378834	4379816	0.882427215576	4379240	0.765119254589	FBgn0031597	3479	FBgn0031597	3479
1986	X	12759664	12760736	0.882022380829	12760195	0.773052883148	FBgn0047242	12277	FBgn0030434	16660
1987	X	17638267	17638939	0.881577968597	17638881	0.79394524438	FBgn0026058	13894	FBgn0030870	25896
1988	X	11749143	11749959	0.881064414978	11749527	0.705216816493	FBgn0030355	1643	FBgn0030350	28310
1989	3R	22084430	22085436	0.880989551544	22084920	0.808496138629	FBgn0000064	2393	FBgn0039406	199935
1990	2L	7543892	7545129	0.880967140198	7544039	0.722591201464	FBgn0053529	384	FBgn0053529	384
1991	X	7803926	7804782	0.88072681427	7804355	0.8068983078	FBgn0029987	3055	FBgn0004404	24215
1992	2R	8128612	8129493	0.880570411682	8129333	0.741174697876	FBgn0004435	685	FBgn0053792	19248
1993	3R	11388075	11388731	0.879829406738	11388683	0.89004107884	FBgn0038350	10189	FBgn0053207	103225
1994	3R	5995342	5996297	0.879792690277	5995800	0.716265410185	FBgn0040238	407	FBgn0037797	52680
1995	2R	13794895	13795628	0.879751682281	13795541	0.802911186218	FBgn0053198	3152	FBgn0003022	3485
1996	X	15415140	15417029	0.879744529724	15416625	0.767518884995	FBgn0030659	184	FBgn0030659	184
1997	X	18544297	18544961	0.879462242126	18544624	0.642097781686	FBgn0030949	792	FBgn0004959	24918
1998	2R	5441128	5441936	0.879405975342	5441716	0.738692896707	FBgn0033465	19010	FBgn0033466	29646
1999	3R	2782280	2783439	0.878979206085	2782669	0.728723420037	FBgn0051488	787	FBgn0001077	92623
[truncated: 730 more rows]
