# Supplementary material for: Developmental roles of 21 Drosophila transcription factors are determined by quantitative differences in binding to an overlapping set of thousands of genomic regions
Source: Genome Biol. 2009 Jul 23;10(7):R80. doi: 10.1186/gb-2009-10-7-r80 (PMC2728534; doi:10.1186/gb-2009-10-7-r80)
Supplement: Additional data file 6 — Genomic coordinates of regions bound by each factor for the 1% FDR data set, locations and scores of peak windows, and the closest gene and closest transcribed gene for each peak. [file gb-2009-10-7-r80-S6.zip › Additional Data File 3 1% FDR bound regions/kr_1_113005-sym-1_table.txt]

Interval	Chr	Bound_Region_Start	Bound_Region_Stop	Bound_Region_Score	Peak_start	Peak_score	Closest_gene	Closest_gene_dist	Closest_transcribed_gene	Closest_transcribed_gene_dist
1	2R	9074982	9087953	4.155937194824	9077972	3.855487514945	FBgn0033856	3520	FBgn0033856	3520
2	3R	4523707	4528898	3.875992059708	4527082	3.703768898459	FBgn0037612	378	FBgn0001180	3542
3	2L	3605645	3616558	3.737977027893	3611183	3.375891965978	FBgn0002985	4435	FBgn0002985	4435
4	2R	3757061	3763566	3.631389141083	3760008	3.421765916488	FBgn0033277	6061	FBgn0010109	15868
5	2L	12079028	12083783	3.614427566528	12081279	3.549813508987	FBgn0032406	4456	FBgn0003145	4513
6	3L	20627149	20632902	3.559121131897	20630700	3.222054036458	FBgn0001320	1496	FBgn0001320	1496
7	X	20543551	20551890	3.544287204742	20545273	3.353390749763	FBgn0031129	1363	FBgn0003300	40156
8	2R	18713057	18716219	3.493597507477	18714809	3.286715149879	FBgn0034834	4330	FBgn0003062	132489
9	3L	8642800	8647314	3.488596439362	8644997	3.393932410649	FBgn0001168	4709	FBgn0001168	4709
10	2R	5484375	5492245	3.447604179382	5489206	3.233558118343	FBgn0000606	1848	FBgn0000606	1848
11	3L	13054143	13059248	3.434312343597	13055683	3.089183302487	FBgn0036345	5553	FBgn0010452	32537
12	2L	14434549	14437506	3.416968822479	14436075	3.252390973708	FBgn0028871	10944	FBgn0005771	54787
13	3R	4800575	4804740	3.400312423706	4802030	3.143755594889	FBgn0037646	4613	FBgn0022347	16637
14	2L	3832509	3835267	3.387189388275	3833957	3.145933431738	FBgn0004567	2885	FBgn0004567	2885
15	3L	14416253	14421146	3.386799812317	14417924	2.977263569832	FBgn0036424	35333	FBgn0036424	35333
16	3L	18996727	19003217	3.368467330933	19001537	3.15860247612	FBgn0002945	9053	FBgn0002945	9053
17	X	20533529	20537377	3.368034362793	20535250	3.181246916453	FBgn0031129	11386	FBgn0003300	30133
18	3L	18324335	18328758	3.362442970276	18326815	3.207121624666	FBgn0011706	36847	FBgn0011706	36847
19	3L	20999304	21002637	3.360516786575	21000724	3.182128709905	FBgn0053285	22119	FBgn0037044	38988
20	2L	20754709	20759098	3.345645904541	20756564	3.203811496496	FBgn0000251	1764	FBgn0000986	34056
21	3L	14137096	14140240	3.311281681061	14138646	3.171871423721	FBgn0000411	5233	FBgn0000411	5233
22	3L	22332820	22338214	3.307048797607	22336620	3.109640747309	FBgn0004449	5108	FBgn0004449	5108
23	3L	15674844	15680883	3.281541824341	15677393	2.978457731359	FBgn0041160	12285	FBgn0041160	12285
24	X	2283811	2288566	3.27758026123	2285349	3.18540558219	FBgn0001150	230	FBgn0001150	230
25	3R	11852644	11856195	3.201920032501	11854649	2.937948226929	FBgn0003117	2830	FBgn0038396	20744
26	X	8498390	8500970	3.191070556641	8499876	3.013104410732	FBgn0004102	3990	FBgn0004102	3990
27	3R	9118055	9121209	3.183706283569	9119257	2.847433959737	FBgn0038134	337	FBgn0038134	337
28	2L	13223982	13230975	3.183065414429	13225559	2.826388078577	FBgn0032489	353	FBgn0032489	353
29	3R	26670493	26678903	3.176540374756	26675537	3.164805356194	FBgn0003720	2500	FBgn0003720	2500
30	2L	21862353	21865177	3.149077415466	21865102	3.102775149875	FBgn0032965	20752	FBgn0003866	48914
31	3L	4674780	4679145	3.140983104706	4677535	2.99403701109	FBgn0042199	991	FBgn0042199	991
32	3L	18312413	18315918	3.12401008606	18314287	2.465088903904	FBgn0015946	44614	FBgn0011706	49375
33	3L	8634248	8642316	3.119681358337	8640294	2.932426424587	FBgn0001168	9412	FBgn0001168	9412
34	3L	6793944	6797403	3.112895965576	6795482	2.997106299681	FBgn0003995	31375	FBgn0035714	68622
35	3L	18259428	18263681	3.093956947327	18261897	2.877315801733	FBgn0036784	2260	FBgn0011706	101765
36	2R	15586754	15588795	3.087597846985	15587384	2.858053151299	FBgn0004364	38990	FBgn0004364	38990
37	2R	8710119	8713662	3.073308467865	8712331	2.982177853584	FBgn0053182	1852	FBgn0028991	6350
38	2L	11449901	11457596	3.037378311157	11453018	2.821417471942	FBgn0004579	7415	FBgn0004579	7415
39	3R	8470309	8476300	3.028023719788	8471860	2.702971076965	FBgn0038071	1922	FBgn0038071	1922
40	X	9932201	9938165	3.013511180878	9933521	2.46821937561	FBgn0030179	1767	FBgn0030179	1767
41	2L	4279699	4284409	3.005704402924	4282908	2.883811682463	FBgn0010473	243	FBgn0003941	55266
42	3L	15226135	15229400	2.994112968445	15227734	2.584933954127	FBgn0029114	26834	FBgn0029114	26834
43	3R	670698	676752	2.987370491028	674797	2.999674769009	FBgn0003002	3738	FBgn0003002	3738
44	3R	24410678	24415569	2.98427438736	24412050	2.732813537121	FBgn0000659	1245	FBgn0000659	1245
45	3R	2773624	2776238	2.978194236755	2774891	2.85973815357	FBgn0051488	8565	FBgn0001077	84845
46	3L	14113100	14121732	2.961746692657	14119100	2.789795230417	FBgn0042630	22517	FBgn0000411	24779
47	3R	2688031	2695248	2.954780101776	2693894	2.728915046243	FBgn0001077	3848	FBgn0001077	3848
48	3L	15187758	15190514	2.947108268738	15189160	2.743027508259	FBgn0029114	11740	FBgn0029114	11740
49	3R	2709688	2713137	2.942501068115	2711206	2.97353219986	FBgn0001077	21160	FBgn0001077	21160
50	3R	15820248	15822413	2.941160202026	15821315	2.649796626147	FBgn0038755	12929	FBgn0038768	36227
51	2R	2084026	2088063	2.932698726654	2085348	2.807941548965	FBgn0033076	27443	FBgn0041145	36970
52	3L	10833460	10838054	2.932597160339	10834786	2.644237237818	FBgn0026160	2947	FBgn0026160	2947
53	3R	13650214	13653179	2.928213119507	13652029	2.687946743435	FBgn0051246	14763	FBgn0051246	14763
54	2L	8844501	8850564	2.92608833313	8846409	2.540960967541	FBgn0052986	16398	FBgn0029123	20784
55	3R	27529147	27532088	2.920386791229	27530707	2.738029956818	FBgn0054046	4147	FBgn0039867	31957
56	2L	9145049	9147912	2.916672706604	9146500	2.598502159119	FBgn0051887	16657	FBgn0051887	16657
57	X	18136356	18139419	2.898601531982	18138067	2.500534683466	FBgn0004956	3695	FBgn0004956	3695
58	X	2252853	2256047	2.894035339355	2255943	2.850516752763	FBgn0040385	11112	FBgn0001150	29176
59	3R	16116051	16119660	2.890182495117	16118500	2.406139105558	FBgn0028386	488	FBgn0028386	488
60	3R	13428461	13432032	2.889951705933	13430527	2.448361814022	FBgn0038524	1297	FBgn0051575	53648
61	2R	19151726	19155211	2.889903068542	19153582	2.696071933298	FBgn0034886	11594	FBgn0016762	48016
62	X	11166555	11169601	2.882546901703	11168265	2.647587060928	FBgn0003411	701	FBgn0003411	701
63	2R	10495992	10498303	2.880317687988	10497353	2.612786114216	FBgn0033988	1195	FBgn0033988	1195
64	3L	16974822	16977982	2.86709356308	16976332	2.555637747049	FBgn0036685	5107	FBgn0025582	224084
65	2R	11411992	11416271	2.861528396606	11413179	2.198342323303	FBgn0053463	1889	FBgn0003425	7462
66	3L	11215560	11220018	2.843675613403	11217491	2.449705797083	FBgn0036150	7606	FBgn0041094	8765
67	X	2264353	2266099	2.84149312973	2264747	2.621474266052	FBgn0040385	2308	FBgn0001150	20372
68	2L	7009004	7012354	2.839604377747	7010590	2.502034692203	FBgn0031880	2906	FBgn0051908	16705
69	3R	20574049	20576536	2.834699630737	20575176	2.696916776545	FBgn0003719	280	FBgn0003719	280
70	X	16053920	16056756	2.828523635864	16055494	2.712551891804	FBgn0000459	4823	FBgn0000459	4823
71	3L	5594046	5600274	2.826683044434	5595273	2.624370799345	FBgn0035625	9657	FBgn0035625	9657
72	3L	15989198	15991700	2.825394630432	15990629	2.548590421677	FBgn0044028	1890	FBgn0044028	1890
73	2L	2452757	2458500	2.818603277206	2456624	2.784972864039	FBgn0012017	3420	FBgn0015816	36042
74	2L	18611061	18614358	2.811796188354	18612217	2.087122720831	FBgn0032692	221	FBgn0032693	36696
75	3L	14936693	14939462	2.811158180237	14938524	2.667172936832	FBgn0000216	596	FBgn0000216	596
76	3L	4534150	4537482	2.789970397949	4535491	2.069905936718	FBgn0053777	592	FBgn0015805	72073
77	2R	14786439	14792147	2.788439273834	14787913	2.647945912679	FBgn0003254	2676	FBgn0003254	2676
78	3L	4387966	4393414	2.773794174194	4391762	2.583971865037	FBgn0035542	2018	FBgn0035541	3193
79	2R	6712300	6716418	2.767959594727	6715054	2.150158713846	FBgn0033582	20066	FBgn0033590	37536
80	2L	3078248	3081216	2.76190662384	3079936	2.575635853936	FBgn0027571	23321	FBgn0003934	31235
81	2L	1419506	1423304	2.759342193604	1421848	2.525850520414	FBgn0002543	1399	FBgn0002543	1399
82	3L	20553956	20558684	2.751661300659	20557437	2.473073095083	FBgn0001323	3060	FBgn0001320	71767
83	2L	2575750	2579822	2.748999118805	2577197	2.472300402323	FBgn0031434	191	FBgn0031434	191
84	2R	13813708	13816235	2.740362644196	13814854	2.53802467795	FBgn0034326	533	FBgn0034326	533
85	3L	9002032	9004742	2.7401304245	9003003	2.462569554647	FBgn0035956	8647	FBgn0028789	12321
86	2L	4822665	4825223	2.738576412201	4823723	2.382444213418	FBgn0031632	1947	FBgn0031632	1947
87	3R	15755716	15758320	2.727584838867	15757031	2.492854330275	FBgn0038753	2714	FBgn0021776	3811
88	3L	19006892	19011418	2.726682186127	19009073	2.495135188103	FBgn0002945	1517	FBgn0002945	1517
89	2L	15317970	15323241	2.72593832016	15322114	2.564493115743	FBgn0041103	6279	FBgn0001981	7679
90	3R	2578549	2582309	2.723176956177	2580347	2.553568054648	FBgn0026564	334	FBgn0026564	334
91	3R	15287920	15290703	2.716958045959	15289040	2.292853018817	FBgn0024242	215	FBgn0000463	137105
92	3L	13022285	13024866	2.709492206573	13023712	2.198397696018	FBgn0036342	2741	FBgn0036342	2741
93	3R	934373	936619	2.709038257599	935569	2.520064608256	FBgn0037293	18241	FBgn0010313	23161
94	2L	14439300	14448911	2.708208084106	14445811	2.548054248095	FBgn0028844	5005	FBgn0005771	45051
95	2R	6706475	6708803	2.703125	6707555	2.512784200556	FBgn0003396	17828	FBgn0033581	41592
96	2L	17737819	17741162	2.699674606323	17739690	2.456835895777	FBgn0015609	4240	FBgn0032646	242652
97	3R	2682023	2686574	2.695037126541	2683518	2.604279321783	FBgn0001077	6528	FBgn0001077	6528
98	2L	7137330	7139958	2.694228172302	7138644	2.601071890663	FBgn0031889	4961	FBgn0031886	72811
99	2L	14586926	14590410	2.692249298096	14588870	2.193449139595	FBgn0028912	9989	FBgn0005771	98008
100	3R	11813222	11816292	2.690508842468	11815074	2.498238170848	FBgn0003507	3151	FBgn0003507	3151
101	3R	4028448	4032543	2.686182498932	4030938	2.582923019634	FBgn0053779	394	FBgn0037554	28291
102	3L	2862036	2867697	2.678406715393	2865822	2.502952988942	FBgn0035379	9874	FBgn0035370	115294
103	3L	16939174	16941012	2.67791223526	16940052	2.115424394608	FBgn0036683	5894	FBgn0025582	187804
104	3L	11898203	11902000	2.676091194153	11899559	2.380787232343	FBgn0036222	855	FBgn0000404	92035
105	3R	12663351	12667033	2.675317287445	12665760	2.613019526005	FBgn0020546	9966	FBgn0020546	9966
106	2L	3070531	3073070	2.669300556183	3073019	2.623584164513	FBgn0027571	16404	FBgn0003934	24318
107	2R	13315350	13320532	2.64919424057	13316502	2.140406548977	FBgn0004586	1150	FBgn0004586	1150
108	2R	13818282	13823405	2.648107528687	13821084	2.436796247959	FBgn0034327	2244	FBgn0034326	6763
109	3R	20997112	21000787	2.63890838623	20998659	2.240224838257	FBgn0039285	276	FBgn0039286	12076
110	3R	14815189	14818607	2.638905525208	14817128	2.440929412842	FBgn0026239	7381	FBgn0026239	7381
111	2R	9943358	9947522	2.627945899963	9945734	2.408212633694	FBgn0013725	1464	FBgn0013725	1464
112	2R	15354610	15359365	2.612995147705	15355522	2.324106440825	FBgn0034476	13754	FBgn0011849	113128
113	3R	15174989	15177714	2.610750198364	15176436	2.304410547018	FBgn0038697	24035	FBgn0000463	24501
114	3R	15162996	15173191	2.610431671143	15170930	2.297419211444	FBgn0000463	18995	FBgn0000463	18995
115	3R	12745692	12748717	2.60728931427	12747383	2.48258921504	FBgn0051270	2124	FBgn0082171	65346
116	3L	13385785	13387803	2.598953485489	13386731	2.444640254974	FBgn0036357	46	FBgn0036351	31441
117	2L	8840594	8843374	2.594754219055	8842029	2.464502599504	FBgn0029123	16404	FBgn0029123	16404
118	2L	19332736	19338661	2.594212532043	19334617	2.38434565862	FBgn0024245	24536	FBgn0024245	24536
119	3R	12567284	12572029	2.59400510788	12568285	2.081954300404	FBgn0003944	7937	FBgn0063261	8826
120	X	19054005	19057376	2.592896461487	19054875	2.181207895279	FBgn0031001	314	FBgn0031001	314
121	3L	13886888	13889268	2.59196138382	13887849	2.273799710804	FBgn0026376	2658	FBgn0036386	6407
122	3R	26586920	26589283	2.590711355209	26588088	2.398485422134	FBgn0004606	3560	FBgn0003720	89949
123	3L	279526	283261	2.589383125305	282352	2.496380597353	FBgn0035128	998	FBgn0035128	998
124	2L	14481343	14490967	2.585550308228	14489353	2.302436351776	FBgn0005771	1509	FBgn0005771	1509
125	3L	15004145	15006940	2.583368301392	15005948	2.346721768379	FBgn0036465	1881	FBgn0036465	1881
126	3L	19141139	19145671	2.58108663559	19142283	2.468100357056	FBgn0016797	6398	FBgn0016797	6398
127	3R	8076375	8079911	2.579653263092	8078676	2.456783358256	FBgn0038008	1233	FBgn0037992	124757
128	2L	9987317	9993594	2.574708938599	9989846	2.084604233503	FBgn0040965	5189	FBgn0040965	5189
129	3L	9464124	9466523	2.570602416992	9465553	2.107564533458	FBgn0052037	588	FBgn0036005	3839
130	2R	18195663	18200592	2.569852352142	18198135	2.346789388096	FBgn0020257	1580	FBgn0020257	1580
131	3L	15981213	15985081	2.568855285645	15983116	2.39521831274	FBgn0044028	5623	FBgn0044028	5623
132	X	6881644	6887047	2.564554691315	6885549	2.432947775897	FBgn0029931	295	FBgn0029931	295
133	2L	19214476	19219701	2.563306808472	19216182	2.454788271586	FBgn0015380	29907	FBgn0032762	86827
134	2L	9453515	9456662	2.55623626709	9454496	2.389735847712	FBgn0053723	13756	FBgn0002973	16983
135	2L	4362814	4372249	2.546099662781	4368406	2.401724398136	FBgn0026319	3584	FBgn0026319	3584
136	3R	9636335	9639023	2.532199382782	9637660	2.44230979681	FBgn0053327	1181	FBgn0053327	1181
137	2L	12090852	12093504	2.531890869141	12092092	2.225601583719	FBgn0032407	1679	FBgn0032407	1679
138	3R	20120495	20124889	2.531813144684	20123373	2.425904601812	FBgn0000368	2235	FBgn0000368	2235
139	3R	4854498	4857004	2.53102850914	4855805	2.177343904972	FBgn0002932	9384	FBgn0002932	9384
140	2R	2993330	3003152	2.521250247955	2999130	2.342891186476	FBgn0015930	2546	FBgn0015930	2546
141	2L	3004589	3008013	2.508507728577	3005798	2.311827447679	FBgn0031488	7703	FBgn0002989	13037
142	3R	2629552	2631892	2.507441520691	2630542	2.175032675266	FBgn0082182	4714	FBgn0082182	4714
143	3R	2857331	2864285	2.505540370941	2863395	2.313275449416	FBgn0024289	14662	FBgn0010774	42731
144	X	18517239	18520666	2.504692077637	18519164	2.415496190389	FBgn0004959	542	FBgn0004959	542
145	X	15479624	15482229	2.503898143768	15480922	2.273305475712	FBgn0030663	2694	FBgn0003463	20445
146	3L	13047055	13049523	2.501904964447	13048264	2.304015832789	FBgn0036344	12438	FBgn0036342	27293
147	2R	6911836	6917799	2.501022815704	6914035	2.376871277304	FBgn0082585	698	FBgn0082585	698
148	3L	11209604	11213082	2.494969844818	11211119	2.226438462734	FBgn0036150	1234	FBgn0041094	15137
149	2R	11304159	11306608	2.490252494812	11305366	2.134039962993	FBgn0050321	2821	FBgn0050089	63105
150	3L	15008708	15013307	2.48777961731	15010515	2.354296058416	FBgn0025776	1179	FBgn0025776	1179
151	X	1865078	1869379	2.487528324127	1866192	2.071058452129	FBgn0023545	693	FBgn0003964	31247
152	2L	517271	520235	2.485282421112	518417	2.384635210037	FBgn0003963	5050	FBgn0003963	5050
153	2L	5788233	5791548	2.482460021973	5789405	2.321524283465	FBgn0051913	5374	FBgn0031739	12564
154	3R	13904234	13907925	2.475204467773	13906558	2.433528184891	FBgn0038566	285	FBgn0038566	285
155	X	20487621	20494545	2.473350524902	20491383	2.432089201609	FBgn0031128	3783	FBgn0003300	13734
156	3L	20334593	20341303	2.470753669739	20339390	2.285668877994	FBgn0028978	3941	FBgn0028978	3941
157	3R	19124974	19128375	2.465584278107	19126870	2.350812554359	FBgn0039071	10959	FBgn0039067	43091
158	3R	1034941	1039479	2.459859848022	1038068	2.28259008071	FBgn0000340	5079	FBgn0000340	5079
159	3R	20380513	20382838	2.458980560303	20381719	2.447890281677	FBgn0004188	91	FBgn0039205	25439
160	3R	27046547	27050586	2.458788394928	27049200	2.199797511101	FBgn0039831	2774	FBgn0039831	2774
161	3R	27017745	27020679	2.458784103394	27018793	2.302676761852	FBgn0004389	153	FBgn0004389	153
162	3R	8070484	8075351	2.458703994751	8074265	2.285203653223	FBgn0038008	5644	FBgn0037992	120346
163	3L	9434738	9438076	2.450054168701	9436244	2.268454790115	FBgn0052043	1220	FBgn0052043	1220
164	X	19186479	19189297	2.44847869873	19187673	2.142801825205	FBgn0031016	551	FBgn0031008	84852
165	3R	172237	175373	2.444436073303	174288	2.273446718852	FBgn0001204	1916	FBgn0001204	1916
166	3R	12716641	12719057	2.442740440369	12717869	2.270675563812	FBgn0015350	12419	FBgn0082171	35832
167	2R	16052059	16055093	2.440856933594	16054097	1.929608260884	FBgn0034514	31	FBgn0034514	31
168	X	255546	258137	2.43939781189	256789	2.022064124837	FBgn0004170	3907	FBgn0004170	3907
169	3R	7366434	7369746	2.434206008911	7367549	2.107095550088	FBgn0053512	2580	FBgn0037920	78264
170	3L	6739905	6742462	2.432892799377	6741281	2.281757326687	FBgn0052392	4088	FBgn0035714	14421
171	3R	12651063	12653448	2.431886672974	12652485	2.241753816605	FBgn0000014	3284	FBgn0020546	23241
172	3R	24894176	24901221	2.430106163025	24898909	2.094295165118	FBgn0039632	10028	FBgn0039633	23800
173	3R	880857	883145	2.429245948792	881876	2.166902959347	FBgn0010313	30532	FBgn0010313	30532
174	3L	16453856	16457818	2.427665710449	16456429	2.267342329025	FBgn0003515	6484	FBgn0014163	79331
175	2L	19328590	19331249	2.423627376556	19329904	2.109669261509	FBgn0024245	29249	FBgn0024245	29249
176	2L	18890082	18892721	2.42271900177	18891467	2.33173713088	FBgn0003896	14282	FBgn0032717	55871
177	3R	1156023	1158811	2.419480323792	1157732	2.309855068431	FBgn0013576	3894	FBgn0037310	31865
178	3R	16367463	16370308	2.417620658875	16368949	2.317854523659	FBgn0053192	8222	FBgn0043457	14703
179	3L	1728904	1731409	2.417224407196	1730115	2.246864140034	FBgn0035267	327	FBgn0027903	29050
180	3L	14100000	14105610	2.414794921875	14101105	2.189474470475	FBgn0042630	4522	FBgn0000411	42774
181	3R	25122460	25124972	2.412086486816	25123683	2.349945348852	FBgn0039659	732	FBgn0003525	42181
182	2R	13406211	13409263	2.411523342133	13407894	2.223803520203	FBgn0034283	1311	FBgn0034282	21021
183	X	18133231	18136122	2.409998416901	18134894	2.258210318429	FBgn0004956	6868	FBgn0004956	6868
184	3R	16674055	16677260	2.406778335571	16675825	1.973085403442	FBgn0038834	446	FBgn0038834	446
185	X	8450648	8452621	2.404987573624	8451800	2.010564088821	FBgn0030054	262	FBgn0030054	262
186	2L	13233526	13236107	2.396401882172	13235225	2.057732462883	FBgn0032493	630	FBgn0032493	630
187	2L	219494	225721	2.393107891083	223005	2.248053662917	FBgn0031235	9509	FBgn0031235	9509
188	3R	2616559	2618356	2.393069267273	2617315	2.023708854403	FBgn0000439	243	FBgn0082182	17941
189	3L	2420575	2424659	2.387125492096	2422062	2.283175200224	FBgn0052306	24532	FBgn0053231	26626
190	2R	5495237	5499561	2.383377075195	5498046	2.092348098755	FBgn0024923	2928	FBgn0024923	2928
191	X	6841603	6844919	2.381859779358	6843412	2.164662978228	FBgn0027108	487	FBgn0027108	487
192	3L	17520179	17522690	2.381381511688	17521135	2.168664090774	FBgn0025455	1912	FBgn0025455	1912
193	2L	2998702	3002062	2.378758430481	3001006	2.05255317688	FBgn0025681	8042	FBgn0002989	8245
194	2R	20729187	20737062	2.378420352936	20733463	2.276917906368	FBgn0001325	752	FBgn0001325	752
195	3L	6757558	6761208	2.369980812073	6758544	2.155996650457	FBgn0003995	5563	FBgn0035714	31684
196	2L	7047675	7050345	2.369746446609	7048819	2.192293077707	FBgn0051630	6352	FBgn0051630	6352
197	2L	18592393	18596000	2.368763446808	18594160	2.104256097008	FBgn0003270	1031	FBgn0032693	54753
198	3L	20449457	20452815	2.368130683899	20451037	2.065654754639	FBgn0037007	2236	FBgn0037007	2236
199	3R	2669060	2672661	2.366971969604	2671732	2.094530666576	FBgn0003339	4154	FBgn0001077	18314
200	2L	19321872	19324226	2.365358352661	19322974	2.136401961831	FBgn0032769	26739	FBgn0024245	36179
201	2R	14776548	14783330	2.360481262207	14777651	2.21865457647	FBgn0034423	2874	FBgn0003254	12938
202	3R	10504379	10510311	2.358510971069	10505850	2.14118748241	FBgn0038252	16685	FBgn0051314	17207
203	X	320432	324373	2.351847171783	323201	2.15934920311	FBgn0010019	2954	FBgn0002561	56656
204	3R	12635409	12638147	2.351474761963	12636826	1.989501175128	FBgn0000014	18943	FBgn0020556	37915
205	3R	6442545	6445064	2.350955486298	6443848	2.129953216104	FBgn0001235	20538	FBgn0001235	20538
206	2L	15737128	15740303	2.34054517746	15739173	2.129711419344	FBgn0010382	4911	FBgn0003936	8438
207	X	7735946	7739428	2.336226940155	7737617	2.244367178749	FBgn0029970	809	FBgn0029970	809
208	2R	20721757	20724490	2.332406044006	20722983	2.029561579227	FBgn0001325	11232	FBgn0001325	11232
209	3R	8264539	8266653	2.331756353378	8265812	2.044569239897	FBgn0043044	490	FBgn0038046	10810
210	3R	17977751	17980630	2.330780982971	17979085	2.006870359182	FBgn0053335	11655	FBgn0053335	11655
211	2L	12466090	12468068	2.32647562027	12466957	1.88444763422	FBgn0032437	13275	FBgn0040286	32292
212	3R	9375502	9376984	2.322164058685	9376190	1.464570794787	FBgn0051337	5084	FBgn0053328	90000
213	2L	14260238	14263569	2.321877479553	14261851	2.149517395917	FBgn0004002	1671	FBgn0028529	93229
214	2R	7308807	7313192	2.318994522095	7310307	2.120126191308	FBgn0033652	4031	FBgn0033652	4031
215	3L	22066128	22070853	2.316504955292	22069640	2.098588496447	FBgn0037153	317	FBgn0000100	59757
216	2L	17256147	17264070	2.316149711609	17259459	2.259300390879	FBgn0032629	2798	FBgn0032633	120617
217	3L	7107873	7113244	2.315087795258	7111940	2.135069165911	FBgn0023001	3475	FBgn0002775	12470
218	2L	8521004	8522985	2.311527252197	8521865	2.108536783854	FBgn0016122	34	FBgn0029004	6753
219	2L	16348046	16351015	2.309072494507	16350011	2.131239919101	FBgn0028506	1146	FBgn0028506	1146
220	3R	12646709	12649018	2.304638385773	12647987	2.174634516239	FBgn0000014	7782	FBgn0020546	27739
221	3L	14240276	14244099	2.302584171295	14241721	2.162433315726	FBgn0001085	2115	FBgn0036415	58553
222	2L	8080657	8083101	2.29921913147	8081809	2.001559702555	FBgn0020240	1160	FBgn0010287	8912
223	3L	600317	603044	2.298911571503	601649	2.194293439388	FBgn0052345	4199	FBgn0064191	24142
224	2R	19144554	19147844	2.293593883514	19146425	2.24349714728	FBgn0004795	6213	FBgn0016762	55173
225	3L	717715	719951	2.288655281067	718840	2.022667706013	FBgn0035160	3812	FBgn0000575	14098
226	3R	11478509	11483336	2.286338329315	11479981	2.156224886576	FBgn0053207	11927	FBgn0053207	11927
227	2L	8286554	8289104	2.282787561417	8287378	1.614626199007	FBgn0011902	3349	FBgn0011902	3349
228	X	268473	276256	2.276290416718	274326	2.123840749264	FBgn0002561	7781	FBgn0002561	7781
229	2L	8143173	8147911	2.276020050049	8145317	2.23197850585	FBgn0051606	2313	FBgn0051607	3633
230	3R	863499	865973	2.275581359863	864716	2.147426446279	FBgn0010313	47692	FBgn0010313	47692
231	X	615268	617391	2.270698547363	616148	1.847777741296	FBgn0040382	268	FBgn0065054	4747
232	3R	7953348	7955747	2.26492023468	7954582	2.083801718319	FBgn0037992	663	FBgn0037992	663
233	3R	12689332	12692276	2.262135505676	12690762	2.081566778819	FBgn0082171	8725	FBgn0082171	8725
234	X	16074803	16077290	2.261738777161	16075953	2.016866654158	FBgn0003933	12101	FBgn0003933	12101
235	2L	15473073	15480146	2.257469654083	15476257	2.210165437063	FBgn0003448	2059	FBgn0003448	2059
236	2R	11668825	11671312	2.257184505463	11670279	1.947810918093	FBgn0034082	3378	FBgn0034082	3378
237	3R	25131250	25135515	2.25661611557	25132789	2.046127255758	FBgn0039659	9838	FBgn0003525	51287
238	3L	3019739	3022660	2.256373882294	3021314	2.023876786232	FBgn0035388	2584	FBgn0035388	2584
239	2R	19575366	19577726	2.254198074341	19576389	2.020547586329	FBgn0034971	121	FBgn0025806	5736
240	X	8970871	8975756	2.253240585327	8972953	2.100984236773	FBgn0030090	7286	FBgn0030092	21327
241	2R	2025045	2029586	2.252590179443	2028012	1.911530852318	FBgn0010347	13940	FBgn0041145	94306
242	3L	19520929	19523915	2.252189159393	19522157	2.114783763885	FBgn0036886	4476	FBgn0036886	4476
243	X	12583995	12587359	2.250431537628	12585980	2.099779542287	FBgn0030418	7577	FBgn0053963	92581
244	2L	9447563	9450396	2.248035430908	9448819	1.917990759799	FBgn0053723	8079	FBgn0002973	11306
245	2L	2170858	2173792	2.244285583496	2172589	1.987085998058	FBgn0000097	6160	FBgn0000097	6160
246	2R	13266213	13269421	2.242903232574	13268352	2.012239596423	FBgn0034276	2929	FBgn0003545	5378
247	2L	5408690	5413473	2.242674827576	5410476	2.052082173965	FBgn0016660	6134	FBgn0005511	51165
248	X	236413	240576	2.241751670837	237322	2.068613439798	FBgn0000022	10469	FBgn0000022	10469
249	2R	2037996	2041288	2.239872455597	2040104	2.033299525579	FBgn0010347	26032	FBgn0041145	82214
250	3L	4143348	4145656	2.235443592072	4144714	1.917071247101	FBgn0053545	273	FBgn0004574	21981
251	2L	24699	29954	2.234802722931	28547	2.135877370834	FBgn0031209	4659	FBgn0002121	7175
252	3L	14941889	14945153	2.231505393982	14942956	2.139861361186	FBgn0036459	2412	FBgn0040296	3056
253	3R	6451097	6453903	2.231025695801	6452045	2.059835016727	FBgn0001235	12341	FBgn0001235	12341
254	X	7386793	7389026	2.230623245239	7388095	1.960397271549	FBgn0052720	5970	FBgn0027553	185463
255	X	19619231	19623829	2.230177640915	19620802	1.890839417775	FBgn0031071	3937	FBgn0031071	3937
256	3R	12075169	12078263	2.22346830368	12077188	2.047527700663	FBgn0040237	12622	FBgn0011253	20988
257	2L	7631780	7636281	2.221263885498	7633058	2.026519579046	FBgn0031927	12939	FBgn0053529	88635
258	3L	14927492	14935940	2.215496063232	14930260	2.230923557281	FBgn0026320	4346	FBgn0026320	4346
259	3R	21456596	21464185	2.2153840065	21458804	2.153239306282	FBgn0039350	4745	FBgn0039350	4745
260	2L	12610993	12619368	2.215289115906	12616510	1.980134963989	FBgn0002970	1838	FBgn0002970	1838
261	3L	526663	528837	2.21028137207	527562	2.048541158438	FBgn0035142	960	FBgn0035141	1114
262	2L	5276398	5278673	2.204237937927	5277381	2.021004676819	FBgn0000228	1177	FBgn0000228	1177
263	2R	6359387	6361762	2.199006319046	6360602	1.957959820242	FBgn0027525	5969	FBgn0027525	5969
264	2R	12975078	12977959	2.198227882385	12976563	2.003362543443	FBgn0028953	4019	FBgn0028953	4019
265	3R	21019409	21022049	2.195981025696	21020886	2.075155735016	FBgn0039288	396	FBgn0039288	396
266	X	6903038	6905969	2.195799827576	6904305	2.063399370979	FBgn0004143	9648	FBgn0029931	18461
267	X	8976713	8981064	2.195369720459	8978097	2.089139601764	FBgn0030090	2142	FBgn0030092	16183
268	2L	14463452	14465638	2.194415569305	14465013	1.854389607906	FBgn0028844	14197	FBgn0005771	25849
269	X	20473023	20476143	2.190346717834	20474149	1.792041987181	FBgn0031127	4849	FBgn0003300	30968
270	2R	7248060	7250282	2.188858747482	7249109	2.071670307833	FBgn0033649	9279	FBgn0033652	57167
271	3R	7203484	7204990	2.187398433685	7204535	2.132733464241	FBgn0004595	6025	FBgn0026064	28168
272	2L	5473016	5475215	2.186694145203	5474074	1.920310527086	FBgn0005511	12433	FBgn0005511	12433
273	3L	12056069	12058683	2.182938575745	12057339	2.064663187663	FBgn0028679	1607	FBgn0036248	34851
274	X	15517548	15519483	2.180594444275	15518426	1.949410578784	FBgn0030667	3326	FBgn0030671	19636
275	X	15441188	15443314	2.179797172546	15442309	1.831885695457	FBgn0052586	13521	FBgn0052586	13521
276	2L	2749297	2756318	2.175159454346	2750739	1.900753974915	FBgn0031453	2060	FBgn0031453	2060
277	3R	13219073	13221402	2.172006607056	13220208	1.972848667818	FBgn0025456	97	FBgn0025456	97
278	2L	88728	92676	2.171501159668	91480	2.184407767128	FBgn0031216	3272	FBgn0002931	4098
279	X	510771	513200	2.169080734253	511875	1.873509463142	FBgn0025639	988	FBgn0025639	988
280	3R	8206876	8209233	2.168115139008	8208405	1.809258236605	FBgn0038028	7	FBgn0038028	7
281	3L	4150141	4153856	2.164559364319	4151294	2.112488210201	FBgn0011653	301	FBgn0004574	28561
282	X	13060675	13065124	2.164000034332	13064229	1.896242022514	FBgn0052639	6231	FBgn0052639	6231
283	3L	1559332	1561280	2.162710189819	1560252	1.770538440117	FBgn0035236	7536	FBgn0035236	7536
284	2R	7044514	7046736	2.158850908279	7045459	1.954746007919	FBgn0000577	1342	FBgn0000577	1342
285	2L	15328079	15330641	2.157781600952	15329291	1.920559660594	FBgn0001981	502	FBgn0001981	502
286	2L	19318035	19321443	2.153311729431	19319359	2.045426368713	FBgn0032769	23124	FBgn0024245	39794
287	2R	15580067	15582870	2.152345180511	15581335	1.996533281663	FBgn0004364	45039	FBgn0004364	45039
288	3R	4292451	4296327	2.150423049927	4293406	1.828776247361	FBgn0051369	23859	FBgn0040529	126643
289	3L	15196876	15201376	2.150281906128	15198322	2.15890566508	FBgn0029114	2578	FBgn0029114	2578
290	2L	19134804	19136662	2.149332523346	19135828	1.83880507946	FBgn0010300	6093	FBgn0032762	6473
291	3R	12596134	12600059	2.149262905121	12599017	2.051721124088	FBgn0020556	106	FBgn0020556	106
292	3L	16372785	16377391	2.147356033325	16375670	1.902885437012	FBgn0014163	1428	FBgn0014163	1428
293	2R	5996331	5999931	2.145260334015	5998727	2.083742916584	FBgn0033529	6754	FBgn0033529	6754
294	3R	14738516	14740814	2.144877433777	14739955	2.005514200996	FBgn0038661	735	FBgn0038666	66735
295	3R	2868595	2871005	2.143099784851	2869937	1.936039419735	FBgn0024289	8120	FBgn0010774	36189
296	X	9533729	9536761	2.142270088196	9535707	1.964854210615	FBgn0000233	3702	FBgn0000233	3702
297	X	230989	235502	2.142071723938	232095	1.824391365051	FBgn0000022	5242	FBgn0000022	5242
298	X	2838014	2842659	2.138438463211	2841278	1.918602973223	FBgn0003285	11290	FBgn0004647	149750
299	3R	24456562	24458475	2.136267662048	24457500	1.869049240561	FBgn0039590	3285	FBgn0001215	31971
300	2R	1442133	1447438	2.136213302612	1445563	1.66067572201	FBgn0033046	13318	FBgn0033059	138202
301	2R	12033134	12035261	2.136169433594	12033955	1.58136956832	FBgn0034134	15858	FBgn0034138	52145
302	3L	5954550	5958429	2.13297700882	5957399	2.005780444426	FBgn0035656	7447	FBgn0035656	7447
303	2R	15595266	15597308	2.129707336426	15596308	1.833719611168	FBgn0004364	30066	FBgn0004364	30066
304	2L	13864899	13870651	2.129526615143	13867854	1.981789052486	FBgn0028532	18442	FBgn0051842	32816
305	3L	14605181	14610327	2.129123687744	14607766	2.014652831214	FBgn0041604	9887	FBgn0028418	81743
306	3L	2375982	2378225	2.128796577454	2377288	1.93598391028	FBgn0052298	2764	FBgn0052299	3522
307	2R	8290927	8294309	2.128571987152	8293088	1.871644076179	FBgn0003326	3363	FBgn0003326	3363
308	X	13480330	13482530	2.128067016602	13481321	1.727858879987	FBgn0030506	20424	FBgn0030507	20639
309	2L	4576619	4579392	2.124982833862	4578342	1.942766242557	FBgn0031613	239	FBgn0000227	106117
310	X	10651487	10655888	2.124349594116	10654046	1.971477901234	FBgn0030235	13954	FBgn0030235	13954
311	3L	12390380	12392183	2.123997688293	12391236	1.947874009609	FBgn0020655	414	FBgn0027936	87013
312	3R	22711253	22714643	2.123595714569	22712979	1.821720684276	FBgn0004359	5523	FBgn0002838	11301
313	X	2320811	2323087	2.119934558868	2321873	2.131339998806	FBgn0040388	4286	FBgn0004050	17948
314	3R	23755933	23758227	2.11856842041	23757201	1.841642439365	FBgn0051053	3323	FBgn0027579	6286
315	2R	11269217	11274248	2.118463993073	11271252	1.812503051758	FBgn0050089	28991	FBgn0050089	28991
316	3L	16077230	16080178	2.118193626404	16078983	1.949108314514	FBgn0010280	460	FBgn0010280	460
317	2L	1428829	1431060	2.118179798126	1429819	1.856654279372	FBgn0003926	2892	FBgn0002543	9370
318	3R	10411991	10414091	2.118169307709	10412837	1.950956849491	FBgn0020299	5348	FBgn0020299	5348
319	X	13066756	13069008	2.118039369583	13067937	1.791731655598	FBgn0052639	2523	FBgn0052639	2523
320	X	10338179	10340572	2.118031024933	10339204	1.83277166591	FBgn0052680	249	FBgn0052680	249
321	3R	9540237	9542400	2.116373062134	9541228	1.918327391148	FBgn0054044	1302	FBgn0038175	2660
322	2R	16981239	16986178	2.115578651428	16985170	2.075020313263	FBgn0010415	3580	FBgn0010415	3580
323	2L	10546685	10550028	2.115375518799	10548790	1.757851600647	FBgn0051721	3909	FBgn0032268	18500
324	2R	9825388	9828471	2.112239837646	9827348	2.029752953847	FBgn0033921	10132	FBgn0033922	13341
325	X	20523061	20525253	2.111646175385	20524128	2.025005578995	FBgn0003300	19011	FBgn0003300	19011
326	2L	6228083	6230552	2.111149787903	6229466	1.89475662568	FBgn0026755	4416	FBgn0031782	101704
327	3L	13351285	13353811	2.110944032669	13352254	1.824523448944	FBgn0036349	278	FBgn0036349	278
328	3L	14149215	14151889	2.110761880875	14150640	1.89390078187	FBgn0036414	4267	FBgn0013718	5496
329	3R	18613883	18616003	2.105426311493	18615012	1.877065300941	FBgn0039026	4806	FBgn0039013	62390
330	X	17545466	17548291	2.105177402496	17546567	1.759500563145	FBgn0052560	1844	FBgn0030866	26644
331	3R	15154957	15159167	2.104121208191	15158168	1.798425674438	FBgn0000463	6233	FBgn0000463	6233
332	2L	7216932	7220600	2.101050853729	7217943	1.68015897274	FBgn0031897	2086	FBgn0031897	2086
333	3R	12703381	12705442	2.100920677185	12704267	1.91422238946	FBgn0015350	1183	FBgn0082171	22230
334	3L	3054245	3058885	2.099736213684	3055743	1.711586899228	FBgn0035397	1083	FBgn0003938	18590
335	X	3006757	3009592	2.097891330719	3008671	1.966543590321	FBgn0004647	17643	FBgn0004647	17643
336	X	6879112	6881224	2.097455978394	6880108	1.8739400208	FBgn0029930	1293	FBgn0029931	5736
337	X	20461718	20464928	2.096075057983	20463011	1.607120672862	FBgn0031126	5449	FBgn0003300	42106
338	2R	11380036	11382199	2.095097541809	11380998	1.860380649567	FBgn0050085	3010	FBgn0050085	3010
339	2R	3737166	3739531	2.09220457077	3738578	1.975400865078	FBgn0010109	5562	FBgn0010109	5562
340	2R	9135682	9139285	2.091577529907	9137298	1.693801498413	FBgn0000633	1697	FBgn0033859	27742
341	3L	4044487	4046671	2.089026927948	4045604	1.817983459024	FBgn0000449	232	FBgn0000449	232
342	3L	8805850	8809181	2.087487697601	8807307	1.951972424984	FBgn0052026	3102	FBgn0020633	58250
343	X	3252393	3255465	2.087211608887	3254050	1.87188076973	FBgn0029657	4480	FBgn0000472	24711
344	2L	11074320	11076345	2.085273742676	11075439	2.01658114265	FBgn0032335	4378	FBgn0032335	4378
345	X	9607304	9610038	2.082870483398	9608426	1.714253807068	FBgn0020378	10246	FBgn0000233	69017
346	2R	15624903	15627070	2.076848983765	15626147	1.770034472148	FBgn0004364	227	FBgn0004364	227
347	3L	22109304	22111445	2.07666015625	22110512	1.849719552433	FBgn0037152	11244	FBgn0037156	90002
348	3R	12161680	12164087	2.075668334961	12162909	1.940554682414	FBgn0040284	4797	FBgn0040284	4797
349	3R	2933311	2938439	2.070546627045	2937300	1.72815693126	FBgn0014863	6153	FBgn0003884	25040
350	3R	20083369	20086047	2.070518493652	20084308	1.812310483721	FBgn0039175	5928	FBgn0051130	6673
351	2L	2163054	2166445	2.070484638214	2165061	1.969631082871	FBgn0031393	9301	FBgn0031393	9301
352	3R	17272688	17274753	2.068064212799	17273599	1.819547709297	FBgn0011278	1557	FBgn0013984	132652
353	2L	19805596	19808631	2.06706237793	19807031	1.716076225042	FBgn0003931	368	FBgn0003931	368
354	3L	8798841	8801755	2.066715240479	8800156	1.939427316189	FBgn0011577	1297	FBgn0020633	65401
355	2L	9980850	9982116	2.06448841095	9981045	1.994183870462	FBgn0000180	3602	FBgn0000180	3602
356	X	6827937	6835457	2.059727668762	6831265	1.709804142223	FBgn0029927	461	FBgn0029927	461
357	3L	15558256	15561898	2.058346748352	15560783	1.982733249664	FBgn0036518	6644	FBgn0036518	6644
358	3R	20962329	20964664	2.057931900024	20963301	1.864394889158	FBgn0039283	498	FBgn0039283	498
359	2L	1065083	1070082	2.055467605591	1068282	1.840635748471	FBgn0003310	9529	FBgn0003310	9529
360	2R	11404778	11407625	2.053534984589	11406064	1.92781308118	FBgn0003425	347	FBgn0003425	347
361	2R	10314265	10316504	2.0523853302	10314992	1.652429771423	FBgn0001319	1175	FBgn0050478	29149
362	2L	8273805	8278142	2.052358627319	8276243	1.718239419601	FBgn0011902	14484	FBgn0011902	14484
363	3L	11329660	11332533	2.047043800354	11331382	1.927305161953	FBgn0036155	7450	FBgn0041094	105126
364	3L	10295682	10298430	2.045250892639	10297020	1.753717759076	FBgn0067716	3227	FBgn0000629	315057
365	2L	20783979	20787873	2.045069217682	20786675	1.785887509584	FBgn0032886	1351	FBgn0000986	64167
366	X	7164785	7168260	2.044997692108	7165767	1.928674757481	FBgn0029943	3209	FBgn0024250	12590
367	3R	19651734	19655021	2.043507099152	19653828	1.923657735189	FBgn0004186	236	FBgn0004186	236
368	2R	13193769	13196649	2.043067932129	13195431	1.937211751938	FBgn0016059	2927	FBgn0016059	2927
369	2R	11214073	11215819	2.0409116745	11214956	1.859854072332	FBgn0050080	1601	FBgn0010426	20013
370	2L	12606622	12609933	2.040358543396	12607444	1.52759439805	FBgn0051859	814	FBgn0002970	10904
371	3L	8626321	8629190	2.036141395569	8627464	1.903060489231	FBgn0035922	3993	FBgn0001168	22242
372	3L	10302739	10306156	2.035413742065	10304700	1.896535312428	FBgn0067716	10907	FBgn0000629	307377
373	X	12487050	12489504	2.032025337219	12488653	1.971821392284	FBgn0015024	933	FBgn0015024	933
374	3R	9813336	9817218	2.030958175659	9814591	1.966978490353	FBgn0015270	23952	FBgn0038196	47296
375	2L	4888706	4890642	2.02895116806	4889540	1.783426094055	FBgn0031644	455	FBgn0031645	2575
376	3L	21456390	21458159	2.02484703064	21457118	1.541315257549	FBgn0037094	99	FBgn0037094	99
377	X	7065129	7067645	2.023445129395	7066432	1.877966960271	FBgn0029939	28120	FBgn0025549	70108
378	2L	5889867	5892988	2.02038860321	5891824	1.847106120166	FBgn0002856	1038	FBgn0000308	89201
379	2R	16873831	16876239	2.017758846283	16875041	1.926597987904	FBgn0000395	518	FBgn0000395	518
380	3R	4681897	4685326	2.014042854309	4683959	1.818329970042	FBgn0011966	3643	FBgn0011966	3643
381	2L	1075561	1078400	2.013974189758	1076703	1.80221860549	FBgn0003310	1108	FBgn0003310	1108
382	2R	19078628	19089115	2.013710021973	19082158	1.795059568742	FBgn0015903	9661	FBgn0015903	9661
383	2R	10642678	10648442	2.012159824371	10645027	1.938869869008	FBgn0015371	14907	FBgn0033989	137941
384	3R	7603318	7607618	2.010200023651	7604401	1.845904890696	FBgn0011471	425	FBgn0011471	425
385	3R	2818926	2821716	2.008663654327	2820387	1.892993786756	FBgn0000095	4563	FBgn0010774	85739
386	3L	15472469	15475419	2.008455753326	15474127	1.472754394307	FBgn0004052	193	FBgn0004052	193
387	2R	17218941	17221886	2.007371425629	17219978	1.761422269485	FBgn0050403	775	FBgn0004362	935
388	3L	2367990	2370452	2.006199359894	2368941	1.922438800335	FBgn0052299	4825	FBgn0052299	4825
389	2L	10056529	10059750	2.00527715683	10058955	1.709120243788	FBgn0032178	1942	FBgn0011823	2049
390	3L	21077157	21081250	2.00511431694	21079650	1.99079136415	FBgn0037051	9768	FBgn0037051	9768
391	3L	21279382	21282203	2.003710746765	21280340	2.036164984984	FBgn0037076	255	FBgn0037066	60436
392	3R	12627549	12630021	2.003391742706	12628791	1.953182669247	FBgn0015230	14758	FBgn0020556	29880
393	3R	12502884	12505759	1.999463558197	12504051	1.787351220846	FBgn0051498	13424	FBgn0015019	30722
394	X	9960394	9962788	1.9986307621	9961770	1.771992474794	FBgn0030180	29637	FBgn0030180	29637
395	3R	1552480	1558027	1.998578310013	1553608	1.930957734585	FBgn0037368	5655	FBgn0037372	26887
396	3R	19020603	19022436	1.997076034546	19021460	1.854644915637	FBgn0011596	8296	FBgn0039066	55806
397	2R	16524213	16526111	1.995969772339	16525182	1.816037207842	FBgn0034573	154	FBgn0034565	39363
398	3R	12904542	12909634	1.995705127716	12908059	1.839136320002	FBgn0038476	2108	FBgn0038476	2108
399	3R	17465109	17471276	1.995467185974	17470054	1.771601733039	FBgn0011766	16073	FBgn0046832	21808
400	2L	13850019	13852810	1.99476146698	13851219	1.88764500618	FBgn0028532	1807	FBgn0051842	16181
401	2L	18870307	18872337	1.994606971741	18871235	1.717926474179	FBgn0003896	5950	FBgn0032717	35639
402	2L	6371769	6374756	1.993901729584	6373185	1.786308407784	FBgn0043854	770	FBgn0043854	770
403	3R	12525893	12530598	1.993593215942	12528752	1.806345126208	FBgn0003944	31596	FBgn0063261	48359
404	3L	13050310	13053456	1.992694377899	13051542	1.839531702154	FBgn0036345	9694	FBgn0036342	30571
405	2L	17743772	17745829	1.990546226501	17744787	1.733559936285	FBgn0015609	9337	FBgn0032646	247749
406	2R	16554581	16557066	1.990163803101	16555945	1.799771428108	FBgn0003391	8796	FBgn0003391	8796
407	2R	17829087	17832044	1.989754199982	17830207	1.861894719741	FBgn0013272	4963	FBgn0013272	4963
408	3L	7961667	7963690	1.988994598389	7962520	1.874588213469	FBgn0011817	9524	FBgn0011817	9524
409	2L	12664913	12667346	1.987587928772	12666277	1.95129019022	FBgn0032442	2892	FBgn0032445	26746
410	3L	7882242	7886458	1.986392021179	7883485	1.684769406038	FBgn0003041	2413	FBgn0003041	2413
411	X	1088949	1092166	1.985465049744	1089951	1.865229189396	FBgn0026875	3503	FBgn0026875	3503
412	2R	13230701	13234784	1.985395431519	13233947	1.547699483236	FBgn0028494	243	FBgn0063386	15982
413	2R	15371628	15373994	1.985019207001	15372994	1.717595857732	FBgn0043532	9985	FBgn0011849	130600
414	3R	25370092	25372392	1.984334468842	25371108	1.859186589718	FBgn0000492	11001	FBgn0040623	54292
415	3L	10819806	10827157	1.984006881714	10821340	1.838522464037	FBgn0026160	10499	FBgn0026160	10499
416	4	420468	423188	1.983800888062	421708	1.857802054461	FBgn0039905	8068	FBgn0026777	93361
417	3R	26291228	26293931	1.982391357422	26292899	1.834365069866	FBgn0039776	1125	FBgn0039767	38901
418	2L	1516859	1519835	1.979920387268	1518096	1.796051561832	FBgn0001174	88	FBgn0001174	88
419	3L	6818763	6821136	1.978528499603	6819906	1.738184154034	FBgn0003995	55799	FBgn0035714	93046
420	3R	16776569	16778481	1.977466106415	16777547	1.842281762291	FBgn0002921	3111	FBgn0038834	101276
421	3R	12726870	12728884	1.976225376129	12727887	1.873531397651	FBgn0051270	21620	FBgn0082171	45850
422	X	18780163	18782983	1.974983692169	18781306	1.641607032103	FBgn0052541	17010	FBgn0030974	53736
423	2L	8871381	8873830	1.974445343018	8872585	1.725824636572	FBgn0032072	5818	FBgn0029123	46960
424	2L	1709059	1711265	1.970601081848	1710208	1.681565789615	FBgn0031356	207	FBgn0031357	258
425	2L	17217079	17219692	1.969882965088	17218164	1.701325304368	FBgn0051745	23315	FBgn0032633	161912
426	3R	12739946	12742670	1.969139099121	12741405	1.972649129232	FBgn0051270	8102	FBgn0082171	59368
427	3L	9424895	9426663	1.968862056732	9425708	1.71794590354	FBgn0052038	150	FBgn0052038	150
428	2L	13884600	13888337	1.968845367432	13887196	1.767498397827	FBgn0019890	17463	FBgn0019890	17463
429	2L	8808998	8812684	1.968800067902	8811664	1.877187132835	FBgn0029123	13961	FBgn0029123	13961
430	3R	18497953	18501853	1.968216896057	18498945	1.739673221813	FBgn0039000	946	FBgn0039000	946
431	3R	27760963	27764610	1.966865539551	27763480	1.810539722443	FBgn0039886	40372	FBgn0002780	114314
432	3L	356791	359542	1.966451644897	358398	1.696248419145	FBgn0003749	2450	FBgn0035136	13483
433	3R	5704669	5707925	1.965828895569	5705635	1.846433699131	FBgn0037767	4238	FBgn0065050	101429
434	2L	4999085	5001780	1.96581363678	5000272	1.919223392711	FBgn0053113	9472	FBgn0010607	28819
435	3L	9340722	9343933	1.965291976929	9342834	1.914775623995	FBgn0035981	1561	FBgn0035981	1561
436	2L	10001840	10004198	1.965178728104	10003064	1.719217236837	FBgn0043456	747	FBgn0043456	747
437	3R	2569224	2571373	1.962262630463	2569979	1.495887027067	FBgn0004054	117	FBgn0004054	117
438	2R	6092513	6096217	1.960046768188	6094116	1.741531484267	FBgn0004399	24399	FBgn0004399	24399
439	3L	16737433	16741867	1.959922075272	16740050	1.767203480005	FBgn0036660	4924	FBgn0036660	4924
440	X	6891140	6895361	1.959323883057	6892429	1.678833176108	FBgn0004143	2228	FBgn0029931	6585
441	3R	2635541	2637863	1.95750617981	2636411	1.542314887047	FBgn0046833	1115	FBgn0046833	1115
442	2R	14191511	14194114	1.955910682678	14192709	1.632097752889	FBgn0023214	4314	FBgn0023214	4314
443	3R	7176505	7182124	1.953983306885	7181088	1.585741579533	FBgn0026064	4721	FBgn0026064	4721
444	2R	14657747	14659885	1.953201293945	14658692	1.466131266426	FBgn0034418	312	FBgn0000578	2194
445	3R	819027	821349	1.95207118988	820144	1.755139827728	FBgn0037292	5670	FBgn0004183	46258
446	3R	24683182	24687904	1.951177597046	24684380	1.725755500793	FBgn0028373	535	FBgn0028373	535
447	2R	18309526	18311924	1.950344562531	18310687	1.857787460089	FBgn0000405	3880	FBgn0000405	3880
448	3R	24034339	24036384	1.949848175049	24035187	1.576872316996	FBgn0039572	25634	FBgn0040108	118818
449	2R	6069712	6072188	1.949747085571	6070713	1.61482834816	FBgn0004399	996	FBgn0004399	996
450	2R	20709451	20715017	1.949608325958	20711783	1.873995780945	FBgn0035094	15346	FBgn0001325	22432
451	2R	18013185	18016393	1.949480056763	18015207	1.843063926697	FBgn0034735	15411	FBgn0022986	92083
452	X	2241912	2246508	1.948049068451	2243114	1.773255030314	FBgn0040387	706	FBgn0001150	42005
453	3R	12673551	12675488	1.947646617889	12674635	1.691185839036	FBgn0020546	1091	FBgn0020546	1091
454	X	8738545	8740278	1.94655418396	8739471	1.688659922282	FBgn0011661	4075	FBgn0030061	179284
455	2R	18019760	18024891	1.945317745209	18023706	1.823926061392	FBgn0034735	23910	FBgn0034743	89997
456	X	1989751	1996877	1.944880008698	1993681	1.748872935772	FBgn0004861	980	FBgn0025626	72389
457	3L	8976002	8979678	1.944505214691	8977444	1.657245243297	FBgn0035954	1701	FBgn0035954	1701
458	3R	4632876	4635792	1.9372215271	4634436	1.823765665293	FBgn0037635	1097	FBgn0037633	3084
459	2R	8962718	8965703	1.936576843262	8963886	1.726755394655	FBgn0050062	1641	FBgn0050062	1641
460	3L	3831415	3833747	1.936573028564	3832600	1.807211011648	FBgn0013751	2915	FBgn0035464	37799
461	X	20501020	20503391	1.932849407196	20502371	1.87376574909	FBgn0003300	2746	FBgn0003300	2746
462	2R	6752742	6754747	1.932340621948	6753825	1.820492940791	FBgn0033591	1076	FBgn0033590	1235
463	3L	623317	625465	1.931221485138	624431	1.837131892934	FBgn0064191	1360	FBgn0064191	1360
464	2L	12009915	12012985	1.929332733154	12011821	1.858968285953	FBgn0014019	3445	FBgn0032390	21857
465	2R	4151216	4156031	1.928781986237	4153402	1.54833129247	FBgn0003892	8046	FBgn0003892	8046
466	3R	17437361	17439993	1.928564071655	17437936	1.782871667077	FBgn0046832	10310	FBgn0046832	10310
467	X	20656563	20658164	1.927968025208	20657186	1.336153729757	FBgn0031133	20164	FBgn0003300	152069
468	3L	11665795	11667838	1.924160003662	11666675	1.677289121291	FBgn0036193	628	FBgn0036193	628
469	3L	19045736	19049378	1.923868656158	19048509	1.796174287796	FBgn0036844	3172	FBgn0036844	3172
470	X	6196981	6200513	1.923694610596	6199338	1.717153131962	FBgn0026708	3473	FBgn0029868	3703
471	3R	16889229	16891045	1.922681331635	16890033	1.700158736285	FBgn0025865	152	FBgn0010770	51925
472	2R	2097025	2098953	1.922364473343	2098070	1.610759033876	FBgn0033076	14721	FBgn0041145	24248
473	2L	18143350	18148488	1.920677185059	18146265	1.834293365479	FBgn0041184	2074	FBgn0041184	2074
474	3L	5942184	5945736	1.917238235474	5944544	1.804705206553	FBgn0035656	5408	FBgn0035656	5408
475	X	5721405	5722942	1.916539430618	5722146	1.465253745808	FBgn0014340	59	FBgn0000042	23954
476	3R	8895180	8898891	1.91632604599	8896595	1.686523539679	FBgn0004666	13114	FBgn0003308	38336
477	3R	25087912	25090769	1.913452148438	25089094	1.786940013661	FBgn0003525	7592	FBgn0003525	7592
478	3R	9613355	9615640	1.911971092224	9614372	1.853796809912	FBgn0038185	2329	FBgn0053327	24469
479	3R	21848315	21853760	1.911410331726	21849393	1.610759174123	FBgn0002629	822	FBgn0002629	822
480	3L	18558480	18559257	1.91091799736	18558854	1.717358112335	FBgn0003683	170	FBgn0036800	29099
481	3L	725894	729927	1.909585952759	728026	1.667656674105	FBgn0052482	700	FBgn0000575	4912
482	3R	677579	681216	1.909146785736	679967	1.656762487748	FBgn0003002	1432	FBgn0003002	1432
483	3R	20691743	20694193	1.90731048584	20692929	1.760767906904	FBgn0013949	1856	FBgn0015625	3688
484	X	250611	253790	1.906713008881	252914	1.684886539684	FBgn0004170	32	FBgn0004170	32
485	X	8058417	8062870	1.906053543091	8060285	1.713876387652	FBgn0030025	25635	FBgn0030028	56355
486	3R	17987337	17991467	1.905967712402	17989738	1.684251666069	FBgn0053335	1002	FBgn0053335	1002
487	2R	16414039	16416065	1.904085159302	16415160	1.818661928177	FBgn0034560	2126	FBgn0034565	70659
488	3L	19148289	19150940	1.903742313385	19149709	1.865598618984	FBgn0016797	13824	FBgn0016797	13824
489	X	4887006	4888875	1.903155326843	4887796	1.626014024019	FBgn0003028	5738	FBgn0004368	103427
490	2L	18479490	18483919	1.902074813843	18482753	1.70333924013	FBgn0032682	1337	FBgn0032682	1337
491	3R	6423678	6426791	1.899143218994	6425864	1.733821958303	FBgn0001235	38522	FBgn0001235	38522
492	3L	3391809	3395216	1.895739555359	3393655	1.685984432697	FBgn0014388	14812	FBgn0027616	35957
493	3R	15623087	15626526	1.895128250122	15625650	1.81635415554	FBgn0051471	2762	FBgn0038741	77489
494	2L	4028083	4032450	1.894896507263	4030499	1.728825569153	FBgn0000547	880	FBgn0000547	880
495	X	6705512	6708418	1.893529415131	6707343	1.589115460714	FBgn0064122	6401	FBgn0064122	6401
496	2L	15008243	15009922	1.890766143799	15009111	1.264373891494	FBgn0001974	3241	FBgn0028925	3585
497	2R	12990651	12994869	1.889748573303	12993093	1.722174008687	FBgn0034225	894	FBgn0028953	20549
498	3R	18723952	18725936	1.889283895493	18724909	1.567859172821	FBgn0017590	115	FBgn0039013	172287
499	X	8619189	8621646	1.887544631958	8620476	1.797499974569	FBgn0026411	30535	FBgn0030061	60289
500	3L	604221	605749	1.885419130325	605025	1.523159891367	FBgn0052345	823	FBgn0064191	20766
501	2L	9567085	9571203	1.884692668915	9570220	1.705258399248	FBgn0032130	1328	FBgn0015393	129614
502	3R	5696942	5698993	1.883306264877	5697969	1.679151619182	FBgn0040536	2894	FBgn0065050	93763
503	2R	6106880	6109149	1.881149291992	6108192	1.714164870126	FBgn0033538	21285	FBgn0004399	38475
504	3R	2741608	2743472	1.880098819733	2742507	1.64365118742	FBgn0051488	40949	FBgn0001077	52461
505	3L	677809	683942	1.877682685852	681374	1.652423269608	FBgn0035157	1301	FBgn0035156	4927
506	2L	1409943	1412932	1.877125740051	1411027	1.759035527706	FBgn0002543	9422	FBgn0002543	9422
507	2R	19033535	19035806	1.874378204346	19034514	1.69734287262	FBgn0034873	3056	FBgn0034873	3056
508	3L	10201608	10204599	1.87329864502	10203103	1.643628925085	FBgn0052056	3916	FBgn0015618	390506
509	2R	13724882	13726979	1.872488021851	13725996	1.592712163925	FBgn0050114	3378	FBgn0000658	21630
510	X	16477450	16479957	1.872137069702	16478784	1.792031884193	FBgn0030766	3942	FBgn0030766	3942
511	2R	6970791	6972590	1.871159553528	6971756	1.50920560956	FBgn0000581	3632	FBgn0000581	3632
512	2R	17030418	17033499	1.870906829834	17032444	1.824198666741	FBgn0003731	1857	FBgn0010415	43694
513	3L	1230774	1232544	1.869891643524	1231559	1.75959789753	FBgn0035195	8	FBgn0035195	8
514	3R	18963395	18965341	1.86980676651	18964306	1.707603899638	FBgn0004644	3575	FBgn0051457	10600
515	3R	7598777	7602192	1.866786003113	7601165	1.666606987224	FBgn0011471	3661	FBgn0011471	3661
516	2R	10866162	10868341	1.86633348465	10867286	1.743531619801	FBgn0034013	2269	FBgn0000996	28537
517	3L	2573718	2575881	1.865797042847	2574612	1.613050162792	FBgn0016794	1678	FBgn0024939	3630
518	2L	22138330	22141037	1.863249778748	22139257	1.636313410366	FBgn0032978	9636	FBgn0032979	17497
519	2L	7589489	7591814	1.862878799438	7590475	1.449120903015	FBgn0083141	8540	FBgn0053529	46052
520	3L	2465227	2467815	1.862798690796	2466640	1.807516336441	FBgn0035344	4615	FBgn0035346	5711
521	3L	15696389	15698123	1.862228393555	15697333	1.625011331895	FBgn0010105	3651	FBgn0010105	3651
522	3R	15177956	15181639	1.862123012543	15179212	1.582938015461	FBgn0038697	21259	FBgn0000463	27277
523	X	3689777	3692006	1.857654571533	3690663	1.628690106528	FBgn0000542	9330	FBgn0000542	9330
524	3L	13093049	13095606	1.857449054718	13094138	1.7907037174	FBgn0010452	5918	FBgn0010452	5918
525	2R	10613737	10616957	1.857082366943	10614681	1.668747649473	FBgn0015371	15439	FBgn0033989	107595
526	3L	13381732	13384191	1.855254173279	13383044	1.802830755711	FBgn0036356	3356	FBgn0036351	27754
527	3L	4804854	4806584	1.854153633118	4805727	1.633012115955	FBgn0010349	853	FBgn0035570	115024
528	3R	9760965	9763172	1.853217601776	9762176	1.727587587693	FBgn0038188	6948	FBgn0000576	34595
529	2L	6212949	6215055	1.851040363312	6213915	1.607513136334	FBgn0026755	11135	FBgn0031782	86153
530	X	6702256	6703755	1.850970506668	6703023	1.432462243473	FBgn0029915	5164	FBgn0064122	10721
531	2R	20604840	20609177	1.850295066833	20606027	1.579607542823	FBgn0004919	14107	FBgn0001148	36447
532	3L	22096120	22099596	1.848449707031	22097165	1.713253301733	FBgn0037152	2103	FBgn0000100	87282
533	2L	19861274	19863862	1.847929477692	19862826	1.629547960618	FBgn0032826	440	FBgn0043021	50483
534	3R	16671761	16673560	1.84499168396	16672730	1.598425209522	FBgn0038833	103	FBgn0038834	3541
535	3R	12540335	12542561	1.842672109604	12541345	1.521560001373	FBgn0003944	19003	FBgn0063261	35766
536	2R	7061753	7063903	1.842344760895	7062856	1.691619046529	FBgn0000577	18739	FBgn0000577	18739
537	2R	3640625	3642505	1.840444087982	3641363	1.626925587654	FBgn0033267	1782	FBgn0033267	1782
538	2L	7303795	7307820	1.838981628418	7305697	1.654697567225	FBgn0004009	1464	FBgn0004009	1464
539	3L	17380144	17383003	1.837194919586	17381625	1.794620037079	FBgn0027660	5146	FBgn0027660	5146
540	2L	15756010	15759129	1.836225509644	15757478	1.560321450233	FBgn0001987	1206	FBgn0003936	9867
541	2R	7116839	7122254	1.832632780075	7120327	1.601517707109	FBgn0033636	11411	FBgn0033636	11411
542	2R	13303564	13305221	1.832275867462	13304406	1.785775829764	FBgn0026316	134	FBgn0004586	13246
543	2L	277463	279665	1.830023288727	278735	1.657896715052	FBgn0003444	1147	FBgn0003444	1147
544	3L	20942373	20944740	1.82914352417	20943826	1.649618975321	FBgn0003415	17439	FBgn0003415	17439
545	2L	8831519	8833631	1.829125404358	8832557	1.766055022969	FBgn0029123	6932	FBgn0029123	6932
546	3L	20774700	20776336	1.825435638428	20775635	1.590445586613	FBgn0037031	207	FBgn0016696	70257
547	3L	16008204	16010643	1.82425403595	16009043	1.699470329285	FBgn0003691	6871	FBgn0003691	6871
548	2L	9125456	9127308	1.823645591736	9126288	1.699061590083	FBgn0052982	537	FBgn0052982	537
549	2L	17229053	17230758	1.82275056839	17229895	1.554257273674	FBgn0051745	11584	FBgn0032633	150181
550	3R	1425474	1427592	1.822738170624	1426467	1.763891668881	FBgn0037346	424	FBgn0037346	424
551	3R	10474053	10479535	1.821804046631	10478339	1.745743078344	FBgn0026578	3084	FBgn0026578	3084
552	3R	26680065	26684176	1.820297718048	26681516	1.656010329723	FBgn0003720	3479	FBgn0003720	3479
553	3L	17326445	17333224	1.820126533508	17329130	1.638695150614	FBgn0015550	4221	FBgn0026197	37587
554	2L	599853	602712	1.817133903503	600804	1.658078320821	FBgn0031270	2009	FBgn0031267	26572
555	3R	1544961	1547189	1.816441059113	1546747	1.658655426719	FBgn0004878	3725	FBgn0037372	33748
556	3L	3290637	3292551	1.815709114075	3291613	1.75644505024	FBgn0035432	4359	FBgn0035436	11476
557	3L	8983667	8985650	1.813494205475	8984539	1.552383065224	FBgn0035955	741	FBgn0035954	5394
558	2L	11223743	11226057	1.813294887543	11225098	1.541688323021	FBgn0000011	14417	FBgn0028700	94453
559	2R	10440393	10443973	1.811349868774	10443110	1.811758041382	FBgn0033983	5053	FBgn0033987	35067
560	3R	2738512	2741004	1.811059951782	2740245	1.260705202818	FBgn0051488	43211	FBgn0001077	50199
561	2L	19155982	19159566	1.810248374939	19158530	1.61944308877	FBgn0032763	19101	FBgn0032762	29175
562	X	18632632	18635790	1.806836128235	18633541	1.619129629696	FBgn0001090	1925	FBgn0001090	1925
563	2R	11400515	11402670	1.806337356567	11401792	1.622207373381	FBgn0003425	3925	FBgn0003425	3925
564	2R	8472762	8476666	1.804886341095	8474553	1.627864052268	FBgn0033787	5090	FBgn0004512	12302
565	3R	4849078	4851739	1.800420284271	4850852	1.563999176025	FBgn0015014	5113	FBgn0015014	5113
566	3L	9717474	9719544	1.799855709076	9718385	1.409020394087	FBgn0052046	7138	FBgn0044049	59840
567	3R	21005160	21011382	1.798434257507	21006750	1.736330628395	FBgn0039286	3985	FBgn0039286	3985
568	3R	25085427	25087689	1.798213005066	25086504	1.6517737613	FBgn0003525	5002	FBgn0003525	5002
569	3R	18954478	18957678	1.797001361847	18955920	1.63849812746	FBgn0051457	2214	FBgn0051457	2214
570	2L	9223679	9226700	1.794282913208	9225834	1.39920574824	FBgn0051885	10760	FBgn0032105	27282
571	3R	9795617	9798988	1.79377746582	9798077	1.537645303286	FBgn0015270	7438	FBgn0038196	63810
572	3L	15766615	15768718	1.79363822937	15767748	1.523133502287	FBgn0036531	5929	FBgn0036537	32897
573	2L	19150346	19155169	1.793283462524	19150498	1.615569829941	FBgn0010300	20763	FBgn0032762	21143
574	3L	744732	747491	1.792490005493	746463	1.612339188071	FBgn0052480	6572	FBgn0000575	13525
575	X	636185	638223	1.791166305542	637153	1.483856707811	FBgn0025618	4459	FBgn0015288	15193
576	2L	3821255	3826113	1.790128707886	3822598	1.796269697302	FBgn0003430	3082	FBgn0003430	3082
577	2R	15555132	15557393	1.789725780487	15556238	1.491485595703	FBgn0034480	36388	FBgn0004364	70136
578	2R	6697612	6699941	1.789666652679	6698827	1.578219652176	FBgn0003396	9100	FBgn0033581	32864
579	2R	4164881	4170973	1.787845134735	4166751	1.643840948741	FBgn0050353	3268	FBgn0050353	3268
580	3R	12506770	12511918	1.787377357483	12511012	1.806922316551	FBgn0051498	20385	FBgn0015019	37683
581	4	1000997	1002365	1.783992290497	1001854	1.571214795113	FBgn0039931	4337	FBgn0039930	47755
582	X	17652868	17654691	1.783812522888	17653788	1.566723664602	FBgn0030868	236	FBgn0030870	10989
583	3R	4519475	4521452	1.783115386963	4520405	1.691011597128	FBgn0001180	3135	FBgn0001180	3135
584	3R	2790199	2791770	1.782896518707	2790912	1.316624194384	FBgn0051488	7456	FBgn0001077	100866
585	3R	9734850	9737754	1.782772064209	9735834	1.712407290936	FBgn0000576	8253	FBgn0000576	8253
586	3R	2732498	2734327	1.781407356262	2733433	1.555717786153	FBgn0001077	43387	FBgn0001077	43387
587	3L	11188184	11190264	1.780298233032	11189288	1.487787187099	FBgn0036149	841	FBgn0041094	36968
588	X	7110736	7112590	1.780171394348	7111636	1.615272129283	FBgn0029940	504	FBgn0025549	24904
589	3R	7127462	7129821	1.780061244965	7129045	1.442738981808	FBgn0051386	2285	FBgn0026063	45118
590	2R	2929943	2931697	1.778935432434	2930752	1.442901032312	FBgn0003460	93	FBgn0033159	37070
591	X	8255564	8259855	1.77668428421	8256689	1.720671008615	FBgn0052711	1358	FBgn0052711	1358
592	3R	15160216	15162408	1.774799346924	15161533	1.622217241923	FBgn0000463	9598	FBgn0000463	9598
593	3R	6177637	6181308	1.773448467255	6178858	1.566036813399	FBgn0015396	2952	FBgn0015396	2952
594	2R	16365736	16368150	1.773267745972	16367088	1.594894945621	FBgn0034554	6595	FBgn0016984	27092
595	X	1978559	1981271	1.770647525787	1979913	1.647337627411	FBgn0004860	2033	FBgn0025626	58621
596	3L	891232	893405	1.769581794739	892255	1.581738710403	FBgn0028999	416	FBgn0035164	71209
597	2R	20067270	20069117	1.769080162048	20068219	1.560074048884	FBgn0016687	468	FBgn0035031	37376
598	2L	5876655	5878485	1.768627166748	5877811	1.419557431165	FBgn0031745	1670	FBgn0031740	75556
599	3L	1755362	1757615	1.768074989319	1756463	1.613251798293	FBgn0013811	1281	FBgn0027903	2702
600	3R	10100519	10105395	1.767322063446	10101648	1.477936935425	FBgn0003862	10975	FBgn0003862	10975
601	2R	1700544	1705058	1.765503883362	1704184	1.555316627026	FBgn0033068	789	FBgn0033068	789
602	2L	1524166	1526399	1.765496730804	1525259	1.632510409636	FBgn0026397	2568	FBgn0001174	7075
603	2L	5432702	5435269	1.765148639679	5433976	1.335486916935	FBgn0051647	15226	FBgn0005511	27665
604	3L	15089227	15091209	1.762648105621	15090461	1.476746431986	FBgn0036481	116	FBgn0025776	81125
605	3L	8432154	8433794	1.760336399078	8432976	1.539814710617	FBgn0010825	8713	FBgn0010825	8713
606	3L	18317241	18322857	1.758318424225	18321883	1.658170372248	FBgn0011706	41779	FBgn0011706	41779
607	2L	12677663	12683658	1.758140563965	12679518	1.759943934048	FBgn0032442	10349	FBgn0032445	13505
608	X	12413515	12415289	1.757445812225	12414446	1.5111784935	FBgn0030400	2673	FBgn0015024	73274
609	2R	9070790	9072607	1.757295131683	9071671	1.475243175731	FBgn0033855	129	FBgn0033855	129
610	2R	14316608	14318602	1.752445220947	14317695	1.421714633703	FBgn0010651	895	FBgn0010651	895
611	2L	21832842	21837693	1.752065658569	21835502	1.517741231357	FBgn0003866	19314	FBgn0003866	19314
612	3R	11242722	11247141	1.751816272736	11246252	1.553452730179	FBgn0067339	2747	FBgn0067339	2747
613	3R	14227856	14229784	1.75139093399	14229031	1.496290319106	FBgn0038617	596	FBgn0038609	36653
614	2L	21740725	21743551	1.750933170319	21742385	1.51619514823	FBgn0032960	2669	FBgn0032960	2669
615	2R	16467782	16471059	1.750420570374	16468858	1.613489151001	FBgn0008636	367	FBgn0034565	16961
616	3L	11315286	11319695	1.749739170074	11318437	1.722067075617	FBgn0036155	20395	FBgn0041094	92181
617	3R	10306605	10311469	1.749057769775	10310358	1.491501033306	FBgn0038233	27056	FBgn0038234	27232
618	2L	5201769	5203520	1.748663902283	5202698	1.439740180969	FBgn0065104	3507	FBgn0000228	75860
619	3L	8479709	8481808	1.746771812439	8481014	1.643970713896	FBgn0035900	2680	FBgn0035900	2680
620	3R	17430274	17433831	1.745454072952	17431622	1.361508909861	FBgn0046832	16624	FBgn0046832	16624
621	2L	12669544	12673464	1.744922876358	12670821	1.631555304808	FBgn0032442	1652	FBgn0032445	22202
622	3L	4737341	4739374	1.743244171143	4738450	1.526519477367	FBgn0035572	426	FBgn0035570	47747
623	2R	1474458	1475346	1.742518901825	1475300	1.688021024068	FBgn0033048	1076	FBgn0033059	108465
624	3R	5416887	5418942	1.742499351501	5417950	1.55395334959	FBgn0037720	917	FBgn0037719	1241
625	3L	5397	6795	1.741367816925	5629	1.616235733032	FBgn0052475	849	FBgn0035105	162325
626	3R	16418888	16421480	1.740519523621	16420737	1.433550890754	FBgn0023097	1852	FBgn0023097	1852
627	2R	15173737	15177714	1.740234375	15176801	1.536480029424	FBgn0067695	207	FBgn0067695	207
628	3L	7956744	7959368	1.737606525421	7957955	1.731902655433	FBgn0011817	4959	FBgn0011817	4959
629	X	11339409	11341248	1.735202789307	11340114	1.366811096668	FBgn0052666	1726	FBgn0052666	1726
630	X	10884476	10885698	1.734541893005	10885228	1.432569980621	FBgn0040851	2295	FBgn0028686	85178
631	2R	17051614	17054792	1.73322057724	17052939	1.6516753926	FBgn0050283	4784	FBgn0010415	64189
632	4	521223	524280	1.733083724976	522853	1.649316340685	FBgn0004607	1248	FBgn0026777	194506
633	3L	14040950	14043126	1.731854438782	14042046	1.574542045593	FBgn0005592	1015	FBgn0036406	23791
634	2R	1727475	1729791	1.730192184448	1728896	1.354111839743	FBgn0033074	4119	FBgn0033074	4119
635	2L	14382981	14385178	1.728039741516	14383767	1.517314406002	FBgn0020258	2597	FBgn0028529	28687
636	X	4812787	4816902	1.726272583008	4815886	1.670629050997	FBgn0061196	9649	FBgn0004368	31517
637	2L	18730000	18732360	1.725975036621	18731658	1.368883525624	FBgn0032709	4681	FBgn0032702	32611
638	2L	9972959	9973761	1.725172996521	9973164	0.638709935275	FBgn0015664	5709	FBgn0015664	5709
639	3L	5809112	5810931	1.724752426147	5809985	1.473602940055	FBgn0003984	9576	FBgn0035640	22955
640	2L	7542158	7546884	1.722033023834	7544865	1.522714674473	FBgn0053529	442	FBgn0053529	442
641	3L	12650576	12652392	1.721011638641	12651403	1.410234928131	FBgn0014343	16292	FBgn0036306	77301
642	X	7902878	7905793	1.719108581543	7903855	1.681955909729	FBgn0004656	2817	FBgn0004656	2817
643	2L	7309150	7313207	1.718602657318	7310437	1.622220600353	FBgn0004009	3276	FBgn0004009	3276
644	2R	10632922	10634224	1.718026161194	10634034	1.488140543302	FBgn0015371	3914	FBgn0033989	126948
645	3L	736239	738208	1.716739654541	737113	1.564325630665	FBgn0000575	4175	FBgn0000575	4175
646	3R	21419636	21422864	1.715285301208	21421901	1.517484347026	FBgn0039345	12949	FBgn0039345	12949
647	3L	15664517	15670179	1.715124130249	15669176	1.5354180336	FBgn0041160	4068	FBgn0041160	4068
648	2R	20725583	20728081	1.71352481842	20726915	1.461486059077	FBgn0001325	7300	FBgn0001325	7300
649	2R	8418971	8421095	1.713121414185	8419983	1.447230619543	FBgn0010488	11921	FBgn0010488	11921
650	2L	3769425	3772359	1.712512969971	3771581	1.412046208101	FBgn0004893	125	FBgn0003430	54099
651	2L	9149106	9151799	1.711122751236	9150336	1.32158722597	FBgn0032100	13899	FBgn0051887	20493
652	2L	14461309	14462749	1.710102081299	14461924	1.406363070011	FBgn0028844	11108	FBgn0005771	28938
653	2R	1627568	1630634	1.709819793701	1629761	1.682927131653	FBgn0033063	15017	FBgn0033062	36753
654	2R	20699016	20700850	1.709375858307	20699996	1.619488030672	FBgn0035094	3559	FBgn0001325	34219
655	3L	20426796	20428515	1.709115028381	20427687	1.526430098216	FBgn0037000	938	FBgn0036998	20049
656	X	14460533	14465516	1.706872940063	14463950	1.632443841298	FBgn0015773	23818	FBgn0015773	23818
657	2L	15314792	15317011	1.706448078156	15316152	1.430116653442	FBgn0041103	317	FBgn0001981	13641
658	3L	5829073	5832928	1.706396102905	5830237	1.593000729879	FBgn0003984	10676	FBgn0035640	43207
659	3R	12542996	12546902	1.705467224121	12544079	1.556940331179	FBgn0003944	16269	FBgn0063261	33032
660	2L	159494	162453	1.703810691833	160966	1.517656266689	FBgn0016977	1932	FBgn0016977	1932
661	2L	3157800	3159519	1.702407836914	3158801	1.418977069855	FBgn0011648	829	FBgn0031506	1155
662	X	446665	450887	1.70161819458	449908	1.717583936803	FBgn0003986	2045	FBgn0003986	2045
663	2L	10259071	10261218	1.701031208038	10259993	1.56768982227	FBgn0026379	1024	FBgn0011305	3589
664	3R	464997	467708	1.701011657715	465967	1.470786280102	FBgn0037261	1306	FBgn0037261	1306
665	3R	2929016	2932903	1.698359966278	2930359	1.439769238234	FBgn0040670	10513	FBgn0003884	18099
666	3L	18102363	18105505	1.697912216187	18104608	1.547037685619	FBgn0020300	55	FBgn0020300	55
667	3R	2586621	2589911	1.697208404541	2588158	1.529694388894	FBgn0000071	157	FBgn0000071	157
668	2R	20641724	20643603	1.696603775024	20642667	1.522163026473	FBgn0003715	4474	FBgn0001148	73087
669	2L	7243459	7249089	1.695942401886	7245223	1.46728776483	FBgn0031899	4723	FBgn0031898	22144
670	2L	3540993	3542870	1.695846319199	3542067	1.473031312227	FBgn0024244	2816	FBgn0031549	11781
671	X	18528672	18530624	1.695460319519	18529742	1.534259229898	FBgn0010383	3060	FBgn0004959	10036
672	2L	1118465	1120860	1.695336818695	1119723	1.555519104004	FBgn0031302	6735	FBgn0031302	6735
673	3R	1541659	1543444	1.695314407349	1542460	1.531534576416	FBgn0004878	562	FBgn0037372	38035
674	2L	12085076	12090348	1.694272518158	12087876	1.560549020767	FBgn0003145	2084	FBgn0003145	2084
675	3R	9845149	9847414	1.69375038147	9846858	1.414264976978	FBgn0038194	8094	FBgn0038196	15029
676	2R	2123633	2125463	1.693213939667	2124576	1.544868081808	FBgn0040673	250	FBgn0040673	250
677	2L	18328722	18330980	1.691732406616	18329947	1.347739919027	FBgn0000636	13917	FBgn0004413	109219
678	X	7138933	7143654	1.690918922424	7142316	1.557614438674	FBgn0025549	5776	FBgn0025549	5776
679	2L	3081948	3084434	1.690624237061	3083085	1.705180280349	FBgn0027571	26470	FBgn0003934	34384
680	3L	9014534	9017370	1.69024181366	9016509	1.616358484541	FBgn0028789	1185	FBgn0028789	1185
681	3L	18271172	18273522	1.687811851501	18272274	1.405623286963	FBgn0015946	2601	FBgn0011706	91388
682	X	5749449	5751051	1.686841011047	5750162	1.589708358049	FBgn0029821	1031	FBgn0000042	4062
683	3L	2449854	2452442	1.68642616272	2451092	1.728413357454	FBgn0035347	657	FBgn0035347	657
684	3R	5054394	5056805	1.68532371521	5055356	1.61573820644	FBgn0003165	8048	FBgn0000412	11020
685	X	8262932	8265952	1.683881759644	8264793	1.182161211967	FBgn0026758	5707	FBgn0052711	9462
686	3L	4091658	4093624	1.683332443237	4092596	1.284151077271	FBgn0028484	859	FBgn0028484	859
687	X	2990762	2999301	1.680465698242	2995898	1.533032268286	FBgn0004647	4870	FBgn0004647	4870
688	3L	9826411	9830371	1.679763793945	9827297	1.338853985071	FBgn0004390	1929	FBgn0015618	14700
689	3R	2548589	2551758	1.678946495056	2549439	1.383585516612	FBgn0051481	18346	FBgn0004054	20423
690	3R	15139809	15141841	1.677258491516	15140942	1.531361299403	FBgn0000463	10993	FBgn0000463	10993
691	X	18142294	18147165	1.676961898804	18144888	1.543103049783	FBgn0004956	3126	FBgn0004956	3126
692	3L	8425561	8427415	1.674888134003	8426522	1.535293691299	FBgn0010825	2259	FBgn0010825	2259
693	3L	20980230	20982409	1.67334985733	20981250	1.565319173476	FBgn0026179	12870	FBgn0037044	19514
694	2L	21560680	21562492	1.672280311584	21561344	1.412252515554	FBgn0032949	373	FBgn0022893	56177
695	X	10629294	10631929	1.672006607056	10630781	1.513646546532	FBgn0025111	1317	FBgn0052672	17228
696	3R	23266732	23269226	1.671570777893	23268210	1.43670054043	FBgn0039518	21701	FBgn0039509	153993
697	2L	7525300	7527917	1.671109676361	7526514	1.554410036872	FBgn0053529	17909	FBgn0053529	17909
698	3R	11858224	11860938	1.670836448669	11860161	1.171227707582	FBgn0003117	8342	FBgn0038396	15232
699	X	3682241	3684713	1.669805526733	3683258	1.538285395678	FBgn0000542	1925	FBgn0000542	1925
700	3L	1444522	1448304	1.669700622559	1445846	1.659416496754	FBgn0004635	1478	FBgn0004635	1478
701	2L	19130284	19132570	1.668163299561	19131345	1.422794938087	FBgn0010300	1610	FBgn0032762	1990
702	2R	19375680	19377754	1.665861606598	19376882	1.515211638282	FBgn0025352	666	FBgn0025790	6701
703	X	17660866	17666054	1.665842056274	17664403	1.470928937197	FBgn0030870	374	FBgn0030870	374
704	3R	25117238	25121004	1.665177822113	25118497	1.392007182626	FBgn0039659	4454	FBgn0003525	36995
705	2L	16318703	16320505	1.663044929504	16319693	1.422585150775	FBgn0000250	2337	FBgn0000250	2337
706	X	6124095	6126034	1.662503242493	6125140	1.409131288528	FBgn0052744	633	FBgn0029857	8250
707	2R	5587990	5590348	1.661460399628	5588879	1.499334990978	FBgn0033483	1299	FBgn0033483	1299
708	3L	15751804	15753820	1.661046504974	15752819	1.496984541416	FBgn0036531	20858	FBgn0036537	47826
709	4	715759	718082	1.659496307373	717379	1.42410586675	FBgn0005558	560	FBgn0039930	332230
710	3L	730277	733505	1.658346176147	732091	1.534287929535	FBgn0000575	847	FBgn0000575	847
711	2R	8754974	8757869	1.655712127686	8756406	1.344006061554	FBgn0033817	771	FBgn0043010	18040
712	3L	1387157	1389273	1.65521812439	1388278	1.478244463603	FBgn0011855	2965	FBgn0004635	59046
713	X	325981	327672	1.655120849609	326628	1.240185469389	FBgn0010019	473	FBgn0000570	53414
714	3R	9810105	9812519	1.654723644257	9811192	1.558735005996	FBgn0015270	20553	FBgn0038196	50695
715	3R	14825006	14826755	1.653790950775	14825934	1.413180291653	FBgn0026239	16187	FBgn0026239	16187
716	X	17010886	17014324	1.65354347229	17011969	1.452173113823	FBgn0000163	17093	FBgn0000163	17093
717	2R	15545315	15548872	1.653506278992	15547347	1.67834741929	FBgn0034480	27497	FBgn0004364	79027
718	2R	5932784	5936210	1.653343200684	5935465	1.476671814919	FBgn0033520	784	FBgn0033522	6060
719	3R	3358744	3360254	1.653104782104	3359588	1.277381692614	FBgn0015573	2659	FBgn0003885	3211
720	3L	12656033	12658170	1.652297019958	12657423	1.40664583094	FBgn0014343	10272	FBgn0036306	71281
721	2R	12035497	12037059	1.652038574219	12036240	1.188743501902	FBgn0034134	13573	FBgn0034138	49860
722	3L	10649573	10654136	1.651083946228	10651768	1.238172769547	FBgn0010762	13078	FBgn0010762	13078
723	2R	8294564	8297505	1.647310256958	8296301	1.440129953272	FBgn0003326	150	FBgn0003326	150
724	2R	20705766	20708910	1.646311759949	20707892	1.544725805521	FBgn0035094	11455	FBgn0001325	26323
725	3L	12539587	12541514	1.644191265106	12540420	1.412140965462	FBgn0036302	6049	FBgn0004926	39736
726	2R	15682709	15684913	1.644186973572	15683752	1.45293600419	FBgn0034481	22742	FBgn0004364	57378
727	2L	14476922	14478810	1.643723487854	14478135	1.279787826538	FBgn0005771	12727	FBgn0005771	12727
728	3R	21835357	21837423	1.642796516418	21836131	1.332617342472	FBgn0002732	554	FBgn0002732	554
729	3R	25589491	25592506	1.642695426941	25591601	1.523733531728	FBgn0001297	1106	FBgn0020235	16743
730	X	3018167	3019952	1.642507553101	3019126	1.427384674549	FBgn0028746	10152	FBgn0028746	10152
731	2R	2111496	2114015	1.641819953918	2112480	1.485958155464	FBgn0033076	311	FBgn0041145	9838
732	X	16777700	16779784	1.641654014587	16778799	1.255192637444	FBgn0030806	2000	FBgn0030806	2000
733	2R	7969765	7972895	1.6410779953	7970852	1.60562568903	FBgn0010238	1754	FBgn0010238	1754
734	X	2149383	2156463	1.640794277191	2152522	1.45629632473	FBgn0023526	3620	FBgn0023526	3620
735	2L	21605790	21606761	1.639873504639	21606646	1.37718335065	FBgn0032955	4546	FBgn0022893	10875
736	3R	25341623	25343579	1.638511657715	25342634	1.52073764801	FBgn0039669	1067	FBgn0040623	25818
737	3R	15	1464	1.637517929077	530	1.516361881705	FBgn0037213	150	FBgn0037213	150
738	3R	12553058	12558205	1.636360645294	12557135	1.499594434102	FBgn0003944	3213	FBgn0063261	19976
739	2L	7517451	7520909	1.636127948761	7519847	1.453381508589	FBgn0011283	22487	FBgn0053529	24576
740	3L	12622424	12624583	1.634323120117	12623436	1.528393685818	FBgn0052111	21553	FBgn0036306	105268
741	3R	25866191	25868237	1.633665561676	25867081	1.558226052453	FBgn0003510	144	FBgn0003510	144
742	X	5395266	5398936	1.633221626282	5396565	1.468006998301	FBgn0053980	8855	FBgn0029771	34067
743	2L	1885844	1887510	1.632573127747	1886730	1.405029565096	FBgn0031374	1746	FBgn0031357	176264
744	3R	25619368	25620921	1.632009506226	25620092	1.369467623094	FBgn0039695	266	FBgn0019972	5283
745	3L	19524302	19529536	1.630621910095	19527651	1.571562486536	FBgn0067680	2748	FBgn0067680	2748
746	3R	12053434	12056015	1.627799510956	12054302	1.086301887737	FBgn0040071	2931	FBgn0011253	43874
747	2R	10546839	10549969	1.625291824341	10547812	1.375022513526	FBgn0043530	8110	FBgn0033989	40726
748	2L	14264307	14266270	1.623597145081	14265318	1.356052370632	FBgn0004002	1796	FBgn0028529	89762
749	3L	13512710	13515062	1.62331867218	13514143	1.324165450202	FBgn0036377	20595	FBgn0036351	158853
750	3R	27572498	27574670	1.623079776764	27573532	1.411028981209	FBgn0011013	281	FBgn0011013	281
751	2R	20557779	20559694	1.621855258942	20558827	1.535383953768	FBgn0001147	1100	FBgn0001148	10753
752	3L	19828860	19834116	1.621595859528	19833024	1.416050463915	FBgn0014037	10202	FBgn0014037	10202
753	2L	707570	709220	1.621406555176	708543	1.363841756185	FBgn0000497	6425	FBgn0015621	111421
754	3L	230958	232580	1.619076251984	231771	1.248547852039	FBgn0052476	744	FBgn0035120	10247
755	2R	3470792	3472525	1.618861198425	3471681	1.395827643077	FBgn0033241	159	FBgn0033241	159
756	2R	20718982	20721280	1.616513252258	20719996	1.429799199104	FBgn0001325	14219	FBgn0001325	14219
757	3L	12052529	12054490	1.616167068481	12053362	1.233082707723	FBgn0028679	2370	FBgn0036248	38828
758	X	19605265	19609525	1.615374565125	19606411	1.455820592244	FBgn0031070	10151	FBgn0031070	10151
759	2L	6568926	6571096	1.613395690918	6569870	1.363418638706	FBgn0031834	3753	FBgn0031830	12070
760	2L	5977140	5981219	1.61173582077	5980353	1.375815503738	FBgn0000308	672	FBgn0000308	672
761	2L	3537556	3540109	1.611293315887	3539251	1.485332208521	FBgn0024244	0	FBgn0031549	8965
762	3L	7970270	7972220	1.611272335052	7971149	1.282750701904	FBgn0046767	2346	FBgn0046767	2346
763	2L	8788115	8790135	1.610530376434	8789377	1.468294283923	FBgn0032069	8126	FBgn0029123	36248
764	X	18762060	18765663	1.609369277954	18764236	1.35904083252	FBgn0052541	60	FBgn0030974	36666
765	3R	19711404	19714059	1.608094215393	19712276	1.502206683159	FBgn0025574	3521	FBgn0025574	3521
766	3L	6469199	6473033	1.608006238937	6470437	1.238763472613	FBgn0020251	760	FBgn0020251	760
767	3L	12416349	12418688	1.606673240662	12418122	1.332329630852	FBgn0036285	11507	FBgn0027936	60127
768	2L	7639563	7642119	1.604121208191	7641049	1.494070053101	FBgn0031927	4948	FBgn0053529	96626
769	3R	12350964	12355078	1.603771209717	12352143	1.469928769504	FBgn0038441	12971	FBgn0027053	56320
770	3L	18192948	18194558	1.603529453278	18193745	1.263312906027	FBgn0036783	23602	FBgn0020300	89082
771	3L	8648568	8650765	1.602669715881	8649679	1.465464019775	FBgn0001168	27	FBgn0001168	27
772	X	12568766	12572167	1.602306604385	12570931	1.415813058615	FBgn0024308	5449	FBgn0053963	77532
773	3L	14917977	14919679	1.600926876068	14918744	1.554517745972	FBgn0040487	7373	FBgn0040487	7373
774	2R	16789563	16791314	1.600419998169	16790521	1.340283590205	FBgn0034611	639	FBgn0034611	639
775	X	7130931	7132383	1.600069522858	7131729	1.252302885056	FBgn0029941	300	FBgn0025549	4811
776	X	16440728	16442938	1.600031852722	16442205	1.169107556343	FBgn0025743	2444	FBgn0015615	14839
777	2R	17825045	17827390	1.599818706512	17826513	1.358685314655	FBgn0013272	1269	FBgn0013272	1269
778	2R	5225469	5227268	1.598854541779	5226330	1.47618077596	FBgn0010316	2194	FBgn0023143	21189
779	3R	12864448	12866304	1.598358392715	12865346	1.280735492706	FBgn0038470	578	FBgn0038471	1060
780	3R	1495519	1498973	1.59824514389	1496611	1.37301582098	FBgn0037363	1176	FBgn0037363	1176
781	2R	16458062	16461333	1.597874641418	16459117	1.356745779514	FBgn0053704	1433	FBgn0034565	26702
782	X	20140389	20141936	1.59762096405	20141133	1.406566900365	FBgn0031101	2963	FBgn0027334	60994
783	2L	15465858	15467664	1.594776630402	15466794	1.523648991304	FBgn0003448	7404	FBgn0003448	7404
784	3L	14527771	14529644	1.594441413879	14528695	1.376914580663	FBgn0054039	1577	FBgn0028418	2672
785	3R	16981797	16983736	1.59300661087	16982832	1.44244915247	FBgn0038865	3983	FBgn0010770	40874
786	2R	7533249	7534863	1.591351032257	7534078	1.08212184906	FBgn0004839	1653	FBgn0011704	32728
787	3R	11473950	11476255	1.591259479523	11474648	1.452247333527	FBgn0038351	16043	FBgn0053207	17260
788	X	19616647	19618966	1.590984344482	19617503	1.469809405009	FBgn0031071	638	FBgn0031071	638
789	X	2291860	2298032	1.590404510498	2294568	1.420133366304	FBgn0003714	5564	FBgn0004050	9357
790	3L	13143196	13145125	1.590103149414	13144369	1.410297334194	FBgn0036347	3260	FBgn0010452	56149
791	3L	15720895	15724671	1.590055465698	15721893	1.49372369051	FBgn0010105	28211	FBgn0010105	28211
792	3R	2560686	2563015	1.589363098145	2561632	1.54543915391	FBgn0051481	6153	FBgn0004054	8230
793	3L	662390	664487	1.588138580322	663462	1.611860499663	FBgn0035151	392	FBgn0035156	12985
794	2L	6609373	6612460	1.586765766144	6610741	1.489721000195	FBgn0031836	282	FBgn0031836	282
795	3L	379993	381556	1.586550712585	380818	1.261062930612	FBgn0040689	4462	FBgn0035136	35903
796	X	18623241	18625079	1.586103439331	18624371	1.391256213188	FBgn0030960	1234	FBgn0030960	1234
797	3R	4465248	4467068	1.585951805115	4466127	1.377789407969	FBgn0012028	2020	FBgn0037602	10712
798	3L	13068595	13070998	1.585684776306	13069786	1.533957761877	FBgn0052118	2412	FBgn0010452	18434
799	3L	5966764	5969318	1.585235595703	5968469	1.25078051885	FBgn0052406	2692	FBgn0035656	18517
800	2L	18139969	18143077	1.58315372467	18141447	1.440931853126	FBgn0041184	6892	FBgn0041184	6892
801	3R	914941	916761	1.582661151886	915748	1.276513397694	FBgn0010313	3340	FBgn0010313	3340
802	3R	6932995	6934355	1.58233833313	6933547	1.266981363297	FBgn0037860	7881	FBgn0037873	102024
803	3L	22885786	22887526	1.582311153412	22886772	1.23133687412	FBgn0052461	2354	FBgn0037207	7717
804	3R	10393162	10395450	1.581809997559	10393913	1.334747482749	FBgn0038243	619	FBgn0038243	619
805	3R	487574	489514	1.580533504486	488480	1.509366840124	FBgn0051531	3175	FBgn0037262	20784
806	2R	20715613	20718552	1.579710960388	20718096	1.409286053975	FBgn0001325	16119	FBgn0001325	16119
807	3L	14298966	14301106	1.578695774078	14300317	1.438280245837	FBgn0036419	5621	FBgn0003459	74865
808	2L	21177801	21179215	1.577814340591	21178437	1.176725357771	FBgn0011829	7901	FBgn0003930	24334
809	4	79260	81924	1.574320793152	80929	1.306630358976	FBgn0004859	3262	FBgn0004859	3262
810	X	5384229	5386750	1.574025630951	5385426	1.240244706472	FBgn0065061	15807	FBgn0029771	22928
811	2L	16272119	16273443	1.573284626007	16272876	1.091295037951	FBgn0001994	10781	FBgn0001994	10781
812	X	1678934	1681132	1.572334289551	1680358	1.338130417992	FBgn0029591	1458	FBgn0029591	1458
813	3L	4657356	4659586	1.571862220764	4658427	1.515508259044	FBgn0026729	1673	FBgn0035569	17159
814	2L	15486846	15489032	1.571035385132	15487881	1.425277641841	FBgn0002524	7158	FBgn0003448	13683
815	3L	12696420	12700011	1.570420980453	12697527	1.26310895471	FBgn0016940	11028	FBgn0036306	31177
816	2L	15308789	15312207	1.569975852966	15309675	1.570801764727	FBgn0041103	6160	FBgn0001981	20118
817	2R	9455142	9457355	1.569406509399	9456433	1.250015258789	FBgn0013733	1584	FBgn0033886	19878
818	3L	14911121	14913997	1.567770957947	14911507	1.433978915215	FBgn0040487	136	FBgn0040487	136
819	2L	9415556	9417419	1.567590713501	9416473	1.392334825852	FBgn0032116	120	FBgn0002973	21040
820	2L	20089152	20090872	1.564843654633	20089982	1.463813368479	FBgn0032848	89	FBgn0032848	89
821	3R	6492935	6494690	1.564279079437	6493856	1.474448859692	FBgn0037818	9036	FBgn0001235	29470
822	2L	21020651	21024752	1.563381195068	21022168	1.459645916434	FBgn0010395	18257	FBgn0023388	107777
823	3R	17283386	17285121	1.562445163727	17284239	1.460429023294	FBgn0011278	12197	FBgn0013984	122012
824	3L	22715819	22717921	1.562412261963	22716849	1.33769310222	FBgn0037191	5431	FBgn0037200	89198
825	2L	15306200	15308066	1.561920642853	15307104	1.409209644093	FBgn0041103	8731	FBgn0001981	22689
826	2L	21842821	21844412	1.561650753021	21843788	1.394640803337	FBgn0003866	27600	FBgn0003866	27600
827	2R	18694282	18696347	1.558734893799	18695090	1.39238846302	FBgn0034833	3082	FBgn0003062	112770
828	3R	2641604	2644673	1.556377887726	2643716	1.425062039319	FBgn0051485	1344	FBgn0046833	8420
829	2L	9420731	9422756	1.556158065796	9421607	1.441352939606	FBgn0032116	5014	FBgn0002973	15906
830	2R	5386171	5387593	1.555586099625	5386863	1.100740551949	FBgn0011241	22	FBgn0033458	3578
831	X	20495095	20497131	1.553777456284	20496136	1.35511748931	FBgn0031128	8536	FBgn0003300	8981
832	3R	14122567	14125208	1.552827835083	14124221	1.371042579412	FBgn0010877	385	FBgn0024432	706
833	3L	1438961	1441008	1.551953792572	1439934	1.346657435099	FBgn0004635	7390	FBgn0004635	7390
834	2R	17741773	17743575	1.551655769348	17742714	1.390983819962	FBgn0034716	6893	FBgn0034704	60226
835	3R	784766	786818	1.551246643066	785529	1.472014141083	FBgn0037289	1541	FBgn0004183	11643
836	3L	17372245	17374121	1.55063533783	17373040	1.421851423052	FBgn0026197	6323	FBgn0026197	6323
837	2R	5002421	5003732	1.550303936005	5002961	1.413071572781	FBgn0004360	3021	FBgn0053774	90864
838	2L	21619573	21621817	1.549988746643	21620850	1.368547618389	FBgn0023416	658	FBgn0022893	3329
839	3L	11669554	11671327	1.549909114838	11670486	1.220990922716	FBgn0036194	447	FBgn0036194	447
840	2L	7006000	7007750	1.549662590027	7006813	1.388289143057	FBgn0031880	6683	FBgn0051908	20482
841	3L	111938	115270	1.549491882324	112841	1.434659036001	FBgn0020386	143	FBgn0035105	55113
842	2L	12574448	12576138	1.54906129837	12575331	1.280683293062	FBgn0032438	18457	FBgn0002970	43017
843	2L	17734987	17737604	1.547892570496	17736632	1.389567640093	FBgn0015609	1182	FBgn0032646	239594
844	2R	7082005	7084129	1.547804832458	7083255	1.295127093792	FBgn0065063	24035	FBgn0065063	24035
845	3L	10939526	10941552	1.547557353973	10940767	1.292078563145	FBgn0052070	2769	FBgn0036118	94819
846	2L	15481028	15483598	1.54637670517	15481895	1.368555181167	FBgn0020371	1198	FBgn0003448	7697
847	X	21796012	21797443	1.544667720795	21796573	1.334852027893	FBgn0052499	39535	FBgn0031186	138588
848	3L	8162448	8164468	1.543126106262	8163556	1.512905457441	FBgn0035851	1663	FBgn0035851	1663
849	3R	17359767	17362618	1.539259910583	17360696	1.297813639921	FBgn0038891	2807	FBgn0013984	45555
850	2L	9582241	9587854	1.538368225098	9584846	1.489027410746	FBgn0014179	3104	FBgn0015393	114988
851	3R	1152835	1155114	1.536993503571	1153693	1.356588055106	FBgn0013576	7933	FBgn0037310	27826
852	3R	24911981	24913847	1.535598754883	24912946	1.274412968579	FBgn0039633	9763	FBgn0039633	9763
853	2R	16866526	16868060	1.535225868225	16867296	1.333129286766	FBgn0000395	7227	FBgn0000395	7227
854	3L	14145152	14148502	1.534927368164	14146463	1.392089338864	FBgn0000411	2584	FBgn0000411	2584
855	3R	26580004	26581960	1.534772872925	26580884	1.397498523488	FBgn0039801	8874	FBgn0003720	97153
856	2L	19933056	19935083	1.532917976379	19934133	1.34983304143	FBgn0032831	7161	FBgn0043021	121790
857	X	16607708	16609775	1.531172513962	16608945	1.198110759258	FBgn0001250	8426	FBgn0030786	8946
858	2L	15470229	15472759	1.531110286713	15471185	1.493746340275	FBgn0003448	3013	FBgn0003448	3013
859	2R	20522722	20524780	1.53036737442	20523595	1.37647497654	FBgn0004055	3945	FBgn0005634	4522
860	X	21179067	21180770	1.530086517334	21179875	1.366325825453	FBgn0003423	5142	FBgn0015527	19360
861	3R	18702605	18704281	1.530000209808	18703359	1.234652911915	FBgn0017590	21665	FBgn0039013	150737
862	3R	7326295	7328062	1.529736042023	7327032	1.358291745186	FBgn0037908	1326	FBgn0037902	65439
863	X	7117479	7121522	1.529608726501	7120158	1.325568437576	FBgn0029940	8018	FBgn0025549	16382
864	4	506384	508587	1.528635025024	507017	1.072679351358	FBgn0039908	2404	FBgn0026777	178670
865	3R	17968120	17969677	1.526988983154	17968879	1.114546269178	FBgn0051163	9299	FBgn0053335	21861
866	X	8675560	8678417	1.525981903076	8677261	1.447728983561	FBgn0052710	12803	FBgn0030061	117074
867	3R	5935906	5938542	1.524931907654	5937067	1.498188436031	FBgn0037788	1201	FBgn0037777	65822
868	3R	17958938	17961404	1.524634361267	17960225	1.347549606772	FBgn0051163	645	FBgn0053335	30515
869	2R	7154009	7156778	1.524561882019	7155494	1.365279702579	FBgn0033639	6062	FBgn0033638	7017
870	2R	8106314	8108830	1.524057388306	8107512	1.363903522491	FBgn0022764	1287	FBgn0022764	1287
871	3L	15630501	15632315	1.523808479309	15631581	1.377372068517	FBgn0014851	5074	FBgn0041160	33527
872	3L	14546131	14547763	1.523657798767	14547009	1.343322515488	FBgn0040811	13620	FBgn0028418	20986
873	2L	8383454	8385620	1.523474693298	8384387	1.143342086247	FBgn0032036	80	FBgn0032036	80
874	3L	10269951	10272947	1.522668361664	10271690	1.237860483282	FBgn0036081	14970	FBgn0000629	340387
875	3L	6737969	6739669	1.521952629089	6738780	1.498655627756	FBgn0052392	1587	FBgn0035714	11920
876	2R	15308545	15310502	1.521105766296	15309372	1.332342892885	FBgn0011897	8082	FBgn0011849	66978
877	2L	9600769	9603122	1.520535469055	9601722	1.409125775099	FBgn0032132	830	FBgn0015393	98112
878	X	18418317	18420541	1.519971847534	18419605	1.397762743632	FBgn0052546	19904	FBgn0030943	62519
879	2L	4033806	4035493	1.518946647644	4034727	1.284447449904	FBgn0000547	3348	FBgn0000547	3348
880	3R	17318949	17320897	1.518743038177	17319927	1.476251097286	FBgn0051179	4875	FBgn0013984	86324
881	X	8989707	8991310	1.518417358398	8990489	1.174804717302	FBgn0030091	2716	FBgn0030092	3791
882	2L	3548472	3550709	1.518275260925	3549434	1.512343406677	FBgn0024244	10183	FBgn0031549	19148
883	2L	12578593	12580086	1.515118598938	12579267	1.16100358963	FBgn0032438	14521	FBgn0002970	39081
884	3R	4102151	4104170	1.514150619507	4103444	1.362131343168	FBgn0010433	70	FBgn0037561	7840
885	3R	8836823	8839906	1.513360500336	8838437	1.359959938947	FBgn0020496	1049	FBgn0038109	2820
886	2L	520992	524378	1.512403488159	521863	1.268246071679	FBgn0003963	1604	FBgn0003963	1604
887	X	19722949	19725175	1.511348724365	19724372	1.373913526535	FBgn0000076	375	FBgn0031079	38384
888	3L	4670546	4672248	1.509806632996	4671372	1.337836377761	FBgn0035568	455	FBgn0035569	4214
889	X	5444843	5446655	1.508628845215	5445804	1.224924882253	FBgn0029775	6294	FBgn0029783	65402
890	2R	2891448	2894057	1.508466243744	2892505	1.363443493843	FBgn0033159	1177	FBgn0033159	1177
891	3R	18200829	18202595	1.508321285248	18201673	1.370384805343	FBgn0038953	6	FBgn0038950	9970
892	X	15986783	15989811	1.507403373718	15988816	1.393434187945	FBgn0042650	31685	FBgn0000459	61855
893	X	13580457	13582161	1.506357192993	13581496	1.219331012053	FBgn0001612	2904	FBgn0030521	34622
894	X	1065665	1067305	1.503876686096	1066437	1.200204253197	FBgn0040367	481	FBgn0026875	27017
895	3R	9724282	9728131	1.503444194794	9725513	1.223718194401	FBgn0000576	2068	FBgn0000576	2068
896	3R	3938466	3940502	1.502592086792	3939559	1.278567727407	FBgn0004210	8502	FBgn0037550	12496
897	X	17341071	17343301	1.501315116882	17341922	1.197702229023	FBgn0030842	18670	FBgn0030851	121491
898	2L	5402988	5404590	1.50106716156	5403857	1.364958405495	FBgn0016660	485	FBgn0005511	57784
899	X	11437828	11439551	1.500858306885	11438694	1.263739299774	FBgn0030319	3252	FBgn0030321	11075
900	2L	5870043	5872311	1.498344421387	5871374	1.476290815017	FBgn0031745	8107	FBgn0031740	69119
901	3L	6812706	6815875	1.498311042786	6814718	1.361143916845	FBgn0003995	50611	FBgn0035714	87858
902	3R	11745226	11748386	1.497926235199	11747488	1.271153926849	FBgn0038385	853	FBgn0038385	853
903	4	486312	488616	1.494864463806	486963	1.241357943591	FBgn0026262	111	FBgn0026777	158616
904	2L	8477487	8479353	1.494661331177	8478440	1.351821562823	FBgn0053194	1091	FBgn0032050	33395
905	3L	13108581	13110452	1.494568824768	13109602	1.120978159063	FBgn0053262	614	FBgn0010452	21382
906	X	1997658	1999444	1.493942260742	1998358	1.444828566383	FBgn0023507	714	FBgn0025626	77066
907	X	8954787	8956379	1.49328994751	8955697	1.379181925456	FBgn0030089	1783	FBgn0046828	19201
908	3R	24982847	24984518	1.493140220642	24983639	1.237641811371	FBgn0039644	208	FBgn0028692	4454
909	2R	15492940	15495038	1.493049621582	15493947	1.372727758744	FBgn0034479	1985	FBgn0004364	132427
910	3R	12776539	12778277	1.492774963379	12777420	1.321716280545	FBgn0000015	20538	FBgn0038471	88986
911	3R	8085731	8088262	1.492384433746	8086918	1.261834705577	FBgn0003651	2447	FBgn0010044	118840
912	X	5869175	5871316	1.485867261887	5869951	1.248058706522	FBgn0029003	11537	FBgn0029840	64991
913	3L	4212867	4216870	1.485360145569	4213914	1.41409293343	FBgn0001257	5765	FBgn0011692	12354
914	4	1002734	1004352	1.484071731567	1003866	1.379577606916	FBgn0019650	6112	FBgn0039930	45743
915	2L	13240831	13242004	1.48375082016	13241776	1.270815409147	FBgn0032494	1643	FBgn0032494	1643
916	3R	5204388	5205985	1.483579158783	5205200	1.192967751447	FBgn0037684	14058	FBgn0037686	21778
917	3R	12394050	12397647	1.483339309692	12396485	1.403277958141	FBgn0038445	753	FBgn0038453	72842
918	3R	9180989	9182899	1.483182430267	9182170	1.30390046193	FBgn0045442	2775	FBgn0044511	25344
919	3L	1392999	1395104	1.481356143951	1394049	1.445670352263	FBgn0035216	709	FBgn0004635	53275
920	2L	12458926	12461887	1.480710268021	12460025	1.419825464487	FBgn0032437	6343	FBgn0040286	25360
921	3R	165227	167999	1.480212211609	166446	1.300138557658	FBgn0037236	1159	FBgn0001204	5926
922	2R	12465061	12466779	1.478748321533	12465861	1.205447870142	FBgn0053456	815	FBgn0053456	815
923	2L	11970389	11972289	1.477067947388	11971349	1.3075020734	FBgn0041606	255	FBgn0032390	18615
924	X	265006	267370	1.476229667664	266389	1.453320741653	FBgn0002561	156	FBgn0002561	156
925	2L	21036992	21037746	1.475536346436	21037153	1.095163692128	FBgn0010395	3272	FBgn0023388	92792
926	3L	21999047	22002351	1.475075721741	22001081	1.236202857074	FBgn0037149	1107	FBgn0037149	1107
927	X	7095788	7098875	1.475002765656	7097633	1.244533151388	FBgn0029940	14507	FBgn0025549	38907
928	2R	16160142	16162546	1.474334478378	16161090	1.329619948069	FBgn0034537	2189	FBgn0061362	2447
929	X	3206685	3208600	1.474209308624	3207750	1.304349119013	FBgn0000472	21589	FBgn0000472	21589
930	2R	12908840	12910474	1.473848342896	12909768	1.110017075258	FBgn0010620	309	FBgn0034214	32574
931	2L	9128131	9130275	1.47342300415	9128974	1.336532248391	FBgn0051887	869	FBgn0051887	869
932	3L	19129611	19131741	1.47331237793	19130524	1.314223934622	FBgn0016797	5361	FBgn0016797	5361
933	4	682658	685343	1.472599983215	683566	1.298490524292	FBgn0024728	272	FBgn0026777	355219
934	3R	4477958	4479612	1.472390174866	4478775	1.331810248526	FBgn0037603	37	FBgn0037603	37
935	2R	15563677	15567748	1.471928596497	15566869	1.252605080605	FBgn0034480	47019	FBgn0004364	59505
936	2R	19484997	19486886	1.471151828766	19485978	1.253391798805	FBgn0005612	843	FBgn0034948	1100
937	3R	13995453	13996842	1.470958709717	13996038	1.179896014077	FBgn0042693	2587	FBgn0038570	3071
938	2R	7368046	7369673	1.470785140991	7368911	1.305946406196	FBgn0013756	385	FBgn0013756	385
939	2L	5232968	5236072	1.470504760742	5235364	1.250071578556	FBgn0051971	5402	FBgn0000228	43194
940	X	6649270	6651015	1.468903541565	6650200	1.211690033183	FBgn0029903	1277	FBgn0029905	15951
941	2R	6191999	6193435	1.468554496765	6192603	1.243353933096	FBgn0033541	27784	FBgn0004399	122886
942	X	4790980	4792630	1.467893600464	4792017	1.184837639332	FBgn0004368	7648	FBgn0004368	7648
943	2R	18485924	18487739	1.467713356018	18486804	1.04917122336	FBgn0052834	5071	FBgn0034802	42274
944	2L	13892099	13893707	1.467552185059	13892980	1.133482329051	FBgn0019890	11679	FBgn0019890	11679
945	X	3706001	3708261	1.467018604279	3707468	1.267207117642	FBgn0019661	456	FBgn0019661	456
946	3L	5779925	5781948	1.46687412262	5780897	1.361206727869	FBgn0052415	3286	FBgn0035639	4023
947	2R	6065136	6066920	1.466398715973	6065986	1.11578142643	FBgn0004399	3731	FBgn0004399	3731
948	2L	11485200	11487999	1.46631526947	11486078	1.066718228658	FBgn0003313	111	FBgn0003313	111
949	3R	1832605	1834470	1.465933799744	1833462	1.24700495776	FBgn0003261	839	FBgn0003261	839
950	3R	25127670	25130976	1.465899944305	25129897	1.294199734926	FBgn0039659	6946	FBgn0003525	48395
951	2R	20639300	20641531	1.46559381485	20640103	1.334923772251	FBgn0050430	3071	FBgn0001148	70523
952	X	225199	227550	1.464594364166	226220	1.338954120874	FBgn0000022	633	FBgn0000022	633
953	3R	10480533	10482625	1.463720321655	10481251	1.212586296929	FBgn0026578	172	FBgn0026578	172
954	2L	14453160	14456642	1.463437080383	14455474	1.381161212921	FBgn0028844	4658	FBgn0005771	35388
955	4	1180915	1181734	1.461861133575	1181100	1.235446095467	FBgn0039925	13384	FBgn0011642	99934
956	3R	4016291	4017869	1.461534023285	4017170	1.253667799632	FBgn0001138	10006	FBgn0037554	42059
957	2L	16811392	16812997	1.461306095123	16812148	1.071119560915	FBgn0004797	446	FBgn0032600	72815
958	2L	4573576	4575813	1.46108341217	4574411	1.296412289143	FBgn0031613	3692	FBgn0000227	110048
959	3L	20594613	20596050	1.460609436035	20595397	1.267998377482	FBgn0037014	24326	FBgn0001320	33807
960	3L	19620180	19622209	1.459718704224	19620854	1.099764903386	FBgn0022774	5746	FBgn0029094	36703
961	3R	18711813	18713670	1.459388256073	18712742	1.351998388767	FBgn0017590	12282	FBgn0039013	160120
962	2L	10396558	10398975	1.458857297897	10397480	1.168584764004	FBgn0051716	769	FBgn0032240	7688
963	2R	12028872	12032863	1.45598077774	12030303	1.315762221813	FBgn0011260	15244	FBgn0034138	55797
964	3R	7016024	7017485	1.455061435699	7016618	1.11361053586	FBgn0037870	5210	FBgn0037873	18953
965	3R	9229916	9231665	1.454589366913	9231062	1.161547597249	FBgn0038150	472	FBgn0038150	472
966	2R	14364733	14366043	1.454227924347	14365213	0.990722151364	FBgn0034401	329	FBgn0010651	46623
967	3R	2915232	2916323	1.453258514404	2916291	1.505297025045	FBgn0040670	3555	FBgn0003884	4031
968	3L	23163636	23165645	1.452470779419	23164583	1.319927990437	FBgn0037212	18287	FBgn0024733	135268
969	3R	11896960	11898832	1.451433181763	11898108	1.193004131317	FBgn0038397	4874	FBgn0038396	22715
970	3R	12591143	12592929	1.450616836548	12592123	1.242489955005	FBgn0020556	6788	FBgn0020556	6788
971	X	1475545	1477221	1.450383424759	1476459	1.17596466401	FBgn0000210	9791	FBgn0023530	48976
972	3L	6786929	6788673	1.449752807617	6787738	1.340135293848	FBgn0003995	23631	FBgn0035714	60878
973	2L	19713015	19714210	1.448889255524	19713619	1.044427067041	FBgn0005590	16655	FBgn0005590	16655
974	X	8282293	8284323	1.4476146698	8283232	1.285529333002	FBgn0030038	916	FBgn0030038	916
975	X	3864078	3866271	1.446377277374	3864894	1.381538613637	FBgn0029690	48309	FBgn0000221	84687
976	2L	355740	357756	1.446321964264	356565	1.292516797781	FBgn0031250	1303	FBgn0031250	1303
977	3R	19018332	19019927	1.445730686188	19019219	1.185826689005	FBgn0011596	10537	FBgn0039066	58047
978	X	14852393	14854219	1.445601940155	14853332	1.294805081685	FBgn0052594	5039	FBgn0030605	44517
979	2L	16364903	16366509	1.444560289383	16365807	1.098833984799	FBgn0028841	3959	FBgn0025678	13117
980	3R	6439159	6440784	1.444137096405	6439750	1.108851909637	FBgn0001235	24636	FBgn0001235	24636
981	2L	6540746	6542474	1.443620681763	6541708	1.247691182529	FBgn0000320	5264	FBgn0031830	16092
982	2L	11343264	11345784	1.441422939301	11344219	1.40757343173	FBgn0032360	956	FBgn0004579	101384
983	3L	18183341	18186524	1.44131565094	18185179	1.078793695995	FBgn0036782	18081	FBgn0020300	80516
984	2L	7288965	7292209	1.441203117371	7289845	1.324643303366	FBgn0031901	7312	FBgn0004009	17316
985	3L	17614571	17616428	1.440846920013	17615350	1.377062559128	FBgn0052179	4185	FBgn0052179	4185
986	2L	2180604	2182894	1.439286708832	2181680	1.266671562195	FBgn0000097	2931	FBgn0000097	2931
987	3R	21860178	21863309	1.438532829285	21862488	1.249831283794	FBgn0002633	272	FBgn0002633	272
988	2R	9507844	9509312	1.438217639923	9508715	1.157864332199	FBgn0002643	1627	FBgn0033889	13749
989	X	3204261	3205974	1.437786102295	3205146	1.321696387397	FBgn0000472	24193	FBgn0000472	24193
990	3L	14517140	14518868	1.436978340149	14517893	1.244091174182	FBgn0036428	1663	FBgn0028418	8130
991	3R	7170374	7172464	1.436700582504	7171518	1.337942207561	FBgn0026063	2645	FBgn0026063	2645
992	3L	8427681	8431422	1.435526847839	8428942	1.184397254671	FBgn0010825	4679	FBgn0010825	4679
993	X	440048	444329	1.435402393341	441105	1.208428502083	FBgn0003986	6758	FBgn0003986	6758
994	2R	12657375	12658384	1.435379981995			FBgn0050260	17385	FBgn0033015	801474
995	X	18629411	18632067	1.435171127319	18630815	1.209199873606	FBgn0001090	801	FBgn0001090	801
996	3R	9485322	9488037	1.434730529785	9487157	1.174398814931	FBgn0004587	135	FBgn0004587	135
997	X	12771636	12775237	1.434410095215	12774109	1.414507484436	FBgn0047242	1637	FBgn0030434	30574
998	2L	3817292	3819208	1.434272766113	3818248	1.142876176273	FBgn0031573	4841	FBgn0003430	7432
999	3R	17479188	17480968	1.433854579926	17479975	1.220595253838	FBgn0011766	6152	FBgn0004493	17497
1000	2L	19679624	19681113	1.433379173279	19680521	1.159801989794	FBgn0005590	16443	FBgn0005590	16443
1001	2R	9099538	9101322	1.432865142822	9100572	1.214825540781	FBgn0027581	8671	FBgn0033859	8984
1002	3R	8100757	8102414	1.432264328003	8101514	1.062765345854	FBgn0038009	4872	FBgn0010044	104244
1003	3L	4235082	4237682	1.432036399841	4236592	1.238529822406	FBgn0041171	1249	FBgn0041171	1249
1004	3R	26606765	26608724	1.430944442749	26607698	1.358888850493	FBgn0004606	16050	FBgn0003720	70339
1005	2R	14046595	14048053	1.430372238159	14047502	1.062100082636	FBgn0003067	4128	FBgn0003067	4128
1006	2L	2154872	2156291	1.430039405823	2155642	1.115225988276	FBgn0031393	118	FBgn0031393	118
1007	3R	27376293	27377688	1.429687976837	27377042	1.195862579346	FBgn0039852	8288	FBgn0039857	44925
1008	2R	2104457	2108205	1.429571628571	2106959	1.34313160181	FBgn0033076	5832	FBgn0041145	15359
1009	3L	13160863	13162606	1.42813539505	13161673	1.239665389061	FBgn0036347	14044	FBgn0010452	73453
1010	3L	10310388	10312715	1.42756652832	10311730	1.336954986348	FBgn0067716	17937	FBgn0000629	300347
1011	X	17484436	17486292	1.427150726318	17485235	1.226798981428	FBgn0026375	1254	FBgn0030855	15015
1012	3L	4000163	4001983	1.424562454224	4001238	1.276442639968	FBgn0004895	1388	FBgn0000449	44598
1013	3L	18138344	18141158	1.423504829407	18139316	1.247836410999	FBgn0036781	11542	FBgn0020300	34653
1014	X	18093166	18095267	1.42342376709	18094080	1.242891732384	FBgn0030905	687	FBgn0004956	47682
1015	3L	19839804	19843158	1.423350334167	19842066	1.244876205921	FBgn0014037	1160	FBgn0014037	1160
1016	3R	8081731	8084560	1.422965049744	8082864	1.325081909404	FBgn0003651	1607	FBgn0010044	122894
1017	X	16194771	16196083	1.422475099564	16195456	1.039943724871	FBgn0004227	14	FBgn0004227	14
1018	3L	22318102	22319876	1.420077323914	22319132	1.274353742599	FBgn0004449	22596	FBgn0004449	22596
1019	3L	9420364	9422114	1.419840812683	9421327	1.306255936623	FBgn0035995	505	FBgn0052038	4531
1020	3L	13201902	13203205	1.419372558594	13202442	1.060848772526	FBgn0023095	194	FBgn0010452	114222
1021	2R	8494582	8497811	1.419159412384	8495355	1.380794588725	FBgn0005624	1541	FBgn0005624	1541
1022	X	110906	112900	1.418300628662	111782	1.156731549431	FBgn0000316	8	FBgn0000316	8
1023	X	14483050	14486147	1.418022632599	14485556	1.165893526638	FBgn0015773	2212	FBgn0015773	2212
1024	X	15458147	15459695	1.417520523071	15458794	1.068846829732	FBgn0003463	1683	FBgn0003463	1683
1025	2R	3742668	3745809	1.417323589325	3744294	0.984165864832	FBgn0010109	154	FBgn0010109	154
1026	2R	6046073	6048633	1.417223453522	6047540	1.216716349125	FBgn0005630	7535	FBgn0004399	22177
1027	3L	17979638	17981506	1.416079521179	17980578	1.26917701609	FBgn0052192	24998	FBgn0020300	124085
1028	3L	6676994	6678510	1.41530418396	6677792	1.130648708344	FBgn0035710	326	FBgn0035713	48441
1029	3R	12618234	12619597	1.415192604065	12618774	1.032966305228	FBgn0015230	4741	FBgn0020556	19863
1030	X	7092113	7093308	1.41500043869	7092710	1.087170950572	FBgn0029940	19430	FBgn0025549	43830
1031	3R	943436	947095	1.413116455078	944340	1.212491601706	FBgn0037293	9470	FBgn0010313	31932
1032	2R	13019015	13020840	1.411201477051	13019921	1.270283222198	FBgn0034228	2161	FBgn0034237	31155
1033	3R	19139969	19142351	1.410448551178	19141470	1.098249912262	FBgn0039071	25559	FBgn0002622	43055
1034	X	13614693	13616612	1.410181999207	13615611	1.317383734385	FBgn0030521	507	FBgn0030521	507
1035	3L	10815878	10817830	1.409655094147	10816965	1.129380170037	FBgn0026160	14874	FBgn0026160	14874
1036	3L	12582596	12584354	1.408428668976	12583518	1.262694639318	FBgn0015919	555	FBgn0004926	82834
1037	2L	11067963	11072014	1.408358573914	11070918	1.417636330922	FBgn0032335	143	FBgn0032335	143
1038	2R	7111511	7115203	1.407956123352	7114004	1.105613390605	FBgn0065063	6714	FBgn0065063	6714
1039	X	16036417	16039776	1.4065284729	16037613	1.353270212809	FBgn0000459	13058	FBgn0000459	13058
1040	X	20527271	20529687	1.406455039978	20528174	1.3041267956	FBgn0031129	18462	FBgn0003300	23057
1041	3R	26048017	26050342	1.405782222748	26049306	1.427576005459	FBgn0000279	7100	FBgn0039757	14564
1042	X	15522805	15526267	1.405753612518	15525141	1.37182277441	FBgn0030667	3389	FBgn0030671	12921
1043	3R	9766542	9768012	1.405068397522	9767229	1.212115351359	FBgn0038188	1895	FBgn0000576	39648
1044	3R	814273	816055	1.403300285339	815227	1.350873857737	FBgn0037292	753	FBgn0004183	41341
1045	X	11551704	11555364	1.403203964233	11554149	1.281634050257	FBgn0030329	590	FBgn0030328	1348
1046	2R	8738985	8742180	1.402494430542	8740065	1.281093877905	FBgn0043010	1699	FBgn0043010	1699
1047	3L	8994184	8995787	1.402227878571	8995028	1.247030258179	FBgn0035956	672	FBgn0035954	15883
1048	X	7074713	7076646	1.402145385742	7075948	1.300575873431	FBgn0029940	36192	FBgn0025549	60592
1049	X	17578909	17581172	1.400563716888	17580203	1.405911782209	FBgn0030866	6992	FBgn0030866	6992
1050	3R	11058555	11060301	1.400137424469	11059431	1.304218853221	FBgn0038307	4042	FBgn0015610	8142
1051	2L	13832514	13834298	1.399629592896	13833424	1.248734081493	FBgn0026373	85	FBgn0026373	85
1052	2L	8415007	8417999	1.398342132568	8416954	1.246463242699	FBgn0027932	1264	FBgn0027932	1264
1053	2L	848000	850760	1.397883892059	849714	1.26834973167	FBgn0020304	1347	FBgn0020304	1347
1054	3R	19168879	19172495	1.397831678391	19170603	1.246038577136	FBgn0003118	1281	FBgn0002622	13922
1055	3R	16041872	16043393	1.395614862442	16042678	1.033922963672	FBgn0051499	2895	FBgn0028386	76310
1056	3L	16437934	16439985	1.394765853882	16438894	1.31443060769	FBgn0004569	10066	FBgn0014163	61796
1057	3L	8802700	8804675	1.393999099731	8803788	1.374403560863	FBgn0011577	2335	FBgn0020633	61769
1058	4	645582	646528	1.393337726593	646492	1.344419121742	FBgn0039914	212	FBgn0026777	318145
1059	X	4298437	4300468	1.392678260803	4299414	1.126175701618	FBgn0000179	41321	FBgn0029714	97790
1060	3R	938758	940863	1.390160083771	939899	1.192765460295	FBgn0037293	13911	FBgn0010313	27491
1061	3R	10500172	10501719	1.389422416687	10500914	1.040910005569	FBgn0038252	11749	FBgn0026578	19491
1062	2L	22126083	22128152	1.389299869537	22126917	0.99125546217	FBgn0032976	4973	FBgn0032979	29837
1063	3R	26744746	26748435	1.389288902283	26746807	1.190338639652	FBgn0020912	8197	FBgn0003720	68770
1064	2L	10988727	10990194	1.388068675995	10989420	0.976640981786	FBgn0026147	115	FBgn0032329	21665
1065	X	377312	384488	1.387250423431	383646	1.141688028971	FBgn0024983	3467	FBgn0000570	3604
1066	3L	16535296	16536825	1.386610984802	16536100	1.14080286026	FBgn0026061	2489	FBgn0036641	10399
1067	3R	13535882	13538098	1.385862827301	13537092	1.2706351916	FBgn0003013	6967	FBgn0003013	6967
1068	2R	19093124	19095296	1.385735988617	19094190	1.107394050149	FBgn0050182	14164	FBgn0015903	21693
1069	2L	10456724	10458324	1.385587692261	10457583	1.145746052265	FBgn0027611	73	FBgn0004915	26239
1070	X	3622245	3623808	1.385411262512	3622904	1.072303323185	FBgn0026698	2740	FBgn0000542	58429
1071	3R	9702097	9703921	1.384024381638	9703075	1.273216668297	FBgn0008646	3174	FBgn0000576	24506
1072	X	6667399	6669115	1.383822917938	6668377	1.29908144474	FBgn0029907	114	FBgn0029907	114
1073	3R	4970138	4971986	1.383753061295	4971094	1.245483931373	FBgn0037662	32190	FBgn0037660	80275
1074	3L	22201280	22202757	1.382959365845	22201590	1.16880868276	FBgn0004179	488	FBgn0037156	1076
1075	2R	8429251	8432054	1.382122993469	8430459	1.291155052185	FBgn0010488	1445	FBgn0010488	1445
1076	2R	10329044	10331066	1.381825208664	10330290	1.236724993762	FBgn0033969	4560	FBgn0050478	44447
1077	2L	4286499	4288193	1.381627559662	4287287	1.192016452551	FBgn0010473	4136	FBgn0003941	59645
1078	2R	3146833	3148063	1.381278991699	3147435	0.922144794464	FBgn0027604	5290	FBgn0033206	33407
1079	2L	14232655	14234713	1.381160736084	14233794	1.32892148635	FBgn0016930	314	FBgn0028529	121286
1080	3R	14273972	14275374	1.381050109863	14274705	0.911446795744	FBgn0051122	36116	FBgn0038609	82327
1081	2L	3826709	3828406	1.379325389862	3827443	1.25795434316	FBgn0003430	1763	FBgn0003430	1763
1082	4	425822	427789	1.379259109497	426975	1.308334430059	FBgn0039905	13335	FBgn0026777	98628
1083	3R	26072719	26074246	1.379020214081	26073495	1.138619295756	FBgn0051383	270	FBgn0039757	38753
1084	2R	7679474	7680987	1.378828287125	7680315	1.086498916149	FBgn0033688	1715	FBgn0023167	4318
1085	2R	15282694	15283989	1.377559661865	15283287	1.041186243296	FBgn0053353	2146	FBgn0011849	40893
1086	X	15511259	15514244	1.377105236053	15512616	1.305429458618	FBgn0030666	3178	FBgn0030671	25446
1087	2R	12299228	12301389	1.37691283226	12300038	1.227361987619	FBgn0034158	1484	FBgn0025832	70163
1088	X	989822	992524	1.376591682434	990693	1.207580342012	FBgn0040365	11806	FBgn0026875	102761
1089	2L	12660335	12664150	1.376142024994	12662947	1.126664750716	FBgn0004394	5118	FBgn0032445	30076
1090	2R	12153848	12156099	1.376051902771	12154638	1.341686759676	FBgn0024232	1465	FBgn0003274	53681
1091	X	7447854	7449447	1.375360012054	7448754	1.128574876224	FBgn0004198	5630	FBgn0027553	124804
1092	3R	26091909	26094921	1.375075340271	26094146	1.207778036594	FBgn0010113	9510	FBgn0039757	59404
1093	2R	3472752	3474698	1.374280452728	3473528	1.312788823072	FBgn0026361	207	FBgn0026361	207
1094	2R	7973123	7978646	1.373188972473	7976153	1.302603662014	FBgn0010238	7055	FBgn0010238	7055
1095	3R	849877	851664	1.373047828674	850750	1.188160568476	FBgn0037292	36276	FBgn0010313	61658
1096	2R	16343377	16344978	1.372943401337	16344057	1.079614527085	FBgn0011674	411	FBgn0016984	4061
1097	3R	9889446	9890900	1.372692584991	9890045	1.00831193924	FBgn0038197	7355	FBgn0038196	28158
1098	3L	15105702	15108018	1.372661113739	15106625	1.225563198328	FBgn0014002	1279	FBgn0029114	94275
1099	2L	4809813	4811965	1.372078895569	4810683	1.223480224609	FBgn0031630	2342	FBgn0031632	11093
1100	2R	15633491	15635555	1.370940208435	15634545	1.258366376162	FBgn0004364	8171	FBgn0004364	8171
1101	2R	16114612	16120355	1.370888233185	16115740	1.272002556745	FBgn0050153	4028	FBgn0046816	5204
1102	4	264678	266782	1.370542526245	265394	1.139959990978	FBgn0054013	10373	FBgn0026777	62953
1103	2L	21026689	21028673	1.37032699585	21027694	1.318864047527	FBgn0010395	12731	FBgn0023388	102251
1104	3L	15164175	15167215	1.369117736816	15165150	1.315104825156	FBgn0036490	7953	FBgn0029114	35750
1105	2R	19431575	19433379	1.368559837341	19432297	1.349250288571	FBgn0034931	542	FBgn0015268	17383
1106	X	4522495	4524311	1.367147445679	4523370	1.15931814909	FBgn0003200	1453	FBgn0022768	8738
1107	3R	1547894	1552052	1.366726398468	1551084	1.238270086401	FBgn0004878	8062	FBgn0037372	29411
1108	2L	6646273	6648552	1.365543842316	6647337	1.129602521658	FBgn0051635	1751	FBgn0031836	36314
1109	3R	5224220	5225897	1.364831924438	5225088	1.374460809371	FBgn0037685	1176	FBgn0037686	1890
1110	3R	25082543	25084070	1.36337852478	25083355	1.140339565277	FBgn0003525	1853	FBgn0003525	1853
1111	3L	11233195	11236760	1.362971782684	11235661	1.305039584637	FBgn0041094	9405	FBgn0041094	9405
1112	X	1754541	1756798	1.36252784729	1755443	1.229400017682	FBgn0000117	1353	FBgn0000117	1353
1113	2L	19440131	19441659	1.361941814423	19440928	1.237767387839	FBgn0024230	238	FBgn0024230	238
1114	3R	19694222	19696211	1.360414981842	19695084	1.325604915619	FBgn0004185	9732	FBgn0004185	9732
1115	2L	9704522	9706740	1.360383033752	9705901	1.282625585794	FBgn0051710	43	FBgn0032138	5368
1116	2R	7047453	7049117	1.359162330627	7048355	1.082664377549	FBgn0000577	4238	FBgn0000577	4238
1117	3L	12691947	12693297	1.357904434204	12692607	1.085896849632	FBgn0016940	15948	FBgn0036306	36097
1118	2L	17377871	17380772	1.357459068298	17378826	1.252288145178	FBgn0032633	1250	FBgn0032633	1250
1119	3R	20579227	20580992	1.357115268707	20580180	1.145337357241	FBgn0000140	555	FBgn0000140	555
1120	2L	7584271	7586147	1.356895446777	7585158	1.170425593853	FBgn0083141	3223	FBgn0053529	40735
1121	2L	6078253	6079909	1.355492591858	6078931	1.101217119317	FBgn0031778	478	FBgn0031769	28102
1122	3R	3961470	3962767	1.355245828629	3962042	1.069547516959	FBgn0051583	3286	FBgn0037550	9987
1123	2R	4234890	4237373	1.355134010315	4235715	1.044459120433	FBgn0040777	65	FBgn0050353	65696
1124	2L	19811786	19813170	1.35455083847	19812268	1.261325311661	FBgn0043021	75	FBgn0043021	75
1125	X	22195327	22196655	1.35346364975	22195809	1.268861183753	FBgn0000719	137226	FBgn0031186	537824
1126	2L	3805058	3806985	1.35316991806	3805903	1.309955686331	FBgn0021800	2322	FBgn0003430	19777
1127	2L	5361758	5363420	1.352675437927	5362601	1.055388182402	FBgn0016920	16364	FBgn0031700	33731
1128	2R	10477531	10479944	1.352662086487	10478973	1.065262289608	FBgn0033987	796	FBgn0033987	796
1129	3R	27563842	27565851	1.352500915527	27564714	1.222669919332	FBgn0000557	524	FBgn0039868	1950
1130	3L	18150262	18152529	1.352183818817	18151754	1.044063218435	FBgn0003997	858	FBgn0020300	47091
1131	2R	15182868	15184755	1.351558685303	15183792	1.186243197497	FBgn0015949	891	FBgn0015949	891
1132	2R	17749519	17751558	1.351313114166	17750687	1.074599125806	FBgn0020307	858	FBgn0034704	68199
1133	3L	19134490	19138129	1.350146770477	19137170	1.217947602272	FBgn0016797	1285	FBgn0016797	1285
1134	3L	1078867	1080809	1.349046707153	1079610	1.260114908218	FBgn0004870	5011	FBgn0035194	151596
1135	2L	1957245	1959450	1.348677158356	1958407	1.174948243534	FBgn0031375	3888	FBgn0031391	188880
1136	3R	26393295	26395550	1.348570346832	26394339	1.36825889349	FBgn0039787	10815	FBgn0039767	140341
1137	2L	15727043	15731355	1.3482670784	15729805	1.153342695797	FBgn0010382	14279	FBgn0003936	17806
1138	3L	13588559	13589987	1.347222328186	13589399	1.151752640219	FBgn0067703	5385	FBgn0036351	234109
1139	3L	8990371	8992263	1.347210884094	8991410	1.284293539384	FBgn0035956	2946	FBgn0035954	12265
1140	2R	8044938	8048482	1.347036361694	8046731	1.25581279397	FBgn0011592	1768	FBgn0011592	1768
1141	2R	7315150	7316983	1.346082687378	7316108	1.181182026863	FBgn0033652	9832	FBgn0033652	9832
1142	X	8266207	8268660	1.3459815979	8267868	1.262233593885	FBgn0026758	2632	FBgn0052711	12537
1143	3L	4345491	4347407	1.345870018005	4346501	1.127976281302	FBgn0035533	218	FBgn0035532	40739
1144	X	6445935	6447848	1.345792770386	6446888	1.136218994856	FBgn0029881	1587	FBgn0029882	52534
1145	X	7013051	7015658	1.345370292664	7014459	1.289988305834	FBgn0047092	19373	FBgn0029933	71170
1146	3R	19607110	19610184	1.345143795013	19608635	1.150088927325	FBgn0015513	1127	FBgn0015513	1127
1147	2L	9493957	9495892	1.345055103302	9494936	1.183747895559	FBgn0004868	9	FBgn0002973	57423
1148	2R	16338858	16340553	1.344934463501	16339756	1.267094400194	FBgn0016984	240	FBgn0016984	240
1149	X	11558	12759	1.343988418579	12032	1.175468649183	FBgn0029128	51542	FBgn0040373	90632
1150	2L	6240395	6242621	1.343926906586	6241692	1.20798696412	FBgn0031791	14184	FBgn0031782	113930
1151	2R	15685363	15687108	1.343256950378	15686228	1.248617340537	FBgn0034481	25218	FBgn0004364	59854
1152	3R	426600	429011	1.342679738998	428017	1.072341105517	FBgn0040685	7593	FBgn0037261	39256
1153	3R	22621438	22623173	1.342608451843	22622151	1.00945893456	FBgn0003717	2614	FBgn0027889	70378
1154	3R	7924437	7926223	1.341562271118	7925313	1.134502186495	FBgn0051361	4713	FBgn0037992	28606
1155	2R	12136151	12137894	1.341435432434	12137003	1.023517354329	FBgn0034145	14470	FBgn0003274	36046
1156	3L	3739706	3741301	1.340714454651	3740658	1.078548491001	FBgn0035458	1925	FBgn0035464	54143
1157	X	258656	260538	1.33976984024	259694	1.019025353824	FBgn0004170	6812	FBgn0004170	6812
1158	3R	17120186	17123384	1.338779449463	17122055	1.134781556971	FBgn0001234	290	FBgn0043012	26256
1159	2R	11701959	11703386	1.338582992554	11702575	0.992602123934	FBgn0034087	1127	FBgn0034086	1711
1160	X	8454274	8455753	1.337874412537	8455069	1.096884806951	FBgn0030054	3531	FBgn0030054	3531
1161	2R	7724280	7725568	1.337840080261	7724736	0.959858221166	FBgn0020377	2396	FBgn0020377	2396
1162	2R	5989927	5991499	1.337605476379	5990781	1.045877232271	FBgn0027842	400	FBgn0033528	1139
1163	2R	7207862	7209511	1.337427139282	7208595	1.204504517948	FBgn0062449	1392	FBgn0033638	60118
1164	3R	1413437	1414763	1.337357521057	1414161	1.052482903004	FBgn0037344	64	FBgn0014366	3019
1165	3L	21321534	21322821	1.337048530579	21322086	0.918104775747	FBgn0027542	5721	FBgn0014143	88311
1166	2L	154611	156371	1.336853027344	155466	1.119645939933	FBgn0031228	129	FBgn0031228	129
1167	2L	19109515	19111395	1.336640834808	19110417	1.220510005951	FBgn0002036	87	FBgn0032761	17841
1168	X	1931765	1932996	1.335868835449	1932394	1.008483746473	FBgn0025629	374	FBgn0025626	11102
1169	3R	2678879	2680426	1.335819244385	2679780	1.210492491722	FBgn0003339	3894	FBgn0001077	10266
1170	3R	11790387	11791726	1.334745407104	11791070	1.049503743649	FBgn0038390	103	FBgn0038390	103
1171	2R	3291029	3292358	1.334341049194	3291648	0.997167046865	FBgn0050497	2779	FBgn0033210	103483
1172	2R	1706685	1707975	1.334099292755	1707136	0.926646868388	FBgn0033069	1047	FBgn0033068	3741
1173	X	13513269	13514747	1.333330154419	13514193	1.035086631775	FBgn0030510	140	FBgn0030510	140
1174	3R	10133146	10134840	1.332838058472	10134094	1.177189097685	FBgn0003567	215	FBgn0004855	722
1175	2R	18724576	18726665	1.331880092621	18725791	1.235478818417	FBgn0034834	6652	FBgn0034846	128444
1176	3R	4670933	4673026	1.331723213196	4672067	1.242061436176	FBgn0011966	15535	FBgn0011966	15535
1177	3R	11021722	11023425	1.331544876099	11022489	1.227324597976	FBgn0038297	155	FBgn0038301	16833
1178	X	15493358	15496324	1.331459999084	15494278	1.08884749693	FBgn0030664	2244	FBgn0003463	33801
1179	3L	15602720	15604938	1.329979896545	15604000	1.202818171183	FBgn0053209	6291	FBgn0036519	28353
1180	X	4332948	4335247	1.32997751236	4333737	1.040716065301	FBgn0040910	27114	FBgn0029714	63467
1181	2L	4226027	4227687	1.329153060913	4226940	1.123258382082	FBgn0031590	157	FBgn0031590	157
1182	2L	20903674	20906965	1.328766584396	20904410	1.238447546959	FBgn0032901	2111	FBgn0032906	9327
1183	X	16069616	16071136	1.328384876251	16070398	1.175381720066	FBgn0003933	17656	FBgn0003933	17656
1184	2L	12631882	12633739	1.328286170959	12632761	1.137417221069	FBgn0002970	14413	FBgn0002970	14413
1185	X	7102992	7105253	1.328128814697	7103970	1.276146327748	FBgn0029940	8170	FBgn0025549	32570
1186	X	9610986	9613249	1.326572418213	9612464	1.101070054372	FBgn0030151	11503	FBgn0000233	73055
1187	2L	2196280	2197947	1.326380252838	2197296	1.225643825531	FBgn0031395	4924	FBgn0031395	4924
1188	3R	424093	426287	1.326316595078	425562	1.192313909531	FBgn0040685	5138	FBgn0037261	41711
1189	2L	14254660	14256224	1.326014518738	14255512	1.124697744846	FBgn0004002	8010	FBgn0028529	99568
1190	2L	1404442	1406355	1.325846195221	1405255	1.156733214855	FBgn0002543	15194	FBgn0002543	15194
1191	X	19598220	19600904	1.3256483078	19600101	1.020066579183	FBgn0031070	3841	FBgn0031070	3841
1192	3R	17331395	17333404	1.324039459229	17332562	1.219267171972	FBgn0004863	6585	FBgn0013984	73689
1193	3R	2713833	2715488	1.323911905289	2714546	1.297479569912	FBgn0001077	24500	FBgn0001077	24500
1194	3L	10259311	10260945	1.323059082031	10260026	1.240041524172	FBgn0036080	12875	FBgn0000629	352051
1195	2L	18803719	18805667	1.322467803955	18804893	1.17189393324	FBgn0040992	2022	FBgn0032717	30703
1196	2L	5237112	5240614	1.322063446045	5238849	1.267993599176	FBgn0051971	1917	FBgn0000228	39709
1197	3L	18553143	18554386	1.321885108948	18553974	1.238131046295	FBgn0036791	48	FBgn0036800	33979
1198	2L	22121464	22122547	1.320853710175	22121648	1.031840507801	FBgn0032976	296	FBgn0032979	35106
1199	3R	4673291	4675225	1.320472955704	4674082	1.078652709723	FBgn0011966	13520	FBgn0011966	13520
1200	2R	13197027	13198775	1.320229530334	13197958	1.224782435099	FBgn0016059	400	FBgn0016059	400
1201	3R	17441130	17442724	1.32007598877	17442045	1.147764027119	FBgn0046832	6201	FBgn0046832	6201
1202	2L	8165056	8168120	1.320006370544	8166290	1.172187889324	FBgn0031992	3965	FBgn0031992	3965
1203	2R	7071231	7072595	1.319927215576	7071905	1.040546703339	FBgn0000577	27788	FBgn0000577	27788
1204	2R	8486798	8488560	1.318852901459	8487842	0.986465326945	FBgn0005624	9054	FBgn0005624	9054
1205	2R	18235063	18237358	1.31830406189	18236467	1.058795674642	FBgn0028371	7956	FBgn0020257	39912
1206	X	6720151	6721592	1.316093444824	6720794	0.924939441681	FBgn0064122	7050	FBgn0064122	7050
1207	X	22035521	22036460	1.315546989441	22036424	1.317791355981	FBgn0031201	21090	FBgn0031186	378439
1208	2L	6921125	6923185	1.31439781189	6921980	1.083904771244	FBgn0004838	1270	FBgn0004838	1270
1209	X	10588684	10590676	1.314335107803	10589157	0.964591725667	FBgn0003204	567	FBgn0052672	24396
1210	X	7440913	7442616	1.314077377319	7441727	1.118740222033	FBgn0029952	10481	FBgn0027553	131831
1211	3L	19599347	19600659	1.312591552734	19600078	0.972977129618	FBgn0036896	777	FBgn0029094	15927
1212	3R	24675580	24676921	1.311903715134	24676369	0.931790127474	FBgn0051048	2060	FBgn0028373	8546
1213	2R	13951938	13954383	1.311794281006	13953058	1.141483492321	FBgn0050118	2286	FBgn0003067	98572
1214	3R	5994065	5996806	1.311610221863	5995944	1.205330759287	FBgn0040238	263	FBgn0037797	52536
1215	X	2159156	2160700	1.310507774353	2159898	1.083439985911	FBgn0023526	10996	FBgn0023526	10996
1216	3R	7588442	7590375	1.30931854248	7589322	1.277301758528	FBgn0017581	857	FBgn0037947	7950
1217	2R	11346642	11348071	1.309145450592	11347253	0.981436818838	FBgn0003130	2385	FBgn0050085	36755
1218	X	542815	544631	1.309108734131	543505	1.129042120541	FBgn0021764	156	FBgn0025637	30612
1219	2L	19567884	19569951	1.309085845947	19568827	1.145166817833	FBgn0046823	2687	FBgn0046823	2687
1220	X	5744228	5747888	1.308827161789	5747106	1.067038446665	FBgn0000042	1006	FBgn0000042	1006
1221	3L	14176584	14177930	1.308256149292	14177162	1.026380062103	FBgn0036415	6006	FBgn0036415	6006
1222	3R	20902291	20903948	1.308084964752	20903173	1.169179018806	FBgn0039274	2569	FBgn0039273	3265
1223	3R	12575101	12576977	1.308039188385	12575923	1.171947568655	FBgn0063261	1188	FBgn0063261	1188
1224	2R	5939772	5942747	1.307500839233	5941883	0.983600497246	FBgn0033522	358	FBgn0033522	358
1225	3L	14620131	14622024	1.307491540909	14620985	1.231323019663	FBgn0011927	18287	FBgn0028418	94962
1226	3R	9623750	9625373	1.306792259216	9624538	1.124077051878	FBgn0051331	546	FBgn0053327	14303
1227	3L	10829732	10832387	1.306175231934	10831134	0.987332254648	FBgn0026160	705	FBgn0026160	705
1228	3R	15805364	15807307	1.304706096649	15806348	1.151810309466	FBgn0051213	7113	FBgn0021776	45506
1229	2L	181910	183528	1.304531097412	182596	1.265617549419	FBgn0031231	21188	FBgn0016977	23562
1230	2L	9522014	9523620	1.304043054581	9522770	1.032860130072	FBgn0032123	1555	FBgn0002973	85257
1231	2R	1674400	1676243	1.304034948349	1675144	1.062586456537	FBgn0000546	1328	FBgn0033067	13870
1232	2R	8750816	8752467	1.303988695145	8751466	0.960300104959	FBgn0033815	303	FBgn0043010	13100
1233	2R	9015859	9017883	1.30362033844	9016822	1.227370232344	FBgn0033845	1886	FBgn0033845	1886
1234	3L	11229772	11231664	1.303435325623	11230621	1.082318751017	FBgn0041094	4365	FBgn0041094	4365
1235	3R	21267019	21268437	1.302299499512	21267807	0.969066778819	FBgn0004509	30971	FBgn0039337	34918
1236	X	12572837	12574537	1.29942035675	12573619	1.086587041616	FBgn0024308	2761	FBgn0053963	80220
1237	3R	4859208	4864903	1.299223899841	4861722	1.186328589916	FBgn0002932	3467	FBgn0002932	3467
1238	X	15153287	15155470	1.299199581146	15154580	1.029728917515	FBgn0004924	1151	FBgn0004924	1151
1239	X	2267806	2271472	1.297367095947	2268647	1.172354305492	FBgn0040385	1592	FBgn0001150	16472
1240	3R	12105814	12108943	1.296014785767	12106806	1.025559931993	FBgn0051283	1553	FBgn0051283	1553
1241	2R	16755355	16757475	1.295217990875	16756198	0.99413099885	FBgn0034606	2337	FBgn0034606	2337
1242	2R	7256894	7259184	1.294934272766	7258250	1.274676704407	FBgn0033649	18420	FBgn0033652	48026
1243	3R	2718678	2720121	1.294140338898	2719551	1.057762875276	FBgn0001077	29505	FBgn0001077	29505
1244	3L	302007	305794	1.294068813324	303487	1.212184064529	FBgn0004373	75	FBgn0004373	75
1245	2R	14771287	14774239	1.293864250183	14773509	1.214748045977	FBgn0034423	1268	FBgn0003254	17080
1246	3L	3286496	3289186	1.29207277298	3287491	1.13715749979	FBgn0035432	237	FBgn0035436	15598
1247	3R	6047158	6049348	1.292004585266	6048416	1.283362921546	FBgn0037797	64	FBgn0037797	64
1248	3R	9861924	9863832	1.291929244995	9862886	1.121484339237	FBgn0038196	999	FBgn0038196	999
1249	X	14081404	14084207	1.291533470154	14083281	1.12452397627	FBgn0002873	1501	FBgn0002873	1501
1250	3R	9704124	9706241	1.291391372681	9705304	1.291885137558	FBgn0008646	5403	FBgn0000576	22277
1251	3L	14021099	14022379	1.291361808777	14021689	0.867595970631	FBgn0052138	2661	FBgn0036406	3434
1252	3R	12581108	12582099	1.290843963623	12581979	0.961160312999	FBgn0063261	4868	FBgn0063261	4868
1253	3R	586942	587831	1.290299415588	587069	1.224259185791	FBgn0037273	6898	FBgn0051532	29886
1254	3L	4614942	4616720	1.287701129913	4615826	1.119968414307	FBgn0035563	190	FBgn0035562	4777
1255	3L	3764960	3767268	1.28692817688	3766359	1.245345396154	FBgn0052266	7977	FBgn0035464	28442
1256	3L	3961072	3963993	1.286459922791	3963186	1.213486224413	FBgn0004880	4262	FBgn0035470	80498
1257	3L	14909339	14910934	1.285936832428	14910344	1.017662270864	FBgn0040809	793	FBgn0040809	793
1258	3R	459365	461179	1.285021305084	460349	1.128024697304	FBgn0037261	6924	FBgn0037261	6924
1259	3L	16595640	16597776	1.284274101257	16596763	1.109395384789	FBgn0017572	16032	FBgn0017572	16032
1260	X	6448601	6450487	1.283974409103	6449574	1.209397405386	FBgn0029881	4273	FBgn0029882	49848
1261	2L	11445020	11446520	1.283764839172	11445731	1.148484140635	FBgn0004579	128	FBgn0004579	128
1262	X	22210449	22211769	1.283423423767	22210983	0.970869719982	FBgn0000719	152400	FBgn0031186	552998
1263	X	22039286	22040998	1.282311439514	22040038	1.165555119514	FBgn0000719	18545	FBgn0031186	382053
1264	X	12481096	12482417	1.282029151917	12481827	0.865900357564	FBgn0015024	5893	FBgn0015024	5893
1265	3R	660418	662313	1.281876802444	661354	1.086835777058	FBgn0037284	4369	FBgn0003002	17181
1266	2R	10175547	10176835	1.280930042267	10176248	0.86358796849	FBgn0033952	2630	FBgn0033948	40073
1267	3R	802067	803642	1.280799865723	802844	1.158276529873	FBgn0037291	7110	FBgn0004183	28958
1268	2R	11252014	11256013	1.280798912048	11254756	1.265436172485	FBgn0050089	12495	FBgn0050089	12495
1269	2R	15617694	15619680	1.28054189682	15618875	1.317682799171	FBgn0004364	7499	FBgn0004364	7499
1270	2R	16869443	16872732	1.279880523682	16870342	1.145510841818	FBgn0000395	4181	FBgn0000395	4181
1271	2R	10892952	10894563	1.279240608215	10893719	1.167556613684	FBgn0026370	1862	FBgn0000996	2104
1272	3R	18698561	18700555	1.27854347229	18699301	1.144399222206	FBgn0017590	25723	FBgn0039013	146679
1273	2R	20307774	20309115	1.27797794342	20308381	0.947490274906	FBgn0035069	1983	FBgn0050423	75055
1274	3R	8856823	8858668	1.277366638184	8857757	0.925793886185	FBgn0003308	502	FBgn0003308	502
1275	3R	10395768	10397066	1.27675819397	10396492	0.987193616231	FBgn0004629	1129	FBgn0004629	1129
1276	3L	20576606	20579111	1.276639938354	20577489	1.215666383505	FBgn0037014	6418	FBgn0001320	51715
1277	X	8406195	8408238	1.27628326416	8406869	1.172911485036	FBgn0030049	972	FBgn0030054	44669
1278	3R	6428779	6430694	1.275873184204	6429716	1.101210236549	FBgn0001235	34670	FBgn0001235	34670
1279	3R	19742546	19744313	1.275668144226	19743357	1.142761782596	FBgn0016754	5338	FBgn0015282	13890
1280	3R	739534	740955	1.274724245071	740298	1.050641983747	FBgn0051536	4020	FBgn0004183	33588
1281	X	12623644	12624906	1.274471282959	12624242	0.891862664904	FBgn0052647	5347	FBgn0030433	116801
1282	2L	8386624	8388188	1.272973060608	8387298	0.986515746397	FBgn0041717	2426	FBgn0032036	2831
1283	X	20504234	20507018	1.272183895111	20504986	1.092681765556	FBgn0003300	131	FBgn0003300	131
1284	2L	3152232	3153503	1.271595001221	3152794	1.029252835682	FBgn0011648	6836	FBgn0031506	7162
1285	2R	10540319	10541592	1.271379470825	10540976	1.035062849522	FBgn0043530	1274	FBgn0033989	33890
1286	3L	11225071	11228548	1.271349906921	11226198	1.132313223446	FBgn0041094	58	FBgn0041094	58
1287	2L	3601848	3603791	1.271249771118	3602644	1.210518121719	FBgn0002985	4104	FBgn0002985	4104
1288	3R	7748298	7749718	1.270826339722	7749066	0.963147471933	FBgn0037964	7918	FBgn0037955	100856
1289	3R	911773	913895	1.270473957062	913015	1.118325918913	FBgn0010313	607	FBgn0010313	607
1290	3R	25693436	25695241	1.269834518433	25694207	1.089528756983	FBgn0039714	411	FBgn0051035	885
1291	3R	6202667	6204351	1.26962184906	6203392	1.190355658531	FBgn0020379	398	FBgn0015396	27486
1292	3L	11904486	11906139	1.26923418045	11905127	0.996842026711	FBgn0011723	201	FBgn0000404	97603
1293	3L	4955727	4958340	1.269161224365	4956636	1.027713803684	FBgn0005775	383	FBgn0035570	265933
1294	X	9573429	9577734	1.268291473389	9576698	1.147221326828	FBgn0020378	21482	FBgn0000233	37289
1295	3R	283413	285016	1.26782989502	284239	1.01301458478	FBgn0051522	5203	FBgn0037250	24508
1296	3L	18266376	18267968	1.267748355865	18267186	1.166334501902	FBgn0036785	667	FBgn0011706	96476
1297	2R	7150397	7152821	1.267552375793	7151465	1.224390379588	FBgn0033638	2988	FBgn0033638	2988
1298	X	6998809	7001234	1.266904354095	6999594	1.063776823191	FBgn0047092	4508	FBgn0029933	56305
1299	3L	21423729	21425362	1.265495300293	21424587	1.248662920559	FBgn0037085	745	FBgn0037085	745
1300	3R	15759658	15762304	1.265102863312	15761666	1.111444115639	FBgn0021776	824	FBgn0021776	824
1301	X	5143835	5145236	1.264842510223	5144482	1.045444130898	FBgn0029749	3164	FBgn0024332	24641
1302	2R	14189144	14190539	1.264307022095	14189705	1.015595436096	FBgn0023214	1310	FBgn0023214	1310
1303	2R	6605628	6607275	1.264236450195	6606513	1.088556734721	FBgn0040765	9397	FBgn0033581	59450
1304	2L	4570324	4571963	1.264200210571	4571236	1.142263917362	FBgn0031613	6867	FBgn0031609	107799
1305	2R	5492428	5494377	1.26416015625	5493196	1.155219695147	FBgn0000606	2142	FBgn0000606	2142
1306	2R	16608726	16610676	1.263778209686	16609618	1.149227905273	FBgn0015721	106	FBgn0011824	4733
1307	2R	20517445	20520234	1.263110160828	20518357	1.239880800247	FBgn0005634	716	FBgn0005634	716
1308	2R	15315595	15317005	1.263023376465	15316311	1.07165786624	FBgn0011897	1143	FBgn0011849	73917
1309	3R	631081	633606	1.262248516083	632731	1.069123208523	FBgn0051529	565	FBgn0051529	565
1310	3R	26245416	26247141	1.261961936951	26246495	1.131497740746	FBgn0027544	2198	FBgn0039764	3059
1311	3L	1462024	1463832	1.261633872986	1462842	1.212586907779	FBgn0046769	318	FBgn0004635	15518
1312	2R	6615910	6617566	1.260652065277	6616617	1.142501413822	FBgn0040765	707	FBgn0033581	49346
1313	3L	20226042	20230005	1.26048707962	20227322	1.128811478615	FBgn0052227	1650	FBgn0003124	16524
1314	3R	950326	952572	1.260074853897	951228	1.160465240479	FBgn0037293	2582	FBgn0010313	38820
1315	2L	5617130	5619462	1.259406089783	5618500	1.096292860368	FBgn0031726	5260	FBgn0031718	67474
1316	3R	12660789	12662472	1.258256912231	12661649	0.983652326796	FBgn0000014	5880	FBgn0020546	14077
1317	3R	1303138	1304747	1.258213996887	1303942	1.168678601583	FBgn0037332	3318	FBgn0015402	5665
1318	2L	18778220	18779638	1.257809638977	18778954	1.052911926718	FBgn0045852	721	FBgn0032717	56642
1319	2R	13829851	13831587	1.257423877716	13830638	1.20776695013	FBgn0040737	3953	FBgn0034326	16317
1320	2L	3774814	3777476	1.257406234741	3775663	1.174988297855	FBgn0004893	3957	FBgn0003430	50017
1321	2R	8852682	8854310	1.256995201111	8853553	1.194532606337	FBgn0067725	8166	FBgn0011882	93338
1322	3L	399150	400688	1.256967544556	399909	1.031201530905	FBgn0035139	17514	FBgn0035136	54994
1323	2L	7539104	7541282	1.256520271301	7540024	1.076619121763	FBgn0053529	4399	FBgn0053529	4399
1324	X	10646637	10648150	1.256483078003	10647395	0.940772870008	FBgn0003360	15232	FBgn0030235	20605
1325	3R	17972544	17973973	1.255808353424	17973162	1.080148518085	FBgn0051163	13582	FBgn0053335	17578
1326	2R	4916680	4919270	1.255003929138	4918434	1.246555089951	FBgn0053774	6337	FBgn0053774	6337
1327	2R	8500707	8502467	1.25474357605	8501615	1.111694953021	FBgn0005624	4719	FBgn0005624	4719
1328	3R	13899509	13902266	1.254548072815	13900975	1.01837348938	FBgn0038566	5868	FBgn0038566	5868
1329	2L	16246524	16248343	1.254546165466	16247471	1.181158542633	FBgn0024734	6061	FBgn0028897	10581
1330	2R	7131187	7133058	1.254219055176	7131921	1.107305162093	FBgn0033636	183	FBgn0033636	183
1331	3L	8052006	8054650	1.252636909485	8053423	1.161752813003	FBgn0035832	7676	FBgn0035838	42025
1332	3R	27550411	27552077	1.252290725708	27551320	1.167270243168	FBgn0039867	11344	FBgn0039867	11344
1333	2R	7687676	7690189	1.251026630402	7688844	0.873895899455	FBgn0014184	1325	FBgn0014184	1325
1334	X	7150872	7153872	1.250949621201	7152132	1.287250071764	FBgn0024250	1045	FBgn0024250	1045
1335	3R	26208886	26213862	1.250814437866	26210381	1.236629598281	FBgn0015221	3173	FBgn0039764	39173
1336	3L	18415897	18417628	1.249309539795	18416712	1.027758710525	FBgn0052196	8863	FBgn0011706	53050
1337	X	9340356	9343103	1.249237537384	9342191	1.124903023243	FBgn0030133	3151	FBgn0030136	57649
1338	2L	16401040	16402970	1.24860906601	16402004	1.194814289317	FBgn0020416	39205	FBgn0025678	49314
1339	X	549434	550952	1.247884750366	550574	1.258927408854	FBgn0021764	6913	FBgn0025637	37681
1340	3R	13656123	13657685	1.247657299042	13656879	1.08001768589	FBgn0051246	19613	FBgn0051246	19613
1341	3R	9690248	9692690	1.247186422348	9691034	1.178907483816	FBgn0008646	8867	FBgn0000576	36547
1342	2L	5454951	5457661	1.247126579285	5455677	0.908832105001	FBgn0005511	5964	FBgn0005511	5964
1343	X	13464552	13467745	1.247003555298	13465342	1.062612235546	FBgn0030505	6648	FBgn0030507	36618
1344	3L	8500406	8503690	1.246997833252	8501091	1.09178096056	FBgn0024236	1900	FBgn0024236	1900
1345	X	310077	312094	1.246889591217	310819	1.133120088016	FBgn0000137	6503	FBgn0002561	44274
1346	3L	11805996	11807871	1.246531486511	11806815	1.022005170584	FBgn0000404	709	FBgn0000404	709
1347	2L	11185000	11186697	1.245772838593	11186088	0.986089145436	FBgn0032354	7047	FBgn0028700	55443
1348	3L	13365160	13367059	1.2457280159	13366395	1.08447153428	FBgn0036354	2460	FBgn0036351	11105
1349	2L	18920992	18923933	1.245268106461	18922031	1.061875595766	FBgn0032723	17846	FBgn0032728	42930
1350	3R	10678997	10680729	1.244875431061	10679844	1.054004997015	FBgn0053555	218	FBgn0038271	35956
1351	3R	8451703	8453351	1.243702888489	8452483	0.843075022978	FBgn0005671	1068	FBgn0038071	21299
1352	3L	5603436	5605053	1.243608474731	5604219	1.077337869008	FBgn0035625	711	FBgn0035625	711
1353	3L	22520394	22522961	1.243466854095	22521834	1.104443281889	FBgn0037171	4340	FBgn0004449	180106
1354	2L	18364604	18367500	1.243140220642	18365637	1.178214185378	FBgn0011559	10682	FBgn0004413	73529
1355	3R	25840128	25841587	1.24268245697	25840885	1.048319479998	FBgn0039737	201	FBgn0039735	10482
1356	2L	14551498	14553121	1.242483615875	14552346	1.070578238543	FBgn0028881	3271	FBgn0005771	61484
1357	3L	6804772	6806712	1.242188453674	6805504	1.144060262044	FBgn0003995	41397	FBgn0035714	78644
1358	X	5717874	5719202	1.24184513092	5718382	0.911951906541	FBgn0029818	218	FBgn0000042	27718
1359	2R	20051092	20053234	1.240867137909	20052616	0.979057482311	FBgn0035023	5044	FBgn0019886	29726
1360	2L	594043	595497	1.239486694336	594759	1.121851752786	FBgn0010323	72	FBgn0031267	20527
1361	3R	901552	903438	1.238631248474	902553	1.063560317544	FBgn0010313	9855	FBgn0010313	9855
1362	3L	6854398	6856133	1.238471984863	6855298	1.126498669386	FBgn0041194	33507	FBgn0001104	98702
1363	3R	12760868	12762860	1.237433433533	12761848	1.203741915086	FBgn0051270	12341	FBgn0082171	79811
1364	X	20233681	20235143	1.237425327301	20234493	1.145263910294	FBgn0031114	163	FBgn0031114	163
1365	3L	20562471	20564373	1.237264633179	20563444	0.967172594631	FBgn0037014	7627	FBgn0001320	65760
1366	2R	9523559	9524923	1.236774682999	9524340	0.867088407278	FBgn0050482	2143	FBgn0033893	20185
1367	3R	7701325	7703789	1.236684799194	7703102	1.13340919158	FBgn0003312	145	FBgn0037955	54892
1368	2R	14460746	14462383	1.236236095428	14461447	0.9851733376	FBgn0014269	24567	FBgn0014269	24567
1369	X	7178123	7179962	1.235321998596	7179056	0.952925345477	FBgn0026144	3550	FBgn0026144	3550
1370	3R	9089121	9090368	1.235002040863	9089827	0.988246321678	FBgn0038128	72	FBgn0038128	72
1371	2L	16434534	16436265	1.234632015228	16435358	1.186655317034	FBgn0020416	5851	FBgn0025678	82668
1372	X	16152372	16154810	1.234463691711	16152999	0.971597582102	FBgn0004432	1350	FBgn0053251	7560
1373	X	9580614	9582464	1.233976364136	9581867	0.972106011709	FBgn0020378	16313	FBgn0000233	42458
1374	2R	15084098	15085932	1.233974933624	15085062	1.191954893224	FBgn0053535	5255	FBgn0034463	87584
1375	3L	7952392	7954402	1.233895301819	7953651	1.097150802612	FBgn0011817	655	FBgn0011817	655
1376	X	17004458	17006300	1.233692646027	17005052	0.947166770697	FBgn0000163	10176	FBgn0000163	10176
1377	3L	4526826	4528232	1.233218193054	4527553	0.902276486158	FBgn0035558	4577	FBgn0015805	80011
1378	2R	2491521	2492828	1.232801914215	2492088	0.994641810656	FBgn0050156	2711	FBgn0033107	165215
1379	2L	3475943	3477311	1.232185840607	3476509	1.0058606565	FBgn0022073	1925	FBgn0031540	6502
1380	2R	15570990	15572364	1.2315325737	15571811	0.978492792915	FBgn0034480	51961	FBgn0004364	54563
1381	3L	3207622	3209446	1.231492519379	3208547	1.036698277791	FBgn0035424	177	FBgn0035423	1665
1382	3R	25114211	25115637	1.231153964996	25114892	0.887649872724	FBgn0039659	8059	FBgn0003525	33390
1383	X	4405060	4406475	1.230517864227	4405745	1.121386319399	FBgn0029716	2436	FBgn0029715	6163
1384	3L	6089167	6091056	1.228826999664	6090379	1.111041990916	FBgn0002440	12187	FBgn0035675	40873
1385	2R	16074697	16076016	1.228549003601	16075280	1.018824689529	FBgn0034521	1910	FBgn0034515	20016
1386	3L	11808165	11809727	1.227800369263	11808774	1.015729874372	FBgn0000404	1250	FBgn0000404	1250
1387	3R	25596016	25597615	1.227771282196	25596624	1.164741635323	FBgn0001297	3917	FBgn0020235	21766
1388	2L	14689053	14691737	1.226191520691	14690521	0.986219406128	FBgn0003016	1210	FBgn0005771	199659
1389	3L	19938669	19940741	1.225858211517	19939932	1.228639543056	FBgn0036930	2744	FBgn0036918	82398
1390	2R	20172428	20174480	1.225826740265	20173547	1.292503525229	FBgn0035046	1522	FBgn0035046	1522
1391	3R	11490948	11495999	1.225775718689	11495113	1.049448996782	FBgn0053207	3205	FBgn0053207	3205
1392	3L	1484713	1486747	1.225438117981	1485603	1.070612654966	FBgn0028577	518	FBgn0028577	518
1393	3R	23270536	23272307	1.225293636322	23271395	1.145075543722	FBgn0039518	18516	FBgn0039509	157178
1394	3L	2876346	2877876	1.224668502808	2877126	1.032798346351	FBgn0035379	1430	FBgn0035370	126598
1395	2L	19601509	19603444	1.22448682785	19602642	1.15986096859	FBgn0000464	4697	FBgn0032812	24216
1396	3R	7448292	7449518	1.223762512207	7448871	0.904128646851	FBgn0037922	225	FBgn0037921	2495
1397	X	1166836	1168426	1.22345495224	1167645	1.153939359328	FBgn0024368	1997	FBgn0026875	74191
1398	2L	2807588	2808882	1.223339080811	2808235	0.893738627434	FBgn0031461	2717	FBgn0031459	38098
1399	3R	26240393	26242394	1.223187446594	26241457	1.133571412828	FBgn0027544	7236	FBgn0039764	8097
1400	2R	15549587	15551373	1.222618103027	15550423	1.12063332165	FBgn0034480	30573	FBgn0004364	75951
1401	3L	8056204	8057744	1.222247600555	8056828	0.84994494915	FBgn0035833	8912	FBgn0035838	38620
1402	2R	645491	646804	1.221945762634	646174	1.026501909892	FBgn0033010	5911	FBgn0033015	155300
1403	3L	13648232	13649718	1.221484184265	13649128	1.053086841808	FBgn0036379	8432	FBgn0036386	245128
1404	3R	4665811	4669428	1.221364974976	4667268	1.219162379994	FBgn0037638	17136	FBgn0011966	20334
1405	3R	4494032	4495896	1.221179008484	4494861	1.142356999715	FBgn0012024	35	FBgn0037608	4978
1406	3R	12376870	12378600	1.220837116241	12377762	1.046517431736	FBgn0038442	2003	FBgn0027053	81939
1407	2R	6600947	6603876	1.22064781189	6602385	1.114012479782	FBgn0040766	5429	FBgn0033581	63578
1408	3L	14566896	14568502	1.220143318176	14567643	1.001052558422	FBgn0040318	2816	FBgn0028418	41620
1409	3R	2831957	2833678	1.219219207764	2832783	1.184462098514	FBgn0000095	7833	FBgn0010774	73343
1410	X	4516382	4517416	1.218887329102	4516796	0.759060192108	FBgn0029720	4862	FBgn0022768	15312
1411	3R	10643002	10645630	1.218740463257	10644176	1.11776713764	FBgn0038262	16649	FBgn0038258	55418
1412	X	12434201	12435579	1.217620372772	12434776	0.950809121132	FBgn0052654	3486	FBgn0015024	52944
1413	3R	8780382	8781753	1.217555046082	8781096	1.177828087526	FBgn0040494	6378	FBgn0038102	33124
1414	X	451416	453520	1.217497348785	452284	1.045706216027	FBgn0003986	4421	FBgn0003986	4421
1415	3R	25492206	25493746	1.217409133911	25492952	1.061434537172	FBgn0039676	1647	FBgn0039678	4430
1416	2L	15371764	15373376	1.21700668335	15372423	1.005931168795	FBgn0051828	1962	FBgn0001981	42630
1417	X	8419066	8420894	1.21696138382	8420090	1.06726250929	FBgn0030052	518	FBgn0030054	31448
1418	X	9424106	9425649	1.216795921326	9425037	1.1037799716	FBgn0052699	159	FBgn0030137	23340
1419	4	1004711	1006006	1.216713428497	1005126	1.018622251657	FBgn0019650	4852	FBgn0039930	44483
1420	2L	1485145	1487191	1.215720653534	1486237	1.152186505935	FBgn0051928	6077	FBgn0031345	31201
1421	3R	5319455	5321352	1.215367794037	5320186	1.104226082563	FBgn0043791	339	FBgn0043791	339
1422	2R	7026951	7028549	1.214252471924	7027711	1.05984544754	FBgn0050034	10244	FBgn0000577	16406
1423	2L	15740945	15743114	1.214230537415	15742196	1.068190068007	FBgn0010382	1888	FBgn0003936	5415
1424	2L	2493188	2494511	1.214226722717	2493990	0.911180087498	FBgn0011818	1035	FBgn0015816	1324
1425	2L	21616167	21618794	1.214056015015	21616972	1.128320273231	FBgn0022893	549	FBgn0022893	549
1426	2L	14039661	14041663	1.213494300842	14040953	0.91283047994	FBgn0028873	2211	FBgn0028876	6631
1427	3L	15285317	15287341	1.212966442108	15286336	1.05074001761	FBgn0036494	15623	FBgn0036494	15623
1428	2L	16329136	16330851	1.212937831879	16330203	1.032197251039	FBgn0028899	3533	FBgn0040984	4347
1429	3R	2802321	2804874	1.212064743042	2803816	1.038195610046	FBgn0051488	20360	FBgn0010774	102310
1430	2L	248017	249930	1.21199798584	248979	1.085121035576	FBgn0001309	1816	FBgn0001309	1816
1431	2R	6061103	6062411	1.211913585663	6061760	1.112091668447	FBgn0005630	6685	FBgn0004399	7957
1432	3R	19738742	19740880	1.211148738861	19739522	1.077832490206	FBgn0016754	9173	FBgn0015282	17725
1433	2L	7623912	7626011	1.210636138916	7624012	0.801926136017	FBgn0031926	15622	FBgn0053529	79589
1434	2R	17763387	17764995	1.210064888	17764158	1.118687438965	FBgn0020307	12613	FBgn0013272	61086
1435	X	261466	263179	1.20986032486	262187	1.016417217255	FBgn0002561	4358	FBgn0002561	4358
1436	2R	11190108	11191693	1.209474086761	11190890	1.100524846245	FBgn0023441	641	FBgn0010426	4053
1437	X	15384550	15387027	1.208705186844	15385122	0.960126131773	FBgn0030653	17808	FBgn0030659	31687
1438	2L	171458	172795	1.208459854126	172281	0.933298969269	FBgn0016977	13247	FBgn0016977	13247
1439	3R	25384762	25386300	1.208205461502	25385536	1.064054399729	FBgn0000492	3427	FBgn0040623	68720
1440	3L	12677153	12678486	1.207822799683	12677650	0.9211353302	FBgn0014343	9955	FBgn0036306	51054
1441	2R	3042225	3043506	1.207427501678	3042817	0.919452084435	FBgn0033188	1978	FBgn0022772	5296
1442	2R	13853987	13856384	1.206828594208	13854898	1.035176585702	FBgn0040737	28213	FBgn0034326	40577
1443	2L	20634665	20636506	1.205066680908	20635777	1.129537773132	FBgn0047311	651	FBgn0000986	86731
1444	3L	14960096	14961501	1.204147815704	14960809	1.103055894375	FBgn0036461	952	FBgn0036462	4114
1445	X	6958347	6961320	1.203921318054	6959587	0.938338868758	FBgn0027342	4059	FBgn0029933	16298
1446	3L	21218955	21220731	1.203693389893	21219849	1.157255232334	FBgn0037065	46	FBgn0037066	55
1447	2L	2048038	2049023	1.203665733337	2048694	0.637068804573	FBgn0028952	3169	FBgn0031391	98593
1448	3L	15735466	15736852	1.203466415405	15736080	1.020786453696	FBgn0036531	37597	FBgn0010105	42398
1449	3L	3435453	3437488	1.203134059906	3436730	1.109771792094	FBgn0026259	7404	FBgn0001254	59479
1450	3L	13802132	13803597	1.202985048294	13802929	1.145456790924	FBgn0036380	4570	FBgn0036386	91327
1451	2L	5614845	5616492	1.202660560608	5615668	0.978536784649	FBgn0031725	2645	FBgn0031718	64642
1452	3R	21471261	21474773	1.202138900757	21472216	1.235163911184	FBgn0067682	66	FBgn0067682	66
1453	3R	26100937	26102796	1.200970172882	26101828	1.129115216872	FBgn0010113	1828	FBgn0039757	67086
1454	3L	140774	142230	1.200931072235	141539	1.095106854158	FBgn0035101	2803	FBgn0035105	26415
1455	3L	7129474	7131247	1.200771331787	7130380	1.028276948368	FBgn0028383	640	FBgn0028383	640
1456	2R	9481384	9483141	1.200412750244	9482368	1.016840845346	FBgn0020766	1886	FBgn0033886	6057
1457	3L	14684485	14685574	1.200350284576	14685106	0.735770161947	FBgn0036442	8993	FBgn0036449	66576
1458	3L	1150224	1152422	1.199695587158	1151182	1.118845701218	FBgn0025525	9624	FBgn0035194	80024
1459	X	14054791	14056337	1.199435710907	14055485	1.009280373068	FBgn0030551	4336	FBgn0002873	26295
1460	2R	4930467	4932661	1.199272632599	4931770	1.1016831959	FBgn0033412	3665	FBgn0053774	19673
1461	2R	8461791	8464645	1.19922876358	8463801	1.071235123803	FBgn0004512	1550	FBgn0004512	1550
1462	2R	10895214	10897287	1.199133396149	10896601	0.926252926097	FBgn0000996	778	FBgn0000996	778
1463	X	3237012	3238580	1.198933124542	3237768	0.971143215895	FBgn0000472	8429	FBgn0000472	8429
1464	3L	6461727	6463080	1.197349071503	6462263	0.885305821896	FBgn0035702	25	FBgn0020251	7414
1465	3L	10631071	10632262	1.197038650513	10631605	0.814057379961	FBgn0052066	3355	FBgn0052068	5731
1466	2R	12972494	12974350	1.196014404297	12973447	0.981722439037	FBgn0028953	903	FBgn0028953	903
1467	3R	11923666	11925394	1.195585250854	11924557	1.157680749893	FBgn0010379	381	FBgn0038396	49164
1468	3R	5166518	5168011	1.195578575134	5167305	1.050099760294	FBgn0053936	287	FBgn0053936	287
1469	2R	20563799	20565623	1.195306777954	20564692	1.15703779459	FBgn0001147	4765	FBgn0001148	4888
1470	3L	15763510	15765256	1.19507598877	15764488	1.182643636068	FBgn0036531	9189	FBgn0036537	36157
1471	2L	12007227	12008485	1.19445514679	12007915	0.904884783427	FBgn0014019	461	FBgn0032390	17951
1472	2L	18976440	18978256	1.194411277771	18977204	1.097610052894	FBgn0032731	6001	FBgn0032728	12243
1473	3L	6191676	6193040	1.193081855774	6192251	0.962848514318	FBgn0002526	320	FBgn0035692	25118
1474	3R	21308014	21309373	1.192133903503	21308701	1.075956821442	FBgn0039338	152	FBgn0039338	152
1475	3L	3073785	3075658	1.192027568817	3074512	0.977618471781	FBgn0003938	179	FBgn0003938	179
1476	3L	3110818	3112039	1.191424369812	3111381	0.920220184326	FBgn0026189	126	FBgn0012049	20826
1477	3R	7584628	7586770	1.19087600708	7585588	0.948540508747	FBgn0017581	4591	FBgn0037947	11684
1478	3R	20059129	20060902	1.190702915192	20060393	0.926607221365	FBgn0043884	2947	FBgn0039172	4642
1479	3L	15319619	15320885	1.19061422348	15320211	0.951906442642	FBgn0036494	18252	FBgn0036494	18252
1480	3L	21812316	21813896	1.190121650696	21813250	1.032216817141	FBgn0014362	220	FBgn0046301	47204
1481	X	11532468	11534001	1.189463615417	11533463	0.852311244378	FBgn0011754	561	FBgn0030327	14258
1482	3R	2491676	2493675	1.18932056427	2492355	0.930221264179	FBgn0024912	6533	FBgn0026567	8751
1483	3R	26589546	26591752	1.188979148865	26590731	0.962117054883	FBgn0004606	917	FBgn0003720	87306
1484	3R	27779495	27780684	1.188481330872	27780215	1.015341937542	FBgn0039886	23637	FBgn0002780	97579
1485	3R	7842000	7843556	1.188092708588	7842872	1.066748905182	FBgn0037981	8	FBgn0037992	111047
1486	3L	10490105	10491726	1.187902450562	10491005	0.9463707419	FBgn0052062	1053	FBgn0000629	121072
1487	3L	16729982	16731819	1.18742609024	16730637	0.954693496227	FBgn0004108	696	FBgn0004108	696
1488	3L	472710	474776	1.18722820282	473507	1.036311598385	FBgn0001316	50614	FBgn0035140	50876
1489	3R	7303072	7304544	1.186686515808	7303691	1.093611844381	FBgn0037906	19949	FBgn0037902	42098
1490	3R	15878796	15880316	1.186138868332	15879376	1.160597492667	FBgn0040571	2439	FBgn0038769	17599
1491	3R	4790724	4792227	1.185082435608	4791389	1.143352508545	FBgn0037645	11832	FBgn0037644	20663
1492	X	10576180	10577622	1.18464756012	10576729	0.987794343163	FBgn0003204	12995	FBgn0052672	36824
1493	3R	3710475	3711877	1.184179782867	3711260	1.008711844683	FBgn0037525	1194	FBgn0037550	240795
1494	2L	8957081	8958532	1.183912754059	8957779	0.965541712443	FBgn0032079	327	FBgn0029123	132154
1495	2R	1405810	1407024	1.183798789978	1406352	0.833064874013	FBgn0033045	21969	FBgn0033059	177413
1496	2L	281489	284502	1.183772087097	282247	1.030143625596	FBgn0031244	1034	FBgn0031244	1034
1497	X	4891685	4893733	1.183351516724	4892446	1.133017988766	FBgn0003028	1088	FBgn0004368	108077
1498	3R	21827027	21829115	1.183095932007	21828457	1.004661023617	FBgn0002735	2877	FBgn0002735	2877
1499	3L	11099201	11101003	1.182977199554	11100082	1.101208806038	FBgn0052078	2774	FBgn0036136	2934
1500	2R	11044353	11046557	1.182901382446	11045695	1.15915480782	FBgn0019968	1406	FBgn0019968	1406
1501	2L	21840464	21842062	1.181798934937	21841315	1.110220263986	FBgn0003866	25127	FBgn0003866	25127
1502	2L	8935808	8937437	1.181502819061	8936577	1.032673120499	FBgn0032075	813	FBgn0029123	110952
1503	2L	430310	432343	1.181011199951	431183	1.120177716017	FBgn0004583	70	FBgn0031253	9776
1504	3L	13320766	13322278	1.180820465088	13321525	1.074758291245	FBgn0036348	1648	FBgn0036349	31007
1505	3L	12120218	12121711	1.18080329895	12121036	0.945880328908	FBgn0013997	514	FBgn0036258	974
1506	2L	9496231	9497632	1.180745601654	9496964	0.985702262205	FBgn0004868	2037	FBgn0002973	59451
1507	2L	2888093	2889713	1.180588722229	2889092	0.99672351164	FBgn0041111	3140	FBgn0004584	83584
1508	X	6940728	6942560	1.179549217224	6941679	1.122505244087	FBgn0029933	1610	FBgn0029933	1610
1509	3R	25373077	25374557	1.179085731506	25373811	0.977890435387	FBgn0000492	8298	FBgn0040623	56995
1510	2R	7229107	7230318	1.177400588989	7229741	1.018626437468	FBgn0033649	10089	FBgn0033652	76535
1511	X	652638	654250	1.177161693573	653392	1.123491827647	FBgn0025621	3403	FBgn0025617	9501
1512	3R	12793982	12796235	1.177119255066	12794596	0.835367457072	FBgn0000015	3362	FBgn0038471	71810
1513	2L	14458616	14460295	1.177014827728	14459561	0.995757776148	FBgn0028844	8745	FBgn0005771	31301
1514	X	21942459	21943569	1.176845550537	21942793	0.956982079674	FBgn0031201	72541	FBgn0031186	284808
1515	X	18810229	18812077	1.176835536957	18811160	1.02288052615	FBgn0052541	46864	FBgn0030974	83590
1516	2R	5205992	5207337	1.176102161407	5206621	1.039457648993	FBgn0023143	1480	FBgn0023143	1480
1517	3L	18247181	18248299	1.175992012024	18247795	0.906863244375	FBgn0036784	11842	FBgn0011706	115867
1518	X	19472381	19473676	1.17583656311	19472985	0.982264220715	FBgn0031047	168	FBgn0031047	168
1519	3L	19121407	19123013	1.175436019897	19122259	1.145885765553	FBgn0016797	13626	FBgn0016797	13626
1520	2L	21886332	21887531	1.173868179321	21886788	0.765135288239	FBgn0032965	934	FBgn0003866	70600
1521	2R	20579839	20580850	1.173725128174	20580244	0.780246675014	FBgn0050198	3361	FBgn0001148	10664
1522	3R	12654426	12655910	1.173132419586	12655135	0.887405776978	FBgn0000014	634	FBgn0020546	20591
1523	2L	294652	296068	1.172167778015	295384	1.090942607206	FBgn0024352	275	FBgn0024352	275
1524	2R	1730798	1732260	1.171370744705	1731380	1.078926022847	FBgn0033074	1635	FBgn0033074	1635
1525	3L	6952380	6954162	1.171329498291	6953315	1.157091841978	FBgn0001104	685	FBgn0001104	685
1526	3R	1449736	1451567	1.170649528503	1450790	1.099640250206	FBgn0037351	604	FBgn0037351	604
1527	3R	11409008	11411102	1.169598579407	11410159	1.039886334363	FBgn0038350	31665	FBgn0053207	81749
1528	3R	5420533	5422619	1.169392108917	5421481	1.095135913176	FBgn0037720	4448	FBgn0037719	4772
1529	2L	14046591	14047909	1.168603897095	14047216	0.972759190728	FBgn0028876	368	FBgn0028876	368
1530	X	8088541	8090144	1.168126583099	8089415	0.901531079236	FBgn0030026	875	FBgn0030028	27225
1531	X	2181414	2183172	1.167984485626	2182230	0.927938405205	FBgn0040392	384	FBgn0003079	14052
1532	3L	15296927	15298696	1.167701721191	15297860	1.073495477438	FBgn0036494	4099	FBgn0036494	4099
1533	2L	11418129	11419992	1.167073726654	11419109	1.090851952048	FBgn0004579	26494	FBgn0004579	26494
1534	2R	2593069	2594783	1.166926622391	2593876	0.938943217782	FBgn0028642	4251	FBgn0033156	196404
1535	3R	823149	824552	1.166716337204	823908	0.891878038645	FBgn0037292	9434	FBgn0004183	50022
1536	2L	5983234	5984341	1.166027069092	5983666	1.078212177052	FBgn0001942	1907	FBgn0001942	1907
1537	2L	4048006	4048917	1.165337085724	4048426	0.696452533498	FBgn0000547	17047	FBgn0000547	17047
1538	2R	2116285	2117942	1.164977073669	2117168	0.885200738907	FBgn0033076	4377	FBgn0041145	5150
1539	3R	22706835	22709288	1.164503097534	22707433	0.823161631823	FBgn0004359	23	FBgn0002838	5755
1540	2L	6722111	6724554	1.163963317871	6722999	1.054458253524	FBgn0025777	356	FBgn0025777	356
1541	2L	7529793	7531032	1.163389205933	7530551	0.770947754383	FBgn0053529	13872	FBgn0053529	13872
1542	3R	4756722	4758181	1.163269042969	4757293	0.914780974388	FBgn0003177	315	FBgn0037644	13433
1543	X	19155189	19157033	1.162906169891	19156005	1.15880215168	FBgn0028469	3	FBgn0031008	53184
1544	2R	2089409	2091293	1.162790298462	2090342	0.965875008527	FBgn0033076	22449	FBgn0041145	31976
1545	X	13858783	13860190	1.162496566772	13859395	1.072657585144	FBgn0011982	189	FBgn0027537	202655
1546	3L	5565622	5567042	1.162460327148	5566322	1.007139009588	FBgn0003486	202	FBgn0003486	202
1547	3R	4107210	4108651	1.162056446075	4108021	0.907214927673	FBgn0010433	4507	FBgn0037561	12417
1548	4	373416	374957	1.16192817688	374368	1.033260186513	FBgn0025704	4554	FBgn0026777	46021
1549	X	17490970	17492025	1.161804199219	17491404	0.758085536957	FBgn0003471	46	FBgn0030855	21184
1550	3R	18537383	18538939	1.161505222321	18538100	0.946905164158	FBgn0039010	1615	FBgn0039013	14522
1551	2R	13337373	13338944	1.161482334137	13338345	0.971671384924	FBgn0050111	9137	FBgn0050111	9137
1552	4	526449	528395	1.161197662354	527407	1.136303957771	FBgn0004607	3306	FBgn0026777	199060
1553	3R	20670963	20672796	1.16054725647	20672048	1.191779136658	FBgn0013953	688	FBgn0013953	688
1554	2R	923514	924898	1.160536050797	924296	0.887266665697	FBgn0050437	3172	FBgn0033021	53805
1555	3R	26031309	26032638	1.160435676575	26031844	0.837182213278	FBgn0065078	783	FBgn0065067	1690
1556	X	9009291	9011549	1.159911870956	9010778	0.984981172225	FBgn0026206	2290	FBgn0040931	5572
1557	X	8558957	8560437	1.158962249756	8559706	0.913778248955	FBgn0030060	162	FBgn0030061	481
1558	3L	12620443	12622177	1.158909797668	12621142	1.087053477764	FBgn0052111	19259	FBgn0036306	107562
1559	3L	11464489	11466406	1.157856941223	11465614	1.033110555013	FBgn0036165	4107	FBgn0036165	4107
1560	2L	4350210	4352854	1.15559053421	4351336	0.916764539831	FBgn0031596	1639	FBgn0026319	20654
1561	2R	13383526	13387313	1.155161380768	13384813	0.969017710005	FBgn0034282	2060	FBgn0034282	2060
1562	X	573150	574724	1.155058860779	574008	0.990098744631	FBgn0021764	30347	FBgn0065054	46887
1563	3L	10255352	10257620	1.154186248779	10256089	1.004365205765	FBgn0036080	8938	FBgn0000629	355988
1564	X	13056678	13059031	1.154094219208	13057557	1.088854026794	FBgn0029133	11287	FBgn0029133	11287
1565	2R	1524552	1525958	1.153586387634	1525087	1.032799601555	FBgn0000043	2014	FBgn0033059	58678
1566	2L	4053282	4056402	1.153063297272	4055470	0.984568006852	FBgn0000547	24091	FBgn0000547	24091
1567	3L	14722927	14725023	1.15238571167	14723702	1.063511689504	FBgn0013263	2606	FBgn0036449	27980
1568	X	13205987	13208116	1.152006626129	13207377	0.990974706762	FBgn0030478	2834	FBgn0052634	9260
1569	2L	16262447	16264149	1.151613235474	16263232	1.04433185914	FBgn0028897	5180	FBgn0028897	5180
1570	3L	360606	362047	1.150584220886	361225	0.994904398918	FBgn0003749	377	FBgn0035136	16310
1571	3L	5925489	5926961	1.15038895607	5926013	0.991042613983	FBgn0053993	1411	FBgn0002638	19293
1572	4	76349	78647	1.150063037872	76811	0.775092792511	FBgn0004859	856	FBgn0004859	856
1573	3R	2488318	2489869	1.149801254272	2489090	1.086343341404	FBgn0024912	3268	FBgn0026567	5486
1574	3L	18592215	18593722	1.149457454681	18593104	0.919053470387	FBgn0036801	1884	FBgn0036800	5151
1575	3L	22124771	22126128	1.149405241013	22125404	0.956263750792	FBgn0037152	26136	FBgn0037156	75110
1576	2L	441332	443286	1.149049758911	441972	0.940536916256	FBgn0004583	10719	FBgn0031253	20565
1577	3R	21454168	21455746	1.148548126221	21454805	0.9859753777	FBgn0039349	2162	FBgn0039350	8744
1578	3R	297260	298946	1.148393630981	298075	1.069000657399	FBgn0051523	6753	FBgn0037255	12688
1579	4	844422	845771	1.147891998291	845155	1.00625	FBgn0039938	9108	FBgn0039930	204454
1580	3R	17303151	17304966	1.14782333374	17303861	1.088551745695	FBgn0038889	4186	FBgn0013984	102390
1581	2L	8544861	8546235	1.14749288559	8545459	0.894186947081	FBgn0011259	2126	FBgn0029004	16841
1582	2L	13862250	13863916	1.147306442261	13863045	0.975343108177	FBgn0028532	13633	FBgn0051842	28007
1583	3L	14141309	14144067	1.146157264709	14143105	1.035333752632	FBgn0000411	774	FBgn0000411	774
1584	2R	8824353	8825916	1.146035194397	8824980	1.127713624169	FBgn0033827	9418	FBgn0043010	86614
1585	3L	15481520	15483219	1.145477294922	15482227	1.093890402052	FBgn0036503	58	FBgn0036503	58
1586	2L	6737258	6738931	1.145372390747	6738023	1.051363636466	FBgn0031854	2153	FBgn0025777	14668
1587	X	18479264	18480469	1.144745349884	18479842	0.877279073	FBgn0027335	1658	FBgn0030943	2282
1588	3R	169309	171184	1.143682956696	170151	0.988963295432	FBgn0001204	2221	FBgn0001204	2221
1589	3R	12684812	12686651	1.143472194672	12685623	1.12549713254	FBgn0082171	3586	FBgn0082171	3586
1590	2R	13802960	13804645	1.143248796463	13803683	1.007846972522	FBgn0034321	401	FBgn0010575	1032
1591	3R	10303094	10304522	1.143147945404	10303796	0.974125534296	FBgn0038233	33618	FBgn0038234	33794
1592	3R	26634194	26635997	1.143052577972	26635130	1.000298142433	FBgn0027598	781	FBgn0003720	42907
1593	2R	16563546	16565344	1.142371177673	16564581	1.132580364452	FBgn0003391	160	FBgn0003391	160
1594	X	18743859	18745341	1.142356872559	18744733	1.042380781735	FBgn0030976	10386	FBgn0030974	17163
1595	2L	21608689	21609806	1.141627788544	21609115	1.142071088155	FBgn0032955	2077	FBgn0022893	8406
1596	3L	11528134	11529345	1.141530990601	11528661	0.781576931477	FBgn0036172	7519	FBgn0036180	54726
1597	X	8055906	8057694	1.140859603882	8056949	0.940364949843	FBgn0030025	28971	FBgn0030028	59691
1598	3L	18189903	18191067	1.140779495239	18190384	0.734173901876	FBgn0036782	23286	FBgn0020300	85721
1599	X	2323831	2325324	1.140476226807	2324673	0.916143685579	FBgn0040388	1486	FBgn0004050	20748
1600	3L	30632	34324	1.140432357788	31393	1.0683259403	FBgn0002564	18577	FBgn0035105	136561
1601	2R	9132857	9134783	1.140281915665	9133402	0.971539293017	FBgn0000633	5593	FBgn0033859	23846
1602	X	16104414	16105867	1.140180110931	16105084	0.875896117266	FBgn0030731	173	FBgn0030733	15195
1603	X	10053970	10055602	1.139347076416	10054943	0.884132749894	FBgn0030183	2624	FBgn0030180	63536
1604	3R	11170519	11172098	1.138998508453	11171352	1.086032655504	FBgn0019925	553	FBgn0013269	12488
1605	2R	5057768	5059638	1.13888502121	5058654	1.043769163244	FBgn0033421	113	FBgn0025286	40342
1606	2L	15051745	15054508	1.138821125031	15053615	1.068817774455	FBgn0000317	162	FBgn0010422	3067
1607	3L	14754645	14756072	1.138695716858	14755410	0.947877777947	FBgn0036451	1980	FBgn0036450	3358
1608	2R	9129658	9131249	1.138461589813	9130426	0.932432791766	FBgn0033861	5341	FBgn0033859	20870
1609	X	12575938	12577056	1.137376785278	12576381	0.970485470512	FBgn0024308	1	FBgn0053963	82982
1610	X	13853483	13854624	1.137285232544	13854022	0.773507330153	FBgn0011951	2873	FBgn0027537	197282
1611	2R	19053921	19055213	1.137178421021	19054569	0.807163547067	FBgn0034876	998	FBgn0034877	1271
1612	X	3617515	3619635	1.136037826538	3618223	1.065760500291	FBgn0026698	7421	FBgn0000542	63110
1613	X	10671648	10673092	1.135890007019	10672175	0.865895525614	FBgn0030235	4175	FBgn0030235	4175
1614	2L	13215713	13216846	1.135857343674	13216060	0.779938220978	FBgn0004192	221	FBgn0004192	221
1615	2L	13903743	13905926	1.135709762573	13904722	1.017898222979	FBgn0019890	63	FBgn0019890	63
1616	3R	15184916	15187174	1.135600566864	15186077	1.075607448816	FBgn0038697	14394	FBgn0000463	34142
1617	X	1525033	1526144	1.134559631348	1525511	0.855932076772	FBgn0023530	76	FBgn0023530	76
1618	2L	1147134	1148355	1.134250164032	1147693	0.862261295319	FBgn0031308	140	FBgn0031308	140
1619	3R	26887455	26888752	1.133648395538	26888124	0.838340878487	FBgn0002413	1193	FBgn0010808	8490
1620	X	7079538	7081801	1.133240222931	7080296	0.948422824635	FBgn0029940	31844	FBgn0025549	56244
1621	2L	18773942	18776084	1.133231163025	18775119	1.085839218564	FBgn0045852	3114	FBgn0032717	60477
1622	3L	3042554	3044626	1.13245677948	3044017	0.957796961069	FBgn0035393	5383	FBgn0035388	25287
1623	2L	825705	827338	1.131948471069	826688	1.031220495701	FBgn0010583	724	FBgn0010583	724
1624	2L	17886523	17888108	1.131313323975	17887208	0.96792529611	FBgn0032656	72059	FBgn0041184	261131
1625	3L	15262547	15263379	1.129848003387	15262664	1.222375696356	FBgn0036491	1896	FBgn0036494	39295
1626	3R	24309607	24310829	1.12922000885	24310250	0.951020437128	FBgn0039585	124	FBgn0000659	100555
1627	X	19728369	19729567	1.129217147827	19728890	0.982921155294	FBgn0000076	4893	FBgn0031079	42902
1628	3L	17304247	17305081	1.129169464111	17304331	0.805224847794	FBgn0036710	186	FBgn0026197	62386
1629	3L	6312660	6313750	1.129120826721	6313068	0.803249329329	FBgn0052399	5917	FBgn0035692	145935
1630	2L	245941	247244	1.12850189209	246609	0.909964813906	FBgn0001309	4186	FBgn0001309	4186
1631	2R	20309906	20311467	1.126943588257	20310584	1.053070012261	FBgn0035069	4186	FBgn0050423	72852
1632	2L	5464120	5465556	1.126811027527	5464807	0.851475294899	FBgn0005511	3166	FBgn0005511	3166
1633	3L	21382286	21383418	1.124728679657	21382848	0.732958853245	FBgn0033583	3185	FBgn0014143	27549
1634	X	12459319	12460587	1.124208450317	12459938	0.840156157811	FBgn0030409	1232	FBgn0015024	27782
1635	4	404774	406533	1.124077796936	405864	0.936522126198	FBgn0039905	7776	FBgn0026777	77517
1636	3L	17617509	17619804	1.123838424683	17618016	0.829961981092	FBgn0052179	1519	FBgn0052179	1519
1637	3R	20551530	20553574	1.12347984314	20552721	0.895334860858	FBgn0004885	7302	FBgn0003719	22735
1638	3R	10511124	10512808	1.122978210449	10512129	0.924002617598	FBgn0051314	10928	FBgn0051314	10928
1639	3R	12066199	12069154	1.122596263885	12068428	1.057661861181	FBgn0040071	17057	FBgn0011253	29748
1640	2L	6508183	6509290	1.122261285782	6508641	0.900900185108	FBgn0051637	9999	FBgn0031822	17813
1641	2R	11750309	11751757	1.122008800507	11750954	0.991964817047	FBgn0034097	681	FBgn0034088	39789
1642	3L	6442571	6444508	1.121742248535	6443443	1.109597318313	FBgn0035700	7830	FBgn0020251	26234
1643	3R	9932889	9934734	1.121709823608	9933839	1.017778901493	FBgn0038202	302	FBgn0038196	71952
1644	2L	11432494	11433801	1.121663570404	11433134	0.898360073566	FBgn0004579	12469	FBgn0004579	12469
1645	3R	1395920	1397587	1.121659040451	1396613	1.036480146296	FBgn0023023	217	FBgn0037342	2281
1646	3L	20645531	20646376	1.121401786804	20646003	0.73043791453	FBgn0037015	7036	FBgn0001320	16799
1647	3R	5990349	5992142	1.121382236481	5991387	1.021802634001	FBgn0037794	4337	FBgn0037797	57093
1648	2R	11308562	11309842	1.120829582214	11309295	0.757156063529	FBgn0050321	1108	FBgn0050089	67034
1649	3L	22878566	22880113	1.120481967926	22878952	1.085776441238	FBgn0037207	103	FBgn0037207	103
1650	X	14784555	14786617	1.120221138	14785856	1.009796947241	FBgn0027601	1181	FBgn0030605	111993
1651	2R	2520000	2520877	1.120145559311	2520429	0.713097908918	FBgn0033124	2169	FBgn0033107	193556
1652	X	5732732	5734599	1.120096206665	5733515	0.891012218263	FBgn0029820	8421	FBgn0000042	12585
1653	3R	22937356	22938538	1.11892414093	22937913	0.822544911328	FBgn0039487	64	FBgn0039488	4485
1654	X	16087434	16089377	1.118577241898	16088226	1.059156099955	FBgn0003933	172	FBgn0003933	172
1655	3R	16398890	16400756	1.118064880371	16399754	1.037743065092	FBgn0038806	2976	FBgn0038805	2987
1656	2L	14012753	14013904	1.11720085144	14013358	0.828682035208	FBgn0027348	390	FBgn0028519	13652
1657	2L	4010017	4011143	1.116694927216	4010533	0.889812290668	FBgn0031581	2830	FBgn0000547	20846
1658	3L	14599215	14602552	1.116577148438	14600232	0.966706514359	FBgn0041604	2353	FBgn0028418	74209
1659	2L	1960624	1962892	1.116265773773	1962116	1.013213382048	FBgn0051942	3310	FBgn0031391	185171
1660	3L	13074240	13075500	1.115384101868	13074961	1.038827133179	FBgn0052118	2763	FBgn0010452	13259
1661	2L	7993744	7995041	1.115302085876	7994437	0.801212757826	FBgn0031969	255	FBgn0031977	35027
1662	X	3255927	3257367	1.114990711212	3256651	0.947991639376	FBgn0029657	7081	FBgn0000472	27312
1663	2L	18362478	18364114	1.114701032639	18363295	0.789358756121	FBgn0011559	8340	FBgn0004413	75871
1664	2R	9518412	9519848	1.114615440369	9519352	0.683782994747	FBgn0050482	2845	FBgn0033889	24386
1665	3L	19740615	19741916	1.114460468292	19741234	0.937568412108	FBgn0024889	144	FBgn0014037	101992
1666	X	9134588	9136755	1.113557815552	9136036	0.801947975159	FBgn0002576	6166	FBgn0030122	17398
1667	3R	17420223	17421453	1.113490104675	17420786	0.792939376831	FBgn0013984	14535	FBgn0013984	14535
1668	3R	10450935	10452447	1.112857818604	10451701	1.005667209625	FBgn0013981	240	FBgn0013981	240
1669	2L	8467252	8468624	1.111943721771	8467802	0.99837693572	FBgn0029173	3312	FBgn0051894	41684
1670	2L	9968516	9970432	1.111350536346	9969760	0.932247936726	FBgn0015664	2305	FBgn0015664	2305
1671	3L	3527716	3529484	1.11131477356	3528960	0.798103237152	FBgn0005640	29743	FBgn0001254	32751
1672	3L	20958946	20960600	1.111181259155	20959697	0.983535289764	FBgn0003415	1568	FBgn0003415	1568
1673	3L	18375714	18377350	1.111124992371	18376234	0.808242797852	FBgn0011706	12572	FBgn0011706	12572
1674	3R	773218	774394	1.110896587372	773646	0.919651031494	FBgn0004183	240	FBgn0004183	240
1675	X	10775021	10776496	1.110407829285	10775878	1.02902162075	FBgn0030251	3261	FBgn0030241	75786
1676	3R	23932640	23934043	1.110328674316	23933271	0.974595397711	FBgn0039571	39275	FBgn0039559	169700
1677	3L	254393	255966	1.110206127167	255302	0.971939423505	FBgn0029002	130	FBgn0035121	7392
1678	3R	12455437	12457222	1.109801292419	12456333	0.988463670015	FBgn0000634	5385	FBgn0038453	12994
1679	X	4034998	4036634	1.109389305115	4035861	1.02125415802	FBgn0000635	15466	FBgn0026080	73182
1680	3R	18967131	18968698	1.109320163727	18967753	1.021886348724	FBgn0004644	128	FBgn0051457	14047
1681	2R	5556936	5558601	1.109294891357	5557810	1.022487920873	FBgn0033476	2621	FBgn0033476	2621
1682	2L	14026100	14027262	1.109220504761	14026856	0.76949095726	FBgn0028519	154	FBgn0028519	154
1683	X	12493215	12494992	1.1092004776	12494296	0.995418105807	FBgn0053963	897	FBgn0053963	897
1684	2L	19162074	19163310	1.109119176865	19162601	0.783426135778	FBgn0032763	15030	FBgn0032762	33246
1685	X	5534436	5536032	1.108758926392	5535332	1.048358300153	FBgn0000394	99	FBgn0029785	17653
1686	3R	10598454	10600015	1.108582019806	10599325	0.935012966394	FBgn0038258	10567	FBgn0038258	10567
1687	3L	17410425	17411760	1.108310461044	17411313	0.907021427155	FBgn0036725	6643	FBgn0042641	12866
1688	X	575435	576211	1.108198642731	575602	0.749915334913	FBgn0021764	31941	FBgn0065054	45293
1689	3L	4689857	4691990	1.108120441437	4690878	1.044014215469	FBgn0035570	175	FBgn0035570	175
1690	X	8996760	8997861	1.107904434204	8997327	0.858126387877	FBgn0030094	1269	FBgn0030094	1269
1691	2R	10870547	10872017	1.107848644257	10871142	0.911341611077	FBgn0034013	6125	FBgn0000996	24681
1692	3R	26099187	26100534	1.107831001282	26099709	0.863245218992	FBgn0010113	3947	FBgn0039757	64967
1693	X	12478438	12479772	1.107167243958	12479240	0.958364122054	FBgn0015024	8480	FBgn0015024	8480
1694	3L	19011748	19012620	1.107083320618	19012112	0.709623953875	FBgn0002945	1522	FBgn0002945	1522
1695	3L	18243025	18245282	1.106741428375	18243887	1.060470551252	FBgn0036784	15750	FBgn0011706	119775
1696	3L	14571839	14573233	1.105916023254	14572437	0.905180513859	FBgn0040318	7610	FBgn0028418	46414
1697	2L	16896023	16897157	1.105812072754	16896414	0.700436928693	FBgn0051805	186	FBgn0032620	1704
1698	4	1201461	1203028	1.105225801468	1202163	1.076871342129	FBgn0002521	268	FBgn0011642	120997
1699	3R	15150030	15152436	1.105079174042	15150799	0.892193878398	FBgn0000463	1136	FBgn0000463	1136
1700	3R	21840479	21841743	1.104696273804	21841174	0.869572134579	FBgn0002578	727	FBgn0002592	2018
1701	3L	10079329	10080223	1.104207515717	10080181	0.748033947415	FBgn0036068	5353	FBgn0015618	267584
1702	3R	19555209	19556587	1.104116439819	19555902	1.015037396375	FBgn0065098	110	FBgn0028691	3282
1703	3R	6471065	6473265	1.104093074799	6471698	0.859885334969	FBgn0001235	7312	FBgn0001235	7312
1704	2L	15733895	15736541	1.104091644287	15734773	0.970210909843	FBgn0010382	9311	FBgn0003936	12838
1705	X	9588774	9590110	1.102951049805	9589408	0.972462140597	FBgn0020378	8772	FBgn0000233	49999
1706	2L	19185498	19187126	1.101146697998	19186364	0.844395244823	FBgn0015380	89	FBgn0032762	57009
1707	2L	7771432	7772782	1.100588798523	7772068	0.917559491263	FBgn0031945	4419	FBgn0031947	10789
1708	2L	2450209	2451828	1.100212097168	2451007	0.860764531528	FBgn0012017	9037	FBgn0015816	41659
1709	X	15645409	15646750	1.100114822388	15646233	0.845399550029	FBgn0003345	32	FBgn0025809	26717
1710	2L	9699842	9701228	1.099987506866	9700636	0.942105740309	FBgn0011207	160	FBgn0015393	802
1711	3R	27677478	27678707	1.099854469299	27678165	0.860206716201	FBgn0039883	19566	FBgn0011013	104914
1712	3L	3035196	3036234	1.099773406982	3035241	0.954990267754	FBgn0035392	805	FBgn0035388	16511
1713	X	18770774	18772208	1.099481582642	18771410	0.946563899517	FBgn0052541	7114	FBgn0030974	43840
1714	2R	11249718	11251031	1.099317073822	11250385	0.980712377108	FBgn0050089	8124	FBgn0050089	8124
1715	3R	2176754	2178437	1.099164962769	2177580	1.000618669722	FBgn0014001	960	FBgn0053097	16430
1716	3L	5607716	5609079	1.098840236664	5608342	0.960801661015	FBgn0035625	3412	FBgn0035625	3412
1717	X	17593481	17595802	1.098778963089	17594066	0.851523844401	FBgn0024184	9254	FBgn0030866	20855
1718	2R	11425894	11428346	1.0980052948	11426656	0.998962815603	FBgn0053463	15366	FBgn0003425	20939
1719	2L	13247205	13248960	1.097930431366	13248172	0.90616440773	FBgn0032495	1941	FBgn0003935	3324
1720	3L	6473602	6475446	1.097928524017	6474530	1.079992115498	FBgn0020251	4853	FBgn0020251	4853
1721	3R	2251156	2252377	1.096004486084	2251729	0.901365306642	FBgn0014963	19131	FBgn0037443	20116
1722	3R	7697475	7699216	1.095733642578	7698441	1.102188259363	FBgn0003312	4516	FBgn0037955	50231
1723	2R	13638192	13640556	1.09566783905	13638883	0.876671117895	FBgn0003520	1812	FBgn0001222	10611
1724	3R	1472702	1475026	1.095626354218	1474151	1.017298670376	FBgn0027951	308	FBgn0051545	519
1725	2L	14429875	14432513	1.09534072876	14431577	1.015766648685	FBgn0028871	6446	FBgn0005771	59285
1726	3R	809898	811888	1.094788551331	810575	0.910741955042	FBgn0037291	621	FBgn0004183	36689
1727	3R	6181677	6183558	1.094754457474	6182614	0.918863117695	FBgn0015396	6708	FBgn0015396	6708
1728	3L	16448808	16451451	1.094554424286	16450616	0.948122669669	FBgn0004569	1656	FBgn0014163	73518
1729	3L	3828831	3830019	1.094340324402	3829507	0.852593779564	FBgn0013751	178	FBgn0035464	34706
1730	2R	17213232	17216033	1.093856811523	17215343	0.976170921326	FBgn0010228	3273	FBgn0010228	3273
1731	3R	20046850	20047862	1.093742370605	20047354	0.785310745239	FBgn0011725	333	FBgn0026257	490
1732	2R	2325319	2326523	1.093294143677	2325979	0.908288759344	FBgn0033107	894	FBgn0033107	894
1733	2R	14154687	14155855	1.093249320984	14155221	0.780634582043	FBgn0053724	164	FBgn0050227	801
1734	3L	11407496	11408812	1.093173503876	11408056	0.900721269495	FBgn0036158	6261	FBgn0036165	53451
1735	2R	20627620	20628864	1.092983722687	20628260	0.901984781027	FBgn0050430	8772	FBgn0001148	58680
1736	2R	15842091	15843890	1.092980384827	15842862	1.023598839255	FBgn0034504	732	FBgn0034504	732
1737	3L	23202898	23204132	1.092707633972	23203258	0.92457408905	FBgn0037212	20388	FBgn0024733	173943
1738	2L	21855567	21857685	1.09254693985	21856854	0.942212048699	FBgn0032965	29000	FBgn0003866	40666
1739	3R	12642077	12643268	1.091467857361	12642630	0.850126520793	FBgn0000014	13139	FBgn0020546	33096
1740	X	9603602	9605437	1.091037750244	9604181	0.860951956581	FBgn0020378	6001	FBgn0000233	64772
1741	3R	27514297	27516913	1.090562820435	27515153	0.877693625057	FBgn0039864	9551	FBgn0039867	47511
1742	X	13848046	13850031	1.090552806854	13848861	0.993365287781	FBgn0011952	110	FBgn0027537	192121
1743	2L	7055778	7058123	1.090489387512	7057651	0.887561738491	FBgn0031885	1345	FBgn0040954	6334
1744	3R	15181906	15183226	1.090172290802	15182501	0.717326227824	FBgn0038697	17970	FBgn0000463	30566
1745	3R	21714280	21715556	1.090040206909	21714844	0.934688776731	FBgn0028717	579	FBgn0002735	110736
1746	2R	17904811	17906238	1.088665962219	17905347	0.912455502678	FBgn0034724	4291	FBgn0053200	10886
1747	2L	19696280	19697867	1.088147640228	19697134	0.777154557845	FBgn0005590	170	FBgn0005590	170
1748	3L	12777667	12779565	1.08788394928	12778885	0.813526421785	FBgn0010715	176	FBgn0036314	9065
1749	2L	3017642	3018999	1.087270975113	3018257	0.949402600527	FBgn0031489	32	FBgn0031493	10932
1750	2R	5929746	5930427	1.086786746979	5929983	0.753871401151	FBgn0033518	548	FBgn0033522	11542
1751	2L	9912248	9913454	1.086587667465	9912856	0.963935226202	FBgn0024285	51	FBgn0024285	51
1752	3L	14411444	14414419	1.086538791656	14412769	0.945786803961	FBgn0036424	30178	FBgn0036424	30178
1753	3L	6918643	6920447	1.086384296417	6919894	1.062904179096	FBgn0035719	2991	FBgn0001104	34106
1754	3R	12342833	12344327	1.08580493927	12343595	0.988797917086	FBgn0038441	4423	FBgn0027053	47772
1755	3R	12658364	12659229	1.085276126862	12658780	0.780989646912	FBgn0000014	3011	FBgn0020546	16946
1756	X	6937848	6939719	1.085169792175	6939208	1.024254232645	FBgn0029933	4081	FBgn0029933	4081
1757	4	90391	92144	1.084520816803	91441	0.835110131432	FBgn0019664	1485	FBgn0019664	1485
1758	3R	23022295	23023730	1.084519386292	23023076	0.874205925885	FBgn0004197	3360	FBgn0005696	41739
1759	3L	17218959	17220312	1.084406375885	17219562	1.010015614827	FBgn0036704	300	FBgn0036702	12180
1760	2R	20678676	20680279	1.083696365356	20679343	0.870169274947	FBgn0011694	2445	FBgn0001325	54872
1761	2L	12674707	12676159	1.083655834198	12675674	0.962530612946	FBgn0032442	6505	FBgn0032445	17349
1762	2L	6928370	6929689	1.082623958588	6929004	0.911942571402	FBgn0004838	8294	FBgn0004838	8294
1763	2L	16324787	16327128	1.082612991333	16325361	0.831643749686	FBgn0001995	304	FBgn0001995	304
1764	3R	12275878	12277508	1.082170963287	12276665	0.874748706818	FBgn0044826	2885	FBgn0044826	2885
1765	3R	13874567	13876463	1.082085609436	13875569	0.916758643256	FBgn0010389	3137	FBgn0010389	3137
1766	3R	12333335	12334670	1.082006454468	12334066	1.095327573664	FBgn0038441	5106	FBgn0027053	38243
1767	3L	14161152	14162442	1.081991195679	14161671	0.874706717098	FBgn0013718	5535	FBgn0013718	5535
1768	3L	21502101	21503458	1.081437587738	21502758	0.961567654329	FBgn0037102	23	FBgn0028663	29055
1769	2L	13244579	13245664	1.081338882446	13244728	1.003659343719	FBgn0003935	120	FBgn0003935	120
1770	X	8115921	8117205	1.081327438354	8116692	0.868260187261	FBgn0030028	52	FBgn0030028	52
1771	X	19016862	19018527	1.080772399902	19017613	0.945052090813	FBgn0030992	252	FBgn0027603	24508
1772	3R	2865337	2866316	1.080629825592	2865665	0.697512960434	FBgn0024289	12392	FBgn0010774	40461
1773	X	16584344	16585683	1.080524921417	16585132	0.812696011861	FBgn0027528	715	FBgn0030786	32759
1774	2R	3829070	3830294	1.08047246933	3829661	0.782612800598	FBgn0050358	1999	FBgn0010109	85521
1775	2L	18319249	18320844	1.080464363098	18319797	0.979961999257	FBgn0000636	3767	FBgn0004413	119369
1776	3L	6917239	6918325	1.079704999924	6917694	0.725130081177	FBgn0035719	791	FBgn0001104	36306
1777	3L	6851549	6853321	1.079268455505	6852788	0.790582712959	FBgn0041194	36017	FBgn0001104	101212
1778	2L	12543151	12546180	1.078232765198	12544499	0.916785688961	FBgn0010460	3929	FBgn0002970	73849
1779	2R	4148021	4149528	1.077330589294	4148924	0.837617088767	FBgn0033317	5149	FBgn0033315	9527
1780	X	15542721	15543985	1.07714176178	15543339	0.843483956655	FBgn0030672	1196	FBgn0030672	1196
1781	X	2881858	2882755	1.076499938965	2882284	0.714849501848	FBgn0029649	41434	FBgn0004647	108744
1782	4	864386	865475	1.076180458069	864961	0.890775203705	FBgn0053797	1164	FBgn0039930	184648
1783	2R	5615393	5616782	1.07564163208	5616251	0.973541110754	FBgn0004907	4759	FBgn0033485	4852
1784	3L	12550734	12551958	1.075367927551	12551357	0.712764771779	FBgn0015904	3264	FBgn0004926	50673
1785	2R	16648833	16650177	1.074635505676	16649555	0.798851742464	FBgn0034592	470	FBgn0002736	13394
1786	4	1025809	1027294	1.074162006378	1026463	0.917798883775	FBgn0019650	16485	FBgn0039930	23146
1787	2R	9514495	9516723	1.074036598206	9515253	0.904411315918	FBgn0050482	6944	FBgn0033889	20287
1788	X	7003634	7005133	1.074019193649	7004346	0.834988975525	FBgn0047092	9260	FBgn0029933	61057
1789	3L	20618528	20620642	1.073602199554	20619318	0.874580944286	FBgn0052431	2265	FBgn0001320	9886
1790	2R	16699991	16701590	1.073599338531	16701125	0.804081552169	FBgn0034602	30	FBgn0034599	24583
1791	2R	7497599	7499250	1.073588132858	7498546	0.907564481099	FBgn0053145	313	FBgn0011704	2804
1792	X	2163331	2164989	1.073539733887	2164907	1.0369784832	FBgn0054052	13513	FBgn0023526	16005
1793	2R	16212759	16213566	1.073286056519	16213211	0.71487900189	FBgn0040726	502	FBgn0061362	54568
1794	2R	5060658	5061918	1.073253154755	5061167	0.863333761692	FBgn0033421	2400	FBgn0025286	37829
1795	2L	5888024	5889030	1.07293844223	5888603	0.733073979616	FBgn0031746	2583	FBgn0031740	86348
1796	X	9550547	9552130	1.072820663452	9551391	0.895713583628	FBgn0000233	11982	FBgn0000233	11982
1797	2L	8509990	8512119	1.072653770447	8510689	0.863027965321	FBgn0032050	1146	FBgn0032050	1146
1798	3L	17344227	17345632	1.072586536407	17344991	0.968785494566	FBgn0036715	203	FBgn0026197	21726
1799	2L	17805047	17806260	1.072490215302	17805509	0.709922045469	FBgn0032655	3024	FBgn0032646	308471
1800	3L	10743027	10746628	1.072487354279	10745884	0.953282753627	FBgn0036102	29255	FBgn0026160	85955
1801	4	728500	730069	1.072237014771	729445	0.921670615673	FBgn0005558	11506	FBgn0039930	320164
1802	2R	1976472	1977671	1.072153091431	1977002	0.819476254781	FBgn0010347	37070	FBgn0041145	145316
1803	3L	14075567	14076445	1.070791244507	14075971	0.748230401207	FBgn0036411	3638	FBgn0036406	57716
1804	3R	19120397	19121925	1.070770740509	19121110	1.104442000389	FBgn0039071	5199	FBgn0039067	37331
1805	2R	7251052	7253072	1.070610046387	7251881	0.914865938822	FBgn0033649	12051	FBgn0033652	54395
1806	2R	20673301	20674461	1.070531845093	20673823	0.843431711197	FBgn0054038	1711	FBgn0001325	60392
1807	3R	25686594	25688041	1.070410490036	25687406	0.985996947569	FBgn0039713	183	FBgn0039713	183
1808	2L	20770046	20771314	1.070319890976	20770723	0.855378329754	FBgn0032884	4519	FBgn0000986	48215
1809	3R	11459231	11460809	1.070083618164	11460148	1.006553471088	FBgn0038351	1543	FBgn0053207	31760
1810	3R	19083540	19085112	1.070080757141	19084424	0.927599766675	FBgn0039068	333	FBgn0039067	645
1811	3R	4018347	4019882	1.07000541687	4019295	0.949326094459	FBgn0053779	11249	FBgn0037554	39934
1812	3R	4751340	4754382	1.069971084595	4753600	1.003869617687	FBgn0003177	3378	FBgn0037644	17126
1813	2L	5777094	5778410	1.069228172302	5777660	0.830861508846	FBgn0051913	6371	FBgn0031739	24309
1814	3L	12427724	12428962	1.069200992584	12428221	0.850125577715	FBgn0000625	13747	FBgn0027936	50028
1815	2L	4882748	4883926	1.068849802017	4883321	0.860463321209	FBgn0031643	22	FBgn0031645	8794
1816	3R	682863	685382	1.068494796753	683729	0.91492023468	FBgn0003002	5194	FBgn0003002	5194
1817	2L	4949189	4950292	1.068423271179	4949841	0.877075642347	FBgn0031652	90	FBgn0015834	17937
1818	2L	16277346	16278880	1.068225860596	16277513	0.759168783824	FBgn0001994	6144	FBgn0001994	6144
1819	2L	4596483	4598327	1.067880630493	4597224	1.049555937449	FBgn0053196	5261	FBgn0000227	87235
1820	2R	4162260	4163565	1.067741632462	4162941	0.924174189568	FBgn0003892	1493	FBgn0003892	1493
1821	2L	8543312	8544356	1.067718029022	8543806	0.786952495575	FBgn0011259	473	FBgn0029004	15188
1822	X	16627020	16628149	1.066967010498	16627717	0.805551865522	FBgn0030790	1626	FBgn0030790	1626
1823	3L	12705218	12706792	1.066762924194	12705893	0.874498816097	FBgn0016940	2662	FBgn0036306	22811
1824	3R	9738561	9739719	1.066244125366	9739080	0.85930454731	FBgn0000576	11499	FBgn0000576	11499
1825	X	18130788	18132408	1.066061496735	18131588	0.929352984709	FBgn0030911	5072	FBgn0004956	10174
1826	3L	10151780	10153172	1.065855026245	10152461	0.957189589739	FBgn0052057	7591	FBgn0015618	339864
1827	3R	13412112	13413033	1.065822601318	13412610	0.72689446281	FBgn0038523	7535	FBgn0025571	46465
1828	3R	19077016	19078341	1.065581321716	19077720	0.862924999661	FBgn0039066	454	FBgn0039066	454
1829	3L	6801298	6802630	1.065181732178	6801879	0.933526151321	FBgn0003995	37772	FBgn0035714	75019
1830	3L	3608918	3610327	1.065139770508	3609643	0.911518383026	FBgn0040694	5112	FBgn0053504	32288
1831	4	230196	231098	1.065110206604	230277	0.971286201477	FBgn0024811	229	FBgn0026777	98070
1832	3R	4159444	4160828	1.064994812012	4160062	1.043453661601	FBgn0040529	6701	FBgn0040529	6701
1833	3L	10633926	10635214	1.064939975739	10634502	0.94796665977	FBgn0052066	458	FBgn0052068	2834
1834	2R	17210153	17212721	1.064845085144	17210906	1.023024368286	FBgn0010228	1164	FBgn0010228	1164
1835	2R	17378798	17380162	1.064232349396	17379445	0.993832856417	FBgn0034667	5004	FBgn0034657	151366
1836	2L	3009675	3010902	1.064174890518	3010352	0.742764064244	FBgn0031488	3149	FBgn0002989	17591
1837	X	3713943	3715524	1.064101219177	3714678	1.009188736186	FBgn0015565	1115	FBgn0019661	6754
1838	2L	4069337	4071024	1.064066886902	4070183	0.874125761144	FBgn0000547	38804	FBgn0000547	38804
1839	2L	19314962	19316331	1.063943862915	19315825	0.954592620625	FBgn0032769	19590	FBgn0024245	43328
1840	X	3586289	3588591	1.063301563263	3587790	1.048923492432	FBgn0029675	4608	FBgn0000542	93543
1841	2R	11418012	11420121	1.063064098358	11418901	0.98149484396	FBgn0053463	7611	FBgn0003425	13184
1842	X	17169555	17171701	1.060426235199	17170159	0.991458117962	FBgn0004854	21641	FBgn0000163	175283
1843	3L	15772796	15773569	1.06031036377	15773021	0.992929715377	FBgn0036531	656	FBgn0036537	27624
1844	3R	17682901	17684483	1.060222625732	17683380	0.96896575292	FBgn0015229	1396	FBgn0038925	169818
1845	3R	6378507	6380354	1.059283256531	6379263	0.816575467587	FBgn0051394	24385	FBgn0001235	85123
1846	3R	23956923	23957751	1.059135437012	23957247	0.657686233521	FBgn0039571	15299	FBgn0039559	193676
1847	2L	18300790	18302205	1.059024333954	18301623	0.896869715522	FBgn0032677	10790	FBgn0004413	137543
1848	2L	524960	526756	1.05886554718	526152	0.799684206645	FBgn0003963	2685	FBgn0003963	2685
1849	X	16934344	16935275	1.058730125427	16934769	0.800022697449	FBgn0030817	446	FBgn0054014	22952
1850	2R	4925439	4926728	1.058502197266	4925918	0.801826566458	FBgn0041087	239	FBgn0053774	13821
1851	X	17718650	17719762	1.058482170105	17719030	0.846662689658	FBgn0030881	1285	FBgn0030881	1285
1852	3L	11333579	11334637	1.058113336563	11334221	0.65558274587	FBgn0036155	4611	FBgn0041094	107965
1853	3R	26884447	26886086	1.057513237	26885361	0.948038905859	FBgn0002413	1570	FBgn0010808	5727
1854	3R	18958713	18960495	1.057386875153	18959629	1.017612204832	FBgn0051457	5923	FBgn0051457	5923
1855	3R	5626374	5627224	1.057385444641	5627059	0.705015312542	FBgn0037759	1	FBgn0065050	22853
1856	X	10170121	10171930	1.057349681854	10170759	0.982096910477	FBgn0010338	419	FBgn0030189	933
1857	3R	23730891	23732319	1.057147026062	23731558	0.898263812065	FBgn0039553	6611	FBgn0039557	15235
1858	3L	18066292	18067371	1.057067871094	18066876	0.989013640086	FBgn0036773	4513	FBgn0020300	37787
1859	3L	18252825	18253721	1.056777000427	18253377	0.644174884347	FBgn0036784	6260	FBgn0011706	110285
1860	2R	13747077	13748496	1.056485652924	13747640	0.984568744898	FBgn0000658	14	FBgn0000658	14
1861	3R	14812361	14814151	1.056412696838	14813057	0.961832327001	FBgn0026239	3310	FBgn0026239	3310
1862	X	4234309	4235618	1.056209564209	4234996	0.895292590646	FBgn0052773	1508	FBgn0029714	162208
1863	2L	12503632	12504638	1.055852174759	12504150	0.825093237559	FBgn0051858	6855	FBgn0040286	69485
1864	2L	7043361	7044691	1.055652618408	7044029	0.82080835104	FBgn0051630	1562	FBgn0051630	1562
1865	2L	7637566	7639227	1.05562877655	7638206	0.920154515435	FBgn0031927	7791	FBgn0053529	93783
1866	3L	2694422	2695506	1.055591106415	2695058	0.738411843777	FBgn0035367	21839	FBgn0035370	55470
1867	2R	15200886	15202499	1.055581569672	15201696	0.962959885597	FBgn0034467	1245	FBgn0015949	17013
1868	3L	3601849	3603038	1.054761886597	3602503	0.827358470244	FBgn0040694	2028	FBgn0053504	25148
1869	3L	18237173	18240347	1.054712772369	18237869	0.874047883352	FBgn0036783	20522	FBgn0011706	125793
1870	3R	10542487	10543767	1.054661273956	10543144	0.833212047815	FBgn0053967	6834	FBgn0051314	20087
1871	3R	4289779	4291620	1.054614305496	4290260	0.815214008093	FBgn0051369	20713	FBgn0040529	123497
1872	2L	16098556	16099940	1.054507255554	16099265	0.843658357859	FBgn0028520	8327	FBgn0028897	158787
1873	3R	5074192	5075644	1.054358482361	5074896	0.985914293925	FBgn0037664	1723	FBgn0037668	8504
1874	2L	18502065	18503241	1.054151058197	18502699	0.807935883017	FBgn0032684	4853	FBgn0032682	21283
1875	3L	11016763	11018161	1.053335189819	11017327	1.007056395213	FBgn0036115	7989	FBgn0036118	18259
1876	3L	20601115	20602959	1.052980422974	20602140	0.943249881268	FBgn0052431	19443	FBgn0001320	27064
1877	2L	1426099	1428176	1.052627563477	1426818	0.892060532289	FBgn0003926	5893	FBgn0002543	6369
1878	X	2130299	2131457	1.05235004425	2130826	0.779044806957	FBgn0023529	408	FBgn0023527	11828
1879	3R	24713792	24715801	1.051914215088	24714869	0.873085218317	FBgn0053203	146	FBgn0053553	1068
1880	2L	8289418	8290593	1.051863908768	8290152	0.874792716082	FBgn0011902	575	FBgn0011902	575
1881	3R	16375211	16377911	1.051766395569	16377254	0.889274805784	FBgn0016917	780	FBgn0043457	6398
1882	3R	26592206	26593542	1.051701068878	26592913	0.906940740698	FBgn0004606	1265	FBgn0003720	85124
1883	2R	15324237	15325923	1.051619052887	15325039	0.927001307992	FBgn0034475	5401	FBgn0011849	82645
1884	2R	16097942	16099110	1.051504135132	16098552	0.765442901187	FBgn0067694	98	FBgn0015907	3816
1885	X	10586666	10588181	1.050426483154	10587361	0.948783934116	FBgn0003204	2363	FBgn0052672	26192
1886	3R	259186	260504	1.050010681152	260414	0.921485722065	FBgn0037250	683	FBgn0037250	683
1887	X	4897180	4898527	1.049883365631	4897701	0.968683859881	FBgn0003028	4167	FBgn0004368	113332
1888	X	13053339	13054651	1.049858093262	13053960	0.879392210642	FBgn0029133	7690	FBgn0029133	7690
1889	X	5542762	5544088	1.049684047699	5543594	0.899378150702	FBgn0029791	830	FBgn0029785	25915
1890	3R	10270318	10271330	1.049315452576	10270906	0.705704092979	FBgn0051330	12004	FBgn0038234	66684
1891	X	19092506	19094687	1.049097061157	19094000	1.073309063911	FBgn0031006	1163	FBgn0031008	8821
1892	3R	14886330	14887647	1.049019813538	14887006	0.857161241419	FBgn0038676	21733	FBgn0027784	30033
1893	3R	5071345	5072687	1.048861980438	5072005	0.858072505278	FBgn0037663	465	FBgn0000412	5629
1894	3L	18253957	18255934	1.048725128174	18255000	0.922473514781	FBgn0036784	4637	FBgn0011706	108662
1895	X	5441416	5443234	1.048246383667	5442246	1.031081795692	FBgn0029775	2736	FBgn0029783	68960
1896	3L	1347406	1348517	1.047395706177	1348087	0.760164541357	FBgn0003295	6065	FBgn0035213	22152
1897	2R	15583059	15584156	1.04735660553	15584015	1.053684234619	FBgn0004364	42359	FBgn0004364	42359
1898	2L	7361717	7363488	1.047308444977	7362554	0.875177832211	FBgn0031902	11656	FBgn0004009	55393
1899	2L	12507479	12508647	1.046710014343	12508107	0.879656910896	FBgn0051857	8993	FBgn0040286	73442
1900	3R	7948912	7950197	1.046646118164	7949489	0.875509486479	FBgn0037992	4430	FBgn0037992	4430
1901	3R	12368628	12369777	1.046504497528	12369174	0.808201402426	FBgn0051448	166	FBgn0027053	73351
1902	3L	19684704	19685910	1.04635477066	19685153	0.79964240392	FBgn0036904	1544	FBgn0029094	101002
1903	2L	14539636	14540897	1.0463514328	14540229	0.805646687746	FBgn0028881	8846	FBgn0005771	49367
1904	3R	2782014	2783654	1.046305656433	2782787	0.965260898366	FBgn0051488	669	FBgn0001077	92741
1905	3L	7343923	7345612	1.046269178391	7344840	0.927537292242	FBgn0082598	1094	FBgn0082598	1094
1906	2R	18584572	18585719	1.046216964722	18585196	0.759504139423	FBgn0034817	1432	FBgn0003062	2876
1907	X	20566386	20568434	1.045763015747	20567167	0.949205994606	FBgn0031130	10542	FBgn0003300	62050
1908	3R	14806757	14808049	1.04566192627	14807305	0.908200544469	FBgn0022338	182	FBgn0022338	182
1909	X	969265	970505	1.045652866364	969817	0.856752077738	FBgn0040397	30557	FBgn0026875	123637
1910	X	7647337	7648812	1.045511722565	7648155	0.865756904378	FBgn0052718	24644	FBgn0029959	67993
1911	3L	19855884	19857649	1.045330047607	19856582	0.940729533925	FBgn0020887	659	FBgn0020887	659
1912	2L	14579018	14580969	1.045192241669	14579685	0.98320906957	FBgn0028913	15959	FBgn0005771	88823
1913	2R	20750636	20753056	1.044479846954	20752228	0.907701380113	FBgn0050429	1901	FBgn0001325	18013
1914	4	794793	796236	1.044429779053	795494	0.81264442556	FBgn0039923	13734	FBgn0039930	254115
1915	4	280103	280945	1.044318914413	280898	0.78584739897	FBgn0039898	669	FBgn0026777	47449
1916	3R	3978376	3979483	1.044174194336	3979016	0.864973396063	FBgn0011959	12252	FBgn0037550	26961
1917	3R	11221196	11222186	1.043918132782	11221823	0.711619377136	FBgn0038337	10966	FBgn0046829	21332
1918	X	8526319	8527217	1.043347358704	8526988	0.649325881686	FBgn0030056	170	FBgn0004102	31102
1919	2R	4182911	4184105	1.043298721313	4183529	0.858424246311	FBgn0050354	5611	FBgn0050353	13510
1920	2L	2365050	2366408	1.043174743652	2365847	0.880572487326	FBgn0014010	485	FBgn0028485	512
1921	2R	18100378	18101574	1.042591094971	18100973	0.7397582829	FBgn0034738	423	FBgn0034743	12730
1922	3R	5429883	5431414	1.0424451828	5430600	0.884347719305	FBgn0037720	13567	FBgn0037719	13891
1923	2R	758047	759050	1.042390346527	758479	0.749664306641	FBgn0053554	80	FBgn0033015	42995
1924	3R	926118	928134	1.041963577271	927079	0.913489958819	FBgn0010313	14671	FBgn0010313	14671
1925	2L	16279964	16282526	1.041839599609	16281697	0.813935130835	FBgn0001994	1960	FBgn0001994	1960
1926	3L	18815442	18816888	1.041838645935	18816212	0.875788718462	FBgn0036816	4693	FBgn0036818	15386
1927	X	5842611	5843793	1.041820526123	5843239	0.955350142259	FBgn0027546	2794	FBgn0029840	91703
1928	X	9599811	9600490	1.041809082031	9599882	0.705339431763	FBgn0020378	1702	FBgn0000233	60473
1929	2L	7037521	7038619	1.04158782959	7038151	0.778623819351	FBgn0022201	153	FBgn0022201	153
1930	X	6722498	6724113	1.041489124298	6723352	0.976224005222	FBgn0064122	9608	FBgn0064122	9608
1931	4	328237	329967	1.040913581848	329177	0.985689948587	FBgn0026777	830	FBgn0026777	830
1932	X	212919	214679	1.04044342041	213522	0.862490683794	FBgn0004034	191	FBgn0000022	13331
1933	2L	14770971	14772305	1.039952278137	14771592	0.814459403356	FBgn0032549	720	FBgn0028535	231741
1934	2R	20739517	20742057	1.039925098419	20740746	0.917491295758	FBgn0001325	6531	FBgn0001325	6531
1935	3L	12775283	12776800	1.039872646332	12775936	0.903708570144	FBgn0010715	3125	FBgn0036314	12014
1936	2L	21829716	21832161	1.03905582428	21831360	1.087095290422	FBgn0003866	15172	FBgn0003866	15172
1937	X	13904385	13905221	1.038641929626	13904467	0.813810689109	FBgn0011974	111	FBgn0002873	177313
1938	2L	21039169	21040865	1.038309335709	21039923	0.937729597092	FBgn0010395	502	FBgn0023388	90022
1939	3R	16653393	16656182	1.038165092468	16654195	0.787619113922	FBgn0027493	2142	FBgn0038830	4244
1940	2R	16886371	16887658	1.038155078888	16887192	0.841008931398	FBgn0034626	4731	FBgn0000395	12669
1941	3R	3941200	3942575	1.037724971771	3941748	0.897099345922	FBgn0037550	10307	FBgn0037550	10307
1942	2R	16757690	16759378	1.037616252899	16758478	0.872211149761	FBgn0034606	57	FBgn0034606	57
1943	3R	12589162	12590462	1.037482738495	12589811	0.827765733004	FBgn0020556	9100	FBgn0020556	9100
1944	2R	3817571	3819042	1.037075996399	3818302	0.862809807062	FBgn0067713	8374	FBgn0010109	74162
1945	3R	3838408	3839997	1.03643989563	3839225	0.967631287045	FBgn0037539	305	FBgn0037550	112830
1946	3R	12559427	12560595	1.036415100098	12560090	0.806117534637	FBgn0003944	258	FBgn0063261	17021
1947	2R	15241119	15242518	1.035453796387	15241806	0.912754803896	FBgn0065076	209	FBgn0065076	209
1948	X	13262752	13263444	1.034932613373	13263274	0.83484510275	FBgn0030486	16059	FBgn0030482	32444
1949	X	6539176	6540534	1.034815788269	6539855	0.991933196783	FBgn0029893	363	FBgn0029891	10821
1950	3L	15109030	15109809	1.034741401672	15109558	0.692059244428	FBgn0036484	45	FBgn0029114	91342
1951	3R	4818159	4819319	1.034436225891	4818616	0.820028585546	FBgn0022347	51	FBgn0022347	51
1952	3R	24243077	24244425	1.034366607666	24243965	0.798795139088	FBgn0039584	39	FBgn0039580	78475
1953	X	6954456	6956793	1.034206867218	6955220	0.926837682724	FBgn0027342	308	FBgn0029933	11931
1954	2L	2247898	2249409	1.033557891846	2248703	0.877558678389	FBgn0011832	2567	FBgn0031395	56331
1955	3R	12724591	12725900	1.033200263977	12725302	0.879665017128	FBgn0015350	19852	FBgn0082171	43265
1956	X	563923	564938	1.032801628113	564417	0.762378636528	FBgn0021764	20756	FBgn0025637	51524
1957	2R	4790290	4791748	1.032704353333	4791005	0.955271393061	FBgn0020621	5905	FBgn0033400	7437
1958	3R	26045786	26047225	1.032515048981	26046674	0.948433041573	FBgn0000279	4468	FBgn0039757	11932
1959	3L	715430	716769	1.032184362411	716231	0.816850990057	FBgn0035160	6421	FBgn0000575	16707
1960	3R	8841561	8842898	1.031447410583	8842249	0.876542917887	FBgn0020496	4861	FBgn0038109	6632
1961	3R	23069551	23070811	1.030678272247	23070203	0.830616182751	FBgn0042111	748	FBgn0005696	5388
1962	X	7603344	7604580	1.030355453491	7603918	0.7379934928	FBgn0029961	6300	FBgn0029959	23756
1963	X	15490654	15492576	1.029647827148	15491862	0.822807676652	FBgn0030664	4660	FBgn0003463	31385
1964	2L	15450189	15451496	1.029525756836	15450964	0.807365804911	FBgn0028892	21673	FBgn0003448	23234
1965	4	199586	200474	1.029445648193	200364	0.867599439621	FBgn0039889	760	FBgn0052005	88524
1966	3R	15135185	15136599	1.029337644577	15135975	0.837109978994	FBgn0000463	15960	FBgn0000463	15960
1967	X	18699891	18701520	1.02915096283	18700408	0.862679560979	FBgn0040883	1031	FBgn0040883	1031
1968	2L	14576939	14577951	1.028554916382	14577351	0.743484258652	FBgn0028913	13625	FBgn0005771	86489
1969	2R	15327060	15328364	1.028478622437	15327821	0.852468574748	FBgn0034475	2619	FBgn0011849	85427
1970	X	22033280	22034694	1.028383255005	22034117	0.859996693475	FBgn0031201	18783	FBgn0031186	376132
1971	2R	12345531	12346190	1.028065681458	12345616	0.800379753113	FBgn0082172	695	FBgn0025832	24585
1972	2L	5488831	5490200	1.028032302856	5489550	0.848340733846	FBgn0005511	27909	FBgn0005511	27909
1973	2L	15397934	15399075	1.027454376221	15398320	0.864333597819	FBgn0028891	3836	FBgn0001981	68527
1974	3L	758894	760311	1.027016162872	759452	0.943943752962	FBgn0052481	5557	FBgn0000575	26514
1975	2R	12125492	12126147	1.026913642883	12126008	0.758072805405	FBgn0034145	3475	FBgn0003274	25051
1976	3L	14748265	14749974	1.026559352875	14749165	1.013663649559	FBgn0036449	2517	FBgn0036449	2517
1977	2R	9056234	9057534	1.026489257812	9056992	0.853597640991	FBgn0011896	4968	FBgn0014877	12997
1978	2R	9072853	9074344	1.025994300842	9073577	0.951442591349	FBgn0033856	875	FBgn0033856	875
1979	X	7393664	7395232	1.025392055511	7394392	1.032142102718	FBgn0052720	12267	FBgn0027553	179166
1980	3L	13640245	13642147	1.02530670166	13641052	0.975831704981	FBgn0036379	356	FBgn0036386	253204
1981	2L	18298324	18299443	1.024999141693	18298914	0.79405930837	FBgn0032677	8081	FBgn0004413	140252
1982	3R	18970312	18972269	1.024971008301	18971471	0.973584969838	FBgn0004644	3590	FBgn0051457	17765
1983	2L	18647598	18648956	1.024857521057	18648385	0.876441240311	FBgn0032693	528	FBgn0032693	528
1984	3R	919581	921237	1.024747848511	920441	0.866236060858	FBgn0010313	8033	FBgn0010313	8033
1985	2R	7726345	7727569	1.024125099182	7726932	0.778590232134	FBgn0020377	200	FBgn0020377	200
1986	4	1126648	1127918	1.023595809937	1127413	0.868290483952	FBgn0039928	16235	FBgn0011642	46247
1987	X	529872	530986	1.022988319397	530377	0.743675981249	FBgn0021764	13284	FBgn0025637	17484
1988	X	6928520	6929621	1.022987365723	6929190	0.806530769055	FBgn0029933	14099	FBgn0029933	14099
1989	X	7090349	7091623	1.022462844849	7090958	0.90466478467	FBgn0029940	21182	FBgn0025549	45582
1990	2L	19198850	19201534	1.022232055664	19199948	0.931475471048	FBgn0015380	13673	FBgn0032762	70593
1991	3L	1335390	1336468	1.021592140198	1335897	0.738347212474	FBgn0029514	1226	FBgn0035213	9962
1992	3L	9440750	9442019	1.021363258362	9441386	0.8837445203	FBgn0036003	5431	FBgn0052043	6362
1993	3R	13384012	13385126	1.020953178406	13384703	0.768205459301	FBgn0038520	383	FBgn0025571	18558
1994	X	17712525	17713949	1.020477294922	17713336	0.849222310384	FBgn0030879	4359	FBgn0030879	4359
1995	3L	16856049	16856989	1.019718170166	16856414	0.67797648112	FBgn0036673	8312	FBgn0025582	104166
1996	X	9000591	9001721	1.019698143005	9001192	0.754817903042	FBgn0004828	717	FBgn0004828	717
1997	X	10428209	10429594	1.019496917725	10428996	0.820774197578	FBgn0030216	1245	FBgn0052680	90041
1998	2R	14366781	14368324	1.019371509552	14367763	0.798604249954	FBgn0034403	152	FBgn0010651	49173
1999	2R	2884927	2886313	1.019019126892	2885455	0.867853557362	FBgn0033159	8227	FBgn0033159	8227
[truncated: 1,594 more rows]
