# Supplementary material for: Developmental roles of 21 Drosophila transcription factors are determined by quantitative differences in binding to an overlapping set of thousands of genomic regions
Source: Genome Biol. 2009 Jul 23;10(7):R80. doi: 10.1186/gb-2009-10-7-r80 (PMC2728534; doi:10.1186/gb-2009-10-7-r80)
Supplement: Additional data file 6 — Genomic coordinates of regions bound by each factor for the 1% FDR data set, locations and scores of peak windows, and the closest gene and closest transcribed gene for each peak. [file gb-2009-10-7-r80-S6.zip › Additional Data File 3 1% FDR bound regions/mad_2_020907-sym-1_table.txt]

Interval	Chr	Bound_Region_Start	Bound_Region_Stop	Bound_Region_Score	Peak_start	Peak_score	Closest_gene	Closest_gene_dist	Closest_transcribed_gene	Closest_transcribed_gene_dist
1	X	7144410	7146005	1.984781265259	7144993	1.68178990682	FBgn0024250	8184	FBgn0024250	8184
2	2L	517692	519860	1.97950220108	518594	1.900304794312	FBgn0003963	4873	FBgn0003963	4873
3	3L	14934215	14935901	1.949841499329	14935014	1.677461960736	FBgn0026320	408	FBgn0026320	408
4	2L	8848542	8850362	1.862292766571	8849500	1.610156367807	FBgn0052986	13307	FBgn0029123	23875
5	2L	8846202	8847734	1.784417152405	8846963	1.701070561129	FBgn0052986	15844	FBgn0029123	21338
6	2R	4582433	4584977	1.691831588745	4583379	1.356156994315	FBgn0011746	2465	FBgn0065074	24238
7	X	7152281	7153834	1.584917068481	7153135	1.432204134324	FBgn0024250	42	FBgn0024250	42
8	X	7165412	7166782	1.537200927734	7165950	1.225482749939	FBgn0029943	3026	FBgn0024250	12773
9	3R	10643488	10645336	1.493276596069	10644473	1.195739549749	FBgn0038262	16946	FBgn0038258	55715
10	3L	14937555	14938912	1.447185516357	14938246	1.254251227659	FBgn0000216	318	FBgn0000216	318
11	X	7167002	7168031	1.438197135925	7167514	0.969845026731	FBgn0029943	1462	FBgn0024250	14337
12	2R	11249933	11251031	1.407201290131	11250410	1.26726601674	FBgn0050089	8149	FBgn0050089	8149
13	2R	19782433	19784106	1.378673553467	19783471	1.173975103042	FBgn0005636	134	FBgn0034987	87514
14	3L	14114914	14116204	1.365563869476	14115690	1.177802871255	FBgn0042630	19107	FBgn0000411	28189
15	3R	8473249	8474632	1.3647108078	8473943	1.047737058004	FBgn0038071	161	FBgn0038071	161
16	3R	25373120	25374645	1.35861492157	25373991	1.053332752652	FBgn0000492	8118	FBgn0040623	57175
17	3R	11243466	11244743	1.357948303223	11243941	1.07374727726	FBgn0067339	436	FBgn0067339	436
18	2R	2084796	2085851	1.343377590179	2085348	1.027684548322	FBgn0033076	27443	FBgn0041145	36970
19	X	7138276	7139722	1.332530975342	7139217	1.228778566633	FBgn0025549	2677	FBgn0025549	2677
20	2L	8841432	8842571	1.32502746582	8841854	1.020036893732	FBgn0029123	16229	FBgn0029123	16229
21	3L	2421891	2423375	1.321378707886	2422730	1.038175463676	FBgn0052306	25200	FBgn0053231	25958
22	3R	18572294	18573321	1.312200546265	18572906	0.965682625771	FBgn0039020	372	FBgn0039013	20284
23	3L	727162	728585	1.310845375061	727913	1.206445385428	FBgn0052482	587	FBgn0000575	5025
24	2R	6094488	6095717	1.304086685181	6095182	0.987035887582	FBgn0004399	25465	FBgn0004399	25465
25	3L	11210518	11211723	1.290672779083	11211119	1.225912213326	FBgn0036150	1234	FBgn0041094	15137
26	2L	18778336	18779346	1.288778305054	18778737	0.902481247397	FBgn0045852	504	FBgn0032717	56859
27	3L	12621053	12622032	1.284172058105	12621540	1.005109590643	FBgn0052111	19657	FBgn0036306	107164
28	3L	14116596	14117723	1.283786773682	14117203	1.151670455933	FBgn0042630	20620	FBgn0000411	26676
29	3L	8990745	8991831	1.280827999115	8991305	1.055272382848	FBgn0035956	3051	FBgn0035954	12160
30	3L	16456026	16457193	1.272127151489	16456636	1.074041578505	FBgn0003515	6277	FBgn0014163	79538
31	2L	3771127	3772125	1.271744728088	3771581	0.974072147818	FBgn0004893	125	FBgn0003430	54099
32	3R	25132437	25133399	1.270673274994	25132789	0.918849309285	FBgn0039659	9838	FBgn0003525	51287
33	3L	9817696	9818554	1.268435955048	9817882	0.963214984307	FBgn0015618	5285	FBgn0015618	5285
34	2L	9145923	9147039	1.268005371094	9146469	1.108016570409	FBgn0051887	16626	FBgn0051887	16626
35	3R	25958870	25959803	1.264178276062	25959228	0.998136758804	FBgn0003738	1093	FBgn0065067	74306
36	X	10452870	10453931	1.26415348053	10453354	1.083844358271	FBgn0030219	4879	FBgn0052680	114399
37	X	19695478	19696140	1.262035369873	19695525	1.065348996056	FBgn0031077	3936	FBgn0031079	9537
38	X	5990415	5991406	1.259739875793	5990833	0.884585689096	FBgn0029846	209	FBgn0029840	55891
39	3L	19527499	19528456	1.247551441193	19528101	0.921459515889	FBgn0067680	2298	FBgn0067680	2298
40	X	16050426	16051715	1.246683597565	16051007	1.123580652125	FBgn0000459	336	FBgn0000459	336
41	2R	6712987	6713870	1.239010334015	6713485	0.922112524509	FBgn0033582	21635	FBgn0033590	39105
42	2R	16830513	16831532	1.224712371826	16831040	0.93033543755	FBgn0020306	14	FBgn0020306	14
43	X	6667572	6668708	1.224711418152	6668167	0.990486537709	FBgn0029907	324	FBgn0029907	324
44	X	19705622	19706246	1.21999168396	19705991	0.88537308148	FBgn0052529	3644	FBgn0031079	20003
45	3L	5830143	5831552	1.217401504517	5830822	1.145882634556	FBgn0003984	11261	FBgn0052409	42667
46	2L	8824921	8826216	1.217166185379	8825527	1.19288632075	FBgn0029123	98	FBgn0029123	98
47	3L	9012559	9013820	1.216331481934	9013188	1.147125524633	FBgn0028789	2136	FBgn0028789	2136
48	2R	18195521	18196784	1.214836120605	18196275	1.01782245636	FBgn0020257	280	FBgn0020257	280
49	2L	15315259	15316233	1.213367462158	15315741	1.032415835063	FBgn0041103	94	FBgn0001981	14052
50	3L	4772674	4773415	1.213272094727	4773028	0.893229424953	FBgn0035575	13093	FBgn0035570	82325
51	X	19667246	19668534	1.211302757263	19667898	1.038355659036	FBgn0031074	9962	FBgn0031079	18090
52	3L	14940131	14941493	1.210020065308	14940846	1.192544698715	FBgn0040296	946	FBgn0040296	946
53	3L	12622643	12623630	1.20965051651	12623149	0.989756286144	FBgn0052111	21266	FBgn0036306	105555
54	X	19512087	19512971	1.208044528961	19512492	0.904544493731	FBgn0031055	2596	FBgn0031057	5193
55	X	18143189	18143817	1.206654548645	18143595	0.881271362305	FBgn0004956	1833	FBgn0004956	1833
56	2L	18876642	18877931	1.20245552063	18877334	1.213191445669	FBgn0003896	149	FBgn0032717	41738
57	2L	18890181	18891832	1.196356773376	18890727	1.088816923254	FBgn0003896	13542	FBgn0032717	55131
58	3L	14921407	14922504	1.195843696594	14921914	1.110163211823	FBgn0040487	10543	FBgn0040487	10543
59	2L	2456502	2457518	1.182453632355	2457053	1.064998954535	FBgn0012017	2991	FBgn0015816	35613
60	2R	6714573	6715831	1.17902469635	6715155	1.089272358838	FBgn0033582	19965	FBgn0033590	37435
61	2R	8710328	8711392	1.175541877747	8710914	0.942846997579	FBgn0053182	3269	FBgn0028991	4933
62	X	20059874	20060777	1.170813560486	20059920	1.054387940301	FBgn0015789	2180	FBgn0031098	2245
63	2R	5588691	5589668	1.169237136841	5589295	0.93910447289	FBgn0033483	883	FBgn0033483	883
64	3L	22336426	22337478	1.164865016937	22337027	1.038344562054	FBgn0004449	4701	FBgn0004449	4701
65	X	19690305	19691374	1.161858081818	19690744	0.978230834007	FBgn0031078	4591	FBgn0031079	4756
66	3R	25325292	25325988	1.161477088928	25325441	0.920842766762	FBgn0039668	4078	FBgn0040623	8625
67	X	18629272	18630355	1.161053657532	18629831	1.00696003437	FBgn0001090	1785	FBgn0001090	1785
68	3R	25315245	25316229	1.160446166992	25315723	1.006164158092	FBgn0039664	507	FBgn0039664	507
69	3L	1022064	1022629	1.158851623535	1022158	0.959018094199	FBgn0024277	3751	FBgn0035164	201112
70	3L	682363	683730	1.158569335938	683200	1.127637919258	FBgn0035157	525	FBgn0035156	6753
71	3R	15	1814	1.156907081604	530	1.115555875442	FBgn0037213	150	FBgn0037213	150
72	2L	91093	92149	1.154829978943	91658	0.908730843488	FBgn0031216	3094	FBgn0002931	4276
73	X	2799970	2800823	1.147437095642	2800373	0.917564307942	FBgn0029645	741	FBgn0004647	190655
74	3R	2579577	2580615	1.142095088959	2580129	0.975273020127	FBgn0004053	208	FBgn0004053	208
75	2L	12006891	12007577	1.141697883606	12007468	0.995480680466	FBgn0014019	908	FBgn0032390	17504
76	X	2585116	2585769	1.141022205353	2585399	0.871559111277	FBgn0000520	1543	FBgn0024978	2942
77	X	18076475	18077162	1.140963554382	18076629	0.93720404307	FBgn0030904	442	FBgn0004956	65133
78	3R	14021427	14022122	1.138891220093	14021970	0.96634999911	FBgn0011481	3347	FBgn0038585	27479
79	3L	17918925	17920123	1.13866186142	17919526	1.014175891876	FBgn0052193	7393	FBgn0036762	107351
80	3L	14942281	14943166	1.136412620544	14942884	0.909449645451	FBgn0036459	2484	FBgn0040296	2984
81	X	11197736	11198481	1.135484695435	11197785	0.952052540249	FBgn0030293	1933	FBgn0030293	1933
82	2L	8827154	8827782	1.131959915161	8827199	1.055322647095	FBgn0029123	1574	FBgn0029123	1574
83	X	20220161	20221145	1.123860359192	20220316	0.869826157888	FBgn0031108	3968	FBgn0031114	14340
84	3R	912184	913175	1.12281703949	912616	1.006004894481	FBgn0010313	208	FBgn0010313	208
85	3R	11924828	11926279	1.121675014496	11925602	1.077804311117	FBgn0010379	664	FBgn0038396	50209
86	3R	7198099	7199117	1.120929718018	7198614	1.086377317255	FBgn0004595	104	FBgn0026064	22247
87	2R	12660685	12661233	1.118880271912	12661051	0.923908270322	FBgn0065047	534	FBgn0050235	888
88	3R	23501408	23502271	1.117847442627	23502145	0.940150817235	FBgn0039537	1152	FBgn0003330	5601
89	X	15296479	15297619	1.117817401886	15297134	0.929450803333	FBgn0030640	482	FBgn0030659	119675
90	2L	5979869	5980898	1.116847038269	5980353	1.025007528417	FBgn0000308	672	FBgn0000308	672
91	X	10724136	10724934	1.113430023193	10724812	0.896306254647	FBgn0030245	1787	FBgn0030241	24720
92	3L	623317	624770	1.111335754395	624089	1.151656091213	FBgn0064191	1702	FBgn0064191	1702
93	2L	8415868	8417229	1.111311912537	8416523	1.020462933709	FBgn0027932	833	FBgn0027932	833
94	2L	13224757	13225915	1.109273433685	13225417	0.999131006353	FBgn0032489	211	FBgn0032489	211
95	2L	2454363	2455345	1.103783130646	2454775	0.964897543192	FBgn0012017	5269	FBgn0015816	37891
96	2R	8295698	8297096	1.098900794983	8296341	1.026949994704	FBgn0003326	110	FBgn0003326	110
97	2R	18895652	18896551	1.09351348877	18896077	0.943303809446	FBgn0034858	1951	FBgn0034849	30912
98	X	6691302	6692040	1.09157037735	6691621	0.879816532135	FBgn0029912	2042	FBgn0064122	22123
99	X	20205793	20206424	1.091165065765	20205961	0.928903778394	FBgn0031107	807	FBgn0031106	1505
100	3R	21849745	21850396	1.086980342865	21850248	0.967385205356	FBgn0002629	33	FBgn0002629	33
101	X	6118727	6119526	1.085877895355	6119218	0.869843551091	FBgn0029854	2696	FBgn0029857	14172
102	X	12547853	12548570	1.083003997803	12547901	0.920306046804	FBgn0030417	7766	FBgn0053963	54502
103	2R	4338436	4339117	1.082271575928	4338484	0.930171442032	FBgn0050350	280	FBgn0033341	74701
104	3R	17430921	17431821	1.080191612244	17431406	0.971850077311	FBgn0046832	16840	FBgn0046832	16840
105	2R	16874714	16875657	1.080129623413	16875248	0.899266411276	FBgn0000395	725	FBgn0000395	725
106	3R	20963559	20964627	1.074731349945	20964097	0.977277219296	FBgn0039283	298	FBgn0039283	298
107	2L	13308722	13309398	1.072585105896	13309267	0.96840502999	FBgn0032504	1555	FBgn0022069	56921
108	X	1312896	1313670	1.068025112152	1313586	0.933092784882	FBgn0027795	289	FBgn0028274	7447
109	3R	15757901	15758865	1.065734863281	15758380	0.916989167531	FBgn0021776	2462	FBgn0021776	2462
110	2L	6353386	6354142	1.065022945404	6353434	0.960239940219	FBgn0031802	897	FBgn0043854	18981
111	3L	14141782	14143004	1.063011169434	14142176	0.923438429832	FBgn0000411	1703	FBgn0000411	1703
112	X	18216740	18217492	1.06291437149	18217046	0.865885227919	FBgn0008635	2086	FBgn0004956	75284
113	3L	2549770	2550398	1.06285905838	2550155	0.879247151888	FBgn0010905	12346	FBgn0024939	20827
114	X	20217414	20218556	1.061396121979	20218215	0.860566531911	FBgn0031108	6069	FBgn0031106	13759
115	3L	8440393	8441672	1.05969619751	8441310	0.896588593721	FBgn0035898	13699	FBgn0035898	13699
116	3L	11560638	11561440	1.058510780334	11560721	0.924238920212	FBgn0003292	994	FBgn0036180	22666
117	X	5726401	5727151	1.058019638062	5726972	0.917326710441	FBgn0029820	1878	FBgn0000042	19128
118	3R	21856184	21857123	1.05327796936	21856536	0.925773348127	FBgn0002631	1079	FBgn0002631	1079
119	X	991454	992178	1.052427768707	991981	0.910520480229	FBgn0040365	10518	FBgn0026875	101473
120	3R	19799862	19801023	1.050740242004	19800375	0.939614183762	FBgn0051451	8693	FBgn0053108	21018
121	2L	19577585	19578233	1.049470901489	19577696	0.924586574237	FBgn0032812	730	FBgn0032812	730
122	3R	20695505	20696570	1.048829078674	20696017	0.9563151896	FBgn0015625	600	FBgn0015625	600
123	X	19571526	19572217	1.048562526703	19572078	0.898715019226	FBgn0031065	2567	FBgn0031066	6197
124	2R	14814577	14815290	1.046478748322	14815214	0.995945824517	FBgn0034432	4789	FBgn0034430	8148
125	X	2581400	2582253	1.046106338501	2581800	0.937081866794	FBgn0024977	1063	FBgn0024978	6541
126	X	18987626	18988346	1.041996002197	18987804	0.905631860097	FBgn0030987	1086	FBgn0027603	54317
127	3R	7204050	7204967	1.041970252991	7204535	0.9230068326	FBgn0004595	6025	FBgn0026064	28168
128	2R	15626638	15627909	1.041307449341	15627089	0.903948896071	FBgn0004364	715	FBgn0004364	715
129	2R	4496973	4497916	1.034682273865	4497373	0.976117515564	FBgn0033359	2	FBgn0033357	33872
130	2L	3605777	3607255	1.032941818237	3606572	0.993345324198	FBgn0002985	176	FBgn0002985	176
131	2R	3902427	3903154	1.032330989838	3902544	0.936513987455	FBgn0033288	3361	FBgn0010109	158404
132	X	4504805	4505473	1.031855344772	4505177	0.838361918926	FBgn0029719	5492	FBgn0025615	10108
133	X	16297658	16298385	1.031670808792	16298223	0.979135383259	FBgn0010256	15609	FBgn0010256	15609
134	2R	12154730	12155395	1.030981063843	12154785	0.931016286214	FBgn0024232	1318	FBgn0003274	53828
135	3R	15480514	15481419	1.029604434967	15481329	0.94835524559	FBgn0038725	2259	FBgn0038722	10579
136	2L	6498591	6499740	1.029119968414	6499115	0.964732843287	FBgn0051637	473	FBgn0031822	8287
137	2L	2752834	2754007	1.02893447876	2753373	1.003346274881	FBgn0031453	574	FBgn0031453	574
138	2L	11802493	11803289	1.028614044189	11803246	0.89636015892	FBgn0020309	6187	FBgn0032377	9163
139	2L	6023709	6024393	1.026991844177	6023753	0.907382369041	FBgn0031764	782	FBgn0031764	782
140	2L	6970346	6971452	1.026090860367	6970701	0.872292429209	FBgn0016978	1035	FBgn0016978	1035
141	2R	16870366	16871200	1.026018619537	16870407	0.975726544857	FBgn0000395	4116	FBgn0000395	4116
142	X	10589612	10591100	1.023276805878	10590184	0.924766231986	FBgn0052676	61	FBgn0052672	23369
143	X	19302567	19303657	1.023164272308	19302770	0.869398964776	FBgn0031018	6294	FBgn0044030	11043
144	3L	2368735	2369647	1.022513866425	2369161	0.964716166258	FBgn0052299	4605	FBgn0052299	4605
145	2L	15725951	15726650	1.019796848297	15726142	0.877294173607	FBgn0010382	17942	FBgn0003936	21469
146	3L	9014997	9015829	1.019309043884	9015413	0.87310441335	FBgn0028789	89	FBgn0028789	89
147	X	19612133	19613167	1.014788627625	19612547	0.936727905273	FBgn0031071	4318	FBgn0031071	4318
148	3L	14909339	14909916	1.005362987518	14909611	0.846464014053	FBgn0040809	60	FBgn0040809	60
149	X	20504832	20505984	1.004851341248	20504916	0.910613203049	FBgn0003300	201	FBgn0003300	201
150	3R	2635764	2636731	1.002258300781	2636274	0.889876008034	FBgn0046833	978	FBgn0046833	978
151	2R	2772280	2773114	1.001652240753	2772371	0.899974822998	FBgn0033154	693	FBgn0033156	17909
152	X	10972491	10973261	0.999609470367	10972538	0.9287135005	FBgn0010391	1783	FBgn0028686	2132
153	X	15350322	15351234	0.9970703125	15350534	0.864292894091	FBgn0022710	5566	FBgn0030659	66275
154	2R	4829385	4830556	0.996894836426	4829803	0.923315468956	FBgn0033402	9314	FBgn0033400	31361
155	X	16475931	16476598	0.991635322571	16476364	0.881084442139	FBgn0030766	1522	FBgn0030766	1522
156	3R	8253761	8254472	0.989242076874	8254085	0.865407854319	FBgn0038046	917	FBgn0038046	917
157	3R	16818834	16819832	0.987725257874	16819102	0.880201911926	FBgn0038845	13607	FBgn0010770	122856
158	3R	2549427	2550224	0.987587928772	2549840	0.900579873253	FBgn0051481	17945	FBgn0004054	20022
159	X	19340835	19341863	0.987410068512	19341513	0.878414434545	FBgn0031023	2370	FBgn0040890	12367
160	2R	15581323	15582013	0.980585098267	15581938	0.884395980835	FBgn0004364	44436	FBgn0004364	44436
161	2L	6047030	6047679	0.977779388428	6047167	0.882524930514	FBgn0029161	774	FBgn0029161	774
162	3R	11089172	11089929	0.975607395172	11089854	0.953850078583	FBgn0014879	597	FBgn0014879	597
163	3R	910585	911516	0.972373008728	911160	0.849428090182	FBgn0010313	1248	FBgn0010313	1248
164	3L	13089759	13091398	0.972182750702	13090577	0.93726849556	FBgn0010452	2357	FBgn0010452	2357
165	2R	2996547	2998300	0.969954967499	2996909	0.937010372386	FBgn0015930	4767	FBgn0015930	4767
166	X	20527983	20528646	0.963590145111	20528040	0.958349439833	FBgn0031129	18596	FBgn0003300	22923
167	3L	16740498	16741333	0.962665557861	16741283	0.90916718377	FBgn0036660	3691	FBgn0036660	3691
168	3R	12881744	12882431	0.960623264313	12881829	0.866145658493	FBgn0020493	2100	FBgn0038472	13003
169	2R	4555459	4556194	0.958707332611	4555824	0.880171775818	FBgn0033367	697	FBgn0065074	51793
170	X	10920392	10921070	0.95761346817	10920522	0.921408956701	FBgn0030261	8724	FBgn0028686	49884
171	X	20223090	20223747	0.9561419487	20223438	0.840030819178	FBgn0031108	846	FBgn0031114	11218
172	3R	2912415	2913464	0.953904151917	2912925	0.906826883554	FBgn0003884	665	FBgn0003884	665
173	X	12354355	12355066	0.952822685242	12354473	0.916430367364	FBgn0030397	3756	FBgn0015024	133247
174	3L	4213731	4214716	0.951638221741	4214131	0.91710432838	FBgn0001257	5548	FBgn0011692	12137
175	X	1679985	1680628	0.94993185997	1680464	0.897020538648	FBgn0029591	1352	FBgn0029591	1352
176	3R	5846325	5847142	0.949195384979	5846762	0.92525601387	FBgn0051407	2568	FBgn0027524	22218
177	X	10938651	10939509	0.94798374176	10939340	0.929129521052	FBgn0027498	1629	FBgn0028686	31066
178	2R	5046414	5047167	0.946619987488	5047109	0.925141440498	FBgn0050337	5206	FBgn0025286	51887
179	X	1339281	1340203	0.945888519287	1339879	0.887686431408	FBgn0003517	355	FBgn0003517	355
180	2R	6707222	6708399	0.934192657471	6707977	0.973447350895	FBgn0003396	18250	FBgn0033581	42014
181	2R	3252528	3253044	0.929218769073	3252884	0.875998670405	FBgn0042135	5452	FBgn0033210	64719
182	X	12867383	12868013	0.927307605743	12867777	0.858860822824	FBgn0030442	2755	FBgn0030434	124242
183	X	10892833	10893576	0.925410747528	10892875	0.890687200758	FBgn0030257	2899	FBgn0028686	77531
184	X	19615054	19616102	0.918113231659	19615722	0.899658339364	FBgn0031071	1143	FBgn0031071	1143
185	2L	8872219	8872962	0.917296409607	8872585	0.866612546584	FBgn0032072	5818	FBgn0029123	46960
186	2R	8496329	8497123	0.915215015411	8496890	0.86727305821	FBgn0005624	6	FBgn0005624	6
187	3R	25078253	25079064	0.913520812988	25078611	0.89519649744	FBgn0040282	2444	FBgn0003525	2891
188	3R	19653469	19654117	0.905886173248	19653588	1.001456260681	FBgn0004186	4	FBgn0004186	4
189	X	17657786	17658436	0.901256561279	17658158	0.87618129594	FBgn0030869	1772	FBgn0030870	6619
190	3R	20099767	20100426	0.900156021118	20100339	0.858079051971	FBgn0029146	1586	FBgn0051130	9358
191	2L	5968807	5969698	0.897334575653	5969434	0.878153864543	FBgn0031758	449	FBgn0000308	11591
192	3L	16375970	16376622	0.891795158386	16376384	0.870003260099	FBgn0014163	714	FBgn0014163	714
193	2R	6699104	6699941	0.889677047729	6699462	0.886099427938	FBgn0003396	9735	FBgn0033581	33499
194	3R	2019143	2019773	0.882609367371	2019218	0.9120429039	FBgn0037409	5317	FBgn0053097	174792
195	2R	10748805	10749629	0.881278514862	10749127	0.842105865479	FBgn0034004	7315	FBgn0000996	146696
196	X	6092200	6092949	0.881135940552	6092704	0.915557861328	FBgn0023458	5786	FBgn0015818	8365
197	X	5467949	5468591	0.880872249603	5468470	0.924003167586	FBgn0004687	675	FBgn0029783	42736
198	X	17261505	17262145	0.880591392517	17261678	0.909113667228	FBgn0030839	4150	FBgn0030851	201735
199	2R	1522080	1522554	0.855422973633	1522093	0.905412798342	FBgn0033050	883	FBgn0033059	61672
200	3R	8207867	8208513	0.850212097168	8208054	0.902890645541	FBgn0038028	358	FBgn0038028	358
201	2L	13828428	13829089	0.849042892456	13828727	0.849085688591	FBgn0004406	934	FBgn0001961	1012
202	X	17496194	17497009	0.846620559692	17496606	0.936709123499	FBgn0003471	5248	FBgn0030855	26386
203	3R	27566166	27567029	0.820134162903	27566608	0.890824626474	FBgn0000557	2418	FBgn0039868	3844
204	X	10311640	10312277	0.800143241882	10312223	0.853292942047	FBgn0083167	6258	FBgn0083167	6258
