# Supplementary material for: Developmental roles of 21 Drosophila transcription factors are determined by quantitative differences in binding to an overlapping set of thousands of genomic regions
Source: Genome Biol. 2009 Jul 23;10(7):R80. doi: 10.1186/gb-2009-10-7-r80 (PMC2728534; doi:10.1186/gb-2009-10-7-r80)
Supplement: Additional data file 6 — Genomic coordinates of regions bound by each factor for the 1% FDR data set, locations and scores of peak windows, and the closest gene and closest transcribed gene for each peak. [file gb-2009-10-7-r80-S6.zip › Additional Data File 3 1% FDR bound regions/kr_2_113005-sym-1_table.txt]

Interval	Chr	Bound_Region_Start	Bound_Region_Stop	Bound_Region_Score	Peak_start	Peak_score	Closest_gene	Closest_gene_dist	Closest_transcribed_gene	Closest_transcribed_gene_dist
1	2R	9074648	9087883	3.953105926514	9078224	3.691470510819	FBgn0033856	3772	FBgn0033856	3772
2	3R	4523511	4528731	3.714476585388	4526649	3.663458207074	FBgn0037612	55	FBgn0001180	3109
3	3L	18324335	18328488	3.568643569946	18326815	3.482456151177	FBgn0011706	36847	FBgn0011706	36847
4	2R	5484180	5494496	3.548295021057	5489249	3.134807467461	FBgn0000606	1805	FBgn0000606	1805
5	3L	20627076	20633941	3.531598567963	20630742	3.256516396999	FBgn0001320	1538	FBgn0001320	1538
6	3L	14135133	14140449	3.525940895081	14138646	3.280583977699	FBgn0000411	5233	FBgn0000411	5233
7	X	20533267	20537377	3.517673492432	20535250	3.330611260732	FBgn0031129	11386	FBgn0003300	30133
8	X	20543551	20551782	3.505723953247	20545273	3.248071530286	FBgn0031129	1363	FBgn0003300	40156
9	3L	8642764	8647520	3.487557888031	8644997	3.292184284755	FBgn0001168	4709	FBgn0001168	4709
10	2L	3832533	3837458	3.473486423492	3833957	3.225538590375	FBgn0004567	2885	FBgn0004567	2885
11	2L	12079028	12083510	3.466904640198	12081279	3.43947905302	FBgn0032406	4456	FBgn0003145	4513
12	2R	3757061	3763531	3.440069198608	3760008	3.330316655776	FBgn0033277	6061	FBgn0010109	15868
13	2L	3607804	3616594	3.422790527344	3611183	3.348592505736	FBgn0002985	4435	FBgn0002985	4435
14	X	2283521	2288758	3.401066303253	2285349	3.132300108671	FBgn0001150	230	FBgn0001150	230
15	3L	18996095	19002958	3.387984275818	19001537	3.086454808712	FBgn0002945	9053	FBgn0002945	9053
16	3L	14416361	14421335	3.331212520599	14417965	3.071929961443	FBgn0036424	35374	FBgn0036424	35374
17	2R	18712956	18716259	3.298660039902	18714809	3.187488675117	FBgn0034834	4330	FBgn0003062	132489
18	2L	21862353	21865177	3.261869430542	21864749	3.088025987148	FBgn0032965	21105	FBgn0003866	48561
19	3R	9118092	9121173	3.258050918579	9119463	2.809932410717	FBgn0038134	543	FBgn0038134	543
20	3L	20999304	21002680	3.246907711029	21000760	3.088403533487	FBgn0053285	22083	FBgn0037044	39024
21	3R	26670250	26679121	3.234779834747	26675606	3.263293995577	FBgn0003720	2431	FBgn0003720	2431
22	2L	14434197	14437624	3.225135326385	14436075	3.139655225417	FBgn0028871	10944	FBgn0005771	54787
23	3R	670239	676707	3.218143463135	674797	3.06870693319	FBgn0003002	3738	FBgn0003002	3738
24	3L	18312449	18315997	3.190282821655	18313975	2.49527195096	FBgn0015946	44302	FBgn0011706	49687
25	3L	13054143	13059486	3.171423435211	13055683	2.908502971425	FBgn0036345	5553	FBgn0010452	32537
26	3R	4800500	4804357	3.165504932404	4801958	3.009602427483	FBgn0037646	4685	FBgn0022347	16709
27	3R	11852815	11856224	3.131336688995	11854649	3.013885554145	FBgn0003117	2830	FBgn0038396	20744
28	2R	19151894	19155780	3.128804683685	19153699	2.745192368825	FBgn0034886	11477	FBgn0016762	47899
29	2R	15586754	15588866	3.127039909363	15587384	2.910163570853	FBgn0004364	38990	FBgn0004364	38990
30	X	8498360	8500970	3.100526809692	8499913	3.066364568823	FBgn0004102	4027	FBgn0004102	4027
31	3L	5593936	5600305	3.099770069122	5595525	2.665026496438	FBgn0035625	9405	FBgn0035625	9405
32	3L	15674844	15681209	3.086194515228	15677393	2.773243763868	FBgn0041160	12285	FBgn0041160	12285
33	3L	22332690	22338441	3.06421661377	22336620	2.90433037281	FBgn0004449	5108	FBgn0004449	5108
34	2L	11447298	11457141	3.053079605103	11453018	2.764207783867	FBgn0004579	7415	FBgn0004579	7415
35	3L	8634248	8642279	3.046969890594	8640294	2.872841778923	FBgn0001168	9412	FBgn0001168	9412
36	2L	13223982	13232349	3.040787220001	13227463	2.678492125343	FBgn0032490	390	FBgn0032491	2254
37	2L	4279558	4284523	3.027651071548	4282908	2.878891080618	FBgn0010473	243	FBgn0003941	55266
38	3L	14113510	14121836	3.013697147369	14119100	2.834519133848	FBgn0042630	22517	FBgn0000411	24779
39	3R	20574094	20576433	3.010568618774	20575176	2.755706674912	FBgn0003719	280	FBgn0003719	280
40	2R	14786406	14793046	3.008358955383	14787872	2.841217327118	FBgn0003254	2717	FBgn0003254	2717
41	X	9932158	9935624	2.991931438446	9933323	2.486747360229	FBgn0030179	1569	FBgn0030179	1569
42	X	11166414	11169754	2.988471508026	11168265	2.789641082287	FBgn0003411	701	FBgn0003411	701
43	3R	8470380	8476263	2.979720115662	8471860	2.698736890157	FBgn0038071	1922	FBgn0038071	1922
44	2R	8709810	8713597	2.977113246918	8712331	2.983315944672	FBgn0053182	1852	FBgn0028991	6350
45	2R	2083734	2088351	2.960109949112	2085269	2.803069815916	FBgn0033076	27522	FBgn0041145	37049
46	3L	4674711	4679326	2.960062026978	4677535	2.81671927957	FBgn0042199	991	FBgn0042199	991
47	X	18136397	18139350	2.955322265625	18138067	2.636671990156	FBgn0004956	3695	FBgn0004956	3695
48	X	16053637	16056756	2.94785118103	16055420	2.685463726521	FBgn0000459	4749	FBgn0000459	4749
49	2R	10495940	10498597	2.941156864166	10497353	2.640003055334	FBgn0033988	1195	FBgn0033988	1195
50	X	2253469	2256047	2.938249588013	2255734	2.706525185529	FBgn0040385	11321	FBgn0001150	29385
51	3R	2709837	2713305	2.921586036682	2711206	2.893096029758	FBgn0001077	21160	FBgn0001077	21160
52	X	2264353	2265879	2.91398525238	2264747	2.677590370178	FBgn0040385	2308	FBgn0001150	20372
53	3L	6793739	6797369	2.895041465759	6795482	2.77053305682	FBgn0003995	31375	FBgn0035714	68622
54	3R	2773744	2776207	2.886379241943	2774891	2.649948064019	FBgn0051488	8565	FBgn0001077	84845
55	2L	8844539	8850505	2.884765625	8846409	2.488450676203	FBgn0052986	16398	FBgn0029123	20784
56	2L	2452445	2458538	2.880189180374	2456587	2.753997410045	FBgn0012017	3457	FBgn0015816	36079
57	2R	13818191	13824020	2.878731250763	13821084	2.516785085201	FBgn0034327	2244	FBgn0034326	6763
58	2L	20754709	20759133	2.876389503479	20756491	2.879228889942	FBgn0000251	1837	FBgn0000986	33983
59	3L	15187758	15190514	2.869583129883	15188874	2.75059145689	FBgn0029114	12026	FBgn0029114	12026
60	3L	15225665	15229501	2.868912696838	15227734	2.590951134177	FBgn0029114	26834	FBgn0029114	26834
61	3L	10829486	10838018	2.866725921631	10834905	2.715979043175	FBgn0026160	3066	FBgn0026160	3066
62	X	1865078	1869297	2.865469932556	1865962	2.306770420074	FBgn0023545	463	FBgn0003964	31477
63	2R	6712125	6716497	2.853047370911	6715054	2.286036154803	FBgn0033582	20066	FBgn0033590	37536
64	3L	18259349	18263791	2.848440170288	18262099	2.661728971145	FBgn0036784	2462	FBgn0011706	101563
65	3L	15987784	15991700	2.839931488037	15990668	2.432176887989	FBgn0044028	1929	FBgn0044028	1929
66	2L	2574539	2579975	2.829991340637	2577307	2.5778208673	FBgn0031434	301	FBgn0031434	301
67	3L	4388047	4393626	2.825580120087	4391794	2.726226442	FBgn0035542	2050	FBgn0035541	3225
68	2L	7008929	7012427	2.811861515045	7010590	2.430454562692	FBgn0031880	2906	FBgn0051908	16705
69	3R	2687725	2695370	2.80573797226	2693854	2.708594434402	FBgn0001077	3808	FBgn0001077	3808
70	2L	5788003	5791745	2.801860809326	5789405	2.567581429201	FBgn0051913	5374	FBgn0031739	12564
71	2L	3078248	3081357	2.80145072937	3079936	2.61365851234	FBgn0027571	23321	FBgn0003934	31235
72	3R	15755716	15758283	2.801260948181	15757132	2.494374725554	FBgn0038753	2815	FBgn0021776	3710
73	3R	24410678	24413424	2.792746543884	24412050	2.493219017982	FBgn0000659	1245	FBgn0000659	1245
74	3R	1155987	1158811	2.787600517273	1157732	2.502065854914	FBgn0013576	3894	FBgn0037310	31865
75	3L	16974469	16978331	2.770951271057	16976294	2.418189946343	FBgn0036685	5145	FBgn0025582	224046
76	2L	15317936	15323163	2.75557756424	15320667	2.507008328157	FBgn0041103	4832	FBgn0001981	9126
77	3R	11813069	11816446	2.755383491516	11815074	2.495887980742	FBgn0003507	3151	FBgn0003507	3151
78	2L	17735117	17741102	2.753724575043	17739690	2.449744820595	FBgn0015609	4240	FBgn0032646	242652
79	3L	14936458	14941640	2.742464065552	14938524	2.713978150312	FBgn0000216	596	FBgn0000216	596
80	X	19054005	19057240	2.74095249176	19054875	2.288626730442	FBgn0031001	314	FBgn0031001	314
81	3R	15288062	15290806	2.739164352417	15289040	2.121754421907	FBgn0024242	215	FBgn0000463	137105
82	2L	9144610	9147912	2.738295555115	9146469	2.424723121855	FBgn0051887	16626	FBgn0051887	16626
83	2R	18195922	18200557	2.732427120209	18198255	2.463030964136	FBgn0020257	1700	FBgn0020257	1700
84	3R	12663451	12667070	2.728731632233	12665669	2.70939090848	FBgn0000014	9900	FBgn0020546	10057
85	3R	16115434	16119696	2.713905334473	16118500	2.463314503431	FBgn0028386	488	FBgn0028386	488
86	3R	27527059	27532056	2.702826023102	27530933	2.459723388447	FBgn0054046	3921	FBgn0039867	31731
87	3R	13650286	13653340	2.694063663483	13652086	2.460715546327	FBgn0051246	14820	FBgn0051246	14820
88	2L	8840497	8843411	2.684899330139	8842029	2.529978195826	FBgn0029123	16404	FBgn0029123	16404
89	X	18133393	18136122	2.670396327972	18134827	2.341878686632	FBgn0004956	6935	FBgn0004956	6935
90	3R	4028523	4032648	2.669341564178	4031122	2.530760316288	FBgn0053779	578	FBgn0037554	28107
91	2L	14587347	14591805	2.663940429688	14588870	2.210246115923	FBgn0028912	9989	FBgn0005771	98008
92	3R	15820248	15822450	2.657227516174	15821424	2.627179538502	FBgn0038755	12820	FBgn0038768	36118
93	3R	15162996	15173220	2.65472650528	15168041	2.361499590032	FBgn0000463	16106	FBgn0000463	16106
94	3L	4533783	4537454	2.654663085938	4535415	2.101040124893	FBgn0053777	668	FBgn0015805	72149
95	3L	11215560	11220286	2.654149055481	11217491	2.281449317932	FBgn0036150	7606	FBgn0041094	8765
96	3R	934255	936619	2.648544788361	935658	2.349716842175	FBgn0037293	18152	FBgn0010313	23250
97	3R	13904168	13907925	2.647415161133	13906594	2.457436084747	FBgn0038566	249	FBgn0038566	249
98	3R	16367392	16370384	2.646276950836	16368949	2.512312233448	FBgn0053192	8222	FBgn0043457	14703
99	3L	2420479	2424659	2.644072771072	2421790	2.548304051161	FBgn0052306	24260	FBgn0053231	26898
100	3R	2576959	2582309	2.642336845398	2580347	2.483465306899	FBgn0026564	334	FBgn0026564	334
101	2L	4820466	4825223	2.641348838806	4823652	2.399192052729	FBgn0031632	1876	FBgn0031632	1876
102	2L	1418159	1423155	2.640998840332	1421848	2.468007508446	FBgn0002543	1399	FBgn0002543	1399
103	3R	2682023	2686447	2.629273414612	2683445	2.514558231129	FBgn0001077	6601	FBgn0001077	6601
104	3R	14815088	14820227	2.628469467163	14817128	2.29609262242	FBgn0026239	7381	FBgn0026239	7381
105	2R	11411923	11416234	2.62762260437	11413179	2.254226446152	FBgn0053463	1889	FBgn0003425	7462
106	3L	6757615	6761277	2.621529579163	6758544	2.248267441988	FBgn0003995	5563	FBgn0035714	31684
107	2R	13813757	13816379	2.620365619659	13814854	2.535349369049	FBgn0034326	533	FBgn0034326	533
108	3L	2861586	2867800	2.61937046051	2865935	2.458785505856	FBgn0035379	9761	FBgn0035370	115407
109	2L	14481379	14491542	2.616232872009	14489353	2.345364093781	FBgn0005771	1509	FBgn0005771	1509
110	2L	14439414	14448647	2.612552165985	14445736	2.47532004118	FBgn0028844	5080	FBgn0005771	45126
111	2R	20729397	20737062	2.612325191498	20733535	2.319311469793	FBgn0001325	680	FBgn0001325	680
112	3L	19006821	19012350	2.611327171326	19009118	2.373072147369	FBgn0002945	1472	FBgn0002945	1472
113	3R	2857209	2864361	2.608111381531	2863428	2.313784262713	FBgn0024289	14629	FBgn0010774	42698
114	2L	219353	225627	2.6068110466	223005	2.511046101065	FBgn0031235	9509	FBgn0031235	9509
115	X	16074736	16077385	2.605412006378	16076075	2.301762930552	FBgn0003933	11979	FBgn0003933	11979
116	3R	13428428	13432181	2.600645542145	13430527	2.246392756701	FBgn0038524	1297	FBgn0051575	53648
117	3L	11898203	11902161	2.597318649292	11899559	2.276371058296	FBgn0036222	855	FBgn0000404	92035
118	3L	15003911	15007007	2.593383312225	15005948	2.330136179924	FBgn0036465	1881	FBgn0036465	1881
119	2L	3070602	3073070	2.592694282532	3073019	2.536695268419	FBgn0027571	16404	FBgn0003934	24318
120	2L	19332662	19338325	2.591566562653	19334617	2.443430074056	FBgn0024245	24536	FBgn0024245	24536
121	2R	6706364	6708839	2.589870452881	6707555	2.473305954653	FBgn0003396	17828	FBgn0033581	41592
122	2L	4362784	4372572	2.586730718613	4368406	2.475941866636	FBgn0026319	3584	FBgn0026319	3584
123	X	7735946	7739198	2.582699298859	7737489	2.338245332241	FBgn0029970	681	FBgn0029970	681
124	3L	13046908	13049642	2.581117630005	13048151	2.300087479984	FBgn0036344	12325	FBgn0036342	27180
125	2R	2993648	3003050	2.58068561554	2999130	2.219956636429	FBgn0015930	2546	FBgn0015930	2546
126	X	6841563	6844919	2.57860326767	6843666	2.320838030647	FBgn0027108	233	FBgn0027108	233
127	2L	9987191	9993702	2.571926116943	9989846	2.182016909122	FBgn0040965	5189	FBgn0040965	5189
128	X	6881644	6887225	2.570278167725	6885643	2.546953369589	FBgn0029931	201	FBgn0029931	201
129	3R	20120337	20124816	2.561810493469	20123262	2.457090791066	FBgn0000368	2124	FBgn0000368	2124
130	2R	15354545	15357255	2.559631347656	15355522	2.437704647289	FBgn0034476	13754	FBgn0011849	113128
131	3R	8070906	8079937	2.553590774536	8078676	2.47098458608	FBgn0038008	1233	FBgn0037992	124757
132	2R	6911680	6917759	2.548481464386	6914035	2.478495878332	FBgn0082585	698	FBgn0082585	698
133	3L	19141139	19145780	2.54701089859	19142283	2.327884101868	FBgn0016797	6398	FBgn0016797	6398
134	X	18517325	18520630	2.536460876465	18519164	2.376764562395	FBgn0004959	542	FBgn0004959	542
135	2L	18890042	18892764	2.532592773438	18891467	2.171104848385	FBgn0003896	14282	FBgn0032717	55871
136	2L	19214476	19219350	2.531348228455	19216419	2.503629565239	FBgn0015380	30144	FBgn0032762	87064
137	3R	25122350	25124972	2.531199455261	25123683	2.322518741383	FBgn0039659	732	FBgn0003525	42181
138	3L	20333306	20341228	2.527967453003	20339390	2.32592347089	FBgn0028978	3941	FBgn0028978	3941
139	3L	6739967	6742256	2.519202709198	6741281	2.280124215519	FBgn0052392	4088	FBgn0035714	14421
140	3L	1728699	1731334	2.517585754395	1730115	2.277058809996	FBgn0035267	327	FBgn0027903	29050
141	3L	13385669	13387803	2.516072273254	13386731	2.443795363108	FBgn0036357	46	FBgn0036351	31441
142	2L	8143083	8147911	2.513316869736	8145317	2.463663130999	FBgn0051606	2313	FBgn0051607	3633
143	2L	25923	29995	2.510705947876	28547	2.351474225521	FBgn0031209	4659	FBgn0002121	7175
144	3L	279132	283261	2.508773326874	282352	2.495745390654	FBgn0035128	998	FBgn0035128	998
145	2L	18611213	18614501	2.508758544922	18612217	1.958716560813	FBgn0032692	221	FBgn0032693	36696
146	3R	27046478	27050622	2.506125450134	27049127	2.297823786736	FBgn0039831	2701	FBgn0039831	2701
147	2R	9943246	9947636	2.505535125732	9945734	2.445321980645	FBgn0013725	1464	FBgn0013725	1464
148	3L	9001958	9004742	2.501455307007	9003221	2.328050941229	FBgn0035956	8865	FBgn0028789	12103
149	2L	9453401	9456415	2.498987197876	9454496	2.483692288399	FBgn0053723	13756	FBgn0002973	16983
150	3R	1034491	1039603	2.486979961395	1038001	2.415620595217	FBgn0000340	5146	FBgn0000340	5146
151	3L	16453819	16457892	2.478708267212	16456429	2.242863072289	FBgn0003515	6484	FBgn0014163	79331
152	3L	9464160	9466523	2.477693557739	9465553	1.971839568194	FBgn0052037	588	FBgn0036005	3839
153	2R	13406399	13409661	2.477068424225	13408330	2.337273240089	FBgn0034283	875	FBgn0034282	21457
154	X	12584031	12587116	2.469216346741	12585980	2.408320045471	FBgn0030418	7577	FBgn0053963	92581
155	3R	20380549	20382775	2.464827537537	20381796	2.429047139486	FBgn0004188	14	FBgn0039205	25516
156	3R	12566892	12572098	2.461851596832	12568285	2.092669546604	FBgn0003944	7937	FBgn0063261	8826
157	3R	26586920	26591717	2.45814037323	26588088	2.202578812838	FBgn0004606	3560	FBgn0003720	89949
158	3L	20555503	20558684	2.454032897949	20557437	2.22398468852	FBgn0001323	3060	FBgn0001320	71767
159	3R	24894176	24901299	2.449043273926	24898909	2.119761410881	FBgn0039632	10028	FBgn0039633	23800
160	2L	7137199	7140023	2.444264411926	7138644	2.556320358725	FBgn0031889	4961	FBgn0031886	72811
161	2R	13315310	13320237	2.443643093109	13316287	2.015650777256	FBgn0004586	1365	FBgn0004586	1365
162	3L	717751	719978	2.439872264862	718840	2.120478212833	FBgn0035160	3812	FBgn0000575	14098
163	2R	7307696	7313226	2.438522338867	7310307	2.243118286133	FBgn0033652	4031	FBgn0033652	4031
164	X	19186761	19189333	2.436182022095	19187673	2.232105541229	FBgn0031016	551	FBgn0031008	84852
165	3R	12745879	12748585	2.431741714478	12747383	2.297783583403	FBgn0051270	2124	FBgn0082171	65346
166	3R	11478509	11483490	2.430548191071	11479674	2.133235037327	FBgn0053207	12234	FBgn0053207	12234
167	2L	8286250	8290543	2.428328037262	8287301	1.793248414993	FBgn0011902	3426	FBgn0011902	3426
168	X	20487621	20494545	2.426858901978	20491068	2.423441830803	FBgn0031128	3468	FBgn0003300	14049
169	X	15479579	15482149	2.422525405884	15480846	2.146406618754	FBgn0030663	2618	FBgn0003463	20369
170	3R	2628836	2631696	2.421938896179	2630542	2.044366419315	FBgn0082182	4714	FBgn0082182	4714
171	3L	15981213	15984951	2.416714668274	15983202	2.137496829033	FBgn0044028	5537	FBgn0044028	5537
172	2R	3737166	3739732	2.41566824913	3738614	2.110292799333	FBgn0010109	5526	FBgn0010109	5526
173	3R	15175026	15183023	2.414229393005	15176242	2.222269759459	FBgn0038697	24229	FBgn0000463	24307
174	3R	863586	866075	2.413053035736	864716	2.248652680715	FBgn0010313	47692	FBgn0010313	47692
175	3L	17520236	17522581	2.412760734558	17521135	2.161661765155	FBgn0025455	1912	FBgn0025455	1912
176	2R	14776358	14783369	2.412559986115	14777651	2.226086560418	FBgn0034423	2874	FBgn0003254	12938
177	3L	600248	603223	2.409137248993	601649	2.342558860779	FBgn0052345	4199	FBgn0064191	24142
178	3R	4854717	4858516	2.399755477905	4855805	2.006855517626	FBgn0002932	9384	FBgn0002932	9384
179	3L	14240276	14244581	2.39787197113	14241486	2.122326205758	FBgn0001085	1880	FBgn0036415	58318
180	2L	15737463	15743266	2.39753818512	15739034	2.104427141302	FBgn0010382	5050	FBgn0003936	8577
181	3R	12651063	12653417	2.39634513855	12652485	2.15033853054	FBgn0000014	3284	FBgn0020546	23241
182	2L	517158	520462	2.392037391663	518417	2.353159189224	FBgn0003963	5050	FBgn0003963	5050
183	X	8971003	8975900	2.38932800293	8972953	2.187505161061	FBgn0030090	7286	FBgn0030092	21327
184	3L	13886847	13889112	2.385313510895	13887849	2.285394244724	FBgn0026376	2658	FBgn0036386	6407
185	X	320065	324330	2.381523132324	323237	2.300674438477	FBgn0010019	2918	FBgn0002561	56692
186	3R	12716641	12719026	2.379401683807	12717869	2.108299191793	FBgn0015350	12419	FBgn0082171	35832
187	3R	20997005	21001224	2.377780914307	20998437	2.150636224186	FBgn0039285	54	FBgn0039286	12298
188	2R	16052253	16055093	2.375233650208	16054097	1.921945403604	FBgn0034514	31	FBgn0034514	31
189	3R	27017572	27020790	2.373231887817	27018865	2.190637055565	FBgn0004389	81	FBgn0004389	81
190	2L	2998782	3001889	2.366084098816	3000945	2.062490403652	FBgn0025681	7981	FBgn0002989	8184
191	3L	14148893	14151748	2.365814685822	14150640	2.019614964724	FBgn0036414	4267	FBgn0013718	5496
192	2R	12975118	12978040	2.363884449005	12976563	2.16530715718	FBgn0028953	4019	FBgn0028953	4019
193	3R	173020	175373	2.359913825989	174361	2.169775626239	FBgn0001204	1989	FBgn0001204	1989
194	3L	9434704	9438185	2.358808040619	9436244	2.310583472252	FBgn0052043	1220	FBgn0052043	1220
195	2R	20721638	20724720	2.357689857483	20722983	2.011728942394	FBgn0001325	11232	FBgn0001325	11232
196	3R	9636308	9639059	2.35344171524	9637660	2.343932807446	FBgn0053327	1181	FBgn0053327	1181
197	3L	3019834	3022729	2.349932432175	3021314	1.984466403723	FBgn0035388	2584	FBgn0035388	2584
198	2R	11304098	11306687	2.349178552628	11305291	1.989155560732	FBgn0050321	2896	FBgn0050089	63030
199	3L	20449457	20453008	2.346487522125	20451037	2.170194822199	FBgn0037007	2236	FBgn0037007	2236
200	2R	19144217	19147844	2.344393253326	19146672	2.227393458871	FBgn0004795	6460	FBgn0016762	54926
201	2L	14260134	14263826	2.344184875488	14261851	2.186976573047	FBgn0004002	1671	FBgn0028529	93229
202	2L	19328622	19331393	2.342597961426	19329904	2.226678159502	FBgn0024245	29249	FBgn0024245	29249
203	3L	1559134	1561423	2.336738109589	1560252	1.911744484535	FBgn0035236	7536	FBgn0035236	7536
204	2L	18592357	18596154	2.335503101349	18594160	2.214133599225	FBgn0003270	1031	FBgn0032693	54753
205	2R	7248060	7250311	2.334962368011	7249051	2.214868307114	FBgn0033649	9221	FBgn0033652	57225
206	3L	11209305	11213159	2.331070423126	11211119	2.070603609085	FBgn0036150	1234	FBgn0041094	15137
207	2R	2037231	2041363	2.322103500366	2040041	2.09949686948	FBgn0010347	25969	FBgn0041145	82277
208	2L	7631780	7635961	2.317318439484	7633058	2.073512666366	FBgn0031927	12939	FBgn0053529	88635
209	2L	3004622	3008013	2.314484596252	3005798	2.141171428892	FBgn0031488	7703	FBgn0002989	13037
210	3R	7203484	7204990	2.304481506348	7204535	2.127330839634	FBgn0004595	6025	FBgn0026064	28168
211	3R	7953162	7955782	2.297306060791	7954582	2.043629814597	FBgn0037992	663	FBgn0037992	663
212	2L	9447563	9450610	2.296146869659	9448819	2.067922592163	FBgn0053723	8079	FBgn0002973	11306
213	2L	16348116	16350978	2.293850898743	16349623	2.14924287796	FBgn0028506	758	FBgn0028506	758
214	3L	7881017	7886396	2.293630599976	7883734	1.82596257329	FBgn0003041	2164	FBgn0003041	2164
215	3R	6450948	6454373	2.288722991943	6452550	1.959143936634	FBgn0001235	11836	FBgn0001235	11836
216	X	7386714	7388952	2.28839969635	7387772	2.061572748072	FBgn0052720	5647	FBgn0027553	185786
217	2R	2024906	2029653	2.287189483643	2028012	1.8643476367	FBgn0010347	13940	FBgn0041145	94306
218	3R	6442307	6445356	2.286017179489	6443848	2.061485991758	FBgn0001235	20538	FBgn0001235	20538
219	X	2320843	2323153	2.284605503082	2321873	2.128045334535	FBgn0040388	4286	FBgn0004050	17948
220	3L	15196481	15201376	2.283128738403	15198322	2.238660939535	FBgn0029114	2578	FBgn0029114	2578
221	3R	19124911	19128528	2.282524108887	19126826	2.10006415844	FBgn0039071	10915	FBgn0039067	43047
222	3L	14927274	14935940	2.280822753906	14930260	2.252940432231	FBgn0026320	4346	FBgn0026320	4346
223	2L	5276398	5278567	2.279943943024	5277381	2.076886951923	FBgn0000228	1177	FBgn0000228	1177
224	3R	9613244	9615744	2.278443336487	9614450	1.876906955943	FBgn0038185	2251	FBgn0053327	24391
225	3R	17437361	17440293	2.273942947388	17437819	2.017253822751	FBgn0046832	10427	FBgn0046832	10427
226	2L	19805848	19808631	2.267467498779	19807031	1.98093688488	FBgn0003931	368	FBgn0003931	368
227	2L	12606729	12619587	2.266938209534	12616400	2.096600813024	FBgn0002970	1948	FBgn0002970	1948
228	3L	4044487	4046671	2.266681671143	4045604	2.000713797177	FBgn0000449	232	FBgn0000449	232
229	2L	18143652	18148625	2.264164924622	18146265	2.09303150177	FBgn0041184	2074	FBgn0041184	2074
230	2R	10642678	10648596	2.262110233307	10645162	2.028794204488	FBgn0015371	15042	FBgn0033989	138076
231	3R	7366130	7369832	2.262034416199	7367549	1.922080208273	FBgn0053512	2580	FBgn0037920	78264
232	2L	12091148	12093337	2.255747795105	12092033	2.127419058482	FBgn0032407	1738	FBgn0032407	1738
233	2L	5889897	5892956	2.255101203918	5891824	2.019401774687	FBgn0002856	1038	FBgn0000308	89201
234	3R	12646672	12649086	2.252707481384	12647987	2.190765142441	FBgn0000014	7782	FBgn0020546	27739
235	3R	21019409	21022345	2.250939369202	21020886	2.097273546107	FBgn0039288	396	FBgn0039288	396
236	3R	8264689	8266613	2.249216079712	8265640	1.8269887812	FBgn0043044	318	FBgn0038046	10638
237	2L	13233741	13236107	2.24881029129	13235225	1.957405924797	FBgn0032493	630	FBgn0032493	630
238	X	268576	276256	2.246161460876	274326	2.141498833895	FBgn0002561	7781	FBgn0002561	7781
239	2L	2161421	2167129	2.24466085434	2164319	2.011625738705	FBgn0031393	8559	FBgn0031393	8559
240	2L	8080657	8083436	2.243190765381	8081809	1.952761205037	FBgn0020240	1160	FBgn0010287	8912
241	4	420353	423188	2.242475032806	421708	2.040483194239	FBgn0039905	8068	FBgn0026777	93361
242	3L	9341279	9344020	2.241248607635	9342869	2.017417963813	FBgn0035981	1596	FBgn0035981	1596
243	2L	8273769	8278184	2.23768901825	8276243	1.963239501504	FBgn0011902	14484	FBgn0011902	14484
244	2L	19317921	19321693	2.233500480652	19319292	2.132585693808	FBgn0032769	23057	FBgn0024245	39861
245	3L	19520956	19523949	2.233196258545	19522157	2.120421830346	FBgn0036886	4476	FBgn0036886	4476
246	X	6902935	6906510	2.232773303986	6904385	2.185255259275	FBgn0004143	9728	FBgn0029931	18541
247	2L	19321970	19324294	2.232145309448	19322974	2.10351265178	FBgn0032769	26739	FBgn0024245	36179
248	X	236338	240723	2.229539871216	237322	2.145135492086	FBgn0000022	10469	FBgn0000022	10469
249	3R	20691585	20694421	2.228870391846	20692811	1.985817670822	FBgn0013949	1738	FBgn0015625	3806
250	2R	5996331	5999624	2.225929260254	5998787	2.073212623596	FBgn0033529	6814	FBgn0033529	6814
251	3L	12055080	12058683	2.216793060303	12057339	2.023267300924	FBgn0028679	1607	FBgn0036248	34851
252	3L	8805850	8808665	2.214874267578	8807307	2.052733361721	FBgn0052026	3102	FBgn0020633	58250
253	3L	4149994	4154033	2.212195396423	4151294	2.056573867798	FBgn0011653	301	FBgn0004574	28561
254	2L	6371803	6376078	2.21192574501	6373185	1.999238222837	FBgn0043854	770	FBgn0043854	770
255	3R	24456374	24458511	2.208374977112	24457500	1.965130805969	FBgn0039590	3285	FBgn0001215	31971
256	3L	15558106	15561824	2.204716205597	15560783	2.034094959497	FBgn0036518	6644	FBgn0036518	6644
257	2R	18309526	18312094	2.199623823166	18310687	2.131142556667	FBgn0000405	3880	FBgn0000405	3880
258	X	8450603	8452621	2.19939994812	8451800	1.983050107956	FBgn0030054	262	FBgn0030054	262
259	3R	12689332	12692336	2.195623397827	12690966	2.090433418751	FBgn0082171	8929	FBgn0082171	8929
260	X	15517055	15519548	2.194504737854	15518611	1.993189559263	FBgn0030667	3141	FBgn0030671	19451
261	X	6879077	6881448	2.181972503662	6880108	2.008385807276	FBgn0029930	1293	FBgn0029931	5736
262	X	6828199	6835395	2.179571151733	6831201	1.91023720012	FBgn0029927	525	FBgn0029927	525
263	3R	9813266	9817311	2.179490089417	9814591	2.187960922718	FBgn0015270	23952	FBgn0038196	47296
264	X	19616576	19623794	2.179418563843	19620697	1.846067714691	FBgn0031071	3832	FBgn0031071	3832
265	X	2837941	2845959	2.178782463074	2841250	1.89671681909	FBgn0003285	11262	FBgn0004647	149778
266	3L	13351213	13354172	2.176929473877	13352421	1.855430424213	FBgn0036349	111	FBgn0036349	111
267	3R	17977674	17980308	2.175647735596	17979119	1.932018876076	FBgn0053335	11621	FBgn0053335	11621
268	2R	19575408	19577797	2.175136089325	19576389	1.931003570557	FBgn0034971	121	FBgn0025806	5736
269	X	12487050	12489588	2.174612998962	12488653	1.99115562439	FBgn0015024	933	FBgn0015024	933
270	3L	16372310	16378030	2.174016475677	16375670	1.97142714262	FBgn0014163	1428	FBgn0014163	1428
271	2L	88648	92714	2.173324584961	91418	2.083805645213	FBgn0031216	3334	FBgn0002931	4036
272	3L	13022368	13026287	2.171591758728	13023712	1.886023104191	FBgn0036342	2741	FBgn0036342	2741
273	X	20656342	20658677	2.170919895172	20657186	1.62932062149	FBgn0031133	20164	FBgn0003300	152069
274	2L	17256294	17265156	2.170241355896	17259501	2.051384617301	FBgn0032629	2840	FBgn0032633	120575
275	2R	11668582	11671352	2.169221639633	11670279	1.927707403898	FBgn0034082	3378	FBgn0034082	3378
276	X	10651095	10656119	2.166712760925	10654046	2.080564611098	FBgn0030235	13954	FBgn0030235	13954
277	X	3007286	3009622	2.166704177856	3008354	1.954079010907	FBgn0004647	17326	FBgn0004647	17326
278	3R	12596227	12600136	2.164930820465	12599091	2.069201777963	FBgn0020556	180	FBgn0020556	180
279	3L	16939067	16941772	2.163076877594	16940015	1.928159236908	FBgn0036683	5931	FBgn0025582	187767
280	2R	12028872	12037059	2.163033008575	12034129	1.703345607309	FBgn0034134	15684	FBgn0034138	51971
281	3R	21848071	21853737	2.16135597229	21849393	1.851875641767	FBgn0002629	822	FBgn0002629	822
282	X	13066692	13069077	2.160305976868	13068077	1.893041014671	FBgn0052639	2383	FBgn0052639	2383
283	3R	25131392	25135631	2.160091400146	25133208	1.998367197373	FBgn0039659	10257	FBgn0003525	51706
284	2R	11269217	11274624	2.159235715866	11271328	1.796226471663	FBgn0050089	29067	FBgn0050089	29067
285	2R	16414004	16416127	2.157800674438	16414880	2.008618652821	FBgn0034560	2406	FBgn0034565	70939
286	3L	16077417	16080254	2.156315326691	16078947	1.94453754425	FBgn0010280	424	FBgn0010280	424
287	2L	8831370	8833664	2.156210899353	8832706	1.953805473116	FBgn0029123	7081	FBgn0029123	7081
288	3R	21456121	21464293	2.155860900879	21459087	2.056479958927	FBgn0039350	4462	FBgn0039350	4462
289	3L	2367685	2370410	2.155293464661	2369058	1.930709302425	FBgn0052299	4708	FBgn0052299	4708
290	3L	10818795	10827208	2.1549949646	10821340	1.984464377165	FBgn0026160	10499	FBgn0026160	10499
291	3L	15008609	15013636	2.152843952179	15010515	2.059125602245	FBgn0025776	1179	FBgn0025776	1179
292	2L	2171345	2175908	2.149822235107	2172806	1.797636004055	FBgn0000097	5943	FBgn0000097	5943
293	2R	10613642	10617295	2.149740219116	10614913	1.830969214439	FBgn0015371	15207	FBgn0033989	107827
294	3R	880857	883217	2.14888381958	881876	1.98763653636	FBgn0010313	30532	FBgn0010313	30532
295	3R	12161578	12164043	2.147035598755	12162909	2.005679957072	FBgn0040284	4797	FBgn0040284	4797
296	3L	17380031	17383040	2.143354892731	17381388	1.933767139912	FBgn0027660	5383	FBgn0027660	5383
297	3L	14100000	14105752	2.140532493591	14101105	2.093010060927	FBgn0042630	4522	FBgn0000411	42774
298	2R	17218907	17221929	2.138437271118	17219978	1.6213276807	FBgn0050403	775	FBgn0004362	935
299	3R	2616366	2618321	2.136032104492	2617315	1.851758411952	FBgn0000439	243	FBgn0082182	17941
300	2R	6092582	6096253	2.133921146393	6094116	1.806213575251	FBgn0004399	24399	FBgn0004399	24399
301	2R	7044480	7046772	2.133868694305	7045459	1.92604932189	FBgn0000577	1342	FBgn0000577	1342
302	X	9960520	9962750	2.133365154266	9961553	1.878648982329	FBgn0030179	29799	FBgn0030179	29799
303	2L	7047772	7050517	2.13335609436	7048819	1.962066411972	FBgn0051630	6352	FBgn0051630	6352
304	X	9607002	9610083	2.13185095787	9608819	1.689580664915	FBgn0020378	10639	FBgn0000233	69410
305	X	16477409	16480120	2.130348205566	16478820	1.781546294689	FBgn0030766	3978	FBgn0030766	3978
306	2L	12465876	12468120	2.13027715683	12467005	1.833471488953	FBgn0032437	13323	FBgn0040286	32340
307	3L	623096	625593	2.129308700562	624431	1.999046437881	FBgn0064191	1360	FBgn0064191	1360
308	2R	11404778	11407235	2.128161430359	11406150	1.997334255892	FBgn0003425	433	FBgn0003425	433
309	X	9533862	9536761	2.127726554871	9535707	1.905563175678	FBgn0000233	3702	FBgn0000233	3702
310	2L	4888553	4890755	2.127555847168	4889540	1.902381451925	FBgn0031644	455	FBgn0031645	2575
311	3R	10504133	10510624	2.127187728882	10505655	2.056818829642	FBgn0038252	16490	FBgn0051314	17402
312	2L	2749360	2756626	2.122877120972	2750739	1.941288789113	FBgn0031453	2060	FBgn0031453	2060
313	3R	12525893	12530534	2.121560573578	12528719	1.910756223342	FBgn0003944	31629	FBgn0063261	48392
314	3R	2868694	2871092	2.117738246918	2869901	1.937685125014	FBgn0024289	8156	FBgn0010774	36225
315	3R	26291044	26293815	2.116532325745	26292899	1.793460398912	FBgn0039776	1125	FBgn0039767	38901
316	2L	6227886	6230587	2.115962028503	6229345	1.994642585516	FBgn0026755	4295	FBgn0031782	101583
317	3L	4142926	4145764	2.1158015728	4144568	1.837879240513	FBgn0053545	127	FBgn0004574	21835
318	2R	6359290	6361762	2.114829540253	6360602	1.836450857275	FBgn0027525	5969	FBgn0027525	5969
319	2R	13266213	13269387	2.113729000092	13268316	1.900397945853	FBgn0034276	2965	FBgn0003545	5342
320	3R	18497570	18501949	2.11367559433	18498982	1.913392066956	FBgn0039000	909	FBgn0039000	909
321	2R	8291080	8297318	2.112783432007	8293061	1.89150595665	FBgn0003326	3390	FBgn0003326	3390
322	2L	5408758	5413910	2.112196922302	5410522	1.949800014496	FBgn0016660	6180	FBgn0005511	51119
323	3L	8798646	8802067	2.111267089844	8800224	1.95699747871	FBgn0011577	1229	FBgn0020633	65333
324	2L	4998769	5001816	2.107035160065	5000272	1.997309179867	FBgn0053113	9472	FBgn0010607	28819
325	3R	4632735	4635648	2.104907989502	4634254	1.917763084173	FBgn0037635	1279	FBgn0037633	2902
326	X	3252236	3257283	2.103565216064	3253694	1.973084956408	FBgn0029657	4124	FBgn0000472	24355
327	2L	14463345	14465638	2.099995136261	14464791	1.885538313124	FBgn0028844	13975	FBgn0005771	26071
328	3R	12904861	12910608	2.098291397095	12908095	1.996693106259	FBgn0038476	2144	FBgn0038476	2144
329	2L	5473016	5475441	2.09592628479	5474034	1.711184894337	FBgn0005511	12393	FBgn0005511	12393
330	2R	18019718	18025004	2.095425605774	18023543	1.911142889659	FBgn0034735	23747	FBgn0034743	90160
331	3R	2933430	2938537	2.094183921814	2937408	1.82848072052	FBgn0014863	6045	FBgn0003884	25148
332	3R	1547823	1555893	2.093094348907	1553832	1.951378434896	FBgn0037368	5431	FBgn0037372	26663
333	2L	7216932	7220564	2.090305805206	7218423	1.686652940862	FBgn0031897	1606	FBgn0031897	1606
334	X	510704	513084	2.086261749268	511875	1.889681142919	FBgn0025639	988	FBgn0025639	988
335	2R	2097093	2098990	2.08598279953	2098070	1.724236684687	FBgn0033076	14721	FBgn0041145	24248
336	2L	12009839	12012985	2.085810661316	12011821	1.951724501217	FBgn0014019	3445	FBgn0032390	21857
337	X	8976640	8981100	2.083465576172	8978135	2.066968356862	FBgn0030090	2104	FBgn0030092	16145
338	3R	2668841	2672548	2.082035064697	2671491	1.840473399443	FBgn0003339	4395	FBgn0001077	18555
339	X	7164665	7168287	2.080924034119	7165798	1.980326294899	FBgn0029943	3178	FBgn0024250	12621
340	X	230989	235734	2.080171108246	232095	1.8440323174	FBgn0000022	5242	FBgn0000022	5242
341	3R	17464052	17471646	2.078430175781	17466624	1.930774307251	FBgn0046832	18378	FBgn0046832	18378
342	3R	15154957	15159202	2.076435089111	15158131	1.821502780914	FBgn0000463	6196	FBgn0000463	6196
343	3L	18318026	18324080	2.075806617737	18321883	1.853074967861	FBgn0011706	41779	FBgn0011706	41779
344	3L	22066036	22070964	2.074726581573	22069640	1.888561755419	FBgn0037153	317	FBgn0000100	59757
345	3L	5954173	5958675	2.069755077362	5957399	1.973562549142	FBgn0035656	7447	FBgn0035656	7447
346	X	20461870	20464971	2.069699287415	20463011	1.760688686371	FBgn0031126	5449	FBgn0003300	42106
347	3R	22711182	22714476	2.069487571716	22712904	1.798432677984	FBgn0004359	5448	FBgn0002838	11226
348	X	15441338	15443391	2.068734169006	15442309	1.839407086372	FBgn0052586	13521	FBgn0052586	13521
349	X	8255488	8259855	2.063643693924	8256689	1.857414385852	FBgn0052711	1358	FBgn0052711	1358
350	3R	12502944	12505590	2.061917304993	12504051	1.909409373999	FBgn0051498	13424	FBgn0015019	30722
351	3L	526623	528727	2.060890197754	527562	1.815133720636	FBgn0035142	960	FBgn0035141	1114
352	3R	12635409	12638552	2.05841255188	12636889	1.798532598159	FBgn0000014	18880	FBgn0020556	37978
353	2R	11400515	11402563	2.057322502136	11401554	1.748693823814	FBgn0003425	4163	FBgn0003425	4163
354	3L	3054433	3059002	2.056743621826	3055743	1.671263827218	FBgn0035397	1083	FBgn0003938	18590
355	3L	3831415	3833793	2.055104255676	3832564	1.91221608056	FBgn0013751	2879	FBgn0035464	37763
356	2R	13724946	13727006	2.054041385651	13725996	1.746496766806	FBgn0050114	3378	FBgn0000658	21630
357	3R	2818890	2821716	2.052618026733	2820425	1.89752137661	FBgn0000095	4525	FBgn0010774	85701
358	2L	15328079	15330527	2.050505161285	15329291	1.766959222158	FBgn0001981	502	FBgn0001981	502
359	3L	7107617	7113244	2.049884319305	7111940	2.072617122105	FBgn0023001	3475	FBgn0002775	12470
360	3R	819027	821539	2.048304080963	820218	1.851698342492	FBgn0037292	5744	FBgn0004183	46332
361	3R	8206409	8209342	2.046261787415	8208405	1.690236091614	FBgn0038028	7	FBgn0038028	7
362	2R	4165024	4171008	2.04555273056	4167645	1.864144189017	FBgn0050353	2374	FBgn0050353	2374
363	2R	16524213	16526286	2.045484542847	16525182	1.850546598434	FBgn0034573	154	FBgn0034565	39363
364	2L	15473073	15479674	2.044697284698	15476051	2.031301379204	FBgn0003448	1853	FBgn0003448	1853
365	3L	2375982	2378303	2.044620037079	2377288	1.888402938843	FBgn0052298	2764	FBgn0052299	3522
366	2L	1428901	1432416	2.04275226593	1429819	1.81845073139	FBgn0003926	2892	FBgn0002543	9370
367	X	17545050	17548059	2.041800022125	17546361	1.819830805063	FBgn0052560	1638	FBgn0030866	26850
368	2L	12665103	12667494	2.038622379303	12666277	1.847086519003	FBgn0032442	2892	FBgn0032445	26746
369	X	2241912	2246472	2.035804748535	2243114	1.886611557007	FBgn0040387	706	FBgn0001150	42005
370	2L	1708973	1711335	2.035210609436	1710208	1.654104008394	FBgn0031356	207	FBgn0031357	258
371	3R	2635280	2638111	2.034668922424	2636411	1.732529610395	FBgn0046833	1115	FBgn0046833	1115
372	2R	9825388	9828471	2.033618927002	9827348	1.896089744568	FBgn0033921	10132	FBgn0033922	13341
373	X	20472849	20475350	2.027594566345	20474149	1.639973580837	FBgn0031127	4849	FBgn0003300	30968
374	2R	14191408	14194177	2.027513980865	14192603	1.648256570101	FBgn0023214	4208	FBgn0023214	4208
375	3R	6177467	6183923	2.024700164795	6178858	1.802322780385	FBgn0015396	2952	FBgn0015396	2952
376	3R	12075138	12078384	2.024549484253	12077349	1.908111214638	FBgn0040237	12461	FBgn0011253	20827
377	2L	8521004	8523053	2.021354675293	8521865	1.83244082133	FBgn0016122	34	FBgn0029004	6753
378	2L	8808998	8812722	2.019997596741	8811664	1.974474549294	FBgn0029123	13961	FBgn0029123	13961
379	2L	18328789	18330912	2.017524719238	18329840	1.680048116048	FBgn0000636	13810	FBgn0004413	109326
380	2R	19033432	19035958	2.017346382141	19034514	1.78462191189	FBgn0034873	3056	FBgn0034873	3056
381	2R	15579854	15584156	2.015038490295	15581403	1.857627307667	FBgn0004364	44971	FBgn0004364	44971
382	3L	21078029	21081219	2.013921737671	21080141	1.923119432786	FBgn0037051	10259	FBgn0037051	10259
383	3R	6423637	6426791	2.013100624084	6425864	1.940823584795	FBgn0001235	38522	FBgn0001235	38522
384	2L	1064924	1070082	2.012108802795	1068190	1.89689801721	FBgn0003310	9621	FBgn0003310	9621
385	3R	2741547	2743545	2.007673740387	2742379	1.755422443151	FBgn0051488	41077	FBgn0001077	52333
386	2R	11380036	11382241	2.006706237793	11380998	1.609187096357	FBgn0050085	3010	FBgn0050085	3010
387	2L	1075371	1078428	2.004190921783	1076631	1.772975753335	FBgn0003310	1180	FBgn0003310	1180
388	3R	20962391	20964764	2.002763748169	20963535	1.876959183637	FBgn0039283	264	FBgn0039283	264
389	3L	16737433	16741894	2.002529621124	16740084	1.892705559731	FBgn0036660	4890	FBgn0036660	4890
390	2R	5495237	5499784	2.001258850098	5498697	1.938447643729	FBgn0024923	2277	FBgn0024923	2277
391	3L	14605227	14610351	1.999801635742	14607766	1.98512336186	FBgn0041604	9887	FBgn0028418	81743
392	X	1088877	1091823	1.998447418213	1089872	1.863283455372	FBgn0026875	3582	FBgn0026875	3582
393	3L	10302775	10306421	1.998037815094	10305068	1.734392502729	FBgn0067716	11275	FBgn0000629	307009
394	3R	12506738	12511918	1.997256278992	12511012	1.794765293598	FBgn0051498	20385	FBgn0015019	37683
395	X	5749449	5751051	1.996353149414	5750030	1.705167838505	FBgn0029821	1163	FBgn0000042	3930
396	3R	12673623	12675598	1.995106697083	12674783	1.738181899576	FBgn0020546	943	FBgn0020546	943
397	3L	19045736	19049539	1.995009899139	19048546	1.808690816164	FBgn0036844	3135	FBgn0036844	3135
398	X	1989751	1996833	1.994343757629	1990395	1.938367307186	FBgn0004861	2306	FBgn0025626	69103
399	2L	8870501	8873874	1.994235038757	8872585	1.815989887013	FBgn0032072	5818	FBgn0029123	46960
400	3R	17271662	17274784	1.992230415344	17273599	1.940382789163	FBgn0011278	1557	FBgn0013984	132652
401	3R	9539956	9542400	1.99196434021	9541228	1.802268147469	FBgn0054044	1302	FBgn0038175	2660
402	3R	12542996	12547117	1.991239547729	12544079	1.825190375833	FBgn0003944	16269	FBgn0063261	33032
403	2L	9125138	9127476	1.991198539734	9126288	1.82219508115	FBgn0052982	537	FBgn0052982	537
404	X	13060740	13065208	1.99024105072	13064229	1.769647300243	FBgn0052639	6231	FBgn0052639	6231
405	3L	5942184	5945693	1.989759922028	5944580	1.818240255117	FBgn0035656	5372	FBgn0035656	5372
406	3R	19651734	19655057	1.988218069077	19653862	1.827328324318	FBgn0004186	270	FBgn0004186	270
407	X	255459	260561	1.985195159912	256789	1.85826772802	FBgn0004170	3907	FBgn0004170	3907
408	3R	14738332	14740814	1.985012054443	14739829	1.837236139509	FBgn0038661	861	FBgn0038666	66861
409	3R	7603242	7607651	1.984969139099	7605067	1.827063476338	FBgn0011471	241	FBgn0011471	241
410	3R	16674055	16677291	1.984683036804	16675825	1.713206418355	FBgn0038834	446	FBgn0038834	446
411	2R	15173582	15177755	1.983078956604	15175075	1.676128387451	FBgn0046817	531	FBgn0046817	531
412	3R	9375502	9376944	1.982461452484	9376190	1.290483883449	FBgn0051337	5084	FBgn0053328	90000
413	3R	19020490	19022930	1.980861663818	19021537	1.83442328958	FBgn0011596	8219	FBgn0039066	55729
414	3R	18613883	18616003	1.980279922485	18615012	1.863957166672	FBgn0039026	4806	FBgn0039013	62390
415	3R	4289779	4296389	1.98015165329	4295112	1.792898714542	FBgn0051369	25565	FBgn0040529	128349
416	3R	25087751	25090665	1.977866172791	25088997	1.859370764564	FBgn0003525	7495	FBgn0003525	7495
417	3L	13050466	13053420	1.977325439453	13051542	1.748989834505	FBgn0036345	9694	FBgn0036342	30571
418	X	615268	617114	1.974619865417	616076	1.744668415615	FBgn0040382	340	FBgn0065054	4819
419	2L	13850170	13853138	1.974291324615	13851535	1.813948917389	FBgn0028532	2123	FBgn0051842	16497
420	2L	4576365	4579755	1.973472595215	4578244	1.858706081615	FBgn0031613	141	FBgn0000227	106215
421	2R	17829049	17832403	1.972755432129	17830207	1.922442436218	FBgn0013272	4963	FBgn0013272	4963
422	3R	24034272	24037811	1.972231864929	24035351	1.582780569792	FBgn0039572	25470	FBgn0040108	118654
423	3R	4849078	4851807	1.971862792969	4850852	1.669927239418	FBgn0015014	5113	FBgn0015014	5113
424	2L	10001915	10004528	1.971752166748	10003342	1.750252819061	FBgn0043456	469	FBgn0043456	469
425	X	8619126	8621716	1.971128463745	8620815	1.838532352448	FBgn0026411	30196	FBgn0030061	60628
426	3L	12390380	12392081	1.968883037567	12391236	1.769518852234	FBgn0020655	414	FBgn0027936	87013
427	2L	7637455	7642234	1.968849182129	7641017	1.719815373421	FBgn0031927	4980	FBgn0053529	96594
428	2L	13864616	13870651	1.967852115631	13867854	1.765782445669	FBgn0028532	18442	FBgn0051842	32816
429	2R	10632318	10634224	1.966603755951	10634034	1.769353707631	FBgn0015371	3914	FBgn0033989	126948
430	2R	10440609	10444018	1.963962554932	10443110	1.833216442781	FBgn0033983	5053	FBgn0033987	35067
431	3R	2586366	2589876	1.963085651398	2588041	1.750137216905	FBgn0000071	274	FBgn0000071	274
432	3R	27760888	27764537	1.959955215454	27763480	1.797586530447	FBgn0039886	40372	FBgn0002780	114314
433	2R	14657779	14659853	1.959650039673	14658692	1.750480231117	FBgn0034418	312	FBgn0000578	2194
434	3L	9826264	9830775	1.958131313324	9827235	1.485728144646	FBgn0004390	1991	FBgn0015618	14638
435	X	1978525	1981197	1.957630157471	1979913	1.766095574697	FBgn0004860	2033	FBgn0025626	58621
436	3R	18954551	18957970	1.956870079041	18955920	1.695727914572	FBgn0051457	2214	FBgn0051457	2214
437	2R	19078528	19089079	1.956716537476	19082179	1.840250359641	FBgn0015903	9682	FBgn0015903	9682
438	3R	15622927	15626414	1.954714775085	15625546	1.740108668804	FBgn0051471	2866	FBgn0038741	77593
439	3R	16776605	16778481	1.95183134079	16777547	1.842989444733	FBgn0002921	3111	FBgn0038834	101276
440	2R	16873921	16876351	1.949294090271	16875118	1.853872018702	FBgn0000395	595	FBgn0000395	595
441	2R	17051614	17054770	1.948535919189	17052939	1.868382061229	FBgn0050283	4784	FBgn0010415	64189
442	3L	1230774	1232758	1.946741580963	1231559	1.691452264786	FBgn0035195	8	FBgn0035195	8
443	2R	15371734	15373955	1.945500850677	15372994	1.810962536756	FBgn0043532	9985	FBgn0011849	130600
444	3L	8975935	8979705	1.943376064301	8977161	1.77428371766	FBgn0035954	1984	FBgn0035954	1984
445	2L	17742644	17745864	1.941250801086	17744865	1.804611235857	FBgn0015609	9415	FBgn0032646	247827
446	X	18632596	18635710	1.935467004776	18633541	1.649484213661	FBgn0001090	1925	FBgn0001090	1925
447	3R	12627436	12630021	1.935183525085	12628791	1.907081604004	FBgn0015230	14758	FBgn0020556	29880
448	2L	11074256	11076378	1.926857471466	11075439	1.931661661933	FBgn0032335	4378	FBgn0032335	4378
449	3L	15471683	15475767	1.925898075104	15474127	1.528455509859	FBgn0004052	193	FBgn0004052	193
450	4	1000997	1002365	1.925836086273	1001930	1.711021296183	FBgn0039931	4413	FBgn0039930	47679
451	2R	6697612	6699941	1.925672531128	6698863	1.706782817841	FBgn0003396	9136	FBgn0033581	32900
452	2L	19861090	19863894	1.925642967224	19862826	1.761565713321	FBgn0032826	440	FBgn0043021	50483
453	3L	11329623	11332533	1.925519943237	11331382	1.770927041769	FBgn0036155	7450	FBgn0041094	105126
454	3R	10411950	10414178	1.92480134964	10412913	1.726620505838	FBgn0020299	5272	FBgn0020299	5272
455	2R	16554550	16557066	1.923983573914	16555794	1.724547505379	FBgn0003391	8947	FBgn0003391	8947
456	2L	1118465	1120941	1.922834873199	1119723	1.738977050781	FBgn0031302	6735	FBgn0031302	6735
457	3R	4681812	4685326	1.922479629517	4684199	1.821129113436	FBgn0011966	3403	FBgn0011966	3403
458	2R	6069561	6072267	1.918896198273	6070713	1.75393357873	FBgn0004399	996	FBgn0004399	996
459	3R	12726998	12729035	1.918695449829	12727887	1.828076923595	FBgn0051270	21620	FBgn0082171	45850
460	3L	7961667	7963660	1.916927337646	7962520	1.832058304235	FBgn0011817	9524	FBgn0011817	9524
461	3L	19148289	19151112	1.916039466858	19149875	1.845613837242	FBgn0016797	13990	FBgn0016797	13990
462	X	446556	451002	1.915327548981	449842	1.732647082385	FBgn0003986	1979	FBgn0003986	1979
463	2R	20604867	20609374	1.914067745209	20606072	1.534645408392	FBgn0004919	14152	FBgn0001148	36492
464	3R	15159570	15162408	1.911160469055	15161173	1.589030011495	FBgn0000463	9238	FBgn0000463	9238
465	2R	6106917	6109149	1.910007476807	6108192	1.6722709792	FBgn0033538	21285	FBgn0004399	38475
466	2L	20783779	20788440	1.908553600311	20786420	1.743746429682	FBgn0032886	1096	FBgn0000986	63912
467	X	7065088	7067565	1.908225059509	7066432	1.915438758002	FBgn0029939	28120	FBgn0025549	70108
468	3R	1495269	1499091	1.907563209534	1496611	1.577025711536	FBgn0037363	1176	FBgn0037363	1176
469	3L	21279382	21282311	1.907405853271	21280813	1.694290351868	FBgn0037076	218	FBgn0037066	60909
470	3L	15766548	15768718	1.907212257385	15767748	1.629218578339	FBgn0036531	5929	FBgn0036537	32897
471	3L	6818682	6821251	1.903780460358	6819906	1.787957131863	FBgn0003995	55799	FBgn0035714	93046
472	2R	6752769	6754747	1.902691602707	6753649	1.760462256039	FBgn0033590	1059	FBgn0033590	1059
473	2R	15595266	15597308	1.902639865875	15596384	1.710778096143	FBgn0004364	29990	FBgn0004364	29990
474	2R	20709874	20715203	1.897842168808	20711677	1.791791989253	FBgn0035094	15240	FBgn0001325	22538
475	2L	12677385	12683795	1.896279335022	12679518	1.794374802533	FBgn0032442	10349	FBgn0032445	13505
476	2R	16980955	16986571	1.895197629929	16984982	1.976517420549	FBgn0010415	3768	FBgn0010415	3768
477	2L	21560631	21562385	1.89173412323	21561344	1.503906905651	FBgn0032949	373	FBgn0022893	56177
478	2L	19155743	19159455	1.891525268555	19158110	1.530711174011	FBgn0032763	19521	FBgn0032762	28755
479	2R	10314159	10316697	1.891089439392	10315172	1.668770229115	FBgn0001319	1355	FBgn0050478	29329
480	2R	17030388	17033463	1.890407562256	17031349	1.673857092857	FBgn0003731	762	FBgn0010415	42599
481	2R	11213998	11215819	1.889723300934	11214956	1.686212301254	FBgn0050080	1601	FBgn0010426	20013
482	X	20522981	20525182	1.889098167419	20524128	1.901211082935	FBgn0003300	19011	FBgn0003300	19011
483	3L	16008100	16010799	1.887575149536	16009043	1.860818163554	FBgn0003691	6871	FBgn0003691	6871
484	X	6196981	6200443	1.887454032898	6199302	1.594566494226	FBgn0026708	3437	FBgn0029868	3667
485	3L	14941889	14945232	1.887121200562	14942956	1.950530751546	FBgn0036459	2412	FBgn0040296	3056
486	3R	13218789	13221437	1.886113166809	13220106	1.773315541884	FBgn0025456	199	FBgn0025456	199
487	2L	9567049	9571385	1.886096954346	9570220	1.768241018057	FBgn0032130	1328	FBgn0015393	129614
488	2R	2111419	2113921	1.885008335114	2112480	1.666893201716	FBgn0033076	311	FBgn0041145	9838
489	2L	4027999	4035777	1.879713058472	4030499	1.633945638483	FBgn0000547	880	FBgn0000547	880
490	2L	158617	162624	1.877798080444	160966	1.667872369289	FBgn0016977	1932	FBgn0016977	1932
491	2L	19134804	19136785	1.877723693848	19135828	1.592262148857	FBgn0010300	6093	FBgn0032762	6473
492	X	10338179	10340357	1.877244949341	10339386	1.658437756931	FBgn0052680	431	FBgn0052680	431
493	3L	13092886	13095699	1.874758243561	13094401	1.845101188211	FBgn0010452	6181	FBgn0010452	6181
494	3L	10295682	10298524	1.873702049255	10297020	1.576716731576	FBgn0067716	3227	FBgn0000629	315057
495	2R	15624781	15627703	1.873023509979	15626147	1.672052764893	FBgn0004364	227	FBgn0004364	227
496	3R	19711321	19714219	1.872425079346	19712276	1.846493333578	FBgn0025574	3521	FBgn0025574	3521
497	2R	8472762	8476950	1.872374534607	8474123	1.655428718118	FBgn0033787	4660	FBgn0004512	11872
498	3L	20980150	20982409	1.871838569641	20981533	1.526451975107	FBgn0026179	13153	FBgn0037044	19797
499	2L	18479339	18483919	1.871624946594	18482958	1.510876571431	FBgn0032682	1542	FBgn0032682	1542
500	2R	1442277	1447372	1.871144771576	1445467	1.743113097023	FBgn0033046	13222	FBgn0033059	138298
501	2L	5876475	5878639	1.86675453186	5877742	1.534156855415	FBgn0031745	1739	FBgn0031740	75487
502	X	20501020	20503347	1.86616230011	20502404	1.818447533776	FBgn0003300	2713	FBgn0003300	2713
503	2L	17216734	17219692	1.865119457245	17218422	1.692012057585	FBgn0051745	23057	FBgn0032633	161654
504	3R	1544961	1547189	1.864814758301	1546747	1.719798998399	FBgn0004878	3725	FBgn0037372	33748
505	2R	7116322	7122545	1.863649845123	7120327	1.545108616352	FBgn0033636	11411	FBgn0033636	11411
506	2L	17228913	17230920	1.863230705261	17229895	1.50515756011	FBgn0051745	11584	FBgn0032633	150181
507	3R	12393962	12397647	1.862211227417	12396276	1.534620046616	FBgn0038445	962	FBgn0038453	73051
508	3R	5704588	5708002	1.86199760437	5705594	1.73146802187	FBgn0037767	4197	FBgn0065050	101388
509	2L	277654	279591	1.857991695404	278735	1.597004834343	FBgn0003444	1147	FBgn0003444	1147
510	X	7138899	7143585	1.856602191925	7142389	1.756187495063	FBgn0025549	5849	FBgn0025549	5849
511	X	8738579	8741784	1.856044769287	8739603	1.700346565247	FBgn0011661	3943	FBgn0030061	179416
512	2L	7303367	7307784	1.853319644928	7305607	1.727180689573	FBgn0004009	1554	FBgn0004009	1554
513	3L	726108	729961	1.852849006653	727733	1.70678576827	FBgn0052482	407	FBgn0000575	5205
514	2R	20639132	20643682	1.851916313171	20640103	1.54304299635	FBgn0050430	3071	FBgn0001148	70523
515	3R	784666	786789	1.851102828979	785529	1.665149116516	FBgn0037289	1541	FBgn0004183	11643
516	2R	13193631	13198805	1.851081848145	13195431	1.671391785145	FBgn0016059	2927	FBgn0016059	2927
517	2R	8962788	8965667	1.850231170654	8963886	1.683677561143	FBgn0050062	1641	FBgn0050062	1641
518	3L	15696389	15698156	1.849226474762	15697360	1.554759174585	FBgn0010105	3678	FBgn0010105	3678
519	2R	10866162	10868304	1.848801612854	10867286	1.660395902746	FBgn0034013	2269	FBgn0000996	28537
520	3R	2790003	2791881	1.848766803741	2790912	1.499659776688	FBgn0051488	7456	FBgn0001077	100866
521	2R	12990788	12994938	1.848119735718	12993494	1.712459772825	FBgn0034225	493	FBgn0028953	20950
522	3R	6492865	6494815	1.847742080688	6493754	1.495507717133	FBgn0037818	9138	FBgn0001235	29368
523	3R	16889152	16891087	1.846817970276	16890033	1.623216600979	FBgn0025865	152	FBgn0010770	51925
524	X	6705430	6709140	1.845854759216	6707307	1.548273869923	FBgn0064122	6437	FBgn0064122	6437
525	3L	14917977	14919679	1.845434188843	14918893	1.636891722679	FBgn0040487	7522	FBgn0040487	7522
526	3R	9795303	9799062	1.843524932861	9797294	1.705685503343	FBgn0015270	6655	FBgn0038196	64593
527	3R	12703309	12705418	1.842312812805	12704468	1.617343846489	FBgn0015350	982	FBgn0082171	22431
528	3L	10201608	10204633	1.841757774353	10202675	1.734251919915	FBgn0052056	3488	FBgn0015618	390078
529	3R	7180018	7182124	1.839866638184	7181088	1.619623482227	FBgn0026064	4721	FBgn0026064	4721
530	2L	21740800	21743551	1.839622497559	21742385	1.612737834454	FBgn0032960	2669	FBgn0032960	2669
531	3L	22109239	22111494	1.836459159851	22110272	1.693032433005	FBgn0037152	11004	FBgn0037156	90242
532	3R	1425474	1427483	1.83580493927	1426467	1.800297456629	FBgn0037346	424	FBgn0037346	424
533	X	12412651	12415374	1.834988594055	12414446	1.702211529016	FBgn0030400	2673	FBgn0015024	73274
534	2R	1627638	1630634	1.834384918213	1629761	1.810196932624	FBgn0033063	15017	FBgn0033062	36753
535	3R	25370056	25372429	1.833681106567	25371108	1.727860301733	FBgn0000492	11001	FBgn0040623	54292
536	2R	6970791	6972628	1.832142353058	6971756	1.402554869652	FBgn0000581	3632	FBgn0000581	3632
537	3R	24683048	24687726	1.829219341278	24684380	1.576024881999	FBgn0028373	535	FBgn0028373	535
538	2R	20715772	20718552	1.828943252563	20718057	1.62926603953	FBgn0001325	16158	FBgn0001325	16158
539	2R	1474295	1475346	1.827867031097	1475300	1.780767387814	FBgn0033048	1076	FBgn0033059	108465
540	2L	3820856	3829812	1.826090812683	3822421	1.779994796304	FBgn0003430	3259	FBgn0003430	3259
541	3R	14227856	14229784	1.824744224548	14229031	1.375896201414	FBgn0038617	596	FBgn0038609	36653
542	X	10629294	10632113	1.822629928589	10630781	1.691184997559	FBgn0025111	1317	FBgn0052672	17228
543	3L	744732	747491	1.822147846222	746604	1.627477169037	FBgn0052480	6431	FBgn0000575	13666
544	3L	9014286	9018398	1.821895599365	9016509	1.532355444772	FBgn0028789	1185	FBgn0028789	1185
545	3R	27572283	27574576	1.813763618469	27573255	1.582618772984	FBgn0011013	4	FBgn0011013	4
546	3R	5697029	5699213	1.813604593277	5697969	1.489206286038	FBgn0040536	2894	FBgn0065050	93763
547	2R	6045535	6048560	1.813127040863	6047577	1.577113747597	FBgn0005630	7498	FBgn0004399	22140
548	3R	10474168	10480000	1.812648773193	10478339	1.758625703699	FBgn0026578	3084	FBgn0026578	3084
549	X	7110596	7112590	1.809849262238	7111636	1.556004860822	FBgn0029940	504	FBgn0025549	24904
550	2R	18012964	18016467	1.809436798096	18015169	1.66735719045	FBgn0034735	15373	FBgn0022986	92045
551	3L	8479709	8481880	1.80805015564	8480943	1.773468101726	FBgn0035900	2751	FBgn0035900	2751
552	3R	677196	681251	1.80468416214	680292	1.69590588177	FBgn0003002	1757	FBgn0003002	1757
553	3R	12739803	12742709	1.804676532745	12741405	1.781983820597	FBgn0051270	8102	FBgn0082171	59368
554	3L	6812754	6815954	1.803691864014	6814718	1.567658960819	FBgn0003995	50611	FBgn0035714	87858
555	3R	18963395	18965312	1.801850318909	18964306	1.687048721313	FBgn0004644	3575	FBgn0051457	10600
556	4	79378	81924	1.801820278168	80977	1.306741349837	FBgn0004859	3310	FBgn0004859	3310
557	2L	10546593	10550107	1.799858093262	10548790	1.448665261269	FBgn0051721	3909	FBgn0032268	18500
558	X	6890891	6895361	1.798516273499	6892393	1.654401105993	FBgn0004143	2264	FBgn0029931	6549
559	3L	9717474	9719580	1.796168327332	9718385	1.472556918859	FBgn0052046	7138	FBgn0044049	59840
560	3R	4519578	4521481	1.789846420288	4520516	1.555517375469	FBgn0001180	3024	FBgn0001180	3024
561	3R	5054134	5056876	1.789642333984	5055287	1.692202848547	FBgn0003165	8117	FBgn0000412	11089
562	2L	14461164	14462853	1.789150238037	14461924	1.350209444761	FBgn0028844	11108	FBgn0005771	28938
563	X	250526	253859	1.788899421692	252807	1.593409930958	FBgn0004170	75	FBgn0004170	75
564	X	14460689	14465657	1.787852048874	14463986	1.662539039339	FBgn0015773	23782	FBgn0015773	23782
565	3R	9734708	9737823	1.786823272705	9735834	1.689325809479	FBgn0000576	8253	FBgn0000576	8253
566	3L	891194	893567	1.786448478699	892361	1.538500100374	FBgn0028999	310	FBgn0035164	71315
567	2R	5587990	5590420	1.786302566528	5588879	1.528856873512	FBgn0033483	1299	FBgn0033483	1299
568	3R	15139738	15141878	1.783829689026	15140863	1.53194719553	FBgn0000463	11072	FBgn0000463	11072
569	X	3689853	3691879	1.781774520874	3690967	1.458279200963	FBgn0000542	9634	FBgn0000542	9634
570	3L	13381766	13384477	1.781561851501	13383044	1.547487139702	FBgn0036356	3356	FBgn0036351	27754
571	3R	25866049	25868346	1.781069278717	25867007	1.617607341093	FBgn0003510	70	FBgn0003510	70
572	3R	4465030	4467068	1.777991771698	4466164	1.473325788975	FBgn0012028	1983	FBgn0037602	10675
573	2L	6212507	6215055	1.777625083923	6214009	1.662795403424	FBgn0026755	11041	FBgn0031782	86247
574	2R	1700624	1705368	1.777155399323	1704184	1.52981954813	FBgn0033068	789	FBgn0033068	789
575	3L	2465227	2468026	1.777114391327	2466640	1.731178840001	FBgn0035344	4615	FBgn0035346	5711
576	2L	18870192	18872374	1.773111820221	18871381	1.359468768625	FBgn0003896	5804	FBgn0032717	35785
577	2R	7061688	7063903	1.77304649353	7062856	1.72345422109	FBgn0000577	18739	FBgn0000577	18739
578	3L	8626419	8628862	1.770896911621	8627464	1.843621730804	FBgn0035922	3993	FBgn0001168	22242
579	2L	6609532	6612315	1.768518447876	6610741	1.710760116577	FBgn0031836	282	FBgn0031836	282
580	3R	5416687	5418883	1.767852306366	5417950	1.623678475618	FBgn0037720	917	FBgn0037719	1241
581	X	22039254	22041174	1.767200946808	22040038	1.420986622572	FBgn0000719	18545	FBgn0031186	382053
582	3L	22885751	22887633	1.766815185547	22886772	1.466773145339	FBgn0052461	2354	FBgn0037207	7717
583	2R	15555170	15558056	1.766303062439	15556166	1.35650536418	FBgn0034480	36316	FBgn0004364	70208
584	3L	12416731	12419000	1.765303134918	12418122	1.414531707764	FBgn0036285	11507	FBgn0027936	60127
585	3R	25085348	25087391	1.763803482056	25086504	1.476781508502	FBgn0003525	5002	FBgn0003525	5002
586	3L	8983700	8985650	1.763666629791	8984539	1.388313353062	FBgn0035955	741	FBgn0035954	5394
587	2L	18730112	18732360	1.763043403625	18731134	1.382108295665	FBgn0032709	5205	FBgn0032702	32087
588	2L	1524125	1526399	1.762464046478	1525295	1.697725878821	FBgn0026397	2604	FBgn0001174	7111
589	3R	7598672	7602867	1.762142181396	7601091	1.649509598227	FBgn0011471	3735	FBgn0011471	3735
590	3L	15750307	15753798	1.76148223877	15752819	1.482567131519	FBgn0036531	20858	FBgn0036537	47826
591	3R	2738512	2741032	1.761107444763	2740076	1.374964936574	FBgn0051488	43380	FBgn0001077	50030
592	3L	4737315	4739480	1.760151863098	4738450	1.552144795656	FBgn0035572	426	FBgn0035570	47747
593	3L	18558480	18559257	1.759541511536	18558854	1.658659505844	FBgn0003683	170	FBgn0036800	29099
594	2L	18140166	18143036	1.75884437561	18141519	1.481416066488	FBgn0041184	6820	FBgn0041184	6820
595	2L	7308679	7313366	1.758548259735	7312152	1.516824817657	FBgn0004009	4991	FBgn0004009	4991
596	2R	12657223	12658384	1.757828235626	12658194	1.653054873149	FBgn0065048	362	FBgn0050235	1969
597	2R	13303564	13305333	1.751062393188	13304406	1.703930097468	FBgn0026316	134	FBgn0004586	13246
598	2L	10056646	10059787	1.751050949097	10058892	1.559292644262	FBgn0011823	1986	FBgn0011823	1986
599	X	8058234	8062711	1.748188495636	8060285	1.550459973952	FBgn0030025	25635	FBgn0030028	56355
600	3L	356858	359542	1.747022628784	358362	1.513231249417	FBgn0003749	2486	FBgn0035136	13447
601	2L	7518695	7521185	1.746912002563	7520055	1.421588540077	FBgn0011283	22695	FBgn0053529	24368
602	2R	16789478	16791354	1.744530677795	16790416	1.486806981704	FBgn0034611	534	FBgn0034611	534
603	3L	8432069	8433914	1.743267536163	8432976	1.4672562778	FBgn0010825	8713	FBgn0010825	8713
604	2L	7525203	7527986	1.741264343262	7526514	1.579277880052	FBgn0053529	17909	FBgn0053529	17909
605	3R	21005321	21011228	1.741250038147	21006711	1.785046130419	FBgn0039286	4024	FBgn0039286	4024
606	X	2149190	2156810	1.738634586334	2152485	1.445198148489	FBgn0023526	3583	FBgn0023526	3583
607	X	4812650	4816860	1.738531112671	4815886	1.613854911592	FBgn0061196	9649	FBgn0004368	31517
608	2L	1410028	1412956	1.738342285156	1411838	1.723366610209	FBgn0002543	8611	FBgn0002543	8611
609	2L	9980850	9982542	1.737251281738	9981008	1.780468265216	FBgn0000180	3639	FBgn0000180	3639
610	2R	20699016	20700897	1.736685276031	20699996	1.47491389513	FBgn0035094	3559	FBgn0001325	34219
611	2L	1517077	1519986	1.734359264374	1518210	1.73156619072	FBgn0001174	26	FBgn0001174	26
612	3L	21456435	21458122	1.733388900757	21457187	1.308750957251	FBgn0037094	168	FBgn0037094	168
613	3L	736296	738099	1.733189105988	737113	1.607398986816	FBgn0000575	4175	FBgn0000575	4175
614	2L	12669544	12673608	1.730611801147	12670821	1.597273910747	FBgn0032442	1652	FBgn0032445	22202
615	3L	18271172	18273631	1.728537559509	18272274	1.523386090994	FBgn0015946	2601	FBgn0011706	91388
616	3R	19694013	19696118	1.728304386139	19695161	1.525404817918	FBgn0004185	9809	FBgn0004185	9809
617	3L	13512815	13515062	1.728101730347	13514073	1.489244797651	FBgn0036377	20525	FBgn0036351	158783
618	2R	10546796	10549932	1.727893829346	10547812	1.564065933228	FBgn0043530	8110	FBgn0033989	40726
619	2R	16466391	16471033	1.727714061737	16468637	1.527148583356	FBgn0008636	146	FBgn0034565	17182
620	3R	9181093	9182842	1.726830482483	9181947	1.354263782501	FBgn0045442	2552	FBgn0044511	25567
621	X	2292046	2300238	1.725121974945	2294661	1.548738199122	FBgn0003714	5471	FBgn0004050	9264
622	3L	15720821	15725462	1.722137451172	15721855	1.536710083485	FBgn0010105	28173	FBgn0010105	28173
623	2L	599853	602439	1.721710205078	600875	1.499007447561	FBgn0031270	1938	FBgn0031267	26643
624	X	7013075	7015559	1.721302986145	7014753	1.310445280636	FBgn0047092	19667	FBgn0029933	71464
625	3L	4657459	4661481	1.719202041626	4658427	1.573381536147	FBgn0026729	1673	FBgn0035569	17159
626	3L	20941504	20944740	1.718615055084	20943826	1.598524157206	FBgn0003415	17439	FBgn0003415	17439
627	3R	16671693	16673716	1.717050552368	16672637	1.591903626919	FBgn0038833	196	FBgn0038834	3634
628	3R	23756000	23758300	1.714473724365	23757201	1.625510662794	FBgn0051053	3323	FBgn0027579	6286
629	2L	10258859	10261381	1.711631774902	10259993	1.523332265707	FBgn0026379	1024	FBgn0011305	3589
630	X	14852393	14854219	1.710394859314	14853332	1.415927473704	FBgn0052594	5039	FBgn0030605	44517
631	3R	15	1464	1.709461212158	198	1.546070318956	FBgn0037213	182	FBgn0037213	182
632	X	18528559	18530591	1.708963394165	18529638	1.483097612858	FBgn0010383	2956	FBgn0004959	9932
633	2L	4049478	4051937	1.708699226379	4050540	1.47161218524	FBgn0000547	19161	FBgn0000547	19161
634	3L	5828996	5832928	1.708248615265	5830123	1.577432346344	FBgn0003984	10562	FBgn0035640	43093
635	2L	19150346	19155169	1.707207679749	19150387	1.698828326331	FBgn0010300	20652	FBgn0032762	21032
636	3R	17986866	17991892	1.706436157227	17990058	1.503500729799	FBgn0053335	682	FBgn0053335	682
637	3R	12551889	12558131	1.701899528503	12557135	1.466419378916	FBgn0003944	3213	FBgn0063261	19976
638	3R	26680065	26685894	1.701389312744	26681936	1.577554941177	FBgn0003720	3899	FBgn0003720	3899
639	2L	7243149	7248386	1.700454711914	7245150	1.460855512058	FBgn0031899	4650	FBgn0031898	22071
640	2R	7081567	7084129	1.69971370697	7083185	1.509139925241	FBgn0065063	24105	FBgn0065063	24105
641	3L	13143375	13145088	1.698689460754	13144300	1.328846395016	FBgn0036347	3329	FBgn0010452	56080
642	X	19723211	19725231	1.69757938385	19724372	1.573621000562	FBgn0000076	375	FBgn0031079	38384
643	3L	4212895	4216911	1.697492599487	4213977	1.456339031458	FBgn0001257	5702	FBgn0011692	12291
644	3L	19829602	19834215	1.697125911713	19833279	1.543725013733	FBgn0014037	9947	FBgn0014037	9947
645	2L	9223550	9226888	1.69709777832	9225834	1.346152623494	FBgn0051885	10760	FBgn0032105	27282
646	3R	11858142	11861153	1.696901798248	11860161	1.257122404435	FBgn0003117	8342	FBgn0038396	15232
647	3L	21999009	22002267	1.696119785309	22001081	1.602167999043	FBgn0037149	1107	FBgn0037149	1107
648	3L	4804792	4806540	1.694770336151	4805727	1.473091304302	FBgn0010349	853	FBgn0035570	115024
649	2R	3640589	3642542	1.694642543793	3641363	1.522807091475	FBgn0033267	1782	FBgn0033267	1782
650	X	2990365	2999322	1.691906929016	2995860	1.502127675449	FBgn0004647	4832	FBgn0004647	4832
651	2R	16160068	16162575	1.690690040588	16161116	1.4434877038	FBgn0034537	2215	FBgn0061362	2473
652	3L	14911121	14913997	1.690155029297	14911460	1.416448156039	FBgn0040487	89	FBgn0040487	89
653	X	21796012	21797768	1.689675331116	21796690	1.465058147907	FBgn0052499	39418	FBgn0031186	138705
654	2L	7542305	7547508	1.688306808472	7544865	1.526721566916	FBgn0053529	442	FBgn0053529	442
655	3R	20083444	20086011	1.687963962555	20084376	1.525118509928	FBgn0039175	5996	FBgn0051130	6605
656	X	7447815	7449608	1.687342643738	7448754	1.290125426124	FBgn0004198	5630	FBgn0027553	124804
657	2L	9581990	9586273	1.682883739471	9585233	1.501501083374	FBgn0014179	3491	FBgn0015393	114601
658	2L	3081986	3084434	1.682635307312	3083085	1.630887564491	FBgn0027571	26470	FBgn0003934	34384
659	3L	18193003	18194637	1.681818962097	18193782	1.369873702526	FBgn0036783	23565	FBgn0020300	89119
660	3L	4670579	4672364	1.681644439697	4671519	1.552767837749	FBgn0035568	602	FBgn0035569	4067
661	2L	21605106	21606761	1.681438446045	21606646	1.49751255729	FBgn0032955	4546	FBgn0022893	10875
662	2R	20067270	20069117	1.679921627045	20068219	1.548967529746	FBgn0016687	468	FBgn0035031	37376
663	2R	8106380	8108478	1.678248405457	8107512	1.454096597784	FBgn0022764	1287	FBgn0022764	1287
664	2L	1885512	1887546	1.67730140686	1886768	1.406154125929	FBgn0031374	1784	FBgn0031357	176302
665	3L	3391649	3395263	1.67570400238	3393951	1.650657289168	FBgn0014388	14516	FBgn0027616	36253
666	X	13580457	13582275	1.674969673157	13581496	1.357457609738	FBgn0001612	2904	FBgn0030521	34622
667	2R	14316530	14318704	1.673285007477	14317660	1.320138275623	FBgn0010651	930	FBgn0010651	930
668	3R	25127223	25131072	1.670763492584	25130170	1.406527400017	FBgn0039659	7219	FBgn0003525	48668
669	X	3017086	3019988	1.670430660248	3019126	1.288806736469	FBgn0028746	10152	FBgn0028746	10152
670	2L	13832514	13834264	1.670327186584	13833424	1.290909654954	FBgn0026373	85	FBgn0026373	85
671	3R	21419286	21423467	1.668168067932	21421729	1.467281874488	FBgn0039344	13043	FBgn0039345	13121
672	2R	9135377	9139474	1.667486190796	9137298	1.36069800059	FBgn0000633	1697	FBgn0033859	27742
673	3L	4235082	4237828	1.667180538177	4236376	1.584088746239	FBgn0041171	1465	FBgn0041171	1465
674	3R	2732351	2734327	1.666433334351	2733289	1.592286390417	FBgn0001077	43243	FBgn0001077	43243
675	X	7902840	7905793	1.664824485779	7903751	1.63802916663	FBgn0004656	2921	FBgn0004656	2921
676	X	17652980	17654789	1.664323806763	17653893	1.446441454046	FBgn0030868	341	FBgn0030870	10884
677	3L	2449854	2452767	1.662957668304	2450900	1.680923748016	FBgn0035347	465	FBgn0035347	465
678	2L	11223613	11226138	1.662949562073	11225098	1.501385569572	FBgn0000011	14417	FBgn0028700	94453
679	X	18780235	18783025	1.661539077759	18781487	1.576325023876	FBgn0052541	17191	FBgn0030974	53917
680	4	520738	524132	1.660775184631	522853	1.576987624168	FBgn0004607	1248	FBgn0026777	194506
681	2R	1727540	1729940	1.659556388855	1728896	1.459975859698	FBgn0033074	4119	FBgn0033074	4119
682	3R	17318949	17321154	1.659445285797	17319958	1.592997438767	FBgn0051179	4844	FBgn0013984	86293
683	2L	15308606	15312906	1.658584594727	15309531	1.555398380055	FBgn0041103	6304	FBgn0001981	20262
684	2R	15617477	15622673	1.656839847565	15618875	1.444161919987	FBgn0004364	7499	FBgn0004364	7499
685	3R	1541659	1543505	1.654897689819	1542641	1.4953520298	FBgn0004878	381	FBgn0037372	37854
686	2L	14476853	14478845	1.654028892517	14478135	1.277358849843	FBgn0005771	12727	FBgn0005771	12727
687	3L	14040987	14043163	1.652965545654	14042082	1.637940883636	FBgn0005592	1051	FBgn0036406	23827
688	2L	19130438	19133113	1.652827262878	19131561	1.416916942596	FBgn0010300	1826	FBgn0032762	2206
689	3L	20774700	20776369	1.651312112808	20775635	1.451612881252	FBgn0037031	207	FBgn0016696	70257
690	3L	2573718	2575881	1.650949478149	2574612	1.53772431612	FBgn0016794	1678	FBgn0024939	3630
691	3L	11665630	11667838	1.649589538574	11666675	1.515978672925	FBgn0036193	628	FBgn0036193	628
692	3L	9424937	9426663	1.649251937866	9425708	1.442541122437	FBgn0052038	150	FBgn0052038	150
693	3R	2928875	2933158	1.649192810059	2931204	1.583137063419	FBgn0040670	11358	FBgn0003884	18944
694	3L	10269864	10272902	1.648471355438	10271971	1.324790358543	FBgn0036081	14689	FBgn0000629	340106
695	3L	7956843	7959368	1.647619724274	7958379	1.592156354119	FBgn0011817	5383	FBgn0011817	5383
696	3L	12539627	12541657	1.646729469299	12540420	1.422546565533	FBgn0036302	6049	FBgn0004926	39736
697	2L	13884529	13888518	1.646488189697	13887124	1.490499337514	FBgn0019890	17535	FBgn0019890	17535
698	3R	9810260	9812268	1.644462585449	9811192	1.517888994778	FBgn0015270	20553	FBgn0038196	50695
699	3R	9760965	9763172	1.644243955612	9762211	1.579859901877	FBgn0038188	6913	FBgn0000576	34630
700	X	18142544	18147130	1.642918109894	18144888	1.461221470552	FBgn0004956	3126	FBgn0004956	3126
701	2R	7153708	7156701	1.63983631134	7155494	1.497066357557	FBgn0033639	6062	FBgn0033638	7017
702	2L	12458669	12460912	1.638815879822	12460025	1.450140476227	FBgn0032437	6343	FBgn0040286	25360
703	3L	19129648	19131905	1.637810707092	19130795	1.310745239258	FBgn0016797	5090	FBgn0016797	5090
704	3R	26606096	26608752	1.637136459351	26607698	1.402996736414	FBgn0004606	16050	FBgn0003720	70339
705	X	18762282	18765663	1.636674404144	18764236	1.555149396261	FBgn0052541	60	FBgn0030974	36666
706	2L	16318703	16320505	1.636522293091	16319693	1.47813763338	FBgn0000250	2337	FBgn0000250	2337
707	3L	677888	683835	1.636242866516	681437	1.495249523836	FBgn0035157	1238	FBgn0035156	4990
708	X	5394667	5398970	1.635014057159	5396565	1.481340289116	FBgn0053980	8855	FBgn0029771	34067
709	3R	26208886	26214883	1.634511470795	26210453	1.401507938609	FBgn0015221	3101	FBgn0039764	39101
710	3L	13068513	13070961	1.634365081787	13069606	1.524283230305	FBgn0052118	2592	FBgn0010452	18614
711	2R	20718982	20721247	1.633649110794	20719951	1.411799937487	FBgn0001325	14264	FBgn0001325	14264
712	3R	17430055	17434255	1.633614063263	17431551	1.36925598979	FBgn0046832	16695	FBgn0046832	16695
713	2L	15008210	15010001	1.632002830505	15008980	1.196179658175	FBgn0001974	3110	FBgn0028925	3454
714	2L	3769384	3772399	1.631111621857	3770879	1.268406301737	FBgn0004893	827	FBgn0003430	54801
715	2L	14264307	14266270	1.630764007568	14265318	1.323808782241	FBgn0004002	1796	FBgn0028529	89762
716	3L	15105702	15108018	1.628959655762	15106661	1.425022125244	FBgn0014002	1243	FBgn0029114	94239
717	X	4332803	4335527	1.627833843231	4333666	1.200177725624	FBgn0040910	27185	FBgn0029714	63538
718	3L	1444522	1448483	1.62700176239	1445846	1.636170744896	FBgn0004635	1478	FBgn0004635	1478
719	2L	21026614	21028779	1.626132011414	21027694	1.479608952999	FBgn0010395	12731	FBgn0023388	102251
720	2R	11251818	11256209	1.626093864441	11254756	1.448948097229	FBgn0050089	12495	FBgn0050089	12495
721	2L	7288926	7292367	1.624982833862	7289880	1.445196348078	FBgn0031901	7347	FBgn0004009	17281
722	2L	181703	183740	1.623881578445	182647	1.512977663676	FBgn0031231	21137	FBgn0016977	23613
723	3R	11242563	11247069	1.62251663208	11243941	1.473668456078	FBgn0067339	436	FBgn0067339	436
724	2R	18693751	18696425	1.62229347229	18695090	1.545400083065	FBgn0034833	3082	FBgn0003062	112770
725	2R	2891632	2894057	1.621893882751	2892720	1.55588497835	FBgn0033159	962	FBgn0033159	962
726	3L	3290531	3292515	1.62021446228	3291428	1.44661693573	FBgn0035432	4174	FBgn0035436	11661
727	3R	25589459	25592545	1.620088100433	25591644	1.370930075645	FBgn0001297	1063	FBgn0020235	16786
728	3L	10259311	10261017	1.619596481323	10260113	1.409424950095	FBgn0036080	12962	FBgn0000629	351964
729	3L	19838865	19843285	1.619319438934	19842066	1.23096036911	FBgn0014037	1160	FBgn0014037	1160
730	2R	7969918	7979513	1.618113517761	7971040	1.618813961744	FBgn0010238	1942	FBgn0010238	1942
731	2L	9420621	9422547	1.614665031433	9421493	1.371113554637	FBgn0032116	4900	FBgn0002973	16020
732	3L	8425561	8431770	1.614326000214	8426522	1.363411118002	FBgn0010825	2259	FBgn0010825	2259
733	3R	8895020	8899058	1.613712310791	8896595	1.485882554735	FBgn0004666	13114	FBgn0003308	38336
734	3L	5808990	5811052	1.612697601318	5810189	1.374148739709	FBgn0003984	9372	FBgn0035640	23159
735	X	12481014	12482811	1.612236499786	12481827	1.119137732188	FBgn0015024	5893	FBgn0015024	5893
736	2L	9149106	9151799	1.612165212631	9150401	1.221026140101	FBgn0032100	13834	FBgn0051887	20558
737	3R	2548589	2551758	1.611617565155	2549402	1.371046304703	FBgn0051481	18383	FBgn0004054	20460
738	3R	6047158	6049502	1.608693122864	6048214	1.387125940884	FBgn0037797	266	FBgn0037797	266
739	2R	2930026	2931870	1.60703420639	2930676	1.32233776365	FBgn0003460	169	FBgn0033159	36994
740	2R	20705653	20708603	1.605729818344	20707535	1.346476751215	FBgn0035094	11098	FBgn0001325	26680
741	2L	6540841	6542541	1.605341911316	6541708	1.353925228119	FBgn0000320	5264	FBgn0031830	16092
742	2L	7584125	7586113	1.603104114532	7585158	1.354619503021	FBgn0083141	3223	FBgn0053529	40735
743	3R	24982544	24984591	1.601857185364	24983639	1.432990700006	FBgn0039644	208	FBgn0028692	4454
744	X	17660832	17665883	1.60052728653	17663420	1.394874201881	FBgn0030870	1357	FBgn0030870	1357
745	3R	21860214	21863454	1.599721908569	21862488	1.405477018917	FBgn0002633	272	FBgn0002633	272
746	3R	18724020	18725936	1.599328994751	18725090	1.259923906887	FBgn0017590	66	FBgn0039013	172468
747	X	4886973	4888693	1.597055435181	4887834	1.515806113972	FBgn0003028	5700	FBgn0004368	103465
748	3R	7127351	7129778	1.596525192261	7129045	1.290814063128	FBgn0051386	2285	FBgn0026063	45118
749	3L	17979498	17981668	1.596142292023	17980578	1.468047534718	FBgn0052192	24998	FBgn0020300	124085
750	2L	3537622	3540081	1.595250606537	3539214	1.531683613272	FBgn0024244	37	FBgn0031549	8928
751	2L	21619505	21621925	1.593095302582	21620886	1.528161346912	FBgn0023416	694	FBgn0022893	3365
752	2L	15756010	15759129	1.592788696289	15757478	1.369055211544	FBgn0001987	1206	FBgn0003936	9867
753	2L	15465858	15468186	1.591843605042	15466794	1.399599075317	FBgn0003448	7404	FBgn0003448	7404
754	X	20494861	20499382	1.59148979187	20496065	1.397092707017	FBgn0031128	8465	FBgn0003300	9052
755	X	3682015	3684901	1.591391563416	3683223	1.450014731463	FBgn0000542	1890	FBgn0000542	1890
756	2R	20522758	20524780	1.589696407318	20523712	1.378609716892	FBgn0004055	4062	FBgn0005634	4639
757	2R	16365656	16368435	1.589182376862	16367021	1.511502295732	FBgn0034554	6662	FBgn0016984	27025
758	3R	487538	489643	1.588626861572	488480	1.338636487722	FBgn0051531	3175	FBgn0037262	20784
759	2L	15486772	15489032	1.587809562683	15488006	1.32281443278	FBgn0002524	7033	FBgn0003448	13808
760	2R	9015859	9017883	1.586915016174	9016822	1.360036849976	FBgn0033845	1886	FBgn0033845	1886
761	2L	22138209	22140974	1.586658477783	22139288	1.447810828686	FBgn0032978	9605	FBgn0032979	17466
762	3L	13107991	13110565	1.585978031158	13109924	1.31748345319	FBgn0053262	292	FBgn0010452	21704
763	3R	2560686	2563015	1.585703372955	2561632	1.477021217346	FBgn0051481	6153	FBgn0004054	8230
764	2L	15481028	15483644	1.585537910461	15481895	1.253024774439	FBgn0020371	1198	FBgn0003448	7697
765	3R	16418928	16421380	1.585518360138	16420737	1.337607636171	FBgn0023097	1852	FBgn0023097	1852
766	2L	19679624	19681113	1.585117340088	19680521	1.268796026707	FBgn0005590	16443	FBgn0005590	16443
767	X	19605203	19610376	1.583844184875	19606411	1.46619164149	FBgn0031070	10151	FBgn0031070	10151
768	3R	17283350	17285186	1.582329273224	17284239	1.475122620078	FBgn0011278	12197	FBgn0013984	122012
769	2L	21832765	21838099	1.58216047287	21835639	1.34580598158	FBgn0003866	19451	FBgn0003866	19451
770	2R	19375904	19377669	1.58035326004	19376808	1.400013895596	FBgn0025352	592	FBgn0025790	6627
771	3R	26091909	26095044	1.57716178894	26094146	1.432659268379	FBgn0010113	9510	FBgn0039757	59404
772	2R	8755260	8757709	1.57634305954	8756813	1.375527173281	FBgn0033817	1178	FBgn0043010	18447
773	2R	5932570	5936210	1.576331138611	5935354	1.308391979762	FBgn0033520	895	FBgn0033522	6171
774	3R	2176636	2178534	1.57487487793	2177459	1.281797156614	FBgn0014001	839	FBgn0053097	16551
775	3L	8648568	8651075	1.574550628662	8649647	1.462447802226	FBgn0001168	59	FBgn0001168	59
776	3L	11188314	11190264	1.573093414307	11189249	1.402443110943	FBgn0036149	802	FBgn0041094	37007
777	2R	15545558	15548726	1.572683334351	15547417	1.572625266181	FBgn0034480	27567	FBgn0004364	78957
778	2R	16755293	16757545	1.572238206863	16756125	1.181411832571	FBgn0034606	2410	FBgn0034606	2410
779	3L	10310324	10312512	1.571600914001	10311325	1.524508857727	FBgn0067716	17532	FBgn0000629	300752
780	3L	6786638	6788839	1.571422100067	6787775	1.571393237394	FBgn0003995	23668	FBgn0035714	60915
781	2L	15306129	15308030	1.571335315704	15307104	1.333012524773	FBgn0041103	8731	FBgn0001981	22689
782	3R	26579974	26581926	1.568775177002	26580884	1.345210243674	FBgn0039801	8874	FBgn0003720	97153
783	2R	7315000	7317019	1.568601608276	7316152	1.417273139954	FBgn0033652	9876	FBgn0033652	9876
784	X	15511259	15514554	1.56837272644	15512616	1.318525373936	FBgn0030666	3178	FBgn0030671	25446
785	2L	6568828	6571049	1.567930221558	6569870	1.243385136127	FBgn0031834	3753	FBgn0031830	12070
786	3L	1755446	1757433	1.567728996277	1756636	1.478414479424	FBgn0013811	1454	FBgn0027903	2529
787	3L	18102445	18105471	1.567270755768	18104608	1.291025862974	FBgn0020300	55	FBgn0020300	55
788	X	12567204	12572193	1.567257881165	12570931	1.513642936945	FBgn0024308	5449	FBgn0053963	77532
789	2L	10396712	10398975	1.566765785217	10397678	1.244491934776	FBgn0051716	967	FBgn0032240	7490
790	2L	11485283	11488414	1.566682338715	11486110	1.229665883382	FBgn0003313	79	FBgn0003313	79
791	2R	20725583	20728230	1.564117431641	20726915	1.403995570015	FBgn0001325	7300	FBgn0001325	7300
792	3L	3764927	3767206	1.56370973587	3766148	1.322550016291	FBgn0052266	8188	FBgn0035464	28653
793	2L	3157591	3159604	1.562086105347	3158801	1.45715786616	FBgn0011648	829	FBgn0031506	1155
794	2R	15492075	15495108	1.561827659607	15493947	1.318850601421	FBgn0034479	1985	FBgn0004364	132427
795	X	13480374	13482530	1.561762809753	13481596	1.449443131685	FBgn0030506	20149	FBgn0030507	20364
796	3L	15664713	15670179	1.561653137207	15669147	1.423645178477	FBgn0041160	4039	FBgn0041160	4039
797	3L	604199	605650	1.560554981232	605025	1.2544028759	FBgn0052345	823	FBgn0064191	20766
798	3L	4091658	4093589	1.560306549072	4092596	1.289621543884	FBgn0028484	859	FBgn0028484	859
799	2L	5870043	5872378	1.560235977173	5871374	1.454449653625	FBgn0031745	8107	FBgn0031740	69119
800	2R	15682709	15687185	1.558766365051	15683752	1.455729540657	FBgn0034481	22742	FBgn0004364	57378
801	X	5721445	5722942	1.558452606201	5722263	1.143243621377	FBgn0014340	176	FBgn0000042	23837
802	3L	11233159	11236868	1.557594776154	11235822	1.379152269924	FBgn0041094	9566	FBgn0041094	9566
803	3R	14825006	14826716	1.55578327179	14825934	1.360003113747	FBgn0026239	16187	FBgn0026239	16187
804	X	6649155	6651050	1.55433511734	6650122	1.399358048159	FBgn0029903	1199	FBgn0029905	16029
805	X	636211	638416	1.553642272949	637336	1.264066815376	FBgn0025618	4276	FBgn0015288	15376
806	3L	6804772	6806859	1.553360462189	6805504	1.321050771077	FBgn0003995	41397	FBgn0035714	78644
807	2L	22121464	22122620	1.552246570587	22121867	1.138461169075	FBgn0032976	77	FBgn0032979	34887
808	3L	1392772	1395277	1.552033901215	1393862	1.437781238556	FBgn0035216	896	FBgn0004635	53462
809	2L	3817254	3819278	1.551399230957	3818131	1.348448902369	FBgn0031573	4724	FBgn0003430	7549
810	3L	22096232	22099720	1.550755500793	22097165	1.453747468836	FBgn0037152	2103	FBgn0000100	87282
811	X	12572915	12574537	1.550715208054	12573893	1.152367591858	FBgn0024308	2487	FBgn0053963	80494
812	2R	10476718	10479640	1.550682067871	10478686	1.251078212962	FBgn0033987	509	FBgn0033987	509
813	3R	13535846	13538164	1.550138473511	13537128	1.465751902262	FBgn0003013	6931	FBgn0003013	6931
814	3R	10306492	10311646	1.549882888794	10310401	1.369571745396	FBgn0038233	27013	FBgn0038234	27189
815	X	1678934	1681281	1.549706935883	1680319	1.417278906878	FBgn0029591	1497	FBgn0029591	1497
816	3R	9844788	9847414	1.54953289032	9846814	1.355197794297	FBgn0038194	8138	FBgn0038196	15073
817	3L	19524302	19529536	1.548692703247	19527651	1.524420906516	FBgn0067680	2748	FBgn0067680	2748
818	X	7117479	7121805	1.548604011536	7120158	1.321896404028	FBgn0029940	8018	FBgn0025549	16382
819	2R	8494513	8497811	1.544607162476	8495317	1.490758641561	FBgn0005624	1579	FBgn0005624	1579
820	X	7151007	7153994	1.544597148895	7152132	1.294339358807	FBgn0024250	1045	FBgn0024250	1045
821	2R	17825075	17827284	1.542591094971	17826513	1.464642286301	FBgn0013272	1269	FBgn0013272	1269
822	3L	23163636	23165985	1.540048599243	23164503	1.448439820608	FBgn0037212	18367	FBgn0024733	135188
823	X	3864113	3866271	1.538660049438	3864894	1.392597516378	FBgn0029690	48309	FBgn0000221	84687
824	2L	4286063	4288193	1.538057327271	4287287	1.301083147526	FBgn0010473	4136	FBgn0003941	59645
825	X	439797	444329	1.538041114807	441105	1.398834645748	FBgn0003986	6758	FBgn0003986	6758
826	3R	165042	167804	1.537487506866	166446	1.360879365136	FBgn0037236	1159	FBgn0001204	5926
827	3L	17326480	17333386	1.53738117218	17329202	1.424197793007	FBgn0015550	4293	FBgn0026197	37515
828	3L	14298788	14301249	1.537262916565	14300317	1.340852541082	FBgn0036419	5621	FBgn0003459	74865
829	3R	10480417	10482483	1.537181854248	10481251	1.237401326497	FBgn0026578	172	FBgn0026578	172
830	2R	9070755	9074392	1.536887168884	9071636	1.409326469197	FBgn0033855	164	FBgn0033855	164
831	2L	19440099	19441767	1.53648853302	19440928	1.358994175406	FBgn0024230	238	FBgn0024230	238
832	3L	11315286	11319695	1.53421497345	11318437	1.493384950301	FBgn0036155	20395	FBgn0041094	92181
833	2L	15470356	15472759	1.534158706665	15471330	1.425436337789	FBgn0003448	2868	FBgn0003448	2868
834	2L	3548509	3550709	1.533643722534	3549324	1.454895943403	FBgn0024244	10073	FBgn0031549	19038
835	X	652638	654317	1.530459403992	653470	1.304648653666	FBgn0025621	3481	FBgn0025617	9423
836	3R	2569256	2571407	1.530077934265	2570232	1.305983632803	FBgn0004054	370	FBgn0004054	370
837	3R	6932852	6934403	1.528318405151	6933547	1.347618460655	FBgn0037860	7881	FBgn0037873	102024
838	X	110731	112900	1.527591705322	111714	1.334282678716	FBgn0000316	60	FBgn0000316	60
839	2L	707252	709338	1.527238845825	708660	1.395195802053	FBgn0000497	6308	FBgn0015621	111304
840	X	18623202	18625117	1.526819229126	18624371	1.418447345495	FBgn0030960	1234	FBgn0030960	1234
841	2L	9600592	9603219	1.52617931366	9601659	1.370083630085	FBgn0032132	767	FBgn0015393	98175
842	3L	15089548	15091392	1.524448871613	15090461	1.406431452433	FBgn0036481	116	FBgn0025776	81125
843	2R	4151531	4156031	1.524209976196	4153520	1.404540747404	FBgn0003892	7928	FBgn0003892	7928
844	3R	11745502	11748318	1.524105072021	11747345	1.440128073973	FBgn0038385	710	FBgn0038385	710
845	2L	5977055	5981254	1.523823738098	5980353	1.395168136148	FBgn0000308	672	FBgn0000308	672
846	3R	17359695	17361677	1.523810863495	17360696	1.347718379077	FBgn0038891	2807	FBgn0013984	45555
847	X	10884293	10885698	1.523796081543	10885192	1.312622487545	FBgn0040851	2259	FBgn0028686	85214
848	2R	8044565	8048379	1.523344516754	8046965	1.46107596159	FBgn0011592	2002	FBgn0011592	2002
849	4	1002697	1004352	1.523018360138	1003718	1.266823796665	FBgn0039931	6201	FBgn0039930	45891
850	X	6448519	6450366	1.522287368774	6449525	1.295437672559	FBgn0029881	4224	FBgn0029882	49897
851	3R	12351078	12355114	1.52215051651	12352606	1.369457104627	FBgn0038441	13434	FBgn0027053	56783
852	2R	1524438	1526044	1.519305229187	1525376	1.215647921843	FBgn0000043	2303	FBgn0033059	58389
853	X	10991501	10993187	1.518166542053	10992442	1.345044374466	FBgn0020255	1365	FBgn0020255	1365
854	3R	25341556	25343685	1.518055915833	25342634	1.491994409	FBgn0039669	1067	FBgn0040623	25818
855	2R	9099580	9101462	1.51789188385	9100572	1.236553788185	FBgn0027581	8671	FBgn0033859	8984
856	2R	15563379	15568194	1.517216682434	15566637	1.250730723143	FBgn0034480	46787	FBgn0004364	59737
857	2R	13230737	13234712	1.516611099243	13233947	1.345914109548	FBgn0028494	243	FBgn0063386	15982
858	X	16069479	16071136	1.516552448273	16070398	1.240388453007	FBgn0003933	17656	FBgn0003933	17656
859	3R	10133221	10134915	1.51606464386	10134094	1.226135562448	FBgn0003567	215	FBgn0004855	722
860	2R	5225505	5227349	1.515730857849	5226330	1.402628294627	FBgn0010316	2194	FBgn0023143	21189
861	3R	915076	916570	1.515635967255	915902	1.207057058811	FBgn0010313	3494	FBgn0010313	3494
862	3R	11021685	11023497	1.515031814575	11022561	1.469844481524	FBgn0038297	227	FBgn0038301	16761
863	3R	7015700	7017556	1.514767169952	7016618	1.291577070951	FBgn0037870	5210	FBgn0037873	18953
864	3R	5204542	5205898	1.514209270477	5205200	1.029767008389	FBgn0037684	14058	FBgn0037686	21778
865	2L	21842654	21844412	1.514165401459	21843861	1.465658075669	FBgn0003866	27673	FBgn0003866	27673
866	2L	9973041	9973761	1.513948440552	9973164	0.505620638529	FBgn0015664	5709	FBgn0015664	5709
867	3R	25618880	25620882	1.513937950134	25620055	1.399850606918	FBgn0039695	303	FBgn0019972	5320
868	2L	19933008	19935257	1.513451099396	19934168	1.457197070122	FBgn0032831	7126	FBgn0043021	121825
869	X	21179035	21180738	1.512038230896	21179848	1.497028261423	FBgn0003423	5169	FBgn0015527	19333
870	3L	3739505	3741428	1.509164810181	3740554	1.274734348059	FBgn0035458	1821	FBgn0035464	54247
871	X	1997701	1999444	1.50834274292	1998358	1.504278042737	FBgn0023507	714	FBgn0025626	77066
872	2R	18724576	18726883	1.507745742798	18725896	1.254946768284	FBgn0034834	6757	FBgn0034846	128339
873	2L	11343108	11345784	1.505369186401	11344219	1.452648133039	FBgn0032360	956	FBgn0004579	101384
874	X	11551704	11555017	1.504991531372	11552660	1.143501465137	FBgn0030328	141	FBgn0030328	141
875	3L	6676880	6679146	1.502635002136	6677642	1.214359251658	FBgn0035710	176	FBgn0035713	48591
876	X	8675514	8678417	1.501719474792	8676477	1.431523435256	FBgn0052710	12019	FBgn0030061	116290
877	2R	10329044	10331066	1.501622200012	10330049	1.226270569695	FBgn0033969	4801	FBgn0050478	44206
878	2R	9455142	9457778	1.501042366028	9456369	1.2147372365	FBgn0013733	1648	FBgn0033886	19942
879	2L	8788336	8790311	1.49995470047	8789377	1.398296833038	FBgn0032069	8126	FBgn0029123	36248
880	X	325944	327635	1.498485088348	326628	1.182274609804	FBgn0010019	473	FBgn0000570	53414
881	3R	8856823	8858751	1.498372554779	8857800	0.924293686362	FBgn0003308	459	FBgn0003308	459
882	2L	20089152	20090829	1.498350143433	20089982	1.365342934926	FBgn0032848	89	FBgn0032848	89
883	2L	12084612	12090280	1.494969844818	12087876	1.297539608819	FBgn0003145	2084	FBgn0003145	2084
884	2R	19431500	19433343	1.492820978165	19432393	1.367830641129	FBgn0034931	446	FBgn0015268	17479
885	2R	15308490	15310183	1.492394447327	15309372	1.089294612408	FBgn0011897	8082	FBgn0011849	66978
886	3R	8085431	8088299	1.49040222168	8086732	1.388402541478	FBgn0003651	2261	FBgn0010044	119026
887	X	1065665	1067415	1.490308761597	1066587	1.300597667694	FBgn0040367	331	FBgn0026875	26867
888	2R	8429324	8432279	1.489900588989	8430495	1.234508705139	FBgn0010488	1409	FBgn0010488	1409
889	3R	4671050	4674692	1.489374160767	4672110	1.297191143036	FBgn0011966	15492	FBgn0011966	15492
890	2L	5402988	5404590	1.488705635071	5403857	1.29278036952	FBgn0016660	485	FBgn0005511	57784
891	2R	6605665	6607428	1.488222122192	6606640	1.333834457397	FBgn0040765	9270	FBgn0033581	59323
892	3R	465299	467574	1.488035202026	466229	1.30656059583	FBgn0037261	1044	FBgn0037261	1044
893	3R	4477920	4479431	1.487672805786	4478775	1.160991493024	FBgn0037603	37	FBgn0037603	37
894	3R	5936011	5938481	1.487534046173	5937067	1.346039652824	FBgn0037788	1201	FBgn0037777	65822
895	3L	12775201	12776800	1.485688209534	12775936	1.071679536034	FBgn0010715	3125	FBgn0036314	12014
896	3R	9690099	9692558	1.4855260849	9691192	1.234924622944	FBgn0008646	8709	FBgn0000576	36389
897	3R	17479105	17480928	1.485322952271	17479975	1.305954350366	FBgn0011766	6152	FBgn0004493	17497
898	3R	19139463	19142080	1.483060359955	19141144	1.078733472263	FBgn0039071	25233	FBgn0002622	43381
899	3R	4102187	4104336	1.482815980911	4103481	1.366407534655	FBgn0010433	33	FBgn0037561	7877
900	3L	1439124	1441108	1.481488227844	1440084	1.346194088459	FBgn0004635	7240	FBgn0004635	7240
901	3L	662390	664555	1.481086730957	663703	1.541295796633	FBgn0035151	151	FBgn0035156	12744
902	3R	2641050	2644916	1.481064558029	2643716	1.335171054391	FBgn0051485	1344	FBgn0046833	8420
903	X	16036417	16039667	1.480908870697	16037613	1.38371591568	FBgn0000459	13058	FBgn0000459	13058
904	3R	4790567	4792194	1.478086471558	4791389	1.445766627789	FBgn0037645	11832	FBgn0037644	20663
905	3R	25541061	25543835	1.477749347687	25542779	1.36049592495	FBgn0039685	247	FBgn0039687	7863
906	3R	3358599	3360254	1.477530479431	3359550	1.234702301025	FBgn0015573	2697	FBgn0003885	3173
907	2R	17740059	17743690	1.476780891418	17742714	1.46697050333	FBgn0034716	6893	FBgn0034704	60226
908	3L	111686	115270	1.476342201233	112976	1.316976070404	FBgn0020386	8	FBgn0035105	54978
909	X	6700318	6703755	1.476182222366	6702903	1.344813346863	FBgn0029915	5044	FBgn0064122	10841
910	X	4522434	4525178	1.474497795105	4523330	1.31267285347	FBgn0003200	1493	FBgn0022768	8778
911	2L	7588322	7591814	1.472013473511	7590475	1.331934769948	FBgn0083141	8540	FBgn0053529	46052
912	3L	6737969	6739705	1.471605300903	6738817	1.398960534264	FBgn0052392	1624	FBgn0035714	11957
913	2L	15314792	15317084	1.47132730484	15316062	1.271658079965	FBgn0041103	227	FBgn0001981	13731
914	2R	8419018	8421174	1.471037864685	8420108	1.435239341524	FBgn0010488	11796	FBgn0010488	11796
915	2L	4596344	4598539	1.470875740051	4597704	1.346309840679	FBgn0053196	5741	FBgn0000227	86755
916	3R	26047982	26050342	1.470596313477	26049306	1.419381052256	FBgn0000279	7100	FBgn0039757	14564
917	X	22035461	22036460	1.470461368561	22036388	1.320871639252	FBgn0031201	21054	FBgn0031186	378403
918	3R	26072719	26074208	1.470187664032	26073605	1.083118629456	FBgn0051383	160	FBgn0039757	38863
919	3R	6202601	6204463	1.470139026642	6203392	1.313556849957	FBgn0020379	398	FBgn0015396	27486
920	X	16440292	16442938	1.469000816345	16441937	1.194293181101	FBgn0025743	2712	FBgn0015615	14571
921	X	8954614	8956518	1.468722343445	8955697	1.32984046936	FBgn0030089	1783	FBgn0046828	19201
922	3L	8500443	8503728	1.468298912048	8501691	1.198448517743	FBgn0024236	2500	FBgn0024236	2500
923	4	486349	488616	1.467949867249	486963	1.102137509514	FBgn0026262	111	FBgn0026777	158616
924	3R	459365	461357	1.466788768768	460426	1.30322098732	FBgn0037261	6847	FBgn0037261	6847
925	2L	4573613	4575813	1.466495513916	4574411	1.427742958069	FBgn0031613	3692	FBgn0000227	110048
926	2L	2047941	2049130	1.466219902039	2048694	0.784306750578	FBgn0028952	3169	FBgn0031391	98593
927	3R	21835246	21837570	1.465758800507	21836096	1.2499276049	FBgn0002732	589	FBgn0002732	589
928	3R	19168852	19172236	1.465037345886	19170452	1.319236490462	FBgn0003118	1432	FBgn0002622	14073
929	3R	12617768	12619917	1.463775634766	12618729	1.139385279487	FBgn0015230	4696	FBgn0020556	19818
930	3R	911706	913996	1.462977409363	913277	1.248538303375	FBgn0010313	869	FBgn0010313	869
931	3R	25117238	25121103	1.462437152863	25118497	1.364808082581	FBgn0039659	4454	FBgn0003525	36995
932	3R	15878581	15880479	1.461755990982	15879376	1.290548016043	FBgn0040571	2439	FBgn0038769	17599
933	2R	20517238	20520441	1.460993289948	20518439	1.289938141318	FBgn0005634	634	FBgn0005634	634
934	3L	12650576	12652473	1.458354949951	12651649	1.372102886438	FBgn0014343	16046	FBgn0036306	77055
935	2L	9415449	9417419	1.458353996277	9416473	1.360418964835	FBgn0032116	120	FBgn0002973	21040
936	3L	10649272	10654018	1.458086013794	10652240	1.183667564392	FBgn0036099	12724	FBgn0010762	13550
937	3L	5397	7039	1.455721378326	5629	1.545162507466	FBgn0052475	849	FBgn0035105	162325
938	2R	2123331	2125382	1.455230236053	2124576	1.340637266636	FBgn0040673	250	FBgn0040673	250
939	X	5444925	5446698	1.455112934113	5445804	1.320473225911	FBgn0029775	6294	FBgn0029783	65402
940	3R	18200576	18202630	1.454854488373	18201405	1.306747966343	FBgn0038953	262	FBgn0038950	9702
941	3R	26744211	26748949	1.454667568207	26746315	1.239819049835	FBgn0020912	7705	FBgn0003720	68278
942	X	4034747	4036634	1.453926086426	4035623	1.216789979201	FBgn0000635	15704	FBgn0026080	72944
943	2L	19109676	19111321	1.450261116028	19110417	1.30937936902	FBgn0002036	87	FBgn0032761	17841
944	3L	22201280	22202757	1.448660850525	22201328	1.411997583177	FBgn0004179	226	FBgn0037156	814
945	X	6720120	6721711	1.447765350342	6720794	1.11566400528	FBgn0064122	7050	FBgn0064122	7050
946	3L	19938590	19941624	1.447727203369	19940072	1.148797734578	FBgn0036930	2604	FBgn0036918	82538
947	3R	10393125	10397143	1.44641494751	10396369	1.161420017481	FBgn0004629	1006	FBgn0004629	1006
948	2R	16869371	16872766	1.446356296539	16870295	1.043890560375	FBgn0000395	4228	FBgn0000395	4228
949	3L	8162273	8164468	1.445885658264	8163556	1.484990176033	FBgn0035851	1663	FBgn0035851	1663
950	3L	379993	381521	1.445283889771	380818	1.125069477979	FBgn0040689	4462	FBgn0035136	35903
951	3L	16595704	16597965	1.444779396057	16596727	1.168215723599	FBgn0017572	15996	FBgn0017572	15996
952	3R	16041813	16043672	1.444313526154	16042678	1.128231234021	FBgn0051499	2895	FBgn0028386	76310
953	2L	5232995	5236072	1.44421672821	5235364	1.253397464752	FBgn0051971	5402	FBgn0000228	43194
954	3L	12696420	12700239	1.443984031677	12697527	1.24135982289	FBgn0016940	11028	FBgn0036306	31177
955	3L	20426796	20428622	1.443650722504	20427828	1.35577327013	FBgn0037000	797	FBgn0036998	20190
956	X	264957	267370	1.443428039551	266286	1.378683987786	FBgn0002561	259	FBgn0002561	259
957	X	3207089	3208706	1.442724227905	3207870	1.404192230918	FBgn0000472	21469	FBgn0000472	21469
958	3L	10815979	10817863	1.442090034485	10816996	1.297129743239	FBgn0026160	14843	FBgn0026160	14843
959	2L	4882632	4884147	1.441330909729	4883321	1.003961861134	FBgn0031643	22	FBgn0031645	8794
960	3R	18702605	18704314	1.441247940063	18703359	1.202043645522	FBgn0017590	21665	FBgn0039013	150737
961	X	20525658	20529647	1.439191818237	20528174	1.316269313588	FBgn0031129	18462	FBgn0003300	23057
962	X	989822	992660	1.439153671265	990892	1.285970659817	FBgn0040365	11607	FBgn0026875	102562
963	2R	5002421	5003664	1.437792301178	5002873	1.13339984417	FBgn0004360	3109	FBgn0053774	90776
964	3R	16981479	16983620	1.436692714691	16982682	1.291860103607	FBgn0038865	4133	FBgn0010770	40724
965	2L	21829951	21832190	1.43621635437	21831360	1.483190357685	FBgn0003866	15172	FBgn0003866	15172
966	2R	19093158	19095296	1.43443775177	19094190	1.110939446618	FBgn0050182	14164	FBgn0015903	21693
967	3R	24911892	24913775	1.433884620667	24912946	1.125130260692	FBgn0039633	9763	FBgn0039633	9763
968	3R	3938358	3940422	1.433866977692	3939590	1.193124566759	FBgn0004210	8533	FBgn0037550	12465
969	2L	8477487	8479524	1.433257579803	8478440	1.29344811159	FBgn0053194	1091	FBgn0032050	33395
970	2R	16114575	16120325	1.432845115662	16115599	1.245919367846	FBgn0050153	3887	FBgn0046816	5345
971	3R	938722	940757	1.432605266571	939649	1.396492453182	FBgn0037293	14161	FBgn0010313	27241
972	2L	12574637	12576103	1.432403564453	12575259	1.122334816877	FBgn0032438	18529	FBgn0002970	43089
973	3R	14122649	14125269	1.431421279907	14124142	1.313343747457	FBgn0010877	464	FBgn0024432	785
974	3R	3961391	3962845	1.430891752243	3962191	1.164307287761	FBgn0051583	3137	FBgn0037550	10136
975	4	425785	427824	1.430862426758	426975	1.316839138667	FBgn0039905	13335	FBgn0026777	98628
976	2L	17377646	17380874	1.430432796478	17378826	1.234487589668	FBgn0032633	1250	FBgn0032633	1250
977	3R	7326295	7328029	1.430431842804	7326995	1.339939236641	FBgn0037908	1289	FBgn0037902	65402
978	3L	12052459	12054371	1.430339813232	12053362	1.184161980947	FBgn0028679	2370	FBgn0036248	38828
979	3L	1386344	1389311	1.430265426636	1388395	1.306104914347	FBgn0011855	3082	FBgn0004635	58929
980	3R	9485360	9488182	1.429124832153	9486494	1.339945888519	FBgn0004237	253	FBgn0004237	253
981	3L	17410398	17411760	1.428047657013	17410948	0.965689063072	FBgn0036725	6278	FBgn0042641	12501
982	3R	8081518	8084949	1.42797088623	8082620	1.311124128454	FBgn0003651	1851	FBgn0010044	123138
983	X	6667399	6669060	1.427962779999	6668377	1.200142562389	FBgn0029907	114	FBgn0029907	114
984	3R	12760752	12763708	1.426203727722	12761848	1.186784183278	FBgn0051270	12341	FBgn0082171	79811
985	2L	5432592	5435339	1.426187753677	5434479	1.160073055941	FBgn0051647	14723	FBgn0005511	27162
986	2R	15633211	15635729	1.426078557968	15634545	1.224320620298	FBgn0004364	8171	FBgn0004364	8171
987	X	18479042	18480469	1.425644874573	18479681	0.995648352305	FBgn0027335	1819	FBgn0030943	2443
988	3L	4139358	4141267	1.424909830093	4140278	1.044512240092	FBgn0053545	4163	FBgn0004574	17545
989	2L	14383015	14384864	1.424724578857	14383767	1.263435251573	FBgn0020258	2597	FBgn0028529	28687
990	3R	12776391	12778311	1.424125671387	12777420	1.313245745266	FBgn0000015	20538	FBgn0038471	88986
991	2R	10540188	10541664	1.423619270325	10540976	1.057123333216	FBgn0043530	1274	FBgn0033989	33890
992	3R	26634194	26636218	1.423389434814	26635205	1.18562912941	FBgn0027598	856	FBgn0003720	42832
993	2L	520832	524519	1.423342704773	521863	1.359087739672	FBgn0003963	1604	FBgn0003963	1604
994	3R	8836973	8839652	1.42284488678	8838508	1.342196352342	FBgn0020496	1120	FBgn0038109	2891
995	3L	5780130	5781808	1.42275094986	5780963	1.221536972943	FBgn0052415	3352	FBgn0035639	3957
996	2R	3470908	3475217	1.422451496124	3471718	1.195006003747	FBgn0033241	122	FBgn0033241	122
997	3L	709064	710943	1.422072410583	709812	1.170146044563	FBgn0035160	12840	FBgn0000575	23126
998	2R	12908874	12910437	1.418642997742	12909768	1.146936612971	FBgn0010620	309	FBgn0034214	32574
999	X	13614794	13616696	1.418172836304	13615793	1.32633192399	FBgn0030521	325	FBgn0030521	325
1000	X	7095748	7098896	1.416964054108	7097633	1.227947175503	FBgn0029940	14507	FBgn0025549	38907
1001	3L	6469199	6473142	1.416345596313	6470299	1.143401728736	FBgn0020251	622	FBgn0020251	622
1002	4	715759	718082	1.416035652161	717379	1.401115322113	FBgn0005558	560	FBgn0039930	332230
1003	3R	23266335	23268989	1.414061546326	23268003	1.158662676811	FBgn0039518	21908	FBgn0039509	153786
1004	3R	17958938	17961473	1.413925170898	17960700	1.329038143158	FBgn0051163	1120	FBgn0053335	30040
1005	3R	12581047	12582099	1.41300702095	12581979	1.008913863789	FBgn0063261	4868	FBgn0063261	4868
1006	3L	4345491	4347327	1.412606239319	4346317	1.092285728455	FBgn0035533	402	FBgn0035532	40555
1007	2L	6240045	6242582	1.409211158752	6241559	1.16567636791	FBgn0031791	14317	FBgn0031782	113797
1008	3L	12582713	12584486	1.40899515152	12583564	1.274317797493	FBgn0015919	509	FBgn0004926	82880
1009	3R	9766449	9768091	1.408592224121	9767229	1.225417073568	FBgn0038188	1895	FBgn0000576	39648
1010	X	5954538	5955907	1.40823841095	5955150	0.961493912865	FBgn0029843	18144	FBgn0029840	20208
1011	3L	17372245	17374183	1.407378673553	17373040	1.274175776376	FBgn0026197	6323	FBgn0026197	6323
1012	2L	18804080	18805738	1.407060623169	18804893	1.283796142129	FBgn0040992	2022	FBgn0032717	30703
1013	2L	20634525	20636291	1.406373977661	20635651	1.175254691731	FBgn0047311	525	FBgn0000986	86857
1014	3L	730734	733543	1.406292438507	732205	1.223406791687	FBgn0000575	733	FBgn0000575	733
1015	3L	17303988	17305081	1.40621471405	17304671	0.730544439952	FBgn0036710	154	FBgn0026197	62046
1016	2L	8126350	8127976	1.405163764954	8127050	0.936314165592	FBgn0031988	26	FBgn0051607	21900
1017	2L	5237083	5240883	1.404979705811	5238352	1.302509752909	FBgn0051971	2414	FBgn0000228	40206
1018	2L	11968117	11969822	1.404702663422	11968977	1.249843541314	FBgn0041606	2117	FBgn0032390	20987
1019	X	1754412	1757036	1.402862548828	1755720	1.259576741387	FBgn0000117	1076	FBgn0000117	1076
1020	3R	12864403	12866372	1.40281867981	12865346	1.274069898269	FBgn0038470	578	FBgn0038471	1060
1021	2L	19882956	19884240	1.401242256165	19883683	0.929041326046	FBgn0032827	4775	FBgn0043021	71340
1022	2R	7111511	7115121	1.398827552795	7113925	1.058912456036	FBgn0065063	6635	FBgn0065063	6635
1023	3L	15481278	15483067	1.398300647736	15482125	1.201826006174	FBgn0036503	160	FBgn0036503	160
1024	X	18629411	18632031	1.398299694061	18630815	1.149433867137	FBgn0001090	801	FBgn0001090	801
1025	X	11337582	11341020	1.398252010345	11340011	1.138541333816	FBgn0052666	1623	FBgn0052666	1623
1026	X	18743859	18745567	1.39822101593	18744762	1.260413085713	FBgn0030976	10415	FBgn0030974	17192
1027	2R	13018909	13020803	1.398126602173	13019856	1.320572793484	FBgn0034228	2096	FBgn0034237	31220
1028	3R	9723750	9726330	1.398092269897	9725587	1.137429517858	FBgn0000576	1994	FBgn0000576	1994
1029	X	10569909	10571331	1.39772439003	10570508	1.09442278317	FBgn0003204	19216	FBgn0052672	43045
1030	3R	11473909	11476466	1.397473812103	11474648	1.336260382334	FBgn0038351	16043	FBgn0053207	17260
1031	2R	7367912	7369859	1.397233963013	7368911	1.270346192753	FBgn0013756	385	FBgn0013756	385
1032	3L	10254784	10257699	1.3965883255	10256026	1.247391790152	FBgn0036080	8875	FBgn0000629	356051
1033	2R	20557574	20559757	1.39643573761	20558827	1.365967273712	FBgn0001147	1100	FBgn0001148	10753
1034	2L	7005822	7007866	1.396033287048	7006714	1.370347583995	FBgn0031880	6782	FBgn0051908	20581
1035	4	506384	508587	1.3948097229	507239	1.069002310435	FBgn0039908	2182	FBgn0026777	178892
1036	X	15986680	15989625	1.39467048645	15988657	1.24922437138	FBgn0042650	31526	FBgn0000459	62014
1037	3R	2802195	2805319	1.392148017883	2803816	1.249451828003	FBgn0051488	20360	FBgn0010774	102310
1038	3L	10939682	10941519	1.391721248627	10940767	1.204676355634	FBgn0052070	2769	FBgn0036118	94819
1039	X	8266315	8268660	1.391431808472	8267906	1.213215321302	FBgn0026758	2594	FBgn0052711	12575
1040	X	14743525	14745472	1.391244649887	14744426	1.27220287919	FBgn0030595	330	FBgn0052590	71454
1041	2L	19811786	19813206	1.39102935791	19811872	1.308435837428	FBgn0003922	138	FBgn0043021	471
1042	3R	5319102	5321394	1.390972137451	5320243	1.285588562489	FBgn0043791	282	FBgn0043791	282
1043	3L	472710	474604	1.389631748199	473507	1.218820599949	FBgn0001316	50614	FBgn0035140	50876
1044	X	3706001	3708349	1.389200210571	3707326	1.252493830288	FBgn0019661	598	FBgn0019661	598
1045	X	4791137	4792576	1.387361526489	4791898	1.102746874094	FBgn0004368	7529	FBgn0004368	7529
1046	2L	16262315	16264469	1.387098789215	16263416	1.317538149217	FBgn0028897	5364	FBgn0028897	5364
1047	3R	13995432	13996915	1.386758804321	13996228	1.045738728841	FBgn0042693	2777	FBgn0038570	3261
1048	2R	7148159	7152591	1.386421203613	7151376	1.108055559794	FBgn0033638	2899	FBgn0033638	2899
1049	2R	14769529	14774279	1.38640832901	14773509	1.337389020359	FBgn0034423	1268	FBgn0003254	17080
1050	X	16194771	16196490	1.386382818222	16195529	1.056554953257	FBgn0004227	59	FBgn0004227	59
1051	3L	7952392	7954543	1.3851146698	7953607	1.125562032064	FBgn0011817	611	FBgn0011817	611
1052	3R	1832495	1834825	1.38444519043	1833462	1.351698566886	FBgn0003261	839	FBgn0003261	839
1053	3R	10109266	10111205	1.38442325592	10110281	1.155934095383	FBgn0003862	2342	FBgn0003862	2342
1054	3L	15277605	15279587	1.384028434753	15278540	1.293267754947	FBgn0036493	8912	FBgn0036494	23419
1055	2L	12507363	12508790	1.383211135864	12507990	1.071363091469	FBgn0051857	9110	FBgn0040286	73325
1056	2L	12674495	12676265	1.382888793945	12675710	1.164086874794	FBgn0032442	6541	FBgn0032445	17313
1057	2L	9493957	9496047	1.38264131546	9494936	1.263158480326	FBgn0004868	9	FBgn0002973	57423
1058	3R	283341	284866	1.381982803345	283961	1.188322385152	FBgn0051522	4925	FBgn0037250	24230
1059	3L	17614571	17616459	1.381844043732	17615350	1.310468316078	FBgn0052179	4185	FBgn0052179	4185
1060	X	13056899	13059053	1.381809234619	13057861	1.172595183055	FBgn0029133	11591	FBgn0029133	11591
1061	3L	8990412	8992263	1.381688117981	8991380	1.325847513535	FBgn0035956	2976	FBgn0035954	12235
1062	2L	15371764	15373376	1.380524158478	15372486	1.103951061473	FBgn0051828	2025	FBgn0001981	42693
1063	2L	8509990	8511554	1.380514144897	8510726	1.069655053756	FBgn0032050	1109	FBgn0032050	1109
1064	2R	15182868	15185375	1.380320549011	15183792	1.234536731944	FBgn0015949	891	FBgn0015949	891
1065	2R	13829755	13831548	1.379943370819	13830746	1.149071931839	FBgn0040737	4061	FBgn0034326	16425
1066	2R	19485080	19487047	1.379603385925	19486147	1.31366327405	FBgn0005612	674	FBgn0034948	1269
1067	3R	7841857	7843829	1.379189491272	7842872	1.159841473897	FBgn0037981	8	FBgn0037992	111047
1068	2L	4809813	4812340	1.377470016479	4810720	1.254055640277	FBgn0031630	2305	FBgn0031632	11056
1069	3R	12540371	12542527	1.376038551331	12541416	1.309866364797	FBgn0003944	18932	FBgn0063261	35695
1070	2R	12299228	12301432	1.37512755394	12300038	1.208504592671	FBgn0034158	1484	FBgn0025832	70163
1071	2R	16391297	16392697	1.37501001358	16391944	0.990955320994	FBgn0034558	4313	FBgn0016984	51948
1072	3L	230741	232509	1.37485408783	231655	1.069285364712	FBgn0052476	628	FBgn0035120	10363
1073	2L	6921168	6923096	1.374606609344	6921980	1.110364465153	FBgn0004838	1270	FBgn0004838	1270
1074	2L	20903674	20906893	1.374471664429	20904410	1.107136756182	FBgn0032901	2111	FBgn0032906	9327
1075	2R	15083733	15086140	1.374247550964	15084946	1.218899181911	FBgn0053535	5139	FBgn0034463	87700
1076	2L	355514	357867	1.374033927917	356565	1.285670220852	FBgn0031250	1303	FBgn0031250	1303
1077	3R	27550335	27552002	1.37403011322	27551052	1.081466078758	FBgn0003870	11446	FBgn0039867	11612
1078	4	1126484	1127961	1.373699903488	1127413	1.186063051224	FBgn0039928	16235	FBgn0011642	46247
1079	3L	14145382	14147478	1.373327732086	14146543	1.200476113488	FBgn0000411	2664	FBgn0000411	2664
1080	X	7130931	7132524	1.372344970703	7131592	1.079234957695	FBgn0029941	163	FBgn0025549	4948
1081	3L	16437968	16440092	1.371693134308	16438894	1.307538509369	FBgn0004569	10066	FBgn0014163	61796
1082	X	8282048	8284289	1.371258735657	8283268	1.225842419793	FBgn0030038	952	FBgn0030038	952
1083	2L	2180818	2182819	1.371151924133	2181680	1.29919350942	FBgn0000097	2931	FBgn0000097	2931
1084	2R	20307490	20309270	1.370890617371	20308381	1.127766430378	FBgn0035069	1983	FBgn0050423	75055
1085	3R	17120455	17123453	1.370685577393	17122583	1.190918763479	FBgn0001234	238	FBgn0043012	26784
1086	2R	7047491	7049221	1.370509147644	7048355	1.235842312084	FBgn0000577	4238	FBgn0000577	4238
1087	3L	12656033	12658086	1.369737148285	12656888	1.150733679533	FBgn0014343	10807	FBgn0036306	71816
1088	X	17169451	17171701	1.369324207306	17170159	1.136821240187	FBgn0004854	21641	FBgn0000163	175283
1089	3L	8802527	8804675	1.369189739227	8803637	1.284919318031	FBgn0011577	2184	FBgn0020633	61920
1090	2R	8852646	8854310	1.369125843048	8853553	1.124165005154	FBgn0067725	8166	FBgn0011882	93338
1091	3L	14517201	14518788	1.368954181671	14517929	1.111144907334	FBgn0036428	1699	FBgn0028418	8094
1092	3L	3435344	3437569	1.368253231049	3436416	1.272764742374	FBgn0026259	7718	FBgn0001254	59793
1093	3R	7170403	7172464	1.367518424988	7171566	1.22179516624	FBgn0026063	2597	FBgn0026063	2597
1094	3L	3960852	3964031	1.367266654968	3963186	1.364115536213	FBgn0004880	4262	FBgn0035470	80498
1095	2R	8500431	8502543	1.366738319397	8501429	1.232431825002	FBgn0005624	4533	FBgn0005624	4533
1096	2R	12464956	12466779	1.36651802063	12465861	1.232454271878	FBgn0053456	815	FBgn0053456	815
1097	3L	302092	305866	1.365797519684	303315	1.223147784962	FBgn0004373	97	FBgn0004373	97
1098	3L	18138405	18141245	1.365762710571	18139316	1.251600205898	FBgn0036781	11542	FBgn0020300	34653
1099	2L	6646481	6648669	1.365621328354	6647337	1.151846677065	FBgn0051635	1751	FBgn0031836	36314
1100	3L	17428163	17430242	1.36515712738	17429142	0.959197268767	FBgn0036726	2066	FBgn0036726	2066
1101	3R	11790282	11791931	1.365124702454	11791070	1.16020822525	FBgn0038390	103	FBgn0038390	103
1102	3R	1413402	1414912	1.364633083344	1414161	1.141390860081	FBgn0037344	64	FBgn0014366	3019
1103	3R	11490353	11496042	1.364394187927	11494921	1.293558120728	FBgn0053207	3013	FBgn0053207	3013
1104	2L	294652	296155	1.364167690277	295384	1.182240205653	FBgn0024352	275	FBgn0024352	275
1105	3L	15602576	15605038	1.362011909485	15603694	1.170672003428	FBgn0053209	5985	FBgn0036519	28047
1106	X	1166786	1168581	1.361424922943	1167835	1.200270414352	FBgn0024368	2187	FBgn0026875	74381
1107	3L	13723489	13724958	1.361034393311	13724084	0.956000937356	FBgn0036379	83388	FBgn0036386	170172
1108	2R	13952090	13954184	1.357492446899	13953434	1.22096600252	FBgn0050118	1910	FBgn0003067	98196
1109	2L	11067904	11072226	1.357161521912	11070970	1.368140220642	FBgn0032335	91	FBgn0032335	91
1110	3L	12620335	12624364	1.357149600983	12623230	1.308785408735	FBgn0052111	21347	FBgn0036306	105474
1111	3L	16535262	16537404	1.357028007507	16536202	1.149721117581	FBgn0026061	2387	FBgn0036641	10297
1112	3R	18711712	18714054	1.356986999512	18712742	1.277383238077	FBgn0017590	12282	FBgn0039013	160120
1113	3R	5074192	5075835	1.356860160828	5075161	1.134149163961	FBgn0037664	1988	FBgn0037668	8239
1114	2L	14045872	14048057	1.356536865234	14047216	1.071135745329	FBgn0028876	368	FBgn0028876	368
1115	2R	17210153	17215919	1.356533527374	17214151	1.085537517772	FBgn0010228	2081	FBgn0010228	2081
1116	3R	8451663	8453083	1.356026649475	8452177	0.914635181427	FBgn0005671	1374	FBgn0038071	21605
1117	3R	4858958	4864605	1.355531215668	4862137	1.076593756676	FBgn0002932	3052	FBgn0002932	3052
1118	3R	4970111	4971813	1.354744911194	4970943	1.171785943648	FBgn0037662	32341	FBgn0037660	80124
1119	3L	4615119	4616607	1.354563236237	4615826	1.143099689484	FBgn0035563	190	FBgn0035562	4777
1120	3R	23270295	23272241	1.354312896729	23271436	1.210857772827	FBgn0039518	18475	FBgn0039509	157219
1121	2L	13240648	13242004	1.35258102417	13241956	1.259780824184	FBgn0032494	1823	FBgn0032494	1823
1122	X	9339618	9343103	1.352560997009	9341938	1.169693342845	FBgn0030133	3404	FBgn0030136	57902
1123	3R	4665409	4669392	1.351877212524	4667268	1.234003515805	FBgn0037638	17136	FBgn0011966	20334
1124	X	18418187	18420470	1.351015090942	18419576	1.248043028514	FBgn0052546	19875	FBgn0030943	62548
1125	3R	1152738	1155236	1.350977897644	1154003	1.236352696138	FBgn0013576	7623	FBgn0037310	28136
1126	X	19597968	19601029	1.350694179535	19600101	1.094505532583	FBgn0031070	3841	FBgn0031070	3841
1127	3R	10100739	10105077	1.350293159485	10101648	1.285676701864	FBgn0003862	10975	FBgn0003862	10975
1128	X	11558	12832	1.349960327148	12032	1.240318979536	FBgn0029128	51542	FBgn0040373	90632
1129	2L	5616760	5619648	1.348651409149	5618672	1.168706864119	FBgn0031726	5088	FBgn0031718	67646
1130	3L	8051936	8054795	1.348184585571	8053525	1.204638761633	FBgn0035832	7778	FBgn0035838	41923
1131	X	225117	227695	1.347864151001	226760	1.322670403649	FBgn0000022	93	FBgn0000022	93
1132	3L	13648307	13649756	1.345477581024	13649128	1.107745142544	FBgn0036379	8432	FBgn0036386	245128
1133	2L	5201725	5203492	1.345304489136	5202698	1.234661698341	FBgn0065104	3507	FBgn0000228	75860
1134	2R	16866561	16867982	1.345282077789	16867296	1.044378936291	FBgn0000395	7227	FBgn0000395	7227
1135	3L	206996	208762	1.344410419464	207672	1.068817526102	FBgn0053229	9	FBgn0053229	9
1136	3L	15319371	15320961	1.344388961792	15320036	1.107191890478	FBgn0036494	18077	FBgn0036494	18077
1137	3R	10449489	10452598	1.344127655029	10451701	1.171257636126	FBgn0013981	240	FBgn0013981	240
1138	X	6998809	7001234	1.343883991241	6999594	1.076034032381	FBgn0047092	4508	FBgn0029933	56305
1139	X	4897180	4898853	1.33922624588	4897781	1.116907989278	FBgn0003028	4247	FBgn0004368	113412
1140	3L	5565579	5567108	1.338979721069	5566322	1.221968819113	FBgn0003486	202	FBgn0003486	202
1141	3R	9702141	9703921	1.338939666748	9703039	1.086526057299	FBgn0008646	3138	FBgn0000576	24542
1142	X	22195327	22196724	1.338697433472	22195809	1.260523576003	FBgn0000719	137226	FBgn0031186	537824
1143	3R	13656123	13657730	1.33823633194	13656906	1.186691462994	FBgn0051246	19640	FBgn0051246	19640
1144	2L	18362441	18367564	1.337826728821	18365343	1.213443368673	FBgn0011559	10388	FBgn0004413	73823
1145	2R	5386171	5387593	1.337109088898	5386863	0.939744770527	FBgn0011241	22	FBgn0033458	3578
1146	3R	25082467	25084191	1.336065292358	25083131	1.09068107605	FBgn0003525	1629	FBgn0003525	1629
1147	3R	15759805	15762448	1.335105419159	15761780	1.168892636019	FBgn0021776	938	FBgn0021776	938
1148	3R	5993974	5996733	1.334914207458	5996055	1.227943925297	FBgn0040238	152	FBgn0037797	52425
1149	X	12459290	12460700	1.334337234497	12460043	1.08725616667	FBgn0030409	1127	FBgn0015024	27677
1150	3R	7588309	7590279	1.333247184753	7589288	1.251739445855	FBgn0017581	891	FBgn0037947	7984
1151	4	1201344	1203454	1.333091259003	1202186	1.223666892332	FBgn0002521	291	FBgn0011642	121020
1152	3L	14411444	14414262	1.33203959465	14412494	1.161758095026	FBgn0036424	29903	FBgn0036424	29903
1153	2R	11249542	11251496	1.331509590149	11250385	1.228470508869	FBgn0050089	8124	FBgn0050089	8124
1154	3L	19135510	19138244	1.328844070435	19137170	1.238862127066	FBgn0016797	1285	FBgn0016797	1285
1155	X	10576180	10577836	1.328711986542	10577145	1.133212757111	FBgn0003204	12579	FBgn0052672	36408
1156	3R	21454063	21455778	1.328532218933	21454921	1.067114886116	FBgn0039349	2278	FBgn0039350	8628
1157	2L	847930	851256	1.328191757202	849714	1.26801737617	FBgn0020304	1347	FBgn0020304	1347
1158	3L	6089132	6091152	1.328007698059	6090379	1.187154452006	FBgn0002440	12187	FBgn0035675	40873
1159	3R	17441130	17442763	1.327930450439	17442045	1.152286112309	FBgn0046832	6201	FBgn0046832	6201
1160	2R	12153929	12156031	1.327454090118	12154638	1.141196319035	FBgn0024232	1465	FBgn0003274	53681
1161	2R	2884927	2886619	1.326532363892	2885608	1.050333946943	FBgn0033159	8074	FBgn0033159	8074
1162	3R	2831957	2833922	1.324029922485	2832858	1.255719521466	FBgn0000095	7908	FBgn0010774	73268
1163	3R	4016055	4017946	1.323616027832	4017214	1.026808738708	FBgn0001138	10050	FBgn0037554	42015
1164	X	6444849	6447814	1.323028564453	6446710	1.084279447794	FBgn0029881	1409	FBgn0029882	52712
1165	2R	7257084	7259344	1.322888851166	7258250	1.202119414012	FBgn0033649	18420	FBgn0033652	48026
1166	3R	9470100	9472003	1.322725296021	9471034	1.122587091783	FBgn0003498	992	FBgn0003498	992
1167	2L	22126083	22128450	1.322716712952	22127107	1.098299185435	FBgn0032976	5163	FBgn0032979	29647
1168	3R	9623750	9625605	1.32266998291	9624538	1.270036488771	FBgn0051331	546	FBgn0053327	14303
1169	2L	2154900	2156588	1.32129573822	2155642	1.106200470644	FBgn0031393	118	FBgn0031393	118
1170	2R	2104870	2108168	1.320610046387	2106464	1.348191822276	FBgn0033076	6327	FBgn0041145	15854
1171	2R	13383342	13385377	1.318962097168	13384813	0.884408848626	FBgn0034282	2060	FBgn0034282	2060
1172	3R	4018132	4020035	1.318693637848	4019113	1.249662955602	FBgn0053779	11431	FBgn0037554	40116
1173	X	15152744	15155527	1.318292617798	15154084	1.205067127943	FBgn0004924	655	FBgn0004924	655
1174	3L	19740465	19741916	1.318086147308	19741197	1.070794778712	FBgn0024889	107	FBgn0014037	102029
1175	2R	6600792	6603915	1.317779541016	6602385	1.279769062996	FBgn0040766	5429	FBgn0033581	63578
1176	3L	14747938	14750610	1.31635761261	14748785	1.109135270119	FBgn0036449	2897	FBgn0036449	2897
1177	X	12477941	12480011	1.316249370575	12479323	0.955237753251	FBgn0015024	8397	FBgn0015024	8397
1178	3L	7970350	7972135	1.316096305847	7971149	1.147962697347	FBgn0046767	2346	FBgn0046767	2346
1179	X	14483050	14486371	1.315451622009	14485478	1.125204478993	FBgn0015773	2290	FBgn0015773	2290
1180	2L	9128131	9130416	1.315186500549	9129343	1.180343468984	FBgn0051887	500	FBgn0051887	500
1181	3R	943509	947062	1.314948320389	944695	1.281234830618	FBgn0037293	9115	FBgn0010313	32287
1182	3R	9861668	9863614	1.314702033997	9862920	0.91193369031	FBgn0038196	1033	FBgn0038196	1033
1183	3R	9704356	9707569	1.314014434814	9705411	1.146788933698	FBgn0008646	5510	FBgn0000576	22170
1184	3L	330626	333586	1.313501834869	331424	1.157561063766	FBgn0023000	983	FBgn0035136	13491
1185	X	4404959	4406475	1.31262254715	4405709	1.146056950092	FBgn0029716	2400	FBgn0029715	6127
1186	2R	5556936	5558601	1.312397003174	5557790	1.068565607071	FBgn0033476	2641	FBgn0033476	2641
1187	3R	12684812	12686766	1.311851501465	12685821	1.233517758987	FBgn0082171	3784	FBgn0082171	3784
1188	3R	424093	426287	1.310013771057	425562	1.211447149515	FBgn0040685	5138	FBgn0037261	41711
1189	3R	12575308	12577053	1.309977054596	12576149	0.963244140148	FBgn0063261	962	FBgn0063261	962
1190	2L	14453160	14456823	1.309089660645	14455474	1.306716263294	FBgn0028844	4658	FBgn0005771	35388
1191	3L	15630344	15632193	1.308961391449	15631581	1.054974219378	FBgn0014851	5074	FBgn0041160	33527
1192	3L	18561192	18561847	1.308581352234	18561281	1.018358601464	FBgn0003683	2257	FBgn0036800	26672
1193	X	8262691	8266101	1.308484077454	8265420	0.992282241583	FBgn0026758	5080	FBgn0052711	10089
1194	X	377563	384591	1.307754516602	381960	1.062411476584	FBgn0000570	1918	FBgn0000570	1918
1195	4	679971	681960	1.30618929863	680987	1.184168279171	FBgn0051992	1028	FBgn0026777	352640
1196	3L	14527420	14529644	1.3047914505	14528695	1.045997977257	FBgn0054039	1577	FBgn0028418	2672
1197	3L	11464489	11466155	1.304230690002	11465026	1.040946006775	FBgn0036165	3519	FBgn0036165	3519
1198	2R	14364733	14366171	1.302739143372	14365428	0.924191502964	FBgn0034401	114	FBgn0010651	46838
1199	3L	6854293	6856179	1.301710128784	6855298	1.154555290937	FBgn0041194	33507	FBgn0001104	98702
1200	3R	950372	952572	1.301085472107	951834	1.151382558486	FBgn0037293	1976	FBgn0010313	39426
1201	2R	20171648	20174480	1.30103302002	20173340	1.199704338523	FBgn0035046	1315	FBgn0035046	1315
1202	3R	12053434	12057761	1.300911426544	12055375	1.005177378654	FBgn0040071	4004	FBgn0011253	42801
1203	3R	814302	816214	1.300632476807	815098	1.314980953932	FBgn0037292	624	FBgn0004183	41212
1204	X	3621986	3624055	1.30039691925	3623183	1.100556075573	FBgn0026698	2461	FBgn0000542	58150
1205	3R	19742577	19744551	1.299642562866	19743461	1.093336317274	FBgn0016754	5234	FBgn0015282	13786
1206	2L	14576559	14578166	1.299622058868	14577351	0.985549509525	FBgn0028913	13625	FBgn0005771	86489
1207	3L	22715735	22717954	1.299544334412	22716966	1.282772569095	FBgn0037191	5314	FBgn0037200	89081
1208	2L	2814410	2816260	1.29946231842	2815275	1.047064781189	FBgn0031463	211	FBgn0031459	45138
1209	4	404774	407694	1.299278259277	405644	0.970752537251	FBgn0039905	7996	FBgn0026777	77297
1210	2L	8414715	8417999	1.298412799835	8415668	1.206992308299	FBgn0027932	22	FBgn0027932	22
1211	3R	20579052	20581165	1.297920703888	20580074	1.179678201675	FBgn0000140	449	FBgn0000140	449
1212	3R	17682720	17684406	1.297814846039	17683351	1.108773201704	FBgn0015229	1367	FBgn0038925	169847
1213	2L	12631912	12633779	1.296365976334	12632761	1.218436940511	FBgn0002970	14413	FBgn0002970	14413
1214	2L	13862250	13863944	1.29567527771	13863045	1.050084292889	FBgn0028532	13633	FBgn0051842	28007
1215	3L	14546172	14547718	1.2954454422	14547009	1.203991830349	FBgn0040811	13620	FBgn0028418	20986
1216	2R	20050614	20053530	1.295234680176	20052725	1.133649936089	FBgn0035023	5153	FBgn0019886	29835
1217	2L	2196063	2197923	1.294499397278	2197049	1.124651432037	FBgn0031395	4677	FBgn0031395	4677
1218	3L	14909339	14910934	1.29346370697	14910344	1.127008469899	FBgn0040809	793	FBgn0040809	793
1219	3R	6428291	6430736	1.293214321136	6429310	1.090527852376	FBgn0001235	35076	FBgn0001235	35076
1220	X	12773411	12775315	1.292856216431	12774306	1.360686747233	FBgn0047242	1834	FBgn0030434	30771
1221	3R	27376356	27377784	1.291253566742	27377042	1.156220881144	FBgn0039852	8288	FBgn0039857	44925
1222	3L	20855435	20857489	1.29110622406	20856414	1.145986020565	FBgn0037035	5253	FBgn0003415	104851
1223	2R	7131187	7133316	1.289965629578	7132235	1.083013878928	FBgn0033636	497	FBgn0033636	497
1224	2R	11042467	11046557	1.289859771729	11045100	1.242060829611	FBgn0019968	2001	FBgn0019968	2001
1225	3R	10511047	10513460	1.288947105408	10512129	1.006953060627	FBgn0051314	10928	FBgn0051314	10928
1226	2L	7531933	7534034	1.288131713867	7532815	0.961670160294	FBgn0053529	11608	FBgn0053529	11608
1227	X	1021560	1022365	1.287219524384	1022166	1.128938484192	FBgn0040368	2955	FBgn0026875	71288
1228	3R	26240333	26242492	1.287000656128	26241678	1.170782650218	FBgn0027544	7015	FBgn0039764	7876
1229	3R	17330947	17333404	1.286639213562	17332526	1.18644992043	FBgn0004863	6549	FBgn0013984	73725
1230	2R	16074581	16076119	1.285938262939	16075280	1.082374881296	FBgn0034521	1910	FBgn0034515	20016
1231	3L	13802202	13803597	1.285567760468	13802929	1.142095820109	FBgn0036380	4570	FBgn0036386	91327
1232	X	14081535	14084033	1.285388946533	14083177	1.075968153336	FBgn0002873	1397	FBgn0002873	1397
1233	3R	12455279	12457529	1.28488111496	12456570	1.234273115794	FBgn0000634	5622	FBgn0038453	12757
1234	2R	13802855	13804680	1.284790992737	13803683	1.118485927582	FBgn0034321	401	FBgn0010575	1032
1235	3R	801788	803642	1.283987998962	802844	1.022644239313	FBgn0037291	7110	FBgn0004183	28958
1236	3R	16398959	16401253	1.283889770508	16399997	1.135983803693	FBgn0038806	2733	FBgn0038805	2744
1237	2R	645276	646972	1.283666610718	646174	1.300682290395	FBgn0033010	5911	FBgn0033015	155300
1238	3R	19018367	19020135	1.283452987671	19019291	1.07031840086	FBgn0011596	10465	FBgn0039066	57975
1239	2L	9704558	9706976	1.283322811127	9705901	1.286298155785	FBgn0051710	43	FBgn0032138	5368
1240	3L	15058748	15060271	1.283317565918	15059579	1.013931819371	FBgn0036476	399	FBgn0025776	50243
1241	2R	5615393	5616883	1.283234596252	5616251	1.227768659592	FBgn0004907	4759	FBgn0033485	4852
1242	3R	9229880	9231806	1.282699584961	9230714	1.15672343572	FBgn0038150	124	FBgn0038150	124
1243	X	4298125	4300188	1.28249168396	4299414	1.071024179459	FBgn0000179	41321	FBgn0029714	97790
1244	3R	12368562	12369913	1.282066583633	12369264	0.99643561244	FBgn0051448	76	FBgn0027053	73441
1245	X	5383799	5387073	1.281446933746	5385426	1.151766935984	FBgn0065061	15807	FBgn0029771	22928
1246	3L	3042325	3044852	1.281223297119	3044017	1.11214953661	FBgn0035393	5383	FBgn0035388	25287
1247	3L	10490062	10491765	1.280591964722	10490926	1.007554755491	FBgn0052062	974	FBgn0000629	121151
1248	3R	7702149	7703905	1.28023815155	7703138	1.083560496569	FBgn0003312	181	FBgn0037955	54928
1249	2R	15282511	15284026	1.280131340027	15283287	1.020156770945	FBgn0053353	2146	FBgn0011849	40893
1250	2L	6722218	6724797	1.279413223267	6723955	1.055939169491	FBgn0046704	48	FBgn0025777	600
1251	3R	21826376	21829152	1.279196739197	21828493	0.990273251253	FBgn0002735	2913	FBgn0002735	2913
1252	3R	19922231	19924043	1.278035163879	19923408	0.834706338247	FBgn0013343	8057	FBgn0013343	8057
1253	3L	6442708	6444508	1.277729034424	6443552	1.229892394122	FBgn0035700	7939	FBgn0020251	26125
1254	4	264678	266753	1.276965141296	265431	1.129106402397	FBgn0054013	10336	FBgn0026777	62916
1255	2R	19053746	19055260	1.275512695312	19054534	1.164513812346	FBgn0034876	1033	FBgn0034877	1306
1256	2L	16400966	16402970	1.275499820709	16402158	1.218713462353	FBgn0020416	39051	FBgn0025678	49468
1257	3R	8100612	8102627	1.275399684906	8101514	1.138623882742	FBgn0038009	4872	FBgn0010044	104244
1258	2L	21020550	21024968	1.27535533905	21022134	1.284967057845	FBgn0010395	18291	FBgn0023388	107811
1259	X	5542725	5544214	1.2748670578	5543594	1.049690932035	FBgn0029791	830	FBgn0029785	25915
1260	3R	7176433	7179717	1.274729728699	7177235	1.019496609183	FBgn0026064	868	FBgn0026064	868
1261	2L	3540692	3542837	1.274728775024	3541916	1.193776011467	FBgn0024244	2665	FBgn0031549	11630
1262	X	16777800	16779647	1.274650096893	16778799	1.041207194328	FBgn0030806	2000	FBgn0030806	2000
1263	3L	14619984	14622163	1.274290084839	14620938	1.127331972122	FBgn0011927	18334	FBgn0028418	94915
1264	X	549290	550952	1.274165153503	550647	1.219289609364	FBgn0021764	6986	FBgn0025637	37754
1265	3R	11897065	11898684	1.273729324341	11898005	1.11417645216	FBgn0038397	4771	FBgn0038396	22612
1266	3L	20562178	20564536	1.273611068726	20563381	1.145566016436	FBgn0037014	7690	FBgn0001320	65823
1267	3R	19554966	19556739	1.272578239441	19555902	1.085600320031	FBgn0065098	110	FBgn0028691	3282
1268	X	7102656	7105253	1.272123336792	7103802	1.128301233053	FBgn0029940	8338	FBgn0025549	32738
1269	2L	281532	284615	1.271735191345	282357	1.212345421314	FBgn0031244	924	FBgn0031244	924
1270	2L	3805125	3807055	1.270846366882	3805903	1.209366559982	FBgn0021800	2322	FBgn0003430	19777
1271	3R	14812321	14814686	1.27037525177	14813260	1.121196895838	FBgn0026239	3513	FBgn0026239	3513
1272	3L	4000163	4002022	1.269420623779	4001104	1.275755703449	FBgn0004895	1522	FBgn0000449	44732
1273	X	6123986	6125800	1.269341945648	6125140	0.969228744507	FBgn0052744	633	FBgn0029857	8250
1274	3L	14599102	14602343	1.268483161926	14599740	1.067509651184	FBgn0041604	1861	FBgn0028418	73717
1275	X	15458147	15459578	1.268343448639	15458794	0.826545206706	FBgn0003463	1683	FBgn0003463	1683
1276	3R	26393259	26395550	1.268092155457	26394235	1.077094695147	FBgn0039787	10919	FBgn0039767	140237
1277	X	9573366	9577734	1.267610549927	9576698	1.162683367729	FBgn0020378	21482	FBgn0000233	37289
1278	3L	18150342	18152892	1.26747918129	18151714	1.003251965841	FBgn0003997	818	FBgn0020300	47051
1279	3R	11458902	11460884	1.26718044281	11459733	1.170695781708	FBgn0038351	1128	FBgn0053207	32175
1280	2L	13215713	13216846	1.266952037811	13216028	0.955049298026	FBgn0004192	189	FBgn0004192	189
1281	2L	19712973	19714288	1.26651096344	19713619	1.020576268435	FBgn0005590	16655	FBgn0005590	16655
1282	2L	7538955	7541342	1.266284942627	7540133	1.121837223277	FBgn0053529	4290	FBgn0053529	4290
1283	2L	3774753	3777476	1.26628112793	3775700	1.181190855363	FBgn0004893	3994	FBgn0003430	49980
1284	2L	21036992	21037821	1.26606464386	21037366	0.872187582652	FBgn0010395	3059	FBgn0023388	92579
1285	3L	15789124	15790718	1.265878677368	15789949	1.114179442911	FBgn0036534	1729	FBgn0036537	10696
1286	2R	4916680	4919307	1.265868663788	4918322	1.176217317581	FBgn0053774	6225	FBgn0053774	6225
1287	3L	14176520	14177998	1.26574754715	14177162	0.942943320555	FBgn0036415	6006	FBgn0036415	6006
1288	4	682658	685038	1.265525817871	683566	1.065355946036	FBgn0024728	272	FBgn0026777	355219
1289	3L	20225971	20229679	1.26540184021	20228708	1.224802792072	FBgn0052227	264	FBgn0003124	15138
1290	X	17484436	17486328	1.264629840851	17485360	1.124242424965	FBgn0026375	1129	FBgn0030855	15140
1291	2R	8738985	8742539	1.264220237732	8739744	1.078303393196	FBgn0043010	1378	FBgn0043010	1378
1292	3R	925997	928401	1.263394832611	927079	1.191171870512	FBgn0010313	14671	FBgn0010313	14671
1293	3L	20958918	20961669	1.262592315674	20959697	1.195319026709	FBgn0003415	1568	FBgn0003415	1568
1294	2R	7679184	7680987	1.262497425079	7680315	1.093691319227	FBgn0033688	1715	FBgn0023167	4318
1295	3L	22520147	22523122	1.26239156723	22521871	1.145264208317	FBgn0037171	4377	FBgn0004449	180143
1296	2L	15051830	15054508	1.262093544006	15053651	1.011130110423	FBgn0000317	126	FBgn0010422	3031
1297	3L	6952406	6954241	1.260710716248	6953453	1.111505419016	FBgn0001104	547	FBgn0001104	547
1298	2R	7207822	7209551	1.260416984558	7208525	1.140611901003	FBgn0062449	1322	FBgn0033638	60048
1299	3R	25492106	25493569	1.259353160858	25492915	1.011639773846	FBgn0039676	1684	FBgn0039678	4467
1300	3L	11225282	11228574	1.259162902832	11226198	1.162103484659	FBgn0041094	58	FBgn0041094	58
1301	3L	596176	598418	1.259148597717	597160	1.128593179915	FBgn0016715	7070	FBgn0064191	28631
1302	3R	4751165	4754447	1.258766651154	4753600	1.261741694282	FBgn0003177	3378	FBgn0037644	17126
1303	X	1931691	1932996	1.258383274078	1932288	0.93863624685	FBgn0025629	268	FBgn0025626	10996
1304	2R	17378717	17380293	1.256295204163	17379411	1.050678421469	FBgn0034667	4970	FBgn0034657	151332
1305	X	7074713	7076606	1.255173444748	7075594	1.102111309767	FBgn0029940	36546	FBgn0025549	60946
1306	3R	20671070	20672833	1.253934860229	20671991	1.241506755352	FBgn0013953	745	FBgn0013953	745
1307	3L	13160908	13162606	1.253897666931	13161673	1.056837618351	FBgn0036347	14044	FBgn0010452	73453
1308	3R	5166555	5168099	1.253273010254	5167151	0.927124945323	FBgn0053936	441	FBgn0053936	441
1309	X	16607836	16609855	1.253238201141	16609017	1.163959890604	FBgn0001250	8354	FBgn0030786	8874
1310	X	9580914	9582506	1.253015518188	9581867	0.98438688914	FBgn0020378	16313	FBgn0000233	42458
1311	3R	3710369	3711923	1.252982139587	3711260	1.181126505136	FBgn0037525	1194	FBgn0037550	240795
1312	3L	15763613	15765323	1.252888202667	15764523	1.278141530355	FBgn0036531	9154	FBgn0036537	36122
1313	X	17339409	17343994	1.252509117126	17341922	1.088462591171	FBgn0030842	18670	FBgn0030851	121491
1314	3R	169227	171061	1.252110958099	170116	0.940020617317	FBgn0001204	2256	FBgn0001204	2256
1315	X	18093123	18095267	1.251773834229	18094049	1.184486641603	FBgn0030905	656	FBgn0004956	47713
1316	3R	739636	740955	1.251740932465	740298	0.954662889242	FBgn0051536	4020	FBgn0004183	33588
1317	2R	629262	630888	1.251548290253	629972	1.021220291362	FBgn0026238	5728	FBgn0033015	171502
1318	X	15507025	15509963	1.250137329102	15508917	0.846788443052	FBgn0030666	521	FBgn0030671	29145
1319	3R	17124088	17125510	1.248864173889	17125228	1.210317293803	FBgn0001234	2883	FBgn0043012	29429
1320	2L	15727120	15731424	1.248458862305	15727979	1.133613502278	FBgn0010382	16105	FBgn0003936	19632
1321	2L	14518383	14520216	1.248414516449	14519350	1.207036554813	FBgn0011864	659	FBgn0005771	28488
1322	X	8405577	8408238	1.24821472168	8406775	1.069127029843	FBgn0030049	878	FBgn0030054	44763
1323	3R	2678710	2680535	1.247464179993	2679780	1.115669727325	FBgn0003339	3894	FBgn0001077	10266
1324	2R	18485886	18487957	1.247455596924	18486842	1.063046511482	FBgn0052834	5033	FBgn0034802	42312
1325	2R	10892952	10894636	1.247092723846	10893719	1.141908198595	FBgn0026370	1862	FBgn0000996	2104
1326	3L	3035196	3036539	1.246551513672	3035687	0.940197651203	FBgn0035392	359	FBgn0035388	16957
1327	3R	849827	851664	1.246331214905	850750	1.208471953869	FBgn0037292	36276	FBgn0010313	61658
1328	2R	7026040	7028708	1.245132923126	7027711	1.131814658642	FBgn0050034	10244	FBgn0000577	16406
1329	X	6722498	6724257	1.244730949402	6723553	1.15001398325	FBgn0064122	9809	FBgn0064122	9809
1330	2L	10988500	10990123	1.244324684143	10989384	1.022150039673	FBgn0026147	79	FBgn0032329	21701
1331	X	3585892	3588591	1.243781089783	3587083	0.921424837673	FBgn0029675	5315	FBgn0000542	94250
1332	3R	17239145	17240986	1.243295192719	17240164	1.09696820203	FBgn0051438	5315	FBgn0043012	144365
1333	X	21800255	21801918	1.243251800537	21801024	1.172465384007	FBgn0052499	35084	FBgn0031186	143039
1334	3L	15284996	15287234	1.242947101593	15286260	1.129873808692	FBgn0036494	15699	FBgn0036494	15699
1335	X	7393664	7395196	1.242154598236	7394478	0.999355091768	FBgn0052720	12353	FBgn0027553	179080
1336	2L	11410849	11412696	1.241105556488	11411554	1.154387530159	FBgn0004579	34049	FBgn0004579	34049
1337	2L	154687	156228	1.240437507629	155466	1.024793201023	FBgn0031228	129	FBgn0031228	129
1338	2L	4569901	4571963	1.24039888382	4571236	1.077257268569	FBgn0031613	6867	FBgn0031609	107799
1339	2L	14232725	14234754	1.239909172058	14233871	1.228286771213	FBgn0016930	237	FBgn0028529	121209
1340	2R	20309868	20311467	1.239572525024	20310755	1.097587641548	FBgn0035069	4357	FBgn0050423	72681
1341	2R	9507914	9509194	1.239415884018	9508645	0.880750417709	FBgn0002643	1557	FBgn0033889	13679
1342	2L	14458736	14460404	1.239372730255	14459605	1.134535312653	FBgn0028844	8789	FBgn0005771	31257
1343	2L	2492745	2494474	1.239043235779	2493990	0.955352544785	FBgn0011818	1035	FBgn0015816	1324
1344	3L	14722927	14725085	1.238975524902	14723856	1.139588896434	FBgn0013263	2452	FBgn0036449	27826
1345	3R	4644436	4645912	1.238717556	4645219	0.96520651088	FBgn0037636	1167	FBgn0037636	1167
1346	3L	398931	400858	1.238250732422	400011	1.152984899633	FBgn0035139	17412	FBgn0035136	55096
1347	3L	11527560	11529345	1.237641334534	11528619	0.907239973545	FBgn0036172	7561	FBgn0036180	54768
1348	2R	3743061	3746079	1.237315177917	3744294	1.06009054184	FBgn0010109	154	FBgn0010109	154
1349	X	11822213	11823614	1.236858606339	11822968	1.038870990276	FBgn0003865	118	FBgn0003865	118
1350	3L	13217189	13218654	1.236787796021	13218002	0.983435710271	FBgn0052119	4647	FBgn0010452	129782
1351	X	13588686	13590022	1.235558509827	13589415	0.928248345852	FBgn0030520	90	FBgn0030521	26703
1352	X	2267832	2271510	1.234926223755	2268647	1.032508345211	FBgn0040385	1592	FBgn0001150	16472
1353	3R	2713721	2715554	1.234502792358	2714546	1.142380416393	FBgn0001077	24500	FBgn0001077	24500
1354	X	20566523	20568399	1.234455347061	20567167	1.007973074913	FBgn0031130	10542	FBgn0003300	62050
1355	X	11437534	11439551	1.233959197998	11438727	1.002905400594	FBgn0030319	3219	FBgn0030321	11042
1356	2L	9912248	9913495	1.233381271362	9912892	0.999752426147	FBgn0024285	15	FBgn0024285	15
1357	X	3283407	3284846	1.233344554901	3284310	1.07490748167	FBgn0052493	631	FBgn0029664	54815
1358	X	15522699	15526303	1.232844829559	15525289	1.177553367615	FBgn0030667	3537	FBgn0030671	12773
1359	2R	5057701	5059586	1.232587337494	5058465	1.048776065602	FBgn0033421	302	FBgn0025286	40531
1360	2R	20563799	20565932	1.232580661774	20564894	1.167472183704	FBgn0001148	4686	FBgn0001148	4686
1361	3L	18309958	18311688	1.23152923584	18311050	0.922373116016	FBgn0015946	41377	FBgn0011706	52612
1362	3L	3286496	3289186	1.231202125549	3287520	1.079462170601	FBgn0035432	266	FBgn0035436	15569
1363	3R	26884519	26886562	1.229947090149	26885676	1.013085365295	FBgn0002413	1255	FBgn0010808	6042
1364	3L	12119869	12121671	1.229318618774	12120939	1.123535016004	FBgn0013997	417	FBgn0036258	877
1365	2L	18976399	18978141	1.229126930237	18977204	1.099236432244	FBgn0032731	6001	FBgn0032728	12243
1366	2L	4226205	4227619	1.228838920593	4226940	1.031889885664	FBgn0031590	157	FBgn0031590	157
1367	2R	16458026	16461758	1.228635787964	16459185	1.100172787905	FBgn0053704	1501	FBgn0034565	26634
1368	3R	27563878	27565699	1.228445053101	27564714	1.056215794881	FBgn0000557	524	FBgn0039868	1950
1369	2L	18773763	18776019	1.228342533112	18774823	1.137007623911	FBgn0045852	3410	FBgn0032717	60773
1370	X	3204103	3205974	1.228028297424	3205146	1.230218569438	FBgn0000472	24193	FBgn0000472	24193
1371	2R	13805815	13807231	1.227860450745	13806456	0.819307122912	FBgn0010575	1741	FBgn0010575	1741
1372	3R	5224180	5225920	1.227822303772	5225088	1.199750900269	FBgn0037685	1176	FBgn0037686	1890
1373	3R	18537465	18539043	1.226301193237	18538331	1.004039314058	FBgn0039010	1846	FBgn0039013	14291
1374	2L	12542241	12546215	1.226267814636	12543694	0.932780869802	FBgn0010460	3124	FBgn0002970	74654
1375	X	15490959	15496324	1.225543022156	15495472	1.102411045748	FBgn0030664	1050	FBgn0003463	34995
1376	3R	17968150	17969651	1.225248336792	17968816	1.011910200119	FBgn0051163	9236	FBgn0053335	21924
1377	3R	3838433	3839926	1.223837852478	3839178	1.006563001209	FBgn0037539	258	FBgn0037550	112877
1378	3R	15805580	15807271	1.223242759705	15806477	0.96661478281	FBgn0051213	7242	FBgn0021776	45635
1379	2L	13903849	13905885	1.222672462463	13905138	1.013093262911	FBgn0019890	479	FBgn0019890	479
1380	3R	5377207	5378799	1.221829414368	5377963	1.010914057493	FBgn0037707	198	FBgn0037707	198
1381	2R	6060757	6062411	1.221703529358	6061660	1.099224281311	FBgn0005630	6585	FBgn0004399	8057
1382	2R	7533355	7534896	1.221524953842	7533978	0.898014962673	FBgn0004839	1753	FBgn0011704	32628
1383	X	12623610	12625256	1.221353530884	12624446	0.963829278946	FBgn0052647	5551	FBgn0030433	116597
1384	3R	19607147	19610184	1.220792770386	19608548	1.056968599558	FBgn0015513	1040	FBgn0015513	1040
1385	3R	26244831	26247325	1.220557689667	26246495	1.22005417943	FBgn0027544	2198	FBgn0039764	3059
1386	3R	18862808	18864234	1.220501422882	18863596	0.863357680185	FBgn0039040	2367	FBgn0051457	90110
1387	3R	772525	774394	1.220266342163	773598	1.050291001797	FBgn0004183	288	FBgn0004183	288
1388	2L	825778	827338	1.220025539398	826644	0.975057601929	FBgn0010583	680	FBgn0010583	680
1389	X	8418840	8420851	1.219052314758	8419977	1.038091070512	FBgn0030052	405	FBgn0030054	31561
1390	X	2163580	2164989	1.219016551971	2164780	1.19078533466	FBgn0054052	13640	FBgn0023526	15878
1391	4	1050828	1052130	1.217487573624	1051406	0.864864826202	FBgn0039929	504	FBgn0039929	504
1392	2R	19593189	19594548	1.216406822205	19593895	0.986843726214	FBgn0027522	311	FBgn0025806	23242
1393	2L	11970389	11972324	1.215984344482	11971418	1.024930729586	FBgn0041606	324	FBgn0032390	18546
1394	3L	11669605	11671327	1.215861320496	11670379	1.032447046704	FBgn0036194	554	FBgn0036194	554
1395	3R	1472620	1475180	1.215664386749	1474151	1.189133363612	FBgn0027951	308	FBgn0051545	519
1396	3L	15772796	15773609	1.214405536652	15773021	1.04174214143	FBgn0036531	656	FBgn0036537	27624
1397	2L	8165154	8168234	1.213532924652	8166290	1.15814778384	FBgn0031992	3965	FBgn0031992	3965
1398	X	17010997	17014291	1.212927341461	17011850	1.161664513981	FBgn0000163	16974	FBgn0000163	16974
1399	3L	15164221	15166845	1.212862968445	15164964	1.198964412396	FBgn0036490	8139	FBgn0029114	35936
1400	2R	12972096	12974095	1.212106704712	12973447	0.954301441417	FBgn0028953	903	FBgn0028953	903
1401	X	1475477	1477267	1.212055206299	1476351	1.077706757714	FBgn0000210	9683	FBgn0023530	49084
1402	X	20233645	20235319	1.211121082306	20234457	1.096381694078	FBgn0031114	199	FBgn0031114	199
1403	2L	13891998	13893707	1.210538387299	13892980	1.073797480265	FBgn0019890	11679	FBgn0019890	11679
1404	3R	12275746	12277357	1.20999288559	12276594	0.960037767887	FBgn0044826	2956	FBgn0044826	2956
1405	2R	7071231	7072519	1.209533691406	7071851	0.992660236359	FBgn0000577	27734	FBgn0000577	27734
1406	3L	11016620	11018161	1.209174156189	11017441	1.121746794383	FBgn0036115	7875	FBgn0036118	18145
1407	2L	19601809	19603525	1.208331108093	19602681	1.081520922044	FBgn0000464	4658	FBgn0032812	24255
1408	3L	7129442	7131421	1.20818901062	7130438	1.000635782878	FBgn0028383	582	FBgn0028383	582
1409	3L	10633926	10635291	1.20795083046	10634620	1.0590315183	FBgn0052066	340	FBgn0052068	2716
1410	2L	5454720	5457697	1.206803321838	5455598	1.12770730257	FBgn0005511	6043	FBgn0005511	6043
1411	3R	2250980	2252242	1.206399917603	2251729	0.857955614726	FBgn0014963	19131	FBgn0037443	20116
1412	4	645582	646528	1.206266880035	646492	1.197067141533	FBgn0039914	212	FBgn0026777	318145
1413	3L	16729698	16731943	1.206193447113	16730637	0.914507508278	FBgn0004108	696	FBgn0004108	696
1414	3R	688410	690807	1.206029891968	689920	0.99346476131	FBgn0003002	11385	FBgn0003002	11385
1415	2R	11346404	11348071	1.20601940155	11347253	1.106984764338	FBgn0003130	2385	FBgn0050085	36755
1416	3R	1395849	1397587	1.205882072449	1396693	1.129474371672	FBgn0023023	137	FBgn0037342	2361
1417	4	199627	200474	1.205571651459	200364	1.047247171402	FBgn0039889	760	FBgn0052005	88524
1418	2R	11417825	11420239	1.205263137817	11418901	1.066802322865	FBgn0053463	7611	FBgn0003425	13184
1419	2R	17749453	17751558	1.205120563507	17750727	0.972385799184	FBgn0020307	818	FBgn0034704	68239
1420	3L	18182984	18186692	1.205080986023	18185141	0.957814114434	FBgn0036782	18043	FBgn0020300	80478
1421	3L	8056204	8057744	1.204877376556	8056828	0.822491675615	FBgn0035833	8912	FBgn0035838	38620
1422	2L	3601848	3604092	1.204733371735	3602644	1.146998405457	FBgn0002985	4104	FBgn0002985	4104
1423	2L	16027016	16028866	1.203786611557	16027739	0.975428879261	FBgn0000182	10222	FBgn0028897	230313
1424	X	14538568	14540034	1.202935695648	14539384	0.971200972795	FBgn0052595	13417	FBgn0015773	51616
1425	2L	12578660	12580326	1.202228069305	12579267	1.09721921285	FBgn0032438	14521	FBgn0002970	39081
1426	3L	6312284	6313996	1.202002048492	6313183	1.00452286005	FBgn0052399	5802	FBgn0035692	146050
1427	3R	15184752	15187507	1.20198059082	15185560	1.09995729783	FBgn0038697	14911	FBgn0000463	33625
1428	3L	14684267	14685499	1.201798439026	14684835	0.733280686771	FBgn0036442	9264	FBgn0036449	66847
1429	3R	10643171	10645043	1.200437545776	10644217	1.030277953428	FBgn0038262	16690	FBgn0038258	55459
1430	3R	4107210	4108712	1.199900627136	4108021	0.909481684367	FBgn0010433	4507	FBgn0037561	12417
1431	2R	10895740	10897475	1.19967508316	10896637	1.009071518393	FBgn0000996	814	FBgn0000996	814
1432	3R	25595989	25598704	1.199446678162	25596654	1.147851645947	FBgn0001297	3947	FBgn0020235	21796
1433	2L	10456874	10458561	1.199290275574	10457619	0.986657047272	FBgn0027611	37	FBgn0004915	26275
1434	2R	5989705	5991280	1.198493003845	5990599	0.948795290554	FBgn0027842	218	FBgn0033528	1321
1435	3R	4388829	4390067	1.198225021362	4389457	0.881123823278	FBgn0051258	391	FBgn0037602	87382
1436	3L	9012365	9013914	1.197673797607	9013327	1.040256836835	FBgn0028789	1997	FBgn0028789	1997
1437	3R	11058555	11060301	1.197517871857	11059431	1.143185110653	FBgn0038307	4042	FBgn0015610	8142
1438	2R	23078	25699	1.197049617767	24780	1.109337647756	FBgn0050505	6792	FBgn0033015	776694
1439	3L	5328673	5329935	1.196853876114	5329444	0.789292216301	FBgn0016031	426	FBgn0035602	10988
1440	2L	19567777	19569914	1.196216583252	19568561	1.074591636658	FBgn0046823	2421	FBgn0046823	2421
1441	3R	25384646	25386184	1.195615768433	25385428	0.91288459301	FBgn0000492	3319	FBgn0040623	68612
1442	X	16999209	17000062	1.195532798767	16999594	0.654522291819	FBgn0000163	4718	FBgn0000163	4718
1443	3R	16386325	16388096	1.194643974304	16387498	0.942921191454	FBgn0038803	916	FBgn0040575	1665
1444	2R	6615910	6617379	1.194000244141	6616617	1.051780343056	FBgn0040765	707	FBgn0033581	49346
1445	2L	12660066	12664219	1.193933010101	12661584	0.957172934214	FBgn0004394	3755	FBgn0032445	31439
1446	3L	10151715	10153172	1.193661689758	10152461	0.985610961914	FBgn0052057	7591	FBgn0015618	339864
1447	3L	1461956	1463792	1.193495750427	1462803	1.2776658535	FBgn0046769	279	FBgn0004635	15479
1448	3R	13874647	13876499	1.192802429199	13875569	0.946415556802	FBgn0010389	3137	FBgn0010389	3137
1449	X	6954420	6956581	1.192229270935	6955250	0.949332820045	FBgn0027342	278	FBgn0029933	11961
1450	3L	21423695	21425410	1.191856384277	21424587	1.174723092247	FBgn0037085	745	FBgn0037085	745
1451	3R	13899509	13902338	1.191608428955	13900811	0.991454068352	FBgn0038566	6032	FBgn0038566	6032
1452	3R	6403207	6406028	1.1908826828	6404669	0.96438851076	FBgn0051394	49791	FBgn0001235	59717
1453	3L	3207342	3209776	1.190876960754	3208403	0.959798049927	FBgn0035424	33	FBgn0035423	1521
1454	2R	13655352	13656938	1.190838336945	13656090	1.039211750031	FBgn0003031	1149	FBgn0003031	1149
1455	3R	21267057	21268401	1.190603256226	21267526	0.765536053975	FBgn0004509	31252	FBgn0039337	35199
1456	3R	11923711	11925503	1.189937591553	11924639	1.107007630666	FBgn0010379	299	FBgn0038396	49246
1457	2L	17560784	17562526	1.189904212952	17561968	1.103836564457	FBgn0067341	387	FBgn0032646	64930
1458	X	2195900	2197138	1.189031600952	2196425	0.963602318483	FBgn0003079	143	FBgn0003079	143
1459	3R	18698495	18700739	1.188799381256	18699457	1.093906009898	FBgn0017590	25567	FBgn0039013	146835
1460	2R	17763431	17765057	1.188776016235	17764158	1.126408894857	FBgn0020307	12613	FBgn0013272	61086
1461	3L	3608918	3610395	1.188667297363	3609434	0.918309561412	FBgn0040694	4903	FBgn0053504	32079
1462	3L	30632	34972	1.188060760498	33154	1.096119195223	FBgn0002564	16816	FBgn0035105	134800
1463	3L	11807979	11809764	1.187959194183	11808994	1.135258992513	FBgn0000404	1470	FBgn0000404	1470
1464	3R	13383904	13385486	1.187759399414	13384703	0.933100223541	FBgn0038520	383	FBgn0025571	18558
1465	3L	11099069	11101003	1.187633991241	11100049	1.019592672586	FBgn0052078	2741	FBgn0036136	2901
1466	3L	19599375	19600579	1.187623977661	19600078	0.904267024994	FBgn0036896	777	FBgn0029094	15927
1467	X	9936370	9938232	1.187394618988	9937139	0.932520501754	FBgn0030179	5385	FBgn0030179	5385
1468	3L	17984097	17985671	1.187378644943	17984999	0.945179995369	FBgn0052192	20577	FBgn0020300	119664
1469	X	9588774	9590110	1.18717956543	9589408	1.002981112554	FBgn0020378	8772	FBgn0000233	49999
1470	3L	254393	256069	1.186621189117	255371	1.00793947893	FBgn0029002	199	FBgn0035121	7461
1471	3R	7136510	7138911	1.186368942261	7137469	0.88293095196	FBgn0051386	6139	FBgn0026063	36694
1472	2R	9481343	9483213	1.185918807983	9482096	1.047523766756	FBgn0020766	2158	FBgn0033886	5785
1473	2L	21855667	21857685	1.185632228851	21856716	1.125164761263	FBgn0032965	29138	FBgn0003866	40528
1474	2L	7361677	7363662	1.184884548187	7362509	1.084204000585	FBgn0031902	11611	FBgn0004009	55348
1475	2L	1485332	1487254	1.1847615242	1486400	1.16213759254	FBgn0051928	5914	FBgn0031345	31038
1476	X	13120811	13122607	1.18429517746	13121954	0.865984411801	FBgn0030466	346	FBgn0004456	29527
1477	2R	7919185	7920438	1.184278011322	7919873	0.889699429274	FBgn0033728	1751	FBgn0010238	49225
1478	3L	10744699	10746829	1.183738708496	10745884	1.047635475794	FBgn0036102	29255	FBgn0026160	85955
1479	3R	10302974	10304612	1.183668136597	10303796	1.045582950115	FBgn0038233	33618	FBgn0038234	33794
1480	3L	18266660	18267968	1.183320999146	18267327	1.037912368774	FBgn0036785	808	FBgn0011706	96335
1481	2R	6898193	6899613	1.182880401611	6899106	0.836908276876	FBgn0033631	909	FBgn0050257	11154
1482	2R	1706685	1707910	1.182485580444	1707136	0.81315908432	FBgn0033069	1047	FBgn0033068	3741
1483	X	4414222	4416065	1.182483673096	4415138	1.08021775414	FBgn0029717	1980	FBgn0029715	15556
1484	3R	25114058	25115772	1.180915355682	25114892	0.982206288506	FBgn0039659	8059	FBgn0003525	33390
1485	2R	9054945	9057700	1.18067073822	9056992	1.049153725306	FBgn0011896	4968	FBgn0014877	12997
1486	2R	16562197	16565479	1.180391788483	16564581	1.030239750357	FBgn0003391	160	FBgn0003391	160
1487	3R	2798458	2799837	1.180275917053	2799194	0.992018755744	FBgn0051488	15738	FBgn0010774	106932
1488	2L	165042	167101	1.179961204529	165837	1.010355055332	FBgn0016977	6803	FBgn0016977	6803
1489	X	20140389	20141851	1.179542541504	20141133	1.042430372799	FBgn0031101	2963	FBgn0027334	60994
1490	3R	4493740	4495859	1.179120063782	4495166	0.891263484955	FBgn0012024	270	FBgn0037608	4673
1491	3R	1449610	1451567	1.17850112915	1450834	1.026441265555	FBgn0037351	648	FBgn0037351	648
1492	3R	12376870	12378772	1.177909851074	12377804	0.997446924448	FBgn0038442	2045	FBgn0027053	81981
1493	3L	16732474	16735720	1.177875995636	16733559	1.142016102286	FBgn0004108	2226	FBgn0004108	2226
1494	2L	2364969	2366477	1.177777767181	2365645	1.013372870053	FBgn0014010	283	FBgn0028485	310
1495	3L	6917090	6920553	1.177035808563	6919685	1.056904428145	FBgn0035719	2782	FBgn0001104	34315
1496	X	7178123	7180072	1.176342010498	7179285	1.179324150085	FBgn0026144	3321	FBgn0026144	3321
1497	3R	17453995	17455462	1.176063537598	17454850	1.104025125504	FBgn0046832	6604	FBgn0046832	6604
1498	3L	12705306	12706879	1.175805568695	12705974	0.863510191441	FBgn0016940	2581	FBgn0036306	22730
1499	2R	17904778	17906176	1.175415039062	17905444	0.962458582485	FBgn0034724	4194	FBgn0053200	10789
1500	X	8558837	8560401	1.17521238327	8559476	0.860735058784	FBgn0030060	392	FBgn0030061	711
1501	3L	3073647	3075694	1.174312591553	3074936	0.951599177192	FBgn0003938	603	FBgn0003938	603
1502	X	9611777	9613157	1.174270629883	9612464	0.995963160197	FBgn0030151	11503	FBgn0000233	73055
1503	2R	14188908	14190499	1.173674583435	14189667	0.982801183065	FBgn0023214	1272	FBgn0023214	1272
1504	3L	21812281	21814090	1.173666000366	21813250	0.963879942894	FBgn0014362	220	FBgn0046301	47204
1505	2L	1957508	1959450	1.173101425171	1958266	0.938985151403	FBgn0031375	3747	FBgn0031391	189021
1506	3R	8780382	8781753	1.173075675964	8781025	1.066670473884	FBgn0040494	6449	FBgn0038102	33195
1507	3L	14571763	14573576	1.172570228577	14572577	0.992298305035	FBgn0040318	7750	FBgn0028418	46554
1508	3R	12333335	12334899	1.17230796814	12334066	1.027517010184	FBgn0038441	5106	FBgn0027053	38243
1509	3L	2876420	2877939	1.172246456146	2877202	1.065140668084	FBgn0035379	1506	FBgn0035370	126674
1510	3R	25532204	25534039	1.171754360199	25533037	1.017862707376	FBgn0039684	7224	FBgn0039687	17605
1511	3R	7948680	7950270	1.171660900116	7949489	1.071819529814	FBgn0037992	4430	FBgn0037992	4430
1512	3R	631035	633606	1.171071052551	632731	0.978101789951	FBgn0051529	565	FBgn0051529	565
1513	3R	18970384	18972372	1.170855522156	18971654	1.047118074754	FBgn0004644	3773	FBgn0051457	17948
1514	3R	12625741	12627212	1.170784950256	12626429	0.871229797602	FBgn0015230	12396	FBgn0020556	27518
1515	2L	14553619	14555471	1.169804573059	14554480	1.018298119307	FBgn0028881	5405	FBgn0005771	63618
1516	2R	13013163	13014871	1.169589042664	13014002	0.914425401127	FBgn0061355	3589	FBgn0034237	37074
1517	2R	20678492	20680532	1.169419765472	20679343	1.131514521206	FBgn0011694	2445	FBgn0001325	54872
1518	X	9502684	9504689	1.168922901154	9503606	1.158595085144	FBgn0028341	529	FBgn0015624	24491
1519	2L	1147226	1148762	1.168474197388	1147953	0.942384271061	FBgn0031308	120	FBgn0031308	120
1520	X	5743675	5748055	1.16815328598	5747069	0.983316510916	FBgn0000042	969	FBgn0000042	969
1521	2L	7055778	7058087	1.167680740356	7057459	0.837468743324	FBgn0031885	1153	FBgn0040954	6526
1522	3R	586942	587764	1.167665481567	587627	0.350719842044	FBgn0037273	6340	FBgn0051532	29328
1523	X	12493249	12494992	1.167245864868	12494214	1.040332635244	FBgn0053963	815	FBgn0053963	815
1524	2L	18359633	18361178	1.166854143143	18360346	1.092943163479	FBgn0011559	5391	FBgn0004413	78820
1525	2L	4123115	4124653	1.165595054626	4123778	0.899101575216	FBgn0014033	2057	FBgn0000547	92399
1526	2R	7687716	7690359	1.165411949158	7688684	1.033214410146	FBgn0014184	1485	FBgn0014184	1485
1527	X	9550008	9552130	1.163826942444	9551355	0.952909501394	FBgn0000233	11946	FBgn0000233	11946
1528	2L	593956	595537	1.163084030151	594721	1.044734506046	FBgn0010323	34	FBgn0031267	20489
1529	3L	6028287	6030165	1.162907600403	6029183	1.015627413988	FBgn0028980	58	FBgn0035675	20323
1530	3R	7835771	7837077	1.162221908569	7836391	0.819601456324	FBgn0037979	113	FBgn0037992	117528
1531	3R	4818056	4819459	1.161764621735	4818853	0.91383767128	FBgn0037648	126	FBgn0022347	186
1532	3R	10416541	10417688	1.161487102509	10416852	0.59099778533	FBgn0020299	1333	FBgn0020299	1333
1533	3L	19620144	19622640	1.161026000977	19621395	1.035946210225	FBgn0022774	6287	FBgn0029094	37244
1534	3R	22621184	22623310	1.160862922668	22622151	1.031460846172	FBgn0003717	2614	FBgn0027889	70378
1535	3L	4955691	4958205	1.160840988159	4956351	1.094545925365	FBgn0005775	668	FBgn0035570	265648
1536	3L	9394657	9397306	1.159717082977	9395908	0.86372423172	FBgn0023129	1292	FBgn0023129	1292
1537	2R	14051165	14052454	1.158560752869	14051790	0.85995721817	FBgn0003067	160	FBgn0003067	160
1538	X	16087398	16089230	1.15842628479	16088150	0.970330301921	FBgn0003933	96	FBgn0003933	96
1539	X	212987	214799	1.158086299896	214373	0.826455891132	FBgn0004034	1042	FBgn0000022	12480
1540	2L	1404288	1406666	1.157593250275	1405255	1.031591117382	FBgn0002543	15194	FBgn0002543	15194
1541	X	5717803	5719164	1.157153129578	5718651	0.862794786692	FBgn0029818	51	FBgn0000042	27449
1542	3R	20551573	20553604	1.156526088715	20552964	0.934242725372	FBgn0004885	7545	FBgn0003719	22492
1543	2R	8069670	8071466	1.155890464783	8070555	0.960471063852	FBgn0050056	7437	FBgn0053752	8959
1544	X	9008953	9011739	1.154952526093	9010778	0.88259304271	FBgn0026206	2290	FBgn0040931	5572
1545	X	13904127	13905125	1.154151201248	13904707	0.688435622624	FBgn0011974	129	FBgn0002873	177073
1546	X	9957970	9959408	1.153989553452	9958740	0.961844556472	FBgn0030179	26986	FBgn0030179	26986
1547	2R	16338858	16340622	1.152952194214	16339756	1.07378466924	FBgn0016984	240	FBgn0016984	240
1548	3L	20601240	20602959	1.152691841125	20602332	1.018041610718	FBgn0052431	19251	FBgn0001320	26872
1549	2L	19314910	19316625	1.15184211731	19315743	1.02613213483	FBgn0032769	19508	FBgn0024245	43410
1550	X	19411637	19413071	1.151808738708	19412320	0.88693267107	FBgn0031030	1426	FBgn0031032	5259
1551	3L	15296960	15298479	1.151076316833	15297828	1.001175880432	FBgn0036494	4131	FBgn0036494	4131
1552	2R	2491445	2492704	1.150694847107	2492088	0.945004403591	FBgn0050156	2711	FBgn0033107	165215
1553	3R	5753569	5755000	1.150619983673	5754274	0.903294451096	FBgn0053975	638	FBgn0037770	57503
1554	X	2181414	2183023	1.150195121765	2182230	0.845183035907	FBgn0040392	384	FBgn0003079	14052
1555	2R	10175618	10177099	1.150109291077	10176280	0.800041984109	FBgn0033952	2662	FBgn0033948	40105
1556	X	13464516	13465880	1.14885187149	13465211	0.884186395009	FBgn0030505	6517	FBgn0030507	36749
1557	X	20504095	20507127	1.148264408112	20504986	1.184008717537	FBgn0003300	131	FBgn0003300	131
1558	2R	18235379	18237280	1.14816904068	18236568	0.934533655643	FBgn0028371	7855	FBgn0020257	40013
1559	3R	25693436	25695158	1.148101329803	25694207	1.082619667053	FBgn0039714	411	FBgn0051035	885
1560	2R	4930677	4932661	1.1477663517	4931770	1.015824317932	FBgn0033412	3665	FBgn0053774	19673
1561	X	1512232	1514120	1.145980834961	1513371	0.960514264948	FBgn0029584	4894	FBgn0023530	12064
1562	3L	14960096	14961532	1.145935058594	14960809	1.04670637846	FBgn0036461	952	FBgn0036462	4114
1563	X	17365536	17366704	1.144560098648	17365925	0.757079720497	FBgn0030843	2630	FBgn0030851	97488
1564	2R	8534467	8536171	1.144434452057	8535383	0.849301065717	FBgn0008654	22353	FBgn0005624	38487
1565	2L	1960949	1963076	1.143630504608	1962116	1.039351238924	FBgn0051942	3310	FBgn0031391	185171
1566	3L	1308726	1309959	1.142910003662	1309237	0.894442617893	FBgn0035208	2903	FBgn0011361	4101
1567	2R	5943757	5944698	1.142602920532	5944219	0.766270458698	FBgn0033522	2694	FBgn0033522	2694
1568	3L	18553323	18554386	1.141845703125	18553974	1.050767302513	FBgn0036791	48	FBgn0036800	33979
1569	3R	20902119	20903900	1.141448974609	20902944	1.00017412971	FBgn0039274	2340	FBgn0039273	3036
1570	3L	13027095	13028701	1.141225337982	13027710	0.971231758595	FBgn0036342	6739	FBgn0036342	6739
1571	2R	14078692	14080422	1.140706777573	14079559	0.957822418213	FBgn0050115	3061	FBgn0050119	25111
1572	X	4257325	4258452	1.14037322998	4257896	0.955269082387	FBgn0000179	197	FBgn0029714	139308
1573	3L	4252246	4253959	1.140333652496	4253097	0.900942140155	FBgn0053764	2062	FBgn0035521	6771
1574	3R	26098929	26103617	1.13964176178	26101706	1.053908407688	FBgn0010113	1950	FBgn0039757	66964
1575	3R	14921768	14923024	1.139037132263	14922364	0.767961950863	FBgn0016120	1644	FBgn0038678	1745
1576	3R	2672784	2674438	1.13854598999	2673653	0.775169909	FBgn0003339	2233	FBgn0001077	16393
1577	2L	8760398	8762147	1.137496232986	8761276	1.054550086751	FBgn0032066	7432	FBgn0029123	64349
1578	3R	426855	428681	1.137461662292	428017	0.984964202432	FBgn0040685	7593	FBgn0037261	39256
1579	2R	2089451	2091627	1.137439250946	2090450	0.953039730296	FBgn0033076	22341	FBgn0041145	31868
1580	X	18810111	18812077	1.137078285217	18811324	0.931205451488	FBgn0052541	47028	FBgn0030974	83754
1581	X	13466302	13467785	1.136933326721	13467093	0.980361610651	FBgn0030505	8399	FBgn0030507	34867
1582	3R	438204	439667	1.136901378632	439401	1.061457157135	FBgn0013743	804	FBgn0037261	27872
1583	X	17157847	17159274	1.136733531952	17158483	0.799922943115	FBgn0004854	9965	FBgn0000163	163607
1584	2L	7043284	7044756	1.136010169983	7044061	0.964035928249	FBgn0051630	1594	FBgn0051630	1594
1585	3R	21864906	21866686	1.135503768921	21865779	1.008053207397	FBgn0000591	267	FBgn0000591	267
1586	3R	17679872	17681508	1.135412693024	17680743	1.050830223981	FBgn0015229	1241	FBgn0038925	172455
1587	X	22033308	22034916	1.135115623474	22034299	1.068864618029	FBgn0031201	18965	FBgn0031186	376314
1588	3R	2914431	2916323	1.135104179382	2916291	1.323711395264	FBgn0040670	3555	FBgn0003884	4031
1589	X	20845536	20846797	1.134629249573	20846298	0.846928183238	FBgn0031145	148	FBgn0031144	3672
1590	X	3337935	3339431	1.13445854187	3338613	0.969922290129	FBgn0029663	135	FBgn0029664	512
1591	3L	140660	142230	1.133862495422	141385	1.064801496618	FBgn0035101	2957	FBgn0035105	26569
1592	X	8454106	8455667	1.132927894592	8455033	0.815395699607	FBgn0030054	3495	FBgn0030054	3495
1593	3R	14273972	14276468	1.132725715637	14274460	0.850542147954	FBgn0051122	35871	FBgn0038609	82082
1594	2L	16434534	16436265	1.130479812622	16435358	1.085059676852	FBgn0020416	5851	FBgn0025678	82668
1595	3R	19738778	19741176	1.130067825317	19739522	1.107133924961	FBgn0016754	9173	FBgn0015282	17725
1596	3L	363519	365252	1.129763364792	364551	0.970096588135	FBgn0003749	3703	FBgn0035136	19636
1597	2L	16811392	16813034	1.129731178284	16812148	0.905696644503	FBgn0004797	446	FBgn0032600	72815
1598	2R	3049351	3050939	1.128392696381	3049896	0.891384797938	FBgn0033191	1613	FBgn0022772	12375
1599	X	10318050	10320006	1.127243995667	10318952	0.97351326662	FBgn0030205	149	FBgn0083167	12987
1600	2L	248138	250275	1.126816272736	248946	1.051598787308	FBgn0001309	1849	FBgn0001309	1849
1601	X	15645040	15648138	1.126477718353	15647420	0.86199092865	FBgn0003345	1155	FBgn0025809	27904
1602	X	14818609	14820065	1.125951766968	14819232	0.936336685629	FBgn0000535	14039	FBgn0030605	78617
1603	3R	2865337	2866316	1.125466346741	2865992	0.647013346354	FBgn0024289	12065	FBgn0010774	40134
1604	2L	6508115	6509290	1.125463485718	6508715	0.817032963037	FBgn0051637	10073	FBgn0031822	17887
1605	3R	660418	662085	1.125411510468	661241	1.027117504793	FBgn0037284	4256	FBgn0003002	17294
1606	3L	16675443	16678243	1.124974727631	16677491	1.003717646879	FBgn0063485	580	FBgn0004108	53842
1607	3L	9420364	9422069	1.124585151672	9421327	1.034141391516	FBgn0035995	505	FBgn0052038	4531
1608	X	19155137	19156770	1.124140739441	19155847	1.044799440047	FBgn0028469	155	FBgn0031008	53026
1609	3R	3930570	3933016	1.124064445496	3931191	0.831856757402	FBgn0004210	134	FBgn0037550	20864
1610	2R	7726273	7727709	1.123925209045	7726932	0.897909045219	FBgn0020377	200	FBgn0020377	200
1611	2L	21178002	21179184	1.123683929443	21178616	0.866834133863	FBgn0011829	7722	FBgn0003930	24155
1612	3L	8994184	8995751	1.123524665833	8995028	0.998015347649	FBgn0035956	672	FBgn0035954	15883
1613	X	4516281	4517381	1.123418807983	4516796	0.706669425964	FBgn0029720	4862	FBgn0022768	15312
1614	3R	13399275	13399810	1.123287200928	13399723	0.676367350987	FBgn0038522	6047	FBgn0025571	33578
1615	3R	15191872	15193608	1.123283863068	15192679	0.95366304061	FBgn0038697	7792	FBgn0000463	40744
1616	2L	18778293	18779562	1.123100280762	18778954	0.957853205064	FBgn0045852	721	FBgn0032717	56642
1617	3R	17867612	17868882	1.122742176056	17868270	0.845359385014	FBgn0017397	356	FBgn0017397	356
1618	3L	19127582	19128916	1.122652769089	19128290	0.900849005755	FBgn0016797	7595	FBgn0016797	7595
1619	2L	13244579	13245818	1.122098922729	13245091	0.972511863708	FBgn0003935	243	FBgn0003935	243
1620	3L	14923445	14924870	1.121564865112	14923954	0.867168033824	FBgn0026320	10652	FBgn0026320	10652
1621	3L	4526719	4528363	1.121085643768	4527553	0.759372919798	FBgn0035558	4577	FBgn0015805	80011
1622	3R	12105739	12109022	1.120591163635	12106738	1.008570025949	FBgn0051283	1621	FBgn0051283	1621
1623	2L	20133089	20134375	1.119974136353	20133650	0.776595175266	FBgn0032853	2820	FBgn0032849	39656
1624	3L	17617544	17619916	1.119569301605	17618932	0.892609820646	FBgn0052179	603	FBgn0052179	603
1625	X	2883421	2884858	1.119514465332	2884219	0.796907481025	FBgn0029649	39499	FBgn0004647	106809
1626	3L	18592076	18593837	1.119320392609	18593169	0.767272135791	FBgn0036801	1949	FBgn0036800	5216
1627	2L	21886061	21887647	1.119059562683	21886788	0.889631239573	FBgn0032965	934	FBgn0003866	70600
1628	2L	7037448	7038706	1.118847370148	7038232	0.896615473429	FBgn0022201	234	FBgn0022201	234
1629	3R	5430001	5431791	1.118329048157	5431048	1.017391036539	FBgn0037720	14015	FBgn0037719	14339
1630	3R	901624	903299	1.117541790009	902553	0.970601194045	FBgn0010313	9855	FBgn0010313	9855
1631	2R	15334503	15336080	1.11749458313	15335283	0.951226711273	FBgn0034475	4843	FBgn0011849	92889
1632	X	6098016	6100047	1.117375850677	6098769	0.938435077667	FBgn0023458	279	FBgn0015818	2300
1633	2L	16329459	16330825	1.116714477539	16330237	0.757991454181	FBgn0028899	3499	FBgn0040984	4381
1634	3R	4513671	4515829	1.11628484726	4514992	0.885973155499	FBgn0001180	8548	FBgn0001180	8548
1635	3L	3110730	3112008	1.115860939026	3111381	0.922414080302	FBgn0026189	126	FBgn0012049	20826
1636	2L	2450069	2451926	1.115394592285	2451175	0.866042163637	FBgn0012017	8869	FBgn0015816	41491
1637	3R	13982073	13983662	1.115323543549	13982851	1.013305366039	FBgn0038568	1641	FBgn0022943	7534
1638	2L	11185000	11186697	1.115305423737	11185905	1.094010633581	FBgn0032354	6864	FBgn0028700	55260
1639	3R	26887428	26889024	1.11524105072	26888086	0.844442278147	FBgn0002413	1155	FBgn0010808	8452
1640	2R	3291104	3292358	1.115135192871	3291648	0.870958042145	FBgn0050497	2779	FBgn0033210	103483
1641	4	526026	528395	1.114587783813	527407	1.050141362583	FBgn0004607	3306	FBgn0026777	199060
1642	2R	16343241	16345035	1.114208221436	16344376	0.940204620361	FBgn0011674	730	FBgn0016984	4380
1643	3L	18256862	18258052	1.114171981812	18257298	0.729771081139	FBgn0036784	2339	FBgn0011706	106364
1644	X	3617515	3619487	1.113931655884	3618165	0.968305289745	FBgn0026698	7479	FBgn0000542	63168
1645	2L	19543529	19544967	1.113584518433	19544429	0.797671973705	FBgn0041180	1293	FBgn0046825	21018
1646	3L	4594035	4595497	1.112846851349	4594787	0.853805732727	FBgn0052247	5396	FBgn0015805	12777
1647	X	451633	453583	1.11262178421	452763	1.052338063717	FBgn0003986	4900	FBgn0003986	4900
1648	2R	15357817	15359284	1.111900806427	15358515	0.906677633524	FBgn0034476	16747	FBgn0011849	116121
1649	3R	2488318	2489630	1.111637115479	2488924	0.841052616344	FBgn0024912	3102	FBgn0026567	5320
1650	2R	11257806	11259750	1.111494064331	11258616	0.903457462788	FBgn0050089	16355	FBgn0050089	16355
1651	X	6384462	6385875	1.11084651947	6385264	0.893028483671	FBgn0029875	743	FBgn0014026	6743
1652	3L	14371432	14372917	1.110530853271	14372165	1.064848393202	FBgn0003459	3017	FBgn0003459	3017
1653	3R	627689	630229	1.110332012177	628468	1.072162246704	FBgn0037278	1023	FBgn0037278	1023
1654	3L	22288586	22290106	1.110051631927	22289409	0.94061125026	FBgn0052450	25790	FBgn0052450	25790
1655	2R	4234819	4237234	1.109934806824	4235498	0.982031549726	FBgn0040777	152	FBgn0050353	65479
1656	2R	5939772	5942747	1.109304428101	5941800	1.011374092102	FBgn0033522	275	FBgn0033522	275
1657	3R	21308014	21309373	1.108478069305	21308701	0.962086004369	FBgn0039338	152	FBgn0039338	152
1658	2L	14429805	14432550	1.108163356781	14431543	1.031016181497	FBgn0028871	6412	FBgn0005771	59319
1659	X	8885737	8888102	1.107837200165	8887213	0.884389260236	FBgn0030075	3861	FBgn0030086	47336
1660	2R	15314728	15317005	1.107650756836	15316266	1.010574256673	FBgn0011897	1188	FBgn0011849	73872
1661	2L	2447229	2448944	1.10737991333	2448103	0.99902862661	FBgn0012017	11941	FBgn0015816	44563
1662	2L	6078253	6080158	1.106846809387	6079238	1.059467596166	FBgn0031778	785	FBgn0031769	28409
1663	3L	21502101	21503529	1.106576442719	21502866	0.976812362671	FBgn0037102	131	FBgn0028663	29163
1664	2R	14360636	14361881	1.106444358826	14361176	0.73572585162	FBgn0034400	450	FBgn0010651	42586
1665	2L	5982560	5984341	1.105753898621	5983666	1.012078593759	FBgn0001942	1907	FBgn0001942	1907
1666	3L	10261702	10263542	1.10569190979	10262567	0.894886353437	FBgn0036080	15416	FBgn0000629	349510
1667	3R	9889594	9890900	1.105516910553	9890391	0.786066770554	FBgn0038197	7701	FBgn0038196	28504
1668	X	8996796	8997958	1.104654312134	8997327	0.832665583667	FBgn0030094	1269	FBgn0030094	1269
1669	3L	8107507	8108837	1.104478359222	8108112	0.937412346111	FBgn0035842	3048	FBgn0042112	9052
1670	3L	11392218	11394369	1.104308605194	11392730	0.889097043446	FBgn0036157	6367	FBgn0036165	68777
1671	2R	9821778	9823650	1.10304069519	9822931	0.724396901972	FBgn0033921	5715	FBgn0033922	17758
1672	3R	25840128	25841587	1.102401733398	25841008	0.968913190505	FBgn0039737	78	FBgn0039735	10605
1673	X	12581089	12583102	1.102071762085	12581914	0.950471699238	FBgn0030418	3511	FBgn0053963	88515
1674	2L	16272144	16273273	1.102018356323	16272515	0.641973458804	FBgn0001994	11142	FBgn0001994	11142
1675	3L	3826329	3827959	1.101777076721	3827058	0.898268431425	FBgn0013751	2627	FBgn0035464	32257
1676	3L	21231781	21233259	1.101408004761	21232530	0.960170914145	FBgn0000551	886	FBgn0037066	12626
1677	2L	6177952	6180391	1.101280212402	6179313	0.965933350956	FBgn0040951	11158	FBgn0031782	51551
1678	2L	16365128	16366439	1.101133823395	16365807	0.776658270094	FBgn0028841	3959	FBgn0025678	13117
1679	3L	18200145	18201425	1.1011095047	18200775	0.864530030419	FBgn0036783	16572	FBgn0020300	96112
1680	2L	9522301	9523584	1.100849628448	9523111	0.758296839396	FBgn0032123	1896	FBgn0002973	85598
1681	2L	1157055	1158475	1.100384712219	1157709	0.859687268734	FBgn0028388	555	FBgn0031310	6926
1682	3L	11904300	11906207	1.1001329422	11905172	0.974799717174	FBgn0011723	156	FBgn0000404	97648
1683	X	10588373	10590676	1.098541736603	10589157	0.802012634277	FBgn0003204	567	FBgn0052672	24396
1684	3R	6439224	6440958	1.098075389862	6439916	0.888207018375	FBgn0001235	24470	FBgn0001235	24470
1685	3L	2851320	2852702	1.097979068756	2851892	0.900672584772	FBgn0035378	3350	FBgn0035370	101364
1686	3L	20594613	20596089	1.097556114197	20595397	1.144420464834	FBgn0037014	24326	FBgn0001320	33807
1687	4	1180915	1181687	1.097545623779	1181100	0.932243903478	FBgn0039925	13384	FBgn0011642	99934
1688	3L	12677153	12678304	1.097498655319	12677650	0.819705200195	FBgn0014343	9955	FBgn0036306	51054
1689	3R	26199688	26201287	1.097469329834	26200397	0.923031217912	FBgn0015221	13157	FBgn0039764	49157
1690	3L	21218991	21220836	1.097465515137	21219849	1.079502403736	FBgn0037065	46	FBgn0037066	55
1691	3L	3401218	3404416	1.096374511719	3403757	0.982909456889	FBgn0014388	4710	FBgn0027616	46059
1692	X	10774984	10776671	1.09637260437	10775878	1.128963410854	FBgn0030251	3261	FBgn0030241	75786
1693	3L	19634395	19635842	1.096322059631	19635108	0.89954739809	FBgn0036899	6186	FBgn0029094	50957
1694	2R	3146336	3148063	1.096282482147	3147435	0.742613220215	FBgn0027604	5290	FBgn0033206	33407
1695	2R	17223780	17224981	1.096024513245	17224472	0.689581215382	FBgn0050398	943	FBgn0050398	943
1696	2L	1425451	1427973	1.095732688904	1426818	0.874957028557	FBgn0003926	5893	FBgn0002543	6369
1697	2L	2887914	2889807	1.095604896545	2889092	1.012209331288	FBgn0041111	3140	FBgn0004584	83584
1698	3L	5966648	5969474	1.095403671265	5968640	0.988032761742	FBgn0052406	2521	FBgn0035656	18688
1699	3R	13360033	13361072	1.095105648041	13360511	0.753882110119	FBgn0038515	214	FBgn0010926	5187
1700	3L	6430606	6431944	1.094944000244	6431452	0.91554629008	FBgn0035700	4161	FBgn0020251	38225
1701	2L	20745286	20746968	1.094780445099	20746064	1.015117280623	FBgn0011202	324	FBgn0000986	23556
1702	2L	19357788	19360095	1.094086647034	19358607	0.930100132437	FBgn0024245	546	FBgn0024245	546
1703	2R	16096987	16099375	1.09402179718	16098552	0.865382353465	FBgn0067694	98	FBgn0015907	3816
1704	3R	11409070	11411435	1.093999862671	11410588	1.078987514271	FBgn0038350	32094	FBgn0053207	81320
1705	2R	17909226	17910434	1.093792915344	17909838	0.889350722818	FBgn0034724	200	FBgn0053200	6395
1706	2L	14690130	14691511	1.09367609024	14690883	0.883181067074	FBgn0003016	1572	FBgn0005771	200021
1707	3R	18958713	18960527	1.093390464783	18959872	0.943361142102	FBgn0051457	6166	FBgn0051457	6166
1708	3L	21393486	21394459	1.092277526855	21394069	0.689802110195	FBgn0033583	14406	FBgn0014143	16328
1709	X	17578939	17580984	1.092095851898	17580203	1.044598383062	FBgn0030866	6992	FBgn0030866	6992
1710	X	19092906	19094946	1.091901779175	19094000	1.075098097324	FBgn0031006	1163	FBgn0031008	8821
1711	2R	9995660	9997740	1.090995788574	9996490	1.007576406002	FBgn0001332	424	FBgn0013725	49292
1712	3L	14986012	14987384	1.090507984161	14986807	0.849503068363	FBgn0047338	1944	FBgn0036465	21022
1713	2L	4043171	4045245	1.090133190155	4043638	0.828773049747	FBgn0000547	12259	FBgn0000547	12259
1714	2R	4162186	4163692	1.090048789978	4162941	0.978994786739	FBgn0003892	1493	FBgn0003892	1493
1715	2R	8511375	8512730	1.089159011841	8511890	0.779307179981	FBgn0008654	1140	FBgn0005624	14994
1716	2R	20020601	20023498	1.088710784912	20022673	0.965619532267	FBgn0019886	217	FBgn0019886	217
1717	2R	2116379	2117762	1.08854341507	2117241	0.707218710581	FBgn0033076	4450	FBgn0041145	5077
1718	2R	15384913	15386450	1.088396072388	15385512	0.893487818101	FBgn0043532	2533	FBgn0011849	143118
1719	3R	15134981	15136906	1.088241815567	15135975	0.895967769623	FBgn0000463	15960	FBgn0000463	15960
1720	2L	19696172	19698674	1.088201522827	19697006	0.831168889999	FBgn0005590	42	FBgn0005590	42
1721	2R	7724280	7725568	1.088032722473	7724990	0.870828390121	FBgn0020377	2142	FBgn0020377	2142
1722	3R	15884257	15885393	1.087972640991	15884832	0.790622264147	FBgn0038771	655	FBgn0038769	23055
1723	3L	1150224	1152194	1.087971687317	1151009	1.132057070732	FBgn0025525	9797	FBgn0035194	80197
1724	2R	8824389	8825916	1.087676048279	8824980	0.975646159228	FBgn0033827	9418	FBgn0043010	86614
1725	3L	19121407	19123040	1.08766746521	19122330	0.976802259684	FBgn0016797	13555	FBgn0016797	13555
1726	X	5449805	5451489	1.087658882141	5450550	0.971884761538	FBgn0029776	10447	FBgn0029783	60656
1727	X	11787342	11788520	1.086782455444	11787912	0.791046170627	FBgn0030358	23125	FBgn0003865	34938
1728	2L	21616006	21618875	1.086739063263	21617874	1.091981112957	FBgn0022893	353	FBgn0022893	353
1729	2R	11425768	11428200	1.086520195007	11426841	0.952183818817	FBgn0053463	15551	FBgn0003425	21124
1730	3L	1426575	1427992	1.086148262024	1427298	0.947820831748	FBgn0043865	6123	FBgn0004635	20026
1731	3L	14914540	14916641	1.084509849548	14915145	0.964142967673	FBgn0040487	3774	FBgn0040487	3774
1732	2L	16741537	16743240	1.084109306335	16742444	0.878364562988	FBgn0032600	3111	FBgn0032600	3111
1733	3L	20727984	20730244	1.08408164978	20729518	0.908879722868	FBgn0037023	2698	FBgn0016696	24140
1734	X	11532305	11534001	1.083917617798	11533240	0.981778689793	FBgn0011754	338	FBgn0030327	14481
1735	3L	7343820	7345501	1.083724498749	7344732	0.834151983261	FBgn0082598	986	FBgn0082598	986
1736	X	3713779	3715568	1.083158493042	3714821	0.991641385215	FBgn0015565	1258	FBgn0019661	6897
1737	X	9603678	9605054	1.082856178284	9604181	0.753998139325	FBgn0020378	6001	FBgn0000233	64772
1738	3R	21840141	21841674	1.082219600677	21841174	0.80663877375	FBgn0002578	727	FBgn0002592	2018
1739	3R	9726667	9728168	1.082129001617	9727429	1.063187122345	FBgn0000576	152	FBgn0000576	152
1740	3L	4689746	4692294	1.082028865814	4690878	1.002076268196	FBgn0035570	175	FBgn0035570	175
1741	X	15384584	15387130	1.08168554306	15386404	0.959360957146	FBgn0030653	16526	FBgn0030659	30405
1742	2L	20769999	20771546	1.081650257111	20770846	0.861120616688	FBgn0032884	4396	FBgn0000986	48338
1743	2L	7295348	7296636	1.081124782562	7296172	0.803336232901	FBgn0004009	10989	FBgn0004009	10989
1744	3R	14371328	14372416	1.081124305725	14371948	0.743980748313	FBgn0004652	704	FBgn0027841	113166
1745	3L	13320625	13322355	1.079987049103	13321621	1.017456755919	FBgn0036348	1552	FBgn0036349	30911
1746	3R	21714215	21715830	1.079901456833	21715037	0.939349342795	FBgn0028717	772	FBgn0002735	110543
1747	3R	1144911	1147192	1.079884052277	1145857	0.934709576999	FBgn0013576	15769	FBgn0037310	19990
1748	2L	6553091	6554332	1.079566001892	6553754	0.743091344833	FBgn0031829	3605	FBgn0031830	4046
1749	3L	3114010	3115563	1.079490661621	3114975	0.87932101418	FBgn0026189	3720	FBgn0012049	17232
1750	3R	259295	260781	1.079344749451	260114	0.866150617599	FBgn0037250	383	FBgn0037250	383
1751	3L	11292239	11293619	1.079099178314	11293054	0.961559981108	FBgn0036154	2612	FBgn0041094	66798
1752	2R	4795541	4797087	1.078523635864	4796211	0.881945077111	FBgn0020621	699	FBgn0033400	2231
1753	X	12600193	12601187	1.077849626541	12600607	0.685927569866	FBgn0030421	1402	FBgn0053963	107208
1754	2R	18604137	18605554	1.077017784119	18604948	0.861861038208	FBgn0034822	3025	FBgn0003062	22628
1755	2L	11973598	11975005	1.076974391937	11974305	0.903104960918	FBgn0041606	3211	FBgn0032390	15659
1756	2R	14937596	14939647	1.076581954956	14938722	0.878410369158	FBgn0004873	1090	FBgn0050326	8588
1757	2L	1414250	1415786	1.076365470886	1415191	0.891131653505	FBgn0002543	5258	FBgn0002543	5258
1758	3L	20634592	20635814	1.075925827026	20635071	0.777918249369	FBgn0001320	5867	FBgn0001320	5867
1759	3R	686183	688090	1.075819969177	687001	0.953057527542	FBgn0003002	8466	FBgn0003002	8466
1760	X	7396907	7398064	1.075715065002	7397476	0.785959832809	FBgn0052720	15351	FBgn0027553	176082
1761	3R	20059387	20060902	1.07541847229	20060201	0.779972693499	FBgn0043884	2755	FBgn0039172	4450
1762	X	4755182	4756400	1.075241088867	4755640	0.749626255035	FBgn0052772	644	FBgn0029738	25747
1763	2L	21840334	21842177	1.075150966644	21841315	1.094053100137	FBgn0003866	25127	FBgn0003866	25127
1764	X	7088955	7091323	1.07500743866	7090475	0.773879617453	FBgn0029940	21665	FBgn0025549	46065
1765	X	18699854	18701520	1.07458114624	18700806	0.826339546003	FBgn0040883	1429	FBgn0040883	1429
1766	3R	14886063	14887806	1.074373722076	14886890	0.976364696727	FBgn0038676	21617	FBgn0027784	29917
1767	2L	14770971	14772413	1.073756694794	14771617	0.903066158295	FBgn0032549	745	FBgn0028535	231716
1768	X	18130788	18132107	1.073567390442	18131588	0.805161728578	FBgn0030911	5072	FBgn0004956	10174
1769	X	7092002	7093265	1.073479890823	7092606	0.995942047664	FBgn0029940	19534	FBgn0025549	43934
1770	X	13041371	13043733	1.073357105255	13042184	0.871681332588	FBgn0005410	3419	FBgn0029133	4086
1771	2R	16648864	16650442	1.073060035706	16649624	0.880245938021	FBgn0034592	401	FBgn0002736	13463
1772	2L	21608689	21609806	1.072816848755	21609191	1.020364284515	FBgn0032955	2001	FBgn0022893	8330
1773	2L	10849735	10851290	1.072328567505	10850421	0.881880704094	FBgn0004363	447	FBgn0024227	7661
1774	3R	15149826	15151678	1.072297096252	15150799	0.913784083198	FBgn0000463	1136	FBgn0000463	1136
1775	2R	7629145	7631487	1.072180271149	7630372	0.937638610601	FBgn0033681	4407	FBgn0027504	36592
1776	3R	12654610	12655941	1.071930408478	12655180	0.800896835327	FBgn0000014	589	FBgn0020546	20546
1777	2L	18300790	18302205	1.071810722351	18301623	0.816888753106	FBgn0032677	10790	FBgn0004413	137543
1778	2R	11610568	11612263	1.071639060974	11611349	0.920694126802	FBgn0034072	2051	FBgn0034073	6117
1779	X	5441416	5443476	1.071221351624	5442210	0.939772754908	FBgn0029775	2700	FBgn0029783	68996
1780	X	9423883	9425690	1.070477485657	9424806	1.013287752867	FBgn0052699	390	FBgn0030137	23109
1781	2L	15532866	15534385	1.069903850555	15533513	0.907576392679	FBgn0028880	12888	FBgn0003448	59315
1782	2L	4949113	4950376	1.069621086121	4949687	0.877993387334	FBgn0031652	64	FBgn0015834	18091
1783	2R	1976315	1977734	1.06942653656	1977049	0.880256354809	FBgn0010347	37023	FBgn0041145	145269
1784	X	7647243	7649213	1.069406747818	7648155	0.938736971687	FBgn0052718	24644	FBgn0029959	67993
1785	3L	11805996	11807740	1.068678379059	11806815	0.885588794947	FBgn0000404	709	FBgn0000404	709
1786	2R	10001769	10003287	1.068479537964	10002354	0.879839867353	FBgn0001332	6288	FBgn0013725	55156
1787	X	2159191	2160489	1.068054199219	2159853	0.948793284098	FBgn0023526	10951	FBgn0023526	10951
1788	2L	13547137	13548945	1.067902565002	13548012	0.768606901169	FBgn0023407	1311	FBgn0028546	93259
1789	3R	21471261	21474811	1.067876815796	21472216	0.947539138794	FBgn0067682	66	FBgn0067682	66
1790	X	2881719	2882901	1.067802429199	2882319	0.811286360025	FBgn0029649	41399	FBgn0004647	108709
1791	X	13205987	13208407	1.066082000732	13207307	0.949421517989	FBgn0030478	2764	FBgn0052634	9330
1792	3R	19684460	19685527	1.065299510956	19684961	0.831909418106	FBgn0004185	391	FBgn0004185	391
1793	2R	2968188	2969505	1.065191745758	2968904	0.835511768565	FBgn0025885	1772	FBgn0033179	9640
1794	2L	20093686	20094829	1.064926147461	20094235	0.805162028262	FBgn0032849	241	FBgn0032849	241
1795	2R	12094718	12096290	1.06415271759	12095583	0.916084009058	FBgn0016131	1244	FBgn0003274	5374
1796	3L	12427333	12428897	1.064114093781	12428197	0.899439980002	FBgn0000625	13771	FBgn0027936	50052
1797	X	3634209	3635387	1.063503265381	3634981	1.060723954981	FBgn0029676	293	FBgn0000542	46352
1798	2R	4789834	4791784	1.063393592834	4791005	0.890742152929	FBgn0020621	5905	FBgn0033400	7437
1799	3R	12066014	12069154	1.063304901123	12066700	0.8961687649	FBgn0040071	15329	FBgn0011253	31476
1800	2L	14039910	14041964	1.062865257263	14041029	1.01549688975	FBgn0028873	2135	FBgn0028876	6555
1801	2L	19398526	19399791	1.06255865097	19399175	0.755130364345	FBgn0065096	322	FBgn0003346	38795
1802	2L	524737	526647	1.062143802643	525315	0.891813614789	FBgn0003963	1848	FBgn0003963	1848
1803	X	5869175	5872776	1.062033176422	5870101	0.982641665141	FBgn0029003	11687	FBgn0029840	64841
1804	2L	8386505	8388076	1.061849594116	8387298	0.891859980191	FBgn0041717	2426	FBgn0032036	2831
1805	3L	19855951	19857439	1.06160736084	19856620	0.962503769818	FBgn0020887	621	FBgn0020887	621
1806	2L	10663140	10664741	1.061586380005	10663892	0.886685053507	FBgn0051871	1805	FBgn0032293	68926
1807	3R	12591064	12592814	1.061491012573	12592123	1.037308805129	FBgn0020556	6788	FBgn0020556	6788
1808	3R	930274	931587	1.060842514038	931132	0.709662258625	FBgn0010313	18724	FBgn0010313	18724
1809	3L	12788028	12790544	1.060351133347	12788652	0.92612105608	FBgn0036315	331	FBgn0036314	702
1810	3L	19601820	19603109	1.060181617737	19602250	0.758842748754	FBgn0036896	1395	FBgn0029094	18099
1811	2L	16415017	16416673	1.059675693512	16415783	0.896058718363	FBgn0020416	25426	FBgn0025678	63093
1812	4	794793	796282	1.059598922729	795459	0.816571544198	FBgn0039923	13769	FBgn0039930	254150
1813	3L	1078939	1080883	1.059045791626	1079677	1.009169802946	FBgn0004870	4944	FBgn0035194	151529
1814	3R	26044283	26045596	1.059022903442	26045080	0.768547147512	FBgn0000279	2874	FBgn0039757	10338
1815	2L	10206829	10207818	1.058846473694	10207284	0.678460149204	FBgn0032191	323	FBgn0032191	323
1816	X	7079686	7081889	1.058419704437	7080354	0.894392848015	FBgn0029940	31786	FBgn0025549	56186
1817	2L	13246957	13248888	1.05791759491	13248172	0.961794555187	FBgn0032495	1941	FBgn0003935	3324
1818	2L	16246778	16248291	1.057887554169	16247572	0.847787062327	FBgn0024734	5960	FBgn0028897	10480
1819	3L	12406649	12407969	1.057354927063	12407367	0.793449529012	FBgn0036285	752	FBgn0027936	70882
1820	X	16584308	16586190	1.057322978973	16585460	0.754505952199	FBgn0027528	387	FBgn0030786	32431
1821	3L	14171190	14172246	1.056875705719	14171532	0.670417100191	FBgn0052141	2839	FBgn0036415	11636
1822	2R	20749578	20753089	1.056856632233	20752523	0.972207673391	FBgn0050429	1606	FBgn0001325	18308
1823	2L	3687428	3688314	1.05649471283	3687602	0.700594168443	FBgn0031557	2719	FBgn0002985	80854
1824	2R	11048939	11050513	1.056312561035	11049624	0.832445174456	FBgn0050471	434	FBgn0019968	2523
1825	3R	6090117	6092079	1.056307792664	6090948	0.93838596344	FBgn0037804	920	FBgn0037802	3486
1826	2L	18009357	18010930	1.056137084961	18010080	0.978465080261	FBgn0032661	1744	FBgn0041184	138259
1827	2L	8861759	8862945	1.055020332336	8862425	0.793592393398	FBgn0052986	382	FBgn0029123	36800
1828	2R	12779514	12780567	1.054262876511	12780067	0.725165780385	FBgn0053197	349	FBgn0050235	119904
1829	X	5433951	5435577	1.054196834564	5434791	1.014616161585	FBgn0029775	4719	FBgn0029771	72293
1830	3R	26086226	26088067	1.054153442383	26087173	0.826085060835	FBgn0039761	8269	FBgn0039757	52431
1831	X	5428330	5429609	1.053197860718	5428891	0.81296413085	FBgn0029775	10619	FBgn0029771	66393
1832	3R	15846469	15847621	1.05283164978	15847103	0.775879158693	FBgn0038763	65	FBgn0038768	10439
1833	3L	23202898	23204054	1.052662849426	23203357	0.810677965482	FBgn0037212	20487	FBgn0024733	174042
1834	3R	25373043	25374645	1.052444458008	25373991	0.996075630188	FBgn0000492	8118	FBgn0040623	57175
1835	3R	6241689	6242847	1.052021980286	6242301	0.680025521447	FBgn0037816	535	FBgn0015396	66395
1836	2L	12488796	12489971	1.051974773407	12489416	0.648406092326	FBgn0051858	7879	FBgn0040286	54751
1837	X	11359879	11361207	1.051946640015	11360612	1.000751018524	FBgn0052666	22224	FBgn0052666	22224
1838	X	310077	312066	1.051845550537	311185	0.902568200055	FBgn0000137	6137	FBgn0002561	44640
1839	2L	7505364	7506877	1.051740646362	7506162	0.903967352474	FBgn0011283	8802	FBgn0053529	38261
1840	X	8481267	8483169	1.051733016968	8481779	0.766774654388	FBgn0004102	14107	FBgn0004102	14107
1841	2L	8383141	8385620	1.051627397537	8384387	0.900319303785	FBgn0032036	80	FBgn0032036	80
1842	X	2001599	2002938	1.051549911499	2002228	0.867535799742	FBgn0004654	936	FBgn0025626	80936
1843	3L	19175679	19177142	1.051295757294	19176531	0.976089986165	FBgn0053647	25088	FBgn0016797	40646
1844	3R	22617019	22620338	1.051035404205	22619820	0.832108616829	FBgn0003717	4945	FBgn0027889	72709
1845	2R	20568595	20570366	1.05041217804	20569781	0.926360522999	FBgn0001148	201	FBgn0001148	201
1846	3R	12588235	12588957	1.050394058228	12588389	0.830990123749	FBgn0020556	10522	FBgn0020556	10522
1847	2L	7624079	7626061	1.050256729126	7625130	0.898350298405	FBgn0031926	16740	FBgn0053529	80707
1848	3L	15653046	15654344	1.049769878387	15653590	0.880858739217	FBgn0053999	1016	FBgn0041160	11518
1849	3R	9933125	9934819	1.049489736557	9934044	0.973439945894	FBgn0038202	507	FBgn0038196	72157
1850	2L	4023480	4025106	1.048780918121	4024324	1.014696884155	FBgn0000547	7055	FBgn0000547	7055
1851	2R	10563559	10564975	1.04868555069	10564301	0.961410662707	FBgn0053467	6803	FBgn0033989	57215
1852	3L	9440791	9442960	1.048121452332	9442352	0.87730922699	FBgn0036003	4465	FBgn0052043	7328
1853	3L	1484713	1486781	1.047731876373	1485308	1.050249814987	FBgn0028577	813	FBgn0028577	813
1854	X	5534436	5536032	1.047168731689	5535365	0.907455893124	FBgn0000394	132	FBgn0029785	17686
1855	2R	8462972	8464747	1.046827316284	8463920	1.045122118557	FBgn0004512	1669	FBgn0004512	1669
1856	X	4351969	4353388	1.046811580658	4352868	0.900871978087	FBgn0040910	7983	FBgn0029714	44336
1857	2L	14767983	14769189	1.046503543854	14768440	0.716375911937	FBgn0032549	2432	FBgn0028535	234893
1858	4	728737	729833	1.046148300171	729445	0.736202895641	FBgn0005558	11506	FBgn0039930	320164
1859	3L	13201902	13203129	1.045964717865	13202442	0.830302327871	FBgn0023095	194	FBgn0010452	114222
1860	3L	10226876	10229097	1.045251846313	10228443	0.92286491394	FBgn0036078	9790	FBgn0000629	383634
1861	4	1004711	1006006	1.044445991516	1005202	0.868709683418	FBgn0019650	4776	FBgn0039930	44407
1862	2L	6737367	6738793	1.044278621674	6738194	0.830001354218	FBgn0031854	1982	FBgn0025777	14839
1863	3R	27756369	27757647	1.04412317276	27757162	0.836737060547	FBgn0039886	46690	FBgn0002780	120632
1864	2R	12541662	12544207	1.044110298157	12543246	0.948906337514	FBgn0023172	1142	FBgn0034181	8855
1865	3R	20046701	20048100	1.043445587158	20047354	0.783949102674	FBgn0011725	333	FBgn0026257	490
1866	2R	15324275	15326001	1.043394088745	15325075	0.913526366739	FBgn0034475	5365	FBgn0011849	82681
1867	3L	6473773	6475331	1.043289661407	6474530	0.971633732319	FBgn0020251	4853	FBgn0020251	4853
1868	2L	14494893	14496617	1.043258666992	14495717	0.925645573934	FBgn0028882	161	FBgn0005771	4855
1869	2L	9699727	9701433	1.043148994446	9700737	0.98755940269	FBgn0011207	59	FBgn0015393	903
1870	2R	15449391	15451153	1.043104171753	15450397	0.922209262848	FBgn0050447	11782	FBgn0004364	175977
1871	2L	430189	432532	1.042985916138	431183	0.951603263617	FBgn0004583	70	FBgn0031253	9776
1872	3R	5138402	5139339	1.042286396027	5138821	0.673149347305	FBgn0037675	8727	FBgn0053936	28771
1873	2R	20704019	20705320	1.0422706604	20704454	0.830003911799	FBgn0035094	8017	FBgn0001325	29761
1874	2L	20625716	20626681	1.042199134827	20626246	0.790575402124	FBgn0051680	1493	FBgn0000986	96262
1875	2L	6088237	6089546	1.041808128357	6088659	0.75322508812	FBgn0028420	6851	FBgn0031781	36479
1876	3L	16449763	16451366	1.041417121887	16450616	0.974124095019	FBgn0004569	1656	FBgn0014163	73518
1877	2R	8750991	8752291	1.041058540344	8751429	0.740801879338	FBgn0033815	340	FBgn0043010	13063
1878	2L	5361758	5363420	1.040820121765	5362601	0.898136109114	FBgn0016920	16364	FBgn0031700	33731
1879	2R	3042122	3043650	1.040687561035	3042746	0.789482540554	FBgn0033188	2049	FBgn0022772	5225
1880	2R	14046426	14048208	1.040651321411	14047539	0.903076589108	FBgn0003067	4091	FBgn0003067	4091
1881	3R	25079672	25081976	1.040564060211	25080607	0.923650562763	FBgn0003525	895	FBgn0003525	895
1882	2R	11190108	11191656	1.040343284607	11190890	0.891904157751	FBgn0023441	641	FBgn0010426	4053
1883	3L	14155641	14157346	1.040294647217	14156829	0.779199186961	FBgn0013718	693	FBgn0013718	693
1884	3R	25282656	25285437	1.04022026062	25283863	0.942022418976	FBgn0004369	572	FBgn0039664	31353
1885	3R	11116928	11118062	1.039371490479	11117582	0.718771064983	FBgn0003721	10328	FBgn0011476	13311
1886	3L	16440289	16441615	1.038837432861	16441023	0.796136042651	FBgn0004569	7937	FBgn0014163	63925
1887	X	21658160	21661027	1.038523197174	21658846	0.824599041658	FBgn0031187	356	FBgn0031186	861
1888	3R	7697327	7699269	1.038460254669	7698441	0.97665387392	FBgn0003312	4516	FBgn0037955	50231
1889	3R	16181742	16182939	1.038091659546	16182428	0.854110568762	FBgn0038790	3640	FBgn0038787	28696
1890	3L	5603288	5605229	1.038000583649	5604498	0.908104389906	FBgn0035625	432	FBgn0035625	432
1891	2R	20739320	20742057	1.03794836998	20740126	0.924206703901	FBgn0001325	5911	FBgn0001325	5911
1892	3R	19615631	19617201	1.037893772125	19616463	0.897824736202	FBgn0015513	8955	FBgn0015513	8955
1893	2L	8794503	8796697	1.037865161896	8795223	0.874439507723	FBgn0032069	13972	FBgn0029123	30402
1894	X	7205678	7207211	1.037525177002	7206622	0.83561073939	FBgn0029947	2590	FBgn0026144	24016
1895	3R	21412231	21413530	1.037405967712	21412985	0.741456620833	FBgn0039344	4299	FBgn0039345	21865
1896	2L	15450189	15451651	1.03732585907	15450764	0.83876568079	FBgn0028892	21473	FBgn0003448	23434
1897	2L	7386375	7388074	1.03729057312	7387197	0.864138855654	FBgn0031904	1051	FBgn0004009	80036
1898	3R	16653359	16656224	1.036977767944	16654330	0.944008721246	FBgn0027493	2007	FBgn0038830	4379
1899	2R	1723546	1724685	1.03692483902	1724091	0.822488625844	FBgn0033073	2130	FBgn0033073	2130
1900	X	8526214	8527537	1.036622524261	8526882	0.818773001432	FBgn0030056	64	FBgn0004102	30996
1901	3R	2718728	2720121	1.035183429718	2719581	0.86602157705	FBgn0001077	29535	FBgn0001077	29535
1902	4	1025690	1027259	1.034892559052	1026463	0.976404638851	FBgn0019650	16485	FBgn0039930	23146
1903	2L	5614777	5616454	1.034845352173	5615632	0.959338247776	FBgn0031725	2609	FBgn0031718	64606
1904	3L	18250770	18252165	1.034667015076	18251443	0.836056989782	FBgn0036784	8194	FBgn0011706	112219
1905	3L	13588661	13589955	1.034162998199	13589364	0.919185470132	FBgn0067703	5420	FBgn0036351	234074
1906	3R	5420496	5422394	1.033890724182	5421410	0.881386700798	FBgn0037720	4377	FBgn0037719	4701
1907	X	10170054	10171711	1.033818721771	10170759	0.971137881279	FBgn0010338	419	FBgn0030189	933
1908	X	12429741	12431478	1.033730506897	12430402	0.87331750989	FBgn0030403	826	FBgn0015024	57318
1909	3L	15705424	15707853	1.033546924591	15706401	0.899100864635	FBgn0010105	12719	FBgn0010105	12719
1910	2R	7305797	7307205	1.033491611481	7306416	0.84972517831	FBgn0033652	140	FBgn0033652	140
1911	2R	20627548	20628801	1.03324174881	20628260	0.760280549526	FBgn0050430	8772	FBgn0001148	58680
1912	3R	666082	668114	1.032038211823	667199	0.793264865875	FBgn0037284	10214	FBgn0003002	11336
1913	3L	10931983	10933338	1.032009124756	10932369	0.651786888347	FBgn0052070	5629	FBgn0026160	100530
1914	3L	16400199	16401209	1.032007217407	16400784	0.720881938934	FBgn0053158	15731	FBgn0014163	23686
1915	3L	11560444	11562400	1.031913757324	11561400	0.921505610148	FBgn0003292	315	FBgn0036180	21987
1916	2L	14253757	14256109	1.031839370728	14255360	0.845338881016	FBgn0004002	8162	FBgn0028529	99720
1917	2L	17045815	17047126	1.031836271286	17046343	0.743232558755	FBgn0032625	2433	FBgn0032620	148225
1918	2R	2989467	2990789	1.031630516052	2990251	0.828986897188	FBgn0010548	1276	FBgn0015930	11425
1919	X	6528824	6530288	1.031530380249	6529602	0.91557226181	FBgn0029891	568	FBgn0029891	568
1920	X	22210449	22211697	1.031480312347	22211081	0.762829696431	FBgn0000719	152498	FBgn0031186	553096
1921	2R	757842	759282	1.031285047531	758714	0.765524705251	FBgn0053554	315	FBgn0033015	42760
1922	2L	21865720	21867041	1.030157089233	21865769	1.068272531033	FBgn0032965	20085	FBgn0003866	49581
1923	2L	6234618	6235974	1.030031204224	6235327	0.898046605727	FBgn0026755	10277	FBgn0031782	107565
1924	3L	20618383	20622485	1.029999256134	20619533	0.988041877747	FBgn0052431	2050	FBgn0001320	9671
1925	2R	13638271	13640496	1.029828548431	13639107	0.850468635559	FBgn0003520	1588	FBgn0001222	10387
1926	3L	15108907	15109969	1.029800891876	15109352	0.687942802906	FBgn0047178	68	FBgn0029114	91548
1927	X	5842611	5843829	1.029600143433	5843239	0.901330691118	FBgn0027546	2794	FBgn0029840	91703
1928	2L	712045	714099	1.029174804688	712854	0.827483548058	FBgn0000497	2114	FBgn0015621	107110
1929	2R	16455127	16457409	1.028959751129	16456621	0.923436164856	FBgn0053704	1063	FBgn0034565	29198
1930	3R	24713401	24715837	1.028933525085	24715196	0.904399580426	FBgn0053203	473	FBgn0053553	1395
1931	3R	398882	400504	1.028673648834	399554	0.905549554264	FBgn0052945	4761	FBgn0037261	67719
1932	X	13590514	13591828	1.028504371643	13591080	0.860241889954	FBgn0020909	34	FBgn0030521	25038
1933	4	328085	329824	1.028468132019	329017	0.911358541913	FBgn0026777	670	FBgn0026777	670
1934	2L	1657307	1659833	1.02839422226	1658141	0.789840978735	FBgn0051666	6881	FBgn0021906	43959
1935	3R	6200554	6201912	1.028210163116	6201193	0.847373187542	FBgn0020379	2597	FBgn0015396	25287
1936	3L	15262547	15263379	1.028171539307	15262664	1.13664895838	FBgn0036491	1896	FBgn0036494	39295
1937	3L	8808974	8810810	1.027917385101	8810167	0.830410056644	FBgn0052026	242	FBgn0020633	55390
1938	2R	8480857	8482281	1.026853561401	8481584	0.776322364807	FBgn0033787	12121	FBgn0005624	15312
1939	3L	1335461	1336912	1.026198387146	1336139	0.775295317173	FBgn0029514	1468	FBgn0035213	10204
1940	2L	9445179	9446313	1.025576591492	9445707	0.702083557844	FBgn0053723	4967	FBgn0002973	8194
1941	2R	11750198	11751721	1.025517463684	11750954	0.882514715195	FBgn0034097	681	FBgn0034088	39789
1942	3L	10630738	10632141	1.025316238403	10631605	0.713575661182	FBgn0052066	3355	FBgn0052068	5731
1943	2L	20057031	20059711	1.024985313416	20058229	0.901889890432	FBgn0019686	823	FBgn0019686	823
1944	2L	15734034	15736193	1.024835586548	15734920	1.046700537205	FBgn0010382	9164	FBgn0003936	12691
1945	3L	11394559	11396639	1.024758815765	11395935	0.7610355265	FBgn0036157	3162	FBgn0036165	65572
1946	2L	10717826	10719092	1.024621486664	10718523	0.765867345473	FBgn0032289	7017	FBgn0032293	14295
1947	2R	11308334	11309514	1.02322101593	11308956	0.786939705119	FBgn0050321	769	FBgn0050089	66695
1948	3R	2230422	2231587	1.023103237152	2231116	0.745553821325	FBgn0037443	497	FBgn0037443	497
1949	X	7223981	7225598	1.022963523865	7224933	0.886593550444	FBgn0029948	1524	FBgn0026144	42327
1950	X	13858783	13860253	1.022924423218	13859584	0.98644361496	FBgn0011982	0	FBgn0027537	202844
1951	2R	3815675	3818870	1.022730827332	3818053	0.81075183083	FBgn0067713	8125	FBgn0010109	73913
1952	2R	15241119	15242484	1.022438526154	15241775	0.937003808863	FBgn0065076	240	FBgn0065076	240
1953	3L	5925193	5926886	1.022384166718	5926013	0.944085794337	FBgn0053993	1411	FBgn0002638	19293
1954	2R	6192144	6193435	1.022297859192	6192739	0.865192127228	FBgn0033541	27920	FBgn0004399	123022
1955	2R	3110857	3112222	1.022077083588	3111538	0.840849904453	FBgn0004243	9606	FBgn0004243	9606
1956	3L	22318102	22319843	1.020936489105	22319180	0.870454283322	FBgn0004449	22548	FBgn0004449	22548
1957	2R	9130132	9131516	1.020585536957	9130941	0.828621000051	FBgn0033861	5856	FBgn0033859	21385
1958	3R	15210518	15211736	1.020486354828	15211201	0.675031605889	FBgn0038700	2380	FBgn0000463	59266
1959	2L	6388867	6390469	1.020180702209	6389801	0.81383199162	FBgn0031809	5673	FBgn0043854	17386
1960	2L	22135265	22137112	1.019463539124	22136486	0.750243439394	FBgn0032978	12407	FBgn0032979	20268
1961	2L	10209961	10211342	1.019407749176	10210420	0.807220872243	FBgn0032193	249	FBgn0032191	3459
1962	3L	11436043	11437404	1.019079685211	11436579	0.735602126402	FBgn0036162	2675	FBgn0036165	24928
1963	3L	9777679	9778920	1.018848896027	9778313	0.724444568157	FBgn0044049	88	FBgn0044049	88
1964	2L	4350740	4352889	1.018767356873	4351652	0.961032643038	FBgn0031596	1323	FBgn0026319	20338
1965	3R	9852972	9855360	1.018555641174	9854809	0.706306625815	FBgn0038194	143	FBgn0038196	7078
1966	3R	1556392	1558027	1.018054008484	1557141	0.928799438477	FBgn0037368	2122	FBgn0037372	23354
1967	3R	25874576	25876177	1.018017292023	25875498	0.995050907135	FBgn0039742	245	FBgn0039742	245
1968	2R	1160133	1161630	1.017135620117	1160915	0.827840532575	FBgn0027507	112	FBgn0027507	112
1969	2R	6065225	6067176	1.016896247864	6065986	0.84255450964	FBgn0004399	3731	FBgn0004399	3731
1970	3R	20355747	20357487	1.01688337326	20356663	0.883577178506	FBgn0039206	155	FBgn0039205	383
1971	3R	4756209	4758216	1.016483306885	4757495	0.760142147541	FBgn0003177	517	FBgn0037644	13231
1972	2L	3475943	3477235	1.01636505127	3476509	0.835489332676	FBgn0022073	1925	FBgn0031540	6502
1973	2L	20981850	20983751	1.016177654266	20982527	0.860859572887	FBgn0032909	25991	FBgn0032906	68790
1974	2L	19421410	19422568	1.01601266861	19422080	0.729459881783	FBgn0032780	171	FBgn0003346	15890
1975	3L	13365016	13366992	1.015747070312	13366395	0.817819679485	FBgn0036354	2460	FBgn0036351	11105
1976	3R	23932526	23934043	1.01571559906	23933271	0.930839240551	FBgn0039571	39275	FBgn0039559	169700
1977	2R	11900929	11902552	1.015593528748	11901814	0.989225596189	FBgn0053960	11976	FBgn0022070	39453
1978	2L	8936136	8937373	1.015419960022	8936911	0.77636796236	FBgn0032075	479	FBgn0029123	111286
1979	2R	4182747	4184274	1.015027523041	4183529	1.015118211508	FBgn0050354	5611	FBgn0050353	13510
1980	X	11674915	11676032	1.01463675499	11675461	0.722843766212	FBgn0030339	1914	FBgn0030350	45756
1981	3L	898321	899975	1.014328479767	899118	0.787386703491	FBgn0025593	1512	FBgn0035164	78072
1982	2L	9968742	9970536	1.014272212982	9969760	0.917928397655	FBgn0015664	2305	FBgn0015664	2305
1983	3L	22878566	22880338	1.013996124268	22878998	0.904100358486	FBgn0037207	57	FBgn0037207	57
1984	3R	23069551	23071176	1.013876914978	23070349	0.957508900586	FBgn0042111	602	FBgn0005696	5534
1985	X	10749829	10750998	1.013756990433	10750409	0.842315942049	FBgn0030248	893	FBgn0030241	50317
1986	3R	10500172	10501922	1.013673782349	10501014	0.881304562092	FBgn0038252	11849	FBgn0026578	19591
1987	3L	6041292	6042722	1.01357793808	6041902	0.776670848622	FBgn0035671	1460	FBgn0035675	7604
1988	3R	8465269	8466276	1.013492107391	8465729	0.721061902888	FBgn0038069	1526	FBgn0038071	8053
1989	2L	5460744	5462268	1.013224601746	5461555	0.930473864079	FBgn0005511	86	FBgn0005511	86
1990	2L	12553334	12554571	1.013072967529	12553844	0.814462212955	FBgn0010460	13274	FBgn0002970	64504
1991	2L	3151968	3153460	1.012866973877	3152693	0.961755789243	FBgn0011648	6937	FBgn0031506	7263
1992	2R	13837129	13838492	1.012526035309	13837822	0.800901973949	FBgn0040737	11137	FBgn0034326	23501
1993	2R	1639053	1640598	1.012375831604	1639915	0.838479743284	FBgn0033063	4863	FBgn0033062	46907
1994	3R	24888587	24891494	1.012237548828	24890847	0.871444914076	FBgn0039632	1966	FBgn0039633	31862
1995	2R	8486520	8488254	1.011962890625	8487306	0.673655927181	FBgn0005624	9590	FBgn0005624	9590
1996	3L	22143028	22144388	1.011938095093	22143656	0.889158317021	FBgn0037152	44388	FBgn0037156	56858
1997	3L	15976763	15978111	1.011795043945	15977276	0.857713559095	FBgn0036558	205	FBgn0036557	6820
1998	X	16958268	16959448	1.011763811111	16958903	0.771212605869	FBgn0030820	17329	FBgn0065049	19898
1999	2R	15570566	15572467	1.011025905609	15571510	1.026475816965	FBgn0034480	51660	FBgn0004364	54864
[truncated: 2,085 more rows]
