# Supplementary material for: Developmental roles of 21 Drosophila transcription factors are determined by quantitative differences in binding to an overlapping set of thousands of genomic regions
Source: Genome Biol. 2009 Jul 23;10(7):R80. doi: 10.1186/gb-2009-10-7-r80 (PMC2728534; doi:10.1186/gb-2009-10-7-r80)
Supplement: Additional data file 6 — Genomic coordinates of regions bound by each factor for the 1% FDR data set, locations and scores of peak windows, and the closest gene and closest transcribed gene for each peak. [file gb-2009-10-7-r80-S6.zip › Additional Data File 3 1% FDR bound regions/polII_H14_092905-sym-1_table.txt]

Interval	Chr	Bound_Region_Start	Bound_Region_Stop	Bound_Region_Score	Peak_start	Peak_score	Closest_gene	Closest_gene_dist	Closest_transcribed_gene	Closest_transcribed_gene_dist
1	2R	15171368	15184455	5.069977283478	15175794	4.947585442487	FBgn0046818	36	FBgn0046818	36
2	2L	6372308	6378852	4.696992874146	6374082	4.527934074402	FBgn0043854	1667	FBgn0043854	1667
3	2R	16051768	16055164	4.596128463745	16053521	4.448270638784	FBgn0034514	607	FBgn0034514	607
4	2L	16323772	16328590	4.588791847229	16326162	4.07850125432	FBgn0040984	306	FBgn0040984	306
5	3L	11665698	11671434	4.579096794128	11667121	4.231116799747	FBgn0036193	1074	FBgn0036193	1074
6	2R	2989356	3004676	4.519947052002	2996559	4.363802236669	FBgn0015930	5117	FBgn0015930	5117
7	3L	14933350	14943861	4.475226402283	14935121	4.452099463519	FBgn0026320	515	FBgn0026320	515
8	3L	16734640	16746156	4.441366195679	16740084	4.241762280464	FBgn0036660	4890	FBgn0036660	4890
9	3L	13351374	13355620	4.390511989594	13352982	4.138160032385	FBgn0036350	257	FBgn0036350	257
10	3L	14907624	14910934	4.363670349121	14910742	4.145678710938	FBgn0040487	629	FBgn0040487	629
11	3R	8205488	8209557	4.222848892212	8207771	4.156404074501	FBgn0038028	641	FBgn0038028	641
12	3L	15472806	15478507	4.214120388031	15474928	4.020389949574	FBgn0028377	224	FBgn0028377	224
13	3L	14911121	14912417	4.209083557129	14912245	0.677183508873	FBgn0040487	874	FBgn0040487	874
14	2L	2749198	2761727	4.158445358276	2753954	4.075635701418	FBgn0031453	1155	FBgn0031453	1155
15	X	18621710	18632767	4.106427669525	18630601	4.063044965267	FBgn0001090	1015	FBgn0001090	1015
16	3R	2689002	2693330	4.09888458252	2691880	3.886334363152	FBgn0001077	1834	FBgn0001077	1834
17	3L	14139608	14144177	4.076526641846	14142309	4.006094764261	FBgn0000411	1570	FBgn0000411	1570
18	X	6884731	6888843	4.061908721924	6886525	4.076560020447	FBgn0029931	681	FBgn0029931	681
19	2L	2573914	2582215	4.050009489059	2578734	3.978715475868	FBgn0031435	1063	FBgn0031435	1063
20	2L	11069962	11073083	4.019627094269	11071271	3.89317035675	FBgn0032335	210	FBgn0032335	210
21	2L	1515937	1519163	4.012691020966	1517871	3.985946210225	FBgn0001174	313	FBgn0001174	313
22	2R	9069467	9075766	3.897181510925	9072569	3.574105315738	FBgn0033855	769	FBgn0033855	769
23	3R	27017986	27021582	3.89354968071	27019972	3.619466136484	FBgn0004389	1026	FBgn0004389	1026
24	3R	25863755	25875067	3.878850460052	25868334	3.752751126009	FBgn0003512	734	FBgn0003512	734
25	2L	15471137	15475037	3.867254257202	15473422	3.693773045259	FBgn0003448	776	FBgn0003448	776
26	X	3688477	3708423	3.863647937775	3706607	3.618389690624	FBgn0019661	1317	FBgn0019661	1317
27	2L	22138280	22141684	3.844772338867	22140218	3.661455376943	FBgn0032978	8675	FBgn0032979	16536
28	3L	19526002	19534377	3.786331176758	19528444	3.709399700165	FBgn0067680	1955	FBgn0067680	1955
29	2R	20733232	20737813	3.747663021088	20736060	3.669778908	FBgn0001325	1845	FBgn0001325	1845
30	3L	20328210	20337963	3.710344791412	20334924	3.678742745343	FBgn0028978	525	FBgn0028978	525
31	2R	18191206	18197610	3.699639320374	18195192	3.579188942909	FBgn0020257	1363	FBgn0020257	1363
32	X	2283132	2286032	3.695977210999	2283867	3.438967909132	FBgn0001150	1252	FBgn0001150	1252
33	2R	16112842	16123528	3.664784908295	16118552	3.27665489912	FBgn0046816	2392	FBgn0046816	2392
34	2L	13219697	13226258	3.654170036316	13224882	3.392449200153	FBgn0032489	324	FBgn0032489	324
35	2R	17219966	17232084	3.641473531723	17221224	3.329314168294	FBgn0004362	311	FBgn0004362	311
36	3R	677439	697335	3.626574993134	678766	3.380070136144	FBgn0003002	231	FBgn0003002	231
37	2L	3824760	3828378	3.626312255859	3826652	3.410805477816	FBgn0003430	972	FBgn0003430	972
38	3R	15128327	15152718	3.61545753479	15151514	3.212016731501	FBgn0000463	421	FBgn0000463	421
39	2R	20169743	20178541	3.593806266785	20173209	3.409557062037	FBgn0035046	1184	FBgn0035046	1184
40	2L	11074431	11077805	3.586489677429	11075606	3.295081555843	FBgn0032335	4545	FBgn0032335	4545
41	3R	19651090	19654945	3.577964305878	19653797	3.208403110504	FBgn0004186	205	FBgn0004186	205
42	3R	4516131	4521324	3.573963165283	4518911	3.398471102995	FBgn0001180	4629	FBgn0001180	4629
43	3R	21848389	21851073	3.561820983887	21849757	3.031028467066	FBgn0002629	458	FBgn0002629	458
44	2L	19805632	19808631	3.517622947693	19806709	3.108529949188	FBgn0003931	46	FBgn0003931	46
45	3R	907174	913747	3.504796981812	912122	3.398408609278	FBgn0010313	286	FBgn0010313	286
46	X	20504306	20509186	3.502564430237	20506204	3.382294767043	FBgn0003300	1087	FBgn0003300	1087
47	2R	5992380	5998311	3.495693206787	5995414	3.328013644499	FBgn0033529	3441	FBgn0033529	3441
48	2R	5490139	5493825	3.491451263428	5491692	3.385212071737	FBgn0000606	638	FBgn0000606	638
49	2L	3603337	3607636	3.488221168518	3604982	3.389636427164	FBgn0002985	1766	FBgn0002985	1766
50	3L	11225235	11230999	3.477622509003	11228194	3.383709251881	FBgn0041094	1938	FBgn0041094	1938
51	3L	731789	738426	3.459447860718	733493	3.375158369541	FBgn0000575	555	FBgn0000575	555
52	2R	12660685	12661901	3.453792095184	12660770	2.961138725281	FBgn0065047	253	FBgn0050235	607
53	2L	20473061	20478265	3.445876121521	20475205	3.322941191056	FBgn0046834	116	FBgn0046834	116
54	2R	14927157	14931689	3.428674697876	14929822	3.200651271003	FBgn0050225	114	FBgn0050225	114
55	2R	6030929	6050251	3.414844512939	6045942	3.306043484632	FBgn0005630	9133	FBgn0004399	23775
56	3R	12904640	12913043	3.400849342346	12909907	3.390217612771	FBgn0038477	1349	FBgn0038477	1349
57	X	16086769	16089887	3.396988868713	16088796	2.763762387362	FBgn0003920	187	FBgn0003920	187
58	3R	2911190	2916323	3.37290763855	2912721	3.203838123995	FBgn0003884	461	FBgn0003884	461
59	2L	13214708	13217273	3.360044002533	13216060	3.184307694435	FBgn0004192	221	FBgn0004192	221
60	2L	13244579	13246196	3.357069015503	13244758	3.011053865606	FBgn0003935	90	FBgn0003935	90
61	2L	5272271	5278487	3.346153736115	5274637	3.148791874156	FBgn0003716	3284	FBgn0000228	3921
62	X	19608162	19618515	3.343050956726	19616691	3.031320095062	FBgn0031071	174	FBgn0031071	174
63	3R	17121196	17125510	3.336967945099	17122896	2.985520306756	FBgn0001234	551	FBgn0043012	27097
64	2L	15723505	15729444	3.312839508057	15726494	3.131194058587	FBgn0010382	17590	FBgn0003936	21117
65	X	6842622	6850586	3.296139240265	6844500	3.301354726156	FBgn0027108	601	FBgn0027108	601
66	3R	462449	468556	3.292325973511	463869	2.989210689769	FBgn0037261	3404	FBgn0037261	3404
67	2L	13210591	13213056	3.290568828583	13211867	2.94013413516	FBgn0032483	53	FBgn0032483	53
68	2R	1688271	1704787	3.285257816315	1703328	3.21907171607	FBgn0033068	67	FBgn0033068	67
69	2R	15625445	15632353	3.269100666046	15627364	3.220596622018	FBgn0004364	990	FBgn0004364	990
70	3R	4842621	4860520	3.264173030853	4858708	3.044984976451	FBgn0002932	6481	FBgn0002932	6481
71	2L	3067972	3073070	3.24157333374	3070852	3.083222866058	FBgn0027571	14237	FBgn0003934	22151
72	2R	3467829	3481581	3.206836700439	3473241	3.020702305962	FBgn0026361	494	FBgn0026361	494
73	3R	15756188	15761723	3.199172019958	15759622	2.886629721698	FBgn0021776	1220	FBgn0021776	1220
74	3L	20625125	20629901	3.1974568367	20628058	3.114203542471	FBgn0001320	1146	FBgn0001320	1146
75	2L	21613377	21618440	3.182476043701	21616893	2.922043418884	FBgn0022893	628	FBgn0022893	628
76	3R	19684460	19686426	3.172132968903	19685090	3.054393847783	FBgn0004185	262	FBgn0004185	262
77	2L	13240685	13242004	3.172077655792	13241956	3.097884058952	FBgn0032494	1823	FBgn0032494	1823
78	3L	4673951	4676558	3.134716510773	4675264	3.186381276449	FBgn0035569	322	FBgn0035569	322
79	2R	19152796	19163846	3.127590179443	19154214	3.014654318492	FBgn0034886	10962	FBgn0016762	47384
80	2L	1379695	1421308	3.127309799194	1420154	2.81072883045	FBgn0002543	295	FBgn0002543	295
81	X	10192511	10194062	3.114258766174	10193634	2.865943495433	FBgn0065046	243	FBgn0065046	243
82	3L	18553287	18554386	3.097501277924	18553507	0.770723853792	FBgn0036791	515	FBgn0036800	34446
83	3R	6364230	6440958	3.095471382141	6439750	2.804524034262	FBgn0001235	24636	FBgn0001235	24636
84	3R	772556	774817	3.095221042633	773598	2.976455271244	FBgn0004183	288	FBgn0004183	288
85	2R	7968118	7984095	3.084432601929	7969884	2.984996668498	FBgn0010238	786	FBgn0010238	786
86	3L	13086408	13092844	3.066443920135	13089771	2.958905500524	FBgn0010452	1551	FBgn0010452	1551
87	3R	2577393	2580677	3.06507396698	2578747	2.863628089428	FBgn0004053	1174	FBgn0004053	1174
88	3L	18556636	18557616	3.061571598053	18557425	2.711668777466	FBgn0003683	1599	FBgn0036800	30528
89	3R	13905952	13909945	3.057256698608	13907421	2.895405993742	FBgn0038566	578	FBgn0038566	578
90	3R	17198620	17203884	3.054120540619	17202496	2.677332064685	FBgn0002781	625	FBgn0043012	106697
91	3L	8648905	8654189	3.049253463745	8652578	2.89786790399	FBgn0001168	2872	FBgn0001168	2872
92	2L	11485319	11488642	3.045398712158	11486493	3.02853455263	FBgn0003313	304	FBgn0003313	304
93	2L	900454	902533	3.042246818542	901485	2.726070284843	FBgn0003916	177	FBgn0003916	177
94	2R	14789905	14797281	3.018060445786	14791264	2.582492716172	FBgn0003254	675	FBgn0003254	675
95	2L	9983527	9985204	3.016649246216	9984971	2.802830632528	FBgn0040965	314	FBgn0040965	314
96	2L	19811786	19813257	3.013751983643	19811836	2.991213417053	FBgn0003922	102	FBgn0043021	507
97	3L	16368019	16378075	3.003151416779	16376458	2.775605010986	FBgn0014163	640	FBgn0014163	640
98	3L	15686438	15695952	2.986562252045	15693333	2.688018125646	FBgn0010105	349	FBgn0010105	349
99	3R	2632972	2642959	2.985349178314	2641520	2.838321566582	FBgn0051485	3540	FBgn0046833	6224
100	3L	18555406	18555958	2.984926223755	18555562	2.846720409393	FBgn0036791	1540	FBgn0036800	32391
101	3R	26677253	26681081	2.984552383423	26679719	2.82758462429	FBgn0003720	1682	FBgn0003720	1682
102	3L	18558480	18559257	2.977437496185	18558994	2.54434780641	FBgn0003683	30	FBgn0036800	28959
103	3R	2588266	2592738	2.966091156006	2590275	2.895760872785	FBgn0000071	1960	FBgn0000071	1960
104	3L	3073400	3075515	2.918573856354	3074548	2.410928757985	FBgn0003938	215	FBgn0003938	215
105	3R	7040427	7051525	2.90612077713	7047937	2.444109022617	FBgn0020910	319	FBgn0020910	319
106	2R	12657375	12658384	2.904258728027			FBgn0050260	17385	FBgn0033015	801474
107	2R	15240650	15242856	2.90139913559	15241967	2.641637409435	FBgn0065076	48	FBgn0065076	48
108	2R	4160764	4177073	2.855788230896	4162530	2.617579630443	FBgn0003892	1082	FBgn0003892	1082
109	2L	14490010	14494649	2.850798368454	14491204	2.767105691573	FBgn0005771	342	FBgn0005771	342
110	3L	206556	215543	2.847039222717	207991	2.825897872448	FBgn0053229	328	FBgn0053229	328
111	3L	17516626	17523788	2.834070205688	17521558	2.691799998283	FBgn0025455	1489	FBgn0025455	1489
112	2R	13379222	13387559	2.833435058594	13384643	2.301021544139	FBgn0034282	2230	FBgn0034282	2230
113	3R	10393198	10397567	2.825736761093	10395194	2.781430749332	FBgn0004629	169	FBgn0004629	169
114	2L	18132269	18149236	2.823163032532	18147724	2.49910312891	FBgn0041184	615	FBgn0041184	615
115	3R	24974903	24982015	2.814933776855	24978276	2.634784698486	FBgn0041186	693	FBgn0041186	693
116	2R	5976843	5982426	2.77930355072	5978809	2.605791250865	FBgn0033526	1493	FBgn0033526	1493
117	2L	12081878	12086730	2.778429031372	12084950	2.568228132585	FBgn0003145	842	FBgn0003145	842
118	3R	21853533	21856208	2.776698112488	21855019	2.633018044864	FBgn0002631	438	FBgn0002631	438
119	2L	21201581	21203642	2.773465633392	21202586	2.607488632202	FBgn0003930	185	FBgn0003930	185
120	3R	4639785	4647207	2.769716739655	4646010	2.582511456807	FBgn0037636	376	FBgn0037636	376
121	2L	1112602	1119661	2.75957775116	1118477	2.429800286013	FBgn0031302	5489	FBgn0031302	5489
122	2R	18553290	18557132	2.758541584015	18555111	2.597704274314	FBgn0003900	1403	FBgn0003900	1403
123	X	18722014	18727950	2.742981910706	18725930	2.697434341206	FBgn0030974	1640	FBgn0030974	1640
124	X	265848	268359	2.74257516861	267187	2.682599037886	FBgn0002561	642	FBgn0002561	642
125	3R	16399414	16402911	2.740188837051	16400854	2.752096921206	FBgn0038806	1876	FBgn0038805	1887
126	3R	1825672	1835150	2.738713264465	1833620	2.694030537325	FBgn0003261	681	FBgn0003261	681
127	3L	7869219	7887727	2.735355377197	7885677	2.358977254232	FBgn0003041	221	FBgn0003041	221
128	3L	15199943	15209232	2.728430747986	15201691	2.606153039371	FBgn0029114	791	FBgn0029114	791
129	2R	16555002	16567690	2.723484992981	16564439	2.540384685292	FBgn0003391	302	FBgn0003391	302
130	X	6926954	6944017	2.723008155823	6942842	2.497400403023	FBgn0029933	447	FBgn0029933	447
131	2L	8824816	8830721	2.719759941101	8827243	2.615268707275	FBgn0029123	1618	FBgn0029123	1618
132	2R	3740003	3744765	2.719633817673	3742897	2.319566558389	FBgn0010109	1243	FBgn0010109	1243
133	2L	9985643	9996922	2.714046478271	9991800	2.601801086875	FBgn0051875	4772	FBgn0051875	4772
134	3R	4652089	4684103	2.70166349411	4671516	2.557146340609	FBgn0011966	16086	FBgn0011966	16086
135	3L	20998849	21009336	2.682065010071	21001835	2.388216495514	FBgn0053285	21008	FBgn0037044	40099
136	X	5745554	5748219	2.679074287415	5747578	2.555996788873	FBgn0000042	1478	FBgn0000042	1478
137	3R	1493757	1502377	2.676934242249	1498928	2.574396049275	FBgn0037363	3493	FBgn0037363	3493
138	3R	21462573	21480984	2.6708548069	21464492	2.628705501556	FBgn0039350	943	FBgn0039350	943
139	3R	24678281	24685902	2.668330669403	24684380	2.553033701579	FBgn0028373	535	FBgn0028373	535
140	3R	20962952	20966311	2.663368701935	20964480	2.527935504913	FBgn0039283	681	FBgn0039283	681
141	X	18138535	18143681	2.662708759308	18142665	2.483419839074	FBgn0004956	903	FBgn0004956	903
142	2L	19153176	19170059	2.649673461914	19154756	2.463625987371	FBgn0032763	22875	FBgn0032762	25401
143	2R	18306094	18315276	2.646327495575	18313769	2.404467582703	FBgn0000405	798	FBgn0000405	798
144	3R	169710	173658	2.635391235352	171430	2.561948001385	FBgn0001204	942	FBgn0001204	942
145	3R	6175088	6187728	2.634469985962	6176094	2.451497302336	FBgn0015396	188	FBgn0015396	188
146	2L	4371256	4382628	2.629935741425	4380174	2.459901360904	FBgn0031597	2545	FBgn0031597	2545
147	X	11165965	11168244	2.623376369476	11167202	2.435833201689	FBgn0003411	362	FBgn0003411	362
148	3R	9465459	9475373	2.620416641235	9471605	2.489136808059	FBgn0003498	421	FBgn0003498	421
149	3L	1542892	1555328	2.605209827423	1551702	2.527884960175	FBgn0035235	438	FBgn0035235	438
150	2R	8090897	8109305	2.603547096252	8104707	2.397355914116	FBgn0050055	503	FBgn0050055	503
151	3R	7170875	7179634	2.599454879761	7178608	2.515609180226	FBgn0026064	2241	FBgn0026064	2241
152	3L	17602582	17612027	2.597784519196	17609319	2.292796462774	FBgn0004401	971	FBgn0004401	971
153	X	16164715	16173968	2.592684745789	16168564	2.506250679493	FBgn0011764	1015	FBgn0011764	1015
154	2L	6913559	6926665	2.590392112732	6921679	2.447710373822	FBgn0004838	969	FBgn0004838	969
155	3L	18968647	19011418	2.584295272827	19010226	2.506106026967	FBgn0002945	364	FBgn0002945	364
156	X	7152494	7156826	2.58164691925	7154924	2.402742972741	FBgn0024250	1747	FBgn0024250	1747
157	2L	6956622	6968929	2.579036712646	6967098	2.321502494812	FBgn0026170	495	FBgn0026170	495
158	3R	9482270	9493849	2.564558029175	9487496	2.371880902184	FBgn0004587	474	FBgn0004587	474
159	2L	19438532	19450196	2.564321517944	19448986	2.127247501822	FBgn0051699	336	FBgn0051699	336
160	2L	274172	284425	2.561620950699	278515	2.401890446158	FBgn0003444	927	FBgn0003444	927
161	2L	5538520	5546599	2.553629398346	5541970	2.388809502125	FBgn0014189	340	FBgn0014189	340
162	3R	14805366	14811760	2.551160812378	14808532	2.315124114354	FBgn0038667	838	FBgn0038667	838
163	3R	20692878	20697339	2.539656639099	20695789	2.362879812717	FBgn0015625	828	FBgn0015625	828
164	3R	21009799	21020030	2.529054641724	21011181	2.245730177561	FBgn0039286	446	FBgn0039286	446
165	X	15446818	15460985	2.528001785278	15459640	2.19926331838	FBgn0003463	837	FBgn0003463	837
166	2L	13229165	13231483	2.527874946594	13230391	2.1977891922	FBgn0032491	674	FBgn0032491	674
167	3R	11491104	11514930	2.517908573151	11492385	2.252455711365	FBgn0053207	477	FBgn0053207	477
168	4	76349	77802	2.515790462494	76811	2.294329166412	FBgn0004859	856	FBgn0004859	856
169	2L	868065	875009	2.512756824493	870633	2.415928453207	FBgn0053526	169	FBgn0053526	169
170	X	8253289	8257912	2.509714126587	8254895	2.294056347438	FBgn0052711	436	FBgn0052711	436
171	2L	9449041	9463345	2.50937795639	9450783	2.144869416952	FBgn0053723	10043	FBgn0002973	13270
172	3L	2422086	2431089	2.507236003876	2423451	2.353395521641	FBgn0053231	25237	FBgn0053231	25237
173	2L	19353149	19359893	2.498759269714	19358520	2.168045520782	FBgn0024245	633	FBgn0024245	633
174	2L	8508511	8513731	2.492600917816	8510980	2.318582029904	FBgn0032050	855	FBgn0032050	855
175	3L	21999009	22003253	2.491665840149	22001047	2.33947947446	FBgn0037149	1073	FBgn0037149	1073
176	3R	25077073	25081668	2.488645553589	25079902	2.381041407585	FBgn0003525	1600	FBgn0003525	1600
177	2R	7497712	7502421	2.488590717316	7500596	2.365335613489	FBgn0011704	754	FBgn0011704	754
178	3R	8473156	8479458	2.486051559448	8474241	2.334329366684	FBgn0038071	459	FBgn0038071	459
179	3L	15661727	15666167	2.483847141266	15664783	2.322778252994	FBgn0041160	325	FBgn0041160	325
180	3R	2922954	2934872	2.483142852783	2933727	2.210146395365	FBgn0014863	9726	FBgn0003884	21467
181	2R	14959800	14969445	2.472793102264	14966068	2.28325361364	FBgn0003887	412	FBgn0003887	412
182	X	14080932	14086289	2.472515106201	14082014	2.368247121572	FBgn0002873	234	FBgn0002873	234
183	2L	11434752	11446376	2.470284461975	11445396	2.194402903318	FBgn0004579	207	FBgn0004579	207
184	2R	8455403	8462746	2.465487241745	8461803	2.31407774196	FBgn0004512	448	FBgn0004512	448
185	2R	15775813	15780588	2.459753036499	15776925	2.281707006342	FBgn0005655	795	FBgn0005655	795
186	3L	8160158	8166499	2.45094203949	8161402	2.323735117912	FBgn0035850	454	FBgn0035850	454
187	2L	19809453	19811218	2.446469306946	19809501	1.091070281135	FBgn0032824	745	FBgn0032824	745
188	2L	81128	88063	2.432793140411	87017	2.440283859477	FBgn0002931	365	FBgn0002931	365
189	2R	14051127	14055032	2.431943893433	14053360	2.42457706788	FBgn0050119	1088	FBgn0050119	1088
190	2R	13213401	13219722	2.427419185638	13214458	2.026798327764	FBgn0063385	107	FBgn0063385	107
191	3L	20447136	20453833	2.424703598022	20451004	1.966514021158	FBgn0037007	2269	FBgn0037007	2269
192	3R	11067677	11073240	2.419209480286	11068525	2.348127841949	FBgn0001219	158	FBgn0001219	158
193	3R	27570470	27578302	2.419005870819	27574128	2.388692246543	FBgn0011013	877	FBgn0011013	877
194	3L	20718256	20720985	2.394862174988	20719810	2.101840555668	FBgn0037021	237	FBgn0016696	14432
195	3L	11796452	11808189	2.393656730652	11807241	2.312659561634	FBgn0000404	283	FBgn0000404	283
196	X	15437955	15446496	2.38636302948	15440987	2.307733479668	FBgn0052586	14843	FBgn0052586	14843
197	2R	10129993	10140313	2.385019302368	10136650	2.186511656817	FBgn0033948	475	FBgn0033948	475
198	3L	10830976	10849005	2.384999275208	10837314	2.059674234951	FBgn0026160	5475	FBgn0026160	5475
199	X	8060559	8084390	2.383947372437	8062014	2.257705837488	FBgn0030025	23906	FBgn0030028	54626
200	3R	7589942	7605508	2.378527641296	7604042	2.173986583948	FBgn0011471	784	FBgn0011471	784
201	X	6713082	6725809	2.376729011536	6714231	1.958401743571	FBgn0064122	487	FBgn0064122	487
202	2L	8414565	8428523	2.373024463654	8416196	2.038082718849	FBgn0027932	506	FBgn0027932	506
203	2R	8295592	8305253	2.3661236763	8296922	2.226992726326	FBgn0003326	471	FBgn0003326	471
204	2R	8494661	8497513	2.358047485352	8496567	2.16661195194	FBgn0005624	329	FBgn0005624	329
205	2R	16830008	16841541	2.357575416565	16831315	1.887996393092	FBgn0050394	182	FBgn0020306	289
206	3R	24406583	24411457	2.347660064697	24410560	2.014173337391	FBgn0000659	245	FBgn0000659	245
207	3R	5453588	5457247	2.344861984253	5456374	2.288364298203	FBgn0005585	233	FBgn0005585	233
208	2R	13059590	13071052	2.343056678772	13063382	2.222903758287	FBgn0034240	291	FBgn0034240	291
209	2L	12455055	12461931	2.342782497406	12460223	2.174768447876	FBgn0032437	6541	FBgn0040286	25558
210	3R	10631232	10645838	2.340169906616	10642787	2.276461825651	FBgn0038262	15260	FBgn0038258	54029
211	3R	24887058	24905143	2.331789970398	24889405	2.300624579191	FBgn0039632	524	FBgn0039633	33304
212	X	5748577	5750725	2.331532478333	5748787	2.195539561185	FBgn0029821	2406	FBgn0000042	2687
213	X	17664016	17678554	2.328186988831	17665364	2.161172151566	FBgn0030870	587	FBgn0030870	587
214	X	1743280	1758498	2.317380428314	1755271	2.106843078838	FBgn0000117	1525	FBgn0000117	1525
215	2R	19550784	19555048	2.315963745117	19554019	2.275168699377	FBgn0011726	417	FBgn0011726	417
216	2L	14026341	14030149	2.315084934235	14027871	2.297064244747	FBgn0028519	861	FBgn0028519	861
217	3L	15481177	15483033	2.312793731689	15482192	2.046361923218	FBgn0036503	93	FBgn0036503	93
218	2L	12430187	12437484	2.312571287155	12433120	2.090489625931	FBgn0020443	1312	FBgn0040286	1545
219	2L	2453958	2459762	2.311740875244	2456548	2.171300102683	FBgn0012017	3496	FBgn0015816	36118
220	3R	11083823	11093134	2.30724811554	11089785	2.193706849042	FBgn0014879	528	FBgn0014879	528
221	2L	19332775	19340987	2.305535316467	19336068	2.210317730904	FBgn0024245	23085	FBgn0024245	23085
222	2L	8208274	8211801	2.301060676575	8210025	2.139027006486	FBgn0003607	1108	FBgn0003607	1108
223	3R	14067547	14075275	2.298977375031	14068846	2.202330827713	FBgn0020238	593	FBgn0020238	593
224	2R	6751939	6754269	2.29291343689	6753073	2.232766548793	FBgn0033590	483	FBgn0033590	483
225	2L	8028708	8032064	2.291551589966	8030084	2.253383398056	FBgn0031977	620	FBgn0031977	620
226	3R	7034903	7038255	2.286835670471	7036740	2.207731807933	FBgn0037874	765	FBgn0037874	765
227	2R	7683765	7688547	2.286704540253	7685308	1.989093892715	FBgn0023167	675	FBgn0023167	675
228	2L	16277346	16284508	2.282812595367	16283208	2.115383267403	FBgn0001994	449	FBgn0001994	449
229	2L	5054261	5057130	2.280984401703	5055847	2.129788160324	FBgn0014857	789	FBgn0014857	789
230	4	68340	73351	2.277125358582	71875	2.105926513672	FBgn0004859	5792	FBgn0004859	5792
231	2L	19562917	19576559	2.276954650879	19572818	2.237461686134	FBgn0005672	435	FBgn0005672	435
232	3R	18498822	18508314	2.273010253906	18501122	2.159691445968	FBgn0039000	1231	FBgn0039000	1231
233	3R	5082268	5088589	2.2718501091	5086040	1.872930645943	FBgn0037671	323	FBgn0037671	323
234	3L	1446564	1452073	2.270624160767	1448328	2.035049947103	FBgn0004635	1004	FBgn0004635	1004
235	3R	2902800	2906588	2.265541553497	2905694	2.193445146084	FBgn0010774	432	FBgn0010774	432
236	3L	809438	817790	2.256898403168	816543	2.199221891515	FBgn0035162	391	FBgn0035162	391
237	2R	9688789	9696355	2.255196094513	9690182	2.098830699921	FBgn0000289	597	FBgn0000289	597
238	3L	22804368	22814881	2.255168914795	22812092	2.027585450341	FBgn0044324	513	FBgn0044324	513
239	2L	4993318	5000953	2.247111320496	4999874	2.070834159851	FBgn0053113	9870	FBgn0010607	28421
240	2R	17915573	17924609	2.245037078857	17917948	2.104522496462	FBgn0022984	1178	FBgn0022984	1178
241	2R	7407096	7412063	2.231410980225	7408386	2.053604602814	FBgn0000556	387	FBgn0000556	387
242	3R	24424817	24431936	2.230278968811	24426223	1.965072482824	FBgn0001215	694	FBgn0001215	694
243	2L	9889655	9898064	2.228549480438	9896828	2.00777900219	FBgn0004867	714	FBgn0004867	714
244	X	7733375	7741345	2.226813793182	7736579	2.017956078053	FBgn0029970	229	FBgn0029970	229
245	3R	15	3635	2.224047660828	719	1.948636472225	FBgn0037213	339	FBgn0037213	339
246	2L	4821335	4831313	2.221051692963	4822231	2.201370679415	FBgn0031632	455	FBgn0031632	455
247	3R	3355964	3359414	2.219692230225	3357196	1.953064237322	FBgn0003885	819	FBgn0003885	819
248	3L	9776125	9778844	2.219594478607	9777655	2.159093351925	FBgn0044049	570	FBgn0044049	570
249	2R	6323645	6328638	2.207272529602	6326381	1.986634343863	FBgn0033548	416	FBgn0033548	416
250	2R	2172890	2176034	2.206387519836	2174540	2.124855658587	FBgn0000054	458	FBgn0000054	458
251	X	8998672	9005434	2.205526828766	9001776	1.854056149721	FBgn0004828	133	FBgn0004828	133
252	3L	2180257	2182849	2.20374917984	2181234	2.033538678113	FBgn0035315	689	FBgn0035315	689
253	2R	17051652	17067779	2.200274467468	17054257	1.933100283146	FBgn0050283	6102	FBgn0010415	65507
254	3L	9336889	9345053	2.195935249329	9342086	2.023590952158	FBgn0035981	813	FBgn0035981	813
255	2R	10643027	10658708	2.179205417633	10643784	1.771403431892	FBgn0015371	13664	FBgn0033989	136698
256	4	89299	97170	2.171157836914	90681	1.990439162535	FBgn0019664	725	FBgn0019664	725
257	3L	5940552	5950465	2.170082092285	5949606	1.917429983616	FBgn0035656	346	FBgn0035656	346
258	X	2990171	3027720	2.167109966278	2991439	1.99687065397	FBgn0004647	411	FBgn0004647	411
259	2L	4030487	4066076	2.164820194244	4061702	1.99771592021	FBgn0000547	30323	FBgn0000547	30323
260	2R	11385768	11407166	2.161180734634	11405433	2.03349609936	FBgn0003425	284	FBgn0003425	284
261	2L	7216285	7220988	2.160498142242	7219876	2.041098415852	FBgn0031897	153	FBgn0031897	153
262	2R	15840383	15846635	2.158579826355	15842899	1.843687225791	FBgn0034504	769	FBgn0034504	769
263	2L	7043938	7056354	2.157989025116	7053178	2.001164772931	FBgn0031885	3128	FBgn0051630	10711
264	4	84694	88615	2.156164169312	87507	2.091178557452	FBgn0017545	356	FBgn0017545	356
265	2L	10407512	10411473	2.155577659607	10408662	1.978106021881	FBgn0025366	309	FBgn0025366	309
266	2R	10485041	10508447	2.155576229095	10496563	1.932065169017	FBgn0033988	405	FBgn0033988	405
267	3R	6047802	6050684	2.154187202454	6048942	2.045050901525	FBgn0037797	462	FBgn0037797	462
268	X	14087094	14093659	2.152300834656	14091680	1.969122558832	FBgn0030558	3480	FBgn0002873	9900
269	X	507880	513938	2.148389816284	512287	1.932432949543	FBgn0025639	576	FBgn0025639	576
270	2L	5218901	5238081	2.146162033081	5237031	1.863556798299	FBgn0051971	3735	FBgn0000228	41527
271	2L	2154872	2162684	2.14098072052	2160874	2.178272902966	FBgn0031393	5114	FBgn0031393	5114
272	3L	4225936	4239039	2.136229038239	4237378	1.947914689779	FBgn0041171	463	FBgn0041171	463
273	3R	21862070	21864535	2.134602546692	21863334	2.077856063843	FBgn0002633	574	FBgn0002633	574
274	2L	10383710	10393462	2.129763126373	10388480	1.908521091237	FBgn0000413	402	FBgn0000413	402
275	3R	21419432	21428471	2.126909255981	21421616	2.043947780834	FBgn0039344	12930	FBgn0039345	13234
276	3R	1420569	1427442	2.123007297516	1426160	2.083006668091	FBgn0037346	731	FBgn0037346	731
277	X	9930959	9940348	2.121903896332	9931861	1.817335277796	FBgn0030179	107	FBgn0030179	107
278	X	7895069	7907265	2.118581295013	7901019	1.909926160177	FBgn0004656	5653	FBgn0004656	5653
279	2L	7498184	7531766	2.1169090271	7530275	1.874604463577	FBgn0053529	14148	FBgn0053529	14148
280	2L	15329008	15332767	2.116682052612	15330251	2.023340337417	FBgn0001981	458	FBgn0001981	458
281	2L	4891761	4903494	2.114997386932	4893045	1.944296389818	FBgn0031645	930	FBgn0031645	930
282	X	6795723	6796532	2.114526748657	6796412	1.819549764906	FBgn0029920	666	FBgn0029920	666
283	2L	5973238	5986746	2.104619026184	5982247	1.875043308034	FBgn0001942	488	FBgn0001942	488
284	X	7777425	7782419	2.104343414307	7780316	1.912038252904	FBgn0004404	176	FBgn0004404	176
285	X	13215639	13221821	2.101351737976	13218668	1.848797988892	FBgn0030479	142	FBgn0030479	142
286	3R	27038673	27052840	2.100250244141	27045080	1.929390851189	FBgn0039830	277	FBgn0039830	277
287	3L	15301316	15307584	2.098508834839	15302976	1.96345025301	FBgn0036494	1017	FBgn0036494	1017
288	2L	4068870	4115228	2.094976425171	4075530	1.873089164495	FBgn0000547	44151	FBgn0000547	44151
289	2L	231424	251963	2.094706535339	249988	1.880096435547	FBgn0001309	807	FBgn0001309	807
290	2R	6094964	6097340	2.090197563171	6095841	1.766528269824	FBgn0004399	26124	FBgn0004399	26124
291	X	6667714	6670742	2.090055465698	6669302	1.978628098965	FBgn0052743	572	FBgn0029907	811
292	2L	16306166	16322698	2.086534500122	16321494	1.775838798947	FBgn0000250	536	FBgn0000250	536
293	2L	12618227	12628295	2.080715179443	12619224	1.954200299581	FBgn0002970	876	FBgn0002970	876
294	3L	280323	288063	2.080214738846	282352	1.961067438126	FBgn0035128	998	FBgn0035128	998
295	3L	17377247	17381601	2.076689720154	17380375	1.711209381328	FBgn0027660	6396	FBgn0027660	6396
296	2R	10381278	10386400	2.076428890228	10385564	1.988937973976	FBgn0022063	367	FBgn0022063	367
297	X	4781368	4785931	2.075975418091	4782994	1.728622786204	FBgn0004368	1375	FBgn0004368	1375
298	3R	17446318	17465047	2.074490308762	17462912	1.850415738424	FBgn0046832	14666	FBgn0046832	14666
299	3R	21835942	21838136	2.073411464691	21836909	2.043584543116	FBgn0002732	224	FBgn0002732	224
300	3R	11241971	11246971	2.071959972382	11245719	1.716617836672	FBgn0067339	2214	FBgn0067339	2214
301	2L	3463113	3470371	2.070479393005	3465662	1.945354966556	FBgn0005616	449	FBgn0005616	449
302	3R	1479748	1488071	2.066869735718	1485186	1.932569609748	FBgn0037360	445	FBgn0037360	445
303	2R	2121615	2131754	2.066402435303	2122577	2.036045998335	FBgn0041145	259	FBgn0041145	259
304	3L	523626	528272	2.064846515656	526405	1.754609556759	FBgn0035141	43	FBgn0035141	43
305	X	2302733	2307952	2.063777923584	2305008	1.930053114891	FBgn0004050	1083	FBgn0004050	1083
306	2L	3047920	3049811	2.063767433167	3048843	2.044549061702	FBgn0003934	142	FBgn0003934	142
307	3R	13532428	13544737	2.058033943176	13543470	1.88297855854	FBgn0003013	589	FBgn0003013	589
308	2R	17824559	17836547	2.057205200195	17825684	1.965929508209	FBgn0013272	440	FBgn0013272	440
309	3R	12675275	12683187	2.057043075562	12677104	1.931632126079	FBgn0020546	1378	FBgn0020546	1378
310	3L	8284170	8290207	2.055873394012	8289208	1.963194847107	FBgn0035872	226	FBgn0035872	226
311	2R	7723802	7727673	2.054893016815	7726659	2.096656926473	FBgn0020377	473	FBgn0020377	473
312	3R	11819866	11829864	2.05286693573	11821075	1.969137271245	FBgn0003507	9152	FBgn0003507	9152
313	X	1336453	1340870	2.051161766052	1339801	2.035457223654	FBgn0044508	390	FBgn0044508	390
314	3R	24906478	24928507	2.049508333206	24919431	1.763849705458	FBgn0039633	3278	FBgn0039633	3278
315	2L	16347313	16353270	2.038974761963	16351320	1.944037973881	FBgn0025678	1370	FBgn0025678	1370
316	2L	20055542	20062313	2.036704540253	20060402	1.840783983469	FBgn0003978	1202	FBgn0003978	1202
317	3R	9726897	9730902	2.035541534424	9729106	1.712600171566	FBgn0000576	1525	FBgn0000576	1525
318	3L	14717765	14724169	2.032249450684	14722019	1.700646018982	FBgn0013263	4289	FBgn0036449	29663
319	X	9539014	9542676	2.031770706177	9540948	1.850508272648	FBgn0000233	1539	FBgn0000233	1539
320	2L	211277	231046	2.027665138245	221585	1.885878675124	FBgn0031235	10929	FBgn0031235	10929
321	3L	7950213	7959368	2.027587890625	7952958	2.007970052607	FBgn0011817	38	FBgn0011817	38
322	3R	9793762	9798204	2.0269947052	9797094	1.931163496441	FBgn0015270	6455	FBgn0038196	64793
323	2R	13106215	13117587	2.025537490845	13107789	1.659678823808	FBgn0029006	112	FBgn0029006	112
324	2R	3639854	3645523	2.024263858795	3642634	1.857740346123	FBgn0033267	511	FBgn0033267	511
325	3L	7342592	7347505	2.022337913513	7344081	1.849451700846	FBgn0082598	335	FBgn0082598	335
326	3L	22252640	22342488	2.019154548645	22341584	1.759060046252	FBgn0004449	144	FBgn0004449	144
327	3L	19824931	19834396	2.012784481049	19829578	1.774520174662	FBgn0014037	13648	FBgn0014037	13648
328	3R	5062766	5067542	2.010628700256	5065303	1.782361058628	FBgn0000412	1073	FBgn0000412	1073
329	X	6831148	6833419	2.010387897491	6832231	1.662867039442	FBgn0029927	505	FBgn0029927	505
330	3L	5903347	5907021	2.005410194397	5904582	1.768487040202	FBgn0002638	2138	FBgn0002638	2138
331	X	17571648	17583140	1.99799823761	17572559	1.682303190231	FBgn0030866	652	FBgn0030866	652
332	3R	5329827	5339509	1.997028827667	5335715	1.950699104982	FBgn0037701	342	FBgn0037701	342
333	3R	12163404	12169508	1.992208957672	12167630	1.814382721396	FBgn0040284	76	FBgn0040284	76
334	2L	21665135	21670322	1.990296363831	21669457	1.973356246948	FBgn0000559	286	FBgn0000559	286
335	3L	19107451	19136656	1.988693237305	19135714	1.813474010019	FBgn0016797	171	FBgn0016797	171
336	2L	16257951	16276222	1.988354682922	16264137	1.803809821606	FBgn0028897	6085	FBgn0028897	6085
337	3R	20119810	20146121	1.978558063507	20131279	1.90716418098	FBgn0000368	10141	FBgn0000368	10141
338	2L	13233164	13235081	1.978391647339	13234332	1.740709006786	FBgn0032493	263	FBgn0032493	263
339	3R	11095741	11104546	1.978260993958	11100433	1.830932673286	FBgn0000283	494	FBgn0000283	494
340	2L	6610655	6613977	1.976304531097	6611899	1.744057689394	FBgn0031836	876	FBgn0031836	876
341	2L	11791565	11794703	1.971110343933	11793219	1.924454296336	FBgn0032376	854	FBgn0032376	854
342	2R	5589608	5597456	1.969353675842	5590844	1.95609167644	FBgn0033483	666	FBgn0033483	666
343	4	678474	685789	1.967618465424	680512	1.794427871704	FBgn0051992	1503	FBgn0026777	352165
344	2R	17205075	17212621	1.966724395752	17209928	1.950442701578	FBgn0010228	2142	FBgn0010228	2142
345	2R	6105966	6127950	1.966146945953	6106059	1.79810795784	FBgn0033538	23418	FBgn0004399	36342
346	2R	4606488	4610663	1.964918613434	4609218	1.792869567871	FBgn0065065	336	FBgn0065065	336
347	2R	7146843	7148988	1.962866783142	7147789	1.838396008809	FBgn0033638	688	FBgn0033638	688
348	2L	1073943	1078609	1.962480545044	1077423	1.680272638798	FBgn0003310	388	FBgn0003310	388
349	3L	6467358	6477236	1.961826324463	6469851	1.76593208313	FBgn0020251	174	FBgn0020251	174
350	X	3228508	3244089	1.960887908936	3241146	1.775020823759	FBgn0029657	8424	FBgn0000472	11807
351	3L	7961667	7993704	1.958603858948	7967218	1.718149914461	FBgn0046767	6277	FBgn0046767	6277
352	3L	20550652	20554788	1.958590984344	20553918	1.743943482637	FBgn0001323	459	FBgn0001320	75286
353	3R	5319992	5323253	1.958447933197	5321898	1.884639210171	FBgn0043791	1373	FBgn0043791	1373
354	2L	21603625	21606761	1.956263065338	21604345	1.385953002506	FBgn0032955	6847	FBgn0022893	13176
355	2R	19088072	19106389	1.956242799759	19089244	1.921215564013	FBgn0015903	16747	FBgn0015903	16747
356	2R	8695149	8706529	1.955905675888	8705644	1.777891411501	FBgn0028991	337	FBgn0028991	337
357	2R	12971907	12979884	1.95316696167	12973030	1.827250063419	FBgn0028953	486	FBgn0028953	486
358	X	1989751	1993730	1.952471733093	1992844	1.75476881663	FBgn0004861	143	FBgn0025626	71552
359	2R	5554983	5560947	1.951647758484	5560076	1.740840883816	FBgn0033476	355	FBgn0033476	355
360	2L	7031647	7034396	1.951464653015	7033571	1.78961537679	FBgn0031883	858	FBgn0031883	858
361	3L	9014752	9019660	1.950793266296	9015887	1.783243285285	FBgn0028789	563	FBgn0028789	563
362	3L	9476132	9479708	1.94909954071	9478878	1.76071664691	FBgn0036007	398	FBgn0036007	398
363	X	16470556	16483186	1.942546367645	16473988	1.738536105436	FBgn0030765	362	FBgn0030765	362
364	2R	10891147	10896686	1.940553665161	10895588	1.733697944217	FBgn0026370	7	FBgn0000996	235
365	2R	13669657	13673926	1.940276145935	13672955	1.556578720317	FBgn0022238	100	FBgn0022238	100
366	2R	9021196	9028639	1.930809497833	9022887	1.806362330914	FBgn0033846	538	FBgn0033846	538
367	3R	20054089	20064281	1.9300365448	20056561	1.892712256488	FBgn0039172	810	FBgn0039172	810
368	3R	17958866	17961473	1.928174972534	17959887	1.648876786232	FBgn0051163	307	FBgn0053335	30853
369	3R	20891135	20896231	1.927195549011	20893253	1.705338674433	FBgn0039270	1727	FBgn0039270	1727
370	3R	25826707	25831733	1.926769256592	25829464	1.758897393942	FBgn0039735	939	FBgn0039735	939
371	3R	12270017	12280044	1.925862789154	12279237	1.798540508046	FBgn0044826	313	FBgn0044826	313
372	2R	20498756	20520083	1.924817562103	20518357	1.830694913864	FBgn0005634	716	FBgn0005634	716
373	2R	8431319	8437759	1.921631336212	8432435	1.858349591494	FBgn0010488	531	FBgn0010488	531
374	3L	9400639	9404252	1.920339107513	9403265	1.774453989665	FBgn0005533	499	FBgn0005533	499
375	3L	15007092	15009707	1.9191198349	15008433	1.813915701473	FBgn0036465	604	FBgn0036465	604
376	2L	21815770	21825989	1.917633056641	21817325	1.946246019999	FBgn0003866	1137	FBgn0003866	1137
377	3L	1483870	1487215	1.915798187256	1485918	1.826366592856	FBgn0028577	203	FBgn0028577	203
378	3R	12567873	12582099	1.9153881073	12574167	1.496510948454	FBgn0063261	2944	FBgn0063261	2944
379	2L	8363145	8368447	1.915217399597	8365913	1.734719108133	FBgn0005776	1046	FBgn0005776	1046
380	2R	19058086	19063757	1.914034843445	19060687	1.704285800457	FBgn0034878	1631	FBgn0034878	1631
381	2R	20598480	20606472	1.912620544434	20603463	1.709623084349	FBgn0004919	11543	FBgn0001148	33883
382	3R	7642649	7647201	1.909097194672	7644959	1.772367238998	FBgn0019624	122	FBgn0019624	122
383	2R	9338454	9341743	1.904628753662	9340130	1.682456697736	FBgn0000662	331	FBgn0000662	331
384	3L	15988130	15997409	1.904284477234	15992810	1.505943997701	FBgn0044028	4071	FBgn0044028	4071
385	3R	19604791	19609660	1.90395450592	19607537	1.778438175426	FBgn0015513	29	FBgn0015513	29
386	2R	16334811	16340584	1.90252494812	16339684	1.700103170731	FBgn0016984	312	FBgn0016984	312
387	3L	16548169	16558901	1.897603988647	16555291	1.69051546209	FBgn0003741	1281	FBgn0003741	1281
388	2R	22217	24330	1.897196769714	23277	1.790949260487	FBgn0050505	5289	FBgn0033015	778197
389	3R	12588235	12599427	1.896246433258	12592186	1.682039148667	FBgn0020556	6725	FBgn0020556	6725
390	X	16121946	16127391	1.894571304321	16123062	1.835464197047	FBgn0011571	279	FBgn0011571	279
391	2L	18645335	18650619	1.893937587738	18647872	1.835334956646	FBgn0032693	1041	FBgn0032693	1041
392	X	492012	494492	1.892955780029	492769	1.665166237775	FBgn0003575	61	FBgn0002579	6486
393	2L	17469967	17474570	1.892361164093	17473029	1.834445981418	FBgn0027885	786	FBgn0027885	786
394	2L	154282	189751	1.8907122612	183470	1.638568997383	FBgn0031231	20314	FBgn0016977	24436
395	3L	5562958	5566799	1.890153884888	5564979	1.773245513439	FBgn0003486	1545	FBgn0003486	1545
396	3R	24145640	24152790	1.8892993927	24151837	1.67036409939	FBgn0040108	2168	FBgn0040108	2168
397	2R	18111412	18116108	1.88649225235	18114091	1.684172034264	FBgn0034743	388	FBgn0034743	388
398	2L	848117	852487	1.885828018188	850629	1.735436944401	FBgn0020304	432	FBgn0020304	432
399	3R	17867293	17898270	1.884407997131	17868404	1.679081694285	FBgn0017397	490	FBgn0017397	490
400	X	1867736	1873188	1.88312292099	1868998	1.672908278073	FBgn0010110	518	FBgn0003964	28441
401	3L	5735128	5750236	1.877309322357	5743118	1.769638746977	FBgn0035633	169	FBgn0035633	169
402	2R	2260509	2263287	1.877307891846	2261289	1.619905331556	FBgn0027066	284	FBgn0033094	52851
403	3R	4522147	4523946	1.875993251801	4522846	1.567049145699	FBgn0001180	694	FBgn0001180	694
404	2R	14655748	14677331	1.875875473022	14656811	1.713146716356	FBgn0000578	313	FBgn0000578	313
405	2R	7094685	7123271	1.872112035751	7108554	1.757090419531	FBgn0065063	1264	FBgn0065063	1264
406	3L	21219400	21223930	1.866065979004	21220190	1.715832591057	FBgn0037066	286	FBgn0037066	286
407	3L	21407135	21410524	1.863422393799	21409789	1.75127273798	FBgn0014143	608	FBgn0014143	608
408	2R	9941596	9947666	1.863089084625	9946579	1.694344202677	FBgn0013725	619	FBgn0013725	619
409	2R	7714109	7717222	1.85884475708	7716432	1.696516654071	FBgn0033699	303	FBgn0033699	303
410	3R	19869031	19876528	1.857562065125	19873587	1.682350803824	FBgn0043455	75	FBgn0043455	75
411	X	15152815	15155805	1.856968402863	15153954	1.816303312778	FBgn0004924	525	FBgn0004924	525
412	3L	7311286	7316425	1.850873947144	7313815	1.750735569	FBgn0011640	602	FBgn0011640	602
413	3L	4606490	4610925	1.848578453064	4607767	1.720254625593	FBgn0015805	203	FBgn0015805	203
414	2R	13654831	13660797	1.848107814789	13656253	1.73980486393	FBgn0003031	1312	FBgn0003031	1312
415	2R	8313595	8318566	1.843560695648	8314271	1.621996998787	FBgn0040755	8313	FBgn0003326	17820
416	3L	20957246	20963034	1.842560768127	20960921	1.621679401398	FBgn0003415	344	FBgn0003415	344
417	3L	8978673	8981868	1.837451457977	8979880	1.658462973202	FBgn0035954	735	FBgn0035954	735
418	2R	2166454	2168692	1.836645126343	2167424	1.755317295299	FBgn0033081	839	FBgn0033081	839
419	3R	10475084	10481840	1.835134506226	10481070	1.73521602855	FBgn0026578	353	FBgn0026578	353
420	3R	21825014	21827264	1.833467483521	21826231	1.748707294464	FBgn0002735	651	FBgn0002735	651
421	X	447402	453253	1.832042694092	449112	1.720289885998	FBgn0003986	1249	FBgn0003986	1249
422	X	12487050	12490331	1.831414222717	12487890	1.514341413975	FBgn0015024	170	FBgn0015024	170
423	2R	19449609	19452027	1.831237792969	19450465	1.817677644583	FBgn0001123	324	FBgn0034938	11150
424	2L	6045959	6054231	1.828751087189	6048121	1.825379053752	FBgn0031768	122	FBgn0031768	122
425	X	9523429	9532368	1.828417301178	9530546	1.737352034625	FBgn0030150	1653	FBgn0030150	1653
426	X	6817777	6827583	1.827847957611	6826327	1.546328395605	FBgn0004646	607	FBgn0004646	607
427	2R	2177785	2181097	1.826930522919	2179636	1.600723098306	FBgn0033085	362	FBgn0033085	362
428	2R	19681053	19684889	1.826085567474	19683106	1.719455083211	FBgn0026169	722	FBgn0026169	722
429	2L	22233547	22235861	1.82555770874	22234900	1.703423632516	FBgn0032987	526	FBgn0032987	526
430	3L	2465937	2484091	1.825184822083	2467296	1.809448410483	FBgn0035346	5055	FBgn0035346	5055
431	3L	22879058	22882761	1.822184562683	22879863	1.659446030855	FBgn0037207	808	FBgn0037207	808
432	4	104734	108232	1.821508646011	105586	1.648470061166	FBgn0052005	6254	FBgn0052005	6254
433	X	10589008	10591218	1.821187496185	10590184	1.614046265097	FBgn0052676	61	FBgn0052672	23369
434	3L	19854002	19858783	1.819522380829	19856549	1.649316098955	FBgn0020887	692	FBgn0020887	692
435	2R	3579131	3581855	1.81893491745	3580192	1.713778131148	FBgn0020279	398	FBgn0021814	11656
436	3R	1502945	1506090	1.817716598511	1503540	1.786737974952	FBgn0037364	7608	FBgn0037363	8105
437	2R	8385540	8388183	1.816620349884	8386346	1.656188964844	FBgn0000181	202	FBgn0000181	202
438	2R	2890347	2894254	1.815511703491	2893578	1.618271946907	FBgn0033159	104	FBgn0033159	104
439	X	11337582	11376978	1.815376281738	11355208	1.589563429356	FBgn0052666	16820	FBgn0052666	16820
440	3R	9207139	9211345	1.814806461334	9207949	1.718229979277	FBgn0038145	150	FBgn0038145	150
441	2R	2206131	2209306	1.813819408417	2207438	1.626882917741	FBgn0033094	1000	FBgn0033094	1000
442	X	8934310	8937988	1.810976028442	8935234	1.586535612742	FBgn0030086	685	FBgn0030086	685
443	2R	11037308	11047683	1.810893058777	11046782	1.612900614738	FBgn0019968	319	FBgn0019968	319
444	2R	14311821	14317744	1.810764312744	14316922	1.636567312128	FBgn0010651	1668	FBgn0010651	1668
445	2L	4224472	4229705	1.809756278992	4227977	1.618889300028	FBgn0003941	335	FBgn0003941	335
446	2R	13646079	13654114	1.805847644806	13649244	1.605089383967	FBgn0001222	250	FBgn0001222	250
447	3R	13632761	13638461	1.805496454239	13634982	1.737092426845	FBgn0038551	36	FBgn0038551	36
448	3L	14749370	14756191	1.804778575897	14751403	1.55557716594	FBgn0036449	279	FBgn0036449	279
449	3R	20574965	20585910	1.804622173309	20578845	1.505425817826	FBgn0000140	780	FBgn0000140	780
450	2L	540447	544842	1.803726196289	542520	1.544569551945	FBgn0010602	52	FBgn0010602	52
451	3R	17494366	17497752	1.802218437195	17496835	1.678518414497	FBgn0004493	637	FBgn0004493	637
452	3R	2190485	2194686	1.800242424011	2192835	1.530273318291	FBgn0053097	1175	FBgn0053097	1175
453	3L	16009154	16012780	1.792689561844	16011921	1.686181038618	FBgn0003691	3993	FBgn0003691	3993
454	3L	7998059	8012858	1.790942192078	8001982	1.579680186052	FBgn0052370	583	FBgn0052370	583
455	2R	11249761	11278402	1.790905952454	11250462	1.689321591304	FBgn0050089	8201	FBgn0050089	8201
456	3R	9508132	9515836	1.790251255035	9509900	1.84764662385	FBgn0024555	220	FBgn0024555	220
457	2R	19564948	19572059	1.784764766693	19565951	1.665989006267	FBgn0034967	527	FBgn0034967	527
458	2L	9125217	9128223	1.784614086151	9126464	1.622170448303	FBgn0052982	713	FBgn0052982	713
459	2R	18579904	18583114	1.783204078674	18582392	1.557135357576	FBgn0003062	72	FBgn0003062	72
460	2L	8141784	8144518	1.78214931488	8143872	1.63330283761	FBgn0051606	3758	FBgn0051607	5078
461	X	10335511	10339425	1.780990123749	10338191	1.532412707806	FBgn0052680	764	FBgn0052680	764
462	3L	12494920	12501142	1.778532981873	12499559	1.614796918981	FBgn0004926	1125	FBgn0004926	1125
463	X	19053957	19057954	1.777600288391	19054920	1.70921754837	FBgn0031001	359	FBgn0031001	359
464	2R	16724883	16751811	1.775090694427	16735093	1.610285878181	FBgn0034605	10351	FBgn0034606	23442
465	3L	19032874	19052303	1.77398443222	19051144	1.65188627243	FBgn0036844	537	FBgn0036844	537
466	3L	3203701	3210318	1.773045539856	3206577	1.690238111159	FBgn0035422	87	FBgn0035422	87
467	2R	18144622	18149476	1.77291727066	18147942	1.576288924498	FBgn0034750	197	FBgn0034750	197
468	X	2146143	2150250	1.772233963013	2148454	1.48670648126	FBgn0023526	448	FBgn0023526	448
469	2R	6967456	6976655	1.772007465363	6969057	1.659321504481	FBgn0000581	933	FBgn0000581	933
470	2R	6352625	6360550	1.770527839661	6358008	1.61300053316	FBgn0027525	3375	FBgn0027525	3375
471	X	19058302	19071555	1.76726436615	19065712	1.62492238774	FBgn0031002	6692	FBgn0031002	6692
472	3R	11156587	11159712	1.759390830994	11157636	1.585983117421	FBgn0038319	1174	FBgn0038319	1174
473	2R	7305797	7307954	1.758430480957	7306790	1.487276161418	FBgn0033652	514	FBgn0033652	514
474	X	17489656	17492574	1.757754325867	17491702	1.476264595985	FBgn0003471	344	FBgn0030855	21482
475	2L	13164898	13168570	1.757027626038	13165781	1.7399289608	FBgn0024291	230	FBgn0024291	230
476	3R	24633967	24640636	1.751399040222	24638171	1.730248421431	FBgn0065070	119	FBgn0065070	119
477	3R	255113	261323	1.75096654892	259423	1.510431261624	FBgn0037249	229	FBgn0037249	229
478	2R	16101810	16103922	1.749552249908	16102567	1.563752472401	FBgn0015907	199	FBgn0015907	199
479	X	10611366	10614119	1.749046325684	10613162	1.458867549896	FBgn0052672	391	FBgn0052672	391
480	3R	11787930	11799724	1.748257160187	11798294	1.597580460941	FBgn0002783	337	FBgn0002783	337
481	2R	1727690	1730610	1.746421337128	1728555	1.532872647047	FBgn0033074	4460	FBgn0033074	4460
482	3R	17443887	17445842	1.746246337891	17444910	1.626609855228	FBgn0046832	3336	FBgn0046832	3336
483	3R	12672028	12674989	1.745578765869	12673846	1.639830350876	FBgn0020546	1880	FBgn0020546	1880
484	3L	9435672	9446695	1.742307662964	9437138	1.533756143907	FBgn0052043	2114	FBgn0052043	2114
485	3L	4207015	4211204	1.742108106613	4210088	1.685665480296	FBgn0052252	3822	FBgn0011692	16180
486	2L	2872661	2875353	1.741052627563	2873947	1.589041261112	FBgn0051694	571	FBgn0004584	98729
487	2L	10396232	10398278	1.739479064941	10397134	1.520967274904	FBgn0051716	423	FBgn0032240	8034
488	3L	5783119	5787519	1.738975524902	5786135	1.611803335302	FBgn0035640	895	FBgn0035640	895
489	X	16194822	16197366	1.735542297363	16196194	1.307329935186	FBgn0004227	724	FBgn0004227	724
490	2R	19692319	19701929	1.734996795654	19695798	1.597209649927	FBgn0034987	159	FBgn0034987	159
491	2L	9141593	9163362	1.734424114227	9151681	1.575677871704	FBgn0032100	12554	FBgn0051887	21838
492	3R	19929557	19932385	1.732297897339	19931492	1.480275440216	FBgn0013343	27	FBgn0013343	27
493	X	226139	228221	1.731777667999	227315	1.628670411951	FBgn0000022	462	FBgn0000022	462
494	3R	20045908	20049907	1.73109292984	20047354	1.580675670079	FBgn0011725	333	FBgn0026257	490
495	3R	5546250	5551853	1.729047775269	5551172	1.590720355511	FBgn0002431	161	FBgn0002431	161
496	3L	16075437	16081179	1.727707862854	16078751	1.73340678215	FBgn0010280	228	FBgn0010280	228
497	3R	11617924	11627955	1.72264289856	11619764	1.627346396446	FBgn0038364	246	FBgn0038364	246
498	2L	7539495	7545028	1.72179889679	7544320	1.582724809647	FBgn0053529	103	FBgn0053529	103
499	2L	9698102	9701397	1.720941543579	9700249	1.670127898455	FBgn0015393	415	FBgn0015393	415
500	3L	472485	474873	1.719514846802	474037	1.415803853203	FBgn0001316	50084	FBgn0035140	50346
501	2R	16930622	16989349	1.714140892029	16964142	1.565799415112	FBgn0010415	24608	FBgn0010415	24608
502	2L	2490981	2494511	1.71283531189	2493129	1.471466793733	FBgn0011818	174	FBgn0015816	463
503	2R	8648676	8652558	1.71275806427	8650126	1.554447286269	FBgn0033795	1100	FBgn0033802	51593
504	2L	5323577	5328961	1.711371898651	5324932	1.553702971515	FBgn0031698	5	FBgn0015031	2309
505	3L	2440206	2449397	1.710461139679	2442032	1.590902296702	FBgn0053231	6656	FBgn0053231	6656
506	2L	10056334	10060664	1.709276199341	10057571	1.600412786007	FBgn0011823	665	FBgn0011823	665
507	3R	1196986	1201024	1.708588123322	1198097	1.569031059742	FBgn0003275	577	FBgn0003275	577
508	X	16625364	16629718	1.706258773804	16626455	1.504032471601	FBgn0030790	364	FBgn0030790	364
509	X	21655498	21660649	1.706010341644	21658602	1.520984004526	FBgn0031187	600	FBgn0031186	617
510	3L	3021258	3023901	1.70590877533	3023723	1.582067306225	FBgn0040308	2184	FBgn0035388	4993
511	2R	13315487	13349791	1.703723907471	13339110	1.512219238281	FBgn0050111	9902	FBgn0050111	9902
512	X	5264391	5266893	1.701961517334	5265802	1.537289047241	FBgn0029764	298	FBgn0029764	298
513	2R	2321644	2328434	1.700957775116	2323024	1.615523815155	FBgn0028954	191	FBgn0028954	191
514	X	17006733	17027713	1.700356960297	17013850	1.520072251558	FBgn0000163	18974	FBgn0000163	18974
515	3R	19714233	19717448	1.698406219482	19715469	1.637546988095	FBgn0025574	328	FBgn0025574	328
516	3R	10715590	10720087	1.697076320648	10718262	1.489245498882	FBgn0038272	1413	FBgn0038272	1413
517	2R	7130329	7132847	1.694676399231	7131921	1.601023113026	FBgn0033636	183	FBgn0033636	183
518	X	9948647	9965580	1.693974494934	9963081	1.500004852519	FBgn0030180	28326	FBgn0030180	28326
519	3L	21065977	21080219	1.691250801086	21078895	1.500157861149	FBgn0037051	9013	FBgn0037051	9013
520	X	9397987	9401861	1.690552711487	9400632	1.319594919682	FBgn0030136	792	FBgn0030136	792
521	X	18695931	18708933	1.689446926117	18697979	1.577731132507	FBgn0030970	326	FBgn0030970	326
522	4	806399	808259	1.687858581543	807055	1.53145685792	FBgn0039923	2173	FBgn0039930	242554
523	2R	17192430	17196024	1.687558174133	17193656	1.696830630302	FBgn0034654	804	FBgn0034654	804
524	3L	3053405	3056150	1.685143470764	3053853	1.546815535601	FBgn0052486	518	FBgn0003938	20480
525	3R	8835702	8839879	1.685017108917	8837496	1.448569933573	FBgn0020496	108	FBgn0038109	1879
526	3L	8498653	8500822	1.683684825897	8499832	1.650788699879	FBgn0024236	641	FBgn0024236	641
527	2R	17141687	17145806	1.682605743408	17142691	1.532090028127	FBgn0034643	441	FBgn0034643	441
528	3R	5376158	5380424	1.680773258209	5379226	1.641338769127	FBgn0037707	1461	FBgn0037707	1461
529	X	5517172	5520373	1.680625915527	5518314	1.603937906377	FBgn0029785	635	FBgn0029785	635
530	X	20845505	20847633	1.680010318756	20846412	1.454876454671	FBgn0031145	262	FBgn0031144	3786
531	2R	16635062	16638125	1.677398681641	16636262	1.501216944526	FBgn0002736	101	FBgn0002736	101
532	X	1977367	1980117	1.677087783813	1979328	1.505936145782	FBgn0004860	1448	FBgn0025626	58036
533	X	9966661	9983481	1.674262046814	9968559	1.49231159687	FBgn0030180	22848	FBgn0030180	22848
534	2R	17165509	17167765	1.672626495361	17166528	1.469824622659	FBgn0034645	605	FBgn0034645	605
535	3R	27618957	27620976	1.672377109528	27620049	1.40138053894	FBgn0027620	238	FBgn0011013	46798
536	2R	4621954	4624510	1.671626091003	4623179	1.439382777495	FBgn0033378	565	FBgn0033378	565
537	3L	12786373	12789376	1.670862197876	12788204	1.427855716032	FBgn0036315	117	FBgn0036314	254
538	3R	20874916	20882359	1.670046329498	20875876	1.60235875845	FBgn0039266	362	FBgn0039266	362
539	X	19515009	19521056	1.669148445129	19517256	1.438897927602	FBgn0043903	197	FBgn0031057	429
540	3L	12477827	12480594	1.668834209442	12479449	1.53290311028	FBgn0027936	1200	FBgn0027936	1200
541	3L	19840906	19847172	1.666132450104	19842790	1.568966921638	FBgn0014037	436	FBgn0014037	436
542	2L	10219797	10223304	1.664868354797	10221410	1.477361174191	FBgn0003151	57	FBgn0003151	57
543	X	9115593	9120154	1.662769317627	9117697	1.441826473583	FBgn0030121	413	FBgn0030121	413
544	2R	7137239	7142109	1.658359527588	7139360	1.146069358377	FBgn0021848	4443	FBgn0033636	7622
545	2R	13196720	13198805	1.657178878784	13197958	1.343403498332	FBgn0016059	400	FBgn0016059	400
546	2L	8274285	8278316	1.655933856964	8277606	1.528214422862	FBgn0011902	13121	FBgn0011902	13121
547	2L	17377474	17380874	1.653839111328	17379660	1.530617770027	FBgn0032633	416	FBgn0032633	416
548	2L	8380801	8389022	1.652990341187	8384188	1.47155043057	FBgn0032035	56	FBgn0032035	56
549	2L	13898950	13905003	1.650506496429	13904072	1.524018820594	FBgn0019890	587	FBgn0019890	587
550	3R	10521702	10523635	1.650389671326	10522509	1.534202992916	FBgn0051314	548	FBgn0051314	548
551	3R	16560802	16564165	1.650362968445	16561636	1.472603629617	FBgn0004107	294	FBgn0004107	294
552	2L	15001411	15006081	1.64829158783	15004240	1.508337815603	FBgn0028926	492	FBgn0028926	492
553	2R	16674740	16677190	1.646712303162	16675979	1.464306354523	FBgn0034598	261	FBgn0034599	563
554	X	4772473	4777455	1.645561218262	4774102	1.502677154541	FBgn0029738	7285	FBgn0029738	7285
555	2L	7825540	7828946	1.642488956451	7826737	1.341115811292	FBgn0020618	515	FBgn0020618	515
556	X	11194380	11199808	1.640070438385	11196527	1.529513299465	FBgn0030293	675	FBgn0030293	675
557	2R	20381546	20383854	1.639054536819	20382611	1.494074232438	FBgn0035073	114	FBgn0050423	825
558	X	12990993	12994017	1.637809753418	12993105	1.456541240215	FBgn0025463	410	FBgn0025463	410
559	X	4529212	4534308	1.636859893799	4531676	1.440416463216	FBgn0022768	432	FBgn0022768	432
560	3R	1449642	1452596	1.636530637741	1450719	1.35977565541	FBgn0037351	533	FBgn0037351	533
561	3L	6952124	6954527	1.635653495789	6953671	1.505857912699	FBgn0001104	329	FBgn0001104	329
562	X	11548740	11555818	1.633975982666	11551152	1.536450386047	FBgn0030328	1649	FBgn0030328	1649
563	X	19467092	19473857	1.633595943451	19472146	1.503702938557	FBgn0026680	143	FBgn0026680	143
564	2R	6809791	6813568	1.631563186646	6813458	1.439760815014	FBgn0033613	76	FBgn0033613	76
565	3R	13870852	13875685	1.630921363831	13874726	1.45836815238	FBgn0010389	3980	FBgn0010389	3980
566	3R	9117260	9119370	1.629560470581	9118540	1.499913930893	FBgn0038134	380	FBgn0038134	380
567	3L	3305052	3309834	1.629126548767	3309040	1.251553893089	FBgn0035438	783	FBgn0035437	3363
568	3L	15551765	15568337	1.628631591797	15555438	1.567211684059	FBgn0036518	1299	FBgn0036518	1299
569	X	10989295	10997505	1.626425743103	10993465	1.625578761101	FBgn0020255	342	FBgn0020255	342
570	3L	9459646	9462085	1.625212669373	9460833	1.439799487591	FBgn0036005	881	FBgn0036005	881
571	3L	5604240	5622302	1.623457193375	5605433	1.380520135164	FBgn0035625	503	FBgn0035625	503
572	3R	4235	8718	1.622682571411	7398	1.268161265055	FBgn0037213	7018	FBgn0037213	7018
573	2L	10837268	10843210	1.622614383698	10840946	1.585626546074	FBgn0032305	1657	FBgn0032305	1657
574	X	11386742	11399646	1.621528625488	11389877	1.38107530276	FBgn0030309	13976	FBgn0003277	25663
575	3R	10141253	10145164	1.621379375458	10142195	1.377576828003	FBgn0011474	485	FBgn0011474	485
576	2L	292664	298232	1.620567321777	294325	1.566732154173	FBgn0017457	354	FBgn0017457	354
577	3R	17046583	17051515	1.619833469391	17049787	1.524016885196	FBgn0038872	361	FBgn0038871	532
578	3L	301357	304264	1.619101047516	303033	1.425765822915	FBgn0004373	379	FBgn0004373	379
579	2R	8734944	8742654	1.617406845093	8738710	1.371974170208	FBgn0043010	344	FBgn0043010	344
580	2R	7039669	7044158	1.616777420044	7042588	1.411348543669	FBgn0000577	1529	FBgn0000577	1529
581	2L	8040394	8044602	1.616195678711	8042661	1.495505544874	FBgn0031980	195	FBgn0031980	195
582	3L	241580	248609	1.615234375	247700	1.5683786273	FBgn0035121	210	FBgn0035121	210
583	3R	24713231	24718541	1.61301612854	24714544	1.416235655546	FBgn0053203	179	FBgn0053553	743
584	2L	8148419	8156189	1.611888885498	8149811	1.55625295639	FBgn0051607	861	FBgn0051607	861
585	2R	6713591	6728992	1.610960006714	6722002	1.47189802282	FBgn0033582	13118	FBgn0033590	30588
586	2L	7007911	7010357	1.609758377075	7009298	1.519106303944	FBgn0031880	4198	FBgn0051908	17997
587	2R	14956299	14959425	1.609529972076	14957497	1.550519585609	FBgn0013325	285	FBgn0013325	285
588	3R	9555957	9584180	1.605352878571	9562958	1.452784678515	FBgn0038176	8439	FBgn0038176	8439
589	3R	3297905	3300022	1.604923248291	3299036	1.567379558788	FBgn0043853	92	FBgn0043853	92
590	2R	9016883	9019676	1.603496551514	9018641	1.425412297249	FBgn0033845	67	FBgn0033845	67
591	2R	12083771	12086438	1.601562976837	12085586	1.342838972807	FBgn0034138	514	FBgn0034138	514
592	2L	22153744	22157295	1.601233482361	22155910	1.449758080875	FBgn0032979	844	FBgn0032979	844
593	3L	2618302	2625653	1.599760055542	2619195	1.433655654683	FBgn0035357	3943	FBgn0035357	3943
594	2R	6911951	6913683	1.597396850586	6912876	1.431207151974	FBgn0082585	461	FBgn0082585	461
595	X	11450377	11453792	1.5958943367	11452852	1.3184187833	FBgn0030322	740	FBgn0030322	740
596	3R	24160567	24162895	1.595396995544	24161938	1.557295967551	FBgn0039579	1698	FBgn0039580	3552
597	2L	10225693	10227441	1.595253944397	10226572	1.431348353624	FBgn0032196	236	FBgn0032196	236
598	X	483300	487772	1.594479799271	486400	1.482456628014	FBgn0002579	117	FBgn0002579	117
599	3L	14016396	14019100	1.594314575195	14017798	1.459453487396	FBgn0036406	457	FBgn0036406	457
600	2L	9039	17435	1.593842983246	14264	1.56616038084	FBgn0031208	6735	FBgn0002121	7108
601	3R	21865545	21869226	1.593635559082	21866266	1.527173423767	FBgn0000591	220	FBgn0000591	220
602	3L	4091459	4096921	1.593342781067	4092818	1.392189057668	FBgn0028484	1081	FBgn0028484	1081
603	2R	16756719	16759309	1.591432094574	16758246	1.429256439209	FBgn0034606	289	FBgn0034606	289
604	X	14483384	14488236	1.590213775635	14487423	1.480327351888	FBgn0015773	345	FBgn0015773	345
605	X	16978446	16982994	1.588575601578	16981593	1.518239498138	FBgn0002590	598	FBgn0002590	598
606	2L	18442515	18445537	1.588019371033	18444262	1.389382362366	FBgn0032678	663	FBgn0032678	663
607	2R	4908013	4912589	1.587563037872	4909094	1.459051847458	FBgn0033408	1201	FBgn0028473	1469
608	2L	12678141	12681742	1.584957122803	12679518	1.484459259931	FBgn0032442	10349	FBgn0032445	13505
609	X	16432366	16436473	1.583316326141	16433636	1.464804144467	FBgn0061200	456	FBgn0015615	6270
610	2R	8148879	8155752	1.583310127258	8150016	1.433695344364	FBgn0028683	492	FBgn0028683	492
611	3L	8865215	8868497	1.583130836487	8866990	1.498793631792	FBgn0020633	1433	FBgn0020633	1433
612	3L	16730827	16734213	1.582037448883	16731625	1.457766588996	FBgn0004108	292	FBgn0004108	292
613	4	114362	118429	1.581771850586	117143	1.208115369081	FBgn0052005	5303	FBgn0052005	5303
614	X	15722151	15724726	1.581755638123	15723815	1.577170568354	FBgn0030703	214	FBgn0030703	214
615	3R	4132241	4134697	1.579988479614	4133457	1.421747880823	FBgn0037569	887	FBgn0037569	887
616	2L	4456618	4459573	1.579937458038	4457623	1.539323806763	FBgn0065053	51	FBgn0065053	51
617	3L	15790281	15793640	1.578678131104	15791405	1.40353679657	FBgn0036534	273	FBgn0036537	9240
618	2R	11378967	11384603	1.578008174896	11381116	1.399542490641	FBgn0050085	2892	FBgn0050085	2892
619	3L	18103840	18106327	1.577630996704	18104856	1.566938370466	FBgn0020300	193	FBgn0020300	193
620	3L	226007	231026	1.577493667603	230033	1.421129286289	FBgn0000541	400	FBgn0035120	11985
621	3R	4087581	4094916	1.577006816864	4091418	1.471322368173	FBgn0014861	853	FBgn0014861	853
622	4	151906	153440	1.576308250427	152730	1.33436781168	FBgn0052000	256	FBgn0052005	40890
623	3L	13965728	13970059	1.575790405273	13968779	1.355527698994	FBgn0036398	1371	FBgn0036397	1640
624	X	5607933	5609925	1.575461387634	5609020	1.356133037143	FBgn0013987	399	FBgn0029800	8900
625	3R	11745825	11752199	1.574585914612	11747177	1.4038387537	FBgn0038385	542	FBgn0038385	542
626	X	10697458	10700436	1.573623657227	10699655	1.339345428679	FBgn0030241	437	FBgn0030241	437
627	X	10642446	10648880	1.573483943939	10643502	1.346848375657	FBgn0003360	11339	FBgn0030235	24498
628	X	19339314	19343658	1.572425842285	19341929	1.356355031331	FBgn0031023	1954	FBgn0040890	12783
629	2R	6050505	6053850	1.569961547852	6052846	1.498690885656	FBgn0005630	2229	FBgn0004399	16871
630	3R	26248933	26254387	1.56875705719	26250484	1.411064989427	FBgn0039766	375	FBgn0039766	375
631	2L	17745971	17748753	1.568564176559	17747954	1.342913532257	FBgn0015609	12504	FBgn0032646	250916
632	2R	5357192	5360553	1.566821098328	5358916	1.392477184534	FBgn0023180	644	FBgn0023180	644
633	3L	17360948	17376602	1.566190719604	17364412	1.382582455873	FBgn0026197	2305	FBgn0026197	2305
634	3L	112477	114826	1.565917015076	113327	1.323488086462	FBgn0020386	343	FBgn0035105	54627
635	X	16718603	16721035	1.565504550934	16720043	1.445953289668	FBgn0030802	419	FBgn0030802	419
636	2L	2766115	2771098	1.564378738403	2767508	1.45718237933	FBgn0028398	404	FBgn0028398	404
637	2R	19356245	19361562	1.563411235809	19357675	1.414675207699	FBgn0034915	224	FBgn0034915	224
638	X	15542126	15548021	1.563278198242	15543746	1.399706806455	FBgn0030672	789	FBgn0030672	789
639	X	7578900	7582035	1.562794685364	7580610	1.407869170694	FBgn0029959	448	FBgn0029959	448
640	2L	10402181	10404450	1.562498092651	10403461	1.416976028019	FBgn0032240	1707	FBgn0032240	1707
641	2L	10238736	10243135	1.561813354492	10239641	1.481047064066	FBgn0004419	315	FBgn0004419	315
642	2R	7368046	7371403	1.561531305313	7369054	1.38870937684	FBgn0013756	528	FBgn0013756	528
643	X	6196981	6198859	1.560987949371	6197535	1.411318987608	FBgn0026708	1670	FBgn0029868	1900
644	3R	7255725	7258344	1.560972690582	7257162	1.418961882591	FBgn0037899	235	FBgn0037899	235
645	3L	1843674	1850477	1.555077314377	1848707	1.414077225853	FBgn0042712	134	FBgn0042712	134
646	3L	3178931	3181475	1.553687095642	3180497	1.4668352339	FBgn0035415	555	FBgn0035415	555
647	3L	13015180	13018357	1.55277967453	13016274	1.468227446079	FBgn0011284	571	FBgn0011284	571
648	X	20232395	20237714	1.552167892456	20234234	1.278165003833	FBgn0031114	422	FBgn0031114	422
649	3R	21302370	21309410	1.551639556885	21307853	1.390821814537	FBgn0039338	696	FBgn0039338	696
650	3L	18864055	18871491	1.551019191742	18868536	1.401546686888	FBgn0036827	1581	FBgn0036827	1581
651	3L	9827715	9829826	1.549845695496	9829069	1.447771100437	FBgn0004390	157	FBgn0015618	16472
652	3R	623252	633181	1.549618244171	631734	1.434111893177	FBgn0051529	432	FBgn0051529	432
653	2R	3632789	3638105	1.548865318298	3634921	1.376181602478	FBgn0033264	92	FBgn0033264	92
654	2R	9995480	9996980	1.548687458038	9996189	1.320164616903	FBgn0001332	123	FBgn0013725	48991
655	2R	14181811	14188752	1.545976161957	14187907	1.623419888814	FBgn0023214	488	FBgn0023214	488
656	X	16189988	16193282	1.545674324036	16192463	1.432220369577	FBgn0005411	513	FBgn0005411	513
657	2R	5383346	5385812	1.544466018677	5383673	1.333857199725	FBgn0033458	388	FBgn0033458	388
658	3R	5808489	5812506	1.543653488159	5809924	1.552539507548	FBgn0037770	1853	FBgn0037770	1853
659	2L	8401508	8405995	1.543524742126	8403654	1.279945437113	FBgn0020497	79	FBgn0001084	212
660	X	11412329	11417855	1.54346704483	11415139	1.517876572079	FBgn0003277	401	FBgn0003277	401
661	X	8265368	8269503	1.54278087616	8266833	1.459590733051	FBgn0026758	3667	FBgn0052711	11502
662	3R	6682311	6684288	1.541877746582	6683665	1.279985745748	FBgn0037844	1152	FBgn0037844	1152
663	X	5168711	5172674	1.541568756104	5169505	1.491721510887	FBgn0024332	382	FBgn0024332	382
664	3R	23405252	23408466	1.541098594666	23407520	1.427681414286	FBgn0027492	441	FBgn0003330	100226
665	3R	11660354	11663178	1.53784942627	11661585	1.371929280898	FBgn0038369	1097	FBgn0038369	1097
666	3R	1041152	1043938	1.536629199982	1042598	1.435942173004	FBgn0000340	549	FBgn0000340	549
667	3L	11901453	11902720	1.536387443542	11902106	1.151851457708	FBgn0011723	3222	FBgn0000404	94582
668	2L	21141394	21144259	1.536323547363	21143157	1.509798891404	FBgn0024371	681	FBgn0024371	681
669	2R	12380531	12384728	1.534911155701	12383427	1.29029341305	FBgn0028737	371	FBgn0028737	371
670	2R	18441955	18445216	1.534333705902	18443872	1.475677935282	FBgn0034802	658	FBgn0034802	658
671	3L	4264213	4269417	1.533621311188	4265537	1.401378182804	FBgn0035524	793	FBgn0035524	793
672	2L	16296775	16299265	1.531893253326	16297900	1.137227028608	FBgn0028894	981	FBgn0028894	981
673	2R	16648505	16650146	1.531617164612	16649420	1.297043747372	FBgn0034592	605	FBgn0002736	13259
674	3L	20704858	20706917	1.531580924988	20705572	1.313092291355	FBgn0016696	194	FBgn0016696	194
675	2R	20016992	20023359	1.530743122101	20022206	1.442878305912	FBgn0019886	684	FBgn0019886	684
676	2R	20593510	20596537	1.530225753784	20594739	1.426250521342	FBgn0004919	2819	FBgn0001148	25159
677	2R	18232113	18237490	1.529569149017	18236720	1.302366593305	FBgn0028371	7703	FBgn0020257	40165
678	2L	417609	422015	1.527646541595	420561	1.449780856862	FBgn0002593	630	FBgn0002593	630
679	2R	7675275	7679498	1.527561187744	7678322	1.414837388431	FBgn0033688	278	FBgn0023167	6311
680	X	2464647	2466586	1.527421951294	2466312	1.461417039235	FBgn0029629	206	FBgn0029629	206
681	3L	20172504	20177659	1.524585723877	20174993	1.248648107052	FBgn0036959	119	FBgn0036959	119
682	3L	21456435	21458263	1.524073600769	21457187	1.316926896572	FBgn0037094	168	FBgn0037094	168
683	X	18519092	18522948	1.523149490356	18520137	1.468198776245	FBgn0004959	431	FBgn0004959	431
684	2R	4627120	4629550	1.522590637207	4628459	1.513011651881	FBgn0003612	520	FBgn0033380	2383
685	3R	6608911	6616371	1.52163028717	6610148	1.423988258137	FBgn0010252	44	FBgn0010252	44
686	3L	17617403	17620591	1.521553993225	17619034	1.488697767258	FBgn0052179	501	FBgn0052179	501
687	3L	2750136	2752563	1.520631790161	2751411	1.366898648879	FBgn0035370	883	FBgn0035370	883
688	3L	7212623	7215840	1.519143104553	7214793	1.270800081889	FBgn0035753	503	FBgn0035753	503
689	3L	18590303	18591919	1.519012212753	18591146	1.2358738482	FBgn0036801	74	FBgn0036800	3193
690	3L	19558741	19564686	1.51846408844	19563638	1.38788913278	FBgn0005386	369	FBgn0005386	369
691	3R	25685158	25690179	1.51816368103	25688144	1.425627678633	FBgn0039713	555	FBgn0039713	555
692	2L	16737754	16742286	1.516036987305	16740652	1.361270491282	FBgn0032600	1319	FBgn0032600	1319
693	3R	24730456	24744834	1.515572547913	24741806	1.248046229867	FBgn0053204	3197	FBgn0053204	3197
694	3L	9483311	9485943	1.515386104584	9485133	1.283306009629	FBgn0010408	356	FBgn0010408	356
695	3L	5725084	5726605	1.514262199402	5725910	1.19346444747	FBgn0015657	267	FBgn0065058	11459
696	X	21155489	21161262	1.513201713562	21157421	1.496586883769	FBgn0015379	1365	FBgn0015379	1365
697	2R	10270860	10273062	1.512563705444	10271661	1.472221672535	FBgn0033961	277	FBgn0033961	277
698	3L	20937077	20948809	1.510944366455	20942662	1.347250372171	FBgn0037042	17105	FBgn0003415	18603
699	4	377711	381672	1.510466098785	378834	1.310946496328	FBgn0025704	88	FBgn0026777	50487
700	X	1333368	1336123	1.509320259094	1335228	1.313225241268	FBgn0025381	145	FBgn0025381	145
701	3R	23086741	23090320	1.509094238281	23089342	1.360681374868	FBgn0010328	416	FBgn0039505	10084
702	X	14443429	14448581	1.508516550064	14446038	1.370501075472	FBgn0030574	9521	FBgn0030572	29208
703	2L	21208370	21210420	1.507658481598	21209491	1.241055404439	FBgn0026577	562	FBgn0003930	6720
704	3L	6477900	6515297	1.506980895996	6487136	1.327175915241	FBgn0020251	17459	FBgn0020251	17459
705	2R	13790057	13792374	1.506872177124	13791195	1.4473939538	FBgn0003022	861	FBgn0003022	861
706	3R	10110657	10113166	1.506840229034	10112254	1.580849409103	FBgn0003862	369	FBgn0003862	369
707	3L	8573610	8578062	1.506239414215	8576672	1.495976686478	FBgn0060291	777	FBgn0060291	777
708	3R	10416840	10420606	1.505707025528	10417630	1.390906602144	FBgn0020299	555	FBgn0020299	555
709	3L	12995634	12999201	1.50488948822	12997605	1.229522003847	FBgn0014027	290	FBgn0011284	18098
710	3L	6718303	6724546	1.503926277161	6719936	1.42798760358	FBgn0052393	2840	FBgn0035713	6297
711	X	8280665	8284474	1.503778457642	8282142	1.244090557098	FBgn0030037	106	FBgn0030038	174
712	3L	3576741	3578136	1.503716468811	3577459	1.250616580248	FBgn0053504	104	FBgn0053504	104
713	2R	14938018	14940744	1.50355386734	14939710	1.44881848728	FBgn0004873	102	FBgn0050326	9576
714	2R	5940363	5942786	1.503011465073	5941800	1.348329257965	FBgn0033522	275	FBgn0033522	275
715	2L	17369211	17376872	1.501767158508	17370142	1.210299521685	FBgn0032633	9934	FBgn0032633	9934
716	4	1049084	1053052	1.501331806183	1050579	1.355940520763	FBgn0039930	970	FBgn0039930	970
717	2R	6411556	6415321	1.50120639801	6414327	1.273994892836	FBgn0033570	537	FBgn0033570	537
718	2L	2986308	2990134	1.500698566437	2987196	1.312313854694	FBgn0016132	481	FBgn0016132	481
719	X	2489313	2508892	1.499888896942	2490498	1.482165634632	FBgn0003371	392	FBgn0003371	392
720	X	16143533	16147205	1.498221874237	16145992	1.374626103569	FBgn0053251	553	FBgn0053251	553
721	2R	10725820	10729031	1.498209476471	10728267	1.482315254211	FBgn0033998	228	FBgn0000996	167556
722	3L	19583279	19585742	1.495365619659	19584493	1.485473660862	FBgn0029094	342	FBgn0029094	342
723	X	8476788	8493206	1.494626998901	8480457	1.351299792528	FBgn0004102	15429	FBgn0004102	15429
724	3R	12289296	12295939	1.493229866028	12294956	1.355722090777	FBgn0038434	394	FBgn0038434	394
725	X	21438929	21441635	1.492987632751	21440606	1.489286703222	FBgn0024807	228	FBgn0031186	217379
726	2R	8946876	8949417	1.492858409882	8948539	1.349009782076	FBgn0011910	36	FBgn0011910	36
727	2R	5202003	5205821	1.492346286774	5204197	1.448927711038	FBgn0023143	944	FBgn0023143	944
728	X	374249	380603	1.489714622498	379770	1.38759554757	FBgn0000570	272	FBgn0000570	272
729	2R	1740378	1743835	1.489621162415	1742140	1.236171156168	FBgn0033075	7272	FBgn0033074	9125
730	2L	6488679	6491082	1.488183498383	6490091	1.345989816329	FBgn0031822	737	FBgn0031822	737
731	4	1078864	1081404	1.488012313843	1080722	1.478202491999	FBgn0011642	444	FBgn0011642	444
732	3R	1148138	1149947	1.48726940155	1149063	1.284629217784	FBgn0013576	12563	FBgn0037310	23196
733	X	1763770	1767181	1.487035751343	1764688	1.366268008947	FBgn0023509	289	FBgn0023509	289
734	X	18763519	18765969	1.485155105591	18764236	1.332793680827	FBgn0052541	60	FBgn0030974	36666
735	2R	1204699	1207886	1.485032558441	1205592	1.349683225155	FBgn0033035	350	FBgn0033035	350
736	2R	5628849	5631277	1.483842372894	5629838	1.38070166111	FBgn0033486	332	FBgn0033486	332
737	X	503608	506395	1.483204841614	504946	1.264268100262	FBgn0025638	838	FBgn0025638	838
738	3L	3400004	3402203	1.482941627502	3401549	1.247638085309	FBgn0014388	6918	FBgn0027616	43851
739	X	15778303	15780559	1.482834815979	15779152	1.392177641392	FBgn0030711	204	FBgn0030711	204
740	2L	824325	827378	1.482686042786	826416	1.282274901867	FBgn0010583	452	FBgn0010583	452
741	2R	5098555	5101135	1.482158184052	5099327	1.302753728979	FBgn0025286	331	FBgn0025286	331
742	2R	16884747	16887514	1.481662750244	16886509	1.363882422447	FBgn0034626	5414	FBgn0000395	11986
743	2R	10477457	10480666	1.481630325317	10478405	1.36798324585	FBgn0033987	228	FBgn0033987	228
744	2R	1719554	1722911	1.48148727417	1721791	1.381660342216	FBgn0033073	170	FBgn0033073	170
745	3R	9540350	9555751	1.481038570404	9553107	1.311710469863	FBgn0038175	9219	FBgn0038175	9219
746	3L	21249734	21252508	1.480157852173	21251479	1.425687015057	FBgn0003042	338	FBgn0037066	31575
747	2L	12525340	12526719	1.479735374451	12526030	1.103223514557	FBgn0051857	8930	FBgn0040286	91365
748	X	4396184	4399753	1.479490280151	4398275	1.227555486891	FBgn0029714	1071	FBgn0029714	1071
749	2R	19030866	19036142	1.479270935059	19031859	1.309889346361	FBgn0034873	401	FBgn0034873	401
750	X	13060929	13067904	1.479192733765	13062281	1.290042536599	FBgn0052639	8179	FBgn0052639	8179
751	3R	13621190	13624390	1.479027986526	13623592	1.280612580916	FBgn0038546	455	FBgn0038546	455
752	2R	800962	803892	1.47739648819	802221	1.218332683339	FBgn0033015	747	FBgn0033015	747
753	2L	9965763	9969083	1.477067947388	9967956	1.35287964344	FBgn0015664	501	FBgn0015664	501
754	2L	10424582	10427243	1.476226806641	10425749	1.315464496613	FBgn0010083	1042	FBgn0010083	1042
755	X	8993294	8997995	1.476118087769	8994956	1.432423142826	FBgn0030093	410	FBgn0030093	410
756	X	543064	545818	1.475529670715	543813	1.166735873503	FBgn0021764	152	FBgn0025637	30920
757	X	2137061	2145095	1.473782539368	2138212	1.285301744938	FBgn0052798	4586	FBgn0023526	10690
758	2R	9822384	9828939	1.473747253418	9823130	1.323104746201	FBgn0033921	5914	FBgn0033922	17559
759	X	6376561	6380017	1.473533630371	6378428	1.228225499392	FBgn0014026	93	FBgn0014026	93
760	2R	2787452	2793456	1.473525047302	2790590	1.329195141792	FBgn0033156	310	FBgn0033156	310
761	3R	16428493	16434604	1.472815990448	16430554	1.441865891218	FBgn0051506	0	FBgn0051506	0
762	2L	8259479	8266862	1.471866607666	8261765	1.276243001223	FBgn0046824	3120	FBgn0011902	28962
763	3R	4687201	4689531	1.471768379211	4688726	1.078069814046	FBgn0053551	71	FBgn0053551	71
764	3R	20674896	20678004	1.471680164337	20676914	1.33183965683	FBgn0039234	395	FBgn0039233	560
765	2L	18479551	18484285	1.471550941467	18482515	1.471354147967	FBgn0032682	1099	FBgn0032682	1099
766	2R	12297975	12300594	1.470669746399	12298646	1.275426179171	FBgn0034158	92	FBgn0025832	71555
767	3L	1729855	1732290	1.470243930817	1730579	1.329311192036	FBgn0035267	137	FBgn0027903	28586
768	3R	1437318	1439668	1.468755722046	1438517	1.456781959534	FBgn0017550	313	FBgn0037346	11626
769	2L	18963410	18966580	1.46836566925	18964180	1.289669640859	FBgn0015772	470	FBgn0032728	781
770	2L	13175658	13179506	1.468225479126	13176845	1.401595524379	FBgn0032475	62	FBgn0032476	327
771	3R	10089995	10105312	1.467781066895	10100389	1.441700234133	FBgn0003862	12234	FBgn0003862	12234
772	2L	20088228	20093396	1.467298984528	20092508	1.320332302767	FBgn0032849	1486	FBgn0032849	1486
773	3R	4816797	4819286	1.466615200043	4818360	1.383299648762	FBgn0022347	307	FBgn0022347	307
774	2R	5990310	5992141	1.466472625732	5991191	1.060599565506	FBgn0033528	729	FBgn0033528	729
775	3R	4628742	4631784	1.466171264648	4629980	1.438037984511	FBgn0037633	1372	FBgn0037633	1372
776	3R	27876736	27881205	1.465870857239	27878620	1.3373366038	FBgn0002780	826	FBgn0002780	826
777	2R	11616625	11618724	1.465695381165	11617665	1.380250986885	FBgn0014020	116	FBgn0034073	199
778	2L	11009471	11012976	1.464868068695	11012188	1.246575927734	FBgn0013349	856	FBgn0013349	856
779	X	6123925	6125311	1.464449882507	6124547	1.44195543925	FBgn0052744	40	FBgn0029857	8843
780	2R	20569210	20572816	1.463890552521	20570501	1.469270369586	FBgn0001148	921	FBgn0001148	921
781	2L	15061713	15064215	1.463345527649	15062332	1.111878967285	FBgn0053678	2631	FBgn0024183	3913
782	3L	9838077	9839781	1.462201118469	9838889	1.276950359344	FBgn0027567	336	FBgn0015618	26292
783	3R	16119854	16123134	1.461882591248	16122209	1.101454575857	FBgn0028386	3221	FBgn0028386	3221
784	3L	8317896	8321090	1.46170425415	8319247	1.419387131929	FBgn0035878	1030	FBgn0035878	1030
785	3R	13647211	13668206	1.461626052856	13660120	1.312864163343	FBgn0038554	17976	FBgn0038554	17976
786	3L	17810223	17813737	1.461289405823	17811548	1.158501176273	FBgn0036761	211	FBgn0036761	211
787	2R	8852327	8853565	1.461117744446	8852842	1.141707452138	FBgn0067725	7455	FBgn0011882	94049
788	2L	3836495	3839435	1.461086750031	3837151	1.341458439827	FBgn0004567	309	FBgn0004567	309
789	3L	3794618	3797970	1.46089887619	3795448	1.315235972404	FBgn0035464	647	FBgn0035464	647
790	X	16049002	16051061	1.459654808044	16050181	1.369444042444	FBgn0000459	490	FBgn0000459	490
791	3R	484773	486556	1.45954990387	485394	1.107691675425	FBgn0051531	89	FBgn0037262	17698
792	3L	11460985	11464360	1.459239959717	11461781	1.360378026962	FBgn0036165	274	FBgn0036165	274
793	3R	5603432	5604931	1.458622932434	5604210	1.227266087252	FBgn0065050	4	FBgn0065050	4
794	3R	8854209	8860795	1.458456993103	8858656	1.174174368382	FBgn0003308	397	FBgn0003308	397
795	3L	14374282	14376188	1.458069324493	14375182	1.288006424904	FBgn0003459	0	FBgn0003459	0
796	2L	7205497	7215564	1.456146717072	7209688	1.384743452072	FBgn0031896	5429	FBgn0031897	10341
797	3L	16576596	16580812	1.454733848572	16579619	1.269307672977	FBgn0017572	1112	FBgn0017572	1112
798	3R	16655012	16656765	1.453447818756	16656136	1.235768198967	FBgn0027493	201	FBgn0038830	6185
799	X	19354107	19358019	1.453237533569	19356615	1.367572657267	FBgn0053525	749	FBgn0027291	868
800	2L	20721455	20725484	1.45029592514	20722757	1.22064563632	FBgn0000986	249	FBgn0000986	249
801	2L	6969293	6972295	1.450252532959	6971360	1.338735608494	FBgn0016978	376	FBgn0016978	376
802	2R	19314389	19320015	1.450128555298	19318850	1.429591306051	FBgn0028411	723	FBgn0028411	723
803	3L	6725213	6728107	1.449798583984	6725991	1.247094094753	FBgn0035713	242	FBgn0035713	242
804	2L	16399337	16402271	1.44960975647	16401598	1.205310737385	FBgn0020416	39611	FBgn0025678	48908
805	3L	4045393	4048316	1.449021816254	4046843	1.373907089233	FBgn0000449	1007	FBgn0000449	1007
806	X	13230238	13232531	1.448392868042	13231635	1.339078650755	FBgn0030482	805	FBgn0030482	805
807	2R	1638297	1639844	1.447574615479	1639109	1.233517964681	FBgn0033063	5669	FBgn0033062	46101
808	2L	18697059	18699698	1.4474568367	18698561	1.401911556721	FBgn0032702	486	FBgn0032702	486
809	X	15718525	15721851	1.447097301483	15721123	1.148960367839	FBgn0030702	100	FBgn0030703	2906
810	3L	3131625	3135360	1.446133613586	3132515	1.338388562202	FBgn0012049	308	FBgn0012049	308
811	3L	1498952	1501597	1.445864200592	1500203	1.383642421049	FBgn0011204	567	FBgn0028577	14082
812	3L	14176302	14184106	1.445717811584	14181229	1.130108058453	FBgn0036415	1939	FBgn0036415	1939
813	2L	2176933	2179253	1.444909095764	2178281	1.346196111043	FBgn0000097	468	FBgn0000097	468
814	2R	5548002	5553643	1.444668769836	5551484	1.399311129252	FBgn0033475	6377	FBgn0033476	8947
815	2R	9440704	9441810	1.444518089294	9441310	0.957508832216	FBgn0013733	16707	FBgn0033886	35001
816	3L	181736	185788	1.443287372589	182520	1.21462022557	FBgn0035106	401	FBgn0035107	1192
817	X	16255659	16260497	1.443230628967	16256621	1.373517653521	FBgn0026575	160	FBgn0026575	160
818	3R	11895332	11898684	1.442903518677	11897147	1.306225271786	FBgn0038397	3913	FBgn0038396	21754
819	X	10658132	10661369	1.441482067108	10660598	1.122861742973	FBgn0030235	7402	FBgn0030235	7402
820	3R	2230171	2233318	1.440167427063	2231349	1.241740282844	FBgn0037443	264	FBgn0037443	264
821	2R	12944433	12946627	1.439645767212	12945903	1.35256677866	FBgn0034217	11	FBgn0034217	11
822	2L	7035722	7040617	1.43940448761	7038350	1.331337006887	FBgn0022201	352	FBgn0022201	352
823	3L	9384411	9387916	1.439313650131	9385426	1.442456811666	FBgn0035987	420	FBgn0035987	420
824	2L	10200037	10205157	1.439009666443	10200881	1.214344080757	FBgn0032189	91	FBgn0032189	91
825	X	11377792	11380292	1.438785552979	11380257	1.421047528585	FBgn0030309	23596	FBgn0003277	35283
826	3R	7198234	7201462	1.438538551331	7198963	1.245171656975	FBgn0004595	453	FBgn0026064	22596
827	3R	12109132	12118708	1.437762260437	12116998	1.253645420074	FBgn0051283	8639	FBgn0051283	8639
828	2L	6976394	6991119	1.437699317932	6984244	1.274008470423	FBgn0031879	769	FBgn0031879	769
829	3R	23773117	23775287	1.43700504303	23774517	1.256633786594	FBgn0039562	137	FBgn0039559	10946
830	2L	6477979	6481225	1.436502456665	6480281	1.44500132168	FBgn0026571	208	FBgn0026571	208
831	3L	14515278	14516630	1.435897827148	14515986	1.173418313265	FBgn0036428	244	FBgn0028418	10037
832	3L	8168814	8172090	1.43480014801	8170463	1.350750081679	FBgn0035853	1340	FBgn0035853	1340
833	X	14461033	14469487	1.434794425964	14467929	1.171219292809	FBgn0015773	19839	FBgn0015773	19839
834	X	14475837	14482711	1.434160232544	14477417	1.146405584672	FBgn0015773	10351	FBgn0015773	10351
835	3R	19120039	19121649	1.43406867981	19120734	1.166266709566	FBgn0039071	4823	FBgn0039067	36955
836	2L	19150937	19152601	1.433844566345	19151665	1.1647541821	FBgn0010300	21930	FBgn0032762	22310
837	3L	2861029	2863225	1.432754993439	2862382	1.218616902828	FBgn0035378	7140	FBgn0035370	111854
838	X	3959855	3963394	1.43178319931	3962191	1.387638823191	FBgn0026080	488	FBgn0026080	488
839	3R	17093597	17096428	1.430093288422	17094771	1.37245669961	FBgn0016700	60	FBgn0043012	1028
840	2L	9251244	9253489	1.429840087891	9252759	1.378497292014	FBgn0032105	357	FBgn0032105	357
841	X	4523583	4525448	1.429817199707	4524569	1.314027253319	FBgn0003200	254	FBgn0022768	7539
842	3R	12066086	12070098	1.429454803467	12068725	1.180978566408	FBgn0040071	17354	FBgn0011253	29451
843	3L	4689280	4691108	1.428822040558	4690181	1.29039068783	FBgn0035570	522	FBgn0035570	522
844	X	20060080	20063242	1.428455352783	20061981	1.245333258311	FBgn0015789	119	FBgn0031098	184
845	3L	14389862	14393163	1.427712440491	14391775	1.230405891643	FBgn0036424	9184	FBgn0036424	9184
846	3R	4138453	4140622	1.427520751953	4139353	1.315496276407	FBgn0037573	417	FBgn0037573	417
847	3R	12716948	12720916	1.424714565277	12719703	1.311497867107	FBgn0015350	14253	FBgn0082171	37666
848	2R	19367968	19370980	1.424615859985	19370130	1.277423409855	FBgn0025790	51	FBgn0025790	51
849	2R	11670667	11672085	1.422013759613	11671455	1.151099625756	FBgn0034082	2202	FBgn0034082	2202
850	3R	14122758	14127432	1.421172142029	14123695	1.220215543111	FBgn0010877	911	FBgn0024432	1232
851	3L	1650443	1652512	1.420443534851	1651528	1.230745792389	FBgn0026372	681	FBgn0026372	681
852	3R	16675813	16678175	1.417073249817	16676564	1.279521465302	FBgn0038834	293	FBgn0038834	293
853	X	5598498	5600641	1.416991233826	5599795	1.318216015311	FBgn0029800	325	FBgn0029800	325
854	3R	1014599	1024457	1.416317939758	1020475	1.206575155258	FBgn0041718	1410	FBgn0041718	1410
855	2L	4968997	4971580	1.415685176849	4970411	1.256965065002	FBgn0010607	1042	FBgn0010607	1042
856	3R	20172594	20175318	1.415359973907	20174558	1.222919285297	FBgn0039186	49	FBgn0039186	49
857	3R	22689893	22694163	1.415207862854	22692885	1.255363520454	FBgn0001197	232	FBgn0001197	232
858	3L	8013057	8022421	1.415164470673	8014118	1.214513582342	FBgn0052370	11553	FBgn0052370	11553
859	2L	10361516	10365444	1.415126800537	10363456	1.12619304657	FBgn0003087	479	FBgn0003087	479
860	X	18481785	18485046	1.41494011879	18483692	1.2818608284	FBgn0030944	685	FBgn0030944	685
861	X	13613566	13617459	1.41431427002	13615829	1.315150878009	FBgn0030521	289	FBgn0030521	289
862	X	3680882	3682265	1.412532806396	3681495	1.28089004755	FBgn0000542	162	FBgn0000542	162
863	X	21133210	21136509	1.412442207336	21134167	1.210277378559	FBgn0029067	542	FBgn0020369	7431
864	2R	9506108	9508298	1.412358045578	9507005	1.40205846514	FBgn0002643	83	FBgn0033889	12039
865	3R	4484570	4486615	1.411398887634	4485851	1.242550551891	FBgn0000171	632	FBgn0000447	6115
866	3L	17476832	17481032	1.410820484161	17479835	1.367299977471	FBgn0036734	277	FBgn0036734	277
867	2L	20912494	20914058	1.409914016724	20913336	1.175748544581	FBgn0032906	401	FBgn0032906	401
868	X	19680646	19682858	1.408400058746	19681637	1.265444874763	FBgn0031079	4351	FBgn0031079	4351
869	2R	16862807	16865323	1.407222747803	16864690	1.15843218565	FBgn0034624	6264	FBgn0000395	9833
870	4	102554	104222	1.40710735321	102637	1.277493476868	FBgn0052005	9203	FBgn0052005	9203
871	2L	1050825	1059557	1.407059669495	1052529	1.244333803654	FBgn0031294	4476	FBgn0003310	25282
872	3R	10450769	10452697	1.406058311462	10451766	1.349563794978	FBgn0013981	305	FBgn0013981	305
873	4	328043	331255	1.404916763306	328651	1.388627669391	FBgn0026777	304	FBgn0026777	304
874	2L	10544502	10546617	1.400457382202	10545079	1.220364093781	FBgn0051721	198	FBgn0032268	22211
875	X	15825070	15827157	1.400428056717	15826003	1.082830250263	FBgn0030719	76	FBgn0030718	5308
876	X	1679952	1686897	1.399248600006	1683635	1.313582308152	FBgn0029591	1819	FBgn0029591	1819
877	2L	523229	525052	1.39879322052	524089	1.319212436676	FBgn0003963	622	FBgn0003963	622
878	2L	18602	19493	1.398509263992	18846	1.239901383718	FBgn0002121	2526	FBgn0002121	2526
879	X	16775551	16777916	1.398087501526	16776388	1.116565121545	FBgn0030806	411	FBgn0030806	411
880	2R	1160402	1162333	1.398036003113	1161305	1.276168256998	FBgn0027507	278	FBgn0027507	278
881	3R	14049042	14051823	1.39727640152	14050320	1.280651260825	FBgn0038585	871	FBgn0038585	871
882	X	2585387	2589144	1.396468400955	2586464	1.207898426056	FBgn0024978	1877	FBgn0024978	1877
883	2L	10003330	10008169	1.396181106567	10004218	1.267141622656	FBgn0043456	407	FBgn0043456	407
884	3R	13522599	13531712	1.395736217499	13524587	1.327020224403	FBgn0051249	11804	FBgn0038536	16194
885	2R	13747077	13751187	1.395224094391	13749845	1.258350288167	FBgn0000658	2219	FBgn0000658	2219
886	3R	3950535	3952269	1.393925189972	3951393	1.136628240347	FBgn0037550	662	FBgn0037550	662
887	2L	4848249	4850724	1.390272140503	4849655	1.409304428101	FBgn0031639	763	FBgn0031639	763
888	3R	4787162	4789062	1.389977931976	4788469	1.106085220973	FBgn0037645	8912	FBgn0037644	17743
889	2L	6998557	7004638	1.389517307281	7003914	1.085238400628	FBgn0031880	9582	FBgn0031879	18901
890	2R	2873149	2879664	1.387345314026	2875934	1.149849358727	FBgn0033159	17748	FBgn0033159	17748
891	2L	8527049	8528892	1.387264251709	8528321	1.037693220026	FBgn0029004	297	FBgn0029004	297
892	3L	2825900	2828282	1.385335922241	2827584	1.025433989132	FBgn0035377	3843	FBgn0035370	77056
893	3R	21298081	21299507	1.384769439697	21298792	1.309749042287	FBgn0004509	14	FBgn0039337	3933
894	3R	9088764	9091504	1.384732723236	9090321	1.18119988722	FBgn0003598	244	FBgn0038128	566
895	2L	1060211	1064911	1.383445262909	1061669	1.171907126904	FBgn0031294	13616	FBgn0003310	16142
896	2L	7306652	7315586	1.383001327515	7308160	1.307420618394	FBgn0004009	999	FBgn0004009	999
897	3L	7129408	7131518	1.382542610168	7130407	1.344447851181	FBgn0028383	613	FBgn0028383	613
898	3L	8508368	8509709	1.381906509399	8508960	0.960394799709	FBgn0035909	61	FBgn0024236	9769
899	X	15818843	15821425	1.381207942963	15819702	1.235115379095	FBgn0030718	993	FBgn0030718	993
900	X	14448831	14457848	1.381186008453	14452564	1.179726541042	FBgn0030574	16047	FBgn0015773	35204
901	3R	16647083	16649530	1.380816936493	16648015	1.349545254427	FBgn0019936	114	FBgn0019936	114
902	2L	1065999	1073208	1.378478050232	1070624	1.144543307168	FBgn0003310	7187	FBgn0003310	7187
903	X	8114673	8117124	1.377895832062	8116424	1.158613026142	FBgn0030028	216	FBgn0030028	216
904	2R	8274653	8277311	1.376212358475	8276430	1.262485391953	FBgn0017565	349	FBgn0017565	349
905	3L	15903610	15916069	1.37434720993	15909018	1.194390465232	FBgn0000489	11038	FBgn0000489	11038
906	2R	11445290	11447540	1.374208450317	11446715	1.245741188526	FBgn0034049	77	FBgn0034050	3036
907	2R	19641418	19645097	1.373760223389	19643162	1.023639380932	FBgn0021875	1557	FBgn0021875	1557
908	X	7744557	7747100	1.373506069183	7746138	1.273006677628	FBgn0004922	427	FBgn0004922	427
909	3L	7118806	7123720	1.373406887054	7121511	1.211188288296	FBgn0052390	3202	FBgn0028383	9509
910	2R	12532081	12535698	1.372716903687	12534066	1.284570884705	FBgn0034181	325	FBgn0034181	325
911	3L	13992934	13994900	1.372174739838	13994048	1.206955242157	FBgn0052133	55	FBgn0036405	22440
912	3L	9449615	9453060	1.371590852737	9451152	1.094631552696	FBgn0036004	155	FBgn0011327	232
913	3R	2822845	2826248	1.371080875397	2824397	1.349478777717	FBgn0000095	553	FBgn0010774	81729
914	2L	2884412	2886180	1.369441986084	2885265	1.220601474538	FBgn0024947	585	FBgn0004584	87411
915	X	1089521	1093780	1.368825912476	1091775	1.423775196075	FBgn0026875	1679	FBgn0026875	1679
916	3R	8249462	8251971	1.368231296539	8251099	1.296045359443	FBgn0004103	540	FBgn0004103	540
917	3R	5166826	5170663	1.368185997009	5167531	1.358392298222	FBgn0053936	61	FBgn0053936	61
918	3L	4678032	4679678	1.368098735809	4679068	1.190731160781	FBgn0042199	542	FBgn0042199	542
919	3R	10471391	10474546	1.36789226532	10473492	1.259001731873	FBgn0038248	5207	FBgn0026578	7931
920	3L	7124031	7128160	1.367514610291	7125217	1.035234832764	FBgn0028383	5803	FBgn0028383	5803
921	X	13044754	13051950	1.366656303406	13046925	1.251412279466	FBgn0029133	655	FBgn0029133	655
922	3R	19080048	19084221	1.366114377975	19080988	1.099815964699	FBgn0039067	2791	FBgn0039067	2791
923	3L	16573942	16576335	1.364751338959	16575643	1.191455036402	FBgn0002284	37	FBgn0002284	37
924	3L	18362666	18364179	1.364387989044	18363453	1.275922596455	FBgn0011706	209	FBgn0011706	209
925	3R	16417408	16420749	1.363784313202	16418638	1.248789469401	FBgn0023097	247	FBgn0023097	247
926	2R	18227218	18229172	1.36377620697	18228572	1.010568201542	FBgn0050268	8214	FBgn0020257	32017
927	2R	13796893	13804033	1.36367893219	13801308	1.311141252518	FBgn0034321	2776	FBgn0010575	3407
928	3R	6354931	6363572	1.363651990891	6360840	1.21320959727	FBgn0051394	5962	FBgn0001235	103546
929	2L	19185498	19187783	1.36270904541	19186740	1.203081003825	FBgn0015380	465	FBgn0032762	57385
930	3R	22706928	22708724	1.362044811249	22707829	1.208645641804	FBgn0004359	373	FBgn0002838	6151
931	3L	1323846	1326554	1.36158657074	1325388	1.283381153555	FBgn0035213	547	FBgn0035213	547
932	3L	14962671	14966968	1.361486434937	14965486	1.20849236846	FBgn0023174	271	FBgn0023174	271
933	3R	1007436	1014422	1.360831260681	1012547	1.175227105618	FBgn0051537	6137	FBgn0051537	6137
934	2R	20409842	20412100	1.360821723938	20411171	1.223399022046	FBgn0066084	358	FBgn0066084	358
935	X	6648214	6650651	1.360754489899	6648937	1.209637419383	FBgn0029903	14	FBgn0029905	17214
936	3R	19610160	19621614	1.359944581985	19618516	1.044735878706	FBgn0015513	11008	FBgn0015513	11008
937	3L	6515554	6520853	1.359932899475	6518358	1.263979971409	FBgn0042185	6328	FBgn0052396	13682
938	X	8249840	8252605	1.359351158142	8251870	1.209605834063	FBgn0030035	652	FBgn0030035	652
939	2R	1168451	1170945	1.359209060669	1170159	1.241274952888	FBgn0033029	449	FBgn0033032	9001
940	2R	6819977	6824064	1.359153270721	6821127	1.180565946242	FBgn0033614	2244	FBgn0025373	2345
941	3L	16195569	16197616	1.357904911041	16196336	1.074351851145	FBgn0036581	952	FBgn0036580	955
942	2R	9783122	9786137	1.357575416565	9785285	1.299528419971	FBgn0020615	232	FBgn0020615	232
943	2L	5799748	5804052	1.355327606201	5801702	1.239219861872	FBgn0031739	267	FBgn0031739	267
944	3L	18710004	18715185	1.355020999908	18712155	1.224061012268	FBgn0036811	994	FBgn0036811	994
945	2L	8267603	8272585	1.35492181778	8269610	1.05557375484	FBgn0046824	10965	FBgn0011902	21117
946	3L	8479709	8481880	1.354664802551	8480975	1.236909165102	FBgn0035900	2719	FBgn0035900	2719
947	2L	18829459	18836169	1.354601860046	18834157	1.119773209095	FBgn0032717	1439	FBgn0032717	1439
948	2L	8306985	8311032	1.35289478302	8309801	1.312736062443	FBgn0032017	1343	FBgn0032017	1343
949	3L	23033259	23034430	1.351577281952	23033735	1.046376546224	FBgn0000258	314	FBgn0024733	4420
950	3L	22245542	22252222	1.351456165314	22251026	1.183788746595	FBgn0052450	12593	FBgn0052450	12593
951	X	15618007	15619637	1.350347995758	15618910	1.042298737694	FBgn0025809	606	FBgn0025809	606
952	3L	9397348	9399329	1.350065231323	9398568	1.170224159956	FBgn0023129	1368	FBgn0023129	1368
953	2R	12658898	12660291	1.348434448242	12660041	0.962268034617	FBgn0050235	122	FBgn0050235	122
954	2R	14484446	14487163	1.347722530365	14486049	1.133658072528	FBgn0014269	35	FBgn0014269	35
955	3L	7909577	7911084	1.347577095032	7910265	1.216931978861	FBgn0035827	57	FBgn0035827	57
956	3L	2834549	2837744	1.346877098083	2835217	0.971802711487	FBgn0035377	3790	FBgn0035370	84689
957	3L	9687037	9689782	1.345943450928	9688621	1.275536298752	FBgn0045823	354	FBgn0044049	89604
958	2R	11624871	11626684	1.345929145813	11625776	1.183683086844	FBgn0034075	428	FBgn0034073	8310
959	3R	14024044	14025741	1.34552526474	14025152	1.242991447449	FBgn0011481	165	FBgn0038585	24297
960	X	19575125	19578966	1.345462322235	19578043	1.200646568747	FBgn0031066	232	FBgn0031066	232
961	3L	2614761	2616680	1.345230579376	2615694	1.286940322203	FBgn0035357	442	FBgn0035357	442
962	3R	23755054	23764122	1.344368934631	23763442	1.185038864613	FBgn0039559	129	FBgn0039559	129
963	2L	10373964	10376291	1.343965530396	10375532	1.181872031268	FBgn0053303	220	FBgn0053303	220
964	2L	21094800	21096106	1.343950271606	21095393	1.025083605448	FBgn0040297	3201	FBgn0023388	34552
965	2R	15756876	15760647	1.343294143677	15758741	1.233338832855	FBgn0034488	1521	FBgn0034488	1521
966	3R	23096993	23100469	1.342531681061	23098030	1.233001961428	FBgn0002441	965	FBgn0039505	1396
967	X	16991362	16995349	1.34241771698	16994252	1.175125986338	FBgn0000163	624	FBgn0000163	624
968	2R	10659055	10660954	1.341954708099	10659853	1.151387035847	FBgn0033993	2765	FBgn0033989	152767
969	2L	2364658	2369026	1.341578483582	2366003	1.312267640058	FBgn0014010	641	FBgn0028485	668
970	2L	7247868	7249884	1.341438293457	7248986	1.272241274516	FBgn0031900	3786	FBgn0031898	25907
971	3R	2975042	2977538	1.340196609497	2976798	1.021103159587	FBgn0053546	137	FBgn0037481	4100
972	3L	8424791	8431389	1.340120315552	8428744	1.055118942261	FBgn0010825	4481	FBgn0010825	4481
973	3L	16051765	16056516	1.339874744415	16055399	1.338538085713	FBgn0036565	247	FBgn0036565	247
974	X	15565853	15568284	1.339775085449	15566603	1.079594724319	FBgn0030675	484	FBgn0030675	484
975	X	7774661	7777151	1.339619636536	7776188	1.211288957035	FBgn0029979	403	FBgn0029980	2328
976	3R	1026113	1039987	1.339363098145	1032123	1.233991969715	FBgn0041718	10238	FBgn0041718	10238
977	2R	16752623	16754962	1.33909034729	16753405	1.067054496092	FBgn0034606	5130	FBgn0034606	5130
978	3R	20899253	20900687	1.338037490845	20900009	1.080819831175	FBgn0039273	101	FBgn0039273	101
979	X	6193932	6195945	1.337729454041	6194781	1.214901479085	FBgn0029868	854	FBgn0029868	854
980	3R	18286269	18289994	1.337615966797	18287012	1.103984636419	FBgn0028688	760	FBgn0028688	760
981	2R	8953351	8954459	1.33749294281	8953994	0.914282526289	FBgn0050509	221	FBgn0050509	221
982	3R	19821311	19823215	1.337255477905	19822030	1.217257836286	FBgn0051184	111	FBgn0051184	111
983	X	21168425	21170367	1.336825370789	21169204	1.02668913673	FBgn0011710	252	FBgn0015527	8689
984	3R	17979263	17991892	1.336737155914	17980108	1.142107576132	FBgn0053335	10632	FBgn0053335	10632
985	3L	16003336	16006876	1.33647108078	16004226	1.215497101054	FBgn0036560	3480	FBgn0003691	11688
986	2L	10276378	10278131	1.336356163025	10277327	1.0747905619	FBgn0032207	1484	FBgn0032203	11989
987	3R	25499209	25503913	1.335494995117	25500306	1.256865262985	FBgn0025457	835	FBgn0025457	835
988	2L	5878461	5879898	1.335270881653	5879203	1.231916932499	FBgn0031745	278	FBgn0031740	76948
989	3L	9468836	9475686	1.335101604462	9470771	1.13243411569	FBgn0052037	4630	FBgn0036007	8505
990	2L	4687161	4689350	1.334790229797	4688526	1.179823279381	FBgn0031621	1013	FBgn0031621	1013
991	3R	20080686	20085598	1.334397554398	20084698	1.200823755825	FBgn0051130	6283	FBgn0051130	6283
992	X	8493528	8496116	1.334066867828	8495017	1.235164105892	FBgn0004102	869	FBgn0004102	869
993	2L	2375560	2377006	1.332704544067	2376339	1.159802407026	FBgn0031420	445	FBgn0028485	11004
994	X	2509342	2520327	1.332602024078	2514274	1.115812672509	FBgn0011276	23605	FBgn0003371	24168
995	X	6707028	6708249	1.332406520844	6707534	1.08065330281	FBgn0064122	6210	FBgn0064122	6210
996	3R	10426857	10433154	1.331447601318	10430257	1.298641681671	FBgn0038246	5114	FBgn0020299	12072
997	3L	14238979	14240380	1.331329345703	14239648	1.103442218569	FBgn0001085	42	FBgn0036415	56480
998	2L	2991203	2993786	1.331029415131	2993224	1.024417821099	FBgn0025681	260	FBgn0002989	463
999	X	6519651	6523133	1.329666137695	6522247	1.164241005393	FBgn0028336	1455	FBgn0025815	2622
1000	2L	4965676	4968245	1.328966140747	4967311	1.370318132288	FBgn0015834	467	FBgn0015834	467
1001	3R	2756717	2759084	1.328659057617	2757943	1.2024210559	FBgn0051488	25513	FBgn0001077	67897
1002	3L	1519579	1522501	1.32718372345	1520556	1.193215847015	FBgn0035229	125	FBgn0035233	21211
1003	2R	867631	870458	1.326390743256	869543	1.140720255235	FBgn0033021	948	FBgn0033021	948
1004	2R	16865743	16870916	1.325791358948	16867341	1.185209751129	FBgn0000395	7182	FBgn0000395	7182
1005	3R	23745361	23751481	1.325726032257	23749520	1.24254566431	FBgn0003279	1005	FBgn0003279	1005
1006	2L	18875539	18877690	1.32502746582	18876948	1.250471178691	FBgn0003896	237	FBgn0032717	41352
1007	2L	5461283	5463728	1.324377059937	5462158	1.124020324034	FBgn0005511	517	FBgn0005511	517
1008	3R	20408144	20411028	1.323933124542	20410401	1.185898303986	FBgn0039210	454	FBgn0039210	454
1009	X	17461191	17463732	1.32382106781	17462092	1.325971245766	FBgn0030850	259	FBgn0030851	1321
1010	3R	3930570	3931794	1.323327541351	3931191	1.119191557169	FBgn0004210	134	FBgn0037550	20864
1011	3R	10514044	10516248	1.323293685913	10515459	1.047969088835	FBgn0051314	7598	FBgn0051314	7598
1012	2R	3005643	3012031	1.322774410248	3011322	1.139996111393	FBgn0015929	365	FBgn0015929	365
1013	3L	4387121	4389023	1.321688652039	4388016	1.201564470927	FBgn0035541	553	FBgn0035541	553
1014	3R	17857827	17863264	1.32163476944	17859665	1.073974847794	FBgn0025140	355	FBgn0025140	355
1015	2L	14232941	14234438	1.321283340454	14233716	1.161414967643	FBgn0016930	392	FBgn0028529	121364
1016	X	11437534	11438945	1.319039821625	11438408	1.072237968445	FBgn0030318	3043	FBgn0030321	11361
1017	3R	4840264	4841598	1.318687438965	4840728	1.001359126147	FBgn0037655	179	FBgn0040534	258
1018	2R	5608976	5611769	1.317922592163	5610766	1.196216404438	FBgn0033485	633	FBgn0033485	633
1019	2L	2745471	2748101	1.317772865295	2747269	1.212724068586	FBgn0003075	1253	FBgn0003075	1253
1020	3L	20385114	20387094	1.317462444305	20385818	1.078903562882	FBgn0036994	884	FBgn0036994	884
1021	3L	1555545	1557821	1.317394733429	1556771	1.05863832025	FBgn0035236	4055	FBgn0035236	4055
1022	3R	19693889	19699683	1.317231893539	19696588	1.133302330971	FBgn0004185	11236	FBgn0004185	11236
1023	4	690859	691894	1.317099094391	691781	1.251286073165	FBgn0024728	7943	FBgn0039930	357828
1024	X	111734	113694	1.316732406616	112436	1.083003997803	FBgn0000316	662	FBgn0000316	662
1025	3R	1291177	1293100	1.316667556763	1292024	1.064724781934	FBgn0037328	795	FBgn0037328	795
1026	3R	19706254	19708407	1.314962387085	19707878	1.012874682744	FBgn0025574	7919	FBgn0025574	7919
1027	3R	12469516	12472814	1.314576148987	12470406	1.212560296059	FBgn0038453	1079	FBgn0038453	1079
1028	X	1895827	1899009	1.31379699707	1896725	1.190259202321	FBgn0003964	714	FBgn0003964	714
1029	2L	1148193	1151856	1.312700748444	1150004	1.170320230372	FBgn0031309	669	FBgn0031309	669
1030	2L	12094270	12096792	1.312676906586	12095683	1.087513340844	FBgn0032408	827	FBgn0032408	827
1031	X	9991041	9994320	1.311827659607	9991120	1.30639629364	FBgn0030180	287	FBgn0030180	287
1032	X	16801415	16803022	1.310942649841	16802308	1.049364596605	FBgn0030809	278	FBgn0030806	25509
1033	2R	6907785	6911336	1.310880661011	6910378	1.288047283888	FBgn0050257	118	FBgn0050257	118
1034	2R	8044398	8046637	1.31054186821	8045671	1.155386120081	FBgn0011592	708	FBgn0011592	708
1035	2L	2143215	2147911	1.310385704041	2146132	1.232617883121	FBgn0031390	957	FBgn0031391	1155
1036	2R	9852793	9860039	1.310229301453	9855073	1.122354626656	FBgn0033923	7815	FBgn0033923	7815
1037	3L	15798758	15802975	1.309742927551	15799639	1.176311633166	FBgn0036537	1006	FBgn0036537	1006
1038	3R	25497189	25498836	1.309324741364	25498006	1.154721419017	FBgn0039679	172	FBgn0039679	172
1039	2R	18019465	18022001	1.308564662933	18020404	0.981259346008	FBgn0034735	20608	FBgn0034743	93299
1040	4	1232574	1234450	1.30854845047	1233807	1.057199597359	FBgn0027101	250	FBgn0011642	152641
1041	2R	11664384	11666022	1.308195114136	11665290	1.130773544312	FBgn0029175	811	FBgn0034082	8367
1042	3R	11924405	11926665	1.307461738586	11925892	1.266265460423	FBgn0010379	954	FBgn0038396	50499
1043	2R	9475849	9477241	1.307111740112	9476697	1.109986901283	FBgn0013770	131	FBgn0033886	386
1044	2R	13607833	13610622	1.30654668808	13608573	1.17216906828	FBgn0034299	997	FBgn0034299	997
1045	3L	8312976	8316083	1.306091308594	8314372	0.95899939537	FBgn0011762	105	FBgn0011762	105
1046	3R	7774321	7776441	1.305636405945	7775516	1.188742216896	FBgn0051211	114	FBgn0037955	127306
1047	3R	19576911	19580685	1.305284500122	19578127	1.197028428316	FBgn0039110	425	FBgn0039110	425
1048	3L	10637833	10639788	1.304173469543	10638628	1.310153611501	FBgn0010762	62	FBgn0010762	62
1049	3L	15891177	15894509	1.303735256195	15893147	1.15339197832	FBgn0036544	16428	FBgn0000489	26909
1050	2L	19047806	19051730	1.302917003632	19050466	1.187281131744	FBgn0032748	456	FBgn0000486	2707
1051	X	1079392	1084274	1.302414417267	1083134	1.157244233524	FBgn0026875	10320	FBgn0026875	10320
1052	2L	4682522	4684645	1.29975271225	4683717	1.146113451789	FBgn0000227	742	FBgn0000227	742
1053	2R	16106702	16110320	1.299435138702	16108413	1.22023960948	FBgn0050153	3299	FBgn0015907	6045
1054	3R	25629442	25632704	1.298195838928	25630844	1.197428792715	FBgn0039698	1925	FBgn0039698	1925
1055	3L	14741808	14746249	1.297742366791	14744206	1.233148097992	FBgn0036448	2804	FBgn0036449	7476
1056	3R	5994996	5996842	1.296881198883	5995985	1.156857883229	FBgn0040238	222	FBgn0037797	52495
1057	X	7182427	7187286	1.296500205994	7183400	1.235924328075	FBgn0026144	794	FBgn0026144	794
1058	3R	10494874	10511439	1.295168399811	10508061	1.207160444821	FBgn0051314	14996	FBgn0051314	14996
1059	3L	10649685	10656081	1.293738365173	10651615	1.009235073538	FBgn0010762	12925	FBgn0010762	12925
1060	X	19418064	19420853	1.29224395752	19419544	0.88819548663	FBgn0031032	1965	FBgn0031032	1965
1061	3L	3302494	3304631	1.292046546936	3303460	1.242485439076	FBgn0035436	371	FBgn0035436	371
1062	2R	18871895	18875451	1.291758537292	18874649	1.087030569712	FBgn0034853	160	FBgn0034849	9484
1063	3R	25624392	25628729	1.290857315063	25626363	1.198813803056	FBgn0019972	988	FBgn0019972	988
1064	3R	10549006	10550500	1.290742397308	10549791	1.310675919056	FBgn0053967	187	FBgn0038257	23252
1065	2R	9488737	9496144	1.290740966797	9495387	1.231821677264	FBgn0033889	421	FBgn0033889	421
1066	3L	4658600	4659493	1.290636062622	4659298	0.85404253006	FBgn0026729	2544	FBgn0035569	16288
1067	3R	26396909	26399958	1.289196491241	26397581	1.029943017399	FBgn0039787	7573	FBgn0039767	143583
1068	X	10305806	10307591	1.28876042366	10306742	1.108096066643	FBgn0083167	777	FBgn0083167	777
1069	3R	21509201	21511375	1.287611961365	21509899	1.041484355927	FBgn0039359	914	FBgn0039359	914
1070	3R	17135484	17138465	1.286554813385	17135540	1.217371463776	FBgn0001234	13195	FBgn0043012	39741
1071	2R	13954288	13956476	1.286538600922	13955641	1.137889581568	FBgn0026173	179	FBgn0003067	95989
1072	2L	10262205	10264820	1.28568649292	10263254	1.19782781601	FBgn0011305	328	FBgn0011305	328
1073	3L	13802524	13804351	1.285323858261	13803089	1.044696477743	FBgn0036380	4410	FBgn0036386	91167
1074	2L	15738312	15739823	1.285277366638	15739220	1.088950998643	FBgn0010382	4864	FBgn0003936	8391
1075	3R	23112836	23115230	1.283864021301	23114509	1.013351244085	FBgn0015737	16	FBgn0039509	292
1076	2L	5998034	6000082	1.283619403839	5999246	1.216711997986	FBgn0031759	237	FBgn0001942	17487
1077	2R	5577762	5579651	1.283346176147	5578724	1.264478772879	FBgn0033480	262	FBgn0033480	262
1078	X	14858289	14859804	1.283020019531	14859131	1.19752779603	FBgn0052594	760	FBgn0030605	38718
1079	3R	20948729	20953582	1.282505512238	20952595	1.153592646122	FBgn0039280	473	FBgn0039280	473
1080	3R	16151201	16154200	1.281651973724	16153009	1.104155175826	FBgn0038787	723	FBgn0038787	723
1081	2R	12931966	12936255	1.281097888947	12932809	1.09858602636	FBgn0021818	1653	FBgn0034214	9533
1082	X	9200697	9203585	1.280711889267	9202742	1.062631354612	FBgn0026149	875	FBgn0026149	875
1083	2R	8050628	8074176	1.280669212341	8052886	1.118441263835	FBgn0011592	7923	FBgn0011592	7923
1084	2L	21248392	21251906	1.28003692627	21250689	1.186249732971	FBgn0032938	135	FBgn0021856	1937
1085	X	13655029	13658464	1.279630661011	13656146	1.267100081724	FBgn0030529	115	FBgn0027537	594
1086	X	3339696	3342154	1.279249191284	3341396	1.237820989945	FBgn0029665	134	FBgn0029665	134
1087	3L	14765982	14767788	1.27805519104	14766739	1.290467093973	FBgn0029148	709	FBgn0029148	709
1088	3R	20642713	20645013	1.277082920074	20643413	1.191846735337	FBgn0039229	222	FBgn0013953	29323
1089	3R	21020800	21022626	1.276582241058	21021777	1.164770462934	FBgn0039288	495	FBgn0039288	495
1090	2L	9758203	9759511	1.276172637939	9758892	0.994275331497	FBgn0022720	554	FBgn0032138	47623
1091	2R	2855905	2872597	1.276146411896	2866364	1.181410284603	FBgn0050501	8268	FBgn0050501	8268
1092	3L	19516252	19519544	1.275588035583	19518614	1.165211621453	FBgn0036886	933	FBgn0036886	933
1093	4	485979	487694	1.275560379028	486793	1.152604692123	FBgn0026262	281	FBgn0026777	158446
1094	2R	9373068	9379821	1.274970531464	9378689	1.206512282876	FBgn0033884	770	FBgn0033884	770
1095	3L	8434342	8437675	1.273208618164	8436700	1.135996145361	FBgn0010825	12437	FBgn0010825	12437
1096	X	15315676	15317260	1.272670269012	15316476	1.101148044362	FBgn0030648	172	FBgn0030659	100333
1097	X	18806348	18808515	1.272393703461	18807925	1.121198289535	FBgn0052541	43629	FBgn0030974	80355
1098	2L	8161001	8163928	1.272202014923	8162996	1.196867492464	FBgn0031992	671	FBgn0031992	671
1099	3R	13363820	13368681	1.271978378296	13366750	1.162433415651	FBgn0025571	605	FBgn0025571	605
1100	X	17719875	17721712	1.271466732025	17720984	1.170877754688	FBgn0002777	160	FBgn0002777	160
1101	3R	7445077	7449559	1.269664287567	7447490	1.220279157162	FBgn0037922	1606	FBgn0037920	1677
1102	2L	21126738	21130280	1.269553184509	21129540	1.006007015705	FBgn0023388	405	FBgn0023388	405
1103	X	11626043	11628461	1.269097805023	11626812	1.000647099813	FBgn0000259	340	FBgn0030328	74011
1104	X	16198227	16201082	1.269062042236	16198931	1.09063687044	FBgn0004227	3461	FBgn0004227	3461
1105	X	2524825	2527207	1.268861532211	2526397	0.956272882574	FBgn0011276	11482	FBgn0003371	36291
1106	2R	8997352	9002649	1.268186092377	8999080	1.161084681749	FBgn0000119	45	FBgn0000119	45
1107	X	16119776	16121705	1.266960859299	16120549	1.206778287888	FBgn0030733	270	FBgn0030733	270
1108	3R	1121490	1123396	1.265768051147	1122688	1.03108972311	FBgn0037310	3179	FBgn0037310	3179
1109	2R	8972526	8979727	1.265747070312	8974651	1.106227145475	FBgn0033840	8080	FBgn0013765	8259
1110	3L	7221570	7224777	1.264439105988	7223757	1.274376042684	FBgn0012058	471	FBgn0035754	713
1111	X	20201835	20204102	1.264182567596	20202743	1.15435559409	FBgn0027334	616	FBgn0027334	616
1112	3L	1778046	1779732	1.263861179352	1778791	1.147872924805	FBgn0024510	59	FBgn0067864	3550
1113	2R	9667910	9669087	1.263721466064	9668503	0.918620616198	FBgn0033897	523	FBgn0040751	4808
1114	2L	831008	847866	1.263518810272	842254	1.227610335631	FBgn0020304	8807	FBgn0020304	8807
1115	4	1142522	1144012	1.263344764709	1143351	1.083173162797	FBgn0039928	297	FBgn0011642	62185
1116	3R	12866571	12870077	1.262986898422	12869224	1.14595337475	FBgn0028470	66	FBgn0038472	398
1117	2R	7665420	7667345	1.262875556946	7666485	1.116568004384	FBgn0027504	479	FBgn0027504	479
1118	3L	22201280	22202437	1.262512683868	22201328	1.14758433236	FBgn0004179	226	FBgn0037156	814
1119	3R	5725429	5726527	1.262301683426	5725830	0.890013638665	FBgn0037767	24433	FBgn0037770	85947
1120	X	19672810	19675981	1.261487007141	19673699	1.112201550428	FBgn0031079	12289	FBgn0031079	12289
1121	3L	2485235	2487357	1.261346817017	2486154	1.206334114075	FBgn0035348	962	FBgn0035348	962
1122	2L	2165834	2174995	1.260458469391	2166632	0.989942550659	FBgn0031393	10872	FBgn0031393	10872
1123	3L	2449650	2451234	1.260081291199	2450555	1.027354367574	FBgn0035347	120	FBgn0035347	120
1124	3R	8806324	8808029	1.259694576263	8807041	1.052384376526	FBgn0038100	273	FBgn0038102	7179
1125	3R	13681242	13684160	1.259287834167	13683271	1.117188706118	FBgn0038554	5175	FBgn0038554	5175
1126	2R	13964280	13966042	1.258947372437	13965132	1.156669672798	FBgn0013969	771	FBgn0003067	86498
1127	3R	23789783	23791435	1.258524894714	23790282	1.174839524662	FBgn0039566	1144	FBgn0039559	26711
1128	2L	6907205	6909469	1.258078575134	6908561	1.032034565421	FBgn0031868	474	FBgn0042092	744
1129	2R	12529824	12531562	1.257894992828	12530656	1.150101493387	FBgn0034180	93	FBgn0034181	3735
1130	3R	9228492	9230881	1.25695514679	9229414	1.170832037926	FBgn0053977	643	FBgn0053977	643
1131	3R	25045301	25047750	1.256411552429	25046843	1.088191312902	FBgn0029176	955	FBgn0029176	955
1132	3L	3148093	3149304	1.256231307983	3148592	0.873309373856	FBgn0052280	122	FBgn0012049	16385
1133	2L	19040776	19042345	1.256180763245	19041590	1.083321515252	FBgn0032745	300	FBgn0032745	300
1134	3L	634821	637840	1.255734682083	636683	1.175760189692	FBgn0035148	317	FBgn0035148	317
1135	3R	4888764	4891097	1.255220413208	4890510	1.063666736378	FBgn0037660	309	FBgn0037660	309
1136	2L	5058106	5060066	1.254887580872	5059319	1.2408655952	FBgn0028694	497	FBgn0028694	497
1137	X	10649623	10655613	1.254203796387	10653853	1.058483282725	FBgn0030235	14147	FBgn0030235	14147
1138	2R	19909024	19910803	1.253986358643	19909869	1.071866512299	FBgn0035001	419	FBgn0019886	113021
1139	2L	10732571	10735890	1.253952026367	10733641	1.126744326423	FBgn0032293	823	FBgn0032293	823
1140	3R	1137910	1140123	1.252715349197	1139288	1.065136551857	FBgn0037310	13421	FBgn0037310	13421
1141	2L	7233343	7236611	1.252373695374	7233931	1.020112514496	FBgn0031899	6569	FBgn0031898	10852
1142	2R	10265434	10267789	1.251829624176	10266765	1.083776175976	FBgn0050476	624	FBgn0050476	624
1143	3R	19556640	19559259	1.251098632812	19558182	1.066219038433	FBgn0001205	864	FBgn0028691	1002
1144	3R	7950838	7954427	1.250588417053	7953631	1.236621826887	FBgn0037992	288	FBgn0037992	288
1145	2R	11699560	11701260	1.250528335571	11700459	1.071411222219	FBgn0034086	405	FBgn0034086	405
1146	2R	9108851	9112181	1.250163555145	9109756	1.203871755039	FBgn0033859	200	FBgn0033859	200
1147	3L	8990371	8993534	1.249954223633	8992693	1.143051147461	FBgn0035956	1663	FBgn0035954	13548
1148	2L	16339467	16345333	1.249144554138	16342091	1.127825849196	FBgn0051737	5772	FBgn0000307	6438
1149	X	21743244	21744418	1.248517990112	21743992	0.91337000529	FBgn0031194	252	FBgn0031186	86007
1150	2L	9708858	9711624	1.248048782349	9709966	1.212341224446	FBgn0032138	1303	FBgn0032138	1303
1151	3R	24641598	24644688	1.247541427612	24643389	0.967261387752	FBgn0039601	1957	FBgn0039601	1957
1152	2R	16918204	16920158	1.247410297394	16919379	1.003757613046	FBgn0034629	22407	FBgn0000395	44856
1153	2R	1730905	1734415	1.247152090073	1732529	1.049482405186	FBgn0033074	486	FBgn0033074	486
1154	2R	16922830	16929096	1.245990753174	16924767	1.011915504932	FBgn0034629	27795	FBgn0000395	50244
1155	2R	7124041	7126589	1.245924472809	7126001	0.965139837826	FBgn0033636	5737	FBgn0033636	5737
1156	3R	16384033	16385944	1.245769500732	16385028	1.135835975409	FBgn0040575	805	FBgn0040575	805
1157	4	230196	231546	1.245362281799	230763	1.05535775423	FBgn0024811	257	FBgn0026777	97584
1158	3R	1305756	1310067	1.245260238647	1308418	1.186190932989	FBgn0015402	1189	FBgn0015402	1189
1159	2L	17405860	17407548	1.245198249817	17406462	1.043195088704	FBgn0032635	124	FBgn0032634	165
1160	2L	18680911	18685187	1.245154380798	18684822	1.18708674113	FBgn0005617	97	FBgn0005617	97
1161	X	16423634	16427944	1.244872093201	16426641	1.086218833923	FBgn0015615	725	FBgn0015615	725
1162	3R	26033412	26035140	1.244440078735	26034365	1.189861690297	FBgn0039757	377	FBgn0039757	377
1163	2L	8520923	8522912	1.243759155273	8521936	1.020368688247	FBgn0016122	37	FBgn0029004	6682
1164	X	8447255	8451959	1.243715286255	8451062	1.225250869989	FBgn0030054	476	FBgn0030054	476
1165	2R	17153295	17155202	1.243518352509	17153918	1.061596512794	FBgn0034644	158	FBgn0050284	5663
1166	X	10314543	10320181	1.243392944336	10318752	1.105905373891	FBgn0030205	51	FBgn0083167	12787
1167	3R	7054199	7056572	1.243089199066	7055159	1.091479357551	FBgn0037881	1131	FBgn0037881	1131
1168	3L	14170371	14174070	1.243059635162	14171874	0.964531302452	FBgn0052141	3181	FBgn0036415	11294
1169	2R	9539489	9542359	1.242733001709	9541567	0.957413617302	FBgn0033893	2958	FBgn0033893	2958
1170	X	16975721	16977528	1.242681503296	16976692	1.143373191357	FBgn0028581	163	FBgn0065049	2109
1171	3L	8097452	8099443	1.242000579834	8098744	1.041542662515	FBgn0035839	266	FBgn0035839	266
1172	X	15693431	15695175	1.240941524506	15694301	0.961912295398	FBgn0001105	238	FBgn0002914	2543
1173	2L	7063804	7065560	1.24092912674	7064682	1.274665692273	FBgn0040954	697	FBgn0040954	697
1174	3R	25682028	25683879	1.240535736084	25682834	1.109495191013	FBgn0039710	357	FBgn0051032	2753
1175	3R	16424135	16427350	1.240036487579	16426578	1.15816674513	FBgn0051506	3976	FBgn0051506	3976
1176	3L	22008061	22011382	1.239456653595	22009598	1.145026504993	FBgn0037151	123	FBgn0037151	123
1177	3R	11050907	11053803	1.23919916153	11051555	1.046523157756	FBgn0015610	266	FBgn0015610	266
1178	3L	11095049	11098074	1.23900604248	11096297	1.111280721777	FBgn0036136	851	FBgn0036136	851
1179	X	11234311	11236200	1.238296508789	11235332	1.151770183018	FBgn0030296	19315	FBgn0027359	21653
1180	2L	20070363	20073970	1.238247871399	20072651	0.993705451488	FBgn0004374	966	FBgn0004374	966
1181	X	13085337	13087761	1.238174915314	13086973	1.018355756998	FBgn0030462	5199	FBgn0004456	5454
1182	2L	13827966	13832167	1.238156318665	13829628	1.159399360418	FBgn0001961	111	FBgn0001961	111
1183	3L	20406377	20409138	1.238080501556	20408323	1.234433352947	FBgn0036999	16	FBgn0036998	685
1184	3R	19857083	19859181	1.238059043884	19858548	0.948416233063	FBgn0039139	634	FBgn0039139	634
1185	X	10702227	10703918	1.237944602966	10703181	1.143681750578	FBgn0030243	306	FBgn0030241	3089
1186	3R	27561162	27563473	1.237684249878	27561831	1.040594710244	FBgn0039867	833	FBgn0039867	833
1187	X	6498124	6499990	1.237600803375	6499177	1.061173747568	FBgn0029882	245	FBgn0029882	245
1188	3R	25315488	25317229	1.23733997345	25316374	1.079238723306	FBgn0040623	442	FBgn0040623	442
1189	3R	27892995	27894728	1.237171173096	27894086	1.172540992498	FBgn0002645	76	FBgn0002780	16292
1190	X	16279047	16285357	1.236949920654	16283606	1.143367894491	FBgn0010256	992	FBgn0010256	992
1191	X	14414275	14417091	1.23694896698	14416152	1.23340088129	FBgn0030572	678	FBgn0030572	678
1192	3R	618083	622789	1.236257553101	620457	0.992253748576	FBgn0037277	1059	FBgn0051532	3502
1193	2R	8983326	8986370	1.235662460327	8985455	1.037938785553	FBgn0000119	13670	FBgn0000119	13670
1194	3R	5868736	5871401	1.235653877258	5869944	1.063333511353	FBgn0027524	964	FBgn0027524	964
1195	3L	5338853	5342269	1.234916687012	5341576	1.205861409505	FBgn0035603	379	FBgn0035603	379
1196	3R	56120	58604	1.234473228455	57926	1.125081735499	FBgn0037220	151	FBgn0037220	151
1197	2L	271353	273286	1.234315872192	272220	1.021282851696	FBgn0031238	488	FBgn0031241	1735
1198	3L	1230774	1232793	1.234258651733	1230957	1.076504230499	FBgn0035194	249	FBgn0035194	249
1199	X	15690231	15692210	1.234139442444	15691335	1.272625306073	FBgn0002914	423	FBgn0002914	423
1200	2R	3185071	3188229	1.233976364136	3187424	1.167348356808	FBgn0033210	741	FBgn0033210	741
1201	X	481121	482576	1.232358455658	481909	0.995312184095	FBgn0026879	113	FBgn0026879	113
1202	X	14458357	14460668	1.231604576111	14460072	0.942303403219	FBgn0030574	23555	FBgn0015773	27696
1203	X	9926621	9929599	1.231597900391	9928578	1.113036600749	FBgn0030177	187	FBgn0030177	187
1204	2R	13190406	13194940	1.231430530548	13193710	1.146106617791	FBgn0016059	4648	FBgn0016059	4648
1205	3L	12118831	12120987	1.231181144714	12120030	1.064290214987	FBgn0036258	32	FBgn0036258	32
1206	3L	8501079	8506339	1.23072719574	8503213	1.089742946625	FBgn0024236	4022	FBgn0024236	4022
1207	2R	19209645	19213192	1.230153083801	19210332	1.170505735609	FBgn0013548	253	FBgn0013548	253
1208	3R	16951828	16953716	1.228981018066	16953022	1.118591252495	FBgn0023423	180	FBgn0010770	11064
1209	X	18617025	18617707	1.228742599487	18617077	1.254264593124	FBgn0030956	348	FBgn0004462	5326
1210	3R	10587374	10590716	1.228390693665	10590197	0.978021558126	FBgn0038258	1439	FBgn0038258	1439
1211	X	17483281	17487390	1.226007938385	17484933	1.076566441854	FBgn0026375	1556	FBgn0030855	14713
1212	4	630591	632617	1.22572517395	631809	1.201510064742	FBgn0025936	873	FBgn0026777	303462
1213	2L	20082736	20085957	1.225587844849	20085405	0.941242535909	FBgn0032845	1744	FBgn0032846	2217
1214	2L	1709999	1711743	1.225574493408	1710629	1.010365456343	FBgn0031357	163	FBgn0031357	163
1215	3R	19686686	19693252	1.225326538086	19692265	1.029144816928	FBgn0004185	6913	FBgn0004185	6913
1216	3R	8232520	8234578	1.225228309631	8234050	0.978748321533	FBgn0038039	6	FBgn0038038	1796
1217	3R	5536318	5539018	1.225001335144	5536971	1.167406618595	FBgn0016792	109	FBgn0016792	109
1218	X	4789922	4796295	1.224328041077	4790688	1.12024380366	FBgn0004368	6319	FBgn0004368	6319
1219	3R	16403564	16406837	1.2239818573	16406021	1.05502577389	FBgn0038808	387	FBgn0038808	387
1220	3R	4061837	4063362	1.223291397095	4062656	1.058402566349	FBgn0037554	3427	FBgn0037554	3427
1221	2L	11128632	11131407	1.223106384277	11130519	1.049795851988	FBgn0028700	126	FBgn0028700	126
1222	2L	13549467	13551331	1.222285747528	13550349	1.122343659401	FBgn0015954	208	FBgn0028546	90922
1223	2R	179236	180300	1.221998691559	179662	0.892760336399	FBgn0050505	161674	FBgn0033015	621812
1224	3R	17976368	17978299	1.220033168793	17977430	1.108922754015	FBgn0053335	13310	FBgn0053335	13310
1225	3R	2791532	2793240	1.219937324524	2792388	0.92274869283	FBgn0051488	8932	FBgn0001077	102342
1226	2L	564132	570368	1.21990776062	567581	1.033946335316	FBgn0021874	581	FBgn0021874	581
1227	3L	465790	470036	1.219779729843	468866	1.042246405284	FBgn0065092	50416	FBgn0035140	55517
1228	X	3564136	3565695	1.219421863556	3564927	1.091228644053	FBgn0015286	440	FBgn0000542	116406
1229	3R	4756722	4757984	1.219024658203	4757341	1.114573448896	FBgn0003177	363	FBgn0037644	13385
1230	2R	17704235	17705323	1.218974351883	17704742	0.895021349192	FBgn0034709	5513	FBgn0034704	22254
1231	2L	5070505	5072831	1.218722820282	5071592	1.050009082345	FBgn0028696	589	FBgn0028696	589
1232	3L	10656762	10659002	1.21860408783	10657700	1.042207876841	FBgn0036099	7264	FBgn0010762	19010
1233	2R	17196819	17199436	1.218208789825	17198723	1.168634358574	FBgn0027360	32	FBgn0027360	32
1234	3L	12488068	12491480	1.217695236206	12489109	1.134300738573	FBgn0041775	135	FBgn0020388	8839
1235	3R	13668448	13673004	1.217336177826	13671516	1.077683701235	FBgn0038554	6580	FBgn0038554	6580
1236	X	10690196	10694444	1.217007637024	10691610	1.228981286287	FBgn0003321	700	FBgn0030239	1108
1237	2L	15265959	15268200	1.216987133026	15267492	1.050230979919	FBgn0001980	448	FBgn0001981	62301
1238	3R	18244906	18247246	1.216414928436	18246539	1.125511085286	FBgn0038964	251	FBgn0038964	251
1239	2L	10265928	10267083	1.216220378876	10266505	1.010052709018	FBgn0032204	197	FBgn0032203	1167
1240	X	11840430	11841534	1.216087341309	11841032	0.902510261536	FBgn0030360	83	FBgn0003865	18182
1241	3R	1415428	1418114	1.215490341187	1417322	1.098052144051	FBgn0015324	131	FBgn0014366	142
1242	3R	18550118	18553485	1.215143680573	18552036	0.995272191366	FBgn0039013	586	FBgn0039013	586
1243	4	521779	523266	1.214824199677	522559	1.036628067493	FBgn0004607	1542	FBgn0026777	194212
1244	X	13056297	13060272	1.214652061462	13057484	1.118252784014	FBgn0029133	11214	FBgn0029133	11214
1245	3R	4174313	4176668	1.214325904846	4175257	1.109757632017	FBgn0037582	284	FBgn0040529	8494
1246	2R	19201297	19203809	1.213941574097	19202405	1.116118073463	FBgn0016762	807	FBgn0016762	807
1247	3R	10721131	10724248	1.213798522949	10722943	1.029294911553	FBgn0038274	1147	FBgn0038274	1147
1248	3R	17184707	17187193	1.213260650635	17186092	0.976950883865	FBgn0038881	10786	FBgn0043012	90293
1249	3L	3355433	3358248	1.212802410126	3356962	1.145756833694	FBgn0027616	736	FBgn0027616	736
1250	3L	13889589	13891274	1.212761878967	13890425	1.184602292379	FBgn0026376	82	FBgn0036386	3831
1251	3R	10728437	10730160	1.210395336151	10729369	1.05279481411	FBgn0028662	427	FBgn0028662	427
1252	X	20289214	20290234	1.210278511047	20289699	0.797249466181	FBgn0040649	7157	FBgn0040649	7157
1253	3R	9251894	9253305	1.209842205048	9251936	0.981146395206	FBgn0000046	229	FBgn0000046	229
1254	2R	19145475	19146646	1.2082695961	19146177	0.865347665899	FBgn0004795	5965	FBgn0016762	55421
1255	3L	3885380	3886475	1.207200050354	3885875	0.956896220936	FBgn0003943	795	FBgn0035470	3187
1256	2R	6089825	6094616	1.205856323242	6093138	1.119421425988	FBgn0004399	23421	FBgn0004399	23421
1257	3R	4876990	4878850	1.20511341095	4878026	1.153946272532	FBgn0037659	214	FBgn0028708	1480
1258	3L	15916479	15918639	1.204901695251	15917864	1.16696321263	FBgn0000489	2192	FBgn0000489	2192
1259	2R	3101603	3107776	1.204664230347	3102487	1.224578678608	FBgn0004243	555	FBgn0004243	555
1260	3L	22238867	22242055	1.204182863235	22240470	0.988178197075	FBgn0027086	17967	FBgn0011771	18437
1261	3R	24719465	24727057	1.204102993011	24723123	1.014210616841	FBgn0053203	8400	FBgn0053553	9322
1262	X	12549677	12550324	1.204051971436	12549782	0.871831850572	FBgn0030417	9647	FBgn0053963	56383
1263	3R	10533022	10534644	1.203516960144	10534534	0.865065314553	FBgn0051314	11477	FBgn0051314	11477
1264	2L	13569603	13570765	1.203490257263	13570125	0.987905055285	FBgn0015954	19984	FBgn0028546	71146
1265	2L	10230305	10233368	1.203086853027	10231128	1.145911127329	FBgn0032197	561	FBgn0032196	4320
1266	3R	21090271	21093163	1.202583312988	21091534	1.080554737764	FBgn0027090	91	FBgn0039306	95
1267	2R	8961430	8965897	1.202306747437	8964980	1.100751195635	FBgn0013765	1412	FBgn0013765	1412
1268	2R	5943262	5944573	1.202218532562	5943924	0.937279757331	FBgn0033522	2399	FBgn0033522	2399
1269	2L	16675631	16677109	1.201867580414	16676289	1.090997844934	FBgn0002652	304	FBgn0002652	304
1270	X	20320332	20321780	1.201091766357	20321256	0.935863733292	FBgn0031119	967	FBgn0040649	24400
1271	4	334967	336270	1.200867652893	335730	0.990813561848	FBgn0052850	534	FBgn0026777	7383
1272	3R	8811270	8814186	1.200713157654	8812204	1.071729540825	FBgn0051342	418	FBgn0038102	2016
1273	X	14918417	14919997	1.200412273407	14919194	1.123976580302	FBgn0030611	550	FBgn0030611	550
1274	2L	7025842	7027852	1.200023174286	7027102	1.08927973579	FBgn0051908	193	FBgn0051908	193
1275	X	20840746	20843105	1.199855804443	20841602	1.061676193686	FBgn0031144	1024	FBgn0031144	1024
1276	3R	19592272	19595263	1.199642181396	19593114	1.138040149913	FBgn0039115	60	FBgn0039115	60
1277	3L	2569108	2570560	1.199365615845	2569920	1.089350027197	FBgn0010909	152	FBgn0024939	1062
1278	3L	12241350	12243686	1.199287414551	12241940	1.039910316467	FBgn0052100	441	FBgn0052100	441
1279	2L	11267180	11268260	1.19845867157	11268100	0.942808945974	FBgn0040232	1079	FBgn0028700	137455
1280	3L	680992	682321	1.197864532471	681571	0.988653014688	FBgn0035157	1104	FBgn0035156	5124
1281	2R	19531269	19532847	1.197778224945	19532056	1.136147181193	FBgn0022708	258	FBgn0022708	258
1282	2R	6400923	6405467	1.197776794434	6404732	1.115937042236	FBgn0050020	2010	FBgn0033566	3806
1283	3R	5539288	5542176	1.197764873505	5540201	1.085105671602	FBgn0016792	3339	FBgn0016792	3339
1284	2L	2191140	2192541	1.19638633728	2191822	1.035722480101	FBgn0031395	550	FBgn0031395	550
1285	X	5259863	5262681	1.196323633194	5260380	1.04034910202	FBgn0029762	4298	FBgn0029764	5720
1286	2L	9936990	9938903	1.196276187897	9938113	0.99816384035	FBgn0051712	29	FBgn0051713	619
1287	X	6100665	6102634	1.196170806885	6101379	1.147820499208	FBgn0015818	310	FBgn0015818	310
1288	3R	14852649	14854401	1.195990085602	14853617	0.993948406643	FBgn0027785	543	FBgn0027785	543
1289	3R	228315	229918	1.195897579193	229172	0.988055653042	FBgn0037245	401	FBgn0037249	30480
1290	X	1767624	1771618	1.195297718048	1770686	1.026632533354	FBgn0023510	5606	FBgn0023510	5606
1291	X	2458767	2461252	1.195225715637	2460256	1.038591861725	FBgn0011606	48	FBgn0011606	48
1292	3L	2814065	2815352	1.194040775299	2814695	0.932495623827	FBgn0035377	16732	FBgn0035370	64167
1293	3L	16567162	16567815	1.193528175354	16567396	1.032202243805	FBgn0036646	558	FBgn0027500	7095
1294	2L	6721711	6723862	1.193510532379	6722934	1.118972441729	FBgn0025777	421	FBgn0025777	421
1295	2L	7782473	7785475	1.193405151367	7783955	1.042013897615	FBgn0031947	1098	FBgn0031947	1098
1296	3L	433299	436627	1.193238258362	435899	1.060159951448	FBgn0065092	17449	FBgn0035140	88484
1297	3L	3494282	3496565	1.193056583405	3495644	0.983839652118	FBgn0001254	565	FBgn0001254	565
1298	2L	2998580	3000319	1.192059993744	2999311	1.056142628193	FBgn0025681	6347	FBgn0002989	6550
1299	2R	1486803	1488458	1.191941738129	1487675	0.978124380112	FBgn0002774	485	FBgn0033059	96090
1300	2R	10481629	10484777	1.191554069519	10483997	0.929838180542	FBgn0033987	5820	FBgn0033987	5820
1301	X	13511566	13514524	1.191426277161	13513688	1.083062201738	FBgn0030510	645	FBgn0030510	645
1302	2L	17726165	17732195	1.191313743591	17726839	1.007016685274	FBgn0015609	8611	FBgn0032646	229801
1303	2R	19055411	19057366	1.191168308258	19056131	1.03382652998	FBgn0034877	291	FBgn0034877	291
1304	3L	1781782	1784111	1.191126346588	1782593	1.066016702091	FBgn0067864	252	FBgn0067864	252
1305	X	18204569	18205648	1.190713882446	18205040	0.925939977169	FBgn0014467	1030	FBgn0004956	63278
1306	2L	21297867	21299313	1.190670013428	21298561	0.991579830647	FBgn0000370	114	FBgn0021856	49809
1307	3R	12105739	12108907	1.190409183502	12106554	1.100312176873	FBgn0051283	1805	FBgn0051283	1805
1308	3R	14828554	14835035	1.189423561096	14834443	0.993356901057	FBgn0038672	15301	FBgn0027785	18631
1309	3L	443849	452440	1.189165115356	445202	1.015966948341	FBgn0065092	26752	FBgn0035140	79181
1310	3L	21447245	21451433	1.189076423645	21448728	1.150367624619	FBgn0026371	997	FBgn0026371	997
1311	3L	21471408	21474141	1.189066886902	21472678	1.139610946178	FBgn0037097	610	FBgn0037097	610
1312	2L	19201790	19203745	1.188829898834	19203707	0.903240362803	FBgn0015380	17432	FBgn0032762	74352
1313	X	3624911	3627116	1.188615560532	3625743	1.05000594083	FBgn0026698	99	FBgn0000542	55590
1314	2R	16156012	16158958	1.187891244888	16157469	0.982208700741	FBgn0034535	804	FBgn0034535	804
1315	3R	7237636	7239228	1.18771648407	7238379	1.03840482235	FBgn0037894	135	FBgn0037894	135
1316	3L	6927343	6930031	1.187656402588	6928342	1.045862253974	FBgn0035720	1509	FBgn0001104	25658
1317	X	22215452	22218125	1.187604904175	22217266	1.178022076102	FBgn0000719	158683	FBgn0031186	559281
1318	2L	7532384	7536776	1.187163829803	7535896	0.950823158026	FBgn0053529	8527	FBgn0053529	8527
1319	3R	1412752	1414204	1.187136173248	1413449	1.030616199269	FBgn0037344	648	FBgn0014366	3731
1320	3L	1479857	1482473	1.18686914444	1480557	0.966435352961	FBgn0043458	358	FBgn0028577	5564
1321	2R	18862604	18864711	1.186192035675	18863934	0.987149687374	FBgn0050410	1105	FBgn0050410	1105
1322	X	7572344	7573560	1.185868740082	7572894	0.889586925507	FBgn0027553	664	FBgn0027553	664
1323	3R	11036415	11039019	1.184854745865	11037224	1.045383125544	FBgn0038301	2098	FBgn0038301	2098
1324	2R	16920351	16922156	1.184852600098	16921296	1.017266778385	FBgn0034629	24324	FBgn0000395	46773
1325	3R	22700430	22702435	1.1845703125	22701358	1.112654938417	FBgn0004903	106	FBgn0002838	320
1326	3R	13506681	13509101	1.184512853622	13508012	1.069319865283	FBgn0038535	222	FBgn0038536	381
1327	X	7169303	7170820	1.183618545532	7170234	1.013728523254	FBgn0029944	780	FBgn0026144	12372
1328	X	9322366	9324383	1.182493209839	9322863	0.850023460388	FBgn0030133	22479	FBgn0030136	76977
1329	2L	14217832	14218941	1.181940078735	14218419	0.978629010064	FBgn0016930	15689	FBgn0028529	136661
1330	X	1086975	1088852	1.18177318573	1087930	0.9813042248	FBgn0026875	5524	FBgn0026875	5524
1331	3L	294927	299715	1.181330680847	297081	1.075753927231	FBgn0004373	6331	FBgn0004373	6331
1332	2R	2884998	2889994	1.181306838989	2885937	1.036860466003	FBgn0033159	7745	FBgn0033159	7745
1333	3R	11752691	11759839	1.180951118469	11757113	1.186378815595	FBgn0038386	2343	FBgn0038386	2343
1334	3L	6146550	6148455	1.180690765381	6147344	1.080031899845	FBgn0035688	469	FBgn0035688	469
1335	3R	10525998	10531704	1.180295944214	10528201	1.035233273226	FBgn0051314	5144	FBgn0051314	5144
1336	3L	15107068	15108433	1.18008518219	15107827	1.054795026779	FBgn0014002	77	FBgn0029114	93073
1337	2R	9839677	9844032	1.179730415344	9840789	0.969879094292	FBgn0033922	100	FBgn0033922	100
1338	2R	20475574	20477741	1.179717540741	20476372	1.050390692318	FBgn0002607	775	FBgn0002607	775
1339	X	12740823	12743851	1.179557323456	12741939	1.074403464794	FBgn0030433	896	FBgn0030433	896
1340	X	19667374	19671183	1.178280830383	19668650	1.027469903231	FBgn0031074	10714	FBgn0031079	17338
1341	3L	457243	463813	1.177771568298	463070	1.062907389232	FBgn0065092	44620	FBgn0035140	61313
1342	4	62930	64750	1.177441596985	64104	1.133762612062	FBgn0025740	299	FBgn0004859	13563
1343	2R	1589110	1593431	1.176325321198	1592785	1.177901685238	FBgn0033062	223	FBgn0033062	223
1344	X	9515981	9519566	1.176074981689	9517809	1.042452991009	FBgn0030148	9832	FBgn0015624	10288
1345	3R	2207921	2209119	1.175126075745	2208473	0.949692636728	FBgn0037442	160	FBgn0027514	2423
1346	X	8243506	8244970	1.17459154129	8244192	1.045952320099	FBgn0030034	439	FBgn0030034	439
1347	3R	21830377	21832047	1.173555374146	21831291	1.050712764263	FBgn0002733	454	FBgn0002733	454
1348	3L	18108462	18111200	1.17347240448	18110688	1.024735182524	FBgn0036780	3496	FBgn0020300	6025
1349	2R	14151066	14154600	1.173442840576	14153894	1.096113562584	FBgn0050122	237	FBgn0050227	526
1350	3L	623096	626635	1.172679901123	623674	1.111305745443	FBgn0064191	2117	FBgn0064191	2117
1351	3L	10489775	10490787	1.172630310059	10490228	0.941857546568	FBgn0052062	276	FBgn0000629	121849
1352	3R	18510881	18512858	1.172085762024	18511826	1.060030993293	FBgn0046114	423	FBgn0046114	423
1353	2R	8481625	8486684	1.171781539917	8485532	1.178781986237	FBgn0005624	11364	FBgn0005624	11364
1354	2L	355960	358173	1.171502590179	357110	1.124050953809	FBgn0031250	758	FBgn0031250	758
1355	3R	10337968	10339338	1.171481609344	10338829	1.01532313403	FBgn0038235	499	FBgn0038235	499
1356	2R	7689318	7691685	1.171197414398	7690022	1.095099954044	FBgn0014184	147	FBgn0014184	147
1357	3L	330482	332050	1.170651912689	331315	1.112982958555	FBgn0023000	874	FBgn0035136	13600
1358	3L	818266	820973	1.170536994934	820195	1.068451488719	FBgn0035164	851	FBgn0035164	851
1359	2R	18709986	18711965	1.170340538025	18711375	0.977506357081	FBgn0034834	7764	FBgn0003062	129055
1360	2L	18612875	18614169	1.17020368576	18613464	0.982625260073	FBgn0032694	278	FBgn0032693	35449
1361	2R	11193020	11195281	1.16970539093	11194395	1.041527972502	FBgn0010426	548	FBgn0010426	548
1362	X	19431464	19432912	1.169554710388	19432113	0.993373394012	FBgn0031035	145	FBgn0031035	145
1363	X	15319943	15320932	1.169539451599	15320493	0.893598556519	FBgn0027287	366	FBgn0030659	96316
1364	X	662674	665346	1.169498443604	664805	0.873174735478	FBgn0025617	1912	FBgn0025617	1912
1365	3L	16750117	16752379	1.168836593628	16750933	1.05365708295	FBgn0025582	1315	FBgn0025582	1315
1366	3R	1125000	1127627	1.16882443428	1125626	0.974730610847	FBgn0037310	241	FBgn0037310	241
1367	3L	11465842	11469587	1.168818473816	11468089	0.908395862579	FBgn0036165	6582	FBgn0036165	6582
1368	X	12492927	12494267	1.168630599976	12493694	1.067653119564	FBgn0053963	295	FBgn0053963	295
1369	3R	20355747	20356998	1.168511390686	20356304	0.912190556526	FBgn0039205	24	FBgn0039205	24
1370	3R	26388442	26390250	1.168390274048	26389492	1.145384883881	FBgn0039787	15662	FBgn0039767	135494
1371	3R	13516517	13520720	1.167741775513	13517421	1.002254233641	FBgn0051249	4638	FBgn0038536	9028
1372	X	18615263	18615897	1.167185783386	18615639	0.790506839752	FBgn0030956	1786	FBgn0004462	6764
1373	X	16909982	16911735	1.166848659515	16910871	1.148877048492	FBgn0054014	946	FBgn0054014	946
1374	2R	8987224	8988447	1.166299343109	8987783	0.86136450487	FBgn0000119	11342	FBgn0000119	11342
1375	2R	14951010	14952590	1.16624879837	14952126	0.852956950665	FBgn0020440	21	FBgn0013325	5086
1376	3R	19911791	19912906	1.165664672852	19912431	0.99096095562	FBgn0013343	19034	FBgn0013343	19034
1377	2L	13364345	13368055	1.165569782257	13366206	1.101457970483	FBgn0022069	18	FBgn0022069	18
1378	3R	17413856	17415008	1.165417671204	17414407	0.877125369178	FBgn0013984	8156	FBgn0013984	8156
1379	X	3682970	3687606	1.165344238281	3685482	0.965070191552	FBgn0000542	4149	FBgn0000542	4149
1380	3R	23396847	23397988	1.164837837219	23397339	1.019706333385	FBgn0039525	10317	FBgn0003330	110407
1381	X	19312549	19314975	1.164791584015	19313392	0.978129443	FBgn0052533	143	FBgn0044030	421
1382	X	11532416	11533799	1.164293289185	11533008	0.941726952791	FBgn0011754	106	FBgn0030327	14713
1383	3L	17391124	17392679	1.163529396057	17392196	0.906093478203	FBgn0053051	132	FBgn0053051	132
1384	2R	13639465	13641942	1.163321971893	13640521	1.010638386011	FBgn0003520	174	FBgn0001222	8973
1385	X	15178101	15178966	1.163188934326	15178147	1.097233390808	FBgn0030630	404	FBgn0004924	24718
1386	3R	18412928	18414387	1.163180351257	18413407	0.972379267216	FBgn0014949	711	FBgn0014949	711
1387	3R	12121423	12123523	1.16307425499	12122801	0.911499023438	FBgn0038412	8684	FBgn0051283	14442
1388	2L	21743845	21747037	1.162225246429	21744438	1.084378466887	FBgn0032960	616	FBgn0032960	616
1389	2L	7884203	7885704	1.161827087402	7884905	1.048708999858	FBgn0031962	520	FBgn0031962	520
1390	3L	12250583	12251724	1.16064119339	12251169	0.852176972798	FBgn0036272	44	FBgn0052100	9670
1391	X	6068653	6072533	1.160506248474	6069470	1.015081524849	FBgn0003514	929	FBgn0003514	929
1392	3R	22734740	22738319	1.160305023193	22737441	1.074190083672	FBgn0004510	1167	FBgn0004510	1167
1393	X	13071021	13075703	1.160205602646	13073868	0.876868406932	FBgn0052639	3408	FBgn0052639	3408
1394	3R	5447747	5449327	1.159962177277	5448711	0.962067071129	FBgn0037721	3476	FBgn0037722	4409
1395	3R	4475306	4479362	1.15979385376	4478775	0.972902297974	FBgn0037603	37	FBgn0037603	37
1396	2R	13050260	13053677	1.159772872925	13051884	1.081643160652	FBgn0034237	808	FBgn0034237	808
1397	X	453559	454957	1.159512519836	454494	0.872998476028	FBgn0003986	6631	FBgn0003986	6631
1398	2R	19051616	19053586	1.159377098083	19052767	1.042119948069	FBgn0050185	1126	FBgn0050185	1126
1399	3R	26393587	26396646	1.15916633606	26394860	0.992962032557	FBgn0039787	10294	FBgn0039767	140862
1400	3R	5424819	5426913	1.15848493576	5425611	0.854601510366	FBgn0037720	8578	FBgn0037719	8902
1401	2R	20041275	20042808	1.158038139343	20042051	0.982387318331	FBgn0035022	1737	FBgn0019886	19161
1402	3L	16447859	16449159	1.157946109772	16448607	1.011031150818	FBgn0004569	353	FBgn0014163	71509
1403	2R	9830761	9836849	1.157929420471	9835767	0.982694753011	FBgn0033922	4922	FBgn0033922	4922
1404	2R	9678543	9680281	1.157785892487	9679323	0.971635033103	FBgn0033902	1453	FBgn0033902	1453
1405	3L	20368096	20370458	1.15730381012	20369149	1.088052581338	FBgn0036990	863	FBgn0036990	863
1406	3R	19755461	19758690	1.156963825226	19757012	1.14462888942	FBgn0015282	235	FBgn0015282	235
1407	3L	15545733	15546423	1.156095981598	15545816	0.979319286346	FBgn0036513	118	FBgn0036516	7609
1408	2L	22109213	22111028	1.155644416809	22110375	0.905735015869	FBgn0032974	946	FBgn0032979	46379
1409	3L	7407661	7409523	1.155067443848	7408858	1.103172722985	FBgn0014011	268	FBgn0014011	268
1410	3R	18462316	18465555	1.154724121094	18464962	1.03927859664	FBgn0020278	120	FBgn0039000	34929
1411	X	5362307	5363905	1.15438079834	5362949	1.078910266652	FBgn0029771	451	FBgn0029771	451
1412	3R	4555646	4557444	1.154302120209	4556331	0.850926478704	FBgn0037620	949	FBgn0037621	1085
1413	X	101315	103482	1.154189586639	102625	1.053635686636	FBgn0040373	39	FBgn0040373	39
1414	3R	15728606	15730748	1.154120445251	15729664	1.001979619265	FBgn0038745	253	FBgn0038746	925
1415	3L	2572294	2574304	1.153708934784	2573073	1.044141888618	FBgn0016794	139	FBgn0024939	2091
1416	3L	23027374	23029993	1.153698444366	23028788	0.978497356176	FBgn0024733	527	FBgn0024733	527
1417	3L	14194768	14196146	1.153445243835	14195303	0.913285821676	FBgn0036416	3425	FBgn0036415	12135
1418	3L	2371226	2373787	1.152715921402	2372122	0.99862317478	FBgn0052299	1644	FBgn0052299	1644
1419	3R	17190330	17192664	1.151747226715	17191056	0.982994500329	FBgn0002781	12065	FBgn0043012	95257
1420	2R	628229	630102	1.151478767395	629389	0.956842809916	FBgn0026238	6311	FBgn0033015	172085
1421	3L	16095170	16096955	1.151453495026	16096292	1.00352702822	FBgn0036573	570	FBgn0036573	570
1422	3R	18966258	18967902	1.151234149933	18967257	1.038937926292	FBgn0004644	624	FBgn0051457	13551
1423	3L	3029378	3030875	1.150897979736	3030203	1.117099818061	FBgn0035390	139	FBgn0035388	11473
1424	3R	12184223	12185346	1.148309707642	12184679	0.882650315762	FBgn0038421	1095	FBgn0038421	1095
1425	2R	4416560	4419652	1.148017883301	4417901	0.935397260329	FBgn0033342	913	FBgn0033342	913
1426	3L	15033126	15036425	1.147746562958	15034591	0.952199038337	FBgn0036471	7611	FBgn0025776	25255
1427	3L	12778054	12779482	1.147032737732	12778848	1.0444201231	FBgn0010715	213	FBgn0036314	9102
1428	3L	13476424	13478369	1.145380973816	13477248	1.066832822912	FBgn0036374	561	FBgn0036351	121958
1429	3R	2224585	2226694	1.145376205444	2226211	0.968117773533	FBgn0037443	5402	FBgn0037443	5402
1430	3R	24438990	24442713	1.145351409912	24440994	1.043931848863	FBgn0039589	9135	FBgn0001215	15465
1431	2R	6337955	6339587	1.145261287689	6338649	0.922357052565	FBgn0033556	521	FBgn0033556	521
1432	2L	4452327	4454757	1.145110607147	4453872	1.097647891325	FBgn0031607	585	FBgn0031607	585
1433	3L	12110944	12112564	1.145087242126	12111585	1.099107069128	FBgn0036255	558	FBgn0036255	558
1434	X	559929	561125	1.145013809204	560499	0.896104980918	FBgn0021764	16838	FBgn0025637	47606
1435	3L	14187248	14190822	1.144936084747	14188241	0.987032704883	FBgn0036415	5073	FBgn0036415	5073
1436	3R	13226628	13227410	1.14426779747	13226985	0.791833251715	FBgn0038504	1248	FBgn0025456	6680
1437	2R	7482827	7484986	1.143901586533	7483302	0.983928140004	FBgn0033669	1448	FBgn0033669	1448
1438	2R	8032480	8034985	1.142854690552	8034475	0.89110695521	FBgn0033751	350	FBgn0033751	350
1439	3R	4865252	4867469	1.142744064331	4866148	1.02947807312	FBgn0037657	638	FBgn0037657	638
1440	3L	14412625	14414046	1.142733573914	14413457	0.884146656309	FBgn0036424	30866	FBgn0036424	30866
1441	3R	23069774	23071176	1.14226436615	23070473	0.944507935468	FBgn0042111	478	FBgn0005696	5658
1442	2R	4412547	4413903	1.14173412323	4413427	0.997774887085	FBgn0004921	211	FBgn0033341	242
1443	2R	11212935	11215005	1.14172744751	11213682	1.102985129637	FBgn0053462	1999	FBgn0010426	18739
1444	3L	8431687	8433952	1.141279697418	8433044	0.995107591152	FBgn0010825	8781	FBgn0010825	8781
1445	2L	13385826	13387727	1.139377593994	13387000	1.057281494141	FBgn0032516	299	FBgn0032516	299
1446	3L	6946539	6950017	1.139314651489	6948285	0.953269902398	FBgn0035727	1917	FBgn0001104	5715
1447	2L	819935	822493	1.138781547546	821725	1.007932543755	FBgn0031285	307	FBgn0015621	1761
1448	2R	2976735	2978347	1.138704299927	2977637	0.990527421236	FBgn0033179	907	FBgn0033179	907
1449	4	118944	120365	1.138686180115	119892	1.029743790627	FBgn0052005	8052	FBgn0052005	8052
1450	3R	14855561	14857453	1.138580560684	14856708	1.052778833053	FBgn0027784	265	FBgn0027784	265
1451	2R	9556888	9557968	1.137502670288	9557340	0.854151070118	FBgn0033893	12815	FBgn0033893	12815
1452	X	16203061	16203811	1.137322187424	16203680	0.956550280253	FBgn0004598	3345	FBgn0004227	8210
1453	3R	9462209	9465255	1.136471748352	9462867	0.973046835731	FBgn0053328	3323	FBgn0053328	3323
1454	3R	12566409	12567657	1.136119842529	12567097	1.094548281501	FBgn0003944	6749	FBgn0063261	10014
1455	3R	17140077	17141476	1.136090755463	17140978	0.983850121498	FBgn0051182	12667	FBgn0043012	45179
1456	3L	22242511	22244795	1.135892868042	22243462	0.916138340445	FBgn0052450	20157	FBgn0052450	20157
1457	2L	10341835	10342857	1.135876178741	10342191	0.83931261301	FBgn0032224	520	FBgn0051715	570
1458	2R	8956037	8961219	1.135517120361	8957929	1.004885757671	FBgn0033837	2977	FBgn0050509	4156
1459	3R	13218474	13220442	1.135396718979	13219752	0.981706170475	FBgn0025456	553	FBgn0025456	553
1460	3L	14380008	14383127	1.133751869202	14380693	0.985053230734	FBgn0036424	1898	FBgn0036424	1898
1461	X	19039810	19042300	1.13333940506	19040955	0.957122389476	FBgn0027603	1166	FBgn0027603	1166
1462	X	19434271	19435845	1.132436752319	19435171	0.912747012244	FBgn0031036	616	FBgn0031036	616
1463	3L	14191325	14194465	1.131980419159	14192066	1.081928879023	FBgn0036416	6662	FBgn0036415	8898
1464	2L	10356493	10358429	1.131662368774	10357277	0.968819674324	FBgn0032229	534	FBgn0032229	534
1465	2R	2881844	2884741	1.13157081604	2882914	1.000375972075	FBgn0033159	10768	FBgn0033159	10768
1466	3L	14165342	14166793	1.131488800049	14166045	0.947557561538	FBgn0052141	2648	FBgn0013718	9909
1467	X	1935742	1937088	1.131142854691	1936680	0.856141805649	FBgn0040395	88	FBgn0025626	15388
1468	2R	7486022	7487960	1.130958080292	7486731	1.002976179123	FBgn0026573	150	FBgn0033669	1981
1469	3R	10577525	10585501	1.130849838257	10580649	0.9142871464	FBgn0038257	7606	FBgn0038257	7606
1470	3R	5175507	5180213	1.130556106567	5177511	0.964525967836	FBgn0053937	3706	FBgn0053937	3706
1471	2R	7323039	7326127	1.130239963531	7324111	0.935348875382	FBgn0033653	17212	FBgn0033652	17835
1472	3L	4956367	4957279	1.130190372467	4956786	0.922678440809	FBgn0005775	233	FBgn0035570	266083
1473	2L	6125240	6127413	1.13014125824	6126148	1.098182857037	FBgn0031781	1010	FBgn0031781	1010
1474	3L	14155785	14157596	1.13009262085	14156829	1.059482701619	FBgn0013718	693	FBgn0013718	693
1475	2R	3590537	3592118	1.129979133606	3591269	0.936306981479	FBgn0021814	579	FBgn0021814	579
1476	X	12551937	12556475	1.129906654358	12552617	1.024786304025	FBgn0030417	12482	FBgn0053963	59218
1477	3R	10542521	10543793	1.129895687103	10543144	0.955979257822	FBgn0053967	6834	FBgn0051314	20087
1478	X	16620842	16624814	1.129848957062	16622153	0.889322638512	FBgn0030788	460	FBgn0030788	460
1479	X	16260734	16265811	1.129687309265	16264455	1.004140526056	FBgn0026575	7674	FBgn0026575	7674
1480	X	20309849	20311880	1.129446983337	20311071	0.992727279663	FBgn0031118	9289	FBgn0040649	14215
1481	3R	1615054	1616861	1.129260540009	1615959	0.937711687649	FBgn0028690	748	FBgn0028690	748
1482	2L	4460902	4463765	1.128672122955	4461687	0.980393916368	FBgn0031609	1750	FBgn0031609	1750
1483	2L	12682420	12686372	1.128549098969	12685443	0.859625475747	FBgn0032444	7494	FBgn0032445	7580
1484	2L	3771127	3772243	1.12847661972	3771581	0.952198617599	FBgn0004893	125	FBgn0003430	54099
1485	X	6664557	6666373	1.127996444702	6665399	0.925240248442	FBgn0029905	752	FBgn0029905	752
1486	3R	10603965	10606482	1.12797164917	10604487	0.9537537992	FBgn0053330	15611	FBgn0038258	15729
1487	2L	13590589	13591586	1.127938747406	13591193	0.822410933177	FBgn0028513	5993	FBgn0028546	50078
1488	3R	15856983	15858535	1.127906799316	15857617	0.902014872607	FBgn0038768	75	FBgn0038768	75
1489	X	8564968	8566203	1.12784576416	8565553	0.903478229747	FBgn0027330	74	FBgn0030061	5366
1490	3L	14621011	14621739	1.1273021698	14621216	0.848682244619	FBgn0011927	18056	FBgn0028418	95193
1491	3R	1567356	1569716	1.127272605896	1568060	1.006685369155	FBgn0037371	108	FBgn0037372	12435
1492	3L	8466478	8467369	1.12594127655	8466562	0.837176418304	FBgn0035899	1696	FBgn0035899	1696
1493	3L	18785229	18786216	1.125308513641	18786081	0.883957290649	FBgn0036815	351	FBgn0036815	351
1494	X	15681840	15683258	1.125082015991	15682433	0.958981245756	FBgn0014391	744	FBgn0014391	744
1495	3R	25822273	25824424	1.125057220459	25823230	1.083112895489	FBgn0039732	66	FBgn0039732	66
1496	3R	1472657	1474956	1.12485408783	1474363	1.074236336876	FBgn0027951	96	FBgn0051545	731
1497	3R	27053023	27054535	1.124324321747	27054082	0.938208341599	FBgn0039832	3934	FBgn0039831	7656
1498	2R	6901911	6903480	1.124086141586	6902819	1.034679328694	FBgn0050022	1865	FBgn0050257	7441
1499	3R	15685926	15687601	1.123977184296	15686656	1.03452116251	FBgn0038737	681	FBgn0038741	16483
1500	X	15415993	15418584	1.123391151428	15417556	1.068438586067	FBgn0030660	458	FBgn0030660	458
1501	3R	22729249	22730453	1.123073577881	22729869	0.888742334702	FBgn0051078	3385	FBgn0051078	3385
1502	2R	9515516	9516790	1.122721672058	9516309	0.93837369283	FBgn0050482	5888	FBgn0033889	21343
1503	X	11821753	11823163	1.122145175934	11822516	1.04528800179	FBgn0003865	334	FBgn0003865	334
1504	X	9085175	9086887	1.122098922729	9085743	0.874608713038	FBgn0030112	2682	FBgn0000077	6814
1505	X	18678932	18680714	1.121973514557	18680097	0.845087110996	FBgn0030965	1661	FBgn0030965	1661
1506	2R	13180218	13183336	1.121908664703	13182464	1.025408127729	FBgn0050108	1804	FBgn0034258	1923
1507	3R	8180839	8182356	1.121484279633	8181551	1.023191171534	FBgn0038016	431	FBgn0010044	24207
1508	3L	8422735	8424574	1.121068954468	8423707	0.989077602114	FBgn0035896	388	FBgn0010825	556
1509	2L	21038744	21040177	1.120718955994	21039542	1.153888193766	FBgn0010395	883	FBgn0023388	90403
1510	3R	2709032	2710961	1.120430469513	2710368	1.021741185869	FBgn0001077	20322	FBgn0001077	20322
1511	2R	9542681	9545855	1.120191812515	9544293	1.00306743734	FBgn0033893	232	FBgn0033893	232
1512	2R	11527917	11530777	1.120109081268	11529192	0.987264044145	FBgn0010590	451	FBgn0010590	451
1513	2L	5278711	5280161	1.120068073273	5279621	1.025219619274	FBgn0031696	570	FBgn0000228	1063
1514	2L	528916	531220	1.11989402771	530561	1.035005480051	FBgn0003963	7094	FBgn0003963	7094
1515	X	20296677	20299728	1.119654655457	20297562	0.914290223803	FBgn0040649	706	FBgn0040649	706
1516	2R	19606484	19607502	1.119375228882	19606984	0.920179218054	FBgn0034975	497	FBgn0021875	34621
1517	2R	7540429	7541631	1.11935043335	7540893	0.910562066471	FBgn0033674	284	FBgn0011704	39543
1518	3L	15919957	15921180	1.119028091431	15920448	0.9598335584	FBgn0036545	14	FBgn0036545	14
1519	3R	25572605	25574620	1.118894577026	25573419	1.044895536759	FBgn0020235	1439	FBgn0020235	1439
1520	2R	16878673	16883754	1.118847370148	16883354	0.867568717283	FBgn0034626	8569	FBgn0000395	8831
1521	2L	10856527	10858362	1.118324279785	10857739	1.03997400403	FBgn0024227	343	FBgn0024227	343
1522	X	2196344	2201250	1.117911338806	2199260	1.019272103029	FBgn0040389	1533	FBgn0040389	1533
1523	X	13456393	13458740	1.11748456955	13457571	0.922411382198	FBgn0030504	772	FBgn0030507	44389
1524	X	7885865	7890259	1.117321014404	7889166	0.998044434716	FBgn0029990	6430	FBgn0004656	17506
1525	3R	9638827	9640799	1.11675786972	9640019	1.040707200766	FBgn0053327	1178	FBgn0053327	1178
1526	4	123898	124591	1.116477012634	124468	0.629229545593	FBgn0052005	12628	FBgn0052005	12628
1527	2L	13577213	13579256	1.11589717865	13578103	0.937934219837	FBgn0028513	19083	FBgn0028546	63168
1528	2L	12720566	12721990	1.115832328796	12721136	1.04177163629	FBgn0032455	702	FBgn0032445	28113
1529	3R	18007323	18008721	1.115628242493	18008110	0.981738679549	FBgn0053335	17370	FBgn0053335	17370
1530	3L	18831083	18831880	1.115615844727	18831505	0.812348544598	FBgn0036818	93	FBgn0036818	93
1531	3L	9811076	9812710	1.114974498749	9811844	1.053563117981	FBgn0015618	753	FBgn0015618	753
1532	X	4493295	4496100	1.114719390869	4494306	1.049319148064	FBgn0025615	763	FBgn0025615	763
1533	2R	13644442	13645687	1.114545822144	13645029	0.863169361563	FBgn0040465	1666	FBgn0001222	4465
1534	2R	5480988	5483092	1.114521503448	5482169	1.008719444275	FBgn0033471	793	FBgn0027619	1396
1535	3R	5173358	5175329	1.114465713501	5173930	0.965924835205	FBgn0053936	6338	FBgn0053936	6338
1536	2L	20766306	20770735	1.113700866699	20769125	1.007891400655	FBgn0032884	6117	FBgn0000986	46617
1537	2L	19529541	19531429	1.113457679749	19530853	0.93252546647	FBgn0051697	524	FBgn0046825	34594
1538	3R	9806620	9809339	1.113269805908	9807218	1.000114440918	FBgn0015270	16579	FBgn0038196	54669
1539	X	1775918	1777062	1.112982988358	1776627	0.868836849928	FBgn0023512	2390	FBgn0023512	2390
1540	3R	12896017	12898951	1.112851142883	12898080	1.067447662354	FBgn0038474	373	FBgn0038474	373
1541	3R	14191130	14192072	1.112152099609	14191633	0.845844298601	FBgn0038608	226	FBgn0038609	745
1542	X	4526535	4528593	1.111941337585	4527126	0.854526519775	FBgn0003200	2303	FBgn0022768	4982
1543	3L	2246936	2249108	1.111717224121	2248098	1.077817860772	FBgn0000543	1245	FBgn0000543	1245
1544	2R	7694724	7696227	1.111261367798	7695570	0.895164310932	FBgn0033691	175	FBgn0033691	175
1545	2R	5223841	5226065	1.110736846924	5224396	0.897748629252	FBgn0010316	260	FBgn0023143	19255
1546	3R	5633818	5635536	1.110509395599	5634900	0.955958493551	FBgn0037760	185	FBgn0065050	30694
1547	3R	5740496	5742716	1.110403060913	5741140	0.911921858788	FBgn0053975	13772	FBgn0037770	70637
1548	3L	20243427	20247597	1.110341072083	20244294	0.988494104809	FBgn0003124	448	FBgn0003124	448
1549	3R	2204053	2206366	1.11008644104	2205508	1.01895236969	FBgn0027514	542	FBgn0027514	542
1550	X	13033459	13034789	1.109671592712	13034115	0.924682953778	FBgn0030460	5805	FBgn0029133	12155
1551	3R	5734169	5737024	1.109258651733	5735001	0.967408001423	FBgn0053975	19911	FBgn0037770	76776
1552	X	11200432	11202756	1.108535528183	11201606	0.996377972996	FBgn0000499	507	FBgn0000499	507
1553	2L	3528319	3530480	1.108314990997	3529830	0.949678450823	FBgn0031549	456	FBgn0031549	456
1554	X	252462	253859	1.108173847198	253105	1.123833298683	FBgn0004170	223	FBgn0004170	223
1555	3L	14385127	14386359	1.107913017273	14385578	0.898973268621	FBgn0036424	2987	FBgn0036424	2987
1556	3L	15930700	15934129	1.107849121094	15933143	1.132363824283	FBgn0036548	28	FBgn0036546	11334
1557	X	19326551	19329154	1.107821941376	19327238	0.998948961496	FBgn0031021	878	FBgn0031021	878
1558	3R	13690896	13692200	1.107800483704	13691559	0.894099056721	FBgn0038554	13463	FBgn0038554	13463
1559	3R	16387012	16388325	1.107214927673	16387847	0.920887827873	FBgn0038803	1265	FBgn0040575	2014
1560	3R	18407225	18409699	1.106606483459	18409033	0.965278625488	FBgn0024558	83	FBgn0024558	83
1561	2L	9136543	9141282	1.106525421143	9139630	0.980365220238	FBgn0051887	9787	FBgn0051887	9787
1562	2R	13813893	13814866	1.105900764465	13814334	0.944650509778	FBgn0034326	13	FBgn0034326	13
1563	3L	12054534	12056010	1.105889558792	12055468	0.958501591402	FBgn0028679	264	FBgn0036248	36722
1564	3L	1313039	1314531	1.105777740479	1313666	0.984343409538	FBgn0011361	328	FBgn0011361	328
1565	3R	27420092	27422408	1.105704307556	27421677	1.076707333326	FBgn0039857	290	FBgn0039857	290
1566	2R	2849024	2855675	1.105484962463	2853227	0.986897021532	FBgn0050501	4869	FBgn0050501	4869
1567	2R	4235005	4236609	1.105444908142	4235679	0.951172224681	FBgn0040777	29	FBgn0050353	65660
1568	3R	11860012	11861600	1.105316877365	11860722	1.000781148672	FBgn0038394	8617	FBgn0038396	14671
1569	3L	18150182	18151388	1.105144023895	18150827	1.028799802065	FBgn0003997	69	FBgn0020300	46164
1570	3L	12708233	12709404	1.105003833771	12708717	0.916833728552	FBgn0016940	162	FBgn0036306	19987
1571	X	11546517	11548136	1.104398727417	11547163	0.988198227353	FBgn0030327	558	FBgn0030327	558
1572	X	1700588	1705799	1.104340076447	1701866	0.935876041651	FBgn0026090	13241	FBgn0024988	14388
1573	2R	1737057	1739747	1.104080200195	1737999	0.877420116873	FBgn0033074	4984	FBgn0033074	4984
1574	3L	855021	857141	1.103821277618	856434	1.017116367817	FBgn0052479	999	FBgn0035164	35388
1575	3R	8841675	8844737	1.102942466736	8842441	0.979218304157	FBgn0020496	5053	FBgn0038109	6824
1576	X	17706215	17713596	1.102720737457	17707469	1.010483264923	FBgn0030879	1508	FBgn0030879	1508
1577	3L	12388336	12389224	1.102545261383	12388768	0.816296032497	FBgn0052103	21	FBgn0027936	89481
1578	2R	4137549	4140020	1.102149486542	4139163	0.936886703267	FBgn0033315	234	FBgn0033315	234
1579	3L	166062	168293	1.102137565613	167782	0.90319925196	FBgn0035105	172	FBgn0035105	172
1580	3L	12116902	12118474	1.102038621902	12117562	1.039191118876	FBgn0036258	2500	FBgn0036258	2500
1581	3L	12240253	12241136	1.102035522461	12240705	0.803158647874	FBgn0036268	31	FBgn0052100	794
1582	2L	193243	194575	1.101761817932	193846	0.950296598322	FBgn0031231	9938	FBgn0016977	34812
1583	X	13130742	13132091	1.101386070251	13131429	0.928210426779	FBgn0030468	393	FBgn0004456	39002
1584	3L	4528925	4529922	1.100780725479	4529550	0.839109869564	FBgn0053777	6533	FBgn0015805	78014
1585	3L	14368407	14372063	1.100713729858	14369634	1.014400987064	FBgn0036422	1656	FBgn0003459	5548
1586	2R	9469165	9470337	1.100597381592	9469786	0.950906054179	FBgn0053155	320	FBgn0033886	6525
1587	X	5933469	5935227	1.100417137146	5934478	1.081469115089	FBgn0029840	464	FBgn0029840	464
1588	X	13648016	13649145	1.099977970123	13648607	0.892382509568	FBgn0030528	2971	FBgn0027537	8133
1589	2L	9911512	9914164	1.099977016449	9912658	1.099338978529	FBgn0032157	73	FBgn0024285	249
1590	2R	18852444	18855215	1.099875926971	18854414	1.044437170029	FBgn0034846	179	FBgn0034846	179
1591	3L	9372286	9373507	1.099560499191	9372847	0.892772465944	FBgn0035983	350	FBgn0035987	12159
1592	2R	16909548	16912664	1.098989009857	16910368	1.018752992153	FBgn0034629	13396	FBgn0000395	35845
1593	3R	19076241	19078412	1.098760604858	19077360	0.98755675868	FBgn0039066	94	FBgn0039066	94
1594	3L	16559494	16560337	1.098310470581	16559812	1.034155130386	FBgn0027500	489	FBgn0027500	489
1595	3R	23081658	23082937	1.098247528076	23082425	0.849169678158	FBgn0010441	3523	FBgn0039505	17001
1596	X	15686515	15687728	1.097646713257	15686942	0.964347729316	FBgn0026076	151	FBgn0014391	3765
1597	2R	1735240	1736781	1.097526788712	1736030	0.942735735575	FBgn0033074	3015	FBgn0033074	3015
1598	2R	6073560	6074646	1.097310066223	6074184	0.932019352913	FBgn0004399	4467	FBgn0004399	4467
1599	3L	3881578	3882559	1.097270965576	3882012	0.905566513538	FBgn0035470	676	FBgn0035470	676
1600	3R	14115411	14117348	1.096879482269	14116068	0.890023315654	FBgn0038598	1569	FBgn0024432	8859
1601	X	12511717	12513501	1.096785545349	12512999	0.909124195576	FBgn0053963	19600	FBgn0053963	19600
1602	3R	13676629	13679936	1.096730232239	13678643	0.980382506053	FBgn0038554	547	FBgn0038554	547
1603	3L	21108932	21111360	1.096517086029	21110290	1.069149374962	FBgn0041607	3521	FBgn0037051	40408
1604	3L	1332655	1334628	1.096173763275	1333912	1.065964642693	FBgn0029514	759	FBgn0035213	7977
1605	3L	1856629	1859400	1.096070289612	1858231	0.974183432261	FBgn0002183	1637	FBgn0002183	1637
1606	X	9316744	9318545	1.095973968506	9317294	0.968183405259	FBgn0030133	28048	FBgn0030136	82546
1607	X	332491	333796	1.095928192139	333223	1.008412392934	FBgn0001337	191	FBgn0000570	46819
1608	3L	21756786	21758766	1.095576286316	21757262	0.924919784069	FBgn0037134	44	FBgn0037134	44
1609	3L	10633720	10635417	1.095331192017	10634502	1.11508363836	FBgn0052066	458	FBgn0052068	2834
1610	2R	7227724	7228987	1.095219135284	7228222	0.96839540145	FBgn0033648	9866	FBgn0033652	78054
1611	3L	21764189	21766262	1.095183372498	21765090	0.957951635122	FBgn0046301	956	FBgn0046301	956
1612	3L	3042904	3044852	1.094964504242	3044722	1.0463718501	FBgn0035393	6088	FBgn0035388	25992
1613	X	19671431	19672446	1.094795703888	19672006	0.847267235027	FBgn0031079	13982	FBgn0031079	13982
1614	3R	5182938	5184231	1.094343185425	5183629	0.912018193139	FBgn0053937	2412	FBgn0053937	2412
1615	X	20294790	20295714	1.094164848328	20295253	0.820446745555	FBgn0040649	1603	FBgn0040649	1603
1616	2L	3163633	3164521	1.094047546387	3163756	1.168807896701	FBgn0014906	109	FBgn0031506	3800
1617	2L	19193765	19194756	1.093884944916	19194310	0.863998711109	FBgn0015380	8035	FBgn0032762	64955
1618	3R	5461922	5463420	1.093587875366	5463337	0.969674634933	FBgn0003334	8	FBgn0003334	8
1619	3R	19586160	19586973	1.093354225159	19586422	0.769659519196	FBgn0039112	104	FBgn0039115	6752
1620	3R	2282707	2284385	1.092374801636	2283555	0.972604527193	FBgn0037446	679	FBgn0037446	679
1621	X	17714461	17715918	1.092014789581	17715359	0.904538350947	FBgn0030881	2386	FBgn0030881	2386
1622	X	3718076	3718924	1.090947151184	3718190	0.821678876877	FBgn0028491	532	FBgn0019661	10266
1623	2L	20634240	20635519	1.090596199036	20634779	1.033479073468	FBgn0047311	347	FBgn0000986	87729
1624	X	17717772	17719627	1.090257644653	17718854	1.012586958268	FBgn0030881	1109	FBgn0030881	1109
1625	X	17468678	17473353	1.090091705322	17470769	0.959216762992	FBgn0030855	549	FBgn0030855	549
1626	3L	553327	554666	1.08983373642	554089	0.971585778629	FBgn0035143	10780	FBgn0035141	27641
1627	2L	17740026	17741193	1.089244842529	17740635	0.844484120607	FBgn0015609	5185	FBgn0032646	243597
1628	X	14972095	14973675	1.088920593262	14972606	0.976747184992	FBgn0030616	721	FBgn0030616	721
1629	2R	13365372	13366466	1.088738441467	13365915	0.837558129255	FBgn0050323	2385	FBgn0034281	9747
1630	2L	10568386	10570154	1.088588237762	10569735	0.862900846145	FBgn0032268	2445	FBgn0032268	2445
1631	2L	8485089	8486334	1.08854675293	8485869	0.912660330534	FBgn0032047	3116	FBgn0032050	25966
1632	2R	5502885	5504890	1.088192462921	5504174	1.011321180007	FBgn0024923	3200	FBgn0024923	3200
1633	X	15156111	15157945	1.087728500366	15157360	0.93075836406	FBgn0004924	3931	FBgn0004924	3931
1634	3R	12527241	12528587	1.08732175827	12528118	0.893952041864	FBgn0003944	32230	FBgn0063261	48993
1635	3L	21566579	21568144	1.087173461914	21567405	1.043058904012	FBgn0037109	892	FBgn0028663	93702
1636	2R	10285241	10286769	1.086041927338	10286017	0.907481521368	FBgn0050478	174	FBgn0050478	174
1637	2L	18641877	18643398	1.08594751358	18642564	0.922285586596	FBgn0032693	6349	FBgn0032693	6349
1638	2R	5763135	5764360	1.085446596146	5763600	0.869069194794	FBgn0003660	622	FBgn0033486	134094
1639	2R	11709169	11711143	1.084697246552	11711058	0.832090473175	FBgn0034088	107	FBgn0034088	107
1640	X	12509838	12510886	1.084516525269	12510378	0.959259680339	FBgn0053963	16979	FBgn0053963	16979
1641	3R	2568659	2569915	1.084166526794	2569867	0.828689241409	FBgn0004054	5	FBgn0004054	5
1642	2R	19593805	19595407	1.084064483643	19594684	0.931004608379	FBgn0027522	478	FBgn0025806	24031
1643	2L	21005881	21007171	1.083797693253	21006558	0.957853177015	FBgn0010395	33867	FBgn0032906	92821
1644	3L	17766883	17767834	1.083481311798	17767256	0.898431974299	FBgn0052190	238	FBgn0036761	44503
1645	3R	8845294	8846943	1.083417892456	8846179	0.861369104946	FBgn0020496	8791	FBgn0038111	10193
1646	2L	13574697	13576697	1.083369255066	13575418	0.987263709307	FBgn0028513	21768	FBgn0028546	65853
1647	X	19412333	19414111	1.083280563354	19413059	0.963544060202	FBgn0031030	687	FBgn0031032	4520
1648	2R	6083088	6084654	1.083233833313	6083621	1.065360188484	FBgn0004399	13904	FBgn0004399	13904
1649	2R	9520520	9521469	1.083115577698	9521082	0.807008009691	FBgn0050482	1115	FBgn0033893	23443
1650	3R	19859521	19860715	1.08306646347	19860195	0.916905164719	FBgn0039139	2281	FBgn0039139	2281
1651	X	7974671	7977454	1.082505702972	7976182	0.980853978325	FBgn0030003	1219	FBgn0030003	1219
1652	2L	11989907	11991164	1.082304000854	11990577	0.880557621227	FBgn0032391	350	FBgn0032390	613
1653	3R	14835941	14838471	1.082161903381	14836783	0.907524810118	FBgn0038672	12961	FBgn0027785	16291
1654	3L	10628237	10629477	1.08210515976	10629109	0.839631468058	FBgn0052066	5851	FBgn0052068	8227
1655	2R	5471130	5475975	1.082005977631	5473119	0.952396673315	FBgn0033467	1631	FBgn0033467	1631
1656	3R	20450280	20452021	1.081920623779	20451475	0.888531297445	FBgn0039213	78	FBgn0039212	173
1657	2R	7375542	7376735	1.081819534302	7375911	0.848674325382	FBgn0033658	3244	FBgn0013756	7385
1658	2R	14923917	14926432	1.081672668457	14924595	1.041494965553	FBgn0028981	4866	FBgn0028981	4866
1659	X	10682031	10684474	1.081307411194	10682735	1.00814593633	FBgn0040850	1870	FBgn0030239	9983
1660	3R	2481472	2485277	1.081255435944	2484093	1.04016197429	FBgn0026567	489	FBgn0026567	489
1661	2L	2980793	2985278	1.080771446228	2984609	1.10278055403	FBgn0016132	3068	FBgn0016132	3068
1662	3L	7097678	7099632	1.080527305603	7098798	1.06370342479	FBgn0002775	672	FBgn0002775	672
1663	2R	4463275	4464972	1.079887390137	4464022	0.998228606056	FBgn0011300	134	FBgn0033357	521
1664	3L	8971098	8972172	1.079833030701	8971521	0.956513659159	FBgn0016070	401	FBgn0035954	7624
1665	X	8404987	8407157	1.079803466797	8405891	1.044178515673	FBgn0030049	6	FBgn0030054	45647
1666	2R	2845332	2848521	1.079713344574	2846276	0.985806910197	FBgn0050500	1228	FBgn0050500	1228
1667	2L	13782587	13784019	1.079479694366	13783967	1.079479694366	FBgn0028539	203	FBgn0028932	510
1668	3R	5340062	5342126	1.079246520996	5340853	1.044080972672	FBgn0037703	878	FBgn0014023	976
1669	X	19592683	19594749	1.079245567322	19593777	1.04885707182	FBgn0031070	2483	FBgn0031070	2483
1670	X	2521725	2523288	1.078165054321	2522556	1.131065424751	FBgn0011276	15323	FBgn0003371	32450
1671	2L	7230108	7231491	1.077765464783	7230933	0.938537906198	FBgn0051906	5077	FBgn0031898	7854
1672	X	12568922	12571436	1.077439308167	12569603	1.01304508658	FBgn0024308	6777	FBgn0053963	76204
1673	X	19450297	19452157	1.076718330383	19451249	0.883524165434	FBgn0031040	1105	FBgn0031040	1105
1674	3R	18951150	18952475	1.07627248764	18951927	0.903937648324	FBgn0051365	212	FBgn0051457	1779
1675	X	620516	622257	1.075958013535	622129	0.884277473796	FBgn0015288	169	FBgn0015288	169
1676	3R	21706676	21707710	1.075877189636	21707260	0.758762419224	FBgn0027865	98	FBgn0002735	118320
1677	2R	10008552	10009290	1.07501411438	10009061	0.797053305308	FBgn0024698	9275	FBgn0013725	61863
1678	X	7986802	7988038	1.074826717377	7987262	0.907251898448	FBgn0025800	215	FBgn0030003	12299
1679	2R	9528440	9531284	1.074286937714	9530041	0.859436540043	FBgn0050482	7844	FBgn0033893	14484
1680	2L	9705398	9706332	1.073993682861	9705824	0.827283680439	FBgn0051710	120	FBgn0032138	5445
1681	2L	10366441	10368316	1.073884010315	10367111	1.020641386509	FBgn0032231	413	FBgn0032231	413
1682	2L	17254521	17256862	1.073846817017	17256458	0.81917892562	FBgn0032629	203	FBgn0032633	123618
1683	X	9286477	9287283	1.073799133301	9286853	0.80808431962	FBgn0040932	29940	FBgn0026149	84986
1684	3R	12557982	12560705	1.073654174805	12559807	1.003070449829	FBgn0003944	541	FBgn0063261	17304
1685	X	13069481	13070780	1.07333946228	13070199	0.963967295254	FBgn0052639	261	FBgn0052639	261
1686	3L	12090698	12091649	1.073225021362	12091127	0.824059307575	FBgn0011335	1044	FBgn0036248	1063
1687	3R	4573288	4574672	1.073178291321	4574001	0.892351329327	FBgn0037624	473	FBgn0037621	16585
1688	2R	14174125	14175652	1.072355270386	14174664	0.890770249897	FBgn0034371	1601	FBgn0023214	13731
1689	3L	20293602	20295688	1.072160720825	20294747	0.930762851939	FBgn0011425	667	FBgn0011425	667
1690	2L	20336090	20338134	1.071974754333	20336832	0.975797372706	FBgn0011638	1089	FBgn0011638	1089
1691	X	19486071	19487468	1.07190990448	19486665	0.973709583282	FBgn0031052	421	FBgn0031047	13848
1692	2L	3539382	3541053	1.071673870087	3540069	1.11215540942	FBgn0024244	818	FBgn0031549	9783
1693	3L	18636536	18638988	1.071619510651	18638453	0.935088858885	FBgn0042134	5	FBgn0036800	50500
1694	3R	13687444	13690172	1.071615219116	13689265	0.831025684581	FBgn0038554	11169	FBgn0038554	11169
1695	3R	17141815	17143574	1.071269512177	17142725	0.892525083878	FBgn0051182	10920	FBgn0043012	46926
1696	3R	27405223	27406718	1.071119785309	27406083	1.011947758993	FBgn0003268	311	FBgn0039857	15884
1697	X	8978469	8980664	1.070929527283	8979878	0.853545938219	FBgn0030090	361	FBgn0030092	14402
1698	3L	2802174	2804817	1.070746421814	2804226	0.995083300273	FBgn0035376	20564	FBgn0035370	53698
1699	3R	17423406	17426619	1.069563627243	17424350	0.969034335193	FBgn0013984	18099	FBgn0013984	18099
1700	3L	14597021	14598527	1.069410324097	14597842	0.972024581012	FBgn0041604	37	FBgn0028418	71819
1701	2L	18627159	18628287	1.069139957428	18627579	0.808929157257	FBgn0032694	14393	FBgn0032693	21334
1702	2L	12038104	12040703	1.068919658661	12039574	0.912980949177	FBgn0032397	1031	FBgn0032398	1108
1703	3L	9821874	9823066	1.068591117859	9822566	0.919114649296	FBgn0004390	6660	FBgn0015618	9969
1704	3L	12759015	12762696	1.068553447723	12761811	0.917195965262	FBgn0036312	2349	FBgn0036314	26139
1705	X	1524403	1526144	1.068506240845	1525667	0.855775324504	FBgn0001189	82	FBgn0023530	232
1706	3L	3137590	3138485	1.068405151367	3137825	0.811816802392	FBgn0035403	1428	FBgn0012049	5618
1707	2R	19396262	19398162	1.068321704865	19397190	0.950961947441	FBgn0034921	675	FBgn0034921	675
1708	4	1046129	1048116	1.067977190018	1046253	1.027419653806	FBgn0025741	1091	FBgn0039930	3356
1709	2L	13905262	13906901	1.067876338959	13906025	0.9718207752	FBgn0012037	380	FBgn0012037	380
1710	3R	5762448	5763662	1.067546844482	5763198	0.792967110872	FBgn0053975	8286	FBgn0037770	48579
1711	3R	17994124	17995899	1.067291736603	17995004	0.97839902242	FBgn0053335	4264	FBgn0053335	4264
1712	3L	1759668	1761172	1.067224264145	1760400	1.017269162571	FBgn0035271	495	FBgn0035271	495
1713	X	19605446	19607113	1.067174911499	19605933	0.851344473222	FBgn0031070	9673	FBgn0031070	9673
1714	2R	18361864	18363085	1.066981315613	18362538	0.871029937969	FBgn0010078	560	FBgn0010078	560
1715	3R	3802192	3803857	1.066890716553	3803107	1.036836412218	FBgn0037533	381	FBgn0037550	148948
1716	2L	7041177	7042580	1.066836357117	7041712	0.867375437419	FBgn0051630	755	FBgn0051630	755
1717	2L	17719963	17721974	1.066775798798	17721395	0.901704996824	FBgn0015609	14055	FBgn0032646	224357
1718	2L	21733638	21737479	1.06676030159	21736631	0.941452711821	FBgn0032960	8423	FBgn0032960	8423
1719	3L	1284948	1286677	1.06673002243	1286062	0.940803468227	FBgn0010333	153	FBgn0010333	153
1720	2L	12691753	12693542	1.066686153412	12692810	0.988434123993	FBgn0032444	127	FBgn0032445	213
1721	2R	9061370	9063171	1.066478729248	9062378	0.998595744371	FBgn0033853	517	FBgn0014877	7611
1722	3R	1182249	1183383	1.06636762619	1182778	0.862126509349	FBgn0037314	1308	FBgn0003275	14742
1723	3L	14163669	14165025	1.065733909607	14164976	0.806321203709	FBgn0052141	3717	FBgn0013718	8840
1724	3R	10590905	10594815	1.065188407898	10592951	0.968111356099	FBgn0038258	4193	FBgn0038258	4193
1725	X	20001207	20002946	1.065031051636	20002468	0.791995693656	FBgn0031093	1194	FBgn0031093	1194
1726	3R	24163487	24165697	1.064338207245	24164555	1.066165208817	FBgn0039580	935	FBgn0039580	935
1727	2L	20478567	20479291	1.064101219177	20479233	0.97958223025	FBgn0054007	3466	FBgn0046834	4144
1728	2L	20402378	20405964	1.064010620117	20404712	0.932964197795	FBgn0032859	58	FBgn0032858	201
1729	3L	4274576	4276925	1.063972473145	4275800	0.937042741215	FBgn0035528	121	FBgn0035528	121
1730	2R	9531956	9534458	1.063952445984	9533947	0.89736478469	FBgn0033893	10578	FBgn0033893	10578
1731	3L	16084059	16085776	1.063932418823	16085268	0.960427901324	FBgn0036571	2178	FBgn0010280	6745
1732	2L	6973162	6975673	1.063678741455	6973996	1.010943749372	FBgn0016978	2260	FBgn0016978	2260
1733	3L	551136	552764	1.063291549683	552366	0.855942024904	FBgn0035143	12503	FBgn0035141	25918
1734	2L	20784889	20785842	1.063086986542	20785374	0.974787920713	FBgn0032886	50	FBgn0000986	62866
1735	3L	1227172	1228807	1.062705993652	1228045	0.985361152225	FBgn0004378	1426	FBgn0035194	3161
1736	2L	10571691	10578071	1.062450885773	10575010	0.921383440495	FBgn0032269	2782	FBgn0032269	2782
1737	2L	19538520	19539761	1.062438011169	19539044	0.900025171392	FBgn0003231	669	FBgn0046825	26403
1738	3L	17614697	17615848	1.061655044556	17615284	0.93087258935	FBgn0052179	4251	FBgn0052179	4251
1739	3L	15971091	15972808	1.061526060104	15971684	0.968745827675	FBgn0036557	1228	FBgn0036557	1228
1740	X	4386147	4386803	1.061114311218	4386725	0.890080976486	FBgn0029709	578	FBgn0029714	10479
1741	3R	4065267	4066322	1.060446739197	4065875	0.818262249231	FBgn0037555	359	FBgn0037555	359
1742	3R	12899377	12902542	1.060238838196	12900065	0.937360595254	FBgn0038473	1556	FBgn0038473	1556
1743	3L	549734	550796	1.06018781662	550368	0.86087995417	FBgn0035143	14501	FBgn0035141	23920
1744	3L	18586401	18589766	1.060163021088	18588521	0.980107053121	FBgn0036800	568	FBgn0036800	568
1745	3L	9832941	9834086	1.059886932373	9833600	0.913452625275	FBgn0036052	188	FBgn0015618	21003
1746	2L	9129360	9130860	1.059866905212	9130180	0.947076861064	FBgn0051887	337	FBgn0051887	337
1747	2R	11672648	11673895	1.059360027313	11673235	0.890302509069	FBgn0034082	422	FBgn0034082	422
1748	X	19595005	19596555	1.058995723724	19595847	1.017155826092	FBgn0031070	413	FBgn0031070	413
1749	X	2118459	2120988	1.058896541595	2120033	1.023183107376	FBgn0023527	1035	FBgn0023527	1035
1750	X	8245876	8247822	1.058849811554	8247172	0.81292334199	FBgn0030034	2541	FBgn0030034	2541
1751	3L	11580913	11583893	1.05849647522	11582390	0.90437823534	FBgn0036180	997	FBgn0036180	997
1752	2R	11613334	11615552	1.05823135376	11613981	0.978785767275	FBgn0034072	581	FBgn0034073	3485
1753	3R	5707685	5709953	1.058039665222	5708221	0.928598123438	FBgn0037767	6824	FBgn0037770	103556
1754	X	501996	503194	1.057706356049	502765	0.966077327728	FBgn0025634	1183	FBgn0025634	1183
1755	2R	9335391	9337927	1.057703018188	9337198	1.037892902599	FBgn0000662	3263	FBgn0000662	3263
1756	X	2444302	2445119	1.057646751404	2444353	0.872082710266	FBgn0001404	304	FBgn0011606	15855
1757	2R	6318518	6321253	1.057440757751	6319467	0.970346338609	FBgn0027499	5365	FBgn0027499	5365
1758	3R	19917458	19920791	1.057384490967	19920036	1.022605478764	FBgn0013343	11429	FBgn0013343	11429
1759	3R	19898244	19898824	1.057343006134	19898362	0.954205773093	FBgn0040283	14338	FBgn0010709	21627
1760	2R	20388955	20390606	1.05702829361	20389757	1.027822256088	FBgn0035075	588	FBgn0050423	6321
1761	2L	4443777	4446820	1.056214332581	4445552	0.950050578398	FBgn0031604	820	FBgn0031604	820
1762	3L	12667326	12668956	1.056169986725	12668035	1.039329051971	FBgn0014343	340	FBgn0036306	60669
1763	2R	18005641	18007302	1.056083679199	18006612	0.915778875351	FBgn0034735	6816	FBgn0022986	83488
1764	3R	1294312	1296023	1.055905103683	1294844	0.854223279392	FBgn0037329	1329	FBgn0037329	1329
1765	2R	10827417	10828454	1.055832624435	10827862	0.791634432475	FBgn0004698	1513	FBgn0000996	67961
1766	2L	11812594	11814022	1.055724620819	11813265	1.006901376388	FBgn0032378	535	FBgn0000588	16137
1767	3L	21459261	21463191	1.055672645569	21462242	0.942148601308	FBgn0052442	905	FBgn0052442	905
1768	X	4765718	4767016	1.055555343628	4766502	0.86755286946	FBgn0029737	2535	FBgn0029738	14885
1769	3R	14822915	14824273	1.055511474609	14823541	0.863528027254	FBgn0026239	13794	FBgn0026239	13794
1770	2L	10430863	10432658	1.05543756485	10431640	0.840860983905	FBgn0004915	296	FBgn0004915	296
1771	3L	10614399	10616058	1.055429935455	10614801	0.932516677039	FBgn0036093	1062	FBgn0000629	2724
1772	2R	1582408	1583756	1.055232524872	1583164	0.929520875216	FBgn0033059	601	FBgn0033059	601
1773	3L	15947515	15951379	1.055145263672	15949652	0.974626961876	FBgn0000115	1272	FBgn0000115	1272
1774	2R	5632249	5633390	1.054755210876	5632856	0.852028179169	FBgn0010531	1519	FBgn0033486	3350
1775	3R	538510	540014	1.054388046265	539269	0.930257516749	FBgn0037270	649	FBgn0037270	649
1776	3L	11908008	11909365	1.054275751114	11908799	0.89501401782	FBgn0011723	3471	FBgn0000404	101275
1777	X	12296124	12298081	1.054193973541	12296777	0.867818832397	FBgn0030391	268	FBgn0015024	190943
1778	2L	5549431	5550750	1.053599834442	5550031	0.994878321886	FBgn0031718	995	FBgn0031718	995
1779	2R	19214542	19215750	1.05323600769	19215705	0.794688648648	FBgn0002174	1243	FBgn0002174	1243
1780	2L	17222889	17224064	1.053073883057	17223588	0.941656056572	FBgn0051745	17891	FBgn0032633	156488
1781	3R	19896039	19897871	1.052925109863	19896418	0.800734341145	FBgn0040283	12394	FBgn0010709	19683
1782	3R	23064518	23067253	1.052436351776	23065572	0.914924902074	FBgn0005696	757	FBgn0005696	757
1783	2L	19003686	19005342	1.052429199219	19004420	1.023262917995	FBgn0015745	744	FBgn0015745	744
1784	2R	8491433	8493460	1.052375793457	8492799	0.886865933736	FBgn0005624	4097	FBgn0005624	4097
1785	3L	10659411	10663229	1.052210330963	10660654	0.89930043501	FBgn0036099	4310	FBgn0010762	21964
1786	3R	11875097	11877063	1.051800727844	11876270	0.943496872397	FBgn0027948	275	FBgn0038396	877
1787	2L	8099308	8100433	1.051772117615	8099951	0.858475029469	FBgn0011219	16529	FBgn0010287	27054
1788	2L	21560816	21561742	1.051758766174	21561310	0.855956226587	FBgn0032949	339	FBgn0022893	56211
1789	3R	5726927	5728205	1.051563262939	5728168	0.862563398149	FBgn0053975	26744	FBgn0037770	83609
1790	3R	14841864	14844300	1.051287174225	14842282	0.819155004289	FBgn0038672	7462	FBgn0027785	10792
1791	X	20308567	20309652	1.051255226135	20308991	0.922800064087	FBgn0031118	7209	FBgn0040649	12135
1792	3L	3062464	3064188	1.051112651825	3062937	0.812730480643	FBgn0035397	8277	FBgn0003938	11396
1793	3L	15574169	15575508	1.050762176514	15574910	0.857155826357	FBgn0036519	737	FBgn0036519	737
1794	3R	16912005	16913155	1.05073928833	16912646	0.853052228689	FBgn0038852	6394	FBgn0010770	29312
1795	2R	6905965	6907449	1.050681114197	6906507	0.920738640954	FBgn0050022	1823	FBgn0050257	3753
1796	2L	12504425	12505657	1.050605297089	12505014	0.855807524461	FBgn0051858	7719	FBgn0040286	70349
1797	X	16797055	16798219	1.050057172775	16797720	0.917231845856	FBgn0030809	4866	FBgn0030806	20921
1798	X	889448	890215	1.049651622772	890134	0.961357688904	FBgn0003638	3	FBgn0040345	102460
1799	X	18778776	18780187	1.049603462219	18779494	0.928483217955	FBgn0052541	15198	FBgn0030974	51924
1800	3R	12665865	12666533	1.049304246902	12665986	0.915273796428	FBgn0020546	9740	FBgn0020546	9740
1801	2R	5946514	5948236	1.048972845078	5948150	0.827078925239	FBgn0033523	1022	FBgn0033522	6625
1802	X	9310683	9311657	1.048906326294	9311240	0.897421973092	FBgn0030133	34102	FBgn0030136	88600
1803	3R	12146388	12148098	1.048895359039	12147372	1.026433467865	FBgn0012011	40	FBgn0012011	40
1804	2R	9696930	9698125	1.048711776733	9697619	0.886414241791	FBgn0050069	4107	FBgn0000289	8034
1805	2R	9847470	9851158	1.048575401306	9850539	0.891520752626	FBgn0033923	3281	FBgn0033923	3281
1806	3R	14237291	14238854	1.047946453094	14237945	0.934963613749	FBgn0051122	644	FBgn0038609	45567
1807	3R	3745816	3747045	1.047944068909	3746531	0.854012040531	FBgn0002542	375	FBgn0037550	205524
1808	X	6856793	6857925	1.047826051712	6857291	0.828684478998	FBgn0052736	694	FBgn0052736	694
1809	2R	12463429	12466372	1.047787666321	12464600	0.904191241545	FBgn0034169	1559	FBgn0053456	2076
1810	X	12503088	12504136	1.047604560852	12503637	0.865207616021	FBgn0053963	10238	FBgn0053963	10238
1811	3R	22721151	22722302	1.047413349152	22721867	0.965777099133	FBgn0051078	4617	FBgn0051078	4617
1812	3R	18186713	18188434	1.047265052795	18187717	0.97388716305	FBgn0038948	538	FBgn0038948	538
1813	2R	3036196	3037506	1.047224998474	3036801	0.851565136629	FBgn0022772	720	FBgn0022772	720
1814	3L	17431488	17432515	1.046860218048	17431958	0.932339608669	FBgn0036726	750	FBgn0036726	750
1815	2R	14935273	14936079	1.046751022339	14935399	0.86483669281	FBgn0004873	4413	FBgn0050326	5265
1816	X	10173023	10173783	1.046622991562	10173670	0.876071166992	FBgn0011770	1400	FBgn0030189	1978
1817	3R	24459457	24461257	1.046361446381	24459914	0.886094242334	FBgn0039590	871	FBgn0001215	34385
1818	3R	6715256	6716074	1.046321392059	6715660	0.79271364212	FBgn0042094	811	FBgn0037855	3592
1819	2L	21739878	21742333	1.04621887207	21741073	0.969671726227	FBgn0032960	3981	FBgn0032960	3981
1820	2R	10006743	10007813	1.046179771423	10007397	0.911618292332	FBgn0024698	10939	FBgn0013725	60199
1821	2L	21166583	21167748	1.046101570129	21167191	0.903052073259	FBgn0000239	99	FBgn0024371	23353
1822	3R	10595009	10598413	1.046081542969	10597825	0.887081325054	FBgn0038258	9067	FBgn0038258	9067
1823	X	19037971	19039128	1.046012401581	19038374	0.823515499339	FBgn0030997	2660	FBgn0027603	3747
1824	3L	8449602	8452899	1.045986175537	8451327	0.905202753404	FBgn0035898	3682	FBgn0035898	3682
1825	2L	10580762	10585130	1.045813322067	10581372	0.929270297289	FBgn0032269	3580	FBgn0032269	3580
1826	3R	14225869	14227017	1.044539928436	14226140	0.763553206126	FBgn0028670	1264	FBgn0038609	33762
1827	2L	19196460	19197363	1.044528961182	19196908	0.844120383263	FBgn0015380	10633	FBgn0032762	67553
1828	2L	18867811	18869067	1.04438495636	18868352	0.908422261477	FBgn0003896	8833	FBgn0032717	32756
1829	3R	13483523	13484615	1.044221878052	13484045	0.897050585066	FBgn0051575	130	FBgn0051575	130
1830	3R	20041832	20045165	1.043718338013	20044361	0.935070991516	FBgn0039167	77	FBgn0039167	77
1831	2R	6663793	6665966	1.043612480164	6664384	0.858038509593	FBgn0033581	1579	FBgn0033581	1579
1832	3R	12098108	12100047	1.043512821198	12099288	1.046324533575	FBgn0011253	1112	FBgn0011253	1112
1833	X	17002082	17002755	1.043494701385	17002307	0.801962072199	FBgn0000163	7431	FBgn0000163	7431
1834	X	16617527	16619732	1.043424129486	16618494	0.883595691008	FBgn0030786	603	FBgn0030786	603
1835	3L	254749	256069	1.04317522049	255334	0.973898410797	FBgn0029002	162	FBgn0035121	7424
1836	2R	18152922	18154290	1.043117523193	18153776	0.928542550405	FBgn0034753	152	FBgn0034753	152
1837	3R	5414811	5417556	1.042891025543	5417153	0.858125336965	FBgn0037720	120	FBgn0037719	444
1838	2R	3685483	3686645	1.042771816254	3686045	0.953797519207	FBgn0033274	619	FBgn0050373	9566
1839	3R	17851755	17852915	1.042633533478	17852269	0.865806668997	FBgn0038925	929	FBgn0038925	929
1840	X	15504224	15504945	1.042595624924	15504881	0.918202771081	FBgn0030665	1650	FBgn0030671	33181
1841	3L	11683938	11685543	1.042540550232	11684858	0.945380491369	FBgn0036198	461	FBgn0036198	461
1842	2L	6647438	6648524	1.042400836945	6648155	0.801150083542	FBgn0051635	933	FBgn0031836	37132
1843	3R	10423529	10424715	1.042390823364	10423908	0.861866950989	FBgn0020299	5723	FBgn0020299	5723
1844	3L	8453239	8455320	1.0422706604	8454168	0.962007492781	FBgn0035898	841	FBgn0035898	841
1845	3R	16941685	16942815	1.042161464691	16942177	0.881357371807	FBgn0010770	219	FBgn0010770	219
1846	X	9037917	9038986	1.042147636414	9038260	0.760775678298	FBgn0030099	370	FBgn0030099	370
1847	2R	14805348	14806664	1.041555404663	14805995	0.889360960792	FBgn0013954	1027	FBgn0013954	1027
1848	4	1037412	1039243	1.041339874268	1038268	0.93324209662	FBgn0025741	9076	FBgn0039930	11341
1849	2R	7127681	7129092	1.041175842285	7128257	1.021050930023	FBgn0033636	3481	FBgn0033636	3481
1850	2R	17683008	17684645	1.041007041931	17683536	0.814165900735	FBgn0034704	1048	FBgn0034704	1048
1851	2L	13558363	13560350	1.040952682495	13559598	0.923449235804	FBgn0015954	9457	FBgn0028546	81673
1852	2R	18068610	18069559	1.040615081787	18069473	0.912496460809	FBgn0003175	173	FBgn0034743	44230
1853	3R	16421498	16422164	1.040601730347	16422088	0.872156725989	FBgn0023097	3203	FBgn0023097	3203
1854	3R	6716438	6719315	1.040470123291	6717881	0.933891836802	FBgn0037855	1371	FBgn0037855	1371
1855	2R	3317899	3319005	1.040102005005	3318543	0.944651267108	FBgn0003317	252	FBgn0033210	130378
1856	2R	12100945	12102283	1.039987564087	12101836	0.900996029377	FBgn0003274	879	FBgn0003274	879
1857	3L	10610590	10612072	1.039699077606	10611347	1.051965173086	FBgn0000629	730	FBgn0000629	730
1858	X	784565	786957	1.039162158966	785521	0.927836838891	FBgn0040339	563	FBgn0040339	563
1859	2R	5821082	5822278	1.03915977478	5821745	0.908946093391	FBgn0028426	161	FBgn0033522	119780
1860	X	6135656	6136839	1.039132595062	6136385	0.826219439507	FBgn0028685	94	FBgn0028685	94
1861	2L	13191527	13192303	1.038925170898	13191706	0.780524473924	FBgn0032479	243	FBgn0032476	14534
1862	2L	21732025	21733176	1.038711547852	21732524	1.000179655412	FBgn0032960	12530	FBgn0032960	12530
1863	2R	13260871	13263196	1.038509368896	13261654	0.872124643887	FBgn0003545	1320	FBgn0003545	1320
1864	2L	8436505	8438683	1.038494110107	8438163	0.951772004366	FBgn0043002	752	FBgn0051894	12045
1865	X	9163268	9164880	1.038362026215	9164187	0.873113688301	FBgn0040235	278	FBgn0040235	278
1866	X	657231	658410	1.038321018219	657789	0.914398733775	FBgn0015799	489	FBgn0025617	5104
1867	3R	18010837	18013989	1.038191795349	18012207	0.813070241143	FBgn0053335	21467	FBgn0053335	21467
1868	2L	14262769	14263789	1.038131713867	14263200	0.900413176593	FBgn0004002	322	FBgn0028529	91880
1869	2L	3026894	3029701	1.03795671463	3028051	0.910683631897	FBgn0031493	1138	FBgn0031493	1138
1870	2L	1158233	1159165	1.037534713745	1158659	0.935811792101	FBgn0031312	20	FBgn0031310	7876
1871	3L	4086187	4087784	1.03688287735	4087230	0.858279340407	FBgn0035498	131	FBgn0028484	4507
1872	3R	25549726	25550633	1.036780834198	25550345	0.780560048421	FBgn0039687	297	FBgn0039687	297
1873	2R	7310778	7311898	1.036594867706	7311229	0.899652544657	FBgn0033652	4953	FBgn0033652	4953
1874	4	225279	226899	1.036588668823	225999	0.880965203047	FBgn0051998	177	FBgn0026777	102348
1875	2L	532869	538361	1.036571502686	534289	0.950455367565	FBgn0010602	8283	FBgn0010602	8283
1876	2R	13304282	13305372	1.036348342896	13304649	0.783530964571	FBgn0028744	94	FBgn0004586	13003
1877	2R	11676927	11678366	1.035879611969	11677737	0.918301137288	FBgn0034083	1473	FBgn0034082	4080
1878	X	6588240	6589549	1.035531759262	6588402	0.873235185941	FBgn0065056	428	FBgn0029891	59368
1879	3R	14826344	14827970	1.035247802734	14827239	0.913162410259	FBgn0026239	17492	FBgn0026239	17492
1880	2R	8743018	8744122	1.035161018372	8743716	0.890645756441	FBgn0033812	2419	FBgn0043010	5350
1881	3R	8877914	8879214	1.034958362579	8878606	0.861543655396	FBgn0027049	628	FBgn0003308	20347
1882	2R	13661785	13662996	1.034832000732	13662554	0.877763907115	FBgn0062440	303	FBgn0062440	303
1883	2L	12545512	12546852	1.03472328186	12546426	0.890299892426	FBgn0010460	5856	FBgn0002970	71922
1884	2R	235717	236634	1.034488677979	236233	0.816331450144	FBgn0050505	218245	FBgn0033015	565241
1885	X	11213668	11214500	1.034244060516	11214093	0.784900272594	FBgn0027359	414	FBgn0027359	414
1886	X	9091168	9093360	1.033911705017	9092650	0.938313388824	FBgn0000077	93	FBgn0000077	93
1887	2L	17477473	17480236	1.03302526474	17479407	0.931971662185	FBgn0032643	824	FBgn0032643	824
1888	2R	17178304	17179457	1.032859802246	17178975	0.856761366129	FBgn0034651	307	FBgn0034650	1225
1889	3R	25819291	25821599	1.03275680542	25820729	0.961933199565	FBgn0039730	202	FBgn0039730	202
1890	X	5510517	5512316	1.032447814941	5511279	0.962188601494	FBgn0028474	52	FBgn0029783	73
1891	3R	10564671	10566623	1.032310962677	10565713	0.884614149729	FBgn0011217	1220	FBgn0038257	7330
1892	3L	21422654	21423825	1.032051086426	21422740	0.915270900726	FBgn0037085	1102	FBgn0037085	1102
1893	3L	7355676	7357833	1.032037734985	7356994	0.895172764273	FBgn0016983	1194	FBgn0016983	1194
1894	2R	17029823	17030739	1.031967639923	17029929	0.839627222581	FBgn0050289	514	FBgn0010415	41179
1895	X	17004592	17006539	1.031854629517	17005542	0.880520988913	FBgn0000163	10666	FBgn0000163	10666
1896	2L	7237236	7237900	1.03143787384	7237843	0.886827060155	FBgn0031899	2657	FBgn0031898	14764
1897	3R	24446421	24447447	1.031024932861	24446863	0.811265975237	FBgn0039590	13922	FBgn0001215	21334
1898	3R	7708065	7709948	1.030950069427	7708974	0.964479558608	FBgn0051368	457	FBgn0037955	60764
1899	3L	22004311	22005739	1.030760765076	22004914	0.843870669603	FBgn0027532	781	FBgn0027532	781
1900	3R	5225765	5227452	1.030665397644	5226839	0.883682026583	FBgn0037686	139	FBgn0037686	139
1901	X	6923418	6926271	1.030601501465	6924837	0.927991509438	FBgn0029932	10188	FBgn0029933	18452
1902	2L	199543	200596	1.030546426773	200008	0.839422766368	FBgn0031231	3776	FBgn0031235	32506
1903	3R	7640375	7641663	1.03030872345	7641005	0.895366566522	FBgn0019624	4076	FBgn0019624	4076
1904	3R	13990731	13992127	1.03021478653	13991472	0.857002959532	FBgn0022943	1087	FBgn0022943	1087
1905	2R	11860205	11862449	1.029637336731	11860828	0.931388378143	FBgn0022070	1533	FBgn0022070	1533
1906	2L	107737	109612	1.029580593109	108340	0.9360922575	FBgn0005278	1437	FBgn0002931	20958
1907	3R	311053	312657	1.029110908508	311898	0.959722280502	FBgn0037255	1135	FBgn0037255	1135
1908	3R	14812577	14813611	1.029002189636	14813158	0.880700558424	FBgn0026239	3411	FBgn0026239	3411
1909	3R	15859223	15861543	1.028622627258	15860756	0.902116607217	FBgn0038769	1021	FBgn0038769	1021
1910	2R	13680356	13682743	1.028550624847	13681020	0.938722217784	FBgn0034310	972	FBgn0034310	972
1911	3L	22232176	22233549	1.028375387192	22232899	0.947972029448	FBgn0027086	10396	FBgn0011771	10866
1912	3R	12119573	12120841	1.028166294098	12120291	0.962722142537	FBgn0038412	11194	FBgn0051283	11932
1913	2R	17176222	17177461	1.027968883514	17177077	0.835844881394	FBgn0034649	560	FBgn0034650	673
1914	3R	20673181	20674450	1.027907371521	20673710	0.854446347555	FBgn0013953	974	FBgn0013953	974
1915	2L	17236903	17238167	1.027761459351	17237428	0.878849336079	FBgn0051745	4051	FBgn0032633	142648
1916	3L	2757427	2758896	1.027708530426	2757805	0.899353448082	FBgn0044452	106	FBgn0035370	7277
1917	3R	10152668	10154068	1.027316093445	10152742	0.882287025452	FBgn0038224	4	FBgn0038224	4
1918	2L	6023271	6024531	1.027050971985	6023906	0.88757167143	FBgn0031764	629	FBgn0031764	629
1919	X	18824797	18825755	1.026829719543	18825189	0.867227971554	FBgn0040885	59453	FBgn0030974	97619
1920	3L	2828488	2831088	1.026813745499	2829098	0.878059774637	FBgn0035377	2329	FBgn0035370	78570
1921	3R	1470691	1471716	1.026613950729	1471219	0.890829478993	FBgn0051545	2413	FBgn0051545	2413
1922	2L	10418748	10422499	1.026268482208	10420420	0.943820699056	FBgn0032244	1209	FBgn0032244	1209
1923	3R	23078525	23080554	1.026208877563	23079121	0.933613598347	FBgn0010441	219	FBgn0005696	14306
1924	3L	12093029	12094149	1.02600479126	12093688	0.832626056671	FBgn0036249	322	FBgn0036248	1498
1925	X	15830572	15832091	1.025757789612	15831106	0.904621805464	FBgn0030720	132	FBgn0030718	10411
1926	2L	10379592	10381525	1.025684833527	10380393	0.97973353068	FBgn0032234	275	FBgn0032234	275
1927	3R	17968304	17970155	1.025562763214	17970046	0.893475413322	FBgn0051163	10466	FBgn0053335	20694
1928	3R	19899151	19899801	1.025530099869	19899754	0.937162280083	FBgn0040283	15730	FBgn0010709	23019
1929	2L	8072588	8073891	1.025485515594	8072716	0.859389391812	FBgn0013531	128	FBgn0010287	181
1930	3R	2220027	2223590	1.025146007538	2221697	0.869390547276	FBgn0037443	9916	FBgn0037443	9916
1931	3R	17681113	17682364	1.02472448349	17681830	0.859162106233	FBgn0015229	154	FBgn0038925	171368
1932	2R	6315890	6316811	1.024688720703	6316291	0.824841678143	FBgn0027499	8541	FBgn0027499	8541
1933	3L	16975925	16977921	1.023742675781	16977327	0.986410109202	FBgn0036685	4112	FBgn0025582	225079
1934	X	7892044	7893369	1.023733139038	7892105	0.855236666543	FBgn0029990	9369	FBgn0004656	14567
1935	3R	18372824	18373757	1.023600578308	18373389	0.844769954681	FBgn0038984	178	FBgn0024558	35561
1936	2L	10205393	10207067	1.023330688477	10206197	0.887675593881	FBgn0032191	764	FBgn0032191	764
1937	2L	12488796	12489883	1.022979736328	12489371	0.869561195374	FBgn0051858	7924	FBgn0040286	54706
1938	2R	10017797	10019751	1.022635698318	10018876	0.953627165626	FBgn0000142	4	FBgn0013725	71678
1939	X	17537145	17538442	1.022624015808	17537829	0.838141202927	FBgn0026192	563	FBgn0030866	35382
1940	3R	12082212	12083158	1.022585868835	12082260	0.879150549571	FBgn0040237	7550	FBgn0011253	15916
1941	3L	2550218	2552004	1.022556304932	2551441	0.827438380983	FBgn0010905	13632	FBgn0024939	19541
1942	4	126846	129324	1.022039413452	128477	0.965393234702	FBgn0052005	16637	FBgn0052005	16637
1943	3L	14255078	14255950	1.021474838257	14255440	0.805632209778	FBgn0001085	15834	FBgn0036415	72272
1944	3L	8482499	8483785	1.021351337433	8482905	0.874835266786	FBgn0035900	789	FBgn0035900	789
1945	3R	20051246	20052773	1.021116256714	20052186	1.062994648429	FBgn0039169	473	FBgn0039169	473
1946	2R	5500663	5501895	1.021072387695	5501163	0.900122135878	FBgn0024923	189	FBgn0024923	189
1947	X	16959744	16961563	1.020932674408	16959827	0.825939072503	FBgn0028581	17028	FBgn0065049	18974
1948	X	6112722	6114370	1.02089214325	6113640	0.965713469187	FBgn0028982	590	FBgn0015818	12571
1949	3R	2733213	2734255	1.020464658737	2733853	0.816567271948	FBgn0001077	43807	FBgn0001077	43807
1950	2R	16915062	16917767	1.020010948181	16916907	0.937726946438	FBgn0034629	19935	FBgn0000395	42384
1951	3R	26886062	26887279	1.019897460938	26886700	0.960771027733	FBgn0002413	231	FBgn0010808	7066
1952	3R	19700351	19703113	1.019770622253	19701776	1.024502277374	FBgn0025574	14021	FBgn0025574	14021
1953	3L	9429536	9430267	1.019645690918	9430117	0.816651662191	FBgn0035997	86	FBgn0035997	86
1954	3R	15701734	15703658	1.018997192383	15702200	0.964481942794	FBgn0038741	939	FBgn0038741	939
1955	3R	5767648	5768951	1.018730640411	5768198	0.953819811344	FBgn0053975	13286	FBgn0037770	43579
1956	3L	17397566	17398875	1.018374443054	17398334	0.970654235167	FBgn0042641	113	FBgn0042641	113
1957	2L	16822615	16824180	1.017849445343	16823199	1.00330884116	FBgn0051739	172	FBgn0032620	74919
1958	X	20300385	20301562	1.017596244812	20301023	0.906127340653	FBgn0031118	759	FBgn0040649	4167
1959	3L	21766802	21768113	1.017551898956	21767629	0.911433893092	FBgn0037137	1043	FBgn0046301	1583
1960	X	13088986	13091578	1.017088890076	13090833	1.000177764893	FBgn0030462	1339	FBgn0004456	1594
1961	3R	6338333	6341690	1.017068862915	6339145	0.904144465923	FBgn0051397	9684	FBgn0001235	125241
1962	3R	17401854	17406317	1.01625919342	17404760	0.957002282143	FBgn0013984	1491	FBgn0013984	1491
1963	3L	2355966	2357221	1.016254425049	2356493	0.891272962093	FBgn0035335	490	FBgn0035335	490
1964	2R	8486907	8489184	1.016183853149	8487842	0.955937957764	FBgn0005624	9054	FBgn0005624	9054
1965	2R	847008	848398	1.016044139862	847826	0.95476214091	FBgn0033017	553	FBgn0033017	553
1966	3L	15100889	15102185	1.015955924988	15102137	0.845136377547	FBgn0036483	51	FBgn0025776	92801
1967	3R	14484209	14485263	1.015781402588	14484673	0.85326054891	FBgn0051224	290	FBgn0027841	441
1968	2L	11970110	11971487	1.015768051147	11970189	0.833046860165	FBgn0041606	905	FBgn0032390	19775
1969	3L	9434027	9435203	1.015331029892	9434602	0.922122029697	FBgn0036000	119	FBgn0052043	422
1970	X	6369501	6370297	1.014805793762	6369592	0.821857770284	FBgn0029873	117	FBgn0029873	117
1971	3L	1628070	1630540	1.0145611763	1629792	1.024959115421	FBgn0035248	718	FBgn0035248	718
1972	2R	18004497	18005245	1.014132976532	18004587	0.859647655487	FBgn0034735	4791	FBgn0022986	81463
1973	2L	8290482	8291309	1.014036655426	8290618	0.775391244888	FBgn0011902	109	FBgn0011902	109
1974	2R	6904211	6905671	1.013733386993	6904899	0.814610958099	FBgn0050022	215	FBgn0050257	5361
1975	2R	6392211	6393502	1.013699531555	6392810	0.924558281898	FBgn0033562	1149	FBgn0033562	1149
1976	X	10641157	10642013	1.013476371765	10641846	0.758675217628	FBgn0003360	9683	FBgn0030235	26154
1977	2R	7662877	7664080	1.013472318649	7663540	0.831531316042	FBgn0033686	1907	FBgn0027504	3424
1978	X	16386706	16388034	1.013175964355	16387310	0.908637046814	FBgn0011742	595	FBgn0015615	40056
1979	2L	15747036	15747996	1.012815952301	15747490	0.9293888637	FBgn0003936	121	FBgn0003936	121
1980	2L	9133705	9134913	1.012719631195	9134235	0.963170319796	FBgn0051887	4392	FBgn0051887	4392
1981	X	1689738	1694050	1.012495994568	1693495	0.898777681239	FBgn0024988	6017	FBgn0024988	6017
1982	3L	19219210	19220306	1.012489318848	19219608	0.87365552783	FBgn0036853	708	FBgn0036853	708
1983	2R	6080851	6082094	1.012370109558	6080904	0.861081865099	FBgn0004399	11187	FBgn0004399	11187
1984	3L	123972	126491	1.012065887451	124412	0.906298943928	FBgn0035099	5573	FBgn0035105	43542
1985	2L	2970938	2972849	1.011871337891	2972313	0.874170976527	FBgn0004584	363	FBgn0004584	363
1986	2L	10332105	10333428	1.011834144592	10332675	0.873642556808	FBgn0032222	1212	FBgn0032222	1212
1987	X	6529667	6531742	1.011301517487	6530317	0.957484581891	FBgn0029891	1283	FBgn0029891	1283
1988	X	12524052	12524938	1.0112657547	12524242	0.833720313178	FBgn0030417	15893	FBgn0053963	30843
1989	3R	1024645	1025348	1.011099815369	1025277	0.883788299561	FBgn0041718	3392	FBgn0041718	3392
1990	2R	19545129	19546632	1.011003494263	19545856	0.972729325294	FBgn0034964	272	FBgn0011726	8580
1991	3L	20540899	20542203	1.010480880737	20542142	0.838260756599	FBgn0001323	12235	FBgn0001320	87062
1992	3R	11196504	11198282	1.010246276855	11197227	0.862695366144	FBgn0038331	454	FBgn0038332	671
1993	2R	6069497	6070620	1.010068416595	6069774	0.753527421218	FBgn0004399	57	FBgn0004399	57
1994	2L	19128203	19129362	1.010010242462	19128715	0.926790041082	FBgn0032761	457	FBgn0032761	457
1995	2R	3675020	3676582	1.009984970093	3675713	0.858674470116	FBgn0033272	387	FBgn0050373	766
1996	2L	8684849	8686268	1.009789943695	8685580	0.883849003736	FBgn0032059	374	FBgn0032059	374
1997	X	6859214	6860010	1.009569883347	6859873	0.914563569156	FBgn0029929	734	FBgn0029929	734
1998	2R	6394245	6395939	1.009482383728	6395183	1.004278519574	FBgn0010356	394	FBgn0010356	394
1999	2R	16789839	16791837	1.009221553802	16791302	0.938461750746	FBgn0034611	1420	FBgn0034611	1420
[truncated: 1,024 more rows]
