# Supplementary material for: Developmental roles of 21 Drosophila transcription factors are determined by quantitative differences in binding to an overlapping set of thousands of genomic regions
Source: Genome Biol. 2009 Jul 23;10(7):R80. doi: 10.1186/gb-2009-10-7-r80 (PMC2728534; doi:10.1186/gb-2009-10-7-r80)
Supplement: Additional data file 6 — Genomic coordinates of regions bound by each factor for the 1% FDR data set, locations and scores of peak windows, and the closest gene and closest transcribed gene for each peak. [file gb-2009-10-7-r80-S6.zip › Additional Data File 3 1% FDR bound regions/med_2_062708-sym-1_table.txt]

Interval	Chr	Bound_Region_Start	Bound_Region_Stop	Bound_Region_Score	Peak_start	Peak_score	Closest_gene	Closest_gene_dist	Closest_transcribed_gene	Closest_transcribed_gene_dist
1	2R	18193387	18200379	4.120745658875	18197839	3.652881026268	FBgn0020257	1284	FBgn0020257	1284
2	3L	19520929	19529393	3.775017738342	19522157	3.584147481357	FBgn0036886	4476	FBgn0036886	4476
3	X	3705809	3708495	3.755243301392	3707432	3.295314103365	FBgn0019661	492	FBgn0019661	492
4	3R	20574013	20576328	3.643600940704	20575176	3.460322183721	FBgn0003719	280	FBgn0003719	280
5	3L	2420753	2424268	3.642052173615	2422282	3.398158431053	FBgn0052306	24752	FBgn0053231	26406
6	2R	2994498	3005703	3.618356227875	2998207	3.421679188223	FBgn0015930	3469	FBgn0015930	3469
7	3R	7598558	7607167	3.590124130249	7601165	3.279338668374	FBgn0011471	3661	FBgn0011471	3661
8	3R	4633018	4635684	3.588328838348	4634518	3.076870709658	FBgn0037635	1015	FBgn0037633	3166
9	X	9931064	9935438	3.548913002014	9933521	2.873220475515	FBgn0030179	1767	FBgn0030179	1767
10	2R	17051277	17055203	3.540235996246	17053019	3.37710128111	FBgn0050283	4864	FBgn0010415	64269
11	2R	16554515	16557564	3.539642333984	16555794	3.347202479839	FBgn0003391	8947	FBgn0003391	8947
12	3R	11813258	11816292	3.522303581238	11814974	3.30559720993	FBgn0003507	3051	FBgn0003507	3051
13	2R	3742446	3745698	3.504920959473	3743966	2.763692498207	FBgn0010109	174	FBgn0010109	174
14	2L	21604745	21606761	3.48629283905	21606680	3.178120326996	FBgn0032955	4512	FBgn0022893	10841
15	3R	24683609	24688300	3.481432914734	24685148	3.014148207272	FBgn0028373	233	FBgn0028373	233
16	X	6841527	6846537	3.451979637146	6842809	3.369665791007	FBgn0027108	1090	FBgn0027108	1090
17	2L	517197	520163	3.434693813324	518594	3.157814562321	FBgn0003963	4873	FBgn0003963	4873
18	2L	9145183	9147625	3.434556007385	9146605	2.814442316691	FBgn0051887	16762	FBgn0051887	16762
19	2R	11404742	11407235	3.429338932037	11406064	3.172250887927	FBgn0003425	347	FBgn0003425	347
20	3L	17380031	17383003	3.428711414337	17381388	3.024109661579	FBgn0027660	5383	FBgn0027660	5383
21	3L	9011019	9018518	3.427429676056	9015303	3.05991972194	FBgn0028789	21	FBgn0028789	21
22	2L	8845317	8850505	3.415433883667	8846928	3.050096960629	FBgn0052986	15879	FBgn0029123	21303
23	2L	2749198	2756460	3.383709907532	2750739	3.025660832723	FBgn0031453	2060	FBgn0031453	2060
24	3R	17462159	17471210	3.382624149323	17467290	3.018123596907	FBgn0011766	18837	FBgn0046832	19044
25	2R	13315350	13320157	3.368950843811	13316532	3.050169355729	FBgn0004586	1120	FBgn0004586	1120
26	3L	14927387	14936049	3.357001781464	14933390	3.202213287354	FBgn0026320	1216	FBgn0026320	1216
27	X	18630502	18636035	3.330829143524	18633541	2.854524724624	FBgn0001090	1925	FBgn0001090	1925
28	3L	22332956	22338469	3.326583385468	22336842	3.153361488791	FBgn0004449	4886	FBgn0004449	4886
29	X	251688	253827	3.320559978485	252849	3.041559964418	FBgn0004170	33	FBgn0004170	33
30	2L	3769218	3772660	3.314641952515	3771534	2.814451301799	FBgn0004893	172	FBgn0003430	54146
31	3L	16737509	16741756	3.286274433136	16738652	2.998454391956	FBgn0036660	6322	FBgn0036660	6322
32	2R	5996331	5999624	3.28527879715	5998432	3.105466870701	FBgn0033529	6459	FBgn0033529	6459
33	X	18142183	18147538	3.280782699585	18143629	3.017261207104	FBgn0004956	1867	FBgn0004956	1867
34	3R	4101769	4104845	3.274587154388	4103587	2.934557129355	FBgn0010433	73	FBgn0037561	7983
35	3L	8648394	8651256	3.272386550903	8649647	2.708419036865	FBgn0001168	59	FBgn0001168	59
36	2L	1408806	1412771	3.258885860443	1411027	3.197240293026	FBgn0002543	9422	FBgn0002543	9422
37	2L	16324528	16327431	3.255036830902	16325632	2.725896330441	FBgn0040984	224	FBgn0040984	224
38	3L	14238795	14242941	3.241705417633	14241453	2.841085490058	FBgn0001085	1847	FBgn0036415	58285
39	X	17660242	17667338	3.229028940201	17664507	2.833645427928	FBgn0030870	270	FBgn0030870	270
40	2L	1516741	1519125	3.224829673767	1518210	2.91574460268	FBgn0001174	26	FBgn0001174	26
41	2L	9987227	9990726	3.218078136444	9988454	3.077362060547	FBgn0040965	3797	FBgn0040965	3797
42	3R	26674578	26679769	3.20281791687	26677811	2.897788917317	FBgn0003720	226	FBgn0003720	226
43	3L	4044793	4046929	3.189763069153	4045709	2.824809074402	FBgn0000449	127	FBgn0000449	127
44	2R	2084063	2088316	3.186670780182	2085232	2.966516803293	FBgn0033076	27559	FBgn0041145	37086
45	X	6884204	6887270	3.168549537659	6885762	2.968241723378	FBgn0029931	82	FBgn0029931	82
46	2L	2171494	2173754	3.148084163666	2172589	2.804698884487	FBgn0000097	6160	FBgn0000097	6160
47	3L	13351175	13353747	3.147603273392	13352346	2.784574985504	FBgn0036349	186	FBgn0036349	186
48	2L	13223982	13230697	3.139829158783	13225559	2.992318153381	FBgn0032489	353	FBgn0032489	353
49	X	225423	227885	3.13613986969	226760	2.903239222134	FBgn0000022	93	FBgn0000022	93
50	X	3686010	3693549	3.132791519165	3690967	2.714283125741	FBgn0000542	9634	FBgn0000542	9634
51	3R	20691513	20694096	3.130345821381	20692929	2.975029915571	FBgn0013949	1856	FBgn0015625	3688
52	2L	2160442	2167281	3.126937866211	2165061	2.879841383766	FBgn0031393	9301	FBgn0031393	9301
53	X	13063001	13065042	3.124504089355	13064077	2.616679724525	FBgn0052639	6383	FBgn0052639	6383
54	3R	13650861	13653137	3.120776176453	13652086	2.992640635547	FBgn0051246	14820	FBgn0051246	14820
55	2R	9074982	9087811	3.118521213531	9085965	3.001360267401	FBgn0033857	4171	FBgn0033856	11513
56	3L	20332465	20340970	3.114428520203	20336733	2.990486818201	FBgn0028978	1284	FBgn0028978	1284
57	3L	14936405	14945366	3.110330581665	14937699	3.000671545664	FBgn0000216	229	FBgn0000216	229
58	3R	16367787	16370384	3.109542369843	16369227	2.871263384819	FBgn0053192	8500	FBgn0043457	14425
59	2R	16160031	16162787	3.108073234558	16161116	2.613743126392	FBgn0034537	2215	FBgn0061362	2473
60	2L	848892	853263	3.098620414734	849823	2.545609652996	FBgn0020304	1238	FBgn0020304	1238
61	3R	18497953	18502120	3.088495731354	18499207	2.79057747523	FBgn0039000	684	FBgn0039000	684
62	3R	863655	866113	3.08642244339	864836	2.872718556722	FBgn0010313	47572	FBgn0010313	47572
63	3R	20996673	21001000	3.084500551224	20998826	2.723035503836	FBgn0039285	443	FBgn0039286	11909
64	3L	1728842	1731334	3.082326889038	1730059	2.735111534595	FBgn0035267	383	FBgn0027903	29106
65	3R	10642598	10646478	3.075710773468	10643863	2.847405854393	FBgn0038262	16336	FBgn0038258	55105
66	3R	670698	676637	3.073920249939	674832	2.998082756996	FBgn0003002	3703	FBgn0003002	3703
67	3R	7176329	7180002	3.069818496704	7177803	2.869931697845	FBgn0026064	1436	FBgn0026064	1436
68	3R	26586991	26593872	3.063897132874	26592840	2.877444575815	FBgn0004606	1192	FBgn0003720	85197
69	3R	10476369	10479457	3.059927463531	10478339	2.939750278697	FBgn0026578	3084	FBgn0026578	3084
70	3R	9118207	9120780	3.055192947388	9119257	2.860188904931	FBgn0038134	337	FBgn0038134	337
71	2L	8840831	8843049	3.051355361938	8841999	2.959973166971	FBgn0029123	16374	FBgn0029123	16374
72	3R	4292530	4295967	3.050132751465	4293573	2.565042327432	FBgn0051369	24026	FBgn0040529	126810
73	3R	1036313	1039370	3.026053905487	1038068	2.941300981185	FBgn0000340	5079	FBgn0000340	5079
74	X	265260	267702	3.017434597015	266389	2.925366431475	FBgn0002561	156	FBgn0002561	156
75	2R	6712125	6716461	3.014368057251	6715054	2.74802979301	FBgn0033582	20066	FBgn0033590	37536
76	2L	4998694	5002007	3.013586044312	5000645	2.77168787227	FBgn0053113	9099	FBgn0010607	29192
77	3L	15226351	15229004	3.010410785675	15227552	2.946721189162	FBgn0029114	26652	FBgn0029114	26652
78	3R	15175229	15177384	3.006977558136	15176436	2.888055354357	FBgn0038697	24035	FBgn0000463	24501
79	3L	11215857	11218608	3.004688262939	11217455	2.703876018524	FBgn0036150	7570	FBgn0041094	8801
80	2L	2452696	2458138	2.993992805481	2457053	2.615140795708	FBgn0012017	2991	FBgn0015816	35613
81	X	442290	451002	2.99343252182	449867	2.855662289788	FBgn0003986	2004	FBgn0003986	2004
82	2R	6092513	6097144	2.992793083191	6094976	2.891151785851	FBgn0004399	25259	FBgn0004399	25259
83	3R	5224063	5227597	2.983108520508	5225088	2.753990818472	FBgn0037685	1176	FBgn0037686	1890
84	2R	7497125	7499363	2.978652954102	7498319	2.785071969032	FBgn0053145	540	FBgn0011704	3031
85	3R	15	2275	2.977897644043	453	2.989521682262	FBgn0037213	73	FBgn0037213	73
86	X	3682172	3684600	2.974996566772	3683191	2.77718075584	FBgn0000542	1858	FBgn0000542	1858
87	2R	6752491	6755400	2.974939346313	6753683	2.796363073237	FBgn0033590	1093	FBgn0033590	1093
88	3R	11896655	11898871	2.973029136658	11898040	2.820134818554	FBgn0038397	4806	FBgn0038396	22647
89	3R	12074592	12078263	2.972999334335	12077224	2.592010974884	FBgn0040237	12586	FBgn0011253	20952
90	2R	11411923	11416388	2.971841812134	11413179	2.545287030084	FBgn0053463	1889	FBgn0003425	7462
91	3L	736471	738472	2.971343040466	737398	2.393869072199	FBgn0000575	4460	FBgn0000575	4460
92	X	7163850	7170707	2.969848632812	7165950	2.818781216939	FBgn0029943	3026	FBgn0024250	12773
93	3R	8895045	8899058	2.969544410706	8898039	2.621840894222	FBgn0004666	14558	FBgn0003308	39780
94	2R	9722000	9724117	2.968194961548	9722991	2.551257312298	FBgn0050071	3471	FBgn0067696	7695
95	2L	1419398	1423119	2.96630859375	1421773	2.756485074759	FBgn0002543	1324	FBgn0002543	1324
96	X	20501171	20506631	2.965773582458	20504887	2.726241429647	FBgn0003300	230	FBgn0003300	230
97	3L	11209827	11212895	2.964140892029	11211119	2.609276235104	FBgn0036150	1234	FBgn0041094	15137
98	2L	3070493	3073070	2.960227012634	3072208	2.714249372482	FBgn0027571	15593	FBgn0003934	23507
99	2R	16753858	16759732	2.955325126648	16758793	2.562125623226	FBgn0034606	258	FBgn0034606	258
100	X	18136781	18139387	2.952483177185	18137883	2.659332338969	FBgn0004956	3879	FBgn0004956	3879
101	2R	16563427	16566203	2.94642829895	16564581	2.451052048627	FBgn0003391	160	FBgn0003391	160
102	2R	19151965	19154677	2.945541381836	19153619	2.630988653968	FBgn0034886	11557	FBgn0016762	47979
103	X	2321026	2323153	2.933673858643	2321873	2.649207199321	FBgn0040388	4286	FBgn0004050	17948
104	2R	18309331	18312057	2.933027744293	18310779	2.594594866037	FBgn0000405	3788	FBgn0000405	3788
105	X	14852393	14854484	2.930329084396	14853369	2.431678358714	FBgn0052594	5002	FBgn0030605	44480
106	2R	17029548	17033719	2.927984714508	17031611	2.619571775198	FBgn0003731	1024	FBgn0010415	42861
107	X	11166720	11169371	2.926887512207	11167910	2.740871878231	FBgn0003411	346	FBgn0003411	346
108	3L	725109	729927	2.91797876358	728026	2.708905079786	FBgn0052482	700	FBgn0000575	4912
109	X	19053782	19056017	2.904951095581	19054875	2.678494334221	FBgn0031001	314	FBgn0031001	314
110	3L	15664100	15670120	2.904462814331	15665413	2.689693689346	FBgn0041160	305	FBgn0041160	305
111	2L	8477556	8480329	2.899059295654	8478630	2.716384887695	FBgn0053194	1281	FBgn0032050	33205
112	3R	6451338	6454373	2.897309780121	6452579	2.39924415946	FBgn0001235	11807	FBgn0001235	11807
113	2L	2574574	2581031	2.896230220795	2577307	2.570557832718	FBgn0031434	301	FBgn0031434	301
114	X	2264353	2265879	2.894087791443	2264789	2.684193078209	FBgn0040385	2266	FBgn0001150	20330
115	2R	2025364	2029586	2.890947341919	2026515	2.641704811769	FBgn0010347	12443	FBgn0041145	95803
116	2L	1116927	1121138	2.887601852417	1119761	2.754826259613	FBgn0031302	6773	FBgn0031302	6773
117	3L	8162372	8164490	2.885091781616	8163483	2.531402026906	FBgn0035851	1736	FBgn0035851	1736
118	2L	15737961	15740569	2.884985923767	15739173	2.428349971771	FBgn0010382	4911	FBgn0003936	8438
119	3L	4212821	4216870	2.883625030518	4214293	2.532896757126	FBgn0001257	5386	FBgn0011692	11975
120	3L	2465103	2467887	2.883114814758	2466682	2.728736064013	FBgn0035344	4657	FBgn0035346	5669
121	X	18517764	18520630	2.883043289185	18519136	2.654711442835	FBgn0004959	570	FBgn0004959	570
122	3L	14114406	14121293	2.877925872803	14115388	2.4942371705	FBgn0042630	18805	FBgn0000411	28491
123	X	2840427	2845994	2.876069307327	2841722	2.6239610672	FBgn0003285	11734	FBgn0004647	149306
124	X	6665387	6669445	2.874192714691	6668377	2.624553442001	FBgn0029907	114	FBgn0029907	114
125	2L	8381193	8388263	2.87206697464	8387298	2.284950256348	FBgn0041717	2426	FBgn0032036	2831
126	2R	16114256	16120760	2.870459079742	16115740	2.645804068621	FBgn0050153	4028	FBgn0046816	5204
127	2R	15174192	15177755	2.866864204407	15176863	2.62492497762	FBgn0067695	269	FBgn0067695	269
128	2L	15726556	15730339	2.861721038818	15727947	2.589048301472	FBgn0010382	16137	FBgn0003936	19664
129	3R	1494099	1499365	2.858588695526	1498056	2.510498464108	FBgn0037363	2621	FBgn0037363	2621
130	3R	2578978	2582207	2.857876777649	2580201	2.576727558585	FBgn0004053	280	FBgn0004053	280
131	3L	17520272	17523646	2.85561466217	17521236	2.636490934035	FBgn0025455	1811	FBgn0025455	1811
132	2L	8871415	8873448	2.854501724243	8872585	2.229526183184	FBgn0032072	5818	FBgn0029123	46960
133	2R	14316419	14318704	2.853394508362	14317695	2.774316191673	FBgn0010651	895	FBgn0010651	895
134	2R	9943322	9947932	2.848160266876	9945870	2.703384071589	FBgn0013725	1328	FBgn0013725	1328
135	2R	4165656	4171115	2.84489440918	4167802	2.735876968929	FBgn0050353	2217	FBgn0050353	2217
136	2R	16873538	16877321	2.839399337769	16875041	2.528934871449	FBgn0000395	518	FBgn0000395	518
137	3R	8206772	8210289	2.837851524353	8208532	2.676167992985	FBgn0038028	120	FBgn0038028	120
138	3L	7882174	7887121	2.83699131012	7884285	2.420794993639	FBgn0003041	1613	FBgn0003041	1613
139	2R	9069584	9074392	2.836309432983	9071736	2.499346680111	FBgn0033855	64	FBgn0033855	64
140	2R	8291044	8294309	2.833012104034	8293193	2.408893641304	FBgn0003326	3258	FBgn0003326	3258
141	X	549324	550952	2.827832221985	550539	2.683607986995	FBgn0021764	6878	FBgn0025637	37646
142	3L	278645	284235	2.82600736618	281969	2.454065767924	FBgn0035128	615	FBgn0035128	615
143	3R	20120001	20124714	2.823436737061	20123469	2.67801618576	FBgn0000368	2331	FBgn0000368	2331
144	X	1679003	1681353	2.819373607635	1680178	2.609725671656	FBgn0029591	1638	FBgn0029591	1638
145	2R	19079622	19083357	2.817046165466	19082123	2.560573297388	FBgn0015903	9626	FBgn0015903	9626
146	3R	16398855	16401498	2.810953140259	16399997	2.600633116329	FBgn0038806	2733	FBgn0038805	2744
147	3R	20380549	20382739	2.809464454651	20381761	2.564847528934	FBgn0004188	49	FBgn0039205	25481
148	3L	10833460	10837978	2.802058696747	10834905	2.499317589928	FBgn0026160	3066	FBgn0026160	3066
149	2R	5484484	5493562	2.799619674683	5489469	2.360275447369	FBgn0000606	1585	FBgn0000606	1585
150	X	13066613	13069286	2.79954624176	13068138	2.107726209304	FBgn0052639	2322	FBgn0052639	2322
151	3L	15987815	15991592	2.799379348755	15990668	2.460288167	FBgn0044028	1929	FBgn0044028	1929
152	3L	15675802	15678606	2.7984790802	15677393	2.618004798889	FBgn0041160	12285	FBgn0041160	12285
153	3R	15820435	15822413	2.797788619995	15821389	2.675548609565	FBgn0038755	12855	FBgn0038768	36153
154	X	10338096	10340319	2.796934604645	10339204	2.399245654835	FBgn0052680	249	FBgn0052680	249
155	3L	2862260	2867076	2.793200492859	2865822	2.583747355143	FBgn0035379	9874	FBgn0035370	115294
156	3R	15170033	15173251	2.79158449173	15171076	2.660881698132	FBgn0000463	19141	FBgn0000463	19141
157	2L	12079266	12083718	2.786757469177	12081344	2.532963931561	FBgn0003145	4448	FBgn0003145	4448
158	2L	19321970	19324294	2.785173416138	19322932	2.410679705003	FBgn0032769	26697	FBgn0024245	36221
159	3R	13219173	13221476	2.766191959381	13220208	2.389056430143	FBgn0025456	97	FBgn0025456	97
160	3R	4028385	4032648	2.764549732208	4031671	2.504033893347	FBgn0053779	1127	FBgn0037554	27558
161	3L	3019557	3022694	2.756527423859	3021314	2.374682724476	FBgn0035388	2584	FBgn0035388	2584
162	2R	17209523	17217717	2.753618240356	17210835	2.486216579165	FBgn0010228	1235	FBgn0010228	1235
163	2L	21863792	21865177	2.753441333771	21864979	2.69837804941	FBgn0032965	20875	FBgn0003866	48791
164	2L	18611061	18613811	2.750472068787	18612049	2.213041670182	FBgn0032692	53	FBgn0032693	36864
165	2R	9825102	9829480	2.748352050781	9827460	2.459162203471	FBgn0033921	10244	FBgn0033922	13229
166	3L	19006501	19011253	2.747522354126	19009284	2.437176644802	FBgn0002945	1306	FBgn0002945	1306
167	2L	19332817	19336195	2.743803024292	19334402	2.550370629628	FBgn0024245	24751	FBgn0024245	24751
168	X	10651423	10655638	2.742153167725	10654531	2.355871873743	FBgn0030235	13469	FBgn0030235	13469
169	2L	8809108	8812273	2.7419090271	8810029	2.470448546939	FBgn0029123	15596	FBgn0029123	15596
170	2L	9452984	9455664	2.739303588867	9454460	2.507993370295	FBgn0053723	13720	FBgn0002973	16947
171	2R	6358813	6361727	2.7369556427	6360356	2.613454622381	FBgn0027525	5723	FBgn0027525	5723
172	3R	21847586	21857565	2.735166072845	21850499	2.558412343264	FBgn0002629	284	FBgn0002629	284
173	3L	13887217	13891614	2.73406791687	13890646	2.268123308818	FBgn0026376	139	FBgn0036386	3610
174	X	8498506	8500970	2.732924461365	8499913	2.596134746776	FBgn0004102	4027	FBgn0004102	4027
175	2R	17824594	17827166	2.732430458069	17825784	2.557410061359	FBgn0013272	540	FBgn0013272	540
176	3R	6177443	6180919	2.731004953384	6178822	2.284039525425	FBgn0015396	2916	FBgn0015396	2916
177	3R	21835246	21837540	2.730023860931	21836287	2.390270205105	FBgn0002732	398	FBgn0002732	398
178	3L	472748	474902	2.729315280914	473902	2.598201920004	FBgn0001316	50219	FBgn0035140	50481
179	2R	8471379	8476844	2.728497505188	8474553	2.398098048042	FBgn0033787	5090	FBgn0004512	12302
180	2L	11967408	11972214	2.727138519287	11971126	2.356687396765	FBgn0041606	32	FBgn0032390	18838
181	3L	20999472	21002605	2.726844787598	21000724	2.683634842143	FBgn0053285	22119	FBgn0037044	38988
182	3R	16116156	16119878	2.725389957428	16118660	2.524723887444	FBgn0028386	328	FBgn0028386	328
183	3R	16671564	16673653	2.721192836761	16672522	2.583934559542	FBgn0038833	311	FBgn0038834	3749
184	2R	8709924	8713263	2.717762947083	8712285	2.541497051716	FBgn0053182	1898	FBgn0028991	6304
185	3R	6423448	6426954	2.71510219574	6425902	2.433480918407	FBgn0001235	38484	FBgn0001235	38484
186	2L	1075598	1078532	2.711206436157	1076703	2.566944795496	FBgn0003310	1108	FBgn0003310	1108
187	X	6940028	6943729	2.706267356873	6941749	2.613419981564	FBgn0029933	1540	FBgn0029933	1540
188	3L	14416253	14419105	2.704882144928	14417888	2.432231247425	FBgn0036424	35297	FBgn0036424	35297
189	2L	14442966	14448499	2.701755523682	14445736	2.58351585269	FBgn0028844	5080	FBgn0005771	45126
190	X	3006425	3009592	2.697995662689	3008462	2.670704308678	FBgn0004647	17434	FBgn0004647	17434
191	2L	14260519	14263826	2.697311401367	14262065	2.732525965747	FBgn0004002	1457	FBgn0028529	93015
192	2R	6706364	6708839	2.695413589478	6707555	2.591595032636	FBgn0003396	17828	FBgn0033581	41592
193	2R	15555170	15558333	2.694852828979	15556202	2.319372236729	FBgn0034480	36352	FBgn0004364	70172
194	X	15479820	15482072	2.694692611694	15480922	2.297849416733	FBgn0030663	2694	FBgn0003463	20445
195	2L	16318547	16322817	2.691157341003	16319590	2.474702470443	FBgn0000250	2440	FBgn0000250	2440
196	X	1754310	1758197	2.690414428711	1755720	2.456833811367	FBgn0000117	1076	FBgn0000117	1076
197	3L	18312926	18315280	2.685417175293	18314215	2.073530495167	FBgn0015946	44542	FBgn0011706	49447
198	3R	171418	175306	2.680185317993	174253	2.515728049808	FBgn0001204	1881	FBgn0001204	1881
199	3R	24410270	24413115	2.67981338501	24411445	2.313301531474	FBgn0000659	640	FBgn0000659	640
200	3L	16076813	16080291	2.679071426392	16079144	2.429843870799	FBgn0010280	621	FBgn0010280	621
201	2L	3608531	3612649	2.678743362427	3610848	2.445741468006	FBgn0002985	4100	FBgn0002985	4100
202	3R	4854920	4858243	2.677476167679	4856061	2.133152288549	FBgn0002932	9128	FBgn0002932	9128
203	3L	8805740	8808388	2.676256656647	8807037	2.430533766747	FBgn0052026	3372	FBgn0020633	58520
204	3R	7203557	7204990	2.675869464874	7204568	2.372873574495	FBgn0004595	6058	FBgn0026064	28201
205	X	10990969	10995311	2.670955181122	10992133	2.570325514849	FBgn0020255	1674	FBgn0020255	1674
206	X	22039136	22041248	2.670221328735	22040160	2.372728258371	FBgn0000719	18423	FBgn0031186	382175
207	3L	20450170	20453547	2.666202545166	20451281	2.407677233219	FBgn0037007	1992	FBgn0037007	1992
208	3R	18614064	18616110	2.661691665649	18615132	2.480627954006	FBgn0039026	4926	FBgn0039013	62510
209	3R	880927	883262	2.659479141235	881876	2.246995389462	FBgn0010313	30532	FBgn0010313	30532
210	3R	19711321	19713610	2.659172058105	19712507	2.344678938389	FBgn0025574	3290	FBgn0025574	3290
211	2R	8499992	8502879	2.655917167664	8501804	2.359210631427	FBgn0005624	4908	FBgn0005624	4908
212	3R	4681993	4685168	2.652944564819	4683612	2.3335618337	FBgn0011966	3990	FBgn0011966	3990
213	3R	10504417	10507089	2.652782440186	10505655	2.358085181978	FBgn0038252	16490	FBgn0051314	17402
214	3L	8643324	8646167	2.648289680481	8644342	2.258610108319	FBgn0001168	5364	FBgn0001168	5364
215	3R	19124974	19128097	2.647643566132	19126826	2.483920276165	FBgn0039071	10915	FBgn0039067	43047
216	2R	7308988	7312921	2.647407531738	7310275	2.372560781591	FBgn0033652	3999	FBgn0033652	3999
217	X	3017560	3020194	2.646371841431	3019009	2.069604486227	FBgn0028746	10269	FBgn0028746	10269
218	2R	8962882	8966998	2.639484405518	8963886	2.336987607619	FBgn0050062	1641	FBgn0050062	1641
219	3L	16453819	16457725	2.638440132141	16454739	2.268874422709	FBgn0004569	5779	FBgn0014163	77641
220	2R	6044473	6049002	2.636863231659	6047845	2.381587982178	FBgn0005630	7230	FBgn0004399	21872
221	2L	8831519	8833754	2.635006427765	8832557	2.385192702798	FBgn0029123	6932	FBgn0029123	6932
222	X	16165126	16169480	2.634360790253	16167376	2.299426022698	FBgn0011764	173	FBgn0011764	173
223	3L	11898389	11902361	2.633428573608	11901292	2.445899121902	FBgn0036222	2588	FBgn0000404	93768
224	3L	678727	684158	2.633142948151	683158	2.100409984589	FBgn0035157	483	FBgn0035156	6711
225	3L	8802631	8804861	2.63169670105	8803637	2.513103933895	FBgn0011577	2184	FBgn0020633	61920
226	2R	16466471	16470890	2.631385803223	16468637	2.352305580588	FBgn0008636	146	FBgn0034565	17182
227	3R	11853586	11856305	2.630638122559	11854714	2.291489629184	FBgn0003117	2895	FBgn0038396	20679
228	2L	4365863	4373973	2.627946376801	4368816	2.464013665915	FBgn0026319	3174	FBgn0026319	3174
229	3L	14909339	14910934	2.62703371048	14909532	2.503513177236	FBgn0040809	19	FBgn0040809	19
230	2R	9821269	9823846	2.626347541809	9822212	2.114246457815	FBgn0033921	4996	FBgn0033922	18477
231	2R	11400515	11402599	2.623293876648	11401593	2.347323566675	FBgn0003425	4124	FBgn0003425	4124
232	2L	5236448	5240750	2.622557640076	5237419	2.284425454981	FBgn0051971	3347	FBgn0000228	41139
233	3R	17271358	17274716	2.622526168823	17273674	2.292476541856	FBgn0011278	1632	FBgn0013984	132577
234	X	11840267	11842191	2.619576454163	11841137	1.800255707332	FBgn0030360	22	FBgn0003865	18287
235	2R	7248132	7250246	2.618412494659	7249182	2.315825658686	FBgn0033649	9352	FBgn0033652	57094
236	3R	9636658	9639514	2.616137504578	9638622	2.371514129639	FBgn0053327	219	FBgn0053327	219
237	3L	14141782	14144286	2.613012313843	14143105	2.290268301964	FBgn0000411	774	FBgn0000411	774
238	X	10666748	10671358	2.607446670532	10668456	2.15116038042	FBgn0030235	456	FBgn0030235	456
239	2R	8294990	8297686	2.606592178345	8296011	2.363073050976	FBgn0003326	440	FBgn0003326	440
240	X	321269	324038	2.604540348053	323201	2.185429871082	FBgn0010019	2954	FBgn0002561	56656
241	3L	16372417	16378401	2.6022772789	16376011	2.403883485233	FBgn0014163	1087	FBgn0014163	1087
242	3L	4387804	4393626	2.601961135864	4391762	2.409328292398	FBgn0035542	2018	FBgn0035541	3193
243	2R	1700508	1704985	2.600769996643	1701655	2.464548840242	FBgn0033068	1740	FBgn0033068	1740
244	3R	22711026	22714643	2.599681854248	22712649	2.374698302325	FBgn0004359	5193	FBgn0002838	10971
245	2L	8080826	8084652	2.596349716187	8081809	2.183953158061	FBgn0020240	1160	FBgn0010287	8912
246	3L	15004036	15006806	2.594441890717	15005849	2.399016082287	FBgn0036465	1980	FBgn0036465	1980
247	2R	8494547	8497971	2.59082698822	8496930	2.407715909621	FBgn0005624	34	FBgn0005624	34
248	2R	10642678	10648442	2.59050989151	10643215	2.364700496197	FBgn0015371	13095	FBgn0033989	136129
249	2L	18870041	18872374	2.58873796463	18870961	2.101331093732	FBgn0003896	6224	FBgn0032717	35365
250	3R	9539220	9542592	2.58731842041	9541326	2.603321492672	FBgn0054044	1400	FBgn0038175	2562
251	3L	19045936	19049721	2.582587242126	19048470	2.267707943916	FBgn0036844	3211	FBgn0036844	3211
252	2R	15586754	15588363	2.580816268921	15587252	2.386308550835	FBgn0004364	39122	FBgn0004364	39122
253	X	1989751	1995965	2.579414367676	1993681	2.420598834753	FBgn0004861	980	FBgn0025626	72389
254	3R	910825	917199	2.577566623688	915902	2.395718812943	FBgn0010313	3494	FBgn0010313	3494
255	3L	13086833	13089241	2.577154636383	13087977	2.266457361334	FBgn0010452	243	FBgn0010452	243
256	2L	8509522	8512219	2.572598457336	8510506	2.220474467558	FBgn0032050	1329	FBgn0032050	1329
257	X	8057609	8062389	2.570709228516	8059443	2.547350883484	FBgn0030025	26477	FBgn0030028	57197
258	2R	10495648	10498266	2.5663022995	10497109	2.159027155708	FBgn0033988	951	FBgn0033988	951
259	3L	15008421	15011506	2.565672874451	15009463	2.217702252524	FBgn0025776	127	FBgn0025776	127
260	X	8971950	8975694	2.563756942749	8972908	2.390207907733	FBgn0030090	7331	FBgn0030092	21372
261	2L	4819904	4825048	2.563552618027	4823903	2.367451190948	FBgn0031632	2127	FBgn0031632	2127
262	X	5744185	5748214	2.559185028076	5747106	2.043178170919	FBgn0000042	1006	FBgn0000042	1006
263	2L	20755311	20759133	2.558497905731	20758115	2.490847296185	FBgn0000251	213	FBgn0000986	35607
264	3R	934565	936698	2.557168483734	935658	2.462653487921	FBgn0037293	18152	FBgn0010313	23250
265	2R	13104683	13109197	2.556502103806	13108161	2.251055598259	FBgn0029006	484	FBgn0029006	484
266	3L	1462064	1464230	2.556448936462	1462842	2.201120488784	FBgn0046769	318	FBgn0004635	15518
267	2L	5976793	5984341	2.55566072464	5980353	2.242762733908	FBgn0000308	672	FBgn0000308	672
268	3L	14911121	14912257	2.553971290588	14911345	2.62051932017	FBgn0040487	26	FBgn0040487	26
269	3R	2688431	2692444	2.548987388611	2689749	2.17131207784	FBgn0001077	297	FBgn0001077	297
270	3R	19606416	19610184	2.548940658569	19608607	2.212399875416	FBgn0015513	1099	FBgn0015513	1099
271	2R	8737496	8742863	2.548409938812	8740167	2.290446817875	FBgn0043010	1801	FBgn0043010	1801
272	2R	13061484	13064316	2.547778129578	13063200	2.437297821045	FBgn0034240	473	FBgn0034240	473
273	2L	12456980	12462067	2.546561717987	12460071	2.394938975573	FBgn0032437	6389	FBgn0040286	25406
274	2L	8414310	8417830	2.542602539062	8416442	2.42480379343	FBgn0027932	752	FBgn0027932	752
275	X	7013582	7015658	2.541508674622	7014753	2.126016420477	FBgn0047092	19667	FBgn0029933	71464
276	2L	15480801	15483598	2.54017162323	15481716	2.010527638828	FBgn0020371	1019	FBgn0003448	7518
277	2R	11213918	11215637	2.537846565247	11214746	2.081664770842	FBgn0050080	1811	FBgn0010426	19803
278	2L	19861010	19863825	2.536986112595	19862862	2.356505453587	FBgn0032826	476	FBgn0043021	50519
279	3L	22065718	22067683	2.535281658173	22066792	2.432668972015	FBgn0037153	3165	FBgn0000100	56909
280	3L	15196909	15201743	2.53493642807	15198322	2.41623694102	FBgn0029114	2578	FBgn0029114	2578
281	3L	11330044	11332134	2.533226966858	11331020	2.351949183146	FBgn0036155	7812	FBgn0041094	104764
282	2L	3613540	3616424	2.532753944397	3614999	2.432838552138	FBgn0015663	4293	FBgn0002985	8251
283	3R	12635716	12638655	2.53253531456	12637794	2.304600779215	FBgn0000014	17975	FBgn0020546	37932
284	X	15441303	15443211	2.530188560486	15442271	2.101254403591	FBgn0052586	13559	FBgn0052586	13559
285	2L	15326203	15330570	2.527694702148	15329591	2.371031224728	FBgn0001981	202	FBgn0001981	202
286	2L	8143246	8149558	2.527524471283	8145414	2.142268210649	FBgn0051606	2216	FBgn0051607	3536
287	2L	3817254	3830231	2.527063369751	3825493	2.547972174252	FBgn0003430	187	FBgn0003430	187
288	3R	9229623	9231852	2.526456832886	9230714	2.207446956635	FBgn0038150	124	FBgn0038150	124
289	3L	7961667	7963690	2.52422618866	7962420	2.433044349446	FBgn0011817	9424	FBgn0011817	9424
290	2R	12971429	12974499	2.523776054382	12973212	2.383327960968	FBgn0028953	668	FBgn0028953	668
291	2L	18139742	18142701	2.522266387939	18141340	2.139819145203	FBgn0041184	6999	FBgn0041184	6999
292	3L	3391522	3395595	2.51789188385	3393514	2.344505755107	FBgn0014388	14953	FBgn0027616	35816
293	3R	784806	786753	2.516783714294	785690	2.335770308971	FBgn0037289	1380	FBgn0004183	11804
294	3L	4674780	4679145	2.516470432281	4677417	2.343528568745	FBgn0042199	1109	FBgn0042199	1109
295	2R	2891448	2894603	2.516304969788	2892720	2.309500385733	FBgn0033159	962	FBgn0033159	962
296	X	271462	275224	2.515929698944	274215	2.295064240694	FBgn0002561	7670	FBgn0002561	7670
297	2R	9481199	9483213	2.514979124069	9482096	2.404897481203	FBgn0020766	2158	FBgn0033886	5785
298	3R	4751421	4754635	2.513968467712	4753600	2.207224677591	FBgn0003177	3378	FBgn0037644	17126
299	X	4814355	4816902	2.512930393219	4815886	2.261075788074	FBgn0061196	9649	FBgn0004368	31517
300	2L	4888480	4890828	2.512463569641	4889748	2.210264325142	FBgn0031644	247	FBgn0031645	2367
301	3L	12054868	12058474	2.510879039764	12057339	2.438951237996	FBgn0028679	1607	FBgn0036248	34851
302	X	6448444	6450366	2.509156227112	6449396	2.022524505854	FBgn0029881	4095	FBgn0029882	50026
303	X	17652799	17654789	2.505975723267	17653893	2.323360050426	FBgn0030868	341	FBgn0030870	10884
304	X	7735661	7739829	2.503427505493	7737652	2.3280915653	FBgn0029970	844	FBgn0029970	844
305	X	7150829	7154128	2.50190782547	7153207	2.020554318148	FBgn0024250	30	FBgn0024250	30
306	3R	4523159	4527991	2.499464988708	4526649	2.297676815706	FBgn0037612	55	FBgn0001180	3109
307	3R	5697566	5701149	2.493507146835	5699923	2.2683560147	FBgn0040536	940	FBgn0065050	95717
308	3L	13381562	13384226	2.491298675537	13382684	2.361611169927	FBgn0036356	3716	FBgn0036351	27394
309	3R	19651380	19654568	2.490757226944	19653588	2.224423845609	FBgn0004186	4	FBgn0004186	4
310	2R	8703288	8708660	2.48928976059	8706479	2.078229034648	FBgn0028991	498	FBgn0028991	498
311	3L	5829495	5832280	2.488343715668	5830822	2.442438434152	FBgn0003984	11261	FBgn0052409	42667
312	3L	3042131	3044852	2.485828399658	3043818	2.230977237225	FBgn0035393	5184	FBgn0035388	25088
313	3L	4234806	4238600	2.484745502472	4236376	2.282368688022	FBgn0041171	1465	FBgn0041171	1465
314	3R	11242722	11247105	2.48414850235	11243862	2.120560467243	FBgn0067339	357	FBgn0067339	357
315	2L	19318142	19321623	2.483711719513	19319833	2.353733511532	FBgn0032769	23598	FBgn0024245	39320
316	2L	12084356	12090245	2.480525970459	12085673	2.215496778488	FBgn0003145	119	FBgn0003145	119
317	3R	8077538	8079365	2.480181694031	8078417	2.327477539287	FBgn0038008	1492	FBgn0037992	124498
318	3R	4858591	4866671	2.476544380188	4863789	2.243679102729	FBgn0002932	1400	FBgn0002932	1400
319	3R	2640875	2645332	2.47576713562	2644026	2.233483552933	FBgn0051485	1034	FBgn0046833	8730
320	2R	16414004	16416161	2.475726127625	16415160	2.449033677578	FBgn0034560	2126	FBgn0034565	70659
321	2L	18889968	18892483	2.469694137573	18891541	2.297289162874	FBgn0003896	14356	FBgn0032717	55945
322	2R	11189770	11192157	2.468930244446	11190994	2.425343871117	FBgn0023441	537	FBgn0010426	3949
323	3R	12689638	12691780	2.466268539429	12690762	2.182473691305	FBgn0082171	8725	FBgn0082171	8725
324	2R	2324997	2326924	2.459342956543	2325979	2.101474649766	FBgn0033107	894	FBgn0033107	894
325	X	8976903	8981027	2.458721160889	8978135	2.175140661352	FBgn0030090	2104	FBgn0030092	16145
326	3L	5594145	5598195	2.458645820618	5595238	2.169714899624	FBgn0035625	9692	FBgn0035625	9692
327	3L	2367776	2370369	2.455912590027	2369161	2.144531607628	FBgn0052299	4605	FBgn0052299	4605
328	3L	6740265	6742159	2.455285072327	6741248	2.007197520312	FBgn0052392	4055	FBgn0035714	14388
329	3R	25619158	25620957	2.451794147491	25620055	2.01911772622	FBgn0039695	303	FBgn0019972	5320
330	2R	13813893	13816009	2.450930118561	13814961	2.178261458874	FBgn0034326	640	FBgn0034326	640
331	2R	3472468	3475535	2.450355529785	3473597	2.297826065737	FBgn0026361	138	FBgn0026361	138
332	2R	16053067	16055021	2.44165802002	16054165	1.884372374591	FBgn0034514	37	FBgn0034514	37
333	2R	12974761	12978040	2.440585136414	12976761	2.232964924404	FBgn0028953	4217	FBgn0028953	4217
334	3L	301873	306094	2.440222740173	303181	2.172836920794	FBgn0004373	231	FBgn0004373	231
335	2L	11793168	11794962	2.438143253326	11794053	2.231178164482	FBgn0032377	30	FBgn0032377	30
336	3R	11490217	11495962	2.436459541321	11494921	2.140538944918	FBgn0053207	3013	FBgn0053207	3013
337	3R	24456602	24458410	2.436134338379	24457500	2.347426302293	FBgn0039590	3285	FBgn0001215	31971
338	3R	12161879	12164823	2.432817459106	12163068	2.16990146637	FBgn0040284	4638	FBgn0040284	4638
339	2L	7137579	7139509	2.432406902313	7138534	2.157506073222	FBgn0031889	4851	FBgn0031886	72701
340	3L	21998939	22002594	2.429991722107	22000952	2.345034262713	FBgn0037149	978	FBgn0037149	978
341	2L	4362853	4365106	2.42911529541	4363983	2.263031118056	FBgn0026319	8007	FBgn0026319	8007
342	3R	487631	489811	2.427917480469	488864	2.13785225153	FBgn0051531	3559	FBgn0037262	21168
343	3R	2230026	2234165	2.426173210144	2231039	2.10850790143	FBgn0037443	574	FBgn0037443	574
344	X	16074803	16077153	2.425302028656	16076075	2.116421000163	FBgn0003933	11979	FBgn0003933	11979
345	3L	13047345	13049374	2.423820018768	13048228	2.207146588494	FBgn0036344	12402	FBgn0036342	27257
346	3R	4670804	4674907	2.42254781723	4673850	2.178462729735	FBgn0011966	13752	FBgn0011966	13752
347	3R	12502944	12504895	2.420313835144	12503975	1.951803058386	FBgn0051498	13348	FBgn0015019	30646
348	2L	18591899	18596063	2.418361663818	18593067	2.251128345728	FBgn0003270	62	FBgn0032693	55846
349	X	7135699	7140696	2.418241500854	7139253	2.075682878494	FBgn0025549	2713	FBgn0025549	2713
350	2R	18234493	18238006	2.414954185486	18236720	2.211835131926	FBgn0028371	7703	FBgn0020257	40165
351	3L	622558	625216	2.414009094238	624256	2.066208839417	FBgn0064191	1535	FBgn0064191	1535
352	X	17545129	17547962	2.412605762482	17546361	2.172681361437	FBgn0052560	1638	FBgn0030866	26850
353	3R	24897943	24901185	2.412318706512	24899017	2.354091363795	FBgn0039632	10136	FBgn0039633	23692
354	2R	11249160	11251645	2.410768508911	11250385	2.264181357164	FBgn0050089	8124	FBgn0050089	8124
355	3R	13428500	13431854	2.408823013306	13430689	2.022767119937	FBgn0038524	1135	FBgn0051575	53486
356	2R	5932408	5936210	2.408470153809	5935504	2.230430689725	FBgn0033520	745	FBgn0033522	6021
357	3L	14100141	14102099	2.406055927277	14101189	2.079603756175	FBgn0042630	4606	FBgn0000411	42690
358	3R	4006190	4008697	2.405687332153	4007379	1.994188308716	FBgn0001138	215	FBgn0037554	51850
359	3R	19018207	19020284	2.403997898102	19019291	2.3298214674	FBgn0011596	10465	FBgn0039066	57975
360	3L	6794124	6797256	2.398686885834	6795162	2.326743602753	FBgn0003995	31055	FBgn0035714	68302
361	X	6828199	6835233	2.398392677307	6834190	2.202719688416	FBgn0029927	2464	FBgn0029927	2464
362	2L	7543246	7546038	2.397368431091	7544252	2.302773952484	FBgn0053529	171	FBgn0053529	171
363	X	15517606	15519483	2.395458221436	15518468	2.072804114398	FBgn0030667	3284	FBgn0030671	19594
364	3R	9813756	9816439	2.393023490906	9814730	2.069481961867	FBgn0015270	24091	FBgn0038196	47157
365	X	6123925	6125751	2.391667842865	6124660	2.02488476038	FBgn0052744	153	FBgn0029857	8730
366	3R	2928301	2938377	2.389480113983	2931389	2.235279812532	FBgn0040670	11543	FBgn0003884	19129
367	2R	15682709	15684656	2.38933467865	15683615	2.113982144524	FBgn0034481	22605	FBgn0004364	57241
368	3L	21077953	21081090	2.388513565063	21080037	2.20048085381	FBgn0037051	10155	FBgn0037051	10155
369	2R	18019955	18024918	2.386804103851	18023348	2.129391074181	FBgn0034735	23552	FBgn0034743	90355
370	3L	8975907	8980157	2.385497093201	8979066	2.242605507374	FBgn0035954	79	FBgn0035954	79
371	2L	19150346	19155638	2.385291576385	19154395	2.175297498703	FBgn0032763	23236	FBgn0032762	25040
372	2R	6107160	6109083	2.382027626038	6108096	1.947966848101	FBgn0033538	21381	FBgn0004399	38379
373	2R	10892617	10897049	2.380503892899	10893719	2.165792107582	FBgn0026370	1862	FBgn0000996	2104
374	2R	17829302	17832044	2.377659320831	17830279	2.191512893228	FBgn0013272	5035	FBgn0013272	5035
375	3R	17978054	17980231	2.377372741699	17979085	2.052495568991	FBgn0053335	11655	FBgn0053335	11655
376	3R	12886481	12888460	2.376865386963	12887492	2.086552647983	FBgn0051263	483	FBgn0038474	10961
377	3L	14041131	14043014	2.37659740448	14042115	2.033469063895	FBgn0005592	1084	FBgn0036406	23860
378	2R	8102589	8106674	2.375196456909	8105335	2.207814604044	FBgn0050055	125	FBgn0050055	125
379	2L	4033697	4035654	2.374842643738	4034640	2.175936420759	FBgn0000547	3261	FBgn0000547	3261
380	3R	12904394	12909316	2.373728752136	12905521	2.11671641469	FBgn0038475	144	FBgn0038475	144
381	3L	11316085	11319593	2.370475769043	11318390	1.944334142348	FBgn0036155	20442	FBgn0041094	92134
382	3R	21860142	21863682	2.370042562485	21862265	2.212887988371	FBgn0002633	495	FBgn0002633	495
383	2L	16279737	16284680	2.369966506958	16282763	2.005697418662	FBgn0001994	894	FBgn0001994	894
384	3R	12761058	12763135	2.369512081146	12762098	2.037494659424	FBgn0051270	12591	FBgn0082171	80061
385	2L	21614942	21619031	2.368132591248	21617378	2.195673529307	FBgn0022893	143	FBgn0022893	143
386	2R	2121512	2126095	2.366253376007	2124680	2.169187307358	FBgn0040673	146	FBgn0040673	146
387	3R	21864787	21869226	2.365367889404	21867806	2.066735828624	FBgn0001139	374	FBgn0000591	1760
388	3L	5947810	5951386	2.3623046875	5950132	1.973930527182	FBgn0035656	180	FBgn0035656	180
389	X	7075057	7077031	2.360038280487	7076012	2.094102740288	FBgn0029940	36128	FBgn0025549	60528
390	3L	1843932	1846136	2.359337806702	1844990	2.009930372238	FBgn0004636	776	FBgn0004636	776
391	3R	25088265	25090512	2.35825252533	25089220	2.041063457727	FBgn0003525	7718	FBgn0003525	7718
392	X	255742	257523	2.35750579834	256587	2.06594506432	FBgn0004170	3705	FBgn0004170	3705
393	X	19587088	19589133	2.356991767883	19588064	2.137773173196	FBgn0031069	3327	FBgn0031070	8196
394	X	9340126	9343346	2.354789733887	9341746	1.945819600423	FBgn0030133	3596	FBgn0030136	58094
395	X	16993350	16995516	2.352521896362	16994338	2.017343552907	FBgn0000163	538	FBgn0000163	538
396	3R	17120145	17123735	2.352325439453	17122287	2.31577568584	FBgn0001234	58	FBgn0043012	26488
397	2L	4280076	4284030	2.35182762146	4282508	2.092007468728	FBgn0010473	643	FBgn0003941	54866
398	3L	9434274	9438553	2.351827383041	9436022	2.270324915648	FBgn0052043	998	FBgn0052043	998
399	2L	11444770	11448485	2.351247787476	11445805	2.07832291921	FBgn0004579	202	FBgn0004579	202
400	2L	9567157	9571235	2.351190567017	9568116	2.116579027737	FBgn0032130	776	FBgn0002973	130603
401	3L	8990371	8995967	2.351097583771	8995028	2.08134393131	FBgn0035956	672	FBgn0035954	15883
402	2L	355385	358389	2.350821495056	356445	2.178668260574	FBgn0031250	1423	FBgn0031250	1423
403	3L	9340149	9343819	2.350357055664	9342834	2.091035927043	FBgn0035981	1561	FBgn0035981	1561
404	2L	5876655	5880464	2.350153684616	5877867	1.873443454504	FBgn0031745	1614	FBgn0031740	75612
405	2L	26062	29600	2.347753047943	28382	2.18275866789	FBgn0031209	4494	FBgn0002121	7010
406	2L	14488399	14491938	2.347102165222	14489285	1.912383365631	FBgn0005771	1577	FBgn0005771	1577
407	3R	2713721	2715581	2.346677780151	2714778	1.961763518197	FBgn0001077	24732	FBgn0001077	24732
408	3L	12477681	12481037	2.344343662262	12480168	2.021679205053	FBgn0036294	1489	FBgn0027936	1919
409	X	7144410	7147258	2.343771934509	7144957	2.140001964569	FBgn0024250	8220	FBgn0024250	8220
410	2R	20320377	20323151	2.343255996704	20321652	2.111467687707	FBgn0000157	778	FBgn0050423	61784
411	3L	11665924	11668013	2.342158794403	11666967	2.294593840837	FBgn0036193	920	FBgn0036193	920
412	2L	5870230	5872311	2.339772701263	5871374	2.187149889329	FBgn0031745	8107	FBgn0031740	69119
413	2L	219606	225779	2.338096618652	223005	2.039890794193	FBgn0031235	9509	FBgn0031235	9509
414	3R	4800963	4802845	2.337133407593	4801822	2.1912342906	FBgn0037646	4821	FBgn0022347	16845
415	X	4897024	4899153	2.332962036133	4898171	1.926477813721	FBgn0003028	4637	FBgn0004368	113802
416	3R	5702695	5708133	2.331189155579	5705666	2.338780939579	FBgn0037767	4269	FBgn0065050	101460
417	3R	9726667	9728330	2.331169128418	9727429	2.098174936631	FBgn0000576	152	FBgn0000576	152
418	2L	21619505	21621750	2.330451965332	21620797	2.207808208466	FBgn0023416	605	FBgn0022893	3276
419	3R	15163766	15168594	2.326006889343	15167741	2.074887990952	FBgn0000463	15806	FBgn0000463	15806
420	3R	27760939	27764610	2.324374675751	27763406	2.21342381835	FBgn0039886	40446	FBgn0002780	114388
421	3R	464684	469019	2.324252128601	466341	2.034399228937	FBgn0037261	932	FBgn0037261	932
422	2R	15144683	15147509	2.323119878769	15145709	2.012467116117	FBgn0003435	656	FBgn0034463	26937
423	2L	9127815	9129718	2.322040557861	9128776	2.205736665165	FBgn0051887	1067	FBgn0051887	1067
424	3L	3831415	3833569	2.321089744568	3832600	2.144245773554	FBgn0013751	2915	FBgn0035464	37799
425	2L	8520923	8523220	2.314281463623	8522040	2.177211463451	FBgn0016122	141	FBgn0029004	6578
426	X	5361603	5364027	2.313062667847	5362687	2.127799749374	FBgn0029771	189	FBgn0029771	189
427	2L	18777977	18780014	2.31014919281	18779017	2.105885786169	FBgn0045852	784	FBgn0032717	56579
428	3L	10824573	10827319	2.310044288635	10825612	2.118114439646	FBgn0026160	6227	FBgn0026160	6227
429	3L	13054484	13057154	2.308429718018	13055886	2.098558257608	FBgn0036345	5350	FBgn0010452	32334
430	3R	8470637	8476121	2.307705879211	8471860	2.096934827169	FBgn0038071	1922	FBgn0038071	1922
431	2L	4286179	4288167	2.306467533112	4287287	1.856580018997	FBgn0010473	4136	FBgn0003941	59645
432	2R	9995369	9998219	2.305647850037	9997014	2.014894597671	FBgn0001332	948	FBgn0013725	49816
433	3L	7956877	7959368	2.304495811462	7957924	2.323669601889	FBgn0011817	4928	FBgn0011817	4928
434	2L	7525345	7527833	2.304173469543	7526275	1.995586984298	FBgn0053529	18148	FBgn0053529	18148
435	3R	21004805	21011676	2.30279302597	21009610	2.291881114244	FBgn0039286	1125	FBgn0039286	1125
436	3R	4644504	4647059	2.301786422729	4645510	1.661079210394	FBgn0037636	876	FBgn0037636	876
437	2L	3579867	3581900	2.301633358002	3580854	1.889093903934	FBgn0004892	88	FBgn0002985	25894
438	2R	7062002	7063729	2.30100440979	7062856	2.105355517069	FBgn0000577	18739	FBgn0000577	18739
439	2L	5409676	5411503	2.300876617432	5410522	1.94492816925	FBgn0016660	6180	FBgn0005511	51119
440	3L	9002032	9005627	2.300340652466	9003267	2.153076871236	FBgn0035956	8911	FBgn0028789	12057
441	3L	14719592	14725478	2.298099517822	14723783	2.09555571874	FBgn0013263	2525	FBgn0036449	27899
442	3L	8498732	8502158	2.29632806778	8501243	2.158567398787	FBgn0024236	2052	FBgn0024236	2052
443	3R	21456263	21460259	2.293451786041	21458973	2.11554890871	FBgn0039350	4576	FBgn0039350	4576
444	3L	14598910	14601183	2.292318344116	14599817	1.972727330526	FBgn0041604	1938	FBgn0028418	73794
445	X	2990289	2996651	2.29178237915	2995860	2.078987850862	FBgn0004647	4832	FBgn0004647	4832
446	2R	18713216	18715624	2.291728019714	18714612	2.292774957769	FBgn0034834	4527	FBgn0003062	132292
447	3R	1152835	1154856	2.291548252106	1153937	1.803541492013	FBgn0013576	7689	FBgn0037310	28070
448	2L	11454645	11456658	2.289670467377	11455627	2.094226300716	FBgn0004579	10024	FBgn0004579	10024
449	X	18528485	18530557	2.289299964905	18529503	1.892546474934	FBgn0010383	2821	FBgn0004959	9797
450	2R	15620523	15622577	2.288660049438	15621445	2.004949569702	FBgn0004364	4929	FBgn0004364	4929
451	3R	24887920	24891566	2.287981510162	24889441	1.900873035192	FBgn0039632	560	FBgn0039633	33268
452	2L	3548509	3551101	2.286226272583	3549434	2.163475215435	FBgn0024244	10183	FBgn0031549	19148
453	2L	6177847	6180468	2.285688877106	6178983	2.10839807286	FBgn0040951	11488	FBgn0031782	51221
454	2L	441126	443443	2.283872127533	441934	1.979628753662	FBgn0004583	10681	FBgn0031253	20527
455	2L	3832997	3835137	2.281939506531	3834209	2.027050971985	FBgn0004567	2633	FBgn0004567	2633
456	3L	19599797	19603248	2.279446601868	19602147	1.539452440598	FBgn0036896	1292	FBgn0029094	17996
457	2R	20388618	20391388	2.278772354126	20390220	2.072501689196	FBgn0035075	1051	FBgn0050423	6784
458	2R	16869766	16872874	2.278367996216	16871950	2.073661429541	FBgn0000395	2573	FBgn0000395	2573
459	2L	2998446	3001766	2.277680397034	3000866	1.883415446562	FBgn0025681	7902	FBgn0002989	8105
460	2R	5470244	5473008	2.275532245636	5471766	1.875605330748	FBgn0033467	278	FBgn0033467	278
461	3L	5627540	5630216	2.272746086121	5628510	2.031145364046	FBgn0035626	120	FBgn0035625	23580
462	2R	19084021	19089538	2.27268409729	19085285	1.910847314199	FBgn0015903	12788	FBgn0015903	12788
463	2L	88463	92676	2.272575378418	91585	2.033267077278	FBgn0031216	3167	FBgn0002931	4203
464	X	19605265	19610483	2.272045850754	19607851	2.074808239937	FBgn0031071	9014	FBgn0031071	9014
465	3R	17430444	17433489	2.272004127502	17431345	2.055673917135	FBgn0046832	16901	FBgn0046832	16901
466	3L	11225048	11228850	2.27087688446	11225911	2.027436971664	FBgn0041094	345	FBgn0041094	345
467	3R	10678660	10680796	2.269956588745	10679778	1.995439887047	FBgn0053555	152	FBgn0038271	36022
468	X	2284197	2288800	2.266733169556	2285236	2.066021203995	FBgn0001150	117	FBgn0001150	117
469	2R	20516867	20520625	2.266094923019	20517982	2.085847013137	FBgn0005634	1091	FBgn0005634	1091
470	3R	20083508	20086893	2.261951446533	20085313	2.03719997406	FBgn0051130	5668	FBgn0051130	5668
471	X	377772	381248	2.259965896606	379337	1.800386726856	FBgn0000570	705	FBgn0000570	705
472	2R	3757243	3763158	2.259482383728	3758203	1.975969342624	FBgn0033277	7866	FBgn0010109	14063
473	3L	19562889	19565050	2.25864648819	19563813	1.976034781512	FBgn0005386	194	FBgn0005386	194
474	3R	27043777	27050248	2.258104324341	27049098	2.194160073996	FBgn0039831	2672	FBgn0039831	2672
475	2R	15545358	15551373	2.255395889282	15547382	1.917582904591	FBgn0034480	27532	FBgn0004364	78992
476	2L	19214714	19217234	2.253742218018	19216032	2.206653535366	FBgn0015380	29757	FBgn0032762	86677
477	3R	5319069	5321240	2.253594636917	5320153	2.011730343103	FBgn0043791	372	FBgn0043791	372
478	2L	21743770	21746437	2.251490592957	21744723	2.105841308832	FBgn0032960	331	FBgn0032960	331
479	2L	16345467	16350828	2.25134563446	16349770	1.942993164062	FBgn0028506	905	FBgn0028506	905
480	2R	8534360	8536274	2.25092124939	8535444	1.83257818222	FBgn0008654	22414	FBgn0005624	38548
481	2R	9015859	9019895	2.250419616699	9018606	1.913964807987	FBgn0033845	102	FBgn0033845	102
482	3R	2718396	2720252	2.249801635742	2719516	1.932959949269	FBgn0001077	29470	FBgn0001077	29470
483	3R	25131876	25135773	2.248906135559	25133208	2.076237734626	FBgn0039659	10257	FBgn0003525	51706
484	2R	7968484	7972054	2.24800491333	7971004	2.172741234303	FBgn0010238	1906	FBgn0010238	1906
485	X	16049711	16052362	2.247334480286	16051233	1.886382495656	FBgn0000459	562	FBgn0000459	562
486	2L	6917765	6923185	2.246257781982	6921759	1.836363007041	FBgn0004838	1049	FBgn0004838	1049
487	2L	8824536	8826862	2.245795726776	8825320	2.08925563097	FBgn0029123	305	FBgn0029123	305
488	4	425822	427824	2.244210720062	426756	2.0283010602	FBgn0039905	13116	FBgn0026777	98409
489	2L	3537941	3542736	2.241386413574	3539166	2.047816216946	FBgn0024244	85	FBgn0031549	8880
490	X	1088877	1093995	2.241216659546	1089951	2.057438910007	FBgn0026875	3503	FBgn0026875	3503
491	3R	25596052	25599225	2.239780902863	25596944	1.876799106598	FBgn0001297	4237	FBgn0020235	22086
492	3L	690651	692636	2.239287853241	691768	1.895492255688	FBgn0035158	35	FBgn0035156	15321
493	2R	11252472	11256170	2.238409042358	11255099	1.851954162121	FBgn0050089	12838	FBgn0050089	12838
494	2R	13267358	13269308	2.237404346466	13268316	1.941758772906	FBgn0034276	2965	FBgn0003545	5342
495	2R	8044276	8047875	2.235300540924	8046845	2.093042541953	FBgn0011592	1882	FBgn0011592	1882
496	2L	13164690	13166864	2.232578992844	13165781	1.87307742238	FBgn0024291	230	FBgn0024291	230
497	2L	7303434	7307875	2.232335090637	7304731	1.99964315751	FBgn0004009	2430	FBgn0004009	2430
498	3R	12065835	12069477	2.231885194778	12067675	2.089095648597	FBgn0040071	16304	FBgn0011253	30501
499	2L	7026295	7028158	2.231733322144	7027209	1.993934571743	FBgn0051908	86	FBgn0051908	86
500	2L	3601776	3603975	2.229355812073	3602788	1.932002404157	FBgn0002985	3960	FBgn0002985	3960
501	X	15457732	15461048	2.228947162628	15458794	1.777657318115	FBgn0003463	1683	FBgn0003463	1683
502	2R	13805815	13807298	2.228939056396	13806579	1.63508609625	FBgn0010575	1864	FBgn0010575	1864
503	X	2148366	2160826	2.228890895844	2149724	1.804991357467	FBgn0023526	822	FBgn0023526	822
504	3L	13093265	13095466	2.228765487671	13094319	2.219773404738	FBgn0010452	6099	FBgn0010452	6099
505	3L	8160007	8162029	2.228510379791	8161094	1.872326672077	FBgn0035850	146	FBgn0035850	146
506	X	8619496	8622817	2.228111028671	8620476	1.810837427775	FBgn0026411	30535	FBgn0030061	60289
507	X	13060929	13062678	2.227376937866	13061763	1.97285974727	FBgn0052639	8697	FBgn0052639	8697
508	3R	6047455	6050346	2.227108001709	6048304	2.170372149524	FBgn0037797	176	FBgn0037797	176
509	2R	12298410	12301063	2.225988388062	12300074	1.981025275062	FBgn0034158	1520	FBgn0025832	70127
510	3R	11478725	11482882	2.225405216217	11479825	2.138821363449	FBgn0053207	12083	FBgn0053207	12083
511	X	16624559	16628375	2.225106239319	16627429	1.940613090992	FBgn0030790	1338	FBgn0030790	1338
512	3L	5565398	5567299	2.225044727325	5566362	2.038438712849	FBgn0003486	162	FBgn0003486	162
513	3L	9757269	9759157	2.223763465881	9758264	1.915986369638	FBgn0036044	13209	FBgn0044049	19961
514	3R	6441976	6445563	2.222800731659	6443659	1.914961309994	FBgn0001235	20727	FBgn0001235	20727
515	3R	14815247	14818121	2.22269153595	14817017	2.177727341652	FBgn0026239	7270	FBgn0026239	7270
516	3L	21231781	21233492	2.22084236145	21232707	2.045953877767	FBgn0000551	1063	FBgn0037066	12803
517	3L	16447859	16451774	2.220333099365	16450867	2.031889081001	FBgn0004569	1907	FBgn0014163	73769
518	2R	15633586	15635790	2.218749046326	15634606	1.874903619289	FBgn0004364	8232	FBgn0004364	8232
519	3R	627432	634021	2.217807769775	632475	2.161764939626	FBgn0051529	309	FBgn0051529	309
520	3L	6468806	6471457	2.217007637024	6470030	2.098506815293	FBgn0020251	353	FBgn0020251	353
521	X	542734	545364	2.215941905975	544056	2.131815075874	FBgn0021764	395	FBgn0025637	31163
522	3L	9464618	9466386	2.213836669922	9465483	1.882770622478	FBgn0052037	658	FBgn0036005	3769
523	3R	25370394	25374945	2.21044254303	25373950	1.979293374454	FBgn0000492	8159	FBgn0040623	57134
524	2L	245584	251599	2.21010684967	249434	2.062507241964	FBgn0001309	1361	FBgn0001309	1361
525	2L	7518913	7521083	2.20877790451	7520055	2.133672326803	FBgn0011283	22695	FBgn0053529	24368
526	2L	281452	284820	2.205828666687	282506	1.760059917674	FBgn0031244	775	FBgn0031244	775
527	3R	20095792	20099672	2.204998970032	20098293	2.108900487423	FBgn0029146	460	FBgn0051130	7312
528	2R	13669617	13673643	2.204699039459	13670555	1.847251832485	FBgn0022238	2500	FBgn0022238	2500
529	2R	3737685	3739290	2.204267024994	3738497	1.755934506655	FBgn0010109	5643	FBgn0010109	5643
530	3R	17437361	17440027	2.203525543213	17437712	1.891323033501	FBgn0046832	10534	FBgn0046832	10534
531	3L	522535	528575	2.202803134918	524046	1.935207754374	FBgn0001316	75	FBgn0035140	337
532	2R	20307731	20309394	2.200922966003	20308503	1.684820950031	FBgn0035069	2105	FBgn0050423	74933
533	2R	20170848	20174521	2.19952249527	20173584	1.822212135091	FBgn0035046	1559	FBgn0035046	1559
534	2R	11616750	11619716	2.198746681213	11617700	1.953175993527	FBgn0014020	151	FBgn0034073	234
535	2R	11269416	11272389	2.198180675507	11270925	1.801192199483	FBgn0050089	28664	FBgn0050089	28664
536	3R	2488116	2489915	2.196783065796	2488924	1.934032524333	FBgn0024912	3102	FBgn0026567	5320
537	3R	11087678	11090421	2.196091651917	11089056	1.943322293899	FBgn0003600	140	FBgn0003600	140
538	3R	21297121	21299685	2.194891929626	21298440	2.005034383138	FBgn0004509	338	FBgn0039337	4285
539	3R	11617961	11621042	2.192867279053	11619679	2.046298086643	FBgn0038364	161	FBgn0038364	161
540	3R	23266028	23269435	2.192044258118	23268210	1.997922785142	FBgn0039518	21701	FBgn0039509	153993
541	3R	20043662	20048466	2.191905975342	20047317	1.909102058411	FBgn0011725	370	FBgn0026257	453
542	3L	15089701	15091716	2.191274166107	15090461	1.905671183268	FBgn0036481	116	FBgn0025776	81125
543	3R	2914243	2916323	2.190917491913	2915482	1.987729549408	FBgn0003884	3222	FBgn0003884	3222
544	2R	3578990	3581740	2.189425945282	3580156	2.214661878698	FBgn0020279	362	FBgn0021814	11692
545	3L	21776406	21778194	2.18856048584	21777314	1.94311645627	FBgn0037139	1118	FBgn0046301	11268
546	2R	3640516	3644172	2.187582969666	3641405	1.959001421928	FBgn0033267	1740	FBgn0033267	1740
547	2L	5996328	6000387	2.187327861786	5997350	1.962158560753	FBgn0031759	2133	FBgn0001942	15591
548	3L	3356911	3358618	2.18711566925	3357724	1.79932898283	FBgn0027616	26	FBgn0027616	26
549	2L	2991963	2994067	2.185374259949	2992985	1.902807628407	FBgn0025681	21	FBgn0002989	224
550	2R	16830008	16832167	2.185203552246	16831040	1.862521227668	FBgn0020306	14	FBgn0020306	14
551	3L	17343008	17345632	2.184545040131	17344701	2.044581492742	FBgn0036715	87	FBgn0026197	22016
552	2L	3605471	3607828	2.183675765991	3606711	2.040875852108	FBgn0002985	37	FBgn0002985	37
553	3R	12543098	12546866	2.183425426483	12545757	2.025882664849	FBgn0003944	14591	FBgn0063261	31354
554	3L	1755200	1757473	2.181491374969	1756325	1.90763316435	FBgn0013811	1143	FBgn0027903	2840
555	2L	13903427	13905961	2.18096446991	13904616	1.791494706098	FBgn0019890	43	FBgn0019890	43
556	X	20527319	20529338	2.177214622498	20528356	1.8370421634	FBgn0031129	18280	FBgn0003300	23239
557	2R	7147470	7152320	2.176305770874	7149020	1.828687000275	FBgn0033638	543	FBgn0033638	543
558	X	6881644	6883609	2.173332214355	6882432	1.926530774434	FBgn0029931	3412	FBgn0029931	3412
559	2R	13018909	13020840	2.172396183014	13019856	1.961949706078	FBgn0034228	2096	FBgn0034237	31220
560	X	8115662	8117513	2.170366287231	8116595	2.106364607811	FBgn0030028	45	FBgn0030028	45
561	3R	10108483	10113241	2.170341968536	10112254	1.938130795956	FBgn0003862	369	FBgn0003862	369
562	3R	5989974	5992031	2.169744968414	5990911	2.006456880008	FBgn0037794	3861	FBgn0037797	57569
563	X	9528729	9532977	2.169090747833	9531452	1.877307355404	FBgn0030150	2559	FBgn0030150	2559
564	2L	14434003	14437103	2.168810367584	14436075	2.064272039077	FBgn0028871	10944	FBgn0005771	54787
565	3L	21409701	21411429	2.167063713074	21410540	1.681451907525	FBgn0014143	143	FBgn0014143	143
566	3R	6439089	6441697	2.167019844055	6440271	1.855690211058	FBgn0001235	24115	FBgn0001235	24115
567	2L	17256198	17260316	2.166273117065	17259501	2.016448525821	FBgn0032629	2840	FBgn0032633	120575
568	2L	824966	827416	2.165176391602	826553	1.876034080982	FBgn0010583	589	FBgn0010583	589
569	3R	15759849	15762584	2.164720773697	15760725	1.85198469162	FBgn0021776	117	FBgn0021776	117
570	2R	6970618	6972528	2.163782119751	6971419	2.020396653344	FBgn0000581	3295	FBgn0000581	3295
571	2L	17738188	17740560	2.162561416626	17739273	2.040329877068	FBgn0015609	3823	FBgn0032646	242235
572	X	18133455	18135788	2.162064552307	18134791	2.128275803157	FBgn0004956	6971	FBgn0004956	6971
573	2L	15308789	15310614	2.16187620163	15309675	2.023725271225	FBgn0041103	6160	FBgn0001981	20118
574	3L	16008100	16013130	2.160941123962	16009043	1.756997871399	FBgn0003691	6871	FBgn0003691	6871
575	2R	16789244	16791426	2.15983581543	16790254	1.821073756498	FBgn0034611	372	FBgn0034611	372
576	3R	2819213	2821573	2.159302711487	2820468	2.126637041569	FBgn0000095	4482	FBgn0010774	85658
577	2L	19328866	19331078	2.158473968506	19329992	2.152439313776	FBgn0024245	29161	FBgn0024245	29161
578	2L	12665304	12667346	2.158350944519	12666144	1.970624446869	FBgn0032442	3025	FBgn0032445	26879
579	3L	9587929	9590498	2.158298969269	9589436	1.973030146431	FBgn0002528	570	FBgn0010408	103947
580	3R	24160497	24162895	2.157910346985	24161772	2.083065032959	FBgn0039579	1532	FBgn0039580	3718
581	X	2242006	2245707	2.157484054565	2244570	1.978089472827	FBgn0040387	750	FBgn0001150	40549
582	3R	26680321	26683457	2.157185077667	26682364	1.818778486813	FBgn0003720	4327	FBgn0003720	4327
583	3L	15481351	15483494	2.154796123505	15482227	2.021938668357	FBgn0036503	58	FBgn0036503	58
584	2L	16277346	16278880	2.153742790222	16277435	2.080362510681	FBgn0001994	6222	FBgn0001994	6222
585	2R	16342888	16344942	2.150279045105	16343791	1.841477281907	FBgn0011674	145	FBgn0016984	3795
586	3R	15755805	15758018	2.150216579437	15756746	2.094605782453	FBgn0038753	2429	FBgn0021776	4096
587	3R	25129017	25131245	2.150161981583	25129973	2.081816336688	FBgn0039659	7022	FBgn0003525	48471
588	3R	16654051	16656957	2.148161411285	16655934	1.731952947729	FBgn0027493	403	FBgn0038830	5983
589	2R	9338901	9342950	2.147515773773	9340225	1.829088330269	FBgn0000662	236	FBgn0000662	236
590	X	7901083	7907803	2.1466588974	7906390	2.076435208321	FBgn0004656	282	FBgn0004656	282
591	2R	19782206	19784674	2.14587020874	19783400	1.951598279616	FBgn0005636	63	FBgn0034987	87443
592	3R	1424974	1428073	2.145826339722	1426434	1.986510613385	FBgn0037346	457	FBgn0037346	457
593	2R	15579427	15582699	2.145535469055	15581647	1.852279270397	FBgn0004364	44727	FBgn0004364	44727
594	2L	2813939	2816026	2.145154476166	2815161	1.944911360741	FBgn0031463	325	FBgn0031459	45024
595	3L	5603821	5605718	2.14416885376	5604749	1.889818387873	FBgn0035625	181	FBgn0035625	181
596	3R	7366615	7369746	2.143962860107	7367401	1.673967137056	FBgn0053512	2432	FBgn0037920	78412
597	X	10771884	10773757	2.140994548798	10772897	1.888423252106	FBgn0030251	280	FBgn0030241	72805
598	2L	2447264	2452233	2.140474319458	2451036	1.824365335352	FBgn0012017	9008	FBgn0015816	41630
599	2L	5324316	5327304	2.13934803009	5326356	1.790000706911	FBgn0015031	885	FBgn0015031	885
600	2L	19448139	19450196	2.139154434204	19449211	1.767911490272	FBgn0003732	225	FBgn0003732	225
601	X	12583687	12587003	2.138748168945	12586045	2.056917317708	FBgn0030418	7642	FBgn0053963	92646
602	3L	20718024	20720421	2.136888504028	20719306	1.795494864969	FBgn0037021	741	FBgn0016696	13928
603	2R	10384525	10386472	2.135996818542	10385603	1.987216800451	FBgn0022063	328	FBgn0022063	328
604	3R	25864683	25867869	2.134111881256	25866897	1.813239265891	FBgn0003510	40	FBgn0003510	40
605	3R	4665735	4669347	2.133140087128	4667390	2.061229050159	FBgn0037638	17258	FBgn0011966	20212
606	3R	5375989	5378976	2.133106231689	5378070	1.832282655379	FBgn0037707	305	FBgn0037707	305
607	2L	13547092	13551331	2.131953716278	13550424	1.764439433813	FBgn0015954	283	FBgn0028546	90847
608	2R	16608468	16610436	2.131289958954	16609475	1.966542973238	FBgn0015721	37	FBgn0011824	4590
609	2R	15841123	15843890	2.130860805511	15842564	1.772845352397	FBgn0034504	434	FBgn0034504	434
610	2L	7009004	7011508	2.127373218536	7010445	2.111841313979	FBgn0031880	3051	FBgn0051908	16850
611	3L	19000452	19002388	2.126925468445	19001438	1.884556293488	FBgn0002945	9152	FBgn0002945	9152
612	3R	19742457	19744551	2.125387191772	19743423	1.764998435974	FBgn0016754	5272	FBgn0015282	13824
613	3R	9508237	9511630	2.12432050705	9509861	2.07432940427	FBgn0024555	181	FBgn0024555	181
614	2L	9447563	9450655	2.124261856079	9449540	1.944503247738	FBgn0053723	8800	FBgn0002973	12027
615	3L	18325947	18327757	2.122895240784	18326875	1.904248405905	FBgn0011706	36787	FBgn0011706	36787
616	2L	17217466	17219216	2.122609138489	17218422	1.893295680775	FBgn0051745	23057	FBgn0032633	161654
617	2R	13725109	13726979	2.12193441391	13726032	1.777253717184	FBgn0050114	3414	FBgn0000658	21594
618	2R	3591109	3596113	2.12185382843	3595209	2.018547296524	FBgn0028563	418	FBgn0021814	3361
619	3L	6937492	6939479	2.12167263031	6938585	1.844631799062	FBgn0010851	164	FBgn0001104	15415
620	X	1978035	1982603	2.121402740479	1979605	1.968501210213	FBgn0004860	1725	FBgn0025626	58313
621	2L	1065408	1069645	2.121252536774	1068470	1.988679230213	FBgn0003310	9341	FBgn0003310	9341
622	2R	6697144	6701350	2.119926452637	6698863	1.791566252708	FBgn0003396	9136	FBgn0033581	32900
623	X	510557	513869	2.119058132172	512478	1.906447887421	FBgn0025639	385	FBgn0025639	385
624	3R	18464196	18465791	2.117654085159	18465069	1.601496249437	FBgn0020278	13	FBgn0039000	34822
625	2L	12465912	12467702	2.117574214935	12466819	1.817212441388	FBgn0032437	13137	FBgn0040286	32154
626	3R	12455383	12457669	2.116152763367	12456597	1.766018331051	FBgn0000634	5649	FBgn0038453	12730
627	3R	26100862	26103289	2.114964485168	26101953	1.674514433917	FBgn0010113	1703	FBgn0039757	67211
628	3L	18150069	18152447	2.114308357239	18151150	1.926976076762	FBgn0003997	254	FBgn0020300	46487
629	2L	18132463	18134569	2.114019870758	18133323	1.62945988973	FBgn0001301	816	FBgn0041184	15016
630	2L	869362	872156	2.11207485199	871104	1.788573994356	FBgn0053526	640	FBgn0053526	640
631	X	17484436	17487210	2.109990119934	17485386	1.898524194956	FBgn0026375	1103	FBgn0030855	15166
632	3R	25871041	25873376	2.10945558548	25872260	1.733568976907	FBgn0039741	63	FBgn0039741	63
633	X	7141499	7143356	2.109253883362	7142483	1.962327536415	FBgn0025549	5943	FBgn0025549	5943
634	3L	14923183	14924904	2.10817193985	14924052	2.040053397417	FBgn0026320	10554	FBgn0026320	10554
635	2R	1627225	1630600	2.106064796448	1629761	1.821262724259	FBgn0033063	15017	FBgn0033062	36753
636	X	20061068	20063374	2.104596138	20062170	1.788888633251	FBgn0031098	5	FBgn0031098	5
637	3R	26579895	26581847	2.103457450867	26580884	1.850605403676	FBgn0039801	8874	FBgn0003720	97153
638	3L	18103009	18105339	2.10301399231	18104533	1.81253601523	FBgn0020300	130	FBgn0020300	130
639	3R	10306521	10311202	2.100772380829	10307689	1.834874601925	FBgn0038233	29725	FBgn0038234	29901
640	2L	6610479	6612616	2.099563598633	6611727	1.776193499565	FBgn0031836	704	FBgn0031836	704
641	3R	8889191	8892048	2.09743976593	8891010	1.618779540062	FBgn0004666	7529	FBgn0003308	32751
642	X	2255013	2256047	2.097158432007	2255975	1.92734079361	FBgn0040385	11080	FBgn0001150	29144
643	3L	12620335	12624499	2.096682548523	12623230	1.948265612125	FBgn0052111	21347	FBgn0036306	105474
644	3R	11858927	11861119	2.096312522888	11860024	1.78929439187	FBgn0003117	8205	FBgn0038396	15369
645	2R	4916360	4920032	2.09398651123	4918479	1.622537136078	FBgn0053774	6382	FBgn0053774	6382
646	X	6702176	6703801	2.093946456909	6703023	1.66430310642	FBgn0029915	5164	FBgn0064122	10721
647	2R	20605166	20609256	2.093556880951	20606072	1.883984029293	FBgn0004919	14152	FBgn0001148	36492
648	2R	7726211	7727753	2.089964389801	7727009	1.703250185649	FBgn0020377	123	FBgn0020377	123
649	3R	5455335	5457247	2.089281082153	5456374	1.877997959361	FBgn0005585	233	FBgn0005585	233
650	X	6879363	6880966	2.089130401611	6880108	1.602359890938	FBgn0029930	1293	FBgn0029931	5736
651	3L	14605181	14610059	2.087639808655	14607573	1.967447349003	FBgn0041604	9694	FBgn0028418	81550
652	2R	9107904	9110311	2.087302207947	9109363	1.7092146032	FBgn0027581	120	FBgn0033859	193
653	2R	14772250	14774402	2.082222938538	14773545	1.847879439592	FBgn0034423	1232	FBgn0003254	17044
654	2L	18647147	18649405	2.082020759583	18648326	1.918645970962	FBgn0032693	587	FBgn0032693	587
655	2L	10547011	10550056	2.081713199615	10548892	1.864746379852	FBgn0051721	4011	FBgn0032268	18398
656	2L	19155982	19159491	2.080400466919	19158530	1.978427290916	FBgn0032763	19101	FBgn0032762	29175
657	3L	9827186	9830918	2.079260826111	9830027	1.832100784077	FBgn0004390	801	FBgn0015618	17430
658	3R	11744722	11748526	2.078331947327	11745898	1.814343161053	FBgn0038385	737	FBgn0038385	737
659	2R	12990406	12994759	2.07804775238	12991415	1.529554621379	FBgn0034224	491	FBgn0028953	18871
660	X	12567277	12571988	2.077756881714	12569824	1.833539710325	FBgn0024308	6556	FBgn0053963	76425
661	3L	14925145	14926750	2.077322721481	14925895	1.619252345141	FBgn0026320	8711	FBgn0026320	8711
662	2L	13233526	13236072	2.077050209045	13234879	1.902400493622	FBgn0032493	284	FBgn0032493	284
663	2L	19127688	19133975	2.076592445374	19131345	1.794263243675	FBgn0010300	1610	FBgn0032762	1990
664	2R	16699724	16701590	2.075773715973	16700616	1.795680747313	FBgn0034602	539	FBgn0034599	24074
665	3L	21531324	21533564	2.074462890625	21532344	1.973492272695	FBgn0023417	355	FBgn0028663	58641
666	3L	7107332	7113073	2.074192523956	7111940	1.784125055586	FBgn0023001	3475	FBgn0002775	12470
667	3R	19871551	19874846	2.074120521545	19872665	1.769499722649	FBgn0043455	847	FBgn0043455	847
668	3R	12707430	12709203	2.07313990593	12708374	1.710728729472	FBgn0015350	2924	FBgn0082171	26337
669	3R	2987505	2989409	2.072301864624	2988434	2.0121829089	FBgn0002306	117	FBgn0037481	7536
670	3R	17283458	17286459	2.072098731995	17284339	1.932239700766	FBgn0011278	12297	FBgn0013984	121912
671	X	13480410	13482417	2.069957733154	13481321	1.802119507509	FBgn0030506	20424	FBgn0030507	20639
672	3R	15139886	15141841	2.069479942322	15141046	1.766045065487	FBgn0000463	10889	FBgn0000463	10889
673	3L	19855672	19858141	2.069225788116	19856884	1.675857543945	FBgn0020887	357	FBgn0020887	357
674	3L	13022663	13024892	2.068460226059	13023963	1.88207885623	FBgn0036342	2992	FBgn0036342	2992
675	3L	19828717	19834144	2.067795753479	19829614	1.948658561707	FBgn0014037	13612	FBgn0014037	13612
676	3R	2586052	2589843	2.06707239151	2587927	1.848253935575	FBgn0000071	388	FBgn0000071	388
677	2R	16101666	16103657	2.065638065338	16102567	1.851275265217	FBgn0015907	199	FBgn0015907	199
678	2R	19145679	19147915	2.06526184082	19146672	1.856134779313	FBgn0004795	6460	FBgn0016762	54926
679	3R	10393162	10397527	2.064884185791	10396528	1.738261922201	FBgn0004629	1165	FBgn0004629	1165
680	2R	11331016	11332923	2.064232826233	11332034	1.754368333256	FBgn0050084	362	FBgn0050085	51974
681	3R	1436969	1439668	2.060952186584	1438312	1.819065988064	FBgn0017550	518	FBgn0037346	11421
682	X	11337618	11341486	2.057431459427	11340328	1.845694233389	FBgn0052666	1940	FBgn0052666	1940
683	2L	10056245	10059787	2.057299613953	10058922	1.886042624712	FBgn0032178	1975	FBgn0011823	2016
684	X	2163512	2164989	2.056203842163	2164907	1.904910564423	FBgn0054052	13513	FBgn0023526	16005
685	2L	7531769	7533626	2.055946826935	7532667	1.851541846991	FBgn0053529	11756	FBgn0053529	11756
686	3L	14921296	14922939	2.055648803711	14921780	1.674999798045	FBgn0040487	10409	FBgn0040487	10409
687	3L	5905494	5907381	2.053990840912	5906516	1.963624179363	FBgn0002638	204	FBgn0002638	204
688	3R	27572429	27575120	2.053608417511	27573988	1.911291571224	FBgn0011013	737	FBgn0011013	737
689	3L	15692824	15695628	2.053511619568	15694432	1.842134237289	FBgn0010105	750	FBgn0010105	750
690	2L	4377498	4379816	2.049305915833	4378523	1.985423591402	FBgn0031597	4196	FBgn0031597	4196
691	3R	11923131	11926591	2.048610210419	11925259	1.946715423039	FBgn0010379	321	FBgn0038396	49866
692	2L	7309490	7312990	2.047914981842	7310624	1.721102041357	FBgn0004009	3463	FBgn0004009	3463
693	3L	8626499	8628623	2.047496795654	8627392	1.779513527365	FBgn0035922	3921	FBgn0001168	22314
694	2R	20732225	20735236	2.046977043152	20734032	1.844069733339	FBgn0001325	183	FBgn0001325	183
695	3L	20958418	20962689	2.045333862305	20960654	1.791757583618	FBgn0003415	611	FBgn0003415	611
696	2R	6615707	6617566	2.045267105103	6616504	1.778497982025	FBgn0040765	594	FBgn0033581	49459
697	2L	6047155	6051898	2.044263362885	6048765	1.855567038059	FBgn0031768	766	FBgn0031768	766
698	2R	19033500	19035561	2.043732643127	19034550	1.846209413865	FBgn0034873	3092	FBgn0034873	3092
699	3L	5902533	5904560	2.041398048401	5903498	1.788493601481	FBgn0002638	3222	FBgn0002638	3222
700	3R	15157001	15159202	2.041345596313	15158298	1.857235252857	FBgn0000463	6363	FBgn0000463	6363
701	2L	15318255	15322985	2.041078567505	15320457	1.950546383858	FBgn0041103	4622	FBgn0001981	9336
702	3L	10829110	10832663	2.040979385376	10831386	1.775753862718	FBgn0026160	453	FBgn0026160	453
703	3R	19168725	19174237	2.040163993835	19169590	1.751961567823	FBgn0003118	2294	FBgn0002622	14935
704	X	11550918	11555700	2.039908647537	11553815	1.884941726923	FBgn0030329	924	FBgn0030328	1014
705	2L	9120269	9121929	2.03891658783	9121055	1.548436641693	FBgn0052982	4696	FBgn0052982	4696
706	3L	5779997	5782554	2.037175178528	5780928	1.875700614032	FBgn0052415	3317	FBgn0035639	3992
707	2L	19570382	19574828	2.035217285156	19572325	2.03544476453	FBgn0005672	928	FBgn0005672	928
708	X	8404797	8408121	2.034729957581	8406775	1.785564475589	FBgn0030049	878	FBgn0030054	44763
709	2L	8541515	8546525	2.034636974335	8543583	1.651929939494	FBgn0011259	250	FBgn0029004	14965
710	X	4298390	4300581	2.033540725708	4299486	1.841286599636	FBgn0000179	41393	FBgn0029714	97718
711	X	4522298	4525481	2.030780792236	4523135	1.671986944535	FBgn0003200	1688	FBgn0022768	8973
712	2L	712516	716356	2.02946472168	715338	1.724092274904	FBgn0000497	370	FBgn0015621	104626
713	2R	10613737	10616020	2.029243469238	10614883	1.883051991463	FBgn0015371	15237	FBgn0033989	107797
714	2R	18012936	18016426	2.029047012329	18015593	1.921432346106	FBgn0034735	15797	FBgn0022986	92469
715	3R	18491825	18494298	2.028746604919	18492922	1.641370266676	FBgn0038999	2451	FBgn0039000	6969
716	2R	8399565	8401487	2.028717041016	8400372	1.70402730306	FBgn0003975	176	FBgn0000181	14228
717	3L	15981521	15984759	2.027910232544	15982900	1.777722740173	FBgn0036558	5829	FBgn0044028	5839
718	2R	5586879	5591156	2.026581764221	5588953	1.549466460943	FBgn0033483	1225	FBgn0033483	1225
719	3L	3053405	3059300	2.026334762573	3057507	1.977208894842	FBgn0035397	2847	FBgn0003938	16826
720	3R	2860849	2864256	2.026203155518	2863289	1.895060595344	FBgn0024289	14768	FBgn0010774	42837
721	X	8253635	8259855	2.026078224182	8258186	1.775960838093	FBgn0052711	2855	FBgn0052711	2855
722	3L	4150105	4152301	2.024923801422	4151113	1.610934346914	FBgn0011653	120	FBgn0004574	28380
723	2L	4837282	4839422	2.024917602539	4838392	1.701335654539	FBgn0031635	396	FBgn0031633	7722
724	2R	11042750	11047538	2.024899482727	11045238	1.873261988163	FBgn0019968	1863	FBgn0019968	1863
725	2L	18479305	18483844	2.02466750145	18483031	1.732313717113	FBgn0032682	1615	FBgn0032682	1615
726	3L	1550882	1553989	2.024557590485	1551947	1.830766487122	FBgn0035235	193	FBgn0035235	193
727	3R	12293696	12296262	2.024301528931	12294567	1.802995906157	FBgn0038434	783	FBgn0038434	783
728	3L	22201280	22202725	2.023216247559	22201401	1.992473732341	FBgn0004179	299	FBgn0037156	887
729	3R	12166652	12168804	2.023184299469	12167630	1.861332332387	FBgn0040284	76	FBgn0040284	76
730	3R	2911333	2913547	2.023094654083	2912494	1.917548388243	FBgn0003884	234	FBgn0003884	234
731	2R	20563621	20565728	2.02149105072	20564894	1.853824615479	FBgn0001148	4686	FBgn0001148	4686
732	2L	19204236	19205875	2.020931720734	19204979	1.631678945878	FBgn0015380	18704	FBgn0032762	75624
733	3R	12351317	12353341	2.020797729492	12352400	1.795699568356	FBgn0038441	13228	FBgn0027053	56577
734	X	18621710	18625225	2.020381450653	18624408	1.815791547298	FBgn0030960	1197	FBgn0030960	1197
735	2R	10633241	10634224	2.019972801208	10634034	1.624833106995	FBgn0015371	3914	FBgn0033989	126948
736	2L	9704558	9706658	2.019554138184	9705824	1.855970293283	FBgn0051710	120	FBgn0032138	5445
737	3R	17869796	17871336	2.019307851791	17870674	1.333947967081	FBgn0017397	2760	FBgn0017397	2760
738	2L	6228621	6230458	2.019051551819	6229646	1.794565614065	FBgn0026755	4596	FBgn0031782	101884
739	3R	4817730	4820034	2.018538951874	4818745	1.817097187042	FBgn0022347	78	FBgn0022347	78
740	3R	11115515	11118469	2.018423557281	11117503	1.840847464169	FBgn0003721	10249	FBgn0011476	13232
741	3R	682899	685019	2.017915248871	683833	1.797731399536	FBgn0003002	5298	FBgn0003002	5298
742	3R	20892228	20893887	2.017524719238	20893115	1.611831693088	FBgn0039270	1589	FBgn0039270	1589
743	3R	11797408	11800110	2.016140222549	11798556	1.867510935839	FBgn0002783	75	FBgn0002783	75
744	2L	157982	162847	2.016054153442	161832	1.796789675951	FBgn0016977	2798	FBgn0016977	2798
745	3L	14374135	14376570	2.015602111816	14375248	1.72463537852	FBgn0003459	66	FBgn0003459	66
746	2L	4028083	4032682	2.014993190765	4031853	1.675448894501	FBgn0000547	474	FBgn0000547	474
747	3R	12596308	12599976	2.014114141464	12599091	1.888226200553	FBgn0020556	180	FBgn0020556	180
748	2L	3475643	3479097	2.012813091278	3476509	1.802404105663	FBgn0022073	1925	FBgn0031540	6502
749	3R	7256466	7258380	2.011766433716	7257420	1.9591588974	FBgn0037899	23	FBgn0037899	23
750	2R	11304596	11306608	2.010929107666	11305558	1.801037732293	FBgn0050321	2629	FBgn0050089	63297
751	2R	8511375	8513696	2.010371685028	8512115	1.550737116072	FBgn0008654	915	FBgn0005624	15219
752	2L	8028781	8032384	2.009507656097	8031026	2.06164175272	FBgn0044323	303	FBgn0031977	1562
753	X	18743589	18745640	2.008514404297	18744762	1.866843952852	FBgn0030976	10415	FBgn0030974	17192
754	3R	20874812	20877330	2.007431507111	20875970	1.777493084178	FBgn0039266	456	FBgn0039266	456
755	2L	18833999	18836351	2.007338762283	18835562	1.748087770799	FBgn0032717	34	FBgn0032717	34
756	3L	16595740	16597813	2.005453109741	16596963	1.819733589888	FBgn0017572	16232	FBgn0017572	16232
757	2L	5788398	5790407	2.004956245422	5789375	1.911265204935	FBgn0051913	5344	FBgn0031739	12594
758	3R	23755896	23758336	2.004415988922	23757382	1.68971145153	FBgn0051053	3504	FBgn0039559	6189
759	2L	7048023	7050707	2.00367641449	7048889	1.792030278374	FBgn0051630	6422	FBgn0051630	6422
760	2L	12009384	12012985	2.002903938293	12010705	1.925968338461	FBgn0014019	2329	FBgn0032390	20741
761	2R	7500243	7502135	2.001895904541	7501082	1.588485062122	FBgn0011704	268	FBgn0011704	268
762	2L	8165154	8168413	2.001372814178	8166137	1.70193938648	FBgn0031992	3812	FBgn0031992	3812
763	3R	1056736	1058761	1.999935150146	1057871	1.7531067729	FBgn0040208	69	FBgn0000340	14724
764	X	19131455	19133737	1.999611854553	19132335	1.869116374425	FBgn0065084	3475	FBgn0031008	29514
765	2R	15182974	15185490	1.999264717102	15183909	1.809831351042	FBgn0015949	774	FBgn0015949	774
766	X	381911	384662	1.998760223389	383615	1.705608685811	FBgn0024983	3498	FBgn0000570	3573
767	X	19597639	19600981	1.998653411865	19600101	1.891738764445	FBgn0031070	3841	FBgn0031070	3841
768	3L	15766615	15768718	1.997034072876	15767485	1.762427049525	FBgn0036531	6192	FBgn0036537	33160
769	3R	901441	903299	1.996671676636	902380	1.717946248896	FBgn0010313	10028	FBgn0010313	10028
770	3L	17614466	17616644	1.996191501617	17615350	1.503479123116	FBgn0052179	4185	FBgn0052179	4185
771	X	18780163	18782306	1.995350837708	18780971	1.7347022295	FBgn0052541	16675	FBgn0030974	53401
772	3R	7773634	7776207	1.994334220886	7775152	1.733706895043	FBgn0051211	250	FBgn0037955	126942
773	X	18076652	18078772	1.99334526062	18077562	1.710286923817	FBgn0030904	491	FBgn0004956	64200
774	X	2080946	2082771	1.992710590363	2081859	1.602896494024	FBgn0003048	8	FBgn0000377	24278
775	2R	6069146	6072267	1.99104642868	6070502	1.584611475468	FBgn0004399	785	FBgn0004399	785
776	3L	16535149	16538171	1.990724563599	16535965	1.674723569085	FBgn0026061	2624	FBgn0036641	10534
777	2L	1884385	1887619	1.990509986877	1886575	1.869806468487	FBgn0031374	1591	FBgn0031357	176109
778	3R	8073156	8075197	1.989458084106	8074229	1.909560708439	FBgn0038008	5680	FBgn0037992	120310
779	3L	18553143	18554386	1.98872089386	18554011	1.910830497742	FBgn0036791	11	FBgn0036800	33942
780	2L	8273940	8278597	1.988149642944	8276304	1.834871404311	FBgn0011902	14423	FBgn0011902	14423
781	2L	2036927	2038879	1.987952470779	2037699	1.778786945343	FBgn0003557	103	FBgn0031391	109588
782	3R	12527943	12529614	1.987948417664	12528752	1.510785018697	FBgn0003944	31596	FBgn0063261	48359
783	2R	12154142	12156579	1.98740530014	12155383	1.898108154535	FBgn0024232	720	FBgn0003274	54426
784	3R	2503537	2505418	1.9861369133	2504149	1.713972091675	FBgn0002522	163	FBgn0026567	20545
785	3L	111419	116318	1.982641220093	114648	1.884425095149	FBgn0020386	1664	FBgn0035105	53306
786	3R	4113826	4115774	1.981442451477	4114773	1.783632811378	FBgn0037562	1112	FBgn0037568	16207
787	2L	15756648	15759129	1.980719566345	15758428	1.656527280807	FBgn0001987	256	FBgn0003936	10817
788	2L	8875161	8877076	1.980355739594	8876178	1.789078011232	FBgn0032072	9411	FBgn0029123	50553
789	3L	4955982	4958386	1.979721069336	4957087	1.798496358535	FBgn0005775	68	FBgn0035570	266384
790	2R	14191610	14194114	1.978268623352	14192525	1.898336346944	FBgn0023214	4130	FBgn0023214	4130
791	2R	8419235	8421132	1.976109027863	8420181	1.666614280028	FBgn0010488	11723	FBgn0010488	11723
792	2L	11451880	11453940	1.97444152832	11452948	1.841210617739	FBgn0004579	7345	FBgn0004579	7345
793	3L	3793065	3796363	1.974366664886	3795448	1.68231678009	FBgn0035464	647	FBgn0035464	647
794	3L	13993414	13995076	1.971979379654	13994256	1.710770257314	FBgn0052133	153	FBgn0036405	22232
795	2R	12540550	12543718	1.971130371094	12541742	1.787569550907	FBgn0023172	362	FBgn0034181	7351
796	3R	1832454	1834996	1.970245838165	1833620	1.744456852184	FBgn0003261	681	FBgn0003261	681
797	2R	1638369	1642420	1.970217704773	1639460	1.697289288044	FBgn0033063	5318	FBgn0033062	46452
798	3R	12105091	12108373	1.969805002213	12106245	1.723709195852	FBgn0051283	2114	FBgn0051283	2114
799	2R	12014052	12016003	1.968752384186	12014951	1.797293242286	FBgn0011260	108	FBgn0034138	71149
800	3R	4540746	4542782	1.968309402466	4541674	1.450971435098	FBgn0037613	96	FBgn0037613	96
801	X	4528935	4533927	1.967864513397	4529640	1.503998215993	FBgn0022768	2468	FBgn0022768	2468
802	2L	14045462	14048252	1.967275619507	14047344	1.894864294264	FBgn0028876	240	FBgn0028876	240
803	2R	12033211	12034967	1.96667766571	12034129	1.580025308272	FBgn0034134	15684	FBgn0034138	51971
804	3L	8637996	8641459	1.964788913727	8640294	1.760208101834	FBgn0001168	9412	FBgn0001168	9412
805	3R	18966836	18968734	1.9640417099	18967753	1.661906659603	FBgn0004644	128	FBgn0051457	14047
806	2R	5558843	5560947	1.963972568512	5559858	1.592873827616	FBgn0033476	573	FBgn0033476	573
807	2L	3464845	3467181	1.962482452393	3466128	1.774759909686	FBgn0005616	17	FBgn0005616	17
808	2R	7688012	7691619	1.961976051331	7688953	1.86434618632	FBgn0014184	1216	FBgn0014184	1216
809	2R	5225469	5227308	1.961175918579	5226330	1.633102989197	FBgn0010316	2194	FBgn0023143	21189
810	3L	8479745	8481844	1.959784507751	8480943	1.85510001463	FBgn0035900	2751	FBgn0035900	2751
811	2L	478647	482026	1.959715843201	480972	1.767389101141	FBgn0043364	1290	FBgn0003963	42495
812	2R	2141535	2145282	1.959681987762	2144346	1.484932114096	FBgn0004145	595	FBgn0040673	19520
813	3R	9794988	9799681	1.959506034851	9797488	1.835846185684	FBgn0015270	6849	FBgn0038196	64399
814	3R	4159050	4161510	1.955339431763	4160638	1.688234385322	FBgn0040529	6125	FBgn0040529	6125
815	2L	8363836	8367269	1.954531669617	8366041	1.764028128456	FBgn0005776	1174	FBgn0005776	1174
816	2R	17904415	17906290	1.953398227692	17905409	1.835834587322	FBgn0034724	4229	FBgn0053200	10824
817	3L	1867881	1870446	1.951853752136	1869005	1.922446060181	FBgn0035289	186	FBgn0002183	9137
818	3R	25829416	25831458	1.951754570007	25830625	1.611072820776	FBgn0016685	118	FBgn0039735	222
819	3R	19694222	19696146	1.951216220856	19695125	1.749212769901	FBgn0004185	9773	FBgn0004185	9773
820	2L	18732674	18734315	1.950926780701	18733598	1.696060448885	FBgn0032709	2741	FBgn0032702	34551
821	3L	22340851	22342632	1.947451591492	22341660	1.729630778818	FBgn0004449	68	FBgn0004449	68
822	X	440153	441989	1.947342395782	441140	1.788886278868	FBgn0003986	6723	FBgn0003986	6723
823	2L	9420731	9422398	1.946997642517	9421493	1.53119653066	FBgn0032116	4900	FBgn0002973	16020
824	2L	18145436	18149027	1.946531295776	18146295	1.815347162882	FBgn0041184	2044	FBgn0041184	2044
825	2L	15314941	15316939	1.94636631012	15316062	1.570697239467	FBgn0041103	227	FBgn0001981	13731
826	3L	14015922	14019531	1.946331977844	14018522	1.6759862264	FBgn0036406	267	FBgn0036406	267
827	X	4891242	4894085	1.94565486908	4892174	1.631817649393	FBgn0003028	1360	FBgn0004368	107805
828	2R	13230518	13233137	1.944464683533	13231352	1.764059964348	FBgn0028494	2838	FBgn0063386	13387
829	X	19337964	19342576	1.941353797913	19339946	1.578109323978	FBgn0031023	3937	FBgn0040890	10800
830	3R	7953055	7955384	1.940994262695	7954510	1.72606921196	FBgn0037992	591	FBgn0037992	591
831	3L	10820787	10823886	1.940533638	10821716	1.72860249877	FBgn0026160	10123	FBgn0026160	10123
832	X	17571685	17574412	1.939939975739	17572804	1.874875647681	FBgn0030866	407	FBgn0030866	407
833	3L	8798382	8802192	1.939426898956	8799557	1.815655648708	FBgn0011577	1896	FBgn0020633	66000
834	2L	22138409	22140671	1.938591957092	22139366	1.72883533029	FBgn0032978	9527	FBgn0032979	17388
835	3L	3290531	3292589	1.93852519989	3291681	1.826279099782	FBgn0035432	4427	FBgn0035436	11408
836	3R	10547276	10550737	1.937592983246	10549933	1.816480917089	FBgn0053967	45	FBgn0038257	23110
837	4	86725	91992	1.936538219452	90998	1.747640834135	FBgn0019664	1042	FBgn0019664	1042
838	X	19619700	19623645	1.934040546417	19620802	1.799420197805	FBgn0031071	3937	FBgn0031071	3937
839	3L	3828726	3830489	1.933555603027	3829623	1.745856593637	FBgn0013751	62	FBgn0035464	34822
840	X	10169561	10172172	1.933119773865	10170825	1.719734966755	FBgn0010338	353	FBgn0030189	867
841	2L	2872742	2875385	1.932465076447	2873803	1.617291394402	FBgn0051694	715	FBgn0004584	98873
842	2L	11343334	11344828	1.931983947754	11344040	1.462401838864	FBgn0032360	777	FBgn0004579	101563
843	3R	950222	952572	1.931171417236	951805	1.738042719224	FBgn0037293	2005	FBgn0010313	39397
844	2L	18963593	18965847	1.929941654205	18964823	1.686191737652	FBgn0032728	138	FBgn0032728	138
845	3R	5550237	5551914	1.927454948425	5551107	1.714355440701	FBgn0002431	226	FBgn0002431	226
846	3R	14022327	14026365	1.927258491516	14024563	1.700705920949	FBgn0011481	754	FBgn0038585	24886
847	2L	165076	167757	1.926376819611	166818	1.545796811581	FBgn0016977	7784	FBgn0016977	7784
848	3R	12589082	12590842	1.926327705383	12590105	1.570182591677	FBgn0020556	8806	FBgn0020556	8806
849	3R	10480149	10482447	1.925716400146	10481135	1.802150249481	FBgn0026578	288	FBgn0026578	288
850	X	11822249	11823901	1.925003051758	11823079	1.540736317635	FBgn0003865	229	FBgn0003865	229
851	2L	21855667	21857643	1.924723625183	21856607	1.692876367008	FBgn0032965	29247	FBgn0003866	40419
852	2R	15563528	15567985	1.923919916153	15565420	1.746750214521	FBgn0034480	45570	FBgn0004364	60954
853	X	4043507	4045221	1.923551559448	4044399	1.607493845622	FBgn0000635	6928	FBgn0026080	81720
854	2L	7826269	7829680	1.92270565033	7828298	1.68881744497	FBgn0004177	555	FBgn0020618	1046
855	2L	10385274	10389303	1.921999931335	10388334	1.824272688697	FBgn0000413	256	FBgn0000413	256
856	3L	17979638	17982137	1.921417236328	17980540	1.874064922333	FBgn0052192	25036	FBgn0020300	124123
857	3L	16013721	16016346	1.921188831329	16014669	1.705920471865	FBgn0003691	1245	FBgn0003691	1245
858	2R	7043204	7046070	1.920857429504	7044077	1.664552942912	FBgn0000577	40	FBgn0000577	40
859	3L	13966652	13970106	1.920476436615	13968608	1.858151972294	FBgn0036398	1200	FBgn0036397	1469
860	3R	7584122	7588032	1.920122385025	7586439	1.589396566153	FBgn0017581	3740	FBgn0037947	10833
861	3R	14825067	14826859	1.919503211975	14826040	1.719393491745	FBgn0026239	16293	FBgn0026239	16293
862	3R	20962608	20964627	1.917442321777	20963657	1.717395838569	FBgn0039283	142	FBgn0039283	142
863	2L	21296373	21299253	1.915993213654	21297264	1.601865589619	FBgn0032940	335	FBgn0021856	48512
864	2L	15473243	15479490	1.914269447327	15474324	1.951524130503	FBgn0003448	126	FBgn0003448	126
865	2L	1460649	1464401	1.913986206055	1463493	1.593178927898	FBgn0051925	10550	FBgn0002543	43044
866	2R	7853328	7854698	1.913360595703	7853886	1.514681441443	FBgn0033716	177	FBgn0010238	115212
867	X	11532305	11533941	1.912645339966	11533140	1.596924781799	FBgn0011754	238	FBgn0030327	14581
868	2L	276292	279731	1.912566661835	278699	1.762475322275	FBgn0003444	1111	FBgn0003444	1111
869	3L	253711	256194	1.912320613861	254725	1.900239864985	FBgn0029002	447	FBgn0035121	6815
870	3L	709321	711420	1.91188621521	710299	1.71981603959	FBgn0035160	12353	FBgn0000575	22639
871	3R	14483874	14485754	1.91078042984	14484748	1.581876107625	FBgn0051224	215	FBgn0027841	366
872	3L	20704590	20706512	1.910072803497	20705572	1.686330080032	FBgn0016696	194	FBgn0016696	194
873	3R	8840422	8843461	1.910066604614	8842441	1.836160302162	FBgn0020496	5053	FBgn0038109	6824
874	2R	2950651	2952299	1.910037994385	2951041	1.773262712691	FBgn0033169	1465	FBgn0033179	27503
875	2R	8987574	8989137	1.909814357758	8988344	1.509667144102	FBgn0000119	10781	FBgn0000119	10781
876	X	20544379	20546157	1.908089637756	20545237	1.616581112146	FBgn0031129	1399	FBgn0003300	40120
877	3L	22716142	22718026	1.906725883484	22717069	1.620757046868	FBgn0037191	5211	FBgn0037200	88978
878	2R	13193555	13196359	1.906041145325	13195214	1.633033920737	FBgn0016059	3144	FBgn0016059	3144
879	2R	9688871	9691808	1.905832290649	9689941	1.63364423116	FBgn0000289	356	FBgn0000289	356
880	2R	13406834	13409158	1.904909133911	13408111	1.73415902257	FBgn0034283	1094	FBgn0034282	21238
881	2R	14937707	14940876	1.904247283936	14939710	1.694596739376	FBgn0004873	102	FBgn0050326	9576
882	2L	7216932	7220780	1.903951644897	7218305	1.856596357682	FBgn0031897	1724	FBgn0031897	1724
883	2R	12028872	12033017	1.903251647949	12030110	1.723371744156	FBgn0011260	15051	FBgn0034138	55990
884	3R	12651026	12653181	1.903127670288	12652211	1.792442882762	FBgn0000014	3558	FBgn0020546	23515
885	3R	19529829	19531586	1.90306854248	19530624	1.610528749578	FBgn0051414	2	FBgn0040227	24857
886	2R	5979185	5981374	1.902383327484	5980433	1.593347437241	FBgn0033527	1	FBgn0033527	1
887	X	8281339	8284020	1.901700973511	8283054	1.534011393785	FBgn0030038	738	FBgn0030038	738
888	3R	25495892	25498018	1.900789260864	25496852	1.615345686674	FBgn0039678	530	FBgn0039678	530
889	2R	15083844	15085589	1.900737285614	15084703	1.432178735733	FBgn0053535	4896	FBgn0034463	87943
890	3L	19582941	19585021	1.90051651001	19583735	1.434901332855	FBgn0036894	20	FBgn0029094	416
891	3R	19139265	19142274	1.900061607361	19141182	1.554032522089	FBgn0039071	25271	FBgn0002622	43343
892	3L	5942492	5945512	1.899426937103	5944580	1.59635296464	FBgn0035656	5372	FBgn0035656	5372
893	3L	15188132	15190639	1.898838996887	15189091	1.895972013474	FBgn0029114	11809	FBgn0029114	11809
894	2R	7665546	7667543	1.898533821106	7666702	1.776476356718	FBgn0027504	262	FBgn0027504	262
895	3R	27528984	27531764	1.898499488831	27530933	1.759748767404	FBgn0054046	3921	FBgn0039867	31731
896	3L	8427681	8431318	1.897803783417	8428661	1.543342381716	FBgn0010825	4398	FBgn0010825	4398
897	3L	5954323	5958641	1.897003650665	5957071	1.732662647963	FBgn0035656	7119	FBgn0035656	7119
898	2R	2037778	2040889	1.897001266479	2039801	1.734339994543	FBgn0010347	25729	FBgn0041145	82517
899	3L	4085555	4087710	1.896672725677	4086671	1.605817149667	FBgn0035498	428	FBgn0028484	5066
900	3L	4657356	4659310	1.894678115845	4658210	1.736769928652	FBgn0026729	1456	FBgn0035569	17376
901	2L	13219110	13221002	1.892774581909	13219920	1.499007892609	FBgn0032485	13	FBgn0032486	68
902	3R	1156717	1158783	1.892601966858	1157732	1.69095880845	FBgn0013576	3894	FBgn0037310	31865
903	X	9960520	9962633	1.892489910126	9961739	1.572336643934	FBgn0030180	29668	FBgn0030180	29668
904	2L	15007897	15010288	1.891959190369	15008810	1.608330810771	FBgn0001974	2940	FBgn0028925	3284
905	2R	7130036	7133034	1.891279220581	7132024	1.637117470012	FBgn0033636	286	FBgn0033636	286
906	3R	1472657	1475248	1.890821933746	1474036	1.699437506059	FBgn0051545	404	FBgn0051545	404
907	2R	13818718	13823450	1.890111923218	13821084	1.668763905764	FBgn0034327	2244	FBgn0034326	6763
908	X	7471362	7473972	1.890098571777	7472483	1.852238400777	FBgn0004198	18099	FBgn0027553	101075
909	2R	12370543	12372591	1.889928817749	12371317	1.551868130179	FBgn0026533	233	FBgn0025832	1116
910	3L	1484713	1486929	1.889230728149	1485882	1.70358618568	FBgn0028577	239	FBgn0028577	239
911	2L	13866970	13870499	1.889008045197	13867854	1.674012601376	FBgn0028532	18442	FBgn0051842	32816
912	3R	21460596	21464404	1.887401580811	21461541	1.734997060564	FBgn0039350	2008	FBgn0039350	2008
913	3L	19143575	19145484	1.886930465698	19144625	1.647070944309	FBgn0016797	8740	FBgn0016797	8740
914	2L	13215410	13216724	1.885671138763	13216028	1.334714239294	FBgn0004192	189	FBgn0004192	189
915	3R	17201449	17203678	1.884737491608	17202496	1.666549289928	FBgn0002781	625	FBgn0043012	106697
916	2R	4649158	4651632	1.88466835022	4650263	1.699188540964	FBgn0028955	24	FBgn0033380	24187
917	2R	4160621	4162979	1.883749485016	4161675	1.683581054211	FBgn0003892	227	FBgn0003892	227
918	3L	19839768	19844917	1.882761478424	19843736	1.830506116152	FBgn0013591	314	FBgn0036915	408
919	3R	20054848	20057652	1.882636547089	20056664	1.755813963273	FBgn0043884	782	FBgn0039172	913
920	3R	13542161	13544737	1.881934165955	13543037	1.743964099884	FBgn0003013	1022	FBgn0003013	1022
921	2R	6967265	6969738	1.881870985031	6968658	1.656515534719	FBgn0000581	534	FBgn0000581	534
922	3L	15932145	15934270	1.881022930145	15933209	1.556921839714	FBgn0036548	94	FBgn0036546	11400
923	3R	7701908	7703950	1.879559516907	7703138	1.709230959415	FBgn0003312	181	FBgn0037955	54928
924	3R	5334987	5336634	1.879248142242	5335826	1.574439076816	FBgn0037701	231	FBgn0037701	231
925	2R	12933828	12937387	1.87907743454	12935066	1.631734315087	FBgn0022029	230	FBgn0034214	7276
926	X	15152744	15155326	1.879027366638	15153954	1.80639103055	FBgn0004924	525	FBgn0004924	525
927	X	19312803	19314975	1.878550052643	19313994	1.57227415197	FBgn0031020	96	FBgn0044030	181
928	X	18697011	18701547	1.878083705902	18697979	1.716944992542	FBgn0030970	326	FBgn0030970	326
929	X	20233276	20235501	1.876975059509	20234558	1.507515817881	FBgn0031114	98	FBgn0031114	98
930	3L	7408280	7410175	1.876230716705	7409258	1.541461676359	FBgn0014011	132	FBgn0014011	132
931	3R	926196	927955	1.875870704651	927114	1.581414391013	FBgn0010313	14706	FBgn0010313	14706
932	2R	15492075	15494958	1.875854492188	15494017	1.873931295731	FBgn0034479	1915	FBgn0004364	132357
933	X	19516291	19518722	1.875357627869	19517472	1.908848650315	FBgn0043903	19	FBgn0031057	213
934	3R	19930190	19932740	1.874843597412	19931178	1.4415153265	FBgn0013343	287	FBgn0013343	287
935	3L	596176	598250	1.872007369995	597160	1.521159436968	FBgn0016715	7070	FBgn0064191	28631
936	2L	520574	524863	1.870627880096	523676	1.788479244008	FBgn0003963	209	FBgn0003963	209
937	3R	677196	680793	1.87017583847	678361	1.832103841445	FBgn0003002	174	FBgn0003002	174
938	3L	4091359	4093941	1.869740962982	4092644	1.522060394287	FBgn0028484	907	FBgn0028484	907
939	3R	11170374	11172632	1.868873119354	11171475	1.673015201793	FBgn0019925	430	FBgn0013269	12611
940	X	12487050	12489354	1.868871688843	12488391	1.644527210909	FBgn0015024	671	FBgn0015024	671
941	2R	10864135	10868487	1.86851978302	10867431	1.709886382608	FBgn0034013	2414	FBgn0000996	28392
942	3R	4849261	4851807	1.866829395294	4850762	1.677760213614	FBgn0015014	5023	FBgn0015014	5023
943	2L	12677517	12681481	1.86658000946	12678485	1.801895916462	FBgn0032442	9316	FBgn0032445	14538
944	3R	1483952	1487497	1.865511894226	1485031	1.895459960489	FBgn0037360	600	FBgn0037360	600
945	2R	19909098	19911231	1.864997386932	19909981	1.53201264143	FBgn0035001	307	FBgn0019886	112909
946	2R	4803410	4805199	1.864201545715	4804283	1.538344719831	FBgn0028408	613	FBgn0033400	5841
947	3R	735552	737720	1.863592624664	736393	1.438397820791	FBgn0051536	115	FBgn0004183	37493
948	2L	16401195	16402970	1.861029148102	16401967	1.660863518715	FBgn0020416	39242	FBgn0025678	49277
949	3R	2682652	2686724	1.858992576599	2684782	1.777168273926	FBgn0001077	5264	FBgn0001077	5264
950	X	17718047	17721973	1.858651161194	17720183	1.261513024569	FBgn0002777	961	FBgn0002777	961
951	3R	2710415	2713137	1.857307910919	2711287	1.765609169006	FBgn0001077	21241	FBgn0001077	21241
952	3L	3960602	3962950	1.856687068939	3961854	1.746730059385	FBgn0004880	5594	FBgn0035470	79166
953	2R	8997498	8999774	1.856347084045	8998962	1.474847793579	FBgn0000119	163	FBgn0000119	163
954	2L	4220469	4223354	1.855957984924	4221689	1.695966750383	FBgn0001075	3837	FBgn0031590	5408
955	3L	19148590	19150384	1.855301380157	19149531	1.61141092637	FBgn0016797	13646	FBgn0016797	13646
956	3R	18724062	18725752	1.855265617371	18724909	1.564009666443	FBgn0017590	115	FBgn0039013	172287
957	X	4461040	4463368	1.85457611084	4462468	1.612541586161	FBgn0003053	338	FBgn0029718	30646
958	X	9537453	9540013	1.854192733765	9539179	1.321534792582	FBgn0000233	230	FBgn0000233	230
959	3L	22804296	22806712	1.854029178619	22805896	1.627069175243	FBgn0010348	2	FBgn0037200	151
960	3L	745041	747272	1.852390289307	746092	1.605377107859	FBgn0052480	6943	FBgn0000575	13154
961	X	16122121	16123803	1.852194786072	16122993	1.351407110691	FBgn0011571	210	FBgn0011571	210
962	3R	13535917	13538019	1.852016448975	13536778	1.60737991333	FBgn0003013	7281	FBgn0003013	7281
963	3L	854587	857061	1.851739883423	855832	1.678043758168	FBgn0052479	397	FBgn0035164	34786
964	3L	1289836	1291755	1.851463794708	1290942	1.571898841858	FBgn0035204	7	FBgn0010333	4727
965	X	16473440	16475852	1.851177215576	16474905	1.394358078639	FBgn0030766	63	FBgn0030766	63
966	2R	10017753	10020171	1.85068321228	10019232	1.770926125844	FBgn0000142	360	FBgn0013725	72034
967	X	4055616	4057671	1.849448680878	4056528	1.485510528088	FBgn0000635	5201	FBgn0026080	93849
968	3R	9734740	9738129	1.849270820618	9735569	1.734944131639	FBgn0000576	7988	FBgn0000576	7988
969	2R	5610434	5613697	1.848969459534	5611721	1.660613508785	FBgn0004907	229	FBgn0033485	322
970	3L	730872	735647	1.848875999451	732678	1.638036335216	FBgn0000575	260	FBgn0000575	260
971	2R	7112062	7114833	1.848243713379	7114004	1.594176292419	FBgn0065063	6714	FBgn0065063	6714
972	3R	13904308	13907639	1.847785949707	13906669	1.617565155029	FBgn0038566	174	FBgn0038566	174
973	2R	17219087	17223128	1.846827030182	17220861	1.454764871036	FBgn0004362	52	FBgn0004362	52
974	3L	20627422	20632232	1.846799850464	20628540	1.612387937658	FBgn0001320	664	FBgn0001320	664
975	4	521054	523711	1.846596717834	522178	1.753288894892	FBgn0004607	1923	FBgn0026777	193831
976	2L	3631403	3633369	1.846009731293	3632380	1.647089123726	FBgn0031554	10699	FBgn0002985	25632
977	2R	11444607	11447540	1.845963478088	11446612	1.536691946142	FBgn0034049	180	FBgn0034050	3139
978	2R	2184296	2188368	1.845723628998	2185433	1.58018246819	FBgn0033088	11	FBgn0033087	275
979	X	20490069	20491979	1.845488071442	20491101	1.698088702034	FBgn0031128	3501	FBgn0003300	14016
980	2L	5541103	5543759	1.845259904861	5542825	1.629070848227	FBgn0002525	298	FBgn0002525	298
981	2R	16458380	16460351	1.845144271851	16459262	1.63292580843	FBgn0053704	1578	FBgn0034565	26557
982	2R	13647963	13651238	1.844722747803	13649387	1.426491456873	FBgn0001222	107	FBgn0001222	107
983	2L	7055744	7057508	1.843522071838	7056551	1.316785558065	FBgn0031885	245	FBgn0040954	7434
984	3R	10302900	10304682	1.843383789062	10303715	1.61114192009	FBgn0038233	33699	FBgn0038234	33875
985	2R	7407251	7409785	1.843189239502	7408683	1.73154976964	FBgn0015543	347	FBgn0015543	347
986	2L	2013017	2014958	1.843142986298	2014091	1.562377508949	FBgn0051669	841	FBgn0031391	133196
987	3R	17048476	17050765	1.84242773056	17049640	1.637066897224	FBgn0038872	214	FBgn0038871	385
988	2R	18556600	18558414	1.839281082153	18557574	1.525686151841	FBgn0003900	3866	FBgn0003900	3866
989	3L	206703	209367	1.838692188263	207672	1.468594878912	FBgn0053229	9	FBgn0053229	9
990	3L	891379	893405	1.83859205246	892325	1.496751904488	FBgn0028999	346	FBgn0035164	71279
991	2R	5939772	5943060	1.837894439697	5941800	1.863842582703	FBgn0033522	275	FBgn0033522	275
992	3R	8855549	8859293	1.837751865387	8858264	1.590286821127	FBgn0003308	5	FBgn0003308	5
993	X	15543151	15548163	1.835083961487	15544366	1.56039686764	FBgn0030672	169	FBgn0030672	169
994	3L	245793	248648	1.834517478943	247544	1.565136741189	FBgn0035121	366	FBgn0035121	366
995	2R	13383199	13387380	1.834016799927	13385993	1.682797050476	FBgn0034282	880	FBgn0034282	880
996	2L	3774998	3777177	1.83300113678	3775960	1.483949745403	FBgn0004893	4254	FBgn0003430	49720
997	3R	4132488	4134988	1.832835197449	4133493	1.808657421785	FBgn0037569	851	FBgn0037569	851
998	3R	5337432	5339509	1.831842422485	5338817	1.580305248499	FBgn0003205	31	FBgn0003205	31
999	2L	22155331	22157342	1.831811904907	22156412	1.621489552891	FBgn0032979	342	FBgn0032979	342
1000	2L	3082181	3084515	1.83038520813	3082868	1.559567114886	FBgn0027571	26253	FBgn0003934	34167
1001	X	10574368	10578026	1.830298900604	10577010	1.575154209137	FBgn0003204	12714	FBgn0052672	36543
1002	3L	2614654	2616680	1.82973742485	2615741	1.562583755044	FBgn0035357	489	FBgn0035357	489
1003	3R	7644010	7645933	1.828348636627	7644959	1.742828130722	FBgn0019624	122	FBgn0019624	122
1004	3L	14620131	14621674	1.827819824219	14620873	1.481155141195	FBgn0011927	18399	FBgn0028418	94850
1005	X	8469423	8471110	1.827803134918	8470284	1.539297664867	FBgn0030054	18746	FBgn0030054	18746
1006	4	679125	681493	1.827440738678	680442	1.66465621836	FBgn0051992	1573	FBgn0026777	352095
1007	2R	1592141	1593719	1.827293872833	1592913	1.461280763149	FBgn0033062	95	FBgn0033062	95
1008	X	5534192	5536669	1.827003479004	5535401	1.633717238903	FBgn0000394	168	FBgn0029785	17722
1009	3L	18260953	18263266	1.826858520508	18261784	1.62294514039	FBgn0036784	2147	FBgn0011706	101878
1010	X	19616025	19618479	1.82661151886	19617562	1.536356830597	FBgn0031071	697	FBgn0031071	697
1011	2R	17152485	17155246	1.826399803162	17153918	1.852448821068	FBgn0034644	158	FBgn0050284	5663
1012	3R	11472037	11476395	1.826225042343	11474786	1.557964706421	FBgn0038351	16181	FBgn0053207	17122
1013	3L	8288347	8290132	1.825917243958	8289254	1.660475349426	FBgn0035872	180	FBgn0035872	180
1014	3L	662515	666985	1.825227737427	665667	1.635987043381	FBgn0035152	58	FBgn0035156	10780
1015	2R	11380236	11381942	1.824323654175	11381116	1.630862998962	FBgn0050085	2892	FBgn0050085	2892
1016	2R	1204544	1206167	1.824314117432	1205337	1.589294523001	FBgn0033035	95	FBgn0033035	95
1017	3L	7341828	7346279	1.824300765991	7344259	1.684243890974	FBgn0082598	513	FBgn0082598	513
1018	3L	6715454	6718570	1.823800086975	6716757	1.502320379019	FBgn0052393	339	FBgn0035713	9476
1019	2R	11668718	11671581	1.821893215179	11670072	1.653975879445	FBgn0034082	3585	FBgn0034082	3585
1020	3L	229400	232657	1.821228981018	230247	1.367221944472	FBgn0000541	186	FBgn0035120	11771
1021	3R	17443570	17445842	1.820625305176	17444481	1.71646864274	FBgn0046832	3765	FBgn0046832	3765
1022	3R	2635011	2639300	1.820352077484	2638563	1.618231296539	FBgn0046833	3267	FBgn0046833	3267
1023	3R	21419286	21422864	1.817847728729	21421517	1.552664756775	FBgn0039344	12831	FBgn0039345	13333
1024	3R	9470141	9474491	1.817558288574	9471653	1.774559557438	FBgn0003498	373	FBgn0003498	373
1025	X	19155309	19158796	1.816914081573	19156389	1.695517471858	FBgn0028469	387	FBgn0031008	53568
1026	2R	16981966	16985848	1.816828250885	16983056	1.683269532522	FBgn0010415	5694	FBgn0010415	5694
1027	X	2303260	2305321	1.816664218903	2304142	1.476033433278	FBgn0004050	217	FBgn0004050	217
1028	2R	4627233	4629476	1.816462516785	4628527	1.763709348791	FBgn0003612	588	FBgn0033380	2451
1029	2L	19567081	19569914	1.814918041229	19568730	1.443846057443	FBgn0046823	2590	FBgn0046823	2590
1030	3L	16440106	16441955	1.813642501831	16440944	1.634857626522	FBgn0004569	8016	FBgn0014163	63846
1031	X	19584123	19585690	1.813345909119	19584823	1.53251581192	FBgn0031069	86	FBgn0031066	6548
1032	3L	19129648	19131523	1.81310749054	19130552	1.483618511873	FBgn0016797	5333	FBgn0016797	5333
1033	X	3961388	3963606	1.812181949615	3962348	1.700922787189	FBgn0026080	331	FBgn0026080	331
1034	3L	22096003	22098389	1.811862468719	22097234	1.877396387212	FBgn0037152	2034	FBgn0000100	87351
1035	2L	5948805	5950368	1.810426235199	5949511	1.442769976223	FBgn0031752	27	FBgn0000308	31514
1036	2L	8208528	8211654	1.810270309448	8209425	1.396052108091	FBgn0003607	1708	FBgn0003607	1708
1037	3R	1448297	1451670	1.810196876526	1450519	1.86013732237	FBgn0037351	333	FBgn0037351	333
1038	2L	12507289	12508790	1.80988407135	12508074	1.378944905599	FBgn0051857	9026	FBgn0040286	73409
1039	3L	3301912	3304364	1.809597492218	3302985	1.565862685442	FBgn0035436	104	FBgn0035436	104
1040	X	17340256	17344429	1.806818008423	17342617	1.563746788922	FBgn0030842	19365	FBgn0030851	120796
1041	3L	19647580	19649179	1.806745529175	19648263	1.435915887356	FBgn0036900	4354	FBgn0029094	64112
1042	3R	11099493	11101557	1.806315898895	11100690	1.535219080308	FBgn0000283	237	FBgn0000283	237
1043	2L	5361713	5363706	1.804629802704	5362567	1.334799796343	FBgn0016920	16330	FBgn0031700	33697
1044	2L	18876082	18878201	1.804508209229	18877209	1.747721910477	FBgn0003896	24	FBgn0032717	41613
1045	2R	3572140	3573711	1.803867340088	3573047	1.320756094796	FBgn0033252	4317	FBgn0021814	18801
1046	3L	20940929	20945952	1.802984714508	20942802	1.56089553237	FBgn0037042	17245	FBgn0003415	18463
1047	2R	11525449	11527144	1.801995277405	11526332	1.505401521921	FBgn0034062	124	FBgn0034062	124
1048	4	864202	865475	1.801365852356	864777	1.32789665858	FBgn0053797	980	FBgn0039930	184832
1049	2L	6323077	6325035	1.800312519073	6323877	1.633232474327	FBgn0021873	1391	FBgn0043854	48538
1050	3L	2449695	2451698	1.798789978027	2450900	1.652220503489	FBgn0035347	465	FBgn0035347	465
1051	3R	21824735	21829152	1.798591136932	21827039	1.475965201855	FBgn0002735	1459	FBgn0002735	1459
1052	2R	17922416	17924151	1.797555446625	17923295	1.450123220682	FBgn0022985	100	FBgn0022986	171
1053	2L	566905	569034	1.797499656677	568204	1.491803477792	FBgn0021874	42	FBgn0021874	42
1054	3L	13010138	13011548	1.797188997269	13010889	1.377756863832	FBgn0036340	116	FBgn0011284	4814
1055	2R	3541983	3543743	1.796577453613	3542876	1.475725279914	FBgn0025360	570	FBgn0021814	48972
1056	2R	19369111	19370980	1.796272039413	19370100	1.344571702621	FBgn0025790	81	FBgn0025790	81
1057	X	10586365	10591427	1.796086788177	10590292	1.740659264957	FBgn0052676	169	FBgn0052672	23261
1058	3R	12394050	12397355	1.794874191284	12396383	1.661952972412	FBgn0038445	855	FBgn0038453	72944
1059	3L	14602564	14604396	1.794370174408	14603553	1.549274472629	FBgn0041604	5674	FBgn0028418	77530
1060	3R	20671113	20673056	1.794257164001	20672026	1.685221475713	FBgn0013953	710	FBgn0013953	710
1061	X	5591070	5593915	1.793922424316	5592275	1.775595188141	FBgn0027321	185	FBgn0029799	5485
1062	X	5395692	5397227	1.793683290482	5396462	1.386394411325	FBgn0053980	8958	FBgn0029771	33964
1063	X	19470235	19473577	1.793522357941	19472146	1.60940682888	FBgn0026680	143	FBgn0026680	143
1064	3R	1416560	1418501	1.792901039124	1417322	1.480407834053	FBgn0015324	131	FBgn0014366	142
1065	X	18204110	18206091	1.792832374573	18205078	1.542109131813	FBgn0014467	992	FBgn0004956	63316
1066	3L	1444646	1448409	1.792719364166	1445773	1.788431708018	FBgn0004635	1551	FBgn0004635	1551
1067	X	8673870	8678022	1.791818141937	8676828	1.522913038731	FBgn0052710	12370	FBgn0030061	116641
1068	X	19681727	19687018	1.791162490845	19686253	1.496444642544	FBgn0031078	100	FBgn0031079	265
1069	2R	3633084	3635691	1.791021823883	3634293	1.564174764297	FBgn0050372	372	FBgn0050372	372
1070	3L	12488105	12490207	1.790908813477	12489109	1.51458093524	FBgn0041775	135	FBgn0020388	8839
1071	3L	19050864	19052747	1.79053401947	19051726	1.539215028286	FBgn0036844	45	FBgn0036844	45
1072	2L	4976350	4977866	1.790501117706	4977207	1.222728073597	FBgn0031662	117	FBgn0010607	5754
1073	X	2161275	2163317	1.790412902832	2162428	1.473772557576	FBgn0023526	13526	FBgn0023526	13526
1074	3R	24372204	24375115	1.790266036987	24374261	1.47335922718	FBgn0039588	3737	FBgn0000659	36544
1075	3R	17302102	17304707	1.789817810059	17303861	1.521508609547	FBgn0038889	4186	FBgn0013984	102390
1076	3R	24976664	24980037	1.789596557617	24979127	1.518296185662	FBgn0028692	58	FBgn0028692	58
1077	X	12429210	12431394	1.7892537117	12430280	1.490263621012	FBgn0030403	704	FBgn0015024	57440
1078	2R	20020601	20023565	1.788452148438	20021479	1.659965262694	FBgn0019886	1411	FBgn0019886	1411
1079	2R	20087393	20089417	1.787114620209	20088209	1.54160925746	FBgn0020521	663	FBgn0035031	17386
1080	2R	11700211	11703423	1.783993244171	11702684	1.397829616771	FBgn0034087	1236	FBgn0034086	1820
1081	3R	12716913	12718868	1.783341407776	12717869	1.408050823212	FBgn0015350	12419	FBgn0082171	35832
1082	2L	12432735	12437004	1.782625675201	12435661	1.616304173189	FBgn0040286	996	FBgn0040286	996
1083	X	7778186	7784737	1.782519340515	7783220	1.608748492073	FBgn0029983	1015	FBgn0004404	3080
1084	3R	17958830	17961473	1.782248497009	17960091	1.704592480379	FBgn0051163	511	FBgn0053335	30649
1085	X	990155	992899	1.78223657608	991873	1.489058354322	FBgn0040365	10626	FBgn0026875	101581
1086	2R	15354717	15356807	1.782232284546	15355914	1.49237421155	FBgn0034476	14146	FBgn0011849	113520
1087	2L	15486736	15489135	1.780617713928	15488045	1.578286200762	FBgn0002524	6994	FBgn0003448	13847
1088	3R	16152961	16154607	1.779932975769	16153833	1.356344138875	FBgn0038787	101	FBgn0038787	101
1089	X	8886804	8888727	1.779587745667	8887842	1.454284154452	FBgn0030075	4490	FBgn0030086	46707
1090	2R	2789498	2791344	1.778576850891	2790590	1.336166620255	FBgn0033156	310	FBgn0033156	310
1091	2R	14785304	14789175	1.777131080627	14788025	1.688609421253	FBgn0003254	2564	FBgn0003254	2564
1092	2L	12006408	12008379	1.776879310608	12007468	1.612505763769	FBgn0014019	908	FBgn0032390	17504
1093	2R	9439536	9442605	1.776364803314	9441455	1.288385110743	FBgn0013733	16562	FBgn0033886	34856
1094	3L	1903017	1905466	1.775417804718	1904680	1.283118216197	FBgn0035291	267	FBgn0002183	44812
1095	3L	18996910	18999883	1.774858474731	18998962	1.367084354162	FBgn0002945	11628	FBgn0002945	11628
1096	X	630473	632074	1.773575782776	631300	1.374424120959	FBgn0027343	4451	FBgn0015288	9340
1097	3R	9704202	9706241	1.772780418396	9705480	1.374515337103	FBgn0008646	5579	FBgn0000576	22101
1098	3R	919397	921271	1.772585391998	920357	1.635574996471	FBgn0010313	7949	FBgn0010313	7949
1099	3L	19132100	19137973	1.771542072296	19135970	1.568456621731	FBgn0016797	85	FBgn0016797	85
1100	2R	9510781	9512622	1.77078962326	9511805	1.485613091787	FBgn0002643	4717	FBgn0033889	16839
1101	3R	2569283	2571300	1.769419670105	2570330	1.569605559111	FBgn0004054	468	FBgn0004054	468
1102	2R	15625156	15627101	1.769096374512	15626147	1.676248804728	FBgn0004364	227	FBgn0004364	227
1103	3L	22885933	22887633	1.768800258636	22886807	1.528962892645	FBgn0052461	2319	FBgn0037207	7752
1104	X	16054484	16056394	1.767697811127	16055212	1.64875215292	FBgn0000459	4541	FBgn0000459	4541
1105	2L	12542665	12547120	1.767484664917	12545837	1.341813087463	FBgn0010460	5267	FBgn0002970	72511
1106	2L	4457477	4460717	1.766995668411	4459785	1.340042740107	FBgn0031608	50	FBgn0053002	253
1107	X	20523507	20524971	1.766704320908	20524321	1.452605158091	FBgn0003300	19204	FBgn0003300	19204
1108	3L	22878566	22880338	1.766043663025	22879040	1.577088445425	FBgn0037207	15	FBgn0037207	15
1109	3R	10564671	10568625	1.765622138977	10566770	1.44805175066	FBgn0011217	163	FBgn0038257	6273
1110	2L	9125173	9127148	1.765487670898	9126288	1.437182370354	FBgn0052982	537	FBgn0052982	537
1111	2R	13336762	13339482	1.765446662903	13338376	1.487102143905	FBgn0050111	9168	FBgn0050111	9168
1112	2R	18144508	18146355	1.761365413666	18145329	1.534997522831	FBgn0019949	24	FBgn0026261	25
1113	3L	21108932	21111102	1.76113319397	21109575	1.47473987937	FBgn0041607	2806	FBgn0037051	39693
1114	3R	12647069	12648944	1.760238647461	12648022	1.591183125973	FBgn0000014	7747	FBgn0020546	27704
1115	2L	1524264	1526204	1.759794712067	1525416	1.636925809524	FBgn0026397	2725	FBgn0001174	7232
1116	2L	21840257	21842062	1.759004592896	21841243	1.423520256491	FBgn0003866	25055	FBgn0003866	25055
1117	X	7985944	7988038	1.756082057953	7987175	1.53371591568	FBgn0025800	302	FBgn0030003	12212
1118	X	2001677	2003387	1.755821466446	2002504	1.518149703741	FBgn0004654	1212	FBgn0025626	81212
1119	3L	10489413	10492026	1.755430221558	10490452	1.481481552124	FBgn0052062	500	FBgn0000629	121625
1120	3R	2673098	2676289	1.754301071167	2674489	1.497179716825	FBgn0003339	1397	FBgn0001077	15557
1121	3L	1777332	1779732	1.754209518433	1778791	1.625811725855	FBgn0024510	59	FBgn0067864	3550
1122	X	6069338	6072027	1.754018783569	6071068	1.411382913589	FBgn0029850	343	FBgn0003514	669
1123	2L	13175840	13178131	1.753546714783	13176774	1.660908324378	FBgn0032475	9	FBgn0032476	398
1124	3L	604221	605650	1.7532081604	604962	1.174816832823	FBgn0052345	886	FBgn0064191	20829
1125	2R	20614608	20616164	1.752700805664	20615294	1.392755059635	FBgn0050430	21738	FBgn0001148	45714
1126	2L	21842759	21844412	1.75182723999	21843559	1.376998722553	FBgn0003866	27371	FBgn0003866	27371
1127	X	21658002	21660957	1.751049041748	21659909	1.668065127204	FBgn0031187	707	FBgn0031186	1924
1128	3R	25079601	25082116	1.749464035034	25081276	1.601332038641	FBgn0003525	226	FBgn0003525	226
1129	2R	20710690	20712167	1.749386787415	20711713	1.540553331375	FBgn0035094	15276	FBgn0001325	22502
1130	2R	20729670	20731590	1.749032974243	20730604	1.551533089744	FBgn0001325	3611	FBgn0001325	3611
1131	X	4781368	4783774	1.748676776886	4782994	1.507243378957	FBgn0004368	1375	FBgn0004368	1375
1132	2L	3004762	3007873	1.748560905457	3005701	1.575935151842	FBgn0031488	7800	FBgn0002989	12940
1133	2R	14959937	14961524	1.747978210449	14960731	1.538281828165	FBgn0023211	408	FBgn0023211	408
1134	2R	13655021	13657202	1.747935771942	13656090	1.551994025707	FBgn0003031	1149	FBgn0003031	1149
1135	2R	18724540	18726732	1.74766254425	18725636	1.457984026741	FBgn0034834	6497	FBgn0034846	128599
1136	2R	18551875	18554743	1.747094154358	18553901	1.506589651108	FBgn0003900	193	FBgn0003900	193
1137	2L	16481023	16483297	1.747018814087	16482038	1.704784449409	FBgn0005677	125	FBgn0025678	129348
1138	4	230196	231282	1.745157241821	230560	1.445329021005	FBgn0024811	54	FBgn0026777	97787
1139	2L	12091468	12094294	1.744801998138	12092604	1.596134045545	FBgn0032407	1167	FBgn0032407	1167
1140	3L	7129474	7131582	1.743894100189	7130407	1.639881716834	FBgn0028383	613	FBgn0028383	613
1141	2R	19564668	19566647	1.742217063904	19565661	1.479577905991	FBgn0034967	237	FBgn0034967	237
1142	2L	13221233	13223543	1.740320205688	13222439	1.304138898849	FBgn0032488	122	FBgn0032488	122
1143	3L	11526329	11529549	1.740263938904	11527508	1.345550696055	FBgn0036172	8672	FBgn0036180	55879
1144	2L	7031887	7034065	1.739709854126	7032851	1.594483768239	FBgn0031883	138	FBgn0031883	138
1145	3R	18958533	18960749	1.739530563354	18959412	1.358321414274	FBgn0051457	5706	FBgn0051457	5706
1146	3R	18981940	18984180	1.739093780518	18982824	1.514346778393	FBgn0004395	768	FBgn0051457	29118
1147	2R	12093862	12096324	1.737889766693	12095484	1.457795311423	FBgn0016131	1145	FBgn0003274	5473
1148	2R	20568385	20570404	1.737196922302	20569423	1.701697910533	FBgn0001148	157	FBgn0001148	157
1149	X	19354617	19357341	1.735492706299	19356173	1.580488920212	FBgn0053525	307	FBgn0027291	426
1150	3R	12525771	12527598	1.735239028931	12526642	1.646081363454	FBgn0003944	33706	FBgn0063261	50469
1151	2L	6078253	6080048	1.735112190247	6079238	1.606334125294	FBgn0031778	785	FBgn0031769	28409
1152	2R	7116456	7121868	1.734279632568	7119533	1.463225532981	FBgn0033636	12205	FBgn0033636	12205
1153	2R	11808155	11811620	1.734095096588	11810783	1.468148350716	FBgn0034110	1518	FBgn0034110	1518
1154	3L	16551643	16554710	1.734022140503	16553475	1.431619644165	FBgn0002283	299	FBgn0002283	299
1155	3R	11067749	11070391	1.732840538025	11069421	1.461644619703	FBgn0001219	1054	FBgn0001219	1054
1156	3L	12539587	12541432	1.732839584351	12540457	1.400259792805	FBgn0036302	6012	FBgn0004926	39773
1157	2R	13049614	13052188	1.731866836548	13050344	1.33432161808	FBgn0022085	168	FBgn0034237	732
1158	2L	19439848	19441585	1.731323242188	19440723	1.444412736332	FBgn0024230	33	FBgn0024230	33
1159	3R	21808075	21809954	1.73131275177	21809129	1.623034715652	FBgn0015269	394	FBgn0002735	16451
1160	2R	20050399	20053040	1.731016159058	20051479	1.533123910427	FBgn0035023	3907	FBgn0019886	28589
1161	2L	9991990	9993702	1.730306625366	9992849	1.483930259943	FBgn0051875	3723	FBgn0051875	3723
1162	X	18762459	18765823	1.729441404343	18764236	1.556954987844	FBgn0052541	60	FBgn0030974	36666
1163	X	1865578	1870040	1.728013515472	1868928	1.538983017206	FBgn0010110	448	FBgn0003964	28511
1164	3R	14806035	14810530	1.726306915283	14806977	1.387060642242	FBgn0022338	146	FBgn0022338	146
1165	2R	14045912	14047908	1.726215362549	14046756	1.581209629774	FBgn0034356	4461	FBgn0003067	4874
1166	2L	14039415	14041368	1.725951194763	14040430	1.493624150753	FBgn0028873	2734	FBgn0028876	7154
1167	3L	15294228	15296408	1.724752426147	15295046	1.548502304975	FBgn0036494	6913	FBgn0036494	6913
1168	2R	2617280	2619136	1.724506378174	2618144	1.401960597319	FBgn0033142	611	FBgn0033156	172136
1169	3R	23088669	23090427	1.723656654358	23089524	1.523437245687	FBgn0010328	234	FBgn0039505	9902
1170	3R	24636104	24638718	1.723401069641	24637112	1.227208375931	FBgn0005642	52	FBgn0005642	52
1171	2L	10396270	10399058	1.723214149475	10397306	1.566877663136	FBgn0051716	595	FBgn0032240	7862
1172	2R	16802577	16804303	1.72301197052	16803437	1.570880293846	FBgn0050387	182	FBgn0050390	2379
1173	X	10629230	10632148	1.722440242767	10631283	1.558895026936	FBgn0025111	815	FBgn0052672	17730
1174	3R	10411991	10413978	1.722336292267	10412913	1.485568944146	FBgn0020299	5272	FBgn0020299	5272
1175	3R	10715100	10716732	1.722125530243	10715974	1.532386779785	FBgn0004597	59	FBgn0038271	174
1176	3R	17190366	17192213	1.72175693512	17191268	1.291489741381	FBgn0002781	11853	FBgn0043012	95469
1177	3L	13068595	13070460	1.721726417542	13069413	1.482149657081	FBgn0052118	2785	FBgn0010452	18807
1178	X	1745270	1747209	1.720299959183	1746342	1.45364010334	FBgn0023519	113	FBgn0023519	113
1179	2R	2096989	2098776	1.719201564789	2097751	1.595573067665	FBgn0033076	15040	FBgn0041145	24567
1180	2R	8431255	8433479	1.719195842743	8432117	1.589649845572	FBgn0010488	213	FBgn0010488	213
1181	2L	7632041	7633827	1.719180107117	7632946	1.383558103016	FBgn0031927	13051	FBgn0053529	88523
1182	2R	7683875	7685639	1.718787193298	7684659	1.296970069408	FBgn0023167	26	FBgn0023167	26
1183	3R	17318986	17320830	1.718437194824	17319927	1.507862091064	FBgn0051179	4875	FBgn0013984	86324
1184	X	5845593	5847547	1.718047618866	5846426	1.538521353404	FBgn0027546	393	FBgn0029840	88516
1185	2R	5943508	5945008	1.717366218567	5944219	1.49561214447	FBgn0033522	2694	FBgn0033522	2694
1186	2R	7107499	7110501	1.717173099518	7108838	1.470024466515	FBgn0065063	1548	FBgn0065063	1548
1187	3L	4142150	4145334	1.717150688171	4144568	1.356256246567	FBgn0053545	127	FBgn0004574	21835
1188	X	17490829	17493362	1.716984272003	17491638	1.440566241741	FBgn0003471	280	FBgn0030855	21418
1189	3L	14754567	14756443	1.716835021973	14755527	1.408511956533	FBgn0036451	1863	FBgn0036450	3475
1190	3L	8422661	8425766	1.716422080994	8424219	1.379251599312	FBgn0010825	44	FBgn0010825	44
1191	2L	10219929	10222368	1.715683460236	10220894	1.577481606427	FBgn0024320	10	FBgn0003151	459
1192	3R	28615	30841	1.714738845825	30023	1.47854274862	FBgn0037215	6994	FBgn0037220	28054
1193	2R	14776761	14778627	1.714562416077	14777759	1.622515846701	FBgn0034423	2982	FBgn0003254	12830
1194	2R	6821780	6824197	1.714448451996	6823223	1.583764135838	FBgn0025373	249	FBgn0025373	249
1195	3R	26097987	26100613	1.713777542114	26099595	1.630951348473	FBgn0010113	4061	FBgn0039757	64853
1196	2R	1720804	1722806	1.711491107941	1721536	1.52642510732	FBgn0021847	30	FBgn0033073	425
1197	2L	11485200	11487203	1.711447477341	11485935	1.562968552113	FBgn0003313	254	FBgn0003313	254
1198	2L	14482893	14487739	1.711190223694	14486248	1.57072056041	FBgn0005771	4614	FBgn0005771	4614
1199	3L	21412895	21416794	1.710557460785	21413927	1.58149856329	FBgn0014143	3530	FBgn0014143	3530
1200	3R	2774025	2775771	1.710336685181	2775013	1.453733380636	FBgn0051488	8443	FBgn0001077	84967
1201	3R	17491967	17493757	1.709967851639	17492881	1.572842820485	FBgn0038894	1581	FBgn0004493	4591
1202	X	11650364	11653375	1.709508180618	11652673	1.358174015494	FBgn0030336	2205	FBgn0030350	68544
1203	3R	21307553	21309518	1.70867061615	21308407	1.337737739086	FBgn0039338	142	FBgn0039338	142
1204	2L	17472730	17474645	1.708668708801	17473878	1.586339145899	FBgn0027885	63	FBgn0027885	63
1205	3R	634989	638376	1.708389282227	637506	1.473908592673	FBgn0026417	277	FBgn0051529	5340
1206	X	2837972	2840183	1.707976341248	2838783	1.638725936413	FBgn0003285	8795	FBgn0004647	152245
1207	X	10317443	10320619	1.707746505737	10318651	1.485687315464	FBgn0030205	152	FBgn0083167	12686
1208	2L	65980	67847	1.70759677887	66906	1.618527777055	FBgn0067779	138	FBgn0002931	20476
1209	3L	21812542	21815364	1.706489562988	21814479	1.435327410698	FBgn0014362	1009	FBgn0046301	48433
1210	3R	277611	280187	1.705997943878	279218	1.633550167084	FBgn0051522	182	FBgn0037250	19487
1211	3R	2904122	2906502	1.704747676849	2905694	1.5687032938	FBgn0010774	432	FBgn0010774	432
1212	3R	258440	260426	1.704581737518	259608	1.556166172028	FBgn0037249	44	FBgn0037249	44
1213	3L	14155380	14157487	1.704219818115	14156546	1.481617540121	FBgn0013718	410	FBgn0013718	410
1214	3R	12376870	12378879	1.70404624939	12377762	1.461785286665	FBgn0038442	2003	FBgn0027053	81939
1215	3L	13050638	13054070	1.70338010788	13051542	1.556801178876	FBgn0036345	9694	FBgn0036342	30571
1216	3L	11804808	11808039	1.703241825104	11807241	1.406350821257	FBgn0000404	283	FBgn0000404	283
1217	2R	15371770	15373648	1.702220439911	15372787	1.747165620327	FBgn0043532	10192	FBgn0011849	130393
1218	3L	12650576	12652547	1.70179605484	12651649	1.443780094385	FBgn0014343	16046	FBgn0036306	77055
1219	2R	15570632	15572580	1.701180458069	15571649	1.320379257202	FBgn0034480	51799	FBgn0004364	54725
1220	3L	12499618	12501383	1.700645446777	12500622	1.502179749807	FBgn0004926	62	FBgn0004926	62
1221	3L	15059038	15060666	1.70027256012	15059755	1.436626434326	FBgn0036476	223	FBgn0025776	50419
1222	2R	13926425	13929315	1.700263500214	13928395	1.465473399443	FBgn0013983	40	FBgn0034326	114074
1223	3R	801263	803396	1.700262069702	802669	1.279447499444	FBgn0037291	7285	FBgn0004183	28783
1224	2R	5497113	5499254	1.699964523315	5498046	1.533654717838	FBgn0024923	2928	FBgn0024923	2928
1225	X	3585427	3588843	1.699632644653	3587521	1.518148871029	FBgn0029675	4877	FBgn0000542	93812
1226	2R	2111496	2113610	1.699314117432	2112272	1.572546614541	FBgn0033076	519	FBgn0041145	10046
1227	3R	10103089	10105395	1.699143409729	10104510	1.593954531352	FBgn0003862	8113	FBgn0003862	8113
1228	2R	9469165	9470875	1.697161197662	9469975	1.530036747456	FBgn0053155	131	FBgn0033886	6336
1229	2R	2207527	2209374	1.69713640213	2208471	1.427917199976	FBgn0033094	33	FBgn0033094	33
1230	3L	6804888	6806827	1.696089744568	6805581	1.333921943392	FBgn0003995	41474	FBgn0035714	78721
1231	3R	2947766	2951140	1.695602893829	2950032	1.384121020635	FBgn0037471	125	FBgn0037481	30866
1232	2L	6959634	6961043	1.69554567337	6960373	1.46361211368	FBgn0031877	70	FBgn0031877	70
1233	3L	18819241	18820680	1.695108413696	18819931	1.561623853796	FBgn0067689	6310	FBgn0036818	11667
1234	3L	2756943	2758930	1.694847106934	2757880	1.406696964713	FBgn0044452	31	FBgn0035370	7352
1235	3L	22393936	22395653	1.694777011871	22394866	1.522981643677	FBgn0037163	158	FBgn0004449	53138
1236	3R	20455100	20456952	1.69424533844	20455999	1.47929910024	FBgn0046685	189	FBgn0039212	4697
1237	2L	865142	868860	1.694157600403	867855	1.485401357923	FBgn0029095	497	FBgn0020305	2056
1238	3R	21019861	21021862	1.693907737732	21020886	1.631265920751	FBgn0039288	396	FBgn0039288	396
1239	3R	25589418	25592440	1.69326210022	25591679	1.483405441046	FBgn0001297	1028	FBgn0020235	16821
1240	2R	4582029	4585261	1.693021297455	4584367	1.357683764564	FBgn0011746	3453	FBgn0065074	23250
1241	2R	16074627	16076083	1.692903995514	16075388	1.267447275274	FBgn0034521	1802	FBgn0034515	20124
1242	3R	12974544	12976025	1.691874504089	12975369	1.293909465565	FBgn0038489	47	FBgn0038477	64113
1243	2R	3685285	3687347	1.691376209259	3686158	1.361070969526	FBgn0033274	732	FBgn0050373	9679
1244	3L	1347048	1348886	1.690857887268	1348087	1.498690717361	FBgn0003295	6065	FBgn0035213	22152
1245	2R	17749045	17752460	1.690777778625	17750804	1.358307221357	FBgn0020307	741	FBgn0034704	68316
1246	3R	16885163	16887279	1.690461158752	16886278	1.720341384411	FBgn0011672	239	FBgn0010770	55680
1247	3R	3951080	3953097	1.690350055695	3951966	1.502734214067	FBgn0037550	89	FBgn0037550	89
1248	2L	17744087	17745695	1.690228462219	17744865	1.445731043816	FBgn0015609	9415	FBgn0032646	247827
1249	3R	12275781	12277729	1.689880371094	12276628	1.502519935369	FBgn0044826	2922	FBgn0044826	2922
1250	2L	6087791	6089700	1.689284324646	6088835	1.272478759289	FBgn0028420	7027	FBgn0031781	36303
1251	2R	13197246	13199251	1.689147949219	13198160	1.614173634847	FBgn0016059	198	FBgn0016059	198
1252	2R	6912593	6917067	1.688781261444	6913443	1.528565049171	FBgn0082585	106	FBgn0082585	106
1253	3R	938385	940611	1.68861746788	939649	1.528516264523	FBgn0037293	14161	FBgn0010313	27241
1254	2R	3101234	3102984	1.688271045685	3102044	1.544136664447	FBgn0004243	112	FBgn0004243	112
1255	2L	1971858	1974712	1.688054084778	1972712	1.423168771407	FBgn0031376	1433	FBgn0031391	174575
1256	3L	600882	603100	1.687438964844	601790	1.723765513476	FBgn0052345	4058	FBgn0064191	24001
1257	2R	3500479	3502417	1.687014102936	3501605	1.44047277114	FBgn0033247	1330	FBgn0033243	21768
1258	X	16255070	16262258	1.686784744263	16258534	1.51308581233	FBgn0026575	1753	FBgn0026575	1753
1259	3R	14919124	14921292	1.686704158783	14920187	1.539497066947	FBgn0004876	111	FBgn0038678	432
1260	2L	2884212	2889713	1.686028957367	2885613	1.531654021319	FBgn0024947	237	FBgn0004584	87063
1261	3R	17988453	17991467	1.68572473526	17989998	1.543853223324	FBgn0053335	742	FBgn0053335	742
1262	2R	19552434	19555048	1.685589790344	19553912	1.629650144016	FBgn0011726	524	FBgn0011726	524
1263	3L	3205539	3210544	1.68417930603	3206329	1.495707399705	FBgn0035422	161	FBgn0035422	161
1264	X	5264391	5267703	1.684048652649	5265764	1.424065176646	FBgn0029764	336	FBgn0029764	336
1265	2R	3103881	3105700	1.683410167694	3104872	1.50101685524	FBgn0004243	2940	FBgn0004243	2940
1266	2R	13743980	13748418	1.683230400085	13747601	1.39894387126	FBgn0000658	25	FBgn0000658	25
1267	3R	17867011	17869251	1.682841777802	17868167	1.339541371663	FBgn0017397	253	FBgn0017397	253
1268	3R	943693	947370	1.682250499725	946399	1.467559646158	FBgn0037293	7411	FBgn0010313	33991
1269	3R	5062060	5063967	1.68114566803	5063127	1.360103638967	FBgn0003165	277	FBgn0000412	3249
1270	3R	9808445	9812070	1.681007623672	9811192	1.467591762543	FBgn0015270	20553	FBgn0038196	50695
1271	2R	6882226	6884099	1.680898666382	6883114	1.309604734182	FBgn0033627	496	FBgn0050257	27146
1272	2L	20784634	20788736	1.680674552917	20786214	1.439114630222	FBgn0032886	890	FBgn0000986	63706
1273	3L	16974862	16978418	1.679280757904	16976332	1.583304286003	FBgn0036685	5107	FBgn0025582	224084
1274	2R	16502457	16506482	1.679260015488	16503825	1.347910106182	FBgn0034570	398	FBgn0034565	18006
1275	3R	12627825	12629751	1.679128646851	12628756	1.413454111885	FBgn0015230	14723	FBgn0020556	29845
1276	2R	20471703	20473454	1.678295612335	20472706	1.337150007486	FBgn0035087	23	FBgn0002607	4441
1277	2L	17377801	17381376	1.677947998047	17378753	1.51949820799	FBgn0032633	1323	FBgn0032633	1323
1278	2L	1953789	1955550	1.677905082703	1954716	1.594013571739	FBgn0031375	197	FBgn0031391	192571
1279	3R	57122	59065	1.677433013916	58013	1.433595269918	FBgn0037220	64	FBgn0037220	64
1280	3L	119526	122401	1.676069259644	121482	1.399081622853	FBgn0020386	8498	FBgn0035105	46472
1281	2R	4177085	4181251	1.675637722015	4179307	1.422582894564	FBgn0010609	1639	FBgn0050353	9288
1282	X	20845185	20847121	1.675423622131	20846298	1.375970458984	FBgn0031145	148	FBgn0031144	3672
1283	2L	6965835	6968929	1.67507648468	6966589	1.342643006643	FBgn0026170	1004	FBgn0026170	1004
1284	3R	10286991	10288819	1.674289703369	10287850	1.31626278162	FBgn0051330	28948	FBgn0038234	49740
1285	3L	20553672	20558444	1.672492027283	20555712	1.533046849569	FBgn0001323	1335	FBgn0001320	73492
1286	3L	11559981	11562506	1.671977519989	11561609	1.610337018967	FBgn0003292	106	FBgn0036180	21778
1287	2R	14655748	14659670	1.671650886536	14656881	1.58321908315	FBgn0000578	383	FBgn0000578	383
1288	3L	19740313	19742092	1.671537399292	19741335	1.425058533164	FBgn0024889	245	FBgn0014037	101891
1289	2L	9148714	9151576	1.670656681061	9150365	1.539103423848	FBgn0032100	13870	FBgn0051887	20522
1290	2L	19336430	19338803	1.670419692993	19337341	1.613835895763	FBgn0024245	21812	FBgn0024245	21812
1291	2L	2491936	2494210	1.670236110687	2492969	1.419931471348	FBgn0011818	14	FBgn0015816	303
1292	3L	4265667	4268052	1.669329166412	4267160	1.486912026125	FBgn0035525	210	FBgn0035525	210
1293	3R	10141253	10142932	1.667666912079	10142134	1.350661575794	FBgn0011474	424	FBgn0011474	424
1294	2L	1956706	1959160	1.667645454407	1958266	1.633034369525	FBgn0031375	3747	FBgn0031391	189021
1295	3R	24424662	24427226	1.666897773743	24425895	1.557331834521	FBgn0001215	366	FBgn0001215	366
1296	3L	15279669	15281617	1.666720867157	15280897	1.433075517416	FBgn0036493	11269	FBgn0036494	21062
1297	3L	8378516	8380021	1.666710853577	8379246	1.30941584531	FBgn0053057	27	FBgn0010825	45017
1298	X	4784015	4786787	1.666657447815	4785403	1.440208435059	FBgn0004368	1034	FBgn0004368	1034
1299	X	473140	475210	1.665857315063	473985	1.470102846622	FBgn0025633	3031	FBgn0026879	8037
1300	3L	13320662	13322426	1.665263175964	13321567	1.397828102112	FBgn0036348	1606	FBgn0036349	30965
1301	3R	6181525	6183889	1.664983272552	6182499	1.421997219324	FBgn0015396	6593	FBgn0015396	6593
1302	2L	3835324	3837556	1.664227485657	3836839	1.53330819747	FBgn0004567	3	FBgn0004567	3
1303	3R	12664548	12666579	1.663119316101	12665669	1.608313828707	FBgn0000014	9900	FBgn0020546	10057
1304	3R	5995075	5996806	1.662256240845	5996024	1.647780299187	FBgn0040238	183	FBgn0037797	52456
1305	3R	27618930	27621115	1.661072254181	27620340	1.453949030708	FBgn0027620	529	FBgn0011013	47089
1306	2L	16275177	16276222	1.661034584045	16275978	1.528420448303	FBgn0001994	7679	FBgn0001994	7679
1307	3L	7951923	7954644	1.659831523895	7953695	1.44773966074	FBgn0011817	699	FBgn0011817	699
1308	3R	7040761	7043022	1.65960931778	7042035	1.390165869395	FBgn0010413	2	FBgn0010413	2
1309	3L	21209596	21211813	1.658982753754	21210561	1.542268784841	FBgn0012034	3523	FBgn0037066	9343
1310	3R	9613851	9615640	1.658771514893	9614756	1.361674505122	FBgn0038185	1945	FBgn0053327	24085
1311	3R	4519613	4521303	1.657994747162	4520443	1.408461654887	FBgn0001180	3097	FBgn0001180	3097
1312	3L	5742172	5745950	1.657757282257	5743041	1.585579663515	FBgn0035633	92	FBgn0035633	92
1313	2R	14964506	14968215	1.657578468323	14966068	1.619405522066	FBgn0003887	412	FBgn0003887	412
1314	3R	2175454	2178570	1.657478809357	2177530	1.445618937997	FBgn0014001	910	FBgn0053097	16480
1315	3R	5633936	5635774	1.65691280365	5634900	1.58298441569	FBgn0037760	185	FBgn0065050	30694
1316	3L	22657525	22659158	1.656400680542	22658265	1.574911892414	FBgn0016034	190	FBgn0037200	147782
1317	3L	21456390	21458263	1.655980110168	21457187	1.514910161495	FBgn0037094	168	FBgn0037094	168
1318	3R	19558110	19559690	1.655017852783	19558824	1.366885900497	FBgn0001205	222	FBgn0028691	360
1319	2R	2929633	2931910	1.654358863831	2930676	1.595648084368	FBgn0003460	169	FBgn0033159	36994
1320	3R	24150167	24153627	1.654315948486	24152217	1.591017782688	FBgn0040108	1788	FBgn0040108	1788
1321	3L	6725398	6727743	1.652740478516	6726224	1.435273170471	FBgn0035713	9	FBgn0035713	9
1322	3R	17485050	17487537	1.652407646179	17486575	1.423072046704	FBgn0011766	448	FBgn0004493	10897
1323	X	3620581	3627116	1.651958465576	3622526	1.444087813882	FBgn0026698	3118	FBgn0000542	58807
1324	2R	20175608	20177775	1.651844978333	20176915	1.374016256893	FBgn0035047	63	FBgn0035047	63
1325	2R	9454973	9458788	1.651550769806	9455754	1.470156809863	FBgn0013733	2263	FBgn0033886	20557
1326	3R	2899527	2902056	1.649940013885	2900399	1.406686306	FBgn0037468	160	FBgn0010774	5727
1327	3R	8105758	8107629	1.649896621704	8106753	1.429486401876	FBgn0038009	10111	FBgn0010044	99005
1328	2L	430145	432615	1.649557113647	431228	1.594739689546	FBgn0004583	25	FBgn0031253	9821
1329	X	9163721	9165326	1.648177146912	9164402	1.182659205268	FBgn0040235	63	FBgn0040235	63
1330	X	7065629	7067645	1.648010969162	7066794	1.32111232421	FBgn0029939	28482	FBgn0025549	69746
1331	2R	2173181	2175834	1.647678852081	2175011	1.422612498788	FBgn0000054	929	FBgn0000054	929
1332	2L	6793170	6795933	1.647595405579	6794372	1.459215760231	FBgn0015777	4492	FBgn0025777	71017
1333	2L	9894049	9896243	1.647011518478	9894794	1.490122109652	FBgn0025881	113	FBgn0025881	113
1334	3R	3298360	3301251	1.646260499954	3299343	1.321139251485	FBgn0037504	153	FBgn0037504	153
1335	2R	7715151	7717350	1.646118164062	7716629	1.538726568222	FBgn0033699	106	FBgn0033699	106
1336	3R	13506961	13509030	1.645750045776	13507981	1.461313359878	FBgn0038535	253	FBgn0038536	412
1337	3R	25381169	25382911	1.645078659058	25382005	1.527807852801	FBgn0000492	104	FBgn0040623	65189
1338	3L	5339189	5341021	1.644332885742	5340179	1.223833925584	FBgn0035601	7	FBgn0035602	253
1339	X	5153470	5155051	1.643023490906	5154315	1.215268015862	FBgn0015617	150	FBgn0024332	14808
1340	3L	6763109	6764871	1.642557144165	6763850	1.427880006678	FBgn0003995	257	FBgn0035714	36990
1341	2L	19805882	19808631	1.642507553101	19806709	1.337117703756	FBgn0003931	46	FBgn0003931	46
1342	3L	1439297	1440807	1.641989707947	1440084	1.229634344578	FBgn0004635	7240	FBgn0004635	7240
1343	X	8243460	8244970	1.641139984131	8244192	1.236666146447	FBgn0030034	439	FBgn0030034	439
1344	3R	16386184	16387996	1.64067363739	16387139	1.625360906124	FBgn0038803	557	FBgn0040575	1306
1345	X	8265699	8268498	1.6404337883	8266871	1.491544946035	FBgn0026758	3629	FBgn0052711	11540
1346	2L	9966402	9968105	1.640390396118	9967222	1.29339798759	FBgn0011272	90	FBgn0011272	90
1347	3L	10939746	10941398	1.640240192413	10940806	1.44198850223	FBgn0052070	2808	FBgn0036118	94780
1348	3R	18215245	18216999	1.639432907104	18215924	1.427499135335	FBgn0038957	422	FBgn0038950	24221
1349	3L	718144	719799	1.639360427856	719067	1.492377996445	FBgn0035160	3585	FBgn0000575	13871
1350	3L	11233304	11236671	1.637737751007	11234392	1.498809242249	FBgn0041094	8136	FBgn0041094	8136
1351	2R	15595444	15597106	1.637515306473	15596308	1.367312818766	FBgn0004364	30066	FBgn0004364	30066
1352	X	12412508	12415289	1.637265205383	12414174	1.419365686529	FBgn0030400	2945	FBgn0015024	73546
1353	2L	1428939	1430751	1.636875152588	1429682	1.447217067083	FBgn0003926	3029	FBgn0002543	9233
1354	2R	6328574	6330399	1.636699676514	6329433	1.586860895157	FBgn0033551	25	FBgn0033550	196
1355	3R	20173704	20175358	1.636667251587	20174558	1.245710492134	FBgn0039186	49	FBgn0039186	49
1356	3R	7712118	7714671	1.636543750763	7714043	1.262412160635	FBgn0037960	1156	FBgn0037955	65833
1357	2L	2363718	2366630	1.63579249382	2365577	1.473166129168	FBgn0014010	215	FBgn0028485	242
1358	2R	9784457	9786460	1.635620117188	9785321	1.401492863894	FBgn0020615	196	FBgn0020615	196
1359	3L	13201084	13203254	1.635193347931	13202442	1.438071906567	FBgn0023095	194	FBgn0010452	114222
1360	2R	10313509	10315928	1.63471031189	10315243	1.20972391963	FBgn0001319	1426	FBgn0050478	29400
1361	X	14462280	14465170	1.63414144516	14463986	1.333188329424	FBgn0015773	23782	FBgn0015773	23782
1362	3R	11819219	11821150	1.633531570435	11820367	1.413707860311	FBgn0003507	8444	FBgn0003507	8444
1363	3R	165227	167837	1.632866859436	167063	1.377536833286	FBgn0037236	1776	FBgn0001204	5309
1364	X	19485159	19487170	1.632274627686	19486083	1.284972757101	FBgn0031052	161	FBgn0031047	13266
1365	3L	22109490	22111445	1.632179260254	22110476	1.555491335252	FBgn0037152	11208	FBgn0037156	90038
1366	2R	19030152	19032460	1.631505966187	19031507	1.626477867365	FBgn0034873	49	FBgn0034873	49
1367	3L	1529244	1533428	1.630789756775	1530344	1.255347371101	FBgn0041342	731	FBgn0035233	11423
1368	3R	7197143	7199346	1.630582809448	7198246	1.504113284024	FBgn0004595	264	FBgn0026064	21879
1369	3R	283371	284973	1.630483627319	284085	1.30623626709	FBgn0051522	5049	FBgn0037250	24354
1370	3R	16921660	16924123	1.629193782806	16922723	1.61092287302	FBgn0038853	804	FBgn0010770	19235
1371	3L	14917919	14919679	1.6291680336	14918701	1.534169942141	FBgn0040487	7330	FBgn0040487	7330
1372	2R	13870976	13873311	1.628748893738	13872286	1.55506661359	FBgn0034328	25809	FBgn0034326	57965
1373	3L	1559753	1561602	1.627209663391	1560701	1.416678961586	FBgn0035236	7985	FBgn0035236	7985
1374	X	7181211	7183612	1.626641988754	7182120	1.419022268719	FBgn0026144	486	FBgn0026144	486
1375	3L	182144	184677	1.62514591217	183008	1.328996602227	FBgn0035107	704	FBgn0035107	704
1376	2L	5798658	5802917	1.624212741852	5800063	1.301597177982	FBgn0031738	141	FBgn0031739	1906
1377	3R	26606277	26608913	1.623713493347	26607698	1.492170586306	FBgn0004606	16050	FBgn0003720	70339
1378	X	385153	386820	1.623590707779	385898	1.356154301587	FBgn0024983	1215	FBgn0000570	5856
1379	3R	17204180	17206500	1.622937202454	17205706	1.455295983483	FBgn0004110	1005	FBgn0043012	109907
1380	2L	19028667	19031530	1.622477531433	19030647	1.340679854155	FBgn0051800	262	FBgn0001202	1223
1381	2L	14264307	14266012	1.622263908386	14265101	1.409552518059	FBgn0004002	1579	FBgn0028529	89979
1382	X	6543856	6546788	1.622200489044	6544713	1.248477816582	FBgn0029894	974	FBgn0029891	15679
1383	3R	7034903	7037947	1.619213104248	7037043	1.325907903559	FBgn0037874	1068	FBgn0037874	1068
1384	2L	593923	595647	1.618835449219	594863	1.414178904365	FBgn0010323	176	FBgn0031267	20631
1385	3R	27018124	27019778	1.618743896484	27019001	1.246726400712	FBgn0004389	55	FBgn0004389	55
1386	X	8495244	8497039	1.618711948395	8496001	1.309248268604	FBgn0004102	115	FBgn0004102	115
1387	X	22216169	22217840	1.618614435196	22217014	1.329510211945	FBgn0000719	158431	FBgn0031186	559029
1388	4	404409	407628	1.618188381195	405644	1.300944924355	FBgn0039905	7996	FBgn0026777	77297
1389	2L	5906431	5908388	1.617872238159	5907385	1.453122258186	FBgn0043362	205	FBgn0000308	73640
1390	3R	1076293	1077952	1.617867469788	1077292	1.499277367311	FBgn0037303	176	FBgn0051538	26265
1391	2R	3317584	3319368	1.617774009705	3318543	1.280729910907	FBgn0003317	252	FBgn0033210	130378
1392	2L	10456799	10458597	1.61762714386	10457699	1.492320090532	FBgn0027611	43	FBgn0004915	26355
1393	2R	5203233	5207380	1.617422103882	5204269	1.553906384636	FBgn0023143	872	FBgn0023143	872
1394	X	7775248	7777078	1.61603975296	7776188	1.338512476753	FBgn0029979	403	FBgn0029980	2328
1395	3L	330103	332339	1.615530014038	331424	1.564533352852	FBgn0023000	983	FBgn0035136	13491
1396	4	420785	422369	1.615208625793	421573	1.343559321235	FBgn0039905	7933	FBgn0026777	93226
1397	X	17601434	17602995	1.614789485931	17602373	1.316685930888	FBgn0024184	947	FBgn0030866	29162
1398	3L	4625733	4627542	1.614305496216	4626631	1.540159169365	FBgn0052234	1588	FBgn0035562	15582
1399	X	19577574	19579138	1.613510608673	19578444	1.274489462376	FBgn0066303	74	FBgn0031066	169
1400	2L	20903719	20906893	1.613451004028	20904642	1.455505243937	FBgn0032901	1879	FBgn0032906	9095
1401	3L	15545214	15546656	1.612445354462	15546070	1.087395310402	FBgn0036514	31	FBgn0036516	7355
1402	3R	2248968	2252313	1.612359046936	2249927	1.527798372156	FBgn0014963	17329	FBgn0037443	18314
1403	2L	15037549	15039225	1.611239433289	15038314	1.351160049438	FBgn0004837	2889	FBgn0010422	18368
1404	3R	9933395	9934948	1.610331058502	9934155	1.262797131258	FBgn0038202	618	FBgn0038196	72268
1405	3R	9485286	9488139	1.610305786133	9486023	1.475371388828	FBgn0004237	218	FBgn0004237	218
1406	X	6705622	6709281	1.609909057617	6707079	1.386645827975	FBgn0064122	6665	FBgn0064122	6665
1407	3R	773218	774583	1.609739780426	773646	1.53289132648	FBgn0004183	240	FBgn0004183	240
1408	3L	7921401	7922800	1.609508991241	7922050	1.183689028025	FBgn0041156	88	FBgn0035827	11728
1409	2L	6722029	6725267	1.609054088593	6723100	1.460175121532	FBgn0025777	255	FBgn0025777	255
1410	2R	19484916	19487888	1.608515262604	19486147	1.486377179623	FBgn0005612	674	FBgn0034948	1269
1411	2R	4151216	4156347	1.608263015747	4153475	1.401076108217	FBgn0003892	7973	FBgn0003892	7973
1412	2L	20473022	20474871	1.607610702515	20473979	1.344010293484	FBgn0046834	1110	FBgn0046834	1110
1413	3L	15558106	15561525	1.607275009155	15560827	1.318238943815	FBgn0036518	6688	FBgn0036518	6688
1414	3R	26212048	26215761	1.606760501862	26212713	1.518199094137	FBgn0015221	841	FBgn0039764	36841
1415	3R	2670265	2672413	1.606561660767	2671457	1.447948694229	FBgn0003339	4429	FBgn0001077	18589
1416	3L	2569004	2571429	1.606372356415	2569885	1.315520623151	FBgn0010909	187	FBgn0024939	1097
1417	3R	19684567	19685863	1.606169700623	19685090	1.118882934252	FBgn0004185	262	FBgn0004185	262
1418	3R	17441161	17442970	1.60558795929	17441931	1.416374057531	FBgn0046832	6315	FBgn0046832	6315
1419	2L	11987299	11989156	1.605248451233	11988310	1.356094062328	FBgn0032388	275	FBgn0032390	1654
1420	2R	16365852	16368002	1.604972362518	16367053	1.550044536591	FBgn0034554	6630	FBgn0016984	27057
1421	3L	3131305	3133723	1.604803562164	3132482	1.518224030733	FBgn0012049	275	FBgn0012049	275
1422	2L	12055240	12057099	1.604708194733	12056275	1.477596473694	FBgn0032404	49	FBgn0032404	49
1423	2R	20572413	20574208	1.603912353516	20573292	1.500021696091	FBgn0001148	3712	FBgn0001148	3712
1424	3R	12672408	12676577	1.602875471115	12674635	1.352248949163	FBgn0020546	1091	FBgn0020546	1091
1425	2R	7951169	7954309	1.602636814117	7953425	1.441604950849	FBgn0033739	183	FBgn0010238	15673
1426	3R	7045452	7049246	1.602397918701	7047558	1.282271146774	FBgn0020910	60	FBgn0020910	60
1427	3R	12745534	12748149	1.602067947388	12746367	1.468290776014	FBgn0051270	3140	FBgn0082171	64330
1428	2R	19570322	19572029	1.601587295532	19571156	1.545055782094	FBgn0025806	503	FBgn0025806	503
1429	3R	26393370	26395657	1.600969314575	26394267	1.448392212391	FBgn0039787	10887	FBgn0039767	140269
1430	2R	16338672	16340704	1.600746154785	16339912	1.270601302385	FBgn0016984	84	FBgn0016984	84
1431	3R	162660	164451	1.600103855133	163518	1.351178616285	FBgn0037235	36	FBgn0001204	8854
1432	2L	14232941	14234754	1.600080013275	14233871	1.270218849182	FBgn0016930	237	FBgn0028529	121209
1433	3R	17324570	17326236	1.599892616272	17325522	1.405112147331	FBgn0004863	455	FBgn0013984	80729
1434	X	15493606	15495161	1.599809646606	15494278	1.327051359064	FBgn0030664	2244	FBgn0003463	33801
1435	2L	6479043	6481991	1.598930597305	6480623	1.387760996819	FBgn0026571	134	FBgn0026571	134
1436	3R	19076347	19078519	1.598903656006	19077412	1.491903907374	FBgn0039066	146	FBgn0039066	146
1437	X	19186450	19189333	1.598700523376	19187552	1.534316921234	FBgn0031016	430	FBgn0031008	84731
1438	3L	7354684	7356622	1.59868144989	7355565	1.31247548496	FBgn0052380	101	FBgn0016983	235
1439	2R	16666433	16669611	1.598466396332	16668134	1.342566574321	FBgn0050389	7	FBgn0034599	8408
1440	2R	9054945	9057736	1.598284721375	9056857	1.299230491414	FBgn0011896	4833	FBgn0014877	13132
1441	3R	19644047	19645684	1.597734928131	19644684	1.183227486081	FBgn0053111	270	FBgn0004187	7372
1442	X	6903373	6905102	1.597590923309	6904161	1.535477750442	FBgn0004143	9504	FBgn0029931	18317
1443	2L	707532	709296	1.597311019897	708332	1.364081954956	FBgn0000497	6636	FBgn0015621	111632
1444	2L	5009214	5011994	1.595859289169	5011211	1.392082303762	FBgn0031670	98	FBgn0010607	39758
1445	2R	17141612	17143547	1.595155239105	17142457	1.460177197176	FBgn0034643	207	FBgn0034643	207
1446	3R	9761271	9762923	1.59434223175	9762076	1.381914496422	FBgn0038188	7048	FBgn0000576	34495
1447	2L	701258	702694	1.593804359436	702079	1.237388292948	FBgn0000497	12889	FBgn0015621	117885
1448	X	19379430	19381148	1.593110084534	19380374	1.124268531799	FBgn0052532	1045	FBgn0027291	24627
1449	3R	24713066	24715801	1.591638565063	24714183	1.471990192638	FBgn0053553	382	FBgn0053553	382
1450	3L	21219030	21220947	1.591628551483	21219924	1.493852531209	FBgn0037066	20	FBgn0037066	20
1451	3L	16576768	16578787	1.591511249542	16577637	1.364659881592	FBgn0004465	181	FBgn0004465	181
1452	3R	23097326	23101494	1.591407775879	23098843	1.488650434157	FBgn0002441	152	FBgn0039505	583
1453	X	9503091	9504689	1.591002941132	9504015	1.318585574627	FBgn0028341	120	FBgn0015624	24082
1454	2R	14804316	14805831	1.590681552887	14805010	1.2583832105	FBgn0013954	42	FBgn0013954	42
1455	3L	3607694	3610578	1.590619087219	3609884	1.245144703809	FBgn0040694	5353	FBgn0053504	32529
1456	2L	4591367	4592787	1.590554714203	4592070	1.38801797231	FBgn0053196	107	FBgn0000227	92389
1457	X	10608428	10610201	1.5904712677	10609349	1.405007097456	FBgn0052675	105	FBgn0052672	4204
1458	3R	12540797	12542404	1.58957195282	12541557	1.33187122345	FBgn0003944	18791	FBgn0063261	35554
1459	X	5599378	5601466	1.589141845703	5600093	1.310742288828	FBgn0029800	27	FBgn0029800	27
1460	3R	25318226	25319906	1.588237762451	25319073	1.30700597167	FBgn0039665	162	FBgn0040623	2257
1461	X	13118098	13120397	1.587915420532	13119669	1.295992314816	FBgn0030465	298	FBgn0004456	27242
1462	2R	3470683	3472285	1.587746620178	3471718	1.387216678033	FBgn0033241	122	FBgn0033241	122
1463	2L	5276541	5279178	1.587727546692	5277381	1.289624869823	FBgn0000228	1177	FBgn0000228	1177
1464	3R	17848087	17849836	1.587530136108	17849007	1.278979806339	FBgn0019960	196	FBgn0038925	4191
1465	3L	14748484	14752947	1.587292671204	14751333	1.473704010248	FBgn0036449	349	FBgn0036449	349
1466	3R	9089098	9090837	1.586313724518	9090024	1.415068738601	FBgn0003598	53	FBgn0038128	269
1467	X	18725136	18727950	1.58602142334	18725823	1.251271135667	FBgn0030974	1747	FBgn0030974	1747
1468	3L	5738194	5740415	1.584952831268	5739585	1.583041836234	FBgn0035630	68	FBgn0035630	68
1469	2L	21815340	21817174	1.584691524506	21816216	1.270030736923	FBgn0003866	28	FBgn0003866	28
1470	3R	20638566	20640653	1.583740234375	20639782	1.124823063612	FBgn0027539	32	FBgn0013953	32954
1471	3L	16054837	16056483	1.583488464355	16055670	1.336588442326	FBgn0036565	24	FBgn0036565	24
1472	3R	4790642	4792194	1.583173751831	4791504	1.181628227234	FBgn0037645	11947	FBgn0037644	20778
1473	X	11192567	11197693	1.5830950737	11195967	1.414558438694	FBgn0030293	115	FBgn0030293	115
1474	3L	5809030	5810818	1.58291053772	5809924	1.417069350972	FBgn0003984	9637	FBgn0035640	22894
1475	X	10884219	10885698	1.582853794098	10885048	1.358044846853	FBgn0040851	2115	FBgn0028686	85358
1476	2L	19160108	19162800	1.582305908203	19161072	1.335309561561	FBgn0032763	16559	FBgn0032762	31717
1477	X	14460572	14462065	1.582065582275	14461325	1.390527039766	FBgn0030574	24808	FBgn0015773	26443
1478	2R	4424845	4428267	1.581755876541	4426334	1.409244894981	FBgn0002552	7	FBgn0033342	7520
1479	3R	14122758	14125604	1.580539226532	14124555	1.48783522182	FBgn0010877	51	FBgn0024432	372
1480	3L	14914576	14916641	1.579901695251	14915774	1.479905903339	FBgn0040487	4403	FBgn0040487	4403
1481	3R	1509385	1512077	1.579641342163	1510270	1.280644080218	FBgn0037364	878	FBgn0037363	14835
1482	2R	17918509	17920405	1.578855037689	17919533	1.342546995948	FBgn0034726	97	FBgn0034726	97
1483	4	328043	329967	1.578505039215	328762	1.420771539211	FBgn0026777	415	FBgn0026777	415
1484	3R	20894332	20896337	1.578054428101	20895612	1.303271919489	FBgn0039271	75	FBgn0039271	75
1485	2L	14354312	14356166	1.57799243927	14355224	1.432659233318	FBgn0015791	77	FBgn0028529	144
1486	3L	21393450	21395438	1.577376365662	21394277	1.319214449988	FBgn0033583	14614	FBgn0014143	16120
1487	2L	10841405	10843313	1.576180934906	10842324	1.583024361554	FBgn0032305	279	FBgn0032305	279
1488	3R	8250528	8252467	1.576009273529	8251450	1.317718000973	FBgn0004103	189	FBgn0004103	189
1489	X	16470463	16472597	1.575445175171	16471541	1.451507282257	FBgn0026181	185	FBgn0010412	275
1490	3L	20226160	20229760	1.573883533478	20228867	1.334836542606	FBgn0052227	105	FBgn0003124	14979
1491	2R	20476219	20478100	1.573620796204	20477321	1.26472227914	FBgn0035088	52	FBgn0002607	174
1492	3R	19856663	19858842	1.572999954224	19857666	1.376174926758	FBgn0020647	134	FBgn0039139	248
1493	3R	18954760	18958094	1.572779655457	18955677	1.359689347884	FBgn0051457	1971	FBgn0051457	1971
1494	X	1803134	1805010	1.572098255157	1804063	1.348399734497	FBgn0023521	7671	FBgn0023512	25046
1495	3R	7444487	7446468	1.571180343628	7445507	1.193031198838	FBgn0051363	149	FBgn0037920	306
1496	2R	11308257	11309842	1.570753097534	11309048	1.304309059592	FBgn0050321	861	FBgn0050089	66787
1497	3R	6175396	6176936	1.570732116699	6176094	1.186295649585	FBgn0015396	188	FBgn0015396	188
1498	3R	484664	486746	1.570157527924	485508	1.479866420521	FBgn0051531	203	FBgn0037262	17812
1499	3R	17239333	17241020	1.570086479187	17240260	1.423431515694	FBgn0051438	5411	FBgn0043012	144461
1500	X	12407963	12410224	1.569989204407	12409278	1.167564105988	FBgn0030400	7841	FBgn0015024	78442
1501	2L	5546246	5547914	1.569818496704	5547139	1.372802005095	FBgn0031717	64	FBgn0031718	3887
1502	X	6722438	6724257	1.569745063782	6723469	1.372984319925	FBgn0064122	9725	FBgn0064122	9725
1503	2R	16987668	16990118	1.568866729736	16988586	1.294940114021	FBgn0010415	164	FBgn0010415	164
1504	2R	16634761	16637161	1.567682743073	16636134	1.428871810436	FBgn0002736	27	FBgn0002736	27
1505	2L	19358155	19359893	1.567029953003	19359021	1.158876867855	FBgn0024245	132	FBgn0024245	132
1506	3L	17478338	17480662	1.566736698151	17479449	1.255132436752	FBgn0036734	109	FBgn0036734	109
1507	2R	17057099	17061367	1.566504478455	17060104	1.098312795162	FBgn0050283	11949	FBgn0010415	71354
1508	3R	23406258	23408551	1.566375732422	23407610	1.521400642395	FBgn0027492	351	FBgn0003330	100136
1509	2L	4891016	4893837	1.565457820892	4892247	1.305697202682	FBgn0031645	132	FBgn0031645	132
1510	X	19530880	19532173	1.565446853638	19530963	1.417141437531	FBgn0010341	58	FBgn0031057	13278
1511	3L	7098602	7100248	1.565155982971	7099504	1.396138340235	FBgn0002775	34	FBgn0002775	34
1512	3R	11158073	11159712	1.565001010895	11158874	1.25760308434	FBgn0013269	10	FBgn0013269	10
1513	X	14486963	14488832	1.564832687378	14487613	1.347941271464	FBgn0015773	155	FBgn0015773	155
1514	3L	21382556	21384200	1.564595222473	21383343	1.343526167028	FBgn0033583	3680	FBgn0014143	27054
1515	3L	19027348	19028984	1.564072608948	19028200	1.280114740133	FBgn0036842	139	FBgn0002945	17610
1516	3R	15155061	15156731	1.564041137695	15155919	1.33413550433	FBgn0000463	3984	FBgn0000463	3984
1517	2R	2114357	2115906	1.564013004303	2115156	1.509156002718	FBgn0033076	2365	FBgn0041145	7162
1518	3R	17678993	17684768	1.562653541565	17683594	1.361619695028	FBgn0015229	1610	FBgn0038925	169604
1519	2L	19577326	19578954	1.562641143799	19578190	1.227389246225	FBgn0032812	236	FBgn0032812	236
1520	2R	7367912	7369673	1.561931610107	7368740	1.345757316141	FBgn0013756	214	FBgn0013756	214
1521	X	17542455	17544731	1.561681747437	17543862	1.295980846181	FBgn0030864	267	FBgn0030866	29349
1522	3R	20343246	20344820	1.560448646545	20344092	1.263070611393	FBgn0003134	113	FBgn0039205	12188
1523	3L	356858	359088	1.560195922852	358295	1.169586718082	FBgn0003749	2553	FBgn0035136	13380
1524	3R	16646833	16648764	1.559364318848	16647688	1.466433637282	FBgn0038829	101	FBgn0019936	213
1525	2L	19786521	19788980	1.559173822403	19787755	1.244930452771	FBgn0032821	74	FBgn0003931	18908
1526	X	7070773	7072435	1.557358264923	7071632	1.224063932896	FBgn0029939	33320	FBgn0025549	64908
1527	3L	668025	670001	1.556725978851	669177	1.299527512656	FBgn0035153	100	FBgn0035156	7270
1528	2R	5466411	5467925	1.556550979614	5467055	1.228175282478	FBgn0011656	3566	FBgn0033466	4307
1529	X	3252155	3255096	1.556161880493	3254204	1.376251399517	FBgn0029657	4634	FBgn0000472	24865
1530	2R	7257285	7259080	1.555898666382	7258250	1.359062480927	FBgn0033649	18420	FBgn0033652	48026
1531	3R	16417721	16421145	1.555243492126	16418828	1.427998542786	FBgn0023097	57	FBgn0023097	57
1532	3R	21842665	21844896	1.555047988892	21843321	1.348988660177	FBgn0002592	129	FBgn0002592	129
1533	2R	7542050	7544671	1.554915904999	7542882	1.426669150591	FBgn0033675	713	FBgn0011704	41532
1534	3R	19592380	19594333	1.554851531982	19593283	1.357676730436	FBgn0039115	109	FBgn0039115	109
1535	2R	8271161	8274463	1.554828643799	8273629	1.403710484505	FBgn0020930	176	FBgn0020930	176
1536	4	79010	81317	1.554563999176	79699	1.327199488878	FBgn0004859	2032	FBgn0004859	2032
1537	2L	6337839	6340171	1.5545129776	6338904	1.532340705395	FBgn0015623	132	FBgn0043854	33511
1538	3L	8983808	8986860	1.554264545441	8984730	1.428731806138	FBgn0035955	932	FBgn0035954	5585
1539	3R	16776526	16778481	1.553369998932	16777482	1.394255077138	FBgn0002921	3046	FBgn0038834	101211
1540	3R	13946680	13948448	1.552828788757	13947416	1.336496919394	FBgn0051518	12701	FBgn0038566	40573
1541	2R	8673564	8675518	1.55255317688	8674531	1.454879508299	FBgn0020370	466	FBgn0033802	27188
1542	X	16775683	16779617	1.551662683487	16777254	1.107351948233	FBgn0030806	455	FBgn0030806	455
1543	2L	10003330	10005156	1.551416873932	10004218	1.33127784729	FBgn0043456	407	FBgn0043456	407
1544	3R	20480002	20481669	1.551048278809	20480771	1.384655391469	FBgn0039215	113	FBgn0051125	228
1545	3R	8836105	8839681	1.550996303558	8838147	1.504984283447	FBgn0020496	759	FBgn0038109	2530
1546	X	14081000	14084137	1.550856590271	14083315	1.404024264392	FBgn0002873	1535	FBgn0002873	1535
1547	3L	21518026	21519567	1.550832748413	21518843	1.324585808648	FBgn0037104	3650	FBgn0028663	45140
1548	2L	5042402	5044240	1.550573825836	5043204	1.359957009554	FBgn0053995	65	FBgn0022023	10005
1549	3L	22881382	22884282	1.550426483154	22883551	1.355628294103	FBgn0037207	4496	FBgn0037207	4496
1550	3R	6586090	6587941	1.55026102066	6586994	1.269114345312	FBgn0037831	38	FBgn0051390	339
1551	3L	21279704	21281790	1.550259590149	21280630	1.57379335165	FBgn0037076	35	FBgn0037066	60726
1552	2L	3860697	3862509	1.550109863281	3861647	1.339177804835	FBgn0031574	1034	FBgn0004567	24805
1553	X	18501515	18502901	1.550107479095	18502305	1.244585291545	FBgn0030947	6215	FBgn0030945	15277
1554	3L	2850295	2853045	1.549858570099	2852314	1.296493081486	FBgn0035378	2928	FBgn0035370	101786
1555	3L	4116865	4119398	1.549737453461	4117921	1.359387846554	FBgn0035500	161	FBgn0004574	4812
1556	2R	6804474	6806356	1.549547672272	6805473	1.48101490736	FBgn0033609	182	FBgn0040763	4831
1557	3L	11065972	11067476	1.549315452576	11066754	1.192628860474	FBgn0020412	332	FBgn0036135	28052
1558	3R	21713753	21715482	1.549147605896	21714678	1.343206097098	FBgn0028717	413	FBgn0002735	110902
1559	2R	18584572	18586945	1.549025058746	18585416	1.349372527179	FBgn0034817	1212	FBgn0003062	3096
1560	2R	8486623	8488735	1.548993587494	8487878	1.30161336263	FBgn0005624	9018	FBgn0005624	9018
1561	3L	22067911	22071000	1.548930168152	22069747	1.401556134224	FBgn0037153	210	FBgn0000100	59864
1562	3R	5164531	5169463	1.54887008667	5167531	1.213435560465	FBgn0053936	61	FBgn0053936	61
1563	2R	5095769	5097380	1.548464298248	5096506	1.324605494738	FBgn0033428	26	FBgn0025286	2490
1564	3L	15106260	15110402	1.547750473022	15107515	1.26635723114	FBgn0014002	389	FBgn0029114	93385
1565	X	2013687	2015778	1.547700881958	2014946	1.256522327662	FBgn0004655	193	FBgn0000377	91191
1566	2L	17735567	17737465	1.547439575195	17736537	1.347604667439	FBgn0015609	1087	FBgn0032646	239499
1567	2R	19315901	19318327	1.54732131958	19316725	1.283573936014	FBgn0034908	120	FBgn0034908	120
1568	3L	5536993	5538510	1.547148704529	5537769	1.145775556564	FBgn0029118	138	FBgn0003486	28755
1569	3L	16383898	16385410	1.54712677002	16384602	1.238408481374	FBgn0027080	48	FBgn0014163	7504
1570	2R	5577613	5579294	1.547038555145	5578574	1.293168097734	FBgn0033480	112	FBgn0033480	112
1571	X	5608126	5610265	1.546730995178	5609120	1.389772555407	FBgn0013987	299	FBgn0029800	9000
1572	2R	3529959	3531884	1.546697616577	3530747	1.365104913712	FBgn0033250	5180	FBgn0033243	50910
1573	3R	26633844	26636254	1.546616077423	26634946	1.461537390947	FBgn0027598	597	FBgn0003720	43091
1574	3R	5415990	5418614	1.546334266663	5416899	1.301936679416	FBgn0037720	134	FBgn0037719	190
1575	3L	18804575	18807303	1.546052455902	18805490	1.260321897619	FBgn0052027	1348	FBgn0036815	19058
1576	3L	7318352	7320162	1.545627117157	7319374	1.321317055646	FBgn0035767	246	FBgn0011640	6161
1577	3L	5607382	5609281	1.545028209686	5608180	1.356755375862	FBgn0035625	3250	FBgn0035625	3250
1578	3R	2792002	2793371	1.544628858566	2792770	1.194752120972	FBgn0051488	9314	FBgn0001077	102724
1579	3L	6442708	6444471	1.544415950775	6443648	1.485164081349	FBgn0035700	8035	FBgn0020251	26029
1580	2R	18188597	18190646	1.544006347656	18189393	1.367732793093	FBgn0020257	7162	FBgn0020257	7162
1581	3R	13636069	13638021	1.543765068054	13637111	1.50510002585	FBgn0051246	155	FBgn0051246	155
1582	X	18093209	18095072	1.542740821838	18094231	1.264965772629	FBgn0030905	838	FBgn0004956	47531
1583	2L	15470398	15472142	1.542598247528	15471256	1.501901308695	FBgn0003448	2942	FBgn0003448	2942
1584	3L	5966418	5969403	1.541751861572	5968640	1.166549009435	FBgn0052406	2521	FBgn0035656	18688
1585	3L	15300950	15302670	1.541652679443	15301803	1.346888512373	FBgn0036494	156	FBgn0036494	156
1586	3L	20174482	20176330	1.541650772095	20175362	1.362565338612	FBgn0036958	3	FBgn0036959	250
1587	3L	14515746	14518577	1.5414686203	14517708	1.439974279965	FBgn0036428	1478	FBgn0028418	8315
1588	2R	7973242	7974777	1.54128074646	7974024	1.156699965982	FBgn0010238	4926	FBgn0010238	4926
1589	3R	12278138	12280118	1.541130065918	12279237	1.38644583085	FBgn0044826	313	FBgn0044826	313
1590	3R	27549820	27552219	1.540041446686	27551052	1.469148337841	FBgn0003870	11446	FBgn0039867	11612
1591	2L	20089187	20090985	1.540006637573	20090114	1.458097070456	FBgn0032848	221	FBgn0032848	221
1592	3R	11090765	11092166	1.539609909058	11091521	1.093426423914	FBgn0016691	223	FBgn0016691	223
1593	3R	20695160	20697225	1.539433479309	20696415	1.132067680359	FBgn0015625	202	FBgn0015625	202
1594	3R	22936999	22938875	1.539242744446	22937977	1.407644412097	FBgn0039487	0	FBgn0039488	4421
1595	2L	20060536	20063380	1.539194107056	20062301	1.192907641916	FBgn0045064	2	FBgn0003978	697
1596	2R	19693593	19696742	1.539010047913	19695338	1.407585536732	FBgn0034987	619	FBgn0034987	619
1597	2L	21668538	21670287	1.538990974426	21669457	1.432376146317	FBgn0000559	286	FBgn0000559	286
1598	2L	3078248	3081043	1.538821697235	3078477	1.385931491852	FBgn0027571	21862	FBgn0003934	29776
1599	2L	21248020	21249661	1.538578033447	21248793	1.390231805689	FBgn0021856	41	FBgn0021856	41
1600	X	7549772	7551805	1.538488388062	7550605	1.251620471478	FBgn0029504	8675	FBgn0027553	22953
1601	3R	14811511	14814686	1.538239479065	14813496	1.496412150065	FBgn0026239	3749	FBgn0026239	3749
1602	2R	17378572	17380162	1.537998199463	17379297	1.219062745571	FBgn0034667	4856	FBgn0034657	151218
1603	3R	1545883	1547189	1.537617683411	1546747	1.527386188507	FBgn0004878	3725	FBgn0037372	33748
1604	2L	7289217	7292582	1.537490844727	7290175	1.273592829704	FBgn0031901	7642	FBgn0004009	16986
1605	3R	5535974	5537869	1.537377357483	5536936	1.506110548973	FBgn0016792	74	FBgn0016792	74
1606	3R	3937915	3940462	1.537232398987	3939490	1.410038820903	FBgn0004210	8433	FBgn0037550	12565
1607	3R	2629744	2631421	1.537096977234	2630618	1.291553646326	FBgn0082182	4638	FBgn0082182	4638
1608	3L	4522411	4524142	1.536136627197	4523236	1.17250066645	FBgn0035558	260	FBgn0015805	84328
1609	3L	816036	818496	1.535724163055	816837	1.22497474446	FBgn0035162	97	FBgn0035162	97
1610	2R	19681226	19683409	1.534765720367	19682086	1.383614317576	FBgn0034986	49	FBgn0034986	49
1611	X	10646502	10648379	1.534547805786	10647422	1.323468993692	FBgn0003360	15259	FBgn0030235	20578
1612	2L	21833509	21836583	1.534333229065	21835370	1.51252600726	FBgn0003866	19182	FBgn0003866	19182
1613	3L	6786967	6788709	1.533912658691	6787809	1.386269905988	FBgn0003995	23702	FBgn0035714	60949
1614	2R	4924753	4927104	1.533574104309	4926333	1.416118229137	FBgn0041087	176	FBgn0053774	14236
1615	3L	883343	885146	1.533319950104	884268	1.194560408592	FBgn0035176	2195	FBgn0035164	63222
1616	X	12923469	12925742	1.532922744751	12924368	1.041998284204	FBgn0010303	2	FBgn0025463	69147
1617	3L	19724602	19727945	1.532722473145	19725491	1.303081691265	FBgn0013974	1915	FBgn0014037	117735
1618	3L	5328553	5330700	1.532206535339	5329376	1.157469302416	FBgn0016031	494	FBgn0035602	11056
1619	2L	17747683	17749373	1.531827926636	17748493	1.438988264869	FBgn0015609	13043	FBgn0032646	251455
1620	3R	17331352	17333228	1.531805992126	17332263	1.31975849937	FBgn0004863	6286	FBgn0013984	73988
1621	X	9200299	9202496	1.529985904694	9201486	1.477152983348	FBgn0026149	381	FBgn0026149	381
1622	2L	5890010	5892736	1.52990436554	5892070	1.203327417374	FBgn0002856	792	FBgn0000308	88955
1623	3L	1393218	1395135	1.529825687408	1394201	1.413180410862	FBgn0035216	557	FBgn0004635	53123
1624	2L	6535175	6537012	1.527992725372	6536080	1.45902187684	FBgn0000320	10892	FBgn0031830	21720
1625	3L	8987171	8988735	1.526224136353	8987990	1.343258184545	FBgn0035955	4192	FBgn0035954	8845
1626	X	9957899	9959372	1.525671005249	9958524	1.118143867044	FBgn0030179	26770	FBgn0030179	26770
1627	3R	1089016	1091212	1.524332523346	1090292	1.381490202511	FBgn0037309	4511	FBgn0051538	13265
1628	2L	13244579	13245773	1.522563934326	13244758	1.379712278193	FBgn0003935	90	FBgn0003935	90
1629	3L	8454417	8455770	1.522490501404	8455243	1.206290974337	FBgn0035898	234	FBgn0035898	234
1630	3R	18551877	18554104	1.52247095108	18552929	1.486511809485	FBgn0040587	226	FBgn0039013	307
1631	X	11234311	11236425	1.522190093994	11235368	1.460795529683	FBgn0030296	19279	FBgn0027359	21689
1632	X	10440488	10442111	1.522153377533	10441289	1.147143036127	FBgn0030217	6	FBgn0052680	102334
1633	2R	13951552	13953738	1.521640777588	13952790	1.268129914999	FBgn0050118	2554	FBgn0003067	98840
1634	3L	15790281	15793003	1.521526813507	15791217	1.424837857485	FBgn0036534	461	FBgn0036537	9428
1635	2R	8106942	8109991	1.521454811096	8108321	1.365385756773	FBgn0022764	478	FBgn0022764	478
1636	3L	17460829	17462596	1.521440982819	17461694	1.189078274895	FBgn0052185	1546	FBgn0036733	17476
1637	2L	21208001	21210174	1.521182060242	21209103	1.291924055885	FBgn0026577	174	FBgn0003930	6332
1638	X	16940836	16942230	1.520857810974	16941519	1.10250156066	FBgn0030820	55	FBgn0054014	29702
1639	2L	21091557	21093474	1.5204205513	21092860	1.274593621492	FBgn0040297	668	FBgn0023388	37085
1640	3R	26885841	26888946	1.520397663116	26886637	1.317163556814	FBgn0002413	294	FBgn0010808	7003
1641	X	11625858	11628158	1.519934177399	11626700	1.255483977	FBgn0000259	228	FBgn0030328	73899
1642	3L	15630188	15632315	1.519575119019	15631165	1.34605845809	FBgn0014851	4658	FBgn0041160	33943
1643	2L	20403583	20405509	1.519300460815	20404635	1.217020861308	FBgn0032859	19	FBgn0032858	124
1644	2R	8480857	8482441	1.519254684448	8481783	1.265705049038	FBgn0033787	12320	FBgn0005624	15113
1645	2L	4052911	4056664	1.518866539001	4054002	1.297894954681	FBgn0000547	22623	FBgn0000547	22623
1646	3R	2741874	2743472	1.518820762634	2742578	1.363049310796	FBgn0051488	40878	FBgn0001077	52532
1647	2R	1726715	1729428	1.518774032593	1728555	1.282499164343	FBgn0033074	4460	FBgn0033074	4460
1648	2L	5403159	5404536	1.518103122711	5403857	1.229452133179	FBgn0016660	485	FBgn0005511	57784
1649	3R	12554599	12558131	1.51778459549	12555345	1.393603016348	FBgn0003944	5003	FBgn0063261	21766
1650	3R	19577847	19579157	1.51761507988	19578523	1.086276783663	FBgn0039110	29	FBgn0039110	29
1651	X	7387007	7388849	1.517408370972	7387772	1.506132855135	FBgn0052720	5647	FBgn0027553	185786
1652	X	22057986	22059097	1.515911102295	22058821	1.180232153998	FBgn0000719	238	FBgn0031186	400836
1653	2L	3302099	3304117	1.515601634979	3303252	1.373461850484	FBgn0031516	123	FBgn0031511	130543
1654	3R	12575062	12576797	1.515465736389	12576037	1.348761530483	FBgn0063261	1074	FBgn0063261	1074
1655	X	2125401	2127719	1.51536989212	2126914	1.401391478146	FBgn0023528	2	FBgn0023527	7916
1656	3L	12097477	12099671	1.514935493469	12098328	1.340576839447	FBgn0022959	724	FBgn0036248	6138
1657	3L	11669554	11671470	1.514607429504	11670586	1.443788191851	FBgn0036194	347	FBgn0036194	347
1658	3R	2700603	2701994	1.514468669891	2701315	1.242455622729	FBgn0001077	11269	FBgn0001077	11269
1659	X	8534743	8536214	1.514435768127	8535520	1.24845585227	FBgn0027864	45	FBgn0030061	24667
1660	2R	13281098	13282663	1.513805866241	13281847	1.21311044693	FBgn0034277	223	FBgn0003545	18873
1661	3R	1082154	1083605	1.513339996338	1082973	1.288700222969	FBgn0037308	210	FBgn0051538	20584
1662	2L	17561136	17562666	1.512880325317	17561836	1.222334581263	FBgn0067341	519	FBgn0032646	64798
1663	X	16999082	17000336	1.511424064636	16999764	0.952973969777	FBgn0000163	4888	FBgn0000163	4888
1664	2R	17777475	17779318	1.511370658875	17778385	1.437861859798	FBgn0034717	22656	FBgn0013272	46859
1665	X	16087471	16089407	1.511093139648	16088493	1.307745422636	FBgn0003920	116	FBgn0003920	116
1666	3R	17013747	17015296	1.509898662567	17014510	1.201390087605	FBgn0038867	20660	FBgn0038870	30291
1667	3L	11096602	11098464	1.509870052338	11097312	1.157916903496	FBgn0052078	4	FBgn0036136	164
1668	3R	26631025	26632935	1.509152412415	26631922	1.343295265647	FBgn0011739	419	FBgn0003720	46115
1669	2R	9846656	9850079	1.508774280548	9848720	1.4344856143	FBgn0033923	1462	FBgn0033923	1462
1670	2R	19058121	19060074	1.508608818054	19059218	1.335561191334	FBgn0010501	303	FBgn0010501	303
1671	2L	5460451	5462268	1.508571147919	5461555	1.269705951214	FBgn0005511	86	FBgn0005511	86
1672	3R	12724458	12726247	1.508438110352	12725302	1.412633895874	FBgn0015350	19852	FBgn0082171	43265
1673	X	451660	453619	1.508177757263	452789	1.378189928391	FBgn0003986	4926	FBgn0003986	4926
1674	2L	14429288	14432590	1.508106231689	14431678	1.371680206723	FBgn0028871	6547	FBgn0005771	59184
1675	3R	12703521	12705370	1.507730484009	12704267	1.498638927937	FBgn0015350	1183	FBgn0082171	22230
1676	2L	2177485	2179501	1.507707595825	2178689	1.251484125853	FBgn0000097	60	FBgn0000097	60
1677	X	16790810	16792187	1.507451534271	16791479	1.085482358932	FBgn0030808	8286	FBgn0030806	14680
1678	2R	18305344	18307757	1.507444620132	18306319	1.311890714309	FBgn0011211	317	FBgn0011211	317
1679	2L	18683852	18686142	1.507190704346	18684822	1.509538650513	FBgn0005617	97	FBgn0005617	97
1680	X	2173604	2176922	1.507012844086	2173697	1.411173629761	FBgn0054052	4723	FBgn0003079	22585
1681	3R	20879445	20882785	1.506805896759	20881637	1.223827242851	FBgn0051111	182	FBgn0051111	182
1682	3L	360428	362561	1.506457328796	361693	1.257489967346	FBgn0003749	845	FBgn0035136	16778
1683	3R	5054566	5056467	1.505823135376	5055421	1.276320205015	FBgn0003165	7983	FBgn0000412	10955
1684	2L	7782021	7783734	1.505731582642	7782963	1.279565781355	FBgn0031947	106	FBgn0031947	106
1685	3R	819377	821312	1.505489349365	820389	1.396977007389	FBgn0037292	5915	FBgn0004183	46503
1686	X	791520	793043	1.50493144989	792408	0.978911059243	FBgn0040340	355	FBgn0040345	4734
1687	2R	16180131	16182984	1.503417015076	16182109	1.331372610728	FBgn0034542	39	FBgn0061362	23466
1688	X	9397872	9400612	1.503323554993	9398708	1.447500733768	FBgn0028327	183	FBgn0030136	1132
1689	3L	19925220	19926745	1.502701759338	19925956	1.192922433217	FBgn0013303	192	FBgn0036918	68422
1690	2R	17689569	17691795	1.50229549408	17690616	1.217511878294	FBgn0034707	112	FBgn0034704	8128
1691	X	10056228	10058008	1.502014636993	10057033	1.414020061493	FBgn0030183	534	FBgn0030180	65626
1692	3L	12777840	12780934	1.500492095947	12780216	1.087998951183	FBgn0027534	376	FBgn0036314	7734
1693	3R	25693708	25695466	1.49918794632	25694558	1.450162291527	FBgn0039714	60	FBgn0051035	534
1694	3R	21486390	21488180	1.498391628265	21487439	0.971418730418	FBgn0039352	83	FBgn0067681	10260
1695	2R	8275952	8277390	1.498063564301	8276763	1.07911786437	FBgn0017565	16	FBgn0017565	16
1696	X	2444090	2447072	1.498052597046	2444810	1.116592466831	FBgn0001404	153	FBgn0011606	15398
1697	2L	12095590	12097332	1.497581958771	12096459	1.297229385376	FBgn0032408	51	FBgn0032408	51
1698	3L	12239163	12242208	1.497383594513	12240705	1.226724849028	FBgn0036268	31	FBgn0052100	794
1699	3L	10637910	10641806	1.497301578522	10639504	1.260031055002	FBgn0010762	814	FBgn0010762	814
1700	2L	16531192	16532682	1.496231079102	16532056	0.992633202497	FBgn0032587	3250	FBgn0002652	143929
1701	2L	8310366	8312038	1.495626926422	8311151	1.280984850491	FBgn0032017	7	FBgn0032017	7
1702	3R	5529494	5531734	1.494519710541	5530993	1.304584830999	FBgn0051352	172	FBgn0016792	5869
1703	3R	2824283	2827689	1.494472980499	2826801	1.420318667094	FBgn0000095	1851	FBgn0010774	79325
1704	2R	14779452	14782866	1.493067741394	14781976	1.435664906221	FBgn0034423	7199	FBgn0003254	8613
1705	2R	9060743	9063520	1.492686748505	9062162	1.345945077784	FBgn0033853	733	FBgn0014877	7827
1706	2R	6051527	6055282	1.492599964142	6052326	1.299263617572	FBgn0005630	2749	FBgn0004399	17391
1707	2L	21020876	21024408	1.492394447327	21022168	1.170703719644	FBgn0010395	18257	FBgn0023388	107777
1708	3L	18586074	18588648	1.492023468018	18587682	1.371008283952	FBgn0013717	215	FBgn0036800	271
1709	2L	21165624	21167895	1.491470813751	21166739	1.368888237897	FBgn0000239	551	FBgn0024371	22901
1710	3L	16732868	16734442	1.491413593292	16733559	1.052729438333	FBgn0004108	2226	FBgn0004108	2226
1711	3L	6236011	6237782	1.490762710571	6236929	1.195060888926	FBgn0001258	289	FBgn0035692	69796
1712	3R	18352696	18355124	1.490150928497	18353547	1.370222918193	FBgn0038981	836	FBgn0024558	55403
1713	2R	10547133	10550596	1.489360809326	10548873	1.268141201564	FBgn0043530	9171	FBgn0033989	41787
1714	3R	1199677	1201754	1.489216804504	1200545	1.361140012741	FBgn0037316	192	FBgn0037316	192
1715	2L	2201757	2203424	1.488849163055	2202541	1.186181396246	FBgn0051668	3888	FBgn0031395	10169
1716	X	5934817	5937196	1.488139152527	5936262	1.168373018503	FBgn0026060	413	FBgn0029840	1320
1717	2R	4952150	4955302	1.487652301788	4953220	1.520899653435	FBgn0029092	153	FBgn0053774	41123
1718	X	15719939	15721887	1.487228393555	15720744	1.213997443517	FBgn0030702	479	FBgn0030703	3285
1719	X	20319693	20322019	1.487057685852	20321301	1.368173655342	FBgn0031119	922	FBgn0040649	24445
1720	2L	9580996	9586032	1.486040592194	9581766	1.199283824247	FBgn0014179	24	FBgn0015393	118068
1721	3R	228315	230267	1.485917568207	228966	1.315335777071	FBgn0037245	195	FBgn0037249	30686
1722	X	16800823	16803307	1.485915184021	16802699	1.082764714956	FBgn0030809	113	FBgn0030806	25900
1723	X	8559195	8561027	1.485572338104	8559986	1.28509942223	FBgn0030060	118	FBgn0030061	201
1724	3R	5204364	5206014	1.485015869141	5205228	1.353669166565	FBgn0037684	14086	FBgn0037686	21750
1725	3R	2207848	2209879	1.484914302826	2208614	1.186041533947	FBgn0037442	19	FBgn0027514	2564
1726	2R	14789435	14792339	1.484476089478	14790445	1.220045229968	FBgn0003254	144	FBgn0003254	144
1727	2L	19679481	19681591	1.484377861023	19680249	1.239750637728	FBgn0005590	16715	FBgn0005590	16715
1728	2L	8300150	8301468	1.483051776886	8300788	1.084900951385	FBgn0003502	284	FBgn0032015	7400
1729	3R	18451863	18453484	1.482384681702	18452667	0.935806078069	FBgn0038996	8462	FBgn0014949	38549
1730	3L	7312382	7314343	1.481876373291	7313639	1.237679719925	FBgn0011640	426	FBgn0011640	426
1731	3R	1196899	1198676	1.481724262238	1197752	1.292784839869	FBgn0003275	232	FBgn0003275	232
1732	2L	12472445	12474219	1.481722354889	12473346	1.100055187941	FBgn0032437	19664	FBgn0040286	38681
1733	2L	19135009	19136529	1.481606483459	19135908	1.233328700066	FBgn0010300	6173	FBgn0032762	6553
1734	3R	3072149	3073565	1.480821609497	3072868	1.170909225941	FBgn0037490	95	FBgn0037481	91970
1735	X	16981169	16982994	1.480812072754	16982098	1.317653684055	FBgn0002590	93	FBgn0002590	93
1736	3R	1193015	1194551	1.480720043182	1193906	1.154858708382	FBgn0037315	121	FBgn0003275	3614
1737	3L	10647469	10653640	1.480673313141	10648502	1.206152945757	FBgn0010762	9812	FBgn0010762	9812
1738	3L	1324925	1326517	1.480562210083	1325737	1.131068958956	FBgn0035213	198	FBgn0035213	198
1739	X	17010997	17013164	1.479920387268	17012212	1.192558008082	FBgn0000163	17336	FBgn0000163	17336
1740	3R	7823128	7825272	1.478622436523	7823894	1.183384132385	FBgn0037977	1135	FBgn0037992	130025
1741	2R	18068196	18070214	1.477756977081	18069291	1.432389895121	FBgn0003175	355	FBgn0034743	44412
1742	X	10323543	10325159	1.477466583252	10324341	1.273029940469	FBgn0030208	290	FBgn0052680	14614
1743	4	682210	684982	1.47687292099	683042	1.328424050258	FBgn0024728	796	FBgn0026777	354695
1744	X	15778369	15779875	1.476856708527	15779066	1.300022538503	FBgn0030711	118	FBgn0030711	118
1745	2R	16675211	16677301	1.476718902588	16676240	1.29271534511	FBgn0034598	0	FBgn0034599	302
1746	X	17230462	17231943	1.476289749146	17231248	1.253183140474	FBgn0011758	190	FBgn0030851	232165
1747	2R	2260509	2262317	1.476137161255	2261289	1.23180510016	FBgn0027066	284	FBgn0033094	52851
1748	3R	3855394	3857367	1.476049423218	3856660	1.168944597244	FBgn0037543	109	FBgn0037550	95395
1749	2L	2460701	2462938	1.475953102112	2461656	1.18857720319	FBgn0012016	937	FBgn0015816	31010
1750	3R	22691804	22694080	1.475896835327	22692745	1.452206387239	FBgn0001197	92	FBgn0001197	92
1751	3R	12682625	12684539	1.475515365601	12683481	1.566066473722	FBgn0082171	1444	FBgn0082171	1444
1752	3R	25384646	25386351	1.475438117981	25385428	1.378415822983	FBgn0000492	3319	FBgn0040623	68612
1753	2L	8307191	8308844	1.475216627121	8308040	1.061115994173	FBgn0032015	148	FBgn0032015	148
1754	X	6647151	6650715	1.474378585815	6648714	1.351133406162	FBgn0026145	68	FBgn0029905	17437
1755	2L	11450157	11451486	1.474116325378	11450719	0.976552098989	FBgn0004579	5116	FBgn0004579	5116
1756	X	1997838	1999285	1.473815917969	1998596	1.322838336229	FBgn0023507	952	FBgn0025626	77304
1757	3R	4788091	4789606	1.473285675049	4788781	1.201518339269	FBgn0037645	9224	FBgn0037644	18055
1758	3L	8319526	8321666	1.473002195358	8320693	1.358201980591	FBgn0035878	416	FBgn0035878	416
1759	3L	5782800	5787552	1.472735881805	5784694	1.1199914217	FBgn0015806	210	FBgn0035639	226
1760	X	2293207	2296318	1.472475528717	2294598	1.410483977374	FBgn0003714	5534	FBgn0004050	9327
1761	3R	15853141	15854717	1.471877098083	15853800	1.1479601264	FBgn0038766	22	FBgn0038768	3742
1762	X	12961759	12963462	1.471658706665	12962639	1.224217194777	FBgn0065101	72	FBgn0025463	30876
1763	X	8993246	8995634	1.470777988434	8994213	1.288728798137	FBgn0030092	67	FBgn0030092	67
1764	X	4441286	4442685	1.470479011536	4442116	0.891848143409	FBgn0003053	20690	FBgn0029715	42534
1765	X	16274652	16276108	1.469365596771	16275459	1.08926450505	FBgn0030753	89	FBgn0004925	5452
1766	3L	1541115	1542650	1.468602180481	1541831	1.217651605606	FBgn0035233	64	FBgn0035233	64
1767	3L	7222629	7225158	1.468443393707	7223450	1.069378137589	FBgn0012058	164	FBgn0035754	1020
1768	2R	1444454	1446918	1.46803855896	1445941	1.331514941321	FBgn0033046	13696	FBgn0033059	137824
1769	X	101964	103447	1.467865943909	102696	1.175244867802	FBgn0040373	32	FBgn0040373	32
1770	2L	7810919	7812458	1.466890335083	7811660	1.132485782399	FBgn0002527	220	FBgn0020618	15592
1771	3R	19783308	19785143	1.466361522675	19784044	1.057555824518	FBgn0005674	73	FBgn0039128	26679
1772	2R	7540351	7541814	1.466309547424	7540996	1.119735850228	FBgn0033674	181	FBgn0011704	39646
1773	X	16431956	16434590	1.466055393219	16433417	1.38805324891	FBgn0061200	675	FBgn0015615	6051
1774	2L	599817	603490	1.465161800385	601862	1.178138315678	FBgn0031270	951	FBgn0031267	27630
1775	2R	10442327	10443775	1.464931488037	10443110	1.180868541493	FBgn0033983	5053	FBgn0033987	35067
1776	3R	14067511	14070354	1.463998317719	14068846	1.374928772449	FBgn0020238	593	FBgn0020238	593
1777	X	16036720	16039451	1.463904380798	16037509	1.35502833128	FBgn0000459	13162	FBgn0000459	13162
1778	2L	8402144	8404677	1.463640213013	8403338	1.358063316345	FBgn0001084	104	FBgn0001084	104
1779	3L	3180458	3183320	1.463187217712	3182551	1.324685573578	FBgn0035416	2	FBgn0035415	1499
1780	3R	10449319	10452248	1.463145256042	10451323	1.261163175106	FBgn0003169	98	FBgn0013981	138
1781	2R	8683060	8685238	1.462730884552	8683698	1.066556662321	FBgn0033800	709	FBgn0033802	18021
1782	3R	5462301	5464020	1.462571620941	5463144	1.286591503355	FBgn0003334	185	FBgn0003334	185
1783	3R	25599473	25601193	1.462469577789	25600460	1.142390370369	FBgn0039694	5714	FBgn0019972	24915
1784	2R	18873102	18875370	1.462236404419	18874541	1.237523639903	FBgn0034853	52	FBgn0034849	9376
1785	3R	25083074	25084768	1.461437702179	25083951	1.407036364079	FBgn0003525	2449	FBgn0003525	2449
1786	2R	5057768	5061967	1.461373329163	5058788	1.329096401439	FBgn0033421	21	FBgn0025286	40208
1787	2R	17226924	17229157	1.461288928986	17228328	1.379376607783	FBgn0034657	249	FBgn0034657	249
1788	3L	1499024	1501945	1.460382461548	1501362	1.282783269882	FBgn0011204	592	FBgn0028577	15241
1789	3L	4804854	4807004	1.460281848907	4805628	1.158645153046	FBgn0010349	952	FBgn0035570	114925
1790	2L	4573888	4575563	1.459050655365	4574717	1.344462364912	FBgn0031613	3386	FBgn0000227	109742
1791	3R	25686594	25688519	1.458798885345	25687481	1.219358712435	FBgn0039713	108	FBgn0039713	108
1792	3L	20980866	20982480	1.458481788635	20981571	1.188245743513	FBgn0026179	13191	FBgn0037044	19835
1793	3R	17649990	17652333	1.458462953568	17650912	1.207739651203	FBgn0013759	2548	FBgn0004493	153440
1794	3L	12666387	12668361	1.458280086517	12667302	1.429707050323	FBgn0014343	393	FBgn0036306	61402
1795	2R	4234572	4237309	1.458181381226	4236213	1.212035566568	FBgn0005695	140	FBgn0050353	66194
1796	3R	12080039	12081896	1.457853317261	12080928	1.278634548187	FBgn0040237	8882	FBgn0011253	17248
1797	2R	17909100	17911949	1.457733631134	17911235	1.321658261617	FBgn0034725	520	FBgn0053200	4998
1798	3R	25341836	25343579	1.45751953125	25342736	1.342782441308	FBgn0039669	1169	FBgn0040623	25920
1799	2L	12614311	12617368	1.456501960754	12616585	1.234319120646	FBgn0002970	1763	FBgn0002970	1763
1800	3L	19516659	19518626	1.456063270569	19517689	1.28197658062	FBgn0036886	8	FBgn0036886	8
1801	3R	17479347	17481045	1.45584487915	17480157	1.334009703468	FBgn0011766	5970	FBgn0004493	17315
1802	2R	7315536	7317019	1.455664634705	7316313	1.181790441275	FBgn0033652	10037	FBgn0033652	10037
1803	3R	4138416	4139915	1.454650640488	4139281	1.021510937635	FBgn0037573	345	FBgn0037573	345
1804	3R	20143674	20146689	1.454407691956	20145099	1.263254081502	FBgn0011785	358	FBgn0028471	957
1805	3L	105678	108260	1.453151702881	106537	1.360274230733	FBgn0020386	6447	FBgn0035105	61417
1806	3R	2757583	2759360	1.45309305191	2758562	1.159895509481	FBgn0051488	24894	FBgn0001077	68516
1807	3R	15624288	15626344	1.452605247498	15625517	1.198260098696	FBgn0051471	2895	FBgn0038741	77622
1808	3R	16951943	16953956	1.452285766602	16952763	1.390895247459	FBgn0023423	439	FBgn0010770	10805
1809	3R	16375663	16378279	1.452060699463	16376866	1.264592675602	FBgn0016917	1168	FBgn0043457	6786
1810	3R	22706756	22709435	1.451736450195	22707466	1.211470484734	FBgn0004359	10	FBgn0002838	5788
1811	X	4434417	4436306	1.4511282444	4435616	1.239730739594	FBgn0029717	18498	FBgn0029715	36034
1812	2R	18313247	18315159	1.451108932495	18314440	1.414790725708	FBgn0000405	127	FBgn0000405	127
1813	2R	5608108	5609709	1.450377941132	5608852	1.327940642834	FBgn0001291	559	FBgn0001291	559
1814	2L	6645779	6649837	1.450077533722	6647404	1.202176749706	FBgn0051635	1684	FBgn0031836	36381
1815	X	6111972	6114160	1.449663162231	6112835	1.374704304863	FBgn0028982	215	FBgn0015818	11766
1816	3L	8970718	8972577	1.448833942413	8971834	1.173127621412	FBgn0016070	88	FBgn0035954	7311
1817	X	19411771	19414283	1.448338508606	19413423	1.376479822047	FBgn0031030	323	FBgn0031032	4156
1818	X	6196981	6199706	1.448069572449	6197781	1.377798527479	FBgn0026708	1916	FBgn0029868	2146
1819	3R	18963484	18965105	1.447244167328	18964223	1.218502223492	FBgn0004644	3658	FBgn0051457	10517
1820	2L	7993067	7995112	1.447032928467	7994290	1.404883056879	FBgn0031969	108	FBgn0031977	35174
1821	X	13871121	13872505	1.446970462799	13871622	0.846274644136	FBgn0053247	9780	FBgn0002873	210158
1822	3R	26670568	26672217	1.446577072144	26671374	1.420068677266	FBgn0003720	6663	FBgn0003720	6663
1823	2R	2022634	2024190	1.445990562439	2023329	1.2253049016	FBgn0010347	9257	FBgn0041145	98989
1824	3R	11661911	11663332	1.445942401886	11662719	1.199392612164	FBgn0017567	100	FBgn0017567	100
1825	2L	18921311	18922908	1.44527053833	18922170	1.286806106567	FBgn0032723	17707	FBgn0032728	42791
1826	2L	4901549	4903247	1.445261955261	4902483	1.187419863308	FBgn0031646	4278	FBgn0047314	5282
1827	3L	4605575	4608600	1.444406509399	4606828	1.318032026291	FBgn0003501	215	FBgn0015805	736
1828	2L	16305659	16307650	1.444049835205	16306548	1.325581045712	FBgn0000339	117	FBgn0001086	310
1829	3L	20855373	20856980	1.443718910217	20856141	1.219611167908	FBgn0037035	5526	FBgn0003415	105124
1830	3R	21471124	21474593	1.443432807922	21472086	1.329345613718	FBgn0067682	196	FBgn0067682	196
1831	X	7003634	7005458	1.442305088043	7004657	1.330258369446	FBgn0047092	9571	FBgn0029933	61368
1832	3L	17451853	17453536	1.442155838013	17452608	1.175656437874	FBgn0036732	210	FBgn0036726	21400
1833	3R	19714908	19717448	1.441859722137	19716728	1.298037528992	FBgn0013347	50	FBgn0013347	50
1834	3L	2376173	2377985	1.441564798355	2377090	1.140080339768	FBgn0052298	2566	FBgn0052299	3324
1835	3R	26737612	26739194	1.441494941711	26738391	1.288236073085	FBgn0020912	219	FBgn0003720	60354
1836	2R	4181517	4183223	1.441457748413	4182352	1.288701653481	FBgn0010609	4684	FBgn0050353	12333
1837	3R	2858588	2860327	1.440593242645	2859344	1.228136658669	FBgn0024289	18713	FBgn0010774	46782
1838	3R	11196746	11198607	1.440323829651	11197678	1.421056032181	FBgn0038331	3	FBgn0038332	220
1839	2L	9757866	9759592	1.439131736755	9758892	1.153024256229	FBgn0022720	554	FBgn0032138	47623
1840	X	6132592	6133981	1.438602924347	6133158	1.021733283997	FBgn0026015	42	FBgn0029857	232
1841	3L	11018715	11021659	1.438300132751	11020473	1.097680432456	FBgn0036115	4843	FBgn0036118	15113
1842	2R	3077896	3079395	1.437604904175	3078797	1.136971641989	FBgn0004132	249	FBgn0004132	249
1843	3L	20243155	20245206	1.437554359436	20243994	1.481152057648	FBgn0003124	148	FBgn0003124	148
1844	3R	12559427	12561024	1.437502861023	12560294	1.332110627492	FBgn0003944	54	FBgn0063261	16817
1845	X	1337559	1341192	1.437187194824	1340070	1.317392910228	FBgn0003517	164	FBgn0003517	164
1846	3R	15160551	15161848	1.43640089035	15161173	1.191447703044	FBgn0000463	9238	FBgn0000463	9238
1847	2L	9697959	9701047	1.436322212219	9700021	1.181287020445	FBgn0015393	187	FBgn0015393	187
1848	3L	15277781	15279413	1.436116218567	15278465	1.150450257694	FBgn0036493	8837	FBgn0036494	23494
1849	2L	154611	157123	1.43609380722	155644	1.218203460469	FBgn0031228	307	FBgn0031228	307
1850	3L	2617927	2620086	1.436069488525	2619072	1.376595833722	FBgn0035357	3820	FBgn0035357	3820
1851	2R	18112818	18114950	1.435551166534	18113907	1.185635117924	FBgn0034743	204	FBgn0034743	204
1852	3L	9383747	9386112	1.435331583023	9384747	1.214407145977	FBgn0035986	31	FBgn0035987	259
1853	2L	3778109	3779545	1.43498134613	3778928	1.103461710612	FBgn0051960	6018	FBgn0003430	46752
1854	3R	18712051	18713601	1.434452533722	18712885	1.091902256012	FBgn0017590	12139	FBgn0039013	160263
1855	2R	5357678	5360475	1.433825969696	5359798	1.25005682777	FBgn0033454	76	FBgn0023175	151
1856	3R	6675269	6676898	1.433658123016	6676189	1.242202401161	FBgn0037841	2275	FBgn0037844	6324
1857	3R	6419211	6421049	1.432677745819	6420152	1.307359278202	FBgn0001235	44234	FBgn0001235	44234
1858	2R	6323128	6327755	1.43262553215	6326685	1.33607468009	FBgn0033548	112	FBgn0033548	112
1859	X	17004000	17005711	1.431798458099	17004828	1.276392085212	FBgn0000163	9952	FBgn0000163	9952
1860	3R	297549	299272	1.431533813477	298368	1.293150266012	FBgn0051523	6460	FBgn0037255	12395
1861	3L	15811720	15813655	1.431462287903	15812442	1.046640723944	FBgn0052150	3125	FBgn0036538	9703
1862	3L	17608956	17610927	1.431203842163	17610058	1.293985927806	FBgn0004401	232	FBgn0004401	232
1863	2R	7047676	7049221	1.431076049805	7048466	1.195197217605	FBgn0000577	4349	FBgn0000577	4349
1864	3L	17586227	17587769	1.430822372437	17586902	1.196784580455	FBgn0036740	145	FBgn0004401	23388
1865	2R	7124502	7125762	1.429785251617	7125100	0.958921348347	FBgn0033636	6638	FBgn0033636	6638
1866	2L	2196063	2197947	1.429414749146	2197256	1.388567797343	FBgn0031395	4884	FBgn0031395	4884
1867	2L	15266698	15268525	1.4292781353	15267680	1.273566812277	FBgn0001980	260	FBgn0001981	62113
1868	2L	1709700	1711125	1.429253578186	1710410	1.164355397224	FBgn0031356	5	FBgn0031357	56
1869	3R	15661941	15663401	1.429176807404	15662745	1.120342647328	FBgn0014135	206	FBgn0038741	40394
1870	3R	13491230	13493151	1.429135322571	13492034	1.371118545532	FBgn0051576	1875	FBgn0051575	7859
1871	X	16152268	16154810	1.428334236145	16153457	1.323144463932	FBgn0004432	892	FBgn0053251	8018
1872	2R	11900779	11902499	1.427966117859	11901713	1.104458584505	FBgn0053960	12077	FBgn0022070	39352
1873	2L	20336820	20338749	1.427661418915	20337583	1.13438724069	FBgn0011638	338	FBgn0011638	338
1874	X	9573642	9577764	1.426345825195	9576910	1.301668279311	FBgn0020378	21270	FBgn0000233	37501
1875	2R	17176808	17178558	1.426015377045	17177734	1.181998997927	FBgn0034650	16	FBgn0034650	16
1876	3R	20058724	20061194	1.425794124603	20059658	1.259559995988	FBgn0043884	2212	FBgn0039172	3907
1877	3R	25846884	25849264	1.425345420837	25847791	1.337713347541	FBgn0039738	189	FBgn0001281	16669
1878	2L	8156272	8157902	1.425110340118	8157206	1.313006281853	FBgn0051900	379	FBgn0031992	5119
1879	3L	18830714	18832225	1.424376249313	18831505	1.189386874437	FBgn0036818	93	FBgn0036818	93
1880	3R	6613172	6614951	1.423817157745	6614013	1.314245255788	FBgn0037834	83	FBgn0037834	83
1881	2L	19528927	19530385	1.423691272736	19529700	1.157090916353	FBgn0053116	298	FBgn0046825	35747
1882	2R	2138409	2140067	1.423416137695	2139062	1.405434161425	FBgn0053919	2672	FBgn0040673	14236
1883	2R	11624091	11626602	1.423264026642	11625776	1.254738246693	FBgn0034075	428	FBgn0034073	8310
1884	3R	2193076	2195320	1.422972679138	2193980	1.233937852523	FBgn0053097	30	FBgn0053097	30
1885	2L	19811786	19813170	1.422857284546	19811836	1.277219581604	FBgn0003922	102	FBgn0043021	507
1886	3R	25492319	25493569	1.422338485718	25492952	1.069571197033	FBgn0039676	1647	FBgn0039678	4430
1887	2R	20579759	20581198	1.421380996704	20580508	1.301099896431	FBgn0050198	3097	FBgn0001148	10928
1888	2L	12662184	12663841	1.421297073364	12662947	1.294605058782	FBgn0004394	5118	FBgn0032445	30076
1889	3R	18187494	18189145	1.420906066895	18188312	1.359345972538	FBgn0038948	57	FBgn0038948	57
1890	X	10702088	10703793	1.420739889145	10702928	0.999878294328	FBgn0030243	53	FBgn0030241	2836
1891	X	4458168	4459950	1.420161008835	4459002	1.346895631154	FBgn0003053	3804	FBgn0029718	34112
1892	3R	19756522	19758123	1.419897079468	19757400	1.075201511383	FBgn0039128	35	FBgn0039128	35
1893	2L	4596675	4598473	1.41942691803	4597677	1.270283444722	FBgn0053196	5714	FBgn0000227	86782
1894	X	20534607	20536477	1.419105529785	20535525	1.291769472758	FBgn0031129	11111	FBgn0003300	30408
1895	2R	7864023	7865598	1.41895866394	7864859	1.347754746675	FBgn0050047	2889	FBgn0010238	104239
1896	3L	3400809	3404800	1.418912887573	3401649	1.310260295868	FBgn0014388	6818	FBgn0027616	43951
1897	3L	15976482	15978756	1.418864011765	15977888	1.284722391764	FBgn0036558	817	FBgn0036557	7432
1898	3R	25048504	25049941	1.418428897858	25049287	0.934310168028	FBgn0039654	74	FBgn0029176	3399
1899	3R	21706134	21707858	1.417974472046	21706871	1.14537486434	FBgn0027865	291	FBgn0002735	118709
1900	3R	5253186	5255080	1.417727947235	5254076	1.203053792318	FBgn0026188	4248	FBgn0037686	27098
1901	X	4927294	4930688	1.4165391922	4929771	1.177456855774	FBgn0052767	193	FBgn0004368	145402
1902	3R	2869132	2870824	1.416424751282	2869937	1.21007195641	FBgn0024289	8120	FBgn0010774	36189
1903	3L	13017958	13019481	1.416271209717	13018592	1.026072470347	FBgn0036341	209	FBgn0065062	1213
1904	2R	14313860	14315927	1.415369033813	14314725	1.324354797602	FBgn0034392	3186	FBgn0010651	3865
1905	3R	9207044	9209258	1.415297985077	9208067	1.259600818157	FBgn0038145	268	FBgn0038145	268
1906	2R	7678134	7679756	1.415169715881	7679063	1.294514149427	FBgn0033688	463	FBgn0023167	5570
1907	3L	12582643	12584423	1.41513633728	12583518	1.390144656686	FBgn0015919	555	FBgn0004926	82834
1908	3R	9856645	9859168	1.414349555969	9857651	1.454593108251	FBgn0038192	126	FBgn0038196	4236
1909	2L	9896660	9898064	1.414249420166	9897383	1.218332430896	FBgn0004867	159	FBgn0004867	159
1910	3L	3319698	3321244	1.413927555084	3320441	1.071670055389	FBgn0052268	547	FBgn0035437	8038
1911	3R	16601837	16603087	1.413747787476	16602424	0.953738721212	FBgn0046689	4134	FBgn0038821	38064
1912	2R	18443450	18445764	1.413652896881	18444319	1.336429977417	FBgn0034802	211	FBgn0034802	211
1913	2L	19093832	19095161	1.413500785828	19094498	1.109213501215	FBgn0032755	3475	FBgn0032761	33760
1914	3R	23270451	23271974	1.413457870483	23271245	1.232654507955	FBgn0039518	18666	FBgn0039509	157028
1915	3R	4881705	4884350	1.413095474243	4882455	1.280061721802	FBgn0037659	4215	FBgn0028708	5909
1916	3L	22811240	22814588	1.412891149521	22812683	1.303200467428	FBgn0044324	78	FBgn0044324	78
1917	2R	2382248	2385502	1.41245174408	2384253	1.250026639303	FBgn0033109	329	FBgn0033107	57380
1918	3R	22621299	22625643	1.412139892578	22622259	1.262769082013	FBgn0003717	2506	FBgn0027889	70270
1919	3R	12654933	12656838	1.412081241608	12655974	1.286029148102	FBgn0000014	205	FBgn0020546	19752
1920	3R	16674454	16677175	1.412012577057	16676383	1.241380095482	FBgn0038834	112	FBgn0038834	112
1921	2R	7975488	7977358	1.411994934082	7976649	1.346863301595	FBgn0010238	7551	FBgn0010238	7551
1922	2L	10230243	10233410	1.411205291748	10231405	1.20953977108	FBgn0032197	284	FBgn0032196	4597
1923	X	21148898	21151321	1.410411834717	21150443	1.285271220737	FBgn0000709	29	FBgn0015379	5613
1924	3R	15228134	15229511	1.409347772598	15228964	1.012865702311	FBgn0051212	94	FBgn0000463	77029
1925	3R	6156231	6157854	1.409302711487	6157009	1.183337434133	FBgn0037808	62	FBgn0051406	17545
1926	2R	14485452	14488547	1.409063816071	14486188	1.062382838305	FBgn0014269	174	FBgn0014269	174
1927	2R	9135512	9139687	1.408923149109	9137298	1.21182419459	FBgn0000633	1697	FBgn0033859	27742
1928	3L	12119116	12121756	1.408710956573	12119881	1.170451283455	FBgn0036258	181	FBgn0036258	181
1929	3R	20544949	20547176	1.408088207245	20545996	1.120685040951	FBgn0004885	577	FBgn0003719	29460
1930	2L	16741372	16743184	1.407835960388	16742486	1.041156035203	FBgn0032600	3153	FBgn0032600	3153
1931	2L	10200299	10201862	1.407679080963	10201043	1.141419550952	FBgn0005593	58	FBgn0005593	58
1932	X	16477548	16479957	1.407457351685	16478437	1.309207832112	FBgn0030766	3595	FBgn0030766	3595
1933	X	16910054	16912569	1.406967163086	16911119	1.334109646933	FBgn0054014	698	FBgn0054014	698
1934	3L	12707790	12709838	1.406750917435	12708584	1.238387107849	FBgn0016940	29	FBgn0036306	20120
1935	X	15742819	15744230	1.406277656555	15743617	1.039026230574	FBgn0010315	5	FBgn0030703	19588
1936	3R	4302596	4304203	1.40586400032	4303425	1.323162615299	FBgn0037590	33655	FBgn0040529	136662
1937	2L	5202246	5203451	1.404971599579	5202869	0.986257870992	FBgn0065104	3336	FBgn0000228	75689
1938	X	13090196	13092090	1.404530286789	13090960	1.024501419067	FBgn0030462	1212	FBgn0004456	1467
1939	2R	12097744	12099402	1.404125452042	12098508	1.161149670096	FBgn0003274	2449	FBgn0003274	2449
1940	3L	7909481	7911084	1.404083251953	7910391	1.096796957652	FBgn0035827	69	FBgn0035827	69
1941	3R	24912223	24915172	1.403735160828	24913906	1.356777808245	FBgn0039633	8803	FBgn0039633	8803
1942	3L	17372245	17374121	1.403167724609	17373001	1.151384241441	FBgn0026197	6284	FBgn0026197	6284
1943	X	2118092	2119555	1.402518033981	2118741	1.132592767477	FBgn0027296	58	FBgn0023527	257
1944	2R	13059266	13060839	1.402494430542	13060127	1.187768431271	FBgn0028382	372	FBgn0028382	372
1945	3R	5242865	5245629	1.402393817902	5243540	1.136275529861	FBgn0024515	124	FBgn0037686	16562
1946	2L	5550159	5551678	1.402004241943	5550831	1.239666910732	FBgn0031718	195	FBgn0031718	195
1947	3L	18193153	18194702	1.401673555374	18193908	1.141134710873	FBgn0036783	23439	FBgn0020300	89245
1948	X	15982514	15983856	1.401595115662	15983107	1.022495687008	FBgn0042650	25976	FBgn0000459	67564
1949	3L	11183896	11185411	1.401554584503	11184513	1.07376611934	FBgn0061469	14	FBgn0041094	41743
1950	2R	9668038	9669746	1.401255607605	9669075	1.176169591791	FBgn0033898	12	FBgn0040751	4236
1951	3L	14413086	14414565	1.398720502853	14413803	1.137914657593	FBgn0036424	31212	FBgn0036424	31212
1952	2L	7037346	7039698	1.39870262146	7038104	1.189681670245	FBgn0022201	106	FBgn0022201	106
1953	2R	16154841	16157295	1.398470878601	16156235	1.278741976794	FBgn0034534	401	FBgn0034534	401
1954	X	16958368	16959924	1.398470163345	16959022	1.097162246704	FBgn0030820	17448	FBgn0065049	19779
1955	3L	5854712	5856684	1.398050308228	5855862	1.231608362759	FBgn0035643	492	FBgn0052409	17627
1956	2R	10134910	10137590	1.39786529541	10135687	1.139303235447	FBgn0033948	488	FBgn0033948	488
1957	3R	20701345	20702973	1.397414207458	20702191	1.078442267009	FBgn0039240	175	FBgn0015625	5574
1958	3R	18409675	18411203	1.397342205048	18410301	1.132439851761	FBgn0038989	207	FBgn0038989	207
1959	3R	5969519	5971117	1.397253990173	5970343	1.264585597175	FBgn0002478	78	FBgn0037797	78137
1960	2L	19698569	19699516	1.396771907806	19699426	1.301457214355	FBgn0005590	2462	FBgn0005590	2462
1961	3R	1479595	1481554	1.396593570709	1480792	1.29709593455	FBgn0037359	75	FBgn0037359	75
1962	2R	9021727	9023670	1.396161556244	9022681	1.276466117186	FBgn0033846	332	FBgn0033846	332
1963	3R	10574434	10575848	1.395471572876	10575171	0.984164602616	FBgn0038257	2128	FBgn0038257	2128
1964	3R	5083195	5085667	1.395269155502	5084164	1.118559304406	FBgn0037669	18	FBgn0037669	18
1965	X	15411385	15412720	1.394641876221	15412015	0.976887141957	FBgn0030658	12	FBgn0030659	4794
1966	3R	19020603	19022240	1.393940448761	19021424	1.214728579802	FBgn0011596	8332	FBgn0039066	55842
1967	2R	1169417	1171168	1.39390873909	1170345	1.286802880904	FBgn0033029	263	FBgn0033032	8815
1968	2L	4374381	4375989	1.393838405609	4375248	1.24580347538	FBgn0026319	3258	FBgn0026319	3258
1969	3L	21448577	21451661	1.39379119873	21449457	1.293754241046	FBgn0026371	268	FBgn0026371	268
1970	2R	4402575	4404029	1.393364906311	4403265	1.125699660357	FBgn0033337	53	FBgn0033341	9920
1971	X	4763317	4764954	1.39298248291	4764178	1.178294798907	FBgn0029737	211	FBgn0029738	17209
1972	2R	8451367	8453049	1.392911911011	8452226	1.249645829201	FBgn0033784	208	FBgn0004512	10025
1973	3R	21830961	21832719	1.392830371857	21831964	1.325322955847	FBgn0002733	219	FBgn0002733	219
1974	3L	9394762	9397819	1.392757892609	9395802	1.309516121359	FBgn0023129	1398	FBgn0023129	1398
1975	3R	13874372	13876779	1.392276763916	13876018	1.252303235671	FBgn0010389	2688	FBgn0010389	2688
1976	X	3563776	3565860	1.392265319824	3564760	1.246359634399	FBgn0015286	607	FBgn0000542	116573
1977	3R	5384529	5386437	1.392060279846	5385521	1.181177684239	FBgn0027950	34	FBgn0037708	4419
1978	3R	20770104	20771627	1.391791820526	20770949	1.1667619593	FBgn0039254	10	FBgn0015625	74332
1979	3L	22195930	22197549	1.391715049744	22196829	1.075141654295	FBgn0028500	93	FBgn0037156	3685
1980	3R	12567564	12571922	1.391344547272	12570902	1.363558590412	FBgn0063261	6209	FBgn0063261	6209
1981	2L	16822434	16823912	1.390492916107	16823199	1.17354120527	FBgn0051739	172	FBgn0032620	74919
1982	2R	19054178	19056588	1.38972234726	19055770	1.030844599009	FBgn0034877	70	FBgn0034877	70
1983	2R	3748619	3750452	1.388894557953	3749565	1.153442270616	FBgn0013726	483	FBgn0010109	5425
1984	3L	9832904	9834396	1.388504981995	9833600	1.11559753418	FBgn0036052	188	FBgn0015618	21003
1985	2R	3185516	3186941	1.388319969177	3186132	0.996973454952	FBgn0033208	84	FBgn0033208	84
1986	X	3228463	3230052	1.388120651245	3229379	1.20387172699	FBgn0000472	40	FBgn0000472	40
1987	3L	16350177	16351943	1.388053894043	16351001	1.163350080189	FBgn0036623	215	FBgn0014163	26097
1988	2L	12002758	12004925	1.387654304504	12004026	1.250677136814	FBgn0032394	1750	FBgn0032390	14062
1989	2R	800929	802695	1.3874335289	801659	1.096159402062	FBgn0033015	185	FBgn0033015	185
1990	3L	1078939	1080622	1.386989116669	1079677	1.276570207932	FBgn0004870	4944	FBgn0035194	151529
1991	2R	4462318	4464889	1.386764526367	4463350	1.223635617424	FBgn0033357	151	FBgn0033357	151
1992	3R	25549869	25551330	1.386590003967	25550656	1.126220671336	FBgn0039687	14	FBgn0039687	14
1993	3R	13383780	13385556	1.38648891449	13384799	1.32974757467	FBgn0038520	287	FBgn0025571	18654
1994	2L	22005967	22007421	1.386355400085	22006717	1.093417942524	FBgn0053987	192	FBgn0032979	150037
1995	X	21133491	21135807	1.385821342468	21134463	1.260472476482	FBgn0029067	246	FBgn0020369	7727
1996	2R	15451770	15453201	1.385064601898	15452358	1.019181223477	FBgn0050447	9821	FBgn0004364	174016
1997	3L	13459480	13461473	1.384850025177	13460864	1.105957253774	FBgn0036373	113	FBgn0036351	105574
1998	2L	7294682	7297494	1.384450912476	7296525	1.147860639236	FBgn0004009	10636	FBgn0004009	10636
1999	3L	1387117	1388983	1.383800506592	1388230	1.003345998128	FBgn0011855	2917	FBgn0004635	59094
[truncated: 3,459 more rows]
