# Supplementary material for: Developmental roles of 21 Drosophila transcription factors are determined by quantitative differences in binding to an overlapping set of thousands of genomic regions
Source: Genome Biol. 2009 Jul 23;10(7):R80. doi: 10.1186/gb-2009-10-7-r80 (PMC2728534; doi:10.1186/gb-2009-10-7-r80)
Supplement: Additional data file 6 — Genomic coordinates of regions bound by each factor for the 1% FDR data set, locations and scores of peak windows, and the closest gene and closest transcribed gene for each peak. [file gb-2009-10-7-r80-S6.zip › Additional Data File 3 1% FDR bound regions/prd_1_021105-sym-1_table.txt]

Interval	Chr	Bound_Region_Start	Bound_Region_Stop	Bound_Region_Score	Peak_start	Peak_score	Closest_gene	Closest_gene_dist	Closest_transcribed_gene	Closest_transcribed_gene_dist
1	X	8971446	8975287	4.175269126892	8973033	3.8038662076	FBgn0030090	7206	FBgn0030092	21247
2	X	18142615	18147634	4.093326091766	18145390	3.785158497947	FBgn0004956	3628	FBgn0004956	3628
3	2R	15563743	15569958	3.750767707825	15567036	3.630817770958	FBgn0034480	47186	FBgn0004364	59338
4	3R	24456302	24458716	3.608454227448	24457391	3.142566680908	FBgn0039590	3394	FBgn0001215	31862
5	4	723345	726135	3.605697154999	724783	3.227293182822	FBgn0005558	6844	FBgn0039930	324826
6	3R	17282833	17285503	3.603918552399	17284239	3.2730030733	FBgn0011278	12197	FBgn0013984	122012
7	2R	9075624	9087475	3.552259922028	9080256	3.261440396309	FBgn0033856	5804	FBgn0033856	5804
8	2L	3540461	3543759	3.536283969879	3542030	3.11665636301	FBgn0024244	2779	FBgn0031549	11744
9	2L	3816966	3826192	3.531927585602	3822797	3.268566820357	FBgn0003430	2883	FBgn0003430	2883
10	2R	5484451	5488082	3.472699642181	5485710	3.214384920457	FBgn0033471	2748	FBgn0027619	4937
11	3R	15169518	15173056	3.429369926453	15171076	3.04400998354	FBgn0000463	19141	FBgn0000463	19141
12	2R	15578854	15583190	3.408140182495	15581588	3.108131857479	FBgn0004364	44786	FBgn0004364	44786
13	2R	15570159	15572950	3.401822566986	15571811	2.931338310242	FBgn0034480	51961	FBgn0004364	54563
14	3R	25131703	25135796	3.39110994339	25132789	2.929855410258	FBgn0039659	9838	FBgn0003525	51287
15	3R	4017732	4020304	3.371941566467	4019066	3.247939109802	FBgn0053779	11478	FBgn0037554	40163
16	3R	9704124	9706393	3.342168807983	9705411	3.064294702866	FBgn0008646	5510	FBgn0000576	22170
17	2L	11454645	11457289	3.321025848389	11455901	3.121487871806	FBgn0004579	10298	FBgn0004579	10298
18	2L	7302823	7306227	3.318076133728	7304420	3.046890090494	FBgn0004009	2741	FBgn0004009	2741
19	2L	5409144	5411977	3.303977012634	5410667	2.94578356213	FBgn0016660	6325	FBgn0005511	50974
20	X	6903105	6905440	3.260193347931	6904161	2.98795672024	FBgn0004143	9504	FBgn0029931	18317
21	2L	14260554	14263274	3.254739761353	14262065	2.908544540405	FBgn0004002	1457	FBgn0028529	93015
22	3R	682673	685349	3.221570014954	683867	3.021151149974	FBgn0003002	5332	FBgn0003002	5332
23	2L	13866947	13871075	3.214371204376	13869644	3.050265729427	FBgn0028532	20232	FBgn0051842	34606
24	3R	18963071	18965416	3.214035511017	18964270	3.097569402059	FBgn0004644	3611	FBgn0051457	10564
25	3R	11478396	11482361	3.213428497314	11480410	2.945578893026	FBgn0053207	11498	FBgn0053207	11498
26	2L	14442655	14448795	3.196720123291	14446036	2.861136078835	FBgn0028844	4780	FBgn0005771	44826
27	3L	22332820	22337835	3.153904914856	22334209	2.905582427979	FBgn0004449	7519	FBgn0004449	7519
28	2R	7039815	7046070	3.129574298859	7040905	2.829724424026	FBgn0050034	2950	FBgn0000577	3212
29	3L	6793638	6797207	3.12456035614	6795162	2.935804784298	FBgn0003995	31055	FBgn0035714	68302
30	3L	5829319	5832280	3.09943819046	5830687	2.950440585613	FBgn0003984	11126	FBgn0052409	42802
31	2L	3601457	3603933	3.098971843719	3602570	3.071747720242	FBgn0002985	4178	FBgn0002985	4178
32	X	9575283	9577984	3.060106277466	9576874	2.828914586235	FBgn0020378	21306	FBgn0000233	37465
33	3L	14914429	14916704	3.058886528015	14915500	2.770965912763	FBgn0040487	4129	FBgn0040487	4129
34	2R	3756467	3760451	3.042447090149	3758170	2.806382347556	FBgn0033277	7899	FBgn0010109	14030
35	2R	7308878	7312195	3.036002159119	7310307	2.822762377122	FBgn0033652	4031	FBgn0033652	4031
36	2L	19214763	19217234	3.034735202789	19216149	2.784984842936	FBgn0015380	29874	FBgn0032762	86794
37	3R	22712003	22713963	3.029123783112	22712904	2.586992263794	FBgn0004359	5448	FBgn0002838	11226
38	2L	19322040	19324415	3.026574134827	19322974	2.788816844716	FBgn0032769	26739	FBgn0024245	36179
39	2L	21840173	21842222	3.020658493042	21841209	2.658453885247	FBgn0003866	25021	FBgn0003866	25021
40	3R	26393100	26395696	3.019532203674	26394267	2.769486308098	FBgn0039787	10887	FBgn0039767	140269
41	3L	13092743	13095505	2.972931861877	13094239	2.732250774608	FBgn0010452	6019	FBgn0010452	6019
42	2L	517019	519904	2.971601009369	518241	2.77985606474	FBgn0003963	5226	FBgn0003963	5226
43	3R	2684243	2686785	2.96488571167	2684782	2.832981916574	FBgn0001077	5264	FBgn0001077	5264
44	3L	11233159	11235321	2.955555915833	11234079	2.761245906353	FBgn0041094	7823	FBgn0041094	7823
45	X	19053879	19057275	2.952765464783	19054920	2.68802189827	FBgn0031001	359	FBgn0031001	359
46	2R	14316347	14318641	2.938006401062	14317660	2.682692408562	FBgn0010651	930	FBgn0010651	930
47	3R	2710356	2712469	2.935869216919	2711206	2.862221062183	FBgn0001077	21160	FBgn0001077	21160
48	3L	1438810	1441433	2.932917118073	1440084	2.39296066761	FBgn0004635	7240	FBgn0004635	7240
49	X	7164860	7168146	2.927939414978	7165950	2.6001344045	FBgn0029943	3026	FBgn0024250	12773
50	3R	11473909	11476293	2.915797233582	11474648	2.154472986857	FBgn0038351	16043	FBgn0053207	17260
51	3R	20996776	21000340	2.899127960205	20999003	2.357408411363	FBgn0039285	620	FBgn0039286	11732
52	3L	14932359	14935815	2.888983249664	14933325	2.614757537842	FBgn0026320	1281	FBgn0026320	1281
53	2L	4366222	4370970	2.850172996521	4368885	2.723368167877	FBgn0026319	3105	FBgn0026319	3105
54	2L	5232221	5234888	2.82847738266	5233805	2.322529347738	FBgn0051971	6961	FBgn0000228	44753
55	3L	11210200	11212933	2.813793182373	11211119	2.014383375645	FBgn0036150	1234	FBgn0041094	15137
56	2R	15573302	15575921	2.810355186462	15574543	2.241043146919	FBgn0004364	51831	FBgn0004364	51831
57	3R	670918	676752	2.806470870972	675159	2.482930958271	FBgn0003002	3376	FBgn0003002	3376
58	X	14461730	14463851	2.773015022278	14462962	2.357384173075	FBgn0015773	24806	FBgn0015773	24806
59	X	20527030	20529925	2.765548706055	20528561	2.508254499996	FBgn0031129	18075	FBgn0003300	23444
60	2R	2083969	2086623	2.760832309723	2085348	2.470730108373	FBgn0033076	27443	FBgn0041145	36970
61	2R	17050893	17054682	2.759658813477	17052395	2.481372608858	FBgn0050283	4240	FBgn0010415	63645
62	2R	18724506	18727080	2.747827529907	18725896	2.546854972839	FBgn0034834	6757	FBgn0034846	128339
63	2L	3548509	3550600	2.73939037323	3549591	2.516629536947	FBgn0024244	10340	FBgn0031549	19305
64	3L	18260953	18263029	2.730909347534	18261897	2.51203845529	FBgn0036784	2260	FBgn0011706	101765
65	2L	13226584	13228753	2.723206043243	13227642	2.248993088217	FBgn0032490	211	FBgn0032491	2075
66	X	20561439	20563944	2.722637176514	20562596	2.530936072854	FBgn0031130	5971	FBgn0003300	57479
67	3R	9734245	9736654	2.703892707825	9735493	2.652857892654	FBgn0000576	7912	FBgn0000576	7912
68	2R	4644280	4646960	2.694404602051	4645484	2.632107398089	FBgn0033382	1132	FBgn0033380	19408
69	2R	11248835	11251309	2.673806667328	11250352	2.351813111986	FBgn0050089	8091	FBgn0050089	8091
70	3R	16398738	16401322	2.672006607056	16399930	2.459145994747	FBgn0038806	2800	FBgn0038805	2811
71	3L	13188810	13191304	2.662435531616	13189857	2.364005257102	FBgn0052127	1801	FBgn0010452	101637
72	2L	9582748	9586483	2.647842407227	9585531	2.235069155693	FBgn0014179	3789	FBgn0015393	114303
73	3L	15976524	15978853	2.644929409027	15977970	2.33710541044	FBgn0036558	899	FBgn0036557	7514
74	3R	17259451	17263218	2.643616676331	17262193	2.45106202364	FBgn0008651	2348	FBgn0013984	144058
75	2R	20563147	20566325	2.643273353577	20564779	2.520528614521	FBgn0001148	4801	FBgn0001148	4801
76	3R	12075363	12078412	2.627732276917	12077264	2.165168941021	FBgn0040237	12546	FBgn0011253	20912
77	3L	15664170	15670010	2.625459671021	15668975	2.314872682095	FBgn0041160	3867	FBgn0041160	3867
78	2L	12090678	12093715	2.617196083069	12092853	2.276363160875	FBgn0032407	918	FBgn0032407	918
79	2L	20765109	20767109	2.60821723938	20766072	2.247397601604	FBgn0000251	7744	FBgn0000986	43564
80	3R	665531	667750	2.602656364441	666445	2.307032080258	FBgn0037284	9460	FBgn0003002	12090
81	3L	15008020	15011320	2.601430892944	15009267	2.318349950454	FBgn0025776	69	FBgn0025776	69
82	2R	7247932	7250282	2.597178459167	7249147	2.132368536556	FBgn0033649	9317	FBgn0033652	57129
83	2R	14779339	14782911	2.595491409302	14780297	2.007488386972	FBgn0034423	5520	FBgn0003254	10292
84	3L	15226285	15228705	2.590411186218	15227418	2.30873337914	FBgn0029114	26518	FBgn0029114	26518
85	3R	15820477	15822489	2.578359603882	15821485	2.367492507486	FBgn0038755	12759	FBgn0038768	36057
86	2L	8874749	8877196	2.577397346497	8876178	2.263176413143	FBgn0032072	9411	FBgn0029123	50553
87	2R	10313410	10317047	2.571387767792	10315172	2.119168898639	FBgn0001319	1355	FBgn0050478	29329
88	X	258409	260380	2.57089138031	259509	1.882916927338	FBgn0004170	6627	FBgn0004170	6627
89	2R	16117972	16120492	2.563321113586	16119078	2.154703267415	FBgn0046816	1866	FBgn0046816	1866
90	2L	3613323	3616101	2.558765888214	3614650	2.416076600552	FBgn0015663	4642	FBgn0002985	7902
91	2L	1065695	1069614	2.553113937378	1068190	2.259937791263	FBgn0003310	9621	FBgn0003310	9621
92	3R	12597564	12599976	2.551322460175	12599055	2.09646987915	FBgn0020556	144	FBgn0020556	144
93	2L	375715	378474	2.550652503967	376916	2.273312961354	FBgn0000061	1200	FBgn0031250	19048
94	2L	19333061	19335829	2.517923355103	19334201	1.942808270454	FBgn0024245	24952	FBgn0024245	24952
95	X	537685	539629	2.515975952148	538527	2.229465166728	FBgn0021764	5134	FBgn0025637	25634
96	3L	14911980	14914107	2.510761737823	14913209	2.269561290741	FBgn0040487	1838	FBgn0040487	1838
97	2L	14435002	14437211	2.501951217651	14436112	2.289790546193	FBgn0028871	10981	FBgn0005771	54750
98	3R	2936425	2938773	2.489463329315	2937613	2.290345728397	FBgn0014863	5840	FBgn0003884	25353
99	2R	7061623	7063765	2.489145278931	7062856	2.244067382812	FBgn0000577	18739	FBgn0000577	18739
100	3L	13054738	13057082	2.474112510681	13055963	2.134828343111	FBgn0036345	5273	FBgn0010452	32257
101	3L	8653779	8656407	2.469891548157	8655401	2.156687259674	FBgn0001168	5695	FBgn0001168	5695
102	2L	8848226	8850467	2.468703746796	8849391	2.229485623977	FBgn0052986	13416	FBgn0029123	23766
103	X	5582002	5584466	2.465855121613	5583141	2.098976584042	FBgn0052758	134	FBgn0029799	14619
104	3R	27790124	27792592	2.463422775269	27791611	2.07784848743	FBgn0039886	12241	FBgn0002780	86183
105	2L	2455851	2458645	2.461421966553	2457053	2.181453406811	FBgn0012017	2991	FBgn0015816	35613
106	X	6128197	6129665	2.459910869598	6128622	2.39280090332	FBgn0029856	189	FBgn0029857	4768
107	2R	10449379	10451874	2.452233791351	10450303	1.80536887225	FBgn0033984	236	FBgn0033987	27874
108	2R	16467782	16470711	2.451837539673	16469029	2.147325158119	FBgn0008636	538	FBgn0034565	16790
109	2L	12084396	12090204	2.449040412903	12088821	1.696611684911	FBgn0003145	3029	FBgn0003145	3029
110	X	224862	227439	2.446959018707	225852	2.08185560563	FBgn0000022	1001	FBgn0000022	1001
111	2L	7309532	7312516	2.440796852112	7310937	2.053253510419	FBgn0004009	3776	FBgn0004009	3776
112	2R	9825539	9828621	2.438336849213	9827612	2.173855893752	FBgn0033921	10396	FBgn0033922	13077
113	3R	9623750	9625605	2.427806854248	9624666	2.222791671753	FBgn0051331	674	FBgn0053327	14175
114	3R	19018296	19020284	2.425617694855	19019376	2.147900879383	FBgn0011596	10380	FBgn0039066	57890
115	3R	747515	749812	2.413733959198	748814	2.033550767338	FBgn0051536	12536	FBgn0004183	25072
116	3L	8643620	8646203	2.402302265167	8645193	2.125431505839	FBgn0001168	4513	FBgn0001168	4513
117	3L	21413058	21417128	2.398153781891	21415994	2.032765197754	FBgn0014143	5597	FBgn0014143	5597
118	3R	6492611	6494877	2.392984390259	6493815	2.2225446105	FBgn0037818	9077	FBgn0001235	29429
119	3R	2818890	2821388	2.391910076141	2820425	2.249515354633	FBgn0000095	4525	FBgn0010774	85701
120	3R	21007209	21011453	2.381313323975	21009395	2.268746674061	FBgn0039286	1340	FBgn0039286	1340
121	3L	9420391	9422252	2.372610569	9421406	1.901988565922	FBgn0035995	584	FBgn0052038	4452
122	2L	7294874	7297570	2.366583824158	7296217	2.002012372017	FBgn0004009	10944	FBgn0004009	10944
123	4	415720	418371	2.363645553589	416670	2.027983546257	FBgn0039905	3030	FBgn0026777	88323
124	3L	18325407	18327907	2.361238479614	18326943	2.147611169254	FBgn0011706	36719	FBgn0011706	36719
125	3L	8806038	8808328	2.360595703125	8807270	2.127287507057	FBgn0052026	3139	FBgn0020633	58287
126	3R	4524417	4527699	2.353329658508	4526819	1.976272975697	FBgn0037612	115	FBgn0001180	3279
127	X	20508073	20510240	2.34929561615	20509035	2.041724597707	FBgn0003300	3918	FBgn0003300	3918
128	3R	4099896	4104594	2.34499168396	4103279	2.082816348356	FBgn0010433	235	FBgn0037561	7675
129	3R	18958533	18961194	2.342677116394	18960167	2.013357162476	FBgn0051457	6461	FBgn0051457	6461
130	2L	18777647	18779888	2.319131851196	18778867	2.030698439654	FBgn0045852	634	FBgn0032717	56729
131	3L	20999994	21002398	2.308967113495	21001462	1.960742890835	FBgn0053285	21381	FBgn0037044	39726
132	2L	1420015	1423017	2.296947479248	1421773	1.939840435982	FBgn0002543	1324	FBgn0002543	1324
133	2L	9987317	9990292	2.285544395447	9988419	2.046921842238	FBgn0040965	3762	FBgn0040965	3762
134	3R	9540237	9542400	2.284695625305	9541194	1.874801762899	FBgn0054044	1268	FBgn0038175	2694
135	X	4221629	4223869	2.275193214417	4222757	1.814506418565	FBgn0029707	3952	FBgn0029714	174447
136	2R	13813893	13816079	2.273339748383	13814917	1.900167745702	FBgn0034326	596	FBgn0034326	596
137	3R	17363224	17365197	2.271227836609	17364218	1.850073456764	FBgn0038891	6329	FBgn0013984	42033
138	3R	25369891	25372646	2.270399570465	25371215	2.213279664516	FBgn0000492	10894	FBgn0040623	54399
139	2L	12078702	12083831	2.267835617065	12079993	2.155901067397	FBgn0032406	3170	FBgn0003145	5799
140	3L	14604473	14606571	2.263196468353	14605537	1.977983891964	FBgn0041604	7658	FBgn0028418	79514
141	3L	19141540	19145259	2.260581493378	19144212	2.01873844862	FBgn0016797	8327	FBgn0016797	8327
142	X	6123925	6125545	2.25717830658	6124622	2.014681458473	FBgn0052744	115	FBgn0029857	8768
143	3L	5966648	5969277	2.242624282837	5967778	1.892154861899	FBgn0052406	3383	FBgn0035656	17826
144	3R	21470817	21472635	2.241092681885	21471808	1.834878206253	FBgn0067682	474	FBgn0067682	474
145	2L	1409114	1412808	2.238561630249	1411443	2.04521185557	FBgn0002543	9006	FBgn0002543	9006
146	3L	14099917	14102099	2.225080013275	14101105	2.123105834512	FBgn0042630	4522	FBgn0000411	42774
147	3L	18313144	18316149	2.224826812744	18314175	1.615971267223	FBgn0015946	44502	FBgn0011706	49487
148	X	19682487	19684579	2.220079421997	19683432	1.822623365066	FBgn0031079	2556	FBgn0031079	2556
149	2R	7047354	7049691	2.21954202652	7048355	2.016080631929	FBgn0000577	4238	FBgn0000577	4238
150	3L	8429658	8431422	2.219031333923	8430542	1.848987388611	FBgn0010825	6279	FBgn0010825	6279
151	3R	8073336	8075391	2.21092414856	8074368	1.946261465549	FBgn0038008	5541	FBgn0037992	120449
152	3L	12263833	12266097	2.210634708405	12265018	2.009945027968	FBgn0036274	1891	FBgn0052100	23519
153	3R	2689195	2692474	2.209504127502	2691708	1.983526678646	FBgn0001077	1662	FBgn0001077	1662
154	3L	14416797	14418909	2.209040164948	14417783	1.634796591366	FBgn0036424	35192	FBgn0036424	35192
155	2L	597146	600851	2.206915378571	599566	1.971906852722	FBgn0031270	3247	FBgn0031267	25334
156	X	6448471	6450487	2.20584154129	6449574	1.976188659668	FBgn0029881	4273	FBgn0029882	49848
157	3R	12717065	12718868	2.205240726471	12718014	1.740987216725	FBgn0015350	12564	FBgn0082171	35977
158	X	8618596	8620356	2.196392059326	8619508	1.800834094777	FBgn0026411	31503	FBgn0030061	59321
159	X	7065629	7067737	2.191656589508	7066794	2.019105069778	FBgn0029939	28482	FBgn0025549	69746
160	3L	891194	893334	2.188478946686	892114	1.869281828403	FBgn0028999	557	FBgn0035164	71068
161	3R	7701934	7703950	2.181867599487	7703053	1.89403116703	FBgn0003312	96	FBgn0037955	54843
162	3L	1392963	1395206	2.18053150177	1394049	1.974389356725	FBgn0035216	709	FBgn0004635	53275
163	2L	14485156	14491542	2.177816390991	14486458	1.946310099433	FBgn0005771	4404	FBgn0005771	4404
164	3L	15004605	15006784	2.176448345184	15005948	1.876280903816	FBgn0036465	1881	FBgn0036465	1881
165	2R	17750240	17752883	2.173432350159	17751841	1.764916062355	FBgn0020307	296	FBgn0034704	69353
166	3R	2670359	2672621	2.171566963196	2671671	1.930712924284	FBgn0003339	4215	FBgn0001077	18375
167	3L	13648012	13650051	2.170058250427	13648949	2.01394109165	FBgn0036379	8253	FBgn0036386	245307
168	3R	21825864	21828831	2.165220737457	21826873	1.872015833855	FBgn0002735	1293	FBgn0002735	1293
169	2R	5210729	5214567	2.162915229797	5212016	1.910819390241	FBgn0050002	4180	FBgn0023143	6875
170	3L	7882447	7884975	2.160153388977	7883389	1.756105366875	FBgn0003041	2509	FBgn0003041	2509
171	X	14576435	14578889	2.15781211853	14577396	1.98957580328	FBgn0015774	5815	FBgn0015773	89628
172	3R	9794710	9800041	2.157165527344	9799050	1.855781218585	FBgn0015270	8411	FBgn0038196	62837
173	2R	7257203	7259154	2.156014442444	7258144	1.734583437443	FBgn0033649	18314	FBgn0033652	48132
174	3R	8473459	8476300	2.152685642242	8475307	1.948596337262	FBgn0038071	1525	FBgn0038071	1525
175	2R	20572413	20574306	2.151636123657	20573378	1.966074228287	FBgn0001148	3798	FBgn0001148	3798
176	2R	16160353	16162813	2.130530834198	16161899	1.851936658223	FBgn0034537	2998	FBgn0061362	3256
177	2R	20315210	20317587	2.125848770142	20316378	1.927307409399	FBgn0000157	6052	FBgn0050423	67058
178	3R	4465002	4466920	2.125843048096	4466006	1.618202938753	FBgn0012028	2141	FBgn0037602	10833
179	3R	20903844	20905290	2.123674869537	20904500	1.618218029247	FBgn0039274	3896	FBgn0039273	4592
180	3L	8976088	8978218	2.121049880981	8977408	1.639522889081	FBgn0035954	1737	FBgn0035954	1737
181	3R	4800899	4802702	2.117047309875	4801822	2.007855415344	FBgn0037646	4821	FBgn0022347	16845
182	3R	26208886	26210765	2.11692237854	26209492	1.703108549118	FBgn0015221	4062	FBgn0039764	40062
183	3R	2732166	2734136	2.11364030838	2733192	1.852567111745	FBgn0001077	43146	FBgn0001077	43146
184	3R	12214221	12216924	2.110132217407	12215172	2.001956939697	FBgn0003513	14233	FBgn0038421	29398
185	2L	3071495	3073070	2.108617305756	3073019	1.934145503574	FBgn0027571	16404	FBgn0003934	24318
186	3L	15772796	15773609	2.106815814972	15773021	1.597126520597	FBgn0036531	656	FBgn0036537	27624
187	2R	6743508	6745978	2.104438781738	6744759	1.780888140202	FBgn0050021	3649	FBgn0033590	7831
188	3L	14748009	14750494	2.097039699554	14749133	1.976817548275	FBgn0036449	2549	FBgn0036449	2549
189	2R	8480727	8482512	2.095862388611	8481744	1.891813895282	FBgn0033787	12281	FBgn0005624	15152
190	2R	16052761	16054880	2.088705062866	16053521	1.825192848841	FBgn0034514	607	FBgn0034514	607
191	2L	8831779	8833950	2.088652610779	8833036	1.704539881812	FBgn0029123	7411	FBgn0029123	7411
192	2L	19224120	19226669	2.087883472443	19225584	1.684473093818	FBgn0051797	32478	FBgn0032762	96229
193	2R	18713364	18715475	2.084394931793	18714374	1.824485301971	FBgn0034834	4765	FBgn0003062	132054
194	3L	5857976	5859693	2.082253456116	5858799	1.677988290787	FBgn0035643	2445	FBgn0052409	14690
195	2L	5399298	5401830	2.080749034882	5400789	1.758362826179	FBgn0016660	3553	FBgn0005511	60852
196	3R	2825957	2827689	2.079061508179	2826801	1.84210135142	FBgn0000095	1851	FBgn0010774	79325
197	2R	15555048	15557154	2.069885253906	15556166	2.009623587132	FBgn0034480	36316	FBgn0004364	70208
198	2R	15354545	15356979	2.049259185791	15355589	1.906499750474	FBgn0034476	13821	FBgn0011849	113195
199	3R	8143976	8146192	2.048172473907	8144913	1.927476995132	FBgn0051432	3443	FBgn0010044	60845
200	3R	27494896	27496847	2.045241355896	27495851	1.890949189663	FBgn0039863	894	FBgn0039867	66813
201	2R	6389864	6391585	2.039309501648	6390753	1.710630655289	FBgn0050015	122	FBgn0033562	908
202	X	1989751	1992132	2.038058757782	1990359	1.579045236111	FBgn0004861	2342	FBgn0025626	69067
203	3L	15066226	15067770	2.022878646851	15066882	1.400106175741	FBgn0036478	3486	FBgn0025776	57546
204	X	5615651	5617338	2.019523143768	5616540	1.476421117783	FBgn0029804	525	FBgn0029800	16420
205	2L	2196244	2198063	2.018360137939	2197256	1.735431098938	FBgn0031395	4884	FBgn0031395	4884
206	3R	23033682	23035603	2.015464782715	23034603	1.580556816525	FBgn0054006	10461	FBgn0005696	30212
207	3L	9425201	9427139	2.008367538452	9426219	1.867505133152	FBgn0052038	361	FBgn0052038	361
208	3L	11216141	11218648	2.004369735718	11217527	1.505241674535	FBgn0036150	7642	FBgn0041094	8729
209	2R	18022041	18024918	1.999027252197	18023850	1.792892328898	FBgn0034735	24054	FBgn0034743	89853
210	2L	6682574	6684643	1.997994422913	6683605	1.492018163204	FBgn0028703	752	FBgn0025777	39750
211	2L	7623595	7625654	1.996676445007	7624846	1.600458425634	FBgn0031926	16456	FBgn0053529	80423
212	X	2270753	2273261	1.992193222046	2271732	1.730710927178	FBgn0040385	4677	FBgn0001150	13387
213	2L	9608979	9610733	1.9917345047	9609986	1.601592737086	FBgn0019809	1507	FBgn0015393	89848
214	2L	14039488	14041699	1.990692138672	14040770	1.849998219808	FBgn0028873	2394	FBgn0028876	6814
215	2R	16458222	16460319	1.990100860596	16459407	1.679153203964	FBgn0053704	1723	FBgn0034565	26412
216	2L	18611029	18612849	1.984660625458	18611976	1.737877060385	FBgn0032692	20	FBgn0032693	36937
217	3L	3999252	4001983	1.984540939331	4001104	1.740830361843	FBgn0004895	1522	FBgn0000449	44732
218	3R	6425030	6426693	1.980093479156	6425864	1.787320077419	FBgn0001235	38522	FBgn0001235	38522
219	X	6940943	6943225	1.976994514465	6941959	1.641752860125	FBgn0029933	1330	FBgn0029933	1330
220	3L	12056114	12058268	1.976360797882	12057339	1.642459932963	FBgn0028679	1607	FBgn0036248	34851
221	2R	18014026	18016144	1.971464633942	18015003	1.5674243927	FBgn0034735	15207	FBgn0022986	91879
222	2R	4711126	4713056	1.970109939575	4712147	1.551699021283	FBgn0015561	5120	FBgn0033380	86071
223	3R	914223	917037	1.966107368469	915247	1.795293278164	FBgn0010313	2839	FBgn0010313	2839
224	2R	20522652	20524780	1.953490257263	20523680	1.831701934338	FBgn0004055	4030	FBgn0005634	4607
225	3L	14985237	14987349	1.950494289398	14986290	1.662231743336	FBgn0047338	2461	FBgn0023174	21075
226	X	1997531	1999816	1.949926376343	1998660	1.920984625816	FBgn0023507	1016	FBgn0025626	77368
227	2L	15103830	15105935	1.946249961853	15104707	1.500343680382	FBgn0028878	807	FBgn0024183	38462
228	2L	18921115	18924546	1.945690155029	18922249	1.737308375041	FBgn0032723	17628	FBgn0032728	42712
229	X	6462882	6464825	1.945302009583	6464034	1.781806766987	FBgn0029880	16055	FBgn0029882	35388
230	3R	26579857	26581960	1.942985534668	26580884	1.802816783681	FBgn0039801	8874	FBgn0003720	97153
231	2L	18870383	18872520	1.941550731659	18871381	1.564195913427	FBgn0003896	5804	FBgn0032717	35785
232	3L	14918076	14919679	1.940843582153	14918936	2.05053794384	FBgn0040487	7565	FBgn0040487	7565
233	3R	27079617	27081452	1.938240528107	27080597	1.585018094381	FBgn0039836	25	FBgn0039831	34171
234	2R	7026855	7028745	1.930959701538	7027711	1.819253325462	FBgn0050034	10244	FBgn0000577	16406
235	3R	24380003	24382424	1.929837226868	24380996	1.738907972972	FBgn0040618	911	FBgn0000659	29809
236	3L	15766703	15768578	1.916912078857	15767485	1.77265846028	FBgn0036531	6192	FBgn0036537	33160
237	3L	2421521	2423712	1.916055679321	2422418	1.623758540434	FBgn0052306	24888	FBgn0053231	26270
238	X	294586	296696	1.914209365845	295609	1.753266783322	FBgn0011822	1345	FBgn0002561	29064
239	3R	12161983	12163824	1.911302566528	12162985	1.657467142741	FBgn0040284	4721	FBgn0040284	4721
240	3R	10504484	10506919	1.909449577332	10505723	1.613198333316	FBgn0038252	16558	FBgn0051314	17334
241	2L	18876269	18878201	1.907466888428	18877094	1.496042760213	FBgn0003896	91	FBgn0032717	41498
242	3R	8077423	8079497	1.906873226166	8078603	1.858768105507	FBgn0038008	1306	FBgn0037992	124684
243	2L	20785849	20787552	1.900816917419	20786675	1.290249764919	FBgn0032886	1351	FBgn0000986	64167
244	2L	3609611	3612062	1.900744915009	3610950	1.695333985721	FBgn0002985	4202	FBgn0002985	4202
245	3L	15602347	15605102	1.896083831787	15604153	1.71511631012	FBgn0053209	6444	FBgn0036519	28506
246	3L	8635881	8637742	1.895822525024	8637003	1.399315774441	FBgn0001168	12703	FBgn0001168	12703
247	3R	23266445	23269262	1.894243240356	23268210	1.629624254563	FBgn0039518	21701	FBgn0039509	153993
248	2L	8843025	8844689	1.889384269714	8843822	1.631046687855	FBgn0029123	18197	FBgn0029123	18197
249	2R	15454687	15457137	1.889133453369	15456184	1.598068573896	FBgn0050447	5995	FBgn0004364	170190
250	3R	21315331	21316895	1.885762214661	21316008	1.435630861918	FBgn0040212	1198	FBgn0039338	7459
251	2R	2999657	3005359	1.88018989563	3002592	1.898464775085	FBgn0015930	916	FBgn0015930	916
252	2L	2163496	2166056	1.878587722778	2164881	1.625017748939	FBgn0031393	9121	FBgn0031393	9121
253	3R	15175064	15178839	1.873880386353	15176316	1.629517330843	FBgn0038697	24155	FBgn0000463	24381
254	3R	164968	167685	1.871656417847	165894	1.605688038994	FBgn0037236	607	FBgn0001204	6478
255	2L	3471284	3473922	1.870645523071	3472622	1.728285228505	FBgn0051956	113	FBgn0031540	2615
256	X	15492396	15495224	1.86559677124	15493115	1.518428435692	FBgn0030664	3407	FBgn0003463	32638
257	3R	23470394	23472411	1.865303993225	23471589	1.572517903646	FBgn0051058	3194	FBgn0003330	36157
258	3R	13651148	13653087	1.859546661377	13652119	1.752767282374	FBgn0051246	14853	FBgn0051246	14853
259	X	20490149	20492895	1.844808578491	20491101	1.63186600629	FBgn0031128	3501	FBgn0003300	14016
260	3L	1878977	1881306	1.844480514526	1880141	1.337704837322	FBgn0035290	1046	FBgn0002183	20273
261	X	7736262	7738852	1.836226463318	7737652	1.428126447341	FBgn0029970	844	FBgn0029970	844
262	2L	18302254	18304331	1.825345039368	18303371	1.458967040567	FBgn0032677	12538	FBgn0004413	135795
263	3R	171384	175135	1.823665618896	172517	1.647150675456	FBgn0001204	145	FBgn0001204	145
264	3L	3056267	3058339	1.821989059448	3057200	1.633214378357	FBgn0035397	2540	FBgn0003938	17133
265	3R	12589162	12590604	1.821323871613	12589842	1.39885443449	FBgn0020556	9069	FBgn0020556	9069
266	3R	12684775	12686570	1.81897354126	12685721	1.613158464432	FBgn0082171	3684	FBgn0082171	3684
267	2R	3435602	3437257	1.818567752838	3436430	1.436537233988	FBgn0033233	366	FBgn0033240	31045
268	2L	90880	92676	1.815446853638	91844	1.581992317648	FBgn0031216	2908	FBgn0002931	4462
269	3R	9813828	9815839	1.813562393188	9815054	1.64081132412	FBgn0015270	24415	FBgn0038196	46833
270	3R	2962965	2965861	1.811708927155	2963958	1.649341751547	FBgn0037475	2030	FBgn0037481	16940
271	3R	868427	870365	1.811546325684	869400	1.339037312402	FBgn0010313	43008	FBgn0010313	43008
272	3R	11496652	11498568	1.810653686523	11497568	1.570438833798	FBgn0053207	5660	FBgn0053207	5660
273	2R	12905560	12908298	1.80816411972	12907489	1.467683283488	FBgn0011879	411	FBgn0034214	34853
274	2R	2027792	2029720	1.806395530701	2028689	1.482356183669	FBgn0010347	14617	FBgn0041145	93629
275	3R	13899826	13901654	1.804252147675	13900666	1.566270887852	FBgn0038566	6177	FBgn0038566	6177
276	2L	7137701	7139433	1.798869132996	7138534	1.695469519671	FBgn0031889	4851	FBgn0031886	72701
277	2L	14449407	14451366	1.796642780304	14450396	1.642023254843	FBgn0028844	420	FBgn0005771	40466
278	2R	14191715	14194319	1.796424388885	14192525	1.400935872396	FBgn0023214	4130	FBgn0023214	4130
279	3R	2862510	2864256	1.792834281921	2863395	1.472636615529	FBgn0024289	14662	FBgn0010774	42731
280	3R	9808887	9812106	1.792510986328	9811141	1.460204422474	FBgn0015270	20502	FBgn0038196	50746
281	3L	13173252	13174982	1.79185295105	13174115	1.458760261536	FBgn0052129	11046	FBgn0010452	85895
282	3R	4030575	4032508	1.791659355164	4031671	1.348036766052	FBgn0053779	1127	FBgn0037554	27558
283	3R	12726962	12728726	1.787628650665	12727769	1.547059430016	FBgn0051270	21738	FBgn0082171	45732
284	2R	11269492	11272571	1.785387039185	11270381	1.518597245216	FBgn0050089	28120	FBgn0050089	28120
285	2R	13329890	13331452	1.785284996033	13330587	1.429895120509	FBgn0050111	1379	FBgn0050111	1379
286	3R	10194258	10196379	1.784286022186	10195372	1.429250104087	FBgn0024321	3301	FBgn0038224	42626
287	3L	14419517	14421278	1.778028488159	14420222	1.381346197689	FBgn0036424	37631	FBgn0036424	37631
288	3L	16455627	16457535	1.775989532471	16456636	1.505111376444	FBgn0003515	6277	FBgn0014163	79538
289	X	6855431	6857602	1.774724006653	6856354	1.438093245029	FBgn0000330	17	FBgn0052736	243
290	2R	6915428	6917595	1.767607212067	6916385	1.481965899467	FBgn0050506	637	FBgn0082585	3048
291	X	18599561	18601198	1.764581680298	18600368	1.534268803067	FBgn0030954	7354	FBgn0004462	22035
292	2R	7052319	7054360	1.763614654541	7053538	1.573681326473	FBgn0000577	9421	FBgn0000577	9421
293	2R	16414335	16416161	1.757653713226	16415304	1.482578456402	FBgn0034560	1982	FBgn0034565	70515
294	3R	21835357	21837353	1.756670951843	21836131	1.353415191174	FBgn0002732	554	FBgn0002732	554
295	3R	12745967	12748009	1.755908489227	12747161	1.488410781412	FBgn0051270	2346	FBgn0082171	65124
296	2L	4596783	4598696	1.755412101746	4597677	1.668577003479	FBgn0053196	5714	FBgn0000227	86782
297	3L	5627700	5629680	1.7512383461	5628557	1.502907991409	FBgn0035626	73	FBgn0035625	23627
298	2R	11330872	11332700	1.749635696411	11331788	1.458784878254	FBgn0050084	116	FBgn0050085	52220
299	2R	13648525	13650026	1.746894836426	13649244	1.336222648621	FBgn0001222	250	FBgn0001222	250
300	2L	19867684	19869301	1.744658470154	19868521	1.427030451158	FBgn0032826	6135	FBgn0043021	56178
301	3R	12353441	12355114	1.743363380432	12354286	1.343495256761	FBgn0051448	15054	FBgn0027053	58463
302	2L	3004520	3006631	1.743058204651	3005471	1.57077381346	FBgn0031488	8030	FBgn0002989	12710
303	X	16075240	16077153	1.742160797119	16076192	1.574828211466	FBgn0003933	11862	FBgn0003933	11862
304	3R	25373006	25374760	1.741300582886	25373991	1.418685701158	FBgn0000492	8118	FBgn0040623	57175
305	X	271948	275070	1.741176605225	274293	1.423034667969	FBgn0002561	7748	FBgn0002561	7748
306	X	13399967	13401638	1.74084854126	13400731	1.597538675581	FBgn0052629	2970	FBgn0030507	101229
307	2R	2143450	2145512	1.736945152283	2144590	1.40602016449	FBgn0004145	351	FBgn0040673	19764
308	3R	7203449	7204990	1.736420154572	7204455	1.530519765966	FBgn0004595	5945	FBgn0026064	28088
309	3R	6396181	6398207	1.736210346222	6397261	1.521336555481	FBgn0051394	42383	FBgn0001235	67125
310	X	5845593	5847452	1.734617233276	5846612	1.325798511505	FBgn0027546	579	FBgn0029840	88330
311	3L	15496573	15498817	1.73403263092	15498008	1.550492167473	FBgn0053982	1057	FBgn0036503	15723
312	2L	3851572	3853048	1.730305671692	3852264	1.372405815125	FBgn0031574	10417	FBgn0004567	15422
313	3L	6737896	6739486	1.727952003479	6738679	1.448971131269	FBgn0052392	1486	FBgn0035714	11819
314	X	3017936	3019812	1.724040031433	3018859	1.447599291801	FBgn0028746	10419	FBgn0028746	10419
315	3R	8470925	8473273	1.723398208618	8471860	1.434509086609	FBgn0038071	1922	FBgn0038071	1922
316	3R	12635504	12638588	1.719534873962	12636791	1.56448560012	FBgn0000014	18978	FBgn0020556	37880
317	X	2264353	2265713	1.714364528656	2264789	1.534941224491	FBgn0040385	2266	FBgn0001150	20330
318	3R	16368077	16370133	1.708983421326	16368985	1.580054451438	FBgn0053192	8258	FBgn0043457	14667
319	2L	18591848	18595706	1.707087993622	18592760	1.47498935461	FBgn0003270	369	FBgn0032693	56153
320	3R	17238083	17240762	1.70635509491	17238929	1.425337791443	FBgn0051438	4080	FBgn0043012	143130
321	2L	12677706	12680265	1.705438613892	12679518	1.359196662903	FBgn0032442	10349	FBgn0032445	13505
322	2L	1971858	1973647	1.703354358673	1972676	1.351830840111	FBgn0031376	1469	FBgn0031391	174611
323	2L	12365422	12367031	1.703123569489	12366266	1.405988020055	FBgn0051763	7449	FBgn0032431	64627
324	3L	5779961	5782029	1.702560424805	5780897	1.573457044714	FBgn0052415	3286	FBgn0035639	4023
325	2R	16933007	16934981	1.698971748352	16933921	1.315906300264	FBgn0034629	36949	FBgn0010415	54829
326	3L	8639151	8641319	1.694052696228	8640551	1.47514371311	FBgn0001168	9155	FBgn0001168	9155
327	X	7775348	7776943	1.693334102631	7776077	1.435608418783	FBgn0029979	514	FBgn0029980	2439
328	3L	22114743	22118005	1.691316604614	22115687	1.355100968305	FBgn0037152	16419	FBgn0037156	84827
329	2L	19318035	19320451	1.691054344177	19319086	1.507501602173	FBgn0032769	22851	FBgn0024245	40067
330	3L	106629	108777	1.686609745026	107862	1.548451704137	FBgn0020386	5122	FBgn0035105	60092
331	2R	13062162	13064152	1.684007644653	13063079	1.399846971035	FBgn0034240	594	FBgn0034240	594
332	3L	7348778	7350503	1.683603286743	7349622	1.42335408926	FBgn0052380	5842	FBgn0082598	5876
333	2L	5977433	5981154	1.681802749634	5980317	1.433634140912	FBgn0000308	708	FBgn0000308	708
334	3L	13047545	13049204	1.680909156799	13048335	1.439719144036	FBgn0036344	12509	FBgn0036342	27364
335	X	9293173	9294827	1.680248737335	9294059	1.275327265263	FBgn0040932	37146	FBgn0026149	92192
336	2L	21863887	21865177	1.67892074585	21864785	1.558817923069	FBgn0032965	21069	FBgn0003866	48597
337	2R	14121196	14122595	1.676559448242	14121826	1.121934700012	FBgn0050332	4091	FBgn0050227	32594
338	X	7118604	7120212	1.675351142883	7119491	1.435220360756	FBgn0029940	7351	FBgn0025549	17049
339	3L	13381896	13383894	1.674928665161	13383044	1.4108684659	FBgn0036356	3356	FBgn0036351	27754
340	2R	20710795	20712424	1.672612667084	20711747	1.495307142084	FBgn0035094	15310	FBgn0001325	22468
341	2L	15481133	15483313	1.66986322403	15482214	1.482734567979	FBgn0020371	1517	FBgn0003448	8016
342	2L	3082109	3084207	1.667954921722	3082868	1.31999801187	FBgn0027571	26253	FBgn0003934	34167
343	3R	802232	804252	1.667906761169	803420	1.285864472389	FBgn0037291	6534	FBgn0004183	29534
344	3R	13216028	13217602	1.665924072266	13216864	1.08920198679	FBgn0038499	190	FBgn0025456	3441
345	3R	17277573	17279343	1.665164470673	17278409	1.562096483567	FBgn0011278	6367	FBgn0013984	127842
346	3L	15197738	15201306	1.659858703613	15199773	1.476312764486	FBgn0029114	1127	FBgn0029114	1127
347	3L	8798841	8801435	1.657712936401	8800195	1.444990098476	FBgn0011577	1258	FBgn0020633	65362
348	2R	7315656	7317170	1.657638549805	7316380	1.330422818661	FBgn0033652	10104	FBgn0033652	10104
349	3R	12797367	12798941	1.655759811401	12798124	1.426370859146	FBgn0000015	166	FBgn0038471	68282
350	2R	20557642	20562820	1.651312828064	20558574	1.497510068557	FBgn0001147	1353	FBgn0001148	11006
351	X	6132273	6134020	1.646776199341	6133158	1.317877578735	FBgn0026015	42	FBgn0029857	232
352	3L	7408280	7410175	1.64529132843	7409227	1.392915308475	FBgn0014011	101	FBgn0014011	101
353	3R	12569935	12571846	1.643207550049	12570902	1.420559644699	FBgn0063261	6209	FBgn0063261	6209
354	X	15987816	15989736	1.640757083893	15988923	1.320056319237	FBgn0042650	31792	FBgn0000459	61748
355	3R	17368985	17371106	1.635129928589	17370433	1.17987722509	FBgn0038891	12544	FBgn0013984	35818
356	3R	12510270	12512151	1.633355140686	12511012	1.40192180872	FBgn0051498	20385	FBgn0015019	37683
357	2L	8809238	8812308	1.633020401001	8810066	1.407404104869	FBgn0029123	15559	FBgn0029123	15559
358	3L	20338468	20340268	1.632886886597	20339390	1.321566637825	FBgn0028978	3941	FBgn0028978	3941
359	X	5440901	5443427	1.630476951599	5442047	1.401450693607	FBgn0029775	2537	FBgn0029783	69159
360	3L	17380506	17382673	1.628152370453	17381388	1.469868600368	FBgn0027660	5383	FBgn0027660	5383
361	X	10231398	10232984	1.623620986938	10232082	1.17825448513	FBgn0000711	928	FBgn0065046	38691
362	2R	6706553	6708730	1.620151519775	6707799	1.492539798512	FBgn0003396	18072	FBgn0033581	41836
363	X	16477450	16480814	1.613993644714	16480077	1.111251045676	FBgn0030766	5235	FBgn0030766	5235
364	3R	14815004	14817612	1.609538078308	14815944	1.609988212585	FBgn0026239	6197	FBgn0026239	6197
365	3L	15758793	15760811	1.606560707092	15760083	1.235079447428	FBgn0036531	13594	FBgn0036537	40562
366	2R	8472858	8475516	1.60587310791	8474587	1.412379622459	FBgn0033787	5124	FBgn0004512	12336
367	3R	12556358	12557973	1.600355148315	12557165	1.221039581299	FBgn0003944	3183	FBgn0063261	19946
368	3L	13041975	13043963	1.599715232849	13043017	1.39535343647	FBgn0036344	7191	FBgn0036342	22046
369	2L	17738413	17740233	1.596253395081	17739273	1.35933488958	FBgn0015609	3823	FBgn0032646	242235
370	3L	11898849	11902036	1.595878601074	11899850	1.416751244489	FBgn0036222	1146	FBgn0000404	92326
371	3L	11315981	11319299	1.594101905823	11316842	1.35742893219	FBgn0036154	21176	FBgn0041094	90586
372	3L	7329459	7330800	1.591188907623	7330296	1.419049143791	FBgn0035769	347	FBgn0082598	13450
373	3R	18966800	18968734	1.590541362762	18967826	1.533939480782	FBgn0004644	55	FBgn0051457	14120
374	2L	8029165	8032528	1.588632106781	8030943	1.227061208089	FBgn0044323	220	FBgn0031977	1479
375	3R	20058879	20060865	1.588480949402	20059803	1.229527249056	FBgn0043884	2357	FBgn0039172	4052
376	3R	20122678	20124500	1.587997436523	20123576	1.440982162952	FBgn0000368	2438	FBgn0000368	2438
377	3R	819377	821539	1.582538127899	820456	1.540583968163	FBgn0037292	5982	FBgn0004183	46570
378	2L	5889835	5891732	1.580899238586	5890780	1.479699864107	FBgn0002856	2082	FBgn0031740	88525
379	3L	20555162	20558662	1.580647468567	20557184	1.320230147418	FBgn0001323	2807	FBgn0001320	72020
380	3L	21576039	21577728	1.576890468597	21576914	1.148640576531	FBgn0053291	1887	FBgn0028663	103211
381	3R	5172473	5175926	1.574766635895	5173504	1.268540024757	FBgn0053936	5912	FBgn0053936	5912
382	3R	24912149	24914871	1.574501037598	24913906	1.619084975299	FBgn0039633	8803	FBgn0039633	8803
383	X	8257348	8259102	1.573470115662	8258316	1.22853009841	FBgn0052711	2985	FBgn0052711	2985
384	2R	7867659	7869917	1.572050094604	7868770	1.460339882795	FBgn0050047	1022	FBgn0010238	100328
385	X	15517792	15519310	1.568481445312	15518611	1.205754223992	FBgn0030667	3141	FBgn0030671	19451
386	3L	17326532	17328840	1.561706542969	17327267	1.285014545216	FBgn0015550	2358	FBgn0026197	39450
387	3R	27530039	27531599	1.55993270874	27530745	1.13315474987	FBgn0054046	4109	FBgn0039867	31919
388	2R	20552188	20553977	1.559600830078	20552963	1.427559733391	FBgn0001147	6964	FBgn0001148	16617
389	3R	1437065	1438838	1.558226585388	1437939	1.309633851051	FBgn0017550	891	FBgn0037346	11048
390	3R	12627906	12629841	1.556869029999	12628928	1.327139125151	FBgn0015230	14895	FBgn0020556	30017
391	3R	25589418	25591032	1.555832386017	25590228	1.130912899971	FBgn0001297	2479	FBgn0020235	15370
392	2L	21022850	21024475	1.554802417755	21023681	1.305484263102	FBgn0010395	16744	FBgn0023388	106264
393	X	3682374	3683999	1.553150177002	3683118	1.256429840537	FBgn0000542	1785	FBgn0000542	1785
394	2R	12154317	12156099	1.552227497101	12155176	1.373948514462	FBgn0024232	927	FBgn0003274	54219
395	2L	14683974	14685713	1.551107406616	14684747	1.25978821516	FBgn0003016	4564	FBgn0005771	193885
396	X	8469589	8471038	1.548172950745	8470284	1.086281159345	FBgn0030054	18746	FBgn0030054	18746
397	2L	11296739	11298252	1.547209262848	11297502	1.247818610247	FBgn0032359	11899	FBgn0004579	148101
398	3L	14549040	14551148	1.544031143188	14549906	1.237498402596	FBgn0040318	14921	FBgn0028418	23883
399	3R	9636703	9639059	1.542200088501	9637693	1.277100372314	FBgn0053327	1148	FBgn0053327	1148
400	3R	10542037	10543793	1.541862010956	10542943	1.312991927652	FBgn0053967	7035	FBgn0051314	19886
401	3L	30714	32252	1.54150724411	31357	1.254449248314	FBgn0002564	18613	FBgn0035105	136597
402	X	10575762	10577526	1.540932178497	10576729	1.316267574535	FBgn0003204	12995	FBgn0052672	36824
403	3L	8626321	8628264	1.539611816406	8627236	1.400202021879	FBgn0035922	3765	FBgn0001168	22470
404	2R	5494984	5498983	1.53891658783	5496603	1.365313137279	FBgn0024923	4371	FBgn0024923	4371
405	3L	4956248	4958081	1.538866519928	4957087	1.291223526001	FBgn0005775	68	FBgn0035570	266384
406	3R	15761054	15762621	1.538727760315	15761746	1.267428398132	FBgn0021776	904	FBgn0021776	904
407	X	269321	270996	1.53710603714	270164	1.321360826492	FBgn0002561	3619	FBgn0002561	3619
408	2R	19084200	19085993	1.535546779633	19085243	1.313509813944	FBgn0015903	12746	FBgn0015903	12746
409	3L	21512947	21514508	1.5353307724	21513661	1.196753561497	FBgn0037104	1532	FBgn0028663	39958
410	3L	6078068	6079502	1.533228874207	6078769	1.220312567318	FBgn0005658	6700	FBgn0035675	29263
411	3L	7970270	7971669	1.53315782547	7970996	1.11252524058	FBgn0046767	2499	FBgn0046767	2499
412	3R	21840264	21842216	1.528240203857	21841174	1.331497809466	FBgn0002578	727	FBgn0002592	2018
413	3L	22521343	22523122	1.526947975159	22522160	1.302476209753	FBgn0037171	4666	FBgn0004449	180432
414	2R	2096813	2098606	1.523941993713	2097570	1.38783711195	FBgn0033076	15221	FBgn0041145	24748
415	X	19599180	19600981	1.522529602051	19600101	1.42438322703	FBgn0031070	3841	FBgn0031070	3841
416	2R	13267322	13269092	1.522478580475	13268170	1.264269267811	FBgn0034275	3009	FBgn0003545	5196
417	2L	21815238	21817022	1.522196769714	21816093	1.395438432693	FBgn0003866	95	FBgn0003866	95
418	2L	12665501	12667094	1.520516395569	12666388	1.120347247404	FBgn0032442	2781	FBgn0032445	26635
419	2R	17686722	17688402	1.520285606384	17687498	1.376898527145	FBgn0034706	223	FBgn0034704	5010
420	3R	27835115	27836314	1.515513420105	27835161	1.468480851915	FBgn0011224	16161	FBgn0002780	42633
421	3L	1329813	1331691	1.515080451965	1330779	1.374414387871	FBgn0029514	3892	FBgn0035213	4844
422	X	3686393	3688227	1.512030601501	3687393	1.293021422166	FBgn0000542	6060	FBgn0000542	6060
423	3L	14921296	14922834	1.511985301971	14922018	1.249383197111	FBgn0040487	10647	FBgn0040487	10647
424	2L	19134968	19136565	1.511791229248	19135828	1.301601052284	FBgn0010300	6093	FBgn0032762	6473
425	2R	3104019	3105620	1.510627746582	3104872	1.15090739727	FBgn0004243	2940	FBgn0004243	2940
426	X	627351	629252	1.505659103394	628228	1.264402333428	FBgn0027343	1379	FBgn0015288	6268
427	3R	12543991	12546499	1.504599571228	12544894	1.401327196757	FBgn0003944	15454	FBgn0063261	32217
428	2R	2702887	2704632	1.503673553467	2703817	1.318112036761	FBgn0050384	9007	FBgn0033156	86463
429	2L	6203979	6205715	1.503620147705	6204869	1.318363547325	FBgn0051640	8426	FBgn0031782	77107
430	X	20501744	20503347	1.503128528595	20502621	1.160442471504	FBgn0003300	2496	FBgn0003300	2496
431	3L	14936793	14938940	1.501688957214	14937699	1.40141658783	FBgn0000216	229	FBgn0000216	229
432	2L	1075598	1078119	1.501424312592	1076667	1.414666063645	FBgn0003310	1144	FBgn0003310	1144
433	2L	7639708	7642014	1.500848770142	7641202	1.220966279507	FBgn0031927	4795	FBgn0053529	96779
434	3L	15294402	15296624	1.500586509705	15295110	1.232280619004	FBgn0036494	6849	FBgn0036494	6849
435	X	11644299	11646033	1.499997138977	11645305	1.323496706346	FBgn0001218	4190	FBgn0030350	75912
436	3L	1430321	1432365	1.498441696167	1431390	1.161591827869	FBgn0043865	10215	FBgn0004635	15934
437	2L	1957435	1959273	1.498352527618	1958407	1.332921084236	FBgn0031375	3888	FBgn0031391	188880
438	2R	8704680	8707180	1.497568130493	8705460	1.266883962295	FBgn0028991	521	FBgn0028991	521
439	3R	17391470	17393121	1.497441291809	17392262	1.274150311947	FBgn0038892	2609	FBgn0013984	13989
440	2L	3769761	3772243	1.495737075806	3770433	1.07563751936	FBgn0004893	1273	FBgn0003430	55247
441	3L	20562816	20564685	1.493787765503	20563853	1.323181523217	FBgn0037014	7218	FBgn0001320	65351
442	2R	16554830	16557104	1.492811203003	16555945	1.261045455933	FBgn0003391	8796	FBgn0003391	8796
443	2R	8291198	8293931	1.491904258728	8292092	1.391157746315	FBgn0003326	4359	FBgn0003326	4359
444	3L	15285055	15287234	1.490403175354	15286010	1.254268982831	FBgn0036494	15949	FBgn0036494	15949
445	3R	881102	882778	1.489740371704	882030	1.29397726059	FBgn0010313	30378	FBgn0010313	30378
446	X	18133688	18135671	1.487186431885	18134700	1.343321187156	FBgn0004956	7062	FBgn0004956	7062
447	2L	14264467	14266126	1.487105369568	14265318	1.414535634658	FBgn0004002	1796	FBgn0028529	89762
448	2R	4931096	4932690	1.486713886261	4931847	1.31634128795	FBgn0033412	3588	FBgn0053774	19750
449	3R	8207615	8209273	1.48561668396	8208501	1.256435506484	FBgn0038028	89	FBgn0038028	89
450	2R	19061175	19062764	1.484517097473	19061976	1.405703186989	FBgn0034878	342	FBgn0034878	342
451	3R	921378	923009	1.483668327332	922324	1.194900456597	FBgn0010313	9916	FBgn0010313	9916
452	2R	2996953	2999423	1.483314990997	2998166	1.121002972126	FBgn0015930	3510	FBgn0015930	3510
453	3R	27779676	27780684	1.483232021332	27780482	1.200598398844	FBgn0039886	23370	FBgn0002780	97312
454	3R	15684013	15685777	1.482171058655	15684843	1.187204182148	FBgn0038736	1327	FBgn0038741	18296
455	3L	596392	598279	1.482089996338	597326	1.255534620846	FBgn0016715	7236	FBgn0064191	28465
456	3R	11659764	11661597	1.480278015137	11660677	1.263419992783	FBgn0038369	189	FBgn0038369	189
457	3R	25384501	25386351	1.479637622833	25385465	1.337855756283	FBgn0000492	3356	FBgn0040623	68649
458	3R	4159640	4161438	1.478677272797	4160607	1.315851435942	FBgn0040529	6156	FBgn0040529	6156
459	3R	9726667	9728207	1.477294445038	9727429	1.187028492198	FBgn0000576	152	FBgn0000576	152
460	3L	14620167	14621609	1.476603031158	14620873	1.170929972331	FBgn0011927	18399	FBgn0028418	94850
461	3R	16487704	16491686	1.476135253906	16490777	1.116035223007	FBgn0038819	4516	FBgn0051506	60223
462	3L	13050572	13052338	1.47531414032	13051429	1.365139792947	FBgn0036345	9807	FBgn0036342	30458
463	X	8751968	8753748	1.473552703857	8752653	1.106641590595	FBgn0040930	298	FBgn0030086	181896
464	3R	864018	865973	1.471688270569	865263	1.268359899521	FBgn0010313	47145	FBgn0010313	47145
465	3R	5698844	5700567	1.469934940338	5699682	1.252700300778	FBgn0040536	1181	FBgn0065050	95476
466	3L	10745063	10746540	1.469804763794	10745884	1.266161123912	FBgn0036102	29255	FBgn0026160	85955
467	X	2247566	2250702	1.468573570251	2249773	1.265061322381	FBgn0040387	5953	FBgn0001150	35346
468	3R	9724640	9726330	1.467925071716	9725587	1.160585291245	FBgn0000576	1994	FBgn0000576	1994
469	3R	277611	280187	1.465328216553	279101	1.284445762634	FBgn0051522	65	FBgn0037250	19370
470	3R	11896902	11898610	1.462434768677	11897858	1.229289054871	FBgn0038397	4624	FBgn0038396	22465
471	X	18076410	18078737	1.460879325867	18077673	1.322009468079	FBgn0030904	602	FBgn0004956	64089
472	2R	18556790	18558526	1.460339069366	18557613	1.26772925433	FBgn0003900	3905	FBgn0003900	3905
473	2L	4975814	4977703	1.458702087402	4976731	1.320182085037	FBgn0031661	258	FBgn0010607	5278
474	X	5395912	5397417	1.458665370941	5396607	1.045898258686	FBgn0053980	8813	FBgn0029771	34109
475	2L	1118609	1120746	1.455770492554	1119723	1.31208413442	FBgn0031302	6735	FBgn0031302	6735
476	3L	15676119	15677991	1.455766201019	15677069	1.265130099128	FBgn0041160	11961	FBgn0041160	11961
477	2R	8709956	8711836	1.455400466919	8710950	1.269373961857	FBgn0053182	3233	FBgn0028991	4969
478	2R	6714049	6716351	1.454590797424	6715321	1.178359243605	FBgn0033582	19799	FBgn0033590	37269
479	2L	19204350	19205775	1.453385353088	19205083	1.044544500463	FBgn0015380	18808	FBgn0032762	75728
480	3R	12646560	12648809	1.451641082764	12648022	1.272341310978	FBgn0000014	7747	FBgn0020546	27704
481	3L	731683	733582	1.450443267822	732566	1.055431309868	FBgn0000575	372	FBgn0000575	372
482	2R	11389573	11391378	1.449984073639	11390435	1.194579005241	FBgn0053464	2578	FBgn0053464	2578
483	4	1117397	1119085	1.44812297821	1118158	1.118768751621	FBgn0005561	9090	FBgn0011642	36992
484	2R	6328252	6329909	1.446815490723	6329154	1.255973142736	FBgn0033550	83	FBgn0033550	83
485	2R	9722251	9723891	1.443077087402	9722991	1.303228795528	FBgn0050071	3471	FBgn0067696	7695
486	3L	5954143	5957984	1.442856788635	5955105	1.252613476345	FBgn0035656	5153	FBgn0035656	5153
487	2R	20575195	20577809	1.442569732666	20576482	1.250747256809	FBgn0001148	6902	FBgn0001148	6902
488	X	2288399	2290874	1.440609931946	2289288	1.152103424072	FBgn0001150	4169	FBgn0001150	4169
489	2R	13868021	13869607	1.439957618713	13868907	1.132734130411	FBgn0034328	29188	FBgn0034326	54586
490	X	16626373	16628149	1.43957901001	16627362	1.067069888115	FBgn0030790	1271	FBgn0030790	1271
491	3L	9012440	9014149	1.439341068268	9013327	1.323985997368	FBgn0028789	1997	FBgn0028789	1997
492	3L	19000621	19002277	1.437792301178	19001395	1.254112839699	FBgn0002945	9195	FBgn0002945	9195
493	3R	17251947	17253844	1.433060646057	17252865	1.219117949991	FBgn0008651	6980	FBgn0013984	153386
494	3L	5594328	5598258	1.429648399353	5595525	1.083972145529	FBgn0035625	9405	FBgn0035625	9405
495	2R	2039098	2040853	1.428190231323	2040077	1.370664203868	FBgn0010347	26005	FBgn0041145	82241
496	X	433387	434784	1.426919460297	434010	1.06009892055	FBgn0003986	13853	FBgn0003986	13853
497	2L	14482927	14484453	1.425241947174	14483851	1.031642496586	FBgn0005771	7011	FBgn0005771	7011
498	2L	15306315	15307862	1.424125671387	15306994	1.106909976286	FBgn0041103	8841	FBgn0001981	22799
499	3L	18139566	18141104	1.422035694122	18140272	1.119284798117	FBgn0003997	10624	FBgn0020300	35609
500	3R	14123120	14125208	1.421272277832	14124295	1.304865002632	FBgn0010877	311	FBgn0024432	632
501	3R	4633210	4635471	1.421120166779	4634185	1.178214914658	FBgn0037635	1348	FBgn0037633	2833
502	2L	6410524	6412195	1.420760154724	6411393	1.15792883767	FBgn0031811	1311	FBgn0043854	38978
503	X	2292046	2298253	1.420491695404	2294598	1.247442469877	FBgn0003714	5534	FBgn0004050	9327
504	2R	20307490	20309358	1.419878482819	20308420	1.254191458225	FBgn0035069	2022	FBgn0050423	75016
505	3L	13271881	13273500	1.419434547424	13272618	1.070316258599	FBgn0003034	2964	FBgn0036349	79914
506	3R	18498318	18501207	1.417815685272	18500315	1.160028401543	FBgn0039000	424	FBgn0039000	424
507	3L	12622390	12624121	1.417363166809	12623230	1.274604916573	FBgn0052111	21347	FBgn0036306	105474
508	3L	111564	112988	1.413093090057	112244	1.167581915855	FBgn0020386	740	FBgn0035105	55710
509	2L	248210	250508	1.412388801575	249583	1.327170203714	FBgn0001309	1212	FBgn0001309	1212
510	2L	15318655	15322508	1.410029411316	15320387	1.282427966595	FBgn0041103	4552	FBgn0001981	9406
511	3R	17469531	17471210	1.405733108521	17470343	1.144229496227	FBgn0011766	15784	FBgn0046832	22097
512	2R	13821103	13822651	1.404510498047	13821857	0.986440722148	FBgn0034327	3017	FBgn0034326	7536
513	3R	21457948	21460086	1.403544425964	21458768	1.235984409557	FBgn0039350	4781	FBgn0039350	4781
514	3R	20691848	20693742	1.402393341064	20692890	1.224953591824	FBgn0013949	1817	FBgn0015625	3727
515	3L	14017645	14019243	1.401062011719	14018494	1.094814109802	FBgn0036406	239	FBgn0036406	239
516	2L	21361590	21363329	1.40064573288	21362580	1.215571191576	FBgn0032945	3755	FBgn0021856	113828
517	3R	17205036	17206647	1.398445129395	17205873	1.150643408298	FBgn0004110	1172	FBgn0043012	110074
518	3R	17273002	17274505	1.39807510376	17273706	1.101238475126	FBgn0011278	1664	FBgn0013984	132545
519	3R	2713939	2715668	1.396957874298	2714778	1.181022780282	FBgn0001077	24732	FBgn0001077	24732
520	3R	4513553	4515133	1.39648771286	4514256	1.243708133698	FBgn0053325	8204	FBgn0001180	9284
521	2R	13854137	13856795	1.395713806152	13855038	1.18686914444	FBgn0040737	28353	FBgn0034326	40717
522	3L	1729056	1730946	1.39510345459	1730150	1.212496757507	FBgn0035267	292	FBgn0027903	29015
523	2R	11304900	11306608	1.393175125122	11305703	1.196940309861	FBgn0050321	2484	FBgn0050089	63442
524	X	635302	637024	1.384230613708	636288	1.20386616389	FBgn0025618	5324	FBgn0015288	14328
525	3L	6804734	6806939	1.381939411163	6806044	1.061974271139	FBgn0003995	41937	FBgn0035714	79184
526	3R	15184818	15187620	1.380523204803	15186670	1.217136439155	FBgn0038697	13801	FBgn0000463	34735
527	3R	1089195	1090908	1.378556251526	1089966	1.192433245042	FBgn0037309	4837	FBgn0051538	13591
528	3R	804642	806594	1.378042221069	805633	1.073387482587	FBgn0037291	4321	FBgn0004183	31747
529	3L	776721	778203	1.376706600189	777408	1.061786371119	FBgn0052341	3042	FBgn0035162	39526
530	2L	2171844	2173481	1.375970363617	2172589	1.210582852364	FBgn0000097	6160	FBgn0000097	6160
531	X	9544812	9546526	1.375609397888	9545566	1.251841825597	FBgn0000233	6157	FBgn0000233	6157
532	2L	10976459	10977872	1.372408866882	10977232	1.016736872056	FBgn0041781	458	FBgn0032329	33853
533	2L	3631180	3633433	1.37230682373	3632072	1.236334688523	FBgn0031554	10391	FBgn0002985	25324
534	3R	6470679	6473427	1.371585845947	6471390	1.126513302326	FBgn0001235	7004	FBgn0001235	7004
535	3R	23270536	23272101	1.370227813721	23271245	1.098012097677	FBgn0039518	18666	FBgn0039509	157028
536	2L	5473354	5475144	1.369067668915	5474152	1.225179851055	FBgn0005511	12511	FBgn0005511	12511
537	3L	18321189	18322893	1.366166114807	18322023	1.084076821804	FBgn0011706	41639	FBgn0011706	41639
538	3L	2640827	2642798	1.362593650818	2641969	1.156388700008	FBgn0053233	1202	FBgn0035357	26717
539	2L	4350496	4352346	1.358906745911	4351336	1.219976144678	FBgn0031596	1639	FBgn0026319	20654
540	3L	5925489	5927238	1.358315467834	5926310	1.229765468174	FBgn0053993	1708	FBgn0002638	19590
541	3L	1461992	1464155	1.356897354126	1463110	1.249831782447	FBgn0046769	586	FBgn0004635	15786
542	3L	16372097	16374216	1.356498241425	16373258	1.051053159377	FBgn0014163	3840	FBgn0014163	3840
543	2R	6051698	6053230	1.355767250061	6052540	1.192813592799	FBgn0005630	2535	FBgn0004399	17177
544	2L	4335311	4337014	1.353691101074	4336147	1.173221195445	FBgn0020762	2221	FBgn0026319	35843
545	3R	21281757	21283461	1.352940559387	21282706	1.224005381266	FBgn0004509	16072	FBgn0039337	20019
546	3L	4657112	4658910	1.35277223587	4658019	1.123462994893	FBgn0026729	1265	FBgn0035569	17567
547	3R	20097970	20099826	1.352724075317	20099113	1.07656955719	FBgn0029146	360	FBgn0051130	8132
548	2L	6259028	6260583	1.35200881958	6259829	1.184397529153	FBgn0031791	3953	FBgn0043854	112586
549	3R	27522037	27523836	1.351979255676	27522948	1.232203146991	FBgn0054046	11906	FBgn0039867	39716
550	2L	8415724	8417436	1.351159095764	8416564	1.187601447105	FBgn0027932	874	FBgn0027932	874
551	3L	5949472	5950845	1.350083351135	5950095	1.013152346892	FBgn0035656	143	FBgn0035656	143
552	3L	19023307	19024839	1.348348617554	19024041	1.133095145226	FBgn0036842	4020	FBgn0002945	13451
553	3L	15316547	15318292	1.348124504089	15317439	1.057854371912	FBgn0036494	15480	FBgn0036494	15480
554	3R	11472226	11473690	1.347909927368	11472995	1.012298703194	FBgn0038351	14390	FBgn0053207	18913
555	2L	11184103	11185597	1.346930027008	11184862	1.063843727112	FBgn0032354	5821	FBgn0028700	54217
556	3L	11392414	11394097	1.346284389496	11393230	1.151260936961	FBgn0036157	5867	FBgn0036165	68277
557	3R	26056067	26057713	1.344477176666	26056861	1.200993776321	FBgn0039758	12171	FBgn0039757	22119
558	3L	14614776	14616106	1.343675613403	14615388	0.882726967335	FBgn0041604	17509	FBgn0028418	89365
559	3R	14848731	14850300	1.343592643738	14849574	1.082409413656	FBgn0038672	170	FBgn0027785	3500
560	2R	15547035	15549473	1.342818260193	15548427	1.091317850001	FBgn0034480	28577	FBgn0004364	77947
561	X	7891549	7892773	1.342530727386	7892056	1.216112136841	FBgn0029990	9320	FBgn0004656	14616
562	3R	10477635	10479233	1.342042446136	10478559	1.13676031898	FBgn0026578	2864	FBgn0026578	2864
563	3L	8994184	8996039	1.341297149658	8995104	1.187053263187	FBgn0035956	748	FBgn0035954	15959
564	3R	20574424	20576129	1.340864181519	20575220	1.036995046279	FBgn0003719	236	FBgn0003719	236
565	3R	15166013	15168594	1.340385437012	15167705	1.1287804842	FBgn0000463	15770	FBgn0000463	15770
566	3R	26753086	26754791	1.339634418488	26754084	1.22451031208	FBgn0039810	8145	FBgn0003720	76047
567	2R	4147712	4151014	1.33716583252	4148456	1.051597542233	FBgn0033317	4681	FBgn0033315	9059
568	X	7243428	7245694	1.33687543869	7244444	1.212425512426	FBgn0029949	3966	FBgn0026144	61838
569	2L	18497639	18499256	1.33390045166	18498399	1.109647470362	FBgn0032683	6044	FBgn0032682	16983
570	2L	14045462	14048100	1.333215713501	14046213	1.267253176371	FBgn0028876	1371	FBgn0028876	1371
571	4	425889	427618	1.332904815674	426718	1.244614657234	FBgn0039905	13078	FBgn0026777	98371
572	2L	12647136	12648654	1.332732200623	12647912	1.006502095391	FBgn0004394	9917	FBgn0002970	29564
573	3R	12703590	12705370	1.332710266113	12704164	0.995296096802	FBgn0015350	1286	FBgn0082171	22127
574	3R	6476743	6478879	1.329504489899	6478108	0.991706311703	FBgn0001235	13722	FBgn0001235	13722
575	2L	6078108	6079790	1.329309463501	6078900	1.13242843416	FBgn0031778	447	FBgn0031769	28071
576	X	20534301	20536115	1.329092979431	20535177	1.173017501831	FBgn0031129	11459	FBgn0003300	30060
577	2R	14089241	14090711	1.328420162201	14090669	1.369474649429	FBgn0050115	14171	FBgn0050119	36221
578	X	17011472	17012994	1.328280448914	17012212	0.950107574463	FBgn0000163	17336	FBgn0000163	17336
579	3L	13470588	13472031	1.326806545258	13471271	1.025121808052	FBgn0036374	5416	FBgn0036351	115981
580	3R	21004758	21006499	1.326720237732	21005551	1.170512676239	FBgn0039286	5184	FBgn0039286	5184
581	2R	17363959	17365829	1.325200080872	17364869	0.950402035433	FBgn0034666	3518	FBgn0034657	136790
582	3R	27048103	27049841	1.324722290039	27049098	1.230909883976	FBgn0039831	2672	FBgn0039831	2672
583	X	1088541	1092093	1.324427604675	1089872	1.352985024452	FBgn0026875	3582	FBgn0026875	3582
584	3L	2864511	2866968	1.320405960083	2866051	1.067325872533	FBgn0035379	9645	FBgn0035370	115523
585	3L	8990487	8992094	1.319828987122	8991345	1.12567615509	FBgn0035956	3011	FBgn0035954	12200
586	3R	2629876	2631223	1.319135189056	2630542	0.966801464558	FBgn0082182	4714	FBgn0082182	4714
587	2R	17210117	17212450	1.316791534424	17210871	1.13510117164	FBgn0010228	1199	FBgn0010228	1199
588	3L	15630724	15632315	1.314965248108	15631507	1.148711919785	FBgn0014851	5000	FBgn0041160	33601
589	X	17158471	17159933	1.31272649765	17159220	1.059084534645	FBgn0004854	10702	FBgn0000163	164344
590	2R	16418129	16419537	1.310294151306	16418969	0.930737614632	FBgn0034560	1683	FBgn0034565	66850
591	2R	17219275	17220544	1.309142112732	17219804	0.931676149368	FBgn0050403	601	FBgn0004362	1109
592	X	15387726	15388655	1.308860778809	15388607	1.213233735826	FBgn0030653	14323	FBgn0030659	28202
593	2L	8090218	8091755	1.307035446167	8091005	1.004974663258	FBgn0011219	7583	FBgn0010287	18108
594	2L	12691238	12693314	1.30656337738	12691919	1.070543706417	FBgn0032444	1018	FBgn0032445	1104
595	3L	229424	230982	1.306467056274	230247	1.125032088336	FBgn0000541	186	FBgn0035120	11771
596	3L	9014416	9018139	1.305503845215	9015165	1.076937955969	FBgn0028789	159	FBgn0028789	159
597	2R	13959882	13961440	1.304682731628	13960670	1.260057640076	FBgn0034350	763	FBgn0003067	90960
598	3L	15300950	15302988	1.304626941681	15301840	1.114969789982	FBgn0036494	119	FBgn0036494	119
599	2L	8871451	8873830	1.303889751434	8872585	1.156970080207	FBgn0032072	5818	FBgn0029123	46960
600	3R	5054711	5056012	1.303877830505	5055220	0.885598407072	FBgn0003165	8184	FBgn0000412	11156
601	3R	4024050	4025519	1.303751945496	4024768	0.884760015151	FBgn0053779	5776	FBgn0037554	34461
602	3R	6181525	6183098	1.302173614502	6182319	1.202998217414	FBgn0015396	6413	FBgn0015396	6413
603	3R	19253437	19255093	1.301831245422	19254249	1.112423479557	FBgn0039078	15920	FBgn0002622	69724
604	3R	25040116	25042677	1.300819396973	25041945	1.054367738612	FBgn0067714	572	FBgn0029176	3943
605	3R	16116438	16119547	1.299959659576	16117865	1.177791595459	FBgn0028386	1123	FBgn0028386	1123
606	3L	8802897	8804602	1.299570560455	8803717	1.123705751756	FBgn0011577	2264	FBgn0020633	61840
607	2R	1693251	1694694	1.29500579834	1693954	1.127889913671	FBgn0011935	3636	FBgn0011935	3636
608	3R	18552437	18554140	1.290865898132	18553187	1.161592043363	FBgn0040587	484	FBgn0039013	565
609	X	1981137	1982456	1.290182113647	1981722	0.841169178486	FBgn0004860	3842	FBgn0025626	60430
610	3L	321864	323284	1.289837360382	322595	0.970884680748	FBgn0035132	2381	FBgn0004373	19183
611	3R	21852153	21854321	1.286870956421	21852993	1.206877091352	FBgn0002631	2464	FBgn0002631	2464
612	2L	6188433	6190150	1.285088539124	6189332	1.25148832798	FBgn0040951	1139	FBgn0031782	61570
613	3L	11952288	11954083	1.285083293915	11953073	1.120366657481	FBgn0036234	2002	FBgn0036248	139117
614	3L	15692797	15695403	1.284896850586	15694394	1.185324847698	FBgn0010105	712	FBgn0010105	712
615	X	16069693	16070936	1.284789562225	16070292	1.024657666683	FBgn0003933	17762	FBgn0003933	17762
616	2L	3538624	3540264	1.284741401672	3539271	1.029390752316	FBgn0024244	20	FBgn0031549	8985
617	3R	2579503	2581011	1.283485412598	2580233	1.044758460101	FBgn0004053	312	FBgn0004053	312
618	3R	9619666	9621165	1.28348493576	9620507	1.065670526945	FBgn0051588	3168	FBgn0053327	18334
619	2R	16084159	16085955	1.283469200134	16085107	1.062529732199	FBgn0034521	7917	FBgn0015907	17261
620	2R	20320652	20323087	1.282586574554	20322206	1.242316246033	FBgn0000157	224	FBgn0050423	61230
621	2R	14790745	14792280	1.282051563263	14791630	0.960093105541	FBgn0003254	1041	FBgn0003254	1041
622	3R	6047769	6049269	1.281526088715	6048416	0.978862201466	FBgn0037797	64	FBgn0037797	64
623	3R	635841	637816	1.279302597046	636709	1.07959988538	FBgn0026417	1074	FBgn0051529	4543
624	2R	6752931	6754477	1.278877258301	6753649	1.09685903437	FBgn0033590	1059	FBgn0033590	1059
625	X	20567118	20568683	1.278856754303	20567901	1.009288840824	FBgn0031130	11276	FBgn0003300	62784
626	3R	12690060	12691631	1.277559280396	12690928	0.995092511177	FBgn0082171	8891	FBgn0082171	8891
627	2L	3605948	3607553	1.277418136597	3606830	1.009056678185	FBgn0002985	82	FBgn0002985	82
628	X	15441578	15443106	1.277240753174	15442384	1.138643205166	FBgn0052586	13446	FBgn0052586	13446
629	2R	20568413	20570477	1.274711608887	20569423	1.115648718441	FBgn0001148	157	FBgn0001148	157
630	2R	12541850	12543570	1.273599624634	12542725	1.113890826702	FBgn0023172	621	FBgn0034181	8334
631	2R	1243166	1244907	1.2729845047	1243721	1.010811659006	FBgn0000099	9503	FBgn0033035	38479
632	2R	19146312	19147634	1.271743297577	19147038	0.880573570728	FBgn0004795	6826	FBgn0016762	54560
633	2R	18641105	18642432	1.27109003067	18641789	1.010741889477	FBgn0034825	4000	FBgn0003062	59469
634	2L	2999859	3001766	1.268692016602	3000945	1.109508991241	FBgn0025681	7981	FBgn0002989	8184
635	2R	6359571	6360979	1.268342494965	6360248	0.93977534771	FBgn0027525	5615	FBgn0027525	5615
636	3R	19742720	19744216	1.267495155334	19743423	1.067952103085	FBgn0016754	5272	FBgn0015282	13824
637	3L	4580199	4581604	1.266838550568	4580919	0.919345687417	FBgn0052247	19264	FBgn0015805	26645
638	3L	745432	747229	1.266812801361	746251	1.072730839252	FBgn0052480	6784	FBgn0000575	13313
639	3L	20727448	20728755	1.264406681061	20728137	0.916191493764	FBgn0027364	1528	FBgn0016696	22759
640	3L	21279922	21281691	1.263949871063	21280630	1.063433468342	FBgn0037076	35	FBgn0037066	60726
641	3L	19008070	19010682	1.26394367218	19009980	1.13719552358	FBgn0002945	610	FBgn0002945	610
642	2R	2025733	2027268	1.263702869415	2026515	0.99997290443	FBgn0010347	12443	FBgn0041145	95803
643	2L	20757411	20758901	1.262346744537	20758186	0.917147424486	FBgn0000251	142	FBgn0000986	35678
644	2R	7067205	7068672	1.262108802795	7068037	0.946610152721	FBgn0000577	23920	FBgn0000577	23920
645	2R	8507225	8508802	1.260622024536	8508065	1.19522635142	FBgn0053798	1739	FBgn0005624	11169
646	2L	6183859	6185457	1.260193347931	6184703	1.023857275645	FBgn0040951	5768	FBgn0031782	56941
647	X	3586933	3588342	1.259336948395	3587657	1.02923971064	FBgn0029675	4741	FBgn0000542	93676
648	2L	4286693	4288090	1.258886814117	4287354	0.976405322552	FBgn0010473	4203	FBgn0003941	59712
649	3R	12528070	12529349	1.258511066437	12528752	0.841345506556	FBgn0003944	31596	FBgn0063261	48359
650	3L	15981485	15984684	1.258283138275	15982973	1.034591293335	FBgn0044028	5766	FBgn0044028	5766
651	2R	20097870	20099402	1.258111953735	20098592	1.162114858627	FBgn0035031	7003	FBgn0035031	7003
652	3R	4109404	4110923	1.25691652298	4110110	1.037338733673	FBgn0037562	3551	FBgn0037561	14506
653	X	4461446	4463053	1.256830215454	4462232	1.063047981262	FBgn0003053	574	FBgn0029718	30882
654	3R	18772616	18774089	1.255794525146	18773313	0.865627513212	FBgn0051281	18710	FBgn0051457	180393
655	3L	4390962	4392497	1.255761146545	4391762	1.007432488834	FBgn0035542	2018	FBgn0035541	3193
656	2L	355679	357306	1.25564289093	356482	1.02744448185	FBgn0031250	1386	FBgn0031250	1386
657	2R	3542112	3543632	1.255584716797	3542965	1.061260170407	FBgn0025360	481	FBgn0021814	48883
658	3L	1682733	1684322	1.25555896759	1683502	1.064257509568	FBgn0035258	2431	FBgn0026372	31293
659	2R	16423373	16424882	1.253498077393	16424116	1.102982393901	FBgn0020617	246	FBgn0034565	61703
660	3R	2643553	2645266	1.253361225128	2644484	1.174805223942	FBgn0051485	576	FBgn0046833	9188
661	2R	4952378	4953987	1.253067970276	4953220	1.100908279419	FBgn0029092	153	FBgn0053774	41123
662	3R	12707789	12708994	1.251736164093	12708490	0.823824658113	FBgn0015350	3040	FBgn0082171	26453
663	3L	14466354	14467958	1.250744819641	14467173	0.962468385696	FBgn0036425	11334	FBgn0028418	58850
664	2L	8845532	8848032	1.250486373901	8847062	1.102430399726	FBgn0052986	15745	FBgn0029123	21437
665	3L	8648790	8651525	1.249105453491	8649477	1.009661610921	FBgn0001168	229	FBgn0001168	229
666	X	18364130	18365830	1.247762680054	18364991	1.091296076775	FBgn0030938	2342	FBgn0030943	117133
667	2R	16115059	16116497	1.246938228607	16115740	1.083492840038	FBgn0050153	4028	FBgn0046816	5204
668	3R	25200499	25202047	1.246854305267	25201342	1.137123388403	FBgn0039661	51082	FBgn0039664	113874
669	3R	12618013	12619423	1.245904922485	12618669	1.07629352808	FBgn0015230	4636	FBgn0020556	19758
670	2L	9600227	9603192	1.244490623474	9601381	1.091603391311	FBgn0032132	489	FBgn0015393	98453
671	2R	20499248	20501120	1.243728160858	20500003	0.995806515217	FBgn0035091	6448	FBgn0005634	19070
672	2L	5393011	5394342	1.242330551147	5393549	0.858474507051	FBgn0016660	10793	FBgn0031700	64679
673	2L	9137584	9139135	1.239456653595	9138272	1.05140988967	FBgn0051887	8429	FBgn0051887	8429
674	2L	13850340	13851844	1.23938369751	13850982	0.983404103447	FBgn0028532	1570	FBgn0051842	15944
675	3R	945642	947406	1.23887014389	946436	1.050634159761	FBgn0037293	7374	FBgn0010313	34028
676	2L	8287211	8288949	1.238293647766	8288127	1.04701000452	FBgn0011902	2600	FBgn0011902	2600
677	3L	17119648	17121001	1.237868785858	17120371	0.978183970732	FBgn0052175	41598	FBgn0036702	87011
678	2R	16757729	16759539	1.237547874451	16758793	1.039056062698	FBgn0034606	258	FBgn0034606	258
679	2L	11413521	11415194	1.236302852631	11414292	1.146947979927	FBgn0004579	31311	FBgn0004579	31311
680	2L	13819540	13820838	1.235786437988	13820080	0.861431121826	FBgn0000153	1123	FBgn0001961	9659
681	2R	5488950	5493856	1.235713481903	5490877	1.242853389067	FBgn0000606	177	FBgn0000606	177
682	3R	16776389	16778009	1.235599517822	16777170	1.000003309811	FBgn0002921	2734	FBgn0038834	100899
683	3L	22201280	22202505	1.233826160431	22201768	1.07097160115	FBgn0004179	666	FBgn0037156	1254
684	2R	2950651	2952158	1.233253002167	2951077	1.220355415344	FBgn0033169	1429	FBgn0033179	27467
685	X	3303780	3305150	1.230146884918	3304405	0.878356765298	FBgn0029659	11990	FBgn0029664	34720
686	3L	22124982	22126625	1.229557514191	22125598	1.112365067005	FBgn0037152	26330	FBgn0037156	74916
687	3R	19606535	19609660	1.229334831238	19608635	0.941202949075	FBgn0015513	1127	FBgn0015513	1127
688	3R	25122888	25124520	1.229328155518	25123683	1.13434045455	FBgn0039659	732	FBgn0003525	42181
689	3R	20083444	20085888	1.228284835815	20084308	1.122622913784	FBgn0039175	5928	FBgn0051130	6673
690	3R	11408424	11411330	1.226400375366	11409267	1.006943590501	FBgn0038350	30773	FBgn0053207	82641
691	3L	23213153	23214204	1.225942134857	23213573	1.13895778656	FBgn0052231	21899	FBgn0024733	184258
692	2R	7540239	7541666	1.224510192871	7540959	0.95861603232	FBgn0033674	218	FBgn0011704	39609
693	3L	7921401	7922743	1.222037315369	7922050	0.930688500404	FBgn0041156	88	FBgn0035827	11728
694	3R	6448786	6450263	1.2213306427	6449606	0.966443750593	FBgn0001235	14780	FBgn0001235	14780
695	2L	18230364	18231924	1.219780921936	18231063	1.111469686031	FBgn0051786	19281	FBgn0041184	82724
696	3R	11401245	11402757	1.218517303467	11401881	0.89584249258	FBgn0038350	23387	FBgn0053207	90027
697	2R	4151912	4154088	1.218435287476	4152739	1.121115028858	FBgn0003892	8709	FBgn0003892	8709
698	3L	22716658	22718571	1.216472625732	22717836	1.061792878544	FBgn0037191	4444	FBgn0037200	88211
699	2L	12009604	12012652	1.214911937714	12010481	1.027807628407	FBgn0014019	2105	FBgn0032390	20517
700	2L	5366400	5367791	1.213012695312	5367081	0.97424995198	FBgn0016920	20844	FBgn0031700	38211
701	2L	14280173	14281662	1.211050033569	14280995	0.944507535299	FBgn0052971	3515	FBgn0028529	74085
702	2R	19431462	19433192	1.209918022156	19432297	1.214534422931	FBgn0034931	542	FBgn0015268	17383
703	3L	14925267	14926504	1.209052085876	14925860	0.927669525146	FBgn0026320	8746	FBgn0026320	8746
704	2L	19185803	19187157	1.208220481873	19186399	1.008010864258	FBgn0015380	124	FBgn0032762	57044
705	X	19722396	19724226	1.20804977417	19723320	1.176723186786	FBgn0000076	677	FBgn0031079	37332
706	2R	8399600	8401158	1.207565784454	8400422	1.057793172201	FBgn0003975	226	FBgn0000181	14278
707	3L	17322034	17323524	1.206381320953	17322852	0.962016217849	FBgn0015550	2057	FBgn0026197	43865
708	2R	5776156	5777889	1.204201698303	5776926	1.084498087565	FBgn0050009	1287	FBgn0033486	147420
709	3L	2070636	2072096	1.201981544495	2071450	0.976734554066	FBgn0003432	27699	FBgn0035315	109095
710	2L	6212690	6214331	1.201456069946	6213460	1.150709432714	FBgn0026755	11590	FBgn0031782	85698
711	3L	21456581	21457866	1.201292037964	21457118	0.831024825573	FBgn0037094	99	FBgn0037094	99
712	3R	2832147	2833678	1.200526714325	2832954	1.003678658429	FBgn0000095	8004	FBgn0010774	73172
713	2L	15728704	15730178	1.199860095978	15729326	0.922545994029	FBgn0010382	14758	FBgn0003936	18285
714	3R	26677224	26678660	1.199648857117	26677885	0.950670659542	FBgn0003720	152	FBgn0003720	152
715	2R	15586754	15588256	1.199549674988	15587384	1.109615662519	FBgn0004364	38990	FBgn0004364	38990
716	3R	11412410	11414673	1.19925403595	11413628	0.978065266329	FBgn0038350	35134	FBgn0053207	78280
717	2R	1632454	1634212	1.198895931244	1633354	1.174980608622	FBgn0033063	11424	FBgn0033062	40346
718	3R	12651409	12653108	1.198693275452	12652211	1.037918427411	FBgn0000014	3558	FBgn0020546	23515
719	2R	5206126	5207415	1.198246002197	5206694	0.894573043374	FBgn0023143	1553	FBgn0023143	1553
720	2R	15441838	15443135	1.197242259979	15442419	0.823109963361	FBgn0050447	19760	FBgn0004364	183955
721	3R	12342956	12344371	1.197012901306	12343728	0.904909246108	FBgn0038441	4556	FBgn0027053	47905
722	2L	2749695	2751622	1.195760726929	2750515	1.130006048414	FBgn0003075	1993	FBgn0003075	1993
723	2R	12984199	12985398	1.195329666138	12984724	0.871814346313	FBgn0022987	229	FBgn0028953	12180
724	X	1899100	1900436	1.195029735565	1899699	1.002126121521	FBgn0026878	184	FBgn0003964	2260
725	2R	11042945	11044271	1.193996429443	11043526	0.906527126537	FBgn0019968	3575	FBgn0019968	3575
726	2R	11254151	11255733	1.193832397461	11254891	0.950661122799	FBgn0050089	12630	FBgn0050089	12630
727	2L	21130537	21131805	1.193140029907	21131280	0.832399368286	FBgn0032919	455	FBgn0032919	455
728	2R	9453318	9454899	1.19283246994	9454092	1.057542015524	FBgn0013733	3925	FBgn0033886	22219
729	3L	17324185	17326027	1.192182540894	17324949	1.020278537975	FBgn0015550	40	FBgn0026197	41768
730	3R	27510982	27512362	1.191129684448	27511708	0.81180230309	FBgn0039864	6106	FBgn0039867	50956
731	3R	19125485	19127716	1.191106796265	19126898	0.903807520866	FBgn0039071	10987	FBgn0039067	43119
732	2L	5238837	5240750	1.190243244171	5239808	0.891216109781	FBgn0051971	958	FBgn0000228	38750
733	3R	12776481	12777995	1.189789772034	12777211	1.00040179491	FBgn0000015	20747	FBgn0038471	89195
734	2L	659917	661230	1.186794757843	660718	0.856959788005	FBgn0031273	35055	FBgn0031267	86486
735	4	521365	523376	1.184495925903	522063	0.982962012291	FBgn0004607	2038	FBgn0026777	193716
736	3R	22700796	22702435	1.183897018433	22701634	0.94105887413	FBgn0002838	44	FBgn0002838	44
737	3L	361057	362403	1.182420730591	361799	0.88326587677	FBgn0003749	951	FBgn0035136	16884
738	2L	20640831	20642476	1.182107925415	20641737	1.00014630486	FBgn0032872	2032	FBgn0000986	80771
739	2R	8419441	8420955	1.18134355545	8420298	0.950017985176	FBgn0010488	11606	FBgn0010488	11606
740	3L	18584283	18585831	1.179705619812	18584975	1.114179253578	FBgn0052200	1326	FBgn0036800	2978
741	3R	24034872	24036129	1.178733825684	24035551	0.804337561131	FBgn0039572	25270	FBgn0040108	118454
742	2L	11148473	11150084	1.177191734314	11149318	1.077431903166	FBgn0010197	443	FBgn0028700	18673
743	X	9344996	9346524	1.176377773285	9345747	0.907750701904	FBgn0030133	405	FBgn0030136	54093
744	3R	27837874	27839439	1.176062107086	27838766	0.947158140295	FBgn0011224	19766	FBgn0002780	39028
745	3R	26606765	26608355	1.176048278809	26607698	0.966141981237	FBgn0004606	16050	FBgn0003720	70339
746	3L	1529389	1530966	1.170654296875	1530179	1.05023283117	FBgn0041342	566	FBgn0035233	11588
747	3L	4629013	4630660	1.169424533844	4629761	1.0319926318	FBgn0052238	242	FBgn0035562	18712
748	2L	14576793	14578362	1.16499042511	14577536	0.942344777724	FBgn0028913	13810	FBgn0005771	86674
749	X	20399594	20401050	1.164030075073	20400285	0.962634928086	FBgn0031123	4305	FBgn0040649	103429
750	2L	19571075	19573018	1.164025306702	19571914	1.225775527954	FBgn0005672	1339	FBgn0005672	1339
751	3R	11814416	11815800	1.163687705994	11815111	0.941784690408	FBgn0003507	3188	FBgn0003507	3188
752	3R	10103189	10104257	1.163249492645	10103782	0.688095271587	FBgn0003862	8841	FBgn0003862	8841
753	2R	5475912	5477174	1.163242816925	5476540	0.944603474935	FBgn0033468	335	FBgn0027619	4233
754	X	2255202	2256047	1.1626329422	2255868	1.039943915147	FBgn0040385	11187	FBgn0001150	29251
755	3L	11527984	11529443	1.162584781647	11528699	1.00729060173	FBgn0036172	7481	FBgn0036180	54688
756	2L	4999704	5001597	1.162349700928	5000785	1.072407666375	FBgn0053113	8959	FBgn0010607	29332
757	2L	5983234	5984341	1.162273406982	5983638	1.04643760008	FBgn0001942	1879	FBgn0001942	1879
758	2L	9612912	9614306	1.162131309509	9613659	0.867626084222	FBgn0040070	477	FBgn0015393	86175
759	3R	2869093	2870916	1.157509326935	2869827	0.979236827177	FBgn0024289	8230	FBgn0010774	36299
760	3R	1924346	1925666	1.157331466675	1925072	0.911754544576	FBgn0026077	1537	FBgn0003261	90771
761	X	15645002	15646619	1.15678691864	15645820	1.099112129211	FBgn0003345	445	FBgn0025809	26304
762	3R	17280223	17281774	1.156464576721	17280924	0.888617753983	FBgn0011278	8882	FBgn0013984	125327
763	3R	4708753	4710061	1.156365394592	4709445	0.914148390293	FBgn0053551	20790	FBgn0053551	20790
764	3R	27359734	27361275	1.156125068665	27360381	0.983829259872	FBgn0039852	8373	FBgn0039857	61586
765	3L	21400953	21402348	1.15519618988	21401706	0.946075630188	FBgn0014143	8691	FBgn0014143	8691
766	3R	935101	936396	1.1544713974	935699	0.869814364115	FBgn0037293	18111	FBgn0010313	23291
767	2L	7992966	7995149	1.153873443604	7994290	0.994340360165	FBgn0031969	108	FBgn0031977	35174
768	2L	20677655	20678862	1.153585910797	20678115	0.874693523754	FBgn0032877	8152	FBgn0000986	44393
769	X	10667675	10669099	1.153093338013	10668456	0.867899838616	FBgn0030235	456	FBgn0030235	456
770	2L	4363144	4364690	1.152958393097	4363776	0.982957661152	FBgn0026319	8214	FBgn0026319	8214
771	2L	15309089	15310549	1.152530670166	15309856	0.990780591965	FBgn0041103	5979	FBgn0001981	19937
772	3R	20425114	20426499	1.152276992798	20425874	0.81075281567	FBgn0051312	12589	FBgn0039210	15019
773	3L	15089902	15091245	1.152205467224	15090461	0.934182866414	FBgn0036481	116	FBgn0025776	81125
774	X	9612708	9614055	1.151811122894	9613403	0.944592094421	FBgn0030151	10564	FBgn0000233	73994
775	3L	17618039	17619403	1.151641368866	17618674	0.937793507295	FBgn0052179	861	FBgn0052179	861
776	2R	18694480	18696277	1.150353908539	18695359	1.008739471436	FBgn0034833	3351	FBgn0003062	113039
777	3L	254357	255885	1.14995765686	255128	0.994001918369	FBgn0029002	44	FBgn0035121	7218
778	2R	10614246	10616276	1.149780273438	10615339	0.996368789673	FBgn0015371	14781	FBgn0033989	108253
779	X	7014151	7015400	1.149698257446	7014919	0.695996642113	FBgn0047092	19833	FBgn0029933	71630
780	3L	20895663	20897332	1.149244785309	20896488	1.044629335403	FBgn0037039	102	FBgn0003415	64777
781	X	17662581	17665163	1.149097442627	17664249	1.025601387024	FBgn0030870	528	FBgn0030870	528
782	X	18136781	18138464	1.148806095123	18137585	1.076631903648	FBgn0004956	4177	FBgn0004956	4177
783	3R	6419318	6420978	1.148131847382	6420152	1.05585449934	FBgn0001235	44234	FBgn0001235	44234
784	2L	2872661	2874498	1.147894382477	2873621	0.984292703516	FBgn0051694	897	FBgn0004584	99055
785	3R	2548667	2550356	1.147383213043	2549439	1.036206944784	FBgn0051481	18346	FBgn0004054	20423
786	2L	8543032	8544740	1.144200801849	8543806	0.957922991584	FBgn0011259	473	FBgn0029004	15188
787	3R	9718396	9720044	1.143665313721	9719169	1.06871420145	FBgn0000576	8412	FBgn0000576	8412
788	3R	24413905	24415094	1.142894744873	24414476	0.727654933929	FBgn0000659	3671	FBgn0000659	3671
789	3L	14929209	14930987	1.142793655396	14930260	1.148570569356	FBgn0026320	4346	FBgn0026320	4346
790	2L	4280919	4283753	1.142320156097	4282154	0.98803293705	FBgn0010473	997	FBgn0003941	54512
791	3R	2586052	2588693	1.141921520233	2586778	0.906389741337	FBgn0000071	1537	FBgn0000071	1537
792	2R	3500539	3502057	1.139554023743	3501302	0.864222077762	FBgn0033247	1027	FBgn0033243	21465
793	2L	19200510	19202052	1.138956069946	19201375	0.952881395817	FBgn0015380	15100	FBgn0032762	72020
794	3L	21758087	21759474	1.138917922974	21758791	0.896397141849	FBgn0037135	131	FBgn0037134	1485
795	2L	16277346	16278198	1.138345241547	16277435	1.020562744141	FBgn0001994	6222	FBgn0001994	6222
796	2R	4402212	4403727	1.138248920441	4402908	0.905301542843	FBgn0033337	304	FBgn0033341	10277
797	3L	6740355	6742087	1.138118743896	6741281	1.022015066708	FBgn0052392	4088	FBgn0035714	14421
798	3L	8836496	8838079	1.138078689575	8837310	0.975193321705	FBgn0052026	26901	FBgn0020633	28247
799	X	20504134	20505887	1.137912273407	20504916	1.111238225301	FBgn0003300	201	FBgn0003300	201
800	2L	6178122	6180081	1.137316226959	6179313	1.009159032036	FBgn0040951	11158	FBgn0031782	51551
801	3R	950908	952572	1.135595321655	951834	0.936698576983	FBgn0037293	1976	FBgn0010313	39426
802	3R	14398497	14400149	1.133001327515	14399135	0.856295049191	FBgn0038627	318	FBgn0027841	85979
803	3L	22391705	22393112	1.132972717285	22392408	0.952772736549	FBgn0037163	2616	FBgn0004449	50680
804	3R	9230575	9231967	1.132173061371	9231283	0.892072200775	FBgn0038150	693	FBgn0038150	693
805	2R	14776922	14778420	1.130567550659	14777651	1.089163107031	FBgn0034423	2874	FBgn0003254	12938
806	3R	4292908	4295600	1.130229949951	4294588	0.892564833164	FBgn0051369	25041	FBgn0040529	127825
807	3R	8895394	8896820	1.126871109009	8896087	0.876742755665	FBgn0004666	12606	FBgn0003308	37828
808	2L	19329147	19331160	1.125331878662	19329904	1.057964430915	FBgn0024245	29249	FBgn0024245	29249
809	3R	26594989	26596765	1.123213291168	26596022	0.951113040631	FBgn0004606	4374	FBgn0003720	82015
810	3R	16384470	16386421	1.122587203979	16385589	0.986101786296	FBgn0040575	244	FBgn0040575	244
811	X	18130330	18132578	1.122435569763	18131529	0.923836427576	FBgn0030911	5013	FBgn0004956	10233
812	3L	133821	135170	1.122178077698	134388	0.786000315348	FBgn0035100	1733	FBgn0035105	33566
813	3L	884407	886279	1.122053146362	885665	0.931682705879	FBgn0035176	798	FBgn0035164	64619
814	2R	8295143	8296835	1.121835708618	8295894	1.051208832685	FBgn0003326	557	FBgn0003326	557
815	3L	6359234	6360477	1.121706008911	6359895	0.767908990383	FBgn0052398	16287	FBgn0020251	109782
816	3R	19082746	19084221	1.121121883392	19083477	1.091082751751	FBgn0039067	302	FBgn0039067	302
817	3R	2561050	2562544	1.120988368988	2561821	0.984259128571	FBgn0051481	5964	FBgn0004054	8041
818	3L	16737724	16739336	1.120509624481	16738467	0.894157350063	FBgn0036660	6507	FBgn0036660	6507
819	2L	6829329	6830934	1.120331764221	6830024	0.890321910381	FBgn0051632	7707	FBgn0042092	77793
820	2L	12002688	12004441	1.120118618011	12003316	0.802921567644	FBgn0032394	1040	FBgn0032390	13352
821	2R	20618815	20620414	1.11899471283	20619825	0.851688441108	FBgn0050430	17207	FBgn0001148	50245
822	X	4055920	4057347	1.118530750275	4056528	0.984182298183	FBgn0000635	5201	FBgn0026080	93849
823	3R	11811435	11812982	1.118286132812	11812213	0.854710698128	FBgn0003507	290	FBgn0003507	290
824	3R	1144696	1146189	1.118105888367	1145425	0.90577248966	FBgn0013576	16201	FBgn0037310	19558
825	X	1992358	1995241	1.117505073547	1993110	0.92151757649	FBgn0004861	409	FBgn0025626	71818
826	2L	15329159	15330263	1.117278575897	15329629	0.657666802406	FBgn0001981	164	FBgn0001981	164
827	2L	14554184	14555919	1.115193367004	14555140	0.826251475016	FBgn0028881	6065	FBgn0005771	64278
828	2R	3761664	3763184	1.113368988037	3762436	1.082874806722	FBgn0033277	3633	FBgn0010109	18296
829	3R	26591078	26593731	1.112926483154	26592982	1.046126926647	FBgn0004606	1334	FBgn0003720	85055
830	2L	11967257	11968852	1.11248588562	11968026	1.03343518575	FBgn0032386	1417	FBgn0032390	21938
831	X	8674710	8676028	1.112447738647	8675353	0.785098775228	FBgn0052710	10895	FBgn0030061	115166
832	2R	3049884	3051412	1.111503601074	3050625	0.983087897301	FBgn0033191	884	FBgn0022772	13104
833	2R	17152977	17154788	1.110016345978	17153884	0.857069790363	FBgn0034644	124	FBgn0050284	5697
834	3R	27514794	27516986	1.107060432434	27516134	0.954283184475	FBgn0039864	10532	FBgn0039867	46530
835	3R	10547017	10548399	1.106965065002	10547925	0.738799487843	FBgn0053967	2053	FBgn0051314	24868
836	3R	10292480	10293784	1.10654258728	10293228	0.834565544128	FBgn0051330	34326	FBgn0038234	44362
837	3R	9118340	9119841	1.1056599617	9119047	0.992352187634	FBgn0038134	127	FBgn0038134	127
838	3R	24899046	24900740	1.105630397797	24900042	0.934864401817	FBgn0039632	11161	FBgn0039633	22667
839	3L	1499456	1501009	1.105367660522	1500277	0.90745157354	FBgn0011204	493	FBgn0028577	14156
840	X	20549592	20551644	1.105354309082	20550464	0.970270381254	FBgn0031129	3828	FBgn0003300	45347
841	3R	10919909	10921226	1.104187965393	10920604	0.823704551248	FBgn0051304	7318	FBgn0038301	118718
842	2R	18197434	18200085	1.104162216187	18199373	0.858622999752	FBgn0020257	2818	FBgn0020257	2818
843	3R	12455672	12458408	1.101430892944	12456882	1.09948534124	FBgn0000634	5934	FBgn0038453	12445
844	2L	9758309	9759511	1.10009098053	9758892	0.838730573654	FBgn0022720	554	FBgn0032138	47623
845	2R	1629098	1630430	1.09867477417	1629797	0.915924464955	FBgn0033063	14981	FBgn0033062	36789
846	3L	22068948	22070896	1.095942974091	22070206	0.778125047684	FBgn0037153	249	FBgn0000100	60323
847	2R	4166118	4168766	1.095828533173	4166828	0.943924307823	FBgn0050353	3191	FBgn0050353	3191
848	2L	5052256	5054131	1.09566783905	5053060	0.971307922812	FBgn0022023	149	FBgn0022023	149
849	3L	8516980	8518347	1.095268726349	8517559	0.897603332996	FBgn0035909	8660	FBgn0024236	18368
850	3R	17492510	17494009	1.094727993011	17493185	0.971546681722	FBgn0038894	1885	FBgn0004493	4287
851	2L	18890537	18892149	1.093760967255	18891397	0.963681817055	FBgn0003896	14212	FBgn0032717	55801
852	3L	11388306	11389739	1.092628002167	11389022	0.919860559351	FBgn0036157	10075	FBgn0036165	72485
853	2R	7533028	7535532	1.090989112854	7534215	0.799795094658	FBgn0004839	1516	FBgn0011704	32865
854	2L	16842684	16844075	1.089915275574	16843278	0.925474584103	FBgn0032614	1364	FBgn0032620	54840
855	2R	20495347	20496741	1.089839935303	20496012	0.921074655321	FBgn0035091	2457	FBgn0002607	18865
856	X	17576007	17577751	1.089473724365	17577049	0.920673314263	FBgn0030866	3838	FBgn0030866	3838
857	2L	10611187	10612487	1.088485240936	10611859	0.887611501357	FBgn0032271	19194	FBgn0032269	34067
858	3R	21848851	21851515	1.088327884674	21850647	0.975115358829	FBgn0002629	432	FBgn0002629	432
859	2R	20389395	20391207	1.086452484131	20390003	0.811453538782	FBgn0035075	834	FBgn0050423	6567
860	2L	19679335	19680643	1.086133480072	19680068	0.79949463115	FBgn0005590	16896	FBgn0005590	16896
861	2L	8144726	8146299	1.085598945618	8145686	0.807601511478	FBgn0051606	1944	FBgn0051607	3264
862	2R	3579462	3581053	1.08377122879	3580120	0.873553612653	FBgn0020279	326	FBgn0021814	11728
863	2L	18796593	18798292	1.083325386047	18797453	0.792570537991	FBgn0040992	9462	FBgn0032717	38143
864	3L	21838522	21839873	1.081719398499	21839288	0.914641082287	FBgn0014362	25818	FBgn0046301	73242
865	3L	20621204	20622485	1.081185340881	20621872	0.864782512188	FBgn0052431	289	FBgn0001320	7332
866	2R	19080341	19082694	1.080245018005	19081887	0.930599159665	FBgn0015903	9390	FBgn0015903	9390
867	X	9581241	9582855	1.080047130585	9582010	0.837969839573	FBgn0020378	16170	FBgn0000233	42601
868	3R	16742929	16744422	1.079109191895	16743589	1.058593622843	FBgn0038842	3566	FBgn0038834	67318
869	2R	16752290	16753600	1.078369140625	16753002	0.92042204913	FBgn0034606	5533	FBgn0034606	5533
870	2L	3836017	3837381	1.0782289505	3836675	0.843775693108	FBgn0004567	167	FBgn0004567	167
871	2L	17736007	17737164	1.077333450317	17736663	0.749605284797	FBgn0015609	1213	FBgn0032646	239625
872	3L	7961667	7963172	1.077005386353	7962420	0.88466498431	FBgn0011817	9424	FBgn0011817	9424
873	3L	20336188	20337708	1.076948165894	20336868	0.905745327473	FBgn0028978	1419	FBgn0028978	1419
874	2L	13884709	13886540	1.076494216919	13885807	0.98466946097	FBgn0019890	18852	FBgn0019890	18852
875	2R	2624318	2625721	1.076477050781	2625050	0.976529502869	FBgn0033142	6295	FBgn0033156	165230
876	3R	911888	913532	1.075384140015	912616	1.001222778769	FBgn0010313	208	FBgn0010313	208
877	3L	20855503	20857311	1.075047969818	20856451	1.058327376842	FBgn0037035	5216	FBgn0003415	104814
878	2L	594043	595345	1.073990821838	594640	0.796323271359	FBgn0010323	47	FBgn0031267	20408
879	3R	2860849	2862297	1.072410106659	2861644	0.90604954958	FBgn0024289	16413	FBgn0010774	44482
880	X	19678452	19679973	1.07195854187	19679154	0.962480962276	FBgn0031079	6834	FBgn0031079	6834
881	2L	12611224	12612558	1.071403980255	12611990	0.843167066574	FBgn0032439	609	FBgn0002970	6358
882	3R	17987946	17989523	1.070775985718	17988760	0.791375458241	FBgn0053335	1980	FBgn0053335	1980
883	3L	20577407	20578763	1.070751190186	20578031	0.870356503655	FBgn0037014	6960	FBgn0001320	51173
884	3R	11744844	11747826	1.070374011993	11745811	0.968621590558	FBgn0038385	824	FBgn0038385	824
885	2R	8965643	8966998	1.069880008698	8966279	0.900400400162	FBgn0013765	113	FBgn0013765	113
886	2R	19164354	19165820	1.067660808563	19165083	0.908124669393	FBgn0034886	93	FBgn0016762	36515
887	2L	17258695	17260073	1.06728553772	17259501	0.850208114175	FBgn0032629	2840	FBgn0032633	120575
888	X	4298659	4300152	1.067169189453	4299486	0.912700176239	FBgn0000179	41393	FBgn0029714	97718
889	3L	6720287	6721581	1.065159320831	6720883	0.786451676313	FBgn0052393	3787	FBgn0035713	5350
890	3R	26236742	26238129	1.064510822296	26237321	0.848174285889	FBgn0027544	11372	FBgn0039764	12233
891	X	18518458	18520121	1.064295768738	18519329	0.986839631025	FBgn0004959	377	FBgn0004959	377
892	2L	19193873	19195171	1.062207221985	19194496	0.822487771511	FBgn0015380	8221	FBgn0032762	65141
893	2R	15827386	15828754	1.060523033142	15828001	0.854038238525	FBgn0034501	3772	FBgn0034503	13668
894	2R	13233730	13235084	1.059951782227	13234435	0.871577431174	FBgn0028494	245	FBgn0063386	16470
895	3R	16949498	16950891	1.059909343719	16950184	0.921446621418	FBgn0023423	3018	FBgn0010770	8226
896	2L	16275365	16276222	1.059453964233	16276174	0.960664537218	FBgn0001994	7483	FBgn0001994	7483
897	2L	2401530	2402869	1.058374404907	2402124	0.821384429932	FBgn0031424	1818	FBgn0028485	36789
898	3R	2678879	2680426	1.0574426651	2679624	0.961388528347	FBgn0003339	3738	FBgn0001077	10422
899	2R	9848166	9850079	1.057279586792	9849205	0.755705237389	FBgn0033923	1947	FBgn0033923	1947
900	3L	13003088	13004666	1.057228088379	13003882	0.896038111518	FBgn0036338	3498	FBgn0011284	11821
901	3L	727162	728411	1.056396484375	727768	0.825038015842	FBgn0052482	442	FBgn0000575	5170
902	3R	15644171	15645720	1.056146144867	15644907	0.893188297749	FBgn0051471	16495	FBgn0038741	58232
903	X	18701591	18702919	1.055404186249	18702450	0.724446184495	FBgn0052542	3057	FBgn0040883	3073
904	3L	14141898	14143926	1.054240226746	14143278	0.891274564406	FBgn0000411	601	FBgn0000411	601
905	3L	18815482	18816704	1.054140090942	18816170	0.840551185608	FBgn0036816	4651	FBgn0036818	15428
906	2R	17356246	17357593	1.053609371185	17356898	0.831131339073	FBgn0050406	838	FBgn0034657	128819
907	4	1108443	1109603	1.053379535675	1108952	0.730155436198	FBgn0005561	116	FBgn0011642	27786
908	3L	17816982	17818644	1.053191661835	17817885	0.89508575201	FBgn0036763	2931	FBgn0036762	5710
909	3R	15905269	15906613	1.052882194519	15905791	0.862462829141	FBgn0003249	2381	FBgn0038769	44014
910	X	2840803	2842141	1.050802230835	2841447	0.728623211384	FBgn0003285	11459	FBgn0004647	149581
911	3L	16975792	16977178	1.050758361816	16976589	0.834625116984	FBgn0036685	4850	FBgn0025582	224341
912	2R	5002421	5003599	1.050032138824	5002997	0.837101578712	FBgn0004360	2985	FBgn0053774	90900
913	2R	7938914	7940237	1.048933506012	7939434	0.735624706044	FBgn0033734	542	FBgn0010238	29664
914	X	15519666	15521874	1.048795223236	15520477	0.981620395885	FBgn0030667	1275	FBgn0030671	17585
915	2L	4377896	4379850	1.045827388763	4379240	0.808368444443	FBgn0031597	3479	FBgn0031597	3479
916	3L	21568877	21570176	1.045729637146	21569481	0.732709435856	FBgn0037110	255	FBgn0028663	95778
917	2L	4810230	4812376	1.045215606689	4811730	0.909305684707	FBgn0031630	1295	FBgn0031632	10046
918	3L	2376913	2378189	1.044638633728	2377607	0.686069208033	FBgn0052298	3083	FBgn0052299	3841
919	3R	21860498	21862863	1.044058799744	21861908	0.789893486921	FBgn0002633	852	FBgn0002633	852
920	3L	4929628	4931065	1.043860435486	4930448	0.716223211849	FBgn0052233	150	FBgn0035570	239745
921	3L	1416074	1417463	1.043733596802	1416803	0.846795499325	FBgn0043865	4372	FBgn0004635	30521
922	2L	8841145	8842611	1.042935848236	8841892	0.908450762431	FBgn0029123	16267	FBgn0029123	16267
923	3R	25551598	25552964	1.042750358582	25552223	0.771031061808	FBgn0039688	527	FBgn0039687	1581
924	3R	3167604	3168809	1.042622566223	3168186	0.848719000816	FBgn0051496	2749	FBgn0043853	130758
925	3L	14942324	14943502	1.042025089264	14942920	0.795504887899	FBgn0036459	2448	FBgn0040296	3020
926	3L	22288438	22289654	1.0413646698	22289039	0.81315130346	FBgn0052450	25420	FBgn0052450	25420
927	2R	3665885	3667348	1.040667533875	3666594	0.851163190954	FBgn0010504	1869	FBgn0050373	9885
928	3L	7123896	7125105	1.040186405182	7124458	0.65520387888	FBgn0052390	6149	FBgn0028383	6562
929	3R	47	1573	1.03936290741	755	0.93523199418	FBgn0037213	375	FBgn0037213	375
930	3R	17682122	17683866	1.037835121155	17682693	0.824514985085	FBgn0015229	709	FBgn0038925	170505
931	3L	2416621	2418044	1.036947727203	2417325	0.880613158731	FBgn0052306	19795	FBgn0053231	31363
932	3L	4215512	4216788	1.032894611359	4216103	0.825203061104	FBgn0001257	3576	FBgn0011692	10165
933	3R	12395672	12397036	1.032386779785	12396383	0.839223206043	FBgn0038445	855	FBgn0038453	72944
934	2L	7298655	7301214	1.031569480896	7299389	0.956973580753	FBgn0004009	7772	FBgn0004009	7772
935	3R	11161614	11162977	1.030976295471	11162280	0.77005779042	FBgn0038320	3279	FBgn0013269	3416
936	2L	18480720	18481836	1.030679225922	18481152	0.65568120139	FBgn0032682	264	FBgn0032682	264
937	2R	2022762	2024116	1.028694152832	2023329	0.881674110889	FBgn0010347	9257	FBgn0041145	98989
938	3R	11303510	11304952	1.028454780579	11304191	0.904749421512	FBgn0038341	2276	FBgn0067339	60686
939	3R	12683012	12684383	1.027906417847	12683711	0.873561143875	FBgn0082171	1674	FBgn0082171	1674
940	2L	26678	28759	1.027760505676	27389	0.905402310689	FBgn0031209	3501	FBgn0002121	6017
941	2L	16321309	16322540	1.027638435364	16321844	0.723841274486	FBgn0000250	186	FBgn0000250	186
942	X	8600233	8601488	1.027507305145	8600792	0.752274703979	FBgn0030063	34999	FBgn0030061	40605
943	3R	3943429	3944734	1.026166915894	3944105	0.847710238563	FBgn0037550	7950	FBgn0037550	7950
944	3R	15062781	15064424	1.025582313538	15063668	0.980352850521	FBgn0038693	8184	FBgn0000463	88267
945	X	8512392	8513557	1.025531768799	8512940	0.84077757597	FBgn0030055	9359	FBgn0004102	17054
946	3L	736735	737928	1.02360534668	737398	0.773115634918	FBgn0000575	4460	FBgn0000575	4460
947	X	19608347	19609792	1.023141860962	19609014	0.859325857723	FBgn0031071	7851	FBgn0031071	7851
948	2L	21697815	21698958	1.022501945496	21698408	0.843206258921	FBgn0051619	26279	FBgn0000559	28665
949	2L	17743902	17745633	1.0221118927	17744756	0.928492367268	FBgn0015609	9306	FBgn0032646	247718
950	3L	12666387	12668047	1.021587371826	12667338	0.91710393569	FBgn0014343	357	FBgn0036306	61366
951	3L	11130331	11131834	1.021585464478	11130971	0.889239535612	FBgn0036139	6239	FBgn0036136	33823
952	2R	20671245	20672495	1.021462440491	20671789	0.714378244737	FBgn0054038	3745	FBgn0001325	62426
953	3R	5062656	5063524	1.02062702179	5062885	0.545353669387	FBgn0003165	519	FBgn0000412	3491
954	3R	16418709	16420279	1.020173072815	16419661	0.82456433773	FBgn0023097	776	FBgn0023097	776
955	3R	20355820	20357523	1.019905567169	20356628	0.87183453055	FBgn0039206	120	FBgn0039205	348
956	2R	5203515	5205092	1.019606590271	5204269	0.955509129693	FBgn0023143	872	FBgn0023143	872
957	2L	6240319	6242348	1.019002914429	6241417	0.953881369697	FBgn0031791	14459	FBgn0031782	113655
958	X	4269749	4270984	1.018733978271	4270365	0.77014964819	FBgn0000179	12272	FBgn0029714	126839
959	X	18699549	18700910	1.017292976379	18700069	0.736261031207	FBgn0040883	692	FBgn0040883	692
960	2R	8104522	8106745	1.017148017883	8105909	0.990532426273	FBgn0050055	699	FBgn0050055	699
961	3L	14165639	14166830	1.016304969788	14166151	0.708247363567	FBgn0052141	2542	FBgn0013718	10015
962	2R	6045535	6048391	1.016110420227	6046875	0.960613980013	FBgn0005630	8200	FBgn0004399	22842
963	2L	66264	67322	1.016061782837	66832	0.677167892456	FBgn0067779	212	FBgn0002931	20550
964	2L	10548530	10549944	1.015319347382	10549124	0.918210089207	FBgn0051721	4243	FBgn0032268	18166
965	3L	16345670	16347264	1.014791965485	16346388	0.895405432757	FBgn0036622	441	FBgn0014163	30710
966	3L	22396587	22398152	1.01447725296	22397262	0.979526631972	FBgn0037163	2238	FBgn0004449	55534
967	3L	4212628	4215263	1.013986587524	4214167	0.769914907568	FBgn0001257	5512	FBgn0011692	12101
968	2L	1502035	1503328	1.013222694397	1502653	0.706718388726	FBgn0031344	250	FBgn0031345	14785
969	3R	27709095	27710466	1.012255191803	27709703	0.869584868936	FBgn0039883	51104	FBgn0011013	136452
970	2R	11310538	11311846	1.011826515198	11311218	0.826173210144	FBgn0050321	3031	FBgn0050089	68957
971	X	9622451	9623734	1.011575698853	9623024	0.754669253031	FBgn0030151	943	FBgn0000233	83615
972	X	8065091	8066537	1.010848999023	8065861	0.86397254467	FBgn0030025	20059	FBgn0030028	50779
973	3R	15624901	15625982	1.008771419525	15625481	0.621215879917	FBgn0051471	2931	FBgn0038741	77658
974	2R	13094028	13095311	1.005465507507	13094647	0.789092719555	FBgn0034246	1722	FBgn0029079	11182
975	3L	20914415	20915736	1.004804134369	20915043	0.821873962879	FBgn0053283	2437	FBgn0003415	46222
976	3R	21867316	21868754	1.004630565643	21868064	0.722846806049	FBgn0001139	632	FBgn0000591	2018
977	X	2321246	2322638	1.003774642944	2321950	0.816322750515	FBgn0040388	4209	FBgn0004050	18025
978	2R	10643995	10645296	1.00354719162	10644670	0.808015150182	FBgn0015371	14550	FBgn0033989	137584
979	3R	17217565	17219008	1.002583503723	17218176	0.862322449684	FBgn0004862	3571	FBgn0043012	122377
980	X	12569098	12570473	1.002299785614	12569678	0.763720568489	FBgn0024308	6702	FBgn0053963	76279
981	2L	14474851	14476321	1.002029895782	14475611	0.846678045061	FBgn0005771	15251	FBgn0005771	15251
982	X	21000325	21001498	1.002028942108	21000926	0.709088385105	FBgn0031163	3048	FBgn0020369	125810
983	3R	11494058	11495684	1.001759529114	11494921	0.848788261414	FBgn0053207	3013	FBgn0053207	3013
984	2L	19106853	19108115	1.000837802887	19107491	0.91351133585	FBgn0000075	1403	FBgn0032761	20767
985	3R	7935871	7937219	0.999472141266	7936486	0.90768122673	FBgn0051361	15886	FBgn0037992	17433
986	X	9594558	9595944	0.998885154724	9595184	0.874696731567	FBgn0020378	2996	FBgn0000233	55775
987	3R	7178202	7179926	0.998497962952	7178960	0.816159884135	FBgn0026064	2593	FBgn0026064	2593
988	2R	9231647	9233321	0.997715950012	9232489	0.859440267086	FBgn0033865	23213	FBgn0000662	107972
989	X	16050274	16052159	0.997692108154	16051370	0.928589315975	FBgn0000459	699	FBgn0000459	699
990	3L	22340887	22342211	0.997264385223	22341511	0.80487370491	FBgn0004449	217	FBgn0004449	217
991	3L	14160551	14162352	0.996914386749	14161706	0.67277655882	FBgn0013718	5570	FBgn0013718	5570
992	2L	14453608	14454858	0.996824264526	14454409	0.718390352586	FBgn0028844	3593	FBgn0005771	36453
993	2L	12459506	12460847	0.995890617371	12460156	0.862790644169	FBgn0032437	6474	FBgn0040286	25491
994	3R	16705239	16706902	0.995721817017	16706121	0.859704081217	FBgn0044809	2663	FBgn0038834	29850
995	3L	10940123	10941398	0.992988586426	10940767	0.795076778957	FBgn0052070	2769	FBgn0036118	94819
996	2L	18732906	18734167	0.992301940918	18733598	0.84778547287	FBgn0032709	2741	FBgn0032702	34551
997	2R	2795636	2797109	0.992212772369	2796407	0.905306760003	FBgn0033156	6127	FBgn0033156	6127
998	2R	3263213	3264405	0.991767883301	3263916	0.665378738852	FBgn0042135	16484	FBgn0033210	75751
999	2L	11447154	11448397	0.991099357605	11447779	0.855376005173	FBgn0004579	2176	FBgn0004579	2176
1000	2L	3861279	3862400	0.990519523621	3861715	0.686365969041	FBgn0031574	966	FBgn0004567	24873
1001	X	6667116	6669115	0.990282535553	6668133	0.798959788154	FBgn0029907	358	FBgn0029907	358
1002	3L	14116357	14117723	0.989866256714	14117095	0.835413820603	FBgn0042630	20512	FBgn0000411	26784
1003	3R	4862824	4864507	0.988903999329	4863692	0.909885855282	FBgn0002932	1497	FBgn0002932	1497
1004	X	550018	550952	0.988858222961	550879	0.936458723886	FBgn0021764	7218	FBgn0025637	37986
1005	3R	11243036	11244743	0.988744258881	11243825	0.914786636829	FBgn0067339	320	FBgn0067339	320
1006	2L	8511734	8512618	0.988590240479	8512177	0.546159803867	FBgn0032050	342	FBgn0032050	342
1007	2R	18254293	18255511	0.987609863281	18254922	0.700064361095	FBgn0034774	7900	FBgn0011211	51714
1008	3L	19047851	19049310	0.987584590912	19048509	0.859476745129	FBgn0036844	3172	FBgn0036844	3172
1009	2L	8477998	8479272	0.987378120422	8478630	0.864928189446	FBgn0053194	1281	FBgn0032050	33205
1010	3R	19169086	19170175	0.987137317657	19169626	0.728475234088	FBgn0003118	2258	FBgn0002622	14899
1011	3R	9102224	9103527	0.986492156982	9102850	0.791399896145	FBgn0038130	2595	FBgn0038128	13095
1012	3R	7818299	7819722	0.985841751099	7818914	0.886878609657	FBgn0024211	123	FBgn0037992	135005
1013	2L	14516698	14518034	0.985707759857	14517278	0.851024795981	FBgn0011862	813	FBgn0005771	26416
1014	3L	8824677	8825956	0.983957290649	8825297	0.763872563839	FBgn0052026	14888	FBgn0020633	40260
1015	2R	8495903	8497775	0.983470439911	8496930	0.925241470337	FBgn0005624	34	FBgn0005624	34
1016	X	13559324	13560633	0.982132434845	13560082	0.739101466011	FBgn0002878	3856	FBgn0030510	45749
1017	2R	10893214	10894674	0.980720043182	10893863	0.815716803074	FBgn0026370	1718	FBgn0000996	1960
1018	X	12474269	12475338	0.980060577393	12474733	0.698447080759	FBgn0030412	9176	FBgn0015024	12987
1019	3R	27331144	27332639	0.980043888092	27331886	0.888364174787	FBgn0039851	7291	FBgn0039857	90081
1020	3L	22109680	22111333	0.979705810547	22110541	0.919797897339	FBgn0037152	11273	FBgn0037156	89973
1021	3L	8987008	8988624	0.978645324707	8987767	0.912954648336	FBgn0035955	3969	FBgn0035954	8622
1022	3R	17324608	17326066	0.978602409363	17325344	0.902284681797	FBgn0051179	542	FBgn0013984	80907
1023	3L	6787167	6788496	0.978538513184	6787738	0.717358813566	FBgn0003995	23631	FBgn0035714	60878
1024	X	19587236	19588593	0.978436470032	19588064	0.782201835087	FBgn0031069	3327	FBgn0031070	8196
1025	X	446922	448193	0.97779750824	447517	0.780771136284	FBgn0003986	346	FBgn0003986	346
1026	2R	20732332	20734495	0.977772712708	20733108	0.783291031333	FBgn0001325	1107	FBgn0001325	1107
1027	3L	2354404	2355705	0.975512504578	2355113	0.741809171789	FBgn0035333	379	FBgn0035334	618
1028	3L	22089688	22091023	0.974549770355	22090296	0.839675962925	FBgn0037152	8972	FBgn0000100	80413
1029	3R	13219524	13220721	0.973933696747	13220106	0.750954459695	FBgn0025456	199	FBgn0025456	199
1030	3L	4235716	4237828	0.973736286163	4236854	0.797369480133	FBgn0041171	987	FBgn0041171	987
1031	3L	154175	155514	0.973617553711	154842	0.85068506353	FBgn0035102	4916	FBgn0035105	13112
1032	2R	5932678	5934299	0.973360538483	5933308	0.78636687994	FBgn0033519	428	FBgn0033522	8217
1033	2L	10590015	10591606	0.973344802856	10590643	0.865797817707	FBgn0032269	12851	FBgn0032269	12851
1034	2R	6600947	6602435	0.972303390503	6601687	0.786519499386	FBgn0040766	4731	FBgn0033581	64276
1035	2L	16481260	16483074	0.971892356873	16482140	0.974129094018	FBgn0005677	227	FBgn0025678	129450
1036	2L	3826974	3828184	0.971576690674	3827443	0.694161860148	FBgn0003430	1763	FBgn0003430	1763
1037	3L	7334417	7335732	0.971332073212	7335044	0.79079953362	FBgn0035771	534	FBgn0082598	8702
1038	3L	13462711	13464452	0.971220016479	13463882	0.761189520359	FBgn0036373	3131	FBgn0036351	108592
1039	2R	2015686	2017134	0.971219062805	2016458	0.837320888744	FBgn0010347	2386	FBgn0041145	105860
1040	3L	10833920	10835202	0.97017288208	10834517	0.732769292944	FBgn0026160	2678	FBgn0026160	2678
1041	X	2940620	2942174	0.970035552979	2941288	0.792163789272	FBgn0028369	14946	FBgn0004647	49740
1042	3R	8278623	8280273	0.969735145569	8279392	0.992469847202	FBgn0038054	1180	FBgn0038046	24390
1043	2L	2884280	2885662	0.969149112701	2884892	0.838556408882	FBgn0024947	958	FBgn0004584	87784
1044	2L	8824859	8826216	0.967477798462	8825497	0.852815373739	FBgn0029123	128	FBgn0029123	128
1045	X	379325	380703	0.967269897461	379966	0.85077123081	FBgn0000570	76	FBgn0000570	76
1046	X	9634672	9635844	0.967229366302	9635374	0.698589503765	FBgn0052698	1671	FBgn0000233	95965
1047	2L	18798807	18799961	0.966763973236	18799476	0.670984548681	FBgn0040992	7439	FBgn0032717	36120
1048	3L	13023381	13024554	0.966473579407	13023963	0.643764197826	FBgn0036342	2992	FBgn0036342	2992
1049	3R	21713883	21715154	0.96603012085	21714544	0.756177509532	FBgn0028717	279	FBgn0002735	111036
1050	3R	2774338	2775545	0.965421676636	2774820	0.733868300915	FBgn0051488	8636	FBgn0001077	84774
1051	2R	6092991	6095645	0.963861465454	6095005	0.859676424662	FBgn0004399	25288	FBgn0004399	25288
1052	3L	3828988	3830271	0.963354110718	3829581	0.791344362147	FBgn0013751	104	FBgn0035464	34780
1053	3L	2553364	2554629	0.9631524086	2554042	0.814149295582	FBgn0010909	16030	FBgn0024939	16940
1054	3R	9761271	9762960	0.961877822876	9762211	0.862414528342	FBgn0038188	6913	FBgn0000576	34630
1055	2R	11405321	11406661	0.961870670319	11406110	0.78733029085	FBgn0003425	393	FBgn0003425	393
1056	3L	718442	719678	0.960831165314	719103	0.799625873566	FBgn0035160	3549	FBgn0000575	13835
1057	3L	15584458	15585986	0.960783958435	15585141	0.949836390359	FBgn0036522	77	FBgn0036519	9494
1058	2R	19782319	19784249	0.960771560669	19783518	0.83501069686	FBgn0005636	181	FBgn0034987	87561
1059	X	5378402	5379839	0.960597038269	5379175	0.809496462345	FBgn0065061	9556	FBgn0029771	16677
1060	X	18460680	18462385	0.960584640503	18461769	0.810364442713	FBgn0030941	7071	FBgn0030943	20355
1061	3R	27677407	27678730	0.960443019867	27677990	0.89100843668	FBgn0039883	19391	FBgn0011013	104739
1062	2R	8511663	8513468	0.960032939911	8512407	0.748133491067	FBgn0008654	623	FBgn0005624	15511
1063	2R	8487345	8488560	0.960020542145	8487842	0.799542045593	FBgn0005624	9054	FBgn0005624	9054
1064	3L	709587	710869	0.959606170654	710259	0.676254272461	FBgn0035160	12393	FBgn0000575	22679
1065	X	2149221	2150438	0.958965301514	2149754	0.688273429871	FBgn0023526	852	FBgn0023526	852
1066	2L	2814532	2815911	0.958830833435	2815352	0.805067679461	FBgn0031463	134	FBgn0031459	45215
1067	3R	10480456	10481559	0.958778858185	10480921	0.649236559868	FBgn0026578	502	FBgn0026578	502
1068	3R	11922818	11926050	0.958584785461	11923597	0.719187736511	FBgn0026059	287	FBgn0038396	48204
1069	3L	15735232	15736622	0.958268165588	15735965	0.825184878181	FBgn0036531	37712	FBgn0010105	42283
1070	2R	20578213	20579667	0.956986427307	20578931	0.896171331406	FBgn0050198	4674	FBgn0001148	9351
1071	3L	12582873	12584175	0.956779003143	12583518	0.810688130996	FBgn0015919	555	FBgn0004926	82834
1072	X	13067724	13068725	0.956476211548	13068077	0.580193459988	FBgn0052639	2383	FBgn0052639	2383
1073	2R	16874538	16875745	0.956398010254	16875118	0.709055227392	FBgn0000395	595	FBgn0000395	595
1074	2L	245899	247509	0.954499721527	246436	0.668388030108	FBgn0001309	4359	FBgn0001309	4359
1075	3L	21644458	21646083	0.954219818115	21645238	0.789723228006	FBgn0052447	5050	FBgn0037134	112068
1076	3L	11330569	11331680	0.953876495361	11331079	0.669608751933	FBgn0036155	7753	FBgn0041094	104823
1077	3L	7343352	7344661	0.953628540039	7343973	0.716856058906	FBgn0082598	227	FBgn0082598	227
1078	3L	1445201	1446669	0.953144550323	1446000	0.872717920939	FBgn0004635	1324	FBgn0004635	1324
1079	3R	26524806	26526294	0.952869415283	26525649	0.854903697968	FBgn0000274	2789	FBgn0003720	152388
1080	3L	18594520	18595834	0.952122688293	18595116	0.771562576294	FBgn0036801	3896	FBgn0036800	7163
1081	3R	283413	284866	0.952000617981	284165	0.815890439351	FBgn0051522	5129	FBgn0037250	24434
1082	3R	1128308	1130559	0.95125579834	1129820	0.865886744331	FBgn0037310	3953	FBgn0037310	3953
1083	X	2993719	2996274	0.951083183289	2995682	0.931126117706	FBgn0004647	4654	FBgn0004647	4654
1084	3R	19694372	19695705	0.950069904327	19695015	0.74891651378	FBgn0004185	9663	FBgn0004185	9663
1085	2L	3157800	3158813	0.949068069458	3158162	0.659917652607	FBgn0011648	1468	FBgn0031506	1794
1086	3L	22657749	22658928	0.948971748352	22658304	0.694561183453	FBgn0016034	229	FBgn0037200	147743
1087	3L	11806265	11807871	0.948009490967	11807100	0.967133939266	FBgn0000404	424	FBgn0000404	424
1088	4	645582	646528	0.947157382965	646154	0.795419216156	FBgn0039914	126	FBgn0026777	317807
1089	2L	9776540	9777985	0.947103500366	9777408	0.802527708166	FBgn0065109	2378	FBgn0032138	66139
1090	2L	15466109	15467528	0.946978569031	15466794	0.817798838896	FBgn0003448	7404	FBgn0003448	7404
1091	3R	12566149	12567388	0.946919441223	12566763	0.752170282252	FBgn0003944	6415	FBgn0063261	10348
1092	3L	13630282	13631389	0.946696281433	13630700	0.687049925327	FBgn0036379	9996	FBgn0036386	263556
1093	X	12585258	12586570	0.946370601654	12586045	0.756994183858	FBgn0030418	7642	FBgn0053963	92646
1094	2L	21296660	21298337	0.945815563202	21297558	0.915313664605	FBgn0032940	41	FBgn0021856	48806
1095	3L	2459965	2461614	0.94523525238	2460719	0.866379499435	FBgn0035344	1306	FBgn0035347	10284
1096	X	8289052	8289796	0.944211483002	8289709	0.734632396698	FBgn0030039	2132	FBgn0030038	7393
1097	X	8977532	8978807	0.943848609924	8978173	0.773577409632	FBgn0030090	2066	FBgn0030092	16107
1098	3R	4859399	4860520	0.94248008728	4859955	0.657982377445	FBgn0002932	5234	FBgn0002932	5234
1099	3R	12166882	12168295	0.941503047943	12167666	0.881068229675	FBgn0040284	40	FBgn0040284	40
1100	2L	9576789	9577875	0.941394329071	9577317	0.636871281792	FBgn0028479	549	FBgn0015393	122517
1101	3L	8984018	8985214	0.940585136414	8984620	0.724998866811	FBgn0035955	822	FBgn0035954	5475
1102	2L	8529334	8530468	0.940383911133	8529836	0.661976253285	FBgn0028394	693	FBgn0029004	1218
1103	2L	2446920	2448638	0.940012931824	2447683	0.875950252309	FBgn0012017	12361	FBgn0015816	44983
1104	2L	19218112	19219285	0.939452648163	19218688	0.697857983907	FBgn0015380	32413	FBgn0032762	89333
1105	2R	7408077	7409340	0.939051628113	7408838	0.728600978851	FBgn0015543	192	FBgn0015543	192
1106	2L	6647285	6648958	0.93904876709	6647883	0.807116788976	FBgn0051635	1205	FBgn0031836	36860
1107	2R	10851676	10852976	0.938777923584	10852332	0.878551101685	FBgn0034012	6694	FBgn0000996	43491
1108	2R	5558646	5559805	0.937791824341	5559077	0.672542273998	FBgn0033476	1354	FBgn0033476	1354
1109	2L	5460883	5462104	0.936156272888	5461520	0.744539022446	FBgn0005511	121	FBgn0005511	121
1110	3R	7585518	7587463	0.935614585876	7586439	0.733396708965	FBgn0017581	3740	FBgn0037947	10833
1111	2R	7970645	7971971	0.935225009918	7971364	0.782178223133	FBgn0010238	2266	FBgn0010238	2266
1112	2R	10837012	10838323	0.935187339783	10837785	0.812724558512	FBgn0013750	448	FBgn0000996	58038
1113	3L	7129609	7131055	0.934116363525	7130380	0.785528014688	FBgn0028383	640	FBgn0028383	640
1114	3L	10830940	10832056	0.932506561279	10831386	0.657599336961	FBgn0026160	453	FBgn0026160	453
1115	3L	16553161	16554293	0.932298660278	16553781	0.739693585564	FBgn0002283	605	FBgn0002283	605
1116	3R	11058776	11060120	0.931884288788	11059467	0.820333593032	FBgn0038307	4078	FBgn0015610	8178
1117	2R	1627568	1628793	0.931114673615	1628222	0.785494327545	FBgn0033063	16556	FBgn0033062	35214
1118	3R	20544460	20545748	0.931004047394	20545065	0.748544749092	FBgn0039219	19	FBgn0003719	30391
1119	2L	7544815	7546244	0.930422306061	7545680	0.754647254944	FBgn0053529	1257	FBgn0053529	1257
1120	2L	371729	373023	0.930142402649	372311	0.764080384198	FBgn0000061	5805	FBgn0031250	14443
1121	3L	12671132	12672151	0.930051803589	12671610	0.656157100902	FBgn0014343	3915	FBgn0036306	57094
1122	3L	8978494	8979804	0.929922580719	8979066	0.743035078049	FBgn0035954	79	FBgn0035954	79
1123	3L	8992453	8993843	0.928745269775	8993035	0.785561220987	FBgn0035956	1321	FBgn0035954	13890
1124	3L	22586767	22587793	0.927474021912	22587185	0.587194379171	FBgn0053772	819	FBgn0037200	218862
1125	3R	12759991	12762860	0.927451610565	12760880	0.872796844034	FBgn0051270	11373	FBgn0082171	78843
1126	2L	11805934	11807873	0.927040100098	11806538	0.724172255572	FBgn0020309	2895	FBgn0032377	12455
1127	X	322504	323790	0.925832271576	323201	0.719277620316	FBgn0010019	2954	FBgn0002561	56656
1128	3R	1109434	1110903	0.92556476593	1110232	0.873355329037	FBgn0051538	6675	FBgn0051538	6675
1129	3R	5794311	5795485	0.925142288208	5794927	0.677733084735	FBgn0037769	12576	FBgn0037770	16850
1130	2L	21842502	21843959	0.924754142761	21843153	0.769746556002	FBgn0003866	26965	FBgn0003866	26965
1131	3R	25128856	25130321	0.924234390259	25129460	0.674299969393	FBgn0039659	6509	FBgn0003525	47958
1132	3L	14114876	14116097	0.92400598526	14115483	0.758182637832	FBgn0042630	18900	FBgn0000411	28396
1133	3L	18180251	18182832	0.921396255493	18182112	0.767678485197	FBgn0036782	15014	FBgn0020300	77449
1134	2R	13407388	13409620	0.921393871307	13408743	0.745774626732	FBgn0034283	462	FBgn0034282	21870
1135	3R	4673442	4674692	0.920320987701	4674082	0.757570207119	FBgn0011966	13520	FBgn0011966	13520
1136	3R	12724623	12725685	0.918529510498	12725302	0.580189108849	FBgn0015350	19852	FBgn0082171	43265
1137	2L	6840709	6842054	0.917798519135	6841366	0.745556270375	FBgn0017551	10958	FBgn0042092	66451
1138	2R	3535665	3537178	0.917526245117	3536368	0.862757009618	FBgn0025360	7078	FBgn0021814	55480
1139	2L	19039143	19040544	0.917499065399	19039881	0.831867049722	FBgn0032744	1194	FBgn0032745	1409
1140	3L	14627171	14628248	0.916608333588	14627667	0.695590019226	FBgn0011927	11605	FBgn0028418	101644
1141	2L	825247	826621	0.915922641754	825857	0.670095980167	FBgn0031286	47	FBgn0031286	47
1142	3L	12479410	12480691	0.915070056915	12479968	0.720829274919	FBgn0036294	1689	FBgn0027936	1719
1143	3R	24160783	24162574	0.914245605469	24161736	0.902495384216	FBgn0039579	1496	FBgn0039580	3754
1144	3R	11853730	11855669	0.91360616684	11854685	0.93080554289	FBgn0003117	2866	FBgn0038396	20708
1145	2L	5236752	5238296	0.912634849548	5237348	0.743492855745	FBgn0051971	3418	FBgn0000228	41210
1146	X	7780565	7781864	0.912081718445	7781281	0.801587104797	FBgn0029983	924	FBgn0004404	1141
1147	3L	11738495	11739524	0.910945892334	11739067	0.575636029243	FBgn0036202	1062	FBgn0036198	53748
1148	2L	2576141	2578078	0.909348011017	2576821	0.602543004354	FBgn0031434	185	FBgn0031434	185
1149	3L	8480245	8481489	0.908227920532	8480862	0.761511027813	FBgn0035900	2832	FBgn0035900	2832
1150	3R	12277966	12279388	0.907877922058	12278615	0.77001273632	FBgn0044826	935	FBgn0044826	935
1151	3R	4107480	4108712	0.906775474548	4108236	0.654464244843	FBgn0010433	4722	FBgn0037561	12632
1152	2L	19862258	19863543	0.906377792358	19862862	0.69646024704	FBgn0032826	476	FBgn0043021	50519
1153	4	730286	731533	0.906204223633	731048	0.764870770772	FBgn0005558	13109	FBgn0039930	318561
1154	2R	12035297	12036500	0.904511451721	12035802	0.76397138834	FBgn0034134	14011	FBgn0034138	50298
1155	3R	17386786	17387857	0.903878211975	17387202	0.597762644291	FBgn0002941	4198	FBgn0013984	19049
1156	2L	16282051	16283806	0.90380525589	16282763	0.670134151683	FBgn0001994	894	FBgn0001994	894
1157	2R	4374062	4375351	0.902755737305	4374679	0.774925231934	FBgn0011286	2475	FBgn0033341	38506
1158	X	231590	232646	0.902515411377	232003	0.620100200176	FBgn0000022	5150	FBgn0000022	5150
1159	3R	686589	687954	0.902505397797	687235	0.817458868027	FBgn0003002	8700	FBgn0003002	8700
1160	2R	20675773	20677083	0.901893615723	20676412	0.809062302113	FBgn0054038	878	FBgn0001325	57803
1161	2R	7497784	7498900	0.90176153183	7498319	0.700952231884	FBgn0053145	540	FBgn0011704	3031
1162	2L	19150346	19151752	0.901723861694	19150949	0.763063430786	FBgn0010300	21214	FBgn0032762	21594
1163	3R	20807045	20808409	0.900970458984	20807690	0.82054121354	FBgn0039256	11506	FBgn0039259	43037
1164	3L	1199520	1200630	0.899291038513	1200062	0.637012660503	FBgn0004429	2166	FBgn0035194	31144
1165	X	9561550	9562581	0.898640632629	9561965	0.591258823872	FBgn0000233	22556	FBgn0000233	22556
1166	2L	9125570	9127633	0.898584365845	9127115	0.732669762203	FBgn0052982	1364	FBgn0052982	1364
1167	2L	2754602	2755950	0.8985414505	2755294	0.738682091236	FBgn0031453	2495	FBgn0031453	2495
1168	3L	195309	196833	0.897943973541	196221	0.737476180581	FBgn0035110	2	FBgn0035110	2
1169	2L	9992217	9993390	0.897391796112	9992849	0.767382502556	FBgn0051875	3723	FBgn0051875	3723
1170	2R	4650214	4651677	0.897223472595	4651060	0.730366408825	FBgn0028955	773	FBgn0033380	24984
1171	3L	2465969	2467460	0.897036552429	2466682	0.771229631761	FBgn0035344	4657	FBgn0035346	5669
1172	2L	4822973	4824471	0.896842479706	4823723	0.796684321235	FBgn0031632	1947	FBgn0031632	1947
1173	3R	25381243	25382748	0.896008491516	25382081	0.785159728106	FBgn0000492	28	FBgn0040623	65265
1174	X	991314	992488	0.895761013031	991938	0.667956183938	FBgn0040365	10561	FBgn0026875	101516
1175	3R	13542640	13544592	0.895346641541	13543987	0.611055037555	FBgn0003013	72	FBgn0003013	72
1176	3R	24410919	24412210	0.895041465759	24411684	0.649903297424	FBgn0000659	879	FBgn0000659	879
1177	X	13577881	13579168	0.894729614258	13578545	0.738954901695	FBgn0001612	47	FBgn0030521	37573
1178	3R	21294583	21295776	0.894684791565	21295194	0.593514442444	FBgn0004509	3584	FBgn0039337	7531
1179	2L	21790474	21791574	0.893999576569	21790897	0.744026839733	FBgn0051612	7859	FBgn0003866	25291
1180	2R	17829891	17832659	0.893943309784	17830630	0.762045187109	FBgn0013272	5386	FBgn0013272	5386
1181	2R	11231987	11233295	0.893173217773	11232616	0.703656701481	FBgn0050083	5159	FBgn0050089	9645
1182	3R	25596223	25598362	0.89272403717	25597747	0.683436632156	FBgn0001297	5040	FBgn0020235	22889
1183	3R	12554818	12556019	0.892146110535	12555345	0.716990470886	FBgn0003944	5003	FBgn0063261	21766
1184	3L	12516959	12518159	0.891132831573	12517627	0.772234523998	FBgn0036301	6370	FBgn0004926	16943
1185	2L	9012615	9013810	0.890470027924	9013148	0.702355444431	FBgn0032089	922	FBgn0052982	112603
1186	2R	4154804	4156031	0.889445304871	4155385	0.683596399095	FBgn0003892	6063	FBgn0003892	6063
1187	2L	17379096	17380161	0.889139175415	17379581	0.679289281368	FBgn0032633	495	FBgn0032633	495
1188	2L	14552175	14553462	0.888927459717	14552878	0.732483327389	FBgn0028881	3803	FBgn0005771	62016
1189	3R	12228896	12230398	0.888739585876	12229494	0.820343634662	FBgn0003513	89	FBgn0038421	43720
1190	3R	21327288	21328523	0.888550758362	21327915	0.804851472378	FBgn0039342	3020	FBgn0039338	19366
1191	3L	22394012	22395320	0.88792848587	22394707	0.714937865734	FBgn0037163	317	FBgn0004449	52979
1192	X	17484763	17486954	0.887908935547	17485418	0.720770772298	FBgn0026375	1071	FBgn0030855	15198
1193	3L	15673445	15674615	0.887807369232	15674079	0.609558554257	FBgn0041160	8971	FBgn0041160	8971
1194	3R	20993822	20994979	0.88744354248	20994373	0.689289474487	FBgn0039285	4010	FBgn0039286	16362
1195	2L	5454976	5457159	0.886415481567	5456511	0.783553183079	FBgn0005511	5130	FBgn0005511	5130
1196	2L	6388917	6390063	0.884906768799	6389395	0.713811218739	FBgn0031809	6079	FBgn0043854	16980
1197	3R	9145118	9146395	0.884851455688	9145624	0.656911492348	FBgn0038139	14261	FBgn0038134	26704
1198	3R	6028715	6029912	0.884028434753	6029414	0.681947231293	FBgn0025879	9296	FBgn0037797	19066
1199	3R	2718611	2719909	0.884012699127	2719186	0.759061515331	FBgn0001077	29140	FBgn0001077	29140
1200	3L	16375541	16377039	0.883835315704	16376195	0.776065720452	FBgn0014163	903	FBgn0014163	903
1201	3R	26211940	26214058	0.883283138275	26212643	0.730596601963	FBgn0015221	911	FBgn0039764	36911
1202	2R	11308687	11309772	0.882695198059	11309180	0.663721589481	FBgn0050321	993	FBgn0050089	66919
1203	3L	17343394	17345148	0.88178396225	17344546	0.720854366527	FBgn0036715	242	FBgn0026197	22171
1204	2L	7584664	7585593	0.881086826324	7585087	0.649314816793	FBgn0083141	3152	FBgn0053529	40664
1205	3R	8807501	8808527	0.880836486816	8808058	0.642532602946	FBgn0038100	1290	FBgn0038102	6162
1206	2R	12972564	12973856	0.880573749542	12973151	0.737949550152	FBgn0028953	607	FBgn0028953	607
1207	3L	1755866	1757145	0.880039215088	1756426	0.757810704848	FBgn0013811	1244	FBgn0027903	2739
1208	2R	2325177	2326488	0.87971162796	2325805	0.769209412967	FBgn0033107	1068	FBgn0033107	1068
1209	3R	27762703	27763936	0.879334926605	27763338	0.727613985538	FBgn0039886	40514	FBgn0002780	114456
1210	2R	16366250	16367650	0.878882884979	16366857	0.755763053894	FBgn0034554	6826	FBgn0016984	26861
1211	2L	3078248	3079100	0.878830909729	3078442	0.887050848741	FBgn0027571	21827	FBgn0003934	29741
1212	3R	7617571	7619087	0.877954959869	7618170	0.759109384873	FBgn0025802	3987	FBgn0011471	13344
1213	2R	1702991	1704422	0.877700805664	1703670	0.780136168003	FBgn0033068	275	FBgn0033068	275
1214	X	18452869	18453678	0.877492427826	18453580	0.717161265287	FBgn0030940	7070	FBgn0030943	28544
1215	3R	4851449	4852523	0.877278327942	4852025	0.597238596748	FBgn0015014	6286	FBgn0015014	6286
1216	X	2863681	2864722	0.876751899719	2864118	0.594542503357	FBgn0003285	34130	FBgn0004647	126910
1217	2R	11413829	11415404	0.876697540283	11414618	0.771947085857	FBgn0053463	3328	FBgn0003425	8901
1218	3L	18288289	18289548	0.876036167145	18288901	0.750048188602	FBgn0015946	19228	FBgn0011706	74761
1219	2R	13264996	13266555	0.875806331635	13265863	0.73547335232	FBgn0034275	702	FBgn0003545	2889
1220	3L	525975	527247	0.875168800354	526603	0.727747243993	FBgn0035142	1	FBgn0035141	155
1221	3R	295334	296692	0.874778747559	296050	0.666043733296	FBgn0051523	8778	FBgn0037255	14713
1222	3R	7632377	7633237	0.874628543854	7632621	0.550731318338	FBgn0051116	338	FBgn0019624	12460
1223	4	691068	691894	0.874541282654	691644	0.63360004425	FBgn0024728	7806	FBgn0039930	357965
1224	3R	26871707	26872741	0.873791694641	26872126	0.634264285748	FBgn0053920	1299	FBgn0010808	7508
1225	3L	10365358	10366715	0.873749256134	10366036	0.787264094633	FBgn0036082	20727	FBgn0000629	246041
1226	3R	5704955	5706399	0.873702526093	5705666	0.769187867641	FBgn0037767	4269	FBgn0065050	101460
1227	X	6842368	6843638	0.873683929443	6842984	0.703214925878	FBgn0027108	915	FBgn0027108	915
1228	3L	8746963	8748088	0.872231483459	8747524	0.611019579569	FBgn0052030	7133	FBgn0001168	97818
1229	3L	15188542	15189818	0.871521949768	15189125	0.794788360596	FBgn0029114	11775	FBgn0029114	11775
1230	3R	976204	977393	0.871379852295	976667	0.774498602923	FBgn0037295	37	FBgn0051537	29743
1231	3R	9614076	9615144	0.871301651001	9614548	0.634252548218	FBgn0038185	2153	FBgn0053327	24293
1232	2L	7838247	7839054	0.870910167694	7838744	0.533743540446	FBgn0031954	1737	FBgn0020618	11492
1233	2R	4169093	4170839	0.870667457581	4170012	0.858047092662	FBgn0050353	7	FBgn0050353	7
1234	3R	19300456	19301892	0.869994163513	19301079	0.771847107831	FBgn0051225	6610	FBgn0002622	116554
1235	3R	15192113	15193284	0.869595527649	15192679	0.688303779153	FBgn0038697	7792	FBgn0000463	40744
1236	3R	7600601	7601730	0.869447231293	7601126	0.603200575885	FBgn0011471	3700	FBgn0011471	3700
1237	3R	2858242	2860113	0.869378566742	2858963	0.74336359236	FBgn0024289	19094	FBgn0010774	47163
1238	2R	7148713	7149829	0.86909198761	7149249	0.63756348105	FBgn0033638	772	FBgn0033638	772
1239	2L	2454175	2455475	0.867911338806	2454775	0.703324258327	FBgn0012017	5269	FBgn0015816	37891
1240	3R	15051170	15052478	0.867850780487	15051913	0.723869435927	FBgn0026158	460	FBgn0000463	100022
1241	3L	8163057	8164182	0.867604732513	8163624	0.719895362854	FBgn0035851	1595	FBgn0035851	1595
1242	3L	22143644	22144833	0.867017269135	22144269	0.710876184351	FBgn0037152	45001	FBgn0037156	56245
1243	3R	24372587	24373898	0.866491317749	24373163	0.769969105721	FBgn0039588	2639	FBgn0000659	37642
1244	2L	18803408	18806017	0.866401195526	18805038	0.7703166008	FBgn0040992	1877	FBgn0032717	30558
1245	X	19155557	19156709	0.866242408752	19156083	0.587085151672	FBgn0028469	81	FBgn0031008	53262
1246	3R	17366846	17368020	0.86588716507	17367469	0.71519203186	FBgn0038891	9580	FBgn0013984	38782
1247	3R	18712278	18713563	0.865490436554	18712885	0.701178133488	FBgn0017590	12139	FBgn0039013	160263
1248	2R	19152647	19154041	0.864531517029	19153271	0.733372628689	FBgn0034886	11905	FBgn0016762	48327
1249	2L	5467567	5468763	0.864492416382	5468238	0.767605781555	FBgn0005511	6597	FBgn0005511	6597
1250	2R	8738337	8740528	0.864304542542	8739464	0.624396681786	FBgn0043010	1098	FBgn0043010	1098
1251	3R	17373343	17374662	0.863181114197	17374033	0.768439888954	FBgn0002941	8971	FBgn0013984	32218
1252	X	2126504	2127660	0.862643241882	2127121	0.697148884044	FBgn0023528	209	FBgn0023527	8123
1253	3R	17978404	17979698	0.862487792969	17979085	0.708011686802	FBgn0053335	11655	FBgn0053335	11655
1254	3L	10271784	10272947	0.86247587204	10272317	0.62585991621	FBgn0036081	14343	FBgn0000629	339760
1255	X	1978315	1980223	0.862301826477	1979677	0.700038115184	FBgn0004860	1797	FBgn0025626	58385
1256	3R	20455284	20456691	0.86085319519	20456119	0.722318077087	FBgn0046685	309	FBgn0039212	4817
1257	2R	7131366	7132578	0.860551834106	7132057	0.640007692225	FBgn0033636	319	FBgn0033636	319
1258	X	17601543	17602864	0.859395980835	17602199	0.739261515	FBgn0024184	1121	FBgn0030866	28988
1259	3R	15806465	15807336	0.859141349792	15806594	0.667228178544	FBgn0051213	7359	FBgn0021776	45752
1260	3R	11977491	11978843	0.859024047852	11978221	0.822899281979	FBgn0038402	1279	FBgn0038396	102828
1261	X	21295379	21296524	0.858581542969	21295920	0.656776607037	FBgn0031181	6299	FBgn0015527	135405
1262	2R	11190360	11191804	0.858559608459	11190994	0.75707089901	FBgn0023441	537	FBgn0010426	3949
1263	X	532791	533929	0.858285903931	533405	0.701034784317	FBgn0021764	10256	FBgn0025637	20512
1264	X	7809169	7810557	0.858163833618	7809884	0.810817045324	FBgn0003447	624	FBgn0004404	29744
1265	3R	17539396	17540650	0.858120918274	17540010	0.665297084384	FBgn0051176	5370	FBgn0004493	42538
1266	2L	8365711	8366907	0.857676506042	8366221	0.656824560726	FBgn0005776	1354	FBgn0005776	1354
1267	3L	12407421	12408523	0.857669830322	12407922	0.554705238342	FBgn0036285	1307	FBgn0027936	70327
1268	2L	14431112	14432590	0.857557296753	14431856	0.845684612499	FBgn0028871	6725	FBgn0005771	59006
1269	2R	865189	866325	0.857119560242	865715	0.6821047839	FBgn0053347	2849	FBgn0033021	4776
1270	X	1145970	1147330	0.856649398804	1146694	0.742314450881	FBgn0025642	1827	FBgn0026875	53240
1271	2L	11190381	11191438	0.855924129486	11190877	0.672408938408	FBgn0032354	11836	FBgn0028700	60232
1272	2L	9705251	9706260	0.855639457703	9705699	0.58092969656	FBgn0051710	245	FBgn0032138	5570
1273	3R	2576698	2578272	0.853984832764	2577692	0.802029967308	FBgn0004053	2229	FBgn0004053	2229
1274	2L	221532	222773	0.853929519653	222060	0.665127118429	FBgn0031235	10454	FBgn0031235	10454
1275	X	2001912	2003250	0.853221893311	2002504	0.844950675964	FBgn0004654	1212	FBgn0025626	81212
1276	3L	14241004	14242387	0.853081703186	14241756	0.799267530441	FBgn0001085	2150	FBgn0036415	58588
1277	X	16584044	16585472	0.852737426758	16584818	0.846104677986	FBgn0027528	1029	FBgn0030786	33073
1278	2L	21817949	21819024	0.852609634399	21818422	0.618329160354	FBgn0003866	2234	FBgn0003866	2234
1279	3R	6383089	6384141	0.852450370789	6383552	0.622447788715	FBgn0051394	28674	FBgn0001235	80834
1280	X	6884603	6886308	0.851850032806	6885374	0.713006317616	FBgn0029931	470	FBgn0029931	470
1281	3L	15721366	15722501	0.851280212402	15721937	0.695637067159	FBgn0010105	28255	FBgn0010105	28255
1282	2R	13230919	13232172	0.850091457367	13231677	0.639608204365	FBgn0028494	2513	FBgn0063386	13712
1283	2R	9071208	9072336	0.849496364594	9071671	0.628087829141	FBgn0033855	129	FBgn0033855	129
1284	2R	20100996	20102311	0.849493026733	20101743	0.70763361454	FBgn0035031	3852	FBgn0035031	3852
1285	3R	886361	887525	0.849475383759	886988	0.700195550919	FBgn0010313	25420	FBgn0010313	25420
1286	3L	18998465	18999583	0.848807811737	18998962	0.670014619827	FBgn0002945	11628	FBgn0002945	11628
1287	3R	21847586	21848523	0.848545074463	21848083	0.600861167908	FBgn0002609	646	FBgn0002629	2132
1288	2L	13224609	13226107	0.848249435425	13225417	0.826071851394	FBgn0032489	211	FBgn0032489	211
1289	2L	11338119	11340287	0.847467422485	11339711	0.831374943256	FBgn0032360	3552	FBgn0004579	105892
1290	3L	12620839	12622067	0.846959114075	12621502	0.680359896492	FBgn0052111	19619	FBgn0036306	107202
1291	2R	6821923	6823189	0.846844673157	6822516	0.746965408325	FBgn0025373	956	FBgn0025373	956
1292	3L	19133178	19134255	0.846569538116	19133684	0.674129962921	FBgn0016797	2201	FBgn0016797	2201
1293	X	2938573	2939548	0.845447540283	2939024	0.618458475385	FBgn0029649	15306	FBgn0004647	52004
1294	3R	18971021	18972236	0.844854354858	18971730	0.690566241741	FBgn0004644	3849	FBgn0051457	18024
1295	3R	2488475	2489678	0.844184875488	2489019	0.643233405219	FBgn0024912	3197	FBgn0026567	5415
1296	2L	6801842	6803001	0.842618465424	6802354	0.714975974139	FBgn0031859	476	FBgn0025777	78999
1297	3L	14599316	14600208	0.84258556366	14599784	0.538960329692	FBgn0041604	1905	FBgn0028418	73761
1298	3R	4297811	4299132	0.842479705811	4298372	0.641931597392	FBgn0051369	28825	FBgn0040529	131609
1299	3R	14101421	14102480	0.842396259308	14101875	0.691438484192	FBgn0026250	1488	FBgn0038595	3377
1300	2L	21155851	21157162	0.842070102692	21156654	0.726832277635	FBgn0010100	705	FBgn0024371	12816
1301	X	266088	267263	0.841859817505	266660	0.6626366447	FBgn0002561	115	FBgn0002561	115
1302	2L	7048549	7050004	0.84103345871	7049225	0.728267164791	FBgn0051630	6758	FBgn0051630	6758
1303	3R	10410683	10411886	0.84083366394	10411283	0.72087652543	FBgn0020299	6902	FBgn0020299	6902
1304	X	12603474	12604849	0.840320110321	12604289	0.763146793141	FBgn0030421	5084	FBgn0053963	110890
1305	2L	7247172	7248341	0.840134620667	7247774	0.653568099527	FBgn0031900	4998	FBgn0031898	24695
1306	X	7782223	7783753	0.83987903595	7783098	0.72513849595	FBgn0029983	893	FBgn0004404	2958
1307	3R	19652911	19654945	0.839233875275	19654105	0.719818676219	FBgn0004186	513	FBgn0004186	513
1308	3R	17895339	17896453	0.838168621063	17895843	0.683733403683	FBgn0038929	10341	FBgn0017397	27929
1309	3R	15756622	15757509	0.837705612183	15757004	0.568705982632	FBgn0038753	2687	FBgn0021776	3838
1310	3L	19832797	19833851	0.837545394897	19833279	0.639962852001	FBgn0014037	9947	FBgn0014037	9947
1311	3R	10395985	10397178	0.83715057373	10396560	0.71239733696	FBgn0004629	1197	FBgn0004629	1197
1312	2L	161183	162453	0.836818218231	161869	0.713582754135	FBgn0016977	2835	FBgn0016977	2835
1313	3R	7128207	7129412	0.836207866669	7128938	0.707937240601	FBgn0051386	2392	FBgn0026063	45225
1314	2L	13876868	13877915	0.836193084717	13877365	0.633188696469	FBgn0019890	27294	FBgn0019890	27294
1315	2R	20717486	20718527	0.836100578308	20718057	0.676254145304	FBgn0001325	16158	FBgn0001325	16158
1316	X	13828479	13829627	0.835545539856	13828947	0.63383140564	FBgn0000173	1344	FBgn0027537	172207
1317	3R	26737805	26738673	0.835053920746	26738469	0.595944231207	FBgn0020912	141	FBgn0003720	60432
1318	2R	9054722	9056004	0.834673404694	9055406	0.747514724731	FBgn0011896	3382	FBgn0014877	14583
1319	2R	16466510	16467525	0.834316730499	16466976	0.569093644619	FBgn0008636	1515	FBgn0034565	18843
1320	2L	3833212	3834425	0.834230422974	3833698	0.642569822424	FBgn0004567	3144	FBgn0004567	3144
1321	X	4784453	4785779	0.833868026733	4785167	0.73864774143	FBgn0004368	798	FBgn0004368	798
1322	2L	21616352	21617678	0.833260536194	21617080	0.629325568676	FBgn0022893	441	FBgn0022893	441
1323	3R	23089122	23090356	0.832940101624	23089793	0.684526145458	FBgn0010328	35	FBgn0039505	9633
1324	3R	12672580	12674989	0.83250951767	12674377	0.777970762814	FBgn0020546	1349	FBgn0020546	1349
1325	3L	18954602	18955484	0.832369804382	18955012	0.582551777363	FBgn0036836	1595	FBgn0002945	55578
1326	X	8472712	8473972	0.831330299377	8473329	0.779148214004	FBgn0030054	21791	FBgn0030054	21791
1327	3R	20963179	20964492	0.830348014832	20963734	0.757628777448	FBgn0039283	65	FBgn0039283	65
1328	2L	15743320	15744584	0.829685211182	15743945	0.780851812924	FBgn0010382	139	FBgn0003936	3666
1329	2L	7917323	7918837	0.829606056213	7918103	0.743763148785	FBgn0031966	18068	FBgn0031962	32678
1330	2R	13383603	13384904	0.829099178314	13384292	0.664432644844	FBgn0034282	2581	FBgn0034282	2581
1331	3L	16454175	16455269	0.829086303711	16454739	0.605450439453	FBgn0004569	5779	FBgn0014163	77641
1332	2R	7353536	7354851	0.828578472137	7354247	0.633252536549	FBgn0033654	1190	FBgn0013756	14279
1333	3R	12377335	12378600	0.828444480896	12378007	0.682330369949	FBgn0038442	2248	FBgn0027053	82184
1334	2L	21830647	21831984	0.827545166016	21831406	0.748008346558	FBgn0003866	15218	FBgn0003866	15218
1335	X	343982	345017	0.827310562134	344557	0.653006329256	FBgn0029525	193	FBgn0000570	35485
1336	2R	9061246	9062596	0.826944351196	9062096	0.636304855347	FBgn0033853	799	FBgn0014877	7893
1337	2R	2375712	2377225	0.825974941254	2376363	0.767166495323	FBgn0033109	8219	FBgn0033107	49490
1338	2R	8557520	8558539	0.825653076172	8557958	0.600209236145	FBgn0033788	5237	FBgn0005624	61062
1339	2L	14905585	14906883	0.82529258728	14906235	0.82173576355	FBgn0032555	539	FBgn0028535	97098
1340	X	19093156	19094464	0.825084686279	19093790	0.719126820564	FBgn0031006	1373	FBgn0031008	9031
1341	2L	1954121	1955425	0.825016975403	1954791	0.708571910858	FBgn0031375	272	FBgn0031391	192496
1342	X	10589320	10590785	0.824548721313	10589927	0.70080353232	FBgn0052676	196	FBgn0052672	23626
1343	2L	1970041	1971356	0.824426174164	1970737	0.665206849575	FBgn0031376	3408	FBgn0031391	176550
1344	2L	1435319	1436438	0.824150562286	1435900	0.57838007983	FBgn0003926	3189	FBgn0002543	15451
1345	3R	17303461	17304656	0.823694229126	17304100	0.68682979135	FBgn0038889	3947	FBgn0013984	102151
1346	2R	9018053	9019316	0.822591781616	9018736	0.705027937889	FBgn0004638	8	FBgn0004638	8
1347	3L	19521498	19522715	0.821870326996	19522255	0.703602917989	FBgn0036886	4574	FBgn0036886	4574
1348	2R	7167342	7168417	0.821796417236	7167821	0.638254390043	FBgn0050254	525	FBgn0033638	19344
1349	3R	7197447	7199117	0.820295333862	7198176	0.802302201589	FBgn0004595	334	FBgn0026064	21809
1350	3R	7823264	7825201	0.819490432739	7823859	0.682998085022	FBgn0037977	1170	FBgn0037992	130060
1351	3R	4752957	4754195	0.819204330444	4753600	0.636986283695	FBgn0003177	3378	FBgn0037644	17126
1352	X	4537444	4538467	0.819199562073	4538021	0.601294124828	FBgn0011760	4983	FBgn0022768	5913
1353	2L	4820127	4821393	0.818974494934	4820656	0.660446047783	FBgn0031632	1120	FBgn0031632	1120
1354	2L	2888579	2889616	0.818878173828	2889092	0.631882835837	FBgn0041111	3140	FBgn0004584	83584
1355	X	13267757	13268624	0.818254470825	13268199	0.571512401104	FBgn0052635	11644	FBgn0030482	37369
1356	3L	14939933	14941493	0.818066596985	14940680	0.67264472737	FBgn0040296	780	FBgn0040296	780
1357	3R	5938988	5940036	0.81747674942	5939589	0.569179478814	FBgn0037788	1321	FBgn0037777	68344
1358	3L	9829443	9830440	0.81742477417	9829893	0.651990354061	FBgn0004390	667	FBgn0015618	17296
1359	3R	12503462	12504681	0.817048549652	12504087	0.642331182957	FBgn0051498	13460	FBgn0015019	30758
1360	2L	19153593	19155126	0.816890716553	19154498	0.76011021932	FBgn0032763	23133	FBgn0032762	25143
1361	3R	21838640	21839840	0.81686258316	21839133	0.696507513523	FBgn0002578	1314	FBgn0002732	2448
1362	3L	3406039	3407315	0.81610584259	3406802	0.778207651774	FBgn0014388	1665	FBgn0027616	49104
1363	X	9503405	9504421	0.815534114838	9503871	0.606682062149	FBgn0028341	264	FBgn0015624	24226
1364	2L	1462909	1464053	0.815483093262	1463493	0.652367055416	FBgn0051925	10550	FBgn0002543	43044
1365	3R	10643205	10644731	0.815444469452	10644146	0.712270456202	FBgn0038262	16619	FBgn0038258	55388
1366	3R	850017	850834	0.815227508545	850161	0.60951646169	FBgn0037292	35687	FBgn0010313	62247
1367	3L	10499311	10500362	0.814921379089	10499902	0.555364012718	FBgn0052062	9950	FBgn0000629	112175
1368	3L	8270869	8271953	0.814781665802	8271524	0.559591531754	FBgn0015793	405	FBgn0035872	17910
1369	2L	12466473	12467317	0.814738750458	12467145	0.532185316086	FBgn0032437	13463	FBgn0040286	32480
1370	3L	15790565	15791628	0.814384460449	15791115	0.654229227702	FBgn0036534	563	FBgn0036537	9530
1371	3R	4666743	4668035	0.814261436462	4667309	0.699740946293	FBgn0037638	17177	FBgn0011966	20293
1372	3R	16375663	16377163	0.812227249146	16376353	0.85303992033	FBgn0016917	1681	FBgn0043457	7299
1373	3L	6469442	6470914	0.812181949615	6469990	0.721448071798	FBgn0020251	313	FBgn0020251	313
1374	2L	14590545	14591845	0.811926841736	14591241	0.679628074169	FBgn0028912	7618	FBgn0005771	100379
1375	3L	1601264	1602362	0.811586856842	1601791	0.657749448504	FBgn0035244	133	FBgn0035248	27283
1376	3R	12126777	12127710	0.811567306519	12127300	0.56811696291	FBgn0038412	4185	FBgn0051283	18941
1377	2R	18367340	18368532	0.811238288879	18367911	0.68610273997	FBgn0001263	1517	FBgn0010078	5933
1378	2R	7224943	7226039	0.810865402222	7225480	0.645774280324	FBgn0033648	7124	FBgn0033638	77003
1379	3R	24977244	24978399	0.810582637787	24977959	0.599183980156	FBgn0041588	447	FBgn0041588	447
1380	3R	7366928	7368400	0.810562133789	7367549	0.796446014853	FBgn0053512	2580	FBgn0037920	78264
1381	3R	24636181	24637501	0.810140609741	24636838	0.720775043263	FBgn0005642	222	FBgn0005642	222
1382	2L	4021810	4022674	0.810040473938	4021979	0.60222363472	FBgn0000547	9400	FBgn0000547	9400
1383	3L	8527371	8528660	0.80964422226	8528055	0.653538086835	FBgn0020254	7149	FBgn0024236	28864
1384	3R	7303504	7304627	0.80921125412	7304085	0.678474128246	FBgn0037906	20343	FBgn0037902	42492
1385	X	320761	321958	0.808693885803	321328	0.65145611763	FBgn0000137	4006	FBgn0002561	54783
1386	3R	23262851	23263840	0.80838394165	23263393	0.625113707322	FBgn0016061	19146	FBgn0039509	149176
1387	3R	475061	476046	0.807418346405	475465	0.568020484027	FBgn0011341	520	FBgn0037262	7769
1388	3R	12066739	12068737	0.807247161865	12067310	0.608358955383	FBgn0040071	15939	FBgn0011253	30866
1389	X	17623251	17623896	0.807167053223	17623335	0.583256933424	FBgn0026058	1652	FBgn0030870	41442
1390	2R	7432796	7433839	0.805957317352	7433420	0.561830464531	FBgn0033667	4738	FBgn0015543	24390
1391	3R	21460817	21462389	0.805637359619	21461541	0.726433012221	FBgn0039350	2008	FBgn0039350	2008
1392	3L	19135546	19137554	0.80524969101	19136976	0.736670613289	FBgn0016797	1091	FBgn0016797	1091
1393	2L	13229219	13230474	0.805104255676	13229844	0.754739820957	FBgn0032491	127	FBgn0032491	127
1394	3R	4508755	4509701	0.80480670929	4509177	0.584690206191	FBgn0053325	3125	FBgn0037608	9338
1395	3L	399463	400619	0.804086208344	400011	0.708261714262	FBgn0035139	17412	FBgn0035136	55096
1396	3L	10489775	10491017	0.804016113281	10490491	0.768499946594	FBgn0052062	539	FBgn0000629	121586
1397	3L	6953174	6954419	0.803967475891	6953731	0.664600944519	FBgn0001104	269	FBgn0001104	269
1398	3R	5525632	5526617	0.803450107574	5525794	0.668504021384	FBgn0051352	5371	FBgn0016792	11068
1399	2L	14507960	14509137	0.80268573761	14508664	0.698774083455	FBgn0011862	9427	FBgn0005771	17802
1400	3R	691130	692365	0.80260181427	691826	0.662660121918	FBgn0020280	12429	FBgn0003002	13291
1401	2L	11193787	11195213	0.802600860596	11194624	0.724465952979	FBgn0032354	15583	FBgn0028700	63979
1402	X	16152628	16154019	0.802421092987	16153457	0.716349713943	FBgn0004432	892	FBgn0053251	8018
1403	2L	7631926	7633525	0.801655769348	7632557	0.662990093231	FBgn0031927	13440	FBgn0053529	88134
1404	3L	14720039	14721341	0.800293922424	14720773	0.689608012929	FBgn0013263	5535	FBgn0036449	30909
1405	2R	9056289	9057375	0.800109863281	9056889	0.620033600751	FBgn0011896	4865	FBgn0014877	13100
1406	3L	888769	889801	0.799646854401	889252	0.640104472637	FBgn0035176	2789	FBgn0035164	68206
1407	3R	486351	487389	0.798971176147	487022	0.536516845226	FBgn0051531	1717	FBgn0037262	19326
1408	3L	13517469	13518667	0.798654556274	13518033	0.665750615737	FBgn0036377	24485	FBgn0036351	162743
1409	3R	11175730	11176753	0.798024177551	11176279	0.632770706626	FBgn0038323	462	FBgn0013269	17415
1410	2L	11445208	11446467	0.797657489777	11445731	0.684848070145	FBgn0004579	128	FBgn0004579	128
1411	2L	7620234	7621525	0.797267913818	7620976	0.660118046929	FBgn0031926	12586	FBgn0053529	76553
1412	3R	677732	678894	0.796404838562	678469	0.613509893417	FBgn0003002	66	FBgn0003002	66
1413	3L	14954947	14956474	0.795993328094	14955654	0.778536684373	FBgn0036461	4203	FBgn0036462	9269
1414	2L	6561925	6562992	0.795186042786	6562525	0.6320884368	FBgn0026585	174	FBgn0031830	4725
1415	3R	17167487	17168939	0.794918060303	17168089	0.740696589152	FBgn0038881	7217	FBgn0043012	72290
1416	X	543064	544171	0.794871807098	543643	0.595258039587	FBgn0021764	18	FBgn0025637	30750
1417	X	5414527	5415580	0.794819831848	5415062	0.631927490234	FBgn0053980	9642	FBgn0029771	52564
1418	3R	9375344	9376297	0.793414592743	9375894	0.623641763415	FBgn0051337	4788	FBgn0053328	90296
1419	3R	21854888	21856208	0.793395519257	21855556	0.715813159943	FBgn0002631	99	FBgn0002631	99
1420	3R	18273024	18274352	0.792755126953	18273637	0.660990979936	FBgn0051160	125	FBgn0028688	14135
1421	2L	5275030	5276344	0.792749881744	5275593	0.644269879659	FBgn0000228	2965	FBgn0000228	2965
1422	2R	2482651	2483686	0.792510032654	2483172	0.588672124423	FBgn0053558	185	FBgn0033107	156299
1423	3R	1529436	1530421	0.791797161102	1529868	0.558632194996	FBgn0004879	2594	FBgn0037363	34433
1424	X	20140810	20141740	0.791509628296	20141243	0.561758697033	FBgn0031101	3073	FBgn0027334	60884
1425	3L	17819164	17820409	0.791327476501	17819712	0.690060783835	FBgn0036764	2311	FBgn0036762	7537
1426	3R	10279849	10281106	0.791061878204	10280498	0.643497169018	FBgn0051330	21596	FBgn0038234	57092
1427	3L	16054936	16056050	0.79047870636	16055560	0.60434738795	FBgn0036565	86	FBgn0036565	86
1428	3L	16011438	16012600	0.790038108826	16011986	0.698081689722	FBgn0003691	3928	FBgn0003691	3928
1429	3R	11859583	11860436	0.789934158325	11860024	0.557964503765	FBgn0003117	8205	FBgn0038396	15369
1430	2R	18418910	18420211	0.789796829224	18419610	0.700942933559	FBgn0050187	6756	FBgn0034802	24920
1431	2L	1429241	1430380	0.789612770081	1429942	0.672440105014	FBgn0003926	2769	FBgn0002543	9493
1432	4	529629	530741	0.788561820984	530125	0.714402580261	FBgn0004607	6024	FBgn0026777	201778
1433	2R	16464566	16465517	0.788179397583	16465005	0.566421396592	FBgn0008636	3486	FBgn0034565	20814
1434	X	5405458	5406626	0.78787612915	5405992	0.700800895691	FBgn0053980	572	FBgn0029771	43494
1435	X	19579873	19580958	0.787108898163	19580359	0.686574767618	FBgn0052528	365	FBgn0031066	2084
1436	2L	7306583	7307614	0.786920547485	7307154	0.63321276272	FBgn0004009	7	FBgn0004009	7
1437	3R	21877005	21878071	0.786717414856	21877423	0.619003891945	FBgn0039401	534	FBgn0039406	7562
1438	2R	14640334	14641352	0.786577224731	14640848	0.633319377899	FBgn0034417	3256	FBgn0000578	15650
1439	X	12412790	12414392	0.786440849304	12413592	0.704555118785	FBgn0030400	3527	FBgn0015024	74128
1440	3R	13430123	13431337	0.786183834076	13430593	0.638936281204	FBgn0038524	1231	FBgn0051575	53582
1441	2L	16408012	16409076	0.786095142365	16408567	0.716788589954	FBgn0020416	32642	FBgn0025678	55877
1442	X	15968195	15969469	0.78572177887	15968717	0.619034262264	FBgn0042650	11586	FBgn0000459	81954
1443	3R	11887098	11888255	0.782677650452	11887745	0.709190559387	FBgn0038397	5489	FBgn0038396	12352
1444	3R	739098	740670	0.782538414001	739841	0.652035342322	FBgn0051536	3563	FBgn0004183	34045
1445	2L	5986392	5987476	0.782510757446	5986909	0.56770178851	FBgn0001941	585	FBgn0001942	5150
1446	3R	17271662	17272637	0.782426834106	17272214	0.601514116923	FBgn0011278	172	FBgn0013984	134037
1447	3R	11826693	11827922	0.782170295715	11827317	0.713864453634	FBgn0038391	10676	FBgn0003507	15394
1448	2L	7121085	7122131	0.781581878662	7121734	0.553852530087	FBgn0031889	11949	FBgn0031886	55901
1449	3R	19558445	19559890	0.781476974487	19559247	0.722082244025	FBgn0028691	63	FBgn0028691	63
1450	2R	6209687	6210798	0.780874729156	6210263	0.657180617837	FBgn0024836	11550	FBgn0027499	114569
1451	3L	20247320	20248280	0.780652999878	20247756	0.558605025796	FBgn0011712	281	FBgn0003124	3910
1452	2R	6898352	6899487	0.780478477478	6898993	0.642514737447	FBgn0033631	1022	FBgn0050257	11267
1453	2L	9225990	9227034	0.780379295349	9226546	0.670178771019	FBgn0051885	10048	FBgn0032105	26570
1454	X	10586792	10587832	0.78028678894	10587185	0.572954416275	FBgn0003204	2539	FBgn0052672	26368
1455	2R	6073178	6073928	0.780161380768	6073879	0.590682387352	FBgn0004399	4162	FBgn0004399	4162
1456	3L	1773505	1774938	0.780110359192	1774312	0.65232872963	FBgn0024510	4538	FBgn0067864	8029
1457	2R	8501253	8502271	0.780066013336	8501768	0.636982500553	FBgn0005624	4872	FBgn0005624	4872
1458	2R	18697398	18698538	0.779909610748	18697821	0.692872832803	FBgn0034833	5813	FBgn0003062	115501
1459	3L	281178	282730	0.779815196991	282005	0.659030151367	FBgn0035128	651	FBgn0035128	651
1460	2R	6812778	6813568	0.778737545013	6813249	0.604510486126	FBgn0033613	133	FBgn0033613	133
1461	2R	16452067	16453675	0.778721809387	16452706	0.705656609884	FBgn0065059	846	FBgn0034565	33113
1462	3L	15990097	15991201	0.778692245483	15990629	0.755914211273	FBgn0044028	1890	FBgn0044028	1890
1463	2L	5777166	5778226	0.778382778168	5777660	0.615154266357	FBgn0051913	6371	FBgn0031739	24309
1464	X	7004334	7005133	0.77746295929	7005055	0.703481864929	FBgn0047092	9969	FBgn0029933	61766
1465	3R	9755866	9756672	0.777324199677	9755944	0.567571997643	FBgn0038188	13180	FBgn0000576	28363
1466	3R	2617049	2618017	0.776753425598	2617650	0.594248473644	FBgn0000439	92	FBgn0082182	17606
1467	X	21796340	21797242	0.776678562164	21796834	0.623868815104	FBgn0052499	39274	FBgn0031186	138849
1468	2L	5933518	5934823	0.776670455933	5934085	0.70791631937	FBgn0015381	8148	FBgn0000308	46940
1469	3L	1899014	1900005	0.776423454285	1899459	0.618599414825	FBgn0035291	5488	FBgn0002183	39591
1470	2L	5798884	5800293	0.776355266571	5799400	0.687643275541	FBgn0031738	804	FBgn0031739	2569
1471	3R	22626483	22627657	0.776168346405	22627206	0.648534536362	FBgn0003717	2441	FBgn0027889	65323
1472	3R	7598985	7599924	0.77604341507	7599391	0.53410356185	FBgn0037947	2119	FBgn0037947	2119
1473	3R	8885478	8886715	0.776002883911	8886190	0.650354385376	FBgn0004666	2709	FBgn0003308	27931
1474	X	16804546	16805524	0.775922775269	16805073	0.547748229083	FBgn0030809	2487	FBgn0030806	28274
1475	3R	2930918	2932148	0.775618553162	2931577	0.710822610294	FBgn0040670	11731	FBgn0003884	19317
1476	3R	25659832	25660638	0.775198936462	25660544	0.563891940647	FBgn0039705	279	FBgn0051032	25043
1477	2L	21886581	21887310	0.774935245514	21887198	0.610115623474	FBgn0032965	1344	FBgn0003866	71010
1478	3R	21297733	21299114	0.77476978302	21298406	0.697977256775	FBgn0004509	372	FBgn0039337	4319
1479	3L	142467	143795	0.773782730103	143113	0.753589349635	FBgn0035101	1229	FBgn0035105	24841
1480	2R	20278290	20279269	0.773561000824	20278791	0.569943820729	FBgn0027590	3039	FBgn0053228	101649
1481	2R	18309783	18311484	0.773367881775	18310729	0.654554963112	FBgn0000405	3838	FBgn0000405	3838
1482	3R	53571	54839	0.773359298706	54146	0.692646363202	FBgn0037219	825	FBgn0037220	3931
1483	X	7635796	7636915	0.772487640381	7636386	0.579441855935	FBgn0052718	12875	FBgn0029959	56224
1484	3L	14118624	14119868	0.772456169128	14119206	0.65994795631	FBgn0042630	22623	FBgn0000411	24673
1485	2R	16113650	16114702	0.772330284119	16114125	0.585292086882	FBgn0050153	2413	FBgn0046816	6819
1486	X	14027546	14028585	0.772312641144	14028111	0.586861371994	FBgn0004649	955	FBgn0002873	53669
1487	2L	2161016	2162024	0.771415233612	2161542	0.540060414208	FBgn0031393	5782	FBgn0031393	5782
1488	2R	10489346	10490323	0.770454883575	10489785	0.628930091858	FBgn0033988	6373	FBgn0033988	6373
1489	3R	27635439	27636543	0.769425392151	27636024	0.579050625072	FBgn0039882	117	FBgn0011013	62773
1490	X	4336517	4337702	0.769166946411	4337091	0.68415776421	FBgn0040910	23760	FBgn0029714	60113
1491	3R	11738918	11740124	0.767280578613	11739458	0.668267999377	FBgn0051291	4068	FBgn0038385	7177
1492	2R	4495895	4497950	0.766860961914	4496849	0.729828890632	FBgn0033359	522	FBgn0033357	33348
1493	3R	19036536	19037589	0.766125679016	19037112	0.586757828208	FBgn0011596	7356	FBgn0039066	40154
1494	X	5637614	5638938	0.766080856323	5638144	0.635872423649	FBgn0029810	761	FBgn0029800	38024
1495	2L	20771487	20772603	0.765916347504	20771983	0.656360308329	FBgn0032884	3259	FBgn0000986	49475
1496	X	19684774	19686306	0.765776634216	19685661	0.579769751605	FBgn0031079	327	FBgn0031079	327
1497	2L	11970762	11971452	0.765631198883	11971349	0.590582934293	FBgn0041606	255	FBgn0032390	18615
1498	3R	25083675	25084445	0.765619754791	25084333	0.645131778717	FBgn0003525	2831	FBgn0003525	2831
1499	2L	18482070	18483346	0.765444278717	18482753	0.634627342224	FBgn0032682	1337	FBgn0032682	1337
1500	2R	20310282	20311320	0.765429496765	20310827	0.581221315596	FBgn0035069	4429	FBgn0050423	72609
1501	2L	8509522	8510556	0.764872074127	8509966	0.611779868603	FBgn0032050	1869	FBgn0032050	1869
1502	X	1475992	1477044	0.764633178711	1476558	0.637820412131	FBgn0000210	9890	FBgn0023530	48877
1503	2R	14461308	14462356	0.763961791992	14461763	0.571149489459	FBgn0014269	24251	FBgn0014269	24251
1504	2L	15738849	15739860	0.763818740845	15738972	0.539022445679	FBgn0010382	5112	FBgn0003936	8639
1505	X	19412621	19414259	0.762928962708	19413802	0.640763282776	FBgn0031030	56	FBgn0031032	3777
1506	X	15339868	15340997	0.762923240662	15340433	0.688886344433	FBgn0067708	1479	FBgn0030659	76376
1507	3R	13946863	13947750	0.76290178299	13947375	0.550837814808	FBgn0051518	12660	FBgn0038566	40532
1508	3L	4210197	4211646	0.761542320251	4210935	0.649035135905	FBgn0052252	4669	FBgn0011692	15333
1509	X	19077361	19078174	0.761519432068	19077800	0.564711458543	FBgn0031003	230	FBgn0031002	5396
1510	3L	19129898	19130773	0.761211872101	19130353	0.543951617347	FBgn0016797	5532	FBgn0016797	5532
1511	2L	21331855	21332783	0.760873794556	21332269	0.585457742214	FBgn0032943	49	FBgn0021856	83517
1512	3L	6373895	6374867	0.759069919586	6374430	0.631652534008	FBgn0052398	30822	FBgn0020251	95247
1513	2L	5403382	5404363	0.757884979248	5403857	0.654864788055	FBgn0016660	485	FBgn0005511	57784
1514	2L	19132195	19133365	0.757695674896	19132763	0.642529129982	FBgn0010300	3028	FBgn0032762	3408
1515	2L	3580067	3581446	0.757679462433	3580754	0.629293273477	FBgn0004892	12	FBgn0002985	25994
1516	2L	3845067	3846004	0.757631778717	3845602	0.584595382214	FBgn0004567	8760	FBgn0004567	8760
1517	3R	2106019	2106988	0.757266521454	2106562	0.586933640873	FBgn0037419	2309	FBgn0053097	87448
1518	3L	8425561	8427333	0.756580352783	8426068	0.671708180354	FBgn0010825	1805	FBgn0010825	1805
1519	X	19620265	19621128	0.756534576416	19620697	0.631504631042	FBgn0031071	3832	FBgn0031071	3832
1520	2L	10609239	10610313	0.75647354126	10609694	0.557597756386	FBgn0032271	21359	FBgn0032269	31902
1521	3R	2824493	2825745	0.755908966064	2824982	0.658710143145	FBgn0000095	32	FBgn0010774	81144
1522	3R	21230984	21231966	0.755790710449	21231476	0.626991689205	FBgn0051439	5136	FBgn0039337	71249
1523	3L	1150676	1151911	0.755370140076	1151291	0.639469146729	FBgn0025525	9515	FBgn0035194	79915
1524	3L	14909339	14910015	0.755342960358	14909646	0.556425094604	FBgn0040809	95	FBgn0040809	95
1525	3R	25111066	25111970	0.755311965942	25111428	0.53844536052	FBgn0039659	11523	FBgn0003525	29926
1526	2L	3022790	3023750	0.754619598389	3023304	0.564712636611	FBgn0031492	69	FBgn0031493	5885
1527	3L	21079516	21080853	0.754236221313	21080105	0.752099598155	FBgn0037051	10223	FBgn0037051	10223
1528	3R	24400971	24402257	0.754018783569	24401632	0.65413682601	FBgn0000659	9173	FBgn0000659	9173
1529	2R	2277579	2278563	0.75381565094	2278106	0.588022119859	FBgn0033101	7407	FBgn0022224	44144
1530	3R	23757069	23758046	0.753774166107	23757564	0.569885814891	FBgn0051053	3686	FBgn0039559	6007
1531	2L	12516064	12517148	0.753507614136	12516674	0.678091497982	FBgn0051857	426	FBgn0040286	82009
1532	3L	17520728	17521570	0.753054618835	17521171	0.555609534768	FBgn0025455	1876	FBgn0025455	1876
1533	3R	16158564	16159566	0.752649307251	16158997	0.589593060811	FBgn0038788	4805	FBgn0038787	5265
1534	2R	6587065	6588101	0.752213478088	6587529	0.610996078042	FBgn0040766	9427	FBgn0033581	78434
1535	3L	6763419	6764372	0.751635551453	6763850	0.614758772009	FBgn0003995	257	FBgn0035714	36990
1536	3L	13661862	13663080	0.751321315765	13662644	0.616665223066	FBgn0036379	21948	FBgn0036386	231612
1537	2R	17825180	17826387	0.751173019409	17825854	0.683855772018	FBgn0013272	610	FBgn0013272	610
1538	2L	2047520	2048438	0.749868392944	2048348	0.687296607278	FBgn0028952	2823	FBgn0031391	98939
1539	3L	13351803	13353063	0.749649047852	13352346	0.58208835125	FBgn0036349	186	FBgn0036349	186
1540	2R	11670790	11672116	0.74959230423	11671455	0.671841901891	FBgn0034082	2202	FBgn0034082	2202
1541	3L	18285497	18286668	0.749346733093	18285859	0.562024453107	FBgn0015946	16186	FBgn0011706	77803
1542	3R	2503796	2504671	0.749237060547	2504149	0.568740436009	FBgn0002522	163	FBgn0026567	20545
1543	2R	20517817	20519155	0.748739719391	20518357	0.636248886585	FBgn0005634	716	FBgn0005634	716
1544	3R	26888074	26889060	0.748616218567	26888566	0.592973649502	FBgn0002413	1635	FBgn0010808	8932
1545	3L	3321220	3322792	0.74856710434	3321825	0.77159836713	FBgn0052268	1931	FBgn0035437	9422
1546	3R	6439583	6440784	0.748443603516	6440345	0.702001750469	FBgn0001235	24041	FBgn0001235	24041
1547	3L	6801413	6802247	0.747938632965	6802056	0.599292198817	FBgn0003995	37949	FBgn0035714	75196
1548	2R	17041840	17043092	0.747779369354	17042476	0.650544524193	FBgn0050286	1844	FBgn0010415	53726
1549	X	9933204	9933875	0.747158050537	9933807	0.58348719279	FBgn0030179	2053	FBgn0030179	2053
1550	2R	18858758	18859657	0.746797561646	18859413	0.548869814192	FBgn0050409	2662	FBgn0050410	3416
1551	3L	1533047	1534238	0.746094703674	1533771	0.64845791985	FBgn0035231	3254	FBgn0035233	7996
1552	X	19605674	19606906	0.745369911194	19606240	0.640534043312	FBgn0031070	9980	FBgn0031070	9980
1553	X	4301421	4302544	0.745037555695	4301930	0.687632336336	FBgn0000179	43837	FBgn0029714	95274
1554	2R	2790115	2791191	0.743808746338	2790665	0.599977381089	FBgn0033156	385	FBgn0033156	385
1555	3R	15653099	15653786	0.743656158447	15653744	0.555157025655	FBgn0014135	8795	FBgn0038741	49395
1556	3R	10677694	10678615	0.742923736572	10678174	0.579607907464	FBgn0053555	1452	FBgn0038271	37626
1557	X	4891650	4892730	0.742597579956	4892108	0.593800842762	FBgn0003028	1426	FBgn0004368	107739
1558	3L	19527388	19528562	0.742409706116	19528101	0.631170845032	FBgn0067680	2298	FBgn0067680	2298
1559	X	16038375	16039336	0.742198467255	16038831	0.600723981857	FBgn0000459	11840	FBgn0000459	11840
1560	2R	3748945	3750385	0.741675853729	3749662	0.678329692167	FBgn0013726	580	FBgn0010109	5522
1561	4	871234	872278	0.741276741028	871651	0.619706869125	FBgn0053797	7854	FBgn0039930	177958
1562	2L	21834794	21835757	0.741035461426	21835300	0.585643824409	FBgn0003866	19112	FBgn0003866	19112
1563	2L	18964099	18965207	0.740862369537	18964752	0.598220586777	FBgn0015772	102	FBgn0032728	209
1564	X	3707133	3707923	0.740743160248	3707566	0.519396960735	FBgn0019661	358	FBgn0019661	358
1565	2R	3571589	3573616	0.740537166595	3573047	0.668262277331	FBgn0033252	4317	FBgn0021814	18801
1566	X	8499123	8500374	0.740298748016	8499913	0.621962603401	FBgn0004102	4027	FBgn0004102	4027
1567	3R	17465843	17467865	0.740016937256	17467101	0.659292221069	FBgn0046832	18855	FBgn0046832	18855
1568	3R	1413402	1414243	0.739847660065	1413563	0.616259892782	FBgn0037344	534	FBgn0014366	3617
1569	2L	4333191	4334083	0.739829540253	4333659	0.573717244466	FBgn0020762	267	FBgn0026319	38331
1570	3L	13061678	13062700	0.739687919617	13062196	0.678258390988	FBgn0036345	960	FBgn0010452	26024
1571	3R	6090035	6091109	0.738657951355	6090426	0.568595822652	FBgn0037804	398	FBgn0037802	2964
1572	3L	23059351	23060119	0.738520145416	23059363	0.703796068827	FBgn0053217	509	FBgn0024733	30048
1573	3R	13875122	13876463	0.738098144531	13876058	0.582394487718	FBgn0010389	2648	FBgn0010389	2648
1574	2R	15372168	15373340	0.737846374512	15372716	0.638842821121	FBgn0043532	10263	FBgn0011849	130322
1575	2L	13863473	13864414	0.737552642822	13863904	0.598467546351	FBgn0028532	14492	FBgn0051842	28866
1576	3L	5815452	5816813	0.737308979034	5816036	0.604822635651	FBgn0003984	3525	FBgn0035640	29006
1577	3R	1425915	1427025	0.736805915833	1426467	0.611955923193	FBgn0037346	424	FBgn0037346	424
1578	2L	21605958	21606761	0.736699104309	21606730	0.806317117479	FBgn0032955	4462	FBgn0022893	10791
1579	3R	1727567	1728490	0.736410140991	1728070	0.605688512325	FBgn0037394	14890	FBgn0037383	77844
1580	2R	10307244	10308288	0.736245632172	10307767	0.620630376479	FBgn0033966	5375	FBgn0050478	21924
1581	3R	5995603	5996400	0.735504627228	5995763	0.577288548152	FBgn0040238	444	FBgn0037797	52717
1582	3R	8897343	8899177	0.735048294067	8898228	0.686430931091	FBgn0004666	14747	FBgn0003308	39969
1583	X	17591368	17592566	0.734843254089	17591973	0.590560555458	FBgn0024184	11347	FBgn0030866	18762
1584	3R	13381258	13382275	0.734343528748	13381713	0.58618927002	FBgn0038520	3373	FBgn0025571	15568
1585	3R	6506957	6507922	0.73428440094	6507456	0.568493338192	FBgn0037819	2557	FBgn0001235	43070
1586	3R	18352963	18354122	0.7342004776	18353632	0.617964804173	FBgn0038981	751	FBgn0024558	55318
1587	2L	6238406	6239135	0.733956336975	6238451	0.678443813324	FBgn0026755	13401	FBgn0031782	110689
1588	3R	12976894	12977720	0.73352432251	12977286	0.534180104733	FBgn0038491	302	FBgn0038477	66030
1589	3R	1342600	1343266	0.733261108398	1342754	0.583387613297	FBgn0010051	108	FBgn0015402	33147
1590	3R	4523373	4524102	0.732436656952	4524021	0.560330799648	FBgn0001180	481	FBgn0001180	481
1591	X	18987324	18988751	0.732153892517	18988006	0.685874041389	FBgn0030987	884	FBgn0027603	54115
1592	3L	5902947	5904035	0.731951713562	5903460	0.599199167887	FBgn0002638	3260	FBgn0002638	3260
1593	3R	4001156	4002154	0.731545448303	4001639	0.598178744316	FBgn0001138	5525	FBgn0037550	49584
1594	X	10884826	10885673	0.731432914734	10884967	0.599263884804	FBgn0040851	2034	FBgn0028686	85439
1595	3L	13108730	13109800	0.730518341064	13109350	0.626410933102	FBgn0053262	866	FBgn0010452	21130
1596	2R	15385468	15386777	0.730423927307	15386257	0.579192442053	FBgn0043532	3278	FBgn0011849	143863
1597	3L	18442660	18443895	0.73032283783	18443317	0.672300040722	FBgn0028416	5694	FBgn0011706	79655
1598	3R	15164377	15165615	0.730051994324	15164910	0.636862754822	FBgn0000463	12975	FBgn0000463	12975
1599	3R	20283353	20284509	0.729746818542	20283714	0.615704154968	FBgn0000036	1063	FBgn0039205	72566
1600	X	2219567	2220316	0.72962474823	2219664	0.542048714378	FBgn0003159	9243	FBgn0040389	18871
1601	2L	17262141	17263178	0.729224205017	17262599	0.662702560425	FBgn0032629	5938	FBgn0032633	117477
1602	3L	22328099	22329325	0.729195594788	22328576	0.643189311028	FBgn0004449	13152	FBgn0004449	13152
1603	2R	13669908	13671081	0.728989124298	13670628	0.606941819191	FBgn0022238	2427	FBgn0022238	2427
1604	3R	12559696	12560705	0.728339672089	12560294	0.584843762716	FBgn0003944	54	FBgn0063261	16817
1605	X	8405166	8406255	0.728226184845	8405788	0.618519604206	FBgn0030049	109	FBgn0030054	45750
1606	3R	23836084	23837175	0.728067398071	23836735	0.590108454227	FBgn0039569	19675	FBgn0039559	73164
1607	3L	9757631	9758795	0.727355957031	9758234	0.609977105085	FBgn0036044	13239	FBgn0044049	19991
1608	3L	6281359	6282526	0.727229595184	6281959	0.67931283315	FBgn0041625	12599	FBgn0035692	114826
1609	3R	25117739	25118868	0.72656917572	25118094	0.558198031257	FBgn0039659	4857	FBgn0003525	36592
1610	2R	9945424	9946639	0.726500511169	9946017	0.639889240265	FBgn0013725	1181	FBgn0013725	1181
1611	2R	4234498	4235510	0.726412773132	4234979	0.553986549377	FBgn0040777	671	FBgn0050353	64960
1612	2L	14051426	14052076	0.726384162903	14051503	0.59880437851	FBgn0028876	3919	FBgn0028876	3919
1613	2L	2752478	2754133	0.725806236267	2753197	0.610892534256	FBgn0031453	398	FBgn0031453	398
1614	2L	12006756	12007927	0.725772857666	12007314	0.714607715607	FBgn0014019	1062	FBgn0032390	17350
1615	2L	18329376	18330276	0.725387096405	18330112	0.551012732766	FBgn0000636	14082	FBgn0004413	109054
1616	3R	6296492	6297895	0.725306510925	6297221	0.672841517131	FBgn0051395	1617	FBgn0015396	121315
1617	3R	24156352	24157140	0.72527217865	24156577	0.548831599099	FBgn0040108	2572	FBgn0040108	2572
1618	X	19717535	19718523	0.725270271301	19717971	0.607640504837	FBgn0000076	6026	FBgn0031079	31983
1619	3R	25342081	25343022	0.725184440613	25342596	0.615503479453	FBgn0039669	1029	FBgn0040623	25780
1620	3L	20705160	20705966	0.724628448486	20705733	0.551220013545	FBgn0016696	355	FBgn0016696	355
1621	2R	16407402	16408116	0.724459171295	16407540	0.581412922252	FBgn0015524	2375	FBgn0016984	67544
1622	2R	7841482	7842455	0.724425315857	7842099	0.552861269783	FBgn0033713	66	FBgn0020377	114967
1623	X	6197051	6198339	0.724144458771	6197781	0.634951233864	FBgn0026708	1916	FBgn0029868	2146
1624	2R	9471140	9472232	0.723188400269	9471634	0.637538401286	FBgn0053155	1528	FBgn0033886	4677
1625	3L	18165454	18166403	0.723145961761	18165916	0.596637547016	FBgn0036782	1182	FBgn0020300	61253
1626	3L	11461120	11462091	0.723064422607	11461642	0.583847606883	FBgn0036165	135	FBgn0036165	135
1627	3L	22412037	22413003	0.722634315491	22412294	0.529605229696	FBgn0037167	3658	FBgn0004449	70566
1628	3R	10307218	10308187	0.721975803375	10307653	0.618904394262	FBgn0038233	29761	FBgn0038234	29937
1629	3R	10496991	10498145	0.72171497345	10497500	0.600131246779	FBgn0038252	8335	FBgn0026578	16077
1630	2L	18614229	18615611	0.720855712891	18615029	0.75797995399	FBgn0032694	1843	FBgn0032693	33884
1631	X	18349637	18350631	0.720809459686	18350184	0.550274133682	FBgn0027087	848	FBgn0030943	131940
1632	2L	19158907	19160022	0.720597743988	19159306	0.559400446275	FBgn0032763	18325	FBgn0032762	29951
1633	3L	8634248	8635345	0.719408512115	8634879	0.603944161359	FBgn0035922	11408	FBgn0001168	14827
1634	2L	12473070	12473843	0.7189245224	12473615	0.538469094497	FBgn0032437	19933	FBgn0040286	38950
1635	X	20559461	20560562	0.718825340271	20560045	0.657932937145	FBgn0031130	3420	FBgn0003300	54928
1636	3L	9108280	9108849	0.718410968781	9108355	0.660605218675	FBgn0035964	153	FBgn0028789	93031
1637	3L	12539942	12541036	0.718104839325	12540420	0.668692350388	FBgn0036302	6049	FBgn0004926	39736
1638	3R	8171964	8173005	0.718019008636	8172535	0.552381795995	FBgn0038013	3832	FBgn0010044	33223
1639	3R	2987978	2988842	0.717976570129	2988434	0.560856258168	FBgn0002306	117	FBgn0037481	7536
1640	3L	20192297	20193114	0.717228889465	20193076	0.6017152071	FBgn0004366	632	FBgn0024814	16745
1641	2L	21896575	21897869	0.71661567688	21897288	0.659394432517	FBgn0032967	3406	FBgn0003866	81100
1642	3R	21919275	21920141	0.716054439545	21919702	0.574718699736	FBgn0039411	2565	FBgn0039406	34717
1643	2R	17907965	17909011	0.714776992798	17908431	0.614986307481	FBgn0034724	1207	FBgn0053200	7802
1644	3R	4132818	4134058	0.714719772339	4133567	0.643581670873	FBgn0037569	777	FBgn0037569	777
1645	3L	12651320	12652286	0.714666366577	12651848	0.591700105106	FBgn0014343	15847	FBgn0036306	76856
1646	3R	27230558	27231530	0.713994979858	27231029	0.569415569305	FBgn0004834	58	FBgn0039831	184603
1647	2R	8108012	8109054	0.713836669922	8108610	0.590598555172	FBgn0022764	189	FBgn0022764	189
1648	2L	6228456	6229255	0.713783740997	6229098	0.597464879354	FBgn0026755	4048	FBgn0031782	101336
1649	2L	8865745	8866562	0.713613510132	8866192	0.52603076486	FBgn0052983	342	FBgn0029123	40567
1650	X	2284550	2285668	0.713491916656	2285196	0.596664071083	FBgn0001150	77	FBgn0001150	77
1651	2L	9522647	9523584	0.713433742523	9523111	0.60335261027	FBgn0032123	1896	FBgn0002973	85598
1652	X	2161985	2163003	0.713282108307	2162428	0.56297601064	FBgn0023526	13526	FBgn0023526	13526
1653	2L	16045420	16046371	0.713263988495	16045870	0.611688931783	FBgn0013433	54	FBgn0028897	212182
1654	X	10170438	10171271	0.713106155396	10171222	0.547746764289	FBgn0010338	44	FBgn0030189	470
1655	2L	14252778	14253500	0.712892055511	14252880	0.60807762146	FBgn0004002	10642	FBgn0028529	102200
1656	3L	16093213	16094205	0.711885452271	16093778	0.566347181797	FBgn0003076	77	FBgn0011016	1121
1657	2R	13872072	13872861	0.71103477478	13872683	0.592208495507	FBgn0034328	25412	FBgn0034326	58362
1658	3R	27785585	27786674	0.710535526276	27786140	0.584683358669	FBgn0039886	17712	FBgn0002780	91654
1659	3L	6690553	6691575	0.710211753845	6690973	0.519213956945	FBgn0005626	2498	FBgn0035713	35260
1660	3L	8673469	8674485	0.709915161133	8674047	0.591438420614	FBgn0011509	20117	FBgn0001168	24341
1661	3R	16960158	16961013	0.709540367126	16960777	0.519449710846	FBgn0038862	793	FBgn0010770	18819
1662	2L	15315399	15316233	0.709509372711	15315983	0.542942841848	FBgn0041103	148	FBgn0001981	13810
1663	3L	9652633	9653409	0.709167003632	9652817	0.600617567698	FBgn0016081	44	FBgn0044049	125408
1664	3R	10482601	10483787	0.709009170532	10483185	0.645376934725	FBgn0038250	8	FBgn0026578	1762
1665	3R	18878761	18880574	0.708134651184	18879988	0.573506299187	FBgn0039044	184	FBgn0051457	73718
1666	2L	9149866	9150772	0.707986831665	9150401	0.532171922572	FBgn0032100	13834	FBgn0051887	20558
1667	2L	10334611	10335243	0.707797050476	10335145	0.621958255768	FBgn0032223	1231	FBgn0032222	3682
1668	2R	17376540	17377392	0.707794189453	17376931	0.56338085447	FBgn0034667	2490	FBgn0034657	148852
1669	2L	12615816	12617255	0.707661151886	12616510	0.739696681499	FBgn0002970	1838	FBgn0002970	1838
1670	2L	20062515	20063279	0.707601070404	20063160	0.558353614807	FBgn0045064	861	FBgn0003978	1556
1671	3R	3101029	3101893	0.706594467163	3101387	0.571658388774	FBgn0037493	4073	FBgn0037481	120489
1672	X	20542321	20543575	0.705937862396	20543122	0.674390007468	FBgn0031129	3514	FBgn0003300	38005
1673	3L	2320635	2321296	0.705907821655	2321183	0.590189500289	FBgn0035331	14958	FBgn0035334	34548
1674	2L	15727292	15728444	0.705482959747	15727764	0.562276363373	FBgn0010382	16320	FBgn0003936	19847
1675	3R	16672000	16673120	0.705318450928	16672637	0.614362776279	FBgn0038833	196	FBgn0038834	3634
1676	X	19597968	19598971	0.705041885376	19598345	0.60835574655	FBgn0031070	2085	FBgn0031070	2085
1677	X	16500191	16501114	0.704962253571	16500621	0.621826845057	FBgn0015336	2229	FBgn0030766	25779
1678	2R	16790339	16791004	0.704574108124	16790839	0.5563352108	FBgn0034611	957	FBgn0034611	957
1679	3R	24058477	24059238	0.704382419586	24058561	0.566394424438	FBgn0039572	2260	FBgn0040108	95444
1680	3L	12624875	12625857	0.703928947449	12625399	0.59723629671	FBgn0052111	23516	FBgn0036306	103305
1681	3R	1213430	1214557	0.703816413879	1214100	0.618743598461	FBgn0011965	150	FBgn0037316	13747
1682	3R	17360370	17361194	0.703754425049	17360944	0.545885562897	FBgn0038891	3055	FBgn0013984	45307
1683	2R	5935053	5935990	0.703718185425	5935504	0.606141437184	FBgn0033520	745	FBgn0033522	6021
1684	3R	23064943	23066197	0.703563213348	23065572	0.634664759916	FBgn0005696	757	FBgn0005696	757
1685	2R	9196869	9197801	0.703326702118	9196994	0.604441833496	FBgn0033865	12282	FBgn0033859	87438
1686	2L	8010460	8011140	0.703262329102	8010540	0.639682769775	FBgn0054010	161	FBgn0031977	18924
1687	3R	2610793	2611532	0.702833175659	2611498	0.563557306925	FBgn0000439	6060	FBgn0000071	23183
1688	3L	14723414	14725049	0.702403068542	14724331	0.617861523348	FBgn0013263	1977	FBgn0036449	27351
1689	3R	21924815	21925541	0.701965332031	21925493	0.551251623366	FBgn0039411	3226	FBgn0039406	40508
1690	3L	4081119	4082443	0.701632499695	4081931	0.581836342812	FBgn0035497	4298	FBgn0028484	9806
1691	2R	20492857	20494174	0.701368808746	20493586	0.633930711185	FBgn0035091	31	FBgn0002607	16439
1692	X	20488602	20489551	0.701278686523	20489181	0.541968107224	FBgn0031128	1581	FBgn0003300	15936
1693	X	20599658	20600493	0.701265335083	20600025	0.542751057943	FBgn0052507	8196	FBgn0003300	94908
1694	X	1606491	1607386	0.700479984283	1606754	0.53491713206	FBgn0025391	3441	FBgn0023130	54709
1695	2L	11364395	11365349	0.699550628662	11364853	0.575563748678	FBgn0000287	452	FBgn0004579	80750
1696	3R	4028760	4029825	0.699160575867	4029326	0.541206479073	FBgn0053779	1218	FBgn0037554	29903
1697	3R	4671724	4672654	0.698752403259	4672269	0.531366884708	FBgn0011966	15333	FBgn0011966	15333
1698	2R	1728152	1729101	0.698684215546	1728666	0.587315261364	FBgn0033074	4349	FBgn0033074	4349
1699	X	17202298	17203357	0.698009490967	17202864	0.678997834524	FBgn0011758	28574	FBgn0000163	207988
1700	3L	10817567	10818256	0.697854995728	10817614	0.690674887763	FBgn0026160	14225	FBgn0026160	14225
1701	2R	10775782	10776470	0.697025299072	10775871	0.580353832245	FBgn0034005	1726	FBgn0000996	119952
1702	2L	16209529	16210375	0.696575164795	16209955	0.60785984993	FBgn0028893	2567	FBgn0028897	48097
1703	X	19616617	19617623	0.696475028992	19617156	0.643176812392	FBgn0031071	291	FBgn0031071	291
1704	3L	19830392	19831638	0.696363925934	19830969	0.61045819521	FBgn0014037	12257	FBgn0014037	12257
1705	3R	17441603	17442651	0.696340560913	17442161	0.60228741169	FBgn0046832	6085	FBgn0046832	6085
1706	3L	11406258	11406866	0.696005344391	11406824	0.619260893928	FBgn0036158	7493	FBgn0036165	54683
1707	3R	5545158	5546201	0.695684909821	5545637	0.609999824973	FBgn0002431	5696	FBgn0002431	5696
1708	3R	12665073	12666276	0.695602416992	12665760	0.658429980278	FBgn0020546	9966	FBgn0020546	9966
1709	3R	4682622	4683701	0.694791316986	4683184	0.595220341402	FBgn0011966	4418	FBgn0011966	4418
1710	2R	15620779	15622038	0.694489955902	15621323	0.629225899191	FBgn0004364	5051	FBgn0004364	5051
1711	2L	9185127	9186351	0.694451808929	9185731	0.593828201294	FBgn0041092	18929	FBgn0051887	55888
1712	3R	27573162	27574443	0.693951129913	27573749	0.641106545925	FBgn0011013	498	FBgn0011013	498
1713	2R	1445193	1446540	0.693097114563	1445887	0.670692443848	FBgn0033046	13642	FBgn0033059	137878
1714	3R	4668573	4670045	0.693013191223	4669025	0.594656467438	FBgn0011966	18577	FBgn0011966	18577
1715	2R	18371635	18372416	0.692638397217	18371809	0.56409629186	FBgn0034787	2014	FBgn0010078	9831
1716	2R	19376292	19377000	0.692598342896	19376808	0.621944867648	FBgn0025352	592	FBgn0025790	6627
1717	2R	11782529	11783509	0.692315578461	11783073	0.570766505073	FBgn0015925	3535	FBgn0034110	26192
1718	3R	10238815	10239524	0.692260742188	10239133	0.555420595057	FBgn0038227	3005	FBgn0038224	86387
1719	X	4323838	4324774	0.691540718079	4324358	0.576188743114	FBgn0040910	36493	FBgn0029714	72846
1720	2L	11475263	11476122	0.691181182861	11475678	0.533678335302	FBgn0003313	10511	FBgn0003313	10511
1721	3R	26214500	26215251	0.690599441528	26215135	0.600664138794	FBgn0015222	1284	FBgn0039764	34419
1722	3L	9342491	9343207	0.690086364746	9342615	0.578726855191	FBgn0035981	1342	FBgn0035981	1342
1723	3R	1942020	1943268	0.689902305603	1942605	0.61203032732	FBgn0046875	4586	FBgn0003261	108304
1724	2L	11328557	11329709	0.689764976501	11329172	0.605567034553	FBgn0032360	14091	FBgn0004579	116431
1725	3R	5166518	5167505	0.689578056335	5167028	0.633942476908	FBgn0053936	564	FBgn0053936	564
1726	3R	24569298	24570663	0.689556598663	24570157	0.603699291454	FBgn0039595	302	FBgn0005642	66903
1727	2L	5488932	5490000	0.68946647644	5489582	0.581905492147	FBgn0005511	27941	FBgn0005511	27941
1728	3R	14806757	14807668	0.689455986023	14807154	0.55854696386	FBgn0022338	31	FBgn0022338	31
1729	3L	11227773	11228474	0.688933372498	11227971	0.580415578989	FBgn0041094	1715	FBgn0041094	1715
1730	3R	25088948	25089849	0.688925743103	25089701	0.53069601059	FBgn0003525	8199	FBgn0003525	8199
1731	2R	2496826	2497833	0.688878536224	2497250	0.532893657684	FBgn0022960	272	FBgn0033107	170377
1732	2L	13234359	13235386	0.68878698349	13234879	0.561014592648	FBgn0032493	284	FBgn0032493	284
1733	2L	6480738	6481812	0.688737869263	6481353	0.572227180004	FBgn0031820	397	FBgn0026571	864
1734	3L	15723863	15724636	0.687990188599	15723976	0.592188835144	FBgn0010105	30294	FBgn0010105	30294
1735	2L	20983287	20984194	0.687827110291	20983703	0.568590342999	FBgn0032909	27167	FBgn0032906	69966
1736	3R	931120	932042	0.686785697937	931495	0.528367614746	FBgn0010313	19087	FBgn0010313	19087
1737	X	19450014	19450807	0.68615436554	19450703	0.586405086517	FBgn0031040	559	FBgn0031040	559
1738	3R	18614693	18615622	0.685731887817	18615096	0.568221747875	FBgn0039026	4890	FBgn0039013	62474
1739	3L	16612611	16613445	0.684683799744	16613001	0.561497807503	FBgn0000017	832	FBgn0017572	32270
1740	2L	18881559	18882417	0.684123516083	18882224	0.530049410733	FBgn0003896	5039	FBgn0032717	46628
1741	2L	18624790	18625588	0.683947563171	18625038	0.546211038317	FBgn0032694	11852	FBgn0032693	23875
1742	3L	21531998	21532963	0.683881759644	21532561	0.585615158081	FBgn0023417	138	FBgn0028663	58858
1743	2R	9565468	9566129	0.683076381683	9565809	0.492891693115	FBgn0033893	21284	FBgn0033893	21284
1744	3R	26291360	26292392	0.682258605957	26291788	0.658968925476	FBgn0039776	14	FBgn0039767	37790
1745	2R	3991548	3992433	0.681987285614	3991955	0.530796780306	FBgn0033296	7845	FBgn0022027	145309
1746	2R	5940042	5940677	0.681890487671	5940629	0.626649992807	FBgn0033522	896	FBgn0033522	896
1747	3R	13507173	13508024	0.680884361267	13507582	0.575877666473	FBgn0038535	652	FBgn0038536	811
1748	2L	11581708	11582457	0.680140972137	11581832	0.605358314514	FBgn0028412	5001	FBgn0003313	95643
1749	2L	7133758	7134713	0.679750442505	7134297	0.550892325009	FBgn0031889	614	FBgn0031886	68464
1750	2L	21850905	21851605	0.679504394531	21851558	0.627019064767	FBgn0032965	34296	FBgn0003866	35370
1751	3R	25520423	25521249	0.679333209991	25520555	0.544653892517	FBgn0039683	2026	FBgn0039680	19157
1752	3L	12250486	12251391	0.679076194763	12251205	0.611331272125	FBgn0036272	8	FBgn0052100	9706
1753	2L	9145766	9147039	0.678991317749	9146500	0.63392829895	FBgn0051887	16657	FBgn0051887	16657
1754	2L	13904127	13904804	0.678967475891	13904195	0.633621109856	FBgn0019890	464	FBgn0019890	464
1755	3L	4376541	4377423	0.678942203522	4377208	0.536120634813	FBgn0035540	8891	FBgn0035541	11361
1756	2R	20050651	20051851	0.678595066071	20051219	0.685489972432	FBgn0035023	3647	FBgn0019886	28329
1757	X	10652860	10654897	0.678370952606	10654531	0.526714324951	FBgn0030235	13469	FBgn0030235	13469
1758	3L	183901	184885	0.678126335144	184335	0.568271636963	FBgn0035107	623	FBgn0035107	623
1759	X	13475531	13476378	0.678050518036	13475939	0.573273041669	FBgn0030505	17245	FBgn0030507	26021
1760	2R	12846536	12847512	0.677600383759	12846997	0.576302826405	FBgn0050232	59711	FBgn0034214	95345
1761	2R	12007022	12008590	0.677565574646	12008542	0.637981057167	FBgn0034132	2537	FBgn0034138	77558
1762	3R	2253252	2254125	0.677374839783	2253714	0.586349308491	FBgn0053324	18278	FBgn0037443	22101
1763	3R	22978623	22979453	0.677201747894	22979374	0.563171577454	FBgn0029155	2011	FBgn0039488	36976
1764	3R	25320807	25321884	0.67649936676	25321437	0.679924488068	FBgn0039667	913	FBgn0040623	4621
1765	2L	14477688	14478486	0.676405906677	14478135	0.545683924357	FBgn0005771	12727	FBgn0005771	12727
1766	X	20448568	20449629	0.676311016083	20449097	0.631951713562	FBgn0031125	207	FBgn0003300	56020
1767	2R	11349638	11350693	0.676278591156	11350123	0.565043842091	FBgn0003130	485	FBgn0050085	33885
1768	2R	14669151	14670392	0.676211357117	14669755	0.659240782261	FBgn0034420	9255	FBgn0000578	13257
1769	2R	7776936	7777625	0.675643920898	7777449	0.587536970774	FBgn0000253	2134	FBgn0020377	50317
1770	2R	9636366	9637010	0.67555809021	9636458	0.650283432007	FBgn0040752	20347	FBgn0040751	36853
1771	X	18763792	18765214	0.674750328064	18765101	0.535548556935	FBgn0052541	805	FBgn0030974	37531
1772	2R	14804620	14805831	0.674537658691	14805151	0.632171462564	FBgn0013954	183	FBgn0013954	183
1773	2L	9454229	9455019	0.674269199371	9454659	0.525361120701	FBgn0053723	13919	FBgn0002973	17146
1774	2R	3594692	3595434	0.673771858215	3594866	0.531597430889	FBgn0028563	75	FBgn0021814	3018
1775	2R	16982835	16983848	0.673368453979	16983450	0.563061594963	FBgn0010415	5300	FBgn0010415	5300
1776	3R	17405680	17406713	0.673350334167	17406177	0.579470888774	FBgn0013984	74	FBgn0013984	74
1777	X	2285898	2286887	0.672682285309	2286320	0.546408295631	FBgn0001150	1201	FBgn0001150	1201
1778	3R	11761166	11762377	0.672619819641	11761885	0.568382487578	FBgn0013334	1044	FBgn0038386	2429
1779	3R	7604484	7605389	0.671689033508	7605284	0.558268200267	FBgn0011471	458	FBgn0011471	458
1780	3R	15632571	15633570	0.671173095703	15632885	0.533718726214	FBgn0051471	4473	FBgn0038741	70254
1781	3R	7589033	7589863	0.670740127563	7589675	0.563804308573	FBgn0017581	504	FBgn0037947	7597
1782	X	8495644	8496434	0.670652389526	8496040	0.54762339592	FBgn0004102	154	FBgn0004102	154
1783	2L	1064201	1065432	0.670650959015	1064867	0.694127261639	FBgn0003310	12944	FBgn0003310	12944
1784	3L	15629507	15630212	0.670271873474	15629626	0.595703905279	FBgn0014851	3119	FBgn0041160	35482
1785	3R	12284856	12285745	0.669159889221	12285010	0.548711140951	FBgn0038432	3234	FBgn0044826	5460
1786	3L	4267396	4268649	0.668608665466	4267965	0.622275801266	FBgn0035526	578	FBgn0035526	578
1787	3R	11170554	11171487	0.668407440186	11170706	0.536598920822	FBgn0019925	1199	FBgn0013269	11842
1788	X	3540158	3540937	0.6683344841	3540710	0.513395990644	FBgn0023215	6748	FBgn0029672	110934
1789	2L	12632447	12633603	0.667715549469	12632869	0.573836326599	FBgn0002970	14521	FBgn0002970	14521
1790	2R	2892384	2893937	0.667385101318	2892433	0.578254063924	FBgn0033159	1249	FBgn0033159	1249
1791	X	3007901	3008920	0.666263103485	3008462	0.584358608021	FBgn0004647	17434	FBgn0004647	17434
1792	3R	1545914	1547189	0.665358543396	1546851	0.660116831462	FBgn0004878	3829	FBgn0037372	33644
1793	2R	17030998	17033113	0.664491653442	17031454	0.568911776823	FBgn0003731	867	FBgn0010415	42704
1794	2L	6048454	6049600	0.664309024811	6049053	0.592952952665	FBgn0031768	1054	FBgn0031768	1054
1795	3L	11771150	11772086	0.664087295532	11771679	0.572497367859	FBgn0004381	2122	FBgn0036213	25120
1796	2L	15052849	15053893	0.664041519165	15053367	0.679761123657	FBgn0000317	410	FBgn0010422	3315
1797	2L	18356761	18357694	0.663234710693	18356858	0.582151412964	FBgn0011559	1903	FBgn0004413	82308
1798	3R	10303192	10304196	0.662700653076	10303686	0.594191968441	FBgn0038233	33728	FBgn0038234	33904
1799	2R	11265627	11266553	0.662331104279	11266156	0.579581653371	FBgn0050089	23895	FBgn0050089	23895
1800	2L	6215298	6216205	0.66224527359	6215747	0.543910363141	FBgn0026755	9303	FBgn0031782	87985
1801	2R	2383590	2384345	0.662195682526	2383667	0.546419525146	FBgn0033109	915	FBgn0033107	56794
1802	2L	1007199	1008186	0.66194152832	1007723	0.581018745899	FBgn0031295	19174	FBgn0003310	70088
1803	3R	19530110	19530998	0.661625862122	19530593	0.579439580441	FBgn0051414	29	FBgn0040227	24826
1804	2R	17910697	17911620	0.661581039429	17911105	0.532592475414	FBgn0034725	650	FBgn0053200	5128
1805	X	1237252	1237979	0.661542892456	1237898	0.538316726685	FBgn0052813	161	FBgn0028274	83135
1806	X	16608478	16609555	0.661467075348	16609017	0.575824975967	FBgn0001250	8354	FBgn0030786	8874
1807	3R	6452033	6452829	0.661344051361	6452645	0.536828994751	FBgn0001235	11741	FBgn0001235	11741
1808	X	9598804	9600109	0.660665035248	9599484	0.699277605329	FBgn0020378	1304	FBgn0000233	60075
1809	2L	6249804	6250710	0.659729957581	6250380	0.509808063507	FBgn0031791	5496	FBgn0043854	122035
1810	2R	11298710	11300023	0.659083843231	11299463	0.595037015279	FBgn0050321	8724	FBgn0050089	57202
1811	2L	2181359	2182352	0.658818244934	2181752	0.550212987264	FBgn0000097	3003	FBgn0000097	3003
1812	2R	8430301	8431090	0.658286094666	8430724	0.598434081444	FBgn0010488	1180	FBgn0010488	1180
1813	2L	3588914	3589845	0.658109664917	3589390	0.570247471333	FBgn0004892	8624	FBgn0002985	17358
1814	2R	8852930	8853936	0.657496452332	8853366	0.534899310062	FBgn0067725	7979	FBgn0011882	93525
1815	3L	2570756	2571493	0.657427787781	2571341	0.571665525436	FBgn0024939	359	FBgn0024939	359
1816	3R	5707180	5707925	0.657187461853	5707744	0.544258117676	FBgn0037767	6347	FBgn0065050	103538
1817	X	3283736	3284736	0.656371593475	3284160	0.60849870046	FBgn0052493	481	FBgn0000472	54821
1818	3R	228990	229814	0.65617275238	229071	0.529576969147	FBgn0037245	300	FBgn0037249	30581
1819	3R	4478205	4478881	0.655829429626	4478775	0.581210931142	FBgn0037603	37	FBgn0037603	37
1820	2R	6712953	6713831	0.655727386475	6713289	0.51711589098	FBgn0033582	21831	FBgn0033590	39301
1821	3R	26284039	26285058	0.65561914444	26284564	0.596521615982	FBgn0039773	546	FBgn0039767	30566
1822	2R	3591945	3592973	0.655143737793	3592378	0.576841652393	FBgn0021814	530	FBgn0021814	530
1823	X	6481973	6482781	0.654915332794	6482408	0.548991483801	FBgn0029880	2319	FBgn0029882	17014
1824	3R	5224689	5225529	0.654912948608	5224809	0.56757181341	FBgn0037685	897	FBgn0037686	2169
1825	X	6900702	6901389	0.654768466949	6900890	0.547269160931	FBgn0004143	6233	FBgn0029931	15046
1826	2L	21021446	21022519	0.654689788818	21022073	0.526805765489	FBgn0010395	18352	FBgn0023388	107872
1827	2R	12299228	12300233	0.653705596924	12299588	0.509158611298	FBgn0034158	1034	FBgn0025832	70613
1828	3L	19628788	19629461	0.653674602509	19628950	0.533776124318	FBgn0036899	28	FBgn0029094	44799
1829	3R	17959609	17960345	0.652893066406	17960191	0.547879536947	FBgn0051163	611	FBgn0053335	30549
1830	3R	4791006	4791772	0.65247297287	4791731	0.62906229496	FBgn0037645	12174	FBgn0037644	21005
1831	3L	22075757	22076829	0.652415275574	22076365	0.605471849442	FBgn0037153	6408	FBgn0000100	66482
1832	3R	26680566	26681601	0.652048587799	26681069	0.64297950969	FBgn0003720	3032	FBgn0003720	3032
1833	2L	11358470	11359114	0.651629447937	11358638	0.571076552073	FBgn0000287	6667	FBgn0004579	86965
1834	3R	1553416	1554554	0.651351928711	1554139	0.608684635162	FBgn0037368	5124	FBgn0037372	26356
1835	2L	6821333	6822353	0.650695800781	6821996	0.554418359484	FBgn0052828	299	FBgn0042092	85821
1836	3R	22717634	22718581	0.65044593811	22718044	0.543253001045	FBgn0051078	8440	FBgn0051078	8440
1837	3L	21578471	21579153	0.649970054626	21578519	0.651933881972	FBgn0053291	282	FBgn0028663	104816
1838	X	11552001	11552976	0.649534225464	11552532	0.566525697708	FBgn0030328	269	FBgn0030328	269
1839	3R	25694948	25695932	0.649531841278	25695342	0.554431676865	FBgn0051035	250	FBgn0051035	250
1840	3L	2428608	2429637	0.649030685425	2429283	0.545043945312	FBgn0053231	19405	FBgn0053231	19405
1841	X	10318169	10319695	0.648922920227	10319292	0.54610785316	FBgn0030206	136	FBgn0083167	13327
1842	3R	17291585	17292417	0.648868560791	17292027	0.555446288165	FBgn0038889	16020	FBgn0013984	114224
1843	X	9129114	9130041	0.6486992836	9129565	0.547942340374	FBgn0002576	305	FBgn0030122	10927
1844	3R	15631598	15632341	0.648157596588	15631759	0.536157210668	FBgn0051471	3347	FBgn0038741	71380
1845	2R	20735212	20736367	0.647902011871	20735845	0.636852376601	FBgn0001325	1630	FBgn0001325	1630
1846	2L	6479537	6480504	0.647770881653	6480117	0.539266081417	FBgn0026571	372	FBgn0026571	372
1847	3R	12748912	12749714	0.647400856018	12748960	0.554867320591	FBgn0051270	547	FBgn0082171	66923
1848	3R	4303184	4303906	0.647387504578	4303237	0.601258065965	FBgn0051369	33690	FBgn0040529	136474
1849	3L	7111846	7112497	0.647332668304	7112075	0.508265359061	FBgn0023001	3610	FBgn0002775	12605
1850	X	7471996	7472951	0.646423339844	7472519	0.546818033854	FBgn0004198	18135	FBgn0027553	101039
1851	2L	13887070	13887897	0.646045684814	13887469	0.529458642006	FBgn0019890	17190	FBgn0019890	17190
1852	3L	4606343	4607071	0.645893096924	4606828	0.547320638384	FBgn0003501	215	FBgn0015805	736
1853	3R	17652462	17653487	0.645617008209	17652931	0.612289484809	FBgn0013759	4567	FBgn0004493	155459
1854	3L	11020102	11021354	0.64445734024	11020473	0.58915076937	FBgn0036115	4843	FBgn0036118	15113
1855	3R	5570760	5571821	0.644332885742	5571251	0.58120581683	FBgn0051411	231	FBgn0002431	19918
1856	X	22062476	22063565	0.644239425659	22063078	0.547477778266	FBgn0000719	4495	FBgn0031186	405093
1857	2L	21166258	21167300	0.643990516663	21166809	0.61112600565	FBgn0000239	481	FBgn0024371	22971
1858	3R	20638869	20639820	0.643682479858	20639315	0.567655395059	FBgn0027539	435	FBgn0013953	33421
1859	2R	14998316	14999428	0.643397331238	14998806	0.603138711717	FBgn0034451	2892	FBgn0034447	31434
1860	3L	19149182	19149957	0.643098831177	19149230	0.621524916755	FBgn0016797	13345	FBgn0016797	13345
1861	X	9341472	9342234	0.642430305481	9341638	0.565052379261	FBgn0030133	3704	FBgn0030136	58202
1862	3R	9933827	9934494	0.641268730164	9934450	0.649820963542	FBgn0038203	717	FBgn0038196	72563
1863	X	8088171	8089427	0.640697479248	8088824	0.605539067586	FBgn0030026	284	FBgn0030028	27816
1864	3R	10451233	10452020	0.640575408936	10451282	0.583531485664	FBgn0003169	139	FBgn0013981	179
1865	2R	8750227	8750955	0.640546321869	8750828	0.533409725536	FBgn0033814	121	FBgn0043010	12462
1866	3L	10836304	10837138	0.640365600586	10836417	0.52761926651	FBgn0026160	4578	FBgn0026160	4578
1867	2R	1708291	1709005	0.639825820923	1708521	0.51660823822	FBgn0033069	338	FBgn0033068	5126
1868	2L	15487405	15488346	0.638992786407	15488298	0.553167555067	FBgn0002524	6741	FBgn0003448	14100
1869	2L	5870607	5871953	0.638850212097	5871374	0.649694106158	FBgn0031745	8107	FBgn0031740	69119
1870	2L	10058294	10059291	0.638715744019	10058857	0.568305909634	FBgn0011823	1951	FBgn0011823	1951
1871	3L	17452270	17452975	0.638700008392	17452904	0.59708404541	FBgn0036732	506	FBgn0036726	21696
1872	3R	2370385	2371354	0.638381004333	2370927	0.611106455326	FBgn0046873	3831	FBgn0037446	88051
1873	2R	11850447	11851099	0.638174533844	11850635	0.545940619249	FBgn0010611	318	FBgn0022070	11726
1874	3L	21382870	21383816	0.636600494385	21383343	0.590041945962	FBgn0033583	3680	FBgn0014143	27054
1875	2R	5096261	5097122	0.63631439209	5096538	0.538575299581	FBgn0033428	58	FBgn0025286	2458
1876	2R	16609094	16609871	0.635747909546	16609404	0.515985250473	FBgn0015721	108	FBgn0011824	4519
1877	X	19341151	19342310	0.635088920593	19341929	0.539796935187	FBgn0031023	1954	FBgn0040890	12783
1878	X	1679729	1680837	0.634860515594	1680277	0.571172833443	FBgn0029591	1539	FBgn0029591	1539
1879	X	17162870	17163695	0.634615421295	17162913	0.563263177872	FBgn0004854	14395	FBgn0000163	168037
1880	3R	20166200	20167004	0.632609844208	20166660	0.554592020371	FBgn0011581	615	FBgn0039186	7849
1881	2L	5306163	5307360	0.632247447968	5306794	0.582018788656	FBgn0016076	7147	FBgn0015031	20447
1882	2R	3041855	3042829	0.63200044632	3042363	0.530242502689	FBgn0033188	2432	FBgn0022772	4842
1883	2R	10643160	10643796	0.631478309631	10643608	0.553504308065	FBgn0015371	13488	FBgn0033989	136522
1884	3L	10202317	10203966	0.631177902222	10203206	0.615097939968	FBgn0052056	4019	FBgn0015618	390609
1885	2R	20606864	20607829	0.630902290344	20607320	0.546971321106	FBgn0004919	15400	FBgn0001148	37740
1886	2R	12935265	12936061	0.630301475525	12935670	0.518522262573	FBgn0022029	374	FBgn0034214	6672
1887	3R	26770222	26771088	0.629508972168	26770669	0.539063397576	FBgn0039811	7849	FBgn0003720	92632
1888	2R	13271704	13272550	0.629293441772	13272198	0.552249133587	FBgn0022740	82	FBgn0003545	9224
1889	2R	10767064	10767941	0.629289627075	10767825	0.531295585632	FBgn0003328	4177	FBgn0000996	127998
1890	3R	5784562	5785585	0.628877162933	5785172	0.576014462639	FBgn0037769	22331	FBgn0037770	26605
1891	3L	4607412	4608193	0.628866195679	4607767	0.518000534603	FBgn0015805	203	FBgn0015805	203
1892	3R	4006924	4008167	0.628582000732	4007379	0.606130218506	FBgn0001138	215	FBgn0037554	51850
1893	3R	226189	226926	0.62851524353	226839	0.579458618164	FBgn0037244	627	FBgn0037249	32813
1894	2L	20087421	20088115	0.627883911133	20087600	0.565878709157	FBgn0032846	22	FBgn0032846	22
1895	2L	7144337	7144984	0.627859115601	7144523	0.562258323034	FBgn0031889	10840	FBgn0031897	75506
1896	2L	5413641	5414573	0.627448558807	5414006	0.562430774464	FBgn0016660	9664	FBgn0005511	47635
1897	3L	7957626	7959182	0.627372264862	7958767	0.549585278829	FBgn0011817	5771	FBgn0011817	5771
1898	3R	12105444	12107032	0.626772403717	12106312	0.576619267464	FBgn0051283	2047	FBgn0051283	2047
1899	2L	16028432	16029143	0.626756668091	16028516	0.59426413642	FBgn0000182	9445	FBgn0028897	229536
1900	2L	7519801	7520479	0.626647949219	7520371	0.56656332016	FBgn0011283	23011	FBgn0053529	24052
1901	2L	2461111	2462050	0.625490188599	2461195	0.528054428101	FBgn0012017	1151	FBgn0015816	31471
1902	2L	3556854	3557780	0.624863147736	3557235	0.542368412018	FBgn0024244	17984	FBgn0031549	26949
1903	3R	17122335	17123175	0.624275684357	17122785	0.535499684951	FBgn0001234	440	FBgn0043012	26986
1904	4	728737	729833	0.624092102051	729233	0.610868566176	FBgn0005558	11294	FBgn0039930	320376
1905	3L	5947482	5948310	0.623304367065	5947890	0.530370447371	FBgn0035656	2062	FBgn0035656	2062
1906	X	20061541	20062665	0.622615814209	20062014	0.56123752594	FBgn0015789	86	FBgn0031098	151
1907	3L	473776	474412	0.622011184692	473952	0.51119629542	FBgn0001316	50169	FBgn0035140	50431
1908	2L	14383651	14384528	0.621427536011	14383767	0.528132698753	FBgn0020258	2597	FBgn0028529	28687
1909	3L	16384125	16385114	0.620718955994	16384566	0.596649450414	FBgn0027080	12	FBgn0014163	7468
1910	3L	10819084	10819751	0.619989395142	10819689	0.615271462335	FBgn0026160	12150	FBgn0026160	12150
1911	2R	6605986	6607030	0.619796276093	6606436	0.559231885274	FBgn0040765	9474	FBgn0033581	59527
1912	2R	12182350	12183467	0.619199752808	12182946	0.586972685421	FBgn0024315	405	FBgn0003274	81989
1913	2L	8807643	8808642	0.619191169739	8808258	0.553807830811	FBgn0029123	17367	FBgn0029123	17367
1914	2L	14651745	14652446	0.618298530579	14651944	0.551157217759	FBgn0000055	36389	FBgn0005771	161082
1915	2R	19565765	19566647	0.618263244629	19566454	0.565990521358	FBgn0034967	1030	FBgn0034967	1030
1916	2L	17731421	17732260	0.618017196655	17731681	0.544008118766	FBgn0015609	3769	FBgn0032646	234643
1917	2R	4917775	4918883	0.617454528809	4918434	0.56070715189	FBgn0053774	6337	FBgn0053774	6337
1918	3R	696432	697143	0.616878509521	696985	0.551300843557	FBgn0020280	7270	FBgn0003002	18450
1919	X	5386251	5386900	0.616787910461	5386852	0.682012200356	FBgn0065061	17233	FBgn0029771	24354
1920	3L	13898425	13899330	0.616722106934	13898506	0.565777111053	FBgn0001108	3858	FBgn0036386	4250
1921	2L	4849483	4850467	0.616078853607	4849843	0.554690480232	FBgn0031639	575	FBgn0031639	575
1922	X	11553292	11554056	0.615559577942	11553376	0.627703348796	FBgn0030328	575	FBgn0030328	575
1923	3R	12567873	12568482	0.615446090698	12568444	0.635159134865	FBgn0003944	8096	FBgn0063261	8667
1924	3L	11560521	11561736	0.615233421326	11561176	0.566358089447	FBgn0003292	539	FBgn0036180	22211
1925	3R	6196098	6197143	0.615148544312	6196590	0.633565453922	FBgn0020379	7200	FBgn0015396	20684
1926	X	16444294	16445204	0.61429309845	16444657	0.539352536201	FBgn0025743	8	FBgn0015615	17291
1927	3R	5503269	5504188	0.613865375519	5503723	0.564825955559	FBgn0037728	70	FBgn0037728	70
1928	2R	5443452	5444090	0.613500595093	5443851	0.525132032541	FBgn0033465	21145	FBgn0033466	27511
1929	2R	9805863	9806746	0.61323928833	9806316	0.566771805286	FBgn0050066	528	FBgn0020615	20799
1930	3R	26748069	26748920	0.613065719604	26748119	0.57641860417	FBgn0020912	9509	FBgn0003720	70082
1931	3R	9238632	9239668	0.612531661987	9239067	0.580103516579	FBgn0041711	1939	FBgn0038150	8477
1932	3R	26584354	26585291	0.612463474274	26585142	0.567666747353	FBgn0004606	6506	FBgn0003720	92895
1933	3L	4946772	4947687	0.612195014954	4947202	0.535295367241	FBgn0005775	9817	FBgn0035570	256499
1934	2R	1313736	1314470	0.611835956573	1314429	0.55607202318	FBgn0033043	8529	FBgn0033035	109187
1935	X	1323494	1324460	0.611814498901	1323540	0.562994533115	FBgn0026872	34	FBgn0028274	2507
1936	2L	22062872	22063653	0.611466884613	22063047	0.594846566518	FBgn0032971	4218	FBgn0032979	93707
1937	3L	3561802	3562872	0.611356735229	3562403	0.581949738895	FBgn0053504	14952	FBgn0053504	14952
1938	3R	25847310	25848232	0.611128807068	25848126	0.529412428538	FBgn0039738	146	FBgn0001281	16334
1939	2L	4353590	4354495	0.610960006714	4354061	0.559151144589	FBgn0031596	1086	FBgn0026319	17929
1940	X	4353077	4353991	0.609288215637	4353679	0.529215931892	FBgn0040910	7172	FBgn0029714	43525
1941	2R	1522080	1522554	0.609286308289	1522093	0.552621841431	FBgn0033050	883	FBgn0033059	61672
1942	2L	14539824	14540565	0.609188556671	14540342	0.559733244089	FBgn0028881	8733	FBgn0005771	49480
1943	3R	16583523	16584429	0.609121322632	16583787	0.534269537245	FBgn0038826	1336	FBgn0038821	19427
1944	X	19355856	19356885	0.608266830444	19356332	0.554183840752	FBgn0053525	466	FBgn0027291	585
1945	2L	16487306	16488566	0.608189582825	16488111	0.585886674769	FBgn0032586	640	FBgn0025678	135421
1946	3R	5416418	5417432	0.60816192627	5416935	0.60704758588	FBgn0037720	98	FBgn0037719	226
1947	3R	25872471	25873307	0.607686042786	25872910	0.558589093825	FBgn0039741	713	FBgn0039741	713
1948	3R	5455962	5456798	0.607304096222	5456636	0.531444072723	FBgn0005585	29	FBgn0005585	29
1949	2R	11571092	11572124	0.60711145401	11571555	0.556938283584	FBgn0082181	8601	FBgn0034065	41714
1950	X	20455277	20455908	0.606279850006	20455516	0.537526570834	FBgn0031125	6212	FBgn0003300	49601
1951	3L	3403659	3404391	0.605430603027	3404041	0.525061543783	FBgn0014388	4426	FBgn0027616	46343
1952	2R	15806947	15807799	0.604557991028	15807373	0.614394545555	FBgn0034499	567	FBgn0010411	28527
1953	3L	19856537	19857397	0.604204654694	19857210	0.566251021165	FBgn0020887	31	FBgn0020887	31
1954	X	16054848	16055711	0.602876186371	16055257	0.586990296841	FBgn0000459	4586	FBgn0000459	4586
1955	2L	21960792	21961431	0.602231025696	21961381	0.552312850952	FBgn0032969	19145	FBgn0003866	145193
1956	X	13852795	13853611	0.601581573486	13853188	0.522754056113	FBgn0011951	2039	FBgn0027537	196448
1957	X	14764101	14765289	0.601174354553	14764663	0.619533314424	FBgn0052591	1782	FBgn0052590	91691
1958	3R	11117020	11117740	0.600354194641	11117141	0.5820943659	FBgn0003721	9887	FBgn0011476	12870
1959	3R	5565230	5566268	0.600276947021	5565803	0.542003799887	FBgn0037736	152	FBgn0002431	14470
1960	X	9531323	9532254	0.600248336792	9531798	0.562434971333	FBgn0030150	2905	FBgn0030150	2905
1961	2R	12014331	12015105	0.59964132309	12015022	0.583839130402	FBgn0011260	37	FBgn0034138	71078
1962	3L	13087756	13088418	0.599599838257	13087803	0.629954550001	FBgn0010452	417	FBgn0010452	417
1963	3L	691052	692234	0.598862171173	691572	0.637603823344	FBgn0035158	161	FBgn0035156	15125
1964	X	2014523	2015566	0.598727226257	2015016	0.550759315491	FBgn0004655	123	FBgn0000377	91121
1965	X	8643976	8645075	0.598252296448	8644687	0.582202076912	FBgn0026411	6324	FBgn0030061	84500
1966	2R	2989679	2990450	0.597787857056	2989763	0.580633163452	FBgn0010548	788	FBgn0033179	11219
1967	3L	16740353	16741194	0.597660064697	16740402	0.556667433845	FBgn0036660	4572	FBgn0036660	4572
1968	3R	19628320	19628988	0.59726190567	19628429	0.569096738642	FBgn0039122	15935	FBgn0015513	20921
1969	2L	14584932	14585877	0.597138404846	14585329	0.523210227489	FBgn0028912	13530	FBgn0005771	94467
1970	2L	1509815	1510925	0.59575176239	1510512	0.515272869783	FBgn0031345	6926	FBgn0031345	6926
1971	3L	10821799	10822803	0.593852519989	10822457	0.533097849952	FBgn0026160	9382	FBgn0026160	9382
1972	3L	14546528	14547640	0.593472480774	14547084	0.558984438578	FBgn0040811	13695	FBgn0028418	21061
1973	2L	12576797	12577677	0.590793609619	12577235	0.556538786207	FBgn0032438	16553	FBgn0002970	41113
1974	2L	15066323	15067296	0.588663101196	15067150	0.548936684926	FBgn0024183	905	FBgn0024183	905
1975	3L	1778433	1779195	0.587954521179	1778524	0.591764276678	FBgn0024510	326	FBgn0067864	3817
1976	3R	12675574	12676577	0.586599349976	12675906	0.498571872711	FBgn0020546	180	FBgn0020546	180
1977	3R	9857356	9858007	0.586048126221	9857491	0.57181520462	FBgn0038192	286	FBgn0038196	4396
1978	2R	6910898	6911560	0.582609653473	6911160	0.53499848502	FBgn0050257	900	FBgn0050257	900
1979	2R	1168594	1169372	0.582583904266	1169325	0.529277443886	FBgn0033029	1283	FBgn0027507	8298
1980	3R	2742495	2743167	0.580856323242	2743118	0.600173632304	FBgn0051488	40338	FBgn0001077	53072
1981	3L	20454723	20455823	0.580418586731	20455159	0.572156345143	FBgn0037009	309	FBgn0037009	309
1982	3L	1470450	1471152	0.579519271851	1471059	0.538871955872	FBgn0065069	1503	FBgn0028577	15062
1983	2R	16145584	16146768	0.578035354614	16146101	0.54103457133	FBgn0034530	2235	FBgn0034534	9733
1984	3R	12506930	12507964	0.577429294586	12507395	0.546539250542	FBgn0051498	16768	FBgn0015019	34066
1985	X	10613724	10614391	0.576881408691	10614280	0.555573290045	FBgn0030228	525	FBgn0052672	727
1986	3L	5565508	5566440	0.576432228088	5565969	0.558818711175	FBgn0003486	555	FBgn0003486	555
1987	3L	11394691	11395464	0.575995922089	11395044	0.533979988098	FBgn0036157	4053	FBgn0036165	66463
1988	3L	3043774	3044584	0.57593536377	3044174	0.539963022868	FBgn0035393	5540	FBgn0035388	25444
1989	X	8676501	8677236	0.575783729553	8676714	0.544451053326	FBgn0052710	12256	FBgn0030061	116527
1990	2L	5325870	5326657	0.57541847229	5325994	0.54216337204	FBgn0031698	1067	FBgn0015031	1247
1991	3L	19840557	19841387	0.575013160706	19841196	0.568043073018	FBgn0014037	2030	FBgn0014037	2030
1992	2R	20088451	20089145	0.574866771698	20088994	0.558123032252	FBgn0020521	122	FBgn0035031	16601
1993	X	4815418	4816146	0.574836730957	4816111	0.553120825026	FBgn0061196	9874	FBgn0004368	31742
1994	2L	6760669	6761523	0.574585914612	6761127	0.534221708775	FBgn0031856	1499	FBgn0025777	37772
1995	2R	8535070	8535733	0.574146270752	8535115	0.554372651236	FBgn0008654	22085	FBgn0005624	38219
1996	X	17653263	17654003	0.573841094971	17653954	0.559146308899	FBgn0030868	402	FBgn0030870	10823
1997	2L	7127193	7127928	0.57372379303	7127403	0.545146942139	FBgn0031889	6280	FBgn0031886	61570
1998	3R	2912520	2913199	0.572793960571	2912606	0.564986610413	FBgn0003884	346	FBgn0003884	346
1999	2L	21856024	21857069	0.572408676147	21856716	0.552390491261	FBgn0032965	29138	FBgn0003866	40528
[truncated: 62 more rows]
