# Supplementary material for: Developmental roles of 21 Drosophila transcription factors are determined by quantitative differences in binding to an overlapping set of thousands of genomic regions
Source: Genome Biol. 2009 Jul 23;10(7):R80. doi: 10.1186/gb-2009-10-7-r80 (PMC2728534; doi:10.1186/gb-2009-10-7-r80)
Supplement: Additional data file 6 — Genomic coordinates of regions bound by each factor for the 1% FDR data set, locations and scores of peak windows, and the closest gene and closest transcribed gene for each peak. [file gb-2009-10-7-r80-S6.zip › Additional Data File 3 1% FDR bound regions/prd_2_021105-sym-1_table.txt]

Interval	Chr	Bound_Region_Start	Bound_Region_Stop	Bound_Region_Score	Peak_start	Peak_score	Closest_gene	Closest_gene_dist	Closest_transcribed_gene	Closest_transcribed_gene_dist
1	X	8971518	8975001	3.841205596924	8973033	3.584556818008	FBgn0030090	7206	FBgn0030092	21247
2	X	18142870	18146547	3.754379272461	18145390	3.524209771838	FBgn0004956	3628	FBgn0004956	3628
3	2R	15563985	15568753	3.531447410583	15567036	3.397591650486	FBgn0034480	47186	FBgn0004364	59338
4	2L	3820111	3824317	3.391374588013	3821577	2.994698047638	FBgn0003430	4103	FBgn0003430	4103
5	4	723455	725911	3.25422334671	724783	2.894372098586	FBgn0005558	6844	FBgn0039930	324826
6	3R	4017809	4020112	3.223009109497	4018906	2.985805174884	FBgn0053779	11638	FBgn0037554	40323
7	3R	17282979	17285422	3.213673114777	17284239	2.950149423936	FBgn0011278	12197	FBgn0013984	122012
8	3R	24456344	24458694	3.163191795349	24457500	2.87811941259	FBgn0039590	3285	FBgn0001215	31971
9	2L	14260697	14262916	3.156698226929	14262065	2.689047981711	FBgn0004002	1457	FBgn0028529	93015
10	2L	3540624	3543509	3.12145614624	3542067	2.788842916489	FBgn0024244	2816	FBgn0031549	11781
11	2L	3601457	3603933	3.087989807129	3602570	2.838261544704	FBgn0002985	4178	FBgn0002985	4178
12	3R	682863	685137	3.021433830261	683867	2.762275527505	FBgn0003002	5332	FBgn0003002	5332
13	3R	11478617	11481903	3.017198562622	11480410	2.781304486593	FBgn0053207	11498	FBgn0053207	11498
14	2R	5484451	5487538	3.00701379776	5485641	2.819157376009	FBgn0033471	2679	FBgn0027619	4868
15	2R	9075667	9087442	3.004447937012	9080287	2.869826495647	FBgn0033856	5835	FBgn0033856	5835
16	3R	15169670	15172038	3.003239154816	15171076	2.693833112717	FBgn0000463	19141	FBgn0000463	19141
17	2L	11454791	11457029	3.001669406891	11455901	2.788319333394	FBgn0004579	10298	FBgn0004579	10298
18	2L	14442726	14448647	2.993421554565	14444078	2.581443839603	FBgn0028844	6738	FBgn0005771	46784
19	3R	25131796	25135796	2.991815090179	25132789	2.609908421834	FBgn0039659	9838	FBgn0003525	51287
20	2L	5409531	5411864	2.989472389221	5410667	2.616435580783	FBgn0016660	6325	FBgn0005511	50974
21	2R	15579143	15582938	2.979187011719	15581623	2.673209639157	FBgn0004364	44751	FBgn0004364	44751
22	3L	6793767	6796185	2.948596954346	6795162	2.751684904099	FBgn0003995	31055	FBgn0035714	68302
23	2R	15570274	15572872	2.946726322174	15571811	2.53433861452	FBgn0034480	51961	FBgn0004364	54563
24	3R	9704540	9706241	2.944534301758	9705411	2.64489959268	FBgn0008646	5510	FBgn0000576	22170
25	2R	7039957	7042328	2.940870761871	7040905	2.516425244948	FBgn0050034	2950	FBgn0000577	3212
26	X	6903235	6905330	2.934106826782	6904161	2.604825805215	FBgn0004143	9504	FBgn0029931	18317
27	2L	7303062	7306029	2.933937549591	7304521	2.697996981004	FBgn0004009	2640	FBgn0004009	2640
28	2R	3757207	3759278	2.927690029144	3758170	2.58154409072	FBgn0033277	7899	FBgn0010109	14030
29	3L	22333016	22335446	2.895461559296	22334245	2.593465685844	FBgn0004449	7483	FBgn0004449	7483
30	2L	19322095	19324415	2.863883972168	19323010	2.558742074405	FBgn0032769	26775	FBgn0024245	36143
31	3R	22712036	22713783	2.861081123352	22712904	2.404147624969	FBgn0004359	5448	FBgn0002838	11226
32	3R	18963177	18965373	2.841992378235	18964270	2.729415512085	FBgn0004644	3611	FBgn0051457	10564
33	X	19054005	19057004	2.823843002319	19054920	2.387856245041	FBgn0031001	359	FBgn0031001	359
34	2L	19214763	19217145	2.820691108704	19216149	2.548147837321	FBgn0015380	29874	FBgn0032762	86794
35	X	9575481	9577952	2.812600135803	9576874	2.507769079769	FBgn0020378	21306	FBgn0000233	37465
36	2L	13867087	13870813	2.805681228638	13869644	2.71287971735	FBgn0028532	20232	FBgn0051842	34606
37	3L	5829495	5832092	2.792141914368	5830687	2.590020298958	FBgn0003984	11126	FBgn0052409	42802
38	3L	13092886	13095402	2.725882053375	13094239	2.500243074754	FBgn0010452	6019	FBgn0010452	6019
39	2R	7308953	7311434	2.725842475891	7310204	2.607985103832	FBgn0033652	3928	FBgn0033652	3928
40	3L	14932359	14935878	2.723099708557	14933325	2.468038166271	FBgn0026320	1281	FBgn0026320	1281
41	3L	14914505	14916679	2.702458381653	14915533	2.349006540635	FBgn0040487	4162	FBgn0040487	4162
42	3L	11210299	11212852	2.684468269348	11212223	1.626713037491	FBgn0036150	2338	FBgn0041094	14033
43	2R	20563584	20565932	2.666344642639	20564894	2.38798058033	FBgn0001148	4686	FBgn0001148	4686
44	3R	2684243	2686785	2.664711952209	2684782	2.540971755981	FBgn0001077	5264	FBgn0001077	5264
45	3L	11233195	11235167	2.658683776855	11234079	2.385852098465	FBgn0041094	7823	FBgn0041094	7823
46	3R	2710356	2712174	2.657842159271	2711206	2.470736443996	FBgn0001077	21160	FBgn0001077	21160
47	2L	21840173	21842222	2.643093109131	21841267	2.48426768359	FBgn0003866	25079	FBgn0003866	25079
48	X	7164860	7167713	2.639460086823	7165950	2.286149215698	FBgn0029943	3026	FBgn0024250	12773
49	3R	26393180	26395550	2.633153915405	26394267	2.363890767097	FBgn0039787	10887	FBgn0039767	140269
50	3L	1439092	1441368	2.573339939117	1440084	2.05016130209	FBgn0004635	7240	FBgn0004635	7240
51	3R	671245	676391	2.561875343323	675159	2.117244303226	FBgn0003002	3376	FBgn0003002	3376
52	2L	4366599	4369857	2.551420211792	4368816	2.467224419117	FBgn0026319	3174	FBgn0026319	3174
53	2R	18724576	18727003	2.535706996918	18726075	2.272769198698	FBgn0034834	6936	FBgn0034846	128160
54	2L	517096	519570	2.523566246033	518283	2.369434300591	FBgn0003963	5184	FBgn0003963	5184
55	X	20561541	20563716	2.490575790405	20562596	2.164230627172	FBgn0031130	5971	FBgn0003300	57479
56	3R	20997758	21000255	2.490292549133	20999003	2.094178480261	FBgn0039285	620	FBgn0039286	11732
57	2L	5233107	5234777	2.477494239807	5233805	1.959519386292	FBgn0051971	6961	FBgn0000228	44753
58	2L	13226673	13228607	2.460955142975	13227537	1.994853636798	FBgn0032490	316	FBgn0032491	2180
59	2R	15573633	15575489	2.434529304504	15574457	1.892822682858	FBgn0004364	51917	FBgn0004364	51917
60	2R	4644590	4646580	2.433040142059	4645484	2.259360818302	FBgn0033382	1132	FBgn0033380	19408
61	2R	14316459	14318583	2.43230009079	14317660	2.229469180107	FBgn0010651	930	FBgn0010651	930
62	3L	18260991	18262744	2.430428028107	18261897	2.140233713038	FBgn0036784	2260	FBgn0011706	101765
63	X	14462072	14463753	2.411235809326	14462895	2.040669262409	FBgn0015773	24873	FBgn0015773	24873
64	3R	16398890	16401322	2.398442268372	16399791	2.057634914623	FBgn0038806	2939	FBgn0038805	2950
65	2L	8848363	8850431	2.393881797791	8849500	2.09319451276	FBgn0052986	13307	FBgn0029123	23875
66	2R	2084143	2086477	2.380349159241	2085348	2.086816451129	FBgn0033076	27443	FBgn0041145	36970
67	2R	10313659	10316293	2.36816072464	10315207	1.798430106219	FBgn0001319	1390	FBgn0050478	29364
68	2L	3613364	3615863	2.359728813171	3614650	2.26898252964	FBgn0015663	4642	FBgn0002985	7902
69	2L	12091402	12093643	2.345481872559	12092776	2.10207972807	FBgn0032407	995	FBgn0032407	995
70	3L	15226351	15228602	2.33625125885	15227621	2.016782592325	FBgn0029114	26721	FBgn0029114	26721
71	2R	7248180	7250163	2.33141374588	7249182	1.81776192609	FBgn0033649	9352	FBgn0033652	57094
72	3R	12598228	12600020	2.323405265808	12599091	1.934082087348	FBgn0020556	180	FBgn0020556	180
73	3R	665592	667604	2.306709289551	666409	2.049334862653	FBgn0037284	9424	FBgn0003002	12126
74	2L	19333304	19335661	2.297481060028	19334201	1.826891303062	FBgn0024245	24952	FBgn0024245	24952
75	3L	15664286	15667658	2.294536590576	15665449	1.925708830357	FBgn0041160	341	FBgn0041160	341
76	3R	12076000	12078342	2.292584896088	12077264	1.87921255827	FBgn0040237	12546	FBgn0011253	20912
77	2R	16118085	16120325	2.290859222412	16119078	1.828017234802	FBgn0046816	1866	FBgn0046816	1866
78	2L	8875161	8877076	2.282483100891	8876178	1.999791257522	FBgn0032072	9411	FBgn0029123	50553
79	3R	2936557	2938592	2.275388240814	2937613	1.999706506729	FBgn0014863	5840	FBgn0003884	25353
80	3R	9734592	9736591	2.26397228241	9735493	2.193003934972	FBgn0000576	7912	FBgn0000576	7912
81	X	6128197	6129620	2.261478424072	6128622	2.149067306519	FBgn0029856	189	FBgn0029857	4768
82	3R	11473909	11475614	2.258066177368	11474648	1.717700576782	FBgn0038351	16043	FBgn0053207	17260
83	2R	11249058	11251221	2.243792057037	11250185	2.01997586659	FBgn0050089	7924	FBgn0050089	7924
84	2R	14779452	14782771	2.241995811462	14780297	1.787646702358	FBgn0034423	5520	FBgn0003254	10292
85	3R	15820517	15822413	2.230974197388	15821485	1.999961292042	FBgn0038755	12759	FBgn0038768	36057
86	2L	3548551	3550561	2.230484962463	3549591	2.03879776001	FBgn0024244	10340	FBgn0031549	19305
87	3L	15976763	15978819	2.219259262085	15977970	1.882733481271	FBgn0036558	899	FBgn0036557	7514
88	3L	18325476	18327757	2.216451644897	18326943	1.900234278511	FBgn0011706	36719	FBgn0011706	36719
89	2L	14435142	14437143	2.214606285095	14436112	2.077686590307	FBgn0028871	10981	FBgn0005771	54750
90	2R	17051204	17054494	2.21452665329	17052289	1.950215620153	FBgn0050283	4134	FBgn0010415	63539
91	2L	12084090	12090049	2.213473796844	12088821	1.50988259035	FBgn0003145	3029	FBgn0003145	3029
92	3L	15668008	15669922	2.207852363586	15668975	1.944379925728	FBgn0041160	3867	FBgn0041160	3867
93	3L	14911121	14914070	2.204393386841	14913209	2.025255322456	FBgn0040487	1838	FBgn0040487	1838
94	3R	21007368	21011428	2.1915807724	21009501	2.018715441227	FBgn0039286	1234	FBgn0039286	1234
95	2L	3817111	3819348	2.186046123505	3818131	1.946765899658	FBgn0031573	4724	FBgn0003430	7549
96	X	5582227	5584389	2.178677558899	5583141	1.771156030543	FBgn0052758	134	FBgn0029799	14619
97	2L	1067092	1069479	2.176329135895	1068190	1.965958090389	FBgn0003310	9621	FBgn0003310	9621
98	X	20527174	20529687	2.174283981323	20528561	1.999203569749	FBgn0031129	18075	FBgn0003300	23444
99	3L	15008312	15011275	2.156175613403	15009198	1.940214157104	FBgn0025776	138	FBgn0025776	138
100	2L	375861	378226	2.155490398407	376804	1.839764893055	FBgn0000061	1312	FBgn0031250	18936
101	2L	7309780	7311977	2.154872894287	7310937	1.736607214984	FBgn0004009	3776	FBgn0004009	3776
102	3R	2818890	2821347	2.143235683441	2820504	1.889956831932	FBgn0000095	4446	FBgn0010774	85622
103	2L	1419845	1422808	2.142910003662	1421887	1.689049271976	FBgn0002543	1438	FBgn0002543	1438
104	2L	20765275	20767046	2.126353740692	20766072	1.879633247852	FBgn0000251	7744	FBgn0000986	43564
105	3L	21413202	21416948	2.117825508118	21415825	1.800294494629	FBgn0014143	5428	FBgn0014143	5428
106	3R	9623750	9625460	2.117797374725	9624666	1.815633325016	FBgn0051331	674	FBgn0053327	14175
107	3L	13054803	13057011	2.111535072327	13055963	1.883302352008	FBgn0036345	5273	FBgn0010452	32257
108	3R	19018367	19020205	2.100507736206	19019328	1.952297210693	FBgn0011596	10428	FBgn0039066	57938
109	2R	16467782	16469750	2.100219726562	16469029	1.885882079601	FBgn0008636	538	FBgn0034565	16790
110	2R	7042752	7045020	2.098954200745	7044041	1.874421954155	FBgn0000577	76	FBgn0000577	76
111	2L	9584354	9586341	2.097657203674	9585493	1.755083084106	FBgn0014179	3751	FBgn0015393	114341
112	2L	2455965	2458427	2.097575187683	2457053	1.975868344307	FBgn0012017	2991	FBgn0015816	35613
113	X	20508183	20510020	2.081936836243	20508992	1.700074981241	FBgn0003300	3875	FBgn0003300	3875
114	3L	13188886	13191049	2.080993652344	13189882	1.914815117331	FBgn0052127	1826	FBgn0010452	101662
115	3R	4524482	4527562	2.07465171814	4526681	1.72449650484	FBgn0037612	23	FBgn0001180	3141
116	3R	6492865	6494654	2.07235956192	6493815	1.893877506256	FBgn0037818	9077	FBgn0001235	29429
117	3L	14748192	14750269	2.070162296295	14749133	1.827293157578	FBgn0036449	2549	FBgn0036449	2549
118	2L	7295245	7297450	2.069114685059	7296217	1.731987476349	FBgn0004009	10944	FBgn0004009	10944
119	2R	9825609	9828549	2.066160678864	9827612	1.909253513112	FBgn0033921	10396	FBgn0033922	13077
120	2R	7061725	7063612	2.066131591797	7062856	1.883888371785	FBgn0000577	18739	FBgn0000577	18739
121	3L	19143244	19145225	2.063426017761	19144265	1.834628329558	FBgn0016797	8380	FBgn0016797	8380
122	2R	13813940	13815744	2.052886009216	13814819	1.676435807172	FBgn0034326	498	FBgn0034326	498
123	3L	8654002	8656264	2.045253753662	8655334	1.672373473644	FBgn0001168	5628	FBgn0001168	5628
124	X	258656	260269	2.033085346222	259509	1.503911614418	FBgn0004170	6627	FBgn0004170	6627
125	3R	18959080	18961083	2.032426834106	18959943	1.651096848881	FBgn0051457	6237	FBgn0051457	6237
126	2R	10449448	10451564	2.029866218567	10450303	1.494594181285	FBgn0033984	236	FBgn0033987	27874
127	X	294740	296550	2.024356842041	295609	1.61017518885	FBgn0011822	1345	FBgn0002561	29064
128	3R	21470947	21472635	2.013299942017	21471808	1.551532268524	FBgn0067682	474	FBgn0067682	474
129	3L	8806161	8808216	2.010683059692	8807341	1.781645476818	FBgn0052026	3068	FBgn0020633	58216
130	2R	18713480	18715450	1.988600730896	18714374	1.678908467293	FBgn0034834	4765	FBgn0003062	132054
131	2L	12078793	12081902	1.985878944397	12080022	1.853070820079	FBgn0032406	3199	FBgn0003145	5770
132	3R	17261115	17263106	1.981143474579	17262193	1.962115585804	FBgn0008651	2348	FBgn0013984	144058
133	3L	8429788	8431389	1.975322723389	8430542	1.568842124939	FBgn0010825	6279	FBgn0010825	6279
134	2L	1409548	1412611	1.974756717682	1411443	1.867951647441	FBgn0002543	9006	FBgn0002543	9006
135	3L	21000093	21002316	1.973623752594	21001462	1.732747614384	FBgn0053285	21381	FBgn0037044	39726
136	3L	14416983	14418793	1.972296714783	14417924	1.436576068401	FBgn0036424	35333	FBgn0036424	35333
137	X	6123925	6125349	1.967503070831	6124622	1.732268214226	FBgn0052744	115	FBgn0029857	8768
138	3L	14918107	14919679	1.957500457764	14918936	1.855290234089	FBgn0040487	7565	FBgn0040487	7565
139	X	224925	227262	1.953859329224	225823	1.702975778019	FBgn0000022	1030	FBgn0000022	1030
140	3R	2670592	2672514	1.951811790466	2671671	1.575196939356	FBgn0003339	4215	FBgn0001077	18375
141	3R	2689250	2692444	1.945611953735	2691708	1.660396407632	FBgn0001077	1662	FBgn0001077	1662
142	2L	7623912	7625529	1.942607879639	7624846	1.391341377707	FBgn0031926	16456	FBgn0053529	80423
143	3L	8976174	8978186	1.932822704315	8977408	1.429831392625	FBgn0035954	1737	FBgn0035954	1737
144	X	6463152	6464779	1.931009292603	6463933	1.622804578145	FBgn0029880	16156	FBgn0029882	35489
145	3R	25370217	25372429	1.930361747742	25371215	1.892848014832	FBgn0000492	10894	FBgn0040623	54399
146	3R	747667	749787	1.926321983337	748674	1.686813410591	FBgn0051536	12396	FBgn0004183	25212
147	3R	8144073	8145944	1.912838935852	8144948	1.628634677214	FBgn0051432	3408	FBgn0010044	60810
148	2R	16160467	16162787	1.912807941437	16162010	1.564918339252	FBgn0034537	3109	FBgn0061362	3367
149	2L	9987386	9989385	1.912635803223	9988292	1.751233160496	FBgn0040965	3635	FBgn0040965	3635
150	2R	7047453	7049325	1.910913944244	7048355	1.792867492227	FBgn0000577	4238	FBgn0000577	4238
151	2L	14485338	14487899	1.910799980164	14486423	1.700448597179	FBgn0005771	4439	FBgn0005771	4439
152	3L	8643819	8646105	1.902412891388	8645193	1.747515932719	FBgn0001168	4513	FBgn0001168	4513
153	X	537798	539437	1.90146780014	538527	1.726593653361	FBgn0021764	5134	FBgn0025637	25634
154	3R	27790489	27792469	1.894324302673	27791611	1.643875333998	FBgn0039886	12241	FBgn0002780	86183
155	3L	9420680	9422069	1.894106388092	9421327	1.43738168478	FBgn0035995	505	FBgn0052038	4531
156	3L	5966840	5969159	1.889617919922	5967778	1.545173869413	FBgn0052406	3383	FBgn0035656	17826
157	3L	14604556	14606439	1.888783454895	14605501	1.667974531651	FBgn0041604	7622	FBgn0028418	79478
158	3R	12214277	12216288	1.885451793671	12215129	1.600332796574	FBgn0003513	14276	FBgn0038421	29355
159	2R	5211169	5213762	1.87766456604	5212016	1.603324273053	FBgn0050002	4180	FBgn0023143	6875
160	2L	20785976	20787410	1.861130714417	20786675	1.137136518955	FBgn0032886	1351	FBgn0000986	64167
161	3L	14100105	14102038	1.857345104218	14101105	1.798207058626	FBgn0042630	4522	FBgn0000411	42774
162	2L	18777865	18779848	1.857097625732	18778867	1.697324472315	FBgn0045852	634	FBgn0032717	56729
163	2L	598825	600511	1.853958129883	599566	1.573276011149	FBgn0031270	3247	FBgn0031267	25334
164	3R	17363267	17365017	1.849722862244	17364218	1.526839375496	FBgn0038891	6329	FBgn0013984	42033
165	2L	14039711	14041603	1.846750259399	14040770	1.629728444417	FBgn0028873	2394	FBgn0028876	6814
166	3L	15772796	15773569	1.829255104065	15773021	1.235243723943	FBgn0036531	656	FBgn0036537	27624
167	3R	9796425	9800067	1.826662063599	9797488	1.592444300652	FBgn0015270	6849	FBgn0038196	64399
168	3L	11216409	11218608	1.817486763	11217491	1.408906880547	FBgn0036150	7606	FBgn0041094	8765
169	3L	18313251	18315724	1.808385848999	18314175	1.319429516792	FBgn0015946	44502	FBgn0011706	49487
170	3L	12056338	12058191	1.808270931244	12057339	1.578155008952	FBgn0028679	1607	FBgn0036248	34851
171	3R	21826056	21827707	1.8069896698	21826873	1.59325492382	FBgn0002735	1293	FBgn0002735	1293
172	3R	7702149	7703869	1.803135871887	7703053	1.561000943184	FBgn0003312	96	FBgn0037955	54843
173	3R	4102151	4104239	1.802242279053	4103279	1.595658975489	FBgn0010433	235	FBgn0037561	7675
174	3R	9540440	9542289	1.797129631042	9541194	1.490345637004	FBgn0054044	1268	FBgn0038175	2694
175	X	7065712	7067607	1.793443202972	7066722	1.579634049359	FBgn0029939	28410	FBgn0025549	69818
176	3R	15175344	15178660	1.791182994843	15176316	1.492062232074	FBgn0038697	24155	FBgn0000463	24381
177	3R	4465320	4466885	1.788691043854	4466006	1.392752759597	FBgn0012028	2141	FBgn0037602	10833
178	4	415824	417615	1.787683010101	416776	1.510129367604	FBgn0039905	3136	FBgn0026777	88429
179	3R	21315376	21316791	1.786643028259	21316008	1.343342272441	FBgn0040212	1198	FBgn0039338	7459
180	2R	8480783	8482512	1.785903930664	8481744	1.653160824495	FBgn0033787	12281	FBgn0005624	15152
181	3R	12727172	12728574	1.785892009735	12727842	1.294714689255	FBgn0051270	21665	FBgn0082171	45805
182	3L	1393183	1395032	1.785782814026	1394049	1.641832576079	FBgn0035216	709	FBgn0004635	53275
183	2R	17751001	17752706	1.785276412964	17751806	1.391558945179	FBgn0020307	261	FBgn0034704	69318
184	3L	9425380	9427024	1.781837940216	9426188	1.592014372349	FBgn0052038	330	FBgn0052038	330
185	X	14576507	14578694	1.78172826767	14577396	1.586639344692	FBgn0015774	5815	FBgn0015773	89628
186	X	6448653	6450366	1.779089927673	6449479	1.614907881793	FBgn0029881	4178	FBgn0029882	49943
187	X	4221823	4223649	1.773756504059	4222757	1.376603631412	FBgn0029707	3952	FBgn0029714	174447
188	2R	15555290	15557090	1.770962238312	15556166	1.618030786514	FBgn0034480	36316	FBgn0004364	70208
189	3L	13648083	13649868	1.762540817261	13648949	1.662106009091	FBgn0036379	8253	FBgn0036386	245307
190	2R	6389864	6391517	1.762354373932	6390753	1.587734520435	FBgn0050015	122	FBgn0033562	908
191	2R	3435795	3437137	1.754662036896	3436430	1.335736338298	FBgn0033233	366	FBgn0033240	31045
192	3R	8473459	8476225	1.751675605774	8475236	1.58966006173	FBgn0038071	1454	FBgn0038071	1454
193	3R	8073485	8075233	1.751468658447	8074466	1.523504495621	FBgn0038008	5443	FBgn0037992	120547
194	3L	891427	893221	1.748408317566	892325	1.510957181454	FBgn0028999	346	FBgn0035164	71279
195	2L	18611136	18612692	1.745799064636	18611976	1.511767162996	FBgn0032692	20	FBgn0032693	36937
196	2R	15354752	15356700	1.743156433105	15355589	1.536211574779	FBgn0034476	13821	FBgn0011849	113195
197	2L	2163603	2165895	1.739236831665	2164949	1.487987889184	FBgn0031393	9189	FBgn0031393	9189
198	3R	10504525	10506738	1.734676837921	10505382	1.509458261378	FBgn0038252	16217	FBgn0051314	17675
199	3L	12264076	12265831	1.734570980072	12264981	1.507729586433	FBgn0036274	1928	FBgn0052100	23482
200	3R	12684849	12686570	1.731758117676	12685721	1.533121585846	FBgn0082171	3684	FBgn0082171	3684
201	X	8618637	8620242	1.727350234985	8619508	1.412223647623	FBgn0026411	31503	FBgn0030061	59321
202	3R	12717244	12718728	1.724073410034	12717982	1.330187460955	FBgn0015350	12532	FBgn0082171	35945
203	2R	7257263	7258959	1.722617149353	7258144	1.530675947666	FBgn0033649	18314	FBgn0033652	48132
204	3R	11496724	11498387	1.719173431396	11497568	1.416351823246	FBgn0053207	5660	FBgn0053207	5660
205	3R	4800991	4802620	1.708290100098	4801822	1.574353635311	FBgn0037646	4821	FBgn0022347	16845
206	3R	2732351	2734136	1.706286430359	2733192	1.484257137074	FBgn0001077	43146	FBgn0001077	43146
207	2R	18014282	18015999	1.704646587372	18015003	1.392461140951	FBgn0034735	15207	FBgn0022986	91879
208	3R	13651265	13652955	1.69598197937	13652119	1.508794055266	FBgn0051246	14853	FBgn0051246	14853
209	2L	8831930	8833872	1.69421339035	8833036	1.39854033788	FBgn0029123	7411	FBgn0029123	7411
210	3R	24380003	24382068	1.692603111267	24380996	1.39721388287	FBgn0040618	911	FBgn0000659	29809
211	3L	3999360	4001871	1.690373420715	4001104	1.397324025631	FBgn0004895	1522	FBgn0000449	44732
212	2R	3001760	3003595	1.68950176239	3002628	1.653465688229	FBgn0015930	952	FBgn0015930	952
213	2R	14191774	14194054	1.686393260956	14192525	1.351198832194	FBgn0023214	4130	FBgn0023214	4130
214	2R	18022640	18024776	1.683815956116	18023706	1.504155993462	FBgn0034735	23910	FBgn0034743	89997
215	3R	8207405	8209273	1.682488441467	8208532	1.376609185163	FBgn0038028	120	FBgn0038028	120
216	3R	27494896	27496768	1.680019378662	27495816	1.554440915585	FBgn0039863	859	FBgn0039867	66848
217	3L	15005153	15006708	1.678210258484	15005948	1.438890695572	FBgn0036465	1881	FBgn0036465	1881
218	2R	20572549	20574208	1.676432132721	20573415	1.560169875622	FBgn0001148	3835	FBgn0001148	3835
219	3L	15766750	15768408	1.674363136292	15767485	1.441854252535	FBgn0036531	6192	FBgn0036537	33160
220	3R	914341	916861	1.674214363098	915396	1.515558018404	FBgn0010313	2988	FBgn0010313	2988
221	2L	19224315	19226479	1.673881053925	19225556	1.477358425365	FBgn0051797	32506	FBgn0032762	96201
222	2L	3471400	3473484	1.671177864075	3472327	1.500621795654	FBgn0051956	408	FBgn0031540	2320
223	X	19682673	19684216	1.671094894409	19683432	1.398078694063	FBgn0031079	2556	FBgn0031079	2556
224	2L	2196388	2197947	1.663006305695	2197256	1.461635907491	FBgn0031395	4884	FBgn0031395	4884
225	X	6941048	6942918	1.660154819489	6941884	1.38378608928	FBgn0029933	1405	FBgn0029933	1405
226	3L	3056267	3058079	1.649017333984	3057200	1.350337092082	FBgn0035397	2540	FBgn0003938	17133
227	2L	5399620	5401565	1.645815372467	5400789	1.379396606894	FBgn0016660	3553	FBgn0005511	60852
228	3L	15497198	15498638	1.640529632568	15498008	1.340490579605	FBgn0053982	1057	FBgn0036503	15723
229	X	5615754	5617158	1.6384100914	5616540	1.134731709957	FBgn0029804	525	FBgn0029800	16420
230	X	20490258	20491933	1.627792358398	20491035	1.409092959236	FBgn0031128	3435	FBgn0003300	14082
231	3R	23266629	23268989	1.627425193787	23268126	1.421931491179	FBgn0039518	21785	FBgn0039509	153909
232	2R	20522796	20524675	1.62436914444	20523680	1.559600889683	FBgn0004055	4030	FBgn0005634	4607
233	3R	23033839	23035380	1.619372367859	23034603	1.297170745002	FBgn0054006	10461	FBgn0005696	30212
234	3R	4099988	4101607	1.612390518188	4100882	1.331088840961	FBgn0010433	2632	FBgn0037561	5278
235	2L	14449555	14451153	1.605332374573	14450396	1.279068666346	FBgn0028844	420	FBgn0005771	40466
236	2L	18870529	18872337	1.600605964661	18871381	1.300800828373	FBgn0003896	5804	FBgn0032717	35785
237	2L	21863887	21865177	1.594523429871	21865102	1.4897157881	FBgn0032965	20752	FBgn0003866	48914
238	3L	22335869	22337835	1.59171962738	22336725	1.527452528477	FBgn0004449	5003	FBgn0004449	5003
239	2R	16414535	16416065	1.585892677307	16415304	1.248975455761	FBgn0034560	1982	FBgn0034565	70515
240	3R	26208886	26210652	1.580722808838	26209492	1.290689349174	FBgn0015221	4062	FBgn0039764	40062
241	3R	9813909	9815752	1.575350284576	9814862	1.348539710045	FBgn0015270	24223	FBgn0038196	47025
242	3L	11898939	11900601	1.574139595032	11899850	1.290341601652	FBgn0036222	1146	FBgn0000404	92326
243	3L	7349053	7350463	1.573832035065	7349758	1.220547318459	FBgn0052380	5706	FBgn0082598	6012
244	2L	3609836	3611876	1.573760986328	3610950	1.307341743918	FBgn0002985	4202	FBgn0002985	4202
245	3R	16368187	16369992	1.573437690735	16369096	1.376445209279	FBgn0053192	8369	FBgn0043457	14556
246	3R	165113	166825	1.571691513062	165894	1.358837969163	FBgn0037236	607	FBgn0001204	6478
247	2R	16052834	16054773	1.570600509644	16053521	1.493104616801	FBgn0034514	607	FBgn0034514	607
248	2L	19318178	19320192	1.570255279541	19319086	1.461202453164	FBgn0032769	22851	FBgn0024245	40067
249	3R	819595	821349	1.56795835495	820456	1.245490014553	FBgn0037292	5982	FBgn0004183	46570
250	3R	20903844	20905167	1.567530155182	20904500	1.170501540689	FBgn0039274	3896	FBgn0039273	4592
251	3L	5780060	5781660	1.564197540283	5780897	1.358529427472	FBgn0052415	3286	FBgn0035639	4023
252	2R	7027018	7028708	1.561872005463	7027711	1.446543812752	FBgn0050034	10244	FBgn0000577	16406
253	3L	14909339	14910390	1.561157226562	14910344	0.539657865252	FBgn0040809	793	FBgn0040809	793
254	3R	17277683	17279219	1.559994697571	17278409	1.303906440735	FBgn0011278	6367	FBgn0013984	127842
255	2L	9609198	9610671	1.554139614105	9609986	1.268819977255	FBgn0019809	1507	FBgn0015393	89848
256	X	7118787	7120104	1.552709579468	7119452	1.176570117474	FBgn0029940	7312	FBgn0025549	17088
257	3L	14936939	14939012	1.551988124847	14937810	1.444226519267	FBgn0000216	118	FBgn0000216	118
258	3R	6425072	6426665	1.550803184509	6425864	1.566349744797	FBgn0001235	38522	FBgn0001235	38522
259	3L	19000690	19002250	1.550009727478	19001537	1.213009178638	FBgn0002945	9053	FBgn0002945	9053
260	3L	15603242	15604890	1.545973777771	15604048	1.317333920797	FBgn0053209	6339	FBgn0036519	28401
261	3R	26580041	26581805	1.54581451416	26580884	1.411689309513	FBgn0039801	8874	FBgn0003720	97153
262	3R	12162106	12163759	1.544595718384	12162985	1.354561678569	FBgn0040284	4721	FBgn0040284	4721
263	2L	15481311	15483269	1.543765544891	15482374	1.431272394517	FBgn0020371	1677	FBgn0003448	8176
264	3L	2421521	2423607	1.543677330017	2422382	1.350178658962	FBgn0052306	24852	FBgn0053231	26306
265	3L	13173415	13174914	1.539629459381	13174278	1.241633594036	FBgn0052129	10883	FBgn0010452	86058
266	2L	7137840	7139356	1.539139270782	7138644	1.319469788495	FBgn0031889	4961	FBgn0031886	72811
267	3R	7203593	7204990	1.538337230682	7204455	1.344526122598	FBgn0004595	5945	FBgn0026064	28088
268	3L	5858127	5859587	1.537359237671	5858799	1.1616563797	FBgn0035643	2445	FBgn0052409	14690
269	2L	15103944	15105528	1.537031173706	15104627	1.236568152905	FBgn0028878	887	FBgn0024183	38382
270	X	1997701	1999444	1.535098075867	1998628	1.453071951866	FBgn0023507	984	FBgn0025626	77336
271	3R	2825993	2827689	1.535031795502	2826801	1.438338470459	FBgn0000095	1851	FBgn0010774	79325
272	2R	6743706	6745497	1.531710624695	6744759	1.321162283421	FBgn0050021	3649	FBgn0033590	7831
273	2L	1075867	1077901	1.53130197525	1076667	1.287965437945	FBgn0003310	1144	FBgn0003310	1144
274	3R	2963105	2964701	1.530650615692	2963897	1.40279853344	FBgn0037475	1969	FBgn0037481	17001
275	3L	6738046	6739418	1.530022621155	6738644	1.156190535601	FBgn0052392	1451	FBgn0035714	11784
276	3L	7882555	7884789	1.529469966888	7883521	1.341684281826	FBgn0003041	2377	FBgn0003041	2377
277	3L	8636092	8637594	1.525053024292	8637003	1.136551737785	FBgn0001168	12703	FBgn0001168	12703
278	2R	4711284	4712770	1.522962093353	4712000	1.184303620282	FBgn0015561	4973	FBgn0033380	85924
279	3L	13382228	13383760	1.520599365234	13383114	1.205563187599	FBgn0036356	3286	FBgn0036351	27824
280	3L	14985465	14987230	1.519179344177	14986290	1.350707054138	FBgn0047338	2461	FBgn0023174	21075
281	2L	18302574	18304171	1.518066883087	18303371	1.257637360517	FBgn0032677	12538	FBgn0004413	135795
282	3R	2862656	2864122	1.517407894135	2863360	1.223005238701	FBgn0024289	14697	FBgn0010774	42766
283	3L	11316184	11319090	1.515303611755	11316842	1.29278570811	FBgn0036154	21176	FBgn0041094	90586
284	2L	8846013	8847965	1.510376930237	8847062	1.242435567519	FBgn0052986	15745	FBgn0029123	21437
285	2L	8843092	8844647	1.509612083435	8843822	1.291010912727	FBgn0029123	18197	FBgn0029123	18197
286	3R	17238217	17240662	1.509003162384	17238929	1.277903258801	FBgn0051438	4080	FBgn0043012	143130
287	2R	16458618	16460142	1.508186340332	16459407	1.23838353157	FBgn0053704	1723	FBgn0034565	26412
288	2R	20315472	20317424	1.507153511047	20316378	1.41674563464	FBgn0000157	6052	FBgn0050423	67058
289	3R	4030750	4032356	1.503847122192	4031671	1.178689718246	FBgn0053779	1127	FBgn0037554	27558
290	3L	20338640	20340231	1.502550125122	20339390	1.272333481733	FBgn0028978	3941	FBgn0028978	3941
291	2R	7052584	7054236	1.501837730408	7053538	1.287258989671	FBgn0000577	9421	FBgn0000577	9421
292	3R	18498565	18501134	1.494716644287	18500501	1.153281155755	FBgn0039000	610	FBgn0039000	610
293	3L	5627782	5629371	1.493866443634	5628557	1.300575554371	FBgn0035626	73	FBgn0035625	23627
294	3R	10542287	10543675	1.491869449615	10542943	1.049434269176	FBgn0053967	7035	FBgn0051314	19886
295	2R	20552231	20553798	1.490751266479	20552963	1.282330274582	FBgn0001147	6964	FBgn0001148	16617
296	2L	6682767	6684485	1.488045215607	6683706	1.323678297155	FBgn0028703	651	FBgn0025777	39649
297	2L	18921115	18923672	1.485700130463	18922288	1.379009187222	FBgn0032723	17589	FBgn0032728	42673
298	2L	4596905	4598617	1.484328269958	4597804	1.31463855505	FBgn0053196	5841	FBgn0000227	86655
299	3R	8077584	8079401	1.48397397995	8078603	1.506802916527	FBgn0038008	1306	FBgn0037992	124684
300	X	2271027	2272825	1.482470989227	2271732	1.27562865089	FBgn0040385	4677	FBgn0001150	13387
301	X	6855594	6857456	1.480518817902	6856475	1.206979134504	FBgn0000330	104	FBgn0052736	122
302	2R	20710903	20712167	1.479875087738	20711783	1.288768768311	FBgn0035094	15346	FBgn0001325	22432
303	X	15492515	15495137	1.477318763733	15493115	1.270889869103	FBgn0030664	3407	FBgn0003463	32638
304	3R	15761103	15762584	1.47633600235	15761780	1.164932194878	FBgn0021776	938	FBgn0021776	938
305	2L	8029387	8031902	1.475538253784	8031026	1.112124562263	FBgn0044323	303	FBgn0031977	1562
306	2R	6915625	6917463	1.474990844727	6916385	1.124922633171	FBgn0050506	637	FBgn0082585	3048
307	2L	90979	92576	1.471505641937	91882	1.231386303902	FBgn0031216	2870	FBgn0002931	4500
308	X	271981	275023	1.466631412506	274326	1.17400097847	FBgn0002561	7781	FBgn0002561	7781
309	X	7736901	7738490	1.465550899506	7737652	1.204327751608	FBgn0029970	844	FBgn0029970	844
310	3R	27079863	27081265	1.46459197998	27080597	1.191285133362	FBgn0039836	25	FBgn0039831	34171
311	3L	18321233	18322647	1.464552879333	18321920	1.135605275631	FBgn0011706	41742	FBgn0011706	41742
312	2L	3071566	3073070	1.464331150055	3072873	1.307517846425	FBgn0027571	16258	FBgn0003934	24172
313	2R	2027836	2029562	1.463171958923	2028653	1.289707554711	FBgn0010347	14581	FBgn0041145	93665
314	3L	14620243	14621445	1.461956977844	14620873	1.017854626973	FBgn0011927	18399	FBgn0028418	94850
315	3R	12589305	12590604	1.461416721344	12589842	1.096854567528	FBgn0020556	9069	FBgn0020556	9069
316	3R	14815189	14817467	1.460304737091	14815944	1.383614371805	FBgn0026239	6197	FBgn0026239	6197
317	3L	15759391	15760724	1.460145950317	15760124	1.065760358175	FBgn0036531	13553	FBgn0036537	40521
318	2L	2171844	2173414	1.460023403168	2172589	1.207949519157	FBgn0000097	6160	FBgn0000097	6160
319	3L	7329459	7330800	1.456379413605	7330296	1.256675422192	FBgn0035769	347	FBgn0082598	13450
320	3R	10194478	10196073	1.454727649689	10195372	1.193459510803	FBgn0024321	3301	FBgn0038224	42626
321	2R	13329982	13331395	1.454353809357	13330767	1.200049336751	FBgn0050111	1559	FBgn0050111	1559
322	X	15987987	15989773	1.452000141144	15989122	1.205813884735	FBgn0042650	31991	FBgn0000459	61549
323	2R	15455263	15456943	1.451568603516	15456184	1.247335826649	FBgn0050447	5995	FBgn0004364	170190
324	3R	868604	870259	1.449291229248	869400	1.044007460276	FBgn0010313	43008	FBgn0010313	43008
325	2L	8809355	8811233	1.449015617371	8810066	1.325050195058	FBgn0029123	15559	FBgn0029123	15559
326	2R	7315836	7317170	1.446288108826	7316500	1.207200348377	FBgn0033652	10224	FBgn0033652	10224
327	2R	13648631	13649916	1.442608833313	13649244	1.005826837876	FBgn0001222	250	FBgn0001222	250
328	X	18599631	18601156	1.440059661865	18600368	1.193605264028	FBgn0030954	7354	FBgn0004462	22035
329	X	15517979	15519286	1.431311607361	15518683	1.042336856618	FBgn0030667	3069	FBgn0030671	19379
330	2R	16933285	16934747	1.430066108704	16934025	1.106738258811	FBgn0034629	37053	FBgn0010415	54725
331	3R	12646672	12648773	1.428834438324	12648093	1.062997102737	FBgn0000014	7676	FBgn0020546	27633
332	X	1989751	1992048	1.426624774933	1990395	1.137744009495	FBgn0004861	2306	FBgn0025626	69103
333	3L	13050744	13052244	1.425365447998	13051542	1.253626711228	FBgn0036345	9694	FBgn0036342	30571
334	3L	20555362	20557883	1.42492389679	20557160	1.137692170985	FBgn0001323	2783	FBgn0001320	72044
335	X	10575894	10577438	1.424913406372	10576729	1.169799131506	FBgn0003204	12995	FBgn0052672	36824
336	3R	21835515	21837247	1.424688816071	21836131	1.137301623821	FBgn0002732	554	FBgn0002732	554
337	3L	8994364	8995787	1.421390533447	8995104	1.13620698452	FBgn0035956	748	FBgn0035954	15959
338	2L	5977506	5981154	1.419675827026	5980317	1.268955118516	FBgn0000308	708	FBgn0000308	708
339	3R	12635573	12638437	1.414850234985	12636791	1.336443047774	FBgn0000014	18978	FBgn0020556	37880
340	2L	18591976	18593567	1.41476392746	18592760	1.240762531757	FBgn0003270	369	FBgn0032693	56153
341	3R	12510270	12511732	1.412870883942	12511012	1.16065621376	FBgn0051498	20385	FBgn0015019	37683
342	3L	1879606	1880999	1.411067485809	1880391	0.944449007511	FBgn0035290	796	FBgn0002183	20523
343	3R	25373184	25374521	1.409294128418	25373840	1.044964509852	FBgn0000492	8269	FBgn0040623	57024
344	3R	17369805	17371036	1.407412528992	17370396	0.886722340303	FBgn0038891	12507	FBgn0013984	35855
345	3R	881230	882635	1.406401634216	882030	1.140930294991	FBgn0010313	30378	FBgn0010313	30378
346	2L	15319700	15321183	1.398355007172	15320387	1.22332072258	FBgn0041103	4552	FBgn0001981	9406
347	2R	11269708	11272449	1.398218154907	11271445	1.241458129883	FBgn0050089	29184	FBgn0050089	29184
348	3R	864018	865937	1.397810935974	865158	1.268959820271	FBgn0010313	47250	FBgn0010313	47250
349	3R	20122706	20124319	1.395046710968	20123618	1.202592253685	FBgn0000368	2480	FBgn0000368	2480
350	X	2264353	2265544	1.39497423172	2264789	1.2395697201	FBgn0040385	2266	FBgn0001150	20330
351	2L	18876379	18877996	1.393230438232	18877022	1.235643114362	FBgn0003896	163	FBgn0032717	41426
352	X	16479401	16480659	1.390995025635	16480108	0.902690158171	FBgn0052573	5205	FBgn0030766	5266
353	2R	13062320	13063888	1.390972137451	13063079	1.226038575172	FBgn0034240	594	FBgn0034240	594
354	3L	7408471	7410071	1.388278961182	7409298	1.160823047161	FBgn0014011	172	FBgn0014011	172
355	3L	22115024	22117827	1.388150691986	22116900	1.118054032326	FBgn0037152	17632	FBgn0037156	83614
356	2R	2997200	2999271	1.384111404419	2998127	1.32076364405	FBgn0015930	3549	FBgn0015930	3549
357	2L	1118507	1120647	1.383521080017	1119723	1.222184117635	FBgn0031302	6735	FBgn0031302	6735
358	2L	6204088	6205525	1.381071090698	6204869	1.19136339426	FBgn0051640	8426	FBgn0031782	77107
359	3R	13899826	13901407	1.378826141357	13900687	1.242846846581	FBgn0038566	6156	FBgn0038566	6156
360	X	3018167	3019736	1.377942085266	3018936	1.114105923971	FBgn0028746	10342	FBgn0028746	10342
361	3R	24912410	24914871	1.375955581665	24913906	1.359700988321	FBgn0039633	8803	FBgn0039633	8803
362	2L	19570954	19572877	1.373963832855	19571914	1.220366795858	FBgn0005672	1339	FBgn0005672	1339
363	3R	12628065	12629796	1.372568130493	12628791	1.152481527889	FBgn0015230	14758	FBgn0020556	29880
364	2R	14121280	14122525	1.371796131134	14121897	0.947620519002	FBgn0050332	4020	FBgn0050227	32523
365	3L	16455701	16457365	1.369730949402	16456636	1.161798848046	FBgn0003515	6277	FBgn0014163	79538
366	2L	21815303	21817059	1.368428707123	21816179	1.320709884167	FBgn0003866	9	FBgn0003866	9
367	3R	8470970	8473180	1.366540908813	8472301	1.237225115299	FBgn0038071	1481	FBgn0038071	1481
368	3R	12746052	12747906	1.366499900818	12747161	1.156364609213	FBgn0051270	2346	FBgn0082171	65124
369	3R	27835115	27836018	1.36438369751	27835161	1.29416486952	FBgn0011224	16161	FBgn0002780	42633
370	3R	23470678	23472288	1.363498687744	23471589	1.231088447571	FBgn0051058	3194	FBgn0003330	36157
371	2L	248286	250370	1.362195014954	249583	1.250491478864	FBgn0001309	1212	FBgn0001309	1212
372	2L	8871674	8873325	1.355078697205	8872585	1.014182595646	FBgn0032072	5818	FBgn0029123	46960
373	3L	15066472	15067664	1.351404190063	15066882	0.851141738892	FBgn0036478	3486	FBgn0025776	57546
374	X	5441214	5443191	1.350959777832	5442210	1.151459097862	FBgn0029775	2700	FBgn0029783	68996
375	3R	4633438	4635069	1.349896430969	4634221	1.036527801962	FBgn0037635	1312	FBgn0037633	2869
376	3L	17380538	17382610	1.348438739777	17381351	1.194963932037	FBgn0027660	5420	FBgn0027660	5420
377	2R	12906862	12908171	1.345920085907	12907489	1.080404281616	FBgn0011879	411	FBgn0034214	34853
378	2R	20559773	20561870	1.34316110611	20560970	1.231836901771	FBgn0001147	1043	FBgn0001148	8610
379	X	16075473	16077047	1.340954780579	16076192	1.194500732422	FBgn0003933	11862	FBgn0003933	11862
380	2L	14684110	14685509	1.339206695557	14684711	1.025257885456	FBgn0003016	4600	FBgn0005771	193849
381	2L	19867840	19869228	1.337857723236	19868521	1.107321963591	FBgn0032826	6135	FBgn0043021	56178
382	2R	20557812	20559529	1.334517002106	20558682	1.277803308824	FBgn0001147	1245	FBgn0001148	10898
383	X	7775431	7776854	1.332838535309	7776150	1.196216285229	FBgn0029979	441	FBgn0029980	2366
384	2L	3769795	3772125	1.331807136536	3771534	1.000833735746	FBgn0004893	172	FBgn0003430	54146
385	2R	13267471	13269057	1.329967498779	13268170	1.135066986084	FBgn0034275	3009	FBgn0003545	5196
386	3R	21840333	21842112	1.328978538513	21841218	1.157585567898	FBgn0002578	771	FBgn0002592	1974
387	2L	12677913	12680163	1.327869415283	12679240	1.144929885864	FBgn0032442	10071	FBgn0032445	13783
388	2L	19153668	19155209	1.32769203186	19154498	1.115806049771	FBgn0032763	23133	FBgn0032762	25143
389	2R	13821218	13822520	1.325436592102	13821857	0.848659578959	FBgn0034327	3017	FBgn0034326	7536
390	3L	30791	32180	1.324574947357	31357	1.102021515369	FBgn0002564	18613	FBgn0035105	136597
391	2L	3004651	3006485	1.324335098267	3005701	1.208813084496	FBgn0031488	7800	FBgn0002989	12940
392	3L	14419594	14421069	1.323346138	14420222	1.160065426546	FBgn0036424	37631	FBgn0036424	37631
393	3R	12797508	12798781	1.322712421417	12798124	1.066426098347	FBgn0000015	166	FBgn0038471	68282
394	3R	25123000	25124408	1.321762084961	25123715	1.11621985716	FBgn0039659	764	FBgn0003525	42213
395	2L	3000072	3001694	1.320116996765	3000829	1.020294413847	FBgn0025681	7865	FBgn0002989	8068
396	3L	15199067	15201229	1.318942070007	15199773	1.148655700684	FBgn0029114	1127	FBgn0029114	1127
397	2R	11330917	11332503	1.317554473877	11331752	1.125066816807	FBgn0050084	80	FBgn0050085	52256
398	3L	7970303	7971586	1.316662788391	7970996	0.927516682943	FBgn0046767	2499	FBgn0046767	2499
399	3L	14921296	14922720	1.314649581909	14922018	1.16465400247	FBgn0040487	10647	FBgn0040487	10647
400	3R	2630016	2631158	1.313061237335	2630542	0.878864049911	FBgn0082182	4714	FBgn0082182	4714
401	3L	1729116	1730913	1.311192035675	1730150	1.165644288063	FBgn0035267	292	FBgn0027903	29015
402	2L	12365583	12366934	1.305715560913	12366266	1.09243813683	FBgn0051763	7449	FBgn0032431	64627
403	2L	12665616	12666951	1.3054022789	12666277	1.04010027647	FBgn0032442	2892	FBgn0032445	26746
404	2R	6714395	6716317	1.304566383362	6715321	1.045333809323	FBgn0033582	19799	FBgn0033590	37269
405	X	19599293	19600951	1.304193019867	19600101	1.200476582845	FBgn0031070	3841	FBgn0031070	3841
406	2R	16115197	16116461	1.301688194275	16115740	0.996085279128	FBgn0050153	4028	FBgn0046816	5204
407	3L	14939898	14941640	1.297552108765	14940818	1.199762046337	FBgn0040296	918	FBgn0040296	918
408	3L	8648790	8650185	1.297039985657	8649477	1.09594039917	FBgn0001168	229	FBgn0001168	229
409	3L	21576144	21577547	1.296221733093	21576843	1.000172727248	FBgn0053291	1958	FBgn0028663	103140
410	2R	19084368	19085755	1.295258998871	19085243	1.002542750041	FBgn0015903	12746	FBgn0015903	12746
411	3R	9809027	9811845	1.294430732727	9811141	1.02128046751	FBgn0015270	20502	FBgn0038196	50746
412	3R	25384729	25386230	1.294122695923	25385465	1.197024643421	FBgn0000492	3356	FBgn0040623	68649
413	3R	11659897	11661490	1.292808532715	11660677	1.04090870128	FBgn0038369	189	FBgn0038369	189
414	3L	17326642	17328704	1.292524337769	17327335	1.119329228121	FBgn0015550	2426	FBgn0026197	39382
415	2L	19185803	19187195	1.291612148285	19186399	1.10380667448	FBgn0015380	124	FBgn0032762	57044
416	3L	10745280	10746409	1.291259765625	10745884	1.069469690323	FBgn0036102	29255	FBgn0026160	85955
417	X	13400107	13401531	1.290535926819	13400731	1.212756906237	FBgn0052629	2970	FBgn0030507	101229
418	2R	2025773	2027152	1.289755344391	2026398	0.945406577166	FBgn0010347	12326	FBgn0041145	95920
419	2R	3003779	3005138	1.285192489624	3004391	1.000275194645	FBgn0033182	1	FBgn0033182	1
420	X	10231428	10232870	1.283511161804	10232082	0.9651684165	FBgn0000711	928	FBgn0065046	38691
421	X	9544863	9546329	1.281847953796	9545566	1.0315582051	FBgn0000233	6157	FBgn0000233	6157
422	2L	1972151	1973472	1.281018257141	1972945	0.939020347595	FBgn0031376	1200	FBgn0031391	174342
423	3L	22521403	22522926	1.27848815918	22522126	1.153204300824	FBgn0037171	4632	FBgn0004449	180398
424	3R	15166142	15168482	1.276527404785	15167741	1.025938808918	FBgn0000463	15806	FBgn0000463	15806
425	3L	14925304	14926504	1.275771141052	14925972	0.976012173821	FBgn0026320	8634	FBgn0026320	8634
426	2L	19135009	19136450	1.275404453278	19135828	1.119558870792	FBgn0010300	6093	FBgn0032762	6473
427	2L	14483111	14484347	1.275334835052	14483753	0.838125116685	FBgn0005771	7109	FBgn0005771	7109
428	3L	2864955	2866811	1.274158477783	2866085	0.922593846041	FBgn0035379	9611	FBgn0035370	115557
429	3R	19742863	19744053	1.27131652832	19743423	0.860968165927	FBgn0016754	5272	FBgn0015282	13824
430	3L	5949510	5950845	1.27051782608	5950132	0.954845428467	FBgn0035656	180	FBgn0035656	180
431	3R	171592	173503	1.270210266113	172584	1.218370854855	FBgn0001204	212	FBgn0001204	212
432	X	18076697	18078457	1.269975662231	18077673	1.132535934448	FBgn0030904	602	FBgn0004956	64089
433	2L	17738522	17740123	1.2688331604	17739221	1.091590993545	FBgn0015609	3771	FBgn0032646	242183
434	2R	18556872	18558339	1.26867723465	18557613	1.035617996665	FBgn0003900	3905	FBgn0003900	3905
435	3R	27530186	27531452	1.266613483429	27530745	0.910720944405	FBgn0054046	4109	FBgn0039867	31919
436	3R	2643770	2645138	1.266599655151	2644484	1.03996026516	FBgn0051485	576	FBgn0046833	9188
437	3L	15285215	15287156	1.266519546509	15286187	1.044937750872	FBgn0036494	15772	FBgn0036494	15772
438	2L	5890010	5891560	1.265846729279	5890780	1.049973431756	FBgn0002856	2082	FBgn0031740	88525
439	3R	6396354	6397993	1.263391971588	6397182	1.050740122795	FBgn0051394	42304	FBgn0001235	67204
440	3L	21512983	21514310	1.262800216675	21513600	1.020686205696	FBgn0037104	1593	FBgn0028663	39897
441	2R	15175542	15177137	1.259146690369	15176263	1.108195417068	FBgn0082173	44	FBgn0082173	44
442	2R	20307812	20309234	1.256500244141	20308420	1.034957766533	FBgn0035069	2022	FBgn0050423	75016
443	2R	3579556	3580886	1.256145000458	3580229	0.987026393414	FBgn0020279	435	FBgn0021814	11619
444	4	1117463	1119041	1.254595279694	1118287	0.990112245083	FBgn0005561	9219	FBgn0011642	37121
445	2R	8739324	8740766	1.254192352295	8740099	0.885754108429	FBgn0043010	1733	FBgn0043010	1733
446	3R	5172796	5174211	1.253985404968	5173331	0.913844525814	FBgn0053936	5739	FBgn0053936	5739
447	3L	15301073	15302710	1.248876094818	15301915	1.022236406803	FBgn0036494	44	FBgn0036494	44
448	2R	17686794	17688238	1.248253822327	17687565	1.108862431844	FBgn0034706	290	FBgn0034704	5077
449	3R	12544067	12546348	1.246060371399	12544894	1.13298034668	FBgn0003944	15454	FBgn0063261	32217
450	3L	15294507	15296513	1.243979454041	15295110	1.017015681547	FBgn0036494	6849	FBgn0036494	6849
451	2R	16555002	16556719	1.242449760437	16555945	1.114358305931	FBgn0003391	8796	FBgn0003391	8796
452	3L	13042125	13043826	1.241962909698	13043017	1.117637634277	FBgn0036344	7191	FBgn0036342	22046
453	3L	106882	108679	1.240989685059	107654	1.122378798092	FBgn0020386	5330	FBgn0035105	60300
454	3R	2713976	2715330	1.24055480957	2714778	1.027868679592	FBgn0001077	24732	FBgn0001077	24732
455	2L	12082173	12083718	1.239764690399	12082953	0.902285631965	FBgn0003145	2839	FBgn0003145	2839
456	2L	6212913	6214231	1.239148139954	6213587	1.027668211195	FBgn0026755	11463	FBgn0031782	85825
457	2R	8704811	8707064	1.238558292389	8705504	1.046975135803	FBgn0028991	477	FBgn0028991	477
458	2R	6752966	6754422	1.234198093414	6753649	1.071753726286	FBgn0033590	1059	FBgn0033590	1059
459	3L	19008719	19010611	1.232934474945	19009823	1.014664840698	FBgn0002945	767	FBgn0002945	767
460	3L	8639255	8641162	1.232715129852	8640258	1.101659494288	FBgn0001168	9448	FBgn0001168	9448
461	X	3686575	3688227	1.232057571411	3687354	1.079481397356	FBgn0000542	6021	FBgn0000542	6021
462	2L	1957620	1959046	1.231784820557	1958447	1.071074990665	FBgn0031375	3928	FBgn0031391	188840
463	2L	5983234	5984300	1.231776237488	5983638	1.025394271402	FBgn0001942	1879	FBgn0001942	1879
464	3R	12353560	12354939	1.231290817261	12354217	1.015673525193	FBgn0038441	15045	FBgn0027053	58394
465	3L	731789	733800	1.229082107544	732566	0.885569460252	FBgn0000575	372	FBgn0000575	372
466	2L	21023123	21024372	1.228731155396	21023639	0.949295870463	FBgn0010395	16786	FBgn0023388	106306
467	2L	8415830	8417336	1.227702140808	8416564	1.031124472618	FBgn0027932	874	FBgn0027932	874
468	2R	5495483	5498259	1.226810455322	5496603	1.105369399576	FBgn0024923	4371	FBgn0024923	4371
469	3R	6419389	6420822	1.226709365845	6420223	1.100889086723	FBgn0001235	44163	FBgn0001235	44163
470	3L	596458	597956	1.225505828857	597296	1.023735258314	FBgn0016715	7206	FBgn0064191	28495
471	2L	2752325	2755913	1.219241142273	2755294	1.05861055851	FBgn0031453	2495	FBgn0031453	2495
472	3R	11401455	11402536	1.219156265259	11401881	0.787297427654	FBgn0038350	23387	FBgn0053207	90027
473	3L	4391059	4392312	1.218449115753	4391762	0.97549051397	FBgn0035542	2018	FBgn0035541	3193
474	2R	3104066	3105433	1.217690467834	3104872	0.907766163349	FBgn0004243	2940	FBgn0004243	2940
475	3L	13047651	13048985	1.217601776123	13048371	1.047181466047	FBgn0036344	12545	FBgn0036342	27400
476	2R	20320733	20322888	1.217182159424	20322247	1.125471750895	FBgn0000157	183	FBgn0050423	61189
477	3L	13272098	13273342	1.216959476471	13272815	0.880430221558	FBgn0003034	2767	FBgn0036349	79717
478	3R	21458165	21459725	1.215584754944	21458768	1.039728893953	FBgn0039350	4781	FBgn0039350	4781
479	3R	20692111	20693640	1.214440345764	20692890	1.06782412529	FBgn0013949	1817	FBgn0015625	3727
480	3R	21852282	21853701	1.214221000671	21852841	0.984611570835	FBgn0002631	2616	FBgn0002631	2616
481	3R	15184916	15187395	1.2135181427	15186670	1.113611277412	FBgn0038697	13801	FBgn0000463	34735
482	3L	5594572	5596453	1.212696552277	5595525	0.922417584588	FBgn0035625	9405	FBgn0035625	9405
483	3L	15692966	15695261	1.211045742035	15694394	1.066398978233	FBgn0010105	712	FBgn0010105	712
484	3R	20098424	20099672	1.210053443909	20099113	0.919661590031	FBgn0029146	360	FBgn0051130	8132
485	3L	14017863	14019203	1.209819793701	14018494	0.933438936869	FBgn0036406	239	FBgn0036406	239
486	3L	5956061	5957984	1.207611083984	5956861	0.938131511211	FBgn0035656	6909	FBgn0035656	6909
487	2L	18890637	18892067	1.206565856934	18891325	0.999919573466	FBgn0003896	14140	FBgn0032717	55729
488	X	8469665	8470849	1.205335140228	8470217	0.795454025269	FBgn0030054	18679	FBgn0030054	18679
489	3R	18967003	18968534	1.205214500427	18967753	1.100947618484	FBgn0004644	128	FBgn0051457	14047
490	3L	12622473	12623905	1.201517105103	12623230	1.047280132771	FBgn0052111	21347	FBgn0036306	105474
491	3R	12343101	12344371	1.199110031128	12343757	0.9567964077	FBgn0038441	4585	FBgn0027053	47934
492	2R	14776995	14778306	1.198971748352	14777651	1.069893612581	FBgn0034423	2874	FBgn0003254	12938
493	X	1088690	1090761	1.198766708374	1089408	1.122077643871	FBgn0026875	4046	FBgn0026875	4046
494	X	635517	636908	1.196402549744	636288	1.04320414861	FBgn0025618	5324	FBgn0015288	14328
495	3R	12570014	12571546	1.19538974762	12570824	1.08909958601	FBgn0063261	6287	FBgn0063261	6287
496	2L	6178371	6179952	1.19516658783	6179313	0.985413383035	FBgn0040951	11158	FBgn0031782	51551
497	2R	19146312	19147510	1.194786548615	19146902	0.87491697073	FBgn0004795	6690	FBgn0016762	54696
498	2R	6051777	6053194	1.194402217865	6052540	1.048137216007	FBgn0005630	2535	FBgn0004399	17177
499	2R	4931229	4932545	1.194344043732	4931847	0.977256887099	FBgn0033412	3588	FBgn0053774	19750
500	X	8752194	8753491	1.191637992859	8752807	0.877619445324	FBgn0040930	144	FBgn0030086	181742
501	4	425998	427419	1.191588878632	426756	1.056043386459	FBgn0039905	13116	FBgn0026777	98409
502	2R	8473090	8475424	1.191409111023	8474587	1.144990384579	FBgn0033787	5124	FBgn0004512	12336
503	2R	16757915	16759460	1.190481185913	16758835	0.981639266014	FBgn0034606	300	FBgn0034606	300
504	3L	15676344	15677991	1.189538955688	15677226	1.083852112293	FBgn0041160	12118	FBgn0041160	12118
505	3R	15684228	15685624	1.18786907196	15684843	0.913892149925	FBgn0038736	1327	FBgn0038741	18296
506	2L	3851756	3852972	1.187756538391	3852264	0.986597251892	FBgn0031574	10417	FBgn0004567	15422
507	3R	20058879	20060465	1.187747478485	20059541	1.046554618412	FBgn0043884	2095	FBgn0039172	3790
508	3L	14942281	14943540	1.186368465424	14942920	1.031704648336	FBgn0036459	2448	FBgn0040296	3020
509	2R	17210261	17211441	1.184556484222	17210906	0.91327457428	FBgn0010228	1164	FBgn0010228	1164
510	3R	11814455	11815830	1.184501647949	11815182	1.022014113034	FBgn0003507	3259	FBgn0003507	3259
511	2L	6188651	6189913	1.182971954346	6189372	0.854607880116	FBgn0040951	1099	FBgn0031782	61610
512	3R	12556472	12557841	1.178166389465	12557097	0.950445175171	FBgn0003944	3251	FBgn0063261	20014
513	3L	15316764	15318107	1.176204681396	15317474	0.872746804181	FBgn0036494	15515	FBgn0036494	15515
514	2L	4975958	4977596	1.174586772919	4976767	0.984520316124	FBgn0031661	222	FBgn0010607	5314
515	3L	20727570	20728580	1.172890663147	20728089	0.758253826815	FBgn0027364	1480	FBgn0016696	22711
516	2R	6706851	6708593	1.170889854431	6707734	1.117100042455	FBgn0003396	18007	FBgn0033581	41771
517	2L	6259154	6260263	1.165335178375	6259652	0.850180208683	FBgn0031791	3776	FBgn0043854	112763
518	3R	16419134	16420253	1.163948535919	16419661	0.830703556538	FBgn0023097	776	FBgn0023097	776
519	2R	4166199	4168685	1.163756370544	4167869	1.011712954595	FBgn0050353	2150	FBgn0050353	2150
520	X	8257544	8258852	1.163549423218	8258280	0.978515849394	FBgn0052711	2949	FBgn0052711	2949
521	2L	3631403	3633254	1.161977767944	3632345	1.06239426136	FBgn0031554	10664	FBgn0002985	25597
522	3R	25589574	25590880	1.161124229431	25590134	0.959889471531	FBgn0001297	2573	FBgn0020235	15276
523	X	18133939	18135441	1.160173416138	18134700	1.119520391737	FBgn0004956	7062	FBgn0004956	7062
524	3L	8799049	8801185	1.159200668335	8800195	1.054067134857	FBgn0011577	1258	FBgn0020633	65362
525	3R	18552591	18553909	1.158010482788	18553224	0.946213868948	FBgn0040587	521	FBgn0039013	602
526	X	15645040	15646355	1.156291007996	15645787	0.90562953949	FBgn0003345	478	FBgn0025809	26271
527	2R	13854105	13856619	1.155024051666	13855142	0.994794951545	FBgn0040737	28457	FBgn0034326	40821
528	3L	21456689	21457746	1.153800010681	21457118	0.817798912525	FBgn0037094	99	FBgn0037094	99
529	X	20501935	20503096	1.149891853333	20502476	0.837859153748	FBgn0003300	2641	FBgn0003300	2641
530	3R	27779765	27780684	1.148805141449	27780482	0.980624914169	FBgn0039886	23370	FBgn0002780	97312
531	2L	15306349	15307571	1.148351669312	15306994	0.953050557305	FBgn0041103	8841	FBgn0001981	22799
532	3R	9726807	9728168	1.146084308624	9727429	0.943994241602	FBgn0000576	152	FBgn0000576	152
533	3R	277710	280025	1.145107746124	279101	1.054716050625	FBgn0051522	65	FBgn0037250	19370
534	2R	5776302	5777651	1.142573356628	5776965	0.973227288988	FBgn0050009	1326	FBgn0033486	147459
535	2L	19200738	19201881	1.142498493195	19201375	0.882253587246	FBgn0015380	15100	FBgn0032762	72020
536	2L	3538693	3539903	1.142301559448	3539271	0.845060825348	FBgn0024244	20	FBgn0031549	8985
537	X	11644395	11645993	1.142175674438	11645216	1.084072060055	FBgn0001218	4101	FBgn0030350	76001
538	2L	2749955	2751546	1.140786170959	2750645	1.056427690718	FBgn0003075	2123	FBgn0003075	2123
539	3R	12675420	12676577	1.138081550598	12675906	0.875862360001	FBgn0020546	180	FBgn0020546	180
540	3R	11897098	11898514	1.137861251831	11897721	0.98226334067	FBgn0038397	4487	FBgn0038396	22328
541	2R	8291354	8293895	1.13746547699	8292092	1.127543628216	FBgn0003326	4359	FBgn0003326	4359
542	2L	19329250	19330809	1.135723114014	19329904	1.11652024587	FBgn0024245	29249	FBgn0024245	29249
543	3R	1437216	1439232	1.13308763504	1437939	1.123235166073	FBgn0017550	891	FBgn0037346	11048
544	3L	1330069	1331370	1.132960796356	1330628	0.942181229591	FBgn0029514	4043	FBgn0035213	4693
545	3R	4160050	4161312	1.131510734558	4160638	0.955374493318	FBgn0040529	6125	FBgn0040529	6125
546	2R	5489194	5492089	1.130451202393	5490785	1.026057064533	FBgn0000606	269	FBgn0000606	269
547	3L	8626321	8627968	1.130216121674	8627054	0.977902770042	FBgn0035922	3583	FBgn0001168	22652
548	2R	2039266	2040750	1.129741668701	2040077	1.076499882866	FBgn0010347	26005	FBgn0041145	82241
549	3R	14848996	14850169	1.128904342651	14849574	0.847214253743	FBgn0038672	170	FBgn0027785	3500
550	3R	12703668	12705013	1.12762928009	12704164	0.967925135295	FBgn0015350	1286	FBgn0082171	22127
551	3R	19653143	19654568	1.127601146698	19653828	0.838622967402	FBgn0004186	236	FBgn0004186	236
552	2R	11389720	11391050	1.127553462982	11390435	0.929106771946	FBgn0053464	2578	FBgn0053464	2578
553	3R	17391552	17392941	1.127013206482	17392152	0.968775987625	FBgn0038892	2719	FBgn0013984	14099
554	2R	20098009	20099232	1.126902103424	20098592	0.93550413847	FBgn0035031	7003	FBgn0035031	7003
555	3R	4863104	4864400	1.126411437988	4863692	0.909245098338	FBgn0002932	1497	FBgn0002932	1497
556	3L	9014534	9018005	1.122406959534	9015303	0.948541641235	FBgn0028789	21	FBgn0028789	21
557	2L	4350661	4352059	1.121950149536	4351366	0.995421802296	FBgn0031596	1609	FBgn0026319	20624
558	2R	19061268	19062667	1.120902061462	19061976	1.100903272629	FBgn0034878	342	FBgn0034878	342
559	3L	17322294	17323426	1.119786739349	17322852	0.809193891637	FBgn0015550	2057	FBgn0026197	43865
560	3R	10477845	10479130	1.119577407837	10478559	0.896116873797	FBgn0026578	2864	FBgn0026578	2864
561	2L	14045599	14048057	1.119318962097	14046213	0.964096641541	FBgn0028876	1371	FBgn0028876	1371
562	2L	5473417	5474927	1.118821144104	5474302	1.035302102566	FBgn0005511	12661	FBgn0005511	12661
563	3R	12707789	12708852	1.117444038391	12708374	0.728626251221	FBgn0015350	2924	FBgn0082171	26337
564	X	2249112	2250521	1.116952896118	2249948	0.963674657485	FBgn0040387	6128	FBgn0001150	35171
565	3R	2987942	2989015	1.114510059357	2988434	0.914788302253	FBgn0002306	117	FBgn0037481	7536
566	2L	7993614	7995041	1.112812042236	7994290	0.952362120152	FBgn0031969	108	FBgn0031977	35174
567	3L	111686	112883	1.112236976624	112244	1.004849553108	FBgn0020386	740	FBgn0035105	55710
568	2R	12154434	12155914	1.111577510834	12155176	1.098885595798	FBgn0024232	927	FBgn0003274	54219
569	2R	5203591	5205050	1.111437797546	5204269	1.001330656164	FBgn0023143	872	FBgn0023143	872
570	3R	12690201	12691468	1.110746383667	12690928	0.927374243736	FBgn0082171	8891	FBgn0082171	8891
571	2R	13868209	13869530	1.110569000244	13869008	0.837091982365	FBgn0034328	29087	FBgn0034326	54687
572	3R	26236909	26238052	1.11009645462	26237503	0.751934623718	FBgn0027544	11190	FBgn0039764	12051
573	3R	19651932	19652771	1.109592437744	19652021	0.901533671788	FBgn0004187	35	FBgn0004187	35
574	3L	18139713	18140951	1.108583450317	18140272	0.860722822302	FBgn0003997	10624	FBgn0020300	35609
575	3R	9794909	9796237	1.107510566711	9795692	0.989499509335	FBgn0015270	5053	FBgn0038196	66195
576	2R	11254333	11255686	1.107464313507	11255099	0.930752933025	FBgn0050089	12838	FBgn0050089	12838
577	3R	9118487	9119777	1.107045173645	9119118	0.906779944897	FBgn0038134	198	FBgn0038134	198
578	2L	12459631	12460780	1.10626411438	12460223	0.849470074972	FBgn0032437	6541	FBgn0040286	25558
579	X	20534572	20535966	1.106091022491	20535146	1.000428771973	FBgn0031129	11490	FBgn0003300	30029
580	2L	7640561	7641763	1.104328155518	7641202	0.936460912228	FBgn0031927	4795	FBgn0053529	96779
581	3L	4235716	4237901	1.104082107544	4236820	0.902481615543	FBgn0041171	1021	FBgn0041171	1021
582	3R	12618124	12619328	1.103909015656	12618669	0.939091682434	FBgn0015230	4636	FBgn0020556	19758
583	3R	686624	688055	1.102896690369	687235	0.947283446789	FBgn0003002	8700	FBgn0003002	8700
584	3R	802868	804099	1.102673530579	803493	0.936495542526	FBgn0037291	6461	FBgn0004183	29607
585	2L	8287289	8288734	1.102505207062	8288091	0.948842346668	FBgn0011902	2636	FBgn0011902	2636
586	2L	7306583	7307637	1.101955413818	7307118	0.808649792391	FBgn0004009	43	FBgn0004009	43
587	3R	27046988	27049802	1.10181427002	27049098	1.100889861584	FBgn0039831	2672	FBgn0039831	2672
588	2L	9600558	9602952	1.101508140564	9601310	0.972782471601	FBgn0032132	418	FBgn0015393	98524
589	X	18130756	18132369	1.100840091705	18131588	0.866410255432	FBgn0030911	5072	FBgn0004956	10174
590	3R	804963	806575	1.100137710571	805843	0.880948571598	FBgn0037291	4111	FBgn0004183	31957
591	2R	5492398	5493630	1.099573135376	5493022	0.833599819857	FBgn0000606	1968	FBgn0000606	1968
592	2R	10644059	10645245	1.098171710968	10644670	0.891697995803	FBgn0015371	14550	FBgn0033989	137584
593	3L	1462064	1463975	1.09751033783	1463110	1.021326224009	FBgn0046769	586	FBgn0004635	15786
594	3R	27331181	27332371	1.096891403198	27331747	0.897789113662	FBgn0039851	7152	FBgn0039857	90220
595	X	20504306	20505887	1.0960521698	20504916	1.009036064148	FBgn0003300	201	FBgn0003300	201
596	3R	24160783	24162389	1.094240188599	24161736	0.980500782237	FBgn0039579	1496	FBgn0039580	3754
597	3L	22201280	22202437	1.093532085419	22201768	0.997906909269	FBgn0004179	666	FBgn0037156	1254
598	3L	15584595	15585767	1.093396186829	15585141	0.899366515023	FBgn0036522	77	FBgn0036519	9494
599	3R	25041154	25042519	1.092543125153	25042005	0.848051127265	FBgn0051044	631	FBgn0029176	3883
600	X	3682556	3683684	1.092163085938	3683118	0.903793615453	FBgn0000542	1785	FBgn0000542	1785
601	2R	13960037	13961314	1.091336727142	13960670	1.058861859639	FBgn0034350	763	FBgn0003067	90960
602	2L	9758501	9759372	1.088394165039	9758817	0.710444271564	FBgn0022720	479	FBgn0032138	47548
603	X	269461	270801	1.088134765625	270198	0.950782299042	FBgn0002561	3653	FBgn0002561	3653
604	3R	19126410	19127528	1.087497711182	19126898	0.888608574867	FBgn0039071	10987	FBgn0039067	43119
605	3L	19141583	19142914	1.085778713226	19142283	1.021825091044	FBgn0016797	6398	FBgn0016797	6398
606	3R	16655315	16656518	1.085405349731	16656010	0.919163928312	FBgn0027493	327	FBgn0038830	6059
607	2L	11148654	11149909	1.085275650024	11149318	0.882222231697	FBgn0010197	443	FBgn0028700	18673
608	X	17663219	17665138	1.084583282471	17664471	0.842944706188	FBgn0030870	306	FBgn0030870	306
609	2L	8841215	8842611	1.084336280823	8841962	0.894659943051	FBgn0029123	16337	FBgn0029123	16337
610	2L	825282	826952	1.084009647369	826236	0.878096282482	FBgn0010583	272	FBgn0010583	272
611	3L	22716739	22718571	1.083857536316	22717800	0.926948154674	FBgn0037191	4480	FBgn0037200	88247
612	3R	26753312	26754633	1.083534240723	26753843	0.959209305899	FBgn0039810	8386	FBgn0003720	75806
613	X	17011472	17012777	1.083425521851	17012212	0.788357790779	FBgn0000163	17336	FBgn0000163	17336
614	3R	6181438	6183042	1.082987785339	6182356	0.976841568947	FBgn0015396	6450	FBgn0015396	6450
615	3R	11494225	11495645	1.082983016968	11494921	0.871897416956	FBgn0053207	3013	FBgn0053207	3013
616	3R	935101	936253	1.082319259644	935658	0.937868773937	FBgn0037293	18152	FBgn0010313	23250
617	3R	19082880	19084031	1.081694126129	19083513	0.853026390076	FBgn0039067	266	FBgn0039067	266
618	3L	6805177	6806827	1.080774784088	6805896	0.929049134254	FBgn0003995	41789	FBgn0035714	79036
619	3L	11392601	11393997	1.079727172852	11393334	0.94592851751	FBgn0036157	5763	FBgn0036165	68173
620	2R	3761899	3763033	1.078942298889	3762436	0.869595909119	FBgn0033277	3633	FBgn0010109	18296
621	3L	14114755	14116097	1.07851266861	14115483	0.954656657051	FBgn0042630	18900	FBgn0000411	28396
622	2R	6328653	6329826	1.078357696533	6329154	0.823517294491	FBgn0033550	83	FBgn0033550	83
623	2L	21830500	21831984	1.07733631134	21831317	0.9586815238	FBgn0003866	15129	FBgn0003866	15129
624	3R	16116634	16119512	1.075747489929	16118868	1.014169749092	FBgn0028386	120	FBgn0028386	120
625	2R	2143563	2145364	1.075613021851	2144346	0.980056538301	FBgn0004145	595	FBgn0040673	19520
626	2R	8710234	8711540	1.07515668869	8710914	0.845750745138	FBgn0053182	3269	FBgn0028991	4933
627	X	19616726	19617658	1.074420928955	19617156	0.769955194913	FBgn0031071	291	FBgn0031071	291
628	2R	19431611	19433128	1.074388027191	19432297	0.996481334462	FBgn0034931	542	FBgn0015268	17383
629	3R	21849016	21851370	1.072516441345	21850350	0.924322545528	FBgn0002629	135	FBgn0002629	135
630	X	19608347	19609792	1.070767879486	19609120	1.012590567271	FBgn0031071	7745	FBgn0031071	7745
631	3R	26677323	26678512	1.070201396942	26677885	0.83543497324	FBgn0003720	152	FBgn0003720	152
632	2R	1629098	1630326	1.068496704102	1629588	0.826637660756	FBgn0033063	15190	FBgn0033062	36580
633	2R	8295297	8297052	1.067844867706	8296230	1.071114484002	FBgn0003326	221	FBgn0003326	221
634	2R	8104342	8106639	1.067798614502	8105149	0.880979061127	FBgn0050055	61	FBgn0050055	61
635	2R	20575559	20577207	1.065640926361	20576482	0.947975794474	FBgn0001148	6902	FBgn0001148	6902
636	3L	21401125	21402189	1.065247058868	21401706	0.792661476135	FBgn0014143	8691	FBgn0014143	8691
637	X	16626826	16628060	1.064997673035	16627395	0.841117501259	FBgn0030790	1304	FBgn0030790	1304
638	3L	1499594	1501154	1.064450740814	1500277	0.838081247666	FBgn0011204	493	FBgn0028577	14156
639	2L	14264532	14266012	1.063395023346	14265318	1.041979060454	FBgn0004002	1796	FBgn0028529	89762
640	X	9293453	9294827	1.063341140747	9294059	0.962460637093	FBgn0040932	37146	FBgn0026149	92192
641	X	344009	344987	1.062819480896	344400	0.689965304206	FBgn0029525	36	FBgn0000570	35642
642	2R	15547985	15549473	1.061067581177	15548929	0.898100404178	FBgn0034480	29079	FBgn0004364	77445
643	3R	4513635	4514910	1.060215950012	4514256	0.992535412312	FBgn0053325	8204	FBgn0001180	9284
644	2R	2950651	2951898	1.059383869171	2951077	0.975669574738	FBgn0033169	1429	FBgn0033179	27467
645	3L	19048013	19049310	1.059186458588	19048509	0.875289678574	FBgn0036844	3172	FBgn0036844	3172
646	2R	5932888	5934185	1.058311462402	5933609	0.74048936367	FBgn0053474	437	FBgn0033522	7916
647	3L	14466586	14467818	1.058096885681	14467138	0.84858161211	FBgn0036425	11369	FBgn0028418	58885
648	2L	6078217	6079640	1.05682182312	6078900	0.949485672845	FBgn0031778	447	FBgn0031769	28071
649	3R	6470822	6471979	1.055861473083	6471390	0.865737438202	FBgn0001235	7004	FBgn0001235	7004
650	2L	355806	357477	1.055830478668	356565	0.935442745686	FBgn0031250	1303	FBgn0031250	1303
651	3R	6477184	6478879	1.05485868454	6478108	0.851360619068	FBgn0001235	13722	FBgn0001235	13722
652	2R	4152297	4153939	1.053985595703	4152986	0.916478633881	FBgn0003892	8462	FBgn0003892	8462
653	2R	2703285	2704459	1.05307674408	2703923	0.898265957832	FBgn0050384	9113	FBgn0033156	86357
654	3R	1089337	1090845	1.052400112152	1090114	0.93686911639	FBgn0037309	4689	FBgn0051538	13443
655	3L	7921507	7922597	1.052122592926	7922050	0.787987887859	FBgn0041156	88	FBgn0035827	11728
656	3L	20336408	20337672	1.05047416687	20337047	0.758066594601	FBgn0028978	1598	FBgn0028978	1598
657	X	5395912	5397085	1.050332069397	5396607	0.927561342716	FBgn0053980	8813	FBgn0029771	34109
658	3R	9724875	9726228	1.049746990204	9725549	0.895049487843	FBgn0000576	2032	FBgn0000576	2032
659	3L	4212895	4215078	1.049293518066	4214428	0.92458063364	FBgn0001257	5251	FBgn0011692	11840
660	2L	4335515	4336831	1.048669338226	4336147	0.852856243358	FBgn0020762	2221	FBgn0026319	35843
661	X	2255322	2256047	1.044597625732	2255772	0.756389796734	FBgn0040385	11283	FBgn0001150	29347
662	3L	1430952	1432218	1.043827056885	1431678	0.792017877102	FBgn0043865	10503	FBgn0004635	15646
663	3R	17252070	17253427	1.043048381805	17252793	0.911005356733	FBgn0008651	7052	FBgn0013984	153458
664	2R	16752464	16753528	1.042795181274	16753042	0.830346822739	FBgn0034606	5493	FBgn0034606	5493
665	2R	4147922	4149818	1.042448997498	4148569	0.872348202599	FBgn0033317	4794	FBgn0033315	9172
666	2L	3836253	3837268	1.041948318481	3836675	0.66726437737	FBgn0004567	167	FBgn0004567	167
667	X	2296789	2298069	1.040599822998	2297416	0.967410872964	FBgn0003714	2716	FBgn0004050	6509
668	2L	6410725	6412057	1.04007434845	6411469	0.88450903051	FBgn0031811	1235	FBgn0043854	39054
669	2R	12542033	12543418	1.039519309998	12542725	0.956945061684	FBgn0023172	621	FBgn0034181	8334
670	2L	12009790	12011683	1.039327144623	12010481	0.897496616139	FBgn0014019	2105	FBgn0032390	20517
671	2L	10976707	10977649	1.037857055664	10977155	0.716026250054	FBgn0041781	381	FBgn0032329	33930
672	3R	8895609	8896607	1.037284851074	8896087	0.76035639819	FBgn0004666	12606	FBgn0003308	37828
673	3R	921622	922801	1.037116527557	922324	0.853239900926	FBgn0010313	9916	FBgn0010313	9916
674	3R	27522245	27523580	1.036493301392	27522912	0.921480852015	FBgn0054046	11942	FBgn0039867	39752
675	3L	776956	778071	1.035767555237	777630	0.763057820937	FBgn0052341	2820	FBgn0035162	39304
676	2L	21130671	21131770	1.035720825195	21131216	0.739251196384	FBgn0032919	391	FBgn0032919	391
677	3R	19606605	19609160	1.035629272461	19607229	0.87847513311	FBgn0039120	137	FBgn0015513	279
678	2L	3082308	3083717	1.035376548767	3082868	0.93085900475	FBgn0027571	26253	FBgn0003934	34167
679	3R	2832177	2833573	1.035124778748	2832858	0.87908335293	FBgn0000095	7908	FBgn0010774	73268
680	2L	20757475	20758718	1.034925460815	20758077	0.830638324513	FBgn0000251	251	FBgn0000986	35569
681	2R	8507378	8508624	1.034617424011	8508065	0.938451830546	FBgn0053798	1739	FBgn0005624	11169
682	3R	17469682	17470970	1.033271789551	17470343	0.896978266099	FBgn0011766	15784	FBgn0046832	22097
683	3L	16975891	16977178	1.033169746399	16976589	0.859021631877	FBgn0036685	4850	FBgn0025582	224341
684	X	6132516	6133824	1.03200340271	6133158	0.904100036621	FBgn0026015	42	FBgn0029857	232
685	X	2247754	2248860	1.031489849091	2248280	0.84026658535	FBgn0040387	4460	FBgn0001150	36839
686	2R	10893214	10894528	1.031328678131	10893863	0.85642939806	FBgn0026370	1718	FBgn0000996	1960
687	3R	14806656	14807827	1.030859470367	14807305	0.814214594224	FBgn0022338	182	FBgn0022338	182
688	3L	16372310	16374189	1.030770301819	16373258	0.924839749056	FBgn0014163	3840	FBgn0014163	3840
689	2L	14488399	14489853	1.030365943909	14489067	0.872358202934	FBgn0005771	1795	FBgn0005771	1795
690	2R	1632651	1633978	1.028430461884	1633354	0.928688748678	FBgn0033063	11424	FBgn0033062	40346
691	2L	4281628	4283573	1.024506092072	4282258	0.842768192291	FBgn0010473	893	FBgn0003941	54616
692	X	12585258	12586570	1.023756027222	12585781	0.838738977909	FBgn0030418	7378	FBgn0053963	92382
693	3R	2586097	2588497	1.022998332977	2586810	0.914512970868	FBgn0000071	1505	FBgn0000071	1505
694	2R	9722497	9723581	1.022763729095	9722923	0.872701406479	FBgn0050071	3403	FBgn0067696	7763
695	3L	22125155	22126448	1.022502422333	22125598	0.809535801411	FBgn0037152	26330	FBgn0037156	74916
696	2L	3078248	3079019	1.021738052368	3078337	0.972096157074	FBgn0027571	21722	FBgn0003934	29636
697	3L	20562972	20564373	1.021326065063	20563691	0.958304564158	FBgn0037014	7380	FBgn0001320	65513
698	3R	6448938	6450184	1.021102905273	6449606	0.905798541175	FBgn0001235	14780	FBgn0001235	14780
699	X	7891549	7892603	1.021026134491	7892056	0.952399547283	FBgn0029990	9320	FBgn0004656	14616
700	3R	20083603	20085054	1.020853996277	20084308	0.99080546697	FBgn0039175	5928	FBgn0051130	6673
701	2L	12611378	12612373	1.020572185516	12611990	0.683623015881	FBgn0032439	609	FBgn0002970	6358
702	2L	8090394	8091508	1.020000934601	8090928	0.732004053452	FBgn0011219	7506	FBgn0010287	18031
703	2R	2022819	2024038	1.018746376038	2023329	0.884827613831	FBgn0010347	9257	FBgn0041145	98989
704	3L	302638	303791	1.016775608063	303254	0.82075287314	FBgn0004373	158	FBgn0004373	158
705	2R	16423684	16424679	1.016499519348	16424228	0.737358093262	FBgn0020617	134	FBgn0034565	61591
706	3R	15	1712	1.015967845917	530	0.874533597161	FBgn0037213	150	FBgn0037213	150
707	2R	15441990	15443033	1.015632629395	15442419	0.718717238482	FBgn0050447	19760	FBgn0004364	183955
708	X	2288734	2290721	1.015582561493	2289369	0.788716035731	FBgn0001150	4250	FBgn0001150	4250
709	3R	21004901	21006236	1.015028953552	21005551	0.895564377308	FBgn0039286	5184	FBgn0039286	5184
710	X	6884909	6886341	1.014955043793	6885762	0.828337860107	FBgn0029931	82	FBgn0029931	82
711	2L	21842654	21843995	1.013761043549	21843392	0.870828986168	FBgn0003866	27204	FBgn0003866	27204
712	3L	19527305	19528678	1.012487411499	19527985	0.891191164653	FBgn0067680	2414	FBgn0067680	2414
713	X	2293671	2295097	1.012070655823	2294248	1.011228978634	FBgn0003714	5884	FBgn0001150	9129
714	2L	2873163	2874386	1.011982440948	2873874	0.828814113841	FBgn0051694	644	FBgn0004584	98802
715	3R	27515385	27516913	1.011372089386	27516316	0.866099133211	FBgn0039864	10714	FBgn0039867	46348
716	3L	5925625	5927027	1.008823871613	5926468	0.917500103221	FBgn0053993	1866	FBgn0002638	19748
717	2L	18497816	18498954	1.008363723755	18498399	0.848119567422	FBgn0032683	6044	FBgn0032682	16983
718	2L	5236784	5238227	1.008133888245	5237541	0.798504650593	FBgn0051971	3225	FBgn0000228	41017
719	2L	11413636	11415041	1.006566524506	11414437	0.944472551346	FBgn0004579	31166	FBgn0004579	31166
720	2R	14790893	14792840	1.00624704361	14791414	0.752495036406	FBgn0003254	825	FBgn0003254	825
721	2R	17364438	17365565	1.005004405975	17364869	0.734966221978	FBgn0034666	3518	FBgn0034657	136790
722	3L	7343511	7344388	1.003860473633	7343576	0.658023198446	FBgn0082598	170	FBgn0082598	170
723	3R	19169086	19170036	1.003692150116	19169626	0.709577223834	FBgn0003118	2258	FBgn0002622	14899
724	2L	5052292	5054093	1.002995967865	5052949	0.913105070591	FBgn0031676	103	FBgn0022023	260
725	3R	12683088	12684279	1.002194404602	12683812	0.840682327747	FBgn0082171	1775	FBgn0082171	1775
726	2L	13224501	13225960	1.002105236053	13225174	0.836497475119	FBgn0032489	32	FBgn0032489	32
727	2L	11296805	11298135	1.001608848572	11297469	0.967834136065	FBgn0032359	11866	FBgn0004579	148134
728	2R	14965393	14966556	1.00072479248	14965966	0.808360219002	FBgn0003887	514	FBgn0003887	514
729	3L	17618153	17619273	1.000635623932	17618707	0.76997089386	FBgn0052179	828	FBgn0052179	828
730	3R	12664925	12666208	1.000243186951	12665669	0.877573788166	FBgn0000014	9900	FBgn0020546	10057
731	2R	12984297	12985228	0.998490333557	12984724	0.737250010173	FBgn0022987	229	FBgn0028953	12180
732	3L	14929377	14930850	0.998062133789	14930260	1.004130236308	FBgn0026320	4346	FBgn0026320	4346
733	3R	10547554	10548265	0.996816158295	10547732	0.677390538729	FBgn0053967	2246	FBgn0051314	24675
734	2R	19080474	19082230	0.996591091156	19081204	0.868343671163	FBgn0015903	8707	FBgn0015903	8707
735	3R	11242867	11244619	0.996317863464	11243537	0.958586573601	FBgn0067339	32	FBgn0067339	32
736	3L	17344008	17345112	0.995749473572	17344546	0.754556207096	FBgn0036715	242	FBgn0026197	22171
737	2R	11305112	11306354	0.995056152344	11305735	0.914546787739	FBgn0050321	2452	FBgn0050089	63474
738	3L	9012726	9013947	0.992538452148	9013327	0.95048455631	FBgn0028789	1997	FBgn0028789	1997
739	X	1992646	1993768	0.991612434387	1993259	0.823774474008	FBgn0004861	558	FBgn0025626	71967
740	2L	13885015	13886330	0.991386413574	13885807	0.828294136945	FBgn0019890	18852	FBgn0019890	18852
741	X	18699664	18701013	0.991089820862	18700408	0.743673218621	FBgn0040883	1031	FBgn0040883	1031
742	2R	3263278	3264087	0.990698814392	3263916	0.759612450233	FBgn0042135	16484	FBgn0033210	75751
743	2R	17219353	17220418	0.990616798401	17219804	0.779668688774	FBgn0050403	601	FBgn0004362	1109
744	3L	6740665	6741901	0.989365577698	6741281	0.78968407126	FBgn0052392	4088	FBgn0035714	14421
745	2R	16418285	16419330	0.986753463745	16418969	0.716932415962	FBgn0034560	1683	FBgn0034565	66850
746	3L	8836920	8837827	0.985911846161	8837346	0.773142814636	FBgn0052026	26937	FBgn0020633	28211
747	3R	5699107	5700378	0.984331130981	5699754	0.787562819088	FBgn0040536	1109	FBgn0065050	95548
748	3R	17280521	17281519	0.983600616455	17281008	0.716455459595	FBgn0011278	8966	FBgn0013984	125243
749	3R	12377335	12378600	0.983396530151	12378044	0.816280245781	FBgn0038442	2285	FBgn0027053	82221
750	X	10667873	10668979	0.981424331665	10668456	0.816720962524	FBgn0030235	456	FBgn0030235	456
751	3L	16737896	16739336	0.981206417084	16738467	0.880603134632	FBgn0036660	6507	FBgn0036660	6507
752	3L	322051	323042	0.980854988098	322595	0.757197856903	FBgn0035132	2381	FBgn0004373	19183
753	2L	5403382	5404363	0.980432510376	5403857	0.736016571522	FBgn0016660	485	FBgn0005511	57784
754	3R	17205341	17206473	0.979910850525	17205873	0.856724023819	FBgn0004110	1172	FBgn0043012	110074
755	3R	1425915	1427184	0.979805469513	1426467	0.868558322682	FBgn0037346	424	FBgn0037346	424
756	X	16152774	16153868	0.979511737823	16153457	0.71393809599	FBgn0004432	892	FBgn0053251	8018
757	2R	6045491	6048288	0.97926902771	6046905	0.895726309882	FBgn0005630	8170	FBgn0004399	22812
758	3R	11408719	11411027	0.978381633759	11409301	0.843039232142	FBgn0038350	30807	FBgn0053207	82607
759	4	691130	691894	0.978244781494	691644	0.761606725057	FBgn0024728	7806	FBgn0039930	357965
760	3L	11806358	11807788	0.977923870087	11807100	0.885517835617	FBgn0000404	424	FBgn0000404	424
761	2L	16277346	16278123	0.97770357132	16277435	0.974486637115	FBgn0001994	6222	FBgn0001994	6222
762	X	18137007	18138244	0.977376937866	18137585	0.870933949947	FBgn0004956	4177	FBgn0004956	4177
763	3R	5704991	5706111	0.977197170258	5705635	0.801421284676	FBgn0037767	4238	FBgn0065050	101429
764	3L	19023589	19024718	0.976083755493	19024220	0.831627400716	FBgn0036842	3841	FBgn0002945	13630
765	3L	7961807	7963137	0.975708961487	7962487	0.88839673996	FBgn0011817	9491	FBgn0011817	9491
766	2L	15728840	15729993	0.975647926331	15729252	0.736200444839	FBgn0010382	14832	FBgn0003936	18359
767	3R	11853730	11855490	0.97528886795	11854685	0.934748256908	FBgn0003117	2866	FBgn0038396	20708
768	2L	20677655	20678762	0.975227832794	20678045	0.799251296303	FBgn0032877	8082	FBgn0000986	44463
769	3L	4629310	4630142	0.975131988525	4629476	0.659270683924	FBgn0052238	43	FBgn0035562	18427
770	3L	14549292	14550638	0.974594116211	14549906	0.801830053329	FBgn0040318	14921	FBgn0028418	23883
771	2R	8419698	8420690	0.973690509796	8420149	0.707890173968	FBgn0010488	11755	FBgn0010488	11755
772	2L	21361764	21363192	0.973689556122	21362652	0.833469390869	FBgn0032945	3827	FBgn0021856	113900
773	3R	3167720	3168687	0.973009586334	3168186	0.793540000916	FBgn0051496	2749	FBgn0043853	130758
774	2R	20675985	20676904	0.972372055054	20676412	0.732317268848	FBgn0054038	878	FBgn0001325	57803
775	3L	19133178	19134193	0.971885204315	19133684	0.759043080466	FBgn0016797	2201	FBgn0016797	2201
776	3R	911706	913418	0.969203948975	912616	0.935016351588	FBgn0010313	208	FBgn0010313	208
777	3R	16490315	16491441	0.968936920166	16490920	0.795497004191	FBgn0038819	4373	FBgn0051506	60366
778	3L	13470842	13471991	0.966273784637	13471494	0.758556008339	FBgn0036374	5193	FBgn0036351	116204
779	3L	6078296	6079386	0.966049194336	6078840	0.822342087241	FBgn0005658	6771	FBgn0035675	29334
780	3R	16672147	16673447	0.96299123764	16672730	0.795015752316	FBgn0038833	103	FBgn0038834	3541
781	2R	7867985	7869437	0.960716247559	7868734	0.958363308626	FBgn0050047	986	FBgn0010238	100364
782	3L	5596725	5598084	0.957920074463	5597415	0.888046657338	FBgn0035625	7515	FBgn0035625	7515
783	3R	25200757	25201834	0.957530021667	25201377	0.738147286808	FBgn0039661	51047	FBgn0039664	113839
784	2R	5206269	5207176	0.957058906555	5206694	0.707018683938	FBgn0023143	1553	FBgn0023143	1553
785	3L	18998487	18999552	0.956910610199	18999032	0.802028596401	FBgn0002945	11558	FBgn0002945	11558
786	2R	4952622	4953784	0.956588745117	4953220	0.797786474228	FBgn0029092	153	FBgn0053774	41123
787	2L	2161016	2162128	0.956357002258	2161433	0.682434664832	FBgn0031393	5673	FBgn0031393	5673
788	3R	12651612	12652953	0.95583152771	12652211	0.778028151568	FBgn0000014	3558	FBgn0020546	23515
789	X	11551626	11552976	0.955382347107	11552270	0.837152163188	FBgn0030328	531	FBgn0030328	531
790	3L	254647	255814	0.95512008667	255272	0.80685154597	FBgn0029002	100	FBgn0035121	7362
791	3L	15090011	15090993	0.953737735748	15090461	0.714672597249	FBgn0036481	116	FBgn0025776	81125
792	2L	12691676	12693137	0.952341079712	12692505	0.818150401115	FBgn0032444	432	FBgn0032445	518
793	3R	677891	679084	0.952315807343	678505	0.815540730953	FBgn0003002	30	FBgn0003002	30
794	2R	9418568	9419631	0.951255321503	9419186	0.719170033932	FBgn0013733	38831	FBgn0033884	41267
795	3R	14123440	14125070	0.950552463531	14124330	0.876479566097	FBgn0010877	276	FBgn0024432	597
796	2R	6359460	6360770	0.949997425079	6360070	0.866966752445	FBgn0027525	5437	FBgn0027525	5437
797	3R	12528291	12529015	0.949772834778	12528937	0.713878250122	FBgn0003944	31411	FBgn0063261	48174
798	2L	16321249	16322386	0.949687957764	16321844	0.763991299798	FBgn0000250	186	FBgn0000250	186
799	3L	20334132	20335954	0.947716712952	20335327	0.794482904322	FBgn0028978	122	FBgn0028978	122
800	3R	21854714	21856064	0.946164131165	21855297	0.842953008764	FBgn0002631	160	FBgn0002631	160
801	3L	2641073	2642286	0.945597171783	2641645	0.773213049945	FBgn0053233	1526	FBgn0035357	26393
802	X	3587035	3588319	0.945156574249	3587657	0.858801392948	FBgn0029675	4741	FBgn0000542	93676
803	2L	6240762	6241908	0.944797515869	6241390	0.722357469447	FBgn0031791	14486	FBgn0031782	113628
804	2R	8965808	8966920	0.944664955139	8966279	0.77117729187	FBgn0013765	113	FBgn0013765	113
805	2R	18197308	18199904	0.942424297333	18198315	0.780337452888	FBgn0020257	1760	FBgn0020257	1760
806	3L	6469569	6471007	0.941862106323	6470231	0.790629499099	FBgn0020251	554	FBgn0020251	554
807	2L	3824760	3826221	0.940824508667	3825493	0.81451775046	FBgn0003430	187	FBgn0003430	187
808	3L	8992523	8993743	0.939197540283	8993035	0.833951677595	FBgn0035956	1321	FBgn0035954	13890
809	3R	13216258	13217410	0.93896484375	13216864	0.729546844959	FBgn0038499	190	FBgn0025456	3441
810	2R	5002564	5003428	0.937278270721	5002961	0.756793260574	FBgn0004360	3021	FBgn0053774	90864
811	X	433568	434568	0.937128543854	433974	0.712839058467	FBgn0003986	13889	FBgn0003986	13889
812	2R	7540575	7541422	0.937076568604	7540996	0.695835590363	FBgn0033674	181	FBgn0011704	39646
813	X	15519932	15521382	0.936539649963	15520513	0.884546392104	FBgn0030667	1239	FBgn0030671	17549
814	2R	15827501	15828603	0.935697555542	15828001	0.756541757023	FBgn0034501	3772	FBgn0034503	13668
815	3L	15982457	15983584	0.935080528259	15983116	0.754907846451	FBgn0044028	5623	FBgn0044028	5623
816	2R	10614840	10616051	0.93495798111	10615444	0.824381128947	FBgn0015371	14676	FBgn0033989	108358
817	2R	16084308	16085572	0.93346452713	16084864	0.810130063225	FBgn0034521	7674	FBgn0015907	17504
818	3R	9509180	9510090	0.932672977448	9509671	0.746411323547	FBgn0024555	9	FBgn0024555	9
819	3L	14241300	14242225	0.932463645935	14241756	0.746244847775	FBgn0001085	2150	FBgn0036415	58588
820	3R	4109667	4110746	0.932012081146	4110183	0.782411126529	FBgn0037562	3478	FBgn0037561	14579
821	X	19597923	19598934	0.93128824234	19598345	0.751544615802	FBgn0031070	2085	FBgn0031070	2085
822	3L	22657855	22658928	0.931204319	22658304	0.723134636879	FBgn0016034	229	FBgn0037200	147743
823	2R	7408077	7409188	0.931146621704	7408683	0.775662899017	FBgn0015543	347	FBgn0015543	347
824	3L	8990589	8991872	0.930000305176	8991345	0.836366877836	FBgn0035956	3011	FBgn0035954	12200
825	3R	9614178	9614873	0.929136276245	9614826	0.71785820855	FBgn0038185	1875	FBgn0053327	24015
826	2R	9071318	9072412	0.928888320923	9072025	0.723233783946	FBgn0033855	225	FBgn0033855	225
827	3R	16743081	16744031	0.928420066833	16743542	0.755457687378	FBgn0038842	3519	FBgn0038834	67271
828	2L	1502035	1503039	0.928181648254	1502822	0.693614619119	FBgn0031344	81	FBgn0031345	14616
829	3L	280873	282435	0.926815986633	281592	0.930844187737	FBgn0035128	238	FBgn0035128	238
830	2R	2015729	2016983	0.925532817841	2016458	0.829243323382	FBgn0010347	2386	FBgn0041145	105860
831	3R	690996	692009	0.925139904022	691525	0.728900146484	FBgn0020280	12730	FBgn0003002	12990
832	3R	6047978	6049135	0.924485206604	6048631	0.732664557064	FBgn0037797	151	FBgn0037797	151
833	3R	22700902	22702118	0.923674583435	22701601	0.761255681515	FBgn0002838	77	FBgn0002838	77
834	3R	2576802	2578272	0.923187255859	2577692	0.890654206276	FBgn0004053	2229	FBgn0004053	2229
835	X	627647	628964	0.922873973846	628268	0.870321220822	FBgn0027343	1419	FBgn0015288	6308
836	2L	19132334	19133113	0.920310974121	19132763	0.675053477287	FBgn0010300	3028	FBgn0032762	3408
837	X	18461301	18462210	0.920175552368	18461769	0.731767149533	FBgn0030941	7071	FBgn0030943	20355
838	3L	22340887	22342047	0.919878959656	22341326	0.783312320709	FBgn0004449	402	FBgn0004449	402
839	3L	4956423	4957745	0.919862747192	4957087	0.862620802487	FBgn0005775	68	FBgn0035570	266384
840	3L	23213153	23214204	0.918892860413	23213472	0.973939577738	FBgn0052231	22000	FBgn0024733	184157
841	X	15387882	15388655	0.918617248535	15388501	0.856625874837	FBgn0030653	14429	FBgn0030659	28308
842	3L	15630866	15631906	0.918582439423	15631296	0.743053078651	FBgn0014851	4789	FBgn0041160	33812
843	2L	10548611	10549700	0.91835308075	10549124	0.781378924847	FBgn0051721	4243	FBgn0032268	18166
844	3L	21280223	21281433	0.917651176453	21280782	0.727587763468	FBgn0037076	187	FBgn0037066	60878
845	X	18364572	18365620	0.917647838593	18364991	0.682780385017	FBgn0030938	2342	FBgn0030943	117133
846	2L	3605948	3607218	0.917389392853	3606490	0.766206383705	FBgn0002985	258	FBgn0002985	258
847	X	20567298	20568332	0.91535949707	20567713	0.6780462826	FBgn0031130	11088	FBgn0003300	62596
848	3L	6953174	6954278	0.915233135223	6953671	0.78114083608	FBgn0001104	329	FBgn0001104	329
849	3L	526086	527072	0.914310455322	526603	0.694075191722	FBgn0035142	1	FBgn0035141	155
850	3L	12479620	12480564	0.914274215698	12480168	0.679513033699	FBgn0036294	1489	FBgn0027936	1919
851	3R	21460817	21462076	0.913917541504	21461319	0.781504472097	FBgn0039350	2230	FBgn0039350	2230
852	2L	14576903	14578166	0.913594245911	14577393	0.810478210449	FBgn0028913	13667	FBgn0005771	86531
853	2L	8144959	8146013	0.91349363327	8145414	0.750175178051	FBgn0051606	2216	FBgn0051607	3536
854	3R	2774430	2775400	0.913465499878	2775013	0.692181587219	FBgn0051488	8443	FBgn0001077	84967
855	2L	2814782	2815867	0.913384437561	2815352	0.807457643397	FBgn0031463	134	FBgn0031459	45215
856	2R	9061307	9062419	0.912916660309	9061707	0.714613016914	FBgn0033853	1188	FBgn0014877	8282
857	2R	1693531	1694621	0.912543296814	1693954	0.804643294391	FBgn0011935	3636	FBgn0011935	3636
858	X	16584115	16585273	0.912365913391	16584818	0.775662927067	FBgn0027528	1029	FBgn0030786	33073
859	X	1981217	1982183	0.911939144135	1982007	0.732963195214	FBgn0004860	4127	FBgn0025626	60715
860	2R	4169268	4170803	0.911798000336	4170012	0.789292616003	FBgn0050353	7	FBgn0050353	7
861	2L	13903815	13904804	0.911758899689	13904246	0.737009216757	FBgn0019890	413	FBgn0019890	413
862	3R	1144873	1145869	0.910673141479	1145312	0.73325101067	FBgn0013576	16314	FBgn0037310	19445
863	3R	21867274	21868682	0.910642147064	21867886	0.903003633022	FBgn0001139	454	FBgn0000591	1840
864	3R	16384974	16386208	0.91019153595	16385589	0.748110612233	FBgn0040575	244	FBgn0040575	244
865	X	20549857	20551196	0.910143852234	20550502	0.819500474369	FBgn0031129	3866	FBgn0003300	45385
866	2L	13850421	13851583	0.909573554993	13850945	0.76510989666	FBgn0028532	1533	FBgn0051842	15907
867	3R	9637037	9639023	0.908982276917	9637693	0.882625452677	FBgn0053327	1148	FBgn0053327	1148
868	2R	19152796	19154019	0.908304214478	19153271	0.745811104774	FBgn0034886	11905	FBgn0016762	48327
869	3R	21861452	21863199	0.908212184906	21862265	0.837662079755	FBgn0002633	495	FBgn0002633	495
870	3R	945809	947301	0.908041954041	946641	0.903885953567	FBgn0037293	7169	FBgn0010313	34233
871	3L	11528175	11529241	0.907845020294	11528619	0.752547979355	FBgn0036172	7561	FBgn0036180	54768
872	3L	709800	710943	0.907423973083	710518	0.752787411213	FBgn0035160	12134	FBgn0000575	22420
873	3L	1529524	1530767	0.90682220459	1530208	0.788165148567	FBgn0041342	595	FBgn0035233	11559
874	3R	20875351	20876392	0.906333446503	20875970	0.680528472452	FBgn0039266	456	FBgn0039266	456
875	2R	9453577	9454706	0.904955863953	9454135	0.804456486421	FBgn0013733	3882	FBgn0033886	22176
876	2R	7067480	7068557	0.904358863831	7068006	0.712503731251	FBgn0000577	23889	FBgn0000577	23889
877	2L	11445208	11446257	0.903821468353	11445653	0.807528495789	FBgn0004579	50	FBgn0004579	50
878	3L	8803221	8804283	0.903175354004	8803717	0.746500688441	FBgn0011577	2264	FBgn0020633	61840
879	2L	5461031	5462104	0.902920246124	5461628	0.722951412201	FBgn0005511	13	FBgn0005511	13
880	X	1899437	1900039	0.90251159668	1899915	0.695094628768	FBgn0026878	32	FBgn0003964	2476
881	3R	11745160	11747571	0.902082920074	11745872	0.87913053176	FBgn0038385	763	FBgn0038385	763
882	2L	5981705	5982718	0.901624679565	5982342	0.66341899423	FBgn0001942	583	FBgn0001942	583
883	3L	21382836	21383781	0.901103973389	21383343	0.687275942634	FBgn0033583	3680	FBgn0014143	27054
884	2L	221642	223523	0.900902748108	222219	0.771545946598	FBgn0031235	10295	FBgn0031235	10295
885	3R	5054816	5055739	0.900448799133	5055220	0.659998557147	FBgn0003165	8184	FBgn0000412	11156
886	X	3304031	3304902	0.897866249084	3304522	0.684790253639	FBgn0029659	11873	FBgn0029664	34603
887	3R	16487927	16488569	0.894108772278	16488447	0.786651706696	FBgn0038818	3119	FBgn0051506	57893
888	3R	15905455	15906388	0.893328666687	15906005	0.653087840361	FBgn0003249	2167	FBgn0038769	44228
889	3L	4929979	4930967	0.893271446228	4930547	0.699946933322	FBgn0052233	249	FBgn0035570	239844
890	3L	5902947	5903934	0.892923355103	5903460	0.728501574198	FBgn0002638	3260	FBgn0002638	3260
891	2L	14475238	14475991	0.89263343811	14475867	0.70108240301	FBgn0005771	14995	FBgn0005771	14995
892	3R	2579577	2580779	0.892256736755	2580166	0.795263458701	FBgn0004053	245	FBgn0004053	245
893	3L	13003298	13004286	0.891205787659	13003776	0.761912682477	FBgn0036338	3392	FBgn0011284	11927
894	2L	9453968	9455019	0.890512466431	9454460	0.74481523037	FBgn0053723	13720	FBgn0002973	16947
895	2L	11447298	11448254	0.890444278717	11447779	0.743525803089	FBgn0004579	2176	FBgn0004579	2176
896	3L	21758452	21759114	0.890441894531	21758491	0.781911730766	FBgn0037135	169	FBgn0037134	1185
897	2L	11184364	11185399	0.890380859375	11184862	0.833380222321	FBgn0032354	5821	FBgn0028700	54217
898	3R	2861041	2862164	0.8902759552	2861644	0.75989228487	FBgn0024289	16413	FBgn0010774	44482
899	3L	10831175	10832036	0.889546394348	10831345	0.643906666682	FBgn0026160	494	FBgn0026160	494
900	3R	1109698	1110723	0.889488220215	1110232	0.733813643456	FBgn0051538	6675	FBgn0051538	6675
901	3R	26291514	26292212	0.889308929443	26292085	0.704114740545	FBgn0039776	311	FBgn0039767	38087
902	3R	25342117	25343128	0.888449668884	25342634	0.72325184766	FBgn0039669	1067	FBgn0040623	25818
903	2R	18694692	18696186	0.888147830963	18695566	0.792676252477	FBgn0034833	3558	FBgn0003062	113246
904	2L	6184266	6185212	0.888131141663	6184703	0.739432017008	FBgn0040951	5768	FBgn0031782	56941
905	2R	2999546	3000741	0.887588500977	3000143	0.721754670143	FBgn0015930	1533	FBgn0015930	1533
906	3R	11859738	11860367	0.887483596802	11860161	0.732418280381	FBgn0003117	8342	FBgn0038396	15232
907	X	17158640	17159669	0.887279510498	17159220	0.751279950142	FBgn0004854	10702	FBgn0000163	164344
908	3L	22396757	22397886	0.886944293976	22397334	0.777994930744	FBgn0037163	2310	FBgn0004449	55606
909	2R	3536035	3536962	0.885940551758	3536723	0.670298303877	FBgn0025360	6723	FBgn0021814	55125
910	3L	4215804	4216507	0.885891437531	4216421	0.729593372345	FBgn0001257	3258	FBgn0011692	9847
911	X	4269898	4270883	0.885591506958	4270533	0.696307462804	FBgn0000179	12440	FBgn0029714	126671
912	2R	6094456	6095576	0.883583068848	6095005	0.777540143331	FBgn0004399	25288	FBgn0004399	25288
913	X	6842402	6844091	0.882309913635	6843148	0.786654584548	FBgn0027108	751	FBgn0027108	751
914	X	266185	267370	0.88224697113	266802	0.808810043335	FBgn0002561	257	FBgn0002561	257
915	3L	7129763	7130877	0.882142543793	7130380	0.820095174453	FBgn0028383	640	FBgn0028383	640
916	3R	20356097	20357247	0.881623744965	20356735	0.764433468089	FBgn0039206	227	FBgn0039205	455
917	2R	19209672	19210715	0.880682468414	19210088	0.673507466036	FBgn0013548	9	FBgn0013548	9
918	3R	23270838	23271790	0.880612373352	23271245	0.700565338135	FBgn0039518	18666	FBgn0039509	157028
919	3R	7178245	7179785	0.880278587341	7178960	0.825171407064	FBgn0026064	2593	FBgn0026064	2593
920	3R	15063125	15064424	0.880256652832	15063776	0.827225853415	FBgn0038693	8076	FBgn0000463	88159
921	X	19155520	19156679	0.879475593567	19156041	0.824913342794	FBgn0028469	39	FBgn0031008	53220
922	2R	20568826	20570290	0.878595352173	20569527	0.751229342292	FBgn0001148	53	FBgn0001148	53
923	3L	10833994	10834949	0.878273010254	10834448	0.691487873302	FBgn0026160	2609	FBgn0026160	2609
924	2L	8543241	8544551	0.877977371216	8543806	0.745830311495	FBgn0011259	473	FBgn0029004	15188
925	X	5845956	5847210	0.877305984497	5846694	0.759353756905	FBgn0027546	661	FBgn0029840	88248
926	3R	635979	637224	0.876884460449	636629	0.773849936093	FBgn0026417	1154	FBgn0051529	4463
927	3R	12167069	12168219	0.876382827759	12167666	0.751281009001	FBgn0040284	40	FBgn0040284	40
928	3R	21281948	21283243	0.872337341309	21282706	0.851017888387	FBgn0004509	16072	FBgn0039337	20019
929	3L	745773	746966	0.871565341949	746500	0.774020307204	FBgn0052480	6535	FBgn0000575	13562
930	3L	14116704	14117723	0.871366024017	14117255	0.796521355124	FBgn0042630	20672	FBgn0000411	26624
931	3L	22392104	22392740	0.870290756226	22392655	0.835623550415	FBgn0037163	2369	FBgn0004449	50927
932	3R	9619971	9621024	0.869933605194	9620507	0.761740244352	FBgn0051588	3168	FBgn0053327	18334
933	3R	9718659	9719816	0.869839191437	9719203	0.74759554863	FBgn0000576	8378	FBgn0000576	8378
934	3R	174038	174757	0.869214057922	174710	0.71341196696	FBgn0001204	2338	FBgn0001204	2338
935	3R	2965022	2965861	0.869186401367	2965620	0.716788360051	FBgn0037475	3692	FBgn0037481	15278
936	3R	7604389	7605508	0.868938446045	7604869	0.779158423929	FBgn0011471	43	FBgn0011471	43
937	2L	8824921	8826146	0.86866569519	8825596	0.799395680428	FBgn0029123	29	FBgn0029123	29
938	X	1978525	1980054	0.868648529053	1979416	0.694006039546	FBgn0004860	1536	FBgn0025626	58124
939	3R	951479	952270	0.868167877197	952223	0.689165115356	FBgn0037293	1587	FBgn0010313	39815
940	2R	11405464	11406590	0.867701530457	11405997	0.787667611066	FBgn0003425	280	FBgn0003425	280
941	2R	7533213	7535404	0.867519378662	7533860	0.710328042507	FBgn0004839	1871	FBgn0011704	32510
942	X	19093464	19094330	0.867488861084	19093900	0.639844119549	FBgn0031006	1263	FBgn0031008	8921
943	3L	6720370	6721370	0.867266178131	6720883	0.737011124106	FBgn0052393	3787	FBgn0035713	5350
944	3R	9230782	9231478	0.86669921875	9231429	0.695191383362	FBgn0038150	839	FBgn0038150	839
945	X	9594696	9595861	0.865694046021	9595349	0.738486346077	FBgn0020378	2831	FBgn0000233	55940
946	X	2993880	2994669	0.86465549469	2994275	0.708378553391	FBgn0004647	3247	FBgn0004647	3247
947	3R	12776741	12777869	0.863883018494	12777211	0.79304510355	FBgn0000015	20747	FBgn0038471	89195
948	2R	19565614	19566541	0.863384723663	19566129	0.665155691259	FBgn0034967	705	FBgn0034967	705
949	3R	773218	774048	0.863056182861	774011	0.821322304862	FBgn0004183	125	FBgn0004183	125
950	3L	207468	208421	0.862732410431	207991	0.685460627079	FBgn0053229	328	FBgn0053229	328
951	3R	12456095	12457529	0.862419128418	12456851	0.840828783372	FBgn0000634	5903	FBgn0038453	12476
952	3R	24686681	24687602	0.861791610718	24687066	0.694881975651	FBgn0028373	2151	FBgn0028373	2151
953	3L	8824791	8825461	0.860496520996	8825261	0.679167894217	FBgn0052026	14852	FBgn0020633	40296
954	2R	18195156	18196926	0.859418869019	18196275	0.800568008423	FBgn0020257	280	FBgn0020257	280
955	2R	8487527	8488320	0.859090328217	8488207	0.659245317633	FBgn0005624	8689	FBgn0005624	8689
956	2R	19782835	19784168	0.858975887299	19783518	0.828887434567	FBgn0005636	181	FBgn0034987	87561
957	2L	9137768	9138660	0.858719348907	9138135	0.659933707293	FBgn0051887	8292	FBgn0051887	8292
958	3R	11472674	11473310	0.858370780945	11472722	0.838654200236	FBgn0038351	14117	FBgn0053207	19186
959	2R	13094284	13095132	0.856832504272	13094942	0.706454497117	FBgn0034246	1427	FBgn0029079	10887
960	X	10589008	10590821	0.856778621674	10589927	0.826325136072	FBgn0052676	196	FBgn0052672	23626
961	3R	1128308	1130158	0.856459617615	1128812	0.668388187885	FBgn0037310	2945	FBgn0037310	2945
962	X	7243721	7245275	0.855884552002	7244444	0.806350315318	FBgn0029949	3966	FBgn0026144	61838
963	2R	7970810	7971801	0.855833530426	7971364	0.701317965984	FBgn0010238	2266	FBgn0010238	2266
964	X	1339351	1340382	0.855674743652	1339879	0.74386537075	FBgn0003517	355	FBgn0003517	355
965	2L	4286925	4287800	0.855320930481	4287323	0.74421608448	FBgn0010473	4172	FBgn0003941	59681
966	2L	12002924	12003748	0.855291843414	12003017	0.772332085503	FBgn0032394	741	FBgn0032390	13053
967	2R	11414081	11415144	0.855281352997	11414618	0.748460829258	FBgn0053463	3328	FBgn0003425	8901
968	2R	6822161	6823189	0.854700088501	6822658	0.726626676672	FBgn0025373	814	FBgn0025373	814
969	3R	14812869	14814007	0.854661941528	14813412	0.830646574497	FBgn0026239	3665	FBgn0026239	3665
970	3R	12503498	12504437	0.854264259338	12503975	0.723233997822	FBgn0051498	13348	FBgn0015019	30646
971	3R	1553596	1554523	0.854196548462	1554139	0.68633518219	FBgn0037368	5124	FBgn0037372	26356
972	2R	20389476	20390711	0.854189872742	20390003	0.735759342418	FBgn0035075	834	FBgn0050423	6567
973	X	19722681	19724132	0.853837966919	19723320	0.870523012601	FBgn0000076	677	FBgn0031079	37332
974	3R	10549346	10550169	0.853399276733	10550084	0.701942062378	FBgn0053967	106	FBgn0038257	22959
975	2L	15727292	15728319	0.852590560913	15727690	0.669515788555	FBgn0010382	16394	FBgn0003936	19921
976	X	2841298	2842105	0.852131843567	2842060	0.771242380142	FBgn0003285	12072	FBgn0004647	148968
977	2R	2995538	2996545	0.851683616638	2996168	0.676579773426	FBgn0015930	5508	FBgn0015930	5508
978	3L	16375350	16376777	0.851494789124	16376114	0.802017043619	FBgn0014163	984	FBgn0014163	984
979	3R	2548925	2550106	0.850973129272	2549439	0.698044840495	FBgn0051481	18346	FBgn0004054	20423
980	3R	26212152	26213042	0.850701808929	26212907	0.677447223663	FBgn0015221	647	FBgn0039764	36647
981	2R	12299458	12300301	0.850632667542	12299827	0.636588825899	FBgn0034158	1273	FBgn0025832	70374
982	2L	14554512	14555548	0.850296974182	14555060	0.710898907979	FBgn0028881	5985	FBgn0005771	64198
983	2L	18798807	18799808	0.850082397461	18799245	0.754645764828	FBgn0040992	7670	FBgn0032717	36351
984	X	379369	380427	0.848305702209	379966	0.724943497602	FBgn0000570	76	FBgn0000570	76
985	3R	25381651	25382710	0.848188877106	25382081	0.735170196084	FBgn0000492	28	FBgn0040623	65265
986	3L	8984287	8985102	0.848068714142	8984730	0.666619805729	FBgn0035955	932	FBgn0035954	5585
987	3R	2858466	2860042	0.847890853882	2859002	0.693926493327	FBgn0024289	19055	FBgn0010774	47124
988	3L	8978710	8979467	0.847630500793	8979357	0.67343191667	FBgn0035954	212	FBgn0035954	212
989	X	6667572	6668591	0.847102165222	6667648	0.765983475579	FBgn0029907	843	FBgn0029907	843
990	2L	17744087	17745568	0.846730232239	17744756	0.807199776173	FBgn0015609	9306	FBgn0032646	247718
991	3R	11089138	11089964	0.846694946289	11089854	0.711447108876	FBgn0014879	597	FBgn0014879	597
992	2L	7048620	7049785	0.8461561203	7049299	0.718092799187	FBgn0051630	6832	FBgn0051630	6832
993	3R	18971103	18972082	0.845542430878	18971730	0.660474181175	FBgn0004644	3849	FBgn0051457	18024
994	2L	5366645	5367640	0.845098495483	5367081	0.734505204593	FBgn0016920	20844	FBgn0031700	38211
995	X	16050632	16051944	0.845086574554	16051370	0.755191410289	FBgn0000459	699	FBgn0000459	699
996	3L	17520766	17521606	0.844960212708	17521171	0.673519246718	FBgn0025455	1876	FBgn0025455	1876
997	2L	12616044	12617076	0.844638824463	12616510	0.791268765926	FBgn0002970	1838	FBgn0002970	1838
998	X	7782766	7783550	0.844563007355	7783435	0.692104166204	FBgn0029983	1230	FBgn0004404	3295
999	2L	5239142	5240360	0.844506263733	5239709	0.693616509438	FBgn0051971	1057	FBgn0000228	38849
1000	2L	19039472	19040466	0.843367099762	19039881	0.651577051948	FBgn0032744	1194	FBgn0032745	1409
1001	3L	18584517	18585764	0.843228816986	18585139	0.798222601414	FBgn0052200	1490	FBgn0036800	2814
1002	2L	20641202	20642255	0.84307384491	20641630	0.659457318923	FBgn0032872	2139	FBgn0000986	80878
1003	2R	20499432	20500935	0.842813014984	20500037	0.820355296135	FBgn0035091	6482	FBgn0005634	19036
1004	2L	6829700	6830601	0.842431545258	6830100	0.67107796669	FBgn0051632	7783	FBgn0042092	77717
1005	2R	16113819	16114702	0.842136383057	16113981	0.703335682551	FBgn0050153	2269	FBgn0046816	6963
1006	2R	8399855	8400946	0.841836452484	8400422	0.770011774699	FBgn0003975	226	FBgn0000181	14278
1007	2L	4999832	5001014	0.841020107269	5000418	0.74877020892	FBgn0053113	9326	FBgn0010607	28965
1008	3R	7197778	7199196	0.840964317322	7198586	0.831896495819	FBgn0004595	76	FBgn0026064	22219
1009	X	4461674	4462895	0.840444564819	4462194	0.730490366618	FBgn0003053	612	FBgn0029718	30920
1010	2L	21296840	21297996	0.840426921844	21297492	0.769345939159	FBgn0032940	107	FBgn0021856	48740
1011	3R	27709202	27710182	0.840375900269	27709703	0.747048434089	FBgn0039883	51104	FBgn0011013	136452
1012	3L	11388542	11389526	0.84003162384	11389068	0.694995999336	FBgn0036157	10029	FBgn0036165	72439
1013	3R	10920249	10921030	0.839503288269	10920841	0.709822654724	FBgn0051304	7081	FBgn0038301	118481
1014	3R	19253772	19254870	0.83927822113	19254249	0.782562255859	FBgn0039078	15920	FBgn0002622	69724
1015	X	12413150	12414858	0.83896446228	12413592	0.684310800889	FBgn0030400	3527	FBgn0015024	74128
1016	2R	2097025	2098452	0.838185310364	2097526	0.868038713932	FBgn0033076	15265	FBgn0041145	24792
1017	2L	21616466	21617498	0.838115692139	21617009	0.690377572004	FBgn0022893	512	FBgn0022893	512
1018	3L	10365524	10366659	0.838091850281	10366079	0.756966422586	FBgn0036082	20684	FBgn0000629	245998
1019	3L	8527371	8528419	0.837452888489	8527954	0.694156871122	FBgn0020254	7250	FBgn0024236	28763
1020	3L	473462	474442	0.837009906769	473952	0.654115796089	FBgn0001316	50169	FBgn0035140	50431
1021	2R	20671343	20672205	0.836895465851	20672120	0.689844036102	FBgn0054038	3414	FBgn0001325	62095
1022	2L	15473602	15474601	0.836817741394	15474244	0.671387163798	FBgn0003448	46	FBgn0003448	46
1023	X	9581333	9582554	0.834302425385	9582047	0.752503991127	FBgn0020378	16133	FBgn0000233	42638
1024	X	19678674	19679864	0.833662986755	19679154	0.734341323376	FBgn0031079	6834	FBgn0031079	6834
1025	X	15441842	15442796	0.833361625671	15442384	0.705526053905	FBgn0052586	13446	FBgn0052586	13446
1026	3R	11161940	11162725	0.833203315735	11162471	0.635366439819	FBgn0038320	3470	FBgn0013269	3607
1027	2L	4363341	4364523	0.832607746124	4363814	0.765098929405	FBgn0026319	8176	FBgn0026319	8176
1028	3L	727366	728317	0.832055091858	727768	0.711552202702	FBgn0052482	442	FBgn0000575	5170
1029	2L	9613162	9614025	0.831448554993	9613589	0.674869705649	FBgn0040070	407	FBgn0015393	86245
1030	2L	15466182	15467356	0.830807209015	15466794	0.764108882231	FBgn0003448	7404	FBgn0003448	7404
1031	2L	17259001	17260036	0.830361366272	17259501	0.776934623718	FBgn0032629	2840	FBgn0032633	120575
1032	2L	4821636	4822332	0.829105377197	4822231	0.768248285566	FBgn0031632	455	FBgn0031632	455
1033	2R	11043136	11044129	0.829086303711	11043627	0.717234346602	FBgn0019968	3474	FBgn0019968	3474
1034	3L	884906	885971	0.828926086426	885824	0.699569355358	FBgn0035176	639	FBgn0035164	64778
1035	2L	11967333	11968583	0.826794624329	11968064	0.822756449382	FBgn0032386	1455	FBgn0032390	21900
1036	3R	2488621	2489496	0.824642658234	2489276	0.71348285675	FBgn0024912	3454	FBgn0026567	5672
1037	3R	17273225	17274178	0.823741436005	17273706	0.736571480246	FBgn0011278	1664	FBgn0013984	132545
1038	3R	4293635	4295471	0.823621749878	4294829	0.739488321192	FBgn0051369	25282	FBgn0040529	128066
1039	2L	13211131	13212202	0.82300901413	13211832	0.7224631743	FBgn0032483	18	FBgn0032483	18
1040	3L	12583041	12583943	0.822525024414	12583518	0.677698023179	FBgn0015919	555	FBgn0004926	82834
1041	3L	15990192	15991076	0.822142601013	15990629	0.702721774578	FBgn0044028	1890	FBgn0044028	1890
1042	X	9622751	9623489	0.822106838226	9623436	0.69774945577	FBgn0030151	531	FBgn0000233	84027
1043	2L	15309410	15310209	0.821113586426	15309856	0.667285501957	FBgn0041103	5979	FBgn0001981	19937
1044	3L	5954402	5955769	0.820818901062	5955069	0.790800603231	FBgn0035656	5117	FBgn0035656	5117
1045	3R	15164898	15165656	0.818064689636	15164986	0.738571166992	FBgn0000463	13051	FBgn0000463	13051
1046	3R	12278226	12279145	0.817948818207	12278310	0.68678273095	FBgn0044826	1240	FBgn0044826	1240
1047	3L	21999487	22000385	0.816669940948	22000337	0.736920144823	FBgn0037149	363	FBgn0037149	363
1048	3L	11771218	11772156	0.816205978394	11771641	0.68336558342	FBgn0004381	2084	FBgn0036213	25158
1049	2R	19164496	19165533	0.815270423889	19164957	0.656502425671	FBgn0034886	219	FBgn0016762	36641
1050	X	15153696	15154434	0.814652442932	15154118	0.649719655514	FBgn0004924	689	FBgn0004924	689
1051	3R	1924610	1925462	0.814512729645	1925072	0.682740275065	FBgn0026077	1537	FBgn0003261	90771
1052	3R	26606977	26608193	0.814344406128	26607698	0.737645373625	FBgn0004606	16050	FBgn0003720	70339
1053	2L	715018	715922	0.813677787781	715407	0.658138990402	FBgn0000497	439	FBgn0015621	104557
1054	4	529812	530554	0.812822818756	530398	0.681768070568	FBgn0004607	6297	FBgn0026777	202051
1055	X	8087753	8088917	0.812462806702	8088329	0.692973315716	FBgn0030026	211	FBgn0030028	28311
1056	3R	17441841	17442488	0.812457084656	17441931	0.780701637268	FBgn0046832	6315	FBgn0046832	6315
1057	2L	4823167	4824097	0.812237262726	4823974	0.690446160056	FBgn0031632	2198	FBgn0031632	2198
1058	2R	12657545	12658384	0.810836791992	12658271	0.840830516815	FBgn0065048	285	FBgn0050235	1892
1059	2R	16874639	16875456	0.810541152954	16875081	0.625509598676	FBgn0000395	558	FBgn0000395	558
1060	3R	19694676	19695347	0.810510158539	19695161	0.696560566242	FBgn0004185	9809	FBgn0004185	9809
1061	3L	20895847	20896884	0.809213161469	20896413	0.742758909861	FBgn0037039	27	FBgn0003415	64852
1062	4	521627	523204	0.808679580688	523123	0.700265778436	FBgn0004607	978	FBgn0026777	194776
1063	3L	1445467	1446493	0.807610034943	1446000	0.705517832438	FBgn0004635	1324	FBgn0004635	1324
1064	3L	8987328	8988363	0.805768966675	8987804	0.706970607533	FBgn0035955	4006	FBgn0035954	8659
1065	3L	20621416	20622340	0.805369377136	20621872	0.726778864861	FBgn0052431	289	FBgn0001320	7332
1066	2R	17153556	17154239	0.805076599121	17153884	0.623877286911	FBgn0034644	124	FBgn0050284	5697
1067	2R	13234042	13234970	0.804963111877	13234508	0.713348507881	FBgn0028494	318	FBgn0063386	16543
1068	2L	4811321	4812132	0.804762363434	4811730	0.657920500811	FBgn0031630	1295	FBgn0031632	10046
1069	2R	5471267	5472073	0.804746627808	5471943	0.668214797974	FBgn0033467	455	FBgn0033467	455
1070	X	16069879	16070752	0.804129600525	16070045	0.696484479037	FBgn0003933	18009	FBgn0003933	18009
1071	3L	22394259	22395209	0.803551197052	22394707	0.680976033211	FBgn0037163	317	FBgn0004449	52979
1072	3R	6439940	6440657	0.803463935852	6440613	0.776646137238	FBgn0001235	23773	FBgn0001235	23773
1073	3R	16777122	16777782	0.803239345551	16777170	0.674475563897	FBgn0002921	2734	FBgn0038834	100899
1074	2R	2207941	2208772	0.802711963654	2208113	0.6960161527	FBgn0033094	325	FBgn0033094	325
1075	2L	6481164	6482028	0.802492141724	6481769	0.645652198792	FBgn0031820	813	FBgn0026571	1280
1076	3R	2824593	2825480	0.802383422852	2825420	0.675507926941	FBgn0000095	470	FBgn0010774	80706
1077	3L	22109906	22111208	0.802363395691	22110512	0.867860569673	FBgn0037152	11244	FBgn0037156	90002
1078	4	645770	646528	0.80216884613	646492	0.755057692528	FBgn0039914	212	FBgn0026777	318145
1079	3L	11952734	11953517	0.801881313324	11952818	0.725406551361	FBgn0036234	2257	FBgn0036248	139372
1080	2L	9145802	9146999	0.801778793335	9146206	0.682309892442	FBgn0051887	16363	FBgn0051887	16363
1081	X	8977837	8978591	0.801616668701	8978442	0.719238042831	FBgn0030090	1797	FBgn0030092	15838
1082	X	20399705	20400759	0.800689697266	20400320	0.697848712697	FBgn0031123	4270	FBgn0040649	103464
1083	X	17576582	17577433	0.800497531891	17577358	0.697591495514	FBgn0030866	4147	FBgn0030866	4147
1084	2L	6647364	6648336	0.800007820129	6647404	0.702918370565	FBgn0051635	1684	FBgn0031836	36381
1085	2R	12972736	12973781	0.799414157867	12972907	0.674216190974	FBgn0028953	363	FBgn0028953	363
1086	2L	3580356	3581368	0.799106121063	3580821	0.647508509019	FBgn0004892	55	FBgn0002985	25927
1087	3L	10940301	10941291	0.798657894135	10940767	0.713461262839	FBgn0052070	2769	FBgn0036118	94819
1088	2L	6479595	6480577	0.798416137695	6480144	0.696092044606	FBgn0026571	345	FBgn0026571	345
1089	2R	7497995	7498747	0.797792434692	7498177	0.667226938101	FBgn0053145	682	FBgn0011704	3173
1090	2R	20495591	20496673	0.797099113464	20496175	0.725822056041	FBgn0035091	2620	FBgn0002607	19028
1091	2L	2454320	2455417	0.795912742615	2454811	0.718953311443	FBgn0012017	5233	FBgn0015816	37855
1092	2R	9018121	9019246	0.795887947083	9018707	0.770731031895	FBgn0033845	1	FBgn0033845	1
1093	3R	11413104	11414033	0.795427322388	11413948	0.689256381989	FBgn0038350	35454	FBgn0053207	77960
1094	3R	12673934	12674892	0.795011997223	12674377	0.756962607889	FBgn0020546	1349	FBgn0020546	1349
1095	X	18518777	18519870	0.794651031494	18519329	0.726797945359	FBgn0004959	377	FBgn0004959	377
1096	2R	6601307	6602045	0.794486999512	6601923	0.666722210971	FBgn0040766	4967	FBgn0033581	64040
1097	3R	17324980	17325928	0.794457435608	17325449	0.681250214577	FBgn0004863	528	FBgn0013984	80802
1098	X	9613133	9613759	0.794247627258	9613674	0.748915566338	FBgn0030151	10293	FBgn0000233	74265
1099	2R	3666138	3666998	0.79359292984	3666559	0.648746602675	FBgn0010504	1904	FBgn0050373	9920
1100	3L	15735421	15736485	0.79221868515	15735995	0.737125337124	FBgn0036531	37682	FBgn0010105	42313
1101	3L	11900977	11901848	0.791647911072	11901058	0.69118421728	FBgn0036222	2354	FBgn0000404	93534
1102	3L	11330599	11331497	0.791617393494	11331020	0.70456644694	FBgn0036155	7812	FBgn0041094	104764
1103	2L	19150346	19151098	0.791425704956	19150949	0.704091707865	FBgn0010300	21214	FBgn0032762	21594
1104	2R	16609048	16609973	0.787754058838	16609511	0.699163138866	FBgn0015721	1	FBgn0011824	4626
1105	3R	7585742	7587029	0.78716468811	7586617	0.710665927214	FBgn0017581	3562	FBgn0037947	10655
1106	2R	8496187	8497442	0.785338878632	8496966	0.767750964445	FBgn0005624	70	FBgn0005624	70
1107	3R	17682645	17683363	0.78528881073	17682693	0.703673786587	FBgn0015229	709	FBgn0038925	170505
1108	3R	8278944	8280032	0.78507900238	8279392	0.837824165821	FBgn0038054	1180	FBgn0038046	24390
1109	2L	26988	28002	0.784775733948	27468	0.663918113708	FBgn0031209	3580	FBgn0002121	6096
1110	2L	13229255	13230303	0.784563064575	13229773	0.762679755688	FBgn0032491	56	FBgn0032491	56
1111	X	19341606	19342274	0.783820152283	19341727	0.668442292647	FBgn0031023	2156	FBgn0040890	12581
1112	3L	229873	230800	0.783546447754	230322	0.730559289455	FBgn0000541	111	FBgn0035120	11696
1113	X	19685318	19686148	0.783288955688	19686100	0.677275776863	FBgn0031078	53	FBgn0031079	112
1114	3R	15644479	15645596	0.783020973206	15645193	0.730645404142	FBgn0051471	16781	FBgn0038741	57946
1115	2L	14517068	14517729	0.782872676849	14517109	0.759180492825	FBgn0011862	982	FBgn0005771	26247
1116	X	12962405	12963050	0.782609462738	12962639	0.6602602005	FBgn0065101	72	FBgn0025463	30876
1117	3L	1683052	1684089	0.781976222992	1683577	0.762170511134	FBgn0035258	2356	FBgn0026372	31368
1118	2R	20050775	20051560	0.781740188599	20051515	0.767184734344	FBgn0035023	3943	FBgn0019886	28625
1119	3L	3393391	3394106	0.781639575958	3393984	0.672455180775	FBgn0014388	14483	FBgn0027616	36286
1120	3L	19136483	19137592	0.781556606293	19136976	0.812889933586	FBgn0016797	1091	FBgn0016797	1091
1121	3R	11811676	11812829	0.779909133911	11812245	0.716417431831	FBgn0003507	322	FBgn0003507	322
1122	2R	2790115	2790983	0.779750823975	2790375	0.633772404989	FBgn0033156	95	FBgn0033156	95
1123	2L	11194187	11195003	0.778869628906	11194917	0.640845680237	FBgn0000011	15764	FBgn0028700	64272
1124	2R	11190534	11191618	0.778569698334	11190994	0.674322366714	FBgn0023441	537	FBgn0010426	3949
1125	X	19605638	19606764	0.778303146362	19606209	0.726965487003	FBgn0031070	9949	FBgn0031070	9949
1126	3R	14484255	14484896	0.778106212616	14484748	0.807681825426	FBgn0051224	215	FBgn0027841	366
1127	3R	24888923	24890093	0.778089523315	24889282	0.67721426487	FBgn0039632	401	FBgn0039633	33427
1128	3R	10396173	10397248	0.777912139893	10396726	0.741124987602	FBgn0004629	1363	FBgn0004629	1363
1129	2R	10852011	10852645	0.776494979858	10852489	0.647536537864	FBgn0034012	6851	FBgn0000996	43334
1130	3L	19149182	19149817	0.775983810425	19149230	0.694663259718	FBgn0016797	13345	FBgn0016797	13345
1131	3R	11170764	11171548	0.774540901184	11170877	0.715230147044	FBgn0019925	1028	FBgn0013269	12013
1132	2R	20517817	20518965	0.771800041199	20518357	0.763279974461	FBgn0005634	716	FBgn0005634	716
1133	3R	20963410	20964590	0.77170085907	20964097	0.769140958786	FBgn0039283	298	FBgn0039283	298
1134	3L	15197840	15198765	0.770988464355	15198322	0.712199719747	FBgn0029114	2578	FBgn0029114	2578
1135	X	7809481	7810214	0.770658493042	7810129	0.737936973572	FBgn0003447	869	FBgn0004404	29989
1136	3R	4133063	4133960	0.769813537598	4133567	0.696312062881	FBgn0037569	777	FBgn0037569	777
1137	3R	2561342	2562239	0.769807815552	2561780	0.684989631176	FBgn0051481	6005	FBgn0004054	8082
1138	3R	7818583	7819434	0.769577980042	7819344	0.704920450846	FBgn0024211	307	FBgn0037992	134575
1139	3L	21079673	21080431	0.769092559814	21079829	0.656226158142	FBgn0037051	9947	FBgn0037051	9947
1140	2L	8478134	8479036	0.768593788147	8478561	0.661641756694	FBgn0053194	1212	FBgn0032050	33274
1141	3R	17217781	17218770	0.766596794128	17218176	0.708945810795	FBgn0004862	3571	FBgn0043012	122377
1142	3L	13087477	13088418	0.766027927399	13087937	0.660226092619	FBgn0010452	283	FBgn0010452	283
1143	2L	14490273	14491325	0.764720916748	14490834	0.685172529782	FBgn0005771	28	FBgn0005771	28
1144	3L	6763528	6764168	0.76450252533	6764123	0.680034255981	FBgn0003995	16	FBgn0035714	37263
1145	3R	11619285	11619893	0.764000415802	11619512	0.668682779585	FBgn0038364	6	FBgn0038364	6
1146	2L	6921209	6922237	0.763329029083	6921623	0.643950181849	FBgn0004838	913	FBgn0004838	913
1147	X	2995278	2996104	0.762811183929	2995682	0.655949831009	FBgn0004647	4654	FBgn0004647	4654
1148	2L	21331891	21332746	0.762625217438	21332269	0.667177319527	FBgn0032943	49	FBgn0021856	83517
1149	3L	7334704	7335493	0.760656356812	7335044	0.623042555416	FBgn0035771	534	FBgn0082598	8702
1150	3L	361368	362150	0.759960174561	361799	0.652137756348	FBgn0003749	951	FBgn0035136	16884
1151	3R	24977579	24978435	0.759945392609	24978024	0.663444238551	FBgn0041588	512	FBgn0041588	512
1152	2L	1007396	1008139	0.759928703308	1008038	0.705942440033	FBgn0031295	18859	FBgn0003310	69773
1153	2R	4402516	4403312	0.759434700012	4402872	0.651553546681	FBgn0033337	340	FBgn0033341	10313
1154	3R	886399	887072	0.758915424347	887023	0.685691621568	FBgn0010313	25385	FBgn0010313	25385
1155	2L	16842961	16843601	0.757099628448	16843511	0.747188568115	FBgn0032614	1131	FBgn0032620	54607
1156	2L	19107077	19107895	0.756308555603	19107125	0.696766429477	FBgn0000075	1037	FBgn0032761	21133
1157	3R	26056169	26057324	0.756259918213	26056710	0.737128913403	FBgn0039758	12322	FBgn0039757	21968
1158	3R	21865510	21866574	0.756024837494	21866076	0.694228112698	FBgn0000591	30	FBgn0000591	30
1159	3R	5416484	5417432	0.754022598267	5416973	0.672212095822	FBgn0037720	60	FBgn0037719	264
1160	2R	8430214	8431127	0.753907203674	8430724	0.732603586637	FBgn0010488	1180	FBgn0010488	1180
1161	2R	4374197	4374994	0.75306224823	4374679	0.664727592468	FBgn0011286	2475	FBgn0033341	38506
1162	3R	19300626	19301491	0.752242088318	19301079	0.704279506908	FBgn0051225	6610	FBgn0002622	116554
1163	2L	10611300	10612126	0.752110481262	10612079	0.690315988329	FBgn0032271	18974	FBgn0032269	34287
1164	2R	2796032	2796857	0.751884937286	2796407	0.650210436653	FBgn0033156	6127	FBgn0033156	6127
1165	2R	15586754	15587718	0.751320838928	15586802	0.749993562698	FBgn0004364	39572	FBgn0004364	39572
1166	3L	10202777	10203671	0.75009727478	10203594	0.715258174472	FBgn0052056	4407	FBgn0015618	390997
1167	3L	13463503	13464307	0.749600410461	13463947	0.680105082194	FBgn0036373	3196	FBgn0036351	108657
1168	3R	2912520	2913164	0.74916934967	2913102	0.738072607252	FBgn0003884	842	FBgn0003884	842
1169	X	8472930	8473712	0.749063968658	8473293	0.670415597803	FBgn0030054	21755	FBgn0030054	21755
1170	3R	27360020	27360845	0.749032974243	27360151	0.674454975128	FBgn0039852	8603	FBgn0039857	61816
1171	3R	13543202	13544506	0.748979568481	13543916	0.771877064424	FBgn0003013	143	FBgn0003013	143
1172	3R	23263038	23263617	0.747888565063	23263428	0.604596424103	FBgn0016061	19181	FBgn0039509	149211
1173	2R	3542520	3543372	0.74769115448	3543173	0.648203645434	FBgn0025360	273	FBgn0021814	48675
1174	2L	4378300	4379556	0.74693775177	4378349	0.689097298516	FBgn0031597	4370	FBgn0031597	4370
1175	3L	9342418	9343355	0.746093273163	9342869	0.688131837284	FBgn0035981	1596	FBgn0035981	1596
1176	X	7780565	7781683	0.746021747589	7780943	0.775807261467	FBgn0004404	803	FBgn0004404	803
1177	2R	20734117	20735094	0.744880199432	20735048	0.682523409526	FBgn0001325	833	FBgn0001325	833
1178	2L	5870565	5871755	0.744773387909	5871238	0.703344849979	FBgn0031745	8243	FBgn0031740	68983
1179	3L	17817340	17818350	0.744190216064	17817885	0.771181702614	FBgn0036763	2931	FBgn0036762	5710
1180	X	4056132	4057027	0.744094371796	4056528	0.697002530098	FBgn0000635	5201	FBgn0026080	93849
1181	2L	15743537	15744442	0.744003295898	15743876	0.674933377434	FBgn0010382	208	FBgn0003936	3735
1182	3L	19521602	19522424	0.743517398834	19521727	0.643722967668	FBgn0036886	4046	FBgn0036886	4046
1183	3R	21298007	21298838	0.743402481079	21298406	0.668852615356	FBgn0004509	372	FBgn0039337	4319
1184	X	8499271	8499962	0.74258518219	8499913	0.727266523573	FBgn0004102	4027	FBgn0004102	4027
1185	2R	9848390	9849680	0.742372512817	9849205	0.664458692074	FBgn0033923	1947	FBgn0033923	1947
1186	2R	17825331	17826206	0.742160797119	17825598	0.67376436506	FBgn0013272	354	FBgn0013272	354
1187	X	17591476	17592459	0.740986347198	17591930	0.658970496234	FBgn0024184	11390	FBgn0030866	18719
1188	3L	2460212	2460965	0.739366531372	2460565	0.641056835651	FBgn0035343	1439	FBgn0035347	10130
1189	2L	14280467	14281235	0.738682746887	14280683	0.668182611465	FBgn0052971	3203	FBgn0028529	74397
1190	2L	6562049	6562854	0.738374710083	6562136	0.720974445343	FBgn0026585	215	FBgn0031830	4336
1191	3L	17324431	17325550	0.737222671509	17324881	0.695257130791	FBgn0015550	28	FBgn0026197	41836
1192	2L	14431151	14432328	0.735683441162	14431856	0.674179469838	FBgn0028871	6725	FBgn0005771	59006
1193	3R	7369049	7369706	0.735129356384	7369578	0.699283946644	FBgn0053512	4609	FBgn0037920	76235
1194	3L	154603	155245	0.735057830811	155155	0.732423210144	FBgn0035102	4603	FBgn0035105	12799
1195	3R	17978690	17979461	0.733946800232	17978815	0.70546836853	FBgn0053335	11925	FBgn0053335	11925
1196	2L	8365863	8366576	0.733822822571	8366528	0.729657491048	FBgn0005776	1661	FBgn0005776	1661
1197	3R	26592278	26593312	0.733715057373	26592840	0.694246797001	FBgn0004606	1192	FBgn0003720	85197
1198	2L	161345	162283	0.733641624451	161869	0.685707330704	FBgn0016977	2835	FBgn0016977	2835
1199	3R	17959430	17960551	0.732601642609	17959947	0.731201845057	FBgn0051163	367	FBgn0053335	30793
1200	3L	22089951	22090618	0.732208251953	22090483	0.683127923445	FBgn0037152	8785	FBgn0000100	80600
1201	2R	2383554	2384345	0.731443405151	2384253	0.67006778717	FBgn0033109	329	FBgn0033107	57380
1202	3L	19832797	19833669	0.731393814087	19833212	0.687950358671	FBgn0014037	10014	FBgn0014037	10014
1203	2L	1954487	1955344	0.73091506958	1954879	0.647776412964	FBgn0031375	360	FBgn0031391	192408
1204	2L	2884543	2885379	0.730832099915	2884629	0.670905325148	FBgn0024947	1221	FBgn0004584	88047
1205	3R	2679193	2679992	0.728960514069	2679624	0.678859174252	FBgn0003339	3738	FBgn0001077	10422
1206	3L	12621130	12621866	0.728706359863	12621181	0.696567005581	FBgn0052111	19298	FBgn0036306	107523
1207	3L	4210453	4211691	0.728672504425	4211110	0.698760390282	FBgn0052252	4844	FBgn0011692	15158
1208	3R	13430147	13430973	0.728125095367	13430593	0.707570254803	FBgn0038524	1231	FBgn0051575	53582
1209	3R	10643631	10644731	0.727105140686	10644113	0.750342032489	FBgn0038262	16586	FBgn0038258	55355
1210	2R	16675659	16676545	0.726867198944	16676015	0.647131983439	FBgn0034598	225	FBgn0034599	527
1211	2L	14508218	14509101	0.725616455078	14508664	0.663304837545	FBgn0011862	9427	FBgn0005771	17802
1212	3L	16553340	16554217	0.725471496582	16553781	0.67322512234	FBgn0002283	605	FBgn0002283	605
1213	2R	20733131	20733801	0.723629951477	20733196	0.70635064443	FBgn0001325	1019	FBgn0001325	1019
1214	3L	8650396	8651148	0.722812652588	8650482	0.654042937539	FBgn0001168	776	FBgn0001168	776
1215	2R	10307276	10308134	0.722183227539	10307668	0.613356471062	FBgn0033966	5474	FBgn0050478	21825
1216	2L	18594757	18595618	0.722047805786	18595169	0.693550646305	FBgn0003270	2040	FBgn0032693	53744
1217	X	2126547	2127304	0.720212936401	2127180	0.688831567764	FBgn0023528	268	FBgn0023527	8182
1218	X	8116069	8116704	0.719702720642	8116562	0.708289666609	FBgn0030028	78	FBgn0030028	78
1219	X	12603842	12604667	0.718356132507	12604513	0.680288076401	FBgn0030421	5308	FBgn0053963	111114
1220	2L	4820568	4821200	0.718075752258	4820619	0.679269194603	FBgn0031632	1157	FBgn0031632	1157
1221	2L	18803719	18804506	0.714961528778	18803846	0.640799088912	FBgn0040992	3069	FBgn0032717	31750
1222	2R	13383820	13384549	0.713600635529	13384501	0.670665317112	FBgn0034282	2372	FBgn0034282	2372
1223	2L	1064553	1065280	0.710826396942	1065170	0.663066387177	FBgn0003310	12641	FBgn0003310	12641
1224	2L	5055070	5055931	0.709750652313	5055526	0.668891966343	FBgn0014857	468	FBgn0014857	468
1225	2R	12035497	12036252	0.708145141602	12036042	0.68155677502	FBgn0034134	13771	FBgn0034138	50058
1226	3R	20574640	20575873	0.706734657288	20575220	0.718642627492	FBgn0003719	236	FBgn0003719	236
1227	X	4784762	4785567	0.706605911255	4785403	0.716413418452	FBgn0004368	1034	FBgn0004368	1034
1228	3R	17167929	17168800	0.706120014191	17168360	0.670033872128	FBgn0038881	6946	FBgn0043012	72561
1229	3L	3321813	3322717	0.701519966125	3321975	0.65922498703	FBgn0052268	2081	FBgn0035437	9572
1230	X	12569252	12570118	0.701371192932	12569416	0.636586556068	FBgn0024308	6964	FBgn0053963	76017
1231	2L	21856213	21857069	0.700941085815	21856607	0.670981014476	FBgn0032965	29247	FBgn0003866	40419
1232	3R	19558728	19559571	0.699505805969	19558792	0.680203225878	FBgn0001205	254	FBgn0028691	392
1233	3R	16949867	16950501	0.697741508484	16950342	0.694404760997	FBgn0023423	2860	FBgn0010770	8384
1234	2R	3633946	3634765	0.697601795197	3634321	0.659886777401	FBgn0050372	344	FBgn0050372	344
1235	3L	15188743	15189565	0.697586536407	15189125	0.693693578243	FBgn0029114	11775	FBgn0029114	11775
1236	2L	19160673	19161450	0.696554660797	19161072	0.664411376504	FBgn0032763	16559	FBgn0032762	31717
1237	2R	1627886	1628552	0.695795059204	1628055	0.698071046309	FBgn0033063	16723	FBgn0033062	35047
1238	3R	17988382	17989120	0.690461158752	17988760	0.661403179169	FBgn0053335	1980	FBgn0053335	1980
1239	3L	3403704	3404416	0.687264442444	3404379	0.668326258659	FBgn0014388	4088	FBgn0027616	46681
1240	2L	21166508	21167168	0.684294700623	21166809	0.628804715474	FBgn0000239	481	FBgn0024371	22971
1241	2R	2624573	2625247	0.68383026123	2625129	0.652816581726	FBgn0033142	6374	FBgn0033156	165151
1242	X	7756876	7757895	0.683772563934	7757313	0.67099407741	FBgn0029976	12	FBgn0004922	10748
1243	3L	1318134	1318830	0.683533668518	1318782	0.695166375902	FBgn0035211	53	FBgn0011361	5444
1244	3R	12395940	12396631	0.683252334595	12396583	0.683183140225	FBgn0038445	655	FBgn0038453	72744
1245	3R	5456043	5456693	0.680305480957	5456515	0.630406012902	FBgn0005585	92	FBgn0005585	92
1246	3R	4673768	4674403	0.678181648254	4674320	0.691389560699	FBgn0011966	13282	FBgn0011966	13282
1247	3L	2553712	2554558	0.677370071411	2553760	0.682991345723	FBgn0010905	15951	FBgn0024939	17222
1248	2R	3050274	3051170	0.675270080566	3050729	0.645461559296	FBgn0033191	780	FBgn0022772	13208
1249	X	3706267	3707157	0.674712657928	3706490	0.65408876964	FBgn0019661	1434	FBgn0019661	1434
1250	3R	15051420	15052276	0.673665523529	15051591	0.659362236659	FBgn0026158	782	FBgn0000463	100344
1251	2L	12647542	12648322	0.67244386673	12647948	0.650678241954	FBgn0004394	9881	FBgn0002970	29600
1252	3L	14724319	14724987	0.672118663788	14724700	0.611513546535	FBgn0013263	1608	FBgn0036449	26982
1253	3L	11225768	11226627	0.670476913452	11226261	0.644052922726	FBgn0041094	5	FBgn0041094	5
1254	3R	20544697	20545426	0.665758132935	20545314	0.699675820091	FBgn0004885	105	FBgn0003719	30142
1255	X	4299090	4299827	0.66350030899	4299773	0.68559911516	FBgn0000179	41680	FBgn0029714	97431
1256	3L	2466300	2467151	0.657154083252	2466682	0.662342632518	FBgn0035344	4657	FBgn0035346	5669
1257	X	18146748	18147431	0.652249336243	18147379	0.62706873152	FBgn0004956	5617	FBgn0004956	5617
1258	2L	5393313	5393971	0.651929855347	5393891	0.790946292877	FBgn0016660	10451	FBgn0031700	65021
1259	3R	12761638	12762352	0.649663448334	12761885	0.643125915527	FBgn0051270	12378	FBgn0082171	79848
1260	2R	13315975	13316936	0.64874124527	13316030	0.656264623006	FBgn0004586	1622	FBgn0004586	1622
1261	3R	5166713	5167543	0.648327350616	5167457	0.713953442044	FBgn0053936	135	FBgn0053936	135
1262	3R	1833414	1834105	0.645987033844	1833462	0.645363277859	FBgn0003261	839	FBgn0003261	839
1263	3R	12105989	12106641	0.645493984222	12106554	0.641278934479	FBgn0051283	1805	FBgn0051283	1805
1264	2L	21156157	21156807	0.644552230835	21156654	0.662516911825	FBgn0010100	705	FBgn0024371	12816
1265	3L	23059351	23059948	0.642678260803	23059363	0.663350952996	FBgn0053217	509	FBgn0024733	30048
1266	2L	13234903	13235594	0.6411652565	13234951	0.694855928421	FBgn0032493	356	FBgn0032493	356
1267	3L	12666962	12667929	0.638177871704	12667338	0.624946369844	FBgn0014343	357	FBgn0036306	61366
1268	3R	21877073	21877789	0.627074241638	21877538	0.654449871608	FBgn0039401	419	FBgn0039406	7447
1269	X	18701730	18702427	0.609389305115	18702380	0.629704475403	FBgn0040883	3003	FBgn0040883	3003
1270	X	8405282	8405903	0.609261512756	8405819	0.669350412157	FBgn0030049	78	FBgn0030054	45719
1271	X	2284941	2285595	0.585894584656	2285419	0.644719600677	FBgn0001150	300	FBgn0001150	300
1272	4	1001528	1002158	0.548037052155	1001930	0.633869171143	FBgn0039931	4413	FBgn0039930	47679
1273	3L	14955425	14956104	0.527264595032	14955583	0.693867127101	FBgn0036461	4274	FBgn0036462	9340
