# Supplementary material for: Developmental roles of 21 Drosophila transcription factors are determined by quantitative differences in binding to an overlapping set of thousands of genomic regions
Source: Genome Biol. 2009 Jul 23;10(7):R80. doi: 10.1186/gb-2009-10-7-r80 (PMC2728534; doi:10.1186/gb-2009-10-7-r80)
Supplement: Additional data file 6 — Genomic coordinates of regions bound by each factor for the 1% FDR data set, locations and scores of peak windows, and the closest gene and closest transcribed gene for each peak. [file gb-2009-10-7-r80-S6.zip › Additional Data File 3 1% FDR bound regions/run_2_020907-sym-1_table.txt]

Interval	Chr	Bound_Region_Start	Bound_Region_Stop	Bound_Region_Score	Peak_start	Peak_score	Closest_gene	Closest_gene_dist	Closest_transcribed_gene	Closest_transcribed_gene_dist
1	2R	5484791	5486942	3.100532531738	5485746	2.922816444846	FBgn0033471	2784	FBgn0027619	4973
2	3R	9813985	9815607	2.616047859192	9814862	2.268459171057	FBgn0015270	24223	FBgn0038196	47025
3	2R	16414264	16416065	2.497053623199	16415236	2.393544375896	FBgn0034560	2050	FBgn0034565	70583
4	2L	3548686	3550486	2.465908527374	3549633	2.271777838469	FBgn0024244	10382	FBgn0031549	19347
5	3L	15226610	15228350	2.460354804993	15227552	2.243060953477	FBgn0029114	26652	FBgn0029114	26652
6	2L	20765431	20767010	2.450485706329	20766174	2.200692429262	FBgn0000251	7846	FBgn0000986	43666
7	2R	2084401	2086116	2.420864582062	2085203	2.218194316415	FBgn0033076	27588	FBgn0041145	37115
8	2R	14316933	14318404	2.402250766754	14317660	2.022976666689	FBgn0010651	930	FBgn0010651	930
9	2L	12091941	12093504	2.37868976593	12092816	2.057217862871	FBgn0032407	955	FBgn0032407	955
10	2R	19485431	19486927	2.305675983429	19486147	1.988543450832	FBgn0005612	674	FBgn0034948	1269
11	2L	14445134	14446869	2.287433624268	14445995	2.04291343689	FBgn0028844	4821	FBgn0005771	44867
12	2R	15571036	15572580	2.271543502808	15571767	1.941224771387	FBgn0034480	51917	FBgn0004364	54607
13	3R	2690561	2692334	2.250843048096	2691572	1.973807559294	FBgn0001077	1526	FBgn0001077	1526
14	2R	7061787	7063577	2.219630718231	7062822	2.096134312948	FBgn0000577	18705	FBgn0000577	18705
15	X	20527485	20528938	2.209845066071	20528174	1.874515729792	FBgn0031129	18462	FBgn0003300	23057
16	2L	3817368	3818952	2.202830791473	3818131	1.969896584749	FBgn0031573	4724	FBgn0003430	7549
17	3L	20556537	20557949	2.181910991669	20557160	1.815539416145	FBgn0001323	2783	FBgn0001320	72044
18	X	18144095	18145818	2.177892684937	18144991	1.970593031715	FBgn0004956	3229	FBgn0004956	3229
19	3R	12455988	12457633	2.155122280121	12456882	1.944127110874	FBgn0000634	5934	FBgn0038453	12445
20	2R	20563932	20565311	2.147344112396	20564692	1.696525514126	FBgn0001147	4765	FBgn0001148	4888
21	3R	2936882	2938407	2.146203517914	2937613	1.930525779724	FBgn0014863	5840	FBgn0003884	25353
22	3R	12651409	12653181	2.143736839294	12652288	1.883421000312	FBgn0000014	3481	FBgn0020546	23438
23	3R	8077620	8079297	2.137102127075	8078526	2.016723275185	FBgn0038008	1383	FBgn0037992	124607
24	2L	3601962	3603646	2.13663482666	3602745	1.949641108513	FBgn0002985	4003	FBgn0002985	4003
25	2L	3613958	3615445	2.111848831177	3614650	1.876875936985	FBgn0015663	4642	FBgn0002985	7902
26	3R	11814416	11815765	2.078741550446	11814974	1.847449111938	FBgn0003507	3051	FBgn0003507	3051
27	2R	8295417	8297052	2.054565906525	8296197	1.886903762817	FBgn0003326	254	FBgn0003326	254
28	2R	4931165	4932624	2.022774219513	4931770	1.768686434802	FBgn0033412	3665	FBgn0053774	19673
29	2L	19322246	19323961	2.021067142487	19322794	1.850627571344	FBgn0032769	26559	FBgn0024245	36359
30	3L	6794380	6795840	2.011967182159	6795162	1.923795282841	FBgn0003995	31055	FBgn0035714	68302
31	2R	9078767	9080741	2.007155418396	9079584	1.81432465946	FBgn0033856	5132	FBgn0033856	5132
32	3L	12650983	12652322	2.006433010101	12651649	1.519832253456	FBgn0014343	16046	FBgn0036306	77055
33	3R	12377088	12378740	1.955712795258	12377804	1.756997078657	FBgn0038442	2045	FBgn0027053	81981
34	X	20504205	20506386	1.953571796417	20505122	1.68947905302	FBgn0003300	5	FBgn0003300	5
35	X	8498653	8500566	1.95138168335	8499913	1.903923231013	FBgn0004102	4027	FBgn0004102	4027
36	3R	11478948	11481426	1.950969696045	11479640	1.876411736012	FBgn0053207	12268	FBgn0053207	12268
37	3R	691071	692508	1.946235179901	691798	1.592706501484	FBgn0020280	12457	FBgn0003002	13263
38	2L	18921414	18922752	1.918771743774	18922067	1.673377626082	FBgn0032723	17810	FBgn0032728	42894
39	3R	2670673	2672333	1.911933898926	2671560	1.777185468113	FBgn0003339	4326	FBgn0001077	18486
40	3L	22521484	22522895	1.906203269958	22522126	1.628218819113	FBgn0037171	4632	FBgn0004449	180398
41	2L	5409889	5411276	1.902990341187	5410522	1.719824284315	FBgn0016660	6180	FBgn0005511	51119
42	3R	4790837	4791945	1.898319721222	4791389	1.624058455229	FBgn0037645	11832	FBgn0037644	20663
43	2R	3757535	3758872	1.886736392975	3758203	1.641870162066	FBgn0033277	7866	FBgn0010109	14063
44	3R	25132258	25133694	1.885384559631	25132789	1.634308369954	FBgn0039659	9838	FBgn0003525	51287
45	3R	15624901	15626133	1.870402336121	15625444	1.413704872131	FBgn0051471	2968	FBgn0038741	77695
46	2L	12079556	12080843	1.854102134705	12080233	1.588284164667	FBgn0032406	3410	FBgn0003145	5559
47	3L	22336182	22337598	1.846000671387	22336957	1.711741503547	FBgn0004449	4771	FBgn0004449	4771
48	2L	16741908	16742934	1.844524383545	16742444	1.337559663332	FBgn0032600	3111	FBgn0032600	3111
49	2L	7138117	7139314	1.84076166153	7138750	1.470490287332	FBgn0031889	5067	FBgn0031886	72917
50	2R	13230919	13232200	1.839674949646	13231630	1.538237303495	FBgn0028494	2560	FBgn0063386	13665
51	2L	14485630	14486824	1.839382171631	14486248	1.528953412	FBgn0005771	4614	FBgn0005771	4614
52	3R	17273002	17274316	1.839290142059	17273599	1.619833525489	FBgn0011278	1557	FBgn0013984	132652
53	3R	9724973	9726290	1.839169502258	9725756	1.562584368388	FBgn0000576	1825	FBgn0000576	1825
54	2L	9601670	9602952	1.808574199677	9602284	1.703092992306	FBgn0032132	1392	FBgn0015393	97550
55	2R	13315719	13317250	1.805329799652	13316600	1.605396943934	FBgn0004586	1052	FBgn0004586	1052
56	X	18133939	18135296	1.805219650269	18134637	1.570370101929	FBgn0004956	7125	FBgn0004956	7125
57	3L	21413762	21416617	1.803024768829	21415791	1.767885625362	FBgn0014143	5394	FBgn0014143	5394
58	3R	25373224	25374645	1.796880722046	25373950	1.527485034045	FBgn0000492	8159	FBgn0040623	57134
59	2L	3822050	3823365	1.787578582764	3822731	1.591453748591	FBgn0003430	2949	FBgn0003430	2949
60	2R	4154836	4155963	1.775638580322	4155320	1.455536870395	FBgn0003892	6128	FBgn0003892	6128
61	X	19728406	19729327	1.773151397705	19728890	1.226306374868	FBgn0000076	4893	FBgn0031079	42902
62	2L	8848715	8850153	1.768325328827	8849353	1.575354725122	FBgn0052986	13454	FBgn0029123	23728
63	3L	13093627	13094894	1.75492477417	13094239	1.497135050157	FBgn0010452	6019	FBgn0010452	6019
64	2L	15319833	15321076	1.744153022766	15320517	1.470387458801	FBgn0041103	4682	FBgn0001981	9276
65	3L	8648790	8650083	1.731983184814	8649477	1.596935176849	FBgn0001168	229	FBgn0001168	229
66	2R	7047757	7049077	1.73188829422	7048466	1.52975247888	FBgn0000577	4349	FBgn0000577	4349
67	X	7014113	7015274	1.719919204712	7014753	1.280460077174	FBgn0047092	19667	FBgn0029933	71464
68	2L	13850452	13851966	1.696447372437	13851184	1.5298871696	FBgn0028532	1772	FBgn0051842	16146
69	3R	9704821	9705906	1.687919616699	9705340	1.445012709674	FBgn0008646	5439	FBgn0000576	22241
70	3R	16368343	16369851	1.684359550476	16369096	1.61778270497	FBgn0053192	8369	FBgn0043457	14556
71	3R	9735098	9736461	1.68136548996	9735740	1.588213247411	FBgn0000576	8159	FBgn0000576	8159
72	3L	14934409	14935631	1.65550661087	14935014	1.486022780923	FBgn0026320	408	FBgn0026320	408
73	3R	19020949	19021957	1.648796081543	19021537	1.328886873582	FBgn0011596	8219	FBgn0039066	55729
74	X	20508427	20509619	1.648749351501	20508959	1.375291768242	FBgn0003300	3842	FBgn0003300	3842
75	3L	15766952	15768108	1.644770622253	15767485	1.403155326843	FBgn0036531	6192	FBgn0036537	33160
76	X	10452971	10453797	1.637290000916	10453634	1.275314721194	FBgn0030219	4599	FBgn0052680	114679
77	2R	15355080	15356314	1.631090641022	15355628	1.345929734847	FBgn0034476	13860	FBgn0011849	113234
78	2L	19058980	19059620	1.605120182037	19059035	1.390475332737	FBgn0032750	219	FBgn0000486	11276
79	3L	12620983	12622032	1.593463897705	12621540	1.301575464361	FBgn0052111	19657	FBgn0036306	107164
80	X	273730	274761	1.592901706696	274252	1.401069492102	FBgn0002561	7707	FBgn0002561	7707
81	3L	21401059	21402189	1.592851161957	21401838	1.413454736982	FBgn0014143	8559	FBgn0014143	8559
82	3L	22333604	22335038	1.59198474884	22334324	1.476065337658	FBgn0004449	7404	FBgn0004449	7404
83	3R	4109592	4110629	1.591242313385	4110110	1.45559233427	FBgn0037562	3551	FBgn0037561	14506
84	2L	12459631	12460689	1.590013980865	12460223	1.344676144918	FBgn0032437	6541	FBgn0040286	25558
85	2L	9705171	9706219	1.563131332397	9705699	1.380194813013	FBgn0051710	245	FBgn0032138	5570
86	3R	11474372	11475264	1.553412437439	11474536	1.204663236936	FBgn0038351	15931	FBgn0053207	17372
87	2L	17258893	17260036	1.538018226624	17259557	1.37315528533	FBgn0032629	2896	FBgn0032633	120519
88	3L	1393475	1394835	1.531533241272	1394049	1.501064637128	FBgn0035216	709	FBgn0004635	53275
89	X	8972510	8973424	1.518523693085	8972953	1.16029105467	FBgn0030090	7286	FBgn0030092	21327
90	2L	6841023	6841902	1.514706611633	6841147	1.360020464117	FBgn0017551	11177	FBgn0042092	66670
91	2L	19215274	19216615	1.511155128479	19215984	1.380947337431	FBgn0015380	29709	FBgn0032762	86629
92	X	5441878	5442997	1.50754737854	5442455	1.352404087782	FBgn0029775	2945	FBgn0029783	68751
93	2L	17262181	17263043	1.506628990173	17262376	1.143393834432	FBgn0032629	5715	FBgn0032633	117700
94	2L	849621	850533	1.504077911377	850014	1.203735560179	FBgn0020304	1047	FBgn0020304	1047
95	3L	19521715	19522654	1.499554634094	19522255	1.274581114451	FBgn0036886	4574	FBgn0036886	4574
96	2R	9076620	9077738	1.491067886353	9077249	1.24087527219	FBgn0033856	2797	FBgn0033856	2797
97	2R	15566165	15567320	1.489094257355	15566755	1.332693829256	FBgn0034480	46905	FBgn0004364	59619
98	X	20502013	20503058	1.483338356018	20502512	1.284507215023	FBgn0003300	2605	FBgn0003300	2605
99	2L	8841386	8842433	1.476260185242	8841962	1.316892517938	FBgn0029123	16337	FBgn0029123	16337
100	2R	10314728	10315579	1.475380897522	10315143	1.168225512785	FBgn0001319	1326	FBgn0050478	29300
101	X	9608846	9609739	1.467299938202	9609288	1.277476489544	FBgn0020378	11108	FBgn0000233	69879
102	2L	12011520	12012514	1.463505268097	12012114	1.238025546074	FBgn0014019	3738	FBgn0032390	22150
103	3R	8073372	8074804	1.461637496948	8073937	1.3987364208	FBgn0038008	5972	FBgn0037992	120018
104	3L	15668423	15669339	1.449657440186	15668853	1.196869909763	FBgn0041160	3745	FBgn0041160	3745
105	X	7165599	7166351	1.448919296265	7165689	1.267315387726	FBgn0029943	3287	FBgn0024250	12512
106	3L	14100483	14101559	1.443053245544	14100999	1.270340863396	FBgn0042630	4416	FBgn0000411	42880
107	3L	12056873	12057836	1.439253807068	12057369	1.243769824505	FBgn0028679	1637	FBgn0036248	34821
108	3L	15990097	15991045	1.438298225403	15990593	1.30578660965	FBgn0044028	1854	FBgn0044028	1854
109	3R	9614076	9615088	1.431971549988	9614548	1.357861939599	FBgn0038185	2153	FBgn0053327	24293
110	2L	14261695	14262596	1.426946163177	14262138	1.273383982041	FBgn0004002	1384	FBgn0028529	92942
111	3R	20963410	20964527	1.42458820343	20963986	1.282899975777	FBgn0039283	187	FBgn0039283	187
112	3R	15164377	15165193	1.424360275269	15164513	1.160246213277	FBgn0000463	12578	FBgn0000463	12578
113	X	15988325	15989445	1.42343044281	15988923	1.261688411236	FBgn0042650	31792	FBgn0000459	61748
114	3L	4580453	4581239	1.421194553375	4580526	1.34876499176	FBgn0052247	19657	FBgn0015805	27038
115	3R	6493337	6494349	1.420600891113	6493856	1.307422637939	FBgn0037818	9036	FBgn0001235	29470
116	X	19695478	19696337	1.415958404541	19695525	1.245318518745	FBgn0031077	3936	FBgn0031079	9537
117	3R	10644031	10644731	1.415917396545	10644077	1.272414154477	FBgn0038262	16550	FBgn0038258	55319
118	X	20549823	20551093	1.410751342773	20550431	1.40912325242	FBgn0031129	3795	FBgn0003300	45314
119	3R	15167389	15168014	1.406579971313	15167846	1.217480052601	FBgn0000463	15911	FBgn0000463	15911
120	3L	8626792	8627968	1.406083583832	8627392	1.264360708349	FBgn0035922	3921	FBgn0001168	22314
121	2L	19333795	19334602	1.404453754425	19333877	1.208740711212	FBgn0024245	25276	FBgn0024245	25276
122	3L	8799673	8800703	1.401772975922	8800195	1.232718408108	FBgn0011577	1258	FBgn0020633	65362
123	2R	16459054	16459957	1.399965286255	16459407	1.212570309639	FBgn0053704	1723	FBgn0034565	26412
124	X	4056132	4057027	1.398898124695	4056528	1.218717217445	FBgn0000635	5201	FBgn0026080	93849
125	3R	18970808	18972161	1.39543390274	18971547	1.307625399696	FBgn0004644	3666	FBgn0051457	17841
126	3L	4213731	4214716	1.39040184021	4214131	1.166412634008	FBgn0001257	5548	FBgn0011692	12137
127	3L	2662089	2662840	1.38100194931	2662142	1.230919149187	FBgn0035366	11068	FBgn0035357	46890
128	2L	4368274	4369276	1.377073287964	4368885	1.257244348526	FBgn0026319	3105	FBgn0026319	3105
129	3R	5928623	5929562	1.376779556274	5929017	1.309513688087	FBgn0064158	2357	FBgn0037777	57772
130	3R	20998887	20999694	1.367951393127	20999262	1.195228857153	FBgn0039285	879	FBgn0039286	11473
131	3L	15297404	15298322	1.359371185303	15297828	1.189890027046	FBgn0036494	4131	FBgn0036494	4131
132	2L	7304149	7305467	1.351272583008	7305052	1.24587726593	FBgn0004009	2109	FBgn0004009	2109
133	2L	2457686	2458347	1.346069812775	2457729	1.258244620429	FBgn0012017	2315	FBgn0015816	34937
134	3L	22394507	22395320	1.342599391937	22394602	1.185939788818	FBgn0037163	422	FBgn0004449	52874
135	2L	18870778	18871602	1.342558383942	18870961	1.164379009834	FBgn0003896	6224	FBgn0032717	35365
136	3L	13048042	13048706	1.335869789124	13048151	1.218917759982	FBgn0036344	12325	FBgn0036342	27180
137	2L	14435544	14436603	1.334607124329	14436112	1.33004917818	FBgn0028871	10981	FBgn0005771	54750
138	2R	5490654	5491317	1.331261634827	5490815	1.267316420873	FBgn0000606	239	FBgn0000606	239
139	2R	2026066	2026832	1.329608917236	2026784	1.206863191393	FBgn0010347	12712	FBgn0041145	95534
140	3L	891696	892696	1.325623512268	892149	1.199832215029	FBgn0028999	522	FBgn0035164	71103
141	3R	671823	672822	1.323109149933	672187	1.162991344929	FBgn0003002	6348	FBgn0003002	6348
142	2R	20321827	20322818	1.318796157837	20322338	1.237567424774	FBgn0000157	92	FBgn0050423	61098
143	3R	21009143	21009969	1.308343887329	21009811	1.174648046494	FBgn0039286	924	FBgn0039286	924
144	3R	25315375	25316130	1.306440830231	25315943	1.124025623004	FBgn0039664	727	FBgn0039664	727
145	3L	15772796	15773283	1.304431438446	15772880	1.289333772659	FBgn0036531	797	FBgn0036537	27765
146	X	20545006	20545864	1.303854942322	20545455	1.203755547019	FBgn0031129	1181	FBgn0003300	40338
147	3L	20577719	20578392	1.299652099609	20578344	1.207220077515	FBgn0037014	7273	FBgn0001320	50860
148	3R	4018536	4019460	1.296399116516	4018584	1.289248572456	FBgn0001138	11420	FBgn0037554	40645
149	3L	3832071	3832952	1.294820785522	3832895	1.25820795695	FBgn0013751	3210	FBgn0035464	38094
150	3L	6740840	6741600	1.275405883789	6741491	1.299376747825	FBgn0052392	4298	FBgn0035714	14631
151	3L	1022064	1022583	1.267859458923	1022158	1.24290731975	FBgn0024277	3751	FBgn0035164	201112
152	2R	11270293	11271504	1.264384269714	11271024	1.24901035428	FBgn0050089	28763	FBgn0050089	28763
153	X	9598919	9600191	1.262054443359	9599484	1.236332348415	FBgn0020378	1304	FBgn0000233	60075
154	2R	13267798	13268755	1.256467103958	13267875	1.14797334671	FBgn0034275	2714	FBgn0003545	4901
155	2R	7040637	7041275	1.250786304474	7040951	1.102426439524	FBgn0050034	2996	FBgn0000577	3166
156	2R	2174528	2175236	1.241591930389	2175048	1.28803062439	FBgn0000054	966	FBgn0000054	966
157	3L	8976780	8977672	1.23922586441	8976904	1.234683426944	FBgn0035954	2241	FBgn0035954	2241
158	3L	20621309	20622261	1.238719940186	20621872	1.203340649605	FBgn0052431	289	FBgn0001320	7332
159	X	10968305	10969072	1.238550186157	10968716	1.125073115031	FBgn0030266	100	FBgn0028686	1690
160	2L	11455367	11456035	1.231373786926	11455553	1.207435448964	FBgn0004579	9950	FBgn0004579	9950
161	2L	12007104	12007789	1.227756023407	12007200	1.182784414291	FBgn0014019	1176	FBgn0032390	17236
162	2L	2456536	2457378	1.222444534302	2456899	1.148450195789	FBgn0012017	3145	FBgn0015816	35767
163	2R	9085655	9087111	1.221685886383	9087063	1.174251079559	FBgn0033857	3073	FBgn0033856	12611
164	3L	745702	746328	1.207259654999	745870	1.132951302962	FBgn0052480	7165	FBgn0000575	12932
165	3R	21010158	21010834	1.19133234024	21010797	1.253514170647	FBgn0039286	62	FBgn0039286	62
166	3L	1462451	1463429	1.189512252808	1462803	1.183031767607	FBgn0046769	279	FBgn0004635	15479
167	2R	20558402	20559126	1.171824455261	20558756	1.132998354295	FBgn0001147	1171	FBgn0001148	10824
168	2R	19782797	19783809	1.148628234863	19782961	1.161100268364	FBgn0005636	376	FBgn0034987	87004
169	X	1770741	1771406	1.12418794632	1771108	1.112368613482	FBgn0023510	6028	FBgn0023510	6028
170	X	19705622	19706320	1.122473239899	19706091	1.174755756672	FBgn0052529	3744	FBgn0031079	20103
171	2L	14577124	14577745	1.040321350098	14577628	1.205704775724	FBgn0028913	13902	FBgn0005771	86766
172	3R	25958870	25959544	1.031267642975	25959323	1.165638514927	FBgn0003738	998	FBgn0065067	74211
