# Supplementary material for: Developmental roles of 21 Drosophila transcription factors are determined by quantitative differences in binding to an overlapping set of thousands of genomic regions
Source: Genome Biol. 2009 Jul 23;10(7):R80. doi: 10.1186/gb-2009-10-7-r80 (PMC2728534; doi:10.1186/gb-2009-10-7-r80)
Supplement: Additional data file 6 — Genomic coordinates of regions bound by each factor for the 1% FDR data set, locations and scores of peak windows, and the closest gene and closest transcribed gene for each peak. [file gb-2009-10-7-r80-S6.zip › Additional Data File 3 1% FDR bound regions/shn_2_040108-sym-1_table.txt]

Interval	Chr	Bound_Region_Start	Bound_Region_Stop	Bound_Region_Score	Peak_start	Peak_score	Closest_gene	Closest_gene_dist	Closest_transcribed_gene	Closest_transcribed_gene_dist
1	X	7164860	7168381	3.727076530457	7165950	3.59198697408	FBgn0029943	3026	FBgn0024250	12773
2	2L	8845532	8848144	3.696357727051	8846995	3.657431041493	FBgn0052986	15812	FBgn0029123	21370
3	3L	14114443	14119771	3.564112663269	14115483	3.469286694246	FBgn0042630	18900	FBgn0000411	28396
4	3L	15003999	15006635	3.482150554657	15004919	3.140583097935	FBgn0036465	2910	FBgn0036465	2910
5	2L	8848363	8850399	3.363598823547	8849500	3.245098057915	FBgn0052986	13307	FBgn0029123	23875
6	X	6667336	6669397	3.3475522995	6668271	3.11244726181	FBgn0029907	220	FBgn0029907	220
7	3L	14100250	14102099	3.32780456543	14101223	3.083734287935	FBgn0042630	4640	FBgn0000411	42656
8	2R	9081743	9087519	3.21656036377	9086003	3.081713928896	FBgn0033857	4133	FBgn0033856	11551
9	X	7144410	7147023	3.146570205688	7145125	2.821601420641	FBgn0024250	8052	FBgn0024250	8052
10	2R	6712300	6716267	3.131202697754	6715321	2.613700946172	FBgn0033582	19799	FBgn0033590	37269
11	2R	6706777	6708766	3.046492576599	6707674	2.961268396939	FBgn0003396	17947	FBgn0033581	41711
12	2R	13267279	13269167	3.04244852066	13268209	2.78613988091	FBgn0034275	3048	FBgn0003545	5235
13	2L	9145541	9147244	3.018498420715	9146605	2.575522979101	FBgn0051887	16762	FBgn0051887	16762
14	2L	13226443	13228350	2.962641239166	13227429	2.760915083044	FBgn0032490	424	FBgn0032489	2223
15	2L	8871674	8873244	2.955238342285	8872585	2.384010090547	FBgn0032072	5818	FBgn0029123	46960
16	2L	13224501	13226258	2.944780111313	13225559	2.821694402134	FBgn0032489	353	FBgn0032489	353
17	X	7151228	7153957	2.942318916321	7153172	2.524320097531	FBgn0024250	5	FBgn0024250	5
18	3R	7203781	7204990	2.874639034271	7204568	2.597844809294	FBgn0004595	6058	FBgn0026064	28201
19	X	7137822	7140233	2.871255874634	7139253	2.610472611019	FBgn0025549	2713	FBgn0025549	2713
20	3L	16455525	16457497	2.834132194519	16456429	2.768147680495	FBgn0003515	6484	FBgn0014163	79331
21	X	448844	450716	2.822522640228	449731	2.770870657528	FBgn0003986	1868	FBgn0003986	1868
22	2L	8840902	8842887	2.81667804718	8841892	2.762194474538	FBgn0029123	16267	FBgn0029123	16267
23	3R	674079	675769	2.717814922333	674979	2.23231680253	FBgn0003002	3556	FBgn0003002	3556
24	X	15457855	15459652	2.701561927795	15458794	2.595828183492	FBgn0003463	1683	FBgn0003463	1683
25	3R	25372972	25374722	2.677212715149	25373912	2.520153787401	FBgn0000492	8197	FBgn0040623	57096
26	2L	1517268	1518921	2.648807048798	1518210	2.419042170048	FBgn0001174	26	FBgn0001174	26
27	3L	15009962	15011354	2.625291824341	15010557	2.480522215366	FBgn0025776	1221	FBgn0025776	1221
28	3R	2579370	2581788	2.621218681335	2580347	2.394659659442	FBgn0026564	334	FBgn0026564	334
29	3L	22336110	22337663	2.58629655838	22336920	2.407149553299	FBgn0004449	4808	FBgn0004449	4808
30	3L	16737896	16739409	2.531783103943	16738652	2.206262439489	FBgn0036660	6322	FBgn0036660	6322
31	X	18518215	18520080	2.521049499512	18519060	2.333950042725	FBgn0004959	646	FBgn0004959	646
32	3L	13351450	13353388	2.504324913025	13352322	2.221373025109	FBgn0036349	210	FBgn0036349	210
33	2L	5238799	5240542	2.477222919464	5239597	2.195849895477	FBgn0051971	1169	FBgn0000228	38961
34	2R	2084327	2086152	2.45433139801	2085167	2.369736390955	FBgn0033076	27624	FBgn0041145	37151
35	2L	8831601	8833266	2.453125953674	8832557	2.293522722581	FBgn0029123	6932	FBgn0029123	6932
36	2L	14445175	14446648	2.449957847595	14445885	2.176798045635	FBgn0028844	4931	FBgn0005771	44977
37	2R	18197081	18199242	2.423131465912	18197959	2.328684077543	FBgn0020257	1404	FBgn0020257	1404
38	3R	4666656	4668356	2.412439346313	4667354	2.267076015472	FBgn0037638	17222	FBgn0011966	20248
39	2L	14488780	14489889	2.391621589661	14489285	1.685174147288	FBgn0005771	1577	FBgn0005771	1577
40	2R	18713815	18715450	2.38955783844	18714612	2.276901104871	FBgn0034834	4527	FBgn0003062	132292
41	2L	2164164	2165794	2.38916683197	2165095	2.066825810601	FBgn0031393	9335	FBgn0031393	9335
42	3L	15676155	15678076	2.388672828674	15677393	2.055971089531	FBgn0041160	12285	FBgn0041160	12285
43	2L	2456107	2457954	2.387411117554	2456974	2.195230156183	FBgn0012017	3070	FBgn0015816	35692
44	2R	15580817	15582309	2.366622924805	15581647	2.003282098209	FBgn0004364	44727	FBgn0004364	44727
45	2R	20563899	20565623	2.359045028687	20564966	2.142146646976	FBgn0001148	4614	FBgn0001148	4614
46	3R	9118447	9119880	2.353261947632	9119118	2.09286826849	FBgn0038134	198	FBgn0038134	198
47	3L	21000129	21002145	2.335122108459	21001462	2.137325882912	FBgn0053285	21381	FBgn0037044	39726
48	3L	14929576	14931063	2.326054573059	14930366	2.219606685638	FBgn0026320	4240	FBgn0026320	4240
49	2R	7309562	7312195	2.318206787109	7310343	2.120704538682	FBgn0033652	4067	FBgn0033652	4067
50	3R	169340	170753	2.316946983337	170045	1.980820571675	FBgn0001204	2327	FBgn0001204	2327
51	3R	173524	175064	2.310523033142	174361	2.11534466463	FBgn0001204	1989	FBgn0001204	1989
52	3R	20574490	20575873	2.301194667816	20575146	1.985804052914	FBgn0003719	310	FBgn0003719	310
53	3L	17380680	17382490	2.300059080124	17381388	2.07637283206	FBgn0027660	5383	FBgn0027660	5383
54	3R	1036923	1038973	2.287905216217	1038038	2.200464129448	FBgn0000340	5109	FBgn0000340	5109
55	X	1679654	1680910	2.280609607697	1680277	1.98251926899	FBgn0029591	1539	FBgn0029591	1539
56	3R	20122565	20124106	2.274604320526	20123262	2.185251871745	FBgn0000368	2124	FBgn0000368	2124
57	2R	9076045	9081101	2.272695064545	9077324	2.162303700167	FBgn0033856	2872	FBgn0033856	2872
58	3L	14932658	14934123	2.266523838043	14933362	2.093505410587	FBgn0026320	1244	FBgn0026320	1244
59	3R	14815605	14817682	2.266240119934	14816849	1.895148336887	FBgn0026239	7102	FBgn0026239	7102
60	3R	25132222	25133736	2.259226322174	25132789	2.031833267212	FBgn0039659	9838	FBgn0003525	51287
61	3R	864018	865429	2.236982822418	864562	1.959884230296	FBgn0010313	47846	FBgn0010313	47846
62	3L	883343	884752	2.23591709137	883990	2.039675824782	FBgn0035176	2473	FBgn0035164	62944
63	3L	22333353	22335145	2.234188079834	22333969	2.048230361938	FBgn0004449	7759	FBgn0004449	7759
64	X	2321246	2322575	2.224244594574	2321873	1.871082109563	FBgn0040388	4286	FBgn0004050	17948
65	X	20527580	20529108	2.224033355713	20528174	1.947393417358	FBgn0031129	18462	FBgn0003300	23057
66	3L	11898849	11900064	2.22382068634	11899442	1.838497835047	FBgn0036222	738	FBgn0000404	91918
67	2R	5588411	5589801	2.218685150146	5589158	1.977851951824	FBgn0033483	1020	FBgn0033483	1020
68	2L	9987559	9989348	2.213661670685	9988382	2.122460589689	FBgn0040965	3725	FBgn0040965	3725
69	2R	17052046	17053594	2.205172538757	17052721	1.82904142492	FBgn0050283	4566	FBgn0010415	63971
70	2L	19862301	19863582	2.204889774323	19862862	1.886526286602	FBgn0032826	476	FBgn0043021	50519
71	2R	5566789	5569060	2.204050064087	5568403	2.010350956636	FBgn0010385	2023	FBgn0033476	7972
72	2L	3071361	3073070	2.186721801758	3072095	1.971378382515	FBgn0027571	15480	FBgn0003934	23394
73	3R	20997903	20999860	2.182769775391	20998826	2.112520133748	FBgn0039285	443	FBgn0039286	11909
74	2R	11269814	11271773	2.182489395142	11270613	2.039632916451	FBgn0050089	28352	FBgn0050089	28352
75	2L	19215274	19217003	2.181453704834	19216260	2.060601679484	FBgn0015380	29985	FBgn0032762	86905
76	2L	4823243	4824803	2.16691827774	4823945	1.930496917051	FBgn0031632	2169	FBgn0031632	2169
77	3L	13054906	13056418	2.16460609436	13055560	1.971868627212	FBgn0036345	5676	FBgn0010452	32660
78	3L	7882825	7884789	2.162724018097	7883521	2.006369948387	FBgn0003041	2377	FBgn0003041	2377
79	2L	7009999	7011221	2.158075809479	7010590	1.87714730992	FBgn0031880	2906	FBgn0051908	16705
80	3L	17520536	17521789	2.14811706543	17521100	1.873841594247	FBgn0025455	1947	FBgn0025455	1947
81	X	17653124	17654508	2.147397041321	17653858	1.891185227562	FBgn0030868	306	FBgn0030870	10919
82	2L	1410255	1411951	2.136213779449	1410990	2.046364217997	FBgn0002543	9459	FBgn0002543	9459
83	X	20501935	20503096	2.131232738495	20502404	1.719848576714	FBgn0003300	2713	FBgn0003300	2713
84	2L	15470564	15471818	2.125456809998	15471221	1.839229106903	FBgn0003448	2977	FBgn0003448	2977
85	2R	3757599	3758979	2.121870517731	3758170	1.88194844302	FBgn0033277	7899	FBgn0010109	14030
86	X	19054207	19055448	2.121601104736	19054817	1.898085912069	FBgn0031001	256	FBgn0031001	256
87	2L	8875381	8876622	2.119246006012	8875964	1.696128666401	FBgn0032072	9197	FBgn0029123	50339
88	3R	4525905	4527458	2.112204551697	4526745	2.049538532893	FBgn0037612	41	FBgn0001180	3205
89	2L	7519401	7520479	2.111233472824	7519943	1.663345247507	FBgn0011283	22583	FBgn0053529	24480
90	X	2840839	2842141	2.108690261841	2841485	1.872503876686	FBgn0003285	11497	FBgn0004647	149543
91	2R	2997544	2999026	2.10231256485	2998363	2.034395962954	FBgn0015930	3313	FBgn0015930	3313
92	2L	1075982	1077435	2.100029468536	1076565	1.938851714134	FBgn0003310	1246	FBgn0003310	1246
93	2L	18594027	18595393	2.099939346313	18594806	1.657854276545	FBgn0003270	1677	FBgn0032693	54107
94	3L	8643536	8645891	2.093991756439	8644042	1.765618997462	FBgn0001168	5664	FBgn0001168	5664
95	3R	19126035	19127716	2.080832481384	19126870	1.987003535032	FBgn0039071	10959	FBgn0039067	43091
96	X	6884909	6886499	2.079538822174	6885762	1.972978655497	FBgn0029931	82	FBgn0029931	82
97	3R	4633534	4635147	2.07661485672	4634518	1.829040646553	FBgn0037635	1015	FBgn0037633	3166
98	2L	18890715	18892184	2.071627616882	18891505	1.920177221298	FBgn0003896	14320	FBgn0032717	55909
99	3R	3938329	3940075	2.06716966629	3938893	1.922407180071	FBgn0004210	7836	FBgn0037550	13162
100	2L	3613922	3615765	2.066553115845	3614725	2.103779375553	FBgn0015663	4567	FBgn0002985	7977
101	3R	4292908	4294261	2.064616680145	4293720	1.830515412723	FBgn0051369	24173	FBgn0040529	126957
102	2R	8710234	8711607	2.052258491516	8710950	1.857100486755	FBgn0053182	3233	FBgn0028991	4969
103	3L	9002637	9004079	2.049368858337	9003267	1.876860809326	FBgn0035956	8911	FBgn0028789	12057
104	2L	21864116	21865177	2.048942565918	21864618	1.826865464449	FBgn0032965	21236	FBgn0003866	48430
105	3R	26677368	26678388	2.048704147339	26677885	1.605898439884	FBgn0003720	152	FBgn0003720	152
106	X	8498973	8500566	2.035462856293	8499876	1.843817009645	FBgn0004102	3990	FBgn0004102	3990
107	2L	517656	519290	2.034704685211	518352	1.852453344009	FBgn0003963	5115	FBgn0003963	5115
108	3L	2421423	2423417	2.033487319946	2422282	1.975665986538	FBgn0052306	24752	FBgn0053231	26406
109	3R	16117038	16119246	2.02259683609	16118618	1.89938673377	FBgn0028386	370	FBgn0028386	370
110	3L	5594501	5595986	2.01880979538	5595273	1.818692600026	FBgn0035625	9657	FBgn0035625	9657
111	X	3706773	3708070	2.014925956726	3707468	1.727922327378	FBgn0019661	456	FBgn0019661	456
112	2R	4583200	4584942	2.014604091644	4584171	1.85719574199	FBgn0011746	3257	FBgn0065074	23446
113	2R	1629067	1630326	2.009799480438	1629761	1.905697149389	FBgn0033063	15017	FBgn0033062	36753
114	3R	17273114	17274208	2.009345293045	17273674	1.736346497255	FBgn0011278	1632	FBgn0013984	132577
115	2L	19333685	19335017	2.008629322052	19334247	1.787515819073	FBgn0024245	24906	FBgn0024245	24906
116	3R	15175625	15176978	2.00434589386	15176316	1.920861636891	FBgn0038697	24155	FBgn0000463	24381
117	2R	4169331	4170730	1.999216079712	4170048	1.703523243175	FBgn0050353	29	FBgn0050353	29
118	X	7141796	7143148	1.997135162354	7142455	1.785808507134	FBgn0025549	5915	FBgn0025549	5915
119	2L	15738345	15739672	1.994154930115	15739068	1.884468415204	FBgn0010382	5016	FBgn0003936	8543
120	2L	4367985	4369312	1.977236270905	4368816	1.87652528286	FBgn0026319	3174	FBgn0026319	3174
121	3L	6740635	6741865	1.975749015808	6741281	1.789737953859	FBgn0052392	4088	FBgn0035714	14421
122	2L	13867331	13868333	1.974159240723	13867819	1.67855276781	FBgn0028532	18407	FBgn0051842	32781
123	3L	4213362	4214935	1.967395782471	4214015	1.670616388321	FBgn0001257	5664	FBgn0011692	12253
124	2R	2025914	2027152	1.965209007263	2026445	1.797690391541	FBgn0010347	12373	FBgn0041145	95873
125	2R	16874574	16875657	1.957020759583	16875005	1.606810822206	FBgn0000395	482	FBgn0000395	482
126	2L	12459766	12460617	1.956136703491	12460223	1.432887395223	FBgn0032437	6541	FBgn0040286	25558
127	2L	15318798	15321369	1.956010818481	15320667	1.770643402548	FBgn0041103	4832	FBgn0001981	9126
128	2R	9945087	9947108	1.946398735046	9945981	1.920668125153	FBgn0013725	1217	FBgn0013725	1217
129	3R	10504867	10506314	1.946139335632	10505382	1.813489437103	FBgn0038252	16217	FBgn0051314	17675
130	3R	11813801	11815765	1.94566822052	11814974	1.895623334249	FBgn0003507	3051	FBgn0003507	3051
131	3R	8471085	8472639	1.941827297211	8471860	1.78098894755	FBgn0038071	1922	FBgn0038071	1922
132	3R	7367005	7367994	1.941511154175	7367401	1.61831185397	FBgn0053512	2432	FBgn0037920	78412
133	2R	15586754	15588015	1.939777374268	15587318	1.821082900552	FBgn0004364	39056	FBgn0004364	39056
134	2R	5485191	5486578	1.939618110657	5485781	1.766954393948	FBgn0033471	2819	FBgn0027619	5008
135	3L	22069192	22070294	1.937628746033	22069674	1.650080263615	FBgn0037153	283	FBgn0000100	59791
136	3R	4030483	4031915	1.936531066895	4031082	1.852600911084	FBgn0053779	538	FBgn0037554	28147
137	2L	9453935	9455149	1.935273170471	9454532	1.802181631327	FBgn0053723	13792	FBgn0002973	17019
138	3R	2819778	2821170	1.932907581329	2820468	1.715781033039	FBgn0000095	4482	FBgn0010774	85658
139	3R	27048567	27049691	1.931354522705	27049200	1.684268116951	FBgn0039831	2774	FBgn0039831	2774
140	2L	14435491	14436755	1.928181886673	14436075	1.887766866123	FBgn0028871	10944	FBgn0005771	54787
141	3L	20336140	20337361	1.928031921387	20336805	1.889632393332	FBgn0028978	1356	FBgn0028978	1356
142	3R	17283858	17285085	1.926093101501	17284339	1.659233289606	FBgn0011278	12297	FBgn0013984	121912
143	2R	8705703	8706844	1.923439025879	8706341	1.534742057323	FBgn0028991	360	FBgn0028991	360
144	3R	10643452	10644731	1.918133735657	10644008	1.72539794445	FBgn0038262	16481	FBgn0038258	55250
145	2R	9071208	9072250	1.911606788635	9071736	1.53513262007	FBgn0033855	64	FBgn0033855	64
146	3R	12377206	12378600	1.911273002625	12377959	1.795643180609	FBgn0038442	2200	FBgn0027053	82136
147	2R	7497748	7498900	1.900979042053	7498357	1.799769282341	FBgn0053145	502	FBgn0011704	2993
148	3L	4676962	4678133	1.899947166443	4677535	1.738706476548	FBgn0042199	991	FBgn0042199	991
149	2R	19146383	19147474	1.890585899353	19146943	1.593784987926	FBgn0004795	6731	FBgn0016762	54655
150	3L	3831975	3833024	1.88932800293	3832424	1.6210120706	FBgn0013751	2739	FBgn0035464	37623
151	3L	19521526	19522654	1.889017105103	19522157	1.761561618132	FBgn0036886	4476	FBgn0036886	4476
152	2L	18141050	18142159	1.888097763062	18141555	1.632201026468	FBgn0041184	6784	FBgn0041184	6784
153	2R	19081468	19082836	1.886703491211	19082123	1.65519806918	FBgn0015903	9626	FBgn0015903	9626
154	X	2264353	2265268	1.885090827942	2264538	1.803915904118	FBgn0040385	2517	FBgn0001150	20581
155	X	8972429	8973493	1.88275718689	8972881	1.545808136463	FBgn0030090	7358	FBgn0030092	21399
156	2L	12665652	12666846	1.876996994019	12666277	1.687538087368	FBgn0032442	2892	FBgn0032445	26746
157	X	10338556	10339781	1.874997138977	10339168	1.673616381253	FBgn0052680	213	FBgn0052680	213
158	2L	13229123	13230053	1.870937347412	13229539	1.56897205465	FBgn0032491	178	FBgn0032491	178
159	3L	14417252	14418651	1.867825984955	14418144	1.646359780255	FBgn0036424	35553	FBgn0036424	35553
160	3L	14911121	14911766	1.857563972473	14911507	1.404186630249	FBgn0040487	136	FBgn0040487	136
161	3R	13430043	13431476	1.854672908783	13430593	1.722935497761	FBgn0038524	1231	FBgn0051575	53582
162	3R	2931059	2931866	1.854231357574	2931464	1.471501406501	FBgn0040670	11618	FBgn0003884	19204
163	2R	11304978	11305931	1.849092483521	11305558	1.503338982077	FBgn0050321	2629	FBgn0050089	63297
164	3R	12162192	12163383	1.847650527954	12162832	1.701992988586	FBgn0040284	4874	FBgn0040284	4874
165	3L	682476	683500	1.846609115601	683016	1.601523483501	FBgn0035157	341	FBgn0035156	6569
166	2R	16414606	16415808	1.846351623535	16415196	1.619609057903	FBgn0034560	2090	FBgn0034565	70623
167	3L	21232112	21233041	1.843078136444	21232498	1.494095385075	FBgn0000551	854	FBgn0037066	12594
168	X	13063667	13064584	1.83971786499	13064149	1.442360373104	FBgn0052639	6311	FBgn0052639	6311
169	3L	19048013	19049127	1.839583396912	19048582	1.681901872158	FBgn0036844	3099	FBgn0036844	3099
170	X	2838237	2839324	1.839512825012	2838783	1.708882033825	FBgn0003285	8795	FBgn0004647	152245
171	2R	15175584	15177232	1.839255332947	15176153	1.639007736655	FBgn0046821	31	FBgn0046821	31
172	3L	10834074	10835473	1.83725643158	10834656	1.656196986928	FBgn0026160	2817	FBgn0026160	2817
173	2R	13194561	13195623	1.836284637451	13194994	1.6026061603	FBgn0016059	3364	FBgn0016059	3364
174	3R	17430885	17431821	1.834494590759	17431345	1.56478395462	FBgn0046832	16901	FBgn0046832	16901
175	2L	18870529	18871878	1.829878807068	18871235	1.561719389523	FBgn0003896	5950	FBgn0032717	35639
176	2R	13315900	13316702	1.828287124634	13316061	1.495118180911	FBgn0004586	1591	FBgn0004586	1591
177	3R	881260	882462	1.827225446701	881876	1.649306058884	FBgn0010313	30532	FBgn0010313	30532
178	2R	8295372	8296623	1.8266248703	8295823	1.59481292963	FBgn0003326	628	FBgn0003326	628
179	X	15480422	15481676	1.823692798615	15480922	1.738439798355	FBgn0030663	2694	FBgn0003463	20445
180	2R	1703280	1704623	1.822425842285	1703987	1.749501396628	FBgn0033068	592	FBgn0033068	592
181	3L	20556774	20557661	1.814095497131	20557160	1.520842804628	FBgn0001323	2783	FBgn0001320	72044
182	3R	11853966	11855408	1.813040733337	11854685	1.848754490123	FBgn0003117	2866	FBgn0038396	20708
183	3R	17466911	17468182	1.809740066528	17467561	1.476433372498	FBgn0011766	18566	FBgn0046832	19315
184	2R	19152874	19154147	1.808259963989	19153582	1.642783221077	FBgn0034886	11594	FBgn0016762	48016
185	2R	2039266	2040275	1.808188438416	2039733	1.600068148445	FBgn0010347	25661	FBgn0041145	82585
186	3L	13047797	13048951	1.802750110626	13048335	1.695172169629	FBgn0036344	12509	FBgn0036342	27364
187	3R	12727420	12728376	1.802711486816	12727842	1.62079679966	FBgn0051270	21665	FBgn0082171	45805
188	2L	16319095	16320023	1.802596569061	16319590	1.465439964743	FBgn0000250	2440	FBgn0000250	2440
189	3L	5956497	5957554	1.802340507507	5956973	1.614059478045	FBgn0035656	7021	FBgn0035656	7021
190	3R	26681826	26682737	1.802077770233	26682240	1.448873758316	FBgn0003720	4203	FBgn0003720	4203
191	X	17662696	17663718	1.800484657288	17663126	1.451873461405	FBgn0030870	1651	FBgn0030870	1651
192	X	7737194	7738166	1.793756723404	7737762	1.457806438208	FBgn0029970	954	FBgn0029970	954
193	2L	1068270	1069398	1.787655830383	1068966	1.527761046092	FBgn0003310	8845	FBgn0003310	8845
194	2L	1421284	1422377	1.786577224731	1421773	1.540906965733	FBgn0002543	1324	FBgn0002543	1324
195	3L	14937874	14939127	1.786518096924	14938548	1.787151177724	FBgn0000216	620	FBgn0000216	620
196	3R	21009037	21010367	1.783264160156	21009501	1.683052003384	FBgn0039286	1234	FBgn0039286	1234
197	3R	5705029	5706151	1.777214050293	5705549	1.688558638096	FBgn0037767	4152	FBgn0065050	101343
198	3R	12651533	12652630	1.772206783295	12652143	1.59883004427	FBgn0000014	3626	FBgn0020546	23583
199	3L	19000798	19002027	1.768904685974	19001395	1.582127481699	FBgn0002945	9195	FBgn0002945	9195
200	3R	20692250	20693466	1.764632225037	20692890	1.66349697113	FBgn0013949	1817	FBgn0015625	3727
201	3L	5830143	5831276	1.75599861145	5830687	1.565689682961	FBgn0003984	11126	FBgn0052409	42802
202	2R	5997915	5999075	1.754755496979	5998556	1.660773992538	FBgn0033529	6583	FBgn0033529	6583
203	3L	13068895	13070016	1.753533840179	13069488	1.693908691406	FBgn0052118	2710	FBgn0010452	18732
204	3L	21079516	21080390	1.750875473022	21079961	1.524076405694	FBgn0037051	10079	FBgn0037051	10079
205	2R	7970546	7971532	1.750310897827	7971004	1.48576810956	FBgn0010238	1906	FBgn0010238	1906
206	3R	15157793	15158570	1.746873855591	15158453	1.451192903519	FBgn0000463	6518	FBgn0000463	6518
207	2L	7048397	7049478	1.745404481888	7048956	1.530960679054	FBgn0051630	6489	FBgn0051630	6489
208	3R	951342	952343	1.745171546936	951834	1.55696700601	FBgn0037293	1976	FBgn0010313	39426
209	2L	3610278	3611479	1.743991851807	3610914	1.561603714438	FBgn0002985	4166	FBgn0002985	4166
210	3L	21999367	22000609	1.737453460693	21999966	1.710936486721	FBgn0037149	8	FBgn0037149	8
211	2L	12082414	12083510	1.737040042877	12082953	1.578361623427	FBgn0003145	2839	FBgn0003145	2839
212	2L	14485840	14486856	1.735248088837	14486319	1.546511425691	FBgn0005771	4543	FBgn0005771	4543
213	X	17011399	17012442	1.733807086945	17011933	1.498917371035	FBgn0000163	17057	FBgn0000163	17057
214	3R	6178281	6179353	1.732388496399	6178858	1.567505471847	FBgn0015396	2952	FBgn0015396	2952
215	2R	8292542	8293745	1.729035377502	8293298	1.568309720357	FBgn0003326	3153	FBgn0003326	3153
216	3R	14825532	14826562	1.725337505341	14825934	1.513596475124	FBgn0026239	16187	FBgn0026239	16187
217	2R	6914326	6915344	1.722904205322	6914754	1.528693407774	FBgn0050506	994	FBgn0082585	1417
218	2R	5225897	5226789	1.719306468964	5226330	1.459939575195	FBgn0010316	2194	FBgn0023143	21189
219	3R	2684379	2685287	1.716268062592	2684823	1.445437329156	FBgn0001077	5223	FBgn0001077	5223
220	2L	2172082	2173183	1.715896129608	2172553	1.586211919785	FBgn0000097	6196	FBgn0000097	6196
221	3R	26674896	26676293	1.715291023254	26675641	1.633874556598	FBgn0003720	2396	FBgn0003720	2396
222	3R	2587422	2588693	1.710990905762	2588041	1.605972346138	FBgn0000071	274	FBgn0000071	274
223	2L	12080875	12081743	1.706895828247	12081279	1.551014661789	FBgn0032406	4456	FBgn0003145	4513
224	3L	10940240	10941162	1.706861019135	10940719	1.500250220299	FBgn0052070	2721	FBgn0036118	94867
225	3L	15990192	15991140	1.704068183899	15990556	1.479773193598	FBgn0044028	1817	FBgn0044028	1817
226	3L	727315	728551	1.702272891998	727768	1.568075954914	FBgn0052482	442	FBgn0000575	5170
227	3L	6794611	6795698	1.698071479797	6795230	1.581162214279	FBgn0003995	31123	FBgn0035714	68370
228	3R	11479163	11480883	1.697010993958	11480063	1.564869817098	FBgn0053207	11845	FBgn0053207	11845
229	2L	8824921	8826146	1.696032524109	8825636	1.534606337547	FBgn0029123	11	FBgn0029123	11
230	2R	3759542	3760451	1.695042133331	3759682	1.516429543495	FBgn0033277	6387	FBgn0010109	15542
231	3L	16008670	16009980	1.694449424744	16009278	1.576465815306	FBgn0003691	6636	FBgn0003691	6636
232	2L	3822126	3823246	1.693839073181	3822697	1.543214321136	FBgn0003430	2983	FBgn0003430	2983
233	3L	14909339	14909996	1.687704086304	14909532	1.543905787998	FBgn0040809	19	FBgn0040809	19
234	2L	2454031	2455192	1.687656402588	2454612	1.555357996623	FBgn0012017	5432	FBgn0015816	38054
235	2L	4281732	4282920	1.680774211884	4282290	1.570435355691	FBgn0010473	861	FBgn0003941	54648
236	3L	8649239	8650045	1.675457954407	8649612	1.431686178843	FBgn0001168	94	FBgn0001168	94
237	3L	601334	602435	1.672840118408	601920	1.49190380994	FBgn0052345	3928	FBgn0064191	23871
238	2R	9825786	9827034	1.672248840332	9826458	1.563402149412	FBgn0033921	9242	FBgn0033922	14231
239	2L	20755727	20756822	1.670754909515	20756337	1.525771331787	FBgn0000251	1991	FBgn0000986	33829
240	3L	8976317	8977239	1.670434951782	8977161	1.396899080276	FBgn0035954	1984	FBgn0035954	1984
241	2L	2577149	2578078	1.669467449188	2577197	1.494406806098	FBgn0031434	191	FBgn0031434	191
242	X	3008018	3009039	1.66889667511	3008557	1.492746745839	FBgn0004647	17529	FBgn0004647	17529
243	3L	18326346	18327338	1.668020248413	18326775	1.513977611766	FBgn0011706	36887	FBgn0011706	36887
244	2R	17031337	17032007	1.665995121002	17031382	1.540263281928	FBgn0003731	795	FBgn0010415	42632
245	2R	14781649	14782289	1.662661552429	14782129	1.469843228658	FBgn0034423	7352	FBgn0003254	8460
246	3R	6048013	6048993	1.660726070404	6048516	1.467770761914	FBgn0037797	36	FBgn0037797	36
247	3R	4102749	4103842	1.660388946533	4103346	1.528672386618	FBgn0010433	168	FBgn0037561	7742
248	2R	14316844	14318189	1.658364772797	14317660	1.711074084044	FBgn0010651	930	FBgn0010651	930
249	3R	19169120	19169892	1.656409740448	19169626	1.447890440623	FBgn0003118	2258	FBgn0002622	14899
250	2R	8501253	8502231	1.656202316284	8501654	1.503525060766	FBgn0005624	4758	FBgn0005624	4758
251	3L	19008465	19009441	1.655811786652	19008969	1.556157946587	FBgn0002945	1621	FBgn0002945	1621
252	2L	3000630	3001269	1.65533208847	3000793	1.489347934723	FBgn0025681	7829	FBgn0002989	8032
253	3R	25088581	25089689	1.651898384094	25089246	1.534179121256	FBgn0003525	7744	FBgn0003525	7744
254	3L	15188637	15189697	1.649514198303	15189125	1.575804650784	FBgn0029114	11775	FBgn0029114	11775
255	2L	849583	850533	1.649445056915	850164	1.501394301653	FBgn0020304	897	FBgn0020304	897
256	3R	15164377	15165325	1.647936105728	15164910	1.496305592855	FBgn0000463	12975	FBgn0000463	12975
257	2L	19337012	19337758	1.647319793701	19337088	1.519483375549	FBgn0024245	22065	FBgn0024245	22065
258	2L	3833362	3834502	1.645428657532	3833957	1.571283901439	FBgn0004567	2885	FBgn0004567	2885
259	X	18632918	18634015	1.642059326172	18633541	1.57078518587	FBgn0001090	1925	FBgn0001090	1925
260	3L	14925634	14926299	1.641155719757	14925712	1.522096633911	FBgn0026320	8894	FBgn0026320	8894
261	3L	11216724	11218110	1.640375137329	11217491	1.719617450939	FBgn0036150	7606	FBgn0041094	8765
262	3L	2466263	2467115	1.632852554321	2466336	1.550833511353	FBgn0035344	4311	FBgn0035346	6015
263	X	18144354	18145637	1.631110191345	18144991	1.624572136823	FBgn0004956	3229	FBgn0004956	3229
264	2L	14261105	14262460	1.630661010742	14262065	1.553594981923	FBgn0004002	1457	FBgn0028529	93015
265	2L	8809739	8810616	1.630569458008	8810262	1.439065961277	FBgn0029123	15363	FBgn0029123	15363
266	3L	18313612	18314759	1.6252784729	18314215	1.704791158438	FBgn0015946	44542	FBgn0011706	49447
267	3R	13373352	13374449	1.622936248779	13373870	1.605438232422	FBgn0038519	1639	FBgn0025571	7725
268	3R	8207867	8208855	1.620297431946	8208298	1.507543255301	FBgn0038028	114	FBgn0038028	114
269	3R	9735098	9736152	1.618244171143	9735640	1.546180566152	FBgn0000576	8059	FBgn0000576	8059
270	3R	2689195	2690225	1.617801189423	2689749	1.540109888713	FBgn0001077	297	FBgn0001077	297
271	X	256230	256915	1.615314483643	256868	1.543865044912	FBgn0004170	3986	FBgn0004170	3986
272	2L	5410146	5410968	1.614219665527	5410704	1.479969769716	FBgn0016660	6362	FBgn0005511	50937
273	2L	18865909	18866609	1.612486362457	18866292	1.356606394053	FBgn0003896	10893	FBgn0032717	30696
274	3R	10477926	10478841	1.61026763916	10478304	1.50222307093	FBgn0026578	3119	FBgn0026578	3119
275	2L	12088991	12089923	1.608630657196	12089518	1.509354675517	FBgn0003145	3726	FBgn0003145	3726
276	3R	6425444	6426095	1.607398986816	6425972	1.401758497412	FBgn0001235	38414	FBgn0001235	38414
277	X	10706893	10707483	1.606595039368	10707406	1.519967397054	FBgn0030243	4531	FBgn0030241	7314
278	3L	14921490	14922148	1.604935646057	14921951	1.559191997235	FBgn0040487	10580	FBgn0040487	10580
279	3R	177748	178620	1.604413986206	178100	1.465240418911	FBgn0001204	5728	FBgn0001204	5728
280	3R	9637333	9638144	1.603403091431	9637693	1.439491526286	FBgn0053327	1148	FBgn0053327	1148
281	2L	2750357	2751234	1.599626541138	2750803	1.484598795573	FBgn0031453	1996	FBgn0031453	1996
282	3R	4524659	4525637	1.598638534546	4525080	1.565974295139	FBgn0001180	1540	FBgn0001180	1540
283	3R	2671224	2672064	1.597156524658	2671671	1.413267556359	FBgn0003339	4215	FBgn0001077	18375
284	2R	9848318	9849181	1.595617771149	9848366	1.484954476357	FBgn0033923	1108	FBgn0033923	1108
285	3L	3393038	3394106	1.595404624939	3393514	1.448891385396	FBgn0014388	14953	FBgn0027616	35816
286	2L	8811374	8812273	1.591200828552	8812198	1.552387332916	FBgn0029123	13427	FBgn0029123	13427
287	3R	11243393	11244519	1.590815544128	11243971	1.527833489811	FBgn0067339	466	FBgn0067339	466
288	2L	3602376	3603058	1.589192867279	3602871	1.438129718487	FBgn0002985	3877	FBgn0002985	3877
289	X	1089354	1090342	1.588093280792	1089951	1.426972746849	FBgn0026875	3503	FBgn0026875	3503
290	X	18134387	18135182	1.584098815918	18134498	1.435591697693	FBgn0004956	7264	FBgn0004956	7264
291	2L	19322471	19323311	1.583569049835	19322932	1.402643820819	FBgn0032769	26697	FBgn0024245	36221
292	3R	9814307	9815344	1.583354949951	9814862	1.400678634644	FBgn0015270	24223	FBgn0038196	47025
293	3R	25342154	25343316	1.581756591797	25342596	1.50734536788	FBgn0039669	1029	FBgn0040623	25780
294	2R	20021264	20022007	1.577593326569	20021654	1.419070988894	FBgn0019886	1236	FBgn0019886	1236
295	X	18137265	18138431	1.576783180237	18137698	1.537962857415	FBgn0004956	4064	FBgn0004956	4064
296	3R	15756434	15757467	1.576209068298	15757031	1.498200734456	FBgn0038753	2714	FBgn0021776	3811
297	2R	4167633	4168513	1.569181442261	4168126	1.441271591187	FBgn0050353	1893	FBgn0050353	1893
298	3R	683415	684179	1.561194896698	684031	1.429080269553	FBgn0003002	5496	FBgn0003002	5496
299	2L	12079809	12080548	1.558526515961	12080159	1.505968928337	FBgn0032406	3336	FBgn0003145	5633
300	3R	21850049	21850890	1.5550532341	21850535	1.398541092873	FBgn0002629	320	FBgn0002629	320
301	3R	13651730	13652500	1.554504394531	13652086	1.44678589877	FBgn0051246	14820	FBgn0051246	14820
302	3R	17469718	17470390	1.551941394806	17470158	1.46193412372	FBgn0011766	15969	FBgn0046832	21912
303	2R	11405489	11406189	1.549301147461	11405571	1.545473766327	FBgn0003425	146	FBgn0003425	146
304	3L	12056920	12057728	1.548266410828	12057339	1.418264261882	FBgn0028679	1607	FBgn0036248	34851
305	X	20557430	20558376	1.546192169189	20558003	1.430052027983	FBgn0031130	1378	FBgn0003300	52886
306	2L	1957862	1958693	1.537709236145	1958266	1.447515712065	FBgn0031375	3747	FBgn0031391	189021
307	X	16075795	16076583	1.535063743591	16076228	1.417434628805	FBgn0003933	11826	FBgn0003933	11826
308	X	3690452	3691177	1.533432006836	3690546	1.420293172201	FBgn0000542	9213	FBgn0000542	9213
309	3L	14120178	14120931	1.532746315002	14120838	1.47123169899	FBgn0000411	23041	FBgn0000411	23041
310	3R	18498619	18499327	1.527854442596	18498734	1.457576404918	FBgn0039000	1157	FBgn0039000	1157
311	3L	15226762	15227714	1.524149894714	15227621	1.427854681015	FBgn0029114	26721	FBgn0029114	26721
312	2R	2892296	2892976	1.522624015808	2892433	1.543876474554	FBgn0033159	1249	FBgn0033159	1249
313	3R	15167253	15168195	1.521359443665	15167625	1.453791618347	FBgn0000463	15690	FBgn0000463	15690
314	2L	11455077	11456103	1.518540382385	11455305	1.427587270737	FBgn0004579	9702	FBgn0004579	9702
315	2R	17215026	17215665	1.512033462524	17215101	1.489748371972	FBgn0010228	3031	FBgn0010228	3031
316	2R	6698784	6699621	1.511772632599	6698863	1.43029384613	FBgn0003396	9136	FBgn0033581	32900
317	3R	901885	902677	1.507160186768	902482	1.425887914804	FBgn0010313	9926	FBgn0010313	9926
318	3R	8078079	8079067	1.505021572113	8078920	1.427025968378	FBgn0038008	989	FBgn0037992	125001
319	X	11167597	11168547	1.502767086029	11168048	1.492303901249	FBgn0003411	484	FBgn0003411	484
320	3R	16368414	16369782	1.499647140503	16368949	1.519616186619	FBgn0053192	8222	FBgn0043457	14703
321	3L	14940008	14940759	1.494189739227	14940112	1.520181742581	FBgn0040296	212	FBgn0040296	212
322	X	2284941	2285595	1.493038654327	2285470	1.458868694305	FBgn0001150	351	FBgn0001150	351
323	2R	16758097	16758746	1.490825653076	16758362	1.433114091555	FBgn0034606	173	FBgn0034606	173
324	2L	18778542	18779238	1.489910125732	18778590	1.484296480815	FBgn0045852	357	FBgn0032717	57006
325	2L	5870855	5871715	1.48440694809	5871342	1.414347480325	FBgn0031745	8139	FBgn0031740	69087
326	2L	88980	89721	1.482900619507	89029	1.517104890611	FBgn0002931	1647	FBgn0002931	1647
327	X	20490848	20491616	1.479411125183	20491205	1.445813487558	FBgn0031128	3605	FBgn0003300	13912
328	2R	16555340	16556168	1.476356983185	16555753	1.439725427067	FBgn0003391	8988	FBgn0003391	8988
329	3L	7111656	7112345	1.468249797821	7112181	1.436153332392	FBgn0023001	3716	FBgn0002775	12711
330	3R	9540843	9541772	1.468070983887	9541228	1.409143358469	FBgn0054044	1302	FBgn0038175	2660
331	3R	819778	820585	1.448167800903	820492	1.444006586075	FBgn0037292	6018	FBgn0004183	46606
332	X	18744388	18745122	1.447545528412	18744628	1.398567676544	FBgn0030976	10281	FBgn0030974	17058
333	3R	21835942	21836698	1.443901538849	21836287	1.396800125346	FBgn0002732	398	FBgn0002732	398
334	2L	7310144	7310916	1.43669128418	7310828	1.436936759949	FBgn0004009	3667	FBgn0004009	3667
335	2R	4497152	4497845	1.435930252075	4497461	1.407542419434	FBgn0033359	90	FBgn0033357	33960
336	X	10653309	10653959	1.427351474762	10653853	1.515119595961	FBgn0030235	14147	FBgn0030235	14147
337	3R	11494504	11495157	1.407057762146	11495011	1.390531380971	FBgn0053207	3103	FBgn0053207	3103
338	3L	2369046	2369732	1.374687671661	2369128	1.451939105988	FBgn0052299	4638	FBgn0052299	4638
339	3R	12665342	12666039	1.366672992706	12665427	1.43054561615	FBgn0000014	9658	FBgn0020546	10299
340	3L	15668527	15669159	1.357385635376	15668975	1.384976069132	FBgn0041160	3867	FBgn0041160	3867
341	2R	19080558	19081253	1.328293800354	19081204	1.439658164978	FBgn0015903	8707	FBgn0015903	8707
