# Supplementary material for: Developmental roles of 21 Drosophila transcription factors are determined by quantitative differences in binding to an overlapping set of thousands of genomic regions
Source: Genome Biol. 2009 Jul 23;10(7):R80. doi: 10.1186/gb-2009-10-7-r80 (PMC2728534; doi:10.1186/gb-2009-10-7-r80)
Supplement: Additional data file 6 — Genomic coordinates of regions bound by each factor for the 1% FDR data set, locations and scores of peak windows, and the closest gene and closest transcribed gene for each peak. [file gb-2009-10-7-r80-S6.zip › Additional Data File 3 1% FDR bound regions/run_1_020907-sym-1_table.txt]

Interval	Chr	Bound_Region_Start	Bound_Region_Stop	Bound_Region_Score	Peak_start	Peak_score	Closest_gene	Closest_gene_dist	Closest_transcribed_gene	Closest_transcribed_gene_dist
1	2R	5484582	5487841	3.517092704773	5485746	3.325368460487	FBgn0033471	2784	FBgn0027619	4973
2	3R	9813724	9815817	3.411364078522	9814862	2.834711551666	FBgn0015270	24223	FBgn0038196	47025
3	2R	16414039	16416240	3.214681625366	16415236	2.9616497159	FBgn0034560	2050	FBgn0034565	70583
4	2L	20765275	20767231	3.035551548004	20766174	2.7781198165	FBgn0000251	7846	FBgn0000986	43666
5	2R	2084143	2087825	3.007762908936	2085203	2.86115175135	FBgn0033076	27588	FBgn0041145	37115
6	2L	3548551	3550561	2.952278137207	3549434	2.646354049444	FBgn0024244	10183	FBgn0031549	19148
7	2R	7061551	7063765	2.924862384796	7062822	2.790424092611	FBgn0000577	18705	FBgn0000577	18705
8	3L	15226351	15228602	2.906608581543	15227552	2.718248900245	FBgn0029114	26652	FBgn0029114	26652
9	3R	12651255	12653417	2.81737947464	12652288	2.496643907884	FBgn0000014	3481	FBgn0020546	23438
10	2L	12091822	12093604	2.784834384918	12092816	2.54247991244	FBgn0032407	955	FBgn0032407	955
11	2R	14316678	14318602	2.773235797882	14317660	2.553365379572	FBgn0010651	930	FBgn0010651	930
12	3R	12455744	12457849	2.767518997192	12456919	2.481728732586	FBgn0000634	5971	FBgn0038453	12408
13	2L	14445023	14447114	2.759432315826	14445885	2.446312606335	FBgn0028844	4931	FBgn0005771	44977
14	3R	8077387	8079497	2.732257843018	8078526	2.635842442513	FBgn0038008	1383	FBgn0037992	124607
15	3R	2670332	2672699	2.73069858551	2671560	2.46981197245	FBgn0003339	4326	FBgn0001077	18486
16	2L	19322040	19324254	2.690528869629	19322794	2.297396212816	FBgn0032769	26559	FBgn0024245	36359
17	3R	11813577	11815941	2.686044692993	11815111	2.405441171983	FBgn0003507	3188	FBgn0003507	3188
18	3L	6794057	6797256	2.682228088379	6795162	2.565730333328	FBgn0003995	31055	FBgn0035714	68302
19	X	20504030	20507308	2.682108402252	20505157	2.208158105612	FBgn0003300	40	FBgn0003300	40
20	2R	8295165	8297505	2.676185131073	8296197	2.361281991005	FBgn0003326	254	FBgn0003326	254
21	3R	2936684	2938567	2.649005889893	2937613	2.387980163097	FBgn0014863	5840	FBgn0003884	25353
22	X	8498506	8500825	2.63703250885	8499442	2.484763413668	FBgn0004102	3556	FBgn0004102	3556
23	2R	13230701	13232691	2.627005577087	13231593	2.208719730377	FBgn0028494	2597	FBgn0063386	13628
24	2L	3817254	3819032	2.626222610474	3818054	2.177566846212	FBgn0031573	4647	FBgn0003430	7626
25	2R	9078444	9087561	2.606582164764	9079584	2.347812063554	FBgn0033856	5132	FBgn0033856	5132
26	3L	20555252	20558532	2.588865756989	20557184	2.334201532252	FBgn0001323	2807	FBgn0001320	72020
27	3R	4790567	4792119	2.586041927338	4791389	2.233623147011	FBgn0037645	11832	FBgn0037644	20663
28	3R	2689501	2692474	2.545686721802	2691572	2.285701190724	FBgn0001077	1526	FBgn0001077	1526
29	3L	12650727	12652623	2.516550064087	12651713	2.026030480862	FBgn0014343	15982	FBgn0036306	76991
30	2R	7047491	7049355	2.513544559479	7048466	2.255798732533	FBgn0000577	4349	FBgn0000577	4349
31	2R	15570874	15572704	2.504733562469	15571811	2.262751298792	FBgn0034480	51961	FBgn0004364	54563
32	3L	21413240	21416948	2.480500221252	21415791	2.301427066326	FBgn0014143	5394	FBgn0014143	5394
33	X	18142736	18145923	2.463136672974	18144855	2.249527229982	FBgn0004956	3093	FBgn0004956	3093
34	2R	3757351	3759115	2.448125839233	3758203	2.108023615444	FBgn0033277	7866	FBgn0010109	14063
35	3R	11478725	11482567	2.435405254364	11479640	2.286758720875	FBgn0053207	12268	FBgn0053207	12268
36	3L	22336013	22337935	2.425129413605	22336842	2.284298251657	FBgn0004449	4886	FBgn0004449	4886
37	2L	5409572	5411535	2.406363010406	5410522	2.287592947483	FBgn0016660	6180	FBgn0005511	51119
38	2R	4930940	4932825	2.397895812988	4931770	2.136760178734	FBgn0033412	3665	FBgn0053774	19673
39	X	18133688	18135526	2.375889778137	18134637	2.174250920614	FBgn0004956	7125	FBgn0004956	7125
40	2L	3601848	3603827	2.372642040253	3602823	2.202841646531	FBgn0002985	3925	FBgn0002985	3925
41	3R	15624785	15626344	2.360537052155	15625650	1.830707758665	FBgn0051471	2762	FBgn0038741	77489
42	2R	20563729	20565552	2.347684383392	20564692	2.115475416183	FBgn0001147	4765	FBgn0001148	4888
43	2L	13850170	13852137	2.297092437744	13851055	1.928229004145	FBgn0028532	1643	FBgn0051842	16017
44	3L	22521265	22523202	2.291030406952	22522082	2.117023355821	FBgn0037171	4588	FBgn0004449	180354
45	3R	9734850	9736691	2.290269374847	9735834	2.173900306225	FBgn0000576	8253	FBgn0000576	8253
46	3L	21400843	21402416	2.288711547852	21401838	1.993061338152	FBgn0014143	8559	FBgn0014143	8559
47	3R	690931	692618	2.265934944153	691679	1.987220525742	FBgn0020280	12576	FBgn0003002	13144
48	X	273400	275023	2.263660907745	274215	2.054491043091	FBgn0002561	7670	FBgn0002561	7670
49	2L	9704933	9706436	2.24236536026	9705699	1.700995028019	FBgn0051710	245	FBgn0032138	5570
50	2L	14485302	14487121	2.233288764954	14486173	1.944707814385	FBgn0005771	4689	FBgn0005771	4689
51	X	7165129	7166859	2.212152004242	7165950	1.848503367106	FBgn0029943	3026	FBgn0024250	12773
52	3R	9724738	9726399	2.209836483002	9725616	1.919928242179	FBgn0000576	1965	FBgn0000576	1965
53	3L	22333353	22335399	2.205830574036	22334281	2.06786864996	FBgn0004449	7447	FBgn0004449	7447
54	3L	8648458	8650253	2.205290794373	8649293	2.098286271095	FBgn0001168	413	FBgn0001168	413
55	3R	16368077	16370030	2.183272361755	16369059	2.167701160207	FBgn0053192	8332	FBgn0043457	14593
56	3R	19020752	19022240	2.182491779327	19021501	1.964855530683	FBgn0011596	8255	FBgn0039066	55765
57	3R	17272936	17274436	2.17591714859	17273633	1.887150427874	FBgn0011278	1591	FBgn0013984	132618
58	3R	9704676	9706129	2.174055099487	9705411	1.90401021172	FBgn0008646	5510	FBgn0000576	22170
59	3R	9613767	9615417	2.171939849854	9614548	1.8489447201	FBgn0038185	2153	FBgn0053327	24293
60	3R	4109300	4110854	2.165791511536	4110110	1.945821106434	FBgn0037562	3551	FBgn0037561	14506
61	3L	11210554	11212691	2.159450531006	11211216	1.813338935375	FBgn0036150	1331	FBgn0041094	15040
62	2R	4154674	4156157	2.158455848694	4155320	1.849590750302	FBgn0003892	6128	FBgn0003892	6128
63	X	7013779	7015469	2.140280723572	7014715	1.752339138704	FBgn0047092	19629	FBgn0029933	71426
64	2L	17258695	17260279	2.134241104126	17259557	1.865028774037	FBgn0032629	2896	FBgn0032633	120519
65	3R	26677113	26678624	2.133020877838	26677885	1.760674208403	FBgn0003720	152	FBgn0003720	152
66	2L	12459374	12461637	2.127403497696	12460223	1.894623215993	FBgn0032437	6541	FBgn0040286	25558
67	3L	12620663	12622242	2.114129543304	12621540	1.900986923891	FBgn0052111	19657	FBgn0036306	107164
68	2R	13267322	13269057	2.11404800415	13268135	1.810106838451	FBgn0034275	2974	FBgn0003545	5161
69	2R	15354752	15356569	2.113841533661	15355628	1.804905638975	FBgn0034476	13860	FBgn0011849	113234
70	3R	12377010	12378914	2.110230445862	12378007	2.089158087969	FBgn0038442	2248	FBgn0027053	82184
71	3R	8073072	8075037	2.109803199768	8073937	2.003307258382	FBgn0038008	5972	FBgn0037992	120018
72	X	4055676	4057380	2.108584880829	4056528	1.888823866844	FBgn0000635	5201	FBgn0026080	93849
73	2L	15319594	15321410	2.092621803284	15320517	2.003920863656	FBgn0041103	4682	FBgn0001981	9276
74	3L	3831725	3833342	2.086266517639	3832600	1.84983792901	FBgn0013751	2915	FBgn0035464	37799
75	X	9608485	9610176	2.083152770996	9609288	1.911625683308	FBgn0020378	11108	FBgn0000233	69879
76	2L	4367912	4369578	2.081332206726	4368885	1.882234811783	FBgn0026319	3105	FBgn0026319	3105
77	2L	18890399	18892067	2.058921813965	18891229	1.477818348828	FBgn0003896	14044	FBgn0032717	55633
78	X	19728232	19729485	2.049722671509	19728890	1.590169525146	FBgn0000076	4893	FBgn0031079	42902
79	3R	25132079	25134111	2.049611091614	25132789	1.776922162374	FBgn0039659	9838	FBgn0003525	51287
80	3R	18970550	18972490	2.048910617828	18971547	1.895967377557	FBgn0004644	3666	FBgn0051457	17841
81	2L	9600703	9603122	2.048847198486	9602284	1.914564967155	FBgn0032132	1392	FBgn0015393	97550
82	3R	2579403	2580869	2.047569274902	2580201	1.689358655144	FBgn0004053	280	FBgn0004053	280
83	2L	7137913	7139433	2.035715103149	7138644	1.832958193386	FBgn0031889	4961	FBgn0031886	72811
84	2L	12009875	12012864	2.030000209808	12011998	1.855811595917	FBgn0014019	3622	FBgn0032390	22034
85	3L	8976419	8978186	2.01518201828	8977444	1.632185907925	FBgn0035954	1701	FBgn0035954	1701
86	3L	1393253	1395032	2.009088039398	1394201	1.868065536022	FBgn0035216	557	FBgn0004635	53123
87	2R	7257492	7258888	2.003253936768	7258106	1.572581708431	FBgn0033649	18276	FBgn0033652	48170
88	2R	9076045	9078236	2.000117301941	9077214	1.772134808933	FBgn0033856	2762	FBgn0033856	2762
89	X	20527485	20529129	1.997010231018	20528174	1.80756187439	FBgn0031129	18462	FBgn0003300	23057
90	2R	5488598	5492272	1.994643211365	5489249	1.586649656296	FBgn0000606	1805	FBgn0000606	1805
91	2R	15564711	15567620	1.993851661682	15566755	1.734304035411	FBgn0034480	46905	FBgn0004364	59619
92	X	20508223	20509904	1.992635726929	20508959	1.890850908616	FBgn0003300	3842	FBgn0003300	3842
93	2L	3613777	3615586	1.992393016815	3614650	1.74000698328	FBgn0015663	4642	FBgn0002985	7902
94	3L	4213005	4215299	1.989197969437	4214392	1.7728548944	FBgn0001257	5287	FBgn0011692	11876
95	X	5441416	5443278	1.983300685883	5442455	1.807829141617	FBgn0029775	2945	FBgn0029783	68751
96	2L	8841004	8842777	1.979592323303	8841854	1.891325165244	FBgn0029123	16229	FBgn0029123	16229
97	3L	15296887	15298659	1.978787899017	15297828	1.766209065914	FBgn0036494	4131	FBgn0036494	4131
98	2R	11701771	11703238	1.97852563858	11702462	1.762996757732	FBgn0034087	1014	FBgn0034086	1598
99	3L	11233578	11235125	1.968274116516	11234240	1.634729067485	FBgn0041094	7984	FBgn0041094	7984
100	2L	5460770	5462170	1.9676258564	5461401	1.541335970163	FBgn0005511	240	FBgn0005511	240
101	2L	3769966	3772479	1.964875221252	3771581	1.687677972457	FBgn0004893	125	FBgn0003430	54099
102	2R	8291530	8293931	1.964656352997	8293193	1.701437950134	FBgn0003326	3258	FBgn0003326	3258
103	2L	17261885	17263339	1.961591720581	17262670	1.691095155828	FBgn0032629	6009	FBgn0032633	117406
104	3R	15166407	15168413	1.960811138153	15167705	1.646917104721	FBgn0000463	15770	FBgn0000463	15770
105	3L	14041289	14042783	1.95930480957	14042082	1.563349996294	FBgn0005592	1051	FBgn0036406	23827
106	3R	13651339	13652867	1.955859184265	13652119	1.700899292441	FBgn0051246	14853	FBgn0051246	14853
107	2L	14435285	14437000	1.954128742218	14436075	1.932825929978	FBgn0028871	10944	FBgn0005771	54787
108	2R	13315444	13317320	1.949615478516	13316287	1.79566189822	FBgn0004586	1365	FBgn0004586	1365
109	2L	12079332	12080933	1.943959236145	12080233	1.732336759567	FBgn0032406	3410	FBgn0003145	5559
110	3L	13047516	13049102	1.94221162796	13048335	1.657266168033	FBgn0036344	12509	FBgn0036342	27364
111	3R	20963075	20964664	1.93622303009	20963796	1.722527205944	FBgn0039283	3	FBgn0039283	3
112	2L	19333330	19336233	1.930109500885	19334201	1.714832425117	FBgn0024245	24952	FBgn0024245	24952
113	3R	671421	673877	1.926797866821	672142	1.772216260433	FBgn0003002	6393	FBgn0003002	6393
114	3L	12427417	12428926	1.92551612854	12428197	1.56552325978	FBgn0000625	13771	FBgn0027936	50052
115	3R	6493044	6494610	1.918109416962	6493856	1.863341361284	FBgn0037818	9036	FBgn0001235	29470
116	2L	8848653	8850275	1.9177775383	8849649	1.799716055393	FBgn0052986	13158	FBgn0029123	24024
117	2L	17747942	17749289	1.914134502411	17748559	1.48489076951	FBgn0015609	13109	FBgn0032646	251521
118	2R	3594328	3595799	1.913208961487	3595077	1.693098601173	FBgn0028563	286	FBgn0021814	3229
119	2R	10314493	10316055	1.909833431244	10315243	1.582906275988	FBgn0001319	1426	FBgn0050478	29400
120	2R	2025733	2029320	1.907764434814	2026515	1.687943458557	FBgn0010347	12443	FBgn0041145	95803
121	3L	12056529	12058068	1.90678691864	12057339	1.695036061605	FBgn0028679	1607	FBgn0036248	34851
122	2R	20320733	20323052	1.900996208191	20322296	1.724584988185	FBgn0000157	134	FBgn0050423	61140
123	3R	17283633	17285085	1.897065162659	17284302	1.673852864434	FBgn0011278	12260	FBgn0013984	121949
124	3R	25373043	25374845	1.895784378052	25373991	1.677504751417	FBgn0000492	8118	FBgn0040623	57175
125	3R	11474143	11475477	1.893928050995	11474836	1.486753055028	FBgn0038351	16231	FBgn0053207	17072
126	3L	15989836	15991287	1.888216018677	15990593	1.737430334091	FBgn0044028	1854	FBgn0044028	1854
127	3R	9726746	9728168	1.87882900238	9727429	1.732448409585	FBgn0000576	152	FBgn0000576	152
128	2L	18921350	18922864	1.870984792709	18922102	1.654695566963	FBgn0032723	17775	FBgn0032728	42859
129	2L	19861537	19863582	1.866987228394	19862862	1.65161588788	FBgn0032826	476	FBgn0043021	50519
130	3L	1462124	1463975	1.862097263336	1462803	1.70606392622	FBgn0046769	279	FBgn0004635	15479
131	2L	19214941	19217041	1.859884262085	19215984	1.845331584706	FBgn0015380	29709	FBgn0032762	86629
132	X	8651420	8652549	1.857931137085	8652015	1.366837851206	FBgn0026411	1004	FBgn0030061	91828
133	2L	165975	167372	1.856164932251	166627	1.474334776402	FBgn0016977	7593	FBgn0016977	7593
134	2R	16458747	16460296	1.855775356293	16459407	1.585974305868	FBgn0053704	1723	FBgn0034565	26412
135	3R	674264	676426	1.853935718536	674877	1.566631764174	FBgn0003002	3658	FBgn0003002	3658
136	2L	6840668	6842091	1.852357387543	6841430	1.488679913914	FBgn0017551	10894	FBgn0042092	66387
137	3R	12567591	12568923	1.849980354309	12568136	1.626228459676	FBgn0003944	7788	FBgn0063261	8975
138	2L	9454004	9455327	1.842262268066	9454775	1.434797167778	FBgn0053723	14035	FBgn0002973	17262
139	X	18764153	18765737	1.841968536377	18764918	1.588458001614	FBgn0052541	622	FBgn0030974	37348
140	2L	5391465	5392914	1.838721752167	5392193	1.524164358775	FBgn0016660	12149	FBgn0031700	63323
141	2R	20309940	20311616	1.837300300598	20310755	1.569747139426	FBgn0035069	4357	FBgn0050423	72681
142	2L	14488580	14489889	1.835908889771	14489285	1.36932964325	FBgn0005771	1577	FBgn0005771	1577
143	3R	9509109	9511095	1.834787368774	9509861	1.588656986461	FBgn0024555	181	FBgn0024555	181
144	X	3586853	3588319	1.830820083618	3587521	1.532814081977	FBgn0029675	4877	FBgn0000542	93812
145	3R	21007534	21011382	1.822770595551	21009501	1.752176761627	FBgn0039286	1234	FBgn0039286	1234
146	3L	14934215	14935815	1.820964813232	14934981	1.533128570108	FBgn0026320	375	FBgn0026320	375
147	X	20544767	20546295	1.820297241211	20545455	1.601479474236	FBgn0031129	1181	FBgn0003300	40338
148	2R	7309605	7311094	1.806262969971	7310239	1.460679362802	FBgn0033652	3963	FBgn0033652	3963
149	3R	12214412	12215919	1.804516792297	12215129	1.694226235151	FBgn0003513	14276	FBgn0038421	29355
150	3L	4580037	4581473	1.803463935852	4580892	1.525981240802	FBgn0052247	19291	FBgn0015805	26672
151	3L	13093505	13095034	1.803229808807	13094239	1.568003177643	FBgn0010452	6019	FBgn0010452	6019
152	2R	19080474	19082135	1.80179977417	19081204	1.656706746419	FBgn0015903	8707	FBgn0015903	8707
153	2L	7640505	7641677	1.79797744751	7641017	1.28277939558	FBgn0031927	4980	FBgn0053529	96594
154	3R	4018217	4019785	1.792963027954	4019113	1.663431909349	FBgn0053779	11431	FBgn0037554	40116
155	X	18528908	18530520	1.791820526123	18529742	1.679288446903	FBgn0010383	3060	FBgn0004959	10036
156	2L	12006653	12008076	1.79167842865	12007350	1.664024174213	FBgn0014019	1026	FBgn0032390	17386
157	2L	7303795	7306029	1.791040420532	7305052	1.746881933773	FBgn0004009	2109	FBgn0004009	2109
158	3R	20902447	20903762	1.783235549927	20903008	1.431964762071	FBgn0039274	2404	FBgn0039273	3100
159	X	16050254	16051944	1.781771659851	16051196	1.632183916429	FBgn0000459	525	FBgn0000459	525
160	3L	16454025	16455549	1.779375076294	16454739	1.512692387899	FBgn0004569	5779	FBgn0014163	77641
161	2L	3821939	3823625	1.775980949402	3822903	1.583584701314	FBgn0003430	2777	FBgn0003430	2777
162	3R	15164089	15165615	1.775948047638	15164763	1.608926518758	FBgn0000463	12828	FBgn0000463	12828
163	2R	4496692	4498187	1.775387763977	4497522	1.482158724467	FBgn0033359	151	FBgn0033357	34021
164	3R	12589409	12590604	1.774641036987	12590023	1.259166777134	FBgn0020556	8888	FBgn0020556	8888
165	2L	18776571	18777825	1.774096012115	18777281	1.421189083773	FBgn0045852	952	FBgn0032717	58315
166	X	20501891	20503133	1.773352622986	20502512	1.433623582125	FBgn0003300	2605	FBgn0003300	2605
167	2L	2456143	2458611	1.769320964813	2457053	1.628052413464	FBgn0012017	2991	FBgn0015816	35613
168	X	20561864	20563180	1.76914691925	20562596	1.407337188721	FBgn0031130	5971	FBgn0003300	57479
169	3R	23019311	23020654	1.765101909637	23019999	1.55176486969	FBgn0004197	283	FBgn0005696	44816
170	3L	6740597	6741970	1.762560844421	6741281	1.559632245232	FBgn0052392	4088	FBgn0035714	14421
171	2R	18021134	18024331	1.762492179871	18022766	1.452977120876	FBgn0034735	22970	FBgn0034743	90937
172	3R	25597120	25598614	1.756326675415	25597845	1.414830600514	FBgn0001297	5138	FBgn0020235	22987
173	3L	9464935	9466280	1.755681991577	9465658	1.348462316725	FBgn0052037	483	FBgn0036005	3944
174	3R	95084	96282	1.754971027374	95767	1.516473412514	FBgn0037228	3071	FBgn0037220	37690
175	X	20549628	20551517	1.752462387085	20550431	1.701597550336	FBgn0031129	3795	FBgn0003300	45314
176	3L	8626499	8628192	1.752166748047	8627392	1.66662160088	FBgn0035922	3921	FBgn0001168	22314
177	3R	165607	167837	1.751991271973	166663	1.604644747341	FBgn0037236	1376	FBgn0001204	5709
178	3R	2673726	2675094	1.749226808548	2674426	1.437491753522	FBgn0003339	1460	FBgn0001077	15620
179	3L	20577304	20578763	1.742853164673	20578062	1.641712347666	FBgn0037014	6991	FBgn0001320	51142
180	3L	3828953	3830271	1.737341403961	3829662	1.507721364498	FBgn0013751	23	FBgn0035464	34861
181	3L	5956497	5957921	1.737330913544	5957176	1.436550224529	FBgn0035656	7224	FBgn0035656	7224
182	3L	8643959	8645958	1.736084938049	8645225	1.447998659951	FBgn0001168	4481	FBgn0001168	4481
183	3R	19694372	19695837	1.735298633575	19695125	1.606602724861	FBgn0004185	9773	FBgn0004185	9773
184	3L	13027344	13028701	1.735198974609	13027968	1.341659039259	FBgn0036342	6997	FBgn0036342	6997
185	3L	891343	893221	1.733488559723	892149	1.613574168261	FBgn0028999	522	FBgn0035164	71103
186	X	10967838	10969865	1.732532501221	10968750	1.521836789449	FBgn0030266	66	FBgn0028686	1656
187	3L	8799277	8800998	1.729182243347	8800195	1.526123046875	FBgn0011577	1258	FBgn0020633	65362
188	2R	20557992	20559440	1.729175567627	20558827	1.551211188821	FBgn0001147	1100	FBgn0001148	10753
189	2L	5403310	5404536	1.727475166321	5403960	1.506799757481	FBgn0016660	382	FBgn0005511	57681
190	2L	19058599	19060002	1.725625753403	19059239	1.479110360146	FBgn0032750	15	FBgn0000486	11480
191	3L	18150500	18152119	1.723583698273	18151414	1.529945691427	FBgn0003997	518	FBgn0020300	46751
192	3L	14100383	14101768	1.722980976105	14100999	1.517775142894	FBgn0042630	4416	FBgn0000411	42880
193	3L	15735232	15736741	1.721225738525	15736031	1.613173037767	FBgn0036531	37646	FBgn0010105	42349
194	X	15987717	15989664	1.716792106628	15988985	1.513590896831	FBgn0042650	31854	FBgn0000459	61686
195	2L	517918	519606	1.715557098389	518672	1.421301280751	FBgn0003963	4795	FBgn0003963	4795
196	2L	18778121	18779742	1.711329460144	18778954	1.617830725277	FBgn0045852	721	FBgn0032717	56642
197	2R	15555547	15556848	1.708337306976	15556166	1.406526684761	FBgn0034480	36316	FBgn0004364	70208
198	X	6884766	6886630	1.704034805298	6885549	1.667461198919	FBgn0029931	295	FBgn0029931	295
199	3L	1149214	1150505	1.70193529129	1149894	1.371077507734	FBgn0025525	10912	FBgn0035194	81312
200	3R	2503537	2504894	1.70166015625	2504149	1.512569836208	FBgn0002522	163	FBgn0026567	20545
201	3R	19125374	19127716	1.699911117554	19126108	1.474142640829	FBgn0039071	10197	FBgn0039067	42329
202	3L	14114755	14116182	1.697014331818	14115483	1.462580007665	FBgn0042630	18900	FBgn0000411	28396
203	2R	7108358	7109705	1.695585250854	7109029	1.355107307434	FBgn0065063	1739	FBgn0065063	1739
204	3R	14816234	14817896	1.693157196045	14817017	1.603709667921	FBgn0026239	7270	FBgn0026239	7270
205	3L	745306	747009	1.689357280731	745903	1.427952003479	FBgn0052480	7132	FBgn0000575	12965
206	X	8972312	8973522	1.687530040741	8972881	1.423463821411	FBgn0030090	7358	FBgn0030092	21399
207	2L	15738608	15740259	1.684561729431	15739257	1.427677743575	FBgn0010382	4827	FBgn0003936	8354
208	3L	691247	692388	1.68381023407	691807	1.323235809803	FBgn0035158	74	FBgn0035156	15360
209	2R	15327169	15328498	1.682038784027	15327821	1.325379035052	FBgn0034475	2619	FBgn0011849	85427
210	3R	20998387	21000216	1.679437160492	20999262	1.572711299447	FBgn0039285	879	FBgn0039286	11473
211	2R	11249850	11251031	1.675258636475	11250410	1.386833374317	FBgn0050089	8149	FBgn0050089	8149
212	3L	13054906	13056418	1.67055606842	13055683	1.295298295863	FBgn0036345	5553	FBgn0010452	32537
213	3R	21457948	21459689	1.669993400574	21458768	1.488868208493	FBgn0039350	4781	FBgn0039350	4781
214	3R	864088	865532	1.668829917908	864877	1.507276344299	FBgn0010313	47531	FBgn0010313	47531
215	2L	1429211	1430422	1.66526222229	1429916	1.34219528647	FBgn0003926	2795	FBgn0002543	9467
216	3L	18139645	18140951	1.660659790039	18140272	1.39880805857	FBgn0003997	10624	FBgn0020300	35609
217	2R	19782282	19784249	1.657871723175	19783518	1.502644370584	FBgn0005636	181	FBgn0034987	87561
218	X	18743859	18745158	1.657030105591	18744478	1.39486721158	FBgn0030976	10131	FBgn0030974	16908
219	2R	10547527	10549410	1.656604766846	10548694	1.382053464651	FBgn0043530	8992	FBgn0033989	41608
220	3R	20692111	20693466	1.653280258179	20692846	1.401494204998	FBgn0013949	1773	FBgn0015625	3771
221	3R	17331594	17332911	1.649883270264	17332154	1.326994250802	FBgn0004863	6177	FBgn0013984	74097
222	3L	18325947	18327375	1.649874687195	18326704	1.479744490455	FBgn0011706	36958	FBgn0011706	36958
223	2L	18870279	18872120	1.647417545319	18871128	1.430960599114	FBgn0003896	6057	FBgn0032717	35532
224	2L	14264571	14265910	1.644889354706	14265206	1.384399806752	FBgn0004002	1684	FBgn0028529	89874
225	3R	16117261	16119414	1.644459247589	16118077	1.301260534922	FBgn0028386	911	FBgn0028386	911
226	3L	19521417	19522774	1.643581390381	19522255	1.558358097076	FBgn0036886	4574	FBgn0036886	4574
227	X	2295328	2296665	1.639740943909	2295915	1.32185568529	FBgn0003714	4217	FBgn0004050	8010
228	3R	15820756	15822158	1.639176368713	15821389	1.48944422778	FBgn0038755	12855	FBgn0038768	36153
229	2L	1410378	1412024	1.638933181763	1411274	1.384503602982	FBgn0002543	9175	FBgn0002543	9175
230	2R	9825863	9828218	1.634843826294	9827574	1.270957589149	FBgn0033921	10358	FBgn0033922	13115
231	3R	9761271	9762854	1.620824575424	9761960	1.484410822392	FBgn0038188	7164	FBgn0000576	34379
232	3L	1439333	1440641	1.618235588074	1439895	1.338159147898	FBgn0004635	7429	FBgn0004635	7429
233	2L	5877123	5878455	1.618181228638	5877867	1.273930966854	FBgn0031745	1614	FBgn0031740	75612
234	2L	18355856	18357614	1.616335868835	18356894	1.524271151599	FBgn0011559	1939	FBgn0004413	82272
235	2R	1289400	1290365	1.615460395813	1289782	1.211124672609	FBgn0025693	461	FBgn0033035	84540
236	2L	21782050	21783222	1.614191532135	21782573	1.311749666929	FBgn0051612	465	FBgn0003866	33615
237	X	16386530	16387763	1.613871097565	16387189	1.334402740002	FBgn0011742	716	FBgn0015615	40177
238	3R	4006719	4007888	1.613608360291	4007253	1.286810048421	FBgn0001138	89	FBgn0037554	51976
239	3R	2224665	2226114	1.611608505249	2225502	1.437672019005	FBgn0037443	6111	FBgn0037443	6111
240	X	7737270	7738852	1.609309673309	7738119	1.407738461214	FBgn0029971	913	FBgn0029971	913
241	3L	9012559	9013892	1.608847618103	9013188	1.508199691772	FBgn0028789	2136	FBgn0028789	2136
242	2L	161017	162521	1.605951309204	161832	1.366685539484	FBgn0016977	2798	FBgn0016977	2798
243	2L	11454863	11456376	1.604625225067	11455553	1.500616133213	FBgn0004579	9950	FBgn0004579	9950
244	3L	22393936	22395551	1.602186203003	22394866	1.478161424398	FBgn0037163	158	FBgn0004449	53138
245	3R	11472367	11473726	1.600631713867	11472959	1.35783135891	FBgn0038351	14354	FBgn0053207	18949
246	2L	5968623	5969810	1.600313186646	5969138	1.204983599046	FBgn0031757	541	FBgn0000308	11887
247	3L	727239	728585	1.597925901413	727803	1.472325026989	FBgn0052482	477	FBgn0000575	5135
248	3R	15175725	15177028	1.597155570984	15176316	1.342287848977	FBgn0038697	24155	FBgn0000463	24381
249	2R	8739240	8741008	1.591965675354	8740030	1.512128072626	FBgn0043010	1664	FBgn0043010	1664
250	3L	15766923	15768230	1.589626312256	15767485	1.29819763408	FBgn0036531	6192	FBgn0036537	33160
251	3R	677669	679206	1.589299201965	678430	1.300242872799	FBgn0003002	105	FBgn0003002	105
252	3R	2616878	2618052	1.588677406311	2617424	1.374720709664	FBgn0000439	134	FBgn0082182	17832
253	3L	22109834	22111179	1.588081359863	22110512	1.420158554526	FBgn0037152	11244	FBgn0037156	90002
254	2L	5546482	5547914	1.587966442108	5547175	1.389497364269	FBgn0031717	28	FBgn0031718	3851
255	2L	6733642	6735566	1.584399223328	6734784	1.444273219389	FBgn0031853	1918	FBgn0025777	11429
256	2R	16160430	16161982	1.584342479706	16161090	1.417331600189	FBgn0034537	2189	FBgn0061362	2447
257	2L	18592122	18594781	1.584210395813	18592954	1.527995670543	FBgn0003270	175	FBgn0032693	55959
258	2R	11269814	11271703	1.583140850067	11270797	1.347637120415	FBgn0050089	28536	FBgn0050089	28536
259	3L	3020807	3022514	1.582578659058	3021656	1.200436367708	FBgn0035388	2926	FBgn0035388	2926
260	3R	23266592	23268815	1.582092285156	23268210	1.267178815954	FBgn0039518	21701	FBgn0039509	153993
261	3L	15188449	15189633	1.581034660339	15189055	1.227174758911	FBgn0029114	11845	FBgn0029114	11845
262	2R	2950651	2951940	1.581005573273	2951077	1.600989341736	FBgn0033169	1429	FBgn0033179	27467
263	3L	11899047	11900104	1.578758239746	11899696	1.084986265968	FBgn0036222	992	FBgn0000404	92172
264	2R	11304666	11306205	1.578406333923	11305330	1.300343513489	FBgn0050321	2857	FBgn0050089	63069
265	2R	7071318	7072519	1.577084541321	7072026	1.337745666504	FBgn0000577	27909	FBgn0000577	27909
266	2R	18197860	18199242	1.576530456543	18198507	1.398516178131	FBgn0020257	1952	FBgn0020257	1952
267	3L	15977338	15978586	1.575926780701	15977970	1.370955569404	FBgn0036558	899	FBgn0036557	7514
268	2L	14443260	14444769	1.575028896332	14443921	1.387608687083	FBgn0028844	6895	FBgn0005771	46941
269	2R	9136824	9138001	1.570645332336	9137398	1.350550047557	FBgn0000633	1597	FBgn0033859	27842
270	2L	14261348	14262719	1.567459106445	14262065	1.455109512105	FBgn0004002	1457	FBgn0028529	93015
271	3R	4525181	4527418	1.564994335175	4526856	1.239505171776	FBgn0037612	152	FBgn0001180	3316
272	2R	7040195	7042875	1.563983440399	7040951	1.407049655914	FBgn0050034	2996	FBgn0000577	3166
273	2R	17052277	17054792	1.563903808594	17053019	1.425702403573	FBgn0050283	4864	FBgn0010415	64269
274	3R	4101943	4104204	1.559872627258	4102735	1.467400606941	FBgn0010433	779	FBgn0037561	7131
275	3L	332219	333480	1.558743476868	332974	1.259585072013	FBgn0023000	2533	FBgn0035136	11941
276	3R	1037597	1039266	1.556398391724	1038536	1.480357114006	FBgn0000340	4611	FBgn0000340	4611
277	3L	16375541	16377006	1.554695606232	16376114	1.382217182833	FBgn0014163	984	FBgn0014163	984
278	3R	21005574	21007152	1.552432060242	21006387	1.312905132771	FBgn0039286	4348	FBgn0039286	4348
279	3L	5855088	5856832	1.552282333374	5856089	1.389971761143	FBgn0035643	265	FBgn0052409	17400
280	3R	15761199	15762304	1.55085849762	15761746	1.240838275236	FBgn0021776	904	FBgn0021776	904
281	3L	21639930	21641443	1.549068927765	21640612	1.284256279469	FBgn0052447	424	FBgn0037134	116694
282	X	19523477	19524794	1.548128604889	19524165	1.298775959015	FBgn0031058	1303	FBgn0031057	6480
283	3L	6738118	6739176	1.54665517807	6738679	1.246881541084	FBgn0052392	1486	FBgn0035714	11819
284	2L	13226755	13228073	1.545153617859	13227357	1.265251776751	FBgn0032490	496	FBgn0032489	2151
285	2L	16741831	16743070	1.545058250427	16742486	1.357919949752	FBgn0032600	3153	FBgn0032600	3153
286	2R	8474111	8476469	1.54491519928	8474961	1.370731728418	FBgn0033787	5498	FBgn0004512	12710
287	3R	12528217	12529303	1.544472694397	12528752	1.197934992173	FBgn0003944	31596	FBgn0063261	48359
288	3R	18498565	18500894	1.541120052338	18500247	1.288681955899	FBgn0039000	356	FBgn0039000	356
289	2L	16409384	16410538	1.539253234863	16409873	1.304142683744	FBgn0020416	31336	FBgn0025678	57183
290	X	15480320	15481603	1.537774562836	15480846	1.272061475118	FBgn0030663	2618	FBgn0003463	20369
291	3L	16976026	16977730	1.531752586365	16976970	1.410308088575	FBgn0036685	4469	FBgn0025582	224722
292	2R	2138512	2140006	1.531391143799	2139436	1.37113660574	FBgn0053919	3046	FBgn0040673	14610
293	2R	14984382	14985731	1.529135704041	14985077	1.371084001329	FBgn0002716	14019	FBgn0034447	17705
294	3L	357631	359046	1.52803850174	358295	1.398272931576	FBgn0003749	2553	FBgn0035136	13380
295	2L	849390	850731	1.527834415436	850014	1.370877087116	FBgn0020304	1047	FBgn0020304	1047
296	3L	10821296	10822732	1.527111530304	10821845	1.350958852207	FBgn0026160	9994	FBgn0026160	9994
297	3R	12703699	12705013	1.526878356934	12704426	1.345724463463	FBgn0015350	1024	FBgn0082171	22389
298	3L	8639839	8641282	1.526006698608	8640582	1.250902400297	FBgn0001168	9124	FBgn0001168	9124
299	3L	736735	737897	1.524829387665	737398	1.32986202836	FBgn0000575	4460	FBgn0000575	4460
300	3L	16730994	16731976	1.52428150177	16731431	1.12685829401	FBgn0004108	98	FBgn0004108	98
301	3L	15772796	15773496	1.522307872772	15773021	1.151797221257	FBgn0036531	656	FBgn0036537	27624
302	2R	1629098	1630326	1.517886161804	1629654	1.340266059427	FBgn0033063	15124	FBgn0033062	36646
303	2R	11616975	11618259	1.514348983765	11617594	1.352144241333	FBgn0014020	45	FBgn0034073	128
304	3R	26592040	26593659	1.512996673584	26592913	1.462804738213	FBgn0004606	1265	FBgn0003720	85124
305	3L	8990589	8991796	1.512989997864	8991305	1.144470747779	FBgn0035956	3051	FBgn0035954	12160
306	3L	1079181	1080581	1.512293815613	1079892	1.364196270704	FBgn0004870	4729	FBgn0035194	151314
307	3R	4100222	4101385	1.511375904083	4100882	1.259762942791	FBgn0010433	2632	FBgn0037561	5278
308	2R	15452017	15453201	1.510903835297	15452656	1.26608300209	FBgn0050447	9523	FBgn0004364	173718
309	3L	21999438	22001024	1.50879573822	22000194	1.434228027568	FBgn0037149	220	FBgn0037149	220
310	3L	4391189	4392346	1.506927013397	4391794	1.160467344172	FBgn0035542	2050	FBgn0035541	3225
311	3L	13382265	13384400	1.504396915436	13383044	1.328659921885	FBgn0036356	3356	FBgn0036351	27754
312	2L	14490121	14491647	1.496252536774	14490955	1.286995495067	FBgn0005771	93	FBgn0005771	93
313	3R	748343	749380	1.495852947235	748814	1.085087074953	FBgn0051536	12536	FBgn0004183	25072
314	3L	17380538	17382210	1.49556350708	17381388	1.428927689791	FBgn0027660	5383	FBgn0027660	5383
315	2L	21864152	21865177	1.495113372803	21864785	1.352546960115	FBgn0032965	21069	FBgn0003866	48597
316	2R	6093165	6095853	1.493589401245	6095215	1.367990698133	FBgn0004399	25498	FBgn0004399	25498
317	2L	3580252	3581512	1.493586301804	3580935	1.216869774987	FBgn0004892	169	FBgn0002985	25813
318	2R	12033429	12034461	1.489577293396	12033853	1.044488996267	FBgn0034134	15960	FBgn0034138	52247
319	3R	11409888	11411269	1.488475322723	11410666	1.350611406214	FBgn0038350	32172	FBgn0053207	81242
320	X	18987157	18988943	1.483458518982	18988006	1.293011160458	FBgn0030987	884	FBgn0027603	54115
321	3R	18967208	18968465	1.48240852356	18967753	1.312636852264	FBgn0004644	128	FBgn0051457	14047
322	2R	8710119	8711572	1.482112884521	8710647	1.300667422158	FBgn0053182	3536	FBgn0028991	4666
323	3R	26606612	26608228	1.47891497612	26607377	1.446916252375	FBgn0004606	15729	FBgn0003720	70660
324	3L	5829811	5831423	1.478791713715	5830498	1.303454697132	FBgn0003984	10937	FBgn0052409	42991
325	3L	14918394	14919400	1.477242469788	14918818	1.239344716072	FBgn0040487	7447	FBgn0040487	7447
326	2R	7043383	7044669	1.475808143616	7044077	1.259553845723	FBgn0000577	40	FBgn0000577	40
327	3L	13189426	13190726	1.473078727722	13190048	1.327113824732	FBgn0052127	1992	FBgn0010452	101828
328	2L	3532092	3533995	1.471772193909	3533360	1.345760738148	FBgn0031550	2457	FBgn0031549	3074
329	3R	12707754	12708955	1.471353530884	12708454	1.296742102679	FBgn0015350	3004	FBgn0082171	26417
330	3L	20621087	20622406	1.469720363617	20621872	1.435996830463	FBgn0052431	289	FBgn0001320	7332
331	3R	7585742	7587390	1.468451976776	7586520	1.326631377725	FBgn0017581	3659	FBgn0037947	10752
332	2L	6204202	6205466	1.466815948486	6204869	1.348128825426	FBgn0051640	8426	FBgn0031782	77107
333	2R	15546864	15548161	1.463823318481	15547559	1.309184747584	FBgn0034480	27709	FBgn0004364	78815
334	3R	868389	869951	1.463493824005	869187	1.43460781434	FBgn0010313	43221	FBgn0010313	43221
335	2R	15369739	15371227	1.460515975952	15370561	1.380374521017	FBgn0043532	12418	FBgn0011849	128167
336	2L	3631279	3632695	1.457708358765	3631999	1.185171912698	FBgn0031554	10318	FBgn0002985	25251
337	3R	13429553	13431144	1.454891681671	13430527	1.370327115059	FBgn0038524	1297	FBgn0051575	53648
338	3R	4094854	4096118	1.454145431519	4095450	1.398887465982	FBgn0037561	154	FBgn0037561	154
339	3R	26283850	26285352	1.452896118164	26284747	1.335035913131	FBgn0039773	363	FBgn0039767	30749
340	3R	12162294	12163506	1.452583312988	12162909	1.307827885946	FBgn0040284	4797	FBgn0040284	4797
341	2R	20552417	20553527	1.451458930969	20552963	1.275777757168	FBgn0001147	6964	FBgn0001148	16617
342	2L	3082506	3084207	1.450127601624	3083265	1.365640724407	FBgn0005779	26407	FBgn0003934	34564
343	3L	30894	32009	1.449846744537	31357	1.177932351828	FBgn0002564	18613	FBgn0035105	136597
344	2R	2795665	2797001	1.449534416199	2796225	1.268059113446	FBgn0033156	5945	FBgn0033156	5945
345	2R	20572728	20573886	1.449440002441	20573292	1.282768726349	FBgn0001148	3712	FBgn0001148	3712
346	3L	16737896	16739234	1.44588637352	16738467	1.425739526749	FBgn0036660	6507	FBgn0036660	6507
347	2R	8419655	8420858	1.445515632629	8420181	1.1938123703	FBgn0010488	11723	FBgn0010488	11723
348	X	18518318	18520121	1.445495605469	18519136	1.37795010735	FBgn0004959	570	FBgn0004959	570
349	2L	2454067	2455445	1.445335388184	2454775	1.32494777441	FBgn0012017	5269	FBgn0015816	37891
350	2L	19570885	19572720	1.444169998169	19571852	1.292996704578	FBgn0005672	1401	FBgn0005672	1401
351	3L	1622310	1624282	1.442575931549	1623493	1.365043303546	FBgn0013753	259	FBgn0035248	5581
352	X	620045	621065	1.442030668259	620492	1.148125857115	FBgn0065054	403	FBgn0065054	403
353	X	8887241	8888193	1.440202713013	8887726	1.12878001531	FBgn0030075	4374	FBgn0030086	46823
354	2L	6821404	6822544	1.437521457672	6822032	1.304970400674	FBgn0051632	285	FBgn0042092	85785
355	X	7065712	7067254	1.4373254776	7066397	1.360417895847	FBgn0029939	28085	FBgn0025549	70143
356	2L	6078324	6079674	1.434844970703	6078966	1.309141811572	FBgn0031778	513	FBgn0031769	28137
357	X	2264353	2265232	1.434573173523	2264469	1.298590920188	FBgn0040385	2586	FBgn0001150	20650
358	3L	16739873	16741649	1.43434715271	16740818	1.320673381581	FBgn0036660	4156	FBgn0036660	4156
359	3L	19148955	19150307	1.43284368515	19149601	1.315369367599	FBgn0016797	13716	FBgn0016797	13716
360	2R	16608907	16610052	1.431917190552	16609404	1.146408319473	FBgn0015721	108	FBgn0011824	4519
361	2R	9469470	9470628	1.43154335022	9469975	1.358831137419	FBgn0053155	131	FBgn0033886	6336
362	3L	2421778	2423375	1.431238174438	2422533	1.221443344565	FBgn0052306	25003	FBgn0053231	26155
363	3L	15005395	15006444	1.429173469543	15005912	1.142653733492	FBgn0036465	1917	FBgn0036465	1917
364	3R	22617177	22618336	1.426740169525	22617662	1.199312269688	FBgn0003717	7103	FBgn0039449	74555
365	3L	13250715	13252064	1.424513816833	13251334	1.219702839851	FBgn0052123	2389	FBgn0036349	101198
366	3R	11245203	11246856	1.421425819397	11246182	1.219435691833	FBgn0067339	2677	FBgn0067339	2677
367	4	871161	872253	1.421020507812	871685	1.359390483183	FBgn0053797	7888	FBgn0039930	177924
368	3R	19574453	19575754	1.420964717865	19575058	1.245840009054	FBgn0039110	3494	FBgn0039110	3494
369	3R	20407550	20408789	1.419037342072	20408107	1.237503051758	FBgn0039209	470	FBgn0039210	2748
370	X	16075473	16076920	1.417479515076	16076192	1.254225730896	FBgn0003933	11862	FBgn0003933	11862
371	3R	2824493	2825683	1.41628074646	2825123	1.289349198341	FBgn0000095	173	FBgn0010774	81003
372	3L	21578105	21579241	1.415570259094	21578621	1.183749423308	FBgn0053291	180	FBgn0028663	104918
373	2L	19318416	19320192	1.415018558502	19319326	1.245794632856	FBgn0032769	23091	FBgn0024245	39827
374	3R	10504867	10505862	1.414600849152	10505315	1.084107511184	FBgn0038252	16150	FBgn0051314	17742
375	2L	8824816	8826146	1.41189956665	8825284	1.277540365855	FBgn0029123	341	FBgn0029123	341
376	3R	17359946	17361343	1.411426544189	17360696	1.430418687708	FBgn0038891	2807	FBgn0013984	45555
377	3L	14925410	14926368	1.409646987915	14925895	1.116655826569	FBgn0026320	8711	FBgn0026320	8711
378	3R	12724802	12726131	1.405621528625	12725462	1.279386436238	FBgn0015350	20012	FBgn0082171	43425
379	3L	10940240	10941330	1.404276847839	10940767	1.126963615417	FBgn0052070	2769	FBgn0036118	94819
380	2L	18876715	18877931	1.404143333435	18877298	1.195004113515	FBgn0003896	113	FBgn0032717	41702
381	3R	5529494	5530790	1.40406703949	5530210	1.206910133362	FBgn0051352	955	FBgn0016792	6652
382	X	5746711	5747683	1.403416633606	5747069	1.007203578949	FBgn0000042	969	FBgn0000042	969
383	2L	15470521	15471612	1.403241157532	15471077	1.254490613937	FBgn0003448	3121	FBgn0003448	3121
384	3R	10643416	10646332	1.402191638947	10644357	1.264695055345	FBgn0038262	16830	FBgn0038258	55599
385	X	18137106	18138692	1.40055847168	18137941	1.381376624107	FBgn0004956	3821	FBgn0004956	3821
386	3L	14240874	14242108	1.400198936462	14241550	1.136218435624	FBgn0001085	1944	FBgn0036415	58382
387	3L	8806684	8807687	1.399277687073	8806783	1.06928469918	FBgn0052026	3626	FBgn0020633	58774
388	3L	6801489	6802523	1.393796920776	6802056	1.07659098506	FBgn0003995	37949	FBgn0035714	75196
389	3L	14608415	14609776	1.392392635345	14609085	1.419030918795	FBgn0041604	11206	FBgn0028418	83062
390	2L	5381241	5382189	1.391285896301	5381720	1.070430457592	FBgn0016660	22622	FBgn0031700	52850
391	2L	15380624	15381597	1.390125751495	15381022	1.038988113403	FBgn0051828	10561	FBgn0001981	51229
392	3R	18958749	18960883	1.390085697174	18960275	1.29160603355	FBgn0051457	6569	FBgn0051457	6569
393	2L	19864990	19866293	1.388710975647	19865773	1.232632954915	FBgn0032826	3387	FBgn0043021	53430
394	2R	4167328	4168477	1.38768196106	4167922	1.159973689488	FBgn0050353	2097	FBgn0050353	2097
395	2R	18014577	18016035	1.387250423431	18015310	1.318329393864	FBgn0034735	15514	FBgn0022986	92186
396	X	18130295	18132017	1.385969161987	18131110	1.32320801417	FBgn0030911	4594	FBgn0004956	10652
397	3L	2460001	2461277	1.384978294373	2460607	1.27348703146	FBgn0035344	1418	FBgn0035347	10172
398	2L	12086742	12087924	1.382813930511	12087396	1.302792847157	FBgn0003145	1604	FBgn0003145	1604
399	2L	19329395	19330774	1.382453918457	19329965	1.368231661179	FBgn0024245	29188	FBgn0024245	29188
400	2R	5492604	5493630	1.38006401062	5493089	1.1379236614	FBgn0000606	2035	FBgn0000606	2035
401	3R	5928514	5929715	1.379510879517	5929095	1.447286069393	FBgn0064158	2435	FBgn0037777	57850
402	3R	2251156	2252242	1.379396438599	2251699	1.085697227054	FBgn0014963	19101	FBgn0037443	20086
403	X	2243212	2244947	1.379302978516	2243983	1.253696382046	FBgn0040387	163	FBgn0001150	41136
404	3R	16423615	16424671	1.378614902496	16424070	1.130703538656	FBgn0023097	5185	FBgn0023097	5185
405	3L	15988255	15989184	1.375244617462	15988743	1.011109556471	FBgn0044028	4	FBgn0044028	4
406	3R	21831023	21832496	1.375207424164	21831964	1.281150102615	FBgn0002733	219	FBgn0002733	219
407	2L	19695308	19696590	1.374583244324	19695964	1.166422142702	FBgn0005590	1000	FBgn0005590	1000
408	3L	17614979	17615741	1.373338699341	17615507	1.012654917581	FBgn0052179	4028	FBgn0052179	4028
409	3L	20611984	20613157	1.372925281525	20612417	1.143947124481	FBgn0052431	9166	FBgn0001320	16787
410	2R	16423684	16424953	1.372795581818	16424297	1.157188683748	FBgn0020617	65	FBgn0034565	61522
411	3L	15316944	15318041	1.372787475586	15317578	1.163677126169	FBgn0036494	15619	FBgn0036494	15619
412	2R	9821778	9823542	1.371932983398	9822732	1.202933956595	FBgn0033921	5516	FBgn0033922	17957
413	3R	9118487	9119880	1.371883392334	9119257	1.271461935604	FBgn0038134	337	FBgn0038134	337
414	3L	16455810	16457112	1.371706008911	16456636	1.102169566684	FBgn0003515	6277	FBgn0014163	79538
415	3R	24161110	24162389	1.371113777161	24161736	1.209745379055	FBgn0039579	1496	FBgn0039580	3754
416	2R	4953569	4954539	1.370787143707	4954011	1.039540863037	FBgn0029092	638	FBgn0053774	41914
417	3L	19000798	19001967	1.369522571564	19001360	1.194799591513	FBgn0002945	9230	FBgn0002945	9230
418	3L	20334804	20337140	1.369334220886	20335673	1.372495903688	FBgn0028978	224	FBgn0028978	224
419	3R	17212823	17213748	1.368756771088	17213198	1.001285612583	FBgn0004862	1407	FBgn0043012	117399
420	3R	8473249	8474282	1.367759227753	8473792	1.044784514109	FBgn0038071	10	FBgn0038071	10
421	3L	7343923	7345175	1.367702960968	7344622	1.122931930754	FBgn0082598	876	FBgn0082598	876
422	X	8088243	8089662	1.366708755493	8088972	1.151899421916	FBgn0030026	432	FBgn0030028	27668
423	X	543064	544256	1.366232872009	543607	1.119324975544	FBgn0021764	54	FBgn0025637	30714
424	2R	2892192	2893415	1.364604234695	2892756	1.129636343788	FBgn0033159	926	FBgn0033159	926
425	2L	13224388	13226013	1.363703250885	13224957	1.187182987438	FBgn0032489	249	FBgn0032489	249
426	2L	9987386	9988944	1.363447189331	9988292	1.194158762693	FBgn0040965	3635	FBgn0040965	3635
427	3R	4801383	4802479	1.361701965332	4802065	1.097104008993	FBgn0037646	4578	FBgn0022347	16602
428	X	10884711	10885673	1.360976219177	10885192	1.027146100998	FBgn0040851	2259	FBgn0028686	85214
429	X	9598422	9600490	1.359008312225	9599882	1.36765062809	FBgn0020378	1702	FBgn0000233	60473
430	2R	11265591	11266475	1.358982086182	11265819	0.975296565465	FBgn0050089	23558	FBgn0050089	23558
431	2L	19225327	19226306	1.357672691345	19225771	1.050875842571	FBgn0051797	32291	FBgn0032762	96416
432	2L	14576903	14578201	1.357522964478	14577569	1.337658321156	FBgn0028913	13843	FBgn0005771	86707
433	2L	91205	92264	1.356258392334	91844	1.014414450702	FBgn0031216	2908	FBgn0002931	4462
434	3L	5966998	5968686	1.356066703796	5967778	1.224775987513	FBgn0052406	3383	FBgn0035656	17826
435	2L	5979869	5981081	1.355843067169	5980353	1.053455969867	FBgn0000308	672	FBgn0000308	672
436	3R	2820009	2821283	1.355832576752	2820468	1.1442912817	FBgn0000095	4482	FBgn0010774	85658
437	3R	11854139	11855701	1.355777263641	11854750	1.246198878569	FBgn0003117	2931	FBgn0038396	20643
438	3R	938570	940057	1.355271339417	939285	1.255134701729	FBgn0037293	14525	FBgn0010313	26877
439	2L	7310184	7311545	1.355254888535	7311007	1.200182408094	FBgn0004009	3846	FBgn0004009	3846
440	2R	19485710	19486779	1.355170249939	19486234	1.123349698385	FBgn0005612	587	FBgn0034948	1356
441	3R	2774235	2775464	1.354897975922	2774820	1.224270880222	FBgn0051488	8636	FBgn0001077	84774
442	2L	15329159	15330382	1.354736804962	15329770	1.168224531062	FBgn0001981	23	FBgn0001981	23
443	X	9533862	9534864	1.354323863983	9534290	1.066083295005	FBgn0000233	5119	FBgn0000233	5119
444	2L	3618706	3619849	1.353912830353	3619254	1.212535589933	FBgn0015663	38	FBgn0002985	12506
445	2L	14508365	14509629	1.352074623108	14508980	1.287452902113	FBgn0011862	9111	FBgn0005771	18118
446	2R	14192217	14194054	1.352001190186	14193386	1.122288984411	FBgn0023214	4991	FBgn0023214	4991
447	3L	4210609	4211572	1.35150718689	4211003	1.032040850321	FBgn0052252	4737	FBgn0011692	15265
448	2L	3028388	3029487	1.350769042969	3028915	1.167350991567	FBgn0031493	274	FBgn0031493	274
449	X	14487136	14488257	1.350687503815	14487613	1.182083892822	FBgn0015773	155	FBgn0015773	155
450	3R	19743010	19743920	1.350534439087	19743496	1.061352281009	FBgn0016754	5199	FBgn0015282	13751
451	2R	19146586	19147510	1.350260257721	19146743	1.105555176735	FBgn0004795	6531	FBgn0016762	54855
452	X	8402725	8404366	1.350085258484	8403577	1.249413490295	FBgn0026679	420	FBgn0030054	47961
453	2L	1119020	1120483	1.349481582642	1119824	1.255005180836	FBgn0031302	6836	FBgn0031302	6836
454	X	14852950	14854041	1.348469734192	14853564	1.139249503613	FBgn0052594	4807	FBgn0030605	44285
455	X	9491049	9491962	1.347717046738	9491179	1.077112284574	FBgn0028341	12956	FBgn0015624	36918
456	3R	5705159	5706223	1.346881389618	5705739	1.176702976227	FBgn0037767	4342	FBgn0065050	101533
457	3R	10412399	10413485	1.346765995026	10413015	1.073805809021	FBgn0020299	5170	FBgn0020299	5170
458	2R	16421147	16422323	1.344042062759	16421725	1.199655953576	FBgn0020617	2637	FBgn0034565	64094
459	2R	2039230	2040637	1.343432426453	2040008	1.247639796313	FBgn0010347	25936	FBgn0041145	82310
460	3R	18954946	18956193	1.343279838562	18955677	1.134617188398	FBgn0051457	1971	FBgn0051457	1971
461	2R	2097254	2098452	1.341637611389	2097788	1.1730427742	FBgn0033076	15003	FBgn0041145	24530
462	2R	20033535	20034332	1.341581344604	20033757	1.008751324245	FBgn0035016	63	FBgn0019886	10867
463	3R	283830	285051	1.341107845306	284350	1.107231140137	FBgn0051522	5314	FBgn0037250	24619
464	2L	21054178	21055045	1.340795516968	21054655	0.992135226727	FBgn0032910	2829	FBgn0023388	75290
465	2R	1703135	1704455	1.340777873993	1703728	1.173764537362	FBgn0033068	333	FBgn0033068	333
466	2L	9448391	9450263	1.337975502014	9448978	1.136267582575	FBgn0053723	8238	FBgn0002973	11465
467	2L	2752655	2754243	1.33783531189	2753373	1.312480197233	FBgn0031453	574	FBgn0031453	574
468	X	4523443	4524891	1.337800979614	4524263	1.24596875906	FBgn0003200	560	FBgn0022768	7845
469	X	8070751	8071500	1.33682012558	8071323	1.064263057709	FBgn0030025	14597	FBgn0030028	45317
470	X	18076410	18078533	1.335489988327	18077823	1.240183864321	FBgn0030904	752	FBgn0004956	63939
471	2L	825384	826773	1.334784030914	826236	1.167896181345	FBgn0010583	272	FBgn0010583	272
472	2L	4553148	4553978	1.334714889526	4553926	1.099667337206	FBgn0031613	24177	FBgn0031609	90489
473	3L	596535	597894	1.332866668701	597268	1.188504987293	FBgn0016715	7178	FBgn0064191	28523
474	2R	9945355	9946544	1.329623222351	9945981	1.043097674847	FBgn0013725	1217	FBgn0013725	1217
475	3R	7197308	7199117	1.328007221222	7197882	1.199556159973	FBgn0004595	628	FBgn0026064	21515
476	X	5539907	5540960	1.327016353607	5540559	1.006464649649	FBgn0027564	116	FBgn0029785	22880
477	2L	3606254	3607481	1.325853347778	3606830	1.087843308082	FBgn0002985	82	FBgn0002985	82
478	3R	2561123	2562544	1.324557781219	2561780	1.234972059727	FBgn0051481	6005	FBgn0004054	8082
479	3L	14116538	14117546	1.319012641907	14116966	1.03945647969	FBgn0042630	20383	FBgn0000411	26913
480	3R	1145025	1146150	1.318644285202	1145595	1.144184196697	FBgn0013576	16031	FBgn0037310	19728
481	2R	6991030	6992270	1.317178726196	6991600	1.098877847195	FBgn0001269	1228	FBgn0000581	23476
482	3L	9441339	9442478	1.316522598267	9442064	1.140098975255	FBgn0036003	4753	FBgn0052043	7040
483	X	18632952	18634015	1.313772201538	18633460	1.045421039357	FBgn0001090	1844	FBgn0001090	1844
484	3R	12041883	12042995	1.313512802124	12042456	1.158804859434	FBgn0040071	8915	FBgn0011253	55720
485	3L	11465283	11466254	1.312698364258	11465762	1.110710652669	FBgn0036165	4255	FBgn0036165	4255
486	3L	19143784	19145100	1.312135696411	19144527	1.155057879055	FBgn0016797	8642	FBgn0016797	8642
487	3L	11380423	11381477	1.310192108154	11380896	1.052693933249	FBgn0036156	12178	FBgn0036165	80611
488	3R	25381614	25382849	1.310079574585	25382041	1.004852799808	FBgn0000492	68	FBgn0040623	65225
489	2L	14584932	14585975	1.308796882629	14585468	1.107706518734	FBgn0028912	13391	FBgn0005771	94606
490	3L	11560413	11561585	1.308460235596	11560995	1.205803871155	FBgn0003292	720	FBgn0036180	22392
491	3L	14937452	14938877	1.307779312134	14937999	1.127472013235	FBgn0000216	71	FBgn0000216	71
492	2L	18804220	18805539	1.307508468628	18804893	1.17579869663	FBgn0040992	2022	FBgn0032717	30703
493	3L	18584412	18585593	1.306594848633	18584939	1.216455638409	FBgn0052200	1290	FBgn0036800	3014
494	2R	16466471	16467525	1.306265830994	16466938	1.109547138214	FBgn0008636	1553	FBgn0034565	18881
495	3R	881324	882530	1.305932998657	881876	1.179387450218	FBgn0010313	30532	FBgn0010313	30532
496	3R	172053	172848	1.305511474609	172663	0.95801301436	FBgn0001204	291	FBgn0001204	291
497	3R	10303192	10304292	1.305074691772	10303825	1.078127384186	FBgn0038233	33589	FBgn0038234	33765
498	3L	13351916	13353137	1.304514884949	13352539	1.042760512408	FBgn0036349	7	FBgn0036349	7
499	3L	3053405	3054165	1.304190397263	3053522	1.137851758437	FBgn0052486	849	FBgn0003938	20811
500	3R	21420339	21421558	1.303383350372	21420945	1.154757887125	FBgn0039344	12259	FBgn0039345	13905
501	3R	4028649	4029872	1.301174163818	4029155	1.219130897522	FBgn0053779	1389	FBgn0037554	30074
502	2L	4351249	4352306	1.300645828247	4351697	1.04979464587	FBgn0031596	1278	FBgn0026319	20293
503	2R	2277477	2278730	1.300180435181	2278142	1.178361219518	FBgn0033101	7443	FBgn0022224	44108
504	X	225347	226423	1.299954414368	225958	1.120354525248	FBgn0000022	895	FBgn0000022	895
505	3R	9637108	9638144	1.299374580383	9637693	1.107907613118	FBgn0053327	1148	FBgn0053327	1148
506	3R	2862656	2863628	1.297326087952	2863047	0.957495549146	FBgn0024289	15010	FBgn0010774	43079
507	2L	2164386	2165660	1.297210216522	2164801	1.04660876592	FBgn0031393	9041	FBgn0031393	9041
508	2L	10057909	10059291	1.297147750854	10058551	1.114722430706	FBgn0011823	1645	FBgn0011823	1645
509	3R	18956599	18957970	1.295404434204	18957244	1.179708957672	FBgn0051457	3538	FBgn0051457	3538
510	3L	9014752	9016758	1.294076442719	9016208	1.037306617288	FBgn0028789	884	FBgn0028789	884
511	3L	16529052	16530170	1.293391227722	16529557	1.20246516957	FBgn0036639	7455	FBgn0036641	16942
512	3R	11465428	11466460	1.291264057159	11465846	1.061742277706	FBgn0038351	7241	FBgn0053207	26062
513	3R	20574784	20575776	1.290731430054	20574830	1.048580328623	FBgn0003719	626	FBgn0003719	626
514	X	1312896	1313779	1.289901733398	1313354	1.010264368618	FBgn0027795	521	FBgn0028274	7679
515	3L	1729855	1730854	1.288394927979	1730276	1.027553304036	FBgn0035267	166	FBgn0027903	28889
516	2R	2995425	2998579	1.285268783569	2997893	1.094943523407	FBgn0015930	3783	FBgn0015930	3783
517	2R	13814322	13815317	1.28516960144	13814917	1.070837329416	FBgn0034326	596	FBgn0034326	596
518	3L	11094544	11095337	1.284543037415	11094956	1.015796869993	FBgn0036135	150	FBgn0036135	150
519	2L	8415868	8416966	1.284050941467	8416442	1.112009048462	FBgn0027932	752	FBgn0027932	752
520	3L	15631072	15631981	1.283311843872	15631581	0.972051564385	FBgn0014851	5074	FBgn0041160	33527
521	X	17663053	17663786	1.282567501068	17663559	0.955397860209	FBgn0030870	1218	FBgn0030870	1218
522	2R	12154366	12156512	1.282530784607	12155176	1.255713522434	FBgn0024232	927	FBgn0003274	54219
523	3L	22064304	22065418	1.282137870789	22064851	1.07631447736	FBgn0037153	5106	FBgn0000100	54968
524	3R	4030926	4032277	1.281598091125	4031474	1.146005630493	FBgn0053779	930	FBgn0037554	27755
525	3L	4236329	4237611	1.281019210815	4236966	1.191922783852	FBgn0041171	875	FBgn0041171	875
526	X	10452870	10453867	1.280941009521	10453354	1.175296566703	FBgn0030219	4879	FBgn0052680	114399
527	2R	16563994	16564977	1.280504703522	16564546	1.078974022585	FBgn0003391	195	FBgn0003391	195
528	2L	6229154	6230158	1.280427455902	6229692	1.043037742376	FBgn0026755	4642	FBgn0031782	101930
529	2R	7130694	7132578	1.27937412262	7132024	1.136359523324	FBgn0033636	286	FBgn0033636	286
530	2L	6178839	6179775	1.279358863831	6179313	1.082969385035	FBgn0040951	11158	FBgn0031782	51551
531	3R	7366928	7368103	1.279333114624	7367549	1.088807162117	FBgn0053512	2580	FBgn0037920	78264
532	2R	8400016	8400983	1.277739524841	8400564	1.006594308217	FBgn0003975	368	FBgn0000181	14420
533	X	385377	386343	1.27773141861	385787	1.035302667057	FBgn0024983	1326	FBgn0000570	5745
534	2R	7634710	7635817	1.276725769043	7635067	1.021962778909	FBgn0033681	288	FBgn0027504	31897
535	2L	3610278	3611558	1.27520942688	3610848	1.175637722015	FBgn0002985	4100	FBgn0002985	4100
536	2R	18895722	18896654	1.274433135986	18896133	1.041448434194	FBgn0034858	2007	FBgn0034849	30968
537	2L	15309297	15310161	1.27379989624	15309675	0.951647013426	FBgn0041103	6160	FBgn0001981	20118
538	2L	13597090	13598199	1.272860527039	13597633	1.090173498789	FBgn0028513	447	FBgn0028546	43638
539	3R	12228715	12229974	1.272397994995	12229287	1.08435177803	FBgn0003513	118	FBgn0038421	43513
540	3R	21861785	21863088	1.272286891937	21862195	1.050911061904	FBgn0002633	565	FBgn0002633	565
541	3R	26587655	26588542	1.270806312561	26588164	1.074993451436	FBgn0004606	3484	FBgn0003720	89873
542	2R	16555194	16556479	1.270285129547	16555794	1.15521633625	FBgn0003391	8947	FBgn0003391	8947
543	3R	20875570	20876255	1.269996643066	20876131	1.070665706288	FBgn0039266	617	FBgn0039266	617
544	3R	21835747	21837319	1.269649505615	21836620	1.290231508367	FBgn0002732	65	FBgn0002732	65
545	2L	355770	357056	1.269620418549	356565	1.176131486893	FBgn0031250	1303	FBgn0031250	1303
546	2R	7082399	7083633	1.269174098969	7083114	1.201571432749	FBgn0065063	24176	FBgn0065063	24176
547	3L	14932765	14933836	1.269158840179	14933201	1.038676149705	FBgn0026320	1405	FBgn0026320	1405
548	2L	6088206	6089138	1.269064903259	6088689	1.043611358194	FBgn0028420	6881	FBgn0031781	36449
549	2R	7248697	7249882	1.268072128296	7249339	1.189390126397	FBgn0033649	9509	FBgn0033652	56937
550	3R	13219666	13220801	1.267427921295	13220106	1.008248273064	FBgn0025456	199	FBgn0025456	199
551	3R	10476475	10477406	1.267025470734	10476946	1.039687717662	FBgn0026578	4477	FBgn0026578	4477
552	3R	5319764	5320450	1.266831874847	5319845	0.968354913923	FBgn0043791	680	FBgn0043791	680
553	X	14462474	14463521	1.266792535782	14463068	1.042265892029	FBgn0015773	24700	FBgn0015773	24700
554	2R	7153936	7154738	1.266767501831	7154134	1.017602553734	FBgn0033638	5657	FBgn0033638	5657
555	3L	14416983	14418571	1.266287326813	14417815	1.053535798017	FBgn0036424	35224	FBgn0036424	35224
556	3L	15668383	15669535	1.26609992981	15668975	1.157300233841	FBgn0041160	3867	FBgn0041160	3867
557	3R	19747498	19748879	1.26598739624	19748175	1.242919248693	FBgn0016754	520	FBgn0015282	9072
558	2L	21830647	21831653	1.263149738312	21831133	1.134028851986	FBgn0003866	14945	FBgn0003866	14945
559	2R	2015827	2016798	1.262893676758	2016382	1.015916347504	FBgn0010347	2310	FBgn0041145	105936
560	2R	8402468	8403372	1.262839794159	8402916	0.992704749107	FBgn0003975	2720	FBgn0000181	16772
561	3R	2586438	2588519	1.262567520142	2587017	1.208120346069	FBgn0000071	1298	FBgn0000071	1298
562	2L	13869086	13870109	1.261731147766	13869571	1.093384087086	FBgn0028532	20159	FBgn0051842	34533
563	2L	19195147	19196343	1.261200904846	19195625	1.10058842765	FBgn0015380	9350	FBgn0032762	66270
564	2R	6915793	6916995	1.259496688843	6916420	1.162980765104	FBgn0050506	672	FBgn0082585	3083
565	3L	12622721	12624048	1.258062362671	12623230	1.319010674953	FBgn0052111	21347	FBgn0036306	105474
566	X	10360448	10361510	1.257464408875	10360897	1.074676036835	FBgn0052680	21942	FBgn0052680	21942
567	3L	13042544	13043474	1.257271289825	13042983	1.021832495928	FBgn0036344	7157	FBgn0036342	22012
568	3L	4080690	4081868	1.255714416504	4081131	1.017878592014	FBgn0035496	4393	FBgn0028484	10606
569	3R	683200	684256	1.255623817444	683729	1.026190567017	FBgn0003002	5194	FBgn0003002	5194
570	3R	15	1654	1.255520343781	530	1.115668998045	FBgn0037213	150	FBgn0037213	150
571	2L	6561925	6562992	1.255307197571	6562525	0.992326624253	FBgn0026585	174	FBgn0031830	4725
572	3L	14018016	14019060	1.254730224609	14018494	1.078351974487	FBgn0036406	239	FBgn0036406	239
573	3R	16655381	16656518	1.253774166107	16656035	1.151055392097	FBgn0027493	302	FBgn0038830	6084
574	X	9538780	9539708	1.253216266632	9539179	1.004240512848	FBgn0000233	230	FBgn0000233	230
575	X	6667821	6668663	1.253041744232	6668461	0.993972925039	FBgn0029907	30	FBgn0029907	30
576	2R	18675656	18676247	1.252789020538	18675776	1.075561947293	FBgn0050188	5030	FBgn0003062	93456
577	3R	24146113	24147370	1.252763748169	24146712	1.177081108093	FBgn0040108	7293	FBgn0040108	7293
578	3R	1553297	1554554	1.251596450806	1553832	1.146378368139	FBgn0037368	5431	FBgn0037372	26663
579	2R	5998015	5999075	1.2507853508	5998556	1.090770542622	FBgn0033529	6583	FBgn0033529	6583
580	3R	17239646	17240698	1.250759601593	17240128	1.071564393885	FBgn0051438	5279	FBgn0043012	144329
581	3R	8471417	8472578	1.250355958939	8471941	1.103372573853	FBgn0038071	1841	FBgn0038071	1841
582	3R	2548989	2550224	1.248086452484	2549023	1.03542637825	FBgn0051481	18762	FBgn0004054	20839
583	2R	13265367	13266496	1.247549057007	13266043	1.140205439399	FBgn0034275	882	FBgn0003545	3069
584	3R	8144392	8145695	1.247181415558	8144948	1.098385081572	FBgn0051432	3408	FBgn0010044	60810
585	3R	17441841	17442488	1.246770858765	17441931	1.09522562027	FBgn0046832	6315	FBgn0046832	6315
586	X	1992510	1993804	1.246708393097	1993075	1.211599860873	FBgn0004861	374	FBgn0025626	71783
587	3R	2714151	2715166	1.246508598328	2714546	1.064897418022	FBgn0001077	24500	FBgn0001077	24500
588	3L	13648395	13649470	1.246337890625	13648882	1.079426109791	FBgn0036379	8186	FBgn0036386	245374
589	X	16069803	16070677	1.245172023773	16070292	1.015092283487	FBgn0003933	17762	FBgn0003933	17762
590	2R	4715330	4716221	1.244972229004	4716078	1.11129840215	FBgn0033392	2856	FBgn0033400	82364
591	X	3682774	3683817	1.244969367981	3683223	1.085373205297	FBgn0000542	1890	FBgn0000542	1890
592	2R	11190534	11191311	1.244017601013	11191063	0.984230552401	FBgn0023441	468	FBgn0010426	3880
593	2R	3761724	3763054	1.242833137512	3762472	1.079395008087	FBgn0033277	3597	FBgn0010109	18332
594	2R	15580999	15582013	1.242647171021	15581204	0.992468467126	FBgn0004364	45170	FBgn0004364	45170
595	3R	18614655	18615778	1.241847991943	18615211	1.13662259719	FBgn0039026	5005	FBgn0039013	62589
596	X	4269777	4270752	1.241438865662	4270300	1.030984342098	FBgn0000179	12207	FBgn0029714	126904
597	X	6722831	6723857	1.240211009979	6723511	1.027600007899	FBgn0064122	9767	FBgn0064122	9767
598	3R	12598710	12599506	1.238983631134	12598942	1.021141903741	FBgn0020556	31	FBgn0020556	31
599	3R	8085171	8086375	1.238251686096	8085680	1.154403209686	FBgn0003651	1209	FBgn0010044	120078
600	2L	8846452	8847595	1.237112045288	8847028	1.111085779527	FBgn0052986	15779	FBgn0029123	21403
601	3R	6419598	6420723	1.237067222595	6420152	1.135871320963	FBgn0001235	44234	FBgn0001235	44234
602	2R	20088269	20089320	1.235997676849	20088631	1.007479190826	FBgn0020521	241	FBgn0035031	16964
603	X	19475802	19476823	1.235879421234	19476283	1.055985731237	FBgn0031048	520	FBgn0031047	3466
604	X	231516	232646	1.235087871552	231930	1.006876468658	FBgn0000022	5077	FBgn0000022	5077
605	2R	6714499	6715866	1.234287261963	6715116	1.120846888598	FBgn0033582	20004	FBgn0033590	37474
606	3R	14812904	14813846	1.234196662903	14813260	1.033068239689	FBgn0026239	3513	FBgn0026239	3513
607	X	442764	443610	1.23380613327	442840	0.98614654541	FBgn0003986	5023	FBgn0003986	5023
608	3L	17981482	17982356	1.233449935913	17982125	0.988685647647	FBgn0052192	23451	FBgn0020300	122538
609	2L	19156875	19159102	1.233385562897	19158664	1.181593179703	FBgn0032763	18967	FBgn0032762	29309
610	3L	20705242	20705894	1.232666015625	20705809	1.13689104716	FBgn0016696	431	FBgn0016696	431
611	2R	7064312	7065392	1.232258796692	7064820	1.189658164978	FBgn0000577	20703	FBgn0000577	20703
612	2R	9456579	9457717	1.232051372528	9457012	1.081604003906	FBgn0013733	1005	FBgn0033886	19299
613	3R	16818651	16820037	1.231781482697	16819102	1.038694493911	FBgn0038845	13607	FBgn0010770	122856
614	3L	15676685	15677804	1.227999687195	15677357	1.085482681499	FBgn0041160	12249	FBgn0041160	12249
615	2L	2447484	2448897	1.226059436798	2448068	1.138373178594	FBgn0012017	11976	FBgn0015816	44598
616	3L	1721803	1722656	1.225650787354	1722243	1.006448321872	FBgn0035266	139	FBgn0027903	36922
617	3R	15155443	15156445	1.224475860596	15155893	1.086823687834	FBgn0000463	3958	FBgn0000463	3958
618	X	19340798	19342011	1.221920967102	19341513	1.076288223267	FBgn0031023	2370	FBgn0040890	12367
619	3R	13542640	13543605	1.221842765808	13543175	1.066357803345	FBgn0003013	884	FBgn0003013	884
620	3R	26580261	26581560	1.22172164917	26580884	1.15702603845	FBgn0039801	8874	FBgn0003720	97153
621	2L	7295150	7296742	1.219861030579	7295831	1.136501967907	FBgn0004009	11330	FBgn0004009	11330
622	X	8676074	8676991	1.21887588501	8676513	0.971656406627	FBgn0052710	12055	FBgn0030061	116326
623	3L	15090133	15090820	1.218191623688	15090609	1.037131786346	FBgn0036481	32	FBgn0025776	81273
624	2L	2172173	2173183	1.216933250427	2172589	1.125529289246	FBgn0000097	6160	FBgn0000097	6160
625	3R	19018688	19019780	1.216585159302	19019219	1.126703977585	FBgn0011596	10537	FBgn0039066	58047
626	X	8619889	8620827	1.216289520264	8620344	1.044178664684	FBgn0026411	30667	FBgn0030061	60157
627	3L	11216882	11217901	1.2156457901	11217491	1.02142606062	FBgn0036150	7606	FBgn0041094	8765
628	2L	1517492	1518505	1.21354675293	1517979	1.053809951333	FBgn0001174	205	FBgn0001174	205
629	X	5869175	5870400	1.212667942047	5869672	1.109483572153	FBgn0029003	11258	FBgn0029840	65270
630	3R	6580461	6581404	1.211826324463	6580890	1.057197178111	FBgn0037829	466	FBgn0051390	5765
631	X	2255366	2256047	1.211497306824	2255807	1.054051876068	FBgn0040385	11248	FBgn0001150	29312
632	3L	17461313	17462267	1.210865497589	17461798	1.053770682391	FBgn0052185	1650	FBgn0036733	17372
633	2L	4597059	4598101	1.210643768311	4597547	1.079545736313	FBgn0053196	5584	FBgn0000227	86912
634	2L	6186158	6187179	1.210253715515	6186630	1.048776626587	FBgn0040951	3841	FBgn0031782	58868
635	3L	11330569	11331745	1.210114002228	11331115	1.10344517231	FBgn0036155	7717	FBgn0041094	104859
636	2R	5046414	5047348	1.208825588226	5046614	0.99598965278	FBgn0050337	4711	FBgn0025286	52382
637	3L	1755795	1756866	1.208777427673	1756398	1.093259138219	FBgn0013811	1216	FBgn0027903	2767
638	2R	8501253	8502231	1.207760810852	8501654	1.003811275258	FBgn0005624	4758	FBgn0005624	4758
639	2R	17220560	17221601	1.207068920135	17221009	0.992067280938	FBgn0004362	96	FBgn0004362	96
640	2L	14447353	14448224	1.205916881561	14447780	1.017444386202	FBgn0028844	3036	FBgn0005771	43082
641	2L	10762417	10763388	1.204144001007	10762790	1.101755823408	FBgn0027550	1643	FBgn0032298	7174
642	3R	6425501	6426349	1.203769683838	6425902	1.023605048656	FBgn0001235	38484	FBgn0001235	38484
643	3R	9540766	9541880	1.20327091217	9541361	1.077502012253	FBgn0054044	1435	FBgn0038175	2527
644	2R	13749754	13750965	1.202958106995	13750354	1.200149087345	FBgn0000658	2728	FBgn0000658	2728
645	X	447045	447904	1.202209949493	447517	0.9988489151	FBgn0003986	346	FBgn0003986	346
646	3L	18321124	18322386	1.202130317688	18321676	1.211320175844	FBgn0011706	41986	FBgn0011706	41986
647	2L	3833580	3834502	1.201775074005	3834022	0.99606738371	FBgn0004567	2820	FBgn0004567	2820
648	2R	5213626	5214595	1.201646327972	5214106	1.051494766684	FBgn0050002	2090	FBgn0023143	8965
649	X	9594632	9595781	1.196876525879	9595123	1.101859480143	FBgn0020378	3057	FBgn0000233	55714
650	3R	935241	936365	1.196593284607	935885	1.102214745113	FBgn0037293	17925	FBgn0010313	23477
651	2R	15145325	15146101	1.196148872375	15145439	0.998146837408	FBgn0003435	926	FBgn0034463	27207
652	2L	16226928	16227972	1.195100784302	16227453	1.139629953048	FBgn0028859	2643	FBgn0028897	30599
653	3L	6805130	6806238	1.194191455841	6805581	0.976555619921	FBgn0003995	41474	FBgn0035714	78721
654	X	10589008	10590637	1.193511009216	10589702	1.117019229465	FBgn0003204	22	FBgn0052672	23851
655	3R	14819218	14820073	1.193415641785	14819690	0.995856453391	FBgn0026239	9943	FBgn0026239	9943
656	3R	177780	178583	1.193052768707	178534	1.121296034919	FBgn0001204	6162	FBgn0001204	6162
657	3R	7953931	7954995	1.191780090332	7954510	1.062575519085	FBgn0037992	591	FBgn0037992	591
658	3R	17989145	17989815	1.191736698151	17989195	1.093108389113	FBgn0053335	1545	FBgn0053335	1545
659	3R	2565229	2566028	1.191435813904	2565642	0.974668166217	FBgn0051481	2143	FBgn0004054	4220
660	3R	2577393	2578445	1.191165924072	2577801	1.003180474043	FBgn0004053	2120	FBgn0004053	2120
661	X	17162643	17163624	1.190967082977	17163219	1.085934582879	FBgn0004854	14701	FBgn0000163	168343
662	3R	25111029	25111970	1.189684867859	25111428	0.961508105783	FBgn0039659	11523	FBgn0003525	29926
663	2L	13234359	13235665	1.189475536346	13234995	1.054776836844	FBgn0032493	400	FBgn0032493	400
664	2L	14553874	14554878	1.18779706955	14554416	1.012103438377	FBgn0028881	5341	FBgn0005771	63554
665	X	3544823	3545997	1.187757015228	3545337	1.005890790154	FBgn0023215	11375	FBgn0029672	115561
666	2R	16962231	16963047	1.187314510345	16962895	1.028941869736	FBgn0010415	25855	FBgn0010415	25855
667	2L	14157856	14158550	1.186367988586	14157904	1.036704778671	FBgn0028906	1578	FBgn0028876	110320
668	X	19614547	19616102	1.184607982635	19615393	1.089133655324	FBgn0031071	1472	FBgn0031071	1472
669	X	550248	550952	1.184411048889	550879	1.12957913535	FBgn0021764	7218	FBgn0025637	37986
670	3L	8638285	8639358	1.183515548706	8638916	1.002835326725	FBgn0001168	10790	FBgn0001168	10790
671	2R	3464409	3465345	1.183514118195	3464888	0.971398353577	FBgn0033240	2587	FBgn0033240	2587
672	3R	6178479	6179249	1.183402061462	6179102	0.981433232625	FBgn0015396	3196	FBgn0015396	3196
673	2L	12003266	12004109	1.181765079498	12003543	0.965716655438	FBgn0032394	1267	FBgn0032390	13579
674	3L	15759438	15760478	1.181033611298	15759962	1.114286571741	FBgn0036531	13715	FBgn0036537	40683
675	3R	12664925	12666039	1.180891036987	12665427	1.135843187571	FBgn0000014	9658	FBgn0020546	10299
676	3R	3738210	3739257	1.180867195129	3738716	1.013798058033	FBgn0014930	283	FBgn0037550	213339
677	2L	12082377	12083296	1.180078029633	12082844	1.032775710611	FBgn0003145	2948	FBgn0003145	2948
678	3R	2488389	2489390	1.179877281189	2488924	1.08681417914	FBgn0024912	3102	FBgn0026567	5320
679	2L	5233496	5234438	1.177103042603	5234003	1.034172185262	FBgn0051971	6763	FBgn0000228	44555
680	2R	9018384	9019316	1.176514625549	9018875	1.006042592666	FBgn0004638	131	FBgn0004638	131
681	3L	16373099	16373953	1.176291942596	16373738	0.967880998339	FBgn0014163	3360	FBgn0014163	3360
682	X	16153880	16154668	1.176248550415	16154271	1.010069878896	FBgn0004432	78	FBgn0053251	8832
683	3R	4515109	4516084	1.174952507019	4515638	1.026119849261	FBgn0001180	7902	FBgn0001180	7902
684	2R	8104695	8105757	1.174322128296	8105291	1.152063453899	FBgn0050055	81	FBgn0050055	81
685	2R	3743652	3744730	1.173449039459	3744294	1.022958110361	FBgn0010109	154	FBgn0010109	154
686	2R	3592480	3593304	1.17161655426	3593149	1.008758147558	FBgn0025469	1034	FBgn0021814	1301
687	3R	17291508	17292234	1.171115875244	17292117	1.029338229786	FBgn0038889	15930	FBgn0013984	114134
688	3L	18313511	18314759	1.170906543732	18314287	1.076905816793	FBgn0015946	44614	FBgn0011706	49375
689	3L	19008424	19009709	1.170755386353	19008943	1.098157584667	FBgn0002945	1647	FBgn0002945	1647
690	3L	11225432	11226657	1.168885231018	11226054	1.13837647438	FBgn0041094	202	FBgn0041094	202
691	X	6566794	6567489	1.168751716614	6566836	1.086597230699	FBgn0029895	11880	FBgn0029891	37802
692	X	17935742	17936582	1.168258666992	17936174	1.071118775536	FBgn0022724	265	FBgn0030891	16479
693	3R	24456941	24458044	1.167453289032	24457609	1.021685460035	FBgn0039590	3176	FBgn0001215	32080
694	3L	20942337	20943402	1.166958332062	20942737	1.042686760426	FBgn0037042	17180	FBgn0003415	18528
695	2R	7252357	7253347	1.165498733521	7252837	1.100932508707	FBgn0033649	13007	FBgn0033652	53439
696	3R	21828024	21828935	1.164387702942	21828457	1.081916213036	FBgn0002735	2877	FBgn0002735	2877
697	3R	2987942	2989187	1.163482666016	2988434	1.137354317833	FBgn0002306	117	FBgn0037481	7536
698	3R	10309662	10310603	1.163157463074	10310440	1.040627479553	FBgn0038233	26974	FBgn0038234	27150
699	2L	3825873	3826839	1.163093090057	3826721	1.030929652127	FBgn0003430	1041	FBgn0003430	1041
700	2R	14791115	14791980	1.16166305542	14791182	1.005928182602	FBgn0003254	593	FBgn0003254	593
701	2L	6923777	6924456	1.160552024841	6924296	1.036772171656	FBgn0004838	3586	FBgn0004838	3586
702	X	791520	792638	1.159261703491	791973	0.947421391805	FBgn0040340	80	FBgn0040345	4299
703	2R	18724758	18726087	1.158540248871	18726039	0.997765753004	FBgn0034834	6900	FBgn0034846	128196
704	3L	17521088	17522147	1.157727718353	17521665	0.979879743913	FBgn0025455	1382	FBgn0025455	1382
705	2R	8495903	8497264	1.157137870789	8496567	1.00900184407	FBgn0005624	329	FBgn0005624	329
706	X	10653694	10654858	1.155135154724	10654222	1.097493221885	FBgn0030235	13778	FBgn0030235	13778
707	2L	21620558	21621562	1.154245853424	21621008	1.034982681274	FBgn0023416	816	FBgn0022893	3487
708	2L	7057064	7058052	1.153631687164	7057496	1.020410180092	FBgn0031885	1190	FBgn0040954	6489
709	2R	3759670	3760482	1.152438640594	3759900	0.998391798564	FBgn0033277	6169	FBgn0010109	15760
710	3L	6722204	6723000	1.152435302734	6722255	0.986025381088	FBgn0035713	3978	FBgn0035713	3978
711	3R	12076972	12077780	1.151062965393	12077152	0.997038523356	FBgn0040237	12658	FBgn0011253	21024
712	3R	2826256	2827211	1.149910926819	2826801	1.007355976105	FBgn0000095	1851	FBgn0010774	79325
713	X	10955521	10956417	1.149472236633	10955597	1.06905470954	FBgn0015245	1906	FBgn0028686	14809
714	2L	6479595	6480436	1.149338722229	6479643	1.027969784207	FBgn0026571	846	FBgn0026571	846
715	2R	11331703	11332363	1.147996902466	11332282	1.020045852661	FBgn0050084	610	FBgn0050085	51726
716	3L	12677638	12678587	1.147906303406	12678031	1.011728197336	FBgn0014343	10336	FBgn0036306	50673
717	3L	15982310	15983446	1.147854804993	15982900	1.09463634491	FBgn0036558	5829	FBgn0044028	5839
718	2R	7045026	7045705	1.147793292999	7045583	1.029021089727	FBgn0000577	1466	FBgn0000577	1466
719	3R	12597397	12598324	1.147680282593	12597861	1.052818171183	FBgn0020556	1050	FBgn0020556	1050
720	X	18780959	18781637	1.145751953125	18781132	1.020036697388	FBgn0052541	16836	FBgn0030974	53562
721	3R	25328595	25329701	1.145175933838	25329127	1.175060939789	FBgn0039668	392	FBgn0040623	12311
722	3R	11819731	11821126	1.144268512726	11820565	1.123652526311	FBgn0003507	8642	FBgn0003507	8642
723	3R	26682862	26683676	1.144245147705	26683628	1.011961725023	FBgn0003720	5591	FBgn0003720	5591
724	2L	2161154	2162128	1.143853187561	2161333	0.998729302333	FBgn0031393	5573	FBgn0031393	5573
725	2R	16115233	16116137	1.143473625183	16115704	1.023306902717	FBgn0050153	3992	FBgn0046816	5240
726	3L	15199611	15200286	1.142694473267	15199659	1.144737541676	FBgn0029114	1241	FBgn0029114	1241
727	2L	9584998	9585758	1.142448425293	9585202	1.019927391639	FBgn0014179	3460	FBgn0015393	114632
728	3L	19527463	19528147	1.139657020569	19528059	1.021631717682	FBgn0067680	2340	FBgn0067680	2340
729	3R	27047024	27048057	1.139506816864	27047510	1.009586109835	FBgn0039831	1084	FBgn0039831	1084
730	2R	6600792	6601900	1.139073371887	6601542	1.009430773118	FBgn0040766	4586	FBgn0033581	64421
731	3R	15185040	15186017	1.138653755188	15185581	1.034605920315	FBgn0038697	14890	FBgn0000463	33646
732	2R	11043098	11043987	1.138407707214	11043526	1.001442628748	FBgn0019968	3575	FBgn0019968	3575
733	3R	25847310	25848269	1.136800765991	25847791	0.964590046141	FBgn0039738	189	FBgn0001281	16669
734	3L	14940199	14941172	1.135698318481	14940572	0.978556128109	FBgn0040296	672	FBgn0040296	672
735	2L	18479649	18480476	1.135049343109	18480276	1.004803021749	FBgn0032681	164	FBgn0032682	1140
736	2L	11970664	11971430	1.13477897644	11971276	1.00963679227	FBgn0041606	182	FBgn0032390	18688
737	2R	10851644	10852823	1.133481025696	10852332	1.087511539459	FBgn0034012	6694	FBgn0000996	43491
738	3R	13711299	13711998	1.133435249329	13711348	1.12970495224	FBgn0038558	20819	FBgn0038554	33252
739	X	17342148	17343109	1.133319854736	17342573	1.023754278819	FBgn0030842	19321	FBgn0030851	120840
740	2L	8545404	8546274	1.133060693741	8546189	1.009024190903	FBgn0011259	2856	FBgn0029004	17571
741	2L	6793930	6794816	1.132586956024	6794654	1.017475922902	FBgn0015777	4210	FBgn0025777	71299
742	3R	25091261	25092245	1.131570339203	25091702	0.980158525355	FBgn0003525	10200	FBgn0003525	10200
743	3R	7702652	7703432	1.131308078766	7703347	1.07195854187	FBgn0003312	390	FBgn0037955	55137
744	3R	27566202	27567065	1.131103992462	27566676	0.970398336649	FBgn0000557	2486	FBgn0039868	3912
745	2L	13828357	13829200	1.130616664886	13828727	1.02977662928	FBgn0004406	934	FBgn0001961	1012
746	X	12575938	12576514	1.130415916443	12576381	1.050553226471	FBgn0024308	1	FBgn0053963	82982
747	3R	16777021	16777983	1.130414485931	16777615	0.994137820076	FBgn0002921	3179	FBgn0038834	101344
748	2L	6410859	6411868	1.128677368164	6411393	1.075601816177	FBgn0031811	1311	FBgn0043854	38978
749	X	19667421	19668345	1.127239227295	19667898	0.959219820359	FBgn0031074	9962	FBgn0031079	18090
750	3L	10304253	10305567	1.126253604889	10305068	1.051316766178	FBgn0067716	11275	FBgn0000629	307009
751	3L	2662089	2662798	1.125486373901	2662142	1.052915943993	FBgn0035366	11068	FBgn0035357	46890
752	2L	21840866	21841755	1.125138759613	21841022	1.050607641538	FBgn0003866	24834	FBgn0003866	24834
753	3R	902116	902965	1.124732971191	902234	1.011194749312	FBgn0010313	10174	FBgn0010313	10174
754	3L	17344106	17345148	1.124256134033	17344641	1.114609612359	FBgn0036715	147	FBgn0026197	22076
755	2L	20336925	20337968	1.123095989227	20337583	1.020704830394	FBgn0011638	338	FBgn0011638	338
756	3L	9002881	9003978	1.123049736023	9003420	1.05399119854	FBgn0035956	9064	FBgn0028789	11904
757	3L	22075429	22076529	1.122433185577	22075953	0.991986870766	FBgn0037153	5996	FBgn0000100	66070
758	2L	7217753	7218679	1.122056484222	7217943	0.95870256424	FBgn0031897	2086	FBgn0031897	2086
759	2L	4489580	4490429	1.121994018555	4489998	0.965367635091	FBgn0011603	12974	FBgn0031609	26561
760	2R	6606317	6607133	1.121737003326	6606679	0.998178037008	FBgn0040765	9231	FBgn0033581	59284
761	3L	7111656	7112531	1.121712684631	7112006	0.952582836151	FBgn0023001	3541	FBgn0002775	12536
762	2R	5941831	5942853	1.120992660522	5942297	1.104543245756	FBgn0033522	772	FBgn0033522	772
763	3L	14563454	14564196	1.119860649109	14564003	0.993797475641	FBgn0040318	824	FBgn0028418	37980
764	3R	9718950	9719600	1.119373321533	9719002	1.06810092926	FBgn0000576	8579	FBgn0000576	8579
765	3R	9797684	9798857	1.119199752808	9798117	1.024325711387	FBgn0015270	7478	FBgn0038196	63770
766	2L	15327147	15327680	1.118606090546	15327632	1.109679996967	FBgn0001981	2161	FBgn0001981	2161
767	X	16478044	16478712	1.117677688599	16478642	0.953071880341	FBgn0030766	3800	FBgn0030766	3800
768	2R	17583526	17584601	1.1176404953	17584049	1.053827846751	FBgn0067102	425	FBgn0067102	425
769	2L	3022594	3023447	1.117175579071	3023015	0.978624540217	FBgn0031491	133	FBgn0031493	6174
770	3L	21531866	21532920	1.113761901855	21532299	1.011850420634	FBgn0023417	400	FBgn0028663	58596
771	3L	16008670	16009445	1.112451076508	16009240	0.997939369895	FBgn0003691	6674	FBgn0003691	6674
772	X	2001952	2002859	1.111251831055	2002468	1.039165854454	FBgn0004654	1176	FBgn0025626	81176
773	3L	22116356	22117378	1.111176967621	22116946	1.07201534159	FBgn0037152	17678	FBgn0037156	83568
774	4	521694	522571	1.11079788208	522063	0.955253124237	FBgn0004607	2038	FBgn0026777	193716
775	X	5990455	5991224	1.108839273453	5991081	0.998343626658	FBgn0029846	457	FBgn0029840	56139
776	X	5467746	5468733	1.108726024628	5468265	1.012344837189	FBgn0004687	470	FBgn0029783	42941
777	3L	14141898	14142653	1.107794284821	14142534	1.054222540422	FBgn0000411	1345	FBgn0000411	1345
778	3R	910895	911516	1.107489109039	911087	0.972844229804	FBgn0010313	1321	FBgn0010313	1321
779	3R	25123133	25124190	1.106676101685	25123715	0.977900589214	FBgn0039659	764	FBgn0003525	42213
780	X	12354355	12355146	1.105793476105	12355054	1.025719022751	FBgn0030397	3175	FBgn0015024	132666
781	2L	1076113	1077061	1.105695724487	1076964	1.063940134915	FBgn0003310	847	FBgn0003310	847
782	2L	13308766	13309398	1.103937625885	13309348	1.023176848888	FBgn0032504	1474	FBgn0022069	56840
783	3R	5167016	5167861	1.103495597839	5167377	1.006127357483	FBgn0053936	215	FBgn0053936	215
784	4	1001137	1001942	1.101467609406	1001854	1.015985488892	FBgn0039931	4337	FBgn0039930	47755
785	X	10446229	10446943	1.098925590515	10446277	1.000406477186	FBgn0030218	1655	FBgn0052680	107322
786	2L	522964	523999	1.098480224609	523630	1.002181582981	FBgn0003963	163	FBgn0003963	163
787	X	2154627	2155597	1.097565174103	2155034	0.966671854258	FBgn0023526	6132	FBgn0023526	6132
788	3L	9017258	9017941	1.095782279968	9017465	0.9679378782	FBgn0028789	2141	FBgn0028789	2141
789	2L	10506308	10507272	1.093400478363	10506719	0.997911873986	FBgn0011673	61	FBgn0032268	60571
790	3L	22717273	22718102	1.091811180115	22718014	1.063636493683	FBgn0037191	4266	FBgn0037200	88033
791	X	2247033	2247959	1.091281890869	2247480	1.077180014716	FBgn0040387	3660	FBgn0001150	37639
792	3L	10262858	10263778	1.090150356293	10263405	1.013394664316	FBgn0036080	16254	FBgn0000629	348672
793	2L	14039711	14040492	1.089725494385	14039785	0.998757145622	FBgn0028873	3379	FBgn0028876	7799
794	X	4298992	4299648	1.089589595795	4299451	1.01450030009	FBgn0000179	41358	FBgn0029714	97753
795	3L	6765382	6766041	1.086764335632	6765519	0.962134043376	FBgn0003995	1412	FBgn0035714	38659
796	2L	13377758	13378712	1.086616516113	13378185	0.995012591867	FBgn0032514	361	FBgn0032516	9114
797	3R	7604557	7605508	1.086277008057	7605067	0.981494258432	FBgn0011471	241	FBgn0011471	241
798	2L	5870529	5871755	1.086163043976	5871202	1.011625205769	FBgn0031745	8279	FBgn0031740	68947
799	X	20205551	20206514	1.085755348206	20206111	1.017709374428	FBgn0031107	957	FBgn0031106	1655
800	3L	17978081	17979079	1.085481643677	17978654	1.058218828837	FBgn0052192	26922	FBgn0020300	126009
801	3R	11243525	11244348	1.084984779358	11244290	1.066555658976	FBgn0067339	785	FBgn0067339	785
802	3R	22712434	22713358	1.084616184235	22712979	1.003750436446	FBgn0004359	5523	FBgn0002838	11301
803	3R	8837588	8838252	1.08406829834	8837694	1.0456422459	FBgn0020496	306	FBgn0038109	2077
804	2L	2181435	2182638	1.083432197571	2182035	0.988111078739	FBgn0031394	2937	FBgn0000097	3286
805	X	12415531	12416400	1.082822322845	12415694	1.041373512962	FBgn0030400	1425	FBgn0015024	72026
806	3L	9395293	9396249	1.081781864166	9395802	1.046381613787	FBgn0023129	1398	FBgn0023129	1398
807	X	9575481	9577022	1.080772399902	9576172	1.0437938869	FBgn0020378	22008	FBgn0000233	36763
808	3R	20084998	20085708	1.080583572388	20085272	0.949370656695	FBgn0051130	5709	FBgn0051130	5709
809	3L	19832797	19833704	1.079393386841	19833212	1.008141040802	FBgn0014037	10014	FBgn0014037	10014
810	3L	9437440	9438330	1.079063415527	9437913	0.950774809893	FBgn0052043	2889	FBgn0052043	2889
811	3L	16958101	16958743	1.078503131866	16958182	1.120346811083	FBgn0027593	6288	FBgn0025582	205934
812	3R	17466093	17467449	1.076014518738	17466672	1.009776711464	FBgn0046832	18426	FBgn0046832	18426
813	2L	8478320	8478958	1.074925422668	8478877	1.02520015023	FBgn0053194	1528	FBgn0032050	32958
814	3L	14546528	14547214	1.073638439178	14547121	1.016438908047	FBgn0040811	13732	FBgn0028418	21098
815	3L	15666620	15667554	1.069551944733	15667034	1.021082639694	FBgn0041160	1926	FBgn0041160	1926
816	4	426452	427112	1.06934928894	426562	1.016185188293	FBgn0039905	12922	FBgn0026777	98215
817	3R	4708994	4709759	1.069170475006	4709128	0.973343285647	FBgn0053551	20473	FBgn0053551	20473
818	2L	3540931	3541897	1.066613197327	3541529	0.969563035404	FBgn0024244	2278	FBgn0031549	11243
819	X	7152663	7153567	1.065401554108	7153172	0.997318997103	FBgn0024250	5	FBgn0024250	5
820	2L	15481462	15482417	1.062801361084	15482374	1.045639250014	FBgn0020371	1677	FBgn0003448	8176
821	2R	6046351	6047274	1.062670707703	6046733	1.050201864804	FBgn0005630	8342	FBgn0004399	22984
822	3L	3608000	3608796	1.06223487854	3608422	1.006365215077	FBgn0040694	3891	FBgn0053504	31067
823	3L	17919111	17920009	1.060256004333	17919526	1.017613530159	FBgn0052193	7393	FBgn0036762	107351
824	3L	10639217	10639870	1.059936523438	10639356	1.012232224147	FBgn0010762	666	FBgn0010762	666
825	3R	21854936	21855929	1.05904006958	21855019	0.981746912003	FBgn0002631	438	FBgn0002631	438
826	3L	14720236	14720916	1.058306217194	14720575	0.920672708087	FBgn0013263	5733	FBgn0036449	31107
827	2R	15550228	15551212	1.058268547058	15550664	1.00622216393	FBgn0034480	30814	FBgn0004364	75710
828	3L	18261455	18262431	1.056799411774	18261897	1.019064903259	FBgn0036784	2260	FBgn0011706	101765
829	2R	2505018	2505661	1.056549072266	2505135	0.97937336835	FBgn0050159	636	FBgn0033107	178262
830	3R	25958910	25959803	1.055555820465	25959358	0.942127625148	FBgn0003738	963	FBgn0065067	74176
831	3L	22879028	22879875	1.055488824844	22879451	1.009779244661	FBgn0037207	396	FBgn0037207	396
832	3L	12583205	12583865	1.055008888245	12583249	1.05719783571	FBgn0015919	824	FBgn0004926	82565
833	X	19695478	19696362	1.054626464844	19695525	1.040074613359	FBgn0031077	3936	FBgn0031079	9537
834	3L	4215804	4216507	1.054091453552	4215997	0.958334042476	FBgn0001257	3682	FBgn0011692	10271
835	2R	5496004	5497021	1.05309677124	5496603	1.033610680524	FBgn0024923	4371	FBgn0024923	4371
836	3R	17844324	17845097	1.051422119141	17844997	0.935010476546	FBgn0038922	107	FBgn0038925	8201
837	2L	1066220	1066905	1.04993057251	1066601	0.92068604862	FBgn0003310	11210	FBgn0003310	11210
838	2R	18195998	18196856	1.049320220947	18196772	0.973904085159	FBgn0020257	217	FBgn0020257	217
839	3R	16886128	16886967	1.049019813538	16886843	0.996775102615	FBgn0011672	326	FBgn0010770	55115
840	X	5381982	5382728	1.045650482178	5382686	1.004951688978	FBgn0065061	13067	FBgn0029771	20188
841	3L	12671072	12671989	1.044766426086	12671489	1.044977843761	FBgn0014343	3794	FBgn0036306	57215
842	2L	13373157	13374007	1.042812347412	13373205	0.985606723362	FBgn0032512	648	FBgn0032509	6739
843	2R	5211689	5212503	1.042053222656	5212016	0.972030864042	FBgn0050002	4180	FBgn0023143	6875
844	2R	16667011	16667901	1.041723251343	16667469	0.980250597	FBgn0050389	658	FBgn0034599	9073
845	2R	1627886	1628692	1.041327476501	1628333	0.945470869541	FBgn0033063	16445	FBgn0033062	35325
846	3R	21020520	21021357	1.040311813354	21020919	0.996919239269	FBgn0039288	363	FBgn0039288	363
847	3L	20583062	20583777	1.03947687149	20583102	0.991603427463	FBgn0037014	12031	FBgn0001320	46102
848	X	19518432	19519630	1.037787437439	19519224	1.002299084383	FBgn0031057	1539	FBgn0031057	1539
849	2R	10871815	10872563	1.037736415863	10871897	1.003150272369	FBgn0034013	6880	FBgn0000996	23926
850	2R	10485041	10485717	1.037271022797	10485175	1.002896135504	FBgn0033987	6998	FBgn0033987	6998
851	3R	25325242	25325953	1.036869049072	25325478	0.985222276052	FBgn0039668	4041	FBgn0040623	8662
852	X	15501979	15502638	1.036713600159	15502315	1.0132188797	FBgn0030665	916	FBgn0030671	35747
853	2R	16982481	16983421	1.036639213562	16982960	1.05220590319	FBgn0010415	5790	FBgn0010415	5790
854	X	19608965	19609636	1.036528587341	19609120	1.00613293281	FBgn0031071	7745	FBgn0031071	7745
855	3R	12343213	12344073	1.03649187088	12343330	1.004877914082	FBgn0038441	4158	FBgn0027053	47507
856	3R	24159529	24160344	1.036329746246	24159622	1.015673319499	FBgn0039579	618	FBgn0040108	5617
857	3R	18963651	18964621	1.035230636597	18964124	0.967449307442	FBgn0004644	3757	FBgn0051457	10418
858	3R	6048124	6048817	1.03319978714	6048781	0.968484507667	FBgn0037797	301	FBgn0037797	301
859	X	3018512	3019180	1.032075881958	3018859	0.92699727416	FBgn0028746	10419	FBgn0028746	10419
860	2R	18714092	18715161	1.031838417053	18714612	1.084326211144	FBgn0034834	4527	FBgn0003062	132292
861	3R	10396173	10397248	1.030828475952	10396726	1.15652012825	FBgn0004629	1363	FBgn0004629	1363
862	3L	8987118	8988481	1.030694007874	8987731	1.104715178995	FBgn0035955	3933	FBgn0035954	8586
863	2R	14781497	14782595	1.029965400696	14781976	1.009971282061	FBgn0034423	7199	FBgn0003254	8613
864	3R	12554956	12555875	1.028799533844	12555492	1.000779002905	FBgn0003944	4856	FBgn0063261	21619
865	2L	11452442	11453327	1.027641296387	11452948	0.99682448892	FBgn0004579	7345	FBgn0004579	7345
866	X	20220400	20221172	1.027403593063	20220441	1.034550507863	FBgn0031108	3843	FBgn0031114	14215
867	2L	6498751	6499401	1.025564193726	6499277	1.006638336182	FBgn0051637	635	FBgn0031822	8449
868	X	991494	992247	1.02440571785	992016	0.980021170207	FBgn0040365	10483	FBgn0026875	101438
869	3R	19653469	19654049	1.018010139465	19653588	1.028647343318	FBgn0004186	4	FBgn0004186	4
870	2R	4363868	4364503	1.016424655914	4364312	1.03444852829	FBgn0011286	7892	FBgn0033341	48873
871	3R	16952782	16953510	1.016386985779	16953150	0.930139958858	FBgn0023423	52	FBgn0010770	11192
872	X	266232	267124	1.015598773956	266286	1.017001310984	FBgn0002561	259	FBgn0002561	259
873	X	3707062	3707745	1.015326023102	3707656	1.016172885895	FBgn0019661	268	FBgn0019661	268
874	2R	20569019	20570122	1.014452934265	20569635	1.036460034988	FBgn0001148	55	FBgn0001148	55
875	3L	1444247	1444935	1.01082611084	1444300	1.022651884291	FBgn0004635	3024	FBgn0004635	3024
876	3L	15655977	15656676	1.010495185852	15656065	1.029414558411	FBgn0053999	1459	FBgn0041160	9043
877	X	4504684	4505473	1.004905700684	4505102	0.970313016106	FBgn0029719	5417	FBgn0025615	10033
878	3R	11171098	11171826	1.003567695618	11171475	0.971503033358	FBgn0019925	430	FBgn0013269	12611
879	3R	11811676	11812624	1.003519535065	11812127	1.013731257121	FBgn0003507	204	FBgn0003507	204
880	2L	21021540	21022342	1.003037452698	21021970	1.020882185768	FBgn0010395	18455	FBgn0023388	107975
881	X	2003262	2003906	1.002942085266	2003785	1.016846084595	FBgn0013432	1971	FBgn0025626	82493
882	3L	22201280	22201860	1.00254201889	22201768	0.96468667984	FBgn0004179	666	FBgn0037156	1254
883	2L	12085453	12086106	1.000519752502	12085904	0.969969235934	FBgn0003145	112	FBgn0003145	112
884	3L	732841	733505	0.999868392944	733430	0.977411365509	FBgn0000575	492	FBgn0000575	492
885	2R	3749297	3750031	0.993493556976	3749662	0.988797580495	FBgn0013726	580	FBgn0010109	5522
886	2R	20523551	20524214	0.992981910706	20523638	0.962023311191	FBgn0004055	3988	FBgn0005634	4565
887	2R	3039003	3039660	0.99162530899	3039364	0.946358025074	FBgn0022772	1843	FBgn0022772	1843
888	3R	14123820	14124599	0.990280151367	14124555	0.962590429518	FBgn0010877	51	FBgn0024432	372
889	2L	2814860	2815584	0.988040924072	2815454	0.994228363037	FBgn0031463	32	FBgn0031459	45317
890	X	20217053	20217697	0.987346410751	20217098	0.973682456546	FBgn0031108	7186	FBgn0031106	12642
891	3L	15294821	15295559	0.986734390259	15294946	0.98601269722	FBgn0036494	7013	FBgn0036494	7013
892	3R	21849932	21850965	0.984843254089	21850466	0.975319525775	FBgn0002629	251	FBgn0002629	251
893	2R	7497926	7498634	0.982564926147	7498319	0.931349039078	FBgn0053145	540	FBgn0011704	3031
894	2R	4180122	4180965	0.979949951172	4180531	0.996313158671	FBgn0010609	2863	FBgn0050353	10512
895	2L	21166400	21167271	0.977450370789	21167191	1.005864461263	FBgn0000239	99	FBgn0024371	23353
896	X	14668880	14669537	0.977342128754	14669489	1.03989636898	FBgn0030583	1173	FBgn0052590	3483
897	2L	2196388	2197197	0.973967552185	2196541	0.98196943601	FBgn0031395	4169	FBgn0031395	4169
898	X	19722681	19723364	0.973602771759	19723320	0.99046643575	FBgn0000076	677	FBgn0031079	37332
899	3R	12628355	12629147	0.970524311066	12628756	0.992138021133	FBgn0015230	14723	FBgn0020556	29845
900	3L	22520147	22521075	0.969077110291	22520908	1.028027534485	FBgn0037171	3414	FBgn0004449	179180
901	3R	8474495	8475385	0.968851089478	8475338	0.933445188734	FBgn0038071	1556	FBgn0038071	1556
902	X	7182148	7182808	0.966988563538	7182380	0.986964003245	FBgn0026144	226	FBgn0026144	226
903	X	6312423	6313135	0.965788841248	6313003	0.969147985632	FBgn0029871	1061	FBgn0029873	56706
904	X	19612222	19612896	0.962589025497	19612808	1.034867869483	FBgn0031071	4057	FBgn0031071	4057
905	3R	2550916	2551626	0.95969581604	2551164	0.937876955668	FBgn0051481	16621	FBgn0004054	18698
906	X	1979039	1979736	0.954140663147	1979416	0.915632101206	FBgn0004860	1536	FBgn0025626	58124
907	2L	5943901	5944657	0.951043605804	5944251	1.004730820656	FBgn0001128	569	FBgn0000308	36774
908	2R	8963226	8963898	0.947956085205	8963850	0.97508653005	FBgn0050062	1605	FBgn0050062	1605
909	3L	20856129	20856833	0.946012496948	20856568	0.946377481733	FBgn0037035	5099	FBgn0003415	104697
910	X	6530856	6531773	0.939405918121	6531306	0.949069920708	FBgn0029891	2272	FBgn0029891	2272
911	3L	114683	115474	0.937065124512	114859	0.94904275374	FBgn0020386	1875	FBgn0035105	53095
912	X	10972413	10973078	0.936957597733	10972574	1.001963311976	FBgn0010391	1747	FBgn0028686	2168
913	X	14063541	14064261	0.926434516907	14064067	1.018826704759	FBgn0053249	2036	FBgn0002873	17713
914	X	9313230	9313912	0.924623012543	9313863	1.039084076881	FBgn0030133	31479	FBgn0030136	85977
915	2R	16343193	16343958	0.917045593262	16343828	0.993930729953	FBgn0011674	182	FBgn0016984	3832
916	2L	13548114	13548746	0.901918888092	13548198	0.962246894836	FBgn0023407	1125	FBgn0028546	93073
917	2R	2269730	2270399	0.898303031921	2269767	0.999869134691	FBgn0033101	932	FBgn0022224	52483
918	3L	7389508	7390408	0.893779754639	7389988	0.945239782333	FBgn0063083	9718	FBgn0014011	19138
919	X	8439210	8440117	0.892907142639	8439678	1.031225092271	FBgn0040929	2052	FBgn0030054	11860
920	3L	2549559	2550471	0.871755599976	2550032	1.028606033325	FBgn0010905	12223	FBgn0024939	20950
921	X	2581481	2582149	0.852447509766	2581800	0.930140680737	FBgn0024977	1063	FBgn0024978	6541
