# Supplementary material for: Developmental roles of 21 Drosophila transcription factors are determined by quantitative differences in binding to an overlapping set of thousands of genomic regions
Source: Genome Biol. 2009 Jul 23;10(7):R80. doi: 10.1186/gb-2009-10-7-r80 (PMC2728534; doi:10.1186/gb-2009-10-7-r80)
Supplement: Additional data file 6 — Genomic coordinates of regions bound by each factor for the 1% FDR data set, locations and scores of peak windows, and the closest gene and closest transcribed gene for each peak. [file gb-2009-10-7-r80-S6.zip › Additional Data File 3 1% FDR bound regions/shn_3_040108-sym-1_table.txt]

Interval	Chr	Bound_Region_Start	Bound_Region_Stop	Bound_Region_Score	Peak_start	Peak_score	Closest_gene	Closest_gene_dist	Closest_transcribed_gene	Closest_transcribed_gene_dist
1	X	7144410	7146274	3.723182678223	7144957	3.309765815735	FBgn0024250	8220	FBgn0024250	8220
2	2L	8845948	8848032	3.33078289032	8846995	3.361444473267	FBgn0052986	15812	FBgn0029123	21370
3	3L	14114561	14118205	3.260540008545	14117203	3.135655615065	FBgn0042630	20620	FBgn0000411	26676
4	X	7164954	7168322	2.938652038574	7167446	2.503837406635	FBgn0029943	1530	FBgn0024250	14269
5	X	6667152	6669115	2.876109600067	6668235	2.616048842669	FBgn0029907	256	FBgn0029907	256
6	2L	8848477	8850399	2.800670146942	8849500	2.820106899037	FBgn0052986	13307	FBgn0029123	23875
7	3L	15004036	15006496	2.728129863739	15004919	2.410700827837	FBgn0036465	2910	FBgn0036465	2910
8	3L	16455627	16457611	2.63569355011	16456662	2.449288648718	FBgn0003515	6251	FBgn0014163	79564
9	X	7151164	7153872	2.614851474762	7153008	2.346057918337	FBgn0024250	169	FBgn0024250	169
10	2L	13226642	13228214	2.484403133392	13227537	2.085678885965	FBgn0032490	316	FBgn0032491	2180
11	2R	6706700	6708593	2.480461120605	6707674	2.297439378851	FBgn0003396	17947	FBgn0033581	41711
12	X	7137822	7140050	2.388906002045	7139148	2.130029233297	FBgn0025549	2608	FBgn0025549	2608
13	2L	13224685	13226258	2.382093906403	13225559	2.233057106242	FBgn0032489	353	FBgn0032489	353
14	2L	9145766	9147212	2.374248027802	9146638	1.839816437827	FBgn0051887	16795	FBgn0051887	16795
15	2R	6712620	6713987	2.340103149414	6713485	1.732182562351	FBgn0033582	21635	FBgn0033590	39105
16	3L	14100383	14102038	2.337757587433	14101223	2.099924311918	FBgn0042630	4640	FBgn0000411	42656
17	3L	15009924	15011425	2.286865711212	15010557	2.12355402112	FBgn0025776	1221	FBgn0025776	1221
18	3R	17866875	17868459	2.253581047058	17867694	1.970109313726	FBgn0017397	220	FBgn0017397	220
19	2R	13267279	13269057	2.203372955322	13268237	2.036238866694	FBgn0034276	3044	FBgn0003545	5263
20	2R	18021307	18022743	2.161219596863	18022025	1.845619257759	FBgn0034735	22229	FBgn0034743	91678
21	2R	20564158	20565586	2.142148971558	20564894	1.836657226086	FBgn0001148	4686	FBgn0001148	4686
22	3R	7203889	7204990	2.129122257233	7204568	1.814242810011	FBgn0004595	6058	FBgn0026064	28201
23	2L	8871625	8873173	2.117765903473	8872347	1.815883848402	FBgn0032072	5580	FBgn0029123	46722
24	3R	13373146	13374449	2.050936698914	13373834	1.71800211072	FBgn0038519	1603	FBgn0025571	7689
25	2R	9085028	9087039	2.028836250305	9086003	1.801874833948	FBgn0033857	4133	FBgn0033856	11551
26	X	15458112	15459612	1.971903800964	15458794	1.660271930695	FBgn0003463	1683	FBgn0003463	1683
27	2R	5588513	5589801	1.961458206177	5589158	1.609375308542	FBgn0033483	1020	FBgn0033483	1020
28	3R	169340	170909	1.946461677551	170045	1.750385312473	FBgn0001204	2327	FBgn0001204	2327
29	2R	6714252	6716162	1.933993339539	6714995	1.619436151841	FBgn0033582	20125	FBgn0033590	37595
30	2R	4583038	4584868	1.842636108398	4584171	1.568533729104	FBgn0011746	3257	FBgn0065074	23446
31	3R	11245743	11246856	1.822702884674	11246371	1.437214136124	FBgn0067339	2866	FBgn0067339	2866
32	X	448948	450467	1.815878868103	449731	1.753305547378	FBgn0003986	1868	FBgn0003986	1868
33	3L	883589	884688	1.815591812134	884231	1.390169799328	FBgn0035176	2232	FBgn0035164	63185
34	2R	16608759	16609973	1.795566558838	16609366	1.469634234905	FBgn0015721	146	FBgn0011824	4481
35	3R	25373043	25374645	1.793494701385	25373740	1.725679313435	FBgn0000492	8369	FBgn0040623	56924
36	3R	3938197	3939502	1.782249450684	3938856	1.599963545799	FBgn0004210	7799	FBgn0037550	13199
37	2R	18713848	18715229	1.763690948486	18714612	1.601920969346	FBgn0034834	4527	FBgn0003062	132292
38	2L	5239069	5240323	1.760902404785	5239636	1.468852435841	FBgn0051971	1130	FBgn0000228	38922
39	2L	1517492	1518813	1.743818283081	1518210	1.402331590652	FBgn0001174	26	FBgn0001174	26
40	2R	5566753	5569098	1.740294456482	5568403	1.557430716122	FBgn0010385	2023	FBgn0033476	7972
41	2L	15318751	15320050	1.737134933472	15319366	1.566331418355	FBgn0041103	3531	FBgn0001981	10427
42	3L	14932952	14933982	1.722927093506	14933427	1.246339966269	FBgn0026320	1179	FBgn0026320	1179
43	3R	25132222	25133547	1.712369918823	25132789	1.576575819651	FBgn0039659	9838	FBgn0003525	51287
44	2L	8841108	8842644	1.712111473083	8841892	1.704101986355	FBgn0029123	16267	FBgn0029123	16267
45	3L	6740635	6741865	1.66284942627	6741223	1.547569301393	FBgn0052392	4030	FBgn0035714	14363
46	2L	8875537	8876622	1.627599239349	8876119	1.327395558357	FBgn0032072	9352	FBgn0029123	50494
47	2L	18145581	18146435	1.622421264648	18146353	1.302513652378	FBgn0041184	1986	FBgn0041184	1986
48	2R	7311109	7312317	1.618540287018	7311604	1.380571037531	FBgn0033652	5328	FBgn0033652	5328
49	3L	2368781	2369965	1.617078781128	2369369	1.349923638737	FBgn0052299	4397	FBgn0052299	4397
50	2L	18778336	18779562	1.614639282227	18778954	1.393995341133	FBgn0045852	721	FBgn0032717	56642
51	2R	15145055	15146367	1.591897964478	15145709	1.434736967087	FBgn0003435	656	FBgn0034463	26937
52	2L	15470638	15471680	1.568898200989	15471185	1.223202526569	FBgn0003448	3013	FBgn0003448	3013
53	2L	5236913	5238007	1.550982475281	5237385	1.344119015862	FBgn0051971	3381	FBgn0000228	41173
54	3R	8471218	8472271	1.538102626801	8471749	1.209497928619	FBgn0038071	2033	FBgn0038071	2033
55	3L	15552922	15553756	1.537375450134	15553619	1.197120626767	FBgn0036516	194	FBgn0036516	194
56	3L	14929782	14930850	1.51863861084	14930366	1.29404818217	FBgn0026320	4240	FBgn0026320	4240
57	3L	22069192	22070336	1.511967658997	22069747	1.337198138237	FBgn0037153	210	FBgn0000100	59864
58	3R	24686749	24687695	1.507370948792	24687138	1.205199970919	FBgn0028373	2223	FBgn0028373	2223
59	3R	2579503	2580779	1.507095813751	2580166	1.26600966734	FBgn0004053	245	FBgn0004053	245
60	3L	2421711	2423082	1.505282878876	2422282	1.425296723843	FBgn0052306	24752	FBgn0053231	26406
61	3L	9002706	9003949	1.497099399567	9003420	1.300269752741	FBgn0035956	9064	FBgn0028789	11904
62	3R	4666656	4668104	1.492884635925	4667354	1.439179301262	FBgn0037638	17222	FBgn0011966	20248
63	2R	18236383	18237490	1.483087062836	18236970	1.325356074742	FBgn0028371	7453	FBgn0020257	40415
64	3L	5956368	5957447	1.482381820679	5956973	1.255598545074	FBgn0035656	7021	FBgn0035656	7021
65	2L	22006325	22007281	1.481256484985	22006860	1.199304282665	FBgn0053987	49	FBgn0032979	149894
66	3L	14720076	14721162	1.476437568665	14720645	1.200296348996	FBgn0013263	5663	FBgn0036449	31037
67	2L	2164607	2165420	1.473744392395	2165344	1.117067909241	FBgn0031393	9584	FBgn0031393	9584
68	3R	17284152	17284891	1.455748081207	17284736	1.119357983271	FBgn0011278	12694	FBgn0013984	121515
69	2R	11269994	11271109	1.452279567719	11270613	1.224113285542	FBgn0050089	28352	FBgn0050089	28352
70	2L	3580600	3581268	1.443573951721	3580754	1.265775362651	FBgn0004892	12	FBgn0002985	25994
71	3L	7883088	7883899	1.441689491272	7883132	1.220113648309	FBgn0003041	2766	FBgn0003041	2766
72	2L	2456536	2457378	1.436724662781	2456974	1.188909828663	FBgn0012017	3070	FBgn0015816	35692
73	X	8620143	8621013	1.436573028564	8620587	1.193303616842	FBgn0026411	30424	FBgn0030061	60400
74	3L	22336426	22337402	1.428486824036	22336920	1.254447162151	FBgn0004449	4808	FBgn0004449	4808
75	2L	414630	415539	1.426080703735	415104	1.186769843102	FBgn0023444	35	FBgn0023444	35
76	2R	1145354	1146409	1.418001651764	1145957	1.312821418047	FBgn0033028	14214	FBgn0027507	15070
77	2L	8831857	8832989	1.41760969162	8832338	1.195969301112	FBgn0029123	6713	FBgn0029123	6713
78	2L	701480	702570	1.412707328796	702079	1.236207771301	FBgn0000497	12889	FBgn0015621	117885
79	3R	2635875	2636731	1.407477378845	2636274	1.102700054646	FBgn0046833	978	FBgn0046833	978
80	3R	7598985	7599957	1.397938728333	7599319	1.097373934353	FBgn0037947	2047	FBgn0037947	2047
81	3L	13351728	13352658	1.394538879395	13352139	1.178626761717	FBgn0036349	393	FBgn0036349	393
82	2R	6698956	6700053	1.374249458313	6699499	1.156506210566	FBgn0003396	9772	FBgn0033581	33536
83	2L	18594112	18595106	1.362011909485	18594598	1.249888926744	FBgn0003270	1469	FBgn0032693	54315
84	X	2321432	2322427	1.358468055725	2321950	1.254170099894	FBgn0040388	4209	FBgn0004050	18025
85	X	2841018	2841696	1.347980976105	2841620	1.170588387383	FBgn0003285	11632	FBgn0004647	149408
86	2R	19080670	19081253	1.339861869812	19081204	1.167001315526	FBgn0015903	8707	FBgn0015903	8707
87	3L	6078264	6079156	1.332461357117	6078736	1.215666518492	FBgn0005658	6667	FBgn0035675	29230
88	3L	14723884	14724816	1.318882465363	14724268	1.194005697966	FBgn0013263	2040	FBgn0036449	27414
89	3R	20574754	20575654	1.317771434784	20574830	1.186488103867	FBgn0003719	626	FBgn0003719	626
90	2R	15581256	15582168	1.316910743713	15581678	1.176774193259	FBgn0004364	44696	FBgn0004364	44696
91	2R	5485369	5486226	1.316353797913	5485781	1.117896641002	FBgn0033471	2819	FBgn0027619	5008
92	X	8266041	8266883	1.310869216919	8266763	1.183875846863	FBgn0026758	3737	FBgn0052711	11432
93	3R	17430967	17431708	1.295952796936	17431622	1.206680615743	FBgn0046832	16624	FBgn0046832	16624
94	3L	15676615	15677841	1.294040203094	15677143	1.256069519941	FBgn0041160	12035	FBgn0041160	12035
95	3L	16738161	16738980	1.28458404541	16738863	1.11360094764	FBgn0036660	6111	FBgn0036660	6111
96	3R	14816397	14817278	1.279893875122	14816885	1.202202647924	FBgn0026239	7138	FBgn0026239	7138
97	3R	11243632	11244519	1.274592399597	11244250	1.108774185181	FBgn0067339	745	FBgn0067339	745
98	2L	8825196	8825941	1.274010658264	8825425	1.112419469016	FBgn0029123	200	FBgn0029123	200
99	2L	17218075	17218762	1.263025283813	17218681	1.179443359375	FBgn0051745	22798	FBgn0032633	161395
100	2L	15329357	15330033	1.262351989746	15329919	1.139657280662	FBgn0001981	126	FBgn0001981	126
101	2R	2084764	2085955	1.261886119843	2085420	1.177277004018	FBgn0033076	27371	FBgn0041145	36898
102	X	16050593	16051715	1.251386642456	16051163	1.208344683928	FBgn0000459	492	FBgn0000459	492
103	3R	16117261	16118512	1.244765758514	16117785	1.175269424915	FBgn0028386	1203	FBgn0028386	1203
104	2R	9441079	9442118	1.234451293945	9441660	1.203790921431	FBgn0013733	16357	FBgn0033886	34651
105	3R	20122955	20123630	1.228106021881	20123576	1.169243574142	FBgn0000368	2438	FBgn0000368	2438
106	3L	19136632	19137406	1.227472305298	19137011	1.096085786819	FBgn0016797	1126	FBgn0016797	1126
107	2L	14435691	14436455	1.2261967659	14435787	1.097587013245	FBgn0028871	10656	FBgn0005771	55075
108	X	15480524	15481303	1.220723152161	15480669	1.102705088529	FBgn0030663	2441	FBgn0003463	20192
109	3R	4293126	4293803	1.200532913208	4293720	1.137639141083	FBgn0051369	24173	FBgn0040529	126957
110	3L	4213878	4214599	1.17073059082	4213947	1.126860777537	FBgn0001257	5732	FBgn0011692	12321
111	2R	18197477	18198437	1.160945415497	18198033	1.088786012986	FBgn0020257	1478	FBgn0020257	1478
112	3R	173881	174686	1.15784072876	174456	1.083175182343	FBgn0001204	2084	FBgn0001204	2084
113	2L	19215704	19216615	1.150178909302	19215779	1.166712522507	FBgn0015380	29504	FBgn0032762	86424
114	2R	9078885	9080132	1.149544715881	9079512	1.177405469558	FBgn0033856	5060	FBgn0033856	5060
115	3R	1036990	1037814	1.141990423203	1037543	1.092591571808	FBgn0000340	5604	FBgn0000340	5604
116	3R	17273266	17273928	1.132497787476	17273882	1.207751592	FBgn0011278	1840	FBgn0013984	132369
117	2L	1410610	1411315	1.11745262146	1410844	1.084792477744	FBgn0002543	9605	FBgn0002543	9605
118	X	18518777	18519413	1.103998184204	18519060	1.051677195231	FBgn0004959	646	FBgn0004959	646
119	3L	22333957	22334683	1.099276542664	22334097	1.101799358021	FBgn0004449	7631	FBgn0004449	7631
120	3R	21009143	21009763	1.084815979004	21009359	1.093745231628	FBgn0039286	1376	FBgn0039286	1376
121	3L	13048174	13048951	0.962064266205	13048545	1.069463224972	FBgn0036345	12691	FBgn0036342	27574
