# Supplementary material for: Developmental roles of 21 Drosophila transcription factors are determined by quantitative differences in binding to an overlapping set of thousands of genomic regions
Source: Genome Biol. 2009 Jul 23;10(7):R80. doi: 10.1186/gb-2009-10-7-r80 (PMC2728534; doi:10.1186/gb-2009-10-7-r80)
Supplement: Additional data file 6 — Genomic coordinates of regions bound by each factor for the 1% FDR data set, locations and scores of peak windows, and the closest gene and closest transcribed gene for each peak. [file gb-2009-10-7-r80-S6.zip › Additional Data File 3 1% FDR bound regions/sna_1_081506-sym-1_table.txt]

Interval	Chr	Bound_Region_Start	Bound_Region_Stop	Bound_Region_Score	Peak_start	Peak_score	Closest_gene	Closest_gene_dist	Closest_transcribed_gene	Closest_transcribed_gene_dist
1	X	448418	451067	3.361083984375	449653	3.072174801546	FBgn0003986	1790	FBgn0003986	1790
2	X	7164860	7167296	3.345254898071	7165950	2.962787246704	FBgn0029943	3026	FBgn0024250	12773
3	X	11677149	11680009	3.119333267212	11678619	2.70312840598	FBgn0030340	1483	FBgn0030350	42598
4	3L	1444452	1446705	2.986612319946	1445516	2.684122800827	FBgn0004635	1808	FBgn0004635	1808
5	X	15479700	15482193	2.903668880463	15480846	2.752559789022	FBgn0030663	2618	FBgn0003463	20369
6	2R	2891632	2894292	2.75193977356	2892644	2.339909329134	FBgn0033159	1038	FBgn0033159	1038
7	3R	15175096	15177208	2.722270488739	15176242	2.335654623368	FBgn0038697	24229	FBgn0000463	24307
8	2L	15473180	15477030	2.700701713562	15475983	2.338161230087	FBgn0003448	1785	FBgn0003448	1785
9	3R	21860717	21863495	2.697700500488	21861908	2.631780287799	FBgn0002633	852	FBgn0002633	852
10	3L	19526805	19528678	2.657214164734	19527697	2.344184763291	FBgn0067680	2702	FBgn0067680	2702
11	2L	5869898	5872239	2.655614852905	5871202	2.40755036298	FBgn0031745	8279	FBgn0031740	68947
12	X	6881644	6883430	2.651979446411	6882432	2.073052247365	FBgn0029931	3412	FBgn0029931	3412
13	3L	7882447	7884403	2.620707511902	7883389	2.239621667301	FBgn0003041	2509	FBgn0003041	2509
14	2R	9083162	9087561	2.554251670837	9085779	2.469814749325	FBgn0033857	4357	FBgn0033856	11327
15	2L	16318633	16320505	2.529781341553	16319590	2.308447950027	FBgn0000250	2440	FBgn0000250	2440
16	2L	15480801	15483202	2.514190196991	15482013	2.366855677436	FBgn0020371	1316	FBgn0003448	7815
17	3L	14932522	14935244	2.488724708557	14933498	2.146014494054	FBgn0026320	1108	FBgn0026320	1108
18	2R	11304454	11306608	2.478823184967	11305521	2.196743011475	FBgn0050321	2666	FBgn0050089	63260
19	2R	7309322	7312461	2.472108840942	7310307	2.160388245302	FBgn0033652	4031	FBgn0033652	4031
20	X	7141470	7143356	2.460762023926	7142389	2.214583789601	FBgn0025549	5849	FBgn0025549	5849
21	3R	8895180	8898996	2.391353607178	8896087	2.205611649682	FBgn0004666	12606	FBgn0003308	37828
22	2R	1701145	1704787	2.381904602051	1703842	2.291027218103	FBgn0033068	447	FBgn0033068	447
23	3R	13906024	13908207	2.362923622131	13907129	2.302307521596	FBgn0038566	286	FBgn0038566	286
24	3R	21849417	21851299	2.362587451935	21850499	2.049151957035	FBgn0002629	284	FBgn0002629	284
25	X	6667152	6669397	2.362560272217	6668377	2.086232483387	FBgn0029907	114	FBgn0029907	114
26	2L	9987523	9990460	2.338851928711	9988454	1.902639389038	FBgn0040965	3797	FBgn0040965	3797
27	2L	13226481	13228422	2.326529026031	13227321	2.002233336954	FBgn0032490	532	FBgn0032489	2115
28	2L	18611029	18612692	2.315017700195	18611976	1.95721357009	FBgn0032692	20	FBgn0032693	36937
29	3R	9540204	9542446	2.311305999756	9541470	2.268075185664	FBgn0054044	1544	FBgn0038175	2418
30	2L	14261274	14262956	2.305968761444	14262065	2.083766740911	FBgn0004002	1457	FBgn0028529	93015
31	3L	4674848	4678911	2.277273654938	4677460	1.830455106847	FBgn0042199	1066	FBgn0042199	1066
32	3L	14114443	14116204	2.241228580475	14115290	1.968453228474	FBgn0042630	18707	FBgn0000411	28589
33	3L	14416946	14418935	2.227783203125	14418047	1.905466645956	FBgn0036424	35456	FBgn0036424	35456
34	2R	13315617	13317704	2.227488517761	13316724	2.132766842842	FBgn0004586	928	FBgn0004586	928
35	2R	19080076	19081935	2.225774765015	19080898	2.01382261912	FBgn0015903	8401	FBgn0015903	8401
36	2R	17051885	17054591	2.204688072205	17052866	2.088062118081	FBgn0050283	4711	FBgn0010415	64116
37	3R	20122565	20124435	2.191017627716	20123424	2.104332250707	FBgn0000368	2286	FBgn0000368	2286
38	X	13061037	13062585	2.184678077698	13061798	1.644687596489	FBgn0052639	8662	FBgn0052639	8662
39	3R	15166882	15168446	2.181250572205	15167705	1.719630479813	FBgn0000463	15770	FBgn0000463	15770
40	2L	8841322	8843079	2.175276756287	8842159	1.83581466145	FBgn0029123	16534	FBgn0029123	16534
41	2R	9075845	9080741	2.122116565704	9077395	1.926349275252	FBgn0033856	2943	FBgn0033856	2943
42	3L	22068948	22070626	2.10976600647	22069747	1.720082521439	FBgn0037153	210	FBgn0000100	59864
43	2R	11405287	11407030	2.109266281128	11406150	1.70205783844	FBgn0003425	433	FBgn0003425	433
44	3R	10504484	10506669	2.095291137695	10505524	2.078653468026	FBgn0038252	16359	FBgn0051314	17533
45	3R	14812617	14814386	2.058123111725	14813496	1.869857978821	FBgn0026239	3749	FBgn0026239	3749
46	2L	1075734	1077836	2.013068199158	1076565	1.720166385174	FBgn0003310	1246	FBgn0003310	1246
47	3L	17614697	17616350	2.009697437286	17615507	1.71306329615	FBgn0052179	4028	FBgn0052179	4028
48	2L	11970425	11972001	2.009164333344	11971231	1.586830914021	FBgn0041606	137	FBgn0032390	18733
49	3R	9118340	9120175	1.983158111572	9119187	1.645331046161	FBgn0038134	267	FBgn0038134	267
50	2R	16757690	16759460	1.981545448303	16758362	1.82825763409	FBgn0034606	173	FBgn0034606	173
51	2R	3001727	3003417	1.97945022583	3002547	1.900463994344	FBgn0015930	871	FBgn0015930	871
52	2R	17030685	17032558	1.97477388382	17031418	1.732215152067	FBgn0003731	831	FBgn0010415	42668
53	2L	19332997	19335017	1.959650039673	19334201	1.75014102459	FBgn0024245	24952	FBgn0024245	24952
54	2L	8831640	8833437	1.950058937073	8832485	1.719279625837	FBgn0029123	6860	FBgn0029123	6860
55	3R	19018367	19019975	1.941777229309	19019172	1.668433427811	FBgn0039061	10530	FBgn0039066	58094
56	3L	14936939	14941391	1.936211585999	14938486	1.695390028112	FBgn0000216	558	FBgn0000216	558
57	X	15458112	15459695	1.903195858002	15458794	1.579810969035	FBgn0003463	1683	FBgn0003463	1683
58	3L	5809216	5810714	1.895176887512	5809985	1.446682425106	FBgn0003984	9576	FBgn0035640	22955
59	2R	15586754	15588193	1.879600524902	15587252	1.722490906715	FBgn0004364	39122	FBgn0004364	39122
60	3R	297693	299108	1.869595527649	298368	1.449022610982	FBgn0051523	6460	FBgn0037255	12395
61	X	440081	442061	1.868224143982	441063	1.839028775692	FBgn0003986	6800	FBgn0003986	6800
62	X	11167054	11168921	1.860970973969	11168048	1.509641223484	FBgn0003411	484	FBgn0003411	484
63	2R	7970088	7971924	1.859001159668	7971004	1.833837926388	FBgn0010238	1906	FBgn0010238	1906
64	3R	5416235	5418043	1.811918258667	5417190	1.663658078512	FBgn0037720	157	FBgn0037719	481
65	3R	5499923	5501763	1.809645652771	5500699	1.563228607178	FBgn0037727	546	FBgn0037728	2954
66	3L	15989907	15991448	1.803573608398	15990629	1.585373580456	FBgn0044028	1890	FBgn0044028	1890
67	2R	2084480	2086289	1.801802158356	2085348	1.609875230228	FBgn0033076	27443	FBgn0041145	36970
68	2R	8963023	8964589	1.789025306702	8963886	1.612293804393	FBgn0050062	1641	FBgn0050062	1641
69	3R	16368234	16370067	1.788593292236	16369373	1.562061429024	FBgn0053192	8646	FBgn0043457	14279
70	3R	27047319	27049841	1.78179359436	27048949	1.531497180462	FBgn0039831	2523	FBgn0039831	2523
71	2L	2999859	3001694	1.77917432785	3000793	1.394398885615	FBgn0025681	7829	FBgn0002989	8032
72	3L	20999772	21002109	1.777370929718	21000692	1.573812901974	FBgn0053285	22151	FBgn0037044	38956
73	2R	16053364	16054912	1.775765419006	16054230	1.41073252173	FBgn0034514	102	FBgn0034514	102
74	2R	18713600	18715343	1.771842002869	18714572	1.545450547162	FBgn0034834	4567	FBgn0003062	132252
75	3L	9002344	9004190	1.770273208618	9003221	1.622288584709	FBgn0035956	8865	FBgn0028789	12103
76	3R	21835515	21837319	1.748530387878	21836204	1.364373981953	FBgn0002732	481	FBgn0002732	481
77	2R	16554962	16556963	1.7372174263	16555753	1.698878680958	FBgn0003391	8988	FBgn0003391	8988
78	3L	15199907	15201376	1.733877658844	15200666	1.475367039442	FBgn0029114	234	FBgn0029114	234
79	3L	18553356	18554386	1.72060585022	18554049	1.376770583066	FBgn0036791	27	FBgn0036800	33904
80	X	4891501	4893818	1.717181682587	4892406	1.344775795937	FBgn0003028	1128	FBgn0004368	108037
81	2L	14445060	14446727	1.711867809296	14445885	1.449916362762	FBgn0028844	4931	FBgn0005771	44977
82	2R	9945025	9946889	1.675258159637	9945981	1.338961958885	FBgn0013725	1217	FBgn0013725	1217
83	3L	18558480	18559257	1.672929286957	18558994	1.210708141327	FBgn0003683	30	FBgn0036800	28959
84	3R	10642966	10644804	1.671813964844	10643820	1.419122078839	FBgn0038262	16293	FBgn0038258	55062
85	3L	10304025	10305709	1.670029640198	10305068	1.311906842624	FBgn0067716	11275	FBgn0000629	307009
86	3R	864048	865759	1.667294502258	864877	1.493696943919	FBgn0010313	47531	FBgn0010313	47531
87	2L	2455741	2457996	1.653349399567	2456899	1.487443506718	FBgn0012017	3145	FBgn0015816	35767
88	2L	4823131	4824863	1.653116226196	4823903	1.378227654625	FBgn0031632	2127	FBgn0031632	2127
89	2R	20389663	20391242	1.644167900085	20390376	1.374885082245	FBgn0035075	1207	FBgn0050423	6940
90	3L	7106961	7108870	1.643504142761	7107748	1.365078477299	FBgn0023001	717	FBgn0002775	8278
91	3R	934638	936327	1.640258312225	935429	1.51291437149	FBgn0037293	18381	FBgn0010313	23021
92	X	3689913	3691879	1.624025344849	3690770	1.474599031302	FBgn0000542	9437	FBgn0000542	9437
93	3L	22333329	22334839	1.616502761841	22333925	1.426980463664	FBgn0004449	7803	FBgn0004449	7803
94	2L	2749467	2751693	1.613070487976	2750586	1.453365537855	FBgn0003075	2064	FBgn0003075	2064
95	2L	18482107	18483511	1.60383272171	18482753	1.37788032083	FBgn0032682	1337	FBgn0032682	1337
96	X	18518110	18520013	1.60352563858	18518874	1.432412624359	FBgn0004959	832	FBgn0004959	832
97	2R	13194450	13196067	1.598332881927	13194994	1.282640082496	FBgn0016059	3364	FBgn0016059	3364
98	2R	13230626	13232029	1.592674255371	13231419	1.327385790208	FBgn0028494	2771	FBgn0063386	13454
99	3L	10834208	10835759	1.58961725235	10835151	1.231797726949	FBgn0026160	3312	FBgn0026160	3312
100	3L	22336110	22337699	1.589525222778	22336920	1.395546317101	FBgn0004449	4808	FBgn0004449	4808
101	3R	1036958	1038746	1.575606822968	1037926	1.340667933226	FBgn0000340	5221	FBgn0000340	5221
102	2R	18196902	18199385	1.570563793182	18198425	1.342941224575	FBgn0020257	1870	FBgn0020257	1870
103	2L	1119155	1120680	1.560449123383	1119902	1.336075973511	FBgn0031302	6914	FBgn0031302	6914
104	3R	2579403	2582172	1.556199789047	2581329	1.416205078363	FBgn0026564	648	FBgn0026564	648
105	X	20041537	20042510	1.556047439575	20041939	1.096517822959	FBgn0003654	5166	FBgn0031098	20226
106	2R	2617602	2619287	1.551565647125	2618477	1.326689046972	FBgn0033142	278	FBgn0033156	171803
107	3L	6740495	6742011	1.551180839539	6741248	1.193931551541	FBgn0052392	4055	FBgn0035714	14388
108	3R	21852218	21853701	1.549438476562	21852963	1.39753344655	FBgn0002631	2494	FBgn0002631	2494
109	2R	5611162	5612376	1.541830062866	5611757	0.97088990492	FBgn0004907	265	FBgn0033485	358
110	3R	4030686	4032399	1.541318893433	4031671	1.279338300228	FBgn0053779	1127	FBgn0037554	27558
111	3L	17380506	17382421	1.524738311768	17381351	1.353016644716	FBgn0027660	5420	FBgn0027660	5420
112	2R	3640794	3642364	1.519810199738	3641680	1.247919194839	FBgn0033267	1465	FBgn0033267	1465
113	3L	718211	719799	1.517587184906	719067	1.301644206047	FBgn0035160	3585	FBgn0000575	13871
114	3R	4633903	4635507	1.512458324432	4634821	1.313196086884	FBgn0037635	712	FBgn0037633	3469
115	3L	15676237	15677991	1.510194778442	15677094	1.355870336294	FBgn0041160	11986	FBgn0041160	11986
116	2R	1444728	1446461	1.506261348724	1445747	1.066443443298	FBgn0033046	13502	FBgn0033059	138018
117	3R	13651297	13652785	1.505572319031	13652086	1.283324241638	FBgn0051246	14820	FBgn0051246	14820
118	2R	17750063	17751386	1.503353118896	17750645	1.185411065817	FBgn0020307	900	FBgn0034704	68157
119	X	3686538	3687906	1.49858379364	3687254	1.159324556589	FBgn0000542	5921	FBgn0000542	5921
120	2R	19152667	19154389	1.49772310257	19153582	1.23694302054	FBgn0034886	11594	FBgn0016762	48016
121	3L	9829167	9830738	1.489734172821	9829960	1.35391440111	FBgn0004390	734	FBgn0015618	17363
122	2R	11380271	11382055	1.48681974411	11381116	1.351392523448	FBgn0050085	2892	FBgn0050085	2892
123	3R	20574388	20576067	1.479753017426	20575220	1.404870622298	FBgn0003719	236	FBgn0003719	236
124	3L	4840142	4841563	1.476457595825	4840925	1.301804870367	FBgn0047330	392	FBgn0035570	150222
125	X	17011574	17013164	1.470187187195	17012248	1.408158274258	FBgn0000163	17372	FBgn0000163	17372
126	2L	2164238	2165794	1.468002319336	2165061	1.285199894625	FBgn0031393	9301	FBgn0031393	9301
127	3L	8803114	8804445	1.461503982544	8803717	1.070088106043	FBgn0011577	2264	FBgn0020633	61840
128	3R	6442227	6444218	1.457805633545	6442785	1.106907606125	FBgn0001235	21601	FBgn0001235	21601
129	3R	8255860	8257476	1.453005313873	8256580	1.425877458909	FBgn0010405	467	FBgn0038046	1578
130	3R	12162025	12163534	1.449695587158	12162832	1.251621246338	FBgn0040284	4874	FBgn0040284	4874
131	2R	6914191	6915682	1.44567489624	6914836	1.215430676937	FBgn0050506	912	FBgn0082585	1499
132	2R	12094799	12096190	1.444935321808	12095546	1.227072884055	FBgn0016131	1207	FBgn0003274	5411
133	2R	15555252	15556919	1.444227695465	15556166	1.338147878647	FBgn0034480	36316	FBgn0004364	70208
134	2L	15328962	15330458	1.440211772919	15329629	1.276390552521	FBgn0001981	164	FBgn0001981	164
135	X	3682597	3684065	1.433234214783	3683223	1.303970168619	FBgn0000542	1890	FBgn0000542	1890
136	3R	15	1271	1.431942462921	530	1.138790523305	FBgn0037213	150	FBgn0037213	150
137	2R	20605478	20606699	1.422808170319	20606027	0.982316606185	FBgn0004919	14107	FBgn0001148	36447
138	3R	2819778	2821321	1.421924591064	2820539	1.26000136137	FBgn0000095	4411	FBgn0010774	85587
139	3L	9395024	9396404	1.419130325317	9395693	1.103670400732	FBgn0023129	1507	FBgn0023129	1507
140	2L	10548151	10549655	1.418616294861	10548892	1.120264625549	FBgn0051721	4011	FBgn0032268	18398
141	3L	2865375	2867008	1.400587081909	2866180	1.20416876849	FBgn0035379	9516	FBgn0035370	115652
142	3L	4391000	4392570	1.399429321289	4391826	1.230009892408	FBgn0035542	2082	FBgn0035541	3257
143	3R	15756114	15757709	1.397123098373	15756935	1.234400216271	FBgn0038753	2618	FBgn0021776	3907
144	3L	2465969	2467603	1.39680147171	2466791	1.186109991635	FBgn0035344	4766	FBgn0035346	5560
145	3R	12099910	12101222	1.390406608582	12100551	1.006809459013	FBgn0011253	2375	FBgn0011253	2375
146	3R	16117261	16119246	1.388298988342	16118123	1.241030852	FBgn0028386	865	FBgn0028386	865
147	3R	14815247	14817170	1.373911380768	14815944	1.160462491653	FBgn0026239	6197	FBgn0026239	6197
148	3R	8077684	8079256	1.373350143433	8078417	1.20434553483	FBgn0038008	1492	FBgn0037992	124498
149	X	269602	270801	1.3709025383	270274	1.072974920273	FBgn0002561	3729	FBgn0002561	3729
150	3R	11859447	11860699	1.359262466431	11859970	1.116982907057	FBgn0003117	8151	FBgn0038396	15423
151	X	19054276	19055529	1.353855133057	19054920	1.04920142889	FBgn0031001	359	FBgn0031001	359
152	2L	9145766	9147175	1.353555679321	9146500	1.194677511851	FBgn0051887	16657	FBgn0051887	16657
153	3R	9795796	9797367	1.35103559494	9796553	1.096400767565	FBgn0015270	5914	FBgn0038196	65334
154	3L	11210619	11212652	1.347841262817	11211119	1.126283347607	FBgn0036150	1234	FBgn0041094	15137
155	X	19587533	19588790	1.344547271729	19588064	1.084678377424	FBgn0031069	3327	FBgn0031070	8196
156	X	8498617	8500706	1.340323448181	8499913	1.158168063444	FBgn0004102	4027	FBgn0004102	4027
157	2L	8848826	8850153	1.339804649353	8849535	1.098774461185	FBgn0052986	13272	FBgn0029123	23910
158	3L	4213653	4215078	1.338665485382	4214428	1.285822808743	FBgn0001257	5251	FBgn0011692	11840
159	2L	1410298	1411720	1.335374832153	1410990	1.220712035894	FBgn0002543	9459	FBgn0002543	9459
160	3L	12539722	12541115	1.334665775299	12540420	1.119927048683	FBgn0036302	6049	FBgn0004926	39736
161	3L	736629	737897	1.32837677002	737150	0.92175579071	FBgn0000575	4212	FBgn0000575	4212
162	2R	15580704	15582100	1.323561191559	15581441	1.014355659485	FBgn0004364	44933	FBgn0004364	44933
163	3L	722737	724044	1.321762084961	723430	1.13218088711	FBgn0035160	778	FBgn0000575	9508
164	3L	15004382	15006496	1.321238040924	15005983	1.075182855129	FBgn0036465	1846	FBgn0036465	1846
165	2L	3082345	3084185	1.319678783417	3083134	1.19031727314	FBgn0027571	26519	FBgn0003934	34433
166	3R	881260	882567	1.308948516846	881913	1.078482031822	FBgn0010313	30495	FBgn0010313	30495
167	3R	679283	680723	1.302283287048	680040	1.145565678092	FBgn0003002	1505	FBgn0003002	1505
168	3R	6687596	6689083	1.298739910126	6688304	1.153307381798	FBgn0037846	31	FBgn0037844	5791
169	X	2264353	2265521	1.297407627106	2264789	1.261320001939	FBgn0040385	2266	FBgn0001150	20330
170	2L	13224757	13226153	1.29677438736	13225559	1.10527010525	FBgn0032489	353	FBgn0032489	353
171	2R	6189331	6190531	1.285262584686	6189917	1.020194739103	FBgn0033541	25098	FBgn0004399	120200
172	3L	15721409	15722578	1.282885551453	15721937	1.017696507772	FBgn0010105	28255	FBgn0010105	28255
173	3R	736168	737615	1.279727935791	736826	1.01852068305	FBgn0051536	548	FBgn0004183	37060
174	3R	25123034	25124372	1.274076461792	25123748	0.992906850927	FBgn0039659	797	FBgn0003525	42246
175	2L	8415946	8417260	1.266067028046	8416564	0.957465797663	FBgn0027932	874	FBgn0027932	874
176	3L	14716050	14717453	1.252990722656	14716778	0.995451164246	FBgn0013263	9530	FBgn0036449	34904
177	2R	13814134	13815397	1.251515388489	13814854	1.028592249926	FBgn0034326	533	FBgn0034326	533
178	3L	7961667	7963021	1.250689506531	7962319	1.191961344551	FBgn0011817	9323	FBgn0011817	9323
179	2R	11387791	11389307	1.246071815491	11388571	1.149163782597	FBgn0053464	714	FBgn0053464	714
180	3R	22712224	22713503	1.243207931519	22712904	1.097050875425	FBgn0004359	5448	FBgn0002838	11226
181	2R	16874364	16875657	1.242600440979	16874863	0.943443634931	FBgn0000395	340	FBgn0000395	340
182	2R	17153123	17154391	1.241918563843	17153848	1.046060502529	FBgn0034644	88	FBgn0050284	5733
183	2L	4366083	4368727	1.240260124207	4366722	1.133765977972	FBgn0026319	5268	FBgn0026319	5268
184	X	7736095	7737543	1.240024089813	7736880	1.064022839069	FBgn0029970	72	FBgn0029970	72
185	2R	3757564	3758919	1.23902463913	3758170	1.11472530926	FBgn0033277	7899	FBgn0010109	14030
186	3R	26589195	26590469	1.238459587097	26589832	1.023863852024	FBgn0004606	1816	FBgn0003720	88205
187	2L	1517458	1518779	1.235365390778	1518096	1.144066572189	FBgn0001174	88	FBgn0001174	88
188	X	3007684	3009274	1.234834432602	3008531	1.027842016781	FBgn0004647	17503	FBgn0004647	17503
189	X	17545387	17546813	1.22806763649	17546144	1.078575879335	FBgn0052560	1421	FBgn0030866	27067
190	2R	2491773	2493022	1.227931976318	2492431	1.059108189174	FBgn0050156	2368	FBgn0033107	165558
191	3L	8480346	8481525	1.226202011108	8480943	0.952567324919	FBgn0035900	2751	FBgn0035900	2751
192	3R	9638152	9639127	1.220277786255	9638622	0.847522036235	FBgn0053327	219	FBgn0053327	219
193	2R	11412448	11413567	1.220041275024	11413074	0.858589013418	FBgn0053463	1784	FBgn0003425	7357
194	2L	7009386	7011221	1.217667102814	7010375	1.201809153837	FBgn0031880	3121	FBgn0051908	16920
195	2R	9138073	9139180	1.21695971489	9138628	0.791973799467	FBgn0000633	367	FBgn0033859	29072
196	2L	1065408	1067322	1.216274261475	1066468	1.213181271273	FBgn0003310	11343	FBgn0003310	11343
197	2R	16366398	16367922	1.215828895569	16367053	1.068708121777	FBgn0034554	6630	FBgn0016984	27057
198	2L	4280755	4283605	1.215264320374	4281497	0.938388983409	FBgn0010473	1654	FBgn0003941	53855
199	3L	14419626	14420672	1.214462757111	14420157	0.921743094921	FBgn0036424	37566	FBgn0036424	37566
200	2R	15549587	15551069	1.214379310608	15550240	1.075057254118	FBgn0034480	30390	FBgn0004364	76134
201	2L	1067650	1069359	1.214253425598	1068354	1.067527350257	FBgn0003310	9457	FBgn0003310	9457
202	2L	17258760	17260073	1.212604522705	17259323	1.027472045687	FBgn0032629	2662	FBgn0032633	120753
203	2R	9049291	9050422	1.211216449738	9049932	0.938441514969	FBgn0053528	1036	FBgn0014877	20057
204	3R	12545211	12546598	1.209850788116	12545939	1.017248350031	FBgn0003944	14409	FBgn0063261	31172
205	2L	6338812	6339996	1.208177566528	6339501	0.874155670404	FBgn0015623	729	FBgn0043854	32914
206	3L	15982549	15983838	1.20632648468	15983202	1.037153631449	FBgn0044028	5537	FBgn0044028	5537
207	3R	484945	486188	1.203539848328	485508	1.014508976656	FBgn0051531	203	FBgn0037262	17812
208	3R	15155291	15156516	1.203386306763	15155893	1.007485922645	FBgn0000463	3958	FBgn0000463	3958
209	2R	11269917	11271812	1.202888965607	11270720	1.103269964457	FBgn0050089	28459	FBgn0050089	28459
210	3R	2931088	2932252	1.19884967804	2931679	0.99329550126	FBgn0014863	11774	FBgn0003884	19419
211	2L	6373054	6375300	1.198684692383	6374347	1.114654849557	FBgn0043854	1932	FBgn0043854	1932
212	X	20841969	20843105	1.195808410645	20842617	0.85597536299	FBgn0031144	9	FBgn0031144	9
213	3R	10395985	10397427	1.18931388855	10396726	1.087441384792	FBgn0004629	1363	FBgn0004629	1363
214	3R	5699268	5700531	1.189106464386	5699824	0.984635745778	FBgn0040536	1039	FBgn0065050	95618
215	2R	11249620	11250994	1.188321113586	11250352	1.199214458466	FBgn0050089	8091	FBgn0050089	8091
216	2L	13867222	13868287	1.188211917877	13867714	0.984332621098	FBgn0028532	18302	FBgn0051842	32676
217	3R	6425444	6426563	1.178318500519	6425902	0.856602013111	FBgn0001235	38484	FBgn0001235	38484
218	3L	18104095	18105142	1.177745342255	18104571	0.789359457353	FBgn0020300	92	FBgn0020300	92
219	3L	20633044	20634454	1.176574230194	20633661	1.056302666664	FBgn0001320	4457	FBgn0001320	4457
220	2R	10646803	10648172	1.1752576828	10647474	1.055982253131	FBgn0033993	15144	FBgn0033989	140388
221	X	9341926	9342931	1.172580718994	9342390	0.848913908005	FBgn0030133	2952	FBgn0030136	57450
222	X	11184278	11185481	1.172475814819	11184951	0.943280023687	FBgn0028421	178	FBgn0030291	9321
223	2L	4286619	4287992	1.164401531219	4287323	0.869751363993	FBgn0010473	4172	FBgn0003941	59681
224	2L	6722218	6723514	1.163585662842	6722934	0.962181596195	FBgn0025777	421	FBgn0025777	421
225	3R	463920	466603	1.16358089447	465454	0.994970348146	FBgn0037261	1819	FBgn0037261	1819
226	3R	10287316	10288883	1.162117958069	10288066	1.089940428734	FBgn0051330	29164	FBgn0038234	49524
227	X	18137645	18139184	1.160541534424	18138485	0.986207932234	FBgn0004956	3277	FBgn0004956	3277
228	3L	16440375	16441650	1.152100563049	16440842	0.9512275808	FBgn0004569	8118	FBgn0014163	63744
229	2L	22138628	22140230	1.150101184845	22139408	1.143003043006	FBgn0032978	9485	FBgn0032979	17346
230	2L	22006180	22007210	1.148458480835	22006679	0.890696525574	FBgn0053987	230	FBgn0032979	150075
231	2L	16742102	16742800	1.147336006165	16742208	1.006498473031	FBgn0032600	2875	FBgn0032600	2875
232	X	3011567	3013099	1.142973423004	3012414	1.096643606822	FBgn0028746	16864	FBgn0028746	16864
233	3L	20450689	20451905	1.139581680298	20451281	0.891756117344	FBgn0037007	1992	FBgn0037007	1992
234	3L	22066193	22067410	1.137575149536	22066827	0.967561022441	FBgn0037153	3130	FBgn0000100	56944
235	2R	5636074	5637290	1.137337684631	5636560	0.96578059477	FBgn0050011	599	FBgn0033486	7054
236	2R	14807449	14808520	1.136371612549	14808034	0.965555667877	FBgn0034431	603	FBgn0034430	968
237	X	19599293	19600521	1.13480758667	19599929	0.972964096069	FBgn0031070	3669	FBgn0031070	3669
238	2R	9060778	9062145	1.134014129639	9061483	0.90971827507	FBgn0033853	1412	FBgn0014877	8506
239	X	13063374	13064723	1.129219055176	13064149	0.942111772649	FBgn0052639	6311	FBgn0052639	6311
240	3R	26681318	26682603	1.1233086586	26681902	0.957294464111	FBgn0003720	3865	FBgn0003720	3865
241	3L	9015735	9016905	1.122126579285	9016208	0.86414309109	FBgn0028789	884	FBgn0028789	884
242	X	7014331	7015324	1.117805480957	7014788	0.761982356801	FBgn0047092	19702	FBgn0029933	71499
243	3L	20336075	20337321	1.11526966095	20336689	1.063690241645	FBgn0028978	1240	FBgn0028978	1240
244	X	6842152	6843494	1.114552497864	6842876	0.994309453403	FBgn0027108	1023	FBgn0027108	1023
245	2R	1628920	1630203	1.114337921143	1629617	1.039040649638	FBgn0033063	15161	FBgn0033062	36609
246	3L	727239	728489	1.114289283752	727947	0.924133637372	FBgn0052482	621	FBgn0000575	4991
247	X	2585157	2586512	1.108034133911	2585975	0.864347233492	FBgn0000520	2119	FBgn0024978	2366
248	2L	8845796	8847640	1.107142448425	8846893	1.000087632073	FBgn0052986	15914	FBgn0029123	21268
249	2R	5998090	5999188	1.107025146484	5998556	0.811770677567	FBgn0033529	6583	FBgn0033529	6583
250	2R	9441003	9442293	1.1068983078	9441762	0.899957143343	FBgn0013733	16255	FBgn0033886	34549
251	3L	16529015	16530228	1.106547832489	16529643	0.960111505845	FBgn0036639	7541	FBgn0036641	16856
252	2L	19215729	19216793	1.104122638702	19216182	0.857904179891	FBgn0015380	29907	FBgn0032762	86827
253	3R	283413	284730	1.099977493286	284126	0.949651686351	FBgn0051522	5090	FBgn0037250	24395
254	2L	21149895	21151028	1.098529815674	21150402	0.875495970249	FBgn0032924	278	FBgn0024371	6564
255	3R	137036	138196	1.098123550415	137661	0.957556300693	FBgn0037232	403	FBgn0001204	34711
256	3L	3162168	3163419	1.095803260803	3162802	0.895619364346	FBgn0035411	336	FBgn0001233	13757
257	3L	1755795	1756823	1.095039844513	1756256	0.838165619794	FBgn0013811	1074	FBgn0027903	2909
258	2R	20320652	20322391	1.091256141663	20321249	0.989023738437	FBgn0000157	1181	FBgn0050423	62187
259	2L	6078554	6079674	1.088382720947	6079205	0.795509170083	FBgn0031778	752	FBgn0031769	28376
260	2R	8046080	8047432	1.087695121765	8046658	0.95664525032	FBgn0011592	1695	FBgn0011592	1695
261	3R	26393484	26394653	1.087461471558	26394023	0.960562646389	FBgn0039787	11131	FBgn0039767	140025
262	2R	5943757	5944893	1.086542606354	5944219	0.860704213381	FBgn0033522	2694	FBgn0033522	2694
263	3L	15197738	15199009	1.084206581116	15198322	0.950470352173	FBgn0029114	2578	FBgn0029114	2578
264	3R	19077381	19078549	1.084143638611	19077885	0.91697176765	FBgn0039066	619	FBgn0039066	619
265	2R	16469472	16470605	1.078319549561	16469955	0.891365408897	FBgn0008636	1464	FBgn0034565	15864
266	3L	15188637	15189565	1.074356079102	15189408	0.794125556946	FBgn0029114	11492	FBgn0029114	11492
267	2R	6706956	6708270	1.07431602478	6707555	1.02078331218	FBgn0003396	17828	FBgn0033581	41592
268	3L	14608303	14609718	1.073684692383	14609085	1.018584251404	FBgn0041604	11206	FBgn0028418	83062
269	X	442687	443923	1.070529460907	443275	0.918132725884	FBgn0003986	4588	FBgn0003986	4588
270	2L	19150346	19152915	1.070450544357	19152269	0.995884474586	FBgn0010300	22534	FBgn0032762	22914
271	3L	13047622	13048914	1.070450305939	13048186	1.024558095371	FBgn0036344	12360	FBgn0036342	27215
272	3L	6706516	6707772	1.063318252563	6707054	0.95463854926	FBgn0052394	6539	FBgn0035713	19179
273	2L	8521551	8522550	1.06104183197	8522006	0.825318068266	FBgn0016122	107	FBgn0029004	6612
274	3R	15170676	15172838	1.060641288757	15172230	0.802210022421	FBgn0000463	20295	FBgn0000463	20295
275	3R	22737684	22738956	1.058620929718	22738153	0.881028792437	FBgn0004510	455	FBgn0004510	455
276	4	76477	77523	1.057317733765	77005	0.803325748444	FBgn0004859	662	FBgn0004859	662
277	2R	7113483	7114499	1.056200027466	7114004	0.878698348999	FBgn0065063	6714	FBgn0065063	6714
278	3R	5420817	5422042	1.055421829224	5421410	0.918144843158	FBgn0037720	4377	FBgn0037719	4701
279	3L	3020626	3021852	1.052775382996	3021048	0.798714828491	FBgn0035388	2318	FBgn0035388	2318
280	X	18146151	18147188	1.050321578979	18146760	0.915555403783	FBgn0004956	4998	FBgn0004956	4998
281	3R	1509667	1511223	1.049754142761	1510406	0.97448182106	FBgn0037364	742	FBgn0037363	14971
282	2L	18870529	18871878	1.049447536469	18871272	0.881035271813	FBgn0003896	5913	FBgn0032717	35676
283	3R	25129668	25130828	1.049120903015	25130242	0.888959884644	FBgn0039659	7291	FBgn0003525	48740
284	X	19703768	19704785	1.04678440094	19704261	0.72042019227	FBgn0052529	1914	FBgn0031079	18273
285	2R	7240574	7241704	1.046228408813	7241148	0.915469199419	FBgn0033649	1318	FBgn0033652	65128
286	X	9599730	9600490	1.045677185059	9599852	0.782316467979	FBgn0020378	1672	FBgn0000233	60443
287	3L	11143698	11144760	1.045248031616	11144212	0.81215987486	FBgn0036142	467	FBgn0036136	47064
288	X	16627020	16628060	1.044718265533	16627619	0.803772479296	FBgn0030790	1528	FBgn0030790	1528
289	3L	5594501	5596021	1.043987035751	5595117	0.933826306287	FBgn0035625	9813	FBgn0035625	9813
290	3L	21999811	22001093	1.040803909302	22000444	0.926908268648	FBgn0037149	470	FBgn0037149	470
291	3L	8978569	8979503	1.039355754852	8978989	0.786029219627	FBgn0035954	156	FBgn0035954	156
292	3R	488147	489293	1.036579608917	488748	0.808832854033	FBgn0051531	3443	FBgn0037262	21052
293	2R	14290741	14291867	1.035394191742	14291382	0.797286629677	FBgn0034390	522	FBgn0010651	27208
294	X	9037679	9038722	1.03382396698	9038222	0.814997364493	FBgn0030099	332	FBgn0030099	332
295	3R	7702525	7703508	1.026280403137	7702960	0.892681566874	FBgn0003312	3	FBgn0037955	54750
296	2L	21848140	21848746	1.021638870239	21848189	0.962441921234	FBgn0003866	32001	FBgn0003866	32001
297	3L	20627076	20628414	1.02149438858	20627763	0.926996679867	FBgn0001320	1441	FBgn0001320	1441
298	3R	12598567	12599754	1.019860267639	12599137	0.911089560565	FBgn0020556	226	FBgn0020556	226
299	3R	19104276	19105393	1.019371986389	19104787	0.832958459854	FBgn0004882	1784	FBgn0039067	21008
300	2L	11343617	11344572	1.018057823181	11343973	0.734318554401	FBgn0032360	710	FBgn0004579	101630
301	2L	3094318	3095709	1.01790189743	3095096	1.034362345934	FBgn0005779	14576	FBgn0003934	46395
302	X	12569363	12570446	1.015940666199	12569785	0.805949519662	FBgn0024308	6595	FBgn0053963	76386
303	3R	13219776	13220758	1.015429496765	13220035	0.716007296244	FBgn0025456	270	FBgn0025456	270
304	2R	15571146	15572097	1.013404846191	15571613	0.706183195114	FBgn0034480	51763	FBgn0004364	54761
305	3R	26675124	26676293	1.012068748474	26675641	0.774889693541	FBgn0003720	2396	FBgn0003720	2396
306	3L	21079516	21080665	1.006817817688	21080105	0.939162815318	FBgn0037051	10223	FBgn0037051	10223
307	2L	3771007	3772243	1.006087303162	3771581	0.885752313277	FBgn0004893	125	FBgn0003430	54099
308	X	10967900	10968562	1.005796432495	10968482	0.791508150101	FBgn0030266	334	FBgn0028686	1924
309	3L	16078935	16080038	1.005198001862	16079527	0.825180888176	FBgn0010280	1004	FBgn0010280	1004
310	3L	14118591	14119591	1.004543304443	14119100	0.87916727627	FBgn0042630	22517	FBgn0000411	24779
311	2L	5202281	5203415	1.003733634949	5202869	0.749614779154	FBgn0065104	3336	FBgn0000228	75689
312	2L	4377820	4379252	1.003186225891	4378425	0.881832795985	FBgn0031597	4294	FBgn0031597	4294
313	2L	17217836	17219006	1.002848625183	17218422	0.886712999905	FBgn0051745	23057	FBgn0032633	161654
314	2L	2987590	2988743	1.000552654266	2988299	0.821541845798	FBgn0025109	164	FBgn0025109	164
315	2R	14781649	14782655	1.000075340271	14782165	0.779312638675	FBgn0034423	7388	FBgn0003254	8424
316	X	6091304	6093422	0.999542236328	6091695	0.768226729499	FBgn0023458	6795	FBgn0015818	9374
317	3R	173741	174922	0.998916625977	174253	0.847667217255	FBgn0001204	1881	FBgn0001204	1881
318	3R	4863037	4864439	0.998802185059	4863860	0.884567933924	FBgn0002932	1329	FBgn0002932	1329
319	3L	5604274	5605162	0.997999191284	5604718	0.731445592992	FBgn0035625	212	FBgn0035625	212
320	3R	17283749	17284786	0.994396686554	17284239	0.840225949007	FBgn0011278	12197	FBgn0013984	122012
321	2L	15738345	15739708	0.991857528687	15738789	0.821381260367	FBgn0010382	5295	FBgn0003936	8822
322	3R	7203889	7204990	0.991314411163	7204422	0.850876976462	FBgn0004595	5912	FBgn0026064	28055
323	2L	3608531	3609736	0.98956155777	3609114	0.90228921175	FBgn0002985	2366	FBgn0002985	2366
324	2L	21224978	21226127	0.989501953125	21225582	0.768139660358	FBgn0010229	752	FBgn0003930	22811
325	2L	6569398	6570192	0.987774848938	6569832	0.726673662663	FBgn0031834	3715	FBgn0031830	12032
326	X	8887241	8888317	0.987671852112	8887726	0.995594914754	FBgn0030075	4374	FBgn0030086	46823
327	X	10314582	10315723	0.987020492554	10314958	0.720856428146	FBgn0030205	3845	FBgn0083167	8993
328	2L	5852599	5853492	0.986998558044	5853184	0.699737930298	FBgn0051645	4729	FBgn0031740	50929
329	2L	18876863	18877822	0.986200332642	18877298	0.829127947489	FBgn0003896	113	FBgn0032717	41702
330	2R	6753200	6754385	0.985520362854	6753752	0.844034559586	FBgn0033591	1149	FBgn0033590	1162
331	X	8559694	8560362	0.985114097595	8560254	0.842936325073	FBgn0030061	67	FBgn0030061	67
332	3L	5607821	5608936	0.983930110931	5608414	0.851159572601	FBgn0035625	3484	FBgn0035625	3484
333	2R	15006323	15007251	0.983578681946	15006757	0.789024379518	FBgn0034452	158	FBgn0034447	39385
334	3R	7256698	7258171	0.979997158051	7257496	0.926787684945	FBgn0037900	36	FBgn0037899	99
335	X	10338480	10339747	0.978901863098	10339095	0.902750183554	FBgn0052680	140	FBgn0052680	140
336	X	265848	267124	0.978074073792	266389	0.879351556301	FBgn0002561	156	FBgn0002561	156
337	3L	9613356	9614102	0.974117279053	9613939	0.73167959849	FBgn0036023	719	FBgn0010408	128450
338	2L	13229053	13230303	0.973550796509	13229575	0.816325271831	FBgn0032491	142	FBgn0032491	142
339	2R	11189911	11191393	0.972986221313	11190482	0.949725207161	FBgn0023441	1049	FBgn0010426	4461
340	X	22039734	22040679	0.972897529602	22040160	0.735766202211	FBgn0000719	18423	FBgn0031186	382175
341	3R	2586513	2587702	0.971117019653	2587128	0.87607383728	FBgn0000071	1187	FBgn0000071	1187
342	3L	8644691	8645851	0.969657421112	8645193	0.835345649719	FBgn0001168	4513	FBgn0001168	4513
343	2R	9108268	9109045	0.969598770142	9108349	0.776070464741	FBgn0027581	894	FBgn0033859	1207
344	3R	16818690	16820037	0.96852350235	16819138	0.740392348346	FBgn0038845	13571	FBgn0010770	122820
345	2R	8292542	8293861	0.967323303223	8293061	0.866157352924	FBgn0003326	3390	FBgn0003326	3390
346	2L	19503721	19505102	0.966795921326	19504511	0.967635631561	FBgn0032796	178	FBgn0003732	55075
347	X	6691045	6692040	0.964360713959	6691873	0.715486288071	FBgn0029912	2294	FBgn0064122	21871
348	2L	15477759	15478673	0.963702201843	15478113	0.783227527843	FBgn0020371	2584	FBgn0003448	3915
349	3L	19831554	19832458	0.962459087372	19832023	0.713518174489	FBgn0014037	11203	FBgn0014037	11203
350	2R	8739610	8740830	0.961451530457	8740244	0.946298927069	FBgn0043010	1878	FBgn0043010	1878
351	2L	90979	92189	0.961444377899	91514	0.819162004134	FBgn0031216	3238	FBgn0002931	4132
352	X	17083860	17084863	0.960883140564	17084237	0.780858397484	FBgn0030835	789	FBgn0000163	89361
353	2R	4169303	4170442	0.960610389709	4170048	0.74086969039	FBgn0050353	29	FBgn0050353	29
354	X	19619926	19621128	0.960596084595	19620697	0.802717844645	FBgn0031071	3832	FBgn0031071	3832
355	2R	4167501	4168322	0.957340240479	4168162	0.794810208407	FBgn0050353	1857	FBgn0050353	1857
356	3L	19804553	19805689	0.955923080444	19805128	0.932805397931	FBgn0015796	230	FBgn0014037	38098
357	3L	8806390	8807498	0.954738616943	8807037	0.873795360327	FBgn0052026	3372	FBgn0020633	58520
358	3L	5854908	5856101	0.950714588165	5855480	0.890820205212	FBgn0035643	874	FBgn0052409	18009
359	3R	4524417	4525507	0.950651168823	4525080	0.784429132938	FBgn0001180	1540	FBgn0001180	1540
360	X	10322949	10324083	0.949223995209	10323555	0.795371353626	FBgn0030207	156	FBgn0052680	15400
361	2L	20058253	20059167	0.948179244995	20058785	0.747813880444	FBgn0019686	1379	FBgn0019686	1379
362	3L	18150677	18151469	0.948143005371	18150714	0.835989236832	FBgn0003997	182	FBgn0020300	46051
363	3R	26592506	26593542	0.947313308716	26593090	0.763289339402	FBgn0004606	1442	FBgn0003720	84947
364	3R	26077245	26078080	0.945693969727	26077638	0.754725694656	FBgn0039760	994	FBgn0039757	42896
365	3L	7111434	7112855	0.945282459259	7112257	0.874158859253	FBgn0023001	3792	FBgn0002775	12787
366	3R	674518	675171	0.944296360016	675051	0.848574681716	FBgn0003002	3484	FBgn0003002	3484
367	2R	8710328	8711035	0.942187786102	8710950	0.796996797834	FBgn0053182	3233	FBgn0028991	4969
368	3R	17978472	17979461	0.941877841949	17979006	0.77065337499	FBgn0053335	11734	FBgn0053335	11734
369	3L	14929782	14930850	0.940856933594	14930260	0.934786860148	FBgn0026320	4346	FBgn0026320	4346
370	2L	12665724	12666880	0.940762042999	12666388	0.777793856228	FBgn0032442	2781	FBgn0032445	26635
371	3R	25088873	25089958	0.939872741699	25089604	0.743381055196	FBgn0003525	8102	FBgn0003525	8102
372	X	6722831	6723930	0.939482212067	6723309	0.793683826923	FBgn0064122	9565	FBgn0064122	9565
373	3L	8977037	8978090	0.93869304657	8977557	0.81361282573	FBgn0035954	1588	FBgn0035954	1588
374	2R	4931295	4932296	0.936608314514	4931847	0.799988746643	FBgn0033412	3588	FBgn0053774	19750
375	X	20470608	20471330	0.935956001282	20470725	0.750071525574	FBgn0031126	2265	FBgn0003300	34392
376	X	19013544	19014613	0.931787490845	19014080	0.828875036801	FBgn0030991	35	FBgn0027603	28041
377	X	6204143	6204842	0.93103313446	6204192	0.888159592946	FBgn0016974	4004	FBgn0029868	8557
378	3R	986867	987555	0.931008338928	987015	0.768172264099	FBgn0037294	1681	FBgn0051537	19395
379	3L	6877703	6878379	0.92941570282	6878263	0.830834778872	FBgn0041194	10542	FBgn0001104	75737
380	X	6312252	6313090	0.927502632141	6312342	0.716292063395	FBgn0029871	1722	FBgn0029873	57367
381	3R	25865707	25867564	0.927417755127	25866620	0.820971825544	FBgn0003510	317	FBgn0003510	317
382	2R	7975723	7976888	0.92537856102	7976372	0.87088060379	FBgn0010238	7274	FBgn0010238	7274
383	2R	9821778	9822587	0.92283821106	9821904	0.7524061203	FBgn0033921	4688	FBgn0033922	18785
384	3R	12907582	12908349	0.920749187469	12908228	0.76197905974	FBgn0038476	2277	FBgn0038476	2277
385	3R	11854243	11855154	0.918284416199	11854649	0.753201821271	FBgn0003117	2830	FBgn0038396	20744
386	2R	8295811	8296794	0.917380332947	8296301	0.768668230842	FBgn0003326	150	FBgn0003326	150
387	3L	709869	710789	0.916444301605	710299	0.774732701919	FBgn0035160	12353	FBgn0000575	22639
388	X	20502013	20502786	0.916186332703	20502700	0.833881855011	FBgn0003300	2417	FBgn0003300	2417
389	3R	2774700	2775429	0.915712356567	2775205	0.792742729187	FBgn0051488	8251	FBgn0001077	85159
390	3L	19023630	19024413	0.915660858154	19023750	0.75116408955	FBgn0036842	4311	FBgn0002945	13160
391	2L	15320265	15320955	0.915148735046	15320624	0.675392038682	FBgn0041103	4789	FBgn0001981	9169
392	X	8974392	8975323	0.913139343262	8974926	0.778490245342	FBgn0030090	5313	FBgn0030092	19354
393	X	8406732	8407702	0.912769317627	8407216	0.75481263329	FBgn0030049	1319	FBgn0030054	44322
394	3R	24351536	24352491	0.912473201752	24351896	0.705454097075	FBgn0051051	5732	FBgn0000659	58909
395	3L	8984138	8985130	0.912261486053	8984693	0.777967396904	FBgn0035955	895	FBgn0035954	5548
396	2L	1460277	1461364	0.911866664886	1460723	0.784586548805	FBgn0051925	13320	FBgn0002543	40274
397	2L	16781656	16782757	0.91153049469	16782213	0.81398675021	FBgn0000406	4434	FBgn0032600	42880
398	2L	6733374	6734358	0.9107670784	6734169	0.684924565829	FBgn0031853	1303	FBgn0025777	10814
399	3R	21458622	21459501	0.909405708313	21459422	0.737763929367	FBgn0039350	4127	FBgn0039350	4127
400	3R	11238532	11239264	0.907781124115	11238576	0.83388794793	FBgn0041188	4418	FBgn0046829	4579
401	2L	6982210	6983167	0.906703948975	6982687	0.750602890463	FBgn0031879	2326	FBgn0031879	2326
402	3R	8107183	8107822	0.906324386597	8107650	0.815777301788	FBgn0038009	11008	FBgn0010044	98108
403	3L	4138770	4139579	0.905902862549	4138921	0.782075361772	FBgn0053545	5520	FBgn0004574	16188
404	X	10762934	10763553	0.903514862061	10763433	0.733251677619	FBgn0003965	5775	FBgn0030241	63341
405	2R	20228125	20229227	0.900940418243	20228845	0.768250375986	FBgn0053988	15408	FBgn0053228	51703
406	X	385490	386161	0.900848388672	386112	0.85861354404	FBgn0024983	1001	FBgn0000570	6070
407	3L	16975891	16976748	0.900649547577	16976332	0.760960817337	FBgn0036685	5107	FBgn0025582	224084
408	X	13067958	13068658	0.900257110596	13068077	0.806995912032	FBgn0052639	2383	FBgn0052639	2383
409	2R	6975553	6976318	0.899421691895	6975766	0.757070394663	FBgn0000581	7642	FBgn0000581	7642
410	2L	4050487	4051412	0.89871931076	4050610	0.765568949959	FBgn0000547	19231	FBgn0000547	19231
411	2L	15315331	15316607	0.895968914032	15316152	0.778308868408	FBgn0041103	317	FBgn0001981	13641
412	3L	1021882	1022548	0.895084381104	1022422	0.692406790597	FBgn0024277	4015	FBgn0035164	201376
413	3R	1496004	1497059	0.89431810379	1496459	0.750844180584	FBgn0037363	1024	FBgn0037363	1024
414	3L	17918673	17920270	0.892530918121	17919526	0.960988283157	FBgn0052193	7393	FBgn0036762	107351
415	X	6885219	6886922	0.890536785126	6886550	0.75280195124	FBgn0029931	706	FBgn0029931	706
416	X	18473271	18474123	0.890498638153	18474038	0.860082414415	FBgn0030941	5198	FBgn0030943	8086
417	2L	5983234	5984269	0.88526391983	5983666	0.706375570858	FBgn0001942	1907	FBgn0001942	1907
418	2R	4555360	4556353	0.884868621826	4555920	0.78228366375	FBgn0033367	601	FBgn0065074	51697
419	3L	10832543	10833251	0.884782791138	10832591	0.817469596863	FBgn0026160	752	FBgn0026160	752
420	2L	6737367	6738458	0.884412765503	6737958	0.820590047275	FBgn0031854	2218	FBgn0025777	14603
421	3R	25132352	25134111	0.884212970734	25133645	0.790376603603	FBgn0039659	10694	FBgn0003525	52143
422	2R	5497734	5498667	0.88258600235	5498215	0.813152363426	FBgn0024923	2759	FBgn0024923	2759
423	2L	3533151	3533967	0.882378101349	3533763	0.753989366385	FBgn0031550	2860	FBgn0031549	3477
424	X	18279082	18280033	0.882361412048	18279769	0.710624768184	FBgn0052548	5251	FBgn0004956	138007
425	2L	15309272	15310123	0.882206439972	15309675	0.730420649052	FBgn0041103	6160	FBgn0001981	20118
426	3R	8811730	8812625	0.882167339325	8812511	0.719981193542	FBgn0051342	725	FBgn0038102	1709
427	3R	24865256	24866315	0.881764411926	24865907	0.835131835938	FBgn0003093	1011	FBgn0039633	56802
428	2L	5877230	5878384	0.881044387817	5877943	0.809041589499	FBgn0031745	1538	FBgn0031740	75688
429	2L	849583	850352	0.880343914032	850201	0.77175023339	FBgn0020304	860	FBgn0020304	860
430	3R	22621830	22622555	0.879660129547	22622396	0.80353140831	FBgn0003717	2369	FBgn0027889	70133
431	3R	11130856	11131771	0.878755569458	11131220	0.818766385317	FBgn0004117	4695	FBgn0038319	25242
432	2L	5550159	5551296	0.87845993042	5550868	0.77149217269	FBgn0031718	158	FBgn0031718	158
433	3R	2987771	2988910	0.87642288208	2988300	0.877041816711	FBgn0002306	251	FBgn0037481	7402
434	2L	20468486	20469353	0.875653743744	20468946	0.716798007488	FBgn0046834	6143	FBgn0046834	6143
435	3R	18956710	18957644	0.875235557556	18957484	0.74879125754	FBgn0051457	3778	FBgn0051457	3778
436	3L	30935	31822	0.875208377838	31181	0.69892338344	FBgn0002564	18789	FBgn0035105	136773
437	3R	25520936	25521921	0.874526977539	25521439	0.733394622803	FBgn0039683	2910	FBgn0039680	20041
438	2L	7247288	7247976	0.873856067657	7247407	0.725554813038	FBgn0031900	5365	FBgn0031898	24328
439	3R	27564630	27565443	0.873715877533	27564714	0.722020149231	FBgn0000557	524	FBgn0039868	1950
440	2R	13407272	13408374	0.872829914093	13407726	0.738848517923	FBgn0034283	1479	FBgn0034282	20853
441	2L	5016951	5017647	0.872137069702	5017522	0.733920357444	FBgn0031670	6409	FBgn0022023	35687
442	2L	6653419	6654432	0.870520591736	6653945	0.858483123779	FBgn0051633	2356	FBgn0031836	42922
443	X	2071172	2071855	0.869972705841	2071767	0.739821857876	FBgn0053548	1836	FBgn0000377	34370
444	2R	7480816	7481556	0.86817741394	7480861	0.708303332329	FBgn0033669	3889	FBgn0033669	3889
445	X	4784718	4785931	0.867243289948	4785403	0.840325075037	FBgn0004368	1034	FBgn0004368	1034
446	2R	9826311	9827754	0.866040229797	9827709	0.743497742547	FBgn0033921	10493	FBgn0033922	12980
447	3R	16722117	16722972	0.865634918213	16722349	0.754062788827	FBgn0038839	693	FBgn0038834	46078
448	3L	19048177	19048876	0.865610122681	19048784	0.810992770725	FBgn0036844	2897	FBgn0036844	2897
449	3L	21232146	21233287	0.865570068359	21232673	0.752968851725	FBgn0000551	1029	FBgn0037066	12769
450	2R	6107543	6108516	0.864671230316	6107965	0.717981115977	FBgn0033538	21512	FBgn0004399	38248
451	2L	8156453	8157546	0.864363193512	8156984	0.807767391205	FBgn0051900	157	FBgn0031992	5341
452	X	18529094	18530116	0.863868236542	18529578	0.747793763876	FBgn0010383	2896	FBgn0004959	9872
453	2L	6645820	6646893	0.861477851868	6646320	0.801824850195	FBgn0051635	2768	FBgn0031836	35297
454	3R	11474372	11475189	0.861408233643	11474786	0.704121526082	FBgn0038351	16181	FBgn0053207	17122
455	X	13828548	13829537	0.861083507538	13829082	0.727121898106	FBgn0000173	1209	FBgn0027537	172342
456	2L	7289575	7290641	0.860140323639	7289667	0.737725162506	FBgn0031901	7134	FBgn0004009	17494
457	2R	5996765	5997662	0.85911989212	5997144	0.776658217112	FBgn0033529	5171	FBgn0033529	5171
458	X	18629379	18630192	0.857082366943	18629922	0.712771688189	FBgn0001090	1694	FBgn0001090	1694
459	3L	1387608	1388578	0.856297016144	1388154	0.779018274943	FBgn0011855	2841	FBgn0004635	59170
460	X	16075437	16076471	0.855840682983	16075984	0.761891245842	FBgn0003933	12070	FBgn0003933	12070
461	2R	10270249	10271072	0.855839729309	10270697	0.702825882856	FBgn0033960	454	FBgn0033961	687
462	X	375396	376055	0.848625183105	375597	0.70937362084	FBgn0000570	4445	FBgn0000570	4445
463	X	20208825	20209482	0.847739696503	20208909	0.687123584747	FBgn0031107	3755	FBgn0031106	4453
464	2L	543430	544417	0.847350120544	544367	0.760278463364	FBgn0031260	260	FBgn0031260	260
465	2R	2918393	2919390	0.846132278442	2918849	0.749907076359	FBgn0033166	785	FBgn0033159	25167
466	X	20838116	20839022	0.844283819199	20838504	0.700564693002	FBgn0031143	518	FBgn0031144	4122
467	2R	4531625	4532288	0.843948364258	4532210	0.825604152679	FBgn0033364	2542	FBgn0033357	68709
468	2R	6094630	6095645	0.842365264893	6095215	0.692117963518	FBgn0004399	25498	FBgn0004399	25498
469	2R	18013408	18014050	0.841977119446	18013866	0.740431565505	FBgn0034735	14070	FBgn0022986	90742
470	2L	14690161	14690925	0.841917991638	14690348	0.731561587407	FBgn0003016	1037	FBgn0005771	199486
471	3R	4667023	4668256	0.840379714966	4667517	0.807331590091	FBgn0037638	17385	FBgn0011966	20085
472	3R	2861041	2862164	0.838613033295	2861565	0.755261869992	FBgn0024289	16492	FBgn0010774	44561
473	X	4762034	4762780	0.836475372314	4762120	0.709291505814	FBgn0029736	1562	FBgn0029738	19267
474	3R	11813613	11814519	0.836163043976	11814074	0.746359497309	FBgn0003507	2151	FBgn0003507	2151
475	3L	4957122	4957781	0.835839271545	4957205	0.747340549122	FBgn0005775	186	FBgn0035570	266502
476	X	3949819	3950640	0.833402633667	3950592	0.799947208828	FBgn0026084	760	FBgn0000221	1011
477	X	5758511	5759339	0.833080768585	5758634	0.715494762767	FBgn0029823	3395	FBgn0000042	12534
478	3L	21595102	21595899	0.831915855408	21595266	0.732609709104	FBgn0053292	3050	FBgn0028663	121563
479	3R	6439806	6440625	0.830819129944	6440271	0.745469868183	FBgn0001235	24115	FBgn0001235	24115
480	X	8676108	8676840	0.830667495728	8676513	0.694582209868	FBgn0052710	12055	FBgn0030061	116326
481	2L	14488889	14489561	0.82909822464	14489428	0.686653093858	FBgn0005771	1434	FBgn0005771	1434
482	3R	19983170	19983892	0.827456474304	19983708	0.709882299105	FBgn0039157	3509	FBgn0013343	52243
483	2R	18137243	18138199	0.825581550598	18137778	0.790758550167	FBgn0034748	5734	FBgn0026261	7576
484	X	3967747	3968511	0.82498884201	3968160	0.681812731425	FBgn0026083	4505	FBgn0026080	5481
485	X	18525689	18526387	0.824103832245	18526009	0.696858108044	FBgn0010383	673	FBgn0004959	6303
486	X	2003537	2004187	0.822856426239	2003589	0.72718757391	FBgn0013432	2167	FBgn0025626	82297
487	3L	23234600	23235503	0.822367668152	23235039	0.699455006917	FBgn0052231	433	FBgn0024733	205724
488	2L	7299548	7300798	0.822170257568	7300091	0.775017857552	FBgn0004009	7070	FBgn0004009	7070
489	X	9519820	9520704	0.821487903595	9520052	0.71672967502	FBgn0015624	8045	FBgn0015624	8045
490	3R	25617605	25618259	0.821222305298	25617842	0.738117027283	FBgn0039695	2516	FBgn0019972	7533
491	2L	18522982	18523652	0.821151733398	18523095	0.797641595205	FBgn0032685	9673	FBgn0032682	41679
492	2L	8266477	8267244	0.820820331573	8266648	0.732721130053	FBgn0046824	8003	FBgn0011902	24079
493	3R	5969583	5970628	0.817803382874	5970452	0.685563921928	FBgn0002478	31	FBgn0037797	78028
494	3R	19125889	19127234	0.816228866577	19126047	0.868036096746	FBgn0039071	10136	FBgn0039067	42268
495	2L	2026792	2027470	0.815721035004	2026885	0.698612954881	FBgn0031384	2842	FBgn0031391	120402
496	3R	25958946	25960015	0.815446376801	25959394	0.825281169679	FBgn0003738	927	FBgn0065067	74140
497	2L	6152811	6153552	0.814437389374	6153159	0.708893515847	FBgn0040950	1188	FBgn0031782	25397
498	3L	15764024	15764690	0.813965797424	15764218	0.745034853617	FBgn0036531	9459	FBgn0036537	36427
499	2L	1586103	1586838	0.813081741333	1586754	0.788828849792	FBgn0031347	516	FBgn0021906	27428
500	X	19667421	19668122	0.812324523926	19668011	0.714595924724	FBgn0031074	10075	FBgn0031079	17977
501	3R	2104039	2104831	0.809917449951	2104461	0.74108722806	FBgn0037419	208	FBgn0053097	89549
502	3L	3927076	3928070	0.809621810913	3927655	0.708178192377	FBgn0035477	1273	FBgn0035470	44967
503	2R	19253345	19254023	0.808165550232	19253405	0.791410552131	FBgn0000562	1020	FBgn0002174	38943
504	2L	5801323	5802064	0.807285308838	5801846	0.749938385827	FBgn0031739	123	FBgn0031739	123
505	3R	22082732	22083639	0.806569099426	22083101	0.736908688265	FBgn0000064	4212	FBgn0039406	198116
506	3L	1610882	1611579	0.80641078949	1611416	0.741166114807	FBgn0035246	493	FBgn0035248	17658
507	2L	12080945	12081902	0.805795192719	12081498	0.739104509354	FBgn0003145	4294	FBgn0003145	4294
508	2L	21864188	21865177	0.805542469025	21865141	0.828409433365	FBgn0032965	20713	FBgn0003866	48953
509	3L	8057752	8058599	0.804172039032	8058152	0.71482739729	FBgn0035833	7588	FBgn0035838	37296
510	X	19695478	19696337	0.802938461304	19695873	0.689975065344	FBgn0031077	3588	FBgn0031079	9885
511	3R	4488672	4489354	0.801222324371	4488724	0.728849516975	FBgn0037605	883	FBgn0000447	8988
512	2R	14520587	14521319	0.800165653229	14520756	0.732073417077	FBgn0034412	18552	FBgn0041702	33455
513	3R	20909591	20910227	0.799734115601	20909949	0.688848167658	FBgn0004897	675	FBgn0039273	10041
514	3L	21382984	21383672	0.797227859497	21383061	0.798367500305	FBgn0033583	3398	FBgn0014143	27336
515	2R	12029600	12030385	0.796932220459	12030341	0.768570264181	FBgn0011260	15282	FBgn0034138	55759
516	2R	2950977	2951490	0.789850234985	2951077	0.69954328537	FBgn0033169	1429	FBgn0033179	27467
517	3R	29553	30462	0.789825439453	30178	0.679084658623	FBgn0037215	7149	FBgn0037220	27899
518	X	10966145	10967227	0.788199424744	10966996	0.682947254181	FBgn0030266	1820	FBgn0028686	3410
519	2L	9551680	9552468	0.786817550659	9552096	0.730719229754	FBgn0032127	6052	FBgn0002973	114583
520	3R	25315314	25316097	0.786587238312	25315387	0.664706134796	FBgn0039664	171	FBgn0039664	171
521	3L	2662089	2662840	0.783851623535	2662240	0.794036388397	FBgn0035367	10979	FBgn0035357	46988
522	X	19542170	19542815	0.783150196075	19542733	0.727937316895	FBgn0040089	4245	FBgn0031057	25048
523	2L	20755843	20756688	0.782439231873	20756639	0.73865377903	FBgn0000251	1689	FBgn0000986	34131
524	X	21166064	21166877	0.781100749969	21166832	0.71316825019	FBgn0011710	2120	FBgn0015527	6317
525	X	10225329	10225959	0.781019687653	10225911	0.842021942139	FBgn0052681	566	FBgn0065046	32520
526	2R	16871474	16872371	0.78059387207	16871950	0.808365685599	FBgn0000395	2573	FBgn0000395	2573
527	3R	14631806	14632715	0.776734352112	14632244	0.779521018267	FBgn0038652	11368	FBgn0027841	147130
528	2R	9426725	9427692	0.776281833649	9427179	0.728067538318	FBgn0013733	30838	FBgn0033886	49132
529	X	1333059	1333789	0.775480270386	1333698	0.735539627075	FBgn0025382	53	FBgn0026871	217
530	2L	6118660	6119597	0.7750415802	6119040	0.726434919569	FBgn0051642	528	FBgn0031781	6098
531	2L	8145048	8145774	0.77329492569	8145414	0.705000698566	FBgn0051606	2216	FBgn0051607	3536
532	2L	282271	283232	0.772435665131	282783	0.730560723473	FBgn0031244	498	FBgn0031244	498
533	X	256266	257125	0.771287918091	256727	0.725384123185	FBgn0004170	3845	FBgn0004170	3845
534	2R	7131587	7132708	0.770858764648	7131989	0.785311390372	FBgn0033636	251	FBgn0033636	251
535	3L	19793402	19794073	0.769907951355	19793961	0.681720386852	FBgn0015796	10937	FBgn0014037	49265
536	3R	12651687	12652454	0.769450187683	12651777	0.758053302765	FBgn0000014	3992	FBgn0020546	23949
537	X	11696546	11697218	0.769290924072	11696889	0.663182483	FBgn0030344	5932	FBgn0030350	24328
538	X	15442055	15442764	0.768013000488	15442614	0.696454048157	FBgn0052586	13216	FBgn0052586	13216
539	X	10959740	10960550	0.766657829285	10959828	0.741208394368	FBgn0015245	6137	FBgn0028686	10578
540	2R	16648931	16649603	0.765879631042	16649176	0.694372940063	FBgn0034592	849	FBgn0002736	13015
541	3L	21874674	21875351	0.76549577713	21874750	0.738386472066	FBgn0037141	873	FBgn0046301	108704
542	X	2782085	2782821	0.765291213989	2782671	0.68948439757	FBgn0025644	654	FBgn0024978	194330
543	3R	24698062	24698925	0.764055728912	24698559	0.680825657315	FBgn0039609	78	FBgn0028373	13644
544	3L	8213586	8214234	0.762840270996	8214004	0.740099833562	FBgn0035861	544	FBgn0035853	42201
545	2R	2097254	2098349	0.762144565582	2097824	0.725031628328	FBgn0033076	14967	FBgn0041145	24494
546	3R	19021125	19021817	0.761931419373	19021170	0.719183074103	FBgn0011596	8586	FBgn0039066	56096
547	3R	23078291	23079012	0.758481025696	23078675	0.694252659293	FBgn0010441	227	FBgn0005696	13860
548	3L	9012825	9013670	0.757907867432	9013052	0.719962665013	FBgn0028789	2272	FBgn0028789	2272
549	2L	3071753	3072439	0.757545948029	3072208	0.676544923049	FBgn0027571	15593	FBgn0003934	23507
550	2R	15823082	15823750	0.753727436066	15823257	0.723748922348	FBgn0034500	271	FBgn0034503	18412
551	2R	9081743	9082603	0.752418994904	9082111	0.759392990785	FBgn0033856	7659	FBgn0033856	7659
552	2R	19226621	19227536	0.752167701721	19227276	0.714194266001	FBgn0034898	260	FBgn0002174	12814
553	3R	23358149	23358841	0.751538276672	23358754	0.738398340013	FBgn0039523	2719	FBgn0003330	148992
554	3L	20301840	20302512	0.748869419098	20302296	0.688756397792	FBgn0001259	1255	FBgn0011425	6882
555	3R	10728979	10729652	0.748601436615	10729333	0.684363126755	FBgn0028662	463	FBgn0028662	463
556	X	18987283	18988457	0.746368408203	18988372	0.71620759964	FBgn0030987	518	FBgn0027603	53749
557	X	18485758	18486412	0.743855476379	18486332	0.76775188446	FBgn0030945	696	FBgn0030945	696
558	3R	4983499	4984251	0.743354797363	4984202	0.706427256266	FBgn0037662	19082	FBgn0000412	82174
559	X	19377767	19378555	0.740958213806	19378091	0.708479181925	FBgn0052532	3328	FBgn0027291	22344
560	2R	3873015	3873809	0.740431785583	3873063	0.706149101257	FBgn0050365	60	FBgn0010109	128923
561	2L	7057145	7057771	0.733324050903	7057685	0.712774912516	FBgn0031885	1379	FBgn0040954	6300
562	3R	10679295	10679962	0.730717658997	10679844	0.720634460449	FBgn0053555	218	FBgn0038271	35956
563	X	13689291	13690215	0.726519107819	13689817	0.726768046618	FBgn0030532	1244	FBgn0027537	33077
564	3R	23501371	23502060	0.725814819336	23502017	0.784144507514	FBgn0039537	1280	FBgn0003330	5729
565	3R	18575473	18576147	0.724894523621	18576098	0.686269879341	FBgn0051152	185	FBgn0039013	23476
566	X	17742764	17743590	0.724721908569	17742817	0.702461984422	FBgn0027605	1193	FBgn0002777	21673
567	3R	22405399	22406041	0.723562240601	22405616	0.706961325237	FBgn0051082	4466	FBgn0039449	137491
568	X	19310490	19311157	0.716862678528	19310973	0.712253790635	FBgn0031018	1909	FBgn0044030	2840
569	X	5968966	5969627	0.713209152222	5969507	0.782607078552	FBgn0029846	21117	FBgn0029840	34565
570	X	20218312	20218997	0.71115732193	20218362	0.683778762817	FBgn0031108	5922	FBgn0031106	13906
571	X	10792583	10793244	0.710896968842	10793196	0.726141452789	FBgn0052671	2985	FBgn0030241	93104
572	2L	2178122	2178778	0.709913730621	2178281	0.731994455511	FBgn0000097	468	FBgn0000097	468
573	2L	6375980	6376790	0.707372665405	6376739	0.684787962172	FBgn0031807	2569	FBgn0043854	4324
574	X	803556	804191	0.707234382629	804140	0.742881059647	FBgn0040349	165	FBgn0040345	16466
575	2L	15487954	15488625	0.698432922363	15488197	0.699867725372	FBgn0002524	6842	FBgn0003448	13999
576	2R	17825406	17826065	0.690104961395	17825598	0.673085689545	FBgn0013272	354	FBgn0013272	354
577	3L	8649356	8650008	0.68469619751	8649520	0.767725294287	FBgn0001168	186	FBgn0001168	186
578	3R	23500289	23500956	0.680508613586	23500807	0.683943033218	FBgn0039537	2490	FBgn0003330	6939
579	3R	785481	786124	0.679573059082	785799	0.659244656563	FBgn0037289	1271	FBgn0004183	11913
580	3R	12767575	12768228	0.678808689117	12767738	0.716780106227	FBgn0051270	18231	FBgn0082171	85701
581	X	10892663	10893498	0.677253723145	10893086	0.752128124237	FBgn0030257	3110	FBgn0028686	77320
582	X	19350635	19351281	0.675352096558	19350819	0.730862837571	FBgn0027291	4928	FBgn0027291	4928
583	2L	6861351	6862032	0.672983169556	6861689	0.681649419996	FBgn0031864	7519	FBgn0042092	46128
584	2L	11622822	11623452	0.666922569275	11623376	0.700358072917	FBgn0015400	1557	FBgn0003313	137187
585	X	1929999	1930637	0.666831970215	1930481	0.745408852895	FBgn0025628	847	FBgn0025626	9189
586	X	10955301	10955951	0.666597366333	10955822	0.712734482505	FBgn0015245	2131	FBgn0028686	14584
587	2L	2572211	2572926	0.656449794769	2572412	0.672821631798	FBgn0041337	635	FBgn0026778	2639
588	3R	3736848	3737567	0.65424489975	3737077	0.700656618391	FBgn0004901	424	FBgn0037550	214978
589	2L	2993695	2994395	0.650991439819	2993846	0.700502316157	FBgn0025681	882	FBgn0002989	1085
590	3R	10235506	10236232	0.647462368011	10235846	0.691264713512	FBgn0038227	282	FBgn0038224	83100
591	X	1853794	1854520	0.635940551758	1854156	0.701938516953	FBgn0023546	413	FBgn0003964	43283
592	3L	20961894	20962540	0.634049415588	20962062	0.671604069796	FBgn0037044	326	FBgn0037044	326
593	2L	6636402	6637062	0.627618789673	6636840	0.681370973587	FBgn0051634	4436	FBgn0031836	25817
594	2R	5046669	5047348	0.621005535126	5047007	0.690701288335	FBgn0050337	5104	FBgn0025286	51989
595	2R	18006600	18007263	0.594689846039	18006852	0.697779435378	FBgn0034735	7056	FBgn0022986	83728
596	3R	14179196	14179834	0.547257423401	14179369	0.696707407633	FBgn0038606	1880	FBgn0038609	13009
