# Supplementary material for: Developmental roles of 21 Drosophila transcription factors are determined by quantitative differences in binding to an overlapping set of thousands of genomic regions
Source: Genome Biol. 2009 Jul 23;10(7):R80. doi: 10.1186/gb-2009-10-7-r80 (PMC2728534; doi:10.1186/gb-2009-10-7-r80)
Supplement: Additional data file 6 — Genomic coordinates of regions bound by each factor for the 1% FDR data set, locations and scores of peak windows, and the closest gene and closest transcribed gene for each peak. [file gb-2009-10-7-r80-S6.zip › Additional Data File 3 1% FDR bound regions/slp1_1_032707-sym-1_table.txt]

Interval	Chr	Bound_Region_Start	Bound_Region_Stop	Bound_Region_Score	Peak_start	Peak_score	Closest_gene	Closest_gene_dist	Closest_transcribed_gene	Closest_transcribed_gene_dist
1	2R	7061052	7066273	5.774679660797	7062856	5.335805384318	FBgn0000577	18739	FBgn0000577	18739
2	3R	9813336	9816138	5.233024597168	9814690	5.136496431687	FBgn0015270	24051	FBgn0038196	47197
3	X	273063	275535	5.156081199646	274361	4.907701253891	FBgn0002561	7816	FBgn0002561	7816
4	2L	4888336	4890931	4.846517562866	4889540	4.494757652283	FBgn0031644	455	FBgn0031645	2575
5	X	321164	323904	4.824723243713	322690	4.605670332909	FBgn0010019	3465	FBgn0002561	56145
6	2L	165376	167875	4.775472164154	166670	4.540440529585	FBgn0016977	7636	FBgn0016977	7636
7	2L	7137519	7139991	4.726850509644	7138644	4.464033070733	FBgn0031889	4961	FBgn0031886	72811
8	X	7013452	7016018	4.642118453979	7014788	4.183930088492	FBgn0047092	19702	FBgn0029933	71499
9	3R	12376637	12379208	4.606303215027	12377726	4.538669109344	FBgn0038442	1967	FBgn0027053	81903
10	2L	12079097	12082023	4.606154918671	12080233	4.484836548567	FBgn0032406	3410	FBgn0003145	5559
11	3L	15226351	15229178	4.599939346313	15227975	4.235371056725	FBgn0029114	27075	FBgn0029114	27075
12	3L	14924988	14926829	4.589116096497	14925895	4.331523222082	FBgn0026320	8711	FBgn0026320	8711
13	2R	7047156	7049460	4.569459438324	7048209	4.21284383886	FBgn0000577	4092	FBgn0000577	4092
14	2R	7039778	7043338	4.515733718872	7041072	4.257662504911	FBgn0000577	3045	FBgn0000577	3045
15	X	20487753	20492000	4.482480049133	20489010	4.328013271093	FBgn0031128	1410	FBgn0003300	16107
16	3R	2670086	2672843	4.480497837067	2671425	4.091578623828	FBgn0003339	4461	FBgn0001077	18621
17	2L	5457637	5460475	4.47389793396	5458859	3.853470355272	FBgn0005511	2782	FBgn0005511	2782
18	2L	21863720	21865177	4.415218353271	21864652	4.107963621616	FBgn0032965	21202	FBgn0003866	48464
19	3R	1447714	1450321	4.338803768158	1448840	4.302796363831	FBgn0037350	33	FBgn0037351	1346
20	3R	4099685	4101757	4.322097301483	4100625	4.086765513701	FBgn0010433	2889	FBgn0037561	5021
21	X	18143983	18146650	4.309411525726	18145240	4.243946611881	FBgn0004956	3478	FBgn0004956	3478
22	3R	4790298	4792276	4.292859554291	4791389	4.091139793396	FBgn0037645	11832	FBgn0037644	20663
23	2L	2999023	3001662	4.292768955231	3000343	3.877875137329	FBgn0025681	7379	FBgn0002989	7582
24	2R	9082650	9086695	4.273080348969	9083822	3.962699711323	FBgn0033857	6314	FBgn0033856	9370
25	3L	21414373	21417065	4.272394180298	21415717	4.15073376894	FBgn0014143	5320	FBgn0014143	5320
26	2L	5409236	5411820	4.244664430618	5410522	4.057848781347	FBgn0016660	6180	FBgn0005511	51119
27	2L	16226123	16228485	4.178545951843	16227287	3.686811089516	FBgn0028859	2809	FBgn0028897	30765
28	3R	25132293	25135373	4.17733669281	25133601	4.183050334454	FBgn0039659	10650	FBgn0003525	52099
29	2L	18919829	18923042	4.168794155121	18921842	3.964523464441	FBgn0032723	18035	FBgn0032728	43119
30	3R	18970154	18973139	4.159717082977	18971585	4.016392072042	FBgn0004644	3704	FBgn0051457	17879
31	3R	12597600	12600136	4.152846574783	12599017	3.75446768368	FBgn0020556	106	FBgn0020556	106
32	2R	15563949	15567656	4.145023345947	15566637	3.848558098078	FBgn0034480	46787	FBgn0004364	59737
33	3R	2548349	2550804	4.124157428741	2549402	3.951257109642	FBgn0051481	18383	FBgn0004054	20460
34	2R	7081794	7084060	4.099698543549	7083078	3.729718774557	FBgn0065063	24212	FBgn0065063	24212
35	2L	3601578	3604214	4.097251653671	3602871	3.73820624632	FBgn0002985	3877	FBgn0002985	3877
36	2R	11269673	11272317	4.083674430847	11271225	3.388346099854	FBgn0050089	28964	FBgn0050089	28964
37	2L	9600703	9603445	4.081248283386	9602218	3.764231204987	FBgn0032132	1326	FBgn0015393	97616
38	3L	14096134	14098245	4.080603599548	14097285	4.043653339148	FBgn0042630	702	FBgn0000411	46594
39	X	9138416	9140456	4.03217124939	9139316	3.293877220154	FBgn0002576	9446	FBgn0030122	20678
40	2R	18197477	18199868	4.031035900116	18198623	3.414368897676	FBgn0020257	2068	FBgn0020257	2068
41	3L	6740147	6742196	4.013680934906	6741187	3.620836566476	FBgn0052392	3994	FBgn0035714	14327
42	X	7065336	7067607	4.006335258484	7066432	3.947879208459	FBgn0029939	28120	FBgn0025549	70108
43	X	7736262	7738637	4.001159191132	7737489	3.866333544254	FBgn0029970	681	FBgn0029970	681
44	3L	19148394	19150707	3.977519035339	19149637	3.870361804962	FBgn0016797	13752	FBgn0016797	13752
45	3L	19601381	19603070	3.960120201111	19602181	3.13057680691	FBgn0036896	1326	FBgn0029094	18030
46	3R	165078	168254	3.957581520081	167285	3.784800469875	FBgn0037236	1998	FBgn0001204	5087
47	3L	11216069	11218352	3.922798156738	11217152	3.679315916697	FBgn0036150	7267	FBgn0041094	9104
48	3L	4804497	4806540	3.891214847565	4805565	3.513893351835	FBgn0010349	1015	FBgn0035570	114862
49	3L	8638237	8641319	3.849633693695	8640294	3.510617368362	FBgn0001168	9412	FBgn0001168	9412
50	2R	15010641	15012539	3.843541145325	15011739	3.344459337347	FBgn0034453	9	FBgn0034447	44367
51	3L	20575877	20577908	3.806996822357	20576845	3.553892195225	FBgn0037014	5774	FBgn0001320	52359
52	3R	1495701	1497687	3.805060386658	1496736	3.425020754337	FBgn0037363	1301	FBgn0037363	1301
53	3L	3601135	3603321	3.80254650116	3602177	3.407300612506	FBgn0040694	2354	FBgn0053504	24822
54	3R	673895	676281	3.790274620056	675229	3.572795927525	FBgn0003002	3306	FBgn0003002	3306
55	3L	12670260	12672770	3.790189266205	12671610	3.535800036262	FBgn0014343	3915	FBgn0036306	57094
56	X	18092909	18095303	3.788261413574	18094258	3.47255769372	FBgn0030905	865	FBgn0004956	47504
57	2L	14260958	14262956	3.784563064575	14262065	3.452703307657	FBgn0004002	1457	FBgn0028529	93015
58	3R	18954729	18961083	3.771782875061	18957596	3.53041491789	FBgn0051457	3890	FBgn0051457	3890
59	2R	5484691	5487158	3.738689899445	5485985	3.528973817825	FBgn0033471	3023	FBgn0000606	5069
60	2L	18803801	18805858	3.702077865601	18804931	3.38364136219	FBgn0040992	1984	FBgn0032717	30665
61	2R	9481017	9483141	3.700830459595	9481991	3.326424300671	FBgn0020766	2263	FBgn0033886	5680
62	3R	9734432	9737908	3.69672870636	9735421	3.625928934883	FBgn0000576	7840	FBgn0000576	7840
63	3R	1036748	1038973	3.678030490875	1038038	3.538961857557	FBgn0000340	5109	FBgn0000340	5109
64	2R	2084191	2086323	3.676370620728	2085167	3.405751733219	FBgn0033076	27624	FBgn0041145	37151
65	2L	6018770	6020824	3.635211229324	6019652	3.213996550616	FBgn0001170	254	FBgn0031764	4883
66	3R	17226791	17228780	3.630935668945	17227797	3.546132246653	FBgn0038887	2023	FBgn0043012	131998
67	3R	2692978	2695186	3.603388786316	2694148	3.519735083861	FBgn0001077	4102	FBgn0001077	4102
68	2R	6600747	6602784	3.595281600952	6601819	3.307748738457	FBgn0040766	4863	FBgn0033581	64144
69	3R	8138548	8141293	3.594396114349	8139987	3.232852965593	FBgn0038011	2912	FBgn0010044	65771
70	3L	18319903	18322930	3.58554649353	18321920	3.460174918175	FBgn0011706	41742	FBgn0011706	41742
71	3L	8626650	8628549	3.585338592529	8627523	3.087303161621	FBgn0035922	4052	FBgn0001168	22183
72	3L	726995	729890	3.585291862488	728026	3.197351091048	FBgn0052482	700	FBgn0000575	4912
73	3L	16373653	16375521	3.57106256485	16374608	2.936966747046	FBgn0014163	2490	FBgn0014163	2490
74	2L	14576703	14578609	3.567506790161	14577569	3.357382381664	FBgn0028913	13843	FBgn0005771	86707
75	2L	3832997	3835004	3.560689926147	3833957	3.550679767833	FBgn0004567	2885	FBgn0004567	2885
76	3R	2732313	2734176	3.559031963348	2733260	3.40247779734	FBgn0001077	43214	FBgn0001077	43214
77	2R	7687976	7690336	3.53918170929	7689034	3.224044481913	FBgn0014184	1135	FBgn0014184	1135
78	2L	5380711	5382663	3.526051521301	5381720	3.217199653387	FBgn0016660	22622	FBgn0031700	52850
79	2L	19214633	19217041	3.501421928406	19215680	3.486583148732	FBgn0015380	29405	FBgn0032762	86325
80	3R	18272672	18274698	3.500757217407	18273564	3.157229844262	FBgn0051160	198	FBgn0028688	14208
81	2L	18870112	18872200	3.476702213287	18871235	3.055922367994	FBgn0003896	5950	FBgn0032717	35639
82	3R	17359619	17361375	3.449005126953	17360511	2.812222056919	FBgn0038891	2622	FBgn0013984	45740
83	2R	15334261	15336107	3.442133903503	15335245	3.154219985008	FBgn0034475	4805	FBgn0011849	92851
84	3L	20940372	20942559	3.436681270599	20941702	3.117535326216	FBgn0037042	16145	FBgn0003415	19563
85	3R	2488180	2490174	3.430616855621	2489276	3.086920654072	FBgn0024912	3454	FBgn0026567	5672
86	X	19131684	19133538	3.42479133606	19132716	3.144244098663	FBgn0065084	3094	FBgn0031008	29895
87	2L	14488477	14490472	3.412700176239	14489353	3.094282269478	FBgn0005771	1509	FBgn0005771	1509
88	2R	1474295	1475346	3.412257194519	1475267	3.263352632523	FBgn0033048	1043	FBgn0033059	108498
89	X	9601258	9604822	3.408645153046	9602148	3.090181042166	FBgn0020378	3968	FBgn0000233	62739
90	3R	4004895	4007119	3.406428813934	4005910	3.287528150222	FBgn0001138	1254	FBgn0037554	53319
91	3L	13068595	13070519	3.403815746307	13069525	3.120448617374	FBgn0052118	2673	FBgn0010452	18695
92	3R	4027794	4029992	3.403284072876	4028978	3.121489524841	FBgn0053779	1566	FBgn0037554	30251
93	2L	18964024	18965921	3.391462802887	18964823	3.012927234173	FBgn0032728	138	FBgn0032728	138
94	2R	1700624	1702443	3.390497207642	1701545	3.041871828191	FBgn0033068	1850	FBgn0033068	1850
95	2R	17390363	17392445	3.39045381546	17391501	2.859161965987	FBgn0025573	1386	FBgn0034657	163422
96	2R	14191642	14193982	3.387664318085	14192525	3.03069562912	FBgn0023214	4130	FBgn0023214	4130
97	3L	12988195	12989815	3.375042915344	12989076	3.219062188092	FBgn0036333	178	FBgn0011284	26627
98	2L	5933224	5935158	3.373920917511	5934164	3.063732475042	FBgn0015381	8227	FBgn0000308	46861
99	3R	25982394	25984029	3.37095618248	25983188	2.734736695009	FBgn0039749	457	FBgn0065067	50346
100	2R	16458498	16460255	3.366332530975	16459262	2.921420782804	FBgn0053704	1578	FBgn0034565	26557
101	3R	688588	690698	3.363125801086	689885	2.942993949441	FBgn0003002	11350	FBgn0003002	11350
102	2L	20982179	20983989	3.363086223602	20983126	3.15090081271	FBgn0032909	26590	FBgn0032906	69389
103	3R	2861997	2864122	3.362146377563	2862973	3.067882257349	FBgn0024289	15084	FBgn0010774	43153
104	4	425889	427893	3.352832794189	427035	3.227256410262	FBgn0039905	13395	FBgn0026777	98688
105	3L	16975318	16978376	3.347662448883	16976332	2.829877793789	FBgn0036685	5107	FBgn0025582	224084
106	X	258560	260158	3.34005355835	259278	2.761744320393	FBgn0004170	6396	FBgn0004170	6396
107	X	5441451	5443550	3.322858810425	5442416	3.146617770195	FBgn0029775	2906	FBgn0029783	68790
108	3R	27098174	27099838	3.319345474243	27098975	2.951940536499	FBgn0039839	7523	FBgn0039831	52549
109	3L	18325911	18327726	3.317723274231	18326875	3.187620443456	FBgn0011706	36787	FBgn0011706	36787
110	3R	24456528	24458307	3.292276859283	24457500	2.83474148021	FBgn0039590	3285	FBgn0001215	31971
111	3L	12620238	12622177	3.280590057373	12621142	2.876396119595	FBgn0052111	19259	FBgn0036306	107562
112	3L	5967835	5969562	3.280349731445	5968640	3.066541110768	FBgn0052406	2521	FBgn0035656	18688
113	3L	6794380	6796185	3.274569511414	6795230	2.978051781654	FBgn0003995	31123	FBgn0035714	68370
114	3L	12650198	12652216	3.273319721222	12651111	2.758026301861	FBgn0014343	16584	FBgn0036306	77593
115	2L	9583735	9586376	3.266906738281	9585129	3.194969177246	FBgn0014179	3387	FBgn0015393	114705
116	X	1928657	1930711	3.259768486023	1929467	3.10715508461	FBgn0025628	167	FBgn0025626	8175
117	X	16036720	16038803	3.254576683044	16037682	3.207317479451	FBgn0000459	12989	FBgn0000459	12989
118	3R	4018217	4020077	3.253732681274	4019224	2.936773459117	FBgn0053779	11320	FBgn0037554	40005
119	3L	12056338	12058068	3.249866485596	12057226	3.107376903296	FBgn0028679	1494	FBgn0036248	34964
120	X	8619457	8621319	3.237695217133	8620367	2.721819281578	FBgn0026411	30644	FBgn0030061	60180
121	3R	4488893	4490697	3.234960079193	4489806	2.753020554781	FBgn0037605	199	FBgn0037608	10033
122	3L	8516729	8518447	3.22510099411	8517484	2.839527010918	FBgn0035909	8585	FBgn0024236	18293
123	2R	5589283	5591040	3.221642017365	5590269	2.630677840289	FBgn0033483	91	FBgn0033483	91
124	3L	3020626	3022694	3.216530799866	3021494	2.693208694458	FBgn0035388	2764	FBgn0035388	2764
125	3L	5829208	5831619	3.208426952362	5830237	3.091188557943	FBgn0003984	10676	FBgn0035640	43207
126	3R	13371961	13373781	3.195114135742	13372880	2.881520131055	FBgn0038519	649	FBgn0025571	6735
127	3L	10823310	10826793	3.189299583435	10825889	2.628551832835	FBgn0026160	5950	FBgn0026160	5950
128	3R	26212356	26215215	3.170582771301	26213974	2.913482834311	FBgn0015222	123	FBgn0039764	35580
129	3R	4524482	4526661	3.153282165527	4525625	2.990776651046	FBgn0037612	1079	FBgn0001180	2085
130	3R	9724534	9726435	3.1470079422	9725616	2.997344073127	FBgn0000576	1965	FBgn0000576	1965
131	2R	19080187	19083089	3.134702682495	19081204	2.919824790955	FBgn0015903	8707	FBgn0015903	8707
132	3L	6155195	6157241	3.123945713043	6156078	2.62541624705	FBgn0035690	348	FBgn0035688	8265
133	3L	8384711	8386374	3.123650550842	8385439	2.741965378032	FBgn0035891	83	FBgn0010825	38824
134	2L	19328935	19331078	3.123146057129	19329904	2.943517155117	FBgn0024245	29249	FBgn0024245	29249
135	3R	2040266	2042153	3.116273880005	2041263	2.890450000763	FBgn0037411	295	FBgn0053097	152747
136	3R	2369908	2371844	3.089891910553	2370993	2.942142654868	FBgn0046873	3765	FBgn0037446	88117
137	2L	3087403	3089235	3.082285881042	3088387	2.718495488167	FBgn0005779	21285	FBgn0003934	39686
138	3L	12427233	12429082	3.074516296387	12428266	2.875310182571	FBgn0000625	13702	FBgn0027936	49983
139	3R	671245	673118	3.06799030304	672187	2.863540291786	FBgn0003002	6348	FBgn0003002	6348
140	X	3018167	3020234	3.06325674057	3019045	2.763937145472	FBgn0028746	10233	FBgn0028746	10233
141	3R	12455807	12457529	3.049000263214	12456597	2.600624024868	FBgn0000634	5649	FBgn0038453	12730
142	3L	6078003	6079620	3.042227745056	6078665	2.763379938462	FBgn0005658	6596	FBgn0035675	29159
143	3R	26606647	26608879	3.03356552124	26607788	2.897410896089	FBgn0004606	16140	FBgn0003720	70249
144	2L	4367985	4369895	3.031750202179	4368922	2.811863660812	FBgn0026319	3068	FBgn0026319	3068
145	X	18137165	18139184	3.020263195038	18138232	2.799075216055	FBgn0004956	3530	FBgn0004956	3530
146	3R	18498354	18500043	3.019150733948	18499207	2.594722811381	FBgn0039000	684	FBgn0039000	684
147	2R	16819282	16821042	3.010896205902	16820354	2.775583267212	FBgn0034618	92	FBgn0034617	424
148	2R	7070553	7072735	3.007946014404	7071905	2.707860310872	FBgn0000577	27788	FBgn0000577	27788
149	X	18333192	18334864	3.00652885437	18333928	2.392484605312	FBgn0030930	122	FBgn0030943	148196
150	X	5515949	5517758	2.999151229858	5517032	2.770251909892	FBgn0015794	14	FBgn0029785	647
151	2R	4147496	4150041	2.997828483582	4149269	2.840452923494	FBgn0033317	5494	FBgn0033315	9872
152	3L	736556	737989	2.996739625931	737300	2.543760240078	FBgn0000575	4362	FBgn0000575	4362
153	2R	20087364	20088861	2.996514797211	20088173	2.406240820885	FBgn0020521	699	FBgn0035031	17422
154	3R	16674372	16676043	2.995909690857	16675337	2.537877784056	FBgn0038834	934	FBgn0038834	934
155	2L	3610447	3612109	2.995513916016	3611307	2.90203088522	FBgn0002985	4559	FBgn0002985	4559
156	3L	14119747	14121420	2.992692947388	14120726	2.521760135889	FBgn0000411	23153	FBgn0000411	23153
157	3L	21757813	21759546	2.987118244171	21758561	2.612599849701	FBgn0037135	99	FBgn0037134	1255
158	3L	1461956	1464190	2.979485988617	1462773	2.774814269122	FBgn0046769	249	FBgn0004635	15449
159	2R	20563649	20565457	2.973518371582	20564577	2.577691972256	FBgn0001147	4650	FBgn0001148	5003
160	3R	3298567	3300303	2.971790313721	3299551	2.56670775133	FBgn0037504	55	FBgn0037504	55
161	3R	16367938	16370100	2.971273422241	16369059	2.914341646082	FBgn0053192	8332	FBgn0043457	14593
162	2R	1543008	1544699	2.959218025208	1543782	2.650333762169	FBgn0033052	888	FBgn0033059	39983
163	3L	5109405	5111256	2.955917358398	5110321	2.756077257792	FBgn0035591	8	FBgn0035602	230111
164	3L	2420334	2423302	2.948552131653	2421227	2.813256488127	FBgn0052306	23697	FBgn0053231	27461
165	2L	15326842	15328507	2.945023536682	15327553	2.60103337905	FBgn0001981	2240	FBgn0001981	2240
166	3L	14562838	14565669	2.943340778351	14565032	2.620693862438	FBgn0040318	205	FBgn0028418	39009
167	3L	12074990	12076575	2.941771507263	12075705	2.578331027712	FBgn0036246	13115	FBgn0036248	16485
168	2L	3541062	3543063	2.935294628143	3542256	2.692494660616	FBgn0024244	3005	FBgn0031549	11970
169	3R	12904720	12906519	2.928507804871	12905634	2.831821173429	FBgn0038475	31	FBgn0038475	31
170	X	5413445	5415110	2.925580501556	5414161	2.68090988795	FBgn0053980	8741	FBgn0029771	51663
171	3R	2690893	2692474	2.917231559753	2691676	2.317050033145	FBgn0001077	1630	FBgn0001077	1630
172	2L	18356217	18358067	2.911490917206	18357101	2.638091832399	FBgn0011559	2146	FBgn0004413	82065
173	2R	15582805	15584156	2.910254955292	15583641	2.614303052425	FBgn0004364	42733	FBgn0004364	42733
174	2L	3817212	3819100	2.910248756409	3818054	2.637252426147	FBgn0031573	4647	FBgn0003430	7626
175	X	19722396	19724683	2.896388053894	19723426	2.597343274525	FBgn0000076	571	FBgn0031079	37438
176	2R	16343060	16344942	2.883982658386	16344155	2.592177450657	FBgn0011674	509	FBgn0016984	4159
177	2R	4927080	4928768	2.879862308502	4927917	2.538368612528	FBgn0041087	1760	FBgn0053774	15820
178	3R	18443347	18444981	2.877987861633	18444098	2.543947977178	FBgn0038996	107	FBgn0014949	29980
179	2L	10430039	10431729	2.864706039429	10430988	2.226236611605	FBgn0032248	74	FBgn0032248	74
180	3L	22068100	22070774	2.861717224121	22068928	2.665254368502	FBgn0037153	1029	FBgn0000100	59045
181	3L	113645	115970	2.857667922974	114648	2.707682609558	FBgn0020386	1664	FBgn0035105	53306
182	X	20452087	20453642	2.85612487793	20452892	2.536426961422	FBgn0031125	3588	FBgn0003300	52225
183	X	444961	446689	2.855084896088	445891	2.580728054047	FBgn0003986	1972	FBgn0003986	1972
184	2L	4441522	4443361	2.853789329529	4442414	2.515845680237	FBgn0031603	84	FBgn0031604	2318
185	2L	19332997	19335513	2.849802017212	19333843	2.412923420177	FBgn0024245	25310	FBgn0024245	25310
186	X	3621566	3623479	2.845788002014	3622670	2.762824451222	FBgn0026698	2974	FBgn0000542	58663
187	3R	16375246	16377575	2.844715118408	16376090	2.397602885962	FBgn0016917	1944	FBgn0043457	7562
188	2R	16870855	16872913	2.838233947754	16871928	2.485089111328	FBgn0000395	2595	FBgn0000395	2595
189	3L	11233641	11236547	2.837465286255	11235155	2.283505746296	FBgn0041094	8899	FBgn0041094	8899
190	2R	14316750	14318504	2.837422847748	14317695	2.604234755039	FBgn0010651	895	FBgn0010651	895
191	2L	9598429	9600180	2.83046245575	9599223	2.497215803932	FBgn0032132	1669	FBgn0015393	100611
192	2R	17277613	17279597	2.829208374023	17278695	2.722556086148	FBgn0034659	2232	FBgn0034657	50616
193	3L	10294687	10296136	2.824149131775	10295317	2.2889087677	FBgn0067716	1524	FBgn0000629	316760
194	4	90069	91556	2.816576957703	90897	2.261842980104	FBgn0019664	941	FBgn0019664	941
195	2R	17777740	17779529	2.812858581543	17778666	2.516343355179	FBgn0034717	22375	FBgn0013272	46578
196	2R	12154185	12156137	2.810775756836	12155039	2.75867420435	FBgn0024232	1064	FBgn0003274	54082
197	2L	15328796	15330458	2.794444561005	15329591	2.787896364927	FBgn0001981	202	FBgn0001981	202
198	2R	5934448	5936210	2.794235229492	5935504	2.626474553888	FBgn0033520	745	FBgn0033522	6021
199	2L	14264207	14265810	2.792866706848	14265061	2.436732404372	FBgn0004002	1539	FBgn0028529	90019
200	3R	14191026	14192573	2.790710449219	14191703	2.420428562164	FBgn0038608	156	FBgn0038609	675
201	3R	18963484	18965105	2.789100646973	18964306	2.475516382853	FBgn0004644	3575	FBgn0051457	10600
202	X	16488250	16490681	2.784084320068	16489812	2.679521869211	FBgn0003189	496	FBgn0030766	14970
203	X	20501559	20504083	2.783206939697	20503302	2.487135662752	FBgn0003300	1815	FBgn0003300	1815
204	3L	12676741	12678867	2.781145095825	12677995	2.386368306478	FBgn0014343	10300	FBgn0036306	50709
205	X	8257348	8259288	2.779142379761	8258316	2.66800440059	FBgn0052711	2985	FBgn0052711	2985
206	2L	15034499	15036274	2.778943061829	15035328	2.762405204773	FBgn0004837	97	FBgn0010422	21354
207	2R	9968439	9970012	2.776075839996	9969290	2.493146728067	FBgn0033939	4309	FBgn0013725	22092
208	X	12569027	12570754	2.767327308655	12569678	2.386261799756	FBgn0024308	6702	FBgn0053963	76279
209	3R	12161915	12163789	2.759220123291	12162909	2.524163373311	FBgn0040284	4797	FBgn0040284	4797
210	3L	21079203	21081058	2.759033203125	21080168	2.575285070083	FBgn0037051	10286	FBgn0037051	10286
211	3L	21576258	21579045	2.747303009033	21577071	2.46130785346	FBgn0053291	1730	FBgn0028663	103368
212	3R	26592040	26593934	2.746737957001	26593090	2.729000820833	FBgn0004606	1442	FBgn0003720	84947
213	3L	21382444	21384277	2.744823455811	21383275	2.689268617069	FBgn0033583	3612	FBgn0014143	27122
214	3R	27529364	27531710	2.740413188934	27530667	2.615950077772	FBgn0054046	4187	FBgn0039867	31997
215	3R	1128135	1129613	2.736896514893	1128921	2.543277829885	FBgn0037310	3054	FBgn0037310	3054
216	3L	15981931	15984498	2.727424144745	15982863	2.722797520955	FBgn0036558	5792	FBgn0044028	5876
217	3R	7176099	7177670	2.72681427002	7177025	2.367117040298	FBgn0026064	658	FBgn0026064	658
218	3L	9829236	9830775	2.723589420319	9829960	2.365023697124	FBgn0004390	734	FBgn0015618	17363
219	2R	9871437	9872979	2.722233772278	9872216	2.241222213296	FBgn0033925	69	FBgn0033925	69
220	3L	20562284	20563968	2.719459533691	20563249	2.502421528101	FBgn0037014	7822	FBgn0001320	65955
221	2R	19315977	19317531	2.716593742371	19316752	2.302035331726	FBgn0034908	93	FBgn0034908	93
222	X	477199	478829	2.712640762329	478092	2.292800396681	FBgn0029529	63	FBgn0026879	3930
223	3L	1729341	1731224	2.710652351379	1730228	2.563929140568	FBgn0035267	214	FBgn0027903	28937
224	2L	21735633	21737233	2.704372406006	21736381	2.325692780813	FBgn0032960	8673	FBgn0032960	8673
225	3L	3831415	3832988	2.702936172485	3832259	2.362943789538	FBgn0013751	2574	FBgn0035464	37458
226	3R	24399486	24400951	2.702729701996	24400223	2.388152718544	FBgn0000659	10582	FBgn0000659	10582
227	2L	8544934	8546666	2.701109409332	8545886	2.584704796473	FBgn0011259	2553	FBgn0029004	17268
228	3R	26054287	26055850	2.70063495636	26054892	2.525871181488	FBgn0000279	12686	FBgn0039757	20150
229	2R	10563825	10565441	2.700077533722	10564700	2.393407225609	FBgn0053467	6404	FBgn0033989	57614
230	3R	17972507	17974269	2.69877910614	17973386	2.434318860372	FBgn0051163	13806	FBgn0053335	17354
231	3R	15184892	15187540	2.697358608246	15186455	2.388154000044	FBgn0038697	14016	FBgn0000463	34520
232	2L	5473417	5474991	2.694430351257	5474152	2.502605855465	FBgn0005511	12511	FBgn0005511	12511
233	2R	2124108	2126349	2.688737869263	2125236	2.34558429718	FBgn0040673	410	FBgn0040673	410
234	3R	15163967	15165728	2.687632083893	15164910	2.425172138214	FBgn0000463	12975	FBgn0000463	12975
235	X	1868290	1869939	2.681806087494	1869211	2.34860432148	FBgn0010110	731	FBgn0003964	28228
236	3L	4080976	4082481	2.679629325867	4081781	2.340502738953	FBgn0035497	4448	FBgn0028484	9956
237	X	15774842	15776300	2.677373409271	15775612	2.439455121756	FBgn0030710	596	FBgn0030711	3336
238	2L	4464403	4466031	2.675144195557	4465147	2.459524799796	FBgn0031611	53	FBgn0031609	1710
239	X	11552326	11554161	2.674759864807	11553183	2.209116346696	FBgn0030328	382	FBgn0030328	382
240	2R	15451649	15453270	2.654500961304	15452656	2.254794239998	FBgn0050447	9523	FBgn0004364	173718
241	3L	15286952	15288354	2.65233707428	15287690	2.243557032417	FBgn0036494	14269	FBgn0036494	14269
242	3L	17380680	17382538	2.641153812408	17381518	2.489407241344	FBgn0027660	5253	FBgn0027660	5253
243	3R	1153056	1154504	2.640007019043	1153757	2.111935278949	FBgn0013576	7869	FBgn0037310	27890
244	X	16260764	16262583	2.636012077332	16261839	2.384425957998	FBgn0026575	5058	FBgn0026575	5058
245	2L	12460665	12461887	2.634662151337	12461188	1.951796671923	FBgn0032437	7506	FBgn0040286	26523
246	3R	2635427	2637133	2.633004188538	2636274	2.44978427887	FBgn0046833	978	FBgn0046833	978
247	3R	12635998	12637806	2.618618965149	12636889	2.433226080502	FBgn0000014	18880	FBgn0020556	37978
248	3L	15603538	15605038	2.609356403351	15604272	2.397950828075	FBgn0053209	6563	FBgn0036519	28625
249	X	5599413	5601038	2.60865020752	5600242	2.392091095448	FBgn0029800	122	FBgn0029800	122
250	2L	20676788	20678096	2.606221199036	20677492	2.30942440033	FBgn0032877	7529	FBgn0000986	45016
251	X	9503131	9504689	2.602418899536	9503871	2.242574959993	FBgn0028341	264	FBgn0015624	24226
252	3R	8838786	8840549	2.594982624054	8839707	2.405134391785	FBgn0020496	2319	FBgn0038109	4090
253	2R	2186811	2188368	2.58681678772	2187665	2.472650229931	FBgn0033092	25	FBgn0033087	2507
254	3L	20317311	20318562	2.582311630249	20317974	1.853788197041	FBgn0027565	39	FBgn0028978	17475
255	3L	11535566	11536977	2.581569671631	11536315	2.010356616974	FBgn0036172	135	FBgn0036180	47072
256	2R	20472215	20473454	2.577809810638	20472814	2.036215165082	FBgn0035087	131	FBgn0002607	4333
257	2R	5939772	5941128	2.575837612152	5940054	2.435335826874	FBgn0033521	328	FBgn0033522	1471
258	X	5391102	5392468	2.573099136353	5391691	2.142229921678	FBgn0053980	13729	FBgn0029771	29193
259	3L	4677631	4678974	2.569600105286	4678361	2.048318021438	FBgn0042199	165	FBgn0042199	165
260	X	8971950	8973522	2.566925048828	8972782	2.216350197792	FBgn0030090	7457	FBgn0030092	21498
261	3L	5851997	5853531	2.565721511841	5852693	2.332916175618	FBgn0035643	3661	FBgn0052409	20796
262	3R	15167063	15168594	2.562905311584	15167846	2.353936433792	FBgn0000463	15911	FBgn0000463	15911
263	3R	2629584	2631066	2.555774688721	2630393	2.43276646558	FBgn0082182	4863	FBgn0082182	4863
264	3R	12655347	12656975	2.555678367615	12656186	2.209227323532	FBgn0000014	417	FBgn0020546	19540
265	X	7475825	7477131	2.553551197052	7476447	2.261408835649	FBgn0004198	22063	FBgn0027553	97111
266	2L	3775034	3776947	2.551468849182	3775960	2.481304785785	FBgn0004893	4254	FBgn0003430	49720
267	3R	24420993	24422574	2.549477577209	24421828	2.40911591053	FBgn0026400	3173	FBgn0001215	3701
268	3R	8077760	8079462	2.547904014587	8078676	2.472493108114	FBgn0038008	1233	FBgn0037992	124757
269	3L	18996657	18998002	2.538070201874	18997273	2.139061254614	FBgn0002945	13317	FBgn0002945	13317
270	2L	8478365	8480032	2.532018184662	8479218	2.151807530721	FBgn0053194	1869	FBgn0032050	32617
271	3R	6241050	6242595	2.531955718994	6241920	2.395474069259	FBgn0037816	154	FBgn0015396	66014
272	2L	1473679	1475042	2.531374454498	1474275	2.087552845478	FBgn0051925	232	FBgn0031345	43163
273	3L	10835980	10837643	2.529030323029	10836871	2.246786594391	FBgn0026160	5032	FBgn0026160	5032
274	2L	7299346	7300798	2.521674633026	7300013	2.309195309877	FBgn0004009	7148	FBgn0004009	7148
275	2L	19318416	19320279	2.521224975586	19319430	2.26130592823	FBgn0032769	23195	FBgn0024245	39723
276	3R	2774279	2775805	2.511602401733	2775013	2.293721199036	FBgn0051488	8443	FBgn0001077	84967
277	X	18134312	18135752	2.505548477173	18134970	2.250270493825	FBgn0004956	6792	FBgn0004956	6792
278	3R	12627906	12629432	2.504553794861	12628721	2.182103830225	FBgn0015230	14688	FBgn0020556	29810
279	3R	2684243	2686485	2.502061843872	2684925	2.375324726105	FBgn0001077	5121	FBgn0001077	5121
280	2L	13234123	13235736	2.500912666321	13234951	2.338740974665	FBgn0032493	356	FBgn0032493	356
281	3L	20999994	21001739	2.497217178345	21000973	2.210916996002	FBgn0053285	21870	FBgn0037044	39237
282	2L	7525484	7526926	2.495105981827	7526131	2.211994767189	FBgn0053529	18292	FBgn0053529	18292
283	2L	7544563	7546435	2.492273807526	7545680	2.319476544857	FBgn0053529	1257	FBgn0053529	1257
284	3L	13050744	13052486	2.491276264191	13051542	2.440623339485	FBgn0036345	9694	FBgn0036342	30571
285	2L	3548551	3550600	2.489785671234	3549398	2.354028195143	FBgn0024244	10147	FBgn0031549	19112
286	X	7448302	7449654	2.485004425049	7448984	2.238262961893	FBgn0004198	5400	FBgn0027553	124574
287	2L	1960371	1961890	2.481284141541	1961180	2.224167571348	FBgn0051942	4246	FBgn0031391	186107
288	3R	9540204	9541952	2.478372573853	9541118	2.235752741496	FBgn0054044	1192	FBgn0038175	2770
289	3R	5178949	5180529	2.467559337616	5179635	2.238294405096	FBgn0053937	1582	FBgn0053937	1582
290	3R	7061267	7062609	2.466993808746	7061847	1.995756685734	FBgn0051441	161	FBgn0037885	742
291	2L	4448104	4449597	2.466607570648	4448805	2.282616615295	FBgn0025684	168	FBgn0031604	4073
292	3R	20997937	20999624	2.457962989807	20998723	2.172314840205	FBgn0039285	340	FBgn0039286	12012
293	3R	10309436	10311126	2.457130432129	10310358	2.188496112823	FBgn0038233	27056	FBgn0038234	27232
294	X	2264353	2265639	2.456601142883	2264820	2.104802917032	FBgn0040385	2235	FBgn0001150	20299
295	3R	24164580	24166016	2.455126285553	24165342	2.361350263868	FBgn0039580	148	FBgn0039580	148
296	X	19621750	19623380	2.452949523926	19622396	2.332757501041	FBgn0031071	5531	FBgn0031071	5531
297	2R	20552490	20554010	2.452253818512	20553153	2.230881869793	FBgn0001147	6774	FBgn0001148	16427
298	2R	18021737	18023718	2.448764801025	18022695	2.302660167217	FBgn0034735	22899	FBgn0034743	91008
299	2L	6611195	6612426	2.440646648407	6611899	2.085141284125	FBgn0031836	876	FBgn0031836	876
300	X	17683722	17685359	2.439647674561	17684458	2.136405439938	FBgn0030874	37	FBgn0030871	5851
301	X	918100	919772	2.435667037964	918979	2.181352972984	FBgn0040398	10621	FBgn0040345	131305
302	3R	2281656	2283122	2.434383869171	2282307	2.000731093543	FBgn0037445	142	FBgn0037446	569
303	X	20498714	20500959	2.434084177017	20499492	2.138836606344	FBgn0003300	5625	FBgn0003300	5625
304	3L	4091507	4093018	2.428843975067	4092364	2.21930881909	FBgn0028484	627	FBgn0028484	627
305	3L	14923345	14924780	2.428460121155	14924090	2.278672873974	FBgn0026320	10516	FBgn0026320	10516
306	2L	17758980	17760321	2.427660942078	17759711	2.199732542038	FBgn0015609	24261	FBgn0032646	262673
307	2L	19336507	19338118	2.421067714691	19337301	2.286286532879	FBgn0024245	21852	FBgn0024245	21852
308	3R	12395237	12397251	2.420929908752	12396383	2.428573250771	FBgn0038445	855	FBgn0038453	72944
309	2L	18969886	18971298	2.418539524078	18970590	1.984092980623	FBgn0032729	213	FBgn0032728	5629
310	2R	16160219	16161655	2.417676448822	16160856	2.284492429097	FBgn0034537	1955	FBgn0061362	2213
311	2R	10864953	10866547	2.41703081131	10865714	2.236354771782	FBgn0034013	697	FBgn0000996	30109
312	X	4753958	4755163	2.413920879364	4754438	1.692044067383	FBgn0052772	558	FBgn0029738	26949
313	2L	14445023	14446505	2.413288116455	14445736	2.169640272856	FBgn0028844	5080	FBgn0005771	45126
314	2R	15340613	15341728	2.40598487854	15341231	1.92746479371	FBgn0034476	537	FBgn0011849	98837
315	3R	13989550	13990717	2.399544239044	13990111	1.8730430305	FBgn0038569	4	FBgn0022943	274
316	X	17158111	17159669	2.397934675217	17158984	2.27127635479	FBgn0004854	10466	FBgn0000163	164108
317	2R	7952685	7954309	2.396867752075	7953614	2.218298014473	FBgn0033739	372	FBgn0010238	15484
318	2L	10002071	10003116	2.395910263062	10002495	1.823707789183	FBgn0051755	274	FBgn0043456	1316
319	2L	17217691	17219036	2.395841121674	17218349	2.053821311278	FBgn0051745	23130	FBgn0032633	161727
320	2L	17256922	17259917	2.395703315735	17258391	2.160543385674	FBgn0032629	1730	FBgn0032633	121685
321	X	21179195	21180916	2.392166614532	21179969	2.251984685659	FBgn0003423	5048	FBgn0015527	19454
322	2R	16982193	16983499	2.391010761261	16982812	1.927348136902	FBgn0010415	5938	FBgn0010415	5938
323	3R	5706711	5708036	2.388967514038	5707382	1.988707482815	FBgn0037767	5985	FBgn0065050	103176
324	3L	10251235	10252551	2.386436223984	10251931	2.103558444977	FBgn0036080	4780	FBgn0000629	360146
325	3R	6182105	6183707	2.386374473572	6182739	2.210097916921	FBgn0015396	6833	FBgn0015396	6833
326	3R	2576633	2578377	2.377411842346	2577662	2.109983444214	FBgn0004053	2259	FBgn0004053	2259
327	3L	14921296	14922720	2.371563911438	14922055	2.210783593795	FBgn0040487	10684	FBgn0040487	10684
328	3L	13055264	13056896	2.364385604858	13056168	2.132401185877	FBgn0036345	5068	FBgn0010452	32052
329	3R	26745944	26747695	2.361798286438	26746856	2.232481658459	FBgn0020912	8246	FBgn0003720	68819
330	3L	18592076	18593416	2.354427337646	18592704	2.107886433601	FBgn0036801	1484	FBgn0036800	4751
331	X	10169794	10171628	2.352481842041	10170615	1.897908985615	FBgn0010338	563	FBgn0030189	1077
332	3L	14942281	14943578	2.351762771606	14942956	2.045914459229	FBgn0036459	2412	FBgn0040296	3056
333	2L	14435285	14437000	2.350171089172	14436150	2.206390969894	FBgn0028871	11019	FBgn0005771	54712
334	2L	3824549	3826078	2.34885597229	3825391	2.076227933168	FBgn0003430	289	FBgn0003430	289
335	3L	22335901	22338574	2.348592758179	22337857	2.13110110339	FBgn0004449	3871	FBgn0004449	3871
336	4	753177	754391	2.344805240631	753823	2.07710981369	FBgn0005666	9169	FBgn0039930	295786
337	X	14584119	14585626	2.343081951141	14584800	1.984586238861	FBgn0015774	1589	FBgn0052590	88172
338	4	577834	579453	2.340997219086	578750	1.880881726742	FBgn0022361	518	FBgn0026777	250403
339	3R	20455175	20456654	2.337808609009	20455999	2.155947049459	FBgn0046685	189	FBgn0039212	4697
340	3R	16560731	16562197	2.335258483887	16561494	2.07247376442	FBgn0004107	152	FBgn0004107	152
341	2L	15319700	15321369	2.334604263306	15320587	2.224619472728	FBgn0041103	4752	FBgn0001981	9206
342	3R	3167271	3168841	2.334519863129	3167771	2.361475110054	FBgn0051496	3164	FBgn0043853	131173
343	3L	18313144	18314608	2.325963497162	18313900	1.951058208942	FBgn0015946	44227	FBgn0011706	49762
344	3R	11814389	11815830	2.32128238678	11814974	2.172992006938	FBgn0003507	3051	FBgn0003507	3051
345	2R	16414125	16415883	2.319764137268	16414984	2.237509727478	FBgn0034560	2302	FBgn0034565	70835
346	3R	24888726	24890129	2.319696903229	24889507	1.9826231684	FBgn0039632	626	FBgn0039633	33202
347	X	19608497	19609881	2.316423416138	19609219	1.986201895608	FBgn0031071	7646	FBgn0031071	7646
348	3L	9420680	9421927	2.315553665161	9421106	1.934805337121	FBgn0035995	284	FBgn0052038	4752
349	2R	18418440	18420534	2.310383796692	18419819	2.217657706317	FBgn0050187	6547	FBgn0034802	24711
350	2L	1517577	1518921	2.307877540588	1518210	1.940966576338	FBgn0001174	26	FBgn0001174	26
351	2R	5996765	5998085	2.306783676147	5997408	1.938576698303	FBgn0033529	5435	FBgn0033529	5435
352	2R	3483097	3484362	2.306347846985	3483803	1.903434544802	FBgn0033244	59	FBgn0033243	3966
353	2L	16725068	16726306	2.305030584335	16725610	1.990918904543	FBgn0051782	45	FBgn0032596	2448
354	3R	438836	439667	2.304921627045	439621	2.20644346873	FBgn0013743	1024	FBgn0037261	27652
355	X	7165197	7167220	2.303846359253	7165798	2.028928935528	FBgn0029943	3178	FBgn0024250	12621
356	3L	3321999	3323409	2.303442001343	3322740	2.260659154256	FBgn0052268	2846	FBgn0035437	10337
357	3L	3837976	3839417	2.301853179932	3838801	2.079792563121	FBgn0013751	9116	FBgn0035470	43887
358	3L	1785888	1787202	2.300048589706	1786689	1.924495837268	FBgn0035277	11	FBgn0067864	4348
359	3L	15655738	15657138	2.296437263489	15656565	1.959572483512	FBgn0053999	1959	FBgn0041160	8543
360	3R	15761329	15762662	2.294696807861	15761746	1.764755781959	FBgn0021776	904	FBgn0021776	904
361	2L	14431978	14433431	2.294015884399	14432578	1.877027820138	FBgn0028871	7447	FBgn0005771	58284
362	2L	11965844	11967219	2.292469024658	11966427	1.814659446478	FBgn0032386	182	FBgn0032390	23537
363	3R	24859559	24860904	2.28972196579	24860219	2.079142779112	FBgn0027873	106	FBgn0039633	62490
364	3R	4035189	4036816	2.288442611694	4036009	2.146461337805	FBgn0053779	5465	FBgn0037554	23220
365	X	3686314	3687840	2.288240432739	3686863	1.748765856028	FBgn0000542	5530	FBgn0000542	5530
366	X	17662581	17664738	2.285753250122	17663559	2.095591280195	FBgn0030870	1218	FBgn0030870	1218
367	2L	5906811	5908363	2.282413482666	5907779	2.131246061886	FBgn0043362	599	FBgn0000308	73246
368	2L	1107579	1109113	2.281977176666	1108428	2.175092697144	FBgn0031300	59	FBgn0031302	4560
369	2L	15921984	15923508	2.281630992889	15922659	2.126811251921	FBgn0028514	3335	FBgn0003936	175048
370	2R	15354845	15356489	2.280773639679	15355667	1.985433354097	FBgn0034476	13899	FBgn0011849	113273
371	3R	10194806	10196073	2.275742530823	10195372	2.072130067008	FBgn0024321	3301	FBgn0038224	42626
372	3R	5698997	5700414	2.274101257324	5699647	1.980804611655	FBgn0040536	1216	FBgn0065050	95441
373	3R	19592454	19593862	2.269636154175	19593114	1.988119377809	FBgn0039115	60	FBgn0039115	60
374	2R	3676077	3677335	2.267695903778	3676779	1.997888901654	FBgn0021995	81	FBgn0050373	300
375	3L	14375062	14376407	2.267105102539	14375777	1.835951179266	FBgn0036423	108	FBgn0003459	595
376	X	16386595	16387823	2.266396999359	16387272	1.829142928123	FBgn0011742	633	FBgn0015615	40094
377	X	10701970	10703514	2.26545715332	10702741	1.638516482185	FBgn0030243	134	FBgn0030241	2649
378	3R	16381942	16383298	2.263648986816	16382559	1.955420672894	FBgn0067783	844	FBgn0043457	1093
379	3R	1144176	1147376	2.263075828552	1146647	2.100378334522	FBgn0013576	14979	FBgn0037310	20780
380	2L	19161289	19162975	2.262271881104	19162372	2.140670388937	FBgn0032763	15259	FBgn0032762	33017
381	3R	7774195	7775417	2.260121822357	7774787	1.829871237278	FBgn0051211	615	FBgn0037955	126577
382	3L	3768645	3769760	2.259867668152	3769075	1.773919328054	FBgn0052266	5261	FBgn0035464	25726
383	2L	1067399	1069016	2.255470275879	1068190	2.012161815868	FBgn0003310	9621	FBgn0003310	9621
384	X	5869236	5870583	2.25168800354	5869793	2.015024058024	FBgn0029003	11379	FBgn0029840	65149
385	3R	22712322	22713653	2.250004291534	22712979	1.965477158042	FBgn0004359	5523	FBgn0002838	11301
386	X	6833119	6834893	2.249950885773	6834114	2.011790126562	FBgn0029927	2388	FBgn0029927	2388
387	3R	12214412	12216702	2.24902009964	12215326	2.248194634914	FBgn0003513	14079	FBgn0038421	29552
388	3R	25401189	25402427	2.246620178223	25401706	1.768113388735	FBgn0039670	12116	FBgn0040623	84890
389	2R	6698183	6699552	2.242017745972	6698927	1.948214839487	FBgn0003396	9200	FBgn0033581	32964
390	X	18130117	18132170	2.241218566895	18131164	2.03624433279	FBgn0030911	4648	FBgn0004956	10598
391	2R	10893091	10894462	2.236600875854	10893719	2.022421747446	FBgn0026370	1862	FBgn0000996	2104
392	3L	16734418	16735720	2.236394405365	16735046	1.999876827002	FBgn0004108	3713	FBgn0004108	3713
393	3L	22124701	22126175	2.236098766327	22125525	2.078562259674	FBgn0037152	26257	FBgn0037156	74989
394	X	22039360	22040755	2.235924720764	22040038	1.996121793985	FBgn0000719	18545	FBgn0031186	382053
395	3L	21999047	22001611	2.233872413635	21999823	1.957156300545	FBgn0037149	151	FBgn0037149	151
396	2R	3580392	3581740	2.233275413513	3581164	1.997122526169	FBgn0020279	1370	FBgn0021814	10684
397	2L	3820928	3822361	2.232397079468	3821540	2.046746730804	FBgn0003430	4140	FBgn0003430	4140
398	3R	485065	486450	2.231787204742	485710	1.920696020126	FBgn0051531	405	FBgn0037262	18014
399	2R	4373881	4375302	2.231610298157	4374679	1.982562128703	FBgn0011286	2475	FBgn0033341	38506
400	X	8455934	8457253	2.228672027588	8456629	1.913106791178	FBgn0030054	5091	FBgn0030054	5091
401	3L	12166943	12168323	2.228350162506	12167581	2.077445927788	FBgn0036263	53	FBgn0036258	47519
402	2R	16608907	16610266	2.226305007935	16609511	1.982187509537	FBgn0015721	1	FBgn0011824	4626
403	3R	18982224	18983972	2.226161956787	18983118	2.009937258328	FBgn0004395	474	FBgn0051457	29412
404	2L	5463978	5465730	2.225459098816	5464807	2.072195165298	FBgn0005511	3166	FBgn0005511	3166
405	X	5942038	5943534	2.224725723267	5942795	2.112890103284	FBgn0029843	5789	FBgn0029840	7853
406	2R	11083246	11084572	2.222414493561	11083835	2.006101926168	FBgn0024754	430	FBgn0019968	36734
407	3L	11097221	11098636	2.220168590546	11097772	1.753235592562	FBgn0052078	464	FBgn0036136	624
408	2L	5306163	5307563	2.21860408783	5306900	1.990398287773	FBgn0016076	7253	FBgn0015031	20341
409	X	5449805	5451194	2.218128204346	5450478	1.927946874074	FBgn0029776	10519	FBgn0029783	60728
410	3R	12746439	12747942	2.217145442963	12747313	2.03562489152	FBgn0051270	2194	FBgn0082171	65276
411	3L	17440935	17442047	2.2159948349	17441552	1.599305868149	FBgn0036728	1532	FBgn0036726	10344
412	2L	16715935	16717191	2.215249061584	16716641	1.943099392785	FBgn0000409	838	FBgn0032596	11417
413	2R	14220498	14221289	2.20884513855	14220714	1.528659820557	FBgn0034379	131	FBgn0023214	32319
414	2L	3302617	3303973	2.20823764801	3303322	2.002141507467	FBgn0031516	193	FBgn0031511	130613
415	3R	5164183	5165771	2.205918312073	5164951	1.975643634796	FBgn0053936	2641	FBgn0053936	2641
416	X	2538267	2539034	2.204681396484	2538893	1.667612552643	FBgn0025838	195	FBgn0003371	48787
417	2R	16879075	16880198	2.204538822174	16879679	1.935718981425	FBgn0000395	5156	FBgn0000395	5156
418	X	4125367	4127000	2.202885627747	4126096	2.04235637188	FBgn0040905	2997	FBgn0026080	163417
419	2L	9576950	9578068	2.202202320099	9577392	1.676901817322	FBgn0028479	624	FBgn0015393	122442
420	2R	20554243	20555523	2.198192119598	20554938	1.852856748244	FBgn0001147	4989	FBgn0001148	14642
421	2R	5359277	5360400	2.197991371155	5359838	1.821153670549	FBgn0033454	36	FBgn0023175	191
422	2R	5929509	5930808	2.19567489624	5930090	1.953238010406	FBgn0033518	441	FBgn0033522	11435
423	2L	13226710	13228112	2.194338321686	13227285	1.935569090002	FBgn0032490	568	FBgn0032489	2079
424	3R	6470739	6472176	2.193867683411	6471437	2.051915841944	FBgn0001235	7051	FBgn0001235	7051
425	2L	5391649	5393104	2.193228721619	5392276	2.060667673747	FBgn0016660	12066	FBgn0031700	63406
426	3L	32889	34288	2.192854404449	33486	1.827773150276	FBgn0002564	16484	FBgn0035105	134468
427	2L	6646869	6648336	2.19272851944	6647404	1.750335931778	FBgn0051635	1684	FBgn0031836	36381
428	X	309675	311831	2.192098140717	311185	2.111461358912	FBgn0000137	6137	FBgn0002561	44640
429	X	16678052	16679124	2.188076019287	16678464	1.62919994763	FBgn0024941	720	FBgn0030801	40056
430	2L	10969777	10971196	2.18780040741	10970403	2.132690779368	FBgn0032321	52	FBgn0032329	40682
431	3L	15089653	15090993	2.187498569489	15090461	1.837720743815	FBgn0036481	116	FBgn0025776	81125
432	3R	17048608	17050016	2.186736106873	17049244	1.892615178052	FBgn0038871	11	FBgn0038871	11
433	3R	17469449	17470814	2.185790538788	17470054	1.993763867547	FBgn0011766	16073	FBgn0046832	21808
434	4	1050567	1051853	2.183619499207	1051368	1.918468995528	FBgn0039929	542	FBgn0039929	542
435	2R	5057803	5059124	2.183391094208	5058434	1.900354918312	FBgn0033421	333	FBgn0025286	40562
436	2R	13321405	13322664	2.181732177734	13322081	1.983449569115	FBgn0004586	4429	FBgn0004586	4429
437	3L	21651040	21652450	2.181445121765	21651774	2.058918449614	FBgn0037120	10737	FBgn0037134	105532
438	2L	1478263	1479511	2.177460670471	1478709	1.692433525534	FBgn0051925	4666	FBgn0031345	38729
439	2R	1218372	1219623	2.175993442535	1219114	1.80278557539	FBgn0010633	9619	FBgn0033035	13872
440	3R	21458234	21459850	2.175367355347	21458973	2.010810732841	FBgn0039350	4576	FBgn0039350	4576
441	3R	686362	687749	2.175316810608	687164	1.92038756609	FBgn0003002	8629	FBgn0003002	8629
442	X	9574609	9577429	2.174461364746	9576698	1.984879821539	FBgn0020378	21482	FBgn0000233	37289
443	2L	21744253	21745589	2.173174858093	21744832	1.90559232235	FBgn0032960	222	FBgn0032960	222
444	3R	13219428	13220758	2.173037052155	13220070	2.06339673435	FBgn0025456	235	FBgn0025456	235
445	3L	21721165	21722764	2.171914577484	21721959	2.039875090122	FBgn0037133	18303	FBgn0037134	35347
446	3L	15296348	15298237	2.169293403625	15297291	2.083034306765	FBgn0036494	4668	FBgn0036494	4668
447	3L	240948	242110	2.168975830078	241543	1.681610673666	FBgn0024806	61	FBgn0035120	475
448	2L	3613620	3615011	2.168616771698	3614309	1.915268152952	FBgn0015663	4983	FBgn0002985	7561
449	3L	20335689	20337285	2.168110847473	20336350	2.029993393842	FBgn0028978	901	FBgn0028978	901
450	2R	2184780	2185986	2.167898654938	2185403	1.822277433732	FBgn0033088	19	FBgn0033087	245
451	3R	10109566	10110936	2.16385269165	10110319	1.945702731609	FBgn0003862	2304	FBgn0003862	2304
452	3L	2562392	2563999	2.162024497986	2563184	2.143301234526	FBgn0010909	6888	FBgn0024939	7798
453	X	962443	963718	2.161765575409	963097	1.916687548161	FBgn0040397	23837	FBgn0026875	130357
454	3L	18832489	18833727	2.158146858215	18833193	1.88167142868	FBgn0036819	157	FBgn0036818	1595
455	X	16122121	16123041	2.15688085556	16122207	1.73047580719	FBgn0052576	217	FBgn0052576	217
456	3R	25624619	25626136	2.154412269592	25625374	1.940257453918	FBgn0019972	1	FBgn0019972	1
457	2L	5996674	5997873	2.151065826416	5997269	1.833739608526	FBgn0031759	2214	FBgn0001942	15510
458	2R	6794970	6796398	2.150420188904	6795616	2.020541250706	FBgn0041174	17	FBgn0041174	17
459	2R	15493458	15494817	2.150051116943	15494214	1.764146834612	FBgn0034479	1718	FBgn0004364	132160
460	2L	3860458	3862017	2.14879322052	3861256	1.899845510721	FBgn0031574	1425	FBgn0004567	24414
461	2R	7131366	7132708	2.14852142334	7132024	1.968973804923	FBgn0033636	286	FBgn0033636	286
462	2R	5492634	5494121	2.147058486938	5493282	1.996068530613	FBgn0000606	2228	FBgn0000606	2228
463	2R	5226155	5227268	2.146003246307	5226777	1.63622802496	FBgn0010316	2641	FBgn0023143	21636
464	2L	16598007	16599098	2.145317077637	16598566	1.789453633626	FBgn0051815	724	FBgn0002652	77419
465	2R	10331364	10332695	2.145173549652	10332056	1.857422129313	FBgn0033969	2794	FBgn0050478	46213
466	3R	27376184	27377623	2.144509315491	27377042	2.009427452087	FBgn0039852	8288	FBgn0039857	44925
467	3R	17353828	17354999	2.143711090088	17354360	1.716257319731	FBgn0038891	3529	FBgn0013984	51891
468	2L	1751382	1752628	2.1435546875	1751979	1.86453666687	FBgn0027597	137	FBgn0031357	41513
469	X	16152182	16153653	2.141961097717	16152955	1.983770906925	FBgn0004432	1394	FBgn0053251	7516
470	2R	5350677	5351955	2.140147209167	5351345	1.941007107496	FBgn0033450	32	FBgn0023180	6927
471	2L	19571284	19573018	2.139584064484	19572298	1.931294500828	FBgn0005672	955	FBgn0005672	955
472	2L	18778260	18779706	2.138278007507	18778954	1.999973521513	FBgn0045852	721	FBgn0032717	56642
473	2R	15830004	15831104	2.136678218842	15830535	1.775925299701	FBgn0034501	1238	FBgn0034503	11134
474	2R	15568496	15569649	2.136099815369	15569092	1.826882306267	FBgn0034480	49242	FBgn0004364	57282
475	3L	399187	400619	2.13444852829	399801	1.907737058752	FBgn0035139	17622	FBgn0035136	54886
476	2L	973691	974929	2.130966186523	974299	1.687808317297	FBgn0051923	43620	FBgn0003916	72637
477	2L	3618639	3619812	2.129745006561	3619220	1.835845410824	FBgn0015663	72	FBgn0002985	12472
478	2R	13059515	13060652	2.128142356873	13059989	1.697855556712	FBgn0028382	234	FBgn0028382	234
479	3R	20484710	20485842	2.126379966736	20485280	1.732919305563	FBgn0051126	208	FBgn0051125	4737
480	X	17237739	17239000	2.125371932983	17238378	1.852871000767	FBgn0011758	6940	FBgn0030851	225035
481	3R	5969763	5971437	2.124903678894	5970808	1.979675803866	FBgn0002478	387	FBgn0037797	77672
482	2R	16984511	16985619	2.124811172485	16984982	1.727459614093	FBgn0010415	3768	FBgn0010415	3768
483	3R	5870652	5871963	2.122070789337	5871389	1.959102869034	FBgn0037778	91	FBgn0037777	144
484	2L	4459027	4460424	2.12149810791	4459666	1.88886398077	FBgn0053002	134	FBgn0053002	134
485	3R	4859208	4860484	2.121014595032	4859820	1.840279466966	FBgn0002932	5369	FBgn0002932	5369
486	3R	21008388	21011228	2.120379447937	21009470	1.989465415478	FBgn0039286	1265	FBgn0039286	1265
487	2R	11305050	11306318	2.119375705719	11305703	1.873787206762	FBgn0050321	2484	FBgn0050089	63442
488	3L	20427139	20428476	2.119271993637	20427687	2.002330239614	FBgn0037000	938	FBgn0036998	20049
489	3L	16695391	16696564	2.118549585342	16696080	1.858220027043	FBgn0004556	11	FBgn0004108	35253
490	3R	10541200	10542420	2.116996765137	10541861	1.772574007511	FBgn0053967	8117	FBgn0051314	18804
491	2R	8998155	8999493	2.116339683533	8998856	1.932437223547	FBgn0000119	269	FBgn0000119	269
492	2L	4349364	4350591	2.116302967072	4349976	1.859929442406	FBgn0031596	2999	FBgn0026319	22014
493	X	8495522	8496929	2.115215778351	8496104	1.824675055111	FBgn0004102	218	FBgn0004102	218
494	2R	6338637	6339988	2.115075111389	6339281	1.936790704727	FBgn0033556	111	FBgn0033556	111
495	2R	7400735	7402008	2.113571166992	7401345	1.941360277288	FBgn0033661	8	FBgn0000556	6654
496	3R	26291431	26293045	2.112479686737	26292334	1.972279015709	FBgn0039776	560	FBgn0039767	38336
497	3R	21843796	21845068	2.112467765808	21844562	1.789486380184	FBgn0002592	1370	FBgn0002592	1370
498	3R	5054682	5055899	2.111689567566	5055287	1.828159192029	FBgn0003165	8117	FBgn0000412	11089
499	2R	20307774	20309076	2.110911846161	20308381	2.043947815895	FBgn0035069	1983	FBgn0050423	75055
500	X	16474488	16475628	2.109782218933	16475071	1.718371699838	FBgn0030766	229	FBgn0030766	229
501	3R	7448568	7449733	2.109290599823	7449097	1.763465200152	FBgn0037922	1	FBgn0037921	2269
502	2R	16873795	16875491	2.107242584229	16874726	1.969627492568	FBgn0000395	203	FBgn0000395	203
503	3R	2992436	2993580	2.104944229126	2992993	1.858461295857	FBgn0002306	4442	FBgn0037481	12095
504	3R	26236674	26238052	2.104165077209	26237321	1.953267669678	FBgn0027544	11372	FBgn0039764	12233
505	3L	15724738	15726201	2.104105949402	15725450	1.722103511586	FBgn0010105	31768	FBgn0010105	31768
506	2L	13810939	13812058	2.101495742798	13811519	1.806047187132	FBgn0028919	7	FBgn0001961	18220
507	3R	2251228	2252458	2.101079940796	2251858	1.828460609212	FBgn0014963	19260	FBgn0037443	20245
508	3R	15820756	15821954	2.099516868591	15821315	1.785184018752	FBgn0038755	12929	FBgn0038768	36227
509	3L	17977570	17978969	2.099404335022	17978302	1.962471707662	FBgn0052192	27274	FBgn0020300	126361
510	3R	25958870	25959803	2.098239898682	25959228	1.625314056873	FBgn0003738	1093	FBgn0065067	74306
511	X	4814391	4815551	2.096964120865	4815007	1.757066838882	FBgn0061196	8770	FBgn0004368	30638
512	2R	11664882	11666198	2.095909118652	11665717	1.647031720479	FBgn0029175	1238	FBgn0034082	7940
513	2R	19252090	19254183	2.094888687134	19252869	2.054612776812	FBgn0000562	1556	FBgn0002174	38407
514	3L	883379	884717	2.094773292542	884023	1.850311335395	FBgn0035176	2440	FBgn0035164	62977
515	3L	5596614	5598967	2.094693183899	5597265	1.839227564195	FBgn0035625	7665	FBgn0035625	7665
516	3R	27434181	27435541	2.093339920044	27434975	1.922507089727	FBgn0011655	1795	FBgn0039857	13008
517	2R	8740119	8741706	2.091328620911	8741040	1.920121866114	FBgn0043010	2674	FBgn0043010	2674
518	3R	16898227	16899332	2.089769363403	16898853	1.627522415585	FBgn0003257	186	FBgn0010770	43105
519	2L	16279671	16280890	2.088638305664	16280243	1.691889508565	FBgn0001994	3414	FBgn0001994	3414
520	3R	9810568	9812070	2.088220596313	9811227	2.132402062416	FBgn0015270	20588	FBgn0038196	50660
521	3L	8644557	8645891	2.087166786194	8645157	1.992089271545	FBgn0001168	4549	FBgn0001168	4549
522	3R	4302789	4304124	2.085914850235	4303590	2.007707089186	FBgn0037590	33490	FBgn0040529	136827
523	X	12961830	12963200	2.084627151489	12962465	1.816488265991	FBgn0065101	102	FBgn0025463	31050
524	2R	9136508	9137980	2.08412861824	9137298	2.028782335917	FBgn0000633	1697	FBgn0033859	27742
525	2L	16277481	16278922	2.082282543182	16278464	1.865716838837	FBgn0001994	5193	FBgn0001994	5193
526	3R	20404678	20405907	2.079187393188	20405394	1.728780690361	FBgn0039209	3183	FBgn0039210	5461
527	3L	8806449	8807722	2.078460693359	8807144	1.788060307503	FBgn0052026	3265	FBgn0020633	58413
528	X	6378976	6380379	2.078042507172	6379741	1.96361541748	FBgn0000524	495	FBgn0014026	1220
529	2L	15877264	15878416	2.077028274536	15877710	1.671507924795	FBgn0028935	1716	FBgn0003936	130099
530	2R	5941408	5942853	2.075342178345	5942210	1.849856172289	FBgn0033522	685	FBgn0033522	685
531	2L	5403234	5404254	2.074090957642	5403691	1.725599511464	FBgn0016660	651	FBgn0005511	57950
532	3L	21518269	21519277	2.073952674866	21518777	1.583690475015	FBgn0037104	3584	FBgn0028663	45074
533	3L	6469463	6470877	2.072810649872	6470116	1.936764121056	FBgn0020251	439	FBgn0020251	439
534	2L	21669023	21670149	2.07235622406	21669567	1.861228830674	FBgn0000559	176	FBgn0000559	176
535	X	11167054	11168616	2.071144104004	11167782	2.051831161275	FBgn0003411	218	FBgn0003411	218
536	X	15153696	15154881	2.070715904236	15154201	1.852810971877	FBgn0004924	772	FBgn0004924	772
537	2L	18593611	18594927	2.069281578064	18594255	1.790669500828	FBgn0003270	1126	FBgn0032693	54658
538	2L	7636794	7638118	2.068812847137	7637578	1.799874670365	FBgn0031927	8419	FBgn0053529	93155
539	2L	1013899	1014637	2.067478179932	1014127	1.596664688804	FBgn0031295	12770	FBgn0003310	63684
540	2R	20557854	20559397	2.067465782166	20558543	1.886495421914	FBgn0001147	1384	FBgn0001148	11037
541	2R	11405985	11406938	2.067090988159	11406578	1.539950735429	FBgn0003425	861	FBgn0003425	861
542	3R	7382957	7384006	2.064643859863	7383534	1.753154979033	FBgn0037911	83	FBgn0037920	62279
543	2R	7148233	7149583	2.064204216003	7149020	1.836624749502	FBgn0033638	543	FBgn0033638	543
544	2R	8500284	8501403	2.060450553894	8500798	1.940697733561	FBgn0005624	3902	FBgn0005624	3902
545	2R	13814322	13815700	2.060031890869	13814961	1.985380232334	FBgn0034326	640	FBgn0034326	640
546	2R	5471230	5472638	2.058543682098	5471912	1.758112991557	FBgn0033467	424	FBgn0033467	424
547	X	6710784	6711919	2.057437896729	6711308	1.872951253255	FBgn0064122	2436	FBgn0064122	2436
548	3R	8073592	8075013	2.05624961853	8074294	1.884166061878	FBgn0038008	5615	FBgn0037992	120375
549	3R	19857360	19858424	2.055087327957	19857896	1.595977276564	FBgn0039139	18	FBgn0039139	18
550	2L	14485549	14486750	2.054403305054	14486173	1.799563295701	FBgn0005771	4689	FBgn0005771	4689
551	2R	7533580	7534641	2.050537586212	7534078	1.522413758671	FBgn0004839	1653	FBgn0011704	32728
552	2L	8835523	8836684	2.050200939178	8836082	1.568719029427	FBgn0029123	10457	FBgn0029123	10457
553	3R	4890210	4891273	2.049523353577	4890783	1.680021524429	FBgn0037660	36	FBgn0037660	36
554	2L	21840257	21841461	2.047180175781	21840746	1.801235961914	FBgn0003866	24558	FBgn0003866	24558
555	2L	19040369	19041484	2.046023845673	19040958	1.632454454899	FBgn0032744	117	FBgn0032745	332
556	X	20457792	20458791	2.040809631348	20458356	1.620245456696	FBgn0031125	9052	FBgn0003300	46761
557	X	12523748	12524412	2.040712833405	12523978	1.445862213771	FBgn0030417	16157	FBgn0053963	30579
558	3L	888769	889883	2.040202140808	889327	1.772133499384	FBgn0035176	2864	FBgn0035164	68281
559	X	8504314	8505504	2.037868976593	8504992	1.707151055336	FBgn0004102	9106	FBgn0004102	9106
560	3R	10504906	10506569	2.036821842194	10505850	1.809017313851	FBgn0038252	16685	FBgn0051314	17207
561	2R	5220578	5221669	2.036733627319	5221104	1.630813015832	FBgn0033440	1720	FBgn0023143	15963
562	3L	8577547	8578750	2.036451816559	8578217	1.607395536759	FBgn0017429	125	FBgn0017429	125
563	3R	13951141	13952114	2.036226272583	13951265	1.57212339748	FBgn0051518	16550	FBgn0022943	39120
564	2R	10823216	10824526	2.034236907959	10823914	1.849652851329	FBgn0034008	2078	FBgn0000996	71909
565	3L	8802897	8804445	2.031750679016	8803637	1.871989109937	FBgn0011577	2184	FBgn0020633	61920
566	X	7234760	7235960	2.031639099121	7235179	1.757183011373	FBgn0029948	11770	FBgn0026144	52573
567	3R	9118612	9120064	2.030764102936	9119463	1.863468289375	FBgn0038134	543	FBgn0038134	543
568	3R	819519	820816	2.03001499176	820180	1.877339475295	FBgn0037292	5706	FBgn0004183	46294
569	X	19676144	19677433	2.029849052429	19676613	1.616131053251	FBgn0031079	9375	FBgn0031079	9375
570	3R	10972141	10973308	2.029500961304	10972670	1.619481503963	FBgn0038293	659	FBgn0038301	66652
571	3R	25384575	25385907	2.0272397995	25385235	1.866356819868	FBgn0000492	3126	FBgn0040623	68419
572	X	2118128	2119206	2.026498794556	2118776	1.620769500732	FBgn0027296	93	FBgn0023527	222
573	2L	9525168	9526404	2.026066303253	9525689	1.874684417949	FBgn0032122	2834	FBgn0002973	88176
574	2L	20745655	20747004	2.025759220123	20746339	1.820458561182	FBgn0011202	599	FBgn0000986	23831
575	2L	9757733	9759257	2.02370762825	9758513	1.829580336809	FBgn0022720	175	FBgn0032138	47244
576	3L	9353479	9354657	2.022602081299	9354021	1.654914855957	FBgn0001227	635	FBgn0011769	9037
577	3L	1930714	1931610	2.021814346313	1931420	1.515773057938	FBgn0035295	28	FBgn0002183	71552
578	2L	4596483	4598101	2.021379470825	4597188	1.938526289804	FBgn0053196	5225	FBgn0000227	87271
579	2R	6359607	6360909	2.018389225006	6360106	1.748114973307	FBgn0027525	5473	FBgn0027525	5473
580	X	15633389	15634155	2.018005371094	15633699	1.683562517166	FBgn0030694	85	FBgn0025809	14183
581	X	7321406	7322512	2.01781463623	7321998	1.634307950735	FBgn0040923	24554	FBgn0026144	139392
582	3R	1438184	1439495	2.015743732452	1438927	1.796767145395	FBgn0017550	97	FBgn0037351	11259
583	2L	8289544	8290468	2.014424800873	8289976	1.601929754019	FBgn0011902	751	FBgn0011902	751
584	2R	5932784	5933977	2.014368057251	5933350	1.762591481209	FBgn0033519	470	FBgn0033522	8175
585	X	5266603	5267961	2.012509822845	5267197	1.716517550605	FBgn0029763	430	FBgn0029764	1097
586	3L	19009272	19010611	2.01197052002	19009823	1.761425272624	FBgn0002945	767	FBgn0002945	767
587	X	9345069	9346598	2.010976791382	9345600	1.721234500408	FBgn0030133	258	FBgn0030136	54240
588	X	14577659	14578856	2.009735584259	14578429	1.690197404226	FBgn0015774	4782	FBgn0015773	90661
589	2L	161108	162365	2.008533000946	161713	1.787713275236	FBgn0016977	2679	FBgn0016977	2679
590	3L	4594218	4595522	2.008481502533	4594870	1.807024270296	FBgn0052247	5313	FBgn0015805	12694
591	3R	14989391	14990438	2.008170127869	14989757	1.491527585422	FBgn0010768	186	FBgn0038678	69138
592	3R	15629758	15630947	2.00768661499	15630388	1.784376144409	FBgn0051471	1976	FBgn0038741	72751
593	3R	14815361	14816612	2.007005691528	14815944	1.805870841531	FBgn0026239	6197	FBgn0026239	6197
594	3R	9619971	9621024	2.006430149078	9620357	1.678228187561	FBgn0051588	3318	FBgn0053327	18484
595	X	2156242	2157375	2.006288528442	2156856	1.758415520191	FBgn0023526	7954	FBgn0023526	7954
596	3L	21129912	21131219	2.005656242371	21130452	1.843880832195	FBgn0041100	242	FBgn0037051	60570
597	3L	6461758	6462932	2.005617141724	6462263	1.596853196621	FBgn0035702	25	FBgn0020251	7414
598	X	8425380	8426533	2.004803180695	8425845	1.792228579521	FBgn0030052	6273	FBgn0030054	25693
599	3R	739735	740810	2.004393100739	740298	1.792725622654	FBgn0051536	4020	FBgn0004183	33588
600	3R	9798290	9799557	2.003160476685	9798937	1.91979338141	FBgn0015270	8298	FBgn0038196	62950
601	3L	11211805	11212652	2.000200271606	11211971	1.589934479107	FBgn0036150	2086	FBgn0041094	14285
602	2L	6970239	6971064	1.997770786285	6971016	1.612585438622	FBgn0016978	720	FBgn0016978	720
603	2R	9825282	9826787	1.996136665344	9825991	1.885043938955	FBgn0033921	8775	FBgn0033922	14698
604	X	17926306	17927780	1.995925426483	17926908	1.729840904474	FBgn0030893	190	FBgn0030891	7213
605	2L	15487508	15488539	1.995667457581	15487881	1.605299166271	FBgn0002524	7158	FBgn0003448	13683
606	2R	17198996	17199779	1.994797706604	17199043	1.619829336802	FBgn0050290	129	FBgn0027360	352
607	X	6700342	6701598	1.994399547577	6701064	1.713255377377	FBgn0029915	3205	FBgn0064122	12680
608	X	16427040	16428208	1.9942445755	16427603	1.616056382656	FBgn0015374	13	FBgn0015615	237
609	3L	891507	892696	1.989689350128	892114	1.721672832966	FBgn0028999	557	FBgn0035164	71068
610	2R	8745758	8746844	1.989332437515	8746364	1.658534139395	FBgn0033813	126	FBgn0043010	7998
611	2R	12299420	12300885	1.98913526535	12300289	1.651323683122	FBgn0034158	1735	FBgn0025832	69912
612	3L	820459	821696	1.98872089386	821148	1.727633237839	FBgn0035164	102	FBgn0035164	102
613	2L	10276378	10277304	1.982179164886	10276948	1.489909342357	FBgn0032207	1863	FBgn0032203	11610
614	3L	3222455	3223752	1.981290817261	3223070	1.858173763051	FBgn0035425	18	FBgn0035423	16188
615	3R	5928382	5929748	1.980581283569	5929095	1.79484552145	FBgn0064158	2435	FBgn0037777	57850
616	3L	12698797	12700131	1.976947307587	12699435	1.709977458505	FBgn0016940	9120	FBgn0036306	29269
617	2R	15549193	15550575	1.975752353668	15549847	1.705544527839	FBgn0034480	29997	FBgn0004364	76527
618	3R	11659859	11661009	1.975556373596	11660400	1.582341223955	FBgn0038369	88	FBgn0038369	88
619	3L	681881	683395	1.975470542908	682526	1.68834512374	FBgn0035157	149	FBgn0035156	6079
620	2R	9075932	9078833	1.975297927856	9076862	1.873338138356	FBgn0033856	2410	FBgn0033856	2410
621	3R	7818902	7819902	1.975110054016	7819344	1.598001241684	FBgn0024211	307	FBgn0037992	134575
622	X	5534156	5536032	1.972820281982	5535430	1.871713906527	FBgn0000394	197	FBgn0029785	17751
623	2L	4363216	4364561	1.971315860748	4363849	1.768189519644	FBgn0026319	8141	FBgn0026319	8141
624	2L	11123157	11124259	1.970548629761	11123738	1.758364677429	FBgn0032347	41	FBgn0028700	6907
625	2R	9226745	9228037	1.970026493073	9227423	1.87012795841	FBgn0033865	18147	FBgn0000662	113038
626	3R	24159495	24160298	1.968349933624	24159541	1.771080553532	FBgn0039579	699	FBgn0040108	5536
627	3L	279845	281371	1.967165470123	280602	1.935628563166	FBgn0035128	752	FBgn0035128	752
628	2L	14464325	14465638	1.966529607773	14465092	1.836650758982	FBgn0028844	14276	FBgn0005771	25770
629	X	8437388	8438608	1.964879989624	8437872	1.618613898754	FBgn0040929	246	FBgn0030054	13666
630	3R	19038275	19039378	1.964549541473	19038857	1.663158052108	FBgn0000338	8826	FBgn0039066	38409
631	2R	6325153	6326137	1.963154315948	6325679	1.567395743202	FBgn0033547	379	FBgn0033547	379
632	3R	5372117	5373301	1.962173461914	5372781	1.691994269689	FBgn0037705	4747	FBgn0037707	4984
633	2R	5991213	5992554	1.961795806885	5991955	1.818180336672	FBgn0033529	18	FBgn0033529	18
634	2L	11987875	11988770	1.96063041687	11988279	1.605236053467	FBgn0032388	244	FBgn0032390	1685
635	2L	567647	568726	1.960097312927	568151	1.625883132219	FBgn0021874	11	FBgn0021874	11
636	2L	18834688	18836015	1.958335399628	18835428	1.78173903858	FBgn0032717	168	FBgn0032717	168
637	3R	22430723	22431690	1.957124710083	22431100	1.506657034159	FBgn0039433	7706	FBgn0039449	112007
638	3R	12510405	12511489	1.956758975983	12511012	1.677328169346	FBgn0051498	20385	FBgn0015019	37683
639	2L	2221547	2222853	1.95517873764	2222176	1.871273338795	FBgn0031401	1409	FBgn0031395	29804
640	3L	1622075	1623400	1.953698158264	1622693	1.82453809065	FBgn0035247	73	FBgn0035248	6381
641	X	20838528	20839530	1.952838420868	20839143	1.617915217082	FBgn0031143	121	FBgn0031144	3483
642	3R	18411920	18413074	1.951101303101	18412543	1.730716764927	FBgn0014949	1575	FBgn0014949	1575
643	3L	11388429	11389526	1.950553894043	11389068	1.657408773899	FBgn0036157	10029	FBgn0036165	72439
644	X	231277	232810	1.950165271759	231930	1.872887760401	FBgn0000022	5077	FBgn0000022	5077
645	2L	3852821	3853968	1.949503898621	3853398	1.628598160214	FBgn0031574	9283	FBgn0004567	16556
646	2R	15327431	15328998	1.945504188538	15328089	1.818489683999	FBgn0034475	2351	FBgn0011849	85695
647	3R	21822975	21823988	1.944105148315	21823403	1.566190242767	FBgn0002734	60	FBgn0002735	2177
648	3L	12096759	12098850	1.942922353745	12098167	1.806314214071	FBgn0022959	885	FBgn0036248	5977
649	3R	4850007	4851353	1.940998077393	4850762	1.758931577206	FBgn0015014	5023	FBgn0015014	5023
650	X	19186761	19188247	1.939319610596	19187485	1.502299159765	FBgn0031016	363	FBgn0031008	84664
651	2L	4220918	4221873	1.938652515411	4221785	1.570168638229	FBgn0001075	3933	FBgn0031590	5312
652	2R	8295527	8296693	1.938333511353	8296197	1.662894010544	FBgn0003326	254	FBgn0003326	254
653	2L	7576492	7577872	1.937757492065	7577085	1.74152618296	FBgn0031923	1474	FBgn0053529	32662
654	3R	17960117	17961294	1.93647313118	17960738	1.690024375916	FBgn0051163	1158	FBgn0053335	30002
655	3L	10016977	10018073	1.936007976532	10017637	1.667893946171	FBgn0036066	45439	FBgn0015618	205040
656	3R	11853996	11855368	1.935795783997	11854615	1.87595092549	FBgn0003117	2796	FBgn0038396	20778
657	3L	734441	735549	1.934868812561	734948	1.672528266907	FBgn0000575	2010	FBgn0000575	2010
658	X	5171151	5171979	1.933518409729	5171552	1.536622131572	FBgn0024332	2429	FBgn0024332	2429
659	X	8519327	8520607	1.932746887207	8520112	1.754889190197	FBgn0030055	2187	FBgn0004102	24226
660	X	15988289	15989445	1.932363510132	15988855	1.663945764303	FBgn0042650	31724	FBgn0000459	61816
661	X	5592474	5593656	1.932100296021	5593140	1.701913058758	FBgn0029798	155	FBgn0029799	4620
662	2R	10985914	10987028	1.931832313538	10986482	1.641959078172	FBgn0050470	10708	FBgn0019968	60619
663	X	19056329	19057039	1.929670333862	19056520	1.530277912433	FBgn0031001	1959	FBgn0031001	1959
664	3R	8451777	8452966	1.929641723633	8452483	1.642749393688	FBgn0005671	1068	FBgn0038071	21299
665	3R	20952631	20953551	1.928782463074	20953080	1.581165538115	FBgn0039280	12	FBgn0039280	12
666	3R	4551878	4553189	1.928369998932	4552497	1.815774977207	FBgn0037619	79	FBgn0037621	4919
667	2L	4378241	4378937	1.927812099457	4378491	1.582651933034	FBgn0031597	4228	FBgn0031597	4228
668	3R	3712312	3713489	1.927480697632	3712757	1.72569668293	FBgn0037526	49	FBgn0037550	239298
669	2R	4918103	4919200	1.92676448822	4918479	1.565151661634	FBgn0053774	6382	FBgn0053774	6382
670	2L	13550032	13551197	1.926613807678	13550513	1.699344396591	FBgn0015954	372	FBgn0028546	90758
671	3L	1021845	1022672	1.925822257996	1022201	1.578016464527	FBgn0024277	3794	FBgn0035164	201155
672	3R	1157267	1158210	1.923847198486	1157732	1.674708618837	FBgn0013576	3894	FBgn0037310	31865
673	3L	5947173	5948720	1.920780181885	5947855	1.785645459828	FBgn0035656	2097	FBgn0035656	2097
674	2L	18952535	18953430	1.920234680176	18952978	1.579161226749	FBgn0032727	114	FBgn0032728	11983
675	3L	20621055	20621930	1.919415473938	20621470	1.542972177267	FBgn0052431	113	FBgn0001320	7734
676	2L	12174673	12175724	1.919098377228	12175233	1.496272921562	FBgn0032421	2249	FBgn0032408	78723
677	3R	24899507	24900704	1.91766166687	24900121	1.812495321035	FBgn0039632	11240	FBgn0039633	22588
678	3R	12799762	12800449	1.917443275452	12800312	1.5980219841	FBgn0038458	628	FBgn0038471	66094
679	2L	12088378	12089893	1.916670799255	12089003	1.714834185208	FBgn0003145	3211	FBgn0003145	3211
680	2L	13203227	13204353	1.916137218475	13203735	1.619537129122	FBgn0032482	33	FBgn0032483	8079
681	3L	15985951	15986959	1.915994167328	15986327	1.566895039876	FBgn0044028	2412	FBgn0044028	2412
682	3L	13648459	13649501	1.915863990784	13649017	1.523773417753	FBgn0036379	8321	FBgn0036386	245239
683	X	9163954	9164949	1.915671825409	9164581	1.545851567212	FBgn0040235	116	FBgn0040235	116
684	3L	2466086	2467233	1.913056373596	2466715	1.661017137415	FBgn0035344	4690	FBgn0035346	5636
685	2R	3042154	3043335	1.912884235382	3042677	1.749850405587	FBgn0033188	2118	FBgn0022772	5156
686	2L	6960059	6960871	1.911705970764	6960336	1.542536882254	FBgn0031876	60	FBgn0031876	60
687	2L	27456	28759	1.911209583282	28062	1.782357075635	FBgn0031209	4174	FBgn0002121	6690
688	3L	14041252	14042564	1.910885334015	14042046	1.849737848554	FBgn0005592	1015	FBgn0036406	23791
689	3R	6176184	6177196	1.910245895386	6176568	1.57428446938	FBgn0015396	662	FBgn0015396	662
690	2L	357244	358460	1.908397197723	357709	1.585172057152	FBgn0031250	159	FBgn0031250	159
691	2L	430454	431650	1.906806945801	431051	1.727464227115	FBgn0004583	202	FBgn0031253	9644
692	2R	4169910	4170937	1.906736373901	4170358	1.639086863574	FBgn0050353	339	FBgn0050353	339
693	2R	19681472	19682479	1.906638145447	19681931	1.639000097911	FBgn0034986	106	FBgn0034986	106
694	3R	20902818	20903627	1.90582036972	20903473	1.631152749062	FBgn0039274	2869	FBgn0039273	3565
695	3R	5174386	5175701	1.903410434723	5175016	1.729784806569	FBgn0053937	6201	FBgn0053937	6201
696	3L	16316811	16317843	1.903222560883	16317453	1.516094811757	FBgn0036615	154	FBgn0052357	2277
697	3R	12588235	12588858	1.902060508728	12588389	1.556838560104	FBgn0020556	10522	FBgn0020556	10522
698	3R	2359576	2360429	1.899663925171	2359968	1.499770313501	FBgn0037449	6717	FBgn0037446	77092
699	3R	25117694	25119089	1.898937225342	25118347	1.855498313904	FBgn0039659	4604	FBgn0003525	36845
700	2R	9826974	9828145	1.898426532745	9827460	1.718360010783	FBgn0033921	10244	FBgn0033922	13229
701	3L	19839876	19841495	1.897145748138	19840709	1.672054010279	FBgn0014037	2517	FBgn0014037	2517
702	X	3682737	3683929	1.894776821136	3683325	1.674751842723	FBgn0000542	1992	FBgn0000542	1992
703	2R	2253295	2254642	1.893772125244	2253946	1.835551514345	FBgn0028579	266	FBgn0033094	45508
704	3R	2758038	2759220	1.892947673798	2758749	1.749226331711	FBgn0051488	24707	FBgn0001077	68703
705	2R	8047480	8048692	1.892813682556	8048054	1.665690422058	FBgn0011592	3091	FBgn0011592	3091
706	2L	2494265	2495147	1.891398429871	2494385	1.749202092489	FBgn0011818	1430	FBgn0015816	1719
707	2L	8865572	8866818	1.889700889587	8866192	1.742041531731	FBgn0052983	342	FBgn0029123	40567
708	3R	12353355	12354642	1.889406204224	12353993	1.735399723053	FBgn0038441	14821	FBgn0027053	58170
709	2L	7490840	7492234	1.886960029602	7491421	1.670979380608	FBgn0011283	5939	FBgn0053529	53002
710	2L	10987423	10988374	1.886937141418	10987501	1.669038009644	FBgn0004872	85	FBgn0032329	23584
711	2R	6687748	6688989	1.886898040771	6688484	1.818353232215	FBgn0003396	1243	FBgn0033581	22521
712	2R	6968481	6969774	1.886633872986	6969168	1.61754285588	FBgn0000581	1044	FBgn0000581	1044
713	2R	15580999	15582272	1.885676383972	15581647	1.543661341948	FBgn0004364	44727	FBgn0004364	44727
714	X	16075437	16076471	1.8845911026	16075915	1.559545189142	FBgn0003933	12139	FBgn0003933	12139
715	2R	14786848	14788037	1.88382935524	14787432	1.667813450098	FBgn0003254	3157	FBgn0003254	3157
716	3R	2710663	2711571	1.883241176605	2711206	1.478830009699	FBgn0001077	21160	FBgn0001077	21160
717	2R	14651752	14652620	1.881664276123	14652154	1.452210187912	FBgn0034419	86	FBgn0000578	4344
718	3R	19125706	19127650	1.877918720245	19126248	1.753148287535	FBgn0039071	10337	FBgn0039067	42469
719	X	10360319	10361653	1.876091957092	10360970	1.655283123255	FBgn0052680	22015	FBgn0052680	22015
720	3R	23034030	23035092	1.874959945679	23034603	1.528495523665	FBgn0054006	10461	FBgn0005696	30212
721	3R	8254673	8255603	1.873785972595	8255152	1.516813558691	FBgn0038046	150	FBgn0038046	150
722	3R	17415122	17416365	1.872577667236	17415782	1.780234575272	FBgn0013984	9531	FBgn0013984	9531
723	3R	23501621	23502467	1.870230674744	23501713	1.636213562705	FBgn0039537	1584	FBgn0003330	6033
724	3R	4513635	4514693	1.870182991028	4514256	1.546264946461	FBgn0053325	8204	FBgn0001180	9284
725	X	791520	792675	1.869785308838	792214	1.528043678829	FBgn0040340	161	FBgn0040345	4540
726	2R	16800483	16801645	1.869506835938	16801160	1.632344750797	FBgn0050390	102	FBgn0050390	102
727	3R	637200	638158	1.868946552277	637660	1.654315531254	FBgn0026417	123	FBgn0051529	5494
728	X	18338814	18339797	1.868759155273	18339205	1.520433132465	FBgn0010194	135	FBgn0030943	142919
729	3R	12717455	12718604	1.868445396423	12717982	1.56688042248	FBgn0015350	12532	FBgn0082171	35945
730	2R	9944340	9946331	1.868357658386	9945835	1.714704036713	FBgn0013725	1363	FBgn0013725	1363
731	X	15668574	15669592	1.868123531342	15669213	1.617504864931	FBgn0000319	198	FBgn0014391	13964
732	2L	16672708	16673636	1.86660861969	16673117	1.488879799843	FBgn0001185	22	FBgn0002652	2868
733	2L	19323317	19324452	1.865948200226	19323880	1.611972023459	FBgn0032769	27645	FBgn0024245	35273
734	3R	228631	229814	1.865244865417	229311	1.666949384353	FBgn0037245	540	FBgn0037249	30341
735	2L	19195102	19196310	1.865022659302	19195596	1.786496667301	FBgn0015380	9321	FBgn0032762	66241
736	2R	4313219	4314348	1.864911079407	4313725	1.746757825216	FBgn0024189	3395	FBgn0033341	99460
737	3L	14914743	14915746	1.864767074585	14915333	1.521659109328	FBgn0040487	3962	FBgn0040487	3962
738	2L	20298246	20298980	1.863924503326	20298335	1.665563631058	FBgn0003475	477	FBgn0011638	39586
739	2R	18310002	18311096	1.863402366638	18310416	1.570948251088	FBgn0011211	3780	FBgn0011211	3780
740	X	20065554	20066319	1.863211631775	20066267	1.726454416911	FBgn0031099	1539	FBgn0031098	4102
741	2L	276925	277946	1.862601280212	277398	1.538537979126	FBgn0003444	190	FBgn0003444	190
742	3L	709531	710672	1.862409591675	710164	1.566131872289	FBgn0035160	12488	FBgn0000575	22774
743	3L	14918394	14919536	1.861861228943	14918936	1.740777075291	FBgn0040487	7565	FBgn0040487	7565
744	2L	10426451	10427170	1.861832618713	10427113	1.730555653572	FBgn0022268	246	FBgn0010083	322
745	3L	15278104	15279065	1.86154127121	15278540	1.604167685789	FBgn0036493	8912	FBgn0036494	23419
746	3L	9425201	9426028	1.861041069031	9425590	1.582192122936	FBgn0035996	85	FBgn0052038	268
747	4	152117	152858	1.860659599304	152636	1.569596154349	FBgn0052000	162	FBgn0052005	40796
748	X	17162707	17163778	1.858540534973	17163144	1.620758771896	FBgn0004854	14626	FBgn0000163	168268
749	2R	4583805	4584977	1.856793403625	4584428	1.678911553489	FBgn0011746	3514	FBgn0065074	23189
750	3R	14237748	14238854	1.85652589798	14238324	1.693464994431	FBgn0051122	265	FBgn0038609	45946
751	3L	21411550	21412402	1.856297492981	21412275	1.53563412753	FBgn0014143	1878	FBgn0014143	1878
752	2R	4179835	4181030	1.855437278748	4180531	1.739108117421	FBgn0010609	2863	FBgn0050353	10512
753	2L	4819904	4821200	1.854687213898	4820656	1.777214050293	FBgn0031632	1120	FBgn0031632	1120
754	3R	21297733	21299144	1.852564811707	21298406	1.649749310811	FBgn0004509	372	FBgn0039337	4319
755	X	9340523	9341553	1.851806640625	9341069	1.617364184062	FBgn0030133	4273	FBgn0030136	58771
756	3R	21835629	21837606	1.851136684418	21836398	1.723748147488	FBgn0002732	287	FBgn0002732	287
757	2L	9990157	9991022	1.85059928894	9990751	1.439047540937	FBgn0051875	5821	FBgn0051875	5821
758	X	20570925	20571674	1.848589420319	20571547	1.507727879744	FBgn0031130	14922	FBgn0003300	66430
759	3R	19643135	19644109	1.848132610321	19643591	1.564226571251	FBgn0039122	773	FBgn0004187	8465
760	3L	18965296	18966408	1.8475522995	18965804	1.595277865728	FBgn0036838	63	FBgn0002945	44786
761	X	19695309	19696509	1.846281051636	19695873	1.550709892722	FBgn0031077	3588	FBgn0031079	9885
762	2L	8841548	8842705	1.845806121826	8842159	1.714705149333	FBgn0029123	16534	FBgn0029123	16534
763	2R	13694665	13695488	1.845791339874	13694854	1.519557659443	FBgn0034313	178	FBgn0034311	12714
764	3L	19582977	19584269	1.84315776825	19583694	1.801837325096	FBgn0036894	61	FBgn0029094	457
765	3L	8097868	8099106	1.843005180359	8098603	1.651540252897	FBgn0035839	125	FBgn0035839	125
766	3L	1430985	1432010	1.841634750366	1431510	1.548292338848	FBgn0043865	10335	FBgn0004635	15814
767	X	10229886	10230882	1.840900421143	10230081	1.499125407292	FBgn0030196	274	FBgn0065046	36690
768	3L	21214886	21215853	1.840433120728	21215415	1.614434719086	FBgn0027945	73	FBgn0037066	4489
769	2L	20956028	20957087	1.840142250061	20956397	1.483894067652	FBgn0032909	139	FBgn0032906	42660
770	2R	7316140	7316944	1.83856344223	7316231	1.471831035614	FBgn0033652	9955	FBgn0033652	9955
771	2R	11400973	11402283	1.836480140686	11401454	1.640002399683	FBgn0003425	4263	FBgn0003425	4263
772	2L	8936331	8937103	1.836268663406	8936911	1.452879208785	FBgn0032075	479	FBgn0029123	111286
773	2R	2985618	2986281	1.835816383362	2986121	1.410131136576	FBgn0010548	2854	FBgn0033179	7577
774	3L	20408311	20409391	1.835642814636	20408842	1.604126781225	FBgn0036999	535	FBgn0036998	1204
775	X	19534411	19535084	1.834467411041	19534464	1.66001355648	FBgn0031060	1226	FBgn0031057	16779
776	X	7790126	7790837	1.833708286285	7790675	1.475777347883	FBgn0027280	1567	FBgn0004404	10535
777	X	15531010	15531886	1.833469390869	15531715	1.584522485733	FBgn0030668	273	FBgn0030671	6347
778	3R	7585781	7587070	1.832782745361	7586439	1.736938893795	FBgn0017581	3740	FBgn0037947	10833
779	2R	15183357	15184352	1.832724094391	15183948	1.577671349049	FBgn0015949	735	FBgn0015949	735
780	X	18278889	18279558	1.830433368683	18279449	1.586554145813	FBgn0052548	4931	FBgn0004956	137687
781	3R	21847327	21848560	1.829985618591	21847942	1.729161580404	FBgn0002609	505	FBgn0002629	2273
782	2L	14429875	14430892	1.829562187195	14430427	1.581446647644	FBgn0028871	5296	FBgn0005771	60435
783	X	19691490	19692270	1.829237937927	19692156	1.571096897125	FBgn0031078	6003	FBgn0031079	6168
784	3L	18074437	18075556	1.828039169312	18074988	1.683949724833	FBgn0002901	100	FBgn0020300	29675
785	3R	2936684	2937751	1.827533245087	2937212	1.51858921612	FBgn0014863	6241	FBgn0003884	24952
786	2R	11449373	11450246	1.827477455139	11449435	1.492423110538	FBgn0015247	253	FBgn0034050	316
787	2R	13197380	13198600	1.825911521912	13197958	1.718661880493	FBgn0016059	400	FBgn0016059	400
788	2L	16543488	16544515	1.8236784935	16543998	1.730788427241	FBgn0032588	1890	FBgn0002652	131987
789	2L	355740	356984	1.823608875275	356155	1.588200541104	FBgn0031250	1713	FBgn0031250	1713
790	3L	18412156	18413311	1.823489665985	18412732	1.722152485567	FBgn0036786	7536	FBgn0011706	49070
791	3R	16885606	16886793	1.819964408875	16886278	1.716548413038	FBgn0011672	239	FBgn0010770	55680
792	X	3813223	3814216	1.818284988403	3813709	1.577429661384	FBgn0029689	92	FBgn0019661	105785
793	2R	8707774	8708598	1.818061113358	8708242	1.498054683208	FBgn0028991	2261	FBgn0028991	2261
794	X	6312182	6312947	1.817936897278	6312775	1.494682138616	FBgn0029871	1289	FBgn0029873	56934
795	2L	10387684	10388948	1.817527770996	10388334	1.76277701995	FBgn0000413	256	FBgn0000413	256
796	2R	5046491	5047348	1.816399097443	5046577	1.73881521225	FBgn0050337	4674	FBgn0025286	52419
797	2R	3685614	3686954	1.8155169487	3686230	1.767239507039	FBgn0033274	804	FBgn0050373	9751
798	X	2938394	2939131	1.814979553223	2938585	1.460231174122	FBgn0029649	14867	FBgn0004647	52443
799	X	13590744	13591487	1.81463599205	13591440	1.694350348579	FBgn0020909	326	FBgn0030521	24678
800	3R	628688	629675	1.814395904541	629160	1.565355946036	FBgn0037278	1715	FBgn0037278	1715
801	X	16777161	16778101	1.813051700592	16777634	1.621699303389	FBgn0030806	835	FBgn0030806	835
802	X	2309528	2310578	1.812653541565	2309967	1.683316483217	FBgn0004050	6042	FBgn0004050	6042
803	2L	2447402	2448333	1.812530517578	2447860	1.494108087876	FBgn0012017	12184	FBgn0015816	44806
804	2L	19811786	19812511	1.810334682465	19812268	1.568624837058	FBgn0043021	75	FBgn0043021	75
805	3L	15696922	15698274	1.80940580368	15697557	1.690108804142	FBgn0010105	3875	FBgn0010105	3875
806	3R	737769	738768	1.808983802795	738278	1.657123818117	FBgn0051536	2000	FBgn0004183	35608
807	3L	11143227	11144678	1.807322502136	11144104	1.653888870688	FBgn0036142	359	FBgn0036136	46956
808	2R	19357591	19358820	1.806936264038	19358259	1.745282678043	FBgn0034915	360	FBgn0034915	360
809	2R	13338093	13339072	1.806333065033	13338618	1.605846077204	FBgn0050111	9410	FBgn0050111	9410
810	3L	20987299	20988082	1.803565979004	20987858	1.463542819023	FBgn0026179	19478	FBgn0037044	26122
811	3R	16117923	16119246	1.803544044495	16118618	1.679818153381	FBgn0028386	370	FBgn0028386	370
812	2R	13385209	13386209	1.803318023682	13385745	1.540717056819	FBgn0034282	1128	FBgn0034282	1128
813	X	6941703	6942664	1.803064346313	6942237	1.540043622255	FBgn0029933	1052	FBgn0029933	1052
814	3R	12075283	12076399	1.802578926086	12075782	1.597930367788	FBgn0040237	14028	FBgn0011253	22394
815	3R	24380830	24382929	1.802062511444	24381474	1.518763429978	FBgn0040618	1389	FBgn0000659	29331
816	3R	6317533	6318474	1.801420211792	6317991	1.617725304195	FBgn0051397	11470	FBgn0015396	142085
817	3R	2587950	2589414	1.801200389862	2588881	1.572038769722	FBgn0000071	566	FBgn0000071	566
818	3R	15624825	15625882	1.800472736359	15625312	1.569653809071	FBgn0051471	3100	FBgn0038741	77827
819	3R	22692909	22693911	1.79984331131	22693358	1.578370122349	FBgn0001197	705	FBgn0001197	705
820	3R	4038664	4039687	1.798843383789	4039116	1.691856092877	FBgn0037552	4584	FBgn0037554	20113
821	3L	14130756	14131876	1.798566818237	14131365	1.712706208229	FBgn0000411	12514	FBgn0000411	12514
822	3R	22621518	22622771	1.797517776489	22622151	1.698352982016	FBgn0003717	2614	FBgn0027889	70378
823	2R	3501192	3502087	1.797496318817	3501605	1.442088547875	FBgn0033247	1330	FBgn0033243	21768
824	3L	12539842	12541328	1.79597568512	12540612	1.751135317485	FBgn0036302	5857	FBgn0004926	39928
825	3L	12728353	12729378	1.795575141907	12728861	1.572605862337	FBgn0036306	157	FBgn0036306	157
826	X	19667681	19668425	1.795392036438	19667727	1.620271576775	FBgn0031074	9791	FBgn0031079	18261
827	3R	12581426	12582099	1.795308113098	12582028	1.734984970093	FBgn0063261	4917	FBgn0063261	4917
828	X	13117892	13119139	1.794912338257	13118541	1.694556162908	FBgn0041210	717	FBgn0004456	26114
829	2R	10501155	10502227	1.794464588165	10501805	1.549361642202	FBgn0050241	2534	FBgn0050241	2534
830	3L	4390545	4392194	1.793312072754	4391307	1.592105997933	FBgn0035542	1563	FBgn0035541	2738
831	2R	3561545	3562700	1.79258441925	3562085	1.602060741848	FBgn0033252	15279	FBgn0021814	29763
832	X	6192949	6193709	1.792454242706	6193464	1.517167663574	FBgn0029867	1125	FBgn0029868	2171
833	3L	332449	333610	1.790525436401	333052	1.728257347556	FBgn0023000	2611	FBgn0035136	11863
834	3L	1648171	1649409	1.789875030518	1648779	1.638043657939	FBgn0035254	104	FBgn0026372	3430
835	3R	10539368	10540333	1.789870738983	10539895	1.551026940346	FBgn0053967	10083	FBgn0051314	16838
836	X	12445126	12446377	1.788890123367	12445661	1.712122440338	FBgn0030406	125	FBgn0015024	42059
837	2L	10611708	10612451	1.787652492523	10612298	1.503524462382	FBgn0032271	18755	FBgn0032269	34506
838	3R	915460	916166	1.783729553223	915544	1.651486778259	FBgn0010313	3136	FBgn0010313	3136
839	3L	11316085	11317229	1.783473014832	11316673	1.525673627853	FBgn0036154	21007	FBgn0041094	90417
840	2L	3531950	3533252	1.782481193542	3532531	1.667503048392	FBgn0031550	1628	FBgn0031549	2245
841	X	2544565	2545225	1.781675815582	2544737	1.630955338478	FBgn0003068	3001	FBgn0024978	43604
842	X	299835	300769	1.780804157257	300224	1.513602705563	FBgn0011822	5960	FBgn0002561	33679
843	2L	7222809	7223545	1.779030799866	7222970	1.469938695431	FBgn0031898	109	FBgn0031898	109
844	2R	3761792	3763033	1.777825832367	3762358	1.63091635704	FBgn0033277	3711	FBgn0010109	18218
845	2R	20377167	20377854	1.777559757233	20377688	1.576826254527	FBgn0050420	21	FBgn0050423	5748
846	3L	304463	305723	1.777004241943	304988	1.731565326452	FBgn0004373	1576	FBgn0004373	1576
847	2R	9079649	9080741	1.773454666138	9080256	1.553753376007	FBgn0033856	5804	FBgn0033856	5804
848	3L	17919144	17920009	1.772932052612	17919926	1.44246931076	FBgn0052193	6993	FBgn0036762	107751
849	2R	10276926	10277569	1.772753477097	10277016	1.628344392776	FBgn0033963	2559	FBgn0033962	4324
850	3L	5126121	5127095	1.771693706512	5126623	1.498413532972	FBgn0010747	107	FBgn0035602	213809
851	X	2012621	2013430	1.771691322327	2013021	1.560736964731	FBgn0004655	2118	FBgn0025626	91729
852	2R	18694795	18695949	1.77107334137	18695530	1.532340884209	FBgn0034833	3522	FBgn0003062	113210
853	2R	9848598	9849834	1.770997524261	9849310	1.599779690013	FBgn0033923	2052	FBgn0033923	2052
854	3R	27441174	27442312	1.770689964294	27441716	1.698333964628	FBgn0039859	9	FBgn0039857	19749
855	3L	18183341	18184255	1.770043849945	18183850	1.535994946957	FBgn0036782	16752	FBgn0020300	79187
856	2R	19477326	19478242	1.769695281982	19477416	1.524062538147	FBgn0034945	253	FBgn0034948	7462
857	X	5875975	5876832	1.769159317017	5876355	1.5339049171	FBgn0003302	6057	FBgn0029840	58587
858	X	9623602	9624553	1.768601894379	9624129	1.622585997862	FBgn0030151	162	FBgn0000233	84720
859	3L	17372638	17373746	1.767991065979	17373171	1.58887301551	FBgn0026197	6454	FBgn0026197	6454
860	2R	16544129	16545264	1.767021179199	16544809	1.599496645086	FBgn0034576	12147	FBgn0003391	19932
861	3R	17486139	17487314	1.766541957855	17486802	1.600844171312	FBgn0011766	675	FBgn0004493	10670
862	X	7181365	7182650	1.76609992981	7181957	1.673423150006	FBgn0026144	649	FBgn0026144	649
863	2L	2457579	2458211	1.765099048615	2458021	1.622447600731	FBgn0012017	2023	FBgn0015816	34645
864	3R	18215428	18216435	1.763928413391	18215924	1.512816047668	FBgn0038957	422	FBgn0038950	24221
865	3R	17296218	17296988	1.763218402863	17296601	1.450980991125	FBgn0038889	11446	FBgn0013984	109650
866	X	17536381	17537470	1.763010978699	17536771	1.507749462128	FBgn0030863	127	FBgn0030866	36440
867	3L	17619460	17620377	1.760842323303	17619821	1.45082319484	FBgn0036745	69	FBgn0036745	69
868	3R	4102868	4103952	1.759721755981	4103550	1.507466933307	FBgn0010433	36	FBgn0037561	7946
869	X	10576385	10577322	1.759668827057	10576904	1.487220525742	FBgn0003204	12820	FBgn0052672	36649
870	X	5582188	5583033	1.759634971619	5582275	1.574318582361	FBgn0052758	1000	FBgn0029799	15485
871	3R	18721308	18722202	1.759042739868	18721691	1.459270731608	FBgn0017590	3333	FBgn0039013	169069
872	3L	3302377	3303319	1.757341384888	3302858	1.522313326597	FBgn0035435	134	FBgn0035436	231
873	2L	6023709	6024875	1.757125854492	6024135	1.655645608902	FBgn0031764	400	FBgn0031764	400
874	2R	3002196	3003016	1.756736278534	3002904	1.572084331512	FBgn0015930	1228	FBgn0015930	1228
875	2L	18329299	18330317	1.756454944611	18329840	1.51490723292	FBgn0000636	13810	FBgn0004413	109326
876	3R	2561687	2562394	1.755608081818	2561780	1.584584342109	FBgn0051481	6005	FBgn0004054	8082
877	2R	19694643	19695772	1.75554561615	19695194	1.524492151597	FBgn0034987	763	FBgn0034987	763
878	2L	7858814	7859821	1.751821517944	7859258	1.524263213663	FBgn0031957	1580	FBgn0031962	26167
879	X	6446127	6446971	1.751207351685	6446532	1.426798254251	FBgn0029881	1231	FBgn0029882	52890
880	3R	8474495	8475607	1.749442100525	8475030	1.575324217478	FBgn0038071	1248	FBgn0038071	1248
881	X	20563957	20565050	1.747777462006	20564542	1.54424683253	FBgn0031130	7917	FBgn0003300	59425
882	X	8095456	8096454	1.746790409088	8095538	1.669604969025	FBgn0017566	1364	FBgn0030028	21102
883	3R	25496168	25497249	1.745191574097	25496739	1.528686225414	FBgn0039678	643	FBgn0039678	643
884	3L	18837367	18838164	1.744969367981	18837997	1.544129371643	FBgn0014075	9	FBgn0036818	6399
885	2L	5525502	5526518	1.744622707367	5526063	1.451491504908	FBgn0051989	158	FBgn0031708	6174
886	X	10056683	10057383	1.743893146515	10057315	1.516298866272	FBgn0030183	252	FBgn0030180	65908
887	3L	9046665	9047613	1.743448257446	9047171	1.519209104426	FBgn0035960	96	FBgn0028789	31847
888	3L	4138770	4139440	1.742942333221	4138814	1.558106210497	FBgn0053545	5627	FBgn0004574	16081
889	2L	20785111	20786188	1.742040634155	20785149	1.511265337467	FBgn0032886	175	FBgn0000986	62641
890	X	12585408	12586448	1.741862773895	12586045	1.533808231354	FBgn0030418	7642	FBgn0053963	92646
891	2L	17374630	17375319	1.741601467133	17374683	1.582175890605	FBgn0032633	5393	FBgn0032633	5393
892	2R	13028680	13029348	1.741307258606	13029294	1.640857643551	FBgn0034230	226	FBgn0034237	21782
893	X	8280775	8281430	1.738209724426	8281384	1.476752758026	FBgn0030037	652	FBgn0030038	932
894	X	14080533	14081670	1.738073825836	14080868	1.459808293511	FBgn0002873	912	FBgn0002873	912
895	3L	2249120	2250105	1.737415790558	2249596	1.585202634335	FBgn0000543	253	FBgn0000543	253
896	X	19705666	19706481	1.737073421478	19706091	1.581023756663	FBgn0052529	3744	FBgn0031079	20103
897	X	20455099	20456007	1.735755443573	20455557	1.523030221462	FBgn0031125	6253	FBgn0003300	49560
898	2R	4649415	4651107	1.735747337341	4650667	1.465671241283	FBgn0028955	380	FBgn0033380	24591
899	3R	14813248	14814582	1.73526763916	14814025	1.694086790085	FBgn0026239	4278	FBgn0026239	4278
900	2R	17192601	17193366	1.734801769257	17192724	1.606237697601	FBgn0034654	128	FBgn0034654	128
901	2L	597691	598575	1.734778404236	598147	1.543250828981	FBgn0010323	3460	FBgn0031267	23915
902	2R	10284950	10286170	1.733470916748	10285554	1.560834258795	FBgn0015602	221	FBgn0015602	221
903	3L	4150663	4151741	1.733199834824	4151294	1.607639431953	FBgn0011653	301	FBgn0004574	28561
904	3R	6423721	6424614	1.733062267303	6424218	1.524150021871	FBgn0001235	40168	FBgn0001235	40168
905	3L	14720236	14722441	1.731721878052	14721067	1.622018028708	FBgn0013263	5241	FBgn0036449	30615
906	3L	18804911	18805719	1.730845451355	18805103	1.511682232221	FBgn0052027	1735	FBgn0036815	18671
907	2R	14189217	14190135	1.730551719666	14189667	1.628787008921	FBgn0023214	1272	FBgn0023214	1272
908	2R	18679932	18680701	1.730155467987	18680296	1.471558514763	FBgn0050188	510	FBgn0003062	97976
909	X	6384861	6385664	1.729571342468	6385479	1.472324132919	FBgn0029875	528	FBgn0014026	6958
910	2R	10496878	10497838	1.72819519043	10497353	1.518072336912	FBgn0033988	1195	FBgn0033988	1195
911	3R	20343462	20344104	1.728183746338	20343994	1.629832007668	FBgn0003134	15	FBgn0039205	12286
912	2R	16504556	16505374	1.728142261505	16505122	1.487886769431	FBgn0034570	899	FBgn0034565	19303
913	X	12413580	12414886	1.727444648743	12414496	1.601905822754	FBgn0030400	2623	FBgn0015024	73224
914	3R	16982247	16982927	1.726981163025	16982832	1.598088635339	FBgn0038865	3983	FBgn0010770	40874
915	3L	12995674	12996693	1.726804256439	12996221	1.588850021362	FBgn0036337	470	FBgn0011284	19482
916	3L	16546417	16547158	1.726706981659	16546966	1.515845457713	FBgn0036641	467	FBgn0036641	467
917	2R	8496143	8496978	1.726023197174	8496567	1.477349393508	FBgn0005624	329	FBgn0005624	329
918	3R	21025167	21026179	1.725977897644	21025635	1.518650335424	FBgn0039288	4353	FBgn0039288	4353
919	3R	24891714	24892573	1.725905895233	24892099	1.492220433553	FBgn0039632	3218	FBgn0039633	30610
920	3R	4182052	4183079	1.725794792175	4182572	1.477132111788	FBgn0020249	117	FBgn0040529	15809
921	2R	6094362	6095379	1.725755691528	6094976	1.540272295475	FBgn0004399	25259	FBgn0004399	25259
922	3L	2865007	2865756	1.725749969482	2865661	1.466021120548	FBgn0035379	10035	FBgn0035370	115133
923	3L	4018493	4019443	1.724922657013	4018547	1.544702410698	FBgn0052255	784	FBgn0000449	27289
924	2L	16516942	16517650	1.724143743515	16517062	1.486003398895	FBgn0032587	11744	FBgn0002652	158923
925	3L	16052066	16052985	1.721408843994	16052455	1.597842395306	FBgn0036564	314	FBgn0036564	314
926	3R	3013191	3014446	1.721182346344	3013765	1.594497740269	FBgn0026210	1046	FBgn0037481	32867
927	2R	19397574	19398389	1.720899581909	19398185	1.483099167164	FBgn0034922	47	FBgn0034921	320
928	2L	5543051	5543738	1.7204413414	5543668	1.850126743317	FBgn0002525	1141	FBgn0002525	1141
929	3L	13885196	13886318	1.720329284668	13885620	1.568353596856	FBgn0026376	4887	FBgn0036386	8636
930	3L	14934752	14935779	1.71960067749	14935232	1.481425404549	FBgn0026320	626	FBgn0026320	626
931	X	14063258	14064189	1.719463348389	14064032	1.508859634399	FBgn0053249	2071	FBgn0002873	17748
932	2L	2878063	2878979	1.717166900635	2878940	1.556272930569	FBgn0028970	184	FBgn0004584	93736
933	2L	7635059	7635990	1.716280460358	7635488	1.698293770061	FBgn0031927	10509	FBgn0053529	91065
934	3R	21403993	21404699	1.715495586395	21404191	1.4241737219	FBgn0039344	4495	FBgn0039345	30659
935	2L	14252730	14253596	1.714992046356	14253168	1.507835500381	FBgn0004002	10354	FBgn0028529	101912
936	2L	12507663	12508611	1.714057207108	12508236	1.472002450158	FBgn0051857	8864	FBgn0040286	73571
937	X	17340291	17341489	1.713872909546	17340907	1.48333642062	FBgn0030842	17655	FBgn0030851	122506
938	3L	1335731	1336852	1.711744785309	1336342	1.617343117209	FBgn0029514	1671	FBgn0035213	10407
939	2L	867077	867753	1.711449623108	867161	1.534047985077	FBgn0029095	1191	FBgn0020305	2750
940	2L	6793393	6794666	1.710191726685	6793855	1.46725209554	FBgn0015777	5009	FBgn0025777	70500
941	X	9594821	9595514	1.709661483765	9594944	1.563892006874	FBgn0020378	3236	FBgn0000233	55535
942	3L	1529495	1530695	1.709516525269	1530034	1.687580850389	FBgn0041342	421	FBgn0035233	11733
943	X	17337966	17339000	1.709117889404	17338507	1.526764583588	FBgn0030842	15255	FBgn0030851	124906
944	X	1321529	1322429	1.708451747894	1322069	1.469389140606	FBgn0028274	1036	FBgn0028274	1036
945	3R	3745657	3746476	1.706768989563	3745893	1.458956645085	FBgn0037531	117	FBgn0037550	206162
946	2R	18586011	18587001	1.706758975983	18586618	1.551236545338	FBgn0034817	10	FBgn0003062	4298
947	3R	17273190	17274117	1.706142902374	17273674	1.53834659913	FBgn0011278	1632	FBgn0013984	132577
948	X	14460838	14461916	1.705360889435	14461446	1.577315241098	FBgn0030574	24929	FBgn0015773	26322
949	X	2594400	2595314	1.70466375351	2595028	1.471643924713	FBgn0000376	95	FBgn0024978	6687
950	3L	3053405	3054128	1.70423913002	3053592	1.697488307953	FBgn0052486	779	FBgn0003938	20741
951	3L	6331266	6332050	1.702328681946	6332001	1.487538099289	FBgn0052398	11607	FBgn0020251	137676
952	3R	8233897	8234645	1.702167510986	8234050	1.535034959966	FBgn0038039	6	FBgn0038038	1796
953	2L	2461801	2463012	1.701288223267	2462231	1.691667795181	FBgn0012016	362	FBgn0015816	30435
954	2L	8146360	8147496	1.700091600418	8146842	1.512045145035	FBgn0051606	788	FBgn0051607	2108
955	X	17643897	17644634	1.69882774353	17644587	1.619053416782	FBgn0030868	8965	FBgn0030870	20190
956	2R	8966029	8966745	1.698680877686	8966137	1.490861719305	FBgn0013765	255	FBgn0013765	255
957	2R	5979755	5980739	1.698463439941	5980272	1.484621822834	FBgn0033526	30	FBgn0033526	30
958	X	1503777	1504607	1.698185920715	1503817	1.558554225498	FBgn0029584	4660	FBgn0023530	21618
959	X	8094168	8094848	1.696394920349	8094728	1.601551485062	FBgn0017566	2174	FBgn0030028	21912
960	3L	14599281	14600483	1.696280002594	14599740	1.60495783488	FBgn0041604	1861	FBgn0028418	73717
961	3R	11811676	11812519	1.696173667908	11812471	1.507481515408	FBgn0003507	548	FBgn0003507	548
962	2L	9969246	9970185	1.694576740265	9969642	1.574072957039	FBgn0015664	2187	FBgn0015664	2187
963	2L	3504665	3505625	1.69165802002	3505208	1.500922595753	FBgn0014396	1533	FBgn0031549	25078
964	2L	8747594	8748324	1.689589977264	8748205	1.631644855846	FBgn0032065	4195	FBgn0032059	62251
965	2R	18143073	18143949	1.688661813736	18143862	1.537152433395	FBgn0034748	350	FBgn0026261	1492
966	X	10319797	10320585	1.688352108002	10319871	1.51291735967	FBgn0030206	715	FBgn0083167	13906
967	3R	27405842	27407031	1.687504768372	27406527	1.635595349705	FBgn0043900	115	FBgn0039857	15440
968	2L	3845158	3846004	1.687117576599	3845955	1.52817094326	FBgn0004567	9113	FBgn0004567	9113
969	3L	2549770	2550436	1.686749458313	2550386	1.66697379521	FBgn0010905	12577	FBgn0024939	20596
970	3R	6493572	6494654	1.685739040375	6494035	1.579859479268	FBgn0037818	8857	FBgn0001235	29649
971	3R	17280633	17281483	1.685114383698	17281048	1.496006965637	FBgn0011278	9006	FBgn0013984	125203
972	2L	8851938	8852836	1.684322357178	8852384	1.518793106079	FBgn0052986	10423	FBgn0029123	26759
973	3R	864588	865532	1.684097290039	865048	1.538610398769	FBgn0010313	47360	FBgn0010313	47360
974	2R	8085186	8085958	1.683032035828	8085558	1.572889041901	FBgn0033754	216	FBgn0050055	19652
975	2L	14554184	14554843	1.682927131653	14554269	1.504334926605	FBgn0028881	5194	FBgn0005771	63407
976	3R	25325292	25325988	1.682641983032	25325407	1.589937296781	FBgn0039668	4112	FBgn0040623	8591
977	2R	3036969	3038165	1.681810855865	3037685	1.631324410439	FBgn0022772	164	FBgn0022772	164
978	X	20060039	20060814	1.680909156799	20060092	1.568249914381	FBgn0015789	2008	FBgn0031098	2073
979	X	15704418	15705397	1.680306434631	15705001	1.509287387133	FBgn0030701	879	FBgn0002914	13243
980	X	9853724	9854533	1.680089950562	9854116	1.49898031354	FBgn0053557	340	FBgn0030177	74275
981	2L	16282202	16282878	1.677610874176	16282250	1.687452740139	FBgn0001994	1407	FBgn0001994	1407
982	2L	1485749	1486506	1.677425384521	1485942	1.472544596745	FBgn0051928	6372	FBgn0031345	31496
983	2L	3848630	3849839	1.677223205566	3849263	1.563416136636	FBgn0004567	12421	FBgn0004567	12421
984	2L	11455436	11456135	1.677002429962	11456023	1.491506290436	FBgn0004579	10420	FBgn0004579	10420
985	3R	17647949	17648803	1.676959991455	17648635	1.497372627258	FBgn0013759	271	FBgn0004493	151163
986	3R	5705194	5706187	1.674834251404	5705635	1.571380019188	FBgn0037767	4238	FBgn0065050	101429
987	2L	16531731	16532873	1.674548149109	16532308	1.500955700874	FBgn0032587	3502	FBgn0002652	143677
988	2R	8683248	8684069	1.674334287643	8683698	1.457127183676	FBgn0033800	709	FBgn0033802	18021
989	2R	12014880	12015651	1.673379421234	12015247	1.489062726498	FBgn0011260	188	FBgn0034138	70853
990	2L	10220489	10221455	1.673202514648	10220894	1.499188647551	FBgn0024320	10	FBgn0003151	459
991	2R	1248836	1249574	1.672637939453	1249031	1.462066246913	FBgn0022288	12885	FBgn0033035	43789
992	3L	20856096	20856866	1.671751022339	20856225	1.505736160278	FBgn0037035	5442	FBgn0003415	105040
993	2L	3606655	3607481	1.671415328979	3607015	1.547187532697	FBgn0002985	267	FBgn0002985	267
994	X	1991354	1992010	1.670520305634	1991433	1.494814014435	FBgn0004861	1268	FBgn0025626	70141
995	2R	17750276	17751097	1.669972896576	17750645	1.490250945091	FBgn0020307	900	FBgn0034704	68157
996	2L	6667550	6668279	1.666779518127	6668161	1.521806630221	FBgn0031845	130	FBgn0025777	55194
997	2L	6498680	6499707	1.6667137146	6499227	1.489452213049	FBgn0051637	585	FBgn0031822	8399
998	2L	12606964	12607842	1.665514945984	12607444	1.525297473459	FBgn0051859	814	FBgn0002970	10904
999	3L	9485671	9486566	1.664252758026	9485857	1.457061131795	FBgn0010408	368	FBgn0010408	368
1000	X	9038468	9039680	1.663804531097	9039002	1.549416214228	FBgn0030100	161	FBgn0030099	1112
1001	3R	17438748	17439613	1.663358688354	17439200	1.542131311753	FBgn0046832	9046	FBgn0046832	9046
1002	2R	3323253	3324311	1.66238451004	3323844	1.51218030032	FBgn0033225	4	FBgn0033210	135679
1003	2L	13224979	13225748	1.660280704498	13225523	1.463413170406	FBgn0032489	317	FBgn0032489	317
1004	3L	1393886	1394908	1.657804489136	1394372	1.504638615777	FBgn0035216	386	FBgn0004635	52952
1005	3R	15157456	15158736	1.657426595688	15158259	1.645360946655	FBgn0000463	6324	FBgn0000463	6324
1006	2L	19131333	19132017	1.653614997864	19131450	1.540419960022	FBgn0010300	1715	FBgn0032762	2095
1007	3R	4030726	4031763	1.653089523315	4030938	1.466065406799	FBgn0053779	394	FBgn0037554	28291
1008	2L	4613923	4614887	1.652021408081	4614382	1.572940438986	FBgn0053196	22419	FBgn0000227	70077
1009	2L	5466019	5466670	1.651867866516	5466454	1.586212952932	FBgn0005511	4813	FBgn0005511	4813
1010	2L	9568077	9569042	1.651285648346	9568482	1.493883728981	FBgn0032130	410	FBgn0002973	130969
1011	3R	2199268	2200157	1.651196956635	2199680	1.500274032354	FBgn0037440	67	FBgn0053097	5670
1012	3R	16045416	16046300	1.650985240936	16045642	1.488428262564	FBgn0051499	69	FBgn0028386	73346
1013	3R	7707801	7708592	1.650275230408	7707967	1.459731499354	FBgn0037958	290	FBgn0037955	59757
1014	3L	254061	255140	1.649674415588	254695	1.511332379447	FBgn0029002	477	FBgn0035121	6785
1015	2R	6714675	6715765	1.649557113647	6715116	1.470889035393	FBgn0033582	20004	FBgn0033590	37474
1016	2R	8558227	8559009	1.648293495178	8558319	1.533256244659	FBgn0033788	4876	FBgn0005624	61423
1017	3R	4675970	4677052	1.647365570068	4676480	1.587795078754	FBgn0011966	11122	FBgn0011966	11122
1018	2L	21331855	21332861	1.646504878998	21332456	1.532415926456	FBgn0032943	236	FBgn0021856	83704
1019	3R	2826256	2826989	1.645966529846	2826942	1.472141742706	FBgn0000095	1992	FBgn0010774	79184
1020	2R	13821780	13822439	1.645446300507	13822393	1.469604386224	FBgn0034327	3553	FBgn0034326	8072
1021	2R	13855188	13856619	1.644228935242	13855890	1.669252455235	FBgn0040737	29205	FBgn0034326	41569
1022	3L	4972314	4973347	1.643687486649	4972846	1.498598098755	FBgn0052232	4878	FBgn0035570	282143
1023	3L	14114914	14115771	1.643213272095	14115290	1.462340891361	FBgn0042630	18707	FBgn0000411	28589
1024	3R	822268	822914	1.637487411499	822317	1.586577945285	FBgn0037292	7843	FBgn0004183	48431
1025	3R	95488	96117	1.637205123901	96068	1.494024064806	FBgn0037228	3372	FBgn0037220	37991
1026	3R	5500516	5501332	1.636346340179	5500972	1.510118035709	FBgn0037727	273	FBgn0037728	2681
1027	2R	7629723	7630728	1.635739088058	7630075	1.484311133623	FBgn0033681	4704	FBgn0027504	36889
1028	3R	24670728	24671401	1.634677886963	24670885	1.575948801908	FBgn0015589	513	FBgn0028373	14030
1029	3R	19711805	19713116	1.634590625763	19712418	1.651188075542	FBgn0025574	3379	FBgn0025574	3379
1030	2L	19152017	19152813	1.634588718414	19152626	1.465638930981	FBgn0010300	22891	FBgn0032762	23271
1031	2L	10334780	10335530	1.634538173676	10335410	1.510075463189	FBgn0032223	1496	FBgn0032222	3947
1032	2L	182518	183332	1.634072780609	182893	1.450283735991	FBgn0031231	20891	FBgn0016977	23859
1033	2L	7311031	7312200	1.632255554199	7311686	1.513177186251	FBgn0004009	4525	FBgn0004009	4525
1034	3L	664985	665971	1.62995672226	665444	1.497572779655	FBgn0035152	281	FBgn0035156	11003
1035	2R	9340322	9341055	1.627474308014	9340956	1.441311597824	FBgn0033871	157	FBgn0033871	157
1036	2L	9226027	9226998	1.626799583435	9226479	1.508128762245	FBgn0051885	10115	FBgn0032105	26637
1037	2L	19525666	19526507	1.626777172089	19526412	1.498805809021	FBgn0032801	206	FBgn0046825	39035
1038	3R	17216656	17217309	1.626617908478	17216842	1.453703366793	FBgn0004862	2237	FBgn0043012	121043
1039	2L	5547026	5547690	1.62541437149	5547453	1.421652453286	FBgn0031717	250	FBgn0031718	3573
1040	2L	5986530	5987332	1.624973297119	5987207	1.490996794267	FBgn0001941	883	FBgn0001942	5448
1041	3R	13414435	13415077	1.623384237289	13414885	1.455897808075	FBgn0038523	5260	FBgn0025571	48740
1042	3R	10412613	10413361	1.621790647507	10413316	1.520383675893	FBgn0020299	4869	FBgn0020299	4869
1043	2L	5455957	5457159	1.621200084686	5456406	1.623784037197	FBgn0005511	5235	FBgn0005511	5235
1044	3L	2571616	2572318	1.620633125305	2571659	1.905137591892	FBgn0024939	677	FBgn0024939	677
1045	3R	25114514	25115371	1.620489120483	25114961	1.482530964745	FBgn0039659	7990	FBgn0003525	33459
1046	X	10452971	10453797	1.61830997467	10453706	1.709358109368	FBgn0030219	4527	FBgn0052680	114751
1047	3L	7883655	7884822	1.616680145264	7884438	1.586584250132	FBgn0003041	1460	FBgn0003041	1460
1048	2R	2035284	2036279	1.614976882935	2035996	1.454180896282	FBgn0010347	21924	FBgn0041145	86322
1049	X	20443884	20444600	1.614882469177	20444177	1.448220920563	FBgn0031125	5127	FBgn0003300	60940
1050	2R	4952724	4953593	1.614774703979	4952897	1.473769426346	FBgn0029092	476	FBgn0053774	40800
1051	3L	7111434	7112018	1.613263607025	7111668	1.459398529746	FBgn0023001	3203	FBgn0002775	12198
1052	3R	17252315	17253082	1.610819816589	17252459	1.55135734876	FBgn0008651	7386	FBgn0013984	153792
1053	2L	13444980	13446037	1.609537601471	13445473	1.627841640921	FBgn0032524	176	FBgn0032518	50358
1054	2R	14779790	14780468	1.609456062317	14780253	1.470553918318	FBgn0034423	5476	FBgn0003254	10336
1055	3R	681301	682253	1.608284950256	681701	1.509133703568	FBgn0003002	3166	FBgn0003002	3166
1056	3R	10704786	10705765	1.607714653015	10705245	1.591683208942	FBgn0038268	82	FBgn0038271	10555
1057	X	10892863	10893537	1.606544017792	10893086	1.479747908456	FBgn0030257	3110	FBgn0028686	77320
1058	3R	15	542	1.606195449829	59	1.603630807665	FBgn0037213	321	FBgn0037213	321
1059	3L	10634136	10634879	1.605484962463	10634711	1.506507992744	FBgn0052066	249	FBgn0052068	2625
1060	2R	17689794	17690876	1.603714942932	17690305	1.547132632312	FBgn0034705	109	FBgn0034704	7817
1061	X	3949261	3950392	1.601136207581	3949942	1.583932708291	FBgn0000221	361	FBgn0000221	361
1062	3R	7524417	7525133	1.600647449493	7524469	1.434454645429	FBgn0037939	1867	FBgn0037947	72803
1063	3L	21456739	21457572	1.600109100342	21457087	1.427767962217	FBgn0037094	68	FBgn0037094	68
1064	2L	11452570	11453355	1.599939346313	11452651	1.538407369093	FBgn0004579	7048	FBgn0004579	7048
1065	3R	17479762	17480532	1.599402427673	17479833	1.548643875122	FBgn0011766	6294	FBgn0004493	17639
1066	3L	14021026	14021662	1.598781585693	14021145	1.518788719177	FBgn0052138	2117	FBgn0036406	2890
1067	2L	10548981	10549700	1.598385334015	10549603	1.5698969841	FBgn0051721	4722	FBgn0032268	17687
1068	2L	9453896	9455019	1.597870349884	9454587	1.583058446646	FBgn0053723	13847	FBgn0002973	17074
1069	2R	4627620	4628343	1.597821235657	4627705	1.43287115097	FBgn0003612	234	FBgn0033380	1629
1070	2R	5096195	5097273	1.594093322754	5096745	1.526913081898	FBgn0033428	265	FBgn0025286	2251
1071	3R	6675725	6676721	1.593172073364	6676189	1.494404017925	FBgn0037841	2275	FBgn0037844	6324
1072	3R	19018949	19019753	1.593016147614	19019098	1.483212991194	FBgn0039061	10456	FBgn0039066	58168
1073	3L	18605409	18606291	1.592821121216	18605905	1.438474565744	FBgn0036801	14685	FBgn0036800	17952
1074	X	16477603	16478675	1.592028617859	16477986	1.460934330435	FBgn0030766	3144	FBgn0030766	3144
1075	3R	21848938	21849707	1.591492176056	21849132	1.435136978443	FBgn0002629	1083	FBgn0002629	1083
1076	3R	18605481	18606578	1.591461420059	18606069	1.505062243518	FBgn0039026	4137	FBgn0039013	53447
1077	2R	18152291	18153170	1.590839385986	18152799	1.48481427922	FBgn0034753	1129	FBgn0034753	1129
1078	3R	2714221	2714908	1.589833259583	2714778	1.502946662903	FBgn0001077	24732	FBgn0001077	24732
1079	2L	1502641	1503290	1.58861541748	1503027	1.399053637187	FBgn0031344	124	FBgn0031345	14411
1080	2R	3759670	3760661	1.588263034821	3760114	1.441563606262	FBgn0033277	5955	FBgn0010109	15974
1081	3R	11923131	11923799	1.586829185486	11923759	1.542935729027	FBgn0026059	449	FBgn0038396	48366
1082	3L	14171992	14172749	1.585992336273	14172037	1.561320781708	FBgn0052141	3344	FBgn0036415	11131
1083	3L	12657037	12657790	1.583053588867	12657380	1.447103828192	FBgn0014343	10315	FBgn0036306	71324
1084	X	6855951	6856784	1.582441806793	6856431	1.416917026043	FBgn0000330	60	FBgn0052736	166
1085	3R	21503922	21504640	1.581997871399	21504038	1.4142329216	FBgn0039355	365	FBgn0039359	6775
1086	3L	746003	746940	1.580629348755	746425	1.540658950806	FBgn0052480	6610	FBgn0000575	13487
1087	X	11651741	11652460	1.579998016357	11651798	1.576028585434	FBgn0030336	1330	FBgn0030350	69419
1088	X	10953594	10954486	1.57643699646	10954041	1.565620674806	FBgn0015245	350	FBgn0028686	16365
1089	2R	12371158	12371922	1.574696540833	12371756	1.545528852023	FBgn0026533	672	FBgn0025832	1555
1090	2R	1629290	1630126	1.572096824646	1629761	1.438345965217	FBgn0033063	15017	FBgn0033062	36753
1091	2R	6912906	6913571	1.567222595215	6913479	1.530561065674	FBgn0082585	142	FBgn0082585	142
1092	X	8622901	8623775	1.567209243774	8623385	1.435353702969	FBgn0026411	27626	FBgn0030061	63198
1093	3L	1778082	1778909	1.56720161438	1778825	1.525306224823	FBgn0024510	25	FBgn0067864	3516
1094	X	18518578	18519759	1.567095756531	18519060	1.553197264671	FBgn0004959	646	FBgn0004959	646
1095	3R	23267877	23268952	1.566863059998	23268438	1.478071493261	FBgn0039518	21473	FBgn0039509	154221
1096	X	1092142	1092956	1.56521320343	1092218	1.490605163574	FBgn0026875	1236	FBgn0026875	1236
1097	X	2040384	2041304	1.564947605133	2040783	1.464148521423	FBgn0023542	23	FBgn0000377	65354
1098	2L	4462956	4463804	1.564937114716	4463369	1.486718207598	FBgn0031609	68	FBgn0031609	68
1099	3R	4008673	4009480	1.564637184143	4009054	1.456895573934	FBgn0001138	1890	FBgn0037554	50175
1100	3R	14025325	14026256	1.564150810242	14025773	1.47765601476	FBgn0028499	254	FBgn0038585	23676
1101	2R	19058771	19059563	1.563119888306	19058815	1.445681715012	FBgn0010501	100	FBgn0010501	100
1102	X	18473374	18474183	1.553685188293	18474111	1.627359962463	FBgn0030941	5271	FBgn0030943	8013
1103	X	15501979	15502638	1.553291320801	15502315	1.415773510933	FBgn0030665	916	FBgn0030671	35747
1104	3R	24413781	24414785	1.552331447601	24414335	1.468768775463	FBgn0000659	3530	FBgn0000659	3530
1105	X	15982665	15983428	1.549741744995	15982697	1.461740630014	FBgn0042650	25566	FBgn0000459	67974
1106	4	1201344	1202446	1.548763275146	1201783	1.487914770842	FBgn0002521	112	FBgn0011642	120617
1107	2R	10643099	10643762	1.54753112793	10643215	1.542272949219	FBgn0015371	13095	FBgn0033989	136129
1108	3L	19121919	19122750	1.545550346375	19122380	1.50751914978	FBgn0016797	13505	FBgn0016797	13505
1109	2R	5494610	5495545	1.544985771179	5495216	1.437460226171	FBgn0000606	4162	FBgn0000606	4162
1110	3R	24912492	24913363	1.542395591736	24912697	1.470577035631	FBgn0039633	10012	FBgn0039633	10012
1111	X	17155585	17156483	1.542387962341	17156008	1.445813506842	FBgn0004854	7490	FBgn0000163	161132
1112	2L	2753446	2754243	1.540205478668	2753568	1.485439473932	FBgn0031453	769	FBgn0031453	769
1113	2L	510188	511075	1.539872646332	510636	1.495888455709	FBgn0003963	12831	FBgn0003963	12831
1114	2R	12085496	12086270	1.537340164185	12085812	1.457816095913	FBgn0034138	288	FBgn0034138	288
1115	3L	14937052	14937933	1.534537315369	14937501	1.492982983589	FBgn0000216	427	FBgn0000216	427
1116	2L	14434197	14434848	1.534391403198	14434679	1.470693270365	FBgn0028871	9548	FBgn0005771	56183
1117	X	10938970	10939606	1.533736228943	10939256	1.43893216451	FBgn0027498	1545	FBgn0028686	31150
1118	2R	15385090	15386201	1.53243637085	15385542	1.460073411465	FBgn0043532	2563	FBgn0011849	143148
1119	2R	13671097	13671802	1.532084465027	13671233	1.489941857078	FBgn0022238	1822	FBgn0022238	1822
1120	3R	12609079	12609719	1.53003692627	12609610	1.502689621665	FBgn0015230	4423	FBgn0020556	10699
1121	2L	66185	66918	1.528759479523	66383	1.415211384113	FBgn0067779	661	FBgn0002931	20999
1122	3R	25315169	25316166	1.527882575989	25315645	1.672667671652	FBgn0039664	429	FBgn0039664	429
1123	X	15297419	15298238	1.527854442596	15297849	1.484007644653	FBgn0030640	1197	FBgn0030659	118960
1124	3L	3058416	3059185	1.525610208511	3059054	1.466351032257	FBgn0035397	4394	FBgn0003938	15279
1125	3L	1415319	1415947	1.524985313416	1415730	1.540379047394	FBgn0043865	5445	FBgn0004635	31594
1126	3R	27709481	27710123	1.523134708405	27709671	1.512942901024	FBgn0039883	51072	FBgn0011013	136420
1127	3R	5454413	5455055	1.520580768585	5454463	1.471660614014	FBgn0037722	1343	FBgn0037722	1343
1128	3L	141044	141877	1.518446445465	141203	1.490566412608	FBgn0035101	3139	FBgn0035105	26751
1129	3L	1080557	1081193	1.517887115479	1080646	1.548197460175	FBgn0004870	3975	FBgn0035194	150560
1130	2L	12692493	12693314	1.515535831451	12693008	1.427663993835	FBgn0032445	15	FBgn0032445	15
1131	3L	21895729	21896221	1.511945724487	21895839	1.469506263733	FBgn0029091	364	FBgn0037149	104135
1132	2R	12972895	12973578	1.507530212402	12973489	1.499259901047	FBgn0028953	945	FBgn0028953	945
1133	2R	2114830	2115613	1.504462718964	2115185	1.446060180664	FBgn0033076	2394	FBgn0041145	7133
1134	3R	10307218	10307928	1.501469135284	10307797	1.485975395549	FBgn0038233	29617	FBgn0038234	29793
1135	2R	10614089	10614895	1.496771812439	10614716	1.427991463588	FBgn0015371	15404	FBgn0033989	107630
1136	X	7178170	7178929	1.494070053101	7178830	1.483143979853	FBgn0026144	3776	FBgn0026144	3776
1137	3L	1343494	1344296	1.493250370026	1343904	1.406389504671	FBgn0029514	9233	FBgn0035213	17969
1138	4	509053	509613	1.486685752869	509199	1.406871080399	FBgn0039908	222	FBgn0026777	180852
1139	2R	8706261	8707211	1.485995054245	8706763	1.470719702104	FBgn0028991	782	FBgn0028991	782
1140	2R	16115332	16116039	1.481101036072	16115428	1.524733972549	FBgn0050153	3716	FBgn0046816	5516
1141	3L	15721214	15722025	1.48067855835	15721378	1.429618755976	FBgn0010105	27696	FBgn0010105	27696
1142	3L	11093683	11094443	1.480306625366	11094409	1.480478967939	FBgn0036134	313	FBgn0036135	397
1143	3R	10549308	10550132	1.479781150818	10549720	1.477974057198	FBgn0053967	258	FBgn0038257	23323
1144	3R	678107	678778	1.478691101074	678156	1.448313183255	FBgn0003002	379	FBgn0003002	379
1145	3R	26631289	26631970	1.477551460266	26631825	1.470712835138	FBgn0011739	516	FBgn0003720	46212
1146	2R	1721071	1721844	1.475787162781	1721197	1.392036151886	FBgn0021847	309	FBgn0033073	764
1147	X	4887340	4887978	1.4752368927	4887907	1.496841059791	FBgn0003028	5627	FBgn0004368	103538
1148	3L	1532171	1533467	1.473799705505	1533030	1.498814077938	FBgn0041342	3417	FBgn0035233	8737
1149	2L	2178347	2179048	1.46786737442	2178905	1.457252661387	FBgn0000097	156	FBgn0000097	156
1150	2L	4256525	4257271	1.466208457947	4257159	1.548573414485	FBgn0031591	412	FBgn0003941	29517
1151	3R	9613851	9614873	1.460242271423	9614548	1.442632198334	FBgn0038185	2153	FBgn0053327	24293
1152	2L	3588878	3589522	1.448692321777	3589390	1.481313532049	FBgn0004892	8624	FBgn0002985	17358
1153	2L	13903849	13904525	1.444509029388	13903933	1.433047485352	FBgn0019890	726	FBgn0019890	726
1154	3R	13766546	13767243	1.443827629089	13767199	1.526839137077	FBgn0000363	9604	FBgn0038554	89103
1155	3L	22521521	22522239	1.441355705261	22522046	1.427145004272	FBgn0037171	4552	FBgn0004449	180318
1156	2R	2383878	2384671	1.440329551697	2384299	1.45458094279	FBgn0033109	283	FBgn0033107	57426
1157	3R	9762199	9762885	1.438431739807	9762563	1.415104150772	FBgn0038188	6561	FBgn0000576	34982
1158	2L	21617438	21618211	1.435823440552	21617593	1.461797887629	FBgn0022893	72	FBgn0022893	72
1159	X	19326516	19327285	1.432266235352	19326983	1.433132171631	FBgn0031021	623	FBgn0031021	623
1160	3L	9833053	9834205	1.42604637146	9833600	1.516760635376	FBgn0036052	188	FBgn0015618	21003
1161	4	994601	995138	1.425611495972	994716	1.440970377489	FBgn0039931	2801	FBgn0039930	54893
1162	3L	11392498	11393383	1.425131797791	11392972	1.453280862172	FBgn0036157	6125	FBgn0036165	68535
1163	3R	2819213	2820092	1.422078132629	2819588	1.463979005814	FBgn0000095	5362	FBgn0010774	86538
1164	2L	4351572	4352238	1.418769836426	4352193	1.524510913425	FBgn0031596	782	FBgn0026319	19797
1165	X	9580077	9580669	1.415135383606	9580399	1.392738775773	FBgn0020378	17781	FBgn0000233	40990
1166	3R	11745502	11746200	1.371117115021	11745592	1.415765953064	FBgn0038385	1043	FBgn0038385	1043
1167	2L	16781888	16782588	1.343787193298	16782540	1.584450827705	FBgn0000406	4107	FBgn0032600	43207
1168	X	1521206	1521944	1.323219299316	1521737	1.422073228019	FBgn0000482	526	FBgn0023530	3698
1169	X	7897010	7897717	1.306159973145	7897055	1.58719613817	FBgn0004656	9617	FBgn0004656	9617
1170	3R	25382686	25383461	1.206842899323	25383376	1.441609096527	FBgn0000492	1267	FBgn0040623	66560
1171	X	5467949	5468659	1.087960720062	5468114	1.516512473424	FBgn0004687	319	FBgn0029783	43092
