# Supplementary material for: Developmental roles of 21 Drosophila transcription factors are determined by quantitative differences in binding to an overlapping set of thousands of genomic regions
Source: Genome Biol. 2009 Jul 23;10(7):R80. doi: 10.1186/gb-2009-10-7-r80 (PMC2728534; doi:10.1186/gb-2009-10-7-r80)
Supplement: Additional data file 6 — Genomic coordinates of regions bound by each factor for the 1% FDR data set, locations and scores of peak windows, and the closest gene and closest transcribed gene for each peak. [file gb-2009-10-7-r80-S6.zip › Additional Data File 3 1% FDR bound regions/TFIIB_1_012406-sym-1_table.txt]

Interval	Chr	Bound_Region_Start	Bound_Region_Stop	Bound_Region_Score	Peak_start	Peak_score	Closest_gene	Closest_gene_dist	Closest_transcribed_gene	Closest_transcribed_gene_dist
1	X	3705845	3708712	4.636654376984	3707468	4.446839472827	FBgn0019661	456	FBgn0019661	456
2	3L	13086833	13089494	4.233654499054	13088126	3.920659482479	FBgn0010452	94	FBgn0010452	94
3	3L	21000223	21003006	3.685534477234	21001616	3.474686950445	FBgn0053285	21227	FBgn0037044	39880
4	2L	9893809	9896172	3.58989906311	9895208	3.125243727366	FBgn0010520	81	FBgn0010520	81
5	3R	21419003	21421189	3.495100498199	21420073	2.962770760059	FBgn0039344	11387	FBgn0039345	14777
6	2R	7406981	7409188	3.4098944664	7407940	3.050437702852	FBgn0000556	59	FBgn0000556	59
7	3R	22706389	22708470	3.34269618988	22707433	2.876412272453	FBgn0004359	23	FBgn0002838	5755
8	2R	5628240	5630624	3.323177337646	5629546	3.097229957581	FBgn0033486	40	FBgn0033486	40
9	2R	18313276	18315637	3.268183231354	18314440	3.157417329152	FBgn0000405	127	FBgn0000405	127
10	3L	20725707	20727705	3.074616909027	20726607	2.850527000427	FBgn0027364	2	FBgn0016696	21229
11	2L	2575418	2578929	3.02531337738	2576605	2.625483957926	FBgn0031434	401	FBgn0031434	401
12	2R	16116575	16118962	2.986922264099	16117657	2.55973726511	FBgn0046816	3287	FBgn0046816	3287
13	2R	8461129	8463589	2.978555679321	8462227	2.884997928844	FBgn0004512	24	FBgn0004512	24
14	3L	7129909	7131781	2.971780776978	7130865	2.512358135647	FBgn0028383	155	FBgn0028383	155
15	2L	6966489	6968641	2.936895370483	6967598	2.69940498897	FBgn0026170	5	FBgn0026170	5
16	2R	9475444	9477578	2.926107406616	9476660	2.807567540337	FBgn0013770	94	FBgn0033886	349
17	3R	25829531	25831653	2.923073768616	25830710	2.414414591259	FBgn0016685	203	FBgn0039735	307
18	3L	20334379	20336780	2.92279624939	20335391	2.538885677562	FBgn0028978	58	FBgn0028978	58
19	2L	900564	902643	2.886701583862	901752	2.471408037039	FBgn0003916	90	FBgn0003916	90
20	3R	2911294	2913337	2.871906280518	2912427	2.488984837252	FBgn0003884	167	FBgn0003884	167
21	2L	16348046	16349911	2.871392250061	16348959	2.343165248632	FBgn0028506	94	FBgn0028506	94
22	2R	17029219	17031022	2.862164020538	17030106	2.382361131556	FBgn0003731	481	FBgn0010415	41356
23	X	10192028	10194062	2.858798027039	10193468	2.705544376373	FBgn0065046	77	FBgn0065046	77
24	2R	19152758	19154601	2.831398963928	19153835	2.288376106935	FBgn0034886	11341	FBgn0016762	47763
25	3R	24683837	24685946	2.801132202148	24684911	2.390746116638	FBgn0028373	4	FBgn0028373	4
26	3L	12995884	12998393	2.79124546051	12997324	2.033191400416	FBgn0014027	9	FBgn0011284	18379
27	3L	9340028	9342098	2.776584625244	9341164	1.876814097166	FBgn0035981	109	FBgn0035981	109
28	3R	8207267	8209407	2.71738910675	8208405	2.503771192887	FBgn0038028	7	FBgn0038028	7
29	2R	2259912	2262090	2.715734958649	2261151	2.285837650299	FBgn0027066	146	FBgn0033094	52713
30	3L	19157550	19159534	2.694439411163	19158534	2.550800828373	FBgn0016797	22649	FBgn0016797	22649
31	2R	16563661	16565959	2.626507759094	16565029	2.375779569149	FBgn0003391	288	FBgn0003391	288
32	2L	9698263	9701117	2.602964401245	9699141	2.380996513367	FBgn0000273	152	FBgn0015393	693
33	3R	21462687	21464367	2.594863891602	21463418	2.084128407871	FBgn0039350	131	FBgn0039350	131
34	X	6377519	6379519	2.59028673172	6378500	2.142878405253	FBgn0014026	21	FBgn0014026	21
35	4	88823	90909	2.577128410339	89851	2.329878628254	FBgn0019664	105	FBgn0019664	105
36	2L	20088977	20091131	2.560761451721	20089982	2.327723312378	FBgn0032848	89	FBgn0032848	89
37	2R	15241119	15242856	2.526625156403	15242076	1.939435571432	FBgn0065076	61	FBgn0065076	61
38	3R	7774111	7776061	2.4981508255	7775152	2.20970695159	FBgn0051211	250	FBgn0037955	126942
39	2L	12617722	12619627	2.485231876373	12618748	2.270358766828	FBgn0002970	400	FBgn0002970	400
40	2R	17226803	17228979	2.478157043457	17227873	2.133345156908	FBgn0034657	206	FBgn0034657	206
41	3L	22811352	22813808	2.472796440125	22812839	2.304800306048	FBgn0037202	91	FBgn0037202	91
42	2L	157982	160007	2.472253322601	158729	2.060753569883	FBgn0053635	126	FBgn0053635	126
43	3L	5949063	5950915	2.453630924225	5950001	2.109577683841	FBgn0035656	49	FBgn0035656	49
44	3L	3885126	3887286	2.45361995697	3886005	2.117951140684	FBgn0003943	665	FBgn0035470	3317
45	3L	21108663	21110523	2.453552246094	21109475	2.17852713267	FBgn0041607	2706	FBgn0037051	39593
46	3L	816036	818220	2.44245672226	816800	2.060937937568	FBgn0035162	134	FBgn0035162	134
47	3L	3527995	3529705	2.433153152466	3528852	1.933479377202	FBgn0005640	29635	FBgn0001254	32643
48	3L	14141862	14143846	2.432849884033	14142766	2.204530060291	FBgn0000411	1113	FBgn0000411	1113
49	2R	6358993	6361018	2.43248462677	6359838	2.035076204936	FBgn0027525	5205	FBgn0027525	5205
50	3L	20463669	20465397	2.427822589874	20464555	2.177118867636	FBgn0037013	2995	FBgn0037009	9705
51	3R	24424588	24426765	2.425629138947	24425703	2.044332368033	FBgn0001215	174	FBgn0001215	174
52	2R	9505972	9507576	2.423011779785	9506882	1.73898413976	FBgn0002643	206	FBgn0033889	11916
53	2L	14489865	14491831	2.398475646973	14490834	2.198728056515	FBgn0005771	28	FBgn0005771	28
54	X	16776057	16778189	2.389775753021	16777319	1.772437852972	FBgn0030806	520	FBgn0030806	520
55	2R	19449390	19450940	2.368892669678	19450076	1.700513871511	FBgn0001123	65	FBgn0034938	11539
56	3L	16375970	16378187	2.366578102112	16377203	2.048877659966	FBgn0014163	105	FBgn0014163	105
57	3R	8836398	8837951	2.364978551865	8837151	1.685134798288	FBgn0038110	174	FBgn0038109	1534
58	2R	15777568	15779687	2.364470481873	15778732	1.834912172953	FBgn0010411	114	FBgn0010411	114
59	2L	16306027	16307687	2.358158111572	16306896	1.94695931673	FBgn0001086	38	FBgn0001086	38
60	3L	8288420	8290320	2.344273090363	8289140	2.005235862732	FBgn0035872	294	FBgn0035872	294
61	3R	19684460	19686387	2.340650320053	19685538	2.046862345475	FBgn0004185	186	FBgn0004185	186
62	2L	10200106	10201862	2.338270664215	10201080	1.900294359993	FBgn0005593	21	FBgn0005593	21
63	2R	2789218	2791418	2.336785316467	2790447	1.994432589587	FBgn0033156	167	FBgn0033156	167
64	3R	911706	913620	2.329745292664	912536	2.059594855589	FBgn0010313	128	FBgn0010313	128
65	3L	1551108	1553433	2.327877044678	1551947	1.983847935994	FBgn0035235	193	FBgn0035235	193
66	3R	12904825	12906846	2.320259094238	12905765	2.065072834492	FBgn0038475	100	FBgn0038475	100
67	2R	13106723	13108552	2.318779468536	13107642	2.029183359707	FBgn0029006	35	FBgn0029006	35
68	2R	1727475	1729260	2.313951015472	1728274	1.906766386593	FBgn0033074	4741	FBgn0033074	4741
69	3R	11021139	11023190	2.31146478653	11022207	1.995750791886	FBgn0038297	127	FBgn0038301	17115
70	2R	3472974	3475079	2.308869361877	3474175	1.766814905054	FBgn0027548	124	FBgn0027548	124
71	3R	4858555	4860608	2.305251121521	4859692	1.933122068644	FBgn0002932	5497	FBgn0002932	5497
72	X	16801803	16803307	2.303792953491	16802520	1.590627253056	FBgn0030809	66	FBgn0030806	25721
73	3R	19930680	19932504	2.303787231445	19931524	1.873716576894	FBgn0013343	59	FBgn0013343	59
74	3R	3930570	3931794	2.297508239746	3931080	1.629984945059	FBgn0004210	23	FBgn0037550	20975
75	3R	8544577	8546548	2.296597480774	8545411	1.968557476997	FBgn0002719	2856	FBgn0038071	71629
76	3R	10549084	10550886	2.291309356689	10549999	1.921829728519	FBgn0053967	21	FBgn0038257	23044
77	3R	19557949	19559821	2.286549091339	19558824	1.760325700045	FBgn0001205	222	FBgn0028691	360
78	X	18763174	18765040	2.280814170837	18764358	1.954994074504	FBgn0052541	62	FBgn0030974	36788
79	2R	8104137	8106125	2.278199195862	8105224	2.073922213386	FBgn0050055	14	FBgn0050055	14
80	2L	12084938	12086916	2.275572776794	12085866	2.057124474469	FBgn0003145	74	FBgn0003145	74
81	2R	19553478	19555163	2.273283004761	19554310	2.049500256777	FBgn0011726	126	FBgn0011726	126
82	3L	9435526	9437714	2.271533727646	9436349	2.002723637749	FBgn0052043	1325	FBgn0052043	1325
83	2L	19811786	19812691	2.269155502319	19811836	1.8202876091	FBgn0003922	102	FBgn0043021	507
84	3R	15	1573	2.265670061111	162	2.061932047208	FBgn0037213	218	FBgn0037213	218
85	X	8361977	8363453	2.263709545135	8362636	1.706633595859	FBgn0002968	27	FBgn0030038	80320
86	3R	27572216	27574509	2.255002975464	27573255	2.069336950779	FBgn0011013	4	FBgn0011013	4
87	2L	10567112	10570052	2.25338602066	10568884	2.081091582775	FBgn0032268	1594	FBgn0032268	1594
88	2L	15726944	15728444	2.249199867249	15727655	1.746145218611	FBgn0010382	16429	FBgn0003936	19956
89	3R	24887956	24890177	2.246358394623	24889240	2.060354202986	FBgn0039632	359	FBgn0039633	33469
90	2R	14655628	14657321	2.240488052368	14656617	1.888712227345	FBgn0000578	119	FBgn0000578	119
91	2L	17405584	17407357	2.232853412628	17406462	1.93541580836	FBgn0032635	124	FBgn0032634	165
92	2L	9983489	9985204	2.229106426239	9984428	2.004674266366	FBgn0000180	219	FBgn0000180	219
93	2L	2752129	2754352	2.229070901871	2753197	2.024213850498	FBgn0031453	398	FBgn0031453	398
94	X	1867637	1869451	2.219307422638	1868503	1.902701020241	FBgn0010110	23	FBgn0003964	28936
95	2L	4457577	4459256	2.214275360107	4458517	1.553442446391	FBgn0010410	153	FBgn0010410	153
96	3R	17866875	17868882	2.213841438293	17868167	1.862333106995	FBgn0017397	253	FBgn0017397	253
97	X	16470740	16472524	2.211673736572	16471541	2.185181554159	FBgn0026181	185	FBgn0010412	275
98	X	19616313	19618701	2.206011772156	19617503	2.126854006449	FBgn0031071	638	FBgn0031071	638
99	2R	9108399	9110275	2.205184936523	9109322	1.996131279889	FBgn0027581	79	FBgn0033859	234
100	3R	1425474	1427483	2.195996284485	1426548	2.085382461548	FBgn0037346	343	FBgn0037346	343
101	2L	5236555	5238296	2.195275783539	5237311	1.841411253985	FBgn0051971	3455	FBgn0000228	41247
102	2R	13197415	13199204	2.192183494568	13198301	1.912670761347	FBgn0016059	57	FBgn0016059	57
103	3R	7041247	7043100	2.188992977142	7042180	2.093824148178	FBgn0010413	143	FBgn0010413	143
104	2L	5070144	5071743	2.184948921204	5070930	1.812665594949	FBgn0028696	73	FBgn0028696	73
105	2R	13954619	13956560	2.184550285339	13955641	1.786927615895	FBgn0026173	179	FBgn0003067	95989
106	4	682538	684292	2.183602333069	683417	1.809477835894	FBgn0024728	421	FBgn0026777	355070
107	2L	276376	278491	2.182430267334	277475	1.755890578032	FBgn0003444	113	FBgn0003444	113
108	2R	11383084	11384656	2.18226480484	11383933	1.955886989832	FBgn0050085	75	FBgn0050085	75
109	3R	9485322	9487913	2.163339614868	9486494	1.907584063212	FBgn0004237	253	FBgn0004237	253
110	2R	13050126	13051937	2.159446239471	13051087	1.540707532097	FBgn0034237	11	FBgn0034237	11
111	2R	19369316	19371254	2.159413337708	19370130	1.847827715032	FBgn0025790	51	FBgn0025790	51
112	2R	12944933	12946741	2.158006191254	12945833	1.944902360439	FBgn0025716	35	FBgn0025716	35
113	2R	10477024	10479021	2.157758712769	10477983	2.033419281244	FBgn0022131	174	FBgn0033987	194
114	2R	9656056	9657809	2.153522968292	9656907	1.918861585505	FBgn0040752	102	FBgn0040751	16404
115	X	18142183	18143925	2.14717912674	18143028	1.823079019785	FBgn0004956	1266	FBgn0004956	1266
116	2R	14956120	14958060	2.143485069275	14957120	1.86664202634	FBgn0013325	92	FBgn0013325	92
117	3L	7342592	7344661	2.141298294067	7343721	1.695240825415	FBgn0082598	25	FBgn0082598	25
118	2L	17472911	17474608	2.138211488724	17473663	1.778650075197	FBgn0027885	152	FBgn0027885	152
119	2L	7543528	7545315	2.137423038483	7544431	1.915853556465	FBgn0053529	8	FBgn0053529	8
120	2R	18153122	18154760	2.13480091095	18153936	1.886112085978	FBgn0034753	8	FBgn0034753	8
121	4	807043	808532	2.124689102173	807845	1.551473379135	FBgn0039923	1383	FBgn0039930	241764
122	X	6444683	6446151	2.12468624115	6445440	1.579122829437	FBgn0029881	139	FBgn0029882	53982
123	2L	3514198	3515393	2.11261844635	3514626	1.114239876087	FBgn0053123	36	FBgn0031549	15660
124	3L	7884904	7887191	2.11244392395	7885677	1.967535654704	FBgn0003041	221	FBgn0003041	221
125	3R	303912	305989	2.111864089966	304939	1.976533104392	FBgn0051523	111	FBgn0037255	5824
126	2R	18552905	18554796	2.111232757568	18553865	1.935033917427	FBgn0003900	157	FBgn0003900	157
127	X	9398178	9400867	2.109624862671	9399994	2.015276375939	FBgn0030136	154	FBgn0030136	154
128	2R	16830073	16831871	2.100140571594	16831040	1.789627187392	FBgn0020306	14	FBgn0020306	14
129	X	13218080	13219858	2.096549749374	13218919	2.036972790956	FBgn0030479	109	FBgn0030479	109
130	2L	9449001	9450468	2.093704223633	9449761	1.698007285595	FBgn0053723	9021	FBgn0002973	12248
131	2L	6917765	6922438	2.086085796356	6920234	1.833672777812	FBgn0028554	40	FBgn0028554	40
132	2L	22138330	22140275	2.084496974945	22139288	1.920895159245	FBgn0032978	9605	FBgn0032979	17466
133	3L	17609338	17611190	2.08302116394	17610192	1.820237748763	FBgn0004401	98	FBgn0004401	98
134	2L	16738387	16740186	2.080428600311	16739238	1.627270996571	FBgn0032600	95	FBgn0032600	95
135	3L	20960387	20962417	2.077208518982	20961187	1.56631825765	FBgn0003415	78	FBgn0003415	78
136	2R	9070997	9072644	2.074999809265	9071872	1.691091961331	FBgn0033855	72	FBgn0033855	72
137	2L	21668708	21670287	2.069134235382	21669457	1.541954874992	FBgn0000559	286	FBgn0000559	286
138	2L	5541446	5543738	2.067580223083	5542475	1.890486801372	FBgn0002525	52	FBgn0002525	52
139	3R	16646939	16648764	2.067409038544	16647798	1.66729256686	FBgn0019936	103	FBgn0019936	103
140	2L	20210454	20211226	2.064358711243	20210499	1.860846837362	FBgn0069952	27	FBgn0032849	116505
141	2R	18544118	18545821	2.061954975128	18545088	1.88070884347	FBgn0003900	8620	FBgn0003900	8620
142	4	76349	77565	2.056694030762	76775	1.650771077474	FBgn0004859	892	FBgn0004859	892
143	X	621255	622917	2.053411483765	622129	1.613679773667	FBgn0015288	169	FBgn0015288	169
144	2R	20176046	20177834	2.051509857178	20176770	1.839356005192	FBgn0035047	208	FBgn0035047	208
145	3R	19120364	19121925	2.048522472382	19121082	1.766180664301	FBgn0039071	5171	FBgn0039067	37303
146	3L	19527026	19528762	2.04718875885	19527909	1.755810832977	FBgn0067680	2490	FBgn0067680	2490
147	2L	12055280	12057022	2.046142578125	12056239	1.596332325655	FBgn0032404	85	FBgn0032404	85
148	4	328043	329225	2.044721126556	328097	1.699533462524	FBgn0026777	250	FBgn0026777	250
149	2R	2207609	2209237	2.038872480392	2208432	1.81619164523	FBgn0033094	6	FBgn0033094	6
150	X	14080932	14082630	2.034738063812	14081811	2.008520007133	FBgn0002873	31	FBgn0002873	31
151	3R	19076347	19078220	2.032238006592	19077121	1.658748149872	FBgn0039065	78	FBgn0039066	145
152	3R	19651311	19654223	2.030656814575	19652021	1.533067776607	FBgn0004187	35	FBgn0004187	35
153	3L	18785229	18787081	2.023964881897	18785975	1.758201003075	FBgn0036815	457	FBgn0036815	457
154	3L	10637801	10639477	2.023832559586	10638488	1.686751335859	FBgn0010762	202	FBgn0010762	202
155	X	1339281	1341266	2.021506786346	1340227	1.658547669649	FBgn0003517	7	FBgn0003517	7
156	3R	1292104	1293765	2.020609855652	1292897	1.379094627168	FBgn0037328	78	FBgn0037328	78
157	2L	8277029	8278521	2.016518115997	8277720	1.669145017862	FBgn0011902	13007	FBgn0011902	13007
158	3R	15150979	15152640	2.013951301575	15151744	1.663216739893	FBgn0000463	191	FBgn0000463	191
159	3L	16818170	16819597	2.01172542572	16818790	1.359746515751	FBgn0003410	786	FBgn0025582	66542
160	2L	5979905	5983071	2.007791519165	5981804	1.893090097528	FBgn0001942	45	FBgn0001942	45
161	2R	20517900	20520534	2.004769325256	20519179	1.76904521269	FBgn0005634	106	FBgn0005634	106
162	3L	11798908	11800496	1.99828338623	11799660	1.623327952165	FBgn0052095	40	FBgn0052095	40
163	X	17542906	17544731	1.994491577148	17543862	1.889778249404	FBgn0030864	267	FBgn0030866	29349
164	3R	1199609	1201429	1.992874860764	1200580	1.523514304842	FBgn0037317	212	FBgn0037316	227
165	3R	22700541	22702717	1.991394996643	22701787	1.892190188169	FBgn0002838	109	FBgn0002838	109
166	X	5746402	5748169	1.990639209747	5747179	1.838742200066	FBgn0000042	1079	FBgn0000042	1079
167	2R	19681287	19683444	1.990324497223	19682272	1.661530145009	FBgn0023184	53	FBgn0034986	235
168	3L	12787335	12788950	1.989698171616	12788166	1.525061637163	FBgn0036315	155	FBgn0036314	216
169	2R	14789905	14791530	1.988069534302	14790724	1.662242945503	FBgn0003254	135	FBgn0003254	135
170	2L	9937192	9938946	1.987846851349	9938113	1.546951574438	FBgn0051712	29	FBgn0051713	619
171	3R	18355351	18357124	1.986780643463	18356094	1.681383550167	FBgn0053099	183	FBgn0024558	52856
172	2L	11444809	11446438	1.98238658905	11445653	1.89394569397	FBgn0004579	50	FBgn0004579	50
173	3R	4682412	4684211	1.973615169525	4683501	1.818395227194	FBgn0011966	4101	FBgn0011966	4101
174	2L	4371140	4372711	1.972696781158	4371957	1.636218219995	FBgn0026319	33	FBgn0026319	33
175	2L	10338834	10340439	1.97231388092	10339498	1.415269879734	FBgn0019932	38	FBgn0051715	2123
176	3L	9384273	9385581	1.970357894897	9384931	1.149658266703	FBgn0035987	75	FBgn0035987	75
177	X	15825219	15827157	1.970281600952	15826003	1.646485209465	FBgn0030719	76	FBgn0030718	5308
178	2R	10894758	10896506	1.970085144043	10895617	1.715303897858	FBgn0026370	36	FBgn0000996	206
179	3L	7952024	7953707	1.967739105225	7952790	1.512701174792	FBgn0011817	206	FBgn0011817	206
180	3R	1497353	1499162	1.96577167511	1498217	1.914572435267	FBgn0037363	2782	FBgn0037363	2782
181	2L	19572286	19574366	1.962812423706	19573356	1.862774456249	FBgn0005672	103	FBgn0005672	103
182	2R	9770359	9771981	1.957141637802	9771068	1.578601658344	FBgn0001220	13	FBgn0020615	14449
183	3R	16077774	16079249	1.956944942474	16078589	1.718355953693	FBgn0038780	84	FBgn0028386	40399
184	2L	4226377	4228460	1.955003261566	4227836	1.498072020213	FBgn0003941	194	FBgn0003941	194
185	3R	773218	774655	1.953439712524	773682	1.701212072372	FBgn0004183	204	FBgn0004183	204
186	3L	7214155	7216057	1.95224571228	7215065	1.737874857585	FBgn0035753	231	FBgn0035753	231
187	3R	10957008	10957829	1.950066328049	10957646	1.606308313516	FBgn0038289	1	FBgn0038301	81676
188	X	21657891	21660055	1.948348999023	21659004	1.547140373903	FBgn0031187	198	FBgn0031186	1019
189	3R	1510469	1511932	1.947638511658	1511332	1.345731090097	FBgn0037364	184	FBgn0037363	15897
190	2R	10132051	10133439	1.946864128113	10132699	1.359427508186	FBgn0026427	209	FBgn0010638	891
191	3R	12868136	12870032	1.943086624146	12869048	1.732031036826	FBgn0038472	222	FBgn0038472	222
192	2R	17220115	17222544	1.940528869629	17221047	1.554097259746	FBgn0004362	134	FBgn0004362	134
193	3R	18966695	18968428	1.936782836914	18967603	1.834214150906	FBgn0004644	278	FBgn0051457	13897
194	3R	9206906	9208832	1.936563491821	9207647	1.732293903828	FBgn0044511	133	FBgn0044511	133
195	2L	10313640	10315333	1.935754537582	10314511	1.513604079976	FBgn0032216	115	FBgn0032222	16952
196	2L	221099	222739	1.934435844421	221910	1.708038687706	FBgn0031235	10604	FBgn0031235	10604
197	3R	25871003	25873095	1.934298992157	25871966	1.561392054838	FBgn0002626	86	FBgn0002626	86
198	3L	14017480	14019243	1.930017948151	14018494	1.605902417501	FBgn0036406	239	FBgn0036406	239
199	3R	16399814	16401429	1.929041862488	16400708	1.627386540174	FBgn0038806	2022	FBgn0038805	2033
200	X	1978674	1980188	1.928931713104	1979456	1.469804604848	FBgn0004860	1576	FBgn0025626	58164
201	3R	12278603	12280080	1.926268577576	12279376	1.637796223164	FBgn0044826	174	FBgn0044826	174
202	2R	8737496	8739114	1.922535896301	8738393	1.469291269779	FBgn0043010	27	FBgn0043010	27
203	3R	9508169	9510791	1.921828746796	9509671	1.724154919386	FBgn0024555	9	FBgn0024555	9
204	2R	7678205	7679930	1.918151855469	7679127	1.819704324007	FBgn0033688	527	FBgn0023167	5506
205	2L	4820691	4822689	1.916707992554	4821884	1.48644388639	FBgn0031632	108	FBgn0031632	108
206	3R	677620	679345	1.909765720367	678653	1.68327658517	FBgn0003002	118	FBgn0003002	118
207	3R	20143305	20145585	1.907192707062	20144083	1.595777455498	FBgn0028471	59	FBgn0028471	59
208	2L	19805812	19808631	1.906463623047	19806709	1.606474685669	FBgn0003931	46	FBgn0003931	46
209	2R	16339181	16340553	1.90188741684	16339756	1.424483511183	FBgn0016984	240	FBgn0016984	240
210	2R	628977	630389	1.900722503662	629752	1.417491465807	FBgn0026238	5948	FBgn0033015	171722
211	3R	13507534	13509066	1.897294998169	13508304	1.620997260599	FBgn0038535	70	FBgn0038536	89
212	3R	7034938	7036915	1.895664215088	7036069	1.717625926523	FBgn0037874	94	FBgn0037874	94
213	3L	2370545	2372357	1.894245624542	2371411	1.865770101547	FBgn0052299	2355	FBgn0052299	2355
214	2L	8402544	8404171	1.894106864929	8403338	1.394518375397	FBgn0001084	104	FBgn0001084	104
215	3L	19842350	19844714	1.889942884445	19843112	1.69810551405	FBgn0014037	114	FBgn0014037	114
216	X	16432226	16433902	1.885233879089	16433132	1.621965765953	FBgn0030761	725	FBgn0015615	5766
217	X	15703425	15704946	1.884718894958	15704025	1.537026435137	FBgn0030701	97	FBgn0002914	12267
218	2R	12660685	12661508	1.882788181305	12660812	1.432333209298	FBgn0065047	295	FBgn0050235	649
219	X	17663832	17665457	1.882526397705	17664606	1.728682935238	FBgn0030870	171	FBgn0030870	171
220	3L	19856426	19858342	1.882017612457	19857314	1.785134539885	FBgn0020887	73	FBgn0020887	73
221	2R	1720804	1722473	1.877654075623	1721753	1.411682635546	FBgn0033073	208	FBgn0033073	208
222	X	14972445	14974180	1.872920513153	14973447	1.582716773538	FBgn0030616	120	FBgn0030616	120
223	2L	6337696	6339666	1.870221138	6338789	1.70240136981	FBgn0015623	17	FBgn0043854	33626
224	3R	5083195	5085370	1.86155128479	5083933	1.558239291696	FBgn0037669	249	FBgn0037669	249
225	3R	1649563	1650977	1.861489295959	1650372	1.554257929325	FBgn0037384	45	FBgn0037383	146
226	3L	20718706	20720922	1.859902381897	20720066	1.731328696012	FBgn0037021	19	FBgn0016696	14688
227	2L	1077007	1078609	1.858947753906	1077713	1.750903725624	FBgn0003310	98	FBgn0003310	98
228	2L	6047333	6049397	1.856225013733	6047995	1.488456219435	FBgn0031768	4	FBgn0031768	4
229	2L	11970389	11971860	1.856050491333	11971055	1.44324234128	FBgn0041606	39	FBgn0032390	18909
230	3R	1479816	1481661	1.854593276978	1480792	1.579198710124	FBgn0037359	75	FBgn0037359	75
231	3R	1833070	1834996	1.853120803833	1834323	1.715198198954	FBgn0003261	22	FBgn0003261	22
232	X	11840364	11841735	1.851409912109	11841032	1.453881486257	FBgn0030360	83	FBgn0003865	18182
233	3R	1089710	1091508	1.849817752838	1090511	1.612488578348	FBgn0037309	4292	FBgn0051538	13046
234	3R	12166803	12168692	1.846962928772	12167666	1.719828100765	FBgn0040284	40	FBgn0040284	40
235	2L	20061106	20062909	1.843976020813	20061956	1.214146741231	FBgn0045064	343	FBgn0003978	352
236	3L	16077311	16079748	1.842762947083	16078493	1.632377942403	FBgn0010280	30	FBgn0010280	30
237	3R	20675585	20677436	1.842762947083	20676328	1.476614278906	FBgn0039233	26	FBgn0039233	26
238	3R	19606332	19608330	1.841996192932	19607352	1.7123014662	FBgn0039120	14	FBgn0015513	156
239	2R	23155	24517	1.840658187866	23791	1.49784968881	FBgn0050505	5803	FBgn0033015	777683
240	3L	11178880	11180519	1.839012145996	11179853	1.444214761257	FBgn0036147	140	FBgn0041094	46403
241	X	1754856	1757521	1.838833332062	1756151	1.762900156133	FBgn0000117	645	FBgn0000117	645
242	3L	22008890	22010898	1.836599826813	22009936	1.707425296307	FBgn0000100	53	FBgn0000100	53
243	3L	17811004	17812957	1.836392402649	17811896	1.513136330773	FBgn0036761	137	FBgn0036761	137
244	3L	523404	524799	1.83596944809	524046	1.457921087742	FBgn0001316	75	FBgn0035140	337
245	3R	11100038	11101593	1.83562040329	11100936	1.569440673379	FBgn0000283	9	FBgn0000283	9
246	2R	6335012	6336490	1.834951877594	6335876	1.419128447771	FBgn0029134	5	FBgn0029134	5
247	2R	4235005	4236689	1.83260345459	4235870	1.660594631644	FBgn0005695	203	FBgn0050353	65851
248	3L	17522159	17523949	1.83084321022	17523186	1.626112236696	FBgn0025455	139	FBgn0025455	139
249	2L	13214754	13216453	1.829170703888	13215647	1.504706512798	FBgn0004192	192	FBgn0004192	192
250	2L	8028530	8030349	1.828151702881	8029399	1.304872602224	FBgn0031977	65	FBgn0031977	65
251	3R	16152932	16154643	1.826959609985	16153774	1.515917132883	FBgn0038787	42	FBgn0038787	42
252	3R	23113491	23115051	1.825236320496	23114305	1.302224832423	FBgn0039509	88	FBgn0039509	88
253	3L	14937127	14938808	1.824757575989	14937886	1.586749494076	FBgn0000216	42	FBgn0000216	42
254	X	16650387	16651501	1.821477413177	16650993	0.983735531569	FBgn0030796	5356	FBgn0030790	24902
255	X	21743007	21744568	1.821166038513	21743992	1.281063302358	FBgn0031194	252	FBgn0031186	86007
256	2R	19536015	19537793	1.818077087402	19537086	1.474606429829	FBgn0034961	165	FBgn0022708	5288
257	2L	9896576	9897930	1.8173828125	9897282	1.547290661756	FBgn0004867	260	FBgn0004867	260
258	2L	9494150	9496121	1.816709518433	9495359	1.227179706097	FBgn0004868	432	FBgn0002973	57846
259	2R	16675446	16677226	1.808624267578	16676276	1.730034078871	FBgn0034598	36	FBgn0034599	266
260	3R	11087984	11090259	1.807378768921	11088984	1.540923847872	FBgn0003600	212	FBgn0003600	212
261	3L	15473684	15475373	1.806922912598	15474423	1.804801520179	FBgn0004052	103	FBgn0004052	103
262	2R	16053364	16054947	1.806669235229	16054230	1.415148903342	FBgn0034514	102	FBgn0034514	102
263	2L	8363915	8366851	1.80574798584	8364742	1.571024558123	FBgn0005776	125	FBgn0005776	125
264	3R	1057159	1058683	1.804748535156	1057837	1.447292506695	FBgn0040208	103	FBgn0000340	14690
265	X	485699	487017	1.80424118042	486323	1.392000030069	FBgn0002579	40	FBgn0002579	40
266	X	1524958	1526377	1.801959991455	1525703	1.306919797262	FBgn0001189	46	FBgn0023530	268
267	3R	258760	260426	1.80152797699	259525	1.559339747709	FBgn0037249	127	FBgn0037249	127
268	3R	19872857	19874740	1.801423549652	19873668	1.615566819906	FBgn0043455	156	FBgn0043455	156
269	2L	10220418	10222186	1.798374176025	10221260	1.695074849659	FBgn0003151	93	FBgn0003151	93
270	X	7745795	7747563	1.796636581421	7746894	1.550430208445	FBgn0010292	244	FBgn0004922	329
271	2R	9017745	9019570	1.795159339905	9018641	1.665892422199	FBgn0033845	67	FBgn0033845	67
272	3L	15791142	15792880	1.79369020462	15792045	1.398589104414	FBgn0040230	94	FBgn0036537	8600
273	3R	2616669	2618321	1.792976379395	2617315	1.592382635389	FBgn0000439	243	FBgn0082182	17941
274	3R	25045151	25046632	1.790823936462	25045913	1.341760843992	FBgn0029176	25	FBgn0029176	25
275	3R	17184707	17186565	1.789759635925	17185700	1.664853602648	FBgn0038881	10394	FBgn0043012	89901
276	2L	19049085	19051048	1.788683414459	19050311	1.651407178243	FBgn0032748	301	FBgn0000486	2552
277	2L	20721340	20723099	1.788535118103	20722204	1.401530593634	FBgn0032880	301	FBgn0000986	304
278	2R	4952724	4954146	1.78831577301	4953541	1.382562398911	FBgn0029092	168	FBgn0053774	41444
279	3L	19516914	19518775	1.785528182983	19517857	1.539116501808	FBgn0036886	176	FBgn0036886	176
280	3L	3286532	3288058	1.785004138947	3287182	1.534532197316	FBgn0035432	72	FBgn0035436	15907
281	2R	11616667	11618330	1.784940719604	11617594	1.700461724225	FBgn0014020	45	FBgn0034073	128
282	3R	19183970	19185278	1.783788204193	19184450	1.394340588496	FBgn0002622	75	FBgn0002622	75
283	2L	13244579	13245738	1.783447504044	13245091	1.392267195384	FBgn0003935	243	FBgn0003935	243
284	3L	18590416	18591950	1.783435821533	18591030	1.485504418612	FBgn0036801	190	FBgn0036800	3077
285	3L	16016322	16017947	1.783270359039	16017056	1.679115407607	FBgn0005536	171	FBgn0003691	1142
286	2R	15841427	15843565	1.782524108887	15842351	1.293561065898	FBgn0034504	221	FBgn0034504	221
287	X	7579108	7580932	1.781623840332	7579872	1.427253190209	FBgn0029958	234	FBgn0029959	290
288	3R	22937315	22939129	1.778873443604	22938204	1.513718128204	FBgn0027574	89	FBgn0039488	4194
289	2L	5052033	5053861	1.7781457901	5052949	1.613465279341	FBgn0031676	103	FBgn0022023	260
290	4	486233	487664	1.777578353882	486963	1.428884478176	FBgn0026262	111	FBgn0026777	158616
291	3L	12119222	12121013	1.775317668915	12120263	1.802775740623	FBgn0036258	201	FBgn0036258	201
292	3R	212752	214176	1.775223493576	213469	1.360156732447	FBgn0003882	502	FBgn0001204	41097
293	X	10589171	10591355	1.775009632111	10590446	1.64293256402	FBgn0052676	323	FBgn0052672	23107
294	4	679828	681591	1.774908065796	680481	1.458929875318	FBgn0051992	1534	FBgn0026777	352134
295	2R	8108071	8110164	1.774459838867	8109074	1.506193161011	FBgn0022764	275	FBgn0022764	275
296	2R	20568792	20570513	1.774336338043	20569751	1.589700193966	FBgn0001148	171	FBgn0001148	171
297	X	18696724	18698478	1.771938800812	18697687	1.568430393934	FBgn0030970	34	FBgn0030970	34
298	2R	3427901	3429506	1.76988363266	3428721	1.47159391291	FBgn0015509	52	FBgn0033240	38754
299	2L	18585730	18587636	1.769721984863	18586586	1.571735322475	FBgn0032688	240	FBgn0032693	62327
300	3R	4022708	4024260	1.769139766693	4023530	1.545504654155	FBgn0053779	7014	FBgn0037554	35699
301	2R	3209977	3211886	1.768239974976	3210885	1.706987261772	FBgn0050493	209	FBgn0033210	22720
302	3L	11225282	11227049	1.767052650452	11226261	1.615620523691	FBgn0041094	5	FBgn0041094	5
303	3R	18287176	18288730	1.76639175415	18288063	1.078682772319	FBgn0024832	113	FBgn0024832	113
304	3R	1042447	1043909	1.765486717224	1043086	1.358487695456	FBgn0000340	61	FBgn0000340	61
305	X	6648175	6649556	1.762564182281	6648937	1.363048648834	FBgn0029903	14	FBgn0029905	17214
306	3R	2588347	2589668	1.761369228363	2588917	1.358524233103	FBgn0000071	602	FBgn0000071	602
307	2R	3187138	3189094	1.76042842865	3188181	1.563935101032	FBgn0033210	16	FBgn0033210	16
308	3R	21486390	21488006	1.760369300842	21487269	1.290614753962	FBgn0039352	253	FBgn0067681	10090
309	2L	3982778	3984231	1.760056972504	3983412	1.41011021932	FBgn0031579	21644	FBgn0000547	47967
310	2L	2178085	2179574	1.759700775146	2178802	1.604231208563	FBgn0000097	53	FBgn0000097	53
311	3R	18246120	18247459	1.759508132935	18247065	1.065350115299	FBgn0038965	188	FBgn0038964	275
312	3L	11535636	11537233	1.758531808853	11536449	1.60783007741	FBgn0036173	177	FBgn0036180	46938
313	X	2243142	2244792	1.758208751678	2244057	1.399595022202	FBgn0040387	237	FBgn0001150	41062
314	3R	4174527	4176240	1.757618904114	4175420	1.647732853889	FBgn0037582	121	FBgn0040529	8657
315	3L	15481520	15482936	1.75568819046	15482125	1.282767504454	FBgn0036503	160	FBgn0036503	160
316	3L	15976417	15977746	1.75390958786	15977008	1.266220537821	FBgn0036558	63	FBgn0036557	6552
317	3L	12488105	12489809	1.753639698029	12489032	1.53644323349	FBgn0041775	58	FBgn0020388	8916
318	2R	7683723	7685602	1.752426624298	7684659	1.498676329851	FBgn0023167	26	FBgn0023167	26
319	4	87030	88615	1.752260684967	87713	1.485863629509	FBgn0017545	150	FBgn0017545	150
320	2L	19439959	19441694	1.748121738434	19440853	1.429971863242	FBgn0024230	163	FBgn0024230	163
321	2R	18144622	18146423	1.747674942017	18145367	1.490426659584	FBgn0026261	13	FBgn0026261	13
322	3L	3205849	3207646	1.746062278748	3206577	1.423059463501	FBgn0035422	87	FBgn0035422	87
323	4	151906	153167	1.745780944824	152527	1.459031469682	FBgn0052000	53	FBgn0052005	40687
324	3R	25694057	25695431	1.744102478027	25694780	1.2391269207	FBgn0039714	162	FBgn0051035	312
325	3R	21009945	21011602	1.739689350128	21010618	1.602828502655	FBgn0039286	117	FBgn0039286	117
326	2L	19448575	19450305	1.736483573914	19449388	1.639479160309	FBgn0003732	48	FBgn0003732	48
327	4	1080486	1082057	1.736273765564	1081188	1.306410535177	FBgn0011642	22	FBgn0011642	22
328	3R	14808825	14810269	1.730490684509	14809625	1.239143580198	FBgn0026239	122	FBgn0026239	122
329	2R	6045966	6047511	1.72876739502	6046800	1.458768500222	FBgn0005630	8275	FBgn0004399	22917
330	X	15543816	15545546	1.727250099182	15544779	1.600354883406	FBgn0030672	244	FBgn0030672	244
331	3R	11790469	11792117	1.72388792038	11791180	1.434891909361	FBgn0038390	7	FBgn0038390	7
332	3L	13459807	13461316	1.720440387726	13460567	1.220446670757	FBgn0036373	184	FBgn0036351	105277
333	X	11553492	11555244	1.719705104828	11554255	1.503759412205	FBgn0030329	484	FBgn0030328	1454
334	3L	13014853	13016648	1.717737674713	13015549	1.68513122201	FBgn0011284	154	FBgn0011284	154
335	3R	9089365	9090770	1.717584609985	9090097	1.317542749293	FBgn0003598	20	FBgn0038128	342
336	3R	5159816	5161404	1.716294288635	5160637	1.216842323542	FBgn0037679	201	FBgn0053936	6955
337	3R	17202091	17203884	1.713179826736	17203044	1.601081315209	FBgn0002781	77	FBgn0043012	107245
338	3R	11038559	11040044	1.710531711578	11039280	1.417202919722	FBgn0038301	42	FBgn0038301	42
339	3L	12499829	12501300	1.708034515381	12500583	1.471411927541	FBgn0004926	101	FBgn0004926	101
340	3L	2749609	2751275	1.706254959106	2750268	1.478117823601	FBgn0052296	256	FBgn0035370	260
341	X	18829957	18831810	1.706025123596	18830843	1.525357872248	FBgn0040885	53799	FBgn0030974	103273
342	3L	2421965	2423748	1.705840110779	2422979	1.409829974174	FBgn0052306	25449	FBgn0053231	25709
343	2L	21296373	21299084	1.70409488678	21297235	1.507137179375	FBgn0032940	364	FBgn0021856	48483
344	2R	19357157	19358740	1.703827381134	19357855	1.347001805025	FBgn0034915	44	FBgn0034915	44
345	2R	5470986	5472455	1.702421188354	5471728	1.389649727765	FBgn0033467	240	FBgn0033467	240
346	3L	11666273	11667744	1.702035427094	11666967	1.475666224957	FBgn0036193	920	FBgn0036193	920
347	2L	12433226	12434640	1.70129442215	12433837	1.35046672821	FBgn0020443	595	FBgn0040286	828
348	3R	600538	602140	1.700505256653	601232	1.43070453756	FBgn0010750	91	FBgn0051532	15723
349	X	9200945	9202332	1.700110435486	9201525	1.409613164266	FBgn0026149	342	FBgn0026149	342
350	3L	6147155	6148455	1.699973106384	6147877	1.094377815723	FBgn0035688	64	FBgn0035688	64
351	X	5265202	5266686	1.699660778046	5265938	1.384373784065	FBgn0029764	162	FBgn0029764	162
352	3L	23028602	23030120	1.698864936829	23029413	1.561982095242	FBgn0024733	98	FBgn0024733	98
353	3L	1290135	1291857	1.698384284973	1290975	1.516936047872	FBgn0035204	26	FBgn0010333	4760
354	2R	8495858	8497234	1.696741104126	8496496	1.362223565578	FBgn0005624	400	FBgn0005624	400
355	3L	7909577	7910830	1.696326255798	7910296	1.469110171	FBgn0035827	26	FBgn0035827	26
356	3R	5065055	5067058	1.696134090424	5066052	1.508818121517	FBgn0000412	324	FBgn0000412	324
357	3R	5376805	5378328	1.69483423233	5377479	1.302134037018	FBgn0037705	49	FBgn0037707	286
358	3R	25039571	25041208	1.694629192352	25040521	1.418763777789	FBgn0067714	852	FBgn0029176	5367
359	3R	19857160	19858560	1.694499015808	19857896	1.24361127615	FBgn0039139	18	FBgn0039139	18
360	2L	6479631	6481544	1.694047927856	6480317	1.466279703028	FBgn0026571	172	FBgn0026571	172
361	X	2118128	2119669	1.694030284882	2118980	1.360994577408	FBgn0023527	18	FBgn0023527	18
362	2L	8824696	8826570	1.693477153778	8825562	1.461292922497	FBgn0029123	63	FBgn0029123	63
363	2R	17922416	17923946	1.693439483643	17923295	1.401438415051	FBgn0022985	100	FBgn0022986	171
364	2R	18581615	18583114	1.692155838013	18582356	1.539470493793	FBgn0003062	36	FBgn0003062	36
365	2R	10385243	10386550	1.689728736877	10385930	1.260840892792	FBgn0022063	1	FBgn0022063	1
366	X	5608500	5610342	1.688319206238	5609548	1.474243696998	FBgn0013987	129	FBgn0029800	9428
367	2R	13061300	13063757	1.685745239258	13062740	1.456477344036	FBgn0010409	383	FBgn0010409	383
368	3L	7098462	7100429	1.685590744019	7099440	1.586603005727	FBgn0002775	30	FBgn0002775	30
369	2L	10226134	10227542	1.684953689575	10226879	1.350625991821	FBgn0032196	71	FBgn0032196	71
370	2L	8381119	8386846	1.683960914612	8386030	1.451314121485	FBgn0032036	1563	FBgn0032036	1563
371	2R	12085233	12086676	1.683701515198	12085812	1.263124690336	FBgn0034138	288	FBgn0034138	288
372	3L	19848045	19849584	1.683045387268	19848767	1.409054994583	FBgn0028695	130	FBgn0028695	130
373	2L	8213389	8215168	1.682581424713	8214423	1.486229330301	FBgn0032002	118	FBgn0015299	3060
374	3L	14911121	14912152	1.682174682617			FBgn0052475	6478	FBgn0035105	167954
375	3L	9777317	9779097	1.680844783783	9778198	1.461683690548	FBgn0044049	27	FBgn0044049	27
376	3R	25881006	25882735	1.680408477783	25881886	1.436965998481	FBgn0039744	28	FBgn0003479	119
377	3L	8978388	8979892	1.679521560669	8978921	1.540618240833	FBgn0035954	224	FBgn0035954	224
378	2L	10385582	10388732	1.673897743225	10386435	1.531821896048	FBgn0004106	172	FBgn0004106	172
379	3R	5603006	5604652	1.673391819	5603737	1.624332100153	FBgn0037752	81	FBgn0037752	81
380	2R	5203958	5205945	1.673078536987	5205229	1.414527803659	FBgn0023143	88	FBgn0023143	88
381	3R	20450408	20452311	1.672690868378	20451439	1.470738649368	FBgn0039213	42	FBgn0039212	137
382	3R	18511468	18512961	1.668825626373	18512266	1.310165321126	FBgn0046114	17	FBgn0046114	17
383	2L	19567884	19569363	1.668734550476	19568730	1.426229925717	FBgn0046823	2590	FBgn0046823	2590
384	X	18806348	18807738	1.668582439423	18806918	1.502711105347	FBgn0052541	42622	FBgn0030974	79348
385	2R	5979478	5981123	1.668224811554	5980433	1.501064496882	FBgn0033527	1	FBgn0033527	1
386	2L	3465509	3467101	1.667346954346	3466401	1.293141954085	FBgn0021967	239	FBgn0021967	239
387	2R	5996406	5997939	1.666617393494	5997228	1.484198689461	FBgn0033529	5255	FBgn0033529	5255
388	3R	8537133	8538552	1.666575431824	8538092	1.414038022359	FBgn0002905	163	FBgn0038071	64310
389	2R	6967053	6969464	1.665901184082	6968117	1.499563407898	FBgn0000581	7	FBgn0000581	7
390	3R	25864683	25867721	1.665560245514	25867044	1.287128280191	FBgn0003510	107	FBgn0003510	107
391	3R	25624619	25626031	1.66520690918	25625239	1.264293261937	FBgn0019972	136	FBgn0019972	136
392	X	9931098	9932359	1.663782596588	9931680	1.103493541479	FBgn0030179	74	FBgn0030179	74
393	2L	10407612	10409147	1.663464069366	10408409	1.592922002077	FBgn0025366	56	FBgn0025366	56
394	3R	7603496	7605079	1.663449048996	7604308	1.436653682164	FBgn0011471	518	FBgn0011471	518
395	3R	57187	59170	1.662621974945	58051	1.500319600105	FBgn0037220	26	FBgn0037220	26
396	4	950138	951437	1.661115884781	951038	1.174415077482	FBgn0023213	67	FBgn0039930	98571
397	3R	13635992	13637887	1.660710334778	13636974	1.543809806599	FBgn0038552	120	FBgn0038552	120
398	2L	16822217	16823585	1.659544944763	16822858	1.322330792745	FBgn0051739	169	FBgn0032620	75260
399	3L	16744374	16746071	1.65845489502	16745145	1.488041639328	FBgn0036660	171	FBgn0036660	171
400	2L	293943	296007	1.65839099884	295233	1.452178573608	FBgn0024352	124	FBgn0024352	124
401	3L	330199	331695	1.657426357269	330958	1.326867938042	FBgn0023000	517	FBgn0035136	13957
402	2L	4829775	4831564	1.656569480896	4830714	1.451412409544	FBgn0031633	44	FBgn0031633	44
403	2R	5357747	5360400	1.656083106995	5359621	1.383882382337	FBgn0023175	26	FBgn0023175	26
404	3L	3576496	3577989	1.655688285828	3577132	1.361814498901	FBgn0053504	223	FBgn0053504	223
405	X	16087717	16089444	1.655220031738	16088569	1.721979948191	FBgn0003920	40	FBgn0003920	40
406	2L	17379231	17380844	1.654734611511	17379960	1.339822937461	FBgn0032633	116	FBgn0032633	116
407	2R	4111206	4113087	1.650284767151	4112025	1.452860196431	FBgn0033310	221	FBgn0022027	25239
408	4	230196	231500	1.649961471558	230727	1.203681886196	FBgn0024811	221	FBgn0026777	97620
409	3R	466687	468522	1.649176597595	467351	1.160058339437	FBgn0037261	78	FBgn0037261	78
410	3L	7408382	7409982	1.648754119873	7409258	1.425364673138	FBgn0014011	132	FBgn0014011	132
411	2L	19358281	19360067	1.647880554199	19359226	1.652572351343	FBgn0024245	73	FBgn0024245	73
412	3R	4645734	4647162	1.647433280945	4646450	1.434334490034	FBgn0037636	64	FBgn0037636	64
413	2R	12530159	12531402	1.645351409912	12530873	1.223305076361	FBgn0034180	124	FBgn0034181	3518
414	3L	9396298	9397965	1.645209789276	9396960	1.3829721563	FBgn0023129	240	FBgn0023129	240
415	3R	20642572	20644083	1.643114089966	20643378	1.410724527696	FBgn0039229	187	FBgn0013953	29358
416	3L	15969372	15970867	1.642482757568	15970215	1.164853604635	FBgn0036556	221	FBgn0036557	241
417	2L	414159	416095	1.641117572784	414964	1.455886728623	FBgn0023444	105	FBgn0023444	105
418	3L	14964188	14965848	1.640776634216	14965127	1.413323486553	FBgn0023174	88	FBgn0023174	88
419	3L	275243	276458	1.640476703644	275937	1.140102028847	FBgn0035127	500	FBgn0035127	500
420	3L	206668	208458	1.638844490051	207480	1.423789739609	FBgn0035114	157	FBgn0035114	157
421	2L	18438296	18439711	1.638639450073	18439036	1.445331545437	FBgn0004413	130	FBgn0004413	130
422	3R	12974544	12976062	1.638078689575	12975369	1.279548055985	FBgn0038489	47	FBgn0038477	64113
423	X	6942441	6943766	1.637679100037	6943213	1.303802081517	FBgn0029933	76	FBgn0029933	76
424	2R	2321788	2323544	1.637267112732	2322916	1.419530659914	FBgn0028954	83	FBgn0028954	83
425	3R	5530408	5531618	1.636425018311	5531032	1.270827356974	FBgn0051352	133	FBgn0016792	5830
426	2R	3609788	3611250	1.635570049286	3610456	1.277936290292	FBgn0033259	42	FBgn0033261	7783
427	3R	9229770	9231295	1.63517665863	9230587	1.424043953419	FBgn0038150	3	FBgn0038150	3
428	2L	10473708	10474960	1.634418487549	10474337	1.240219456809	FBgn0051719	10	FBgn0004915	42993
429	X	11448374	11450058	1.633055210114	11449126	1.417386293411	FBgn0030320	272	FBgn0030321	643
430	2R	18195768	18197185	1.632892608643	18196483	1.363166360294	FBgn0020257	72	FBgn0020257	72
431	3R	5550527	5551974	1.632746219635	5551208	1.391458779573	FBgn0002431	125	FBgn0002431	125
432	2R	17582883	17584670	1.631924152374	17583825	1.358653012444	FBgn0067102	201	FBgn0067102	201
433	2R	17008567	17010159	1.631017684937	17009418	1.544584065676	FBgn0034631	134	FBgn0010415	20668
434	3R	12163359	12165269	1.630661010742	12164236	1.666389633627	FBgn0040284	3470	FBgn0040284	3470
435	3L	16011487	16012733	1.630239009857	16012069	1.23853212595	FBgn0003691	3845	FBgn0003691	3845
436	X	16166591	16168379	1.629152774811	16167414	1.436020177953	FBgn0011764	135	FBgn0011764	135
437	X	16617160	16618435	1.628359794617	16617905	1.223840618134	FBgn0030786	14	FBgn0030786	14
438	2L	20298246	20299428	1.62805557251	20298534	1.382747300466	FBgn0003475	278	FBgn0011638	39387
439	2R	8151444	8153193	1.628052711487	8152299	1.322753990398	FBgn0011604	226	FBgn0011604	226
440	3R	7707649	7709017	1.625532150269	7708410	1.334955279032	FBgn0051368	107	FBgn0037955	60200
441	3L	15932427	15934129	1.624778747559	15933387	1.307278513908	FBgn0036549	35	FBgn0036546	11578
442	3R	15856800	15858163	1.623941421509	15857513	1.224598318338	FBgn0038768	29	FBgn0038768	29
443	2L	4891118	4892981	1.623386383057	4892287	1.048064549764	FBgn0031645	172	FBgn0031645	172
444	3R	5536135	5537509	1.621534109116	5536819	1.228534758091	FBgn0016792	43	FBgn0016792	43
445	X	8404717	8406430	1.621124267578	8405660	1.495351791382	FBgn0030048	232	FBgn0030054	45878
446	X	14918559	14920380	1.621122360229	14919501	1.217762470245	FBgn0030611	243	FBgn0030611	243
447	3L	4606490	4608449	1.618810653687	4607767	1.361701113837	FBgn0015805	203	FBgn0015805	203
448	3L	1713811	1715595	1.618687152863	1714633	1.294099569321	FBgn0027594	8	FBgn0027903	44532
449	2R	1702749	1704455	1.616677761078	1703705	1.430061340332	FBgn0033068	310	FBgn0033068	310
450	3L	9837524	9839291	1.615599155426	9838413	1.231787176693	FBgn0036053	107	FBgn0015618	25816
451	3R	17463357	17464927	1.615449428558	17464243	1.323301259209	FBgn0046832	15997	FBgn0046832	15997
452	2R	19909241	19911190	1.612975120544	19910057	1.614976257086	FBgn0035001	231	FBgn0019886	112833
453	2L	5054410	5056053	1.612676620483	5055082	1.476114660501	FBgn0014857	24	FBgn0014857	24
454	3R	17048608	17050383	1.612416267395	17049468	1.458529416253	FBgn0038872	42	FBgn0038871	213
455	3R	14805929	14807827	1.612378120422	14807154	1.152189142564	FBgn0022338	31	FBgn0022338	31
456	3R	20480082	20481530	1.611732721329	20480771	1.327677642598	FBgn0039215	113	FBgn0051125	228
457	3L	5738638	5740163	1.610832214355	5739276	1.455572520985	FBgn0035630	377	FBgn0035630	377
458	2R	19209394	19210968	1.610356330872	19210124	1.553571196163	FBgn0013548	45	FBgn0013548	45
459	X	7778610	7780589	1.608264923096	7780026	1.510815003339	FBgn0004404	114	FBgn0004404	114
460	2R	16648959	16650398	1.606945991516	16649624	1.447990726022	FBgn0034592	401	FBgn0002736	13463
461	2R	5820719	5822700	1.605882644653	5821649	1.646748155355	FBgn0028426	65	FBgn0033522	119876
462	3R	20046922	20048355	1.605729103088	20047692	1.207604782922	FBgn0011725	5	FBgn0026257	828
463	X	11234102	11235501	1.605675697327	11234821	1.402747662862	FBgn0030296	19826	FBgn0027359	21142
464	3L	1519651	1521168	1.605651855469	1520402	1.223636430853	FBgn0035228	39	FBgn0035233	21365
465	3R	11924182	11925715	1.605628013611	11924874	1.205345562526	FBgn0010379	64	FBgn0038396	49481
466	3R	17345763	17347015	1.604415655136	17346415	1.066705787883	FBgn0038890	248	FBgn0013984	59836
467	X	21732531	21734189	1.603307723999	21733422	1.128075150882	FBgn0011285	46	FBgn0031186	75437
468	3R	14484209	14485650	1.601782798767	14484748	1.211346285684	FBgn0051224	215	FBgn0027841	366
469	3L	1778188	1779696	1.601616859436	1778791	1.472787022591	FBgn0024510	59	FBgn0067864	3550
470	3L	21502322	21503799	1.601606369019	21503078	1.299968018251	FBgn0052438	28	FBgn0028663	29375
471	3R	19748057	19749392	1.599009513855	19748601	1.294269829988	FBgn0016754	94	FBgn0015282	8646
472	2R	16101782	16103109	1.598231315613	16102399	1.304302608266	FBgn0015907	31	FBgn0015907	31
473	3R	8473012	8474705	1.595893859863	8473903	1.430798598698	FBgn0038071	121	FBgn0038071	121
474	3R	21706432	21708158	1.595332145691	21706998	1.416273146868	FBgn0027865	164	FBgn0002735	118582
475	2L	2364624	2366015	1.595149993896	2365220	1.317748963833	FBgn0028485	115	FBgn0028485	115
476	2R	1204582	1206131	1.594926834106	1205369	1.426810532808	FBgn0033035	127	FBgn0033035	127
477	3R	3298500	3300303	1.592844009399	3299375	1.364708058974	FBgn0037504	121	FBgn0037504	121
478	3R	11157951	11159825	1.592716693878	11159008	1.575022865744	FBgn0038320	7	FBgn0013269	144
479	3R	1416560	1418114	1.592522621155	1417322	1.405381560326	FBgn0015324	131	FBgn0014366	142
480	2R	11664195	11665659	1.589525222778	11664942	1.093819253585	FBgn0029175	463	FBgn0034082	8715
481	3L	21755162	21756353	1.589399337769	21755688	1.082109864553	FBgn0022936	154	FBgn0037134	1618
482	2L	3047740	3049197	1.587252616882	3048464	1.400444157918	FBgn0003934	237	FBgn0003934	237
483	2R	16635297	16637001	1.586298942566	16636262	1.553700559279	FBgn0002736	101	FBgn0002736	101
484	2L	850152	851470	1.585829257965	850787	1.180704623461	FBgn0020304	274	FBgn0020304	274
485	3R	25686634	25688306	1.585381984711	25687481	1.450283646584	FBgn0039713	108	FBgn0039713	108
486	2R	6401924	6403672	1.585177898407	6402826	1.614138573408	FBgn0050020	104	FBgn0033566	1900
487	2L	11040305	11041543	1.584861755371	11040863	1.184802223654	FBgn0040967	6011	FBgn0013349	29531
488	3R	17121196	17123175	1.584447860718	17121596	1.513539838791	FBgn0001234	749	FBgn0043012	25797
489	2R	11249850	11251221	1.583066940308	11250462	1.390752058763	FBgn0050089	8201	FBgn0050089	8201
490	2R	17918329	17920105	1.581090927124	17919239	1.537008173325	FBgn0022984	113	FBgn0022984	113
491	3R	20875109	20876719	1.57985496521	20875935	1.39585203283	FBgn0039266	421	FBgn0039266	421
492	3L	2465789	2467673	1.579629898071	2466754	1.618504748625	FBgn0035344	4729	FBgn0035346	5597
493	X	6112126	6113735	1.578621864319	6112904	1.393704582663	FBgn0028982	146	FBgn0015818	11835
494	X	14899689	14901145	1.574817657471	14900450	1.300354845384	FBgn0030606	127	FBgn0030605	2601
495	3L	3053841	3055347	1.574262619019	3054552	1.208904504776	FBgn0035397	108	FBgn0003938	19781
496	2R	2173035	2174775	1.574052333832	2173723	1.252389132977	FBgn0033083	208	FBgn0033083	208
497	2L	5277962	5279700	1.572595119476	5278661	1.126179128885	FBgn0000228	103	FBgn0000228	103
498	2R	4654975	4656457	1.572189807892	4655744	1.363872273763	FBgn0033385	21	FBgn0033380	29668
499	3L	9108280	9109258	1.571878433228	9108324	1.53863896264	FBgn0035964	184	FBgn0028789	93000
500	2R	12382363	12383909	1.570369243622	12383249	1.213216513395	FBgn0028737	193	FBgn0028737	193
501	X	17918773	17920141	1.567728042603	17919479	1.279129280764	FBgn0030891	216	FBgn0030891	216
502	X	16119552	16121024	1.566477775574	16120446	1.407710997264	FBgn0030733	167	FBgn0030733	167
503	2L	2398192	2399251	1.565496921539	2398668	1.021213626862	FBgn0031424	1638	FBgn0028485	33333
504	X	15152581	15154881	1.565412521362	15153472	1.410706907511	FBgn0004924	43	FBgn0004924	43
505	2L	20070727	20072301	1.565279006958	20071498	1.191646099091	FBgn0003141	90	FBgn0003141	90
506	3R	27018159	27019604	1.565247535706	27018865	1.349850850947	FBgn0004389	81	FBgn0004389	81
507	2R	16988097	16989453	1.564720153809	16988870	1.178047120571	FBgn0010415	120	FBgn0010415	120
508	3L	21068942	21070465	1.564353466034	21069741	1.386413127184	FBgn0037051	141	FBgn0037051	141
509	3L	9103806	9104549	1.56343460083	9104514	1.652417421341	FBgn0011206	215	FBgn0028789	89190
510	2L	18698068	18699541	1.563343524933	18698747	1.387067963095	FBgn0032702	300	FBgn0032702	300
511	3R	6609127	6610765	1.562838554382	6610004	1.405281347387	FBgn0010252	100	FBgn0010252	100
512	3L	20365472	20366901	1.562524318695	20366153	1.377234458923	FBgn0029158	44	FBgn0019947	156
513	2L	19528829	19530063	1.56153345108	19529291	0.913134336472	FBgn0053116	111	FBgn0046825	36156
514	2L	8511250	8512873	1.561324119568	8512013	1.371428775787	FBgn0032050	178	FBgn0032050	178
515	3R	7178129	7179529	1.561137199402	7178960	1.334886391958	FBgn0026064	2593	FBgn0026064	2593
516	2L	12703684	12705347	1.560865163803	12704775	1.173890897206	FBgn0032451	52	FBgn0032445	11752
517	X	6842999	6844846	1.55956363678	6843929	1.364285637351	FBgn0027108	30	FBgn0027108	30
518	2L	2491936	2493620	1.559429168701	2492795	1.40137681365	FBgn0015816	129	FBgn0015816	129
519	2L	1709771	1711057	1.5591173172	1710410	1.236849993467	FBgn0031356	5	FBgn0031357	56
520	2L	13203133	13204658	1.557244777679	13204054	1.337441780988	FBgn0032482	286	FBgn0032483	7760
521	3L	245649	248536	1.556581735611	247724	1.368167221546	FBgn0035121	186	FBgn0035121	186
522	3R	13226488	13227980	1.554358959198	13227139	1.473027080297	FBgn0038504	1094	FBgn0025456	6834
523	3R	7644217	7645969	1.554318904877	7644995	1.437590420246	FBgn0019624	86	FBgn0019624	86
524	3R	10728876	10730450	1.553346633911	10729551	1.424351636101	FBgn0028662	245	FBgn0028662	245
525	2L	3159346	3160450	1.552629947662	3159947	0.964347213507	FBgn0031506	9	FBgn0031506	9
526	2L	3605777	3607520	1.55157995224	3606617	1.285704553127	FBgn0002985	131	FBgn0002985	131
527	X	19186450	19187412	1.551072597504	19186929	0.915523399006	FBgn0031016	193	FBgn0031008	84108
528	3L	11976086	11977479	1.550051212311	11976861	1.335127998801	FBgn0036239	1	FBgn0036248	115329
529	X	7905589	7907141	1.549989700317	7906390	1.391036748886	FBgn0004656	282	FBgn0004656	282
530	2R	10135544	10137378	1.549841880798	10136685	1.304887350868	FBgn0033948	510	FBgn0033948	510
531	2R	6812778	6813568	1.54918050766	6813523	1.46056260003	FBgn0033613	141	FBgn0033613	141
532	3R	10715137	10716768	1.549097061157	10715974	1.293609237671	FBgn0004597	59	FBgn0038271	174
533	3L	1847922	1849797	1.547608375549	1848891	1.470294447506	FBgn0042712	50	FBgn0042712	50
534	2L	5985711	5987183	1.544615745544	5986404	1.200772509855	FBgn0001941	80	FBgn0001942	4645
535	3L	21472772	21474374	1.544260025024	21473454	1.31955412456	FBgn0037097	166	FBgn0037097	166
536	2R	2898243	2899854	1.54323387146	2899075	1.3446894253	FBgn0033160	48	FBgn0033159	5393
537	2L	6497772	6499326	1.542837142944	6498533	1.248722314835	FBgn0051637	109	FBgn0031822	7705
538	X	16625690	16626922	1.542808532715	16626152	1.105211466551	FBgn0030790	61	FBgn0030790	61
539	X	511990	513611	1.541328907013	512847	1.289133191109	FBgn0025639	16	FBgn0025639	16
540	2R	19544877	19546256	1.539106369019	19545567	1.173537671566	FBgn0034964	17	FBgn0011726	8869
541	3R	14571221	14572519	1.536730289459	14571990	1.041927235467	FBgn0004461	104	FBgn0027841	86876
542	2L	19004335	19005957	1.535617351532	19005259	1.384960903841	FBgn0015745	95	FBgn0015745	95
543	X	21168309	21169713	1.534314155579	21168935	1.250395685434	FBgn0011710	17	FBgn0015527	8420
544	4	1233645	1235714	1.533350467682	1234174	1.067753255367	FBgn0027101	117	FBgn0011642	153008
545	3R	4089701	4091347	1.532842159271	4090395	1.340754713331	FBgn0014861	170	FBgn0014861	170
546	3R	16417869	16419195	1.531128883362	16418463	1.096117526293	FBgn0038811	304	FBgn0038811	304
547	X	8559126	8560989	1.530856609344	8560206	1.290287747103	FBgn0030061	19	FBgn0030061	19
548	3R	21072509	21074022	1.530323982239	21073410	1.319372266531	FBgn0039300	188	FBgn0039300	188
549	2L	21094760	21095755	1.529573440552	21095393	0.824702167511	FBgn0040297	3201	FBgn0023388	34552
550	3L	7355088	7356443	1.526271820068	7355791	1.333679735661	FBgn0016983	9	FBgn0016983	9
551	2R	18148217	18149476	1.524426937103	18148923	1.177914977074	FBgn0034751	77	FBgn0034751	77
552	3L	17618920	17620117	1.523656845093	17619543	1.155448377132	FBgn0052179	8	FBgn0052179	8
553	2L	21208231	21209436	1.523272275925	21208965	1.052527455723	FBgn0026577	36	FBgn0003930	6194
554	2L	21605826	21606761	1.523243665695	21606335	1.21706717809	FBgn0032955	4857	FBgn0022893	11186
555	3R	5634477	5635923	1.522569179535	5635197	1.337221790763	FBgn0037760	112	FBgn0065050	30991
556	3L	16054734	16056379	1.522312164307	16055399	1.422817174126	FBgn0036565	247	FBgn0036565	247
557	2L	21143030	21144689	1.521944046021	21143965	1.205486446619	FBgn0024371	127	FBgn0024371	127
558	2R	12298049	12299149	1.520724773407	12298508	1.080718358358	FBgn0034158	46	FBgn0025832	71693
559	2R	9822200	9823542	1.520694494247	9822771	1.089929670095	FBgn0033921	5555	FBgn0033922	17918
560	2R	7367912	7369456	1.517129898071	7368707	1.211150674259	FBgn0013756	181	FBgn0013756	181
561	X	16280904	16283231	1.516662120819	16282363	1.319456458092	FBgn0054015	206	FBgn0054015	206
562	3R	24978195	24980037	1.515671253204	24979209	1.369460386388	FBgn0028692	24	FBgn0028692	24
563	2L	8527775	8529113	1.510588169098	8528358	1.110535285052	FBgn0029004	260	FBgn0029004	260
564	3R	7256425	7258245	1.50746011734	7257233	1.515350532532	FBgn0037899	164	FBgn0037899	164
565	2L	18704073	18705188	1.507182121277	18704566	1.036301167806	FBgn0025608	51	FBgn0032702	5519
566	3L	3175280	3177611	1.505222320557	3176690	1.336077541113	FBgn0001233	131	FBgn0001233	131
567	X	9503465	9504689	1.504417896271	9504092	1.071498036385	FBgn0028341	43	FBgn0015624	24005
568	3L	19583249	19584734	1.503198623657	19583895	1.401315063238	FBgn0036894	140	FBgn0029094	256
569	2L	18826484	18827716	1.502245903015	18827142	1.177459464354	FBgn0015808	3	FBgn0032717	8454
570	3R	24636720	24638392	1.501601696014	24637638	1.221023082733	FBgn0039600	188	FBgn0039600	188
571	2R	19694249	19696530	1.500948905945	19695097	1.277405121747	FBgn0034987	860	FBgn0034987	860
572	2R	9021772	9023124	1.500575065613	9022372	1.221128791571	FBgn0033846	23	FBgn0033846	23
573	3R	7197945	7199162	1.499881744385	7198586	1.182883548737	FBgn0004595	76	FBgn0026064	22219
574	3R	5226120	5227709	1.499236106873	5226761	1.134254641003	FBgn0037686	217	FBgn0037686	217
575	3R	16376078	16378683	1.498883247375	16376724	1.199122260599	FBgn0016917	1310	FBgn0043457	6928
576	3R	20952245	20953917	1.498697280884	20953053	1.525254964828	FBgn0039280	15	FBgn0039280	15
577	2R	15759565	15760825	1.497721672058	15760214	1.142696499825	FBgn0034488	48	FBgn0034488	48
578	2R	16802577	16804241	1.497421741486	16803486	1.457380503416	FBgn0050387	231	FBgn0050390	2428
579	X	2990365	2991693	1.496893882751	2991052	1.223180739085	FBgn0004647	24	FBgn0004647	24
580	3L	20309555	20310799	1.496496200562	20310263	1.110492616892	FBgn0036980	210	FBgn0011425	14849
581	2L	430454	431800	1.496353149414	431125	1.292940981248	FBgn0004583	128	FBgn0031253	9718
582	X	5517087	5518499	1.495624542236	5517596	1.408956787803	FBgn0029785	83	FBgn0029785	83
583	2L	6722378	6724375	1.495586872101	6723542	1.264890558579	FBgn0025777	187	FBgn0025777	187
584	3L	2572440	2573479	1.495059967041	2573073	0.978512108326	FBgn0016794	139	FBgn0024939	2091
585	3L	12388076	12389447	1.494150161743	12388723	1.252813082475	FBgn0052103	66	FBgn0027936	89526
586	2R	13671936	13673784	1.493733406067	13672983	1.429476231337	FBgn0022238	72	FBgn0022238	72
587	X	1992248	1993768	1.491706848145	1993110	1.377867324012	FBgn0004861	409	FBgn0025626	71818
588	3R	23078137	23079855	1.490186691284	23079000	1.243254100575	FBgn0010441	98	FBgn0005696	14185
589	X	5591706	5593693	1.489555358887	5592866	1.323316276073	FBgn0029798	119	FBgn0029799	4894
590	X	19355073	19356849	1.488937854767	19355759	1.179233999813	FBgn0027291	12	FBgn0027291	12
591	X	14784113	14785556	1.488430738449	14784842	1.312100214117	FBgn0027601	167	FBgn0052590	111870
592	2L	869682	871735	1.486777305603	870633	1.149857461452	FBgn0053526	169	FBgn0053526	169
593	3L	3543110	3544446	1.486732006073	3543719	1.203117426704	FBgn0053504	33636	FBgn0053504	33636
594	3L	13351916	13353427	1.486253261566	13352687	1.246170669794	FBgn0036349	155	FBgn0036349	155
595	X	17934740	17936361	1.485050201416	17935427	1.061361551285	FBgn0030894	156	FBgn0030891	15732
596	3R	14224333	14225852	1.484059810638	14225076	1.38076432546	FBgn0028670	200	FBgn0038609	32698
597	2L	10056334	10057890	1.483917236328	10057028	1.492084475125	FBgn0011823	122	FBgn0011823	122
598	3R	6439407	6440387	1.481300830841	6439818	0.81901293993	FBgn0001235	24568	FBgn0001235	24568
599	2R	9730677	9731999	1.480983257294	9731368	1.125188291073	FBgn0033912	122	FBgn0033912	122
600	X	20863120	20864956	1.479681015015	20863911	1.28216791153	FBgn0031150	772	FBgn0031144	21285
601	3R	1484139	1486648	1.479447364807	1485125	1.255249341329	FBgn0037360	506	FBgn0037360	506
602	3L	19563318	19564799	1.478387832642	19564297	1.075428459379	FBgn0010417	49	FBgn0005386	290
603	2R	3101234	3102909	1.478046417236	3102044	1.393890156465	FBgn0004243	112	FBgn0004243	112
604	3R	20343246	20344646	1.475386619568	20343855	1.236699328703	FBgn0003134	124	FBgn0039205	12425
605	2R	18443745	18445172	1.474495410919	18444465	1.201563835144	FBgn0034802	65	FBgn0034802	65
606	3L	15988156	15989419	1.472968101501	15988914	1.084722212383	FBgn0044028	175	FBgn0044028	175
607	3L	302604	304178	1.472519874573	303420	1.293727818657	FBgn0004373	8	FBgn0004373	8
608	2R	11046012	11047879	1.470571994781	11046956	1.339382171631	FBgn0019968	145	FBgn0019968	145
609	X	21684825	21686177	1.470149993896	21685423	1.254441934473	FBgn0031190	63	FBgn0031186	27438
610	3R	20578870	20580228	1.4692029953	20579395	1.130404163809	FBgn0000140	230	FBgn0000140	230
611	2L	16321155	16322498	1.468758583069	16321844	1.127260993509	FBgn0000250	186	FBgn0000250	186
612	3R	10450735	10452248	1.468580245972	10451384	1.242940117331	FBgn0003169	37	FBgn0013981	77
613	3R	8274298	8275436	1.468441009521	8274877	1.121790218353	FBgn0038053	141	FBgn0038046	19875
614	2R	12934013	12936142	1.468286514282	12935236	1.335002674776	FBgn0022029	60	FBgn0034214	7106
615	X	542884	544290	1.468046665192	543542	1.304595814811	FBgn0021764	119	FBgn0025637	30649
616	2R	9753892	9755164	1.467468261719	9754601	1.108719126383	FBgn0033915	40	FBgn0033912	23111
617	3R	1567461	1569081	1.467399597168	1568113	1.300968983594	FBgn0037371	55	FBgn0037372	12382
618	2L	10426186	10427504	1.467105865479	10426774	1.167156764439	FBgn0010083	17	FBgn0010083	17
619	2R	14693044	14694294	1.465068817139	14693627	1.08121240139	FBgn0034421	10	FBgn0000578	37129
620	3L	4956423	4957620	1.461866855621	4956868	1.080220967531	FBgn0005775	151	FBgn0035570	266165
621	2L	20745006	20746313	1.460910797119	20745640	1.151984721422	FBgn0032883	56	FBgn0000986	23132
622	2R	6390013	6391564	1.460877895355	6390753	1.301302731037	FBgn0050015	122	FBgn0033562	908
623	3R	16405011	16406509	1.460670948029	16405740	1.30428757387	FBgn0038808	106	FBgn0038808	106
624	2L	21744312	21745661	1.46058177948	21744832	1.125541627407	FBgn0032960	222	FBgn0032960	222
625	2R	11624871	11626279	1.460580825806	11625483	1.273218750954	FBgn0034075	135	FBgn0034073	8017
626	3L	4265489	4267977	1.459357261658	4266138	1.261305650075	FBgn0035524	192	FBgn0035524	192
627	3R	9471124	9473156	1.457682609558	9471686	1.100190919988	FBgn0003498	340	FBgn0003498	340
628	X	7736016	7737425	1.45712184906	7736689	1.251227603239	FBgn0029970	119	FBgn0029970	119
629	3L	13929296	13930963	1.456825256348	13930233	0.989074802399	FBgn0036389	231	FBgn0036386	35977
630	3L	8649017	8650253	1.456209182739	8649679	1.296943600972	FBgn0001168	27	FBgn0001168	27
631	X	11194881	11196468	1.45620059967	11195580	1.271408754237	FBgn0030293	272	FBgn0030293	272
632	2L	6963213	6965034	1.455212593079	6963775	1.247198045254	FBgn0031878	298	FBgn0031878	298
633	X	6498800	6500226	1.453094482422	6499458	1.218078893774	FBgn0029882	36	FBgn0029882	36
634	X	16122195	16123447	1.451615333557	16122817	1.067184835672	FBgn0011571	34	FBgn0011571	34
635	2L	19153701	19155169	1.450174331665	19154535	1.245513015323	FBgn0032763	23096	FBgn0032762	25180
636	3L	19010367	19011024	1.450126171112	19010853	1.00737138228	FBgn0002945	263	FBgn0002945	263
637	X	10612847	10614227	1.44951915741	10613514	1.287998648251	FBgn0052672	39	FBgn0052672	39
638	X	10170563	10172172	1.448240280151	10171301	1.28690776825	FBgn0010338	123	FBgn0030189	391
639	2R	19484300	19485516	1.44814491272	19484898	1.016382441801	FBgn0034948	20	FBgn0034948	20
640	2R	20471791	20473592	1.448046684265	20472781	1.498838088092	FBgn0035087	98	FBgn0002607	4366
641	2R	800697	802056	1.447679519653	801348	1.211189985275	FBgn0033015	126	FBgn0033015	126
642	2L	8210434	8211690	1.446929931641	8211086	1.208552747965	FBgn0003607	47	FBgn0003607	47
643	2R	7715790	7717074	1.446859359741	7716499	1.334494029774	FBgn0033699	236	FBgn0033699	236
644	2R	16757915	16759231	1.445991039276	16758431	1.175528117589	FBgn0034606	104	FBgn0034606	104
645	3L	20459416	20461102	1.445356845856	20460255	1.47295960784	FBgn0037010	233	FBgn0037009	5405
646	3R	4877449	4878823	1.445199966431	4877986	1.155995637178	FBgn0037659	254	FBgn0028708	1440
647	X	5153569	5155090	1.44451713562	5154315	1.170609086752	FBgn0015617	150	FBgn0024332	14808
648	3L	17586290	17587621	1.441562652588	17587040	1.148039632373	FBgn0036741	45	FBgn0004401	23250
649	2L	8414904	8416862	1.438812255859	8415549	1.372913678487	FBgn0027932	141	FBgn0027932	141
650	2L	16820370	16821900	1.43780708313	16821260	1.078549861908	FBgn0022213	125	FBgn0032620	76858
651	2R	13655317	13656793	1.437560081482	13656210	1.246410608292	FBgn0003031	1269	FBgn0003031	1269
652	2R	2184663	2185909	1.437421798706	2185299	1.238660573959	FBgn0033088	123	FBgn0033087	141
653	3R	16655264	16656765	1.435893058777	16656070	1.30319034352	FBgn0027493	267	FBgn0038830	6119
654	3R	6175468	6176488	1.435890197754	6175992	1.006273120642	FBgn0015396	86	FBgn0015396	86
655	2L	9911831	9913532	1.435282230377	9912856	1.209983050823	FBgn0024285	51	FBgn0024285	51
656	2L	18690560	18692078	1.434732437134	18691264	1.321623414755	FBgn0032699	87	FBgn0032698	5754
657	3L	6763371	6764726	1.433876037598	6764156	1.162210127887	FBgn0003995	49	FBgn0035714	37296
658	3L	344222	345729	1.433230400085	344827	1.311679691076	FBgn0035136	88	FBgn0035136	88
659	3R	14919264	14921108	1.431603908539	14920116	1.471446654376	FBgn0004876	40	FBgn0038678	503
660	2R	13648691	13650749	1.431316375732	13649416	1.245796653959	FBgn0001222	78	FBgn0001222	78
661	X	111682	112973	1.431299209595	112347	1.126052498817	FBgn0000316	573	FBgn0000316	573
662	2L	11010338	11012009	1.428521156311	11011027	1.276606178284	FBgn0032329	58	FBgn0032329	58
663	2R	9784840	9786245	1.427332878113	9785403	1.073456700643	FBgn0020615	114	FBgn0020615	114
664	2L	2986934	2988785	1.426789283752	2988299	1.04099804163	FBgn0025109	164	FBgn0025109	164
665	2L	5092801	5094304	1.426235198975	5093626	1.107361756838	FBgn0031681	111	FBgn0028696	22623
666	3L	16825783	16827212	1.425546646118	16826436	1.324136004728	FBgn0036670	555	FBgn0025582	74188
667	2R	5559609	5560947	1.425510406494	5560371	1.269352753957	FBgn0033476	60	FBgn0033476	60
668	3L	12240131	12241136	1.424888134003	12240705	1.025994132547	FBgn0036268	31	FBgn0052100	794
669	3L	12778495	12779843	1.424449682236	12779043	1.044568903306	FBgn0010715	18	FBgn0036314	8907
670	3R	27893545	27894686	1.424347877502	27894160	0.978308618069	FBgn0002645	2	FBgn0002780	16366
671	3L	13993684	13994937	1.42355632782	13994221	1.066320164998	FBgn0052133	118	FBgn0036405	22267
672	3L	16695269	16697202	1.422995090485	16696030	0.959542934711	FBgn0004556	39	FBgn0004108	35303
673	3R	17681416	17682669	1.422762870789	17681981	1.034357130527	FBgn0015229	3	FBgn0038925	171217
674	2R	17629441	17630783	1.422354698181	17630074	1.290101408958	FBgn0034695	56	FBgn0067102	46450
675	3L	3021000	3022660	1.421991348267	3021799	1.150367856026	FBgn0035388	3069	FBgn0035388	3069
676	2L	2769130	2770822	1.421821594238	2769843	1.213265366024	FBgn0019830	223	FBgn0019830	223
677	X	18481612	18482846	1.420602798462	18482357	1.150872039795	FBgn0030943	233	FBgn0030943	233
678	2R	9469410	9470594	1.420510292053	9470011	1.11104875803	FBgn0053155	95	FBgn0033886	6300
679	2L	16883507	16884694	1.419720172882	16884122	1.098099380732	FBgn0040985	252	FBgn0032620	13996
680	3R	5085828	5087047	1.416731357574	5086512	1.132689578193	FBgn0037671	149	FBgn0037671	149
681	2R	13303858	13305185	1.416384220123	13304442	1.261547425214	FBgn0028744	113	FBgn0004586	13210
682	2L	2972052	2973375	1.416135787964	2972837	1.002781510353	FBgn0004176	55	FBgn0004584	161
683	2R	13059409	13060874	1.415941238403	13060296	1.195403128862	FBgn0028382	541	FBgn0028382	541
684	2R	5500357	5501639	1.415496826172	5500956	1.17347352645	FBgn0024923	18	FBgn0024923	18
685	2R	5663910	5665032	1.414465904236	5664343	0.962424784899	FBgn0033494	2341	FBgn0033486	34837
686	3R	25500256	25501948	1.41415977478	25501125	1.226765548482	FBgn0025457	16	FBgn0025457	16
687	X	17461380	17462559	1.413928031921	17461995	1.092806667089	FBgn0030850	162	FBgn0030851	1418
688	2R	20476473	20477918	1.413688659668	20477364	1.233672300975	FBgn0035088	9	FBgn0002607	217
689	X	5168823	5169903	1.413299560547	5169268	1.120460850852	FBgn0024332	145	FBgn0024332	145
690	X	11169926	11171157	1.413239002228	11170625	1.007613629103	FBgn0030286	55	FBgn0003411	3061
691	2L	12048320	12049462	1.411982059479	12048921	0.999142238072	FBgn0032401	3	FBgn0032404	7403
692	3L	19050969	19052346	1.411916732788	19051510	1.15177026391	FBgn0036844	171	FBgn0036844	171
693	X	20233797	20235175	1.411581277847	20234558	1.146101236343	FBgn0031114	98	FBgn0031114	98
694	3R	14852468	14853662	1.410983085632	14853035	1.072880554199	FBgn0027785	39	FBgn0027785	39
695	2R	19030675	19032397	1.410407781601	19031711	1.3570920825	FBgn0034873	253	FBgn0034873	253
696	3L	19027463	19028610	1.410255432129	19027948	0.969774335623	FBgn0036842	113	FBgn0002945	17358
697	3R	12065974	12068792	1.409556388855	12066751	1.222029770122	FBgn0040071	15380	FBgn0011253	31425
698	3L	4121698	4123207	1.409018516541	4122403	1.171110545888	FBgn0003206	207	FBgn0004574	330
699	2R	10495320	10496939	1.408987045288	10496080	1.306566894054	FBgn0033988	78	FBgn0033988	78
700	3R	21307733	21309276	1.40877532959	21308656	1.315181816325	FBgn0039338	107	FBgn0039338	107
701	3L	5604160	5605611	1.408337116241	5604973	1.194640212589	FBgn0035625	43	FBgn0035625	43
702	2L	7219391	7220709	1.406291484833	7220069	1.255681122051	FBgn0031897	40	FBgn0031897	40
703	X	15686837	15687973	1.406074523926	15687351	1.036964267492	FBgn0030700	32	FBgn0014391	4174
704	2L	20056392	20058136	1.405474185944	20057185	0.994913048214	FBgn0019686	221	FBgn0019686	221
705	3R	17444257	17445698	1.403713226318	17444946	1.319787793689	FBgn0046832	3300	FBgn0046832	3300
706	3R	5335091	5336597	1.402451992035	5335901	1.17101652482	FBgn0037701	156	FBgn0037701	156
707	3L	21456508	21457788	1.401637077332	21457260	1.151920655194	FBgn0037094	241	FBgn0037094	241
708	3L	8948351	8949369	1.399514198303	8948765	0.925638139248	FBgn0035946	64	FBgn0035954	30380
709	X	10992985	10995145	1.39519405365	10993686	1.30769589742	FBgn0020255	121	FBgn0020255	121
710	3R	4572728	4574328	1.394419193268	4573468	1.391494722927	FBgn0037624	60	FBgn0037621	16052
711	X	8564935	8566462	1.393895149231	8565708	1.269727763008	FBgn0030063	85	FBgn0030061	5521
712	3L	16196530	16197811	1.39213848114	16197166	1.141914874315	FBgn0036581	122	FBgn0036580	125
713	2R	847600	848999	1.391899585724	848234	1.126135573668	FBgn0033017	145	FBgn0033017	145
714	3L	5742349	5743769	1.391792297363	5742969	1.214637056986	FBgn0035633	20	FBgn0035633	20
715	2R	4418347	4420107	1.391790390015	4419339	1.171898142497	FBgn0050349	6	FBgn0033342	525
716	X	16981499	16983179	1.390367507935	16982285	1.124695216908	FBgn0002590	94	FBgn0002590	94
717	2L	13828993	13830458	1.389775276184	13829712	1.208911450704	FBgn0001961	27	FBgn0001961	27
718	2R	19593189	19594881	1.389221191406	19594059	1.303424924612	FBgn0027522	147	FBgn0025806	23406
719	3R	13365257	13366789	1.388366699219	13366011	1.19768670026	FBgn0025571	134	FBgn0025571	134
720	2R	12541356	12542670	1.387499332428	12542010	1.170200665792	FBgn0023172	94	FBgn0034181	7619
721	X	62705	64403	1.386691570282	63637	1.356119744918	FBgn0029128	63	FBgn0040373	39027
722	3R	11067749	11069122	1.386491775513	11068272	1.205206310048	FBgn0001219	95	FBgn0001219	95
723	2L	7826230	7828573	1.386391639709	7826979	1.355705625871	FBgn0020618	273	FBgn0020618	273
724	2L	541835	543526	1.386212825775	542698	1.299361817977	FBgn0010602	126	FBgn0010602	126
725	X	19471540	19473605	1.386174201965	19472321	1.074115108041	FBgn0026680	32	FBgn0026680	32
726	3R	26033960	26035276	1.385500907898	26034472	1.105693087858	FBgn0039757	270	FBgn0039757	270
727	3L	280622	281856	1.383872032166	281252	1.296692752838	FBgn0035128	102	FBgn0035128	102
728	2L	824831	826621	1.383576154709	825654	1.217538468978	FBgn0031286	156	FBgn0031286	156
729	3L	21251130	21252584	1.383091926575	21251884	1.244909566991	FBgn0003042	67	FBgn0037066	31980
730	2R	7485838	7487003	1.382843971252	7486292	1.062983957926	FBgn0026573	289	FBgn0033669	1542
731	2L	7799233	7800723	1.382445812225	7799910	1.121183693409	FBgn0031950	64	FBgn0031947	17053
732	3R	11245596	11246903	1.382401943207	11246324	1.141445457935	FBgn0067339	2819	FBgn0067339	2819
733	4	1050299	1052788	1.382312774658	1051803	1.352319717407	FBgn0039929	107	FBgn0039929	107
734	3R	20894623	20896072	1.381217956543	20895333	1.23203681497	FBgn0011336	39	FBgn0011336	39
735	2R	8431319	8432531	1.380984783173	8431998	1.058789223433	FBgn0010488	94	FBgn0010488	94
736	2L	5878787	5880176	1.380036354065	5879581	1.194376809256	FBgn0031745	100	FBgn0031740	77326
737	X	2459460	2460858	1.379919052124	2460152	1.30754330579	FBgn0011606	56	FBgn0011606	56
738	3R	11617924	11620354	1.379604816437	11619540	1.295403416951	FBgn0038364	22	FBgn0038364	22
739	2R	3743300	3744814	1.379240036011	3743966	1.302946865559	FBgn0010109	174	FBgn0010109	174
740	4	334737	336168	1.37734413147	335340	1.123286783695	FBgn0052850	144	FBgn0026777	6993
741	2L	18963874	18965519	1.377215385437	18964719	1.247879060109	FBgn0015772	69	FBgn0032728	242
742	2L	10857260	10858548	1.375243186951	10857848	1.117838923136	FBgn0024227	234	FBgn0024227	234
743	2L	7032065	7033513	1.375118255615	7032663	1.189321125255	FBgn0031883	50	FBgn0031883	50
744	2L	250075	251494	1.374993562698	250733	1.08703400107	FBgn0001309	62	FBgn0001309	62
745	3R	3745542	3746691	1.374333381653	3746130	1.042947351933	FBgn0002542	26	FBgn0037550	205925
746	3L	9484835	9485905	1.373917102814	9485374	1.050203174353	FBgn0010408	115	FBgn0010408	115
747	2L	4980542	4981973	1.372669219971	4981077	1.139884185791	FBgn0031664	511	FBgn0010607	9624
748	3L	15552922	15554942	1.371455907822	15554303	1.185800041471	FBgn0036518	164	FBgn0036518	164
749	2L	10238640	10240014	1.370537757874	10239274	1.238873004913	FBgn0004419	52	FBgn0004419	52
750	3R	1449462	1451022	1.36957359314	1450176	1.278562714072	FBgn0037351	10	FBgn0037351	10
751	2R	13791183	13792676	1.369031906128	13791948	1.179980993271	FBgn0003022	108	FBgn0003022	108
752	X	8243506	8244853	1.368996620178	8244123	1.221527772791	FBgn0030034	508	FBgn0030034	508
753	3R	10642926	10644661	1.365978479385	10643742	1.229570669286	FBgn0038262	16215	FBgn0038258	54984
754	3R	6613286	6615053	1.365933895111	6614321	1.051699340343	FBgn0017577	71	FBgn0017577	71
755	X	9163780	9165027	1.364689350128	9164359	1.069147362429	FBgn0040235	106	FBgn0040235	106
756	2R	5383346	5384131	1.364625930786	5383489	1.139722029368	FBgn0033458	204	FBgn0033458	204
757	3L	16553016	16554293	1.363892555237	16553828	1.095303254969	FBgn0002283	652	FBgn0002283	652
758	2R	9000876	9002036	1.363182067871	9001582	0.979282506307	FBgn0040477	74	FBgn0040477	74
759	3R	4845194	4846207	1.362058639526	4845802	0.934481829405	FBgn0015014	63	FBgn0015014	63
760	2R	2121767	2123000	1.360261917114	2122577	0.977272450924	FBgn0041145	259	FBgn0041145	259
761	3R	5166866	5168231	1.360258102417	5167457	1.214590549469	FBgn0053936	135	FBgn0053936	135
762	3R	24880971	24882114	1.359950065613	24881483	0.941531726292	FBgn0039631	171	FBgn0039633	41226
763	X	4050562	4051925	1.359778881073	4051086	1.272525755564	FBgn0000635	241	FBgn0026080	88407
764	3L	3443504	3444924	1.359182357788	3444075	1.144952998442	FBgn0026259	59	FBgn0001254	52134
765	3R	1196675	1198211	1.358732700348	1197317	1.323005872614	FBgn0003275	203	FBgn0003275	203
766	3L	9686992	9689019	1.358344078064	9687845	1.213202504551	FBgn0040475	75	FBgn0044049	90380
767	4	886408	887782	1.358341693878	887209	1.167804956436	FBgn0039936	67	FBgn0039930	162400
768	3L	3302271	3303686	1.358009338379	3302900	1.134768038988	FBgn0035435	176	FBgn0035436	189
769	3L	9478446	9479368	1.356360435486	9479288	1.072770595551	FBgn0036007	12	FBgn0036007	12
770	2L	5998829	6000387	1.355712413788	5999497	1.252159327269	FBgn0031759	14	FBgn0001942	17738
771	X	18617025	18617807	1.355395317078	18617113	1.312640428543	FBgn0030956	312	FBgn0004462	5290
772	2R	20410845	20412282	1.354724884033	20411689	1.309104919434	FBgn0066084	160	FBgn0066084	160
773	2R	11190245	11191393	1.353442668915	11190890	1.036090991076	FBgn0023441	641	FBgn0010426	4053
774	2L	2146621	2147948	1.353372573853	2147270	1.098116257611	FBgn0031391	17	FBgn0031391	17
775	3R	2899702	2901119	1.35313129425	2900435	1.143563330173	FBgn0037468	124	FBgn0010774	5691
776	2R	12100187	12101295	1.352499961853	12100890	0.893302334679	FBgn0003274	67	FBgn0003274	67
777	2R	8673712	8675220	1.352066516876	8674531	1.253613500034	FBgn0020370	466	FBgn0033802	27188
778	2L	11119698	11121029	1.349649429321	11120337	0.984749541563	FBgn0027582	23	FBgn0028700	10308
779	3L	21449487	21451006	1.349640369415	21450340	1.064507736879	FBgn0037093	184	FBgn0026371	615
780	3L	3131227	3132924	1.349561691284	3132135	1.148988274967	FBgn0012049	72	FBgn0012049	72
781	X	19413011	19414192	1.349305152893	19413649	1.048670560122	FBgn0031030	97	FBgn0031032	3930
782	2R	8385305	8386610	1.34886932373	8385933	1.119652638069	FBgn0000181	211	FBgn0000181	211
783	2L	22156074	22157342	1.348814725876	22156681	1.077051758766	FBgn0032979	73	FBgn0032979	73
784	3L	19939609	19940824	1.348691940308	19940302	1.062963121078	FBgn0036930	2374	FBgn0036918	82768
785	2R	13681374	13682778	1.348300933838	13682039	1.13563116859	FBgn0034310	47	FBgn0034310	47
786	X	15178101	15179435	1.347827911377	15178301	1.148940722148	FBgn0030630	250	FBgn0004924	24872
787	3R	12864987	12866092	1.347568511963	12865596	0.996284681208	FBgn0038470	328	FBgn0038471	810
788	3L	1947093	1948384	1.346214294434	1947622	0.964556253873	FBgn0035298	947	FBgn0002183	87754
789	3R	14067547	14069152	1.344203948975	14068328	1.190155863762	FBgn0020238	75	FBgn0020238	75
790	3R	7504787	7506229	1.343580245972	7505473	1.18530538347	FBgn0037933	8	FBgn0037921	54107
791	2L	8542734	8543875	1.343240261078	8543202	1.032269859314	FBgn0011259	131	FBgn0029004	14584
792	3R	5455731	5457063	1.343000888824	5456410	1.198188893935	FBgn0005585	197	FBgn0005585	197
793	3R	10140923	10142273	1.342675209045	10141591	1.30532091856	FBgn0011474	119	FBgn0011474	119
794	2R	13746961	13748187	1.339799880981	13747640	1.042758285999	FBgn0000658	14	FBgn0000658	14
795	2L	1118328	1119567	1.339624404907	1118850	1.090239019955	FBgn0031302	5862	FBgn0031302	5862
796	3R	8857536	8858873	1.33922958374	8858356	1.111083120108	FBgn0003308	97	FBgn0003308	97
797	3L	20742621	20743825	1.338840484619	20743232	1.130744107564	FBgn0037026	147	FBgn0016696	37854
798	3L	7882756	7884106	1.338839054108	7883558	1.032810032368	FBgn0003041	2340	FBgn0003041	2340
799	3R	10566137	10567751	1.338816642761	10566770	1.293472796679	FBgn0011217	163	FBgn0038257	6273
800	2R	18306052	18307380	1.337873458862	18306859	0.958013197955	FBgn0011211	223	FBgn0011211	223
801	3R	7060272	7061859	1.337868213654	7061010	1.173953980207	FBgn0037885	95	FBgn0037885	95
802	2L	13175944	13177542	1.337568759918	13176774	1.222817046302	FBgn0032475	9	FBgn0032476	398
803	2R	6912688	6913972	1.337511539459	6913479	1.127178817987	FBgn0082585	142	FBgn0082585	142
804	3R	15760177	15761292	1.337441205978	15760761	1.014173477888	FBgn0021776	81	FBgn0021776	81
805	2R	1267810	1268460	1.336502075195	1268414	0.98463177681	FBgn0033039	158	FBgn0033035	63172
806	3L	11763382	11764594	1.336305141449	11764043	1.050601931179	FBgn0015278	88	FBgn0036213	32756
807	3R	631660	633050	1.335524559021	632380	1.172678695006	FBgn0051529	214	FBgn0051529	214
808	3L	15781418	15782749	1.335346221924	15782020	1.140243798494	FBgn0015025	232	FBgn0036537	18625
809	2L	11129875	11131407	1.333213806152	11130577	1.389515578747	FBgn0028700	68	FBgn0028700	68
810	4	1201344	1203281	1.33061170578	1201923	1.014994677375	FBgn0002521	28	FBgn0011642	120757
811	3L	1333510	1334686	1.329216003418	1334177	1.203319345202	FBgn0029514	494	FBgn0035213	8242
812	X	15546067	15547246	1.329121112823	15546731	0.98185154971	FBgn0030674	1321	FBgn0030673	1670
813	3R	19018367	19019646	1.32888174057	19018917	1.222534239292	FBgn0039061	10275	FBgn0039066	58349
814	X	19325274	19326575	1.328757286072	19325944	1.055654329412	FBgn0020261	56	FBgn0031021	416
815	2R	11693088	11694414	1.328631401062	11693788	1.236534674962	FBgn0015754	121	FBgn0034086	7076
816	2L	2767217	2768543	1.32859826088	2767902	1.22802439332	FBgn0028398	10	FBgn0028398	10
817	3R	19780637	19781942	1.3270611763	19781320	1.094159662724	FBgn0005674	2797	FBgn0039128	23955
818	3R	20922806	20923943	1.326631546021	20923302	1.160098075867	FBgn0053096	62	FBgn0053096	62
819	2R	3674980	3675913	1.326085090637	3675406	0.894971758127	FBgn0033272	80	FBgn0050373	1073
820	2L	18444250	18445671	1.325464248657	18444962	1.229845607982	FBgn0032678	37	FBgn0032678	37
821	2R	18873344	18875404	1.325312137604	18874240	1.496566057205	FBgn0034853	249	FBgn0034849	9075
822	3R	4499447	4500527	1.3252825737	4500004	0.90274143219	FBgn0037608	165	FBgn0037608	165
823	3R	15729965	15731309	1.323889732361	15730659	1.195666819811	FBgn0038746	70	FBgn0038746	70
824	X	15537025	15538594	1.323608398438	15538019	0.991724252701	FBgn0030671	43	FBgn0030671	43
825	3L	5565543	5566938	1.32245349884	5566253	1.153421738568	FBgn0003486	271	FBgn0003486	271
826	3L	6902416	6903641	1.32232093811	6902952	1.067878723145	FBgn0035718	3925	FBgn0001104	51048
827	3R	1413329	1414691	1.321901321411	1413932	1.059326227973	FBgn0037344	165	FBgn0014366	3248
828	3L	12708233	12709438	1.321414709091	12708839	1.094980537891	FBgn0014007	57	FBgn0036306	19865
829	2L	1149776	1151457	1.32004404068	1150430	1.191108338973	FBgn0031309	243	FBgn0031309	243
830	2R	10763124	10764355	1.319694042206	10763851	0.980078279972	FBgn0003328	203	FBgn0000996	131972
831	3L	525756	527072	1.319406509399	526472	1.141556908103	FBgn0035141	24	FBgn0035141	24
832	3R	20639021	20640223	1.318502902985	20639742	0.905656029196	FBgn0027539	8	FBgn0013953	32994
833	2R	8451632	8453049	1.318372488022	8452196	1.163461089134	FBgn0033784	238	FBgn0004512	10055
834	X	17485999	17487174	1.318333625793	17486562	1.060526907444	FBgn0026375	73	FBgn0030855	16342
835	3L	14766764	14767831	1.317509651184	14767320	0.955151875814	FBgn0029148	128	FBgn0029148	128
836	3R	13219593	13220801	1.317486286163	13220322	1.116550361409	FBgn0025456	17	FBgn0025456	17
837	3R	4488922	4490128	1.316690444946	4489562	1.061862973606	FBgn0037605	45	FBgn0000447	9826
838	2R	6338637	6339988	1.315841674805	6339246	1.059150338173	FBgn0033556	76	FBgn0033556	76
839	3L	22674697	22676006	1.315712690353	22675341	1.190172980813	FBgn0010830	116	FBgn0037200	130706
840	3R	1437965	1439668	1.313313484192	1438964	1.299536108971	FBgn0019637	122	FBgn0037351	11222
841	3L	6928971	6930445	1.313111305237	6929530	1.115188503265	FBgn0035720	321	FBgn0001104	24470
842	X	20845578	20846797	1.312812805176	20846263	1.088880221049	FBgn0031145	113	FBgn0031144	3637
843	3L	14374604	14376141	1.312650680542	14375513	1.140986680984	FBgn0003459	331	FBgn0003459	331
844	2L	16486780	16488054	1.311829090118	16487238	0.968689888716	FBgn0032586	233	FBgn0025678	134548
845	2R	4609914	4611012	1.311504364014	4610453	1.00822541293	FBgn0033376	70	FBgn0033375	173
846	3L	307618	308918	1.310773134232	308164	1.047574818134	FBgn0052344	85	FBgn0004373	4752
847	3L	15108991	15110295	1.310436725616	15109520	1.039240956306	FBgn0036484	83	FBgn0029114	91380
848	X	10749989	10751188	1.310127735138	10750409	0.917525559664	FBgn0030248	893	FBgn0030241	50317
849	3L	9402842	9404459	1.310112953186	9403501	1.208436071873	FBgn0005533	263	FBgn0005533	263
850	3L	17198454	17199925	1.309953212738	17198951	1.11847310596	FBgn0052169	4518	FBgn0036702	8431
851	3L	6068174	6069500	1.309592247009	6068906	1.01427639232	FBgn0061492	34	FBgn0035675	19400
852	2L	13211502	13212758	1.308889389038	13212712	1.079778603145	FBgn0004191	596	FBgn0004191	596
853	2L	20634376	20635747	1.308033943176	20635101	1.124779105186	FBgn0047311	25	FBgn0000986	87407
854	X	19584123	19585183	1.307671070099	19584823	0.840308443705	FBgn0031069	86	FBgn0031066	6548
855	2L	16726977	16728123	1.307394504547	16728009	1.042096831582	FBgn0032596	49	FBgn0032596	49
856	3R	10480607	10481840	1.307233810425	10481135	1.045145651873	FBgn0026578	288	FBgn0026578	288
857	3R	4302555	4304124	1.306466579437	4303425	1.218178391457	FBgn0037590	33655	FBgn0040529	136662
858	3L	21366104	21367519	1.305970191956	21366953	1.247518330812	FBgn0037081	55	FBgn0014143	43444
859	3L	21999197	22000567	1.305924892426	21999776	1.120504633586	FBgn0037149	198	FBgn0037149	198
860	X	12487081	12488367	1.305815696716	12487568	1.115663124965	FBgn0015024	152	FBgn0015024	152
861	2R	19204848	19206047	1.30559015274	19205429	1.120219111443	FBgn0034893	279	FBgn0016762	3831
862	X	11024713	11025480	1.305333137512	11025359	0.929623556137	FBgn0030278	2790	FBgn0030274	30692
863	2R	9688943	9690159	1.304755210876	9689480	1.082166004181	FBgn0033907	37	FBgn0033907	37
864	3R	18552062	18552860	1.301708221436	18552110	1.023722921099	FBgn0039013	512	FBgn0039013	512
865	2L	10003016	10004564	1.301527500153	10003840	1.226723104715	FBgn0043456	29	FBgn0043456	29
866	2L	19029719	19031189	1.30091381073	19030448	1.228088349104	FBgn0051800	63	FBgn0001202	1024
867	3R	23747544	23749037	1.299686431885	23748276	1.122863040251	FBgn0039558	203	FBgn0039558	203
868	3R	10960692	10961160	1.299149513245	10961076	0.96752166748	FBgn0038290	1626	FBgn0038301	78246
869	2L	12062444	12063882	1.297564983368	12063151	1.289030299467	FBgn0027505	20	FBgn0032404	6827
870	3R	5340954	5342213	1.296061038971	5341531	1.069701731205	FBgn0037703	200	FBgn0014023	298
871	2L	20111194	20112576	1.295305252075	20111904	1.11099344492	FBgn0032851	11912	FBgn0032849	17910
872	2L	4837318	4838745	1.294577598572	4838203	1.006233748268	FBgn0031635	207	FBgn0031633	7533
873	3R	25825868	25826911	1.29430103302	25826326	0.880875615513	FBgn0039734	50	FBgn0039734	50
874	X	16720073	16721313	1.294200897217	16720616	0.998380969552	FBgn0030803	151	FBgn0030802	154
875	2R	8276096	8277311	1.293740272522	8276531	0.905131872963	FBgn0017565	248	FBgn0017565	248
876	3R	27046137	27047475	1.290287971497	27046900	1.144400775433	FBgn0039831	474	FBgn0039831	474
877	X	15677623	15678985	1.289936065674	15678211	1.107804410598	FBgn0027093	138	FBgn0014391	4966
878	X	8253776	8255147	1.288805961609	8254492	1.176533053903	FBgn0052711	839	FBgn0052711	839
879	2L	13020705	13021748	1.2884349823	13021296	0.964835559621	FBgn0028965	11	FBgn0028965	11
880	X	12945849	12946931	1.287922620773	12946744	1.162551476405	FBgn0040862	1629	FBgn0025463	46771
881	3R	11530693	11532737	1.287810325623	11532017	0.939022795359	FBgn0038354	1600	FBgn0053207	40109
882	2L	5326048	5327304	1.287766933441	5326566	1.089402929942	FBgn0015031	675	FBgn0015031	675
883	3L	8480580	8481740	1.285833358765	8481089	0.940234820048	FBgn0035900	2605	FBgn0035900	2605
884	3R	19716113	19717111	1.285512924194	19716728	1.080874149616	FBgn0013347	50	FBgn0013347	50
885	3R	2230893	2233001	1.284001350403	2231465	1.055958048503	FBgn0037443	148	FBgn0037443	148
886	2R	14965769	14966996	1.283677339554	14966544	1.142816861471	FBgn0003887	64	FBgn0003887	64
887	3R	17094933	17096556	1.28358745575	17095840	1.282657118405	FBgn0038876	19	FBgn0043012	41
888	3L	18103914	18105292	1.282977581024	18104571	1.184381709379	FBgn0020300	92	FBgn0020300	92
889	3L	112390	113517	1.281998634338	112841	0.991147263845	FBgn0020386	143	FBgn0035105	55113
890	X	9088051	9089560	1.281524181366	9088774	1.207406941582	FBgn0005639	272	FBgn0000077	3783
891	3R	1473642	1474779	1.281178951263	1474191	0.918954319424	FBgn0027951	268	FBgn0051545	559
892	X	343828	345086	1.280529022217	344557	1.030076700098	FBgn0029525	193	FBgn0000570	35485
893	3R	8823049	8824260	1.280468940735	8823593	1.040296302122	FBgn0038107	189	FBgn0038102	9373
894	2L	19503935	19505132	1.279975891113	19504667	0.913311890193	FBgn0032796	22	FBgn0003732	55231
895	3R	27405409	27407031	1.279936313629	27406352	1.150917112827	FBgn0003268	42	FBgn0039857	15615
896	2L	8042100	8043557	1.278024673462	8042626	1.160541983212	FBgn0031980	230	FBgn0031980	230
897	3R	9545857	9546872	1.278014183044	9546434	1.053302258253	FBgn0038175	2546	FBgn0038175	2546
898	X	8450972	8452098	1.277945518494	8451601	0.91686013341	FBgn0030054	63	FBgn0030054	63
899	2L	12692382	12693684	1.277677536011	12692857	1.142912119627	FBgn0032444	80	FBgn0032445	166
900	2L	18205917	18206586	1.276517868042	18206508	0.88544178009	FBgn0051802	1342	FBgn0041184	58169
901	2R	4627693	4629161	1.276186943054	4628431	1.128719610326	FBgn0003612	492	FBgn0033380	2355
902	3L	10982149	10983738	1.275314807892	10983111	1.085862917059	FBgn0013469	340	FBgn0036118	52475
903	2L	10276903	10278232	1.275253772736	10277692	1.076561053594	FBgn0032207	1119	FBgn0032203	12354
904	3R	27562062	27563189	1.275252819061	27562670	1.010421304142	FBgn0039867	6	FBgn0039867	6
905	3L	21466769	21468254	1.274890422821	21467531	1.288693332672	FBgn0029152	33	FBgn0015283	3310
906	2R	235717	236922	1.27476477623	236157	0.977998193105	FBgn0050505	218169	FBgn0033015	565317
907	3R	8811240	8812182	1.27222442627	8811638	0.9540604949	FBgn0051342	148	FBgn0038102	2582
908	2L	20784670	20785873	1.271293640137	20785293	1.13843780756	FBgn0032886	31	FBgn0000986	62785
909	3R	5229189	5230675	1.271023750305	5229765	0.998752176762	FBgn0037688	226	FBgn0037686	2787
910	2L	18684183	18685475	1.268983364105	18684795	1.204792022705	FBgn0005617	70	FBgn0005617	70
911	2R	12469349	12470691	1.268845796585	12469974	1.140421420336	FBgn0053455	44	FBgn0015562	353
912	3L	23272807	23273549	1.268444299698	23272960	0.936889568965	FBgn0052230	207	FBgn0024733	243645
913	2L	21248212	21249527	1.268309593201	21248874	1.134173673742	FBgn0021856	122	FBgn0021856	122
914	3R	3670207	3671094	1.268260002136	3670692	0.831836291722	FBgn0051187	3487	FBgn0037550	281363
915	3R	5338026	5339435	1.267241954803	5338747	1.096374094486	FBgn0003205	39	FBgn0003205	39
916	2L	867923	868932	1.265399217606	868463	0.947991593679	FBgn0029095	111	FBgn0020305	1448
917	X	15416283	15417744	1.265175819397	15417118	1.008032349979	FBgn0030660	20	FBgn0030660	20
918	3L	16548748	16550043	1.264949321747	16549541	1.045506477356	FBgn0036642	158	FBgn0036642	158
919	2L	8239499	8240210	1.264747619629	8239552	1.069408522712	FBgn0032006	307	FBgn0015299	28189
920	3R	19592380	19594135	1.264377593994	19593283	1.167609046487	FBgn0039115	109	FBgn0039115	109
921	2L	5801471	5802877	1.264246940613	5802180	1.117813958062	FBgn0031740	75	FBgn0031740	75
922	3R	21510179	21511626	1.26406955719	21510894	1.179728423848	FBgn0039359	81	FBgn0039359	81
923	2L	10379512	10380702	1.262781143188	10380082	0.966304063797	FBgn0032234	36	FBgn0032234	36
924	2R	11700138	11701871	1.261611461639	11700677	1.132736623287	FBgn0034086	187	FBgn0034086	187
925	3R	20173748	20175189	1.261604785919	20174558	1.035278350115	FBgn0039186	49	FBgn0039186	49
926	3L	15664480	15665729	1.261479854584	15665133	1.109125971794	FBgn0041160	25	FBgn0041160	25
927	2L	10732044	10733176	1.260838270187	10732455	0.963584563311	FBgn0032292	49	FBgn0032293	363
928	X	18333267	18334528	1.260829925537	18333820	1.040215492249	FBgn0030930	14	FBgn0030943	148304
929	2R	3501020	3502197	1.260585308075	3501605	0.966837658602	FBgn0033247	1330	FBgn0033243	21768
930	X	11337702	11338995	1.26055431366	11338544	0.914961725473	FBgn0052666	156	FBgn0052666	156
931	X	1764139	1765403	1.260338783264	1764723	1.044077157974	FBgn0023511	260	FBgn0023509	324
932	2L	8466115	8467196	1.259549617767	8466688	1.065551638603	FBgn0029173	2198	FBgn0051894	40570
933	X	1333119	1334519	1.258304357529	1333889	1.171160856883	FBgn0026871	26	FBgn0026871	26
934	X	13044815	13046588	1.258207321167	13045381	1.037279299327	FBgn0005410	222	FBgn0029133	889
935	3R	25416886	25418099	1.257850646973	25417554	1.092483788729	FBgn0039672	10	FBgn0039678	79828
936	2R	12108776	12110050	1.257392406464	12109267	1.048440175898	FBgn0034142	309	FBgn0003274	8310
937	3R	17190551	17191968	1.257133960724	17191056	1.015974353341	FBgn0002781	12065	FBgn0043012	95257
938	2L	2151504	2152480	1.256748199463	2152010	0.9583160176	FBgn0031392	346	FBgn0031393	3750
939	3R	24410474	24411457	1.255743026733	24411002	0.85782438914	FBgn0000659	197	FBgn0000659	197
940	3R	11797928	11799509	1.255476951599	11798666	1.1434905231	FBgn0002783	35	FBgn0002783	35
941	2R	17026075	17027353	1.254368782043	17026802	1.0947874705	FBgn0034634	114	FBgn0010415	38052
942	3R	4133445	4134561	1.253832817078	4134016	0.996498360353	FBgn0037569	328	FBgn0037569	328
943	2L	15000997	15002234	1.253665447235	15001625	1.032692797044	FBgn0040228	1675	FBgn0028535	1708
944	3R	8181501	8182707	1.253538131714	8182168	1.154647668203	FBgn0038016	186	FBgn0010044	23590
945	2R	10017933	10019497	1.253482818604	10018666	1.167789795819	FBgn0000142	206	FBgn0013725	71468
946	3R	13543025	13544776	1.253470420837	13544024	1.224697477677	FBgn0003013	35	FBgn0003013	35
947	X	6544043	6545268	1.253293991089	6544638	1.066303402185	FBgn0029894	899	FBgn0029891	15604
948	2L	11793353	11794610	1.252914428711	11793874	1.077941698187	FBgn0032377	209	FBgn0032377	209
949	3R	25877074	25878948	1.251968383789	25877843	1.150072127581	FBgn0039743	393	FBgn0039743	393
950	X	9530008	9531464	1.251850128174	9530777	1.090757454143	FBgn0030150	1884	FBgn0030150	1884
951	3R	20052015	20053257	1.250727653503	20052761	1.132956218719	FBgn0039170	85	FBgn0039169	102
952	X	2130530	2131760	1.250487327576	2131304	1.034755145802	FBgn0023529	70	FBgn0023527	12306
953	X	2489561	2490707	1.249942779541	2490041	0.910380989313	FBgn0003371	65	FBgn0003371	65
954	2R	6326005	6327438	1.249742984772	6326612	1.013584345579	FBgn0033548	185	FBgn0033548	185
955	X	15774204	15775379	1.24936413765	15774566	0.85136680042	FBgn0045073	194	FBgn0030711	4382
956	2L	19791364	19792228	1.246899604797	19791522	0.94348118522	FBgn0004811	256	FBgn0003931	15141
957	2R	7415023	7416071	1.246565341949	7415611	0.912217438221	FBgn0033665	185	FBgn0015543	6581
958	2R	19397282	19398589	1.246515035629	19397855	1.083672970533	FBgn0034921	10	FBgn0034921	10
959	3L	3794204	3795565	1.245874404907	3794887	1.142567297992	FBgn0035464	86	FBgn0035464	86
960	3R	19505306	19506501	1.24369597435	19505764	0.954896271229	FBgn0040227	3	FBgn0040227	3
961	3R	23773117	23775011	1.243262290955	23773692	1.248197972775	FBgn0039561	39	FBgn0039559	10121
962	X	21133763	21135395	1.242854118347	21134742	1.167647957802	FBgn0031174	21	FBgn0020369	8006
963	3L	14909339	14910265	1.242551326752	14909532	1.252994113498	FBgn0040809	19	FBgn0040809	19
964	X	18621710	18622789	1.242153167725	18621798	1.217533349991	FBgn0030959	344	FBgn0004462	605
965	2R	3633946	3635589	1.241874694824	3634753	1.167622089386	FBgn0033264	76	FBgn0033264	76
966	3L	18637932	18639170	1.241846561432	18638591	1.110894501209	FBgn0042134	143	FBgn0036800	50638
967	X	13615526	13616732	1.241488218307	13616238	0.971016210668	FBgn0030521	120	FBgn0030521	120
968	3R	4068978	4070114	1.241279602051	4069542	0.959569117602	FBgn0037556	28	FBgn0037555	3308
969	2R	11528869	11530172	1.241186141968	11529482	1.007068970624	FBgn0010590	161	FBgn0010590	161
970	2L	18133352	18134350	1.240798950195	18133896	0.953145878656	FBgn0001301	243	FBgn0041184	14443
971	2R	17192372	17193628	1.240679740906	17192999	1.037375122309	FBgn0034654	147	FBgn0034654	147
972	3R	18943099	18944648	1.240386962891	18944209	0.885757982731	FBgn0039056	84	FBgn0051457	9497
973	X	13130742	13131796	1.239831924438	13131291	1.030513847575	FBgn0030468	255	FBgn0004456	38864
974	2R	11778973	11780194	1.239078521729	11779567	1.168586373329	FBgn0015925	29	FBgn0034110	29698
975	3L	16193412	16194457	1.23907661438	16194027	0.951308591025	FBgn0036578	79	FBgn0036578	79
976	2R	10266642	10267825	1.238127708435	10267341	1.100088119507	FBgn0050476	48	FBgn0050476	48
977	3L	1446873	1448097	1.237555503845	1447320	0.954166805043	FBgn0004635	4	FBgn0004635	4
978	3R	25048646	25049686	1.235583782196	25049166	1.039312194375	FBgn0062442	17	FBgn0029176	3278
979	2R	9668423	9669671	1.234683990479	9669075	1.034900384791	FBgn0033898	12	FBgn0040751	4236
980	X	12992788	12994270	1.234622478485	12993573	1.11453331218	FBgn0025463	58	FBgn0025463	58
981	3R	20484602	20485871	1.234100341797	20485165	1.075078868866	FBgn0051126	323	FBgn0051125	4622
982	2R	1592182	1593634	1.233413696289	1592821	1.097499191761	FBgn0033062	187	FBgn0033062	187
983	2L	15004989	15006121	1.233163833618	15005701	0.854318730971	FBgn0001974	169	FBgn0028925	175
984	2R	6817845	6818618	1.2326836586	6817976	1.158523273468	FBgn0033615	148	FBgn0033613	4594
985	X	9001180	9002676	1.232360839844	9001897	1.183606177568	FBgn0004828	12	FBgn0004828	12
986	3R	12267116	12268181	1.232096195221	12267672	0.860657860251	FBgn0038427	290	FBgn0044826	11878
987	3L	820459	822241	1.231550216675	821559	1.086892545223	FBgn0035165	171	FBgn0035164	513
988	3L	19769949	19770962	1.231525421143	19770446	0.827149419224	FBgn0001324	11	FBgn0014037	72780
989	3L	5784300	5785415	1.231481552124	5784766	0.960552469889	FBgn0015806	138	FBgn0035639	154
990	2L	1419809	1420948	1.231197357178	1420310	0.942028701305	FBgn0002543	139	FBgn0002543	139
991	2R	10836522	10837726	1.230391263962	10837216	0.964462981505	FBgn0013750	121	FBgn0000996	58607
992	2L	6853537	6854600	1.229840517044	6854092	0.888829792247	FBgn0031864	78	FBgn0042092	53725
993	3L	12091927	12093053	1.229724884033	12092502	1.238756348105	FBgn0036248	312	FBgn0036248	312
994	2R	12972240	12973285	1.229354858398	12972869	0.875122129917	FBgn0028953	325	FBgn0028953	325
995	X	6123925	6125311	1.229231834412	6124506	1.169278212956	FBgn0052744	1	FBgn0029857	8884
996	2L	19129067	19130109	1.229158878326	19129628	0.897112965584	FBgn0010300	107	FBgn0032762	273
997	2R	15625759	15626769	1.228982448578	15626147	0.918546104431	FBgn0004364	227	FBgn0004364	227
998	2R	2496896	2498134	1.228565216064	2497439	1.062268972397	FBgn0022960	83	FBgn0033107	170566
999	3R	27435070	27436336	1.228204727173	27435595	1.053918838501	FBgn0011655	1175	FBgn0039857	13628
1000	2R	8705520	8706801	1.227947711945	8706165	1.091032892466	FBgn0028991	184	FBgn0028991	184
1001	2L	6490229	6491243	1.227925777435	6490692	0.84262701869	FBgn0031822	136	FBgn0031822	136
1002	3R	9291310	9292616	1.227482318878	9291850	1.131395101547	FBgn0040554	22	FBgn0000046	40143
1003	X	20926815	20927923	1.227331638336	20927336	0.858294515049	FBgn0003950	153	FBgn0031144	84710
1004	X	4626447	4627845	1.227217197418	4627113	1.200140635173	FBgn0029726	1088	FBgn0022768	95005
1005	3L	14978874	14979888	1.226704597473	14979280	0.857310771942	FBgn0036463	9	FBgn0023174	14065
1006	2L	15034430	15036029	1.226650238037	15035328	0.972591590881	FBgn0004837	97	FBgn0010422	21354
1007	2R	3667817	3668989	1.226645469666	3668375	0.974530023687	FBgn0010504	88	FBgn0050373	8104
1008	3L	18713036	18714882	1.226278305054	18713815	1.143026322126	FBgn0036813	152	FBgn0036813	152
1009	2L	19040620	19041939	1.225759744644	19041201	1.044668478124	FBgn0032745	89	FBgn0032745	89
1010	3R	19171516	19172600	1.225033521652	19172138	0.952268630266	FBgn0003118	254	FBgn0002622	12387
1011	2R	19575768	19576825	1.22377705574	19576354	1.030475700603	FBgn0034971	156	FBgn0025806	5701
1012	3R	1218818	1220320	1.223751544952	1219553	1.123844236135	FBgn0037321	97	FBgn0037316	19200
1013	2L	16324903	16326270	1.223633766174	16325632	1.099999483894	FBgn0040984	224	FBgn0040984	224
1014	2L	16675664	16676845	1.222827911377	16676230	1.047514803269	FBgn0002652	245	FBgn0002652	245
1015	3R	24913197	24914765	1.222489356995	24914004	1.153631389141	FBgn0039633	8705	FBgn0039633	8705
1016	X	3958555	3959696	1.221459388733	3959149	0.968414465586	FBgn0026079	178	FBgn0026080	3530
1017	2L	9330091	9331503	1.221294403076	9330650	1.037153784434	FBgn0010314	117	FBgn0010314	117
1018	2R	6337105	6337979	1.220479488373	6337562	0.99050780705	FBgn0033555	16	FBgn0033556	1608
1019	3R	20018586	20020093	1.219110012054	20019168	0.945552713731	FBgn0039164	23	FBgn0039167	25270
1020	3R	3826650	3827767	1.219034194946	3827222	0.947864055634	FBgn0037536	84	FBgn0037550	124833
1021	3R	7919704	7920893	1.218596458435	7920261	1.061728745699	FBgn0051361	339	FBgn0037992	33658
1022	2L	1158135	1159337	1.218095779419	1158659	0.991548401969	FBgn0031312	20	FBgn0031310	7876
1023	2L	2873645	2875242	1.218044757843	2874486	1.212471996035	FBgn0051694	32	FBgn0004584	98190
1024	3R	2193187	2195205	1.218008995056	2193823	1.1599214077	FBgn0053097	187	FBgn0053097	187
1025	2R	6886789	6887450	1.217783927917	6886831	0.971366786957	FBgn0021795	246	FBgn0050257	23429
1026	X	1897298	1898903	1.217727184296	1898781	0.800488471985	FBgn0000667	314	FBgn0003964	1342
1027	3L	17430996	17431653	1.217687606812	17431206	0.756434003512	FBgn0036726	2	FBgn0036726	2
1028	3L	8971366	8972505	1.217479228973	8971864	1.095314413309	FBgn0016070	58	FBgn0035954	7281
1029	3R	4876037	4877120	1.217390060425	4876497	0.863598167896	FBgn0028708	49	FBgn0028708	49
1030	2R	18236270	18237490	1.217350482941	18236970	1.095450741904	FBgn0028371	7453	FBgn0020257	40415
1031	X	3961594	3963182	1.216525793076	3962348	1.136266678572	FBgn0026080	331	FBgn0026080	331
1032	3L	5905835	5907240	1.216226100922	5906516	1.113788187504	FBgn0002638	204	FBgn0002638	204
1033	X	15387592	15388655	1.215821266174	15388501	0.993841489156	FBgn0030653	14429	FBgn0030659	28308
1034	X	7169243	7170188	1.21555352211	7169672	0.950921028852	FBgn0029944	218	FBgn0026144	12934
1035	3R	20055102	20057052	1.215016365051	20056067	1.184811900644	FBgn0039172	316	FBgn0039172	316
1036	3L	4236676	4237992	1.214903593063	4237451	1.026095306172	FBgn0041171	390	FBgn0041171	390
1037	X	17135402	17136951	1.213776111603	17136395	1.009153157473	FBgn0030838	18	FBgn0000163	141519
1038	2R	12643559	12644668	1.213670253754	12643953	0.808922402999	FBgn0034197	257	FBgn0050235	16210
1039	2L	7782310	7783585	1.21354675293	7783071	1.174864917994	FBgn0031947	214	FBgn0031947	214
1040	3R	646781	648019	1.212930679321	647237	0.914266395569	FBgn0037282	87	FBgn0051529	15071
1041	2L	4594656	4595509	1.212573051453	4594896	0.813124656677	FBgn0053196	2933	FBgn0000227	89563
1042	2L	7997998	7999410	1.212188720703	7998758	0.906260997057	FBgn0031971	176	FBgn0031977	30706
1043	X	3428982	3430174	1.212156534195	3429488	0.913343548775	FBgn0029672	288	FBgn0029672	288
1044	2L	2884759	2886346	1.211737155914	2885613	0.982431243448	FBgn0024947	237	FBgn0004584	87063
1045	2L	12721614	12723117	1.211096763611	12722566	1.101008078631	FBgn0032455	728	FBgn0032445	29543
1046	2R	17131545	17133064	1.210788726807	17132121	1.046037617852	FBgn0016641	97	FBgn0034643	10129
1047	3R	13989705	13990789	1.210510730743	13990280	0.979151950163	FBgn0022943	105	FBgn0022943	105
1048	3L	23132306	23132888	1.210336446762	23132856	1.210336446762	FBgn0054031	14707	FBgn0024733	103541
1049	2R	9060636	9061957	1.210315704346	9061284	1.031315167745	FBgn0033853	1611	FBgn0014877	8705
1050	2L	9966803	9967806	1.209307670593	9967367	0.997650987962	FBgn0011272	55	FBgn0011272	55
1051	X	17490947	17492111	1.209262371063	17491519	1.035516440868	FBgn0003471	161	FBgn0030855	21299
1052	2L	21083982	21085149	1.208830356598	21084435	0.9664041996	FBgn0032915	5550	FBgn0023388	45510
1053	3L	20774995	20776094	1.208678722382	20775940	0.935920953751	FBgn0037031	98	FBgn0016696	70562
1054	3R	12559509	12560843	1.207560539246	12560215	1.138188660145	FBgn0003944	133	FBgn0063261	16896
1055	3R	26714078	26715457	1.205912590027	26714679	1.157070384306	FBgn0000416	116	FBgn0003720	36642
1056	3L	2582980	2583666	1.2057762146	2583105	0.84317519448	FBgn0028504	32	FBgn0024939	12123
1057	2R	2958988	2960063	1.205096721649	2959544	0.941491858164	FBgn0033174	252	FBgn0033179	19000
1058	3R	22691868	22693155	1.204936742783	22692476	1.059073835611	FBgn0027889	53	FBgn0027889	53
1059	3R	18409926	18411026	1.204404354095	18410425	0.988064169884	FBgn0038989	83	FBgn0038989	83
1060	2L	9581182	9582301	1.204333305359	9581766	1.00404773039	FBgn0014179	24	FBgn0015393	118068
1061	X	15693783	15694646	1.204074859619	15693852	0.838133454323	FBgn0001105	211	FBgn0002914	2094
1062	3R	6156205	6157715	1.203676223755	6156943	0.944670708974	FBgn0037808	128	FBgn0051406	17611
1063	2R	13639833	13641728	1.20291519165	13640608	1.137763410807	FBgn0003520	87	FBgn0001222	8886
1064	3R	25054246	25055247	1.201616287231	25054817	0.98572067114	FBgn0028476	71	FBgn0029176	8929
1065	2R	6734847	6735889	1.201036453247	6735429	1.007455545313	FBgn0037084	19	FBgn0033590	17161
1066	2R	10974290	10975299	1.200256824493	10974667	0.920878915226	FBgn0034020	873	FBgn0019968	72434
1067	3R	8855484	8857181	1.199415206909	8856142	1.056198681102	FBgn0038111	230	FBgn0038111	230
1068	3L	22221386	22223229	1.199287891388	22222780	0.897428456475	FBgn0027086	277	FBgn0011771	747
1069	3L	18071116	18072233	1.199157238007	18071651	0.990729480982	FBgn0036774	189	FBgn0020300	33012
1070	2L	13832688	13833963	1.199070930481	13833223	1.056319385767	FBgn0004407	56	FBgn0004407	56
1071	2L	3871825	3872918	1.197387218475	3871955	1.024172782898	FBgn0051957	431	FBgn0004567	35113
1072	3L	2219912	2221293	1.196479320526	2220700	1.01349328359	FBgn0035318	96	FBgn0035318	96
1073	3R	21867025	21868003	1.196187019348	21867435	0.857635170221	FBgn0001139	3	FBgn0000591	1389
1074	3R	45958	47377	1.196166038513	46642	1.137972884708	FBgn0051516	790	FBgn0037220	11435
1075	3R	16927085	16928539	1.195528030396	16927654	1.071752580007	FBgn0038854	218	FBgn0010770	14304
1076	3R	27421220	27422640	1.194479465485	27421677	0.967789947987	FBgn0039857	290	FBgn0039857	290
1077	3L	5577036	5578433	1.19312286377	5577570	1.0377405952	FBgn0035622	352	FBgn0003486	11046
1078	3L	13966543	13969678	1.192708015442	13968779	0.986606091261	FBgn0036398	1371	FBgn0036397	1640
1079	X	14672115	14673923	1.192520141602	14673284	1.123155415058	FBgn0024753	31	FBgn0052590	312
1080	2L	6907376	6908748	1.192255973816	6908049	1.003692991593	FBgn0031868	38	FBgn0042092	232
1081	3R	7260576	7261861	1.19219660759	7261324	0.958862900734	FBgn0037901	101	FBgn0037901	101
1082	2L	4944992	4945770	1.191968917847	4945197	0.937593181928	FBgn0031651	146	FBgn0015834	22581
1083	2R	20106821	20107934	1.191511154175	20107265	0.92289574006	FBgn0035032	156	FBgn0035032	156
1084	3L	8273343	8274514	1.191294670105	8273814	0.988475004832	FBgn0035866	70	FBgn0035872	15620
1085	2R	12633539	12634191	1.191028594971	12634109	0.936125278473	FBgn0000079	1057	FBgn0050235	26054
1086	3R	144825	146096	1.190784454346	145435	0.966740888708	FBgn0037234	23	FBgn0001204	26937
1087	2R	18393404	18394457	1.190564155579	18393901	0.98660736084	FBgn0034792	31	FBgn0010078	31923
1088	3L	16809790	16811188	1.189715862274	16810433	1.178401947021	FBgn0036668	258	FBgn0025582	58185
1089	3L	1325097	1326256	1.189309120178	1325702	0.975276161643	FBgn0035213	233	FBgn0035213	233
1090	3R	4540877	4542270	1.189292907715	4541674	1.165997364942	FBgn0037613	96	FBgn0037613	96
1091	2R	12344753	12346029	1.188837528229	12345463	1.025571121889	FBgn0082172	848	FBgn0025832	24738
1092	2R	19316207	19317319	1.1881275177	19316852	1.031607180834	FBgn0034908	7	FBgn0034908	7
1093	3L	20294803	20296188	1.188063144684	20295526	1.098909536997	FBgn0011425	112	FBgn0011425	112
1094	3R	2976194	2977538	1.18794965744	2976798	1.016951179504	FBgn0053546	137	FBgn0037481	4100
1095	3R	19783695	19784924	1.186936378479	19784387	1.059122371674	FBgn0039132	11	FBgn0039128	27022
1096	3R	21090733	21092135	1.186907291412	21091534	1.070579584907	FBgn0027090	91	FBgn0039306	95
1097	X	10702395	10703514	1.185883045197	10702964	0.922439547146	FBgn0030243	89	FBgn0030241	2872
1098	2R	18361629	18362712	1.1837682724	18362144	1.12111193339	FBgn0010078	166	FBgn0010078	166
1099	2L	8521089	8522251	1.182944297791	8521695	0.937555185954	FBgn0016122	204	FBgn0032051	6831
1100	2L	6323149	6324316	1.182754039764	6323877	0.988553136587	FBgn0021873	1391	FBgn0043854	48538
1101	3R	10644882	10646096	1.182598590851	10645434	0.93276900053	FBgn0038262	17907	FBgn0038258	56676
1102	3R	12184187	12185346	1.182208061218	12184856	0.870349042556	FBgn0038421	918	FBgn0038421	918
1103	2L	13164898	13166399	1.181980133057	13165742	0.958575367928	FBgn0024291	191	FBgn0024291	191
1104	3R	16952514	16954027	1.181899547577	16953190	1.26510989666	FBgn0023423	12	FBgn0010770	11232
1105	2L	7810750	7811992	1.181552886963	7811335	0.848926067352	FBgn0002527	105	FBgn0020618	15917
1106	3L	6468882	6470376	1.181522369385	6469773	1.25880163908	FBgn0020251	96	FBgn0020251	96
1107	X	6435259	6436388	1.181451320648	6435908	1.076744842529	FBgn0029878	106	FBgn0014026	57387
1108	3R	20963109	20964461	1.181399345398	20963699	1.141389454112	FBgn0039283	100	FBgn0039283	100
1109	3L	12497420	12498765	1.180727958679	12498088	1.031046569347	FBgn0020388	140	FBgn0020388	140
1110	2L	13221935	13223181	1.180288791656	13222024	0.973460197449	FBgn0032487	291	FBgn0032487	291
1111	3L	21661885	21663385	1.178906202316	21662801	1.053489376517	FBgn0037121	16	FBgn0037134	94505
1112	3L	7313325	7314379	1.177985191345	7313741	0.862863604228	FBgn0011640	528	FBgn0011640	528
1113	2R	17480067	17480872	1.177524805069	17480721	0.981094707142	FBgn0034674	13	FBgn0067102	102903
1114	2R	15175476	15177450	1.177063941956	15176511	1.100920368643	FBgn0046822	27	FBgn0046822	27
1115	3L	167339	168723	1.176990509033	168160	1.002974957228	FBgn0027786	7	FBgn0035105	206
1116	3L	23033259	23033858	1.176774501801	23033735	0.867439556122	FBgn0000258	314	FBgn0024733	4420
1117	X	12962030	12963160	1.176630020142	12962805	0.803091049194	FBgn0052638	74	FBgn0025463	30710
1118	X	21199471	21200206	1.176346302032	21199747	0.845067904546	FBgn0020272	64	FBgn0015527	39232
1119	2L	543945	544949	1.175760269165	544367	0.915934503078	FBgn0031260	260	FBgn0031260	260
1120	3R	12898028	12898951	1.17568063736	12898472	0.932017296553	FBgn0038474	19	FBgn0038474	19
1121	3L	18830714	18831989	1.175644874573	18831454	1.117173463106	FBgn0036818	144	FBgn0036818	144
1122	2L	15063530	15064610	1.175188064575	15064127	0.879895567894	FBgn0053678	836	FBgn0024183	2118
1123	X	19537619	19538790	1.175133943558	19538072	0.8805066277	FBgn0031061	10	FBgn0031057	20387
1124	3R	8254489	8255527	1.174897193909	8254993	0.923650115728	FBgn0038046	9	FBgn0038046	9
1125	2L	18147512	18149095	1.174570083618	18148365	1.171217665953	FBgn0041184	26	FBgn0041184	26
1126	3R	19994695	19995632	1.173989295959	19995211	0.820996552706	FBgn0039160	72	FBgn0039167	49227
1127	3R	23089084	23090394	1.17386341095	23089569	1.009934043884	FBgn0010328	189	FBgn0039505	9857
1128	2L	16295405	16296331	1.173672199249	16295512	1.144669818878	FBgn0028375	292	FBgn0028895	710
1129	2R	10115345	10116899	1.172773361206	10116193	1.115580278284	FBgn0050077	25	FBgn0010638	17397
1130	2L	11178352	11179600	1.172740936279	11178755	1.047780149123	FBgn0032354	286	FBgn0028700	48110
1131	2R	5577943	5579181	1.171541690826	5578574	1.018122255802	FBgn0033480	112	FBgn0033480	112
1132	2R	19414212	19415389	1.171300888062	19414825	0.967651162829	FBgn0015268	89	FBgn0015268	89
1133	3L	3401184	3402156	1.170579433441	3401649	0.979210793972	FBgn0014388	6818	FBgn0027616	43951
1134	X	10691961	10693325	1.170347213745	10692651	0.958648373099	FBgn0030239	67	FBgn0030239	67
1135	3R	10920592	10921963	1.169823646545	10921316	1.087910427767	FBgn0051304	6606	FBgn0038301	118006
1136	X	4494445	4495825	1.169395446777	4495225	1.10377704396	FBgn0022942	33	FBgn0025615	156
1137	3L	3111042	3111973	1.169256448746	3111496	0.884767373403	FBgn0026189	241	FBgn0012049	20711
1138	3R	20881256	20882550	1.168711662292	20881849	0.941488826976	FBgn0051111	30	FBgn0051111	30
1139	2L	13181884	13183159	1.168466091156	13182412	0.879060268402	FBgn0051849	181	FBgn0032476	5240
1140	X	6132592	6133824	1.16833114624	6133158	1.067330423991	FBgn0026015	42	FBgn0029857	232
1141	3R	20948029	20948978	1.168117284775	20948741	0.795986205339	FBgn0051510	110	FBgn0046214	354
1142	2R	7305499	7306985	1.167620658875	7306041	1.12633341009	FBgn0033652	235	FBgn0033652	235
1143	3L	6166541	6167564	1.167433261871	6167129	0.903482982091	FBgn0035692	4	FBgn0035692	4
1144	2L	18835088	18836446	1.167319297791	18835968	0.898934027728	FBgn0032717	372	FBgn0032717	372
1145	2L	4282463	4283722	1.166993618011	4283022	1.045027375221	FBgn0010473	129	FBgn0003941	55380
1146	3L	23059351	23060387	1.166962623596	23059970	0.807595168843	FBgn0053217	98	FBgn0024733	30655
1147	3L	20174705	20176193	1.166527271271	20175464	1.099625643562	FBgn0036958	105	FBgn0036959	352
1148	3R	735872	736736	1.166093826294	736599	0.892283526334	FBgn0051536	321	FBgn0004183	37287
1149	2L	6455280	6456540	1.165739059448	6455904	1.043590293211	FBgn0031814	30	FBgn0026571	24585
1150	2R	16099830	16101025	1.165587425232	16100591	0.922347396612	FBgn0034523	1479	FBgn0015907	1777
1151	2R	3642199	3643515	1.165199279785	3642634	0.891531691832	FBgn0033267	511	FBgn0033267	511
1152	X	19577715	19578966	1.164986133575	19578357	0.978695988655	FBgn0066303	13	FBgn0031066	82
1153	3R	14493128	14494205	1.16444683075	14493575	0.835104184992	FBgn0051229	80	FBgn0027841	8461
1154	X	16146480	16147427	1.163533687592	16147291	0.925383394415	FBgn0030739	651	FBgn0053251	1852
1155	X	16912545	16913536	1.162544727325	16913114	0.844590604305	FBgn0030813	316	FBgn0054014	1297
1156	2R	19055236	19056143	1.162181854248	19055354	0.864366340637	FBgn0034876	213	FBgn0034877	486
1157	X	12296472	12298081	1.161817073822	12297443	0.880933557238	FBgn0030391	398	FBgn0015024	190277
1158	3R	18549937	18550867	1.161515235901	18550054	0.929638255726	FBgn0024958	271	FBgn0039013	2568
1159	2R	9339870	9341138	1.161172389984	9340334	1.064624428749	FBgn0000662	127	FBgn0000662	127
1160	2L	271353	272347	1.160802841187	271753	0.849236786366	FBgn0031238	21	FBgn0031241	2202
1161	X	4396334	4397707	1.160650253296	4397115	1.006411776823	FBgn0029713	2	FBgn0029714	89
1162	X	17720490	17721745	1.159273147583	17721101	1.108816591899	FBgn0002777	43	FBgn0002777	43
1163	2L	19537909	19538835	1.158696651459	19538421	0.905183511622	FBgn0003231	46	FBgn0046825	27026
1164	3R	1494511	1495725	1.157937049866	1495102	1.025795042515	FBgn0010772	51	FBgn0037363	333
1165	3R	8806101	8807286	1.157885551453	8806649	1.110995460959	FBgn0038100	119	FBgn0038102	7571
1166	3L	1868409	1869557	1.1574883461	1869038	1.040602874756	FBgn0035289	153	FBgn0002183	9170
1167	3L	11096681	11097883	1.157387733459	11097155	0.907278378805	FBgn0036136	7	FBgn0036136	7
1168	2L	13903921	13905003	1.156550884247	13904447	0.851536989212	FBgn0019890	212	FBgn0019890	212
1169	3R	8516790	8518021	1.156293392181	8517359	1.099169190725	FBgn0005355	75	FBgn0038071	43577
1170	3R	21713810	21715117	1.155860900879	21714363	1.004748961505	FBgn0028717	98	FBgn0002735	111217
1171	3L	9547999	9548655	1.155519485474	9548577	0.953495343526	FBgn0036013	23224	FBgn0010408	63088
1172	2L	2037282	2038099	1.154341697693	2037658	0.864589118958	FBgn0003557	144	FBgn0031391	109629
1173	4	378395	379701	1.152897357941	379135	1.04768371582	FBgn0025704	213	FBgn0026777	50788
1174	X	15594085	15595630	1.152057647705	15594985	0.923872779397	FBgn0030686	265	FBgn0025809	24531
1175	2L	6949411	6950724	1.151713371277	6950218	1.048296451569	FBgn0031873	83	FBgn0031875	6792
1176	2R	18864480	18865445	1.151665687561	18865009	0.831615320841	FBgn0034849	156	FBgn0034849	156
1177	2R	18112993	18114282	1.151143074036	18113569	1.043394593632	FBgn0034743	134	FBgn0034743	134
1178	3R	24282903	24283799	1.150907516479	24283273	0.881243765354	FBgn0039585	27101	FBgn0039580	117783
1179	2L	6971247	6972179	1.150013923645	6971817	0.788081049919	FBgn0016978	81	FBgn0016978	81
1180	3L	7502025	7503244	1.149900436401	7502646	1.087373481077	FBgn0028582	105	FBgn0014011	93520
1181	2R	5939772	5942117	1.149818897247	5941259	1.125367671251	FBgn0033522	266	FBgn0033522	266
1182	2L	419309	420257	1.149356603622	419630	0.893626570702	FBgn0031252	30	FBgn0031252	30
1183	2L	9917935	9918807	1.14929485321	9918034	0.925551128387	FBgn0025700	131	FBgn0024285	5127
1184	3R	7046786	7048165	1.148893356323	7047344	0.95902082324	FBgn0037878	17	FBgn0037878	17
1185	3L	10731090	10732242	1.148785591125	10731758	0.991389104298	FBgn0036102	43381	FBgn0010762	93068
1186	X	18486388	18487444	1.148666858673	18486923	0.977359167735	FBgn0030945	105	FBgn0030945	105
1187	X	7190218	7191134	1.148376464844	7190298	0.798470783234	FBgn0029946	2432	FBgn0026144	7692
1188	3R	15442272	15443258	1.148347616196	15442800	0.87861686945	FBgn0038719	3697	FBgn0038722	27950
1189	2L	7026618	7027852	1.148126125336	7027321	1.016357786515	FBgn0051908	26	FBgn0051908	26
1190	X	8495522	8496434	1.147158622742	8496001	0.907850772142	FBgn0004102	115	FBgn0004102	115
1191	2R	7968515	7969823	1.145836353302	7969107	1.041891247034	FBgn0010238	9	FBgn0010238	9
1192	2L	3163633	3164287	1.144937515259	3163830	0.96734380722	FBgn0014906	183	FBgn0031506	3874
1193	2R	19813069	19814040	1.144048213959	19813550	0.90845656395	FBgn0003888	68	FBgn0034987	117593
1194	3R	27038500	27039797	1.143996238708	27039172	1.030346304178	FBgn0039828	40	FBgn0039828	40
1195	2L	107249	108612	1.1439909935	107962	1.057014167309	FBgn0005278	1059	FBgn0002931	20580
1196	3R	9096975	9098192	1.143983125687	9097716	0.997107474009	FBgn0038129	32	FBgn0038128	7961
1197	X	16153708	16154736	1.143357276917	16154236	0.979634062449	FBgn0004432	113	FBgn0053251	8797
1198	2R	3617529	3618659	1.142959594727	3618081	0.933488070965	FBgn0033260	41	FBgn0033261	158
1199	3L	5537106	5538326	1.142889976501	5537769	0.91233932972	FBgn0029118	138	FBgn0003486	28755
1200	3L	11670081	11671507	1.142673492432	11670663	0.934051373426	FBgn0036194	270	FBgn0036194	270
1201	X	16194771	16196299	1.142662525177	16195185	0.984798908234	FBgn0004227	285	FBgn0004227	285
1202	3L	5191870	5193036	1.142475128174	5192526	0.994011849165	FBgn0035598	15900	FBgn0035602	147906
1203	2R	4621123	4622867	1.142315626144	4622827	0.896716594696	FBgn0033378	213	FBgn0033378	213
1204	3L	6953332	6954601	1.142164230347	6954063	0.952387682597	FBgn0001104	63	FBgn0001104	63
1205	X	5882144	5883711	1.141895294189	5882948	0.805451224832	FBgn0029833	173	FBgn0029840	51994
1206	3L	6720473	6721701	1.141811847687	6721210	0.895846899818	FBgn0052393	4114	FBgn0035713	5023
1207	2R	4425739	4426853	1.141784191132	4426334	0.979233473539	FBgn0002552	7	FBgn0033342	7520
1208	X	3340732	3341993	1.14165687561	3341396	1.008698239046	FBgn0029665	134	FBgn0029665	134
1209	X	12416688	12417560	1.14128446579	12416989	0.821507998875	FBgn0030400	130	FBgn0015024	70731
1210	2L	7222510	7223582	1.13970375061	7223129	1.002001484235	FBgn0031898	50	FBgn0031898	50
1211	4	591866	592924	1.139517784119	592235	0.874877901638	FBgn0040324	228	FBgn0026777	263888
1212	2L	2992182	2993425	1.139479160309	2992943	0.887079575483	FBgn0025681	21	FBgn0002989	182
1213	2L	11268657	11269439	1.139476537704	11268749	1.023837089539	FBgn0040232	430	FBgn0028700	138104
1214	3R	5416163	5417432	1.139434337616	5416935	1.010496195625	FBgn0037720	98	FBgn0037719	226
1215	2L	14163381	14164056	1.138245582581	14163458	0.917846298218	FBgn0028906	7132	FBgn0028876	115874
1216	2L	17563665	17564565	1.137342453003	17564030	0.806671619415	FBgn0067341	1675	FBgn0032646	66992
1217	2R	19606527	19607397	1.136350631714	19606984	0.897826015949	FBgn0034975	497	FBgn0021875	34621
1218	3R	7824687	7825418	1.136331319809	7825097	0.781738786136	FBgn0037977	68	FBgn0037992	128822
1219	3R	18951372	18952591	1.135848999023	18951893	0.973729189704	FBgn0051365	246	FBgn0051457	1813
1220	X	15907055	15907730	1.135126113892	15907688	0.90051984787	FBgn0030724	185	FBgn0030718	86993
1221	X	16426856	16428014	1.134873867035	16427447	0.983978867531	FBgn0015615	81	FBgn0015615	81
1222	2L	18137064	18138332	1.133445739746	18137637	0.918427824974	FBgn0001301	3498	FBgn0041184	10702
1223	3L	1859521	1860476	1.132882595062	1859943	0.86896148324	FBgn0002183	75	FBgn0002183	75
1224	3R	13634594	13635494	1.132044315338	13635032	0.923179694584	FBgn0038551	86	FBgn0038551	86
1225	3L	183105	184307	1.131850242615	183630	0.921776631299	FBgn0035107	82	FBgn0035107	82
1226	X	16473707	16475013	1.131613254547	16474573	0.966331145343	FBgn0030765	223	FBgn0030765	223
1227	3R	4756886	4758181	1.129615306854	4757683	0.948014974594	FBgn0003177	705	FBgn0037644	13043
1228	3R	11897284	11898540	1.129120826721	11897933	0.928443163633	FBgn0038397	4699	FBgn0038396	22540
1229	3L	21639663	21640867	1.126650810242	21640340	1.125905177172	FBgn0052447	152	FBgn0037134	116966
1230	X	10969741	10971382	1.12647819519	10970610	1.174327267541	FBgn0028686	204	FBgn0028686	204
1231	3R	1393896	1394788	1.126361846924	1394036	0.85746828715	FBgn0037342	296	FBgn0037342	296
1232	X	10699547	10700540	1.126109361649	10700385	0.745512918992	FBgn0030241	293	FBgn0030241	293
1233	3L	14036616	14037700	1.125776767731	14037067	0.860094100237	FBgn0013563	84	FBgn0036406	18812
1234	3L	21874814	21876246	1.125734329224	21875452	0.919588032891	FBgn0037141	171	FBgn0046301	109406
1235	2R	7043276	7044538	1.125591278076	7044077	1.014927228292	FBgn0000577	40	FBgn0000577	40
1236	2R	19405665	19406423	1.125281333923	19405815	0.814678278836	FBgn0034925	19	FBgn0034925	19
1237	3R	5403087	5404282	1.12509727478	5403707	0.932206630707	FBgn0037716	27	FBgn0027338	201
1238	3R	17044425	17045192	1.125068187714	17045121	0.83445224762	FBgn0038870	320	FBgn0038870	320
1239	2R	11193195	11195325	1.124883651733	11193945	0.935437530279	FBgn0034035	143	FBgn0010426	998
1240	X	13119152	13120215	1.124783992767	13119749	1.005529820919	FBgn0030465	218	FBgn0004456	27322
1241	X	16255659	16257239	1.124698638916	16256357	1.096577912569	FBgn0030749	204	FBgn0026575	424
1242	2R	8044398	8045612	1.124538898468	8044924	0.994731566485	FBgn0011592	39	FBgn0011592	39
1243	2R	4462340	4464735	1.124525547028	4463920	1.092884596656	FBgn0011300	236	FBgn0033357	419
1244	2L	20663361	20664294	1.123694419861	20663855	0.957032203674	FBgn0028633	28	FBgn0000986	58653
1245	X	10211012	10212113	1.123413085938	10211537	0.854939068065	FBgn0028331	3	FBgn0065046	18146
1246	X	7594299	7595013	1.123302459717	7594398	0.962486830625	FBgn0016041	12273	FBgn0029959	14236
1247	3L	17439750	17440656	1.12314748764	17440202	0.850530512193	FBgn0036728	182	FBgn0036726	8994
1248	X	11532377	11533438	1.12313914299	11532865	0.99777007103	FBgn0011754	37	FBgn0030327	14856
1249	2R	1638917	1639878	1.122906208038	1639460	0.849392235279	FBgn0033063	5318	FBgn0033062	46452
1250	2L	13366014	13367202	1.122871398926	13366574	0.948434829712	FBgn0032509	108	FBgn0032509	108
1251	2L	10850257	10851168	1.122646808624	10850652	0.916776925325	FBgn0004363	216	FBgn0024227	7430
1252	2L	5724354	5725351	1.122549057007	5724873	0.971709531896	FBgn0031736	215	FBgn0031739	77096
1253	3R	23406592	23408054	1.122038841248	23407223	0.876292794943	FBgn0027492	738	FBgn0003330	100523
1254	2L	13548964	13550525	1.12187743187	13549614	0.970344487359	FBgn0023407	291	FBgn0028546	91657
1255	3R	14502970	14503748	1.120752573013	14503624	0.815362670205	FBgn0038640	19	FBgn0027841	18510
1256	2L	20099745	20100841	1.120412349701	20099984	0.862672512348	FBgn0032851	8	FBgn0032849	5990
1257	2R	10732796	10733653	1.119719266891	10733220	0.921710968018	FBgn0034002	24	FBgn0000996	162603
1258	3L	21559711	21560759	1.119662284851	21560223	0.819736540318	FBgn0037108	103	FBgn0028663	86520
1259	X	15839175	15840327	1.119177818298	15839598	0.97629348437	FBgn0003969	183	FBgn0030718	18903
1260	2R	15793205	15794469	1.117988109589	15793766	0.891532611847	FBgn0034496	93	FBgn0010411	14920
1261	2R	14938802	14940373	1.117922782898	14939854	0.945114472333	FBgn0004873	42	FBgn0050326	9720
1262	X	20061103	20062700	1.117666244507	20061773	0.946680097019	FBgn0015789	327	FBgn0031098	392
1263	2R	5610955	5612113	1.117205142975	5611684	0.902596810285	FBgn0004907	192	FBgn0033485	285
1264	3L	1230774	1231937	1.117116928101	1231332	0.900081761678	FBgn0035194	126	FBgn0035194	126
1265	2R	14485452	14487720	1.11696100235	14486049	1.072810958414	FBgn0014269	35	FBgn0014269	35
1266	3L	20406177	20407129	1.116920471191	20406528	0.855177911123	FBgn0052428	661	FBgn0036998	1110
1267	4	63914	65077	1.116364479065	64521	0.968274027109	FBgn0025740	118	FBgn0004859	13146
1268	2R	4802727	4803798	1.115497112274	4803376	1.039388937109	FBgn0026326	9	FBgn0033400	4934
1269	2R	14174953	14176138	1.115404129028	14175463	0.945708779728	FBgn0034372	948	FBgn0023214	12932
1270	2L	3022339	3023627	1.114562988281	3022914	0.943110048771	FBgn0031491	234	FBgn0031493	6275
1271	2L	20774797	20775700	1.114145278931	20775201	0.850532531738	FBgn0032884	41	FBgn0000986	52693
1272	3R	23763613	23764273	1.113290309906	23764227	0.874670240614	FBgn0039560	260	FBgn0039559	656
1273	2R	9685896	9686961	1.113219738007	9686368	0.904738874996	FBgn0033906	5	FBgn0033907	3075
1274	2L	21129431	21130731	1.11175775528	21130152	0.925650715828	FBgn0023388	207	FBgn0023388	207
1275	X	8115778	8116966	1.111711978912	8116347	0.951406675227	FBgn0030028	293	FBgn0030028	293
1276	3R	21302054	21303056	1.111673355103	21302569	0.968080745024	FBgn0039336	68	FBgn0039337	156
1277	2R	17704279	17705529	1.111265659332	17705025	0.882742180544	FBgn0034709	5230	FBgn0034704	22537
1278	X	10981773	10983261	1.111061573029	10982444	0.951969427221	FBgn0030268	203	FBgn0030272	6894
1279	X	7130931	7131926	1.111057281494	7131342	0.906690239906	FBgn0029941	87	FBgn0025549	5198
1280	3R	19577921	19579051	1.110865592957	19578489	0.969446042005	FBgn0039110	63	FBgn0039110	63
1281	3L	1844238	1845674	1.110800266266	1845555	0.791839773005	FBgn0004636	211	FBgn0004636	211
1282	X	15723331	15724803	1.108141899109	15724060	1.113413691521	FBgn0030703	31	FBgn0030703	31
1283	3R	27597268	27598348	1.108059883118	27597865	0.991543134054	FBgn0039875	73	FBgn0011013	24614
1284	2R	9673165	9673978	1.10755443573	9673585	0.831736713648	FBgn0033899	93	FBgn0040751	274
1285	2L	11113722	11114376	1.107228755951	11114326	0.946824497647	FBgn0041246	143	FBgn0028700	16319
1286	3R	14099850	14100994	1.106880187988	14100341	0.836078559651	FBgn0026250	46	FBgn0038595	4911
1287	3R	3951709	3952738	1.106795787811	3952204	0.90725672245	FBgn0037551	132	FBgn0037550	149
1288	3R	24160862	24162574	1.106404304504	24161427	0.957390040159	FBgn0039579	1187	FBgn0039580	4063
1289	2R	13337677	13338874	1.106376647949	13338376	1.040510934942	FBgn0050111	9168	FBgn0050111	9168
1290	2L	10987423	10987971	1.106367111206	10987890	0.950635528564	FBgn0026148	73	FBgn0032329	23195
1291	2L	7884778	7886153	1.10630941391	7885511	1.038783490658	FBgn0031962	86	FBgn0031962	86
1292	3R	20115514	20116477	1.106135368347	20115942	0.868643704583	FBgn0039179	45	FBgn0000368	5196
1293	X	102146	103279	1.106066703796	102625	0.937787950039	FBgn0040373	39	FBgn0040373	39
1294	3L	2978231	2979273	1.105464458466	2978646	0.81902105668	FBgn0035384	66	FBgn0035388	40084
1295	2L	18612710	18613749	1.105345964432	18613268	0.950839489698	FBgn0032694	82	FBgn0032693	35645
1296	2L	8514354	8515397	1.105328083038	8514822	0.989169565837	FBgn0032051	42	FBgn0032051	42
1297	2R	17990208	17991338	1.104689121246	17990812	0.897547329173	FBgn0034734	111	FBgn0022986	67688
1298	3L	12250512	12251573	1.103177547455	12251136	0.90503021649	FBgn0036272	77	FBgn0052100	9637
1299	3L	9425201	9426301	1.103142023087	9425708	1.03772559762	FBgn0052038	150	FBgn0052038	150
1300	3R	3732735	3733946	1.102997779846	3733389	1.004276612226	FBgn0037530	301	FBgn0037550	218666
1301	X	19516733	19518196	1.1029047966	19517472	1.038102710948	FBgn0043903	19	FBgn0031057	213
1302	3L	16051881	16052985	1.102293968201	16052494	1.035694241524	FBgn0036564	275	FBgn0036564	275
1303	2L	21616744	21617992	1.101930141449	21617343	1.003456115723	FBgn0022893	178	FBgn0022893	178
1304	3R	20655053	20656115	1.101735115051	20655672	0.898327126222	FBgn0051357	27	FBgn0013953	17064
1305	3L	17206963	17207842	1.100968360901	17207778	1.089432060719	FBgn0036702	396	FBgn0036702	396
1306	2R	14153470	14154565	1.100586891174	14153894	0.912857413292	FBgn0050122	237	FBgn0050227	526
1307	3R	9905002	9906136	1.100113868713	9905482	0.900487035513	FBgn0038198	9763	FBgn0038196	43595
1308	2R	8852646	8853565	1.099377632141	8853225	0.77589363522	FBgn0067725	7838	FBgn0011882	93666
1309	2L	17035369	17036034	1.099236011505	17035454	0.863755967882	FBgn0032625	8456	FBgn0032620	137336
1310	3L	17478581	17480134	1.099203109741	17479307	1.03416505456	FBgn0036733	137	FBgn0036733	137
1311	3L	21550521	21551513	1.098928451538	21550911	0.896327145894	FBgn0037105	294	FBgn0028663	77208
1312	2R	7726502	7727281	1.098785877228	7727236	1.086749970913	FBgn0020377	104	FBgn0020377	104
1313	X	15830367	15831459	1.098085403442	15830879	0.86433660067	FBgn0030720	95	FBgn0030718	10184
1314	3R	20880123	20881030	1.09649848938	20880939	0.849297682444	FBgn0051109	583	FBgn0051109	583
1315	X	15332443	15333364	1.096416473389	15332921	0.793611330145	FBgn0067708	8991	FBgn0030659	83888
1316	3R	5091979	5093154	1.09604549408	5092606	0.883606804742	FBgn0010803	64	FBgn0037671	6243
1317	3R	14856763	14857654	1.095843076706	14857529	0.887749814987	FBgn0038675	278	FBgn0027784	556
1318	3L	20243427	20244516	1.095710754395	20243994	0.9233788322	FBgn0003124	148	FBgn0003124	148
1319	2R	6328722	6330195	1.09538602829	6329367	1.033198637121	FBgn0033551	91	FBgn0033550	130
1320	X	3950824	3951947	1.095170497894	3951402	0.952259680804	FBgn0026084	50	FBgn0000221	1821
1321	2L	10943286	10944008	1.094747066498	10943519	0.819406305041	FBgn0032318	6134	FBgn0032329	67566
1322	3R	1431517	1432652	1.09415435791	1432103	0.904767608643	FBgn0037348	141	FBgn0037346	5212
1323	2L	1183564	1184705	1.093609333038	1184068	0.834973447463	FBgn0031321	20	FBgn0031310	33285
1324	2L	10262845	10263850	1.092994689941	10263320	0.867192913504	FBgn0011305	262	FBgn0011305	262
1325	X	16585120	16586226	1.092799663544	16585834	0.828505325317	FBgn0027528	13	FBgn0030786	32057
1326	2L	4999910	5000730	1.09256362915	5000074	0.853659232457	FBgn0053113	9670	FBgn0010607	28621
1327	2L	16555835	16557092	1.092473983765	16556502	0.889326286316	FBgn0032589	2444	FBgn0002652	119483
1328	2R	19541181	19542206	1.092082023621	19541671	0.875511258841	FBgn0013764	135	FBgn0022708	9873
1329	3L	16676481	16677471	1.091647148132	16677062	0.891776028801	FBgn0063485	151	FBgn0004108	54271
1330	2R	5098701	5099660	1.091444015503	5099221	0.810335131253	FBgn0025286	225	FBgn0025286	225
1331	3R	5969519	5970908	1.091234207153	5970452	0.892673671246	FBgn0002478	31	FBgn0037797	78028
1332	2L	20337201	20338373	1.091180324554	20337805	0.896345699535	FBgn0011638	116	FBgn0011638	116
1333	2L	17042728	17043966	1.09096622467	17043501	0.85710952017	FBgn0032625	409	FBgn0032620	145383
1334	3R	4788057	4789275	1.090937614441	4788781	0.870188937468	FBgn0037645	9224	FBgn0037644	18055
1335	X	19013705	19014365	1.090305328369	19014249	0.945464654402	FBgn0030991	134	FBgn0027603	27872
1336	2L	13770685	13771714	1.090084075928	13771171	0.886669669833	FBgn0028541	84	FBgn0028541	84
1337	2R	20388300	20389650	1.089853286743	20389001	0.975381247203	FBgn0035075	168	FBgn0050423	5565
1338	3L	5767867	5768790	1.089257001877	5768393	0.835583097794	FBgn0035637	255	FBgn0035637	255
1339	3R	26632079	26633375	1.089126586914	26632673	1.021695108975	FBgn0039802	175	FBgn0003720	45364
1340	3L	1485513	1486781	1.08873796463	1486092	1.028168594136	FBgn0028577	29	FBgn0028577	29
1341	3L	16678316	16679431	1.088563919067	16678888	0.942756877226	FBgn0000414	487	FBgn0004108	52445
1342	3L	1317762	1318899	1.087480068207	1318306	0.934167504311	FBgn0010786	103	FBgn0011361	4968
1343	2L	10988909	10990045	1.087230682373	10989603	0.950582756716	FBgn0026147	298	FBgn0032329	21482
1344	2R	13386601	13387523	1.08634853363	13386687	0.863942098618	FBgn0034282	186	FBgn0034282	186
1345	2R	19021653	19022688	1.08632850647	19022052	0.93838431285	FBgn0034871	2228	FBgn0034873	9406
1346	3R	2503642	2504671	1.086211681366	2504188	0.888884321849	FBgn0002522	124	FBgn0026567	20584
1347	2L	4393568	4394772	1.084972858429	4394001	0.917682591607	FBgn0031600	187	FBgn0031597	11282
1348	3L	2618709	2619480	1.084168434143	2619072	0.812336837544	FBgn0035357	3820	FBgn0035357	3820
1349	2R	13609365	13610936	1.083054065704	13610116	1.057164065043	FBgn0034300	235	FBgn0034299	546
1350	2R	3470872	3472147	1.082901954651	3471531	0.978950351477	FBgn0033241	309	FBgn0033241	309
1351	2R	11197142	11197941	1.082756996155	11197191	0.940996442522	FBgn0053139	388	FBgn0010426	2248
1352	2L	15329055	15330227	1.082377433777	15329525	0.946401000023	FBgn0001981	268	FBgn0001981	268
1353	2R	8395317	8396472	1.081555366516	8395919	1.003581860486	FBgn0013305	189	FBgn0000181	9775
1354	2L	16352219	16353199	1.080369949341	16352669	0.954501003027	FBgn0025678	21	FBgn0025678	21
1355	3R	27619060	27620512	1.079859733582	27619792	1.093951533822	FBgn0027620	19	FBgn0011013	46541
1356	X	12742959	12744276	1.079538822174	12743718	0.904103475458	FBgn0030435	172	FBgn0030434	183
1357	2R	6665481	6666648	1.07951593399	6666028	1.00042662901	FBgn0033581	65	FBgn0033581	65
1358	X	17678349	17679269	1.078857421875	17678720	0.883341693878	FBgn0030871	113	FBgn0030871	113
1359	2R	5105412	5106298	1.078495264053	5105861	0.860396272996	FBgn0033434	35	FBgn0010342	3222
1360	2R	12533757	12535461	1.078428268433	12534939	0.823200702667	FBgn0024252	11	FBgn0034181	548
1361	X	4686260	4687225	1.078320503235	4686367	0.792035484314	FBgn0029729	15126	FBgn0029738	95020
1362	3R	171766	173044	1.078152656555	172323	0.980481402079	FBgn0001204	49	FBgn0001204	49
1363	2R	5058531	5059191	1.078045845032	5059007	0.667734586276	FBgn0033421	240	FBgn0025286	39989
1364	3R	14049159	14049944	1.076820373535	14049584	0.829217764047	FBgn0038585	135	FBgn0038585	135
1365	3R	18408530	18409402	1.076683998108	18408688	0.808713739569	FBgn0024558	262	FBgn0024558	262
1366	3L	21219442	21220628	1.076467037201	21220190	0.845373123884	FBgn0037066	286	FBgn0037066	286
1367	3L	15921281	15922488	1.076439380646	15921720	0.962678684908	FBgn0036546	89	FBgn0036546	89
1368	2R	13105341	13106052	1.076395988464	13105669	0.805309474468	FBgn0034249	76	FBgn0029079	160
1369	2R	8998354	8999289	1.076375007629	8999247	0.965492990282	FBgn0000119	122	FBgn0000119	122
1370	3L	5872881	5874076	1.076218605042	5873503	0.920092701912	FBgn0052409	14	FBgn0052409	14
1371	X	2560239	2561082	1.075899124146	2560692	0.783957068125	FBgn0024996	40	FBgn0024978	27649
1372	2R	8295920	8296969	1.075815200806	8296503	0.923745950063	FBgn0003326	52	FBgn0003326	52
1373	2L	4382468	4383255	1.075703620911	4382652	0.863331476847	FBgn0031597	67	FBgn0031597	67
1374	X	11299437	11300734	1.075602054596	11300196	0.995181139778	FBgn0030301	187	FBgn0052666	38192
1375	2R	1583326	1584649	1.075579404831	1584018	0.957564381992	FBgn0033059	253	FBgn0033059	253
1376	3R	8233559	8234617	1.075010299683	8233979	0.844392836094	FBgn0038039	65	FBgn0038038	1725
1377	2L	2216685	2217771	1.074180603027	2217047	0.807164416594	FBgn0040715	121	FBgn0031395	24675
1378	2R	16677957	16679113	1.07385802269	16678391	0.860434681177	FBgn0015844	194	FBgn0034599	1849
1379	2L	19185615	19186973	1.073629379272	19186234	0.998599332922	FBgn0015380	41	FBgn0032762	56879
1380	3L	1622310	1623649	1.073226928711	1622984	0.871043822345	FBgn0035247	218	FBgn0035248	6090
1381	2L	11074870	11076108	1.073034286499	11075405	1.010120550791	FBgn0032335	4344	FBgn0032335	4344
1382	3R	22740952	22741900	1.072427272797	22741488	0.879549920559	FBgn0015541	33	FBgn0004510	2880
1383	3R	7475864	7477104	1.071639060974	7476645	0.85167576285	FBgn0037926	65	FBgn0037921	25279
1384	3R	3072043	3073133	1.070756435394	3072479	0.898173749447	FBgn0037489	210	FBgn0037481	91581
1385	X	21160079	21160988	1.069241523743	21160222	0.787671956149	FBgn0015527	293	FBgn0015527	293
1386	3R	24713330	24714242	1.068959712982	24713733	0.816569047816	FBgn0053553	68	FBgn0053553	68
1387	3R	27563842	27564654	1.068775177002	27563952	0.888283035972	FBgn0000557	238	FBgn0039868	1188
1388	3R	19863025	19864118	1.068684577942	19863679	0.822256028652	FBgn0039140	35	FBgn0039139	5765
1389	2L	4847330	4847996	1.068210124969	4847484	0.911588859558	FBgn0031637	192	FBgn0031638	264
1390	3R	22976068	22977012	1.068185806274	22976539	0.852497768402	FBgn0029155	824	FBgn0039488	34141
1391	2L	5461136	5462104	1.06812620163	5461628	0.904540926218	FBgn0005511	13	FBgn0005511	13
1392	2L	10260582	10261654	1.067294120789	10261068	0.941209644079	FBgn0026379	51	FBgn0011305	2514
1393	2R	2523815	2524557	1.067289352417	2523867	0.843817128075	FBgn0029507	200	FBgn0033107	196994
1394	3R	19821160	19822736	1.067168235779	19822066	0.992461989908	FBgn0051184	75	FBgn0051184	75
1395	3R	10336867	10337925	1.067025661469	10337358	0.871614880032	FBgn0038233	56	FBgn0038234	232
1396	3L	22650788	22651895	1.065969944	22651360	0.976168473562	FBgn0037182	58	FBgn0037200	154687
1397	2L	6647569	6648766	1.065871238708	6648218	0.95334193581	FBgn0051635	870	FBgn0031836	37195
1398	3R	17848300	17849429	1.065552711487	17848980	0.929174254922	FBgn0019960	223	FBgn0038925	4218
1399	X	15308965	15310313	1.064435958862	15309608	0.988138771057	FBgn0030646	294	FBgn0030659	107201
1400	2R	4798270	4799255	1.064176082611	4798660	0.888288566044	FBgn0033401	11	FBgn0033400	218
1401	3R	7800066	7801381	1.063694477081	7800840	0.961077276866	FBgn0037971	253	FBgn0037955	152630
1402	X	14413896	14415112	1.062711238861	14414639	0.946573930628	FBgn0030571	94	FBgn0030571	94
1403	3L	576071	577030	1.0622382164	576504	1.062376372019	FBgn0035145	274	FBgn0064191	49287
1404	3R	4809825	4810445	1.06211566925	4810222	0.793961745042	FBgn0037647	193	FBgn0022347	8445
1405	3R	4485616	4486647	1.061920166016	4486026	0.8900476063	FBgn0000171	457	FBgn0000447	6290
1406	3L	21765428	21766174	1.061064243317	21766107	0.842188644409	FBgn0046301	61	FBgn0046301	61
1407	2R	19782738	19784028	1.059482097626	19783368	0.939057378208	FBgn0005636	31	FBgn0034987	87411
1408	3R	1946788	1947552	1.058922529221	1947105	0.889400919278	FBgn0037402	1276	FBgn0003261	112804
1409	3L	20246992	20247638	1.058836936951	20247083	0.881969308853	FBgn0011712	392	FBgn0003124	3237
1410	2R	20733553	20734772	1.056854248047	20734129	0.914541870356	FBgn0001325	86	FBgn0001325	86
1411	3R	14228079	14229115	1.056752681732	14228721	0.833528727293	FBgn0038617	286	FBgn0038609	36343
1412	3R	1459060	1460000	1.056715965271	1459587	0.853270888329	FBgn0037354	241	FBgn0037356	3372
1413	X	6368989	6370191	1.056692123413	6369592	0.938572788239	FBgn0029873	117	FBgn0029873	117
1414	3L	13893826	13894869	1.056261062622	13893969	0.810701211294	FBgn0036386	287	FBgn0036386	287
1415	2R	2997681	2998687	1.055774211884	2998166	0.877467483282	FBgn0015930	3510	FBgn0015930	3510
1416	2L	12189055	12190061	1.055527687073	12189489	0.892542749643	FBgn0032422	11603	FBgn0032408	92979
1417	4	691002	691656	1.055125236511	691459	0.74995128925	FBgn0024728	7621	FBgn0039930	358150
1418	2R	16690394	16691196	1.054374694824	16690748	0.926299788735	FBgn0003891	266	FBgn0034599	14206
1419	3R	1584094	1585463	1.054106712341	1585018	0.969112312093	FBgn0037373	319	FBgn0037372	4523
1420	X	13457963	13459026	1.053914070129	13458473	0.99092652003	FBgn0030504	130	FBgn0030507	43487
1421	2L	5720508	5721312	1.053632497787	5721123	0.788508693377	FBgn0024191	64	FBgn0031739	80846
1422	2L	10231983	10232891	1.05321598053	10232475	0.809125741323	FBgn0032198	36	FBgn0032196	5667
1423	3R	1183127	1184435	1.053086280823	1183806	0.934682032641	FBgn0037314	280	FBgn0003275	13714
1424	2L	8082725	8083621	1.052610397339	8082873	0.863627632459	FBgn0020240	96	FBgn0010287	9976
1425	3R	2905413	2906387	1.052207946777	2905961	0.868166480746	FBgn0010774	165	FBgn0010774	165
1426	X	20320837	20321642	1.051111221313	20321081	0.834553654989	FBgn0031119	1142	FBgn0040649	24225
1427	2R	20251217	20251992	1.050909996033	20251613	0.847210913897	FBgn0050421	201	FBgn0053228	74471
1428	X	11184393	11185291	1.05028963089	11184680	0.776978045702	FBgn0028421	93	FBgn0030291	9592
1429	3R	10103387	10104181	1.050234794617	10103817	0.838431537151	FBgn0003862	8806	FBgn0003862	8806
1430	X	10305565	10306643	1.049144268036	10306081	0.992459088564	FBgn0083167	116	FBgn0083167	116
1431	3R	20899817	20901005	1.049133777618	20900235	0.960186902214	FBgn0039273	327	FBgn0039273	327
1432	3L	11184294	11184958	1.048483371735	11184473	0.827083771045	FBgn0061469	54	FBgn0041094	41783
1433	3L	4086553	4087568	1.048040390015	4087083	0.906621903181	FBgn0035498	16	FBgn0028484	4654
1434	X	19399626	19400617	1.047976970673	19400012	0.750535100698	FBgn0000257	56	FBgn0031032	17567
1435	X	15567709	15568642	1.047830343246	15568444	0.874656970684	FBgn0026666	227	FBgn0030676	1014
1436	2R	14804458	14805435	1.047717094421	14804932	0.944332790375	FBgn0013954	36	FBgn0013954	36
1437	3L	11601342	11602416	1.047636032104	11601935	0.946805757635	FBgn0042138	82	FBgn0036180	18548
1438	X	6332309	6332808	1.047485351562	6332392	0.810700113123	FBgn0029872	2090	FBgn0029873	37317
1439	X	19312949	19314680	1.046870231628	19313568	0.971835893743	FBgn0044030	245	FBgn0044030	245
1440	X	15411313	15412437	1.046448707581	15412015	0.849927116843	FBgn0030658	12	FBgn0030659	4794
1441	2L	17747902	17748600	1.046322345734	17748559	0.805232577854	FBgn0015609	13109	FBgn0032646	251521
1442	X	6615944	6616596	1.04630947113	6616438	0.76007642746	FBgn0029502	34	FBgn0029905	49713
1443	3R	22941795	22942925	1.045509338379	22942547	0.951437108657	FBgn0039489	42	FBgn0039488	149
1444	X	2583404	2584375	1.044929027557	2583827	0.859730124474	FBgn0000520	29	FBgn0024978	4514
1445	3R	15853141	15854220	1.044701337814	15853662	0.811912566423	FBgn0038765	86	FBgn0038768	3880
1446	2R	5933104	5934151	1.044404029846	5933533	0.857279062271	FBgn0053474	513	FBgn0033522	7992
1447	X	15743422	15744120	1.044363975525	15743751	0.771040380001	FBgn0010315	139	FBgn0030703	19722
1448	3L	4225863	4226959	1.044309616089	4226606	0.820875167847	FBgn0011692	338	FBgn0011692	338
1449	3R	4818198	4819356	1.044042348862	4818815	1.028177499771	FBgn0022347	148	FBgn0022347	148
1450	3R	19986683	19987349	1.044037818909	19987027	0.736964861552	FBgn0039157	190	FBgn0013343	55562
1451	3L	2757206	2758202	1.043352127075	2757805	0.839083334979	FBgn0044452	106	FBgn0035370	7277
1452	3R	18678037	18678935	1.043323040009	18678543	0.844803221085	FBgn0039029	7509	FBgn0039013	125921
1453	2R	4143135	4144311	1.042469978333	4143851	0.850683791297	FBgn0033317	76	FBgn0033315	4454
1454	3R	4414580	4415234	1.042421340942	4414774	0.883781689864	FBgn0037599	2436	FBgn0037602	62065
1455	2L	6050240	6051331	1.041447639465	6050682	0.881055623293	FBgn0031769	147	FBgn0031769	147
1456	3R	20475309	20476301	1.041046142578	20475724	0.874172985554	FBgn0039214	51	FBgn0051125	4819
1457	2R	10285506	10286949	1.040364742279	10286355	1.012168705463	FBgn0050478	512	FBgn0050478	512
1458	3R	19759039	19760384	1.040194988251	19759562	0.960310851826	FBgn0039130	75	FBgn0039128	2197
1459	2R	13281426	13282509	1.039979934692	13281920	0.909600538366	FBgn0034277	150	FBgn0003545	18946
1460	X	9344934	9346077	1.039571762085	9345600	0.952540189028	FBgn0030133	258	FBgn0030136	54240
1461	X	17412906	17413755	1.039559841156	17413317	0.923514394199	FBgn0028343	151	FBgn0030851	50096
1462	3R	24460528	24461369	1.039173126221	24460660	0.836910117756	FBgn0039590	125	FBgn0001215	35131
1463	3R	23064198	23065439	1.038927555084	23064890	0.928157582003	FBgn0005696	75	FBgn0005696	75
1464	2L	10430719	10431691	1.037292480469	10431156	0.954398187002	FBgn0004915	188	FBgn0004915	188
1465	2L	10333069	10334384	1.036949157715	10333777	1.065406576792	FBgn0032223	137	FBgn0032222	2314
1466	2R	13383342	13384477	1.036926269531	13383390	0.968438029289	FBgn0003701	2635	FBgn0034282	3483
1467	3R	14123901	14125133	1.036727905273	14124612	0.942198697258	FBgn0010877	6	FBgn0024432	315
1468	2L	7821938	7822602	1.036528587341	7822506	0.825432300568	FBgn0027515	972	FBgn0020618	4746
1469	3R	5300095	5300907	1.0364112854	5300511	0.818376404899	FBgn0037698	994	FBgn0043791	20014
1470	2R	13380161	13381141	1.03639125824	13380625	0.828209540423	FBgn0003701	130	FBgn0034281	4963
1471	3L	7211846	7212732	1.035980701447	7212635	0.92609527376	FBgn0035752	146	FBgn0035752	146
1472	3L	5397	6462	1.035850524902	5930	0.809997749329	FBgn0052475	548	FBgn0035105	162024
1473	3R	10574749	10575679	1.035598754883	10575312	0.759578704834	FBgn0038257	2269	FBgn0038257	2269
1474	X	7152872	7153731	1.035407543182	7152920	0.796198632982	FBgn0024250	257	FBgn0024250	257
1475	X	5543204	5544088	1.035207748413	5543640	0.946047514677	FBgn0029791	784	FBgn0029785	25961
1476	2R	2167578	2168283	1.034912586212	2168208	0.953859996796	FBgn0033081	55	FBgn0033081	55
1477	3R	2892528	2893555	1.034199237823	2893068	0.880591571331	FBgn0037466	78	FBgn0010774	13058
1478	X	7573251	7574535	1.034122467041	7573908	0.906099431655	FBgn0029957	87	FBgn0027553	350
1479	3L	15797140	15798166	1.03406047821	15797600	0.881555725546	FBgn0036536	119	FBgn0036537	3045
1480	2L	2236459	2237376	1.033701896667	2236919	0.897370845079	FBgn0031408	93	FBgn0031395	44547
1481	2R	10442554	10443364	1.032309532166	10443004	0.862154736238	FBgn0033983	5159	FBgn0033987	35173
1482	3R	2099606	2100344	1.032242774963	2100105	0.826208187984	FBgn0037419	4148	FBgn0053097	93905
1483	X	16911068	16912153	1.031253814697	16911723	0.814171403646	FBgn0054014	94	FBgn0054014	94
1484	2L	8684734	8686268	1.03062915802	8685642	1.007199063021	FBgn0032059	312	FBgn0032059	312
1485	2R	5589644	5590892	1.030408859253	5590269	0.879499519573	FBgn0033483	91	FBgn0033483	91
1486	3L	15089902	15090957	1.029815673828	15090461	0.983506011963	FBgn0036481	116	FBgn0025776	81125
1487	2R	3579556	3580525	1.029584884644	3579638	0.858868217468	FBgn0020279	156	FBgn0021814	12210
1488	2L	13394580	13395757	1.029293060303	13395264	0.939222600725	FBgn0032518	149	FBgn0032518	149
1489	2R	8683453	8684690	1.028433799744	8684010	0.938903051264	FBgn0033800	397	FBgn0033802	17709
1490	3R	23224154	23224804	1.028273105621	23224642	0.840131456202	FBgn0040613	9238	FBgn0039509	110425
1491	3R	21084025	21085158	1.02814912796	21084536	0.919956375571	FBgn0039303	83	FBgn0039306	7093
1492	3L	22805029	22806134	1.027945995331	22805607	0.94094321307	FBgn0010348	291	FBgn0037200	440
1493	2L	10246763	10247791	1.027499198914	10246845	0.978865814209	FBgn0024248	219	FBgn0004419	7519
1494	2R	870332	871508	1.02725481987	871154	0.948178100586	FBgn0033021	663	FBgn0033021	663
1495	2R	3317723	3318555	1.02721118927	3318174	0.779215980979	FBgn0033224	38	FBgn0033210	130009
1496	X	10318227	10319266	1.026458740234	10318575	0.77875161171	FBgn0030205	228	FBgn0083167	12610
1497	3L	6716452	6717268	1.025528430939	6716867	0.908326596022	FBgn0052393	229	FBgn0035713	9366
1498	X	8934376	8935398	1.025182247162	8934915	0.897903664907	FBgn0030086	366	FBgn0030086	366
1499	3L	8508480	8509494	1.025121688843	8508994	0.875935047865	FBgn0035909	95	FBgn0024236	9803
1500	2R	11446285	11447249	1.025031089783	11446818	0.81361541748	FBgn0034049	26	FBgn0034050	2933
1501	X	9068221	9069125	1.023744821548	9068334	0.933499292894	FBgn0030106	144	FBgn0000077	24223
1502	2L	2579609	2580855	1.023635864258	2580076	0.88094031016	FBgn0031436	118	FBgn0031436	118
1503	2R	6324081	6324854	1.023434638977	6324805	0.917818546295	FBgn0027499	27	FBgn0027499	27
1504	X	16976232	16977171	1.022948741913	16976730	0.859546542168	FBgn0028581	125	FBgn0065049	2071
1505	2L	8307584	8308783	1.022915840149	8308330	0.922967602225	FBgn0032016	110	FBgn0032016	110
1506	3R	21495037	21495692	1.022579193115	21495638	0.873592800564	FBgn0039354	4107	FBgn0039359	15175
1507	3R	27044807	27045765	1.021967411041	27045158	0.840524107218	FBgn0039830	199	FBgn0039830	199
1508	3R	5626521	5627298	1.021920204163	5626666	0.835964116183	FBgn0037758	107	FBgn0065050	22460
1509	X	10722535	10723512	1.021709918976	10723105	0.838897284339	FBgn0030245	80	FBgn0030241	23013
1510	3L	854879	856065	1.021207809448	855444	0.953885449304	FBgn0052479	9	FBgn0035164	34398
1511	X	15459863	15460857	1.021158218384	15460180	0.817421106192	FBgn0003463	297	FBgn0003463	297
1512	3L	3357286	3358276	1.020728111267	3357724	0.915564894676	FBgn0027616	26	FBgn0027616	26
1513	X	17169928	17170679	1.019952297211	17170015	0.830410528183	FBgn0004854	21497	FBgn0000163	175139
1514	X	9002862	9003886	1.018948554993	9003412	0.861828744411	FBgn0014868	320	FBgn0014868	320
1515	2R	19201093	19202126	1.018676280975	19201747	0.807280600071	FBgn0016762	149	FBgn0016762	149
1516	2R	3591422	3592198	1.018442630768	3591617	0.862607717514	FBgn0021814	231	FBgn0021814	231
1517	3R	3074975	3076042	1.018239736557	3075438	0.834873199463	FBgn0037491	19	FBgn0037481	94540
1518	3R	4671359	4672498	1.018047332764	4672067	0.849154889584	FBgn0011966	15535	FBgn0011966	15535
1519	X	11200580	11201320	1.017758369446	11200803	0.795479570116	FBgn0000499	296	FBgn0000499	296
1520	3R	14144421	14145118	1.01761341095	14145000	0.858425617218	FBgn0038603	4871	FBgn0038601	17542
1521	X	8060847	8061758	1.017363071442	8061345	0.824237134722	FBgn0030025	24575	FBgn0030028	55295
1522	2R	19058121	19059343	1.017311096191	19058815	0.941545830833	FBgn0010501	100	FBgn0010501	100
1523	2L	819331	820523	1.016903877258	819804	0.930428266525	FBgn0015621	160	FBgn0015621	160
1524	3L	15919957	15920559	1.016440868378	15920518	0.925296942393	FBgn0036545	84	FBgn0036545	84
1525	3L	20152020	20152686	1.016316890717	20152221	0.932066758474	FBgn0036952	2017	FBgn0036959	22891
1526	2L	6610479	6612187	1.015689134598	6611207	0.93154815038	FBgn0031836	184	FBgn0031836	184
1527	X	5534972	5535764	1.015567779541	5535053	0.946122932434	FBgn0000394	180	FBgn0029785	17374
1528	3L	15584710	15585590	1.015096664429	15584960	0.810945180746	FBgn0036522	258	FBgn0036519	9313
1529	3L	23271411	23272255	1.014518737793	23272141	0.802463626862	FBgn0010215	195	FBgn0024733	242826
1530	3R	4166170	4167297	1.014145851135	4166811	0.91782027483	FBgn0004908	11	FBgn0040529	48
1531	3L	681985	683212	1.01309132576	682631	0.96524589202	FBgn0035157	44	FBgn0035156	6184
1532	3R	11745860	11746511	1.013065814972	11746411	0.938561829654	FBgn0038385	224	FBgn0038385	224
1533	3L	4117759	4118592	1.012862682343	4118214	0.791084457846	FBgn0035500	132	FBgn0004574	4519
1534	3R	27494896	27495591	1.012631654739	27494986	0.874661710527	FBgn0039863	29	FBgn0039867	67678
1535	3R	11103230	11104546	1.011074066162	11103910	0.974327921867	FBgn0027378	79	FBgn0027378	79
1536	X	13445431	13446306	1.010345458984	13445864	0.847442997826	FBgn0030500	49	FBgn0030507	56096
1537	X	10323579	10324547	1.009509563446	10323959	0.861850840705	FBgn0030208	92	FBgn0052680	14996
1538	X	12429377	12430231	1.009289264679	12430113	0.870026063919	FBgn0030403	537	FBgn0015024	57607
1539	2R	13642903	13643645	1.008975505829	13643566	0.966004689535	FBgn0040465	203	FBgn0001222	5928
1540	X	15565711	15566750	1.008484363556	15566208	0.882889300585	FBgn0030675	89	FBgn0030675	89
1541	3R	23098258	23099893	1.008313179016	23098808	0.970400193158	FBgn0002441	187	FBgn0039505	618
1542	2L	14354581	14355632	1.007613420486	14354937	0.816499114037	FBgn0028529	143	FBgn0028529	143
1543	2L	17496426	17497865	1.007594585419	17497270	1.01054760615	FBgn0013810	126	FBgn0032646	232
1544	3R	1180304	1180956	1.007247924805	1180597	0.773388087749	FBgn0037312	128	FBgn0003275	16923
1545	2L	567862	568767	1.007031440735	568316	0.801752427045	FBgn0031266	30	FBgn0021874	154
1546	3R	3429479	3430250	1.006801605225	3429708	0.795640798715	FBgn0037509	245	FBgn0003885	73331
1547	3R	6718797	6719883	1.00675201416	6719363	0.894231852363	FBgn0037855	111	FBgn0037855	111
1548	3L	4305247	4305922	1.00617980957	4305878	0.919631322225	FBgn0035532	116	FBgn0035532	116
1549	2R	15011632	15012323	1.005969524384	15011675	0.833022642136	FBgn0034453	55	FBgn0034447	44303
1550	2R	11901139	11901794	1.005683898926	11901326	0.920949385716	FBgn0053960	12464	FBgn0022070	38965
1551	3L	19962472	19963241	1.005177974701	19963146	0.938923597336	FBgn0036932	353	FBgn0036918	105612
1552	3R	5240842	5241592	1.005108833313	5241467	0.870507933877	FBgn0024515	2197	FBgn0037686	14489
1553	3R	26388442	26389421	1.004581451416	26388766	0.812915891409	FBgn0039787	16388	FBgn0039767	134768
1554	3L	17344227	17345300	1.004383563995	17344665	0.868204938041	FBgn0036715	123	FBgn0026197	22052
1555	X	19485725	19487007	1.004343986511	19486164	0.861154675484	FBgn0031052	80	FBgn0031047	13347
1556	X	5582358	5583660	1.003988742828	5582959	0.922245811014	FBgn0052758	316	FBgn0029799	14801
1557	3L	4091359	4092413	1.003818511963	4091761	0.922368335724	FBgn0028484	24	FBgn0028484	24
1558	2R	13213690	13214771	1.003519296646	13214139	1.034897243275	FBgn0063381	68	FBgn0063381	68
1559	2L	8126231	8127349	1.00301027298	8126731	0.900099627177	FBgn0031987	128	FBgn0051607	22219
1560	3R	16459937	16461214	1.002292871475	16460537	0.912270097172	FBgn0015279	107	FBgn0051506	29983
1561	3L	7222953	7223681	1.002271175385	7223048	0.91206741333	FBgn0012058	238	FBgn0035754	1422
1562	3R	11819832	11820863	1.002098083496	11820811	0.866615613302	FBgn0003507	8888	FBgn0003507	8888
1563	3R	4478032	4479159	1.002046585083	4478446	0.844101485084	FBgn0037603	292	FBgn0037603	292
1564	4	795122	796282	1.001519203186	795531	0.824898102704	FBgn0039923	13697	FBgn0039930	254078
1565	2R	14360849	14361732	1.001326084137	14361176	0.795389455907	FBgn0034400	450	FBgn0010651	42586
1566	X	2443919	2444986	1.001256465912	2444353	0.976434304164	FBgn0001404	304	FBgn0011606	15855
1567	X	16787072	16787905	1.001156330109	16787604	0.795666472117	FBgn0030808	4411	FBgn0030806	10805
1568	3L	9703419	9704207	1.000387191772	9704115	0.788277489798	FBgn0019644	191	FBgn0044049	74110
1569	X	4782707	4783603	1.000106811523	4782833	0.869764041901	FBgn0029738	1446	FBgn0029738	1446
1570	2L	13792993	13793687	1.00004863739	13793110	0.812908315659	FBgn0028538	437	FBgn0028932	9653
1571	3L	10469960	10471125	1.000023841858	10470514	0.856831720897	FBgn0052064	5706	FBgn0000629	141563
1572	2L	16715605	16716611	0.999691009521	16716097	0.900241599363	FBgn0000409	294	FBgn0032596	11961
1573	2R	19531305	19532018	0.998960733414	19531344	0.793206108941	FBgn0022708	454	FBgn0022708	454
1574	3L	9450291	9450997	0.998581886292	9450739	0.768994776408	FBgn0011327	181	FBgn0011327	181
1575	X	11551919	11553097	0.997747421265	11552532	0.881134351095	FBgn0030328	269	FBgn0030328	269
1576	3R	11874900	11876754	0.997403621674	11876270	0.870226467357	FBgn0027948	275	FBgn0038396	877
1577	2R	4763449	4764086	0.997282028198	4763966	0.884925365448	FBgn0050343	140	FBgn0033400	34476
1578	3R	20891171	20892050	0.997109413147	20891808	0.818385907582	FBgn0039270	282	FBgn0039270	282
1579	X	4692087	4692836	0.996967315674	4692446	0.849597994486	FBgn0029729	21205	FBgn0029738	88941
1580	2R	4412769	4413789	0.996442079544	4413296	0.894503861666	FBgn0004921	80	FBgn0033341	111
1581	3R	3803198	3803857	0.996301651001	3803805	0.862133661906	FBgn0037533	317	FBgn0037550	148250
1582	X	11139723	11140622	0.996090888977	11139951	0.88626227012	FBgn0030284	15075	FBgn0003411	27613
1583	X	10344752	10345492	0.994468688965	10345139	0.853428423405	FBgn0052680	6184	FBgn0052680	6184
1584	3L	16559800	16560424	0.993407249451	16560250	0.848437203301	FBgn0027500	51	FBgn0027500	51
1585	3L	1601496	1602325	0.989287853241	1601949	0.821784909566	FBgn0035244	25	FBgn0035248	27125
1586	X	16112086	16112757	0.989200115204	16112534	0.815275559059	FBgn0000536	270	FBgn0030733	7745
1587	3L	17380428	17381848	0.987626552582	17381284	0.935499995947	FBgn0027660	5487	FBgn0027660	5487
1588	3L	9828573	9829826	0.987449169159	9829337	0.883642323812	FBgn0004390	111	FBgn0015618	16740
1589	3L	2412854	2413654	0.987434864044	2413530	0.972106673501	FBgn0052306	16000	FBgn0053231	35158
1590	2R	2919002	2919832	0.986740112305	2919405	0.880211549647	FBgn0033166	229	FBgn0033159	25723
1591	2L	6956432	6957478	0.986395359039	6956916	0.874984348522	FBgn0031874	44	FBgn0031875	94
1592	3R	11789067	11789919	0.98606967926	11789565	0.790524800618	FBgn0038388	6	FBgn0038388	6
1593	3R	22361769	22362537	0.984811782837	22361864	0.777548260159	FBgn0026178	204	FBgn0039449	181243
1594	3L	8077613	8078531	0.98442363739	8078077	0.849725378884	FBgn0028379	5039	FBgn0035838	17371
1595	2R	5141943	5142601	0.984002590179	5142084	0.840812076222	FBgn0067697	8988	FBgn0010342	39445
1596	3L	21374592	21375304	0.98354434967	21375229	0.862605730693	FBgn0037082	65	FBgn0014143	35168
1597	3R	11197178	11198174	0.983392715454	11197642	0.902501732111	FBgn0038331	39	FBgn0038332	256
1598	2L	5059517	5060295	0.982951164246	5059570	0.979101498922	FBgn0028694	246	FBgn0028694	246
1599	3L	18587193	18588195	0.982815742493	18587682	0.841864109039	FBgn0013717	215	FBgn0036800	271
1600	3L	4544725	4545415	0.981725215912	4545285	0.877246570587	FBgn0040700	4252	FBgn0015805	62279
1601	X	503984	504815	0.981086730957	504402	0.821788170758	FBgn0025638	294	FBgn0025638	294
1602	2R	1178594	1179741	0.980873584747	1179192	0.947204561795	FBgn0033032	32	FBgn0033032	32
1603	3R	1604469	1605160	0.980001926422	1605110	0.800677418709	FBgn0037374	79	FBgn0028690	10101
1604	3L	7309003	7309659	0.979860305786	7309608	0.88759626661	FBgn0035765	437	FBgn0011640	3605
1605	X	15691169	15692370	0.979585647583	15691875	0.993564549614	FBgn0002914	117	FBgn0002914	117
1606	3L	3797291	3798143	0.979132652283	3797610	0.880165036519	FBgn0004888	107	FBgn0035464	2809
1607	3R	19583601	19584346	0.978163719177	19583959	0.796700805426	FBgn0028475	99	FBgn0028684	5359
1608	X	17297751	17298632	0.976824760437	17298144	0.859530031681	FBgn0030841	11664	FBgn0030851	165269
1609	3L	1760209	1761437	0.976728439331	1760801	0.935253760394	FBgn0035271	94	FBgn0035271	94
1610	3L	16740806	16741472	0.976509094238	16741182	0.757761597633	FBgn0036660	3792	FBgn0036660	3792
1611	2R	4496866	4497950	0.976007938385	4497416	0.926651509603	FBgn0033359	45	FBgn0033357	33915
1612	3L	1647961	1648873	0.975946426392	1648369	0.850775718689	FBgn0035253	223	FBgn0026372	3840
1613	2L	2549433	2550321	0.975094079971	2549830	0.925444424152	FBgn0031431	3014	FBgn0026778	25221
1614	2L	13191770	13192438	0.974961280823	13191897	0.821477283131	FBgn0032479	52	FBgn0032476	14725
1615	3R	26948789	26949566	0.974697113037	26948842	0.781393623352	FBgn0039819	397	FBgn0010808	69208
1616	3L	20967695	20968720	0.973748207092	20968114	0.948672294617	FBgn0037046	67	FBgn0037044	6378
1617	3R	20850294	20851189	0.973098278046	20850768	0.878807909348	FBgn0039259	41	FBgn0039259	41
1618	3R	19644599	19645568	0.972604751587	19645045	0.848616992726	FBgn0053111	91	FBgn0004187	7011
1619	3L	11806669	11807740	0.972305774689	11807100	0.85191231966	FBgn0000404	424	FBgn0000404	424
1620	3L	14934292	14935280	0.972276210785	14934689	0.823073625565	FBgn0026320	83	FBgn0026320	83
1621	3L	23184092	23185184	0.971971988678	23184616	0.931955305735	FBgn0037212	1746	FBgn0024733	155301
1622	2L	15556609	15557406	0.971945762634	15556680	0.91205573082	FBgn0028880	10279	FBgn0003448	82482
1623	2R	7841080	7842302	0.971160888672	7841597	0.913653598112	FBgn0033713	568	FBgn0020377	114465
1624	3L	1500265	1501597	0.970674037933	1501037	0.895399542416	FBgn0011204	267	FBgn0028577	14916
1625	3L	12645515	12646491	0.970185279846	12646036	0.833070614759	FBgn0014343	21659	FBgn0036306	82668
1626	X	9424696	9425613	0.970152854919	9424806	0.90498418808	FBgn0052699	390	FBgn0030137	23109
1627	3L	20574730	20575297	0.97000837326	20574844	0.876945654551	FBgn0037014	3773	FBgn0001320	54360
1628	X	19431537	19432493	0.969324588776	19431772	0.790426034194	FBgn0031035	196	FBgn0031035	196
1629	2R	3749152	3750058	0.969319820404	3749273	0.849673661319	FBgn0013726	191	FBgn0010109	5133
1630	2R	19214196	19215285	0.96875667572	19214785	0.80526415507	FBgn0002174	323	FBgn0002174	323
1631	2R	13241169	13242374	0.968502998352	13241973	0.824279588812	FBgn0034266	138	FBgn0003545	21001
1632	X	9042572	9043573	0.967185497284	9043156	0.808470129967	FBgn0030101	1474	FBgn0030099	5266
1633	X	332875	333685	0.967147350311	333100	0.852712924664	FBgn0001337	314	FBgn0000570	46942
1634	2R	6411718	6412568	0.966813087463	6412479	0.881106805801	FBgn0033570	1311	FBgn0033570	1311
1635	3R	16923119	16924157	0.966377258301	16923503	0.827672213316	FBgn0038853	24	FBgn0010770	18455
1636	2R	3676153	3677090	0.965809822083	3676679	0.812382962969	FBgn0021995	19	FBgn0050373	200
1637	3L	14751033	14751685	0.965383052826	14751515	0.903381427129	FBgn0036449	167	FBgn0036449	167
1638	3R	15702793	15703818	0.964243888855	15703345	0.922871176402	FBgn0038742	125	FBgn0038741	206
1639	2R	14960441	14961129	0.964025497437	14960699	0.7746910731	FBgn0023211	440	FBgn0023211	440
1640	3L	17398036	17398914	0.963806629181	17398162	0.88382694938	FBgn0042641	285	FBgn0042641	285
1641	2L	7993661	7994534	0.963581562042	7994179	0.770646989346	FBgn0031969	3	FBgn0031977	35285
1642	3L	4245002	4246774	0.963485717773	4246258	0.969118022919	FBgn0035521	68	FBgn0035521	68
1643	3R	17860528	17862036	0.961964130402	17861306	0.958148032427	FBgn0038928	1102	FBgn0038928	1102
1644	3L	6462216	6462864	0.961664438248	6462263	0.947564707862	FBgn0035702	25	FBgn0020251	7414
1645	3R	2205165	2206556	0.961397171021	2205895	0.936019813313	FBgn0027514	155	FBgn0027514	155
1646	3L	15059386	15060109	0.961224555969	15059928	0.871669475849	FBgn0036476	50	FBgn0025776	50592
1647	3L	14726568	14727540	0.961123466492	14727186	0.814130365849	FBgn0036446	118	FBgn0036449	24496
1648	3R	20720215	20720931	0.960842132568	20720335	0.842469930649	FBgn0051121	8	FBgn0015625	23718
1649	3R	14238453	14239087	0.960391283035	14238967	0.824797933752	FBgn0051122	378	FBgn0038609	46589
1650	3R	19811841	19813043	0.959551334381	19812308	0.915084123611	FBgn0039135	17	FBgn0053108	9085
1651	3L	8089724	8090591	0.959532737732	8089848	0.861181879044	FBgn0011744	1	FBgn0035838	5600
1652	X	1936372	1937367	0.95934343338	1936751	0.792891263962	FBgn0040395	17	FBgn0025626	15459
1653	2L	2380465	2381813	0.959163188934	2381075	0.921464473009	FBgn0031421	65	FBgn0028485	15740
1654	2R	12519612	12520493	0.958863735199	12519732	0.798915949735	FBgn0026402	230	FBgn0026402	230
1655	2R	11405385	11406548	0.958822727203	11405816	0.855741725248	FBgn0003425	99	FBgn0003425	99
1656	X	10602314	10603181	0.958188056946	10602683	0.795933842659	FBgn0030230	201	FBgn0052672	10870
1657	X	11213080	11213987	0.957565307617	11213279	0.810645182927	FBgn0004864	36	FBgn0027359	400
1658	3L	20628605	20629828	0.957152843475	20629266	0.981074273586	FBgn0001320	62	FBgn0001320	62
1659	2L	19047179	19047968	0.956832885742	19047856	0.915318131447	FBgn0000486	97	FBgn0000486	97
1660	3R	11171231	11172315	0.956478118896	11171706	0.810640839969	FBgn0019925	199	FBgn0013269	12842
1661	3L	6725902	6726672	0.955978393555	6726267	0.824880510569	FBgn0035713	34	FBgn0035713	34
1662	2R	3883487	3884400	0.955876350403	3883972	0.808185249567	FBgn0033287	1086	FBgn0010109	139832
1663	X	3690724	3691769	0.954638004303	3691325	0.952461433411	FBgn0000542	9992	FBgn0000542	9992
1664	3R	2641604	2642485	0.954409599304	2642333	0.872442126274	FBgn0051485	2727	FBgn0046833	7037
1665	3R	5462804	5463518	0.954097270966	5462882	0.795488270846	FBgn0003334	447	FBgn0003334	447
1666	3R	27230408	27231430	0.953985214233	27231065	0.822181135416	FBgn0004834	94	FBgn0039831	184639
1667	2R	9440860	9441970	0.953882694244	9441381	0.865133341621	FBgn0013733	16636	FBgn0033886	34930
1668	2R	1160026	1161091	0.952773571014	1160517	0.759220746847	FBgn0033028	346	FBgn0027507	510
1669	3L	12503653	12504561	0.952735900879	12504207	0.771473632139	FBgn0036298	56	FBgn0004926	3523
1670	2L	5042768	5043524	0.952326774597	5042845	0.832943630219	FBgn0053995	424	FBgn0022023	10364
1671	3R	11272660	11273434	0.951904296875	11272769	0.79990716414	FBgn0000047	7059	FBgn0067339	29264
1672	3L	14722886	14723832	0.950710296631	14723363	0.941105484962	FBgn0013263	2945	FBgn0036449	28319
1673	3L	22201280	22201900	0.950525760651	22201483	0.837415585151	FBgn0004179	381	FBgn0037156	969
1674	3L	14016004	14016778	0.950372695923	14016650	0.891654253006	FBgn0036405	162	FBgn0036405	162
1675	2L	1517492	1518505	0.949656963348	1518060	0.874115495121	FBgn0001174	124	FBgn0001174	124
1676	2R	19252162	19253240	0.949440002441	19252588	0.831017229292	FBgn0000562	1837	FBgn0002174	38126
1677	3R	25632091	25632935	0.949316501617	25632334	0.786875788371	FBgn0002924	515	FBgn0002924	515
1678	3R	3306903	3307604	0.949282646179	3307563	0.93990789141	FBgn0012001	5866	FBgn0037504	8067
1679	3L	16575026	16575930	0.948775291443	16575546	0.8181656003	FBgn0002284	134	FBgn0002284	134
1680	3R	17496862	17497752	0.948390007019	17497370	0.839200586081	FBgn0004493	102	FBgn0004493	102
1681	2R	11454325	11455217	0.948072433472	11454847	0.961777448654	FBgn0034051	89	FBgn0034050	5096
1682	X	1762097	1762953	0.947368621826	1762544	0.817863744848	FBgn0023509	1855	FBgn0023509	1855
1683	3R	2969679	2970489	0.94720697403	2970141	0.807685094721	FBgn0037477	256	FBgn0037481	10757
1684	3R	22190447	22191263	0.947000741959	22191216	0.882241778904	FBgn0039421	20029	FBgn0039406	306231
1685	X	19498138	19498881	0.946997642517	19498489	0.799246162176	FBgn0031054	15	FBgn0031057	19196
1686	3L	473670	474801	0.945951461792	474330	0.903153363396	FBgn0001316	49791	FBgn0035140	50053
1687	3R	9727096	9727803	0.945880889893	9727146	0.847348001268	FBgn0000576	435	FBgn0000576	435
1688	3R	18353813	18354830	0.945772171021	18354154	0.805406242609	FBgn0038981	229	FBgn0024558	54796
1689	2L	573884	574771	0.945636749268	574340	0.798572953542	FBgn0031267	108	FBgn0031267	108
1690	2L	10769465	10770267	0.945251464844	10769737	0.804294109344	FBgn0032298	227	FBgn0032298	227
1691	3L	15802319	15803374	0.944124221802	15802914	0.876330763102	FBgn0036538	175	FBgn0036538	175
1692	X	11499014	11499886	0.944108486176	11499761	0.87830991745	FBgn0030323	16561	FBgn0030322	46169
1693	X	10440716	10441492	0.943263053894	10440798	0.824375915527	FBgn0001206	236	FBgn0052680	101843
1694	3L	19072969	19073695	0.942694664001	19073531	0.784315427144	FBgn0036851	2126	FBgn0036844	21850
1695	X	9127850	9128746	0.942000865936	9128009	0.872110247612	FBgn0040236	311	FBgn0030122	9371
1696	X	4531426	4532360	0.940403461456	4531889	0.814196205139	FBgn0022768	219	FBgn0022768	219
1697	X	4532744	4533927	0.939982414246	4533582	0.860926008224	FBgn0011760	544	FBgn0022768	1474
1698	3R	25822764	25824047	0.939775466919	25823341	0.807983779907	FBgn0039732	45	FBgn0039732	45
1699	3R	4475972	4477027	0.93939447403	4476633	0.828168784871	FBgn0024326	117	FBgn0037602	206
1700	3L	8160425	8161309	0.9391040802	8160853	0.852763652802	FBgn0035850	95	FBgn0035850	95
1701	3R	17959134	17959863	0.938644886017	17959773	0.864148426056	FBgn0051163	193	FBgn0053335	30967
1702	X	6196981	6198041	0.938614845276	6197498	0.837292194366	FBgn0026708	1633	FBgn0029868	1863
1703	3L	2355313	2355990	0.937644004822	2355363	0.831302583218	FBgn0035333	129	FBgn0035334	368
1704	2L	9890320	9891476	0.93740940094	9890914	0.935023868785	FBgn0032153	114	FBgn0032153	114
1705	3R	7494883	7495874	0.937398910522	7495363	0.879171427558	FBgn0037928	2036	FBgn0037921	43997
1706	2L	21091639	21092680	0.936438560486	21092168	0.924963866963	FBgn0040297	24	FBgn0023388	37777
1707	3R	5811430	5812091	0.936239719391	5812000	0.913075304031	FBgn0037770	223	FBgn0037770	223
1708	2R	13365333	13366077	0.936201095581	13366029	0.814084582859	FBgn0050323	2271	FBgn0034281	9633
1709	3R	254859	255536	0.935795545578	254942	0.907672595978	FBgn0037248	112	FBgn0037249	4710
1710	3R	1614703	1615394	0.935327529907	1614951	0.766541038241	FBgn0037376	235	FBgn0028690	260
1711	3R	14024623	14025741	0.935131072998	14025365	0.901258349419	FBgn0011481	48	FBgn0038585	24084
1712	2R	17194897	17195869	0.933896064758	17195229	0.760028076172	FBgn0003687	7	FBgn0003687	7
1713	3L	14515702	14516555	0.932502746582	14515791	0.864680555132	FBgn0036428	439	FBgn0028418	10232
1714	2R	6053544	6054235	0.93238067627	6053584	0.888653755188	FBgn0005630	1491	FBgn0004399	16133
1715	X	12954340	12955759	0.93174123764	12955100	0.953423500061	FBgn0003193	6026	FBgn0025463	38415
1716	3L	5187688	5188356	0.931386947632	5188232	0.843113040924	FBgn0035598	20194	FBgn0035602	152200
1717	2L	10871972	10872794	0.931020259857	10872276	0.803442001343	FBgn0032311	2036	FBgn0024227	14194
1718	X	14582765	14583666	0.930976867676	14583445	0.801405723278	FBgn0015774	234	FBgn0052590	89527
1719	2R	6805365	6806105	0.930468082428	6805583	0.798632181608	FBgn0033609	72	FBgn0040763	4721
1720	2R	20067927	20068923	0.929900169373	20068331	0.782133102417	FBgn0016687	356	FBgn0035031	37264
1721	X	5510744	5511837	0.928108692169	5511201	0.877100110054	FBgn0029783	5	FBgn0029783	5
1722	X	19332187	19332886	0.927556037903	19332765	0.869959592819	FBgn0027621	3323	FBgn0040890	3619
1723	3L	1541633	1542616	0.92714214325	1541685	0.909995714823	FBgn0035233	82	FBgn0035233	82
1724	2L	3028646	3029624	0.927057266235	3029579	0.905230840047	FBgn0031494	322	FBgn0031494	322
1725	3L	12728285	12729145	0.926741600037	12729097	0.871258099874	FBgn0052113	4	FBgn0036306	393
1726	X	11720562	11721430	0.926305770874	11721351	0.962322447035	FBgn0030350	134	FBgn0030350	134
1727	2L	2272784	2273674	0.925575256348	2272834	0.985617756844	FBgn0042188	3741	FBgn0031395	80462
1728	3R	27878067	27878977	0.925555706024	27878587	0.780118147532	FBgn0002780	793	FBgn0002780	793
1729	4	1071129	1072041	0.923561096191	1071845	0.811668940953	FBgn0004624	2108	FBgn0011642	9321
1730	3R	18187335	18188601	0.923253059387	18188201	0.868941754103	FBgn0038948	54	FBgn0038948	54
1731	2R	13087364	13088288	0.923139095306	13087876	0.829501599073	FBgn0016701	131	FBgn0029079	17953
1732	2L	21202145	21203386	0.92283821106	21203023	0.898203262916	FBgn0003930	252	FBgn0003930	252
1733	3L	5695072	5695864	0.922478675842	5695746	0.794987938621	FBgn0052414	18826	FBgn0065058	41623
1734	3R	11992570	11993246	0.921535491943	11993197	0.850643687778	FBgn0038404	4682	FBgn0011253	104979
1735	2L	22079589	22080574	0.921026706696	22080041	0.815708220005	FBgn0051703	11775	FBgn0032979	76713
1736	3L	8113961	8114648	0.920816421509	8114518	0.804724606601	FBgn0002899	2757	FBgn0042112	15458
1737	2L	10203689	10204794	0.920718669891	10204344	0.79427579244	FBgn0032190	37	FBgn0032190	37
1738	3R	18983106	18984044	0.919800281525	18983538	0.809852540493	FBgn0004395	54	FBgn0051457	29832
1739	X	657958	659062	0.918975830078	658500	0.87503304201	FBgn0015799	222	FBgn0025617	4393
1740	2L	11989379	11990305	0.9187707901	11990209	0.847479078505	FBgn0032390	245	FBgn0032390	245
1741	3L	1018007	1018966	0.918468952179	1018523	0.941137154897	FBgn0024277	116	FBgn0035164	197477
1742	3R	11629340	11630049	0.918460607529	11629420	0.88659758038	FBgn0026616	554	FBgn0038364	9902
1743	3R	24938685	24939259	0.918391466141	24939069	0.823043566484	FBgn0039635	276	FBgn0039633	16360
1744	3L	19219995	19221095	0.91704082489	19220468	0.966233618119	FBgn0040075	139	FBgn0036853	152
1745	X	15175572	15176690	0.916774749756	15176244	0.833414452417	FBgn0030629	196	FBgn0004924	22815
1746	3R	11636131	11636712	0.91649723053	11636222	0.911845779419	FBgn0026616	6248	FBgn0038364	16704
1747	2R	13238100	13238756	0.915609359741	13238669	0.873662100898	FBgn0034264	493	FBgn0063386	20704
1748	3L	1529524	1530220	0.914710998535	1529669	0.826475363511	FBgn0041342	56	FBgn0035233	12098
1749	X	2105446	2106488	0.914216041565	2106433	0.821251869202	FBgn0000377	296	FBgn0000377	296
1750	3L	7740681	7741529	0.91415977478	7741136	0.81950129403	FBgn0052371	1163	FBgn0035823	127691
1751	2R	20033462	20034190	0.913722038269	20033547	0.873136329651	FBgn0035016	147	FBgn0019886	10657
1752	3L	7288005	7288660	0.913640022278	7288539	0.83032282916	FBgn0035760	5478	FBgn0035763	14266
1753	2R	9377515	9378292	0.913011074066	9377593	0.842188453674	FBgn0033883	316	FBgn0033883	316
1754	X	13221109	13221892	0.912870407104	13221426	0.768934845924	FBgn0026749	95	FBgn0026749	95
1755	2R	1261255	1262170	0.912772893906	1261790	0.866231918335	FBgn0022288	126	FBgn0033035	56548
1756	4	348990	349796	0.912749767303	349633	0.96585893631	FBgn0054036	2697	FBgn0026777	21286
1757	2R	19464261	19464926	0.91136932373	19464446	0.820988552911	FBgn0034940	557	FBgn0034938	2831
1758	2R	8648341	8649739	0.910929679871	8648945	0.862647473812	FBgn0033795	81	FBgn0033802	52774
1759	2L	8436874	8437937	0.909849643707	8437524	0.816743486068	FBgn0043002	113	FBgn0051894	11406
1760	2R	7721432	7722303	0.909154415131	7721864	0.840552210808	FBgn0033699	5129	FBgn0033699	5129
1761	2R	5763965	5764692	0.90843629837	5764048	0.842184400558	FBgn0003660	174	FBgn0033486	134542
1762	2R	4899608	4900253	0.907993793488	4900162	0.917267203331	FBgn0010549	2558	FBgn0028473	10401
1763	3R	4890469	4891170	0.90767455101	4891041	0.861034653404	FBgn0037661	140	FBgn0037660	222
1764	2R	14512244	14512986	0.907160282135	14512580	0.807451188564	FBgn0034412	10376	FBgn0041702	25279
1765	X	1745705	1747031	0.905573368073	1746342	0.957557559013	FBgn0023519	113	FBgn0023519	113
1766	2R	3685407	3686355	0.905567169189	3686158	0.834183289455	FBgn0033274	732	FBgn0050373	9679
1767	X	6135725	6136590	0.905556201935	6136088	0.818703919649	FBgn0028685	391	FBgn0028685	391
1768	3R	24314528	24315169	0.905295372009	24314853	0.744806945324	FBgn0013813	2178	FBgn0000659	95952
1769	X	22058202	22059097	0.902829647064	22058701	0.977414998141	FBgn0000719	118	FBgn0031186	400716
1770	3R	3436462	3437278	0.902216911316	3437105	0.802463704889	FBgn0037509	7642	FBgn0003885	80728
1771	3L	1628643	1629341	0.902099132538	1629254	0.91841173172	FBgn0035248	180	FBgn0035248	180
1772	X	8736778	8737581	0.90204334259	8737140	0.808366060257	FBgn0011661	6406	FBgn0030061	176953
1773	3R	3825145	3825887	0.900329589844	3825840	0.802020602756	FBgn0037535	73	FBgn0037550	126215
1774	3L	8263416	8264114	0.900140762329	8263535	0.843182607131	FBgn0027569	269	FBgn0035872	25899
1775	3L	254749	255588	0.898641586304	255406	0.832744671748	FBgn0029002	234	FBgn0035121	7496
1776	2L	87042	87924	0.898029327393	87541	0.874428749084	FBgn0002931	159	FBgn0002931	159
1777	2L	9019349	9020121	0.89720916748	9019693	0.768844604492	FBgn0032089	5623	FBgn0052982	106058
1778	3L	9372455	9373708	0.897026062012	9372894	0.76276882957	FBgn0035983	303	FBgn0035987	12112
1779	X	14896952	14898128	0.896874427795	14897703	0.863568395376	FBgn0030605	146	FBgn0030605	146
1780	2R	11613193	11614378	0.896688461304	11613661	0.901264274822	FBgn0034072	261	FBgn0034073	3805
1781	3R	11683050	11684070	0.896172523499	11683727	0.799885004759	FBgn0038376	533	FBgn0017567	20908
1782	3L	22797201	22797901	0.895219802856	22797281	0.92857837677	FBgn0053169	424	FBgn0037200	8766
1783	3R	11491354	11492397	0.894787788391	11491742	0.908958631403	FBgn0053207	166	FBgn0053207	166
1784	2R	16819404	16820366	0.893568992615	16819811	0.80928465724	FBgn0034617	119	FBgn0034617	119
1785	3R	20864490	20865392	0.893499135971	20864529	0.89152598381	FBgn0039261	272	FBgn0039266	10985
1786	3L	9945378	9946806	0.892332553864	9946025	0.843147754669	FBgn0036063	28	FBgn0015618	133428
1787	2R	7853657	7854241	0.892287254333	7854037	0.759362799781	FBgn0033716	328	FBgn0010238	115061
1788	2L	17958276	17958986	0.890639781952	17958429	0.836656570435	FBgn0032656	838	FBgn0041184	189910
1789	X	4629927	4630761	0.889749765396	4630373	0.833964375889	FBgn0029727	938	FBgn0022768	98265
1790	3L	9833543	9834240	0.889354228973	9833600	0.936468601227	FBgn0036052	188	FBgn0015618	21003
1791	2R	7689809	7690505	0.888736486435	7690022	0.811267614365	FBgn0014184	147	FBgn0014184	147
1792	3R	22845919	22846817	0.888253688812	22846302	0.839508235455	FBgn0039474	798	FBgn0039488	96096
1793	3L	8163158	8164078	0.888205528259	8163520	0.827980321996	FBgn0035851	1699	FBgn0035851	1699
1794	X	17536481	17537131	0.888204574585	17537100	0.814427614212	FBgn0026192	166	FBgn0030866	36111
1795	3R	14488806	14489682	0.887504577637	14489306	0.817877152387	FBgn0038636	56	FBgn0027841	4192
1796	X	16274974	16276036	0.887277603149	16275459	0.83489931331	FBgn0030753	89	FBgn0004925	5452
1797	3R	18413003	18413814	0.886560916901	18413407	0.843794256449	FBgn0014949	711	FBgn0014949	711
1798	X	9927375	9928027	0.886398077011	9927494	0.791037732905	FBgn0052685	209	FBgn0030177	897
1799	2R	4599017	4600423	0.885432720184	4599717	0.854537759508	FBgn0010220	43	FBgn0065074	7900
1800	3R	20858580	20859366	0.88515996933	20859285	0.793168173896	FBgn0039260	108	FBgn0039259	8558
1801	X	20842118	20843105	0.884808540344	20842617	0.886761214998	FBgn0031144	9	FBgn0031144	9
1802	3R	17578228	17578897	0.883896827698	17578315	0.818509674072	FBgn0051198	1731	FBgn0004493	80843
1803	3L	20705042	20705745	0.883414745331	20705534	0.818986012385	FBgn0016696	156	FBgn0016696	156
1804	X	11738670	11739399	0.882970809937	11739102	0.783041745424	FBgn0030354	175	FBgn0030350	17885
1805	X	12927790	12928453	0.882225990295	12928331	0.797781467438	FBgn0030447	120	FBgn0025463	65184
1806	3R	10885503	10886399	0.881556510925	10885631	0.818593111905	FBgn0038282	17296	FBgn0038301	153691
1807	3L	17674424	17675085	0.881341934204	17674973	0.856695699692	FBgn0053924	10140	FBgn0036745	55083
1808	2L	6983762	6984438	0.880301475525	6984391	0.850324895647	FBgn0031879	622	FBgn0031879	622
1809	3L	21079203	21080219	0.87940788269	21079571	0.9367603302	FBgn0037051	9689	FBgn0037051	9689
1810	3R	16447267	16448021	0.878633260727	16447930	0.818684154087	FBgn0001169	265	FBgn0051506	17376
1811	2R	7147974	7148630	0.877988815308	7148555	0.826178974575	FBgn0033638	78	FBgn0033638	78
1812	3R	11708477	11709119	0.87718963623	11708912	0.81886108105	FBgn0038380	6925	FBgn0038385	37723
1813	3R	12681312	12682161	0.877154827118	12681826	0.777313858271	FBgn0082170	177	FBgn0082170	177
1814	2R	7194579	7195641	0.876741409302	7195133	0.881605476141	FBgn0044020	126	FBgn0033638	46656
1815	2R	3657677	3658374	0.875164985657	3657929	0.807896035058	FBgn0033269	139	FBgn0005648	14703
1816	3R	8504086	8504843	0.874405384064	8504788	0.828279548221	FBgn0026207	22	FBgn0038071	31006
1817	2L	18523844	18524769	0.873536586761	18524372	0.783905923367	FBgn0032685	10950	FBgn0032682	42956
1818	X	2303825	2304465	0.873375892639	2304411	0.812306761742	FBgn0004050	486	FBgn0004050	486
1819	X	19667421	19668090	0.873041152954	19667502	0.798812055588	FBgn0031074	9566	FBgn0031079	18486
1820	X	19041532	19042242	0.872116088867	19041879	0.801093399525	FBgn0027603	242	FBgn0027603	242
1821	2R	16800659	16801443	0.871907234192	16800708	0.758721563551	FBgn0050390	350	FBgn0050390	350
1822	X	18726806	18727713	0.8717918396	18727215	0.814121246338	FBgn0030974	355	FBgn0030974	355
1823	4	281824	282728	0.87045955658	282357	0.83201936086	FBgn0039898	790	FBgn0026777	45990
1824	3R	7567185	7567933	0.869090557098	7567230	0.806888209449	FBgn0002906	275	FBgn0037947	30042
1825	2R	9679998	9681092	0.868217468262	9680510	0.892764091492	FBgn0033902	266	FBgn0033902	266
1826	3R	14470252	14470996	0.867738246918	14470550	0.75298422575	FBgn0038633	373	FBgn0027841	14564
1827	3R	1076835	1077733	0.866545677185	1077292	0.77531449935	FBgn0037303	176	FBgn0051538	26265
1828	3L	229756	230721	0.866536617279	230211	0.841597136329	FBgn0000541	222	FBgn0035120	11807
1829	2R	13180326	13181037	0.866367816925	13180929	0.826041507721	FBgn0034258	388	FBgn0034258	388
1830	3L	5339794	5340641	0.866031646729	5339940	0.753802666297	FBgn0035601	232	FBgn0035602	492
1831	2R	13082791	13083647	0.865808486938	13083371	0.795993873051	FBgn0034243	63	FBgn0034240	19698
1832	3L	12823642	12824313	0.865611076355	12824169	0.84293112388	FBgn0036318	60	FBgn0036314	36219
1833	4	716572	717557	0.865550041199	717473	0.897052764893	FBgn0005558	466	FBgn0039930	332136
1834	3R	3721050	3722035	0.86429643631	3721164	0.866489973935	FBgn0051284	4111	FBgn0037550	230891
1835	2L	2450757	2451412	0.863111495972	2451317	0.831274700165	FBgn0012017	8727	FBgn0015816	41349
1836	3L	11493753	11494625	0.862854003906	11494364	0.811516571045	FBgn0036170	2296	FBgn0036165	32857
1837	2R	16667767	16668602	0.861717224121	16668171	0.860057774712	FBgn0050389	44	FBgn0034599	8371
1838	2R	9516009	9516681	0.860103607178	9516596	0.791874885559	FBgn0050482	5601	FBgn0033889	21630
1839	X	6210954	6211574	0.85990524292	6211475	0.881810426712	FBgn0029870	290	FBgn0029868	15840
1840	3R	484945	485481	0.85893201828	485145	0.78510596202	FBgn0051531	160	FBgn0037262	17449
1841	2R	861487	862171	0.858550548553	861631	0.790629560297	FBgn0033020	249	FBgn0033021	8860
1842	2L	1169454	1170468	0.857905387878	1169942	0.857493845622	FBgn0024314	137	FBgn0031310	19159
1843	2R	4718895	4719574	0.857877731323	4719429	0.82079188029	FBgn0033393	54	FBgn0033400	79013
1844	3R	15039630	15040284	0.855952739716	15039944	0.751397581661	FBgn0025680	2029	FBgn0000463	111991
1845	X	3725543	3726378	0.854537010193	3726219	0.789703766505	FBgn0028665	242	FBgn0019661	18295
1846	2R	13502406	13503361	0.853841543198	13502779	0.824472904205	FBgn0034286	2127	FBgn0034298	104643
1847	2R	2144686	2145328	0.853682041168	2145203	0.749601450833	FBgn0004145	262	FBgn0040673	20377
1848	2R	11744624	11745458	0.853523254395	11745034	0.853552818298	FBgn0034095	46	FBgn0034088	33869
1849	3L	16350922	16351767	0.853479385376	16351001	0.887045686895	FBgn0036623	215	FBgn0014163	26097
1850	3R	26879346	26880051	0.853361129761	26879423	0.838222312927	FBgn0010808	211	FBgn0010808	211
1851	3R	20043835	20044862	0.852012634277	20044361	0.853787273169	FBgn0039167	77	FBgn0039167	77
1852	2R	8735673	8736611	0.851854324341	8736101	0.799258947372	FBgn0033810	31	FBgn0033810	31
1853	3L	21766418	21767122	0.850862503052	21766770	0.773690223694	FBgn0037137	184	FBgn0046301	724
1854	X	12492778	12493706	0.849819660187	12493520	0.806164961595	FBgn0053963	121	FBgn0053963	121
1855	3R	27223956	27224800	0.849669456482	27224004	0.773909687996	FBgn0019990	2624	FBgn0039831	177578
1856	2L	12108921	12109620	0.849444389343	12109297	0.741650132572	FBgn0032412	160	FBgn0032408	12787
1857	3R	16657999	16658826	0.848867416382	16658785	0.967370457119	FBgn0053094	278	FBgn0038830	8834
1858	2R	20173234	20174085	0.847898483276	20174030	0.790433740616	FBgn0035048	1900	FBgn0035048	1900
1859	3L	14754780	14755422	0.847590446472	14755344	0.804257488251	FBgn0036451	2046	FBgn0036450	3292
1860	3R	27397387	27398208	0.846075057983	27397710	0.825586191813	FBgn0028968	155	FBgn0039857	24257
1861	X	16620842	16621715	0.844774246216	16621632	0.777187241448	FBgn0030788	61	FBgn0030788	61
1862	3R	24994366	24995033	0.843740940094	24994985	0.857266108195	FBgn0039645	3470	FBgn0028692	15800
1863	3R	4138416	4139474	0.842491149902	4138988	0.834731801351	FBgn0037573	52	FBgn0037573	52
1864	X	6601443	6601990	0.841378211975	6601505	0.815928618113	FBgn0029899	53	FBgn0029905	64646
1865	3R	10134708	10135406	0.841253757477	10134863	0.813462430781	FBgn0004855	47	FBgn0004855	47
1866	3R	14987418	14988361	0.838019371033	14987835	0.833060601178	FBgn0038684	165	FBgn0038678	67216
1867	X	693013	693733	0.837801933289	693602	0.786191177368	FBgn0029535	8056	FBgn0025617	30709
1868	2R	18432485	18433249	0.837459564209	18432571	0.774916172028	FBgn0050193	119	FBgn0034802	11959
1869	3R	14191884	14192538	0.836831092834	14192134	0.793345744793	FBgn0038609	244	FBgn0038609	244
1870	2L	12897709	12898446	0.836567640305	12898163	0.760016232729	FBgn0040508	14367	FBgn0028965	123144
1871	3L	6236011	6236631	0.834774017334	6236459	0.763621146862	FBgn0001258	181	FBgn0035692	69326
1872	2L	20404515	20405368	0.834545612335	20404635	0.809180927277	FBgn0032859	19	FBgn0032858	124
1873	2R	18645119	18645938	0.834445953369	18645490	0.787546008825	FBgn0050192	690	FBgn0003062	63170
1874	X	10772204	10773120	0.834136009216	10772761	0.785990715027	FBgn0030251	144	FBgn0030241	72669
1875	3L	3208270	3208933	0.833552837372	3208319	0.786533594131	FBgn0035424	51	FBgn0035423	1437
1876	3R	27571120	27571784	0.830648899078	27571550	0.784703459058	FBgn0000150	205	FBgn0000150	205
1877	2R	7552812	7553670	0.830194473267	7553281	0.824100606582	FBgn0010339	68	FBgn0011704	51931
1878	3L	5635758	5636834	0.829849243164	5636326	0.928937403361	FBgn0035627	138	FBgn0035625	31396
1879	3R	23131275	23131981	0.829171180725	23131325	0.830171902974	FBgn0040609	13414	FBgn0039509	17108
1880	3L	13486891	13487765	0.828534126282	13487375	0.762732088566	FBgn0036376	174	FBgn0036351	132085
1881	3L	8282590	8283231	0.828054904938	8282673	0.863076782227	FBgn0035871	236	FBgn0035872	6761
1882	2L	207214	207852	0.825494766235	207810	0.782389216953	FBgn0031233	411	FBgn0031235	24704
1883	2R	5402860	5403527	0.82542514801	5402988	0.811044302854	FBgn0033463	503	FBgn0033458	19703
1884	X	15768548	15769178	0.824754238129	15769129	0.745336890221	FBgn0053180	1538	FBgn0030711	9819
1885	X	15315966	15316639	0.822817564011	15316149	0.87869535793	FBgn0030648	155	FBgn0030659	100660
1886	2L	16481286	16481975	0.822686672211	16481787	0.799019654592	FBgn0005677	126	FBgn0025678	129097
1887	X	6858590	6859238	0.822598934174	6858710	0.841148983348	FBgn0029928	188	FBgn0029929	429
1888	2L	13679751	13680466	0.820188999176	13680197	0.794859759013	FBgn0028527	14669	FBgn0028546	38926
1889	3R	24852380	24853064	0.816217422485	24852834	0.757682595934	FBgn0039622	62	FBgn0039633	69875
1890	2R	9073410	9074075	0.816023349762	9073577	0.756677627563	FBgn0033856	875	FBgn0033856	875
1891	2R	20270233	20270995	0.815861701965	20270696	0.754046630859	FBgn0035059	68	FBgn0053228	93554
1892	2L	10342242	10342927	0.813839912415	10342774	0.846311847369	FBgn0032224	63	FBgn0051715	1153
1893	2R	19063309	19063964	0.813717365265	19063360	0.844735781352	FBgn0034879	441	FBgn0034879	441
1894	2L	7552718	7553419	0.812916278839	7552848	0.847550392151	FBgn0053529	8425	FBgn0053529	8425
1895	3R	539478	540171	0.812843322754	540041	0.775426691229	FBgn0037270	123	FBgn0037270	123
1896	3L	22661308	22661995	0.811964035034	22661467	0.755158344905	FBgn0037184	153	FBgn0037200	144580
1897	3R	4059021	4059720	0.811557292938	4059100	0.925290584564	FBgn0037554	129	FBgn0037554	129
1898	3R	24193582	24194456	0.80993938446	24193890	0.777878172257	FBgn0039582	15926	FBgn0039580	28400
1899	2L	13378882	13379554	0.809650421143	13379507	0.864707205031	FBgn0025724	610	FBgn0032516	7792
1900	3L	5119771	5120733	0.805472373962	5120247	0.814123714671	FBgn0035586	152	FBgn0035602	220185
1901	3R	24174475	24175119	0.804936885834	24174523	0.841670725081	FBgn0039582	3441	FBgn0039580	9033
1902	3L	4860616	4861410	0.798775672913	4861000	0.827400296926	FBgn0035582	16705	FBgn0035570	170297
1903	3L	5786525	5787519	0.797387123108	5787084	0.819209715899	FBgn0035640	54	FBgn0035640	54
1904	X	19016825	19017468	0.795291900635	19017009	0.752445538839	FBgn0030992	352	FBgn0027603	25112
1905	2R	9373996	9374644	0.795138835907	9374132	0.870651418513	FBgn0033881	492	FBgn0033881	492
1906	3R	3430693	3431433	0.794597625732	3431386	0.768175363541	FBgn0037509	1923	FBgn0003885	75009
1907	3R	25660572	25661309	0.792244911194	25660626	0.875878620148	FBgn0039705	197	FBgn0051032	24961
1908	2R	11851003	11851746	0.791514873505	11851589	0.801339785258	FBgn0020611	89	FBgn0022070	10772
1909	3L	8574495	8575157	0.789356231689	8575084	0.774255010817	FBgn0017579	135	FBgn0017579	135
1910	2R	13230884	13231816	0.787747383118	13231419	0.760075232562	FBgn0028494	2771	FBgn0063386	13454
1911	2R	2995249	2995923	0.786936283112	2995294	0.830021805233	FBgn0010548	6319	FBgn0015930	6382
1912	X	7738828	7739530	0.78568148613	7738929	0.833762380812	FBgn0029971	103	FBgn0029971	103
1913	X	11516682	11517376	0.78485584259	11516729	0.876578013102	FBgn0014133	37	FBgn0030327	30992
1914	3R	12012418	12013097	0.780921936035	12012524	0.838643169403	FBgn0024491	91	FBgn0011253	85652
1915	X	19457027	19457712	0.778410434723	19457183	0.797623634338	FBgn0031044	132	FBgn0031041	4717
1916	3L	16751599	16752288	0.777269363403	16751961	0.755490387187	FBgn0025582	287	FBgn0025582	287
1917	2L	10356304	10357146	0.776912212372	10356774	0.772756290436	FBgn0032229	31	FBgn0032229	31
1918	2L	6913594	6914392	0.776336669922	6914340	0.921400705973	FBgn0011737	203	FBgn0052829	2047
1919	X	9118012	9118669	0.773829936981	9118060	0.8420530955	FBgn0030121	50	FBgn0030121	50
1920	3L	12098864	12099491	0.770092010498	12099249	0.736629266005	FBgn0022959	197	FBgn0036248	7059
1921	3L	2920915	2921640	0.769514560699	2921399	0.787823200226	FBgn0052846	13520	FBgn0035388	97331
1922	3R	27041103	27041794	0.767958641052	27041241	0.846271774986	FBgn0039829	387	FBgn0039829	387
1923	3R	17917719	17918461	0.760711669922	17918083	0.805975659688	FBgn0040582	5228	FBgn0017397	50169
1924	3L	19229373	19230272	0.760609149933	19229861	0.801177565257	FBgn0017578	411	FBgn0036853	9545
1925	2L	6751237	6752035	0.759618759155	6751614	0.819694553103	FBgn0051910	6005	FBgn0025777	28259
1926	X	1921049	1921871	0.758160591125	1921395	0.752725929022	FBgn0025626	103	FBgn0025626	103
1927	2R	11808884	11809546	0.752628326416	11809439	0.822625589371	FBgn0034110	174	FBgn0034110	174
1928	3R	7454264	7454907	0.751965999603	7454494	0.807157278061	FBgn0037924	11	FBgn0037921	3128
1929	3R	18438942	18439624	0.751753330231	18439388	0.826295229105	FBgn0051156	39	FBgn0014949	25270
1930	X	2588104	2588770	0.751598834991	2588386	0.773521729878	FBgn0024978	45	FBgn0024978	45
1931	2L	4679616	4680310	0.748032093048	4680001	0.794100348155	FBgn0031620	2676	FBgn0000227	4458
1932	2R	10506877	10507540	0.744644641876	10506968	1.008623917898	FBgn0033989	118	FBgn0033989	118
1933	2L	21250321	21251388	0.737986564636	21251165	0.794798044058	FBgn0032938	611	FBgn0021856	2413
1934	3L	17773155	17773846	0.734079360962	17773428	0.78030128479	FBgn0052191	626	FBgn0036761	38331
1935	3R	10814039	10814679	0.732387542725	10814196	0.829574545225	FBgn0038280	26296	FBgn0028662	84400
1936	X	14344225	14344893	0.726061820984	14344430	0.773176540028	FBgn0030570	14356	FBgn0030571	70115
1937	2L	21089752	21090494	0.724681138992	21089798	0.834378480911	FBgn0032915	187	FBgn0023388	40147
1938	2L	17904648	17905317	0.72211265564	17905228	0.852948877547	FBgn0032656	54039	FBgn0041184	243111
1939	2R	4434463	4435122	0.678694248199	4434649	0.757798414964	FBgn0033349	48	FBgn0033349	48
1940	4	962108	962660	0.673338890076	962511	0.82215543588	FBgn0019985	5419	FBgn0039930	87098
1941	2L	9710872	9711556	0.659192085266	9710995	0.773846279491	FBgn0032138	274	FBgn0032138	274
1942	X	6604462	6605227	0.658198356628	6604989	0.757044179099	FBgn0029899	3431	FBgn0029905	61162
1943	X	5252145	5252781	0.643168926239	5252631	0.75326081117	FBgn0029762	3451	FBgn0029764	13469
