# Supplementary material for: Developmental roles of 21 Drosophila transcription factors are determined by quantitative differences in binding to an overlapping set of thousands of genomic regions
Source: Genome Biol. 2009 Jul 23;10(7):R80. doi: 10.1186/gb-2009-10-7-r80 (PMC2728534; doi:10.1186/gb-2009-10-7-r80)
Supplement: Additional data file 6 — Genomic coordinates of regions bound by each factor for the 1% FDR data set, locations and scores of peak windows, and the closest gene and closest transcribed gene for each peak. [file gb-2009-10-7-r80-S6.zip › Additional Data File 3 1% FDR bound regions/tll_1_031108-sym-1_table.txt]

Interval	Chr	Bound_Region_Start	Bound_Region_Stop	Bound_Region_Score	Peak_start	Peak_score	Closest_gene	Closest_gene_dist	Closest_transcribed_gene	Closest_transcribed_gene_dist
1	3R	673602	676391	4.411712646484	674946	3.981753349304	FBgn0003002	3589	FBgn0003002	3589
2	2L	12079593	12082654	4.312543869019	12081344	4.057996928692	FBgn0003145	4448	FBgn0003145	4448
3	2L	21863682	21865177	3.86591053009	21864652	3.821962416172	FBgn0032965	21202	FBgn0003866	48464
4	3R	2692978	2695054	3.847947597504	2693823	3.43643654094	FBgn0001077	3777	FBgn0001077	3777
5	3R	16367864	16370384	3.833824157715	16369059	3.780283310834	FBgn0053192	8332	FBgn0043457	14593
6	3R	2710045	2712718	3.758664131165	2711206	3.662842750549	FBgn0001077	21160	FBgn0001077	21160
7	3R	678382	681365	3.677027225494	680003	3.303115423988	FBgn0003002	1468	FBgn0003002	1468
8	2R	5495314	5499364	3.561874389648	5498046	3.492594270145	FBgn0024923	2928	FBgn0024923	2928
9	3R	2860561	2862460	3.525033950806	2861451	3.308074696859	FBgn0024289	16606	FBgn0010774	44675
10	2L	517347	520298	3.480062961578	518672	3.317291932947	FBgn0003963	4795	FBgn0003963	4795
11	3L	20630177	20632606	3.456829547882	20631339	3.326648599961	FBgn0001320	2135	FBgn0001320	2135
12	3R	4292590	4295562	3.453901290894	4293340	3.117518782616	FBgn0051369	23793	FBgn0040529	126577
13	3R	2819440	2821347	3.444333076477	2820468	3.280983090401	FBgn0000095	4482	FBgn0010774	85658
14	3L	8638868	8641162	3.429268836975	8640011	3.272395526662	FBgn0001168	9695	FBgn0001168	9695
15	3R	9736165	9738097	3.407250404358	9737195	3.201839955648	FBgn0000576	9614	FBgn0000576	9614
16	3L	11210007	11211860	3.372583389282	11211119	3.261976122856	FBgn0036150	1234	FBgn0041094	15137
17	2L	5473247	5474851	3.366581916809	5474074	3.017367839813	FBgn0005511	12433	FBgn0005511	12433
18	2R	15586754	15588638	3.354946136475	15587384	3.139576855828	FBgn0004364	38990	FBgn0004364	38990
19	2L	15480801	15482872	3.288687705994	15481747	2.542661049787	FBgn0020371	1050	FBgn0003448	7549
20	2L	2455929	2458347	3.268925189972	2456899	2.982668220997	FBgn0012017	3145	FBgn0015816	35767
21	3L	14118217	14119996	3.253764629364	14119100	3.022160333746	FBgn0042630	22517	FBgn0000411	24779
22	2L	19333268	19335549	3.241629600525	19334201	3.071525037289	FBgn0024245	24952	FBgn0024245	24952
23	X	20473315	20475115	3.22783946991	20474222	2.770583689213	FBgn0031127	4776	FBgn0003300	30895
24	2R	9075778	9080938	3.205046653748	9079396	3.060074418783	FBgn0033856	4944	FBgn0033856	4944
25	2R	6706700	6708593	3.204744815826	6707674	2.930476413054	FBgn0003396	17947	FBgn0033581	41711
26	2R	18195922	18199314	3.204133987427	18198390	2.953023731709	FBgn0020257	1835	FBgn0020257	1835
27	X	2284427	2288391	3.200807571411	2287182	3.110427968642	FBgn0001150	2063	FBgn0001150	2063
28	2L	3607997	3612280	3.197103500366	3610875	3.214378441081	FBgn0002985	4127	FBgn0002985	4127
29	3R	8896142	8899148	3.184864521027	8898112	2.882249832153	FBgn0004666	14631	FBgn0003308	39853
30	2L	12615669	12617255	3.182664871216	12616510	3.064336717129	FBgn0002970	1838	FBgn0002970	1838
31	3L	8643396	8646141	3.17165851593	8644197	2.91459459417	FBgn0001168	5509	FBgn0001168	5509
32	2L	12088484	12090420	3.158034801483	12089482	2.981571495533	FBgn0003145	3690	FBgn0003145	3690
33	X	15480022	15481922	3.145803451538	15481077	2.983198881149	FBgn0030663	2849	FBgn0003463	20600
34	X	18133724	18135752	3.130826950073	18134827	3.066377844129	FBgn0004956	6935	FBgn0004956	6935
35	3R	4524298	4527494	3.103079795837	4525116	3.069696962833	FBgn0001180	1576	FBgn0001180	1576
36	2L	18890250	18892483	3.093523025513	18891193	2.925839704626	FBgn0003896	14008	FBgn0032717	55597
37	3R	2629780	2631386	3.086889743805	2630542	2.813629865646	FBgn0082182	4714	FBgn0082182	4714
38	3R	12567591	12568958	3.064999103546	12568285	2.737432837486	FBgn0003944	7937	FBgn0063261	8826
39	3R	11859411	11861013	3.064085006714	11860161	2.67147322262	FBgn0003117	8342	FBgn0038396	15232
40	3L	14114561	14116182	3.05397605896	14115362	2.889366093804	FBgn0042630	18779	FBgn0000411	28517
41	3R	8470894	8473036	3.050416469574	8471941	2.926979750395	FBgn0038071	1841	FBgn0038071	1841
42	3L	18313251	18315171	3.043430328369	18314175	2.6462431252	FBgn0015946	44502	FBgn0011706	49487
43	3L	18325979	18327907	3.041394233704	18326981	2.855143771452	FBgn0011706	36681	FBgn0011706	36681
44	3R	2936280	2938260	3.011602878571	2937513	2.812018215656	FBgn0014863	5940	FBgn0003884	25253
45	3L	2421251	2423338	2.995352268219	2422282	2.748311161995	FBgn0052306	24752	FBgn0053231	26406
46	3L	9002309	9004114	2.991550922394	9003267	2.764858754476	FBgn0035956	8911	FBgn0028789	12057
47	2L	12665216	12667235	2.980269908905	12666388	2.784111415639	FBgn0032442	2781	FBgn0032445	26635
48	2L	20755311	20757138	2.959354400635	20756100	2.67348575592	FBgn0000251	2228	FBgn0000986	33592
49	X	1679241	1681281	2.951140403748	1680432	2.733916114358	FBgn0029591	1384	FBgn0029591	1384
50	3R	2670556	2672297	2.947278499603	2671529	2.683457066031	FBgn0003339	4357	FBgn0001077	18517
51	3R	10504795	10506919	2.945037841797	10505723	2.636272907257	FBgn0038252	16558	FBgn0051314	17334
52	X	1997945	1999285	2.939226150513	1998660	2.582549512386	FBgn0023507	1016	FBgn0025626	77368
53	3R	7953893	7955384	2.93284702301	7954618	2.766769296983	FBgn0037992	699	FBgn0037992	699
54	2L	17738772	17740459	2.931529045105	17739690	2.445134997368	FBgn0015609	4240	FBgn0032646	242652
55	X	18137007	18139239	2.929758071899	18138452	2.705390167236	FBgn0004956	3310	FBgn0004956	3310
56	2R	5488598	5490889	2.925436973572	5489530	2.824910388273	FBgn0000606	1524	FBgn0000606	1524
57	2L	8845464	8847996	2.917342185974	8847028	2.713091121	FBgn0052986	15779	FBgn0029123	21403
58	3L	15675907	15678210	2.8982629776	15677357	2.640560430639	FBgn0041160	12249	FBgn0041160	12249
59	3L	4674816	4678275	2.896501541138	4675592	2.655443584218	FBgn0035569	6	FBgn0035569	6
60	2L	3833035	3834739	2.893323898315	3833848	2.647141316358	FBgn0004567	2994	FBgn0004567	2994
61	3R	27529975	27531669	2.890685081482	27530745	2.35940605402	FBgn0054046	4109	FBgn0039867	31919
62	3R	26674578	26677174	2.883532524109	26675537	2.748687912436	FBgn0003720	2500	FBgn0003720	2500
63	2R	9082503	9087442	2.88204908371	9086148	2.53322390949	FBgn0033857	3988	FBgn0033856	11696
64	2L	15321386	15322889	2.870264530182	15322159	2.649306356907	FBgn0041103	6324	FBgn0001981	7634
65	3R	18954693	18956465	2.86267375946	18955596	2.604693300584	FBgn0051457	1890	FBgn0051457	1890
66	3R	11853810	11855632	2.855492591858	11854714	2.717187713174	FBgn0003117	2895	FBgn0038396	20679
67	X	9534840	9537249	2.853789329529	9535800	2.698638693492	FBgn0000233	3609	FBgn0000233	3609
68	3R	4801030	4802702	2.817657470703	4802030	2.709640884399	FBgn0037646	4613	FBgn0022347	16637
69	3L	15226422	15228350	2.816034317017	15227378	2.655739167157	FBgn0029114	26478	FBgn0029114	26478
70	3R	9636875	9638492	2.815280914307	9637693	2.618923568726	FBgn0053327	1148	FBgn0053327	1148
71	2L	15315022	15316679	2.812668800354	15315810	2.606989928654	FBgn0041103	25	FBgn0001981	13983
72	3L	22335718	22337869	2.807758331299	22336687	2.641892433167	FBgn0004449	5041	FBgn0004449	5041
73	2R	6912805	6915552	2.790334701538	6913998	2.334586255691	FBgn0082585	661	FBgn0082585	661
74	X	2264353	2265639	2.787335395813	2264747	2.622433841228	FBgn0040385	2308	FBgn0001150	20372
75	2L	2164128	2166092	2.776848316193	2165126	2.676660481621	FBgn0031393	9366	FBgn0031393	9366
76	3R	20997286	20999967	2.775737285614	20998114	2.369788885117	FBgn0039285	269	FBgn0039286	12621
77	X	20490476	20491933	2.769892692566	20491205	2.490423511056	FBgn0031128	3605	FBgn0003300	13912
78	X	22033044	22034916	2.769443035126	22034006	2.513983277714	FBgn0031201	18672	FBgn0031186	376021
79	3L	19828684	19830369	2.768136024475	19829299	2.270781771342	FBgn0014037	13927	FBgn0014037	13927
80	2R	14787387	14789321	2.759519100189	14788598	2.707490354776	FBgn0003254	1991	FBgn0003254	1991
81	X	448987	450887	2.754508495331	449867	2.633319798638	FBgn0003986	2004	FBgn0003986	2004
82	2L	1410064	1412215	2.748085021973	1411027	2.520856320858	FBgn0002543	9422	FBgn0002543	9422
83	2R	15682816	15684249	2.732992172241	15683515	2.391642009511	FBgn0034481	22505	FBgn0004364	57141
84	2R	11412336	11413979	2.727614402771	11413221	2.336740136147	FBgn0053463	1931	FBgn0003425	7504
85	3R	21020142	21021862	2.72421836853	21020849	2.573659784654	FBgn0039288	433	FBgn0039288	433
86	3R	11478996	11481537	2.718501091003	11479861	2.607705593109	FBgn0053207	12047	FBgn0053207	12047
87	X	6884909	6886537	2.717195034027	6885762	2.497675895691	FBgn0029931	82	FBgn0029931	82
88	3R	13651148	13652955	2.715394020081	13652119	2.605068543378	FBgn0051246	14853	FBgn0051246	14853
89	2L	5870678	5872273	2.709313392639	5871455	2.536373710632	FBgn0031745	8026	FBgn0031740	69200
90	2L	4280296	4283688	2.707344055176	4282908	2.589553236961	FBgn0010473	243	FBgn0003941	55266
91	2R	6714542	6715975	2.698448181152	6715321	2.305319680108	FBgn0033582	19799	FBgn0033590	37269
92	2R	13814095	13815502	2.696455001831	13814854	2.425668099347	FBgn0034326	533	FBgn0034326	533
93	3R	19020650	19022240	2.69348859787	19021460	2.606288517223	FBgn0011596	8296	FBgn0039066	55806
94	2R	20732225	20734083	2.691219329834	20733108	2.627580193912	FBgn0001325	1107	FBgn0001325	1107
95	3L	17381056	17382755	2.687973022461	17382046	2.515403803657	FBgn0027660	4725	FBgn0027660	4725
96	3L	4390893	4392808	2.666279792786	4391934	2.469511256498	FBgn0035542	2190	FBgn0035541	3365
97	2R	7062119	7063684	2.658774375916	7062856	2.535589981079	FBgn0000577	18739	FBgn0000577	18739
98	2R	5588620	5590206	2.65634059906	5589295	2.260563513812	FBgn0033483	883	FBgn0033483	883
99	3L	13054632	13056285	2.656107902527	13055493	2.564499020576	FBgn0036345	5743	FBgn0010452	32727
100	3R	6451730	6453355	2.655037879944	6452645	2.278236836195	FBgn0001235	11741	FBgn0001235	11741
101	2L	4367564	4369430	2.65479516983	4368526	2.303770065308	FBgn0026319	3464	FBgn0026319	3464
102	3L	8162824	8164290	2.653017044067	8163556	2.597542482264	FBgn0035851	1663	FBgn0035851	1663
103	3R	20574424	20575928	2.649814128876	20575176	2.431215005762	FBgn0003719	280	FBgn0003719	280
104	3R	16116438	16119385	2.648085594177	16118582	2.288947343826	FBgn0028386	406	FBgn0028386	406
105	3L	21382592	21384165	2.645267486572	21383343	2.59406785404	FBgn0033583	3680	FBgn0014143	27054
106	2L	8841322	8842705	2.644195556641	8841999	2.220876974218	FBgn0029123	16374	FBgn0029123	16374
107	3L	18138089	18140099	2.631980895996	18139316	2.453211188316	FBgn0036781	11542	FBgn0020300	34653
108	3R	12651328	12653108	2.629977703094	12652211	2.515141262728	FBgn0000014	3558	FBgn0020546	23515
109	3R	2635341	2636954	2.613775253296	2636158	2.40111395892	FBgn0046833	862	FBgn0046833	862
110	2R	6093212	6095341	2.60832452774	6094161	2.352121605593	FBgn0004399	24444	FBgn0004399	24444
111	3L	8802736	8804563	2.603765487671	8803681	2.502362026888	FBgn0011577	2228	FBgn0020633	61876
112	2L	12091635	12093307	2.598298072815	12092567	2.488403432509	FBgn0032407	1204	FBgn0032407	1204
113	3L	1347363	1348517	2.58872127533	1348087	1.954218583948	FBgn0003295	6065	FBgn0035213	22152
114	3L	18261157	18262671	2.583387374878	18261897	2.536422000212	FBgn0036784	2260	FBgn0011706	101765
115	2L	9448899	9450336	2.575366020203	9449540	2.357525646687	FBgn0053723	8800	FBgn0002973	12027
116	2L	9983887	9985204	2.574191570282	9984428	2.261833583607	FBgn0000180	219	FBgn0000180	219
117	2R	2084368	2086057	2.56337928772	2085269	2.406111941618	FBgn0033076	27522	FBgn0041145	37049
118	X	11167158	11168804	2.561470031738	11168090	2.293869214899	FBgn0003411	526	FBgn0003411	526
119	3R	8077538	8079365	2.560518264771	8078488	2.475226521492	FBgn0038008	1421	FBgn0037992	124569
120	3R	8073228	8074771	2.555289745331	8074048	2.46541407529	FBgn0038008	5861	FBgn0037992	120129
121	2R	16342888	16344469	2.551163673401	16343791	2.391388556537	FBgn0011674	145	FBgn0016984	3795
122	2R	18713519	18715475	2.540208339691	18714216	2.379417026744	FBgn0034834	4923	FBgn0003062	131896
123	2L	1421057	1422638	2.538924217224	1421957	2.392684095046	FBgn0002543	1508	FBgn0002543	1508
124	2R	3759410	3760694	2.537738800049	3760008	2.268597322352	FBgn0033277	6061	FBgn0010109	15868
125	2L	7137840	7139273	2.53591632843	7138574	2.365304161521	FBgn0031889	4891	FBgn0031886	72741
126	2R	10642678	10644167	2.529163360596	10643261	2.307451575994	FBgn0015371	13141	FBgn0033989	136175
127	2R	17052312	17054163	2.527805328369	17053272	2.369660321404	FBgn0050283	5117	FBgn0010415	64522
128	X	13061129	13062714	2.524883270264	13062157	2.20878868103	FBgn0052639	8303	FBgn0052639	8303
129	2L	14485338	14486856	2.523296356201	14486173	2.212765413172	FBgn0005771	4689	FBgn0005771	4689
130	2L	3614344	3615909	2.523225307465	3615143	2.303602218628	FBgn0015663	4149	FBgn0002985	8395
131	3R	11814160	11816083	2.51847076416	11815182	2.319847780115	FBgn0003507	3259	FBgn0003507	3259
132	X	18501590	18503005	2.514887332916	18502305	2.468150456746	FBgn0030947	6215	FBgn0030945	15277
133	3L	20556474	20558017	2.508619308472	20557184	2.357173611136	FBgn0001323	2807	FBgn0001320	72020
134	2R	15372049	15373159	2.506129741669	15372651	2.065081804991	FBgn0043532	10328	FBgn0011849	130257
135	X	4814542	4816146	2.505424022675	4815387	2.330835342407	FBgn0061196	9150	FBgn0004368	31018
136	3L	15982362	15983905	2.505083084106	15983116	2.368881762028	FBgn0044028	5623	FBgn0044028	5623
137	2L	8080954	8082435	2.503744125366	8081809	2.174040349325	FBgn0020240	1160	FBgn0010287	8912
138	3L	19583353	19584505	2.503656387329	19583895	2.112271785736	FBgn0036894	140	FBgn0029094	256
139	3R	4030364	4032201	2.501468658447	4031186	2.240378660314	FBgn0053779	642	FBgn0037554	28043
140	3L	15188411	15189853	2.495611190796	15189055	2.387349065145	FBgn0029114	11845	FBgn0029114	11845
141	3R	3299756	3301043	2.48881149292	3300393	2.0833375295	FBgn0065099	281	FBgn0037504	897
142	2L	14443297	14444694	2.487727165222	14443921	2.278198189206	FBgn0028844	6895	FBgn0005771	46941
143	3L	19008305	19009675	2.484857559204	19008943	2.191801607609	FBgn0002945	1647	FBgn0002945	1647
144	3R	26681354	26683346	2.480926990509	26682591	2.501354813576	FBgn0003720	4554	FBgn0003720	4554
145	2L	14445226	14446648	2.469711780548	14445736	2.236118465662	FBgn0028844	5080	FBgn0005771	45126
146	2L	12466316	12467546	2.463355541229	12466923	2.139696541954	FBgn0032437	13241	FBgn0040286	32258
147	3R	15756297	15757467	2.459939002991	15756935	1.999449309181	FBgn0038753	2618	FBgn0021776	3907
148	2L	7519268	7520772	2.45613193512	7520055	2.495925486088	FBgn0011283	22695	FBgn0053529	24368
149	3R	20122769	20124246	2.455145835876	20123507	2.186360925436	FBgn0000368	2369	FBgn0000368	2369
150	2R	7309605	7311032	2.444170951843	7310343	2.145005506628	FBgn0033652	4067	FBgn0033652	4067
151	2L	13226516	13228135	2.443836212158	13227244	2.280979857725	FBgn0032490	609	FBgn0032489	2038
152	X	10338449	10339607	2.440466403961	10338914	2.031374650843	FBgn0052680	41	FBgn0052680	41
153	3R	2488352	2489562	2.435844421387	2488985	2.066484822167	FBgn0024912	3163	FBgn0026567	5381
154	X	18518110	18520334	2.423545837402	18519023	2.420979559422	FBgn0004959	683	FBgn0004959	683
155	3R	1497463	1498796	2.423044204712	1498056	2.170761376619	FBgn0037363	2621	FBgn0037363	2621
156	3L	17520603	17522075	2.421934127808	17521236	2.217101321501	FBgn0025455	1811	FBgn0025455	1811
157	3L	5948014	5949330	2.420683860779	5948708	2.107310503721	FBgn0035656	1244	FBgn0035656	1244
158	X	8498973	8500654	2.413478374481	8499876	2.211116341984	FBgn0004102	3990	FBgn0004102	3990
159	3R	3838960	3840183	2.409651756287	3839661	2.183368963354	FBgn0037540	115	FBgn0037550	112394
160	3L	14608625	14610164	2.408214569092	14609375	2.332476112578	FBgn0041604	11496	FBgn0028418	83352
161	2R	15580817	15582345	2.407875061035	15581623	2.166850819307	FBgn0004364	44751	FBgn0004364	44751
162	3L	20627860	20629828	2.401126861572	20628540	2.311352281009	FBgn0001320	664	FBgn0001320	664
163	2L	8809148	8810336	2.396217346191	8809677	2.013800859451	FBgn0029123	15948	FBgn0029123	15948
164	3L	8976221	8977496	2.393597126007	8976904	2.055406794829	FBgn0035954	2241	FBgn0035954	2241
165	3L	20633189	20634576	2.393227577209	20634003	2.067663192749	FBgn0001320	4799	FBgn0001320	4799
166	3L	8800712	8801907	2.391630649567	8801316	2.041063084322	FBgn0011577	137	FBgn0020633	64241
167	2R	20730076	20731697	2.387234687805	20731031	2.25955247879	FBgn0001325	3184	FBgn0001325	3184
168	3R	173180	174757	2.38472366333	173810	2.248566683601	FBgn0001204	1438	FBgn0001204	1438
169	X	7165173	7166351	2.384037494659	7165767	2.043294727802	FBgn0029943	3209	FBgn0024250	12590
170	X	16478166	16479598	2.381669998169	16478820	2.121156871319	FBgn0030766	3978	FBgn0030766	3978
171	3R	2588266	2589876	2.379898071289	2588917	2.18390506506	FBgn0000071	602	FBgn0000071	602
172	3R	12761248	12763000	2.37952041626	12762198	2.353048829471	FBgn0051270	12691	FBgn0082171	80161
173	3L	727162	728388	2.367708683014	727768	2.123455584049	FBgn0052482	442	FBgn0000575	5170
174	X	256107	257340	2.367560386658	256727	2.094471258276	FBgn0004170	3845	FBgn0004170	3845
175	2R	13315648	13317485	2.366261005402	13316690	1.988363574533	FBgn0004586	962	FBgn0004586	962
176	3R	12526191	12527520	2.366090297699	12526859	2.232933104038	FBgn0003944	33489	FBgn0063261	50252
177	3R	4132439	4134058	2.365351676941	4133319	2.326415679034	FBgn0037569	1025	FBgn0037569	1025
178	2L	11223844	11225198	2.360656738281	11224561	2.028761678272	FBgn0000011	13880	FBgn0028700	93916
179	2R	4152374	4153762	2.360640525818	4153027	2.142716556787	FBgn0003892	8421	FBgn0003892	8421
180	2L	1065852	1067116	2.352277755737	1066468	2.00382642185	FBgn0003310	11343	FBgn0003310	11343
181	3L	11216585	11218070	2.350574493408	11217183	2.112082004547	FBgn0036150	7298	FBgn0041094	9073
182	X	16471072	16472101	2.349669456482	16471541	2.026404158274	FBgn0026181	185	FBgn0010412	275
183	2R	18393558	18394747	2.343819618225	18394066	1.919092400869	FBgn0034793	68	FBgn0010078	32088
184	3R	177535	179082	2.343301773071	178167	2.172557550318	FBgn0001204	5795	FBgn0001204	5795
185	3R	13897487	13898761	2.340373039246	13898063	2.208106263479	FBgn0038566	8780	FBgn0038566	8780
186	3R	8473311	8474887	2.3361287117	8474018	2.248745663961	FBgn0038071	236	FBgn0038071	236
187	3L	14942389	14943387	2.333628177643	14942884	1.94404741923	FBgn0036459	2484	FBgn0040296	2984
188	2L	3071290	3072734	2.330888271332	3072063	2.156669167911	FBgn0027571	15448	FBgn0003934	23362
189	3R	12907693	12909919	2.322068691254	12908380	2.224165299359	FBgn0038476	2429	FBgn0038476	2429
190	2L	27647	29037	2.314620494843	28513	2.220971524715	FBgn0031209	4625	FBgn0002121	7141
191	2R	20307954	20309151	2.312480926514	20308618	2.066552937031	FBgn0035069	2220	FBgn0050423	74818
192	3L	21079203	21080623	2.309679031372	21079610	2.298835468292	FBgn0037051	9728	FBgn0037051	9728
193	3R	5421046	5422329	2.308200836182	5421692	1.951818227768	FBgn0037720	4659	FBgn0037719	4983
194	3L	21414874	21416874	2.30530834198	21416085	2.026589423418	FBgn0014143	5688	FBgn0014143	5688
195	2L	13867294	13868500	2.304753303528	13867854	2.079511642456	FBgn0028532	18442	FBgn0051842	32816
196	3R	2684414	2685492	2.303779125214	2684782	1.970094424028	FBgn0001077	5264	FBgn0001077	5264
197	2L	12084460	12086538	2.303748130798	12085792	2.064169098349	FBgn0003145	0	FBgn0003145	0
198	3R	9704909	9706050	2.299282073975	9705545	2.03389983707	FBgn0008646	5644	FBgn0000576	22036
199	3R	25341766	25343203	2.297913074493	25342499	2.096473357257	FBgn0039669	932	FBgn0040623	25683
200	3L	14547458	14548591	2.286875724792	14547910	1.896776676178	FBgn0040811	14521	FBgn0028418	21887
201	3R	1153197	1154262	2.284616470337	1153724	1.910557690789	FBgn0013576	7902	FBgn0037310	27857
202	2R	5782800	5784308	2.274644851685	5783390	2.120214879513	FBgn0033504	2554	FBgn0033486	153884
203	X	18629176	18630454	2.272883415222	18629922	1.966834449768	FBgn0001090	1694	FBgn0001090	1694
204	3R	2578978	2580948	2.272033691406	2580347	2.209277545705	FBgn0026564	334	FBgn0026564	334
205	3L	12651259	12652580	2.266529083252	12651994	2.080808246837	FBgn0014343	15701	FBgn0036306	76710
206	3L	12056595	12057933	2.26495885849	12057339	2.148588752747	FBgn0028679	1607	FBgn0036248	34851
207	3L	19521498	19522715	2.259808063507	19522255	2.000849405924	FBgn0036886	4574	FBgn0036886	4574
208	3R	9720079	9721432	2.256484508514	9720714	2.221984446049	FBgn0000576	6867	FBgn0000576	6867
209	X	20461985	20463070	2.25594997406	20462528	1.877423465252	FBgn0031126	5932	FBgn0003300	42589
210	3L	13047545	13048914	2.254940032959	13048151	2.081861664267	FBgn0036344	12325	FBgn0036342	27180
211	2L	6372777	6375300	2.252464771271	6373693	2.100743069368	FBgn0043854	1278	FBgn0043854	1278
212	X	20544767	20547676	2.249561309814	20545306	2.04509937062	FBgn0031129	1330	FBgn0003300	40189
213	2L	14490273	14491361	2.248123168945	14490834	1.907900810242	FBgn0005771	28	FBgn0005771	28
214	2L	601317	602439	2.245393276215	601898	2.044929742813	FBgn0031270	915	FBgn0031267	27666
215	2L	7532384	7533296	2.245316982269	7532851	1.997821569443	FBgn0053529	11572	FBgn0053529	11572
216	2L	8415791	8417304	2.245119571686	8416523	2.229641746072	FBgn0027932	833	FBgn0027932	833
217	2R	15555361	15556788	2.235117912292	15556166	2.098671019077	FBgn0034480	36316	FBgn0004364	70208
218	3L	6794527	6795881	2.231037139893	6795162	2.192005336285	FBgn0003995	31055	FBgn0035714	68302
219	3L	13069008	13070352	2.230041503906	13069558	1.982130795717	FBgn0052118	2640	FBgn0010452	18662
220	3L	11330599	11331916	2.229463100433	11331270	2.019601464272	FBgn0036155	7562	FBgn0041094	105014
221	3L	4000683	4001871	2.227013587952	4001277	2.054537380443	FBgn0004895	1349	FBgn0000449	44559
222	2L	12011146	12012652	2.222118377686	12011998	2.069204747677	FBgn0014019	3622	FBgn0032390	22034
223	3L	18102952	18103974	2.221455097198	18103551	1.917116105556	FBgn0020300	1112	FBgn0020300	1112
224	2R	5486744	5488059	2.219504356384	5487526	1.988436381022	FBgn0000606	3528	FBgn0000606	3528
225	X	16037032	16038069	2.21816778183	16037613	2.10720316569	FBgn0000459	13058	FBgn0000459	13058
226	3R	13219630	13220700	2.21564912796	13220142	1.996094030492	FBgn0025456	163	FBgn0025456	163
227	2R	13267798	13268826	2.215337753296	13268316	1.900628089905	FBgn0034276	2965	FBgn0003545	5342
228	3R	5224471	5225743	2.214325904846	5225061	2.152371743146	FBgn0037685	1149	FBgn0037686	1917
229	2R	16866739	16867982	2.213144302368	16867417	1.987369477749	FBgn0000395	7106	FBgn0000395	7106
230	X	20501381	20502867	2.211132049561	20502025	2.044346451759	FBgn0003300	3092	FBgn0003300	3092
231	3L	5809369	5810714	2.209767341614	5809985	2.104345237508	FBgn0003984	9576	FBgn0035640	22955
232	2R	15595602	15596884	2.206501960754	15596094	2.003009010764	FBgn0004364	30280	FBgn0004364	30280
233	X	237730	238997	2.204396724701	238370	2.038786649704	FBgn0000022	11517	FBgn0000022	11517
234	3L	5594637	5596057	2.204135894775	5595273	2.02615367665	FBgn0035625	9657	FBgn0035625	9657
235	X	13063558	13064653	2.193965911865	13064229	1.884894818068	FBgn0052639	6231	FBgn0052639	6231
236	X	6881896	6882899	2.185116767883	6882394	1.884655412038	FBgn0029931	3450	FBgn0029931	3450
237	3R	12740823	12741968	2.184837341309	12741560	2.079775631428	FBgn0051270	7947	FBgn0082171	59523
238	2R	16874538	16875853	2.18473815918	16875248	2.116165609921	FBgn0000395	725	FBgn0000395	725
239	2L	3824261	3825369	2.184283733368	3824670	1.860617581536	FBgn0003430	1010	FBgn0003430	1010
240	2R	8045961	8047504	2.181578159332	8046625	1.960419237614	FBgn0011592	1662	FBgn0011592	1662
241	3L	15010203	15011134	2.179812431335	15010557	1.828373789787	FBgn0025776	1221	FBgn0025776	1221
242	2R	19485710	19486740	2.179792881012	19486147	1.878877520561	FBgn0005612	674	FBgn0034948	1269
243	X	3706773	3708070	2.177225112915	3707468	1.904952469994	FBgn0019661	456	FBgn0019661	456
244	2L	11452303	11453671	2.174774169922	11453018	2.054755547467	FBgn0004579	7415	FBgn0004579	7415
245	3L	7957377	7958391	2.172588348389	7957955	1.96741883895	FBgn0011817	4959	FBgn0011817	4959
246	3L	14937524	14939127	2.172538757324	14938486	2.082078597125	FBgn0000216	558	FBgn0000216	558
247	3L	1444982	1446774	2.170953273773	1446035	2.025329844157	FBgn0004635	1289	FBgn0004635	1289
248	3L	4235815	4236832	2.169744968414	4236298	1.978433048024	FBgn0041171	1543	FBgn0041171	1543
249	3R	23756482	23757766	2.164814949036	23756977	2.07490465045	FBgn0051053	3099	FBgn0027579	6062
250	3L	9777679	9778766	2.162959575653	9778198	1.855820059776	FBgn0044049	27	FBgn0044049	27
251	2L	13229053	13230541	2.162461280823	13229773	2.131261050701	FBgn0032491	56	FBgn0032491	56
252	3R	863874	865645	2.161118507385	864836	2.038956197103	FBgn0010313	47572	FBgn0010313	47572
253	3R	4855178	4856192	2.160852909088	4855537	1.989392026265	FBgn0002932	9652	FBgn0002932	9652
254	3L	13351764	13353099	2.155712127686	13352463	1.979167769937	FBgn0036349	69	FBgn0036349	69
255	3R	12647069	12648579	2.155501365662	12647774	2.080584862653	FBgn0000014	7995	FBgn0020546	27952
256	2R	10866745	10867798	2.155212879181	10867358	1.83323949926	FBgn0034013	2341	FBgn0000996	28465
257	2R	3748829	3749963	2.153954029083	3749243	1.780716747046	FBgn0013726	161	FBgn0010109	5103
258	3R	9118567	9119915	2.152697563171	9119154	2.07532231948	FBgn0038134	234	FBgn0038134	234
259	2L	6228586	6229878	2.152490139008	6229345	1.95577031374	FBgn0026755	4295	FBgn0031782	101583
260	2L	19322556	19323380	2.149922370911	19322794	1.856046131679	FBgn0032769	26559	FBgn0024245	36359
261	3L	5956714	5957953	2.148640155792	5957312	1.901754677296	FBgn0035656	7360	FBgn0035656	7360
262	3R	7604427	7605417	2.147996902466	7604939	1.803091161391	FBgn0011471	113	FBgn0011471	113
263	2L	3000072	3001515	2.141693115234	3000945	2.063326299191	FBgn0025681	7981	FBgn0002989	8184
264	3L	23164013	23165376	2.141180992126	23164778	2.126962321145	FBgn0037212	18092	FBgn0024733	135463
265	X	7141672	7142905	2.140788078308	7142352	1.981919905719	FBgn0025549	5812	FBgn0025549	5812
266	3R	12596373	12597391	2.140251636505	12596922	1.917378679911	FBgn0020556	1989	FBgn0020556	1989
267	2L	3819220	3820358	2.140112876892	3819754	1.965011652778	FBgn0003430	5926	FBgn0003430	5926
268	X	17662696	17664650	2.136593818665	17663352	2.06706378195	FBgn0030870	1425	FBgn0030870	1425
269	3L	15680272	15681495	2.13539981842	15680976	2.00016951561	FBgn0010105	12706	FBgn0010105	12706
270	2R	18309855	18311071	2.132155895233	18310416	1.943991851807	FBgn0011211	3780	FBgn0011211	3780
271	3R	934849	936117	2.128877162933	935465	2.027538649241	FBgn0037293	18345	FBgn0010313	23057
272	3R	27018485	27019371	2.125373840332	27018936	1.806575915393	FBgn0004389	10	FBgn0004389	10
273	2L	12086892	12088270	2.124139785767	12087631	2.012065857649	FBgn0003145	1839	FBgn0003145	1839
274	3R	22712365	22713207	2.124110221863	22712761	1.761423699996	FBgn0004359	5305	FBgn0002838	11083
275	3R	23267099	23268138	2.124053955078	23267643	1.827538798837	FBgn0039518	22268	FBgn0039509	153426
276	3R	9796425	9797674	2.12341594696	9797050	2.024867169997	FBgn0015270	6411	FBgn0038196	64837
277	3L	8806449	8807687	2.120089054108	8807037	1.869878232479	FBgn0052026	3372	FBgn0020633	58520
278	2L	11455105	11456376	2.11981678009	11455708	1.98947840929	FBgn0004579	10105	FBgn0004579	10105
279	2R	19080441	19081618	2.115183830261	19080898	2.060599740346	FBgn0015903	8401	FBgn0015903	8401
280	3L	16008632	16009614	2.110690593719	16009043	1.989002227783	FBgn0003691	6871	FBgn0003691	6871
281	2L	14435223	14436792	2.110595703125	14435970	1.99413543589	FBgn0028871	10839	FBgn0005771	54892
282	3L	6740665	6741901	2.109443664551	6741187	1.897319990046	FBgn0052392	3994	FBgn0035714	14327
283	3L	19840697	19841631	2.108932256699	19841196	1.844395846128	FBgn0014037	2030	FBgn0014037	2030
284	2R	16366398	16367687	2.103929519653	16367088	2.007873773575	FBgn0034554	6595	FBgn0016984	27092
285	3L	14138011	14139632	2.100635528564	14138871	2.119827330112	FBgn0000411	5008	FBgn0000411	5008
286	2L	21036992	21037564	2.098527908325	21037109	1.817405223846	FBgn0010395	3316	FBgn0023388	92836
287	X	20534830	20536115	2.096468925476	20535334	1.920873069763	FBgn0031129	11302	FBgn0003300	30217
288	3R	20085139	20085784	2.090618133545	20085272	1.967551517487	FBgn0051130	5709	FBgn0051130	5709
289	3R	26587391	26588253	2.08390045166	26587771	1.912132207085	FBgn0004606	3877	FBgn0003720	90266
290	2L	13868763	13870077	2.082908630371	13869644	1.867390632629	FBgn0028532	20232	FBgn0051842	34606
291	2R	10614515	10615492	2.081403255463	10614947	1.789683043957	FBgn0015371	15173	FBgn0033989	107861
292	3L	718413	719418	2.079219818115	718955	1.863937546225	FBgn0035160	3697	FBgn0000575	13983
293	2R	13194852	13195817	2.07884311676	13195322	1.819605659036	FBgn0016059	3036	FBgn0016059	3036
294	2L	14261550	14262793	2.077671051025	14262065	1.961692950305	FBgn0004002	1457	FBgn0028529	93015
295	2L	3538992	3539754	2.070572376251	3539705	1.792753219604	FBgn0024244	454	FBgn0031549	9419
296	X	16038445	16039125	2.064621448517	16039077	1.911330858866	FBgn0000459	11594	FBgn0000459	11594
297	2R	8419899	8420823	2.064267158508	8420298	1.880758397719	FBgn0010488	11606	FBgn0010488	11606
298	3R	7600493	7601497	2.063258171082	7601383	1.840319243344	FBgn0011471	3443	FBgn0011471	3443
299	3L	16738339	16739198	2.061085224152	16738510	1.784094174703	FBgn0036660	6464	FBgn0036660	6464
300	3R	4102749	4103878	2.060820579529	4103346	1.922883763033	FBgn0010433	168	FBgn0037561	7742
301	3R	11475136	11476224	2.058902263641	11475602	2.046554677627	FBgn0053207	16306	FBgn0053207	16306
302	3L	15990336	15991009	2.056007385254	15990668	1.702918916941	FBgn0044028	1929	FBgn0044028	1929
303	X	19605882	19606943	2.054637908936	19606209	1.782623767853	FBgn0031070	9949	FBgn0031070	9949
304	2L	91129	92003	2.054447174072	91514	1.750487215379	FBgn0031216	3238	FBgn0002931	4132
305	3R	12776698	12777869	2.054235458374	12777211	1.911173284054	FBgn0000015	20747	FBgn0038471	89195
306	2L	13224904	13226035	2.051310062408	13225559	1.943667467903	FBgn0032489	353	FBgn0032489	353
307	3R	9230501	9231665	2.048836708069	9231062	1.959266916911	FBgn0038150	472	FBgn0038150	472
308	X	19054395	19055385	2.048606872559	19054920	1.97754997015	FBgn0031001	359	FBgn0031001	359
309	2L	19337040	19338228	2.048478603363	19337639	1.984529137611	FBgn0024245	21514	FBgn0024245	21514
310	2L	2752996	2754094	2.044574737549	2753529	1.779796460096	FBgn0031453	730	FBgn0031453	730
311	2R	13407388	13408680	2.042997360229	13408014	1.957819433773	FBgn0034283	1191	FBgn0034282	21141
312	3L	3020696	3022296	2.03858089447	3021458	1.942064509672	FBgn0035388	2728	FBgn0035388	2728
313	3R	18963651	18964802	2.035105228424	18964270	2.036859703064	FBgn0004644	3611	FBgn0051457	10564
314	3L	22333604	22334767	2.034425735474	22334174	1.888596534729	FBgn0004449	7554	FBgn0004449	7554
315	3L	8430213	8430944	2.03440952301	8430895	1.829993777805	FBgn0010825	6632	FBgn0010825	6632
316	2R	5941143	5941855	2.032481193542	5941763	1.862947654724	FBgn0033522	238	FBgn0033522	238
317	3R	9708054	9708892	2.030115127563	9708453	1.759937286377	FBgn0008646	8552	FBgn0000576	19128
318	2R	6753494	6754458	2.029458045959	6753683	1.78028180049	FBgn0033590	1093	FBgn0033590	1093
319	3R	915497	916364	2.023902893066	915902	1.826248914003	FBgn0010313	3494	FBgn0010313	3494
320	3R	2643553	2644339	2.021399259567	2643782	1.769548450197	FBgn0051485	1278	FBgn0046833	8486
321	3R	24421650	24422780	2.019931793213	24422280	1.894323797787	FBgn0026400	2721	FBgn0001215	3249
322	2R	9826928	9827961	2.017194747925	9827348	1.831828657786	FBgn0033921	10132	FBgn0033922	13341
323	3R	6425536	6426245	2.015943050385	6426047	1.800338084881	FBgn0001235	38339	FBgn0001235	38339
324	3R	26678787	26679952	2.014970302582	26679373	1.90738338232	FBgn0003720	1336	FBgn0003720	1336
325	2L	356032	357226	2.014823913574	356642	1.83368730545	FBgn0031250	1226	FBgn0031250	1226
326	3L	9342491	9343546	2.011974334717	9343028	1.972003817558	FBgn0035981	1755	FBgn0035981	1755
327	2L	1067804	1068640	2.009583473206	1068282	1.757655985215	FBgn0003310	9529	FBgn0003310	9529
328	X	233984	234630	2.009576797485	234510	1.924968416041	FBgn0000022	7657	FBgn0000022	7657
329	2L	12478402	12479060	2.008373737335	12478857	1.888819217682	FBgn0051858	18438	FBgn0040286	44192
330	2L	10056615	10057654	2.008361816406	10057181	1.935272905562	FBgn0011823	275	FBgn0011823	275
331	2R	8501289	8502309	2.004912853241	8501804	1.889877431533	FBgn0005624	4908	FBgn0005624	4908
332	2L	19572061	19573018	2.003637313843	19572596	1.79942792654	FBgn0005672	657	FBgn0005672	657
333	3L	360914	361567	2.001839637756	361069	1.782759059559	FBgn0003749	221	FBgn0035136	16154
334	2L	19152120	19152947	1.998414993286	19152487	1.756218293134	FBgn0010300	22752	FBgn0032762	23132
335	3R	21855905	21857159	1.996475219727	21856557	1.898550160726	FBgn0002631	1100	FBgn0002631	1100
336	X	19155791	19156603	1.990545034409	19156355	1.802315155665	FBgn0028469	353	FBgn0031008	53534
337	2R	12465673	12466335	1.989549636841	12466035	1.717353314161	FBgn0053456	641	FBgn0053456	641
338	X	17547032	17547727	1.989133834839	17547119	1.933416896396	FBgn0052560	2396	FBgn0030866	26092
339	3R	7204122	7204990	1.983601570129	7204602	1.866110384464	FBgn0004595	6092	FBgn0026064	28235
340	3R	6443281	6444521	1.982661724091	6443816	1.871522650999	FBgn0001235	20570	FBgn0001235	20570
341	3L	16975171	16976378	1.98152256012	16975937	1.842913419008	FBgn0052167	5383	FBgn0025582	223689
342	3L	1387912	1388860	1.981441497803	1388395	1.901133537292	FBgn0011855	3082	FBgn0004635	58929
343	3R	8841708	8842417	1.979453086853	8842327	1.935813713074	FBgn0020496	4939	FBgn0038109	6710
344	X	8977658	8978771	1.977126121521	8978336	1.831563154856	FBgn0030090	1903	FBgn0030092	15944
345	3R	15167290	15168014	1.97648191452	15167807	1.778027901283	FBgn0000463	15872	FBgn0000463	15872
346	3L	19048143	19049089	1.972881317139	19048582	1.743519961834	FBgn0036844	3099	FBgn0036844	3099
347	2R	17829651	17830680	1.97177028656	17830137	1.839146950666	FBgn0013272	4893	FBgn0013272	4893
348	3R	1546135	1546863	1.970294952393	1546747	1.792360479181	FBgn0004878	3725	FBgn0037372	33748
349	2L	3079307	3080413	1.970026016235	3079871	1.879997730255	FBgn0027571	23256	FBgn0003934	31170
350	X	2294681	2295780	1.968420028687	2295222	1.871435586144	FBgn0003714	4910	FBgn0004050	8703
351	3R	17319428	17320354	1.967449188232	17319822	1.817426541272	FBgn0051179	4980	FBgn0013984	86429
352	2L	2754911	2755654	1.966313362122	2755143	1.831798212869	FBgn0031453	2344	FBgn0031453	2344
353	3L	7883630	7884335	1.964700698853	7884257	1.872228574753	FBgn0003041	1641	FBgn0003041	1641
354	3R	27763148	27763891	1.964574813843	27763338	1.778992652893	FBgn0039886	40514	FBgn0002780	114456
355	3R	6493359	6494180	1.958148002625	6493815	1.82957047224	FBgn0037818	9077	FBgn0001235	29429
356	X	543530	544595	1.956939697266	544056	1.916604608297	FBgn0021764	395	FBgn0025637	31163
357	3R	19125557	19126570	1.956543445587	19126047	1.822255343199	FBgn0039071	10136	FBgn0039067	42268
358	3L	14930003	14930779	1.954137325287	14930366	1.788042418162	FBgn0026320	4240	FBgn0026320	4240
359	3L	9014997	9016521	1.948414802551	9015122	1.762255755338	FBgn0028789	202	FBgn0028789	202
360	2R	16555893	16556608	1.948079109192	16555945	1.894311587016	FBgn0003391	8796	FBgn0003391	8796
361	2R	8711812	8712689	1.945104598999	8712331	1.84412676096	FBgn0053182	1852	FBgn0028991	6350
362	2R	17030998	17031914	1.943865776062	17031454	1.779629539041	FBgn0003731	867	FBgn0010415	42704
363	2R	9099855	9100715	1.940013408661	9100260	1.834928063785	FBgn0027581	8983	FBgn0033859	9296
364	3R	19018688	19019891	1.939571857452	19019328	1.896747469902	FBgn0011596	10428	FBgn0039066	57938
365	3L	304668	305830	1.938604831696	305239	1.861787497997	FBgn0004373	1827	FBgn0004373	1827
366	3L	10651908	10652601	1.936648845673	10652491	1.926729626126	FBgn0036099	12473	FBgn0010762	13801
367	3L	13144089	13144823	1.934443950653	13144236	1.953955411911	FBgn0036347	3393	FBgn0010452	56016
368	X	3622892	3623548	1.932810544968	3623467	1.864718675613	FBgn0026698	2177	FBgn0000542	57866
369	3R	1037721	1039200	1.93275642395	1038390	1.932539098403	FBgn0000340	4757	FBgn0000340	4757
370	2L	7010080	7010907	1.92698097229	7010518	1.81229801739	FBgn0031880	2978	FBgn0051908	16777
371	3R	4519838	4520987	1.926898479462	4520405	1.90683892194	FBgn0001180	3135	FBgn0001180	3135
372	3L	16078620	16079641	1.923924446106	16079144	1.874140644073	FBgn0010280	621	FBgn0010280	621
373	2R	2997681	2998723	1.922574043274	2998166	1.82916623354	FBgn0015930	3510	FBgn0015930	3510
374	3R	25088543	25089713	1.921558380127	25089220	1.969160974026	FBgn0003525	7718	FBgn0003525	7718
375	2L	9705588	9706260	1.919863700867	9706207	1.880886435509	FBgn0051710	263	FBgn0032138	5062
376	X	6667900	6668743	1.91885471344	6668133	1.783628191267	FBgn0029907	358	FBgn0029907	358
377	2R	15175702	15176485	1.917026519775	15176120	1.711492818945	FBgn0046820	35	FBgn0046820	35
378	2R	7082364	7083485	1.915830612183	7082889	1.832768559456	FBgn0065063	24401	FBgn0065063	24401
379	2L	2750432	2751467	1.91162109375	2751047	1.802143209121	FBgn0031453	1752	FBgn0031453	1752
380	2L	7309936	7310880	1.91114282608	7310437	1.819164668812	FBgn0004009	3276	FBgn0004009	3276
381	3L	21999811	22000567	1.908254623413	22000118	1.788056313992	FBgn0037149	144	FBgn0037149	144
382	2R	2122179	2123000	1.90825176239	2122577	1.822192251682	FBgn0041145	259	FBgn0041145	259
383	2R	9945548	9946331	1.904801368713	9945770	1.773411614554	FBgn0013725	1428	FBgn0013725	1428
384	2L	4995382	4996113	1.904203891754	4995472	1.78031900194	FBgn0031665	7326	FBgn0010607	24019
385	3R	5705261	5706259	1.895950317383	5706018	1.792795254634	FBgn0037767	4621	FBgn0065050	101812
386	3R	5430276	5431339	1.895725250244	5430779	1.849373901592	FBgn0037720	13746	FBgn0037719	14070
387	2R	8293049	8293745	1.895387649536	8293682	1.718526681264	FBgn0003326	2769	FBgn0003326	2769
388	2R	9481674	9482605	1.895024299622	9482096	1.737971425056	FBgn0020766	2158	FBgn0033886	5785
389	3R	25371868	25372762	1.89391708374	25372380	1.759901186999	FBgn0000492	9729	FBgn0040623	55564
390	2L	221573	222559	1.888669967651	221839	1.759904793331	FBgn0031235	10675	FBgn0031235	10675
391	2R	7311217	7312157	1.885129451752	7311635	1.763437102823	FBgn0033652	5359	FBgn0033652	5359
392	3L	8991000	8991679	1.884090423584	8991587	1.813864517212	FBgn0035956	2769	FBgn0035954	12442
393	X	9576024	9576922	1.876754283905	9576661	1.734108039311	FBgn0020378	21519	FBgn0000233	37252
394	2R	1629187	1630164	1.876129627228	1629654	1.856387194465	FBgn0033063	15124	FBgn0033062	36646
395	3L	15197922	15198765	1.871213436127	15198385	1.748938496908	FBgn0029114	2515	FBgn0029114	2515
396	3R	4666884	4667873	1.868371963501	4667354	1.780619382858	FBgn0037638	17222	FBgn0011966	20248
397	X	13221578	13222498	1.867210388184	13221952	1.75681958479	FBgn0030481	416	FBgn0026749	621
398	2R	14779986	14780803	1.866199493408	14780070	1.87359803915	FBgn0034423	5293	FBgn0003254	10519
399	X	2290081	2290874	1.864994049072	2290238	1.80179830031	FBgn0001150	5119	FBgn0001150	5119
400	3L	20856213	20856904	1.862354755402	20856711	1.778753867516	FBgn0037035	4956	FBgn0003415	104554
401	3R	4634137	4634880	1.859959125519	4634221	1.76596531868	FBgn0037635	1312	FBgn0037633	2869
402	2L	4823389	4824061	1.855053901672	4823945	1.810278632424	FBgn0031632	2169	FBgn0031632	2169
403	3L	11219575	11220226	1.85476732254	11219619	1.897370444404	FBgn0041094	6637	FBgn0041094	6637
404	3R	12664840	12666079	1.850036144257	12665427	1.83549785614	FBgn0000014	9658	FBgn0020546	10299
405	2L	17735083	17735852	1.845601558685	17735544	1.7354208529	FBgn0015609	94	FBgn0032646	238506
406	2L	6700571	6701248	1.845522880554	6700737	1.762732386589	FBgn0031850	8348	FBgn0025777	22618
407	X	19620265	19621128	1.843995094299	19620802	1.731963634491	FBgn0031071	3937	FBgn0031071	3937
408	2L	18593971	18594680	1.841890335083	18594039	1.813664722443	FBgn0003270	910	FBgn0032693	54874
409	2R	19153326	19154019	1.84028339386	19153904	1.792602799155	FBgn0034886	11272	FBgn0016762	47694
410	2R	8963478	8964158	1.831962585449	8964009	1.771465411553	FBgn0050062	1764	FBgn0050062	1764
411	2R	2087318	2088244	1.831705093384	2087738	1.786150679869	FBgn0033076	25053	FBgn0041145	34580
412	2L	5410146	5410912	1.828068733215	5410184	1.803191781044	FBgn0016660	5842	FBgn0005511	51457
413	2R	14317335	14317994	1.822395324707	14317885	1.858063030243	FBgn0010651	705	FBgn0010651	705
414	3R	14224296	14225023	1.803985595703	14224657	1.756486219518	FBgn0028670	219	FBgn0038609	32279
415	2R	8496285	8496942	1.801330566406	8496701	1.745750495366	FBgn0005624	195	FBgn0005624	195
416	3L	4213902	4214867	1.800120353699	4214428	1.725451350212	FBgn0001257	5251	FBgn0011692	11840
417	3R	10643695	10644334	1.799598693848	10644008	1.7026694417	FBgn0038262	16481	FBgn0038258	55250
418	3R	881864	882738	1.792544364929	882450	1.727837085724	FBgn0010313	29958	FBgn0010313	29958
419	3L	20959422	20960133	1.781393527985	20960082	1.813664224413	FBgn0003415	1183	FBgn0003415	1183
420	2R	9825820	9826504	1.779035568237	9826255	1.767466036479	FBgn0033921	9039	FBgn0033922	14434
421	3L	7111613	7112269	1.770179271698	7112181	1.830127811432	FBgn0023001	3716	FBgn0002775	12711
422	2R	12154626	12155395	1.766808509827	12154673	1.799080424839	FBgn0024232	1430	FBgn0003274	53716
423	3R	19140290	19140950	1.752156257629	19140557	1.767584927877	FBgn0039071	24646	FBgn0002622	43968
424	3L	3391946	3392727	1.743418693542	3392485	1.757300575574	FBgn0014388	15982	FBgn0027616	34787
425	3R	2900987	2901847	1.737199783325	2901449	1.783990740776	FBgn0037468	890	FBgn0010774	4677
426	3R	6471605	6472251	1.732917785645	6471759	1.746110041936	FBgn0001235	7373	FBgn0001235	7373
427	2R	13019124	13019796	1.719574451447	13019326	1.779216686885	FBgn0034228	1566	FBgn0034237	31750
428	2L	1419949	1420621	1.710740089417	1420545	1.731549453735	FBgn0002543	96	FBgn0002543	96
429	3R	19653469	19654049	1.664395809174	19653862	1.854126214981	FBgn0004186	270	FBgn0004186	270
