# Supplementary material for: Developmental roles of 21 Drosophila transcription factors are determined by quantitative differences in binding to an overlapping set of thousands of genomic regions
Source: Genome Biol. 2009 Jul 23;10(7):R80. doi: 10.1186/gb-2009-10-7-r80 (PMC2728534; doi:10.1186/gb-2009-10-7-r80)
Supplement: Additional data file 6 — Genomic coordinates of regions bound by each factor for the 1% FDR data set, locations and scores of peak windows, and the closest gene and closest transcribed gene for each peak. [file gb-2009-10-7-r80-S6.zip › Additional Data File 3 1% FDR bound regions/sna_2_081506-sym-1_table.txt]

Interval	Chr	Bound_Region_Start	Bound_Region_Stop	Bound_Region_Score	Peak_start	Peak_score	Closest_gene	Closest_gene_dist	Closest_transcribed_gene	Closest_transcribed_gene_dist
1	X	446738	451440	4.124135017395	449731	3.838242586921	FBgn0003986	1868	FBgn0003986	1868
2	X	7164622	7168220	4.123785018921	7165950	3.801870791117	FBgn0029943	3026	FBgn0024250	12773
3	3L	1444212	1446848	3.819344520569	1445516	3.491374611855	FBgn0004635	1808	FBgn0004635	1808
4	X	11676723	11680218	3.803735733032	11678619	3.299676213946	FBgn0030340	1483	FBgn0030350	42598
5	X	15479472	15482300	3.595629692078	15480922	3.443744301796	FBgn0030663	2694	FBgn0003463	20445
6	2R	9074549	9087811	3.56734085083	9085743	3.30930018425	FBgn0033857	4393	FBgn0033856	11291
7	3L	19525671	19529019	3.51309299469	19527697	3.218989147859	FBgn0067680	2702	FBgn0067680	2702
8	3R	15174778	15177487	3.487524032593	15176242	3.259317313924	FBgn0038697	24229	FBgn0000463	24307
9	2L	15480479	15483477	3.454395771027	15482013	3.260138175067	FBgn0020371	1316	FBgn0003448	7815
10	2R	7309109	7312955	3.436923980713	7310307	2.987777513616	FBgn0033652	4031	FBgn0033652	4031
11	2L	15472735	15479029	3.434363365173	15475983	3.165438294411	FBgn0003448	1785	FBgn0003448	1785
12	3R	21860331	21863758	3.425169467926	21861908	3.31184535868	FBgn0002633	852	FBgn0002633	852
13	3L	7882174	7885055	3.404295444489	7883307	2.988643982831	FBgn0003041	2591	FBgn0003041	2591
14	2R	2891261	2894460	3.392269134521	2892644	3.022243303411	FBgn0033159	1038	FBgn0033159	1038
15	2R	17051500	17054894	3.354248046875	17053048	3.054660853218	FBgn0050283	4893	FBgn0010415	64298
16	3L	14932359	14935631	3.352457046509	14933463	2.970830721014	FBgn0026320	1143	FBgn0026320	1143
17	2L	5869727	5872569	3.335140705109	5871202	3.08092324874	FBgn0031745	8279	FBgn0031740	68947
18	2L	16318368	16322145	3.318066596985	16319590	2.998206447153	FBgn0000250	2440	FBgn0000250	2440
19	3R	21848851	21851595	3.293168067932	21850499	2.835652977228	FBgn0002629	284	FBgn0002629	284
20	X	6881111	6887400	3.290106773376	6882432	2.799243100484	FBgn0029931	3412	FBgn0029931	3412
21	2R	1700765	1704924	3.265280008316	1703842	3.104175716639	FBgn0033068	447	FBgn0033068	447
22	X	6666870	6669554	3.240699291229	6668426	2.856301546097	FBgn0029907	65	FBgn0029907	65
23	3R	8894943	8899279	3.217920303345	8896087	3.045401853674	FBgn0004666	12606	FBgn0003308	37828
24	2L	14260853	14263362	3.186222076416	14262065	2.806974354912	FBgn0004002	1457	FBgn0028529	93015
25	X	7141008	7143654	3.164246082306	7142389	2.972200814415	FBgn0025549	5849	FBgn0025549	5849
26	2R	13315487	13317914	3.125432491302	13316724	2.854351043701	FBgn0004586	928	FBgn0004586	928
27	3L	14114152	14117660	3.118121623993	14115290	2.854177415371	FBgn0042630	18707	FBgn0000411	28589
28	3L	4674674	4679178	3.096526145935	4677535	2.739037121043	FBgn0042199	991	FBgn0042199	991
29	3R	13905852	13908669	3.083036899567	13907129	3.033465946422	FBgn0038566	286	FBgn0038566	286
30	2L	18610826	18613749	3.059679985046	18611976	2.74646579518	FBgn0032692	20	FBgn0032693	36937
31	2R	11304183	11306762	3.050688743591	11305521	2.930195808411	FBgn0050321	2666	FBgn0050089	63260
32	3R	9539886	9542592	3.050061225891	9541470	2.972766427433	FBgn0054044	1544	FBgn0038175	2418
33	3R	10504319	10506844	3.027645111084	10505591	3.015961223178	FBgn0038252	16426	FBgn0051314	17466
34	2L	13224574	13230763	3.02286529541	13227285	2.732168814715	FBgn0032490	568	FBgn0032489	2079
35	2R	11405045	11407432	2.992923736572	11406110	2.493693379795	FBgn0003425	393	FBgn0003425	393
36	3R	14811394	14814582	2.914627075195	14813496	2.594749546051	FBgn0026239	3749	FBgn0026239	3749
37	3L	14416617	14419105	2.906708240509	14417888	2.562637090683	FBgn0036424	35297	FBgn0036424	35297
38	3R	19018207	19020205	2.899522781372	19019172	2.473980784416	FBgn0039061	10530	FBgn0039066	58094
39	3R	20122343	20124714	2.897264480591	20123424	2.921859264374	FBgn0000368	2286	FBgn0000368	2286
40	2R	3001557	3004403	2.894295692444	3002447	2.76290500164	FBgn0015930	771	FBgn0015930	771
41	3L	22068313	22071037	2.891648769379	22069747	2.535374939442	FBgn0037153	210	FBgn0000100	59864
42	2L	11970001	11972324	2.871253490448	11971231	2.376615345478	FBgn0041606	137	FBgn0032390	18733
43	2L	9987227	9990803	2.868898868561	9988292	2.617150187492	FBgn0040965	3635	FBgn0040965	3635
44	3L	17614571	17616644	2.867341041565	17615507	2.592325715458	FBgn0052179	4028	FBgn0052179	4028
45	2R	15586754	15588430	2.864485740662	15587252	2.535200238228	FBgn0004364	39122	FBgn0004364	39122
46	X	15457784	15460120	2.842891216278	15458794	2.253216107686	FBgn0003463	1683	FBgn0003463	1683
47	2L	8841076	8843333	2.838937759399	8842159	2.721187008752	FBgn0029123	16534	FBgn0029123	16534
48	3L	14936499	14941640	2.814570426941	14938585	2.616803085103	FBgn0000216	657	FBgn0000216	657
49	3L	15989651	15991559	2.806527137756	15990668	2.268371134996	FBgn0044028	1929	FBgn0044028	1929
50	2L	19332662	19335288	2.801733493805	19334201	2.459782123566	FBgn0024245	24952	FBgn0024245	24952
51	2L	8831469	8833571	2.777194023132	8832485	2.630956874174	FBgn0029123	6860	FBgn0029123	6860
52	3R	15166256	15168637	2.766468524933	15167741	2.437382102013	FBgn0000463	15806	FBgn0000463	15806
53	X	13060929	13062820	2.76466178894	13061798	2.42030323253	FBgn0052639	8662	FBgn0052639	8662
54	2R	19079622	19082488	2.763768672943	19080898	2.740178108215	FBgn0015903	8401	FBgn0015903	8401
55	2R	7969095	7972232	2.759676456451	7971004	2.600796878338	FBgn0010238	1906	FBgn0010238	1906
56	2R	8962818	8964737	2.75967502594	8963886	2.325402007383	FBgn0050062	1641	FBgn0050062	1641
57	2R	16757201	16759732	2.753831386566	16758514	2.463643137614	FBgn0034606	21	FBgn0034606	21
58	X	439872	444101	2.74632024765	441063	2.639390349388	FBgn0003986	6800	FBgn0003986	6800
59	2R	2084107	2086588	2.737429618835	2085348	2.520624188816	FBgn0033076	27443	FBgn0041145	36970
60	X	11166720	11169127	2.691551685333	11168265	2.218214273453	FBgn0003411	701	FBgn0003411	701
61	2R	16554793	16557460	2.683972835541	16555753	2.408890022951	FBgn0003391	8988	FBgn0003391	8988
62	2R	17030388	17033499	2.674470901489	17031418	2.469568308662	FBgn0003731	831	FBgn0010415	42668
63	2L	4822841	4825152	2.645481109619	4823903	2.193612715777	FBgn0031632	2127	FBgn0031632	2127
64	2L	1075122	1078428	2.632653236389	1076565	2.486886262894	FBgn0003310	1246	FBgn0003310	1246
65	2R	9943815	9947522	2.630210876465	9946054	2.270780384541	FBgn0013725	1144	FBgn0013725	1144
66	3R	2579017	2582380	2.625469684601	2581404	2.175213128328	FBgn0026564	723	FBgn0026564	723
67	3L	20999540	21002398	2.602115631104	21000692	2.419806718826	FBgn0053285	22151	FBgn0037044	38956
68	3R	8255644	8257774	2.596994400024	8256580	2.289255591	FBgn0010405	467	FBgn0038046	1578
69	2R	18713108	18715656	2.595886230469	18714572	2.428705944734	FBgn0034834	4567	FBgn0003062	132252
70	2L	14443464	14447021	2.590091228485	14445885	2.230486184359	FBgn0028844	4931	FBgn0005771	44977
71	3R	27046783	27050701	2.574682235718	27049064	2.393434524536	FBgn0039831	2638	FBgn0039831	2638
72	3R	9117864	9120987	2.573254585266	9119154	2.278470936944	FBgn0038134	234	FBgn0038134	234
73	3L	5808439	5811052	2.560933113098	5809985	2.127382250393	FBgn0003984	9576	FBgn0035640	22955
74	3L	18553035	18554386	2.559972763062	18554049	2.08424169367	FBgn0036791	27	FBgn0036800	33904
75	3R	21835146	21837570	2.543375968933	21836131	2.081616401672	FBgn0002732	554	FBgn0002732	554
76	2L	2454175	2458572	2.539873123169	2456792	2.337801933289	FBgn0012017	3252	FBgn0015816	35874
77	3R	863874	866005	2.524422645569	864905	2.364551544189	FBgn0010313	47503	FBgn0010313	47503
78	3R	5499713	5502113	2.523089885712	5500699	2.296305936926	FBgn0037727	546	FBgn0037728	2954
79	3L	22332820	22338082	2.514204025269	22333969	2.168082300822	FBgn0004449	7759	FBgn0004449	7759
80	3R	5416025	5418549	2.511642456055	5417116	2.454664111137	FBgn0037720	83	FBgn0037719	407
81	2R	16053067	16055021	2.510820388794	16054230	2.164060704848	FBgn0034514	102	FBgn0034514	102
82	3R	13650893	13653013	2.502467155457	13652029	2.173952844408	FBgn0051246	14763	FBgn0051246	14763
83	3L	15197613	15201632	2.501116275787	15200666	2.152761608362	FBgn0029114	234	FBgn0029114	234
84	2L	2999671	3001889	2.494805812836	3000829	2.033052949344	FBgn0025681	7865	FBgn0002989	8068
85	X	3689707	3693483	2.481052398682	3690770	2.24839929434	FBgn0000542	9437	FBgn0000542	9437
86	3R	297549	299227	2.474915504456	298368	2.080210431417	FBgn0051523	6460	FBgn0037255	12395
87	3L	9002157	9004384	2.473660469055	9003267	2.539724063873	FBgn0035956	8911	FBgn0028789	12057
88	3R	16367864	16370308	2.468864440918	16369373	2.34637606144	FBgn0053192	8646	FBgn0043457	14279
89	2L	18481895	18483721	2.455166816711	18482921	2.029014885426	FBgn0032682	1505	FBgn0032682	1505
90	3R	20574094	20576471	2.427530288696	20575220	2.184539682725	FBgn0003719	236	FBgn0003719	236
91	3L	10832142	10837941	2.40663433075	10835151	1.992930475871	FBgn0026160	3312	FBgn0026160	3312
92	2R	19152352	19154560	2.401456832886	19153582	1.911580057705	FBgn0034886	11594	FBgn0016762	48016
93	3R	21852003	21853976	2.389100551605	21852963	2.118907868862	FBgn0002631	2494	FBgn0002631	2494
94	3R	934409	936437	2.388105392456	935429	2.290728251139	FBgn0037293	18381	FBgn0010313	23021
95	2L	1118687	1120860	2.387377738953	1119866	2.094685808818	FBgn0031302	6878	FBgn0031302	6878
96	3R	12099711	12101486	2.370862483978	12100693	1.618273622849	FBgn0011253	2517	FBgn0011253	2517
97	2R	2617408	2619809	2.356999874115	2618371	2.023437780492	FBgn0033142	384	FBgn0033156	171909
98	3R	4633438	4635720	2.353199481964	4634664	2.175695329905	FBgn0037635	869	FBgn0037633	3312
99	2R	13194224	13198600	2.352850914001	13195214	2.135235786438	FBgn0016059	3144	FBgn0016059	3144
100	3L	17380144	17382673	2.351638317108	17381351	2.063386201859	FBgn0027660	5420	FBgn0027660	5420
101	2L	2749261	2752119	2.340995788574	2750515	2.127341111501	FBgn0003075	1993	FBgn0003075	1993
102	3L	6740147	6742196	2.338737487793	6741248	1.961514501011	FBgn0052392	4055	FBgn0035714	14388
103	X	3686314	3687906	2.331083297729	3687254	1.898620069027	FBgn0000542	5921	FBgn0000542	5921
104	3L	18558480	18559257	2.323031902313	18558994	1.959606300701	FBgn0003683	30	FBgn0036800	28959
105	2R	3640516	3642721	2.317137718201	3641644	2.032813128303	FBgn0033267	1501	FBgn0033267	1501
106	3R	10642635	10645111	2.31299495697	10643820	2.036770063288	FBgn0038262	16293	FBgn0038258	55062
107	2R	13230443	13232261	2.312349796295	13231419	2.03595868279	FBgn0028494	2771	FBgn0063386	13454
108	3R	4030441	4032648	2.309535503387	4031671	2.034136533737	FBgn0053779	1127	FBgn0037554	27558
109	2L	1409981	1412348	2.303430080414	1410990	2.073096901178	FBgn0002543	9459	FBgn0002543	9459
110	3R	2819324	2821501	2.300134181976	2820539	2.137527763844	FBgn0000095	4411	FBgn0010774	85587
111	X	4891209	4895318	2.298280239105	4892406	1.9814902246	FBgn0003028	1128	FBgn0004368	108037
112	X	3682172	3684346	2.289722919464	3683223	2.017565278446	FBgn0000542	1890	FBgn0000542	1890
113	2R	12094634	12096500	2.287609577179	12095546	2.029036129222	FBgn0016131	1207	FBgn0003274	5411
114	3L	15675838	15678246	2.28448009491	15677143	2.147048529457	FBgn0041160	12035	FBgn0041160	12035
115	3L	9828573	9830944	2.275949478149	9829960	2.069339471705	FBgn0004390	734	FBgn0015618	17363
116	3L	717751	719978	2.275589942932	718911	2.048745512962	FBgn0035160	3741	FBgn0000575	14027
117	2L	2162845	2166195	2.267194747925	2165061	1.936516705681	FBgn0031393	9301	FBgn0031393	9301
118	3R	1036748	1039009	2.266932964325	1038001	2.159938156605	FBgn0000340	5146	FBgn0000340	5146
119	X	20041537	20042710	2.254802703857	20041939	1.798208236694	FBgn0003654	5166	FBgn0031098	20226
120	3L	10303819	10305977	2.253081321716	10305068	2.024708495421	FBgn0067716	11275	FBgn0000629	307009
121	2L	7009110	7011428	2.252504825592	7010375	1.902468961828	FBgn0031880	3121	FBgn0051908	16920
122	3R	9795172	9798393	2.250984668732	9796553	1.913572192192	FBgn0015270	5914	FBgn0038196	65334
123	3L	736296	738270	2.241808414459	737267	1.759221047163	FBgn0000575	4329	FBgn0000575	4329
124	3L	8802795	8804776	2.22956609726	8803788	1.857619173387	FBgn0011577	2335	FBgn0020633	61769
125	X	18517809	18520513	2.222050666809	18518874	2.108284235001	FBgn0004959	832	FBgn0004959	832
126	2R	15554660	15557126	2.215552806854	15556166	2.154713243246	FBgn0034480	36316	FBgn0004364	70208
127	2L	10547680	10549986	2.210391521454	10548892	1.704343986511	FBgn0051721	4011	FBgn0032268	18398
128	2R	15579996	15582663	2.203824043274	15581403	1.694369652692	FBgn0004364	44971	FBgn0004364	44971
129	3L	4839980	4841780	2.197420597076	4840925	1.969461083412	FBgn0047330	392	FBgn0035570	150222
130	3R	677957	680956	2.192505836487	679967	1.692438910989	FBgn0003002	1432	FBgn0003002	1432
131	2L	15328743	15330570	2.18634223938	15329591	1.834961891174	FBgn0001981	202	FBgn0001981	202
132	3R	15154842	15158841	2.176103115082	15155893	1.765652376063	FBgn0000463	3958	FBgn0000463	3958
133	2R	11380036	11383072	2.157515048981	11381116	2.05980908076	FBgn0050085	2892	FBgn0050085	2892
134	X	17011315	17013436	2.135805130005	17012248	2.014742795159	FBgn0000163	17372	FBgn0000163	17372
135	2R	3757351	3761655	2.133597373962	3758170	1.876402967116	FBgn0033277	7899	FBgn0010109	14030
136	X	19587164	19589015	2.128284454346	19588064	1.993725095476	FBgn0031069	3327	FBgn0031070	8196
137	3L	15721049	15722745	2.126756668091	15721937	1.718954404195	FBgn0010105	28255	FBgn0010105	28255
138	2L	8848513	8850362	2.124136924744	8849500	1.880299568176	FBgn0052986	13307	FBgn0029123	23875
139	3R	15	2275	2.119345664978	530	1.872327299679	FBgn0037213	150	FBgn0037213	150
140	2R	5943107	5945191	2.119166374207	5944219	1.524673759937	FBgn0033522	2694	FBgn0033522	2694
141	X	2264353	2265713	2.112175941467	2264568	1.93982730593	FBgn0040385	2487	FBgn0001150	20551
142	2R	18194913	18200275	2.110349178314	18198425	1.936896115541	FBgn0020257	1870	FBgn0020257	1870
143	2R	20389140	20391422	2.104682922363	20390303	2.014767348766	FBgn0035075	1134	FBgn0050423	6867
144	2L	1517160	1518951	2.095273971558	1518096	1.872031062841	FBgn0001174	88	FBgn0001174	88
145	2R	15549316	15551505	2.094655036926	15550346	1.908726411707	FBgn0034480	30496	FBgn0004364	76028
146	2R	11411992	11416524	2.090972900391	11412823	1.4876121521	FBgn0053463	1533	FBgn0003425	7106
147	3L	722250	729091	2.085901260376	723364	1.751722693443	FBgn0035160	712	FBgn0000575	9574
148	3L	15004145	15006748	2.081569671631	15005849	1.887535393238	FBgn0036465	1980	FBgn0036465	1980
149	2L	3093970	3096007	2.080690383911	3095096	1.984667211771	FBgn0005779	14576	FBgn0003934	46395
150	3L	11210299	11212852	2.080499649048	11211119	1.749321997166	FBgn0036150	1234	FBgn0041094	15137
151	3R	5698932	5701096	2.067958831787	5699858	1.823647835675	FBgn0040536	1005	FBgn0065050	95652
152	2L	6721746	6723800	2.0580701828	6722934	1.698000739602	FBgn0025777	421	FBgn0025777	421
153	2R	6913013	6917114	2.057192802429	6915022	1.881425738335	FBgn0050506	726	FBgn0082585	1685
154	2L	4365863	4369199	2.052399158478	4366722	1.821008513956	FBgn0026319	5268	FBgn0026319	5268
155	3R	6425072	6426767	2.049985408783	6425902	1.562048256397	FBgn0001235	38484	FBgn0001235	38484
156	3R	26393223	26395188	2.047499656677	26394023	1.733209103346	FBgn0039787	11131	FBgn0039767	140025
157	3L	15982134	15985045	2.044619560242	15983202	1.797929883003	FBgn0044028	5537	FBgn0044028	5537
158	3L	14715677	14717632	2.042909622192	14716778	1.606729761759	FBgn0013263	9530	FBgn0036449	34904
159	3R	6441901	6444950	2.041726112366	6442839	1.824896603823	FBgn0001235	21547	FBgn0001235	21547
160	3L	5594211	5596269	2.04057598114	5595331	1.836255325991	FBgn0035625	9599	FBgn0035625	9599
161	3L	7961667	7963302	2.039978027344	7962319	1.87457000508	FBgn0011817	9323	FBgn0011817	9323
162	3L	4390595	4392725	2.03315782547	4391826	1.972480325138	FBgn0035542	2082	FBgn0035541	3257
163	2L	9145121	9147494	2.032419204712	9146500	1.914666811625	FBgn0051887	16657	FBgn0051887	16657
164	2R	5610919	5612849	2.029962539673	5611721	1.602721719181	FBgn0004907	229	FBgn0033485	322
165	X	269321	271040	2.029810428619	270164	1.799365639687	FBgn0002561	3619	FBgn0002561	3619
166	3R	12161879	12163759	2.026599884033	12162832	1.878998756409	FBgn0040284	4874	FBgn0040284	4874
167	3L	20335825	20337596	2.019357681274	20336658	1.76074291678	FBgn0028978	1209	FBgn0028978	1209
168	X	9519217	9521031	2.014227867126	9520358	1.479665152232	FBgn0015624	7739	FBgn0015624	7739
169	2L	22138330	22140500	2.007613182068	22139324	1.786699205637	FBgn0032978	9569	FBgn0032979	17430
170	3L	2465614	2467919	2.003708362579	2466682	1.890479648814	FBgn0035344	4657	FBgn0035346	5669
171	3R	12544137	12546866	1.998289585114	12545939	1.798750428592	FBgn0003944	14409	FBgn0063261	31172
172	2R	11249385	11251221	1.997311592102	11250352	1.876423222678	FBgn0050089	8091	FBgn0050089	8091
173	3R	1508996	1511860	1.990990638733	1510406	1.775932729244	FBgn0037364	742	FBgn0037363	14971
174	X	8498221	8500970	1.990361690521	8499913	1.804700066062	FBgn0004102	4027	FBgn0004102	4027
175	3L	2863201	2867660	1.987867355347	2866180	1.808296652401	FBgn0035379	9516	FBgn0035370	115652
176	2R	16870974	16872766	1.982987880707	16871950	1.382327829088	FBgn0000395	2573	FBgn0000395	2573
177	3R	6687218	6689505	1.981714248657	6688454	1.826441708733	FBgn0037846	119	FBgn0037844	5941
178	2R	17749657	17752103	1.981665611267	17750645	1.768264353275	FBgn0020307	900	FBgn0034704	68157
179	2R	20605203	20606935	1.979920864105	20606072	1.593903303146	FBgn0004919	14152	FBgn0001148	36492
180	3R	8077351	8079429	1.975842952728	8078417	1.901779511396	FBgn0038008	1492	FBgn0037992	124498
181	3L	8479994	8481740	1.974781990051	8480943	1.649106025696	FBgn0035900	2751	FBgn0035900	2751
182	3R	15755912	15757893	1.966990470886	15756935	1.830809565151	FBgn0038753	2618	FBgn0021776	3907
183	3L	4213111	4215401	1.960387706757	4214428	1.945687055588	FBgn0001257	5251	FBgn0011692	11840
184	3R	10286912	10289037	1.960315704346	10287956	1.858219087124	FBgn0051330	29054	FBgn0038234	49634
185	3R	881029	882921	1.958333492279	881913	1.799832522869	FBgn0010313	30495	FBgn0010313	30495
186	3L	12539475	12541397	1.958084583282	12540295	1.777386120387	FBgn0036302	6174	FBgn0004926	39611
187	2L	8845182	8847965	1.954720497131	8846893	1.625494427151	FBgn0052986	15914	FBgn0029123	21268
188	3R	11859340	11860830	1.952503204346	11860161	1.510549713584	FBgn0003117	8342	FBgn0038396	15232
189	2R	17152846	17154709	1.951464653015	17153884	1.738169252872	FBgn0034644	124	FBgn0050284	5697
190	X	13063077	13064883	1.950310230255	13064009	1.732387907365	FBgn0052639	6451	FBgn0052639	6451
191	2L	13866970	13869765	1.947930335999	13867714	1.508242845535	FBgn0028532	18302	FBgn0051842	32676
192	2L	19150346	19153200	1.944328308105	19150880	1.67350581113	FBgn0010300	21145	FBgn0032762	21525
193	3R	16116967	16119472	1.942898750305	16118500	1.834996044636	FBgn0028386	488	FBgn0028386	488
194	X	18136924	18139443	1.938736915588	18138485	1.65425914526	FBgn0004956	3277	FBgn0004956	3277
195	X	11183998	11185818	1.938632965088	11184951	1.472807912266	FBgn0028421	178	FBgn0030291	9321
196	3L	7106778	7109141	1.936069488525	7107748	1.800374535953	FBgn0023001	717	FBgn0002775	8278
197	3R	14815039	14818017	1.93510389328	14815944	1.786950391882	FBgn0026239	6197	FBgn0026239	6197
198	2R	9060562	9063144	1.934120178223	9061591	1.61939517657	FBgn0033853	1304	FBgn0014877	8398
199	3L	20450170	20452340	1.927536964417	20451281	1.649382352829	FBgn0037007	1992	FBgn0037007	1992
200	2R	6706777	6708593	1.927209854126	6707555	1.732358147116	FBgn0003396	17828	FBgn0033581	41592
201	3R	735872	738008	1.922158241272	736826	1.687014877796	FBgn0051536	548	FBgn0004183	37060
202	2L	15736928	15740142	1.918022155762	15739034	1.412217280444	FBgn0010382	5050	FBgn0003936	8577
203	3L	22065898	22067646	1.917126655579	22066792	1.851750246684	FBgn0037153	3165	FBgn0000100	56909
204	2L	3082016	3084515	1.913475513458	3083134	1.886476427317	FBgn0027571	26519	FBgn0003934	34433
205	2R	13813794	13815625	1.911781311035	13814744	1.73755645752	FBgn0034326	423	FBgn0034326	423
206	2R	16366181	16368191	1.905645370483	16367053	1.675482153893	FBgn0034554	6630	FBgn0016984	27057
207	2L	3608169	3610043	1.901082992554	3609246	1.540452671051	FBgn0002985	2498	FBgn0002985	2498
208	2L	1065083	1069815	1.901058197021	1066468	1.786392099717	FBgn0003310	11343	FBgn0003310	11343
209	X	3011209	3013338	1.900946140289	3012309	1.670703046462	FBgn0028746	16969	FBgn0028746	16969
210	2R	1444419	1446882	1.90047454834	1445814	1.639259226182	FBgn0033046	13569	FBgn0033059	137951
211	2L	4280296	4283905	1.89971446991	4281571	1.725706517696	FBgn0010473	1580	FBgn0003941	53929
212	3R	22712036	22713928	1.887413024902	22712904	1.727176487446	FBgn0004359	5448	FBgn0002838	11226
213	2L	17257458	17260203	1.886402130127	17259323	1.731264034907	FBgn0032629	2662	FBgn0032633	120753
214	2L	4286337	4288167	1.883151054382	4287197	1.605280812581	FBgn0010473	4046	FBgn0003941	59555
215	3R	484704	486486	1.882297515869	485508	1.713898490457	FBgn0051531	203	FBgn0037262	17812
216	2R	1627785	1630517	1.882106781006	1629617	1.757882791407	FBgn0033063	15161	FBgn0033062	36609
217	X	19054005	19057039	1.881973266602	19054817	1.652881558736	FBgn0031001	256	FBgn0031001	256
218	3L	9394689	9396659	1.878419876099	9395657	1.731149449068	FBgn0023129	1543	FBgn0023129	1543
219	2L	19503206	19505637	1.87650680542	19504511	1.657558917999	FBgn0032796	178	FBgn0003732	55075
220	3R	10394664	10397676	1.864508628845	10396726	1.710561901331	FBgn0004629	1363	FBgn0004629	1363
221	2L	6372559	6377293	1.863725662231	6374082	1.805304825306	FBgn0043854	1667	FBgn0043854	1667
222	3L	13047418	13049250	1.855953216553	13048228	1.639130536248	FBgn0036344	12402	FBgn0036342	27257
223	3R	463518	466979	1.854674339294	465856	1.639818668365	FBgn0037261	1417	FBgn0037261	1417
224	3L	9014683	9017079	1.853879928589	9016276	1.560276448727	FBgn0028789	952	FBgn0028789	952
225	2R	20320498	20322852	1.853439331055	20321285	1.647379769219	FBgn0000157	1145	FBgn0050423	62151
226	X	255967	257489	1.851877212524	256727	1.465583436629	FBgn0004170	3845	FBgn0004170	3845
227	2R	10645189	10648391	1.851053237915	10647474	1.633853183073	FBgn0033993	15144	FBgn0033989	140388
228	3R	4862582	4864946	1.85103559494	4863860	1.731570412131	FBgn0002932	1329	FBgn0002932	1329
229	2R	2491521	2493177	1.851016044617	2492290	1.674767812093	FBgn0050156	2509	FBgn0033107	165417
230	2R	6189059	6191046	1.847989082336	6190061	1.592108011246	FBgn0033541	25242	FBgn0004399	120344
231	3L	14118290	14119868	1.846933364868	14119100	1.503192452823	FBgn0042630	22517	FBgn0000411	24779
232	2L	2986860	2989134	1.840960502625	2988299	1.493707060814	FBgn0025109	164	FBgn0025109	164
233	X	16626764	16628341	1.839036941528	16627619	1.462356388569	FBgn0030790	1528	FBgn0030790	1528
234	2R	16873993	16876239	1.836860179901	16875041	1.656601737527	FBgn0000395	518	FBgn0000395	518
235	X	7735763	7738385	1.832407474518	7736689	1.50832675485	FBgn0029970	119	FBgn0029970	119
236	3R	5420496	5422579	1.832025527954	5421378	1.735850670758	FBgn0037720	4345	FBgn0037719	4669
237	2R	7113161	7114775	1.826937198639	7114004	1.541795667013	FBgn0065063	6714	FBgn0065063	6714
238	3R	13219277	13221146	1.826483249664	13220035	1.465446920956	FBgn0025456	270	FBgn0025456	270
239	2R	5996480	5999395	1.824701786041	5998556	1.476792752743	FBgn0033529	6583	FBgn0033529	6583
240	2L	21224534	21226512	1.822616100311	21225582	1.443652629852	FBgn0010229	752	FBgn0003930	22811
241	2R	11269450	11272419	1.820066452026	11270465	1.586551487446	FBgn0050089	28204	FBgn0050089	28204
242	3R	2860743	2864011	1.817955970764	2861644	1.572744071484	FBgn0024289	16413	FBgn0010774	44482
243	3R	9636875	9639442	1.816431999207	9638654	1.401256306966	FBgn0053327	187	FBgn0053327	187
244	3L	20632805	20634708	1.814863204956	20633706	1.626587194555	FBgn0001320	4502	FBgn0001320	4502
245	2R	8045841	8047775	1.813273906708	8046658	1.66301047802	FBgn0011592	1695	FBgn0011592	1695
246	3R	24864820	24866593	1.812607765198	24865753	1.489415295919	FBgn0003093	857	FBgn0039633	56956
247	3L	16439961	16441807	1.81046295166	16440878	1.673186891219	FBgn0004569	8082	FBgn0014163	63780
248	3R	11813302	11815646	1.804288864136	11814074	1.394376218319	FBgn0003507	2151	FBgn0003507	2151
249	2R	11386595	11389499	1.80163192749	11388571	1.698609977961	FBgn0053464	714	FBgn0053464	714
250	3R	25122750	25124726	1.797364234924	25123642	1.668397510753	FBgn0039659	691	FBgn0003525	42140
251	X	6841770	6845066	1.791589736938	6842734	1.702018625596	FBgn0027108	1165	FBgn0027108	1165
252	X	17545129	17547097	1.790236473083	17545969	1.742691338062	FBgn0052560	1246	FBgn0030866	27242
253	3L	14155785	14157448	1.786739349365	14156582	1.38467746973	FBgn0013718	446	FBgn0013718	446
254	X	3007481	3009422	1.785085678101	3008462	1.726489936604	FBgn0004647	17434	FBgn0004647	17434
255	2L	3770670	3772546	1.778992652893	3771534	1.602983362534	FBgn0004893	172	FBgn0003430	54146
256	2R	14807260	14808850	1.776321411133	14808034	1.626651763916	FBgn0034431	603	FBgn0034430	968
257	2R	16467994	16470962	1.772797584534	16470099	1.39741230011	FBgn0008636	1608	FBgn0034565	15720
258	3L	14929409	14931205	1.770493984222	14930366	1.740573438009	FBgn0026320	4240	FBgn0026320	4240
259	3R	26588983	26590707	1.769117355347	26589793	1.542263746262	FBgn0004606	1855	FBgn0003720	88244
260	X	18528672	18530557	1.763803482056	18529542	1.467698991299	FBgn0010383	2860	FBgn0004959	9836
261	3R	4665094	4669836	1.762157440186	4667697	1.6266040802	FBgn0037638	17565	FBgn0011966	19905
262	2L	17217593	17219393	1.761888980865	17218422	1.483619914335	FBgn0051745	23057	FBgn0032633	161654
263	3L	21079203	21081015	1.758756637573	21080105	1.67659927817	FBgn0037051	10223	FBgn0037051	10223
264	2L	8415501	8417477	1.756440639496	8416564	1.535353600979	FBgn0027932	874	FBgn0027932	874
265	2R	13267506	13269421	1.753556251526	13268463	1.372326458202	FBgn0034276	2818	FBgn0003545	5489
266	2R	9440584	9442685	1.752346992493	9441624	1.556689398629	FBgn0013733	16393	FBgn0033886	34687
267	2L	19215013	19217145	1.752306461334	19216337	1.606189996004	FBgn0015380	30062	FBgn0032762	86982
268	3R	487711	489643	1.749814033508	488864	1.519932359457	FBgn0051531	3559	FBgn0037262	21168
269	3R	12598383	12599932	1.748680591583	12599091	1.383919519537	FBgn0020556	180	FBgn0020556	180
270	3R	10678884	10680468	1.747343063354	10679810	1.311481177807	FBgn0053555	184	FBgn0038271	35990
271	3R	19076915	19078777	1.74654340744	19077885	1.615274541518	FBgn0039066	619	FBgn0039066	619
272	3L	8805990	8807830	1.743297100067	8806895	1.662102559034	FBgn0052026	3514	FBgn0020633	58662
273	2R	8291487	8294164	1.742209434509	8293193	1.518278346342	FBgn0003326	3258	FBgn0003326	3258
274	2L	18870192	18872374	1.74107503891	18871272	1.575840753667	FBgn0003896	5913	FBgn0032717	35676
275	2L	22005967	22007540	1.739603042603	22006717	1.515209078789	FBgn0053987	192	FBgn0032979	150037
276	3L	19804357	19805953	1.737405776978	19805128	1.642537734088	FBgn0015796	230	FBgn0014037	38098
277	2R	9137895	9139534	1.737315177917	9138628	1.448506385088	FBgn0000633	367	FBgn0033859	29072
278	2L	18876346	18878265	1.72887802124	18877298	1.5878282547	FBgn0003896	113	FBgn0032717	41702
279	3L	19521381	19522989	1.728770256042	19522255	1.375887425741	FBgn0036886	4574	FBgn0036886	4574
280	3R	136870	138666	1.725167274475	137661	1.625571568807	FBgn0037232	403	FBgn0001204	34711
281	3L	18326140	18327833	1.72313117981	18326943	1.381370516384	FBgn0011706	36719	FBgn0011706	36719
282	X	19619529	19621573	1.721367359161	19620697	1.612991937002	FBgn0031071	3832	FBgn0031071	3832
283	3R	2930846	2932676	1.719472885132	2931679	1.568107520833	FBgn0014863	11774	FBgn0003884	19419
284	3L	1755507	1757539	1.717363357544	1756463	1.376432867611	FBgn0013811	1281	FBgn0027903	2702
285	X	265517	267394	1.71720790863	266422	1.585974872112	FBgn0002561	123	FBgn0002561	123
286	3R	283265	285189	1.716675758362	284165	1.720955467224	FBgn0051522	5129	FBgn0037250	24434
287	2R	14780598	14783006	1.715885162354	14782094	1.497275885414	FBgn0034423	7317	FBgn0003254	8495
288	3L	8976088	8979804	1.714510917664	8977587	1.383979601019	FBgn0035954	1558	FBgn0035954	1558
289	3R	26681092	26682978	1.713031768799	26682078	1.619583410375	FBgn0003720	4041	FBgn0003720	4041
290	X	22039360	22040913	1.712967395782	22040160	1.281237393618	FBgn0000719	18423	FBgn0031186	382175
291	3R	173304	175269	1.71067237854	174253	1.69327545166	FBgn0001204	1881	FBgn0001204	1881
292	X	8973976	8975756	1.706621170044	8974841	1.559216886759	FBgn0030090	5398	FBgn0030092	19439
293	2L	5549675	5551678	1.705944061279	5550831	1.575067912831	FBgn0031718	195	FBgn0031718	195
294	3R	19125222	19127716	1.704655647278	19126870	1.280103981495	FBgn0039071	10959	FBgn0039067	43091
295	X	10337949	10340293	1.704371452332	10339054	1.440385734334	FBgn0052680	99	FBgn0052680	99
296	X	7013913	7015718	1.702673912048	7014788	1.352455784293	FBgn0047092	19702	FBgn0029933	71499
297	3L	19047715	19049428	1.701103210449	19048546	1.492604672909	FBgn0036844	3135	FBgn0036844	3135
298	3L	21231559	21233558	1.699082374573	21232673	1.597106488546	FBgn0000551	1029	FBgn0037066	12769
299	3R	986380	987897	1.69727563858	987203	1.311586886644	FBgn0037294	1869	FBgn0051537	19207
300	X	19599180	19600820	1.696918487549	19600101	1.392204189301	FBgn0031070	3841	FBgn0031070	3841
301	3L	14419300	14421034	1.695620059967	14420157	1.479238510132	FBgn0036424	37566	FBgn0036424	37566
302	2L	4377570	4379744	1.693562507629	4378491	1.484265857273	FBgn0031597	4228	FBgn0031597	4228
303	2L	5876875	5878639	1.690233707428	5877706	1.444522605223	FBgn0031745	1775	FBgn0031740	75451
304	3R	7203449	7204990	1.68866443634	7204455	1.596669814166	FBgn0004595	5945	FBgn0026064	28088
305	3R	26591962	26593872	1.688388347626	26592913	1.544353821698	FBgn0004606	1265	FBgn0003720	85124
306	3L	16528864	16530430	1.687623500824	16529643	1.445533696343	FBgn0036639	7541	FBgn0036641	16856
307	2L	8156165	8157826	1.684818744659	8156941	1.410333842039	FBgn0051900	114	FBgn0031992	5384
308	X	9340126	9343147	1.684084892273	9342503	1.391326278448	FBgn0030133	2839	FBgn0030136	57337
309	2L	20057977	20059711	1.679642677307	20058785	1.449160665274	FBgn0019686	1379	FBgn0019686	1379
310	2L	543049	545099	1.679537296295	544217	1.380942849552	FBgn0031260	410	FBgn0031260	410
311	3L	3019984	3022260	1.674517869949	3021314	1.560543239117	FBgn0035388	2584	FBgn0035388	2584
312	2R	8739240	8741187	1.669310092926	8740210	1.573980927467	FBgn0043010	1844	FBgn0043010	1844
313	3R	4524202	4527699	1.668058395386	4525080	1.428892493248	FBgn0001180	1540	FBgn0001180	1540
314	X	19013012	19014979	1.667598724365	19014080	1.299891359666	FBgn0030991	35	FBgn0027603	28041
315	2R	11189393	11191937	1.66753578186	11190454	1.589927355448	FBgn0023441	1077	FBgn0010426	4489
316	2R	7131297	7133234	1.666719436646	7132271	1.476196401259	FBgn0033636	533	FBgn0033636	533
317	X	9037272	9038986	1.659348487854	9038182	1.356593805201	FBgn0030099	292	FBgn0030099	292
318	2L	89837	92455	1.65661907196	91621	1.404411035426	FBgn0031216	3131	FBgn0002931	4239
319	3L	21999523	22001678	1.65109539032	22000630	1.494391946232	FBgn0037149	656	FBgn0037149	656
320	3L	15188337	15189962	1.644865036011	15189055	1.368796602885	FBgn0029114	11845	FBgn0029114	11845
321	2L	5800884	5802484	1.642226219177	5801639	1.476735115051	FBgn0031739	330	FBgn0031739	330
322	2L	5983234	5984341	1.637063026428	5983666	1.326327632455	FBgn0001942	1907	FBgn0001942	1907
323	3L	18103881	18105339	1.632101535797	18104571	1.28774915022	FBgn0020300	92	FBgn0020300	92
324	3L	14606991	14609913	1.631246566772	14609085	1.632326715133	FBgn0041604	11206	FBgn0028418	83062
325	3R	6439407	6441363	1.631168365479	6440271	1.374297946692	FBgn0001235	24115	FBgn0001235	24115
326	2L	15308901	15310476	1.627830982208	15309675	1.36773365736	FBgn0041103	6160	FBgn0001981	20118
327	X	10574591	10576003	1.626840591431	10575391	1.21221818924	FBgn0003204	14333	FBgn0052672	38162
328	3L	8643647	8646105	1.625417709351	8645193	1.490307871501	FBgn0001168	4513	FBgn0001168	4513
329	X	20841696	20843105	1.621832847595	20842580	1.338225391176	FBgn0031144	46	FBgn0031144	46
330	2R	4166335	4171008	1.621036529541	4167922	1.438777719225	FBgn0050353	2097	FBgn0050353	2097
331	2R	12029040	12032641	1.619161367416	12030110	1.388377696276	FBgn0011260	15051	FBgn0034138	55990
332	2L	1884674	1887465	1.618618011475	1886730	1.270556658506	FBgn0031374	1746	FBgn0031357	176264
333	2R	2096917	2098812	1.618476867676	2097788	1.4885815382	FBgn0033076	15003	FBgn0041145	24530
334	2L	16741537	16743070	1.612924575806	16742444	1.192938071031	FBgn0032600	3111	FBgn0032600	3111
335	3L	709249	711201	1.610933303833	710259	1.434186988407	FBgn0035160	12393	FBgn0000575	22679
336	2R	9825463	9828258	1.607960700989	9826630	1.292944908142	FBgn0033921	9414	FBgn0033922	14059
337	3R	2987625	2989227	1.603507518768	2988300	1.402225077152	FBgn0002306	251	FBgn0037481	7402
338	3R	11853922	11856157	1.600682735443	11854649	1.482370937572	FBgn0003117	2830	FBgn0038396	20744
339	3L	19829008	19833704	1.596520423889	19832056	1.436607964834	FBgn0014037	11170	FBgn0014037	11170
340	X	8886769	8888603	1.59610748291	8887726	1.476583894094	FBgn0030075	4374	FBgn0030086	46823
341	2R	13820088	13821804	1.594663143158	13821084	1.29340711236	FBgn0034327	2244	FBgn0034326	6763
342	3L	11143291	11145065	1.593475341797	11144104	1.394689840429	FBgn0036142	359	FBgn0036136	46956
343	X	10322585	10324353	1.592525482178	10323555	1.320240259171	FBgn0030207	156	FBgn0052680	15400
344	3R	17978240	17979698	1.59243106842	17978930	1.172532431285	FBgn0053335	11810	FBgn0053335	11810
345	3R	7256494	7258557	1.590155363083	7257420	1.462968021631	FBgn0037899	23	FBgn0037899	23
346	3R	15170359	15173153	1.588011741638	15171175	1.33806921641	FBgn0000463	19240	FBgn0000463	19240
347	3R	1495701	1498558	1.584697246552	1496493	1.388673663139	FBgn0037363	1058	FBgn0037363	1058
348	3R	2586207	2588726	1.581297874451	2587128	1.372928394991	FBgn0000071	1187	FBgn0000071	1187
349	3R	22737314	22739111	1.579210281372	22738227	1.402338588939	FBgn0004510	381	FBgn0004510	381
350	3L	19023307	19024756	1.57915687561	19024004	1.274280667305	FBgn0036842	4057	FBgn0002945	13414
351	X	18144269	18147711	1.577588558197	18146760	1.511852887961	FBgn0004956	4998	FBgn0004956	4998
352	2L	222435	224221	1.576253890991	223301	1.265452525195	FBgn0031235	9213	FBgn0031235	9213
353	2R	13406899	13409330	1.573795318604	13407726	1.400002114913	FBgn0034283	1479	FBgn0034282	20853
354	X	2584866	2586707	1.571271419525	2585832	1.245116935057	FBgn0000520	1976	FBgn0024978	2509
355	2L	14488580	14491494	1.570911407471	14489285	1.141129811605	FBgn0005771	1577	FBgn0005771	1577
356	2L	20468123	20469602	1.570217609406	20468873	1.272781729698	FBgn0046834	6216	FBgn0046834	6216
357	3L	5854675	5856643	1.569948196411	5855480	1.309179961681	FBgn0035643	874	FBgn0052409	18009
358	3L	6706186	6707919	1.564881801605	6706911	1.552390003204	FBgn0052394	6682	FBgn0035713	19322
359	2R	17824559	17827026	1.563933849335	17825533	1.464751392603	FBgn0013272	289	FBgn0013272	289
360	3L	5607510	5609204	1.561461448669	5608414	1.36098626256	FBgn0035625	3484	FBgn0035625	3484
361	2L	7246948	7248431	1.559638023376	7247774	1.220140064464	FBgn0031900	4998	FBgn0031898	24695
362	2R	16114925	16116599	1.558445453644	16115740	1.375255023732	FBgn0050153	4028	FBgn0046816	5204
363	3R	11474042	11476293	1.558265209198	11474836	1.252758026123	FBgn0038351	16231	FBgn0053207	17072
364	2L	11343230	11344780	1.557285308838	11343973	1.287595957518	FBgn0032360	710	FBgn0004579	101630
365	2L	6737000	6738622	1.554134845734	6737841	1.37443486382	FBgn0031854	2335	FBgn0025777	14486
366	2R	5497113	5498983	1.551696777344	5498046	1.370927698472	FBgn0024923	2928	FBgn0024923	2928
367	2R	9107804	9109625	1.550956726074	9108619	1.242502240574	FBgn0027581	624	FBgn0033859	937
368	3R	7600422	7602499	1.549605369568	7601236	1.334339057698	FBgn0011471	3590	FBgn0011471	3590
369	3L	16453856	16457497	1.548881530762	16454739	1.354872830709	FBgn0004569	5779	FBgn0014163	77641
370	2R	6752839	6754646	1.548861503601	6753866	1.445974378025	FBgn0033591	1035	FBgn0033590	1276
371	3R	12767020	12768632	1.547081947327	12767738	1.264183128581	FBgn0051270	18231	FBgn0082171	85701
372	2L	20755609	20757174	1.546464443207	20756448	1.234521985054	FBgn0000251	1880	FBgn0000986	33940
373	3R	2934424	2938087	1.542353630066	2937335	1.214245599859	FBgn0014863	6118	FBgn0003884	25075
374	2L	6078217	6080048	1.54158115387	6079205	1.381349619697	FBgn0031778	752	FBgn0031769	28376
375	X	3713696	3715524	1.540098190308	3714821	1.187371219907	FBgn0015565	1258	FBgn0019661	6897
376	3R	19974704	19976304	1.540097475052	19975587	1.356174916029	FBgn0046322	317	FBgn0013343	44122
377	3L	20408203	20409732	1.534554481506	20409051	1.144520927878	FBgn0036999	744	FBgn0036998	1413
378	3R	19020603	19022277	1.530903339386	19021460	1.394224447363	FBgn0011596	8296	FBgn0039066	55806
379	X	4784453	4786518	1.529961585999	4785403	1.477771927329	FBgn0004368	1034	FBgn0004368	1034
380	X	15517827	15519402	1.52919626236	15518532	1.16557079203	FBgn0030667	3220	FBgn0030671	19530
381	2R	5635765	5637514	1.528216838837	5636716	1.496267080307	FBgn0050011	443	FBgn0033486	7210
382	2R	6107160	6108954	1.526928424835	6108096	1.335568598339	FBgn0033538	21381	FBgn0004399	38379
383	2L	7289117	7291114	1.526357650757	7289993	1.406719654799	FBgn0031901	7460	FBgn0004009	17168
384	3R	23077949	23079492	1.525989055634	23078639	1.196435647852	FBgn0010441	263	FBgn0005696	13824
385	2L	1459990	1461908	1.524609565735	1460907	1.292063039892	FBgn0051925	13136	FBgn0002543	40458
386	2L	12662218	12663810	1.522826194763	12662983	1.290185283212	FBgn0004394	5154	FBgn0032445	30040
387	2L	6683368	6685663	1.519166946411	6684809	1.300984442234	FBgn0028703	452	FBgn0025777	38546
388	3L	15668107	15669922	1.518643379211	15668975	1.261222600937	FBgn0041160	3867	FBgn0041160	3867
389	2R	6092956	6096143	1.51817035675	6094976	1.273043692112	FBgn0004399	25259	FBgn0004399	25259
390	3R	25865447	25868383	1.517889499664	25866830	1.369524506962	FBgn0003510	107	FBgn0003510	107
391	X	19516104	19518005	1.514483451843	19517080	1.191243553162	FBgn0043903	373	FBgn0031057	605
392	3R	17283486	17285085	1.513874530792	17284239	1.324904806474	FBgn0011278	12197	FBgn0013984	122012
393	3L	7110424	7113244	1.513284683228	7112257	1.341681718826	FBgn0023001	3792	FBgn0002775	12787
394	2L	6569083	6570528	1.508454799652	6569832	1.171004354954	FBgn0031834	3715	FBgn0031830	12032
395	2L	5201973	5203825	1.508244514465	5202869	1.262546094259	FBgn0065104	3336	FBgn0000228	75689
396	2R	9048818	9050620	1.506287097931	9049932	1.309545516968	FBgn0053528	1036	FBgn0014877	20057
397	X	18987054	18989022	1.503577232361	18987877	1.319287836552	FBgn0030987	1013	FBgn0027603	54244
398	2L	9453722	9455327	1.503117084503	9454532	1.157272100449	FBgn0053723	13792	FBgn0002973	17019
399	X	10646613	10648223	1.500770568848	10647422	1.351493947646	FBgn0003360	15259	FBgn0030235	20578
400	2R	2918161	2919935	1.499453544617	2918849	1.299227893353	FBgn0033166	785	FBgn0033159	25167
401	X	13067443	13068957	1.499161720276	13068319	1.146982192993	FBgn0052639	2141	FBgn0052639	2141
402	3R	12907265	12910310	1.496246337891	12908203	1.220270044663	FBgn0038476	2252	FBgn0038476	2252
403	3L	16975457	16977178	1.493991851807	16976332	1.300538957119	FBgn0036685	5107	FBgn0025582	224084
404	3R	25088265	25090665	1.491632461548	25089321	1.367524772882	FBgn0003525	7819	FBgn0003525	7819
405	2R	20557927	20559567	1.491322517395	20558827	1.210972617654	FBgn0001147	1100	FBgn0001148	10753
406	3L	3161876	3163861	1.489983558655	3162838	1.459695535548	FBgn0035411	372	FBgn0001233	13721
407	2L	15314989	15316895	1.488179683685	15316062	1.383642128536	FBgn0041103	227	FBgn0001981	13731
408	2L	15319547	15322790	1.484282493591	15320624	1.335335002226	FBgn0041103	4789	FBgn0001981	9169
409	2L	19815386	19816698	1.484204292297	19816023	1.05469083786	FBgn0043021	3680	FBgn0043021	3680
410	2L	8144531	8146238	1.48264837265	8145414	1.380802720785	FBgn0051606	2216	FBgn0051607	3536
411	3L	16677966	16679652	1.482485771179	16678888	1.317133118125	FBgn0000414	487	FBgn0004108	52445
412	3L	4956397	4958386	1.480255126953	4957339	1.267895754646	FBgn0005775	320	FBgn0035570	266636
413	2L	2171783	2173414	1.475327014923	2172553	1.394651949406	FBgn0000097	6196	FBgn0000097	6196
414	3R	20996614	20999823	1.473568916321	20998826	1.218554272371	FBgn0039285	443	FBgn0039286	11909
415	3L	9012403	9014009	1.472257614136	9013188	1.275663375854	FBgn0028789	2136	FBgn0028789	2136
416	3R	3736336	3737825	1.467829704285	3737180	1.189826965332	FBgn0004901	321	FBgn0037550	214875
417	2L	12665304	12667130	1.46642780304	12666277	1.236407071352	FBgn0032442	2892	FBgn0032445	26746
418	2L	12079162	12082266	1.465266227722	12081431	1.24152725935	FBgn0003145	4361	FBgn0003145	4361
419	2R	9426226	9427998	1.46488904953	9427014	1.174244319691	FBgn0013733	31003	FBgn0033884	49095
420	X	8058820	8062088	1.464637756348	8061345	1.208074490229	FBgn0030025	24575	FBgn0030028	55295
421	2L	8521089	8522948	1.459753990173	8521936	1.353730931002	FBgn0016122	37	FBgn0029004	6682
422	3R	24912149	24913981	1.459604740143	24913055	1.178201377392	FBgn0039633	9654	FBgn0039633	9654
423	3R	4101733	4104276	1.458493232727	4102622	1.303772421444	FBgn0010433	892	FBgn0037561	7018
424	3L	6877304	6878894	1.45836019516	6878110	1.15101057291	FBgn0041194	10695	FBgn0001104	75890
425	3R	5990124	5991635	1.457884788513	5990875	1.227785166572	FBgn0037794	3825	FBgn0037797	57605
426	X	8406231	8407982	1.457271575928	8407086	1.323953740737	FBgn0030049	1189	FBgn0030054	44452
427	3R	9814092	9815715	1.453612327576	9814827	1.122270696303	FBgn0015270	24188	FBgn0038196	47060
428	X	16075148	16077008	1.452415943146	16075984	1.361949324608	FBgn0003933	12070	FBgn0003933	12070
429	3L	20626708	20629022	1.446924209595	20627838	1.297956317663	FBgn0001320	1366	FBgn0001320	1366
430	2L	21863097	21865177	1.44629907608	21864725	1.314812716316	FBgn0032965	21129	FBgn0003866	48537
431	3R	25317945	25319869	1.443911552429	25319003	1.15602299571	FBgn0039665	232	FBgn0040623	2187
432	3R	4983162	4984681	1.443570613861	4983920	1.207507163286	FBgn0037662	19364	FBgn0000412	82456
433	3R	26674640	26676661	1.441138267517	26675641	1.514618284562	FBgn0003720	2396	FBgn0003720	2396
434	3R	785054	786689	1.440979003906	785690	1.339642584324	FBgn0037289	1380	FBgn0004183	11804
435	3L	16450120	16451737	1.435451507568	16450980	1.315600984237	FBgn0004569	2020	FBgn0014163	73882
436	2L	8301988	8303462	1.435099124908	8302698	1.205737918615	FBgn0032012	285	FBgn0032015	5490
437	3R	18955017	18958008	1.435070037842	18957244	1.377671480179	FBgn0051457	3538	FBgn0051457	3538
438	2L	7055983	7058513	1.433404922485	7057459	1.296821832657	FBgn0031885	1153	FBgn0040954	6526
439	2L	281837	283759	1.432095527649	282742	1.347586154938	FBgn0031244	539	FBgn0031244	539
440	3R	7702189	7703708	1.430518627167	7702960	1.134336566925	FBgn0003312	3	FBgn0037955	54750
441	2R	8295297	8297172	1.429647445679	8296197	1.321195065975	FBgn0003326	254	FBgn0003326	254
442	3L	13054671	13056418	1.427184104919	13055493	1.231355667114	FBgn0036345	5743	FBgn0010452	32727
443	3R	5969026	5971045	1.425407409668	5970096	1.472979187965	FBgn0037792	200	FBgn0037797	78384
444	2R	7975488	7977284	1.42126750946	7976409	1.26029028612	FBgn0010238	7311	FBgn0010238	7311
445	2L	14689924	14691141	1.419859886169	14690521	0.909521860235	FBgn0003016	1210	FBgn0005771	199659
446	2L	6645463	6647276	1.419780731201	6646320	1.330783339108	FBgn0051635	2768	FBgn0031836	35297
447	3R	8811467	8813072	1.419297218323	8812110	1.103788880741	FBgn0051342	324	FBgn0038102	2110
448	3R	27564140	27566087	1.41844701767	27564974	1.275281012058	FBgn0000557	784	FBgn0039868	2210
449	3R	29162	30805	1.417986392975	30102	1.133291524999	FBgn0037215	7073	FBgn0037220	27975
450	X	20837783	20839407	1.417618751526	20838622	1.360977649689	FBgn0031143	400	FBgn0031144	4004
451	2L	8266093	8267379	1.416229248047	8266769	1.144617239634	FBgn0046824	8124	FBgn0011902	23958
452	3R	12174276	12175918	1.415329933167	12175095	1.151173750559	FBgn0027095	40	FBgn0040284	7389
453	2L	3070679	3073070	1.415202140808	3072095	1.385188214919	FBgn0027571	15480	FBgn0003934	23394
454	X	1927961	1930290	1.413875579834	1929467	1.177519291639	FBgn0025628	167	FBgn0025626	8175
455	X	13828028	13829803	1.410449981689	13829082	1.330634662083	FBgn0000173	1209	FBgn0027537	172342
456	3L	1387193	1388905	1.409366130829	1387962	1.260558636983	FBgn0011855	2649	FBgn0004635	59362
457	X	8559061	8560791	1.407380580902	8560020	1.080630134134	FBgn0030060	152	FBgn0030061	167
458	3R	674148	676095	1.406186103821	674832	1.290754884481	FBgn0003002	3703	FBgn0003002	3703
459	2R	9821341	9823229	1.405530452728	9822212	1.301963984966	FBgn0033921	4996	FBgn0033922	18477
460	3L	5604055	5605529	1.404649734497	5604749	1.270276826971	FBgn0035625	181	FBgn0035625	181
461	X	9932871	9934293	1.404620170593	9933521	1.074687417348	FBgn0030179	1767	FBgn0030179	1767
462	2L	21149678	21151111	1.404555797577	21150402	1.214164018631	FBgn0032924	278	FBgn0024371	6564
463	3R	21458165	21460153	1.402812957764	21459015	1.256815657896	FBgn0039350	4534	FBgn0039350	4534
464	2L	6228260	6230414	1.401813030243	6229646	1.213621520996	FBgn0026755	4596	FBgn0031782	101884
465	2R	7240335	7242173	1.401450157166	7241294	1.262310147285	FBgn0033649	1464	FBgn0033652	64982
466	2L	14039661	14041663	1.401050567627	14040914	1.162653795878	FBgn0028873	2250	FBgn0028876	6670
467	3L	9342244	9343583	1.397680282593	9342869	1.01797580719	FBgn0035981	1596	FBgn0035981	1596
468	2L	21847691	21849278	1.396606445312	21848486	1.185150682926	FBgn0003866	32298	FBgn0003866	32298
469	3L	15763651	15765323	1.392271518707	15764488	1.220134957631	FBgn0036531	9189	FBgn0036537	36157
470	3L	16375040	16377006	1.389178276062	16376011	1.161220550537	FBgn0014163	1087	FBgn0014163	1087
471	3L	21382480	21384241	1.387952804565	21383308	1.363197999842	FBgn0033583	3645	FBgn0014143	27089
472	2L	849257	851193	1.38410282135	849929	1.169647425413	FBgn0020304	1132	FBgn0020304	1132
473	3R	12510270	12511768	1.382349014282	12510985	1.22922796011	FBgn0051498	20358	FBgn0015019	37656
474	3L	8429887	8431080	1.381771087646	8430542	0.999591382345	FBgn0010825	6279	FBgn0010825	6279
475	2L	19204350	19205775	1.381408214569	19204979	1.150923897238	FBgn0015380	18704	FBgn0032762	75624
476	2L	1524593	1526168	1.379289150238	1525340	1.231586231905	FBgn0026397	2649	FBgn0001174	7156
477	3L	8983808	8985650	1.379027366638	8984657	1.406654834747	FBgn0035955	859	FBgn0035954	5512
478	3R	17324506	17326103	1.375311851501	17325268	1.20231461525	FBgn0051179	466	FBgn0013984	80983
479	2R	11400936	11402433	1.370065689087	11401718	1.053018205306	FBgn0003425	3999	FBgn0003425	3999
480	2L	20757375	20758718	1.36834526062	20758077	1.000498827766	FBgn0000251	251	FBgn0000986	35569
481	4	76349	77713	1.366042137146	77005	1.202531909943	FBgn0004859	662	FBgn0004859	662
482	3R	10309559	10311202	1.363179683685	10310358	1.08129632473	FBgn0038233	27056	FBgn0038234	27232
483	X	15493849	15495715	1.362697601318	15494590	1.116499370999	FBgn0030664	1932	FBgn0003463	34113
484	3L	9464845	9466353	1.362689971924	9465695	1.100261462362	FBgn0052037	446	FBgn0036005	3981
485	3L	17372245	17373816	1.362133026123	17373001	1.175525216495	FBgn0026197	6284	FBgn0026197	6284
486	3R	16926092	16927943	1.36195898056	16927132	1.19899817074	FBgn0038854	304	FBgn0010770	14826
487	X	20501710	20503133	1.361017227173	20502404	1.073164883782	FBgn0003300	2713	FBgn0003300	2713
488	2L	6151769	6153929	1.355616569519	6153228	1.227134863536	FBgn0040950	1257	FBgn0031782	25466
489	2L	6178052	6180315	1.354810237885	6179378	1.169441054849	FBgn0040951	11093	FBgn0031782	51616
490	3R	14748303	14750200	1.351447582245	14748963	1.158989548683	FBgn0038662	5433	FBgn0038666	57727
491	2L	14383291	14384864	1.351190090179	14384105	1.144093036652	FBgn0020258	2935	FBgn0028529	29025
492	2R	20050775	20052253	1.350847244263	20051582	1.09779103597	FBgn0035023	4010	FBgn0019886	28692
493	3L	15528290	15529691	1.349352836609	15528936	1.183545589447	FBgn0036510	239	FBgn0036516	24489
494	2R	3572458	3573918	1.347786426544	3573047	1.072728191103	FBgn0033252	4317	FBgn0021814	18801
495	2R	3872626	3874315	1.34566116333	3873515	1.194442166222	FBgn0050364	454	FBgn0010109	129375
496	2L	8809148	8812390	1.344421863556	8811346	1.138797968626	FBgn0029123	14279	FBgn0029123	14279
497	X	2255047	2256047	1.343460083008	2255975	1.346523237228	FBgn0040385	11080	FBgn0001150	29144
498	X	17484763	17486665	1.342666149139	17485543	1.260716676712	FBgn0026375	946	FBgn0030855	15323
499	3R	11115121	11117014	1.342316627502	11115966	1.154922878041	FBgn0003721	8712	FBgn0011476	11695
500	3R	925928	927992	1.339598655701	927114	1.054339324727	FBgn0010313	14706	FBgn0010313	14706
501	3L	14911121	14912085	1.338096618652	14911460	1.20674999555	FBgn0040487	89	FBgn0040487	89
502	3L	16078661	16080337	1.336163520813	16079527	1.323183059692	FBgn0010280	1004	FBgn0010280	1004
503	2L	2814370	2815911	1.334782123566	2815161	1.109720230103	FBgn0031463	325	FBgn0031459	45024
504	2R	3737792	3739422	1.33424949646	3738651	1.144364416599	FBgn0010109	5489	FBgn0010109	5489
505	2L	377031	378572	1.333678245544	377833	1.176855921745	FBgn0000061	283	FBgn0031250	19965
506	2R	12154434	12155996	1.33340215683	12155076	1.073387622833	FBgn0024232	1027	FBgn0003274	54119
507	X	6722572	6724208	1.332411289215	6723352	1.186141967773	FBgn0064122	9608	FBgn0064122	9608
508	2R	15570838	15572467	1.331339836121	15571730	1.133194642908	FBgn0034480	51880	FBgn0004364	54644
509	2R	11331253	11332741	1.33131313324	11331998	1.238180553212	FBgn0050084	326	FBgn0050085	52010
510	3R	11492456	11494108	1.330760717392	11493178	1.10831335187	FBgn0053207	1270	FBgn0053207	1270
511	3R	1561989	1563488	1.329664707184	1562602	1.115135510763	FBgn0037370	136	FBgn0037372	17893
512	3L	12479285	12480796	1.328512191772	12480096	1.15216782358	FBgn0036294	1561	FBgn0027936	1847
513	2L	6337458	6340171	1.327054023743	6339413	1.289893430822	FBgn0015623	641	FBgn0043854	33002
514	4	522841	524370	1.324707984924	523699	1.016755104065	FBgn0004607	402	FBgn0026777	195352
515	2R	4931129	4932510	1.32452917099	4931770	1.031508557937	FBgn0033412	3665	FBgn0053774	19673
516	2L	7298835	7301402	1.324421405792	7300091	1.108153611422	FBgn0004009	7070	FBgn0004009	7070
517	3L	6787167	6788525	1.323083877563	6787809	1.038755641264	FBgn0003995	23702	FBgn0035714	60949
518	X	8675672	8677792	1.322625160217	8676714	1.05625975132	FBgn0052710	12256	FBgn0030061	116527
519	2L	8081066	8082553	1.322591781616	8081809	0.967234388987	FBgn0020240	1160	FBgn0010287	8912
520	2R	4742406	4743995	1.317601680756	4743300	1.249644533793	FBgn0033395	6043	FBgn0033400	55142
521	3L	9434985	9436714	1.31662273407	9435793	1.206831246614	FBgn0052043	769	FBgn0052043	769
522	X	1332564	1334922	1.316545009613	1333452	1.00294676949	FBgn0025382	299	FBgn0026871	463
523	3L	13351646	13353462	1.315814971924	13352610	1.128029318417	FBgn0036349	78	FBgn0036349	78
524	3L	17979975	17981429	1.315421581268	17980720	1.086969763041	FBgn0052192	24856	FBgn0020300	123943
525	2L	12730126	12731120	1.31503200531	12731089	1.350037574768	FBgn0032455	9251	FBgn0032445	38066
526	3R	1342007	1343667	1.313744544983	1342858	1.224719608531	FBgn0010051	4	FBgn0015402	33251
527	2R	10484715	10486091	1.313314437866	10485375	1.106510975782	FBgn0033987	7198	FBgn0033987	7198
528	3L	20742621	20744348	1.312146186829	20743369	1.131843058268	FBgn0037027	143	FBgn0016696	37991
529	2R	19575083	19577078	1.310749530792	19576143	0.999284772312	FBgn0034970	58	FBgn0025806	5490
530	2L	9431038	9434241	1.309348583221	9431477	1.099852301858	FBgn0011232	70	FBgn0002973	6036
531	3L	20338083	20341115	1.307569503784	20339499	1.084143414217	FBgn0028978	4050	FBgn0028978	4050
532	2L	13212922	13215077	1.306921958923	13214181	1.164251327515	FBgn0032484	971	FBgn0004192	1658
533	2R	20227980	20229600	1.306255817413	20228765	1.234462738037	FBgn0053988	15488	FBgn0053228	51623
534	3L	855127	857061	1.303516387939	855899	1.134551644325	FBgn0052479	464	FBgn0035164	34853
535	3L	11216409	11218174	1.302410125732	11217391	1.192527350257	FBgn0036150	7506	FBgn0041094	8865
536	3L	11233641	11235125	1.302051544189	11234392	1.145552635193	FBgn0041094	8136	FBgn0041094	8136
537	3R	19103945	19105618	1.300575256348	19104787	1.230291843414	FBgn0004882	1784	FBgn0039067	21008
538	3R	10728736	10730323	1.299592971802	10729369	1.16412627697	FBgn0028662	427	FBgn0028662	427
539	3R	25129017	25130856	1.298646450043	25130242	1.310774676005	FBgn0039659	7291	FBgn0003525	48740
540	3L	17610464	17611906	1.298146247864	17611288	1.159457802773	FBgn0004401	998	FBgn0004401	998
541	X	3949710	3951120	1.295692443848	3950521	0.858610069051	FBgn0026084	831	FBgn0000221	940
542	3R	24898378	24900608	1.295273303986	24899857	0.952363044024	FBgn0039632	10976	FBgn0039633	22852
543	X	15441692	15443106	1.294846534729	15442384	1.165783584118	FBgn0052586	13446	FBgn0052586	13446
544	2L	14485032	14487121	1.294636726379	14486287	1.094881113838	FBgn0005771	4575	FBgn0005771	4575
545	2R	12975524	12977867	1.292078495026	12976381	1.093700587749	FBgn0028953	3837	FBgn0028953	3837
546	2R	11987999	11989278	1.291404724121	11988727	1.031352758408	FBgn0053524	5655	FBgn0034138	97373
547	2R	2929900	2931225	1.288214683533	2930525	0.951757703509	FBgn0003460	320	FBgn0033159	36843
548	3R	4682705	4684211	1.286556243896	4683637	1.032632668813	FBgn0011966	3965	FBgn0011966	3965
549	3L	4150405	4151818	1.28493475914	4151149	1.021712720394	FBgn0011653	156	FBgn0004574	28416
550	2L	3833399	3834813	1.284513235092	3834092	1.111414881314	FBgn0004567	2750	FBgn0004567	2750
551	X	4814440	4816541	1.283862113953	4815731	1.038298606873	FBgn0061196	9494	FBgn0004368	31362
552	2L	18593508	18595460	1.283842086792	18594475	1.077270676108	FBgn0003270	1346	FBgn0032693	54438
553	3R	2774338	2775696	1.28258228302	2775013	1.080484771729	FBgn0051488	8443	FBgn0001077	84967
554	3L	3926657	3928773	1.282133102417	3927423	1.034058570862	FBgn0035477	1041	FBgn0035470	44735
555	2R	5488347	5490487	1.280765533447	5489206	1.097770035267	FBgn0000606	1848	FBgn0000606	1848
556	3R	12651295	12653591	1.280045032501	12652107	1.060052226571	FBgn0000014	3662	FBgn0020546	23619
557	3L	10310797	10312292	1.277896404266	10311599	1.050001424902	FBgn0067716	17806	FBgn0000629	300478
558	2L	9569686	9571271	1.276784896851	9570606	1.186067700386	FBgn0032130	1714	FBgn0015393	129228
559	3L	20236372	20237926	1.276681900024	20237172	0.938412890715	FBgn0036967	897	FBgn0003124	6674
560	2R	15493382	15494779	1.276064872742	15494017	0.886641025543	FBgn0034479	1915	FBgn0004364	132357
561	3L	596535	598114	1.275259017944	597361	0.927701685164	FBgn0016715	7271	FBgn0064191	28430
562	3R	11034725	11036552	1.275133132935	11035535	1.062144503874	FBgn0038300	607	FBgn0038301	3787
563	3R	12075814	12077873	1.273908138275	12077051	0.957726170035	FBgn0040237	12759	FBgn0011253	21125
564	2L	16639034	16640463	1.273839950562	16639674	1.061606705189	FBgn0051738	21701	FBgn0002652	36311
565	3R	7367859	7369590	1.271422386169	7368809	1.06586933136	FBgn0053512	3840	FBgn0037920	77004
566	3R	5163931	5165390	1.269913196564	5164617	1.142805725336	FBgn0053936	2975	FBgn0053936	2975
567	3R	8835917	8837340	1.268533229828	8836683	1.071272432804	FBgn0038110	294	FBgn0038109	1066
568	3R	428575	430048	1.266190052032	429153	1.131476674761	FBgn0040685	8729	FBgn0037261	38120
569	2L	5852294	5853809	1.264786720276	5853027	1.020559692383	FBgn0051645	4572	FBgn0031740	50772
570	X	473719	475143	1.262337684631	474471	1.100651055574	FBgn0025633	2545	FBgn0026879	7551
571	2R	8709642	8711765	1.261414051056	8710691	1.218972512654	FBgn0053182	3492	FBgn0028991	4710
572	3R	1484103	1485633	1.260191917419	1484835	1.025719430712	FBgn0037360	796	FBgn0037360	796
573	3R	12690092	12691505	1.258633613586	12690805	1.051999926567	FBgn0082171	8768	FBgn0082171	8768
574	3R	6047769	6049190	1.256646156311	6048416	1.006138857673	FBgn0037797	64	FBgn0037797	64
575	3R	19694293	19695922	1.254597663879	19695125	1.154553104849	FBgn0004185	9773	FBgn0004185	9773
576	3L	6462575	6463820	1.253161430359	6463142	0.840270727873	FBgn0035703	519	FBgn0020251	6535
577	3R	25132079	25135545	1.25274515152	25133208	1.10057628856	FBgn0039659	10257	FBgn0003525	51706
578	2L	15052395	15054190	1.252241611481	15053288	1.182359568278	FBgn0000317	489	FBgn0010422	3394
579	2L	1420924	1422535	1.247284412384	1421740	1.151367804583	FBgn0002543	1291	FBgn0002543	1291
580	2L	5996674	5998473	1.2462682724	5997386	1.043479561806	FBgn0031759	2097	FBgn0001942	15627
581	3L	20944373	20945779	1.246018409729	20945025	1.031248033047	FBgn0003415	16240	FBgn0003415	16240
582	3L	10262444	10263802	1.244831085205	10263004	0.802791714668	FBgn0036080	15853	FBgn0000629	349073
583	2R	12245052	12247708	1.244466781616	12245929	1.23455286026	FBgn0050463	318	FBgn0025832	124272
584	3L	13365016	13368206	1.242307186127	13365878	0.927563540141	FBgn0036354	1943	FBgn0036351	10588
585	3L	18150069	18151800	1.236268997192	18151013	1.120448023081	FBgn0003997	117	FBgn0020300	46350
586	3R	2741874	2743348	1.23618221283	2742612	1.014376135433	FBgn0051488	40844	FBgn0001077	52566
587	3R	7818583	7820000	1.235772132874	7819099	0.943944573402	FBgn0024211	62	FBgn0037992	134820
588	3L	14262858	14264049	1.232280254364	14263451	0.775189844767	FBgn0001085	23845	FBgn0036415	80283
589	2R	2025733	2027306	1.232187271118	2026445	1.134425808402	FBgn0010347	12373	FBgn0041145	95873
590	2L	3532681	3534223	1.231750488281	3533515	1.070270746946	FBgn0031550	2612	FBgn0031549	3229
591	3L	13887453	13888786	1.231569290161	13887996	0.811085065206	FBgn0026376	2511	FBgn0036386	6260
592	3L	8960132	8961574	1.230797767639	8960910	1.023079819149	FBgn0035951	251	FBgn0035954	18235
593	3L	11900652	11902036	1.229780197144	11901292	0.98827715481	FBgn0036222	2588	FBgn0000404	93768
594	2R	15005710	15008102	1.229276657104	15006696	1.1345799764	FBgn0034452	97	FBgn0034447	39324
595	3R	1396601	1398129	1.228932380676	1397293	1.026652167825	FBgn0023023	463	FBgn0037342	2961
596	2R	13941062	13942360	1.228800296783	13941720	0.820759564638	FBgn0034346	427	FBgn0003067	109910
597	X	8055537	8057333	1.227673530579	8056382	1.075058370829	FBgn0030025	29538	FBgn0030028	60258
598	3L	20226461	20229440	1.226662635803	20227138	0.935579270124	FBgn0052227	1834	FBgn0003124	16708
599	X	2321199	2322746	1.226150512695	2321950	1.085533089108	FBgn0040388	4209	FBgn0004050	18025
600	2L	8386505	8388036	1.224204540253	8387362	0.911162376404	FBgn0041717	2362	FBgn0032036	2895
601	2R	16137703	16138991	1.221767425537	16138400	0.864625358582	FBgn0034529	79	FBgn0034534	17434
602	2L	5788671	5790437	1.220359802246	5789610	1.089651612674	FBgn0051913	5579	FBgn0031739	12359
603	3R	7464811	7466143	1.216396331787	7465374	0.978609710932	FBgn0051389	1824	FBgn0037921	14008
604	X	21791372	21792864	1.215667724609	21791920	1.275116239275	FBgn0031197	41391	FBgn0031186	133935
605	2R	15822587	15823951	1.215133190155	15823332	1.043622583151	FBgn0034500	196	FBgn0034503	18337
606	X	19155755	19158684	1.215095043182	19157978	0.893264532089	FBgn0028469	1976	FBgn0031008	55157
607	2L	21089822	21091581	1.213714599609	21090664	1.174454748631	FBgn0032916	332	FBgn0023388	39281
608	2R	19252547	19254743	1.212792396545	19253761	1.18557211932	FBgn0000562	664	FBgn0002174	39299
609	2L	867003	868896	1.211802482605	868194	1.13410120744	FBgn0029095	158	FBgn0020305	1717
610	X	12568889	12570754	1.211320400238	12569824	1.229539590723	FBgn0024308	6556	FBgn0053963	76425
611	3L	2421423	2423375	1.210961818695	2422282	1.093434393406	FBgn0052306	24752	FBgn0053231	26406
612	2R	7047644	7049187	1.210244178772	7048319	1.004246487337	FBgn0000577	4202	FBgn0000577	4202
613	X	226175	227512	1.209985733032	226900	1.00806838274	FBgn0000022	47	FBgn0000022	47
614	3R	2250826	2252217	1.208536624908	2251564	0.933729463153	FBgn0014963	18966	FBgn0037443	19951
615	X	8064504	8066053	1.207801818848	8065148	0.998421251774	FBgn0030025	20772	FBgn0030028	51492
616	3R	23063874	23065439	1.207659721375	23064420	1.047349248614	FBgn0051064	383	FBgn0005696	395
617	3L	1717959	1719999	1.20386505127	1719305	1.023948108449	FBgn0035264	18	FBgn0027903	39860
618	3L	13189354	13190762	1.203669548035	13190120	0.910181939602	FBgn0052127	2064	FBgn0010452	101900
619	3R	6448973	6450289	1.203042984009	6449641	0.941106054518	FBgn0001235	14745	FBgn0001235	14745
620	3L	732480	733983	1.202966690063	733430	0.896075308323	FBgn0000575	492	FBgn0000575	492
621	X	14029168	14031231	1.202782154083	14029882	0.919306418475	FBgn0004649	2726	FBgn0002873	51898
622	3L	30791	32140	1.202588558197	31357	0.934461057186	FBgn0002564	18613	FBgn0035105	136597
623	3R	26677113	26678474	1.202003002167	26677811	0.954693289364	FBgn0003720	226	FBgn0003720	226
624	3L	3391946	3394379	1.201701164246	3393514	1.145956993103	FBgn0014388	14953	FBgn0027616	35816
625	2R	4535273	4536699	1.200296401978	4535986	0.986952722073	FBgn0033364	6318	FBgn0065074	71631
626	X	18367706	18369316	1.19980764389	18368576	0.910083611806	FBgn0000242	26	FBgn0030943	113548
627	3L	11330704	11331858	1.199763774872	11331200	0.839787483215	FBgn0036155	7632	FBgn0041094	104944
628	2L	441377	442662	1.198178768158	442047	0.90255022049	FBgn0004583	10794	FBgn0031253	20640
629	2L	3078248	3081108	1.197658538818	3078303	0.944489161174	FBgn0027571	21688	FBgn0003934	29602
630	3L	17633792	17635165	1.197015762329	17634460	0.908809542656	FBgn0065088	471	FBgn0036745	14570
631	3R	22621518	22623310	1.196243286133	22622439	1.070402257583	FBgn0003717	2326	FBgn0027889	70090
632	2R	15842308	15844069	1.196135520935	15843131	1.047928529627	FBgn0034504	1001	FBgn0034504	1001
633	3R	4488230	4489894	1.195697307587	4489005	1.094173936283	FBgn0037605	602	FBgn0000447	9269
634	3L	16675618	16676908	1.19464969635	16676343	0.955053597689	FBgn0063485	568	FBgn0004108	54990
635	3R	7953702	7955276	1.193565368652	7954618	1.081648265614	FBgn0037992	699	FBgn0037992	699
636	2L	19571703	19572980	1.193117141724	19572298	0.96700322628	FBgn0005672	955	FBgn0005672	955
637	3R	24411364	24412794	1.191424369812	24412050	1.000677019358	FBgn0000659	1245	FBgn0000659	1245
638	3L	6800419	6802663	1.190790653229	6802056	0.906385928392	FBgn0003995	37949	FBgn0035714	75196
639	3L	14159082	14160474	1.190786838531	14159633	0.974045944214	FBgn0013718	3497	FBgn0013718	3497
640	2L	7303495	7306029	1.187196731567	7304812	0.982248362373	FBgn0004009	2349	FBgn0004009	2349
641	3L	19006501	19010726	1.185992240906	19009823	1.159271844228	FBgn0002945	767	FBgn0002945	767
642	3R	7059938	7061955	1.184727668762	7061010	1.061368018389	FBgn0037885	95	FBgn0037885	95
643	2L	5409889	5411218	1.183390140533	5410522	1.009735554457	FBgn0016660	6180	FBgn0005511	51119
644	3L	20961398	20962828	1.182821750641	20962098	0.853426316205	FBgn0037044	362	FBgn0037044	362
645	X	20523465	20524866	1.182697534561	20524128	0.964011996984	FBgn0003300	19011	FBgn0003300	19011
646	X	374826	376495	1.182670593262	375772	0.993802666664	FBgn0000570	4270	FBgn0000570	4270
647	2R	20171865	20174407	1.181785106659	20173308	1.092696638668	FBgn0035046	1283	FBgn0035046	1283
648	X	766025	767574	1.180804252625	766828	1.001913575565	FBgn0029539	15525	FBgn0040339	18130
649	3L	21874115	21875795	1.180532932281	21874901	1.057627257179	FBgn0037141	722	FBgn0046301	108855
650	3R	15820595	15821931	1.180368423462	15821216	0.818386872609	FBgn0038755	13028	FBgn0038768	36326
651	2R	17214870	17215847	1.180039405823	17215343	0.711358801524	FBgn0010228	3273	FBgn0010228	3273
652	X	15286914	15288302	1.179133415222	15287528	0.966554810019	FBgn0030638	106	FBgn0030659	129281
653	2R	6975270	6977758	1.179006576538	6975907	1.065577089787	FBgn0000581	7783	FBgn0000581	7783
654	2R	10269744	10271402	1.176785469055	10270697	1.069892210119	FBgn0033960	454	FBgn0033961	687
655	2L	7308873	7312764	1.174906730652	7310368	0.987207468818	FBgn0004009	3207	FBgn0004009	3207
656	2R	3530253	3531614	1.173742771149	3530883	0.937852799892	FBgn0033250	5316	FBgn0033243	51046
657	3L	15127801	15129373	1.17307472229	15128763	1.010095484116	FBgn0036489	120	FBgn0029114	72137
658	3R	19607887	19609871	1.172967910767	19608704	1.007899508757	FBgn0015513	1196	FBgn0015513	1196
659	3L	3147634	3149731	1.172817230225	3148530	1.072562890894	FBgn0052280	184	FBgn0012049	16323
660	2R	18552244	18555337	1.171434879303	18553936	1.056211639853	FBgn0003900	228	FBgn0003900	228
661	2L	6118413	6119830	1.171398162842	6118976	1.007887952468	FBgn0051642	464	FBgn0031781	6162
662	2R	12992562	12994067	1.16947555542	12993342	0.924078268163	FBgn0034225	645	FBgn0028953	20798
663	3R	27018275	27021341	1.168584823608	27019001	1.043609450845	FBgn0004389	55	FBgn0004389	55
664	X	11769797	11771533	1.166761875153	11770686	1.029906609479	FBgn0030358	5899	FBgn0030350	49469
665	X	7733306	7734810	1.1664686203	7733979	0.901139140129	FBgn0029969	9	FBgn0029970	2829
666	3R	2248596	2250347	1.16520690918	2249588	1.089642160079	FBgn0014963	16990	FBgn0037443	17975
667	3R	8579808	8581024	1.163512706757	8580455	0.979023615519	FBgn0038084	32	FBgn0038071	106673
668	X	4055872	4057104	1.162913799286	4056528	0.890069127083	FBgn0000635	5201	FBgn0026080	93849
669	3R	19172529	19173859	1.161087989807	19173121	0.867550429176	FBgn0020756	792	FBgn0002622	11404
670	X	10750261	10752009	1.161038398743	10751355	1.092919894627	FBgn0030248	53	FBgn0030241	51263
671	2R	18235345	18238085	1.160238742828	18236720	1.046500177944	FBgn0028371	7703	FBgn0020257	40165
672	X	2001794	2004728	1.160236120224	2002584	0.957283139229	FBgn0004654	1292	FBgn0025626	81292
673	2L	15486522	15489324	1.160155057907	15488298	1.036279708147	FBgn0002524	6741	FBgn0003448	14100
674	X	8985896	8987187	1.159739494324	8986686	0.825934886932	FBgn0030091	1087	FBgn0030092	7594
675	3L	7492654	7494247	1.15940618515	7493421	0.980837702751	FBgn0052372	14	FBgn0014011	84295
676	2L	12009986	12012964	1.158755302429	12012190	1.05941362942	FBgn0014019	3814	FBgn0032390	22226
677	3L	20498075	20499724	1.158452510834	20498862	0.988651657104	FBgn0037012	24607	FBgn0037009	44012
678	2R	16647771	16650250	1.15801525116	16649286	1.148483753204	FBgn0034592	739	FBgn0002736	13125
679	X	12759664	12760910	1.157920360565	12760352	0.850225955248	FBgn0047242	12120	FBgn0030434	16817
680	3L	5565579	5567299	1.157387256622	5566289	1.16371569914	FBgn0003486	235	FBgn0003486	235
681	3R	19168985	19170322	1.15703868866	19169626	1.04543540057	FBgn0003118	2258	FBgn0002622	14899
682	3R	1450008	1451372	1.156711578369	1450615	0.923447328455	FBgn0037351	429	FBgn0037351	429
683	2L	7490811	7492056	1.154695987701	7491572	0.83242636919	FBgn0011283	5788	FBgn0053529	52851
684	3L	8057458	8058875	1.152955532074	8058088	1.064966466692	FBgn0035833	7652	FBgn0035838	37360
685	3R	18942523	18944221	1.15148639679	18943433	0.905682682991	FBgn0039055	240	FBgn0051457	10273
686	2R	2698399	2699828	1.150238037109	2699273	0.89548590604	FBgn0050384	4463	FBgn0033156	91007
687	X	1166613	1168394	1.149938583374	1167620	1.010896065656	FBgn0024368	1972	FBgn0026875	74166
688	3R	21486504	21488498	1.148661613464	21487344	0.885244131088	FBgn0039352	178	FBgn0067681	10165
689	3R	7494696	7496669	1.146741390228	7495554	1.066345850627	FBgn0037928	2227	FBgn0037921	44188
690	3L	16535445	16537089	1.145603179932	16536202	1.088906989378	FBgn0026061	2387	FBgn0036641	10297
691	X	2991709	2993413	1.145395278931	2992664	0.979414406945	FBgn0004647	1636	FBgn0004647	1636
692	X	322395	323924	1.144805908203	323277	0.878543320824	FBgn0010019	2878	FBgn0002561	56732
693	3R	15130499	15132731	1.144659042358	15131340	0.986356791328	FBgn0000463	20595	FBgn0000463	20595
694	3L	17492634	17494081	1.144353866577	17493344	0.965692579746	FBgn0036735	1791	FBgn0036734	13786
695	3R	27761142	27762462	1.144159317017	27761763	0.858852330376	FBgn0039886	42089	FBgn0002780	116031
696	3R	12525940	12527366	1.144038677216	12526750	0.933862630059	FBgn0003944	33598	FBgn0063261	50361
697	2R	8461678	8463813	1.143918037415	8462390	0.94249680463	FBgn0004512	139	FBgn0004512	139
698	3L	281428	282730	1.142673015594	282005	0.82198155721	FBgn0035128	651	FBgn0035128	651
699	3L	15285135	15286602	1.142391681671	15285874	0.897142213934	FBgn0036494	16085	FBgn0036494	16085
700	3L	745660	747093	1.140334129333	746463	0.95667962467	FBgn0052480	6572	FBgn0000575	13525
701	3L	8956267	8957583	1.13919210434	8957010	0.884620070457	FBgn0035949	340	FBgn0035954	22135
702	2R	14316882	14318246	1.138809204102	14317508	0.9792137146	FBgn0010651	1082	FBgn0010651	1082
703	X	6704065	6705070	1.136856555939	6704594	0.733677514394	FBgn0029915	6735	FBgn0064122	9150
704	2L	9448391	9449913	1.136328697205	9449117	0.946685128742	FBgn0053723	8377	FBgn0002973	11604
705	3L	13382306	13383991	1.13624548912	13383044	0.932000398636	FBgn0036356	3356	FBgn0036351	27754
706	3L	8162762	8164362	1.13489818573	8163556	1.093005601098	FBgn0035851	1663	FBgn0035851	1663
707	2L	8871784	8873325	1.134454727173	8872585	0.851732113782	FBgn0032072	5818	FBgn0029123	46960
708	2R	18012889	18014351	1.134026527405	18013618	1.033665909487	FBgn0034735	13822	FBgn0022986	90494
709	2L	17377940	17379972	1.133051872253	17378753	0.870572847479	FBgn0032633	1323	FBgn0032633	1323
710	2L	27064	28970	1.130458831787	28283	0.989694090451	FBgn0031209	4395	FBgn0002121	6911
711	3R	18702676	18704089	1.130102157593	18703286	0.865585102754	FBgn0017590	21738	FBgn0039013	150664
712	3L	13023277	13025602	1.129750728607	13023923	0.937570317586	FBgn0036342	2952	FBgn0036342	2952
713	3R	19089068	19090265	1.129287719727	19089670	0.893822908401	FBgn0039068	5579	FBgn0039067	5891
714	3R	17441425	17442724	1.128690242767	17442045	1.001901090145	FBgn0046832	6201	FBgn0046832	6201
715	4	328523	329824	1.128126144409	329177	0.909599977381	FBgn0026777	830	FBgn0026777	830
716	3L	1844007	1845674	1.128009796143	1844659	0.869239526636	FBgn0004636	1107	FBgn0004636	1107
717	3L	4091507	4093241	1.126728057861	4092291	0.91982644399	FBgn0028484	554	FBgn0028484	554
718	X	1865482	1866955	1.126512050629	1866192	1.055082559586	FBgn0023545	693	FBgn0003964	31247
719	3R	5224063	5225850	1.12621307373	5225088	0.997088488411	FBgn0037685	1176	FBgn0037686	1890
720	3R	7924923	7926223	1.125780582428	7925663	0.875243991613	FBgn0051361	5063	FBgn0037992	28256
721	3R	14223874	14225586	1.12559223175	14224633	0.900004050311	FBgn0028670	243	FBgn0038609	32255
722	3L	9436945	9438481	1.125171661377	9437779	1.007547490737	FBgn0052043	2755	FBgn0052043	2755
723	X	11532416	11533941	1.121732711792	11533105	1.011130213737	FBgn0011754	203	FBgn0030327	14616
724	2R	10613934	10615760	1.120349407196	10614883	1.019646942616	FBgn0015371	15237	FBgn0033989	107797
725	3R	12635409	12637423	1.120292663574	12636318	1.085773527622	FBgn0000014	19451	FBgn0020556	37407
726	2R	14313860	14315374	1.119986057281	14314534	1.038774847984	FBgn0034392	2995	FBgn0010651	4056
727	3L	14723218	14724987	1.119353294373	14724232	1.016096900491	FBgn0013263	2076	FBgn0036449	27450
728	2L	9567313	9568641	1.118901729584	9567985	0.964430865119	FBgn0032130	907	FBgn0002973	130472
729	3R	6483655	6485082	1.118579864502	6484365	0.922038050259	FBgn0037818	18527	FBgn0001235	19979
730	X	17147875	17149359	1.11843585968	17148504	0.918780263265	FBgn0004854	14	FBgn0000163	153628
731	3R	8207615	8209157	1.117678642273	8208298	0.970644950867	FBgn0038028	114	FBgn0038028	114
732	3L	10940043	10941487	1.11713218689	10940839	0.946693829128	FBgn0052070	2841	FBgn0036118	94747
733	X	20504306	20506129	1.11658000946	20505052	0.814842820168	FBgn0003300	65	FBgn0003300	65
734	2L	3613922	3615909	1.116202354431	3615037	1.012948064243	FBgn0015663	4255	FBgn0002985	8289
735	2L	3475864	3477130	1.115656852722	3476509	0.905333310366	FBgn0022073	1925	FBgn0031540	6502
736	3R	19982774	19984143	1.114941120148	19983368	0.911709725857	FBgn0039157	3849	FBgn0013343	51903
737	3R	20134264	20135871	1.114630699158	20135129	1.042929172516	FBgn0028471	9013	FBgn0028471	9013
738	3L	7301687	7303458	1.113854885101	7302504	1.020328313112	FBgn0035763	301	FBgn0035763	301
739	3R	2868963	2870509	1.113708019257	2869827	1.057017270256	FBgn0024289	8230	FBgn0010774	36299
740	2L	9011994	9013938	1.113565444946	9012839	1.090070843697	FBgn0032088	646	FBgn0052982	112912
741	3L	16269455	16271188	1.111746311188	16270029	0.951203346252	FBgn0036600	1096	FBgn0052357	45147
742	3R	12377053	12378453	1.111210823059	12377696	0.895843744278	FBgn0038442	1937	FBgn0027053	81873
743	2L	15037183	15038942	1.110862731934	15038174	0.935477097829	FBgn0004837	2749	FBgn0010422	18508
744	3R	8073372	8074974	1.110374450684	8074294	1.108681559563	FBgn0038008	5615	FBgn0037992	120375
745	3L	17762784	17764332	1.109878540039	17763407	0.98379114696	FBgn0052186	801	FBgn0036761	48352
746	3L	4235308	4236763	1.109262943268	4235975	0.870771302117	FBgn0041171	1866	FBgn0041171	1866
747	2R	17141167	17143547	1.108886241913	17141699	0.83864551432	FBgn0034643	551	FBgn0034643	551
748	3L	13108615	13110234	1.108232498169	13109076	0.766147276934	FBgn0053262	1140	FBgn0010452	20856
749	3L	18404314	18405776	1.106701374054	18405064	1.115099293845	FBgn0036786	132	FBgn0011706	41402
750	3L	14240874	14242150	1.10508441925	14241486	0.853337063509	FBgn0001085	1880	FBgn0036415	58318
751	3R	9229916	9232705	1.10485458374	9231062	0.901820246379	FBgn0038150	472	FBgn0038150	472
752	3L	17497932	17499227	1.102697372437	17498624	0.835864961147	FBgn0036736	3282	FBgn0036734	19066
753	2R	2111638	2113068	1.102230548859	2112378	0.961830335505	FBgn0033076	413	FBgn0041145	9940
754	3R	27022179	27023499	1.101919174194	27022709	0.738335582945	FBgn0039827	69	FBgn0004389	3763
755	2R	7043276	7044598	1.101809501648	7044041	0.922262847424	FBgn0000577	76	FBgn0000577	76
756	2L	11074609	11076219	1.101250648499	11075439	1.061870322508	FBgn0032335	4378	FBgn0032335	4378
757	3R	25666593	25667994	1.101167678833	25667375	0.907349407673	FBgn0039709	3951	FBgn0051032	18212
758	2L	2177729	2179253	1.100305080414	2178460	0.976449584961	FBgn0000097	289	FBgn0000097	289
759	3L	16437993	16439416	1.100191116333	16438720	0.879697859287	FBgn0004569	10240	FBgn0014163	61622
760	2R	13318463	13319707	1.095761299133	13319112	0.904779604503	FBgn0004586	1460	FBgn0004586	1460
761	3R	18406153	18407816	1.095120429993	18406985	0.945296168327	FBgn0028837	488	FBgn0024558	1965
762	X	19697839	19699591	1.094644546509	19698758	0.906295215382	FBgn0031077	703	FBgn0031079	12770
763	2L	13125876	13127169	1.094075202942	13126547	0.798346547519	FBgn0032471	4066	FBgn0024291	39004
764	3R	18575003	18576548	1.093850135803	18575808	0.972532689571	FBgn0051152	475	FBgn0039013	23186
765	3R	2103754	2105179	1.093631744385	2104354	0.965594053268	FBgn0037419	101	FBgn0053097	89656
766	2R	16118650	16120492	1.092853546143	16119662	0.874841292699	FBgn0046816	1282	FBgn0046816	1282
767	2R	3632986	3634765	1.092767715454	3633913	0.992101585164	FBgn0050372	752	FBgn0050372	752
768	2R	20020795	20022259	1.09254360199	20021447	1.021467377158	FBgn0019886	1443	FBgn0019886	1443
769	3R	20455514	20456581	1.092473983765	20456031	0.695545959473	FBgn0046685	221	FBgn0039212	4729
770	3R	19711805	19713194	1.090857505798	19712276	0.893416911364	FBgn0025574	3521	FBgn0025574	3521
771	3R	21865272	21866833	1.090693950653	21865992	0.887054979801	FBgn0000591	54	FBgn0000591	54
772	3R	9736494	9737823	1.090549468994	9737195	0.87498550415	FBgn0000576	9614	FBgn0000576	9614
773	2R	20305793	20307192	1.090456008911	20306571	0.814189036687	FBgn0035069	173	FBgn0050423	76865
774	3L	16739132	16741792	1.090356349945	16739885	0.944439046523	FBgn0036660	5089	FBgn0036660	5089
775	X	385259	386856	1.089564323425	386112	1.095203455757	FBgn0024983	1001	FBgn0000570	6070
776	X	18142736	18144041	1.089134216309	18143350	0.855651438236	FBgn0004956	1588	FBgn0004956	1588
777	2R	18204677	18206388	1.088785171509	18205544	1.037341276805	FBgn0005631	3000	FBgn0020257	8989
778	3L	19000593	19002027	1.088392734528	19001395	1.017721891403	FBgn0002945	9195	FBgn0002945	9195
779	3L	18321055	18322458	1.08664226532	18321746	1.023993520176	FBgn0011706	41916	FBgn0011706	41916
780	3R	7214818	7216284	1.085878372192	7215378	0.845901562617	FBgn0004595	16868	FBgn0037892	18267
781	3R	2575500	2578415	1.085475921631	2576401	0.949091518626	FBgn0004053	3520	FBgn0004053	3520
782	3L	9613124	9614389	1.085027694702	9613758	0.786833735073	FBgn0036023	538	FBgn0010408	128269
783	2L	9991955	9994222	1.084850788116	9992704	1.016940057278	FBgn0051875	3868	FBgn0051875	3868
784	3R	815171	816690	1.084815979004	816043	0.96922069788	FBgn0037292	1569	FBgn0004183	42157
785	2R	6712731	6716027	1.083710670471	6713566	0.999844908714	FBgn0033582	21554	FBgn0033590	39024
786	2L	15380474	15381623	1.083533287048	15381022	0.792666882277	FBgn0051828	10561	FBgn0001981	51229
787	2R	18584815	18586416	1.083353996277	18585555	0.907349810881	FBgn0034817	1073	FBgn0003062	3235
788	X	8264441	8265760	1.082015037537	8265221	0.964049283196	FBgn0026758	5279	FBgn0052711	9890
789	2L	11454827	11456413	1.08057975769	11455553	0.999635994434	FBgn0004579	9950	FBgn0004579	9950
790	3R	12540752	12542226	1.080101251602	12541557	0.956906509399	FBgn0003944	18791	FBgn0063261	35554
791	2R	2440950	2442197	1.078165054321	2441489	0.823221594095	FBgn0033117	6305	FBgn0033107	114616
792	3R	7948831	7950057	1.077294826508	7949489	0.846574110143	FBgn0037992	4430	FBgn0037992	4430
793	2L	17738680	17740387	1.076902389526	17739690	0.938866466284	FBgn0015609	4240	FBgn0032646	242652
794	2R	14310616	14312088	1.07673740387	14311252	0.897295951843	FBgn0034392	287	FBgn0010651	7338
795	3R	2718510	2719946	1.076678276062	2719110	0.924471294179	FBgn0001077	29064	FBgn0001077	29064
796	3R	5450646	5451880	1.075642585754	5451296	0.896362501032	FBgn0037721	891	FBgn0037722	1824
797	3L	1729426	1731064	1.075446128845	1730188	0.976164102554	FBgn0035267	254	FBgn0027903	28977
798	2L	21834603	21837160	1.074817180634	21835370	0.946364739362	FBgn0003866	19182	FBgn0003866	19182
799	2R	3459108	3460385	1.074012756348	3459733	0.908519804478	FBgn0033238	1919	FBgn0033240	7742
800	2R	2114142	2115488	1.073408126831	2114842	0.937227305244	FBgn0033076	2051	FBgn0041145	7476
801	X	19518211	19519536	1.072762966156	19518790	0.811645805836	FBgn0031057	1105	FBgn0031057	1105
802	3L	7296484	7297944	1.072593688965	7297276	0.828279227018	FBgn0035761	80	FBgn0035763	5529
803	3R	1545883	1547189	1.072341918945	1546747	0.949901407415	FBgn0004878	3725	FBgn0037372	33748
804	3L	20301248	20302876	1.071598052979	20302036	0.897451933692	FBgn0001259	995	FBgn0011425	6622
805	3L	3386596	3388515	1.071403503418	3387692	0.843702384404	FBgn0014388	20775	FBgn0027616	29994
806	3L	15227080	15228560	1.071351051331	15227621	0.737229515524	FBgn0029114	26721	FBgn0029114	26721
807	3R	12618086	12619328	1.070953369141	12618669	0.884987354279	FBgn0015230	4636	FBgn0020556	19758
808	2L	5804602	5806031	1.070195198059	5805388	0.935617587146	FBgn0031741	91	FBgn0031740	3133
809	2L	15725239	15726821	1.069370746613	15726106	0.950437742121	FBgn0010382	17978	FBgn0003936	21505
810	X	11821978	11823442	1.0680103302	11822667	0.924194812775	FBgn0003865	183	FBgn0003865	183
811	2R	20730006	20731590	1.067642211914	20730889	0.897438946892	FBgn0001325	3326	FBgn0001325	3326
812	2R	8104798	8106600	1.067439556122	8105909	0.917575050803	FBgn0050055	699	FBgn0050055	699
813	3R	12063054	12064348	1.067240715027	12063700	0.878259152174	FBgn0040071	12329	FBgn0011253	34476
814	2R	19146198	19147598	1.067212104797	19146861	0.879343116985	FBgn0004795	6649	FBgn0016762	54737
815	X	17341875	17343471	1.065906524658	17342573	0.97072924508	FBgn0030842	19321	FBgn0030851	120840
816	2R	13337856	13339298	1.064966201782	13338519	0.863638305664	FBgn0050111	9311	FBgn0050111	9311
817	2L	19135309	19136662	1.064256668091	19135965	1.000556081533	FBgn0010300	6230	FBgn0032762	6610
818	2L	3580288	3581446	1.06409740448	3580821	0.679138155545	FBgn0004892	55	FBgn0002985	25927
819	3L	9420680	9422030	1.06267786026	9421293	0.961495041847	FBgn0035995	471	FBgn0052038	4565
820	3L	20363085	20364645	1.060090065002	20363969	1.012838195352	FBgn0036988	356	FBgn0019947	2340
821	2L	12006978	12008181	1.059001922607	12007637	0.795511245728	FBgn0014019	739	FBgn0032390	17673
822	3L	21174609	21175771	1.058402061462	21175133	0.769518911839	FBgn0004865	14373	FBgn0037066	44771
823	3R	15805940	15807061	1.05796957016	15806477	0.714666515589	FBgn0051213	7242	FBgn0021776	45635
824	3L	6704045	6705911	1.057865142822	6704915	1.075102647146	FBgn0052394	8678	FBgn0035713	21318
825	3L	13486256	13487623	1.056844711304	13486936	0.857861350564	FBgn0036375	118	FBgn0036351	131646
826	2R	5352956	5354436	1.055765151978	5353838	0.922175211065	FBgn0033452	484	FBgn0023180	4434
827	2L	19322377	19323664	1.055659770966	19322932	0.810015005224	FBgn0032769	26697	FBgn0024245	36221
828	3R	22540815	22542202	1.05535030365	22541452	0.885658919811	FBgn0023179	1571	FBgn0039449	1655
829	2R	2950651	2951940	1.05502986908	2951144	0.891878962517	FBgn0033169	1362	FBgn0033179	27400
830	2L	19698569	19699516	1.051159858704	19699426	0.988893985748	FBgn0005590	2462	FBgn0005590	2462
831	3L	37577	38676	1.049558639526	38215	0.749557554722	FBgn0002564	11755	FBgn0035105	129739
832	X	22169856	22170948	1.049324512482	22170338	0.719134032726	FBgn0000719	111755	FBgn0031186	512353
833	X	18810733	18813363	1.048539161682	18811400	0.909731696634	FBgn0052541	47104	FBgn0030974	83830
834	3L	14613028	14614398	1.04833316803	14613644	0.88359078239	FBgn0041604	15765	FBgn0028418	87621
835	2L	4050110	4051859	1.047737121582	4051089	1.025257974863	FBgn0000547	19710	FBgn0000547	19710
836	3R	9453685	9455096	1.047587394714	9454230	0.9167765975	FBgn0038162	2879	FBgn0053328	11960
837	2L	12457122	12458478	1.046947479248	12457913	1.025830189387	FBgn0032437	4231	FBgn0040286	23248
838	2L	12459554	12460847	1.045547485352	12460223	1.041719373067	FBgn0032437	6541	FBgn0040286	25558
839	2R	3116363	3117844	1.045288085938	3117206	0.958774030209	FBgn0033196	9142	FBgn0004243	15274
840	3R	13550978	13552259	1.04518032074	13551484	0.841019667112	FBgn0016650	236	FBgn0003013	7425
841	2L	11473469	11474717	1.045176267624	11474109	0.847386276021	FBgn0003313	12080	FBgn0003313	12080
842	2L	9956300	9958313	1.045048236847	9957607	0.844097264608	FBgn0032171	200	FBgn0011272	9705
843	3L	11188314	11190228	1.04483795166	11189020	0.798972517252	FBgn0036149	573	FBgn0041094	37236
844	3R	19554178	19555560	1.0448179245	19554802	0.885578099419	FBgn0065098	1210	FBgn0028691	4382
845	3R	4519613	4521156	1.044796466827	4520443	0.936941651737	FBgn0001180	3097	FBgn0001180	3097
846	2L	20133246	20134340	1.044355392456	20133792	0.66485029459	FBgn0032853	2962	FBgn0032849	39798
847	3L	8648717	8650376	1.043732643127	8649679	1.004106903076	FBgn0001168	27	FBgn0001168	27
848	X	18709651	18711859	1.042281150818	18710953	0.93856901281	FBgn0052542	5446	FBgn0030973	7486
849	2R	13749317	13751004	1.041537761688	13750285	0.862991192762	FBgn0000658	2659	FBgn0000658	2659
850	3R	3938881	3940219	1.041103363037	3939490	0.873565196991	FBgn0004210	8433	FBgn0037550	12565
851	X	6311885	6313387	1.040633201599	6312583	0.788354682922	FBgn0029871	1481	FBgn0029873	57126
852	2R	14776958	14778232	1.039951324463	14777588	0.834375493667	FBgn0034423	2811	FBgn0003254	13001
853	3L	765114	767097	1.039924144745	765840	0.937320841683	FBgn0052481	11945	FBgn0000575	32902
854	3R	10472771	10474150	1.03949546814	10473304	0.863139152527	FBgn0038248	5019	FBgn0026578	8119
855	2L	13596836	13598334	1.039224147797	13597534	1.132306545973	FBgn0028513	348	FBgn0028546	43737
856	X	1227802	1229544	1.038934707642	1228743	0.919735014439	FBgn0024987	1356	FBgn0028274	92290
857	2R	4154804	4156203	1.038913726807	4155610	0.842115163803	FBgn0003892	5838	FBgn0003892	5838
858	3R	4292829	4295600	1.038885116577	4293573	0.959010881536	FBgn0051369	24026	FBgn0040529	126810
859	3R	20365330	20366714	1.038671970367	20366004	0.795795798302	FBgn0039207	3599	FBgn0039205	9724
860	2L	277332	279218	1.038322925568	278226	1.027113858391	FBgn0003444	638	FBgn0003444	638
861	X	7151086	7152244	1.038151741028	7151709	0.763257950544	FBgn0024250	1468	FBgn0024250	1468
862	3R	17479347	17480724	1.038069725037	17479975	0.873085313373	FBgn0011766	6152	FBgn0004493	17497
863	2R	11526284	11527654	1.037970542908	11526942	0.839986920357	FBgn0034062	734	FBgn0034062	734
864	2L	5314299	5315166	1.037879943848	5314999	0.685208638509	FBgn0031697	114	FBgn0015031	12242
865	2R	2995061	2998723	1.036793708801	2996128	0.93332785368	FBgn0015930	5548	FBgn0015930	5548
866	2L	18760802	18762025	1.03636264801	18761437	0.86646490097	FBgn0045852	16796	FBgn0032702	62390
867	3L	11898891	11900219	1.036303520203	11899628	0.848366541021	FBgn0036222	924	FBgn0000404	92104
868	2L	2155194	2156184	1.036283969879	2155714	0.630297885222	FBgn0031393	46	FBgn0031393	46
869	2R	19440004	19441269	1.036145210266	19440529	0.8412918764	FBgn0004551	2956	FBgn0034938	21086
870	3R	24845182	24846588	1.035362243652	24845909	0.960289061069	FBgn0039620	219	FBgn0039633	76800
871	3R	2790351	2791556	1.035171985626	2790876	0.78981702468	FBgn0051488	7420	FBgn0001077	100830
872	2L	15306445	15307795	1.034184932709	15306994	0.764010822072	FBgn0041103	8841	FBgn0001981	22799
873	3L	4531046	4532301	1.032053947449	4531634	0.792536959929	FBgn0053777	4449	FBgn0015805	75930
874	X	8955103	8956419	1.031677246094	8955733	0.843554109335	FBgn0030089	1819	FBgn0046828	19237
875	3L	1778813	1780238	1.031364440918	1779536	0.917360025294	FBgn0011573	578	FBgn0067864	2805
876	2R	6452188	6453492	1.031312942505	6452818	0.837882250547	FBgn0033574	4755	FBgn0033571	37853
877	2R	16181560	16182732	1.031048774719	16182190	0.83428255717	FBgn0034542	42	FBgn0061362	23547
878	3L	11219417	11220226	1.029571533203	11219836	0.642210824149	FBgn0041094	6420	FBgn0041094	6420
879	2R	6823516	6824881	1.028687000275	6824087	0.779840532939	FBgn0033616	296	FBgn0025373	615
880	2R	18231932	18232980	1.028163909912	18232537	0.61242225435	FBgn0028371	11886	FBgn0020257	35982
881	X	16054570	16055865	1.028123855591	16055212	0.875609636307	FBgn0000459	4541	FBgn0000459	4541
882	2R	8273056	8274749	1.028068065643	8273817	0.830707830541	FBgn0020930	364	FBgn0020930	364
883	X	11455049	11456824	1.027588367462	11455914	0.889937064227	FBgn0002723	1294	FBgn0030322	2322
884	3R	169523	170584	1.026629447937	170045	0.695438553305	FBgn0001204	2327	FBgn0001204	2327
885	4	852776	854148	1.026616096497	853482	0.862085938454	FBgn0039938	781	FBgn0039930	196127
886	X	17635806	17637120	1.026412963867	17636419	0.958348645104	FBgn0026058	11432	FBgn0030870	28358
887	3R	25982517	25983775	1.026377677917	25983152	0.786410079283	FBgn0039749	421	FBgn0065067	50382
888	2L	15743057	15744465	1.0251121521	15743732	0.991413929883	FBgn0010382	352	FBgn0003936	3879
889	2R	15355116	15356569	1.025059700012	15355914	0.834479510784	FBgn0034476	14146	FBgn0011849	113520
890	2L	2196280	2197659	1.024590969086	2197149	0.791171789169	FBgn0031395	4777	FBgn0031395	4777
891	3R	11094164	11095658	1.024433135986	11094811	0.959933578968	FBgn0038312	406	FBgn0016691	3513
892	2L	8510103	8511239	1.02407002449	8510653	0.721364161547	FBgn0032050	1182	FBgn0032050	1182
893	X	11201372	11202916	1.024027824402	11202181	0.914873395647	FBgn0000499	1082	FBgn0000499	1082
894	2R	9368989	9370662	1.0233335495	9369898	0.785727527406	FBgn0033879	357	FBgn0033881	4726
895	3L	21849763	21850792	1.023118495941	21850288	0.755547344685	FBgn0037140	18262	FBgn0046301	84242
896	3R	4617657	4618832	1.022752761841	4618289	0.802084773779	FBgn0027540	20	FBgn0037632	8986
897	2L	8477761	8480124	1.02189207077	8478440	0.922517215504	FBgn0053194	1091	FBgn0032050	33395
898	3L	13093433	13094930	1.02144575119	13094206	0.950062190785	FBgn0010452	5986	FBgn0010452	5986
899	3L	19132036	19133764	1.020648479462	19132910	1.041770458221	FBgn0016797	2975	FBgn0016797	2975
900	4	956269	957356	1.020296096802	956791	0.753783289591	FBgn0019985	301	FBgn0039930	92818
901	3R	17303535	17304787	1.019268035889	17304168	0.768494746264	FBgn0038889	3879	FBgn0013984	102083
902	X	7782109	7783840	1.018948078156	7783038	0.954013884068	FBgn0029983	833	FBgn0004404	2898
903	2L	10964015	10965208	1.018732070923	10964675	0.736757218838	FBgn0053129	5600	FBgn0032329	46410
904	3L	11317738	11319090	1.018587112427	11318474	0.801980145772	FBgn0036155	20358	FBgn0041094	92218
905	2L	14435491	14436721	1.017137527466	14436112	0.848409764907	FBgn0028871	10981	FBgn0005771	54750
906	3L	13081036	13082330	1.016969680786	13081807	0.949408803667	FBgn0010452	6413	FBgn0010452	6413
907	3R	13766319	13767711	1.015940666199	13766885	0.790048599243	FBgn0000363	9290	FBgn0038554	88789
908	2R	16160587	16162371	1.015277385712	16161558	0.889291413625	FBgn0034537	2657	FBgn0061362	2915
909	2R	16789805	16791314	1.014539718628	16790605	0.857663491193	FBgn0034611	723	FBgn0034611	723
910	3R	17469569	17470814	1.013666629791	17470343	0.779662412756	FBgn0011766	15784	FBgn0046832	22097
911	3L	19046071	19047341	1.012007713318	19046836	0.773272063997	FBgn0036844	4845	FBgn0036844	4845
912	3L	10542856	10544050	1.010956764221	10543618	0.698621145884	FBgn0036085	10622	FBgn0000629	68459
913	2R	13683726	13684769	1.010939121246	13684217	0.703006744385	FBgn0034311	2077	FBgn0034311	2077
914	3R	26077015	26078416	1.010872840881	26077744	0.981114864349	FBgn0039760	1100	FBgn0039757	43002
915	X	16255338	16256790	1.010818004608	16256017	1.003132502238	FBgn0030749	136	FBgn0026575	764
916	X	9616352	9616952	1.010341644287	9616492	0.680307865143	FBgn0030151	7475	FBgn0000233	77083
917	X	1679539	1681091	1.009987354279	1680319	0.911610182594	FBgn0029591	1497	FBgn0029591	1497
918	X	9599264	9600490	1.009236335754	9600025	0.852734486262	FBgn0020378	1845	FBgn0000233	60616
919	2L	14264571	14265945	1.008852481842	14265245	0.883133916294	FBgn0004002	1723	FBgn0028529	89835
920	2R	7840885	7842677	1.006428718567	7841662	0.902289362515	FBgn0033713	503	FBgn0020377	114530
921	3L	15278141	15279198	1.006391525269	15278681	0.701564536375	FBgn0036493	9053	FBgn0036494	23278
922	X	3019324	3022364	1.006307601929	3021128	0.892209351063	FBgn0028746	8150	FBgn0028746	8150
923	2R	2029984	2031016	1.006234645844	2030464	0.667091757059	FBgn0010347	16392	FBgn0041145	91854
924	X	16449450	16450432	1.004932403564	16449865	0.670353919268	FBgn0025743	5216	FBgn0010412	21951
925	2R	16548688	16549948	1.003907203674	16549394	0.795787364244	FBgn0003391	15347	FBgn0003391	15347
926	2R	19618756	19619689	1.003878593445	19618955	0.579981913933	FBgn0034976	2915	FBgn0021875	22650
927	3R	18982079	18983465	1.003377437592	18982729	0.892127037048	FBgn0004395	863	FBgn0051457	29023
928	3R	20444702	20446954	1.00202703476	20445449	0.833382993937	FBgn0039211	4131	FBgn0039212	5853
929	3R	12041957	12042924	1.001892089844	12042456	0.676907300949	FBgn0040071	8915	FBgn0011253	55720
930	3R	25958763	25960015	1.000772476196	25959436	0.830234686534	FBgn0003738	885	FBgn0065067	74098
931	3R	22450403	22451468	1.00048828125	22450872	0.780143896739	FBgn0039437	502	FBgn0039449	92235
932	X	7387249	7388576	1.000459671021	7387921	0.80906494926	FBgn0052720	5796	FBgn0027553	185637
933	3L	17618101	17619403	0.999465942383	17618674	0.846890505622	FBgn0052179	861	FBgn0052179	861
934	3L	8384812	8385873	0.999062538147	8385263	0.689278658699	FBgn0035891	259	FBgn0010825	39000
935	2L	10339169	10340331	0.998675584793	10339694	0.825696917141	FBgn0019932	234	FBgn0051715	1927
936	X	11459003	11460371	0.997955799103	11459635	0.809466063976	FBgn0004370	145	FBgn0030322	6043
937	X	5362307	5363404	0.996278762817	5362874	0.715265442343	FBgn0029771	376	FBgn0029771	376
938	X	1243019	1244686	0.996054649353	1243943	0.851618971143	FBgn0040893	3881	FBgn0028274	77090
939	3R	15759990	15761292	0.995918512344	15760154	0.642987211545	FBgn0021776	688	FBgn0021776	688
940	2R	18923230	18924501	0.995834350586	18923972	0.740946948528	FBgn0050411	427	FBgn0034849	58807
941	2R	7973276	7974638	0.995591640472	7973811	0.805121988058	FBgn0010238	4713	FBgn0010238	4713
942	2L	2577185	2579134	0.995584964752	2577965	0.84924419721	FBgn0031435	294	FBgn0031435	294
943	X	18278490	18280181	0.993144989014	18279407	0.71813086101	FBgn0052548	4889	FBgn0004956	137645
944	3L	11528096	11529241	0.992865085602	11528661	0.71327906847	FBgn0036172	7519	FBgn0036180	54726
945	X	616898	618623	0.992168903351	618045	0.845730384191	FBgn0040382	1629	FBgn0065054	2850
946	3R	25341805	25343463	0.992033958435	25342839	0.90907758825	FBgn0039669	1272	FBgn0040623	26023
947	3L	8990558	8991912	0.992024421692	8991345	0.809029354769	FBgn0035956	3011	FBgn0035954	12200
948	3L	1624637	1625611	0.991945743561	1625069	0.715105842142	FBgn0013753	1835	FBgn0035248	4005
949	3R	2732891	2734136	0.991568565369	2733433	0.692265060213	FBgn0001077	43387	FBgn0001077	43387
950	2R	6122139	6123093	0.990493059158	6122698	0.713622672217	FBgn0033538	6779	FBgn0004399	52981
951	3L	1544600	1546520	0.989826202393	1545566	0.875721752644	FBgn0035234	3358	FBgn0035234	3358
952	X	12866116	12867098	0.989070892334	12866312	0.635730624199	FBgn0030442	1290	FBgn0030434	122777
953	3R	671489	672904	0.989023208618	672142	0.876623749733	FBgn0003002	6393	FBgn0003002	6393
954	X	21180005	21181285	0.988618850708	21180615	0.754481881857	FBgn0003423	4402	FBgn0015527	20100
955	X	17083860	17084901	0.988426685333	17084237	0.694114983082	FBgn0030835	789	FBgn0000163	89361
956	3R	17492295	17493647	0.988133430481	17493149	0.799988174438	FBgn0038894	1849	FBgn0004493	4323
957	2L	3610447	3611663	0.987946510315	3610950	0.744648933411	FBgn0002985	4202	FBgn0002985	4202
958	3R	25373077	25374645	0.987839698792	25373881	0.933066606522	FBgn0000492	8228	FBgn0040623	57065
959	3R	2253084	2254338	0.987607002258	2253714	0.824101626873	FBgn0053324	18278	FBgn0037443	22101
960	2L	18443772	18444974	0.987602710724	18444436	0.759230613708	FBgn0032678	489	FBgn0032678	489
961	3R	15813802	15814879	0.987419128418	15814410	0.702353253084	FBgn0051213	15175	FBgn0038768	43132
962	X	17581364	17582664	0.987086296082	17582142	0.758127044229	FBgn0030866	8931	FBgn0030866	8931
963	3L	16447395	16448387	0.98700428009	16447906	0.726327475379	FBgn0004569	1054	FBgn0014163	70808
964	2R	3104102	3105510	0.986441612244	3104872	0.875088751316	FBgn0004243	2940	FBgn0004243	2940
965	3L	23531990	23533013	0.985621452332	23532535	0.661935925484	FBgn0052230	259368	FBgn0024733	503220
966	3R	25874254	25875904	0.985610961914	25874626	0.600795716047	FBgn0039742	627	FBgn0039742	627
967	2R	9457174	9458516	0.984299659729	9457940	0.77064898279	FBgn0013733	77	FBgn0033886	18371
968	3L	678917	680123	0.984192371368	679452	0.667560021083	FBgn0035156	3005	FBgn0035156	3005
969	3L	682834	683942	0.984004974365	683343	0.701292823343	FBgn0035157	668	FBgn0035156	6896
970	X	18744029	18745271	0.983605861664	18744733	0.774424216327	FBgn0030976	10386	FBgn0030974	17163
971	2L	15757095	15758337	0.983181476593	15757652	0.88188958168	FBgn0001987	1032	FBgn0003936	10041
972	X	6675079	6676275	0.983030796051	6675698	0.696237683296	FBgn0029909	2199	FBgn0029907	7207
973	3R	2689047	2692202	0.98272895813	2691533	0.910614350263	FBgn0001077	1487	FBgn0001077	1487
974	3L	14100446	14101732	0.982191562653	14101035	0.80858410106	FBgn0042630	4452	FBgn0000411	42844
975	2L	21840813	21841524	0.979583263397	21841411	0.624442187223	FBgn0003866	25223	FBgn0003866	25223
976	3R	12456095	12457450	0.979387760162	12456806	0.818755596876	FBgn0000634	5858	FBgn0038453	12521
977	2L	14025534	14027308	0.979370594025	14026493	0.948877215385	FBgn0028519	517	FBgn0028519	517
978	3L	1700662	1701794	0.977828025818	1701223	0.732107162476	FBgn0035262	5462	FBgn0026372	49014
979	3R	24351403	24352654	0.977711677551	24352088	0.787528038025	FBgn0051051	5924	FBgn0000659	58717
980	3R	7475223	7476455	0.977111816406	7475876	0.869757890701	FBgn0037925	542	FBgn0037921	24510
981	3R	25117622	25118868	0.976367473602	25118248	0.787220730501	FBgn0039659	4703	FBgn0003525	36746
982	3L	21401370	21402368	0.976266860962	21401879	0.818387372153	FBgn0014143	8518	FBgn0014143	8518
983	2L	517880	519041	0.975744724274	518490	0.786348640919	FBgn0003963	4977	FBgn0003963	4977
984	3R	8234725	8235963	0.97562122345	8235398	0.777745863971	FBgn0038039	1354	FBgn0038038	3144
985	2L	20473341	20474541	0.975482940674	20474019	0.84826156497	FBgn0046834	1070	FBgn0046834	1070
986	3L	1439297	1440971	0.974168777466	1440084	0.90514922142	FBgn0004635	7240	FBgn0004635	7240
987	3R	2140444	2141811	0.973948955536	2141089	0.778651574079	FBgn0037427	69	FBgn0053097	52921
988	2L	21852848	21853909	0.973192214966	21853000	0.592913508415	FBgn0032965	32854	FBgn0003866	36812
989	3R	24852557	24853809	0.972208499908	24853118	0.791620535009	FBgn0039623	170	FBgn0039633	69591
990	3R	819663	821248	0.972127914429	820456	0.844914793968	FBgn0037292	5982	FBgn0004183	46570
991	2R	7107812	7109152	0.971318244934	7108554	0.761613309383	FBgn0065063	1264	FBgn0065063	1264
992	3L	2212267	2213315	0.969101428986	2212797	0.727195262909	FBgn0035317	381	FBgn0035318	7807
993	3R	6682261	6683478	0.968209266663	6682889	0.730749577284	FBgn0037844	376	FBgn0037844	376
994	2R	4152090	4153487	0.967953205109	4152739	0.778757691383	FBgn0003892	8709	FBgn0003892	8709
995	2R	15683148	15684469	0.967637062073	15683833	0.913821339607	FBgn0034481	22823	FBgn0004364	57459
996	2R	10489279	10491106	0.966773033142	10490673	0.675020947176	FBgn0033988	5485	FBgn0033988	5485
997	2R	15566165	15567706	0.966600894928	15566905	0.902169883251	FBgn0034480	47055	FBgn0004364	59469
998	X	12624119	12624790	0.966365814209	12624157	0.965282122294	FBgn0052647	5262	FBgn0030433	116886
999	3R	26607087	26608431	0.966179847717	26607698	0.901171964758	FBgn0004606	16050	FBgn0003720	70339
1000	2L	9704933	9706260	0.96585893631	9705663	0.87807559967	FBgn0051710	281	FBgn0032138	5606
1001	X	10439120	10440138	0.965783596039	10439559	0.658375179066	FBgn0001206	1475	FBgn0052680	100604
1002	2R	11136361	11137337	0.96569943428	11136905	0.634718209505	FBgn0050465	15775	FBgn0010426	58038
1003	3R	7611554	7612977	0.965308189392	7612343	0.878662014008	FBgn0037949	393	FBgn0011471	7517
1004	X	18632851	18634209	0.964564323425	18633638	0.857591432684	FBgn0001090	2022	FBgn0001090	2022
1005	3L	6318502	6319513	0.963972091675	6319125	0.634759902954	FBgn0052399	140	FBgn0020251	150552
1006	X	20557068	20558449	0.963940143585	20557838	0.785441005931	FBgn0031130	1213	FBgn0003300	52721
1007	3L	12841814	12843063	0.963179111481	12842396	0.805644035339	FBgn0036320	5731	FBgn0036314	54446
1008	3R	25492402	25493306	0.960973501205	25493100	0.577524735377	FBgn0039676	1499	FBgn0039678	4282
1009	3R	24149363	24150034	0.960895061493	24149986	0.746274232864	FBgn0040108	4019	FBgn0040108	4019
1010	3R	5704919	5706433	0.960868835449	5705549	0.913851797581	FBgn0037767	4152	FBgn0065050	101343
1011	3R	23749672	23750750	0.960275888443	23750170	0.818569043103	FBgn0027579	745	FBgn0027579	745
1012	3R	12527975	12529303	0.959323406219	12528533	0.82866537571	FBgn0003944	31815	FBgn0063261	48578
1013	X	4761700	4762934	0.959173202515	4762369	0.702978134155	FBgn0029736	1313	FBgn0029738	19018
1014	2R	13321446	13322561	0.958701610565	13322113	0.688196255611	FBgn0004586	4461	FBgn0004586	4461
1015	2L	19200392	19201672	0.958397865295	19200964	0.792888462543	FBgn0015380	14689	FBgn0032762	71609
1016	2R	1220384	1221704	0.958071708679	1221063	0.806533575058	FBgn0010633	11568	FBgn0033035	15821
1017	3L	17521049	17522658	0.955327987671	17521931	0.890554568347	FBgn0025455	1116	FBgn0025455	1116
1018	X	20272572	20273582	0.955094337463	20272941	0.684586559023	FBgn0052506	3340	FBgn0040649	23915
1019	2L	10768882	10770095	0.954652309418	10769439	0.706968069077	FBgn0032298	525	FBgn0032298	525
1020	3R	16375558	16377129	0.954549312592	16376353	0.894804209471	FBgn0016917	1681	FBgn0043457	7299
1021	2L	20093554	20094791	0.953908920288	20094265	0.782955116696	FBgn0032849	271	FBgn0032849	271
1022	2L	3862586	3864206	0.953494548798	3863298	0.793719738722	FBgn0031574	617	FBgn0004567	26456
1023	3L	1555242	1557053	0.952876091003	1556213	0.759264945984	FBgn0035236	3497	FBgn0035236	3497
1024	2R	14097775	14098798	0.952573776245	14098287	0.695445388556	FBgn0050115	21789	FBgn0050119	43839
1025	2R	4531345	4532660	0.951969146729	4531967	0.778573625228	FBgn0033364	2299	FBgn0033357	68466
1026	X	6957341	6958468	0.951575756073	6957833	0.793992715723	FBgn0027342	2305	FBgn0029933	14544
1027	3L	6764702	6766303	0.95138835907	6765317	0.749210273518	FBgn0003995	1210	FBgn0035714	38457
1028	X	17653047	17654486	0.951233863831	17653627	0.823977549871	FBgn0030868	75	FBgn0030870	11150
1029	2R	20563969	20565273	0.950600147247	20564654	0.760539054871	FBgn0001147	4727	FBgn0001148	4926
1030	2R	4428207	4429068	0.950448513031	4428647	0.691995441914	FBgn0002552	2306	FBgn0033349	5954
1031	X	8977495	8978878	0.95029258728	8978173	0.80122756958	FBgn0030090	2066	FBgn0030092	16107
1032	2L	7827872	7828910	0.949833393097	7828330	0.708368862376	FBgn0004177	587	FBgn0020618	1078
1033	3L	12105679	12106921	0.949751853943	12106338	0.824620751774	FBgn0046296	219	FBgn0036255	4689
1034	2R	6160637	6162051	0.949480056763	6161518	0.826040015501	FBgn0033540	114	FBgn0004399	91801
1035	2R	14520400	14521557	0.948355674744	14520907	0.79149944642	FBgn0034412	18703	FBgn0041702	33606
1036	2R	17036028	17037265	0.947708129883	17036719	0.732924124774	FBgn0003731	6132	FBgn0010415	47969
1037	2R	7624171	7625934	0.946439266205	7625074	0.806784181034	FBgn0033681	9705	FBgn0027504	41890
1038	X	4616661	4618808	0.946123123169	4617301	0.793394327164	FBgn0025679	547	FBgn0022768	85193
1039	3R	22735112	22736587	0.945985794067	22735846	0.886917731341	FBgn0004510	2762	FBgn0004510	2762
1040	3L	21612368	21613604	0.945592880249	21613042	0.6491987004	FBgn0037116	530	FBgn0028663	139339
1041	3L	5966648	5968165	0.945134162903	5967437	0.854318767786	FBgn0052406	3724	FBgn0035656	17485
1042	2L	8875404	8876737	0.944754600525	8876119	0.862836629152	FBgn0032072	9352	FBgn0029123	50494
1043	2L	6733225	6735566	0.944650173187	6734962	0.923266523025	FBgn0031853	2096	FBgn0025777	11607
1044	2L	16584139	16585205	0.944542646408	16584560	0.609016601856	FBgn0051815	13282	FBgn0002652	91425
1045	2L	7543646	7544877	0.942876338959	7544105	0.747643919552	FBgn0053529	318	FBgn0053529	318
1046	2L	10057690	10059562	0.941966056824	10058799	0.934017517987	FBgn0011823	1893	FBgn0011823	1893
1047	3L	10309222	10310310	0.941580295563	10309803	0.785173225403	FBgn0067716	16010	FBgn0000629	302274
1048	X	18472796	18474332	0.941565513611	18473699	0.773715400696	FBgn0030941	4859	FBgn0030943	8425
1049	2L	9984118	9985204	0.941092967987	9984971	0.837326335907	FBgn0040965	314	FBgn0040965	314
1050	2L	370291	371380	0.940969467163	370885	0.740268959719	FBgn0000061	7231	FBgn0031250	13017
1051	2L	7147908	7149250	0.940011024475	7148568	0.796850204468	FBgn0031892	8129	FBgn0031897	71461
1052	2R	2907049	2908098	0.93982219696	2907683	0.764411956072	FBgn0033162	78	FBgn0033159	14001
1053	2L	12607037	12608003	0.939507484436	12607514	0.6293982618	FBgn0051859	744	FBgn0002970	10834
1054	3R	25811249	25812566	0.939399719238	25811953	0.698656797409	FBgn0039728	2779	FBgn0039730	8978
1055	3R	4801383	4802551	0.939189910889	4801958	0.779891192913	FBgn0037646	4685	FBgn0022347	16709
1056	2R	3472501	3474043	0.938818454742	3473414	0.924369279076	FBgn0026361	321	FBgn0026361	321
1057	2L	4374701	4375581	0.938684463501	4375148	0.608807227191	FBgn0026319	3158	FBgn0026319	3158
1058	2R	4388439	4389495	0.938429832458	4389072	0.710759997368	FBgn0033337	14140	FBgn0033341	24113
1059	2R	1407416	1408782	0.938313484192	1408137	0.810256958008	FBgn0033045	20184	FBgn0033059	175628
1060	2L	19318178	19319616	0.937922954559	19318905	0.874321769266	FBgn0032769	22670	FBgn0024245	40248
1061	2L	7035427	7036532	0.937214374542	7036029	0.695225685835	FBgn0022201	1969	FBgn0022201	1969
1062	X	9147209	9148484	0.936954498291	9147814	0.753942616781	FBgn0030124	10321	FBgn0040235	16651
1063	X	10545028	10546932	0.936417579651	10545572	0.726283931732	FBgn0052677	2100	FBgn0052672	67981
1064	3L	20459726	20461024	0.936085700989	20460255	0.841780632734	FBgn0037010	233	FBgn0037009	5405
1065	3R	6241121	6242426	0.936032295227	6241783	0.768102617825	FBgn0037816	17	FBgn0015396	65877
1066	2L	16401403	16402580	0.935526847839	16401967	0.639870643616	FBgn0020416	39242	FBgn0025678	49277
1067	2R	7633184	7634190	0.935513019562	7633769	0.660961786906	FBgn0033681	1010	FBgn0027504	33195
1068	3R	11238218	11239230	0.935363769531	11238857	0.594713098863	FBgn0046829	4298	FBgn0046829	4298
1069	2L	355842	357056	0.935218811035	356528	0.729757196763	FBgn0031250	1340	FBgn0031250	1340
1070	2L	18522733	18523836	0.934494018555	18523366	0.683699832243	FBgn0032685	9944	FBgn0032682	41950
1071	2L	3617767	3620025	0.934485912323	3619332	0.807540535927	FBgn0015663	40	FBgn0002985	12584
1072	X	9012342	9014757	0.934293746948	9013859	0.901961708069	FBgn0026206	5371	FBgn0040931	8653
1073	X	4548847	4549843	0.93395280838	4549382	0.705607235432	FBgn0029722	1164	FBgn0022768	17274
1074	2R	7939359	7940400	0.93302154541	7939935	0.695694727056	FBgn0033734	1043	FBgn0010238	29163
1075	X	7144561	7145822	0.931481361389	7145306	0.771063613892	FBgn0024250	7871	FBgn0024250	7871
1076	3L	12651063	12652139	0.931445121765	12651649	0.681121706963	FBgn0014343	16046	FBgn0036306	77055
1077	2R	11845419	11846648	0.931100845337	11846077	0.859729510087	FBgn0010611	4876	FBgn0022070	16284
1078	2R	18188802	18190052	0.930920124054	18189393	0.753096997738	FBgn0020257	7162	FBgn0020257	7162
1079	3R	23875413	23876069	0.930852890015	23875912	0.784754753113	FBgn0039570	2616	FBgn0039559	112341
1080	3L	572672	573643	0.930564403534	573090	0.707258880138	FBgn0035144	286	FBgn0035141	46642
1081	2L	8286781	8288103	0.930485248566	8287301	0.732777178288	FBgn0011902	3426	FBgn0011902	3426
1082	2L	13190776	13192050	0.930215835571	13191494	0.803014151255	FBgn0032479	455	FBgn0032476	14322
1083	2R	1706649	1707727	0.930215835571	1707136	0.810722668966	FBgn0033069	1047	FBgn0033068	3741
1084	3L	10259468	10260479	0.929947853088	10259984	0.688635826111	FBgn0036080	12833	FBgn0000629	352093
1085	3L	18709473	18710318	0.929644584656	18709877	0.616870045662	FBgn0036810	124	FBgn0036810	124
1086	X	20059874	20061606	0.92870426178	20060474	0.828817171209	FBgn0015789	1626	FBgn0031098	1691
1087	3L	17529685	17530453	0.92756986618	17530254	0.597582936287	FBgn0025455	7207	FBgn0025455	7207
1088	2L	2181509	2182673	0.927540302277	2182164	0.733337968588	FBgn0031394	2808	FBgn0000097	3415
1089	3R	13429919	13431144	0.927423477173	13430593	0.786260813475	FBgn0038524	1231	FBgn0051575	53582
1090	2R	19058086	19059343	0.927331924438	19058907	0.638423695284	FBgn0010501	8	FBgn0010501	8
1091	3L	14909339	14910172	0.927097797394	14909646	0.697977542877	FBgn0040809	95	FBgn0040809	95
1092	2R	5046245	5048760	0.926941871643	5048037	0.717696996836	FBgn0050337	6134	FBgn0025286	50959
1093	2L	4809956	4811028	0.926769256592	4810378	0.760931682587	FBgn0031630	2647	FBgn0031632	11398
1094	X	19493646	19494392	0.926326990128	19493762	0.663647651672	FBgn0031053	1697	FBgn0031047	20945
1095	2R	1709825	1710931	0.926323652267	1710285	0.69109173382	FBgn0050431	154	FBgn0033068	6890
1096	X	13513712	13514686	0.926229476929	13514193	0.6939453125	FBgn0030510	140	FBgn0030510	140
1097	2L	18963445	18964916	0.926187515259	18964070	0.812003910542	FBgn0015772	580	FBgn0032728	891
1098	2L	15470521	15471750	0.925881385803	15471115	0.737147629261	FBgn0003448	3083	FBgn0003448	3083
1099	2L	14308106	14309428	0.9255194664	14308668	0.785427979061	FBgn0052970	511	FBgn0028529	46412
1100	2L	4031257	4032409	0.924402236938	4031661	0.636871450088	FBgn0000547	282	FBgn0000547	282
1101	3R	19799737	19801105	0.924372673035	19800403	0.78101927042	FBgn0051451	8665	FBgn0053108	20990
1102	2R	15372012	15373340	0.924339294434	15372510	0.70430997014	FBgn0043532	10469	FBgn0011849	130116
1103	3R	8856380	8857516	0.923965930939	8857132	0.730901559194	FBgn0002354	468	FBgn0002354	468
1104	3L	14154074	14155295	0.923800468445	14154630	0.751233998467	FBgn0036414	277	FBgn0013718	1506
1105	2L	19156670	19158369	0.92342710495	19157419	0.800279259682	FBgn0032763	20212	FBgn0032762	28064
1106	2L	18301110	18302162	0.923072338104	18301662	0.702208799474	FBgn0032677	10829	FBgn0004413	137504
1107	2R	19007102	19008156	0.922975063324	19007693	0.744203954935	FBgn0034869	361	FBgn0034868	10255
1108	2R	5225821	5227194	0.920660972595	5226330	0.83117834727	FBgn0010316	2194	FBgn0023143	21189
1109	X	20222915	20223927	0.920538902283	20223844	0.687117841509	FBgn0031108	440	FBgn0031114	10812
1110	3R	12724103	12725942	0.920499324799	12724913	0.788646399975	FBgn0015350	19463	FBgn0082171	42876
1111	2L	9420872	9421945	0.920449256897	9421331	0.736347300666	FBgn0032116	4738	FBgn0002973	16182
1112	3R	16655192	16656566	0.92014503479	16655821	0.826418483959	FBgn0027493	516	FBgn0038830	5870
1113	2R	7629250	7630928	0.920002937317	7630372	0.76123303175	FBgn0033681	4407	FBgn0027504	36592
1114	2R	5742806	5745445	0.919140338898	5744667	0.635852813721	FBgn0000448	537	FBgn0033486	115161
1115	X	5615754	5617121	0.91901922226	5616540	0.753238737583	FBgn0029804	525	FBgn0029800	16420
1116	3R	7306458	7307562	0.919005870819	7307054	0.721864064535	FBgn0037908	18652	FBgn0037902	45461
1117	3R	23408271	23409498	0.918715953827	23408794	0.70722767512	FBgn0040080	267	FBgn0003330	98952
1118	3R	16388468	16389729	0.918316364288	16389266	0.665609976825	FBgn0038804	523	FBgn0040575	3433
1119	X	9594632	9595744	0.918087005615	9595123	0.746542870998	FBgn0020378	3057	FBgn0000233	55714
1120	2L	5907095	5908174	0.918054580688	5907498	0.646274656057	FBgn0043362	318	FBgn0000308	73527
1121	3L	17344227	17345071	0.917330741882	17344665	0.600138717228	FBgn0036715	123	FBgn0026197	22052
1122	X	15296923	15298429	0.917195320129	15297703	0.727399945259	FBgn0030640	1051	FBgn0030659	119106
1123	2L	7516189	7516885	0.916547775269	7516238	0.741414705912	FBgn0011283	18878	FBgn0053529	28185
1124	3L	9566541	9567528	0.914952278137	9567100	0.724113702774	FBgn0036013	4701	FBgn0010408	81611
1125	X	7810336	7811399	0.914940834045	7810850	0.766161271504	FBgn0003447	1590	FBgn0004404	30710
1126	2L	5275921	5278088	0.914937019348	5276553	0.836834178251	FBgn0000228	2005	FBgn0000228	2005
1127	2R	13088857	13089777	0.914821624756	13089208	0.557197682998	FBgn0016701	1463	FBgn0029079	16621
1128	X	17280787	17282141	0.914679050446	17281402	0.741559028625	FBgn0030840	1309	FBgn0030851	182011
1129	3L	21430962	21432291	0.914391040802	21431781	0.778212014367	FBgn0015239	458	FBgn0037085	7939
1130	X	2244084	2245312	0.914294242859	2244672	0.829707874971	FBgn0040387	852	FBgn0001150	40447
1131	2L	3821870	3823246	0.914142608643	3822563	0.763907600852	FBgn0003430	3117	FBgn0003430	3117
1132	X	2240157	2241094	0.913399219513	2240612	0.644721476237	FBgn0040387	3208	FBgn0040389	39819
1133	2R	1543179	1544450	0.912907600403	1543782	0.857382982969	FBgn0033052	888	FBgn0033059	39983
1134	3R	4161840	4163115	0.912857055664	4162525	0.837871832006	FBgn0040529	4238	FBgn0040529	4238
1135	X	16260110	16261140	0.912540435791	16260272	0.600711027781	FBgn0026575	3491	FBgn0026575	3491
1136	3L	20333752	20335261	0.912497997284	20334470	0.83690514284	FBgn0028978	979	FBgn0028978	979
1137	2L	3035685	3037008	0.911559820175	3036537	0.616934239864	FBgn0031497	866	FBgn0031494	7280
1138	3L	18023287	18024696	0.910393714905	18023375	0.693570545741	FBgn0000568	1482	FBgn0020300	81288
1139	2R	12972736	12973892	0.909955978394	12973341	0.681299388409	FBgn0028953	797	FBgn0028953	797
1140	3L	13269620	13270875	0.90918970108	13270260	0.74821165204	FBgn0003034	5322	FBgn0036349	82272
1141	3L	19940060	19941511	0.909184455872	19940879	0.952200440799	FBgn0036930	1797	FBgn0036918	83345
1142	2L	115469	116511	0.909160614014	116242	0.763191413879	FBgn0031219	125	FBgn0002931	28860
1143	3L	13889829	13891008	0.909064292908	13890425	0.630951627096	FBgn0026376	82	FBgn0036386	3831
1144	3L	1091964	1092959	0.908955097198	1092474	0.650034332275	FBgn0052334	3407	FBgn0035194	138732
1145	3R	25852635	25853784	0.908714294434	25853301	0.672342687845	FBgn0026597	4735	FBgn0001281	11159
1146	3R	19732353	19733447	0.908243179321	19732895	0.712735550744	FBgn0039124	13790	FBgn0013347	16117
1147	3L	19072444	19073724	0.907183647156	19073173	0.717385351658	FBgn0036851	2484	FBgn0036844	21492
1148	3L	1430321	1431797	0.906699180603	1431115	0.853884921354	FBgn0043865	9940	FBgn0004635	16209
1149	3R	4644957	4645876	0.906222343445	4645408	0.596652984619	FBgn0037636	978	FBgn0037636	978
1150	X	6525606	6526341	0.905463218689	6526224	0.649649756295	FBgn0029890	767	FBgn0029891	2810
1151	2R	2958959	2960236	0.905068874359	2959587	0.952403259277	FBgn0033174	295	FBgn0033179	18957
1152	2L	4221037	4222675	0.904887199402	4221818	0.888568103313	FBgn0001075	3966	FBgn0031590	5279
1153	2L	16230550	16231692	0.904841423035	16231192	0.784859730647	FBgn0028859	1096	FBgn0028897	26860
1154	2L	13933124	13934044	0.904815196991	13933802	0.580721310207	FBgn0032538	889	FBgn0012037	28157
1155	2L	4023218	4024033	0.903932094574	4023864	0.716828982035	FBgn0000547	7515	FBgn0000547	7515
1156	2R	4230740	4232217	0.903825759888	4231537	0.891550344579	FBgn0050357	1900	FBgn0050353	61518
1157	3R	25520646	25522026	0.903629302979	25521475	0.692221768697	FBgn0039683	2946	FBgn0039680	20077
1158	2L	15969169	15970404	0.903344154358	15969877	0.712552070618	FBgn0051736	5530	FBgn0003936	222266
1159	3L	17951112	17952195	0.903230667114	17951575	0.814699560404	FBgn0052193	24656	FBgn0036762	139400
1160	2R	14633108	14633872	0.902167320251	14633828	0.667059012822	FBgn0034417	10276	FBgn0000578	22670
1161	3R	2710766	2712642	0.902132034302	2711375	0.706732571125	FBgn0001077	21329	FBgn0001077	21329
1162	X	1952085	1953214	0.901763916016	1952664	0.699886679649	FBgn0000382	2272	FBgn0025626	31372
1163	3L	4112021	4112781	0.901247501373	4112134	0.716708226637	FBgn0035500	5948	FBgn0004574	10599
1164	3R	2832147	2833442	0.901155471802	2832926	0.736463939442	FBgn0000095	7976	FBgn0010774	73200
1165	2R	11214157	11215386	0.900896549225	11214780	0.894311338663	FBgn0050080	1777	FBgn0010426	19837
1166	X	19472045	19473712	0.900554418564	19472872	0.827066084918	FBgn0031047	55	FBgn0031047	55
1167	2R	6065863	6066610	0.900135040283	6066029	0.626004869288	FBgn0004399	3688	FBgn0004399	3688
1168	2R	11901421	11902387	0.900119781494	11901920	0.670661866665	FBgn0053960	11870	FBgn0022070	39559
1169	3L	7952061	7953111	0.899752616882	7952755	0.612798045663	FBgn0035831	203	FBgn0035831	203
1170	3L	16029377	16030594	0.899590492249	16029911	0.757869793819	FBgn0005536	12684	FBgn0003691	13997
1171	X	20534684	20536115	0.898990631104	20535525	0.737940311432	FBgn0031129	11111	FBgn0003300	30408
1172	2R	10175618	10176392	0.898788928986	10175958	0.557923569399	FBgn0033952	2340	FBgn0033948	39783
1173	X	1249798	1251159	0.898216724396	1250545	0.75704741478	FBgn0024985	659	FBgn0028274	70488
1174	2R	6032011	6033194	0.89777135849	6032531	0.757677527035	FBgn0005630	22544	FBgn0004399	37186
1175	3R	21020261	21021462	0.897554397583	21020886	0.751993880552	FBgn0039288	396	FBgn0039288	396
1176	X	2580203	2582779	0.897522926331	2580948	0.810881474439	FBgn0000927	506	FBgn0024978	7393
1177	X	6649270	6650388	0.897386550903	6649737	0.709215462208	FBgn0029903	814	FBgn0029905	16414
1178	3R	27763007	27764582	0.897220611572	27763055	0.673651483324	FBgn0039886	40797	FBgn0002780	114739
1179	2R	9056255	9057463	0.897103309631	9056857	0.843868704403	FBgn0011896	4833	FBgn0014877	13132
1180	3L	9108280	9109223	0.896656513214	9108392	0.865709114075	FBgn0035964	116	FBgn0028789	93068
1181	3R	17485050	17486199	0.896359443665	17485586	0.762895166874	FBgn0011766	541	FBgn0004493	11886
1182	3R	25868918	25869855	0.895531177521	25869276	0.600130200386	FBgn0003512	208	FBgn0003512	208
1183	3R	9734878	9736303	0.895472049713	9735569	0.82210805681	FBgn0000576	7988	FBgn0000576	7988
1184	3R	557225	558287	0.895345687866	557746	0.760804843903	FBgn0027570	151	FBgn0037270	17828
1185	3L	14161182	14162469	0.895133972168	14161784	0.79306517707	FBgn0013718	5648	FBgn0013718	5648
1186	3L	14513913	14515061	0.895070075989	14514495	0.719167619944	FBgn0036428	1735	FBgn0028418	11528
1187	X	307477	308810	0.894710063934	308154	0.825035005808	FBgn0000137	9168	FBgn0002561	41609
1188	2R	5491391	5492584	0.893727302551	5491916	0.76995536685	FBgn0000606	862	FBgn0000606	862
1189	3R	12068990	12069867	0.893660545349	12069795	0.669949531555	FBgn0040071	18424	FBgn0011253	28381
1190	3R	12665073	12666312	0.893642425537	12665669	0.699566721916	FBgn0000014	9900	FBgn0020546	10057
1191	3R	5413582	5414645	0.893449783325	5414240	0.636760767768	FBgn0037718	1579	FBgn0037719	2469
1192	2L	11066007	11067600	0.893440723419	11066842	0.726464807987	FBgn0032334	1934	FBgn0032335	4219
1193	3L	4266039	4267632	0.892979860306	4266900	0.884252407972	FBgn0035525	50	FBgn0035525	50
1194	3L	9722026	9724066	0.892587661743	9722590	0.675331171821	FBgn0052046	2933	FBgn0044049	55635
1195	2L	4444026	4445564	0.892451286316	4444843	0.806519508362	FBgn0031604	111	FBgn0031604	111
1196	2L	21856024	21857104	0.892397880554	21856572	0.666155646829	FBgn0032965	29282	FBgn0003866	40384
1197	2L	10068768	10069794	0.892214775085	10069189	0.591053708394	FBgn0032178	8292	FBgn0011823	12283
1198	2L	14058445	14059431	0.892163276672	14058937	0.654081288506	FBgn0028875	2384	FBgn0028876	11353
1199	X	20220161	20221360	0.891511917114	20220769	0.762678286609	FBgn0031108	3515	FBgn0031114	13887
1200	2L	6976651	6979493	0.891448497772	6977785	0.766027001774	FBgn0016978	6049	FBgn0016978	6049
1201	2L	2202268	2203310	0.891427993774	2202785	0.731042469249	FBgn0051668	3644	FBgn0031395	10413
1202	3R	27404722	27406398	0.890511512756	27406003	0.720959854126	FBgn0003268	391	FBgn0039857	15964
1203	3R	3358781	3359893	0.890413761139	3359402	0.679568767548	FBgn0015573	2845	FBgn0003885	3025
1204	3L	17918613	17920236	0.890381336212	17919526	0.878240585327	FBgn0052193	7393	FBgn0036762	107351
1205	X	12425114	12426361	0.890232086182	12425742	0.846538203103	FBgn0041203	388	FBgn0015024	61978
1206	2R	14772250	14774046	0.889888286591	14773031	0.874675154686	FBgn0034423	1746	FBgn0003254	17558
1207	X	14063288	14065298	0.889760971069	14063869	0.643132209778	FBgn0053249	2234	FBgn0002873	17911
1208	2L	2993462	2994689	0.889595031738	2994019	0.821682929993	FBgn0025681	1055	FBgn0002989	1258
1209	3L	9458806	9459735	0.888879776001	9459274	0.697350137374	FBgn0036005	2440	FBgn0036005	2440
1210	2R	18694692	18695949	0.888780593872	18695530	0.701341569424	FBgn0034833	3522	FBgn0003062	113210
1211	2R	8233674	8234959	0.888632774353	8234394	0.813467085361	FBgn0033764	10558	FBgn0011227	39036
1212	X	18525507	18526724	0.888477325439	18526009	0.764374256134	FBgn0010383	673	FBgn0004959	6303
1213	X	12867303	12868376	0.887895345688	12867741	0.6518650949	FBgn0030442	2719	FBgn0030434	124206
1214	3R	14733518	14734163	0.887464046478	14733959	0.63852581611	FBgn0038659	1627	FBgn0038666	72731
1215	2L	18329376	18330482	0.887186050415	18330016	0.628043293953	FBgn0000636	13986	FBgn0004413	109150
1216	2L	20227442	20228392	0.886756420135	20227826	0.646587222815	FBgn0058169	4312	FBgn0011638	110095
1217	X	2844288	2845433	0.886577129364	2844808	0.755385279655	FBgn0003285	14820	FBgn0004647	146220
1218	3R	25041040	25042231	0.886493682861	25041701	0.758024973028	FBgn0067714	328	FBgn0029176	4187
1219	2L	4363381	4364690	0.886438369751	4363947	0.842968127307	FBgn0026319	8043	FBgn0026319	8043
1220	2L	21606075	21606742	0.885085105896	21606509	0.660970585687	FBgn0032955	4683	FBgn0022893	11012
1221	3L	141086	142144	0.884816646576	141715	0.67370335261	FBgn0035101	2627	FBgn0035105	26239
1222	3L	22650517	22651638	0.884429931641	22651090	0.687723308802	FBgn0037182	328	FBgn0037200	154957
1223	X	20845900	20846618	0.884105682373	20846524	0.649337980482	FBgn0031145	374	FBgn0031144	3898
1224	2R	14057309	14058346	0.883639812469	14057855	0.671641125399	FBgn0034357	929	FBgn0050119	3407
1225	3R	25323657	25324334	0.882750034332	25324178	0.595612963041	FBgn0039667	3654	FBgn0040623	7362
1226	3R	17960441	17961404	0.882427215576	17960973	0.624578380585	FBgn0051163	1393	FBgn0053335	29767
1227	X	5721405	5722158	0.882286071777	5721628	0.619565450228	FBgn0014340	459	FBgn0000042	24472
1228	2L	19933353	19935257	0.881947994232	19933923	0.817214310169	FBgn0032831	7371	FBgn0043021	121580
1229	2L	1485464	1486764	0.881628990173	1486122	0.69037434634	FBgn0051928	6192	FBgn0031345	31316
1230	X	18846423	18847437	0.881571769714	18846928	0.658289849758	FBgn0040885	37714	FBgn0030974	119358
1231	3R	14825495	14826437	0.881526947021	14826040	0.573610931635	FBgn0026239	16293	FBgn0026239	16293
1232	X	18466757	18467616	0.881437301636	18467388	0.600502527677	FBgn0030941	1452	FBgn0030943	14736
1233	2R	2732333	2734225	0.879498004913	2734176	0.581767749786	FBgn0026389	12550	FBgn0033156	56104
1234	3L	11694613	11695644	0.879220485687	11695157	0.659878758823	FBgn0036199	290	FBgn0036198	9838
1235	X	15776125	15777517	0.879130363464	15776721	0.844980017344	FBgn0030710	1705	FBgn0030711	2227
1236	3R	6200068	6201475	0.879079341888	6200875	0.820370525122	FBgn0020379	2915	FBgn0015396	24969
1237	3R	16819050	16820037	0.878844261169	16819102	0.687867694431	FBgn0038845	13607	FBgn0010770	122856
1238	3L	4153446	4154590	0.878746032715	4154149	0.681166917086	FBgn0028736	351	FBgn0004574	31416
1239	3L	1651052	1652132	0.878690719604	1651500	0.640880770153	FBgn0026372	709	FBgn0026372	709
1240	3R	20528500	20529235	0.878571033478	20528581	0.70635371738	FBgn0039217	9925	FBgn0003719	46875
1241	X	5382265	5383548	0.878494262695	5382850	0.706295490265	FBgn0065061	13231	FBgn0029771	20352
1242	3L	20562893	20564218	0.878018856049	20563381	0.726480156183	FBgn0037014	7690	FBgn0001320	65823
1243	2L	19696243	19697716	0.877949714661	19697100	0.766450994155	FBgn0005590	136	FBgn0005590	136
1244	2R	6046465	6047711	0.877846240997	6046981	0.805122431587	FBgn0005630	8094	FBgn0004399	22736
1245	2L	4955130	4956317	0.87758731842	4955929	0.654141257791	FBgn0031655	410	FBgn0015834	11849
1246	X	15513422	15514948	0.87700176239	15514054	0.718473255634	FBgn0030666	4616	FBgn0030671	24008
1247	3R	26271908	26273042	0.876991033554	26272507	0.586095753838	FBgn0039771	1476	FBgn0039767	18509
1248	2R	4142375	4143641	0.876958847046	4142990	0.763173712624	FBgn0033317	785	FBgn0033315	3593
1249	2R	20002756	20003981	0.876192092896	20003503	0.689038613263	FBgn0029501	1385	FBgn0019886	19387
1250	3R	16215524	16216477	0.876173973083	16215986	0.743542334613	FBgn0053518	3906	FBgn0038787	62254
1251	3L	19051296	19052303	0.876098632812	19051938	0.631160195669	FBgn0036844	257	FBgn0036844	257
1252	X	8371354	8372509	0.876039028168	8371748	0.705054950714	FBgn0024943	3013	FBgn0030054	79790
1253	X	12435804	12437333	0.87592124939	12436493	0.835328831392	FBgn0052654	5203	FBgn0015024	51227
1254	X	18902263	18903085	0.875101089478	18903040	0.792720198631	FBgn0040887	191	FBgn0027603	139081
1255	3R	3941629	3942836	0.874940872192	3942174	0.756726682186	FBgn0037550	9881	FBgn0037550	9881
1256	3R	18698734	18700035	0.874834060669	18699261	0.757816046476	FBgn0017590	25763	FBgn0039013	146639
1257	3R	17829779	17831797	0.874575614929	17831252	0.710012308757	FBgn0038921	9167	FBgn0038925	21946
1258	3R	21808703	21809815	0.874523162842	21809263	0.770025814281	FBgn0015269	528	FBgn0002735	16317
1259	2L	21850728	21851793	0.874422073364	21851329	0.6864400208	FBgn0032965	34525	FBgn0003866	35141
1260	3L	888627	889958	0.874394893646	889252	0.793762803078	FBgn0035176	2789	FBgn0035164	68206
1261	X	17579585	17580639	0.873475074768	17580203	0.684376015383	FBgn0030866	6992	FBgn0030866	6992
1262	3R	21329544	21330884	0.873005867004	21330209	0.829101478352	FBgn0039342	726	FBgn0039338	21660
1263	2L	13821404	13822358	0.87274312973	13821827	0.662642192841	FBgn0000153	624	FBgn0001961	7912
1264	2R	13411035	13412498	0.872735023499	13411655	0.752679506938	FBgn0034284	1714	FBgn0034282	24782
1265	2R	11308562	11309578	0.871921539307	11309107	0.688630384557	FBgn0050321	920	FBgn0050089	66846
1266	X	19132561	19133737	0.871759414673	19133319	0.615475356579	FBgn0065084	2491	FBgn0031008	30498
1267	2R	2793862	2795008	0.871348381042	2794430	0.648071092718	FBgn0033156	4150	FBgn0033156	4150
1268	2R	13725396	13726687	0.871321678162	13725996	0.806720197201	FBgn0050114	3378	FBgn0000658	21630
1269	2L	10332033	10333317	0.87126159668	10332675	0.710626237533	FBgn0032222	1212	FBgn0032222	1212
1270	2R	5274333	5275308	0.87055683136	5274737	0.623875870424	FBgn0033442	4856	FBgn0023143	69596
1271	3R	18352837	18354166	0.870273590088	18353440	0.698196856181	FBgn0038981	943	FBgn0024558	55510
1272	2R	3255512	3256576	0.869938850403	3256010	0.743346999673	FBgn0042135	8578	FBgn0033210	67845
1273	X	11658711	11659973	0.869750022888	11659242	0.683824181557	FBgn0052663	1954	FBgn0030350	61975
1274	X	1853615	1854982	0.869417190552	1854156	0.724911325118	FBgn0023546	413	FBgn0003964	43283
1275	3L	2659459	2660274	0.869220256805	2659881	0.641666889191	FBgn0035366	8807	FBgn0035357	44629
1276	3R	5594831	5596825	0.869208335876	5596280	0.681499183178	FBgn0037749	984	FBgn0037752	7538
1277	X	19107479	19108496	0.869097232819	19107990	0.606660281911	FBgn0052537	775	FBgn0031008	5169
1278	2L	8087603	8088920	0.868977069855	8088185	0.804570815142	FBgn0011219	4763	FBgn0010287	15288
1279	3R	12105405	12106855	0.868260383606	12106312	0.779850006104	FBgn0051283	2047	FBgn0051283	2047
1280	2R	15825351	15827454	0.86812210083	15826778	0.813402503729	FBgn0034500	3250	FBgn0034503	14891
1281	2R	16935966	16936930	0.867658138275	16936497	0.650968996684	FBgn0034629	39525	FBgn0010415	52253
1282	X	3136216	3137333	0.867074966431	3137285	0.689721703529	FBgn0003374	31628	FBgn0000472	92054
1283	X	20669088	20670280	0.867059469223	20669574	0.781199296316	FBgn0031134	10499	FBgn0003300	164457
1284	3R	5328796	5329817	0.866925239563	5329293	0.71641888338	FBgn0014380	994	FBgn0037700	1089
1285	2L	14046880	14048468	0.866730690002	14047720	0.762809444876	FBgn0028876	136	FBgn0028876	136
1286	X	10060530	10061410	0.865786552429	10060900	0.559242546558	FBgn0030186	938	FBgn0030180	69493
1287	3R	11897495	11898798	0.865763664246	11898137	0.746992945671	FBgn0038397	4903	FBgn0038396	22744
1288	3L	20630730	20632055	0.864724159241	20631398	0.720606595278	FBgn0001320	2194	FBgn0001320	2194
1289	4	645881	646528	0.864622116089	646306	0.707633290972	FBgn0039914	26	FBgn0026777	317959
1290	3L	5744525	5746063	0.864548683167	5745185	0.762305540197	FBgn0035633	2236	FBgn0035633	2236
1291	2R	5779949	5780646	0.864234924316	5780115	0.638289213181	FBgn0033504	721	FBgn0033486	150609
1292	X	18479498	18480696	0.863677501678	18480114	0.877629121145	FBgn0027335	1386	FBgn0030943	2010
1293	3L	13062805	13064028	0.863390922546	13063281	0.687870396508	FBgn0036346	494	FBgn0010452	24939
1294	3R	21461271	21462963	0.863293647766	21462098	0.783758163452	FBgn0039350	1451	FBgn0039350	1451
1295	3L	23234313	23235625	0.863212585449	23234928	0.753261756897	FBgn0052231	544	FBgn0024733	205613
1296	2L	18479686	18480524	0.862976074219	18479789	0.597918748856	FBgn0032681	651	FBgn0032682	1627
1297	X	2840839	2842392	0.862972259521	2841722	0.713621520996	FBgn0003285	11734	FBgn0004647	149306
1298	3R	6451962	6452792	0.862946033478	6452045	0.599408578873	FBgn0001235	12341	FBgn0001235	12341
1299	2R	2630209	2630855	0.862735748291	2630666	0.682859818141	FBgn0015038	10954	FBgn0033156	159614
1300	X	10588719	10590077	0.862659931183	10589332	0.849151070913	FBgn0003204	392	FBgn0052672	24221
1301	3R	2714037	2715166	0.862035751343	2714621	0.651613146067	FBgn0001077	24575	FBgn0001077	24575
1302	X	17623767	17624798	0.861741065979	17624370	0.634597407447	FBgn0026058	617	FBgn0030870	40407
1303	2L	3631594	3633287	0.861513614655	3632683	0.780366152525	FBgn0031554	11002	FBgn0002985	25935
1304	X	19536578	19538084	0.861420631409	19537373	0.746973991394	FBgn0031061	709	FBgn0031057	19688
1305	2L	6716113	6717178	0.861078262329	6716807	0.572374456069	FBgn0025595	624	FBgn0025777	6548
1306	3L	15473758	15474789	0.860803604126	15474381	0.657649937798	FBgn0004052	61	FBgn0004052	61
1307	3L	769102	770119	0.860777854919	769748	0.621090475718	FBgn0052341	10702	FBgn0000575	36810
1308	3R	16963947	16965142	0.860609054565	16964471	0.774603451	FBgn0038863	62	FBgn0010770	22513
1309	4	19008	20066	0.860498428345	19500	0.686726391315	FBgn0052013	3705	FBgn0004859	58167
1310	2L	21740966	21741716	0.860418319702	21741073	0.65185713768	FBgn0032960	3981	FBgn0032960	3981
1311	3R	20963075	20964492	0.859725952148	20963796	0.768699705601	FBgn0039283	3	FBgn0039283	3
1312	2R	2292049	2293276	0.859448432922	2292775	0.710665927214	FBgn0000473	493	FBgn0022224	29475
1313	3L	3035516	3036678	0.859149932861	3036162	0.716005774105	FBgn0035392	116	FBgn0035388	17432
1314	3L	11536676	11537444	0.858931064606	11536853	0.602289279302	FBgn0036173	227	FBgn0036180	46534
1315	2L	7244761	7246530	0.858531236649	7245920	0.694950282574	FBgn0031899	5420	FBgn0031898	22841
1316	3L	10824919	10826151	0.857906341553	10825540	0.671175765991	FBgn0026160	6299	FBgn0026160	6299
1317	2R	7156006	7157103	0.857824325562	7156617	0.691391766071	FBgn0033639	4939	FBgn0033638	8140
1318	3R	17680355	17681474	0.857015609741	17680778	0.620102517745	FBgn0015229	1206	FBgn0038925	172420
1319	2R	4032906	4033686	0.856858253479	4033131	0.615017096202	FBgn0050361	774	FBgn0022027	104133
1320	2R	3582799	3584036	0.856223106384	3583406	0.668915187611	FBgn0020279	3612	FBgn0021814	8442
1321	2L	19336171	19338040	0.856101989746	19337341	0.809785085566	FBgn0024245	21812	FBgn0024245	21812
1322	2L	3335926	3336867	0.855974197388	3336157	0.620109762464	FBgn0031523	3246	FBgn0031538	125818
1323	2L	8936136	8937338	0.855888843536	8936649	0.718868796031	FBgn0032075	741	FBgn0029123	111024
1324	2L	5466019	5466798	0.855279922485	5466263	0.576631839459	FBgn0005511	4622	FBgn0005511	4622
1325	3R	23755537	23758263	0.855252742767	23756205	0.811914086342	FBgn0051053	2327	FBgn0027579	5290
1326	3L	12657000	12657908	0.854856967926	12657460	0.628173547633	FBgn0014343	10235	FBgn0036306	71244
1327	3R	802147	803237	0.854645729065	802669	0.66790263793	FBgn0037291	7285	FBgn0004183	28783
1328	2L	12002688	12003828	0.854452610016	12003357	0.809007474354	FBgn0032394	1081	FBgn0032390	13393
1329	X	1733576	1734457	0.853973388672	1734034	0.637496888638	FBgn0023514	559	FBgn0023519	12421
1330	3L	17013084	17013879	0.853843688965	17013758	0.664942646027	FBgn0036697	1017	FBgn0036702	193624
1331	2R	6704369	6705543	0.853832244873	6704983	0.770714432001	FBgn0003396	15256	FBgn0033581	39020
1332	2L	857320	858291	0.853826522827	858130	0.590354323387	FBgn0031289	2191	FBgn0031287	5421
1333	X	11685537	11686947	0.8533411026	11686446	0.796884332384	FBgn0030341	6	FBgn0030350	34771
1334	X	20474137	20476455	0.852769613266	20475934	0.693536698818	FBgn0031127	3064	FBgn0003300	29183
1335	2R	12299537	12300630	0.852484703064	12300038	0.742144528557	FBgn0034158	1484	FBgn0025832	70163
1336	3R	3732162	3733401	0.852236747742	3732779	0.72409363354	FBgn0024909	276	FBgn0037550	219276
1337	3R	24656780	24657606	0.85190820694	24656862	0.651134252548	FBgn0024273	895	FBgn0039601	11516
1338	2L	4307523	4308302	0.851804733276	4307877	0.585380778593	FBgn0051969	13458	FBgn0026319	64113
1339	2R	1632162	1633573	0.851626396179	1632794	0.747458457947	FBgn0033063	11984	FBgn0033062	39786
1340	3R	5430023	5430953	0.851558685303	5430459	0.587755034952	FBgn0037720	13426	FBgn0037719	13750
1341	2R	11468655	11469504	0.851411819458	11469123	0.628674282747	FBgn0034054	782	FBgn0034050	19372
1342	3R	26251574	26252634	0.851097583771	26252082	0.704672925613	FBgn0039766	1223	FBgn0039766	1223
1343	X	2195863	2197247	0.849845647812	2196635	0.795995235443	FBgn0003079	353	FBgn0003079	353
1344	2L	12678830	12680265	0.849402427673	12679614	0.767221563003	FBgn0032442	10445	FBgn0032445	13409
1345	2R	2089488	2090714	0.848978042603	2090041	0.69164276123	FBgn0033076	22750	FBgn0041145	32277
1346	3R	5378185	5379359	0.848942756653	5378787	0.646606277017	FBgn0037707	1022	FBgn0037707	1022
1347	3R	15730498	15731972	0.847916603088	15731111	0.800268650055	FBgn0038747	250	FBgn0038746	522
1348	2R	14787182	14788722	0.847871303558	14787274	0.68013677597	FBgn0003254	3315	FBgn0003254	3315
1349	X	9194731	9195570	0.847766876221	9194963	0.583434545077	FBgn0026149	6904	FBgn0026149	6904
1350	2R	3469996	3471504	0.847639083862	3470660	0.635271814134	FBgn0033241	1180	FBgn0033241	1180
1351	X	14089098	14090023	0.847571372986	14089593	0.686378836632	FBgn0030558	5567	FBgn0002873	7813
1352	X	6168880	6171252	0.847204208374	6170085	0.699927442214	FBgn0029864	4360	FBgn0029868	25550
1353	3L	4626132	4627302	0.846935272217	4626693	0.784982575311	FBgn0052234	1650	FBgn0035562	15644
1354	3L	6370484	6371802	0.846342086792	6371437	0.598784923553	FBgn0052398	27829	FBgn0020251	98240
1355	X	20470196	20471359	0.846240997314	20470725	0.722096891964	FBgn0031126	2265	FBgn0003300	34392
1356	X	12913898	12914823	0.845592498779	12914358	0.620250421412	FBgn0010303	10012	FBgn0025463	79157
1357	X	6903553	6904608	0.845543861389	6904012	0.686370877659	FBgn0004143	9355	FBgn0029931	18168
1358	3R	2858823	2860113	0.845363616943	2859416	0.754119424259	FBgn0024289	18641	FBgn0010774	46710
1359	X	12353773	12355146	0.845186233521	12354511	0.662780189514	FBgn0030397	3718	FBgn0015024	133209
1360	3R	23742544	23743330	0.844806671143	23743177	0.588860352834	FBgn0039555	546	FBgn0039557	3616
1361	3R	19182977	19183787	0.844449996948	19183024	0.574309137132	FBgn0024509	734	FBgn0002622	1501
1362	3R	17405582	17406713	0.844285488129	17406103	0.679501771927	FBgn0013984	148	FBgn0013984	148
1363	2R	6781326	6782476	0.844090938568	6782016	0.755431175232	FBgn0033602	984	FBgn0041174	13617
1364	2L	21151696	21153514	0.843673706055	21152268	0.744285225868	FBgn0032925	1064	FBgn0024371	8430
1365	2R	9321199	9322409	0.843387126923	9321673	0.665903568268	FBgn0033870	292	FBgn0000662	18788
1366	2L	8954312	8955643	0.843228816986	8954864	0.815093696117	FBgn0032079	3242	FBgn0029123	129239
1367	2R	2472809	2473921	0.843214988708	2473495	0.649141523573	FBgn0053558	9862	FBgn0033107	146622
1368	3R	23501295	23502500	0.843119621277	23501878	0.700385598575	FBgn0039537	1419	FBgn0003330	5868
1369	2R	16866739	16867982	0.842827796936	16867459	0.65708643198	FBgn0000395	7064	FBgn0000395	7064
1370	2R	7656622	7657836	0.842599391937	7657145	0.713688401615	FBgn0027495	633	FBgn0027504	9819
1371	2L	7351469	7352296	0.842537879944	7352142	0.605598363009	FBgn0031902	1244	FBgn0004009	44981
1372	3R	11055031	11056300	0.842391014099	11055651	0.788425296545	FBgn0038307	262	FBgn0015610	4362
1373	3R	11130682	11131878	0.842369556427	11131302	0.823877543211	FBgn0004117	4613	FBgn0038319	25160
1374	2L	5242350	5243334	0.841697692871	5242895	0.65440567802	FBgn0046776	188	FBgn0000228	35663
1375	2L	8827019	8828731	0.841691970825	8828600	0.668691226414	FBgn0029123	2975	FBgn0029123	2975
1376	3R	17545117	17545798	0.841234207153	17545741	0.671041071415	FBgn0051176	361	FBgn0004493	48269
1377	X	13689220	13690727	0.841165542603	13690072	0.761156886816	FBgn0030532	989	FBgn0027537	33332
1378	3R	6678466	6679396	0.840898036957	6678946	0.649096131325	FBgn0037841	482	FBgn0037844	3567
1379	X	20490330	20491743	0.840793609619	20491035	0.829801783842	FBgn0031128	3435	FBgn0003300	14082
1380	3R	20288554	20289715	0.840596675873	20289125	0.73869786543	FBgn0051128	5994	FBgn0039205	67155
1381	X	2072377	2074405	0.840594530106	2072426	0.633516311646	FBgn0053548	2495	FBgn0000377	33711
1382	3L	891585	894068	0.840445995331	892361	0.764250844717	FBgn0028999	310	FBgn0035164	71315
1383	2R	9496150	9497366	0.840346336365	9496798	0.683673858643	FBgn0033889	1832	FBgn0033889	1832
1384	X	10937955	10939467	0.840285301208	10938696	0.78401520673	FBgn0027498	985	FBgn0028686	31710
1385	2L	3465064	3466237	0.839935302734	3465844	0.588846122517	FBgn0005616	267	FBgn0005616	267
1386	X	15182378	15183380	0.839935302734	15182931	0.632434487343	FBgn0030631	3875	FBgn0004924	29502
1387	3R	11472190	11473267	0.83985376358	11472722	0.647004276514	FBgn0038351	14117	FBgn0053207	19186
1388	3L	4527226	4528473	0.83983039856	4528012	0.639115720987	FBgn0035558	5036	FBgn0015805	79552
1389	3R	10907572	10908302	0.839538574219	10908030	0.5735399882	FBgn0038286	1999	FBgn0038301	131292
1390	2L	6939115	6940129	0.839406490326	6939626	0.677266317255	FBgn0031869	1292	FBgn0031875	17384
1391	3L	11235512	11236446	0.839135169983	11236005	0.657862636778	FBgn0041094	9749	FBgn0041094	9749
1392	3R	5056109	5057035	0.838307857513	5056455	0.600041838253	FBgn0003165	6949	FBgn0000412	9921
1393	3R	9704754	9705755	0.838202476501	9705304	0.605025678873	FBgn0008646	5403	FBgn0000576	22277
1394	X	10884790	10885698	0.838091850281	10885228	0.708966159821	FBgn0040851	2295	FBgn0028686	85178
1395	X	4504518	4505507	0.837705135345	4505102	0.637135337381	FBgn0029719	5417	FBgn0025615	10033
1396	2R	19980573	19981631	0.837673187256	19981176	0.650572019465	FBgn0035008	723	FBgn0019886	41714
1397	3R	950398	952235	0.837648391724	951019	0.816830214332	FBgn0037293	2791	FBgn0010313	38611
1398	X	18133890	18135221	0.837396621704	18134498	0.707778602839	FBgn0004956	7264	FBgn0004956	7264
1399	X	19615415	19616171	0.837204456329	19616061	0.65170437949	FBgn0031071	804	FBgn0031071	804
1400	3L	5763073	5764325	0.837010622025	5763867	0.692913502455	FBgn0035637	4271	FBgn0035637	4271
1401	3L	7885496	7886999	0.836959838867	7886414	0.749455395867	FBgn0035824	4	FBgn0035824	4
1402	X	10762340	10763770	0.836757898331	10763722	0.669943120744	FBgn0003965	5486	FBgn0030241	63630
1403	2R	19494040	19495964	0.836694717407	19495358	0.767919848947	FBgn0019948	709	FBgn0034948	10480
1404	3L	20454723	20455542	0.836683750153	20454849	0.651012810794	FBgn0037009	1	FBgn0037009	1
1405	2R	9135767	9136885	0.836466312408	9136303	0.651327196757	FBgn0000633	2692	FBgn0033859	26747
1406	3L	4138699	4139615	0.836431503296	4139149	0.699128459482	FBgn0053545	5292	FBgn0004574	16416
1407	3R	7178339	7179429	0.836038589478	7178960	0.704327805837	FBgn0026064	2593	FBgn0026064	2593
1408	X	10999022	11000189	0.835915565491	10999704	0.682557548795	FBgn0030276	85	FBgn0030274	5037
1409	X	2286898	2287613	0.83567237854	2287428	0.626852915837	FBgn0001150	2309	FBgn0001150	2309
1410	3R	2734994	2735677	0.835411071777	2735369	0.537264383756	FBgn0001077	45323	FBgn0001077	45323
1411	3R	9208853	9210055	0.835368156433	9209659	0.641230612993	FBgn0038145	1860	FBgn0038145	1860
1412	X	11544499	11545434	0.835145950317	11545048	0.578098148108	FBgn0030326	2266	FBgn0030327	2673
1413	2L	2026563	2027783	0.835126876831	2027103	0.762587606907	FBgn0031384	3060	FBgn0031391	120184
1414	3L	279771	281050	0.834815979004	280415	0.780240803957	FBgn0035128	939	FBgn0035128	939
1415	2L	4034592	4035571	0.834651947021	4035131	0.669579108556	FBgn0000547	3752	FBgn0000547	3752
1416	X	15668164	15669377	0.834550380707	15668725	0.667245417833	FBgn0000319	686	FBgn0014391	14452
1417	2L	11802340	11803358	0.834528446198	11803003	0.613736212254	FBgn0020309	6430	FBgn0032377	8920
1418	3R	27757592	27758549	0.834355354309	27758165	0.641319471247	FBgn0039886	45687	FBgn0002780	119629
1419	3L	14138011	14139220	0.834327697754	14138713	0.770756006241	FBgn0000411	5166	FBgn0000411	5166
1420	2L	19516995	19518245	0.83423948288	19517449	0.681121647358	FBgn0032798	2733	FBgn0046825	47998
1421	3L	8399089	8400110	0.834222793579	8399455	0.618913275855	FBgn0020224	563	FBgn0010825	24808
1422	3L	9860807	9861822	0.834221363068	9861391	0.576471609228	FBgn0011836	1237	FBgn0015618	48794
1423	3R	627689	628776	0.834127902985	628169	0.810207207998	FBgn0037278	724	FBgn0037278	724
1424	2R	18149452	18150456	0.834049701691	18149997	0.722812736736	FBgn0034751	997	FBgn0034751	997
1425	2L	11452511	11453355	0.833955764771	11452582	0.666355219754	FBgn0004579	6979	FBgn0004579	6979
1426	3L	21280223	21281588	0.833271980286	21280887	0.745611011982	FBgn0037076	292	FBgn0037066	60983
1427	X	4897584	4898549	0.833034515381	4897701	0.637166846882	FBgn0003028	4167	FBgn0004368	113332
1428	3R	21830886	21831976	0.832876205444	21831291	0.613009780645	FBgn0002733	454	FBgn0002733	454
1429	3L	1569949	1570582	0.832757949829	1570505	0.728701061673	FBgn0035237	6289	FBgn0035236	17789
1430	2L	16780808	16782588	0.832423686981	16782014	0.683490023893	FBgn0000406	4633	FBgn0032600	42681
1431	2R	10496435	10497627	0.832328796387	10497109	0.705948408912	FBgn0033988	951	FBgn0033988	951
1432	2L	19710585	19711534	0.832067966461	19711107	0.609957158566	FBgn0005590	14143	FBgn0005590	14143
1433	X	233717	234769	0.831943511963	234314	0.713258862495	FBgn0000022	7461	FBgn0000022	7461
1434	X	2777533	2778226	0.831882476807	2777946	0.557759539286	FBgn0025643	2020	FBgn0024978	189605
1435	3R	4897633	4898940	0.831786155701	4898300	0.737326622009	FBgn0037661	7399	FBgn0037660	7481
1436	2L	12088561	12089961	0.831468582153	12089301	0.733048588037	FBgn0003145	3509	FBgn0003145	3509
1437	3R	15329512	15330393	0.831105232239	15329925	0.658051070045	FBgn0038709	13088	FBgn0038722	140825
1438	X	1738905	1739669	0.830344200134	1739621	0.595526483324	FBgn0029594	3168	FBgn0023519	6834
1439	X	16070033	16070752	0.829935073853	16070629	0.606789979068	FBgn0003933	17425	FBgn0003933	17425
1440	3R	19083540	19084572	0.829911231995	19084424	0.6063636144	FBgn0039068	333	FBgn0039067	645
1441	2L	16351126	16351813	0.829880237579	16351209	0.754781193203	FBgn0025678	1481	FBgn0025678	1481
1442	X	6258025	6258666	0.829746246338	6258585	0.685471343994	FBgn0053668	6112	FBgn0029868	62950
1443	2L	4489664	4490680	0.829671859741	4490269	0.58907520771	FBgn0011603	13245	FBgn0031609	26832
1444	X	21199586	21200595	0.829339027405	21200017	0.684770643711	FBgn0020272	334	FBgn0015527	39502
1445	3L	21139380	21140426	0.829151153564	21139940	0.629960901597	FBgn0053056	2867	FBgn0037051	70058
1446	X	6690968	6692040	0.828647613525	6691486	0.639993863947	FBgn0029912	1907	FBgn0064122	22258
1447	3L	7345674	7346905	0.827609062195	7346430	0.694096565247	FBgn0082598	2684	FBgn0082598	2684
1448	2R	3523886	3524972	0.827607154846	3524461	0.644987136126	FBgn0033250	1106	FBgn0033243	44624
1449	2R	19795578	19796502	0.827598571777	19796056	0.608778762817	FBgn0034999	5642	FBgn0034987	100099
1450	3L	20676506	20677317	0.827343940735	20677157	0.660697330128	FBgn0045474	3886	FBgn0016696	28221
1451	X	5725459	5727151	0.826978683472	5725933	0.600406229496	FBgn0029820	839	FBgn0000042	20167
1452	2R	6504993	6506965	0.826736927032	6505885	0.811181259155	FBgn0033574	48312	FBgn0033571	90920
1453	X	5600551	5601636	0.825940132141	5601157	0.611491978168	FBgn0029801	283	FBgn0029800	1037
1454	3R	8107112	8107976	0.825789451599	8107496	0.62389844656	FBgn0038009	10854	FBgn0010044	98262
1455	3R	7605334	7606792	0.825753688812	7605849	0.725296407938	FBgn0011471	1023	FBgn0011471	1023
1456	2L	9551680	9553576	0.825263023376	9553150	0.641914760365	FBgn0032127	7106	FBgn0002973	115637
1457	2L	86344	87619	0.824911117554	87017	0.813051364001	FBgn0002931	365	FBgn0002931	365
1458	2R	14192550	14193802	0.824701309204	14193314	0.666966944933	FBgn0023214	4919	FBgn0023214	4919
1459	3R	21231019	21231662	0.824652671814	21231614	0.791111416287	FBgn0051439	5274	FBgn0039337	71111
1460	2L	6048177	6049537	0.824557781219	6048688	0.716656863689	FBgn0031768	689	FBgn0031768	689
1461	3L	1499909	1501117	0.824392318726	1500494	0.706083241631	FBgn0011204	276	FBgn0028577	14373
1462	X	10892354	10893833	0.824178695679	10893024	0.753953512977	FBgn0030257	3048	FBgn0028686	77382
1463	X	20217814	20219479	0.824102401733	20218580	0.652697170482	FBgn0031108	5704	FBgn0031106	14124
1464	2R	5588586	5589774	0.823678970337	5589086	0.615941861097	FBgn0033483	1092	FBgn0033483	1092
1465	3L	20914601	20915860	0.823445796967	20915353	0.741547346115	FBgn0053283	2747	FBgn0003415	45912
1466	3L	15570042	15570991	0.823251247406	15570134	0.720438957214	FBgn0036519	5513	FBgn0036519	5513
1467	2R	12270907	12271855	0.823173999786	12271274	0.61425614357	FBgn0034154	1248	FBgn0025832	98927
1468	X	9140548	9141243	0.823012828827	9140914	0.532762218924	FBgn0002576	11044	FBgn0030122	22276
1469	X	12962030	12963018	0.822954177856	12962465	0.654584884644	FBgn0065101	102	FBgn0025463	31050
1470	2L	16277346	16278275	0.822770118713	16277435	0.803805446625	FBgn0001994	6222	FBgn0001994	6222
1471	2R	16973737	16974767	0.82271194458	16974368	0.618117977591	FBgn0010415	14382	FBgn0010415	14382
1472	3L	16257799	16259021	0.822309494019	16258241	0.706646807054	FBgn0036596	2185	FBgn0052357	56935
1473	X	11558569	11559844	0.822309017181	11559411	0.64352461871	FBgn0030330	1405	FBgn0030328	6610
1474	X	7991410	7992583	0.822270870209	7991909	0.617239335004	FBgn0030008	736	FBgn0030003	16946
1475	X	10775552	10776342	0.822167873383	10775946	0.592030143738	FBgn0030251	3329	FBgn0030241	75854
1476	X	17925952	17927386	0.822048187256	17927346	0.747726970249	FBgn0030893	248	FBgn0030891	7651
1477	2L	6636362	6637169	0.822001457214	6636736	0.603813760421	FBgn0051634	4332	FBgn0031836	25713
1478	3L	20612041	20613191	0.821918964386	20612599	0.653027758879	FBgn0052431	8984	FBgn0001320	16605
1479	3R	18863441	18865932	0.821836948395	18865274	0.802453279495	FBgn0039041	2689	FBgn0051457	88432
1480	X	18161187	18162482	0.821835279465	18161785	0.670609503984	FBgn0030912	6683	FBgn0004956	20023
1481	3R	939002	940280	0.821558475494	939687	0.709319900064	FBgn0037293	14123	FBgn0010313	27279
1482	3R	19653469	19654152	0.820834159851	19653588	0.669792334239	FBgn0004186	4	FBgn0004186	4
1483	X	5783911	5785061	0.820598840714	5784878	0.594341901632	FBgn0029825	2966	FBgn0000042	38778
1484	3L	18832711	18833655	0.820557594299	18833193	0.652054697275	FBgn0036819	157	FBgn0036818	1595
1485	X	18628935	18630383	0.820222854614	18629715	0.761247410494	FBgn0001090	1901	FBgn0001090	1901
1486	X	21159063	21160017	0.820108413696	21159108	0.637696372138	FBgn0015527	1407	FBgn0015527	1407
1487	3R	27052982	27053581	0.819913864136	27053105	0.632369571262	FBgn0039832	4911	FBgn0039831	6679
1488	3L	8363220	8364314	0.819869041443	8363873	0.62621819973	FBgn0035886	1616	FBgn0035878	43596
1489	X	543423	544946	0.819477558136	544056	0.676317095757	FBgn0021764	395	FBgn0025637	31163
1490	3R	18881078	18882358	0.819149017334	18881744	0.736531145432	FBgn0039045	1524	FBgn0051457	71962
1491	2R	18895652	18896654	0.819051742554	18896133	0.636350578732	FBgn0034858	2007	FBgn0034849	30968
1492	3R	19560981	19561970	0.819009304047	19561440	0.710728041331	FBgn0028691	2256	FBgn0028691	2256
1493	3L	14176584	14177651	0.818430900574	14177048	0.700684154735	FBgn0036415	6120	FBgn0036415	6120
1494	2L	7099763	7100869	0.818285942078	7100202	0.683901618509	FBgn0031888	15568	FBgn0031886	34369
1495	2R	2488284	2489084	0.81826210022	2488472	0.623780837426	FBgn0033121	1673	FBgn0033107	161599
1496	X	19377509	19378590	0.817992210388	19378054	0.673641173045	FBgn0052532	3365	FBgn0027291	22307
1497	X	11645861	11646835	0.817514419556	11646233	0.590269804001	FBgn0030336	4235	FBgn0030350	74984
1498	X	5941086	5942098	0.816993713379	5941549	0.746081292629	FBgn0029843	4543	FBgn0029840	6607
1499	2L	11793243	11794385	0.816576957703	11793810	0.692218184471	FBgn0032377	273	FBgn0032377	273
1500	2L	15760731	15761786	0.816530704498	15761208	0.660169040456	FBgn0028507	1049	FBgn0003936	13597
1501	2R	12387147	12388086	0.816402435303	12387692	0.58843793869	FBgn0046999	188	FBgn0028737	4636
1502	3L	399498	400542	0.816047668457	399973	0.66858734804	FBgn0035139	17450	FBgn0035136	55058
1503	3R	2034052	2034973	0.815858840942	2034222	0.602360146386	FBgn0037410	2499	FBgn0053097	159788
1504	3L	22795678	22796804	0.815651893616	22796219	0.662861406803	FBgn0053169	1486	FBgn0037200	9828
1505	X	5968966	5969912	0.815314769745	5969788	0.611683758822	FBgn0029846	20836	FBgn0029840	34846
1506	3L	14141637	14142778	0.815217018127	14142277	0.639272409327	FBgn0000411	1602	FBgn0000411	1602
1507	3L	5109448	5110421	0.815032482147	5110039	0.571198582649	FBgn0035592	141	FBgn0035602	230393
1508	3R	18613146	18616039	0.81463432312	18614001	0.746577143669	FBgn0039026	3795	FBgn0039013	61379
1509	3L	9918615	9919584	0.814598083496	9919165	0.665269851685	FBgn0036060	824	FBgn0015618	106568
1510	3L	10956356	10957461	0.814352989197	10956757	0.61257909326	FBgn0052080	7208	FBgn0036118	78829
1511	X	17665022	17666873	0.813973903656	17666329	0.721368116491	FBgn0030870	1552	FBgn0030870	1552
1512	3L	15977551	15978586	0.813969612122	15978140	0.696452067449	FBgn0036558	1069	FBgn0036557	7684
1513	3R	4687724	4688738	0.813940048218	4688246	0.670893276439	FBgn0037640	258	FBgn0037640	258
1514	2L	2754987	2756290	0.813220024109	2755438	0.684335649014	FBgn0031453	2639	FBgn0031453	2639
1515	3L	3136077	3137297	0.813145160675	3136714	0.59786123388	FBgn0035403	2539	FBgn0012049	4507
1516	2L	3158227	3159558	0.812909126282	3158927	0.702913284302	FBgn0011648	703	FBgn0031506	1029
1517	3R	18712431	18713437	0.812788486481	18712675	0.611558469137	FBgn0017590	12349	FBgn0039013	160053
1518	3L	12554067	12554795	0.812772750854	12554681	0.627437485589	FBgn0015904	60	FBgn0004926	53997
1519	X	18041760	18042606	0.812456130981	18042150	0.580081208547	FBgn0030900	1218	FBgn0004956	99612
1520	3R	25856936	25857967	0.811989784241	25857458	0.591774463654	FBgn0039740	5110	FBgn0001281	7002
1521	2L	1478414	1479257	0.811981201172	1479183	0.576285309262	FBgn0051925	5140	FBgn0031345	38255
1522	3L	22406057	22406971	0.811859607697	22406207	0.624312957128	FBgn0037166	1808	FBgn0004449	64479
1523	3R	21005956	21007266	0.811705589294	21006594	0.665456980467	FBgn0039286	4141	FBgn0039286	4141
1524	X	18333192	18334175	0.811034202576	18333629	0.651316388448	FBgn0030930	177	FBgn0030943	148495
1525	2R	10276671	10277677	0.810905456543	10277209	0.692106217146	FBgn0033963	2752	FBgn0033962	4517
1526	X	4408020	4408659	0.810645580292	4408559	0.718377590179	FBgn0029716	5250	FBgn0029715	8977
1527	2L	547099	547984	0.810510158539	547852	0.595463492654	FBgn0031261	2704	FBgn0031260	3225
1528	3R	4753246	4754154	0.810158729553	4753740	0.583998792312	FBgn0003177	3238	FBgn0037644	16986
1529	3L	16221328	16222815	0.810000419617	16222118	0.661533776452	FBgn0036584	176	FBgn0036580	24827
1530	2L	12706926	12708261	0.809662342072	12707544	0.705698798685	FBgn0032452	15	FBgn0032445	14521
1531	2L	5016951	5018179	0.809549808502	5017599	0.678883272059	FBgn0031670	6486	FBgn0022023	35610
1532	3L	8365694	8366301	0.809512615204	8365777	0.763058185577	FBgn0035886	288	FBgn0035878	45500
1533	X	14463497	14464478	0.809437274933	14463888	0.616719927107	FBgn0015773	23880	FBgn0015773	23880
1534	3R	10199115	10199808	0.809146881104	10199186	0.730384254456	FBgn0024321	513	FBgn0038224	46440
1535	2L	5053162	5054470	0.808689117432	5053849	0.777990877628	FBgn0022023	640	FBgn0022023	640
1536	2L	15403930	15404751	0.808360099792	15404587	0.594402631124	FBgn0028891	2431	FBgn0003448	69611
1537	3L	19825587	19826575	0.80832195282	19826007	0.668325015477	FBgn0014037	17219	FBgn0014037	17219
1538	3L	8710892	8711816	0.808274030685	8711420	0.587529033422	FBgn0000356	5482	FBgn0001168	61714
1539	2R	19697641	19698880	0.807489395142	19698188	0.644017163445	FBgn0034987	2231	FBgn0034987	2231
1540	3R	22875273	22875783	0.807147026062			FBgn0037213	380	FBgn0037213	380
1541	3L	10547376	10548234	0.807007789612	10547798	0.623965263367	FBgn0036085	14802	FBgn0000629	64279
1542	X	10805747	10806538	0.806365013123	10805958	0.626412435011	FBgn0030254	5153	FBgn0030241	105866
1543	2R	11073900	11074899	0.806305408478	11074428	0.709912121296	FBgn0034031	2981	FBgn0019968	27327
1544	X	252462	253369	0.80614566803	252849	0.667816191912	FBgn0004170	33	FBgn0004170	33
1545	2R	5923954	5925066	0.806066513062	5924536	0.666339695454	FBgn0033517	169	FBgn0033522	16989
1546	2R	7977513	7978277	0.805975914001	7977903	0.566003322601	FBgn0033741	6644	FBgn0010238	8805
1547	2L	2946805	2947757	0.8052110672	2947234	0.596645196279	FBgn0010263	7528	FBgn0004584	25442
1548	3R	26746651	26747804	0.805096626282	26747290	0.651365616742	FBgn0020912	8680	FBgn0003720	69253
1549	X	11422143	11422942	0.805013656616	11422299	0.65132800738	FBgn0030316	198	FBgn0027259	4639
1550	2L	6981815	6983203	0.805005073547	6982687	0.726588782142	FBgn0031879	2326	FBgn0031879	2326
1551	X	3563840	3565009	0.80491065979	3564469	0.693034946918	FBgn0015286	898	FBgn0000542	116864
1552	3R	18499728	18500649	0.804673671722	18500537	0.671433275396	FBgn0039000	646	FBgn0039000	646
1553	3L	302674	303760	0.804175853729	303145	0.61887180104	FBgn0004373	267	FBgn0004373	267
1554	X	10807286	10808013	0.804170608521	10807332	0.679585933685	FBgn0021742	5018	FBgn0030241	107240
1555	2L	12466395	12467271	0.804130792618	12466819	0.59055221782	FBgn0032437	13137	FBgn0040286	32154
1556	X	17043113	17043934	0.802770614624	17043785	0.718086123466	FBgn0030826	242	FBgn0000163	48909
1557	3L	12695233	12696372	0.802765846252	12695892	0.706704648336	FBgn0016940	12663	FBgn0036306	32812
1558	X	3696738	3697402	0.802748203278	3696967	0.599623952593	FBgn0019661	10957	FBgn0019661	10957
1559	3R	2208742	2209740	0.802193641663	2209258	0.67957572937	FBgn0037442	625	FBgn0027514	3208
1560	X	16475453	16477433	0.802074432373	16475873	0.631135912503	FBgn0030766	1031	FBgn0030766	1031
1561	3R	13516175	13517186	0.801609992981	13516605	0.594271070817	FBgn0051249	3822	FBgn0038536	8212
1562	3L	15921671	15923113	0.801129341125	15922325	0.764488697052	FBgn0036546	516	FBgn0036546	516
1563	3L	17461313	17462293	0.801029682159	17461694	0.687327833737	FBgn0052185	1546	FBgn0036733	17476
1564	X	5158698	5159838	0.801029205322	5159379	0.677068352699	FBgn0029753	876	FBgn0024332	9744
1565	2L	5530728	5531671	0.800930500031	5531098	0.607224071727	FBgn0031713	1097	FBgn0031708	11209
1566	X	2012621	2013430	0.800799369812	2012984	0.61367225647	FBgn0004655	2155	FBgn0025626	91692
1567	2L	13665261	13666749	0.800437927246	13666068	0.832404557396	FBgn0028527	540	FBgn0028546	24797
1568	X	4469715	4471192	0.79999256134	4470760	0.627794333867	FBgn0025387	5413	FBgn0029718	22354
1569	2L	5600608	5601636	0.799951076508	5601278	0.673590819041	FBgn0031724	4445	FBgn0031718	50252
1570	3L	22400260	22401663	0.79914188385	22400786	0.608764743805	FBgn0037164	113	FBgn0004449	59058
1571	3R	21855828	21857050	0.799070835114	21856536	0.74022606441	FBgn0002631	1079	FBgn0002631	1079
1572	3L	771381	773192	0.798645973206	772621	0.642586835225	FBgn0052341	7829	FBgn0000575	39683
1573	3L	15664923	15665765	0.798628807068	15665449	0.567994177341	FBgn0041160	341	FBgn0041160	341
1574	3L	13057875	13059061	0.798557281494	13058454	0.677298545837	FBgn0036345	2782	FBgn0010452	29766
1575	2L	8984381	8985405	0.798501014709	8984901	0.597238123417	FBgn0032084	31	FBgn0052982	140850
1576	3L	1683280	1684191	0.798172950745	1683748	0.617838887607	FBgn0035258	2185	FBgn0026372	31539
1577	X	800083	800783	0.797810554504	800660	0.611807736483	FBgn0040348	1933	FBgn0040345	12986
1578	3R	16399227	16400497	0.797756195068	16399997	0.734378506156	FBgn0038806	2733	FBgn0038805	2744
1579	X	13704558	13705328	0.797746896744	13704730	0.558554768562	FBgn0030532	13669	FBgn0027537	47990
1580	3L	18584376	18585376	0.797702312469	18584900	0.626593142748	FBgn0052200	1251	FBgn0036800	3053
1581	3L	17366237	17367353	0.7975025177	17366718	0.716173827648	FBgn0026197	1	FBgn0026197	1
1582	2L	5977527	5979417	0.797247886658	5978171	0.841824783998	FBgn0000308	2854	FBgn0000308	2854
1583	3L	14096440	14097869	0.797117710114	14097070	0.786956071854	FBgn0042630	487	FBgn0000411	46809
1584	2R	13265662	13266580	0.796977043152	13266115	0.659515202045	FBgn0034275	954	FBgn0003545	3141
1585	2R	15144945	15145886	0.796545505524	15145301	0.596685767174	FBgn0003435	1064	FBgn0034463	27345
1586	3L	11491276	11492422	0.796464920044	11491873	0.700836923387	FBgn0036168	953	FBgn0036165	30366
1587	3L	22716473	22717659	0.796431541443	22717069	0.747970468858	FBgn0037191	5211	FBgn0037200	88978
1588	X	19512156	19513121	0.796309947968	19512314	0.680998802185	FBgn0031055	2418	FBgn0031057	5371
1589	3L	20294558	20295486	0.796087265015	20294747	0.594455058758	FBgn0011425	667	FBgn0011425	667
1590	X	19117322	19118261	0.796007156372	19117769	0.596858978271	FBgn0031011	996	FBgn0031008	14948
1591	3L	4590983	4591842	0.795865058899	4591460	0.577491700649	FBgn0052247	8723	FBgn0015805	16104
1592	X	4498318	4499360	0.795541286469	4498970	0.596814060211	FBgn0029719	715	FBgn0025615	3901
1593	3R	20046206	20047491	0.795234680176	20046862	0.780782811782	FBgn0026257	2	FBgn0026257	2
1594	3L	4132555	4133591	0.795192241669	4133068	0.634484739865	FBgn0035501	839	FBgn0004574	10335
1595	X	10667946	10669069	0.795081138611	10668495	0.708050277498	FBgn0030235	495	FBgn0030235	495
1596	X	19464790	19466047	0.794752120972	19465504	0.737464338541	FBgn0031045	5833	FBgn0026680	6785
1597	2R	19540524	19541722	0.7947473526	19541244	0.66505420208	FBgn0013764	292	FBgn0022708	9446
1598	2L	2572033	2573355	0.794591903687	2572524	0.739732325077	FBgn0041337	523	FBgn0026778	2527
1599	2R	16847876	16848804	0.794560909271	16848640	0.614399563182	FBgn0034622	927	FBgn0065060	13997
1600	3R	14227454	14228771	0.794554710388	14228061	0.693170674642	FBgn0038617	374	FBgn0038609	35683
1601	3R	8466425	8467887	0.793872833252	8466477	0.654067940182	FBgn0038070	1818	FBgn0038071	7305
1602	3R	10645312	10646137	0.793787002563	10645702	0.576150417328	FBgn0038262	18175	FBgn0038258	56944
1603	2R	5445730	5446614	0.793765068054	5446194	0.566899804508	FBgn0033465	23488	FBgn0033466	25168
1604	2R	7374204	7375122	0.793605804443	7375004	0.596874323758	FBgn0033658	4151	FBgn0013756	6478
1605	X	8935708	8937596	0.793553352356	8935811	0.665896034241	FBgn0046828	685	FBgn0046828	685
1606	2L	19679876	19680677	0.793487548828	19680521	0.600573062897	FBgn0005590	16443	FBgn0005590	16443
1607	X	4125770	4126467	0.793175458908	4125896	0.599972248077	FBgn0040905	2797	FBgn0026080	163217
1608	X	22013353	22015181	0.793145179749	22014481	0.633882185992	FBgn0031201	853	FBgn0031186	356496
1609	2L	1957702	1958911	0.792943000793	1958172	0.656221807003	FBgn0031375	3653	FBgn0031391	189115
1610	2R	10871055	10872700	0.79266834259	10871753	0.715493650997	FBgn0034013	6736	FBgn0000996	24070
1611	3R	14151616	14152477	0.792466163635	14152110	0.589125871658	FBgn0051235	2551	FBgn0038601	24652
1612	3L	7957525	7959302	0.791768074036	7957750	0.622563362122	FBgn0011817	4754	FBgn0011817	4754
1613	3R	15758875	15759793	0.791372299194	15759670	0.636676441539	FBgn0021776	1172	FBgn0021776	1172
1614	2L	5397663	5398782	0.791216135025	5398116	0.675799667835	FBgn0016660	6226	FBgn0005511	63525
1615	3R	20923514	20924625	0.791081428528	20924031	0.739055465249	FBgn0053095	579	FBgn0053096	667
1616	2R	19216769	19217523	0.790488243103	19217400	0.600211222967	FBgn0011297	1788	FBgn0002174	2938
1617	2L	5473687	5474705	0.790462017059	5474109	0.636660575867	FBgn0005511	12468	FBgn0005511	12468
1618	2R	4917992	4918963	0.790400505066	4918434	0.608299612999	FBgn0053774	6337	FBgn0053774	6337
1619	2R	18872913	18873796	0.78977394104	18873677	0.672271511771	FBgn0003977	177	FBgn0034849	8512
1620	2L	7143507	7144733	0.7897605896	7143940	0.703956961632	FBgn0031889	10257	FBgn0031897	76089
1621	X	6217487	6218232	0.789756774902	6217644	0.607743899028	FBgn0003139	433	FBgn0029868	22009
1622	3L	4536314	4537122	0.789721488953	4536455	0.624444055557	FBgn0053777	372	FBgn0015805	71109
1623	2L	6653419	6654432	0.789109230042	6653945	0.771346441905	FBgn0051633	2356	FBgn0031836	42922
1624	2R	6805425	6806320	0.788288116455	6805816	0.629927933216	FBgn0033609	161	FBgn0040763	4488
1625	2R	11834421	11835085	0.78812122345	11834510	0.619457626343	FBgn0034113	1070	FBgn0034110	25245
1626	2L	5517461	5518653	0.787857055664	5517959	0.769286352045	FBgn0031707	117	FBgn0031708	1930
1627	2L	20464082	20465260	0.787770748138	20464628	0.694036315469	FBgn0046834	10461	FBgn0046834	10461
1628	X	18729052	18730026	0.787708282471	18729567	0.669650246115	FBgn0030975	1123	FBgn0030974	1997
1629	3R	24355874	24356629	0.787528991699	24356050	0.622698857234	FBgn0051051	9886	FBgn0000659	54755
1630	2L	6479359	6480156	0.787204265594	6479549	0.592656392318	FBgn0026571	940	FBgn0026571	940
1631	3R	22009660	22010718	0.786832809448	22010238	0.597054509556	FBgn0051086	1077	FBgn0039406	125253
1632	4	1050524	1051418	0.786735057831	1051058	0.603995025158	FBgn0039929	852	FBgn0039929	852
1633	2L	9698263	9698943	0.785134315491	9698333	0.662334918976	FBgn0000273	960	FBgn0015393	1501
1634	X	18485557	18486685	0.784777641296	18486088	0.705404309665	FBgn0030945	940	FBgn0030945	940
1635	X	19534216	19535403	0.784726381302	19534692	0.79333747228	FBgn0031060	998	FBgn0031057	17007
1636	3R	18498318	18499288	0.784614562988	18498869	0.64348675223	FBgn0039000	1022	FBgn0039000	1022
1637	2L	3549203	3550378	0.784304141998	3549714	0.696287781	FBgn0024244	10463	FBgn0031549	19428
1638	2L	249466	250508	0.784110069275	249948	0.790295937482	FBgn0001309	847	FBgn0001309	847
1639	3R	6177208	6179181	0.78409576416	6177878	0.68711593416	FBgn0015396	1972	FBgn0015396	1972
1640	2R	2637104	2638075	0.783946990967	2637494	0.671344947815	FBgn0015038	4126	FBgn0033156	152786
1641	2L	5579614	5580670	0.783554077148	5580050	0.74068812763	FBgn0031722	1066	FBgn0031718	29024
1642	2L	4871003	4872495	0.783266067505	4871744	0.67503029108	FBgn0000286	11369	FBgn0031645	20371
1643	3R	10337237	10337992	0.783017158508	10337586	0.587611304389	FBgn0038234	4	FBgn0038234	4
1644	3R	2739711	2740688	0.782829284668	2740038	0.569293562571	FBgn0051488	43418	FBgn0001077	49992
1645	3L	6282610	6283464	0.782351016998	6283199	0.588141441345	FBgn0041625	11359	FBgn0035692	116066
1646	X	5990415	5991199	0.782209873199	5990502	0.656722068787	FBgn0029846	122	FBgn0029840	55560
1647	3L	3139321	3140335	0.78217124939	3139785	0.646643579006	FBgn0035403	532	FBgn0012049	7578
1648	X	12625446	12626529	0.781525611877	12625642	0.588510870934	FBgn0052647	6747	FBgn0030433	115401
1649	X	18341581	18342399	0.781445026398	18341631	0.599945545197	FBgn0010194	2291	FBgn0030943	140493
1650	3R	19530174	19530844	0.781416893005	19530794	0.68700811598	FBgn0051414	172	FBgn0040227	25027
1651	2R	14290705	14291765	0.781318664551	14291183	0.69917120653	FBgn0034390	721	FBgn0010651	27407
1652	3R	19128504	19129469	0.781191825867	19128958	0.623642653227	FBgn0039071	13047	FBgn0039067	45179
1653	3R	20212702	20213772	0.781067848206	20213214	0.676341086626	FBgn0039197	2444	FBgn0039186	38705
1654	X	10753657	10754606	0.780767440796	10754059	0.584443344789	FBgn0030248	2757	FBgn0030241	53967
1655	3R	27279781	27280769	0.780507087708	27280289	0.598723173141	FBgn0039848	5160	FBgn0039857	141678
1656	3R	6429704	6430979	0.780029296875	6430191	0.695702821016	FBgn0001235	34195	FBgn0001235	34195
1657	3R	15137822	15138837	0.780027389526	15138319	0.571845531464	FBgn0000463	13616	FBgn0000463	13616
1658	X	803469	804332	0.779939651489	803870	0.630396298	FBgn0040349	435	FBgn0040345	16196
1659	3R	24971600	24973171	0.779810428619	24972224	0.759181767702	FBgn0039641	299	FBgn0014869	1746
1660	2L	9696409	9697224	0.779153823853	9696788	0.595609247684	FBgn0000273	2505	FBgn0015393	3046
1661	3L	2459929	2461313	0.778674602509	2460531	0.663598179817	FBgn0035343	1405	FBgn0035347	10096
1662	2R	11044556	11045445	0.77860212326	11044996	0.62838152051	FBgn0019968	2105	FBgn0019968	2105
1663	X	10654131	10655248	0.778539657593	10654746	0.645799186495	FBgn0030235	13254	FBgn0030235	13254
1664	X	19079302	19080236	0.778487682343	19079763	0.574975311756	FBgn0031004	1393	FBgn0031002	7359
1665	X	7065925	7067146	0.77813911438	7066468	0.742396169239	FBgn0029939	28156	FBgn0025549	70072
1666	3L	19846477	19847651	0.777784824371	19847120	0.655209958553	FBgn0036916	416	FBgn0036916	416
1667	2R	20726736	20727512	0.777780056	20726831	0.697651815414	FBgn0001325	7384	FBgn0001325	7384
1668	2R	19158847	19159803	0.777676582336	19159349	0.637836388179	FBgn0034886	5827	FBgn0016762	42249
1669	2R	4953685	4954465	0.777537345886	4954286	0.646193981171	FBgn0029092	913	FBgn0053774	42189
1670	3L	4850881	4851547	0.777519464493	4851090	0.601977450507	FBgn0035581	8783	FBgn0035570	160387
1671	2R	2028163	2029174	0.777483940125	2028653	0.65011077457	FBgn0010347	14581	FBgn0041145	93665
1672	2L	20983365	20984301	0.777384757996	20983824	0.618497455821	FBgn0032909	27288	FBgn0032906	70087
1673	2R	18137160	18138269	0.777210712433	18137637	0.665868699551	FBgn0034748	5875	FBgn0026261	7717
1674	3R	11695044	11695836	0.777197360992	11695716	0.593430137634	FBgn0051183	58	FBgn0017567	32897
1675	3R	13956902	13957834	0.777167320251	13957311	0.626208782196	FBgn0038567	20531	FBgn0022943	33074
1676	3R	20807900	20809176	0.777053833008	20808652	0.719070771161	FBgn0039256	12468	FBgn0039259	42075
1677	X	12554696	12555961	0.776977539062	12555923	0.672605991364	FBgn0030417	15788	FBgn0053963	62524
1678	X	5723168	5724577	0.776694774628	5724424	0.64255623384	FBgn0029819	645	FBgn0000042	21676
1679	3L	22443411	22444122	0.776038169861	22443793	0.573936700821	FBgn0037168	4719	FBgn0004449	102065
1680	3R	6223359	6224030	0.775527954102	6223946	0.691782593727	FBgn0045443	2821	FBgn0015396	48040
1681	3R	6419846	6420723	0.775476455688	6420223	0.642930269241	FBgn0001235	44163	FBgn0001235	44163
1682	X	18977692	18978609	0.775355100632	18978140	0.590956435484	FBgn0030985	8335	FBgn0027603	63981
1683	3R	25445328	25446511	0.775161743164	25445957	0.694914256825	FBgn0039674	1201	FBgn0039678	51425
1684	2R	12297014	12297663	0.775001525879	12297052	0.674758243561	FBgn0034158	1502	FBgn0025832	73149
1685	3R	2040673	2041849	0.774971008301	2041299	0.680819174823	FBgn0037411	259	FBgn0053097	152711
1686	X	6118662	6119441	0.774948120117	6119348	0.614925503731	FBgn0029854	2566	FBgn0029857	14042
1687	3L	4657810	4659037	0.774698734283	4658463	0.669139974258	FBgn0026729	1709	FBgn0035569	17123
1688	3L	7410397	7411448	0.774621009827	7410912	0.715661048889	FBgn0035782	501	FBgn0014011	1786
1689	3R	9707912	9709093	0.774458885193	9708495	0.594128692851	FBgn0008646	8594	FBgn0000576	19086
1690	3R	7842817	7843970	0.77429318428	7843544	0.609219878912	FBgn0037981	664	FBgn0037992	110375
1691	X	20202141	20204008	0.774244308472	20202854	0.677946310777	FBgn0027334	727	FBgn0027334	727
1692	3L	7965954	7966853	0.773677825928	7966368	0.603529421488	FBgn0046767	7127	FBgn0046767	7127
1693	X	4909910	4910931	0.77357673645	4910508	0.624641954899	FBgn0003028	16974	FBgn0004368	126139
1694	X	17510691	17511496	0.77342748642	17510845	0.596748153369	FBgn0030859	5020	FBgn0030855	40625
1695	X	18216740	18217813	0.773326396942	18217257	0.717601607828	FBgn0008635	1875	FBgn0004956	75495
1696	3L	10633150	10633904	0.773287296295	10633778	0.630546959964	FBgn0052066	1182	FBgn0052068	3558
1697	2L	13475349	13476371	0.772373437881	13475944	0.680915228526	FBgn0032527	722	FBgn0032518	80829
1698	2R	19226559	19227536	0.772267341614	19226960	0.612970015582	FBgn0034898	576	FBgn0002174	12498
1699	3R	22487677	22488348	0.772042274475	22488134	0.637588818868	FBgn0039447	4505	FBgn0039449	54973
1700	2R	2687799	2688800	0.77166557312	2688260	0.677840232849	FBgn0033149	561	FBgn0033156	102020
1701	3L	1481028	1481964	0.771615982056	1481504	0.67364432017	FBgn0043458	1305	FBgn0028577	4617
1702	X	7787513	7788360	0.771609783173	7787685	0.622488241929	FBgn0027280	4557	FBgn0004404	7545
1703	2R	3579703	3580886	0.771511554718	3580334	0.684273719788	FBgn0020279	540	FBgn0021814	11514
1704	X	16447191	16448168	0.771230697632	16447817	0.567316225597	FBgn0025743	3168	FBgn0015615	20451
1705	3L	9779871	9780603	0.771079063416	9780488	0.64504848827	FBgn0044328	2081	FBgn0044049	2263
1706	X	6879628	6880431	0.771028518677	6879999	0.649107428158	FBgn0029930	1184	FBgn0029931	5845
1707	3R	5384311	5385412	0.770885944366	5384942	0.618876793805	FBgn0024833	303	FBgn0037708	3840
1708	X	6622987	6623945	0.770503997803	6623535	0.596487522125	FBgn0003390	1360	FBgn0029905	42616
1709	2L	9918055	9919023	0.770469665527	9918549	0.574026286602	FBgn0032160	86	FBgn0024285	5642
1710	3R	4555682	4556641	0.770411491394	4556137	0.638031174155	FBgn0037620	755	FBgn0037621	1279
1711	3R	14022975	14024512	0.769913673401	14023909	0.655755604015	FBgn0011481	1408	FBgn0038585	25540
1712	2R	2269548	2270399	0.769598960876	2270023	0.633193520939	FBgn0033101	676	FBgn0022224	52227
1713	X	9931515	9932225	0.769509315491	9931644	0.641392967918	FBgn0030179	110	FBgn0030179	110
1714	X	1542539	1543481	0.769416809082	1543287	0.634071826935	FBgn0024897	505	FBgn0029588	5705
1715	3L	5903042	5903849	0.76929473877	5903678	0.667895873388	FBgn0002638	3042	FBgn0002638	3042
1716	X	17432964	17434056	0.768961429596	17433655	0.649166808409	FBgn0026313	92	FBgn0030851	29758
1717	X	19695406	19696719	0.76876449585	19695911	0.663578706629	FBgn0031077	3550	FBgn0031079	9923
1718	X	17718249	17719379	0.768516540527	17718754	0.656086753396	FBgn0030881	1009	FBgn0030881	1009
1719	2L	4683777	4684983	0.768463134766	4684443	0.711688518524	FBgn0000227	16	FBgn0000227	16
1720	3R	15479059	15480418	0.768399715424	15479895	0.614822745323	FBgn0051219	2911	FBgn0038722	9145
1721	2L	5381081	5381880	0.768397331238	5381720	0.608525969765	FBgn0016660	22622	FBgn0031700	52850
1722	3R	6721904	6723052	0.768369674683	6722300	0.672693997622	FBgn0037855	3048	FBgn0037855	3048
1723	2R	19762948	19763733	0.767594814301	19763139	0.618552281306	FBgn0034996	150	FBgn0034987	67182
1724	2L	11945212	11946170	0.767168521881	11945652	0.613672284519	FBgn0005664	1511	FBgn0032390	44312
1725	3R	10924512	10925727	0.766954421997	10924976	0.616795361042	FBgn0051304	2946	FBgn0038301	114346
1726	3R	16869277	16869958	0.766858100891	16869875	0.671040958828	FBgn0038847	60	FBgn0010770	72083
1727	X	2902070	2902722	0.766855239868	2902674	0.624487241109	FBgn0029649	21044	FBgn0004647	88354
1728	2R	7634614	7635694	0.766807556152	7635067	0.669284139361	FBgn0033681	288	FBgn0027504	31897
1729	X	4465658	4466850	0.766786575317	4466163	0.585401147604	FBgn0003053	3357	FBgn0029718	26951
1730	3R	26016245	26016934	0.766725540161	26016290	0.692213773727	FBgn0039754	509	FBgn0065067	17244
1731	2L	4999582	5000797	0.766722679138	5000243	0.666797469644	FBgn0053113	9501	FBgn0010607	28790
1732	2R	13664290	13665412	0.766547679901	13664910	0.639984321594	FBgn0034304	1340	FBgn0062440	2053
1733	3L	21568916	21569856	0.766478538513	21569481	0.579494644614	FBgn0037110	255	FBgn0028663	95778
1734	X	5551908	5553259	0.76646900177	5552758	0.621031817268	FBgn0029791	8334	FBgn0029785	35079
1735	X	3370682	3371438	0.766355514526	3371103	0.544507265091	FBgn0029669	631	FBgn0029665	29573
1736	3R	23503214	23505670	0.765891551971	23503756	0.694176197052	FBgn0039537	459	FBgn0003330	3990
1737	3L	6723412	6724399	0.765781402588	6723912	0.628178437551	FBgn0035713	2321	FBgn0035713	2321
1738	3L	21960529	21961290	0.765632152557	21961134	0.608131011327	FBgn0037147	1032	FBgn0037149	38840
1739	2R	2439317	2440193	0.764492034912	2439811	0.596541698162	FBgn0033117	4627	FBgn0033107	112938
1740	X	19341289	19342613	0.763731002808	19342108	0.654601489796	FBgn0031023	1775	FBgn0040890	12962
1741	2R	15758729	15759634	0.763710021973	15759196	0.602301373201	FBgn0034488	1066	FBgn0034488	1066
1742	X	3699429	3701998	0.763603687286	3701569	0.631303787231	FBgn0019661	6355	FBgn0019661	6355
1743	2L	7512033	7512940	0.763546466827	7512425	0.685294977824	FBgn0011283	15065	FBgn0053529	31998
1744	2R	4555360	4556353	0.763210773468	4555885	0.670360863209	FBgn0033367	636	FBgn0065074	51732
1745	2R	19676670	19677438	0.763065814972	19677044	0.570697873831	FBgn0034986	4993	FBgn0034986	4993
1746	3R	16069539	16070402	0.763006210327	16070247	0.58197245231	FBgn0038780	8258	FBgn0028386	48741
1747	3L	3290882	3292207	0.762507915497	3291579	0.639652252197	FBgn0035432	4325	FBgn0035436	11510
1748	3R	17466538	17467713	0.762309074402	17466962	0.638834446669	FBgn0046832	18716	FBgn0046832	18716
1749	3R	3617395	3618671	0.762071609497	3617966	0.753156381495	FBgn0037517	1603	FBgn0003885	261589
1750	3R	9496623	9497303	0.762017726898	9497061	0.567146505628	FBgn0038165	762	FBgn0004587	10039
1751	X	6171730	6172805	0.761274814606	6172373	0.576670706272	FBgn0029865	3702	FBgn0029868	23262
1752	3L	16276952	16277597	0.760970592499	16277056	0.747640450795	FBgn0036603	2379	FBgn0052357	38120
1753	3L	2772428	2773589	0.7607421875	2772945	0.702515347799	FBgn0035375	7141	FBgn0035370	22417
1754	3R	622129	623020	0.760380744934	622644	0.607994849865	FBgn0037277	1128	FBgn0037278	4801
1755	3R	27221104	27222001	0.760376930237	27221921	0.627893014388	FBgn0019990	541	FBgn0039831	175495
1756	X	1329273	1330142	0.760375022888	1329462	0.544048456045	FBgn0025383	116	FBgn0026871	4453
1757	2R	6360135	6361159	0.760360240936	6360566	0.673258332645	FBgn0027525	5933	FBgn0027525	5933
1758	X	15562365	15563475	0.760284900665	15562861	0.660655807046	FBgn0030675	3258	FBgn0030675	3258
1759	X	12497725	12498449	0.760256767273	12497815	0.587419191996	FBgn0053963	4416	FBgn0053963	4416
1760	3R	4190275	4192153	0.760249137878	4190323	0.578942722744	FBgn0037584	1721	FBgn0040529	23560
1761	2R	7751492	7752728	0.76016330719	7752289	0.575599819422	FBgn0033703	4027	FBgn0020377	25157
1762	X	5888560	5889831	0.760059356689	5889287	0.645468235016	FBgn0029834	2388	FBgn0029840	45655
1763	X	20926512	20927787	0.759652137756	20926912	0.645025546734	FBgn0003950	271	FBgn0031144	84286
1764	3L	19793071	19794295	0.759615421295	19793719	0.653424650431	FBgn0015796	11179	FBgn0014037	49507
1765	2L	9609403	9610445	0.759570121765	9610021	0.669651340036	FBgn0019809	1542	FBgn0015393	89813
1766	X	6204043	6204936	0.759435415268	6204485	0.628831498763	FBgn0016974	3711	FBgn0029868	8850
1767	3L	8426239	8427182	0.75931930542	8426763	0.621783593122	FBgn0010825	2500	FBgn0010825	2500
1768	3L	111762	112706	0.759291648865	112182	0.665303611755	FBgn0020386	802	FBgn0035105	55772
1769	2L	4515683	4516382	0.759183883667	4515855	0.604120930036	FBgn0011603	38831	FBgn0031609	52418
1770	X	17715679	17716400	0.759019374847	17716289	0.681105327606	FBgn0030881	1456	FBgn0030881	1456
1771	3L	11227551	11228431	0.75901889801	11227971	0.552453545963	FBgn0041094	1715	FBgn0041094	1715
1772	X	19667421	19668378	0.758952140808	19668299	0.597484827042	FBgn0031074	10363	FBgn0031079	17689
1773	3L	6794716	6795840	0.758877754211	6795162	0.702853083611	FBgn0003995	31055	FBgn0035714	68302
1774	2L	19485604	19486581	0.75865650177	19486098	0.603034257889	FBgn0032790	86	FBgn0003732	36662
1775	3L	7725542	7726563	0.758011341095	7726012	0.681541860104	FBgn0035817	2344	FBgn0035823	142815
1776	X	7169389	7170246	0.757700920105	7169750	0.641145145192	FBgn0029944	296	FBgn0026144	12856
1777	3R	14818809	14819997	0.757595062256	14819368	0.681456257315	FBgn0026239	9621	FBgn0026239	9621
1778	2L	3053721	3054773	0.757425308228	3054230	0.634972628425	FBgn0027571	2385	FBgn0003934	5529
1779	3R	2565080	2565986	0.757363319397	2565546	0.582103224362	FBgn0051481	2239	FBgn0004054	4316
1780	4	1038886	1039855	0.75705909729	1039410	0.597703989814	FBgn0025741	7934	FBgn0039930	10199
1781	3R	16922347	16923018	0.756761550903	16922398	0.684899436103	FBgn0038853	1129	FBgn0010770	19560
1782	X	11727519	11728254	0.756401062012	11728074	0.663808235755	FBgn0030353	192	FBgn0030350	6857
1783	3L	22822155	22822807	0.756157398224	22822231	0.565937232971	FBgn0037203	7344	FBgn0037202	9301
1784	3R	4128650	4129929	0.756117343903	4129332	0.717300134547	FBgn0037567	401	FBgn0037568	1648
1785	X	1149776	1150886	0.755981445312	1150392	0.604707926512	FBgn0052811	5325	FBgn0026875	56938
1786	X	17543479	17544214	0.75567150116	17543534	0.600553194682	FBgn0030864	61	FBgn0030866	29677
1787	3R	2630201	2630855	0.755477428436	2630799	0.653840065002	FBgn0082182	4457	FBgn0082182	4457
1788	3L	13004543	13005458	0.755212306976	13005059	0.653319527121	FBgn0036338	4675	FBgn0011284	10644
1789	2R	7654953	7655917	0.755186080933	7655354	0.648756563663	FBgn0026176	615	FBgn0027504	11610
1790	2L	8249327	8250285	0.755038261414	8249820	0.615527659655	FBgn0032008	7153	FBgn0015299	38457
1791	X	14838265	14838977	0.754593849182	14838619	0.552426211039	FBgn0052594	19752	FBgn0030605	59230
1792	X	3328059	3329015	0.754536151886	3328651	0.573635041714	FBgn0029662	2025	FBgn0029664	10474
1793	X	3589603	3590400	0.754304885864	3590253	0.589194377263	FBgn0029675	2145	FBgn0000542	91080
1794	2R	20134088	20134986	0.754285573959	20134605	0.608342520396	FBgn0015040	4070	FBgn0035032	27184
1795	2L	19405002	19405850	0.754146099091	19405692	0.600237456235	FBgn0065096	6195	FBgn0003346	32278
1796	3R	9181441	9182259	0.754130363464	9181830	0.608462750912	FBgn0045442	2435	FBgn0044511	25684
1797	3R	20408060	20408901	0.754110813141	20408496	0.58244860967	FBgn0039209	81	FBgn0039210	2359
1798	3R	6042696	6043691	0.753942966461	6043188	0.698627023136	FBgn0025879	4478	FBgn0037797	5292
1799	X	12355378	12356035	0.753730773926	12355949	0.608002142473	FBgn0030397	2280	FBgn0015024	131771
1800	2L	9460964	9461747	0.753727912903	9461664	0.595331954956	FBgn0053723	20924	FBgn0002973	24151
1801	3L	7539328	7540423	0.753355026245	7539844	0.646001310909	FBgn0035798	3285	FBgn0014011	130718
1802	3R	9602561	9603717	0.753353118896	9602885	0.566322523005	FBgn0038182	2418	FBgn0038178	20787
1803	2R	7839772	7840475	0.753245353699	7840427	0.590979894002	FBgn0033713	1738	FBgn0020377	113295
1804	X	17756734	17757612	0.753220081329	17757250	0.58223769244	FBgn0030884	11850	FBgn0002777	36106
1805	3L	17085767	17086812	0.753083229065	17086318	0.640228843689	FBgn0036698	65441	FBgn0036702	121064
1806	2R	14060285	14061143	0.753053665161	14061100	0.591882705688	FBgn0034357	2316	FBgn0050119	6652
1807	2L	13980733	13982010	0.752736568451	13981287	0.649008691311	FBgn0028939	1127	FBgn0028519	45723
1808	X	2045624	2046896	0.752390861511	2046426	0.622430464801	FBgn0024984	2448	FBgn0000377	59711
1809	2L	18475819	18476558	0.752083778381	18476042	0.575573853084	FBgn0032681	4398	FBgn0032682	5374
1810	X	6091233	6093460	0.751932144165	6092937	0.658172607422	FBgn0023458	5553	FBgn0015818	8132
1811	2R	18028784	18029456	0.751878738403	18028919	0.695397723805	FBgn0034736	28781	FBgn0034743	84784
1812	X	11605646	11606720	0.751535415649	11606225	0.650694020589	FBgn0004511	6387	FBgn0030328	53424
1813	2L	19526988	19527840	0.751456260681	19527461	0.639542186961	FBgn0032801	1255	FBgn0046825	37986
1814	2R	12512288	12513213	0.751201629639	12512715	0.612406450159	FBgn0050462	742	FBgn0026402	7247
1815	2L	11523737	11525007	0.751005172729	11524146	0.640169368071	FBgn0032366	2861	FBgn0003313	37957
1816	3R	25643818	25644930	0.750801086426	25644403	0.65756380558	FBgn0039704	431	FBgn0002924	11554
1817	2R	19958537	19959326	0.75044298172	19958665	0.559950669607	FBgn0035006	1972	FBgn0019886	64225
1818	2L	19570106	19570770	0.750170707703	19570358	0.542201382773	FBgn0005672	2895	FBgn0005672	2895
1819	3R	26609689	26612441	0.750124931335	26612393	0.689211300441	FBgn0011739	19948	FBgn0003720	65644
1820	X	15775251	15775934	0.74992275238	15775887	0.712187886238	FBgn0030710	871	FBgn0030711	3061
1821	3L	12780981	12781726	0.749785423279	12781031	0.688705338372	FBgn0027534	1191	FBgn0036314	6919
1822	3R	26825343	26826360	0.749549865723	26825847	0.635558072258	FBgn0051007	7668	FBgn0010808	53787
1823	2L	4406455	4408366	0.749244213104	4406818	0.588255882263	FBgn0031602	2535	FBgn0031597	24099
1824	X	20495395	20496328	0.748940467834	20495840	0.619518041611	FBgn0031128	8240	FBgn0003300	9277
1825	X	20186273	20187272	0.748756408691	20186820	0.662746233099	FBgn0031103	378	FBgn0027334	15307
1826	2R	5792762	5794813	0.748497962952	5794345	0.647597144632	FBgn0033504	13509	FBgn0033522	147180
1827	2R	1648875	1649698	0.748471736908	1648961	0.594241428375	FBgn0011958	592	FBgn0033067	40053
1828	2R	4338395	4339192	0.748455524445	4338537	0.61664779981	FBgn0050350	333	FBgn0033341	74648
1829	X	18493635	18494340	0.748403549194	18494258	0.587220573425	FBgn0030947	1832	FBgn0030945	7230
1830	3L	22240963	22241944	0.747869968414	22241389	0.655779391527	FBgn0027086	18886	FBgn0011771	19356
1831	3R	25457585	25458701	0.747564792633	25458211	0.739964569316	FBgn0039674	13455	FBgn0039678	39171
1832	2L	3605948	3607397	0.747480392456	3606874	0.642392907824	FBgn0002985	126	FBgn0002985	126
1833	3R	20457878	20458817	0.747041225433	20457964	0.706592750549	FBgn0046685	2154	FBgn0039212	6662
1834	3L	7423307	7424378	0.74676990509	7423848	0.66412743926	FBgn0053278	952	FBgn0014011	14722
1835	3R	25955153	25955826	0.746452331543	25955779	0.709674358368	FBgn0051025	938	FBgn0003479	74012
1836	X	13617999	13618919	0.74632692337	13618763	0.633443315824	FBgn0053174	1077	FBgn0030522	2313
1837	X	13871480	13872217	0.74630689621	13871622	0.660785154863	FBgn0053247	9780	FBgn0002873	210158
1838	3R	10430684	10431645	0.746144771576	10431147	0.60030695796	FBgn0038246	4224	FBgn0020299	12962
1839	2L	1694393	1695390	0.746063232422	1695014	0.59758534151	FBgn0011570	9890	FBgn0031357	15452
1840	2R	18880888	18882030	0.745943069458	18881486	0.639704648186	FBgn0034854	3126	FBgn0034849	16321
1841	X	2995416	2996401	0.745653152466	2995898	0.71967664361	FBgn0004647	4870	FBgn0004647	4870
1842	3L	1610882	1611613	0.745355129242	1611031	0.620040546764	FBgn0035246	878	FBgn0035248	18043
1843	3R	5636871	5637982	0.74502325058	5637429	0.675805118349	FBgn0037761	1078	FBgn0065050	33223
1844	2L	4901652	4902531	0.74471950531	4902002	0.614152133465	FBgn0031646	4759	FBgn0047314	4801
1845	2R	3315178	3316340	0.744466781616	3315728	0.695537388325	FBgn0033224	2484	FBgn0033210	127563
1846	2L	11438411	11439436	0.744139194489	11438905	0.667636275291	FBgn0004579	6698	FBgn0004579	6698
1847	3R	10151877	10152602	0.744108200073	10152025	0.683587169647	FBgn0038223	379	FBgn0038224	721
1848	3R	9456342	9457090	0.744068145752	9456979	0.661896038055	FBgn0038163	685	FBgn0053328	9211
1849	3R	21282205	21283021	0.74388217926	21282325	0.602899339464	FBgn0004509	16453	FBgn0039337	20400
1850	2R	5535256	5536178	0.743828773499	5535618	0.584202829997	FBgn0022382	2230	FBgn0033476	24813
1851	2L	829553	830353	0.743722915649	830002	0.615473302205	FBgn0010583	4038	FBgn0010583	4038
1852	2L	13290813	13291456	0.743388652802	13291235	0.574438095093	FBgn0051729	1229	FBgn0003935	46387
1853	X	1994538	1995218	0.743026733398	1994622	0.598886277941	FBgn0004861	1921	FBgn0025626	73330
1854	X	17755167	17755860	0.742842912674	17755742	0.633683156967	FBgn0030884	10342	FBgn0002777	34598
1855	3R	5114311	5115033	0.742348670959	5114985	0.740789201525	FBgn0037674	22231	FBgn0037671	28622
1856	3R	16722189	16722861	0.742190361023	16722746	0.665255719965	FBgn0038839	296	FBgn0038834	46475
1857	2R	20407378	20408107	0.742175579071	20407415	0.565372784932	FBgn0035078	853	FBgn0066084	4114
1858	3R	10412583	10413657	0.742104530334	10413092	0.595966219902	FBgn0020299	5093	FBgn0020299	5093
1859	3R	23358149	23358805	0.741836071014	23358686	0.603444004059	FBgn0039523	2651	FBgn0003330	149060
1860	X	15565962	15566897	0.741806030273	15566393	0.688624073477	FBgn0030675	274	FBgn0030675	274
1861	3L	646196	647020	0.741693496704	646831	0.585068424543	FBgn0035150	8938	FBgn0035149	9101
1862	X	20001741	20003336	0.741569519043	20002468	0.688084377962	FBgn0031093	1194	FBgn0031093	1194
1863	2R	2659478	2660417	0.741397857666	2659938	0.627435123219	FBgn0024294	427	FBgn0033156	130342
1864	2R	18854240	18855551	0.741326332092	18854939	0.664095990798	FBgn0046253	298	FBgn0046253	298
1865	3L	22096951	22097753	0.740907669067	22097670	0.6753926754	FBgn0037152	1598	FBgn0000100	87787
1866	2R	19681361	19682397	0.740883827209	19681931	0.689850234985	FBgn0034986	106	FBgn0034986	106
1867	2L	16656824	16657573	0.740584850311	16657208	0.589341608683	FBgn0032593	15387	FBgn0002652	18777
1868	2L	8838917	8839775	0.740579605103	8839373	0.672107517719	FBgn0029123	13748	FBgn0029123	13748
1869	2L	6459312	6460435	0.740444421768	6459900	0.797096411387	FBgn0031815	3794	FBgn0026571	20589
1870	3R	24546545	24547550	0.74037027359	24547058	0.651213365443	FBgn0039595	22797	FBgn0005642	90002
1871	3R	7859011	7860110	0.739989757538	7859525	0.60563174416	FBgn0037985	661	FBgn0037992	94394
1872	X	18658632	18659371	0.739985466003	18658683	0.566208415561	FBgn0052543	474	FBgn0030965	19753
1873	2R	17000729	17001377	0.739727973938	17001288	0.598071146011	FBgn0050282	1857	FBgn0010415	12538
1874	3L	21595102	21596401	0.739356517792	21595887	0.667112574858	FBgn0053292	3671	FBgn0028663	122184
1875	2R	18647066	18647709	0.739199638367	18647247	0.574641295842	FBgn0034826	937	FBgn0003062	64927
1876	3R	17331739	17333058	0.738975048065	17332594	0.682765990496	FBgn0004863	6617	FBgn0013984	73657
1877	X	14511407	14512299	0.738940238953	14511871	0.569193587584	FBgn0030575	1670	FBgn0015773	24103
1878	2L	4561029	4561975	0.738759040833	4561776	0.571728559641	FBgn0031613	16327	FBgn0031609	98339
1879	3R	9932997	9934384	0.738348484039	9933901	0.684998372022	FBgn0038202	364	FBgn0038196	72014
1880	X	18232735	18233431	0.73809337616	18232828	0.64416475296	FBgn0022355	10959	FBgn0004956	91066
1881	X	3967564	3968550	0.737533569336	3968110	0.597882048289	FBgn0026083	4455	FBgn0026080	5431
1882	3R	5175190	5176062	0.737518787384	5175591	0.578177511692	FBgn0053937	5626	FBgn0053937	5626
1883	2L	14319600	14320567	0.737399101257	14320010	0.617535310633	FBgn0028918	8419	FBgn0028529	35070
1884	3L	2662089	2662840	0.737159729004	2662240	0.603073318799	FBgn0035367	10979	FBgn0035357	46988
1885	3L	22307523	22308493	0.736884593964	22307766	0.592597416469	FBgn0004449	33962	FBgn0004449	33962
1886	3L	21758855	21759993	0.736777305603	21759289	0.63441214842	FBgn0037135	629	FBgn0037134	1983
1887	2R	20087724	20088861	0.736746311188	20088281	0.693594694138	FBgn0020521	591	FBgn0035031	17314
1888	3L	8627009	8628192	0.73645401001	8627464	0.609953668382	FBgn0035922	3993	FBgn0001168	22242
1889	X	1247511	1248136	0.736289978027	1247558	0.643526501126	FBgn0024985	2328	FBgn0028274	73475
1890	2R	2228528	2230118	0.735998630524	2229406	0.703547253328	FBgn0033096	214	FBgn0033094	20968
1891	3L	2082528	2083460	0.735490322113	2083376	0.594463443756	FBgn0003432	15773	FBgn0035315	97169
1892	2R	10486531	10487673	0.735470294952	10487150	0.612641783322	FBgn0033987	8973	FBgn0033987	8973
1893	2R	9071624	9072448	0.735346794128	9071736	0.609620180997	FBgn0033855	64	FBgn0033855	64
1894	X	2648306	2649307	0.735295534134	2648739	0.589155477636	FBgn0040384	2641	FBgn0024978	60398
1895	X	12432175	12432822	0.735174179077	12432738	0.644332885742	FBgn0052654	1448	FBgn0015024	54982
1896	2R	18997419	18998362	0.735059738159	18997907	0.592792034149	FBgn0034868	469	FBgn0034868	469
1897	X	13123809	13124439	0.734946250916	13123884	0.606122580442	FBgn0030466	1584	FBgn0004456	31457
1898	2R	9556090	9556627	0.734528541565	9556462	0.630192211696	FBgn0033893	11937	FBgn0033893	11937
1899	2L	1154319	1154979	0.734467506409	1154364	0.691415203942	FBgn0031310	3581	FBgn0031310	3581
1900	2R	8749815	8751049	0.734320640564	8750413	0.6131661359	FBgn0033814	536	FBgn0043010	12047
1901	3R	12557085	12557769	0.734010696411	12557717	0.627158164978	FBgn0003944	2631	FBgn0063261	19394
1902	3R	9614149	9615088	0.733227729797	9614422	0.56522744894	FBgn0038185	2279	FBgn0053327	24419
1903	X	17687719	17688406	0.733170509338	17688337	0.687087726593	FBgn0052557	1723	FBgn0030878	6528
1904	3R	6180558	6181630	0.73303604126	6181072	0.658450940076	FBgn0015396	5166	FBgn0015396	5166
1905	X	4043841	4044511	0.732949733734	4044435	0.653742154439	FBgn0000635	6892	FBgn0026080	81756
1906	2L	14024065	14024932	0.732717037201	14024528	0.587482388814	FBgn0051840	281	FBgn0028519	2482
1907	3R	18515204	18516109	0.732507705688	18515727	0.592705607414	FBgn0039003	328	FBgn0039002	3101
1908	2L	17606534	17607385	0.732402801514	17606985	0.617434561253	FBgn0032654	15289	FBgn0032646	109947
1909	3R	12704068	12704851	0.732401132584	12704772	0.655083179474	FBgn0015350	678	FBgn0082171	22735
1910	X	11091986	11092698	0.732336044312	11092647	0.633728802204	FBgn0030282	38	FBgn0003411	74917
1911	2R	17792244	17792940	0.732309341431	17792292	0.754631890191	FBgn0034717	8749	FBgn0013272	32952
1912	X	10953527	10954612	0.73223733902	10953932	0.658560276031	FBgn0015245	241	FBgn0028686	16474
1913	X	9524373	9525343	0.732135772705	9525176	0.626229667664	FBgn0015624	2921	FBgn0015624	2921
1914	3L	17999184	18000112	0.731736660004	17999756	0.59543299675	FBgn0052192	5820	FBgn0020300	104907
1915	X	4764621	4765856	0.731687545776	4765163	0.739802500781	FBgn0029737	1196	FBgn0029738	16224
1916	2L	5763680	5764326	0.731640338898	5764276	0.623653411865	FBgn0031737	1865	FBgn0031739	37693
1917	X	10312628	10313878	0.731376171112	10313199	0.687341660261	FBgn0030205	5604	FBgn0083167	7234
1918	3R	5846325	5847244	0.731331348419	5846762	0.582452092852	FBgn0051407	2568	FBgn0027524	22218
1919	2R	17629154	17630233	0.730591773987	17629801	0.567083246568	FBgn0002715	118	FBgn0067102	46177
1920	3R	14077507	14078353	0.730563640594	14077703	0.593565207261	FBgn0038590	747	FBgn0020238	9450
1921	X	19492270	19493106	0.730307817459	19492981	0.571088027954	FBgn0031053	2478	FBgn0031047	20164
1922	2R	2704882	2705922	0.730226516724	2705346	0.585498837864	FBgn0050384	10536	FBgn0033156	84934
1923	2L	6071105	6072295	0.730129718781	6071608	0.686047375202	FBgn0028419	619	FBgn0031769	20779
1924	2R	7480765	7481582	0.730102062225	7480896	0.573571300507	FBgn0033669	3854	FBgn0033669	3854
1925	3R	22082527	22083782	0.730095863342	22083173	0.734075153575	FBgn0000064	4140	FBgn0039406	198188
1926	3R	15879029	15880147	0.730023860931	15879513	0.589622914791	FBgn0040571	2302	FBgn0038769	17736
1927	3L	14921296	14922224	0.729996681213	14921739	0.592283305	FBgn0040487	10368	FBgn0040487	10368
1928	X	785984	787145	0.729496955872	786450	0.635798790876	FBgn0040345	1224	FBgn0040345	1224
1929	3R	25092299	25093052	0.72935962677	25092431	0.615244952115	FBgn0003525	10929	FBgn0003525	10929
1930	3L	2088716	2089919	0.729165077209	2089453	0.673497706652	FBgn0003432	9696	FBgn0035315	91092
1931	3L	14150231	14150904	0.728901386261	14150290	0.723519325256	FBgn0036414	4617	FBgn0013718	5846
1932	2R	4899682	4900530	0.728530406952	4900078	0.576403754098	FBgn0010549	2642	FBgn0028473	10485
1933	2L	18350194	18350981	0.728385448456	18350829	0.58564749631	FBgn0011559	4126	FBgn0004413	88337
1934	3L	12251367	12252180	0.728199958801	12251748	0.607531239005	FBgn0036273	108	FBgn0052100	10249
1935	3R	24717108	24718124	0.728170394897	24717537	0.605138599873	FBgn0053203	2814	FBgn0053553	3736
1936	2R	2124108	2125014	0.727836847305	2124576	0.70265775919	FBgn0040673	250	FBgn0040673	250
1937	3L	20942373	20943152	0.727727890015	20943063	0.715750217438	FBgn0037042	17506	FBgn0003415	18202
1938	3L	19777432	19778439	0.727618217468	19777948	0.647096125285	FBgn0020389	1192	FBgn0014037	65278
1939	X	2573827	2574764	0.727049350739	2574393	0.585199804867	FBgn0024973	2088	FBgn0024978	13948
1940	X	14676640	14677193	0.727014541626	14676751	0.648266792297	FBgn0030586	2026	FBgn0052590	3779
1941	2R	19052831	19053877	0.726996421814	19053461	0.621461570263	FBgn0050185	1820	FBgn0050185	1820
1942	2R	18268715	18269508	0.72665309906	18269333	0.641100016507	FBgn0034775	1147	FBgn0011211	37303
1943	3R	6684628	6685976	0.726580142975	6685227	0.769105518565	FBgn0037845	298	FBgn0037844	2714
1944	X	15538635	15539447	0.726092338562	15538687	0.643349528313	FBgn0030671	625	FBgn0030671	625
1945	3R	12717648	12718660	0.725998878479	12718207	0.645421925713	FBgn0015350	12757	FBgn0082171	36170
1946	3L	22484174	22485422	0.725803375244	22484761	0.630782548119	FBgn0037170	694	FBgn0004449	143033
1947	3R	3335392	3336294	0.725640773773	3335622	0.591973917825	FBgn0015576	5769	FBgn0003885	20755
1948	3R	2316425	2317203	0.725190639496	2317148	0.590961456299	FBgn0011919	4685	FBgn0037446	34272
1949	X	2156242	2157591	0.72503900528	2156684	0.684776037931	FBgn0023526	7782	FBgn0023526	7782
1950	2R	4645150	4646540	0.724911212921	4645872	0.651283890009	FBgn0033382	1520	FBgn0033380	19796
1951	3R	12591222	12592366	0.724683761597	12591710	0.688331667582	FBgn0020556	7201	FBgn0020556	7201
1952	2L	13004784	13005440	0.724634170532	13005159	0.551500415802	FBgn0021796	373	FBgn0028965	16148
1953	2R	14202259	14203921	0.724221229553	14203090	0.649943319956	FBgn0034376	389	FBgn0023214	14695
1954	3R	22094098	22094829	0.723929405212	22094184	0.6211353302	FBgn0039420	5800	FBgn0039406	209199
1955	3R	4850178	4851181	0.723516464233	4850617	0.641104340553	FBgn0015014	4878	FBgn0015014	4878
1956	3L	20234969	20235722	0.723408699036	20235090	0.638192350214	FBgn0052226	853	FBgn0003124	8756
1957	2R	4092865	4094101	0.723362922668	4093556	0.620842765359	FBgn0033306	547	FBgn0022027	43708
1958	3R	9497666	9498332	0.723230361938	9497738	0.653855930675	FBgn0038165	85	FBgn0004587	10716
1959	X	1855222	1857483	0.722969055176	1856599	0.656686007977	FBgn0023546	2856	FBgn0003964	40840
1960	X	18674510	18675295	0.722770690918	18674631	0.570589108901	FBgn0030965	3805	FBgn0030965	3805
1961	X	5456817	5457392	0.722754955292	5457282	0.624461174011	FBgn0029776	3715	FBgn0029783	53924
1962	3R	18492437	18493169	0.722700119019	18492573	0.692564617504	FBgn0038999	2102	FBgn0039000	7318
1963	2L	1175660	1176349	0.722547531128	1176275	0.653479194641	FBgn0031319	1431	FBgn0031310	25492
1964	2L	9240025	9240666	0.72247505188	9240622	0.683215081692	FBgn0051885	4028	FBgn0032105	12494
1965	X	1316631	1317346	0.722352027893	1317301	0.828521728516	FBgn0027794	78	FBgn0028274	3732
1966	2R	16869766	16870718	0.722265720367	16870295	0.62842873966	FBgn0000395	4228	FBgn0000395	4228
1967	3R	44737	46056	0.722005844116	45404	0.685091733932	FBgn0051516	448	FBgn0037220	12673
1968	3L	296552	297380	0.72172498703	296599	0.715083969964	FBgn0004373	6813	FBgn0004373	6813
1969	4	1168925	1169788	0.721715927124	1169683	0.66481737657	FBgn0039925	1967	FBgn0011642	88517
1970	X	14054864	14055620	0.721575737	14055565	0.64160935084	FBgn0030551	4256	FBgn0002873	26215
1971	X	10450032	10450810	0.721535205841	10450093	0.714091618856	FBgn0030218	2161	FBgn0052680	111138
1972	X	8257826	8258618	0.720937728882	8258255	0.614431493423	FBgn0052711	2924	FBgn0052711	2924
1973	3L	8064391	8065241	0.720840454102	8064542	0.604384422302	FBgn0035833	1198	FBgn0035838	30906
1974	3L	14976529	14977177	0.720646858215	14976845	0.558065921068	FBgn0036463	2444	FBgn0023174	11630
1975	3R	16386417	16387544	0.720438957214	16386967	0.616779327393	FBgn0038803	385	FBgn0040575	1134
1976	2L	21620412	21621466	0.720410346985	21620920	0.663132429123	FBgn0023416	728	FBgn0022893	3399
1977	3R	17024529	17025201	0.720286369324	17024608	0.633249521255	FBgn0038868	16186	FBgn0038870	20193
1978	3L	8073643	8074305	0.720065593719	8073837	0.567933522738	FBgn0035835	3343	FBgn0035838	21611
1979	X	9006544	9007622	0.719972133636	9006758	0.615026840797	FBgn0030096	504	FBgn0040931	1552
1980	2L	12351695	12352510	0.719930171967	12352014	0.612635326385	FBgn0032424	4427	FBgn0032431	78879
1981	2L	4495284	4496092	0.719697475433	4495328	0.602605819702	FBgn0011603	18304	FBgn0031609	31891
1982	X	10598361	10599118	0.719612121582	10598549	0.662605505723	FBgn0030230	4335	FBgn0052672	15004
1983	3R	20137731	20138811	0.719520568848	20138267	0.614472894108	FBgn0028471	5875	FBgn0028471	5875
1984	X	10694076	10694944	0.719022750854	10694432	0.621956516715	FBgn0030240	452	FBgn0030239	1714
1985	3L	5112887	5113525	0.71861743927	5113134	0.555152484349	FBgn0035590	167	FBgn0035602	227298
1986	2R	4426249	4427993	0.718445777893	4426698	0.605493349188	FBgn0002552	357	FBgn0033342	7884
1987	3R	3548122	3548758	0.718391418457	3548710	0.6588690016	FBgn0037512	571	FBgn0003885	192333
1988	3R	228631	229693	0.71802520752	229275	0.615549452165	FBgn0037245	504	FBgn0037249	30377
1989	X	19728480	19729286	0.71785736084	19729123	0.630194282532	FBgn0000076	5126	FBgn0031079	43135
1990	2R	20308048	20308961	0.717586517334	20308420	0.56848013401	FBgn0035069	2022	FBgn0050423	75016
1991	3R	17004279	17005221	0.717539310455	17004851	0.553263962269	FBgn0038867	11001	FBgn0038870	39950
1992	X	15403259	15403941	0.716804504395	15403530	0.581994628906	FBgn0030653	600	FBgn0030659	13279
1993	3L	14321742	14322660	0.716302871704	14322604	0.620693047841	FBgn0036421	12298	FBgn0003459	52578
1994	3R	14179051	14181191	0.716282844543	14180499	0.611969979604	FBgn0038606	750	FBgn0038609	11879
1995	3L	7429450	7430190	0.716273784637	7429499	0.634455574883	FBgn0035785	477	FBgn0014011	20373
1996	3R	2643478	2644572	0.71621799469	2643953	0.594015836716	FBgn0051485	1107	FBgn0046833	8657
1997	3R	25382686	25383696	0.716100692749	25383200	0.660470883052	FBgn0000492	1091	FBgn0040623	66384
1998	2L	3169779	3170643	0.716086387634	3170021	0.594098397664	FBgn0011985	439	FBgn0031511	2688
1999	X	12291419	12292091	0.715930938721	12291578	0.587619824843	FBgn0030390	119	FBgn0015024	196142
[truncated: 801 more rows]
