# Supplementary material for: Developmental roles of 21 Drosophila transcription factors are determined by quantitative differences in binding to an overlapping set of thousands of genomic regions
Source: Genome Biol. 2009 Jul 23;10(7):R80. doi: 10.1186/gb-2009-10-7-r80 (PMC2728534; doi:10.1186/gb-2009-10-7-r80)
Supplement: Additional data file 6 — Genomic coordinates of regions bound by each factor for the 1% FDR data set, locations and scores of peak windows, and the closest gene and closest transcribed gene for each peak. [file gb-2009-10-7-r80-S6.zip › Additional Data File 3 1% FDR bound regions/twi_1_081506-sym-1_table.txt]

Interval	Chr	Bound_Region_Start	Bound_Region_Stop	Bound_Region_Score	Peak_start	Peak_score	Closest_gene	Closest_gene_dist	Closest_transcribed_gene	Closest_transcribed_gene_dist
1	2L	15472445	15484620	5.066740989685	15482338	4.706767951741	FBgn0020371	1641	FBgn0003448	8140
2	X	439157	451108	4.568598270416	449653	4.243918699377	FBgn0003986	1790	FBgn0003986	1790
3	X	7163307	7168287	4.435361862183	7165950	4.095966974894	FBgn0029943	3026	FBgn0024250	12773
4	3L	1444073	1448340	4.377258777618	1445592	4.13201379776	FBgn0004635	1732	FBgn0004635	1732
5	X	15479539	15482300	4.373597145081	15481077	4.300381958485	FBgn0030663	2849	FBgn0003463	20600
6	2L	20472549	20476872	4.357594490051	20473909	4.180272638798	FBgn0046834	1180	FBgn0046834	1180
7	2R	16554479	16557594	4.296790122986	16556121	3.766394615173	FBgn0003391	8620	FBgn0003391	8620
8	2R	9074805	9088240	4.213128566742	9085779	4.162700092091	FBgn0033857	4357	FBgn0033856	11327
9	2L	19150346	19155408	4.177241802216	19150915	3.966111519757	FBgn0010300	21180	FBgn0032762	21560
10	3R	15174710	15179373	4.168733596802	15176242	3.920535311979	FBgn0038697	24229	FBgn0000463	24307
11	3R	4858366	4866488	4.113018035889	4863614	3.611302740434	FBgn0002932	1575	FBgn0002932	1575
12	3R	25129555	25136205	4.105248451233	25134678	3.649513032701	FBgn0015622	10688	FBgn0003525	53176
13	2L	88528	92900	4.090495586395	90240	3.826866570641	FBgn0002931	2858	FBgn0002931	2858
14	2R	2083969	2090754	4.058420658112	2085496	3.817324189579	FBgn0033076	27295	FBgn0041145	36822
15	2L	5869602	5872719	4.048583984375	5871202	3.82372934678	FBgn0031745	8279	FBgn0031740	68947
16	2L	9987038	9990879	4.048296928406	9988419	3.691564335543	FBgn0040965	3762	FBgn0040965	3762
17	3L	721894	730084	4.038353919983	723593	3.685078978539	FBgn0035160	941	FBgn0000575	9345
18	3L	20332152	20341443	4.033563613892	20336733	3.58191947376	FBgn0028978	1284	FBgn0028978	1284
19	2L	9452488	9456194	4.019063472748	9454532	3.612413853407	FBgn0053723	13792	FBgn0002973	17019
20	3L	21075709	21081321	4.009922981262	21080000	3.539334858165	FBgn0037051	10118	FBgn0037051	10118
21	2R	17913817	17917267	3.992786884308	17916140	3.660362780094	FBgn0053200	93	FBgn0053200	93
22	2L	4888412	4894122	3.989206790924	4889540	3.30629269282	FBgn0031644	455	FBgn0031645	2575
23	2R	6912727	6917799	3.977728843689	6916531	3.766343295574	FBgn0050506	783	FBgn0082585	3194
24	3L	14114152	14121397	3.97759437561	14119100	3.605252041536	FBgn0042630	22517	FBgn0000411	24779
25	3R	8894527	8899279	3.921152114868	8896087	3.721930167254	FBgn0004666	12606	FBgn0003308	37828
26	X	13513027	13514747	3.908935546875	13514193	3.475652122498	FBgn0030510	140	FBgn0030510	140
27	2L	1516176	1519562	3.853823661804	1518096	3.487576723099	FBgn0001174	88	FBgn0001174	88
28	3R	24683509	24688168	3.830730438232	24685191	3.30420589447	FBgn0028373	276	FBgn0028373	276
29	2L	18647147	18649965	3.821129798889	18648685	3.518542850719	FBgn0032693	228	FBgn0032693	228
30	2L	17742508	17746029	3.81969499588	17744961	3.403356888715	FBgn0015609	9511	FBgn0032646	247923
31	3R	13873229	13877451	3.81788444519	13875948	3.634315659018	FBgn0010389	2758	FBgn0010389	2758
32	2R	2890197	2894330	3.790758132935	2892505	3.469196885824	FBgn0033159	1177	FBgn0033159	1177
33	2R	18693965	18699070	3.789782524109	18695530	3.388830423355	FBgn0034833	3522	FBgn0003062	113210
34	2L	4365791	4375785	3.777094841003	4370334	3.48078611162	FBgn0026319	1656	FBgn0026319	1656
35	X	18516219	18520896	3.765707969666	18519136	3.492218522465	FBgn0004959	570	FBgn0004959	570
36	2R	11304098	11307065	3.752759933472	11305636	3.61318564415	FBgn0050321	2551	FBgn0050089	63375
37	3L	10498512	10500904	3.709038734436	10499675	3.2739907433	FBgn0052062	9723	FBgn0000629	112402
38	2R	17051245	17054969	3.706877708435	17053198	3.574292351218	FBgn0050283	5043	FBgn0010415	64448
39	X	3016829	3020742	3.696905136108	3019086	3.138900279999	FBgn0028746	10192	FBgn0028746	10192
40	2R	19145228	19149406	3.684620380402	19146902	3.112825900316	FBgn0004795	6690	FBgn0016762	54696
41	3R	17866981	17873835	3.679853916168	17870635	3.160115802989	FBgn0017397	2721	FBgn0017397	2721
42	2R	19150478	19154859	3.673067092896	19153296	3.406445952023	FBgn0034886	11880	FBgn0016762	48302
43	3L	14939709	14943758	3.670060873032	14941228	3.289929807186	FBgn0040296	1328	FBgn0040296	1328
44	2L	4280140	4285066	3.662208557129	4282154	3.522487401962	FBgn0010473	997	FBgn0003941	54512
45	2R	8294865	8297575	3.662191390991	8296011	3.528323173523	FBgn0003326	440	FBgn0003326	440
46	X	22166582	22169366	3.632563591003	22168555	3.483535009272	FBgn0000719	109972	FBgn0031186	510570
47	2L	9144140	9147531	3.630671024323	9145857	3.341174542904	FBgn0051887	16014	FBgn0051887	16014
48	2L	13224097	13230763	3.618276119232	13225559	3.361624829909	FBgn0032489	353	FBgn0032489	353
49	3L	13318944	13322746	3.617828369141	13321525	3.278464466333	FBgn0036348	1648	FBgn0036349	31007
50	3L	12650053	12652914	3.612152576447	12651682	3.161778539419	FBgn0014343	16013	FBgn0036306	77022
51	2R	1444065	1447228	3.608170509338	1445814	3.087033776676	FBgn0033046	13569	FBgn0033059	137951
52	2R	7308953	7312955	3.59875869751	7310307	3.23989573647	FBgn0033652	4031	FBgn0033652	4031
53	3R	7596619	7607167	3.590057373047	7602333	3.285648286343	FBgn0011471	2493	FBgn0011471	2493
54	3R	1495123	1500330	3.581706523895	1497860	3.274543344975	FBgn0037363	2425	FBgn0037363	2425
55	3L	18996631	19000189	3.577347278595	18998962	3.142632842064	FBgn0002945	11628	FBgn0002945	11628
56	X	7141185	7143683	3.569380760193	7142483	3.285422717824	FBgn0025549	5943	FBgn0025549	5943
57	3R	26579162	26584486	3.568952560425	26580747	3.037056744099	FBgn0039801	8737	FBgn0003720	97290
58	3L	7491695	7494685	3.56539106369	7493173	3.24783380215	FBgn0052372	262	FBgn0014011	84047
59	X	14860446	14864734	3.561771869659	14862293	3.041485281552	FBgn0052594	3922	FBgn0030605	35556
60	3R	11472037	11477034	3.554990291595	11475637	3.416306804208	FBgn0053207	16271	FBgn0053207	16271
61	3R	2928000	2932638	3.528619289398	2931389	3.136467148276	FBgn0040670	11543	FBgn0003884	19129
62	3R	934373	936698	3.524935722351	935658	3.3916862607	FBgn0037293	18152	FBgn0010313	23250
63	3L	16737216	16742079	3.513572692871	16738510	3.012081174289	FBgn0036660	6464	FBgn0036660	6464
64	3R	19553745	19556843	3.491335868835	19554802	3.100219165578	FBgn0065098	1210	FBgn0028691	4382
65	2R	9943209	9949249	3.487416267395	9945981	3.231248378754	FBgn0013725	1217	FBgn0013725	1217
66	2R	19079401	19083700	3.478229522705	19081204	3.289327812195	FBgn0015903	8707	FBgn0015903	8707
67	2R	8702928	8713263	3.473335266113	8711023	3.258386433125	FBgn0053182	3160	FBgn0028991	5042
68	X	6830583	6835269	3.465636253357	6834190	3.024314515731	FBgn0029927	2464	FBgn0029927	2464
69	3L	11210150	11213229	3.459655761719	11212223	2.879574537277	FBgn0036150	2338	FBgn0041094	14033
70	3L	3391239	3395738	3.452948570251	3393547	3.370353253682	FBgn0014388	14920	FBgn0027616	35849
71	3L	4526179	4530715	3.448435783386	4527628	3.221421569586	FBgn0035558	4652	FBgn0015805	79936
72	3R	14811138	14818349	3.442641735077	14813496	3.160344759623	FBgn0026239	3749	FBgn0026239	3749
73	3L	20999401	21002637	3.441825866699	21000692	3.313319325447	FBgn0053285	22151	FBgn0037044	38956
74	2R	9059756	9064146	3.439666748047	9061853	2.91105261971	FBgn0033853	1042	FBgn0014877	8136
75	3R	22706901	22709938	3.438835144043	22708712	2.912392616272	FBgn0004359	1256	FBgn0002838	7034
76	X	17652649	17654911	3.437704086304	17653788	3.066732592053	FBgn0030868	236	FBgn0030870	10989
77	2R	5995621	6000546	3.43616771698	5998432	3.250850060407	FBgn0033529	6459	FBgn0033529	6459
78	X	1989751	1995965	3.435134887695	1993344	3.350371297201	FBgn0004861	643	FBgn0025626	72052
79	3L	22332920	22338574	3.431755065918	22336807	3.147142017589	FBgn0004449	4921	FBgn0004449	4921
80	3L	2862406	2867475	3.430740356445	2865312	3.136890138899	FBgn0035378	10070	FBgn0035370	114784
81	3R	10538833	10545596	3.427580833435	10543144	3.079410403967	FBgn0053967	6834	FBgn0051314	20087
82	3L	15981117	15984648	3.427478790283	15983021	2.988400777181	FBgn0044028	5718	FBgn0044028	5718
83	3L	12539042	12541729	3.411340236664	12540295	3.23276076998	FBgn0036302	6174	FBgn0004926	39611
84	X	19605105	19610511	3.411220550537	19609120	3.152786228392	FBgn0031071	7745	FBgn0031071	7745
85	2R	15586754	15590277	3.406643390656	15587489	3.151366037481	FBgn0004364	38885	FBgn0004364	38885
86	2L	2749198	2756737	3.406057357788	2750621	3.053696844313	FBgn0003075	2099	FBgn0003075	2099
87	3R	4630630	4636941	3.403192043304	4634076	3.034146168653	FBgn0037635	1457	FBgn0037633	2724
88	3R	10411433	10414091	3.399565219879	10412913	3.135090687696	FBgn0020299	5272	FBgn0020299	5272
89	2L	1408764	1412740	3.39311504364	1410990	3.092159181833	FBgn0002543	9459	FBgn0002543	9459
90	2L	14260482	14263687	3.389051437378	14262065	3.091000500847	FBgn0004002	1457	FBgn0028529	93015
91	2L	19332662	19338401	3.388806819916	19334201	3.338859409094	FBgn0024245	24952	FBgn0024245	24952
92	2L	20467764	20470900	3.386557579041	20468946	2.946820437908	FBgn0046834	6143	FBgn0046834	6143
93	3L	3828397	3830632	3.386279582977	3829547	3.046558941112	FBgn0013751	138	FBgn0035464	34746
94	2L	19697981	19699516	3.384272575378	19699390	3.302055532282	FBgn0005590	2426	FBgn0005590	2426
95	2R	18555997	18559783	3.383549690247	18557574	3.19924769682	FBgn0003900	3866	FBgn0003900	3866
96	2L	14439050	14449799	3.383141517639	14445885	3.296154171228	FBgn0028844	4931	FBgn0005771	44977
97	2R	13813672	13816749	3.382730960846	13814819	3.289990845849	FBgn0034326	498	FBgn0034326	498
98	3R	4665349	4669428	3.382429122925	4667487	3.148399353027	FBgn0037638	17355	FBgn0011966	20115
99	2R	14656473	14660144	3.379901409149	14658954	3.122762736152	FBgn0034418	50	FBgn0000578	2456
100	2L	16275013	16276222	3.376536846161	16276174	2.928678406609	FBgn0001994	7483	FBgn0001994	7483
101	2L	4362703	4365347	3.369374752045	4363814	3.141391485929	FBgn0026319	8176	FBgn0026319	8176
102	3L	17519921	17523392	3.358938694	17521171	3.079474393059	FBgn0025455	1876	FBgn0025455	1876
103	2R	7146876	7156452	3.351582527161	7152185	3.204434871674	FBgn0033638	3708	FBgn0033638	3708
104	X	1978175	1982359	3.349657058716	1979677	2.91000576814	FBgn0004860	1797	FBgn0025626	58385
105	3R	19123750	19127939	3.348072052002	19126323	2.97704654932	FBgn0039071	10412	FBgn0039067	42544
106	X	6881079	6887400	3.337404251099	6882432	3.011772092183	FBgn0029931	3412	FBgn0029931	3412
107	2R	19781887	19785712	3.332893848419	19783736	2.930179708144	FBgn0005636	399	FBgn0034987	87779
108	3L	15674410	15681026	3.328956127167	15677393	3.033582462984	FBgn0041160	12285	FBgn0041160	12285
109	3R	7203192	7204990	3.324973583221	7204455	3.242956049302	FBgn0004595	5945	FBgn0026064	28088
110	3L	2562220	2567614	3.320052146912	2566457	2.883392165689	FBgn0010909	3615	FBgn0024939	4525
111	2R	18308940	18313102	3.313842773438	18310193	3.147482275963	FBgn0011211	3557	FBgn0011211	3557
112	3L	2420416	2423894	3.309250354767	2422246	3.081699848175	FBgn0052306	24716	FBgn0053231	26442
113	3L	15949281	15952885	3.29785823822	15951617	3.118985063889	FBgn0012066	1453	FBgn0012066	1453
114	2R	18193882	18200663	3.291502952576	18198425	2.98533642292	FBgn0020257	1870	FBgn0020257	1870
115	2R	19493898	19496848	3.290784358978	19495586	2.981553806978	FBgn0019948	481	FBgn0034948	10708
116	X	3713456	3715602	3.288990020752	3714643	2.953869987937	FBgn0015565	1080	FBgn0019661	6719
117	2L	17733876	17737809	3.288561820984	17736663	2.976713312997	FBgn0015609	1213	FBgn0032646	239625
118	3L	16371854	16378303	3.287848949432	16373258	3.013228809132	FBgn0014163	3840	FBgn0014163	3840
119	X	16607415	16610093	3.284068584442	16608844	3.021523147821	FBgn0001250	8527	FBgn0030786	9047
120	2L	6372135	6376751	3.282917022705	6373382	2.933126032352	FBgn0043854	967	FBgn0043854	967
121	2R	14313640	14318704	3.281947612762	14317306	2.985105454922	FBgn0010651	1284	FBgn0010651	1284
122	2L	3604784	3619000	3.281171798706	3609042	3.022799670696	FBgn0002985	2294	FBgn0002985	2294
123	3R	15163967	15173492	3.269583702087	15167705	2.854373574257	FBgn0000463	15770	FBgn0000463	15770
124	2L	13596056	13598628	3.255962848663	13597534	3.217694431543	FBgn0028513	348	FBgn0028546	43737
125	3L	4674780	4679044	3.254291534424	4677535	2.918869299047	FBgn0042199	991	FBgn0042199	991
126	2R	3470039	3475387	3.247991085052	3473528	3.124951811398	FBgn0026361	207	FBgn0026361	207
127	3R	4113630	4116180	3.246692657471	4114736	3.082378864288	FBgn0037562	1075	FBgn0037568	16244
128	3L	21412663	21416909	3.243570327759	21414305	2.990295219421	FBgn0014143	3908	FBgn0014143	3908
129	3R	10393509	10397787	3.240261077881	10396492	3.00314095815	FBgn0004629	1129	FBgn0004629	1129
130	2R	6092198	6096969	3.236456871033	6093467	3.106691392263	FBgn0004399	23750	FBgn0004399	23750
131	X	4055441	4058150	3.235029220581	4056528	3.004679203033	FBgn0000635	5201	FBgn0026080	93849
132	2L	9148411	9152291	3.234752655029	9150956	2.863775141099	FBgn0032100	13279	FBgn0051887	21113
133	3L	5964628	5969403	3.230600357056	5967778	3.012355972739	FBgn0052406	3383	FBgn0035656	17826
134	3L	8479709	8481916	3.228422164917	8480862	2.895622551441	FBgn0035900	2832	FBgn0035900	2832
135	3R	19168244	19174413	3.227575302124	19169626	2.825252701254	FBgn0003118	2258	FBgn0002622	14899
136	3L	15481351	15483851	3.224014282227	15482227	2.973514318466	FBgn0036503	58	FBgn0036503	58
137	2R	5470026	5473594	3.220937728882	5472277	2.714367417728	FBgn0033467	789	FBgn0033467	789
138	2L	16313612	16317448	3.218305587769	16315806	2.836082428694	FBgn0000250	6224	FBgn0000250	6224
139	3R	2911865	2916323	3.217361450195	2915244	2.926865768433	FBgn0003884	2984	FBgn0003884	2984
140	3L	20561964	20564790	3.215635299683	20563482	3.008823058184	FBgn0037014	7589	FBgn0001320	65722
141	2R	15173582	15178255	3.214614868164	15176801	2.544154458576	FBgn0067695	207	FBgn0067695	207
142	3R	6451266	6454373	3.209193706512	6452645	2.904602825642	FBgn0001235	11741	FBgn0001235	11741
143	3L	15226351	15228913	3.208490371704	15227734	2.910177651574	FBgn0029114	26834	FBgn0029114	26834
144	2R	6044473	6055127	3.207374572754	6047804	2.998125076294	FBgn0005630	7271	FBgn0004399	21913
145	2L	8208053	8211273	3.205408573151	8209462	2.643167944515	FBgn0003607	1671	FBgn0003607	1671
146	2R	5442371	5450703	3.203798294067	5443780	2.987273661296	FBgn0033465	21074	FBgn0033466	27582
147	3R	8470894	8476300	3.20200920105	8475030	2.954803572761	FBgn0038071	1248	FBgn0038071	1248
148	2R	16112617	16120355	3.201017379761	16115740	3.147502001594	FBgn0050153	4028	FBgn0046816	5204
149	2R	12298634	12301466	3.195827484131	12299896	3.048262680278	FBgn0034158	1342	FBgn0025832	70305
150	2R	9069831	9074344	3.19456243515	9071636	2.881461704479	FBgn0033855	164	FBgn0033855	164
151	2R	10477907	10480339	3.194111347198	10479009	2.825927704573	FBgn0033987	832	FBgn0033987	832
152	2R	16607936	16610676	3.189771175385	16609475	2.962527723873	FBgn0015721	37	FBgn0011824	4590
153	2R	2025189	2029855	3.189273357391	2026515	2.777055459864	FBgn0010347	12443	FBgn0041145	95803
154	3L	7882174	7886851	3.188611984253	7884438	2.857546742757	FBgn0003041	1460	FBgn0003041	1460
155	2L	14264207	14266559	3.187724113464	14265285	2.829718561733	FBgn0004002	1763	FBgn0028529	89795
156	2L	17216536	17219543	3.181602954865	17218422	2.883085924036	FBgn0051745	23057	FBgn0032633	161654
157	3L	10303589	10306755	3.178354263306	10304785	2.971660703421	FBgn0067716	10992	FBgn0000629	307292
158	2R	12972026	12977867	3.175952911377	12973379	2.971178650856	FBgn0028953	835	FBgn0028953	835
159	2R	11624683	11626979	3.175890445709	11625887	3.052436947823	FBgn0034075	539	FBgn0034073	8421
160	2L	19317740	19321443	3.174546718597	19318905	3.043032029096	FBgn0032769	22670	FBgn0024245	40248
161	3R	15755591	15759094	3.152965545654	15756935	2.960301988265	FBgn0038753	2618	FBgn0021776	3907
162	3R	2856783	2864285	3.151209354401	2863428	2.777876629549	FBgn0024289	14629	FBgn0010774	42698
163	3R	27017674	27020215	3.149942398071	27018865	2.935542471269	FBgn0004389	81	FBgn0004389	81
164	2L	15486522	15489716	3.147530078888	15488233	2.841957509518	FBgn0002524	6806	FBgn0003448	14035
165	3R	6421504	6430940	3.145390510559	6425902	2.734369367361	FBgn0001235	38484	FBgn0001235	38484
166	3R	9117902	9121375	3.137774944305	9119257	2.921903189491	FBgn0038134	337	FBgn0038134	337
167	2L	14020174	14028899	3.132810592651	14026493	3.012639284134	FBgn0028519	517	FBgn0028519	517
168	2L	8381415	8388543	3.132561206818	8387298	2.792296970592	FBgn0041717	2426	FBgn0032036	2831
169	3R	11744657	11748908	3.12645149231	11747707	2.811409894158	FBgn0038385	1072	FBgn0038385	1072
170	3R	12293359	12295939	3.125285148621	12294414	2.993195028866	FBgn0038434	936	FBgn0038434	936
171	3R	18966616	18969028	3.122239589691	18967826	2.930223107338	FBgn0004644	55	FBgn0051457	14120
172	3L	9826812	9831577	3.120762825012	9829960	2.775872090284	FBgn0004390	734	FBgn0015618	17363
173	3R	850642	852730	3.115347862244	851955	2.960218079885	FBgn0037292	37481	FBgn0010313	60453
174	X	4615907	4619169	3.112907409668	4617062	2.849238311543	FBgn0025679	308	FBgn0022768	84954
175	2L	7041627	7046795	3.112596511841	7043465	2.70105490965	FBgn0051630	998	FBgn0051630	998
176	2R	15549273	15551797	3.108795642853	15550346	3.032981507918	FBgn0034480	30496	FBgn0004364	76028
177	3L	17614400	17619804	3.108023643494	17615507	2.915019259733	FBgn0052179	4028	FBgn0052179	4028
178	2R	6711295	6716741	3.101102828979	6715611	2.70117726922	FBgn0033582	19509	FBgn0033590	36979
179	3L	16439852	16443487	3.089542388916	16440878	2.856909106759	FBgn0004569	8082	FBgn0014163	63780
180	2R	11404778	11407766	3.083912372589	11406110	2.656473271987	FBgn0003425	393	FBgn0003425	393
181	2R	8852088	8855216	3.080261230469	8853646	2.938704013824	FBgn0067725	8259	FBgn0011882	93245
182	3L	2850259	2853544	3.079177856445	2852349	2.848706301521	FBgn0035378	2893	FBgn0035370	101821
183	3R	2586097	2589805	3.076675891876	2587927	2.694689661264	FBgn0000071	388	FBgn0000071	388
184	3L	1148861	1152500	3.070108890533	1151009	2.619345635176	FBgn0025525	9797	FBgn0035194	80197
185	3R	8860618	8863209	3.062665700912	8861992	2.857045650482	FBgn0038113	2143	FBgn0003308	3733
186	3R	20995902	21001261	3.049220561981	20999003	2.751679813161	FBgn0039285	620	FBgn0039286	11732
187	3L	890992	893567	3.047867298126	892114	2.700110435486	FBgn0028999	557	FBgn0035164	71068
188	3L	14416287	14421570	3.044456481934	14420157	2.805524766445	FBgn0036424	37566	FBgn0036424	37566
189	X	5361349	5363941	3.035944461823	5362687	2.690823623112	FBgn0029771	189	FBgn0029771	189
190	3L	730277	739231	3.035808086395	737472	2.624233782291	FBgn0000575	4534	FBgn0000575	4534
191	3R	16653740	16656924	3.030180454254	16655821	2.717717451208	FBgn0027493	516	FBgn0038830	5870
192	2R	14185610	14194245	3.026595115662	14192525	2.682322057088	FBgn0023214	4130	FBgn0023214	4130
193	3R	12903166	12910376	3.021770000458	12908020	2.728134015027	FBgn0038476	2069	FBgn0038476	2069
194	3R	2579058	2582553	3.018536567688	2581404	2.695914328098	FBgn0026564	723	FBgn0026564	723
195	3L	302246	306341	3.018025398254	304407	2.798060715199	FBgn0004373	995	FBgn0004373	995
196	3L	10820499	10827285	3.013219833374	10825375	2.418676058451	FBgn0026160	6464	FBgn0026160	6464
197	3R	5697335	5701304	3.00983953476	5699824	2.762825573192	FBgn0040536	1039	FBgn0065050	95618
198	3R	6176983	6183606	3.003273010254	6178822	2.73254776001	FBgn0015396	2916	FBgn0015396	2916
199	3R	18497882	18502928	3.002931118011	18499596	2.710223376751	FBgn0039000	295	FBgn0039000	295
200	3R	863499	866113	2.995666503906	864905	2.768509038289	FBgn0010313	47503	FBgn0010313	47503
201	3L	22657525	22659669	2.991490840912	22658489	2.7356783362	FBgn0016034	414	FBgn0037200	147558
202	2L	14429213	14432954	2.990387439728	14430543	2.679689586163	FBgn0028871	5412	FBgn0005771	60319
203	2L	1062016	1069984	2.988349914551	1068764	2.900940060616	FBgn0003310	9047	FBgn0003310	9047
204	3L	13054357	13060457	2.987892150879	13058559	2.850254270766	FBgn0036345	2677	FBgn0010452	29661
205	3L	9464160	9466718	2.987453460693	9465731	2.660749647352	FBgn0052037	410	FBgn0036005	4017
206	X	3007356	3009513	2.985756874084	3008462	2.595923592063	FBgn0004647	17434	FBgn0004647	17434
207	3R	27096907	27100372	2.985682487488	27098975	2.723397195339	FBgn0039839	7523	FBgn0039831	52549
208	2R	2994902	3003417	2.984954357147	2998166	2.727411001921	FBgn0015930	3510	FBgn0015930	3510
209	2R	14784470	14793046	2.984031200409	14788215	2.701404005289	FBgn0003254	2374	FBgn0003254	2374
210	2L	2160755	2167388	2.982886314392	2165061	2.693327847649	FBgn0031393	9301	FBgn0031393	9301
211	3L	19521067	19524095	2.982116222382	19522255	2.586660257975	FBgn0036886	4574	FBgn0036886	4574
212	2R	8499799	8502543	2.981261253357	8500798	2.660687796275	FBgn0005624	3902	FBgn0005624	3902
213	3L	11665630	11667838	2.981234550476	11666675	2.928278558394	FBgn0036193	628	FBgn0036193	628
214	X	7013526	7015867	2.979458808899	7014788	2.304342269897	FBgn0047092	19702	FBgn0029933	71499
215	3R	26392714	26395623	2.978431224823	26394235	2.898523779476	FBgn0039787	10919	FBgn0039767	140237
216	2R	11213583	11217965	2.971835136414	11214780	2.801654100418	FBgn0050080	1777	FBgn0010426	19837
217	2R	4648972	4651677	2.971483707428	4650527	2.764315664768	FBgn0028955	240	FBgn0033380	24451
218	3L	13351213	13353648	2.970904350281	13352211	2.808361418107	FBgn0036349	321	FBgn0036349	321
219	2L	17261752	17264070	2.968190670013	17262785	2.613633871078	FBgn0032629	6124	FBgn0032633	117291
220	3R	22615358	22624747	2.966938972473	22621125	2.657715214623	FBgn0003717	3640	FBgn0027889	71404
221	3L	16013382	16016346	2.965540409088	16014669	2.592671730939	FBgn0003691	1245	FBgn0003691	1245
222	2L	19638681	19640816	2.961225986481	19639598	2.537064973046	FBgn0000464	32259	FBgn0005590	57366
223	2R	8472571	8476799	2.960641384125	8474587	2.380607813597	FBgn0033787	5124	FBgn0004512	12336
224	2L	5788033	5790726	2.960496425629	5789303	2.823463320732	FBgn0051913	5272	FBgn0031739	12666
225	2R	8962788	8967136	2.958409309387	8963886	2.611634114209	FBgn0050062	1641	FBgn0050062	1641
226	2R	10484403	10487839	2.958164691925	10486543	2.698132544756	FBgn0033987	8366	FBgn0033987	8366
227	2L	14483176	14487899	2.953131198883	14486319	2.788344775929	FBgn0005771	4543	FBgn0005771	4543
228	X	16956121	16959924	2.951853752136	16958703	2.710516256445	FBgn0030820	17129	FBgn0065049	20098
229	2R	18596330	18598989	2.946807861328	18597768	2.511581033468	FBgn0034820	2906	FBgn0003062	15448
230	3L	9002157	9004676	2.945466041565	9003267	2.936776415507	FBgn0035956	8911	FBgn0028789	12057
231	3L	20626532	20634842	2.94521522522	20633462	2.833965582006	FBgn0001320	4258	FBgn0001320	4258
232	3R	937928	942200	2.943324565887	939544	2.615309983492	FBgn0037293	14266	FBgn0010313	27136
233	3L	21531276	21533492	2.940440654755	21532386	2.574921437672	FBgn0023417	313	FBgn0028663	58683
234	2L	16277346	16284245	2.938311100006	16277435	3.007321453094	FBgn0001994	6222	FBgn0001994	6222
235	3L	5808263	5811088	2.935105323792	5809985	2.509358742658	FBgn0003984	9576	FBgn0035640	22955
236	2L	14433485	14437308	2.932981491089	14436186	2.568057396833	FBgn0028871	11055	FBgn0005771	54676
237	2L	5236752	5240985	2.9304728508	5239808	2.7724238003	FBgn0051971	958	FBgn0000228	38750
238	3R	14818583	14821071	2.928360939026	14819690	2.657136243932	FBgn0026239	9943	FBgn0026239	9943
239	X	14576367	14578974	2.927512645721	14577396	2.842171728611	FBgn0015774	5815	FBgn0015773	89628
240	3R	17203536	17207155	2.926916122437	17205972	2.638698101044	FBgn0004110	1271	FBgn0043012	110173
241	2L	8840712	8843152	2.926836013794	8841999	2.816791394178	FBgn0029123	16374	FBgn0029123	16374
242	2R	11668582	11671717	2.92284822464	11670382	2.623849932353	FBgn0034082	3275	FBgn0034082	3275
243	2L	17738449	17740892	2.922598838806	17739690	2.504987090826	FBgn0015609	4240	FBgn0032646	242652
244	3R	15683764	15687235	2.915135383606	15684843	2.806721001863	FBgn0038736	1327	FBgn0038741	18296
245	3R	11087601	11090381	2.912558078766	11088736	2.761166572571	FBgn0003600	460	FBgn0003600	460
246	X	16474488	16481017	2.912506103516	16478505	2.545432090759	FBgn0030766	3663	FBgn0030766	3663
247	2L	3630722	3634215	2.9107837677	3632869	2.560897210065	FBgn0031554	11188	FBgn0002985	26121
248	2R	13406643	13409426	2.909025669098	13407981	2.754646609811	FBgn0034283	1224	FBgn0034282	21108
249	3L	21231368	21233753	2.902355194092	21232498	2.777285516262	FBgn0000551	854	FBgn0037066	12594
250	2L	8143543	8149436	2.89705324173	8145414	2.717868745327	FBgn0051606	2216	FBgn0051607	3536
251	2L	5276146	5278794	2.885345935822	5277417	2.547611773014	FBgn0000228	1141	FBgn0000228	1141
252	2R	5225396	5227636	2.883375167847	5226330	2.644961039225	FBgn0010316	2194	FBgn0023143	21189
253	3L	14917294	14919679	2.876470565796	14918664	2.583787611553	FBgn0040487	7293	FBgn0040487	7293
254	3R	12525771	12530026	2.872053146362	12526818	2.458189189434	FBgn0003944	33530	FBgn0063261	50293
255	2R	11411851	11417205	2.871474266052	11412823	2.315165042877	FBgn0053463	1533	FBgn0003425	7106
256	X	18629946	18636136	2.870516777039	18633577	2.713778495789	FBgn0001090	1961	FBgn0001090	1961
257	3R	12716304	12720083	2.868527889252	12718166	2.796038291034	FBgn0015350	12716	FBgn0082171	36129
258	3R	12664146	12668434	2.868413925171	12665389	2.752523720264	FBgn0000014	9620	FBgn0020546	10337
259	X	17337008	17339598	2.867540359497	17338658	2.456445634365	FBgn0030842	15406	FBgn0030851	124755
260	2L	4819803	4825048	2.865479946136	4823903	2.470943899716	FBgn0031632	2127	FBgn0031632	2127
261	X	10338019	10340778	2.865164041519	10339204	2.613930730259	FBgn0052680	249	FBgn0052680	249
262	3L	11215502	11222646	2.861196041107	11217216	2.481211970834	FBgn0036150	7331	FBgn0041094	9040
263	2R	16973218	16975689	2.85310792923	16974368	2.12217650694	FBgn0010415	14382	FBgn0010415	14382
264	3L	18552767	18554386	2.84596157074	18554011	2.641788742759	FBgn0036791	11	FBgn0036800	33942
265	2R	19950542	19952834	2.844908237457	19951728	2.619611766603	FBgn0035005	1372	FBgn0019886	71162
266	3R	17977489	17981576	2.844171524048	17979085	2.295993059874	FBgn0053335	11655	FBgn0053335	11655
267	3R	10477054	10482625	2.843934059143	10478339	2.85124986312	FBgn0026578	3084	FBgn0026578	3084
268	2R	7061492	7065525	2.843645095825	7062731	2.520132001241	FBgn0000577	18614	FBgn0000577	18614
269	2R	2322547	2327066	2.841474533081	2326017	2.57068269393	FBgn0033107	856	FBgn0033107	856
270	2L	9137190	9139461	2.837229728699	9138320	2.653039735906	FBgn0051887	8477	FBgn0051887	8477
271	2R	13193084	13196359	2.837096691132	13195178	2.651435403263	FBgn0016059	3180	FBgn0016059	3180
272	2L	13866777	13870865	2.836185932159	13867714	2.339413046837	FBgn0028532	18302	FBgn0051842	32676
273	3R	5168469	5172879	2.831802129745	5170212	2.61840615553	FBgn0053936	2620	FBgn0053936	2620
274	3R	5375989	5379288	2.830522537231	5378170	2.404717669767	FBgn0037707	405	FBgn0037707	405
275	2R	13267322	13269727	2.830141544342	13268506	2.545256782981	FBgn0034276	2775	FBgn0003545	5532
276	2R	15579251	15584156	2.8295545578	15581623	2.465232400333	FBgn0004364	44751	FBgn0004364	44751
277	2L	4348590	4352889	2.828607559204	4351366	2.516696537242	FBgn0031596	1609	FBgn0026319	20624
278	2R	10642678	10648669	2.82298374176	10647474	2.489258710076	FBgn0033993	15144	FBgn0033989	140388
279	3L	15188099	15190867	2.822076797485	15189160	2.57022434473	FBgn0029114	11740	FBgn0029114	11740
280	2L	8286145	8291065	2.819490909576	8290113	2.344933818368	FBgn0011902	614	FBgn0011902	614
281	2R	16873761	16877209	2.818792819977	16875005	2.46910313999	FBgn0000395	482	FBgn0000395	482
282	2L	8358223	8362159	2.81659412384	8359424	2.508188426495	FBgn0032026	1774	FBgn0010265	5185
283	3L	6236011	6238491	2.816143989563	6237468	2.669472312927	FBgn0001258	828	FBgn0035692	70335
284	3L	21999009	22002315	2.813677787781	22000912	2.628937160268	FBgn0037149	938	FBgn0037149	938
285	X	10667421	10671165	2.813282966614	10668456	2.513615355772	FBgn0030235	456	FBgn0030235	456
286	2L	1459835	1464583	2.810891151428	1462443	2.337782160441	FBgn0051925	11600	FBgn0002543	41994
287	3R	426460	430578	2.809469223022	429153	2.577694756644	FBgn0040685	8729	FBgn0037261	38120
288	2R	11249160	11253321	2.808505058289	11250352	2.651984759739	FBgn0050089	8091	FBgn0050089	8091
289	X	14481369	14486415	2.807333469391	14483599	2.523766934872	FBgn0015773	4169	FBgn0015773	4169
290	2L	355385	358023	2.807044506073	356337	2.512274503708	FBgn0031250	1531	FBgn0031250	1531
291	X	3206807	3208927	2.80414390564	3207968	2.688110431035	FBgn0000472	21371	FBgn0000472	21371
292	3R	11811192	11816491	2.800901889801	11814974	2.505750846863	FBgn0003507	3051	FBgn0003507	3051
293	3L	20502011	20504416	2.800133705139	20503249	2.708344395955	FBgn0037012	28994	FBgn0037009	48399
294	3R	6505448	6508931	2.797322750092	6507316	2.173085184658	FBgn0037819	2417	FBgn0001235	42930
295	3R	10499515	10501879	2.796607017517	10500845	2.707993984222	FBgn0038252	11680	FBgn0026578	19422
296	3R	15820214	15824577	2.795164108276	15821389	2.478418742909	FBgn0038755	12855	FBgn0038768	36153
297	2L	10056364	10060064	2.794781684875	10058955	2.57943624258	FBgn0032178	1942	FBgn0011823	2049
298	3R	9495982	9498119	2.793123245239	9497136	2.269858181477	FBgn0038165	687	FBgn0004587	10114
299	3R	23266181	23269399	2.791679382324	23267366	2.374457061291	FBgn0039518	22545	FBgn0039509	153149
300	3R	18613369	18616292	2.790844917297	18615096	2.384018778801	FBgn0039026	4890	FBgn0039013	62474
301	X	8972021	8976007	2.787617683411	8972990	2.479280443753	FBgn0030090	7249	FBgn0030092	21290
302	2L	15733816	15740773	2.786630630493	15739257	2.490429541644	FBgn0010382	4827	FBgn0003936	8354
303	3R	463996	467708	2.786069869995	466341	2.596743134891	FBgn0037261	932	FBgn0037261	932
304	3R	18863137	18867519	2.784627914429	18865526	2.570680926828	FBgn0039041	2437	FBgn0051457	88180
305	2L	14553238	14556104	2.778300285339	14554794	2.569768269857	FBgn0028881	5719	FBgn0005771	63932
306	2R	6706517	6708839	2.777123451233	6707734	2.660750445198	FBgn0003396	18007	FBgn0033581	41771
307	X	8674710	8677932	2.774359226227	8676714	2.277649402618	FBgn0052710	12256	FBgn0030061	116527
308	2L	16741120	16743278	2.773892402649	16742444	2.334433702322	FBgn0032600	3111	FBgn0032600	3111
309	2L	2872561	2874936	2.771667480469	2873803	2.405648035162	FBgn0051694	715	FBgn0004584	98873
310	3L	6794195	6797722	2.770923137665	6795230	2.381576240063	FBgn0003995	31123	FBgn0035714	68370
311	3R	9794988	9799814	2.770683050156	9797601	2.506614017487	FBgn0015270	6962	FBgn0038196	64286
312	3L	13801809	13803781	2.768919944763	13802929	2.419676462809	FBgn0036380	4570	FBgn0036386	91327
313	2R	2096773	2099028	2.766313552856	2097952	2.657637029886	FBgn0033076	14839	FBgn0041145	24366
314	2R	17209673	17216523	2.766183853149	17215207	2.60313937068	FBgn0010228	3137	FBgn0010228	3137
315	2L	17377439	17380488	2.764163017273	17378560	2.569900624892	FBgn0032633	1516	FBgn0032633	1516
316	3R	13219108	13221476	2.764043331146	13220322	2.425273811116	FBgn0025456	17	FBgn0025456	17
317	2L	21091854	21093797	2.762458324432	21092903	2.547843360901	FBgn0040297	711	FBgn0023388	37042
318	2L	11484794	11487429	2.75660943985	11486110	2.140721988678	FBgn0003313	79	FBgn0003313	79
319	3L	119012	124121	2.756447315216	121698	2.593027395361	FBgn0035099	8287	FBgn0035105	46256
320	2L	2452550	2458500	2.755211830139	2456899	2.580186754465	FBgn0012017	3145	FBgn0015816	35767
321	3L	191062	193235	2.75381231308	192110	2.489776751574	FBgn0035109	2386	FBgn0035110	4109
322	2L	19708598	19709659	2.753408432007	19708730	2.485982461409	FBgn0005590	11766	FBgn0005590	11766
323	X	18142431	18147747	2.750113487244	18144991	2.711175077102	FBgn0004956	3229	FBgn0004956	3229
324	2L	18876153	18879602	2.749076843262	18877298	2.180027389526	FBgn0003896	113	FBgn0032717	41702
325	3R	10504319	10507043	2.747915744781	10505315	2.530924516566	FBgn0038252	16150	FBgn0051314	17742
326	2L	1484821	1487401	2.74727678299	1486201	2.559296495774	FBgn0051928	6113	FBgn0031345	31237
327	2R	1720531	1722843	2.744854450226	1721536	2.381673399607	FBgn0021847	30	FBgn0033073	425
328	3L	277031	283226	2.742904663086	280810	2.501477122307	FBgn0035128	544	FBgn0035128	544
329	2L	2012859	2015098	2.742406845093	2014058	2.382926828721	FBgn0051669	808	FBgn0031391	133229
330	2L	12009535	12012985	2.741612434387	12010661	2.495902846841	FBgn0014019	2285	FBgn0032390	20697
331	2R	20170997	20174743	2.738216400146	20173768	2.517726168913	FBgn0035046	1743	FBgn0035046	1743
332	3L	19121080	19124249	2.737542629242	19122297	2.676595628262	FBgn0016797	13588	FBgn0016797	13588
333	X	13063001	13065073	2.737368583679	13064149	2.525322745828	FBgn0052639	6311	FBgn0052639	6311
334	2R	15563250	15568022	2.736709594727	15564823	2.656851556566	FBgn0034480	44973	FBgn0004364	61551
335	2R	13669818	13673407	2.736488342285	13671509	2.642386941349	FBgn0022238	1546	FBgn0022238	1546
336	3R	8076709	8079580	2.736443042755	8078640	2.655186271667	FBgn0038008	1269	FBgn0037992	124721
337	3R	20122301	20124714	2.736100673676	20123424	2.681614707498	FBgn0000368	2286	FBgn0000368	2286
338	2L	12477814	12479578	2.732455253601	12478635	2.316749066114	FBgn0051858	18660	FBgn0040286	43970
339	X	6939837	6943573	2.732443809509	6941773	2.490160882473	FBgn0029933	1516	FBgn0029933	1516
340	3R	670843	676908	2.730253219604	674979	2.602613140555	FBgn0003002	3556	FBgn0003002	3556
341	3L	15284996	15289114	2.728332519531	15286469	2.45900079608	FBgn0036494	15490	FBgn0036494	15490
342	2R	6358923	6361564	2.7283244133	6360356	2.646763184491	FBgn0027525	5723	FBgn0027525	5723
343	X	5742211	5747849	2.728263378143	5745495	2.482195096857	FBgn0000042	605	FBgn0000042	605
344	2L	20462777	20465671	2.726518630981	20464482	2.47702485323	FBgn0046834	10607	FBgn0046834	10607
345	3L	21658526	21663186	2.726453781128	21661440	2.563235918681	FBgn0037120	1071	FBgn0037134	95866
346	3R	2710045	2712832	2.723957061768	2711206	2.643868803978	FBgn0001077	21160	FBgn0001077	21160
347	3L	14158906	14162974	2.72198009491	14161784	2.394980722004	FBgn0013718	5648	FBgn0013718	5648
348	3R	21860142	21863536	2.720100164413	21861908	2.667352816638	FBgn0002633	852	FBgn0002633	852
349	3R	16920106	16924022	2.719405174255	16922474	2.393398316701	FBgn0038853	1053	FBgn0010770	19484
350	3L	9776273	9780818	2.718298912048	9778398	2.412215292454	FBgn0044328	9	FBgn0044049	173
351	2R	4154491	4156646	2.716039657593	4155461	2.506116249982	FBgn0003892	5987	FBgn0003892	5987
352	3L	17380144	17382673	2.713040351868	17381351	2.529690027237	FBgn0027660	5420	FBgn0027660	5420
353	3R	9265077	9267024	2.709316730499	9266038	2.438136605655	FBgn0004049	5334	FBgn0000046	14331
354	3R	433846	435323	2.709039211273	434577	2.521609425545	FBgn0013743	4020	FBgn0037261	32696
355	3L	14936546	14939462	2.708171844482	14937699	2.459480539958	FBgn0000216	229	FBgn0000216	229
356	X	573633	577062	2.707035064697	575948	2.398231983185	FBgn0029531	32170	FBgn0065054	44947
357	2L	21604960	21606761	2.704216003418	21606680	2.543733310699	FBgn0032955	4512	FBgn0022893	10841
358	3L	6800419	6803678	2.701898574829	6802792	2.138922214508	FBgn0003995	38685	FBgn0035714	75932
359	3R	24897532	24900899	2.701780319214	24898948	2.433972919689	FBgn0039632	10067	FBgn0039633	23761
360	X	19053879	19055866	2.701346874237	19054920	2.436426222324	FBgn0031001	359	FBgn0031001	359
361	2L	8848332	8850804	2.700104236603	8849500	2.55960262523	FBgn0052986	13307	FBgn0029123	23875
362	X	3705845	3708423	2.699802398682	3707432	2.378852844238	FBgn0019661	492	FBgn0019661	492
363	X	7065412	7068344	2.699278354645	7066833	2.596168756485	FBgn0029939	28521	FBgn0025549	69707
364	3R	12559266	12561024	2.698802947998	12560294	2.450650405884	FBgn0003944	54	FBgn0063261	16817
365	3R	11067919	11070814	2.696908950806	11069582	2.288668744704	FBgn0001219	1215	FBgn0001219	1215
366	3L	19828717	19834583	2.696088790894	19833279	2.515394568443	FBgn0014037	9947	FBgn0014037	9947
367	3L	7957181	7959368	2.695033550262	7958887	2.498568330492	FBgn0011817	5891	FBgn0011817	5891
368	3R	17462409	17471998	2.69427728653	17470054	2.434848757351	FBgn0011766	16073	FBgn0046832	21808
369	2L	6227746	6230587	2.694106578827	6229429	2.354903052835	FBgn0026755	4379	FBgn0031782	101667
370	2R	10864135	10869412	2.69242811203	10867467	2.57588408975	FBgn0034013	2450	FBgn0000996	28356
371	3R	20545217	20547618	2.688541173935	20546425	2.258122114035	FBgn0004885	1006	FBgn0003719	29031
372	3L	13381562	13384039	2.688165664673	13382864	2.481308151694	FBgn0036356	3536	FBgn0036351	27574
373	3R	25865530	25868201	2.686151981354	25866969	2.302154933705	FBgn0003510	32	FBgn0003510	32
374	2R	18551046	18555399	2.686063766479	18552805	2.517210066319	FBgn0003900	903	FBgn0003900	903
375	X	1086416	1091894	2.682321548462	1089733	2.475346621345	FBgn0026875	3721	FBgn0026875	3721
376	3R	169340	176793	2.678624153137	174361	2.587569853839	FBgn0001204	1989	FBgn0001204	1989
377	2R	11253602	11256209	2.676104545593	11255057	2.34902083079	FBgn0050089	12796	FBgn0050089	12796
378	3R	7711101	7714562	2.674004554749	7712240	2.450263053179	FBgn0037960	647	FBgn0037955	64030
379	3R	15	2275	2.668339729309	530	2.55861529182	FBgn0037213	150	FBgn0037213	150
380	3L	7961667	7963618	2.666667938232	7962487	2.5069887903	FBgn0011817	9491	FBgn0011817	9491
381	X	8281734	8284219	2.661011695862	8283232	2.180181980133	FBgn0030038	916	FBgn0030038	916
382	X	11166639	11169166	2.660827636719	11168048	2.204273223877	FBgn0003411	484	FBgn0003411	484
383	3L	20553672	20558532	2.658190727234	20557184	2.150896969964	FBgn0001323	2807	FBgn0001320	72020
384	3L	5902279	5904637	2.657955646515	5903395	2.479694277048	FBgn0002638	3325	FBgn0002638	3325
385	2R	13383677	13387313	2.656555175781	13385745	2.315671443939	FBgn0034282	1128	FBgn0034282	1128
386	3R	12627687	12630183	2.655481338501	12628928	2.438909362344	FBgn0015230	14895	FBgn0020556	30017
387	2R	16414004	16417010	2.654242515564	16415160	2.495705485344	FBgn0034560	2126	FBgn0034565	70659
388	X	3235457	3238580	2.653726577759	3236626	2.097138792276	FBgn0000472	7287	FBgn0000472	7287
389	2L	22138209	22140900	2.650964975357	22139408	2.556103818557	FBgn0032978	9485	FBgn0032979	17346
390	2R	19697359	19699443	2.650350570679	19698333	2.204206242281	FBgn0034987	2376	FBgn0034987	2376
391	3L	8498803	8502158	2.650171279907	8501055	2.340086638927	FBgn0024236	1864	FBgn0024236	1864
392	2R	16352803	16355105	2.649719238281	16353836	2.445141077042	FBgn0034552	3665	FBgn0016984	13840
393	3L	19006501	19010836	2.646145343781	19009118	2.204548507929	FBgn0002945	1472	FBgn0002945	1472
394	X	765323	767793	2.64439868927	766764	2.185051739216	FBgn0029539	15461	FBgn0040339	18194
395	2R	3540350	3544121	2.643940925598	3542936	2.434865156809	FBgn0025360	510	FBgn0021814	48912
396	3L	10827886	10837978	2.6433634758	10836802	2.295951426029	FBgn0026160	4963	FBgn0026160	4963
397	2R	13409681	13412857	2.643263816833	13411350	2.414725005627	FBgn0034284	1409	FBgn0034282	24477
398	2L	10607703	10612553	2.637126922607	10608972	2.459642022848	FBgn0032271	22081	FBgn0032269	31180
399	X	9932441	9937207	2.635787010193	9933521	2.048574320475	FBgn0030179	1767	FBgn0030179	1767
400	2L	20754641	20758901	2.635588169098	20756137	2.253428522746	FBgn0000251	2191	FBgn0000986	33629
401	3L	13646652	13649950	2.635496139526	13648882	2.547626614571	FBgn0036379	8186	FBgn0036386	245374
402	3R	23262370	23264385	2.635466575623	23263350	2.115697603959	FBgn0016061	19103	FBgn0039509	149133
403	2R	4147467	4154312	2.634377479553	4151849	2.306364087497	FBgn0033317	8074	FBgn0003892	9599
404	3R	11478617	11482396	2.633193016052	11479674	2.438888728619	FBgn0053207	12234	FBgn0053207	12234
405	X	12583687	12587381	2.633185863495	12585880	2.438402295113	FBgn0030418	7477	FBgn0053963	92481
406	3L	9353079	9356410	2.630917549133	9354116	2.154514253139	FBgn0001227	730	FBgn0011769	9132
407	3R	2933134	2938620	2.630202770233	2937212	2.315219766953	FBgn0014863	6241	FBgn0003884	24952
408	2L	18145392	18148718	2.629223823547	18147430	2.031370311975	FBgn0041184	909	FBgn0041184	909
409	3L	21382362	21384665	2.627192974091	21383343	2.549708198099	FBgn0033583	3680	FBgn0014143	27054
410	2L	16318547	16322678	2.625911712646	16319650	2.365034552181	FBgn0000250	2380	FBgn0000250	2380
411	3R	10414325	10418114	2.625851631165	10415632	2.372667133808	FBgn0020299	2553	FBgn0020299	2553
412	3R	12596108	12600303	2.625504493713	12599017	2.512603843913	FBgn0020556	106	FBgn0020556	106
413	3R	13904057	13908473	2.62390422821	13906633	2.545798510313	FBgn0038566	210	FBgn0038566	210
414	2R	9824730	9828513	2.622231483459	9827460	2.445735613505	FBgn0033921	10244	FBgn0033922	13229
415	2R	16365852	16368291	2.621220588684	16367021	2.482407689095	FBgn0034554	6662	FBgn0016984	27025
416	X	8055298	8062389	2.620516777039	8056382	2.351110100746	FBgn0030025	29538	FBgn0030028	60258
417	3L	20214003	20216516	2.618678092957	20215374	2.512302118189	FBgn0036962	6198	FBgn0003124	28472
418	3L	15197012	15201632	2.618326663971	15200666	2.32064422965	FBgn0029114	234	FBgn0029114	234
419	2R	11417753	11420304	2.617139339447	11418785	2.293976426125	FBgn0053463	7495	FBgn0003425	13068
420	3L	7341785	7346442	2.616054534912	7344403	2.258163876004	FBgn0082598	657	FBgn0082598	657
421	2L	21863504	21865177	2.615398406982	21865102	2.498246616787	FBgn0032965	20752	FBgn0003866	48914
422	3L	12056017	12058299	2.614882469177	12057339	2.440081214905	FBgn0028679	1607	FBgn0036248	34851
423	2L	7518546	7521113	2.614327430725	7519943	2.369754165411	FBgn0011283	22583	FBgn0053529	24480
424	3L	2465260	2467815	2.613547801971	2466682	2.610561763539	FBgn0035344	4657	FBgn0035346	5669
425	X	10651907	10657303	2.610577583313	10654046	2.329466006335	FBgn0030235	13954	FBgn0030235	13954
426	3L	4212933	4216752	2.609928607941	4214354	2.552708506584	FBgn0001257	5325	FBgn0011692	11914
427	2L	6917726	6923096	2.609484672546	6921904	2.464460637834	FBgn0004838	1194	FBgn0004838	1194
428	3L	15989430	15991814	2.608716964722	15990668	2.414251565933	FBgn0044028	1929	FBgn0044028	1929
429	3R	818984	822133	2.607032775879	820144	2.422797315261	FBgn0037292	5670	FBgn0004183	46258
430	3L	15664286	15667751	2.606552600861	15665449	2.360668420792	FBgn0041160	341	FBgn0041160	341
431	3R	11407580	11411550	2.605104923248	11410337	2.426847233492	FBgn0038350	31843	FBgn0053207	81571
432	2R	8461437	8465074	2.603033065796	8463683	2.279152112849	FBgn0004512	1432	FBgn0004512	1432
433	2L	106005	110349	2.601864814758	109328	2.361423254013	FBgn0005278	2425	FBgn0002931	21946
434	3L	469892	475445	2.600128173828	471033	2.404646873474	FBgn0065092	52583	FBgn0035140	53350
435	3L	5852518	5857140	2.599303245544	5856186	2.137645609239	FBgn0035643	168	FBgn0052409	17303
436	3L	1555882	1558185	2.59792804718	1557186	2.403936968909	FBgn0035236	4470	FBgn0035236	4470
437	3R	19018180	19020284	2.597379684448	19019291	2.358654975891	FBgn0011596	10465	FBgn0039066	57975
438	3R	17441130	17443118	2.592183113098	17442045	2.237768352032	FBgn0046832	6201	FBgn0046832	6201
439	2L	8845210	8848144	2.59192943573	8846893	2.515000926124	FBgn0052986	15914	FBgn0029123	21268
440	3R	165042	167766	2.590386867523	166337	2.2660557242	FBgn0037236	1050	FBgn0001204	6035
441	2L	4998496	5001740	2.586588859558	5000383	2.126235400929	FBgn0053113	9361	FBgn0010607	28930
442	3R	26212048	26215662	2.585203170776	26214388	2.516648516935	FBgn0015222	537	FBgn0039764	35166
443	3L	140522	142491	2.582945823669	141506	2.330450534821	FBgn0035101	2836	FBgn0035105	26448
444	2L	7211388	7213651	2.582780361176	7212565	2.332950294018	FBgn0031897	7464	FBgn0031897	7464
445	2R	8102793	8106862	2.579225540161	8105371	2.318719148636	FBgn0050055	161	FBgn0050055	161
446	3R	627469	633477	2.575391769409	629160	2.33034509771	FBgn0037278	1715	FBgn0037278	1715
447	3L	12072354	12074203	2.575313568115	12073381	2.03884652257	FBgn0036246	10791	FBgn0036248	18809
448	X	10884181	10885698	2.56591463089	10885228	2.311887741089	FBgn0040851	2295	FBgn0028686	85178
449	2R	16981773	16986107	2.565854072571	16984982	2.359351414901	FBgn0010415	3768	FBgn0010415	3768
450	X	2264353	2265845	2.565532684326	2264789	2.350469196544	FBgn0040385	2266	FBgn0001150	20330
451	2L	17749669	17752966	2.562347412109	17751686	2.446166375104	FBgn0015609	16236	FBgn0032646	254648
452	X	4790946	4793030	2.556781768799	4792059	2.376185238361	FBgn0004368	7690	FBgn0004368	7690
453	3L	19045839	19049817	2.55605173111	19048546	2.285559237003	FBgn0036844	3135	FBgn0036844	3135
454	3R	4292590	4296368	2.555327415466	4295112	2.236659675837	FBgn0051369	25565	FBgn0040529	128349
455	X	6123925	6125845	2.554889202118	6124851	2.351853698492	FBgn0052744	344	FBgn0029857	8539
456	3L	8626253	8628763	2.553493022919	8627392	2.372181668001	FBgn0035922	3921	FBgn0001168	22314
457	3R	4800759	4803217	2.553117275238	4801890	2.547335684299	FBgn0037646	4753	FBgn0022347	16777
458	3R	4159227	4163685	2.552602767944	4162525	2.249268195208	FBgn0040529	4238	FBgn0040529	4238
459	2L	7009110	7011547	2.55019569397	7010375	2.290280846988	FBgn0031880	3121	FBgn0051908	16920
460	3R	12745447	12748075	2.549962043762	12746367	2.261997312307	FBgn0051270	3140	FBgn0082171	64330
461	3R	4847119	4851891	2.54984331131	4850617	2.474818795919	FBgn0015014	4878	FBgn0015014	4878
462	3R	15154801	15159306	2.549528121948	15158259	2.199653059244	FBgn0000463	6324	FBgn0000463	6324
463	3R	20044093	20048253	2.547670841217	20045805	2.378555870056	FBgn0026257	1059	FBgn0026257	1059
464	3R	3938293	3940662	2.547616958618	3939559	2.332825024923	FBgn0004210	8502	FBgn0037550	12496
465	X	19721937	19725066	2.54581451416	19722961	2.164480822427	FBgn0000076	1036	FBgn0031079	36973
466	2R	8737461	8741785	2.543057441711	8740099	2.432583093643	FBgn0043010	1733	FBgn0043010	1733
467	3R	5702737	5708334	2.540281295776	5705549	2.444365561008	FBgn0037767	4152	FBgn0065050	101343
468	2L	18777801	18780089	2.538010597229	18779017	2.301887343912	FBgn0045852	784	FBgn0032717	56579
469	3R	23755126	23758403	2.537635326385	23757162	2.450614839792	FBgn0051053	3284	FBgn0027579	6247
470	2L	13850130	13852387	2.537223815918	13851093	2.149753451347	FBgn0028532	1681	FBgn0051842	16055
471	3R	19710894	19713501	2.536036014557	19712276	2.422468960285	FBgn0025574	3521	FBgn0025574	3521
472	X	2163580	2164989	2.534972667694	2164907	2.469516563416	FBgn0054052	13513	FBgn0023526	16005
473	2L	21020395	21024598	2.534646034241	21021930	2.400693118572	FBgn0010395	18495	FBgn0023388	108015
474	X	3688477	3693840	2.533467292786	3690700	2.22262774195	FBgn0000542	9367	FBgn0000542	9367
475	3R	9636566	9639442	2.533236503601	9638541	2.141414574214	FBgn0053327	300	FBgn0053327	300
476	2R	8050628	8052672	2.532811641693	8051696	2.261532306671	FBgn0011592	6733	FBgn0011592	6733
477	X	3202996	3206146	2.532611846924	3205016	2.328139781952	FBgn0000472	24323	FBgn0000472	24323
478	2R	15841749	15844069	2.532101631165	15842899	2.119234477772	FBgn0034504	769	FBgn0034504	769
479	3R	17958938	17961622	2.531476020813	17960225	2.286875107709	FBgn0051163	645	FBgn0053335	30515
480	3R	2688240	2692516	2.524369239807	2691645	2.106900944429	FBgn0001077	1599	FBgn0001077	1599
481	3L	14719518	14725085	2.522057533264	14723702	2.061723295848	FBgn0013263	2606	FBgn0036449	27980
482	X	15933601	15936272	2.520652770996	15934704	2.331483014425	FBgn0030726	4145	FBgn0030718	114009
483	2R	7257203	7259209	2.51929473877	7258250	2.210529963175	FBgn0033649	18420	FBgn0033652	48026
484	X	17660832	17665883	2.51887512207	17664216	2.270895509159	FBgn0030870	561	FBgn0030870	561
485	2L	21838437	21844412	2.513399124146	21841209	2.015559476965	FBgn0003866	25021	FBgn0003866	25021
486	2L	6212507	6217620	2.512640953064	6213622	2.256478150686	FBgn0026755	11428	FBgn0031782	85860
487	2R	16866151	16868620	2.511407852173	16867417	2.029054820538	FBgn0000395	7106	FBgn0000395	7106
488	2L	2574394	2581491	2.510705947876	2577631	2.372724224539	FBgn0031435	40	FBgn0031435	40
489	2R	14776829	14783137	2.510280609131	14781543	2.054205613978	FBgn0034423	6766	FBgn0003254	9046
490	3R	26674257	26680089	2.509653568268	26675537	2.274099069483	FBgn0003720	2500	FBgn0003720	2500
491	3L	12655832	12658319	2.508641719818	12657423	2.19674985549	FBgn0014343	10272	FBgn0036306	71281
492	3R	9543859	9546083	2.50842666626	9544857	2.393336071688	FBgn0038175	969	FBgn0038175	969
493	X	2289941	2297990	2.506404876709	2293440	2.219478326685	FBgn0003714	6692	FBgn0001150	8321
494	3R	10286803	10289037	2.506296157837	10287956	2.423490464687	FBgn0051330	29054	FBgn0038234	49634
495	3L	11804808	11808003	2.503780841827	11805536	2.202162574319	FBgn0000404	1988	FBgn0000404	1988
496	2L	5779490	5782003	2.503088951111	5781115	2.322840690613	FBgn0051913	2916	FBgn0031739	20854
497	2L	21619288	21622387	2.502114295959	21620797	2.313425668081	FBgn0023416	605	FBgn0022893	3276
498	X	549251	550952	2.500534057617	550539	2.415064811707	FBgn0021764	6878	FBgn0025637	37646
499	3L	11329472	11332169	2.499111652374	11331200	2.148914782206	FBgn0036155	7632	FBgn0041094	104944
500	3L	18325873	18328579	2.498355865479	18326906	2.206929948595	FBgn0011706	36756	FBgn0011706	36756
501	2L	19860780	19863950	2.496651172638	19862862	2.288333952427	FBgn0032826	476	FBgn0043021	50519
502	3L	21400564	21402571	2.494581222534	21401742	2.169709650675	FBgn0014143	8655	FBgn0014143	8655
503	3R	18954693	18958298	2.49302482605	18957244	2.253136992455	FBgn0051457	3538	FBgn0051457	3538
504	3L	9086409	9088735	2.492803096771	9087860	2.342677320753	FBgn0011206	16439	FBgn0028789	72536
505	2R	10892723	10897520	2.491668224335	10893863	2.203861415386	FBgn0026370	1718	FBgn0000996	1960
506	3R	4571689	4575375	2.490711688995	4574522	2.082715183496	FBgn0037624	994	FBgn0037621	17106
507	3L	12564412	12566936	2.48964881897	12565742	2.263090133667	FBgn0015904	11121	FBgn0004926	65058
508	X	13228031	13230155	2.489406585693	13229206	2.088963452507	FBgn0030482	1624	FBgn0030482	1624
509	2R	6605329	6607673	2.488693237305	6606640	2.32324848175	FBgn0040765	9270	FBgn0033581	59323
510	3R	21281501	21283838	2.488523483276	21282636	2.427649199963	FBgn0004509	16142	FBgn0039337	20089
511	3R	10642456	10646574	2.488139152527	10643820	2.298231685863	FBgn0038262	16293	FBgn0038258	55062
512	3L	12457975	12461548	2.486666202545	12459013	2.197129948934	FBgn0053725	624	FBgn0027936	19236
513	3R	878744	883327	2.486255168915	882030	2.373898088932	FBgn0010313	30378	FBgn0010313	30378
514	3L	19724382	19726506	2.486204624176	19725553	2.14144963026	FBgn0013974	1853	FBgn0014037	117673
515	3R	16398374	16401498	2.485580921173	16399683	2.397942879621	FBgn0038806	3047	FBgn0038805	3058
516	3R	18880584	18883915	2.485322952271	18881779	2.290292459376	FBgn0039045	1489	FBgn0051457	71927
517	2R	8494661	8498048	2.484303474426	8496930	2.139240208794	FBgn0005624	34	FBgn0005624	34
518	3R	9250270	9252459	2.480439186096	9251496	1.854874372482	FBgn0000046	211	FBgn0000046	211
519	3R	44341	47064	2.478982448578	45709	2.412459969521	FBgn0051516	143	FBgn0037220	12368
520	2L	19570646	19573813	2.478977203369	19572298	2.214106619358	FBgn0005672	955	FBgn0005672	955
521	3R	1034662	1039370	2.476159095764	1038068	2.363312496858	FBgn0000340	5079	FBgn0000340	5079
522	2L	20954995	20957986	2.475869655609	20956732	2.255798041821	FBgn0032909	196	FBgn0032906	42995
523	2L	9581034	9586341	2.47567653656	9583467	2.231790738947	FBgn0014179	1725	FBgn0015393	116367
524	2L	21834093	21837298	2.475346088409	21835300	2.234223730424	FBgn0003866	19112	FBgn0003866	19112
525	3L	22876966	22877845	2.475108623505	22877481	2.202234380385	FBgn0037207	1574	FBgn0037207	1574
526	3R	14748190	14750601	2.470571517944	14749665	1.973659795873	FBgn0038662	4731	FBgn0038666	57025
527	2R	1702555	1705058	2.469229698181	1703842	2.474300295115	FBgn0033068	447	FBgn0033068	447
528	3L	15720566	15726173	2.468774795532	15721937	2.129540316264	FBgn0010105	28255	FBgn0010105	28255
529	2L	1075155	1078317	2.468537330627	1076667	2.381577940548	FBgn0003310	1144	FBgn0003310	1144
530	X	15153139	15155603	2.466503143311	15154118	2.176220029593	FBgn0004924	689	FBgn0004924	689
531	2R	7497047	7499363	2.464322090149	7498243	2.377208977938	FBgn0053145	616	FBgn0011704	3107
532	2R	16376976	16378908	2.464252233505	16377900	2.051556046804	FBgn0067905	107	FBgn0016984	37904
533	2L	19214117	19217145	2.464212417603	19215984	2.363595962524	FBgn0015380	29709	FBgn0032762	86629
534	X	2241912	2245638	2.463634967804	2244570	2.331427349764	FBgn0040387	750	FBgn0001150	40549
535	3R	27528827	27531710	2.460578918457	27530707	1.963394641876	FBgn0054046	4147	FBgn0039867	31957
536	3R	398482	401092	2.460062026978	400092	1.921410381794	FBgn0052945	4223	FBgn0037261	67181
537	3L	18558480	18559257	2.459470272064	18558609	2.377288103104	FBgn0003683	415	FBgn0036800	29344
538	3L	1903444	1905734	2.458582401276	1904939	1.844102084637	FBgn0035291	8	FBgn0002183	45071
539	X	3620743	3626888	2.457964897156	3623536	2.180426204906	FBgn0026698	2108	FBgn0000542	57797
540	3R	20095082	20099860	2.457905769348	20098887	2.091011720545	FBgn0029146	134	FBgn0051130	7906
541	2L	8974666	8976621	2.45648765564	8975636	2.14053885142	FBgn0032083	2240	FBgn0029123	150011
542	2R	16306258	16308132	2.456030368805	16307141	1.821118682623	FBgn0034551	6592	FBgn0016984	32855
543	X	18129993	18132910	2.455664634705	18131869	2.180375321706	FBgn0030911	5353	FBgn0004956	9893
544	X	12496980	12502499	2.454052448273	12500426	1.908209264278	FBgn0053963	7027	FBgn0053963	7027
545	2L	16400908	16403340	2.452910423279	16401967	2.14649116993	FBgn0020416	39242	FBgn0025678	49277
546	X	2990762	2999322	2.452557563782	2995860	2.308308124542	FBgn0004647	4832	FBgn0004647	4832
547	3R	9813575	9816764	2.452139854431	9814625	2.208757162094	FBgn0015270	23986	FBgn0038196	47262
548	2R	3757278	3761038	2.451315879822	3758310	2.274218166576	FBgn0033277	7759	FBgn0010109	14170
549	2R	20557642	20563208	2.451256275177	20561005	2.059598137351	FBgn0001147	1078	FBgn0001148	8575
550	2L	15725281	15730603	2.45055770874	15728165	2.171873765833	FBgn0010382	15919	FBgn0003936	19446
551	2R	16053104	16055021	2.4494972229	16054230	2.13842941733	FBgn0034514	102	FBgn0034514	102
552	3R	20574094	20576199	2.445973396301	20575220	2.248193011564	FBgn0003719	236	FBgn0003719	236
553	3R	10863935	10866197	2.445484638214	10864936	1.986632627599	FBgn0038281	1848	FBgn0028662	135140
554	2R	11269115	11272449	2.445406913757	11270465	2.388364166021	FBgn0050089	28204	FBgn0050089	28204
555	3R	19103858	19106055	2.444483757019	19104911	2.200278550386	FBgn0004882	1660	FBgn0039067	21132
556	2L	19328828	19331181	2.443842887878	19329904	2.147388935089	FBgn0024245	29249	FBgn0024245	29249
557	2R	18440564	18442953	2.440946102142	18441931	2.403685569763	FBgn0034800	808	FBgn0034802	2599
558	3R	21003104	21011534	2.440500259399	21009501	2.27234941721	FBgn0039286	1234	FBgn0039286	1234
559	X	20473180	20476832	2.437530040741	20474380	2.146452013652	FBgn0031127	4618	FBgn0003300	30737
560	3L	1437926	1441290	2.435943603516	1440039	1.968832403421	FBgn0004635	7285	FBgn0004635	7285
561	3R	25981964	25984337	2.435896396637	25983360	2.08972083821	FBgn0039749	629	FBgn0065067	50174
562	2L	14584325	14586509	2.435290336609	14585293	2.229981064796	FBgn0028912	13566	FBgn0005771	94431
563	3L	4657223	4659408	2.43509054184	4658210	2.096572875977	FBgn0026729	1456	FBgn0035569	17376
564	3R	11896719	11899053	2.434671401978	11897858	2.183985205258	FBgn0038397	4624	FBgn0038396	22465
565	3R	1832495	1834825	2.433718681335	1833426	2.234855707954	FBgn0003261	875	FBgn0003261	875
566	2R	15568838	15572822	2.431854248047	15571767	2.235529170317	FBgn0034480	51917	FBgn0004364	54607
567	3R	6442044	6445639	2.428615570068	6444583	2.200627485911	FBgn0001235	19803	FBgn0001235	19803
568	2R	8291080	8294237	2.427266120911	8292922	2.242307133145	FBgn0003326	3529	FBgn0003326	3529
569	X	16049819	16052241	2.427125930786	16051163	2.123629065121	FBgn0000459	492	FBgn0000459	492
570	3L	12478080	12481037	2.427095413208	12480168	2.13104245242	FBgn0036294	1489	FBgn0027936	1919
571	3R	7175835	7182096	2.426533222198	7177980	2.146301567554	FBgn0026064	1613	FBgn0026064	1613
572	3L	14040950	14043052	2.426038742065	14042082	2.111492156982	FBgn0005592	1051	FBgn0036406	23827
573	3L	8527192	8529073	2.425870418549	8528055	2.243727740119	FBgn0020254	7149	FBgn0024236	28864
574	3L	596098	598893	2.425252914429	597361	2.258749537998	FBgn0016715	7271	FBgn0064191	28430
575	2R	9493318	9495477	2.421986579895	9494304	2.010086345673	FBgn0033889	662	FBgn0033889	662
576	2L	5976360	5984341	2.421401023865	5983666	2.157805274515	FBgn0001942	1907	FBgn0001942	1907
577	3L	18819241	18820757	2.420617103577	18820039	1.967682277455	FBgn0067689	6202	FBgn0036818	11559
578	2L	12433108	12437217	2.419671058655	12435695	2.150419319377	FBgn0040286	1030	FBgn0040286	1030
579	2L	3464812	3467458	2.418607711792	3466401	2.134371869704	FBgn0021967	239	FBgn0021967	239
580	3L	3999796	4003069	2.417943477631	4001238	2.306189256556	FBgn0004895	1388	FBgn0000449	44598
581	3R	15759658	15762768	2.416704177856	15761666	2.226229548454	FBgn0021776	824	FBgn0021776	824
582	3L	16077088	16080533	2.415988922119	16079527	2.095857024193	FBgn0010280	1004	FBgn0010280	1004
583	X	16165510	16169730	2.414486885071	16167340	2.149234205484	FBgn0011764	209	FBgn0011764	209
584	2L	8550326	8552114	2.414391517639	8551239	2.349248577567	FBgn0011259	7906	FBgn0029004	22621
585	3L	15471962	15475456	2.414226055145	15474423	2.057303821339	FBgn0004052	103	FBgn0004052	103
586	3L	10638514	10640553	2.413957595825	10639597	1.992721641765	FBgn0010762	907	FBgn0010762	907
587	2L	6610237	6613391	2.413559436798	6611727	1.978326052427	FBgn0031836	704	FBgn0031836	704
588	2R	17030388	17035132	2.412358760834	17032751	2.291982114315	FBgn0003731	2164	FBgn0010415	44001
589	2L	10294506	10296567	2.412227153778	10295374	2.349690970253	FBgn0032209	75	FBgn0032203	30036
590	X	3686314	3688146	2.41196346283	3687254	2.205596894026	FBgn0000542	5921	FBgn0000542	5921
591	3R	19606642	19609978	2.410987854004	19608235	2.079246415032	FBgn0015513	727	FBgn0015513	727
592	3L	19132434	19138165	2.410893917084	19136976	2.262469649315	FBgn0016797	1091	FBgn0016797	1091
593	2R	7047453	7049425	2.410197257996	7048355	2.137209387387	FBgn0000577	4238	FBgn0000577	4238
594	3L	14932458	14935665	2.408117294312	14933498	2.183402846841	FBgn0026320	1108	FBgn0026320	1108
595	2R	12028872	12037019	2.404973983765	12032085	1.970962405205	FBgn0011260	17026	FBgn0034138	54015
596	3L	11898089	11902189	2.404681682587	11899406	2.233362029581	FBgn0036222	702	FBgn0000404	91882
597	2R	18012580	18016393	2.404495239258	18013718	2.277859631707	FBgn0034735	13922	FBgn0022986	90594
598	2L	18802719	18805987	2.402771472931	18804021	2.351830650778	FBgn0040992	2894	FBgn0032717	31575
599	3R	20454885	20457220	2.401854515076	20456161	2.095123799642	FBgn0046685	351	FBgn0039212	4859
600	2R	14076146	14080856	2.401615619659	14079488	2.38364431262	FBgn0050115	2990	FBgn0050119	25040
601	2L	20764309	20767418	2.401504516602	20766174	2.058135649737	FBgn0000251	7846	FBgn0000986	43666
602	2L	15318724	15322950	2.399445533752	15320587	2.211371029125	FBgn0041103	4752	FBgn0001981	9206
603	2L	19321934	19324321	2.399062633514	19322859	2.183767636617	FBgn0032769	26624	FBgn0024245	36294
604	3L	11405819	11410732	2.397968292236	11408095	2.142006556193	FBgn0036158	6222	FBgn0036165	53412
605	4	529357	530950	2.397403717041	530398	2.062084853649	FBgn0004607	6297	FBgn0026777	202051
606	X	2837972	2842637	2.397193431854	2838783	2.128148525953	FBgn0003285	8795	FBgn0004647	152245
607	3L	412452	414674	2.397032737732	413766	2.041016101837	FBgn0035139	3657	FBgn0035136	68851
608	X	11550849	11555053	2.39569234848	11553776	2.337330722809	FBgn0030329	963	FBgn0030328	975
609	3R	21864646	21866833	2.395132064819	21865657	2.264379024506	FBgn0000591	389	FBgn0000591	389
610	2R	3110554	3113432	2.389996528625	3111538	2.065560312832	FBgn0004243	9606	FBgn0004243	9606
611	3L	20940855	20944182	2.389936447144	20942802	2.015416324139	FBgn0037042	17245	FBgn0003415	18463
612	3L	21278339	21282146	2.388481140137	21280630	2.21539837122	FBgn0037076	35	FBgn0037066	60726
613	2R	7043204	7046554	2.388432502747	7045525	1.967605085934	FBgn0000577	1408	FBgn0000577	1408
614	2L	7309190	7312881	2.387852668762	7310437	2.301704603083	FBgn0004009	3276	FBgn0004009	3276
615	3R	21851892	21854395	2.387046337128	21852993	2.225406254039	FBgn0002631	2464	FBgn0002631	2464
616	2R	20228160	20231248	2.382155418396	20230198	2.046074727002	FBgn0053988	14055	FBgn0053228	53056
617	2R	1692977	1694823	2.380680561066	1693954	2.016698444591	FBgn0011935	3636	FBgn0011935	3636
618	3L	19148289	19150671	2.380434989929	19149674	2.28418803215	FBgn0016797	13789	FBgn0016797	13789
619	3L	2847340	2849882	2.379657268524	2848156	1.912231773138	FBgn0035378	7086	FBgn0035370	97628
620	3R	738769	742247	2.378615379333	740298	1.913689941168	FBgn0051536	4020	FBgn0004183	33588
621	X	8064547	8066941	2.378584384918	8065861	2.025722444057	FBgn0030025	20059	FBgn0030028	50779
622	3R	12651063	12653591	2.376035690308	12652211	2.219403323005	FBgn0000014	3558	FBgn0020546	23515
623	2L	21965050	21967042	2.373710155487	21965958	2.278299028223	FBgn0032969	14568	FBgn0003866	149770
624	3L	5594079	5599773	2.372200965881	5595117	2.291213596568	FBgn0035625	9813	FBgn0035625	9813
625	3L	253674	256415	2.370386123657	255442	2.127658591551	FBgn0029002	270	FBgn0035121	7532
626	X	16035858	16039604	2.369371414185	16037473	2.153943300247	FBgn0000459	13198	FBgn0000459	13198
627	2L	14661688	14664080	2.368052959442	14662976	1.961386904997	FBgn0003016	26335	FBgn0005771	172114
628	2L	7141279	7144908	2.363898277283	7143940	2.096926093102	FBgn0031889	10257	FBgn0031897	76089
629	2R	18017488	18024662	2.363215684891	18023543	2.049063650767	FBgn0034735	23747	FBgn0034743	90160
630	2R	5588301	5590928	2.362994670868	5589295	2.072324528414	FBgn0033483	883	FBgn0033483	883
631	X	16152268	16154810	2.361213684082	16153210	2.122138559818	FBgn0004432	1139	FBgn0053251	7771
632	3R	4110134	4112908	2.359629631042	4112071	1.891437025631	FBgn0037562	1590	FBgn0037561	16467
633	3R	21453606	21460295	2.357242584229	21458973	2.1948312819	FBgn0039350	4576	FBgn0039350	4576
634	3L	776648	778708	2.355471611023	777594	2.121340779697	FBgn0052341	2856	FBgn0035162	39340
635	3R	12079976	12082045	2.354648590088	12081035	2.118184685707	FBgn0040237	8775	FBgn0011253	17141
636	2L	6077920	6080085	2.353434562683	6079205	2.2033867836	FBgn0031778	752	FBgn0031769	28376
637	3L	8643396	8646203	2.351221561432	8645157	2.266619968414	FBgn0001168	4549	FBgn0001168	4549
638	3R	12783821	12787192	2.350065231323	12786138	1.972114226397	FBgn0000015	11820	FBgn0038471	80268
639	X	8498316	8500970	2.349628448486	8499913	2.31598702599	FBgn0004102	4027	FBgn0004102	4027
640	3L	21821228	21823516	2.346748352051	21822383	2.202671941121	FBgn0014362	8913	FBgn0046301	56337
641	X	1679205	1681315	2.340712547302	1680241	2.156324803829	FBgn0029591	1575	FBgn0029591	1575
642	3R	15160396	15162189	2.339281082153	15161260	1.942778905233	FBgn0000463	9325	FBgn0000463	9325
643	2L	6736674	6738829	2.337715148926	6737799	2.059572949129	FBgn0031854	2377	FBgn0025777	14444
644	2R	4917378	4919683	2.335710525513	4918479	2.054561167955	FBgn0053774	6382	FBgn0053774	6382
645	3L	17964047	17966853	2.335334300995	17965180	2.095376211054	FBgn0052193	38261	FBgn0020300	139483
646	2L	3070493	3073070	2.334048748016	3072095	2.303715144887	FBgn0027571	15480	FBgn0003934	23394
647	3L	4091359	4094002	2.333948373795	4092596	2.238933181763	FBgn0028484	859	FBgn0028484	859
648	3R	6483516	6485896	2.333570480347	6484751	1.818991043988	FBgn0037818	18141	FBgn0001235	20365
649	3L	12097546	12099630	2.329866409302	12098608	1.872314673204	FBgn0022959	444	FBgn0036248	6418
650	2L	3816163	3830301	2.328304290771	3822563	2.321157567641	FBgn0003430	3117	FBgn0003430	3117
651	3R	12646785	12649086	2.328173160553	12647811	2.261354446411	FBgn0000014	7958	FBgn0020546	27915
652	2L	12649792	12651534	2.326414108276	12650722	1.703103430131	FBgn0004394	7107	FBgn0002970	32374
653	X	12566987	12571988	2.325517654419	12568053	2.041592508554	FBgn0024308	8327	FBgn0053963	74654
654	3R	25282616	25287862	2.321696281433	25286828	2.128036308289	FBgn0004369	3537	FBgn0039664	28388
655	3L	14606784	14610186	2.3207654953	14609281	2.060550381156	FBgn0041604	11402	FBgn0028418	83258
656	X	2146832	2163317	2.31991147995	2152978	1.974630302853	FBgn0023526	4076	FBgn0023526	4076
657	3R	7047475	7049726	2.319479465485	7048512	1.7836431335	FBgn0065064	840	FBgn0065064	840
658	3R	13650767	13653049	2.319183349609	13652086	2.217116972979	FBgn0051246	14820	FBgn0051246	14820
659	3R	11242722	11247069	2.318356513977	11243941	2.109033167362	FBgn0067339	436	FBgn0067339	436
660	3L	6740227	6742196	2.317324638367	6741187	1.989253661212	FBgn0052392	3994	FBgn0035714	14327
661	2R	3458814	3460979	2.316250801086	3459733	2.131055414677	FBgn0033238	1919	FBgn0033240	7742
662	2R	7532776	7536227	2.314962387085	7534078	2.055190030266	FBgn0004839	1653	FBgn0011704	32728
663	3L	798454	800358	2.314752578735	799449	2.076905194451	FBgn0035161	11917	FBgn0035162	17485
664	3L	12311806	12313700	2.314154624939	12312767	2.026195138693	FBgn0036277	2144	FBgn0052100	71268
665	3L	15557806	15561898	2.31388759613	15558694	2.112536489964	FBgn0036518	4555	FBgn0036518	4555
666	2L	1117692	1121046	2.312866210938	1119649	2.232183647156	FBgn0031302	6661	FBgn0031302	6661
667	2R	17829268	17832297	2.308638572693	17830497	2.216861809001	FBgn0013272	5253	FBgn0013272	5253
668	2R	7407318	7410277	2.308028697968	7408648	2.255954574136	FBgn0015543	382	FBgn0015543	382
669	3L	9434274	9439369	2.306324958801	9435605	2.277353604635	FBgn0052043	581	FBgn0052043	581
670	3R	3358189	3360327	2.305787563324	3359402	1.865136432648	FBgn0015573	2845	FBgn0003885	3025
671	2L	12064853	12067108	2.305745601654	12066309	1.927805507884	FBgn0032405	464	FBgn0032404	9985
672	3L	13827827	13829677	2.304929256439	13828672	2.021961720785	FBgn0036381	3472	FBgn0036386	65584
673	3L	4234841	4238029	2.301452159882	4236854	2.133460640907	FBgn0041171	987	FBgn0041171	987
674	X	18458728	18462385	2.301031112671	18461279	1.958032804377	FBgn0030941	7561	FBgn0030943	20845
675	X	18133484	18136015	2.300968647003	18134637	2.093626308441	FBgn0004956	7125	FBgn0004956	7125
676	X	9112076	9114840	2.300826787949	9113744	2.141991347075	FBgn0052703	904	FBgn0030121	4366
677	3R	24398775	24402257	2.30078792572	24400011	1.894184017181	FBgn0000659	10794	FBgn0000659	10794
678	2L	6087495	6089700	2.299669265747	6088601	2.069431641523	FBgn0028420	6793	FBgn0031781	36537
679	X	16054336	16056756	2.299068927765	16055212	1.992048203945	FBgn0000459	4541	FBgn0000459	4541
680	2L	281452	284749	2.298933029175	282570	1.899379393634	FBgn0031244	711	FBgn0031244	711
681	3L	717858	719951	2.298888683319	718911	2.067974627018	FBgn0035160	3741	FBgn0000575	14027
682	2L	5628197	5631171	2.298837661743	5630069	2.122415318209	FBgn0031726	6309	FBgn0031718	79043
683	2R	18204368	18206388	2.297458648682	18205439	2.181145443636	FBgn0005631	3105	FBgn0020257	8884
684	3R	4524263	4527803	2.294034481049	4526544	2.205816240872	FBgn0037612	160	FBgn0001180	3004
685	3R	25370456	25374795	2.290748596191	25373769	1.967747323653	FBgn0000492	8340	FBgn0040623	56953
686	3R	484664	486773	2.290726661682	485508	2.109870461857	FBgn0051531	203	FBgn0037262	17812
687	3L	7107296	7113282	2.290271759033	7112181	2.09470975399	FBgn0023001	3716	FBgn0002775	12711
688	3L	16974934	16978418	2.290259361267	16976332	2.158673465252	FBgn0036685	5107	FBgn0025582	224084
689	2R	3640434	3643550	2.28883934021	3641405	2.022387742996	FBgn0033267	1740	FBgn0033267	1740
690	2L	7303250	7307949	2.288809776306	7305607	1.922248154879	FBgn0004009	1554	FBgn0004009	1554
691	3R	14896737	14898750	2.287819385529	14897598	2.239800088546	FBgn0004876	22478	FBgn0038678	23021
692	X	19546264	19552496	2.286756038666	19550514	1.834836006165	FBgn0040089	3536	FBgn0031066	27761
693	2L	8808998	8811915	2.286229133606	8809954	2.071169712964	FBgn0029123	15671	FBgn0029123	15671
694	2L	7244357	7248552	2.285965919495	7247634	1.860397843754	FBgn0031900	5138	FBgn0031898	24555
695	2R	15775965	15778237	2.284359931946	15776925	1.982814508326	FBgn0005655	795	FBgn0005655	795
696	2L	160119	162809	2.284306526184	161869	1.92297115922	FBgn0016977	2835	FBgn0016977	2835
697	3L	19525427	19528984	2.28413772583	19527812	1.942893589244	FBgn0067680	2587	FBgn0067680	2587
698	3R	8269108	8271106	2.282100200653	8270117	2.132061116836	FBgn0038052	3258	FBgn0038046	15115
699	2L	21734894	21737656	2.281539916992	21736590	2.067178010941	FBgn0032960	8464	FBgn0032960	8464
700	3R	2574631	2578714	2.280073165894	2577440	2.092359206256	FBgn0004053	2481	FBgn0004053	2481
701	X	4529008	4532294	2.28004693985	4529868	1.816933453083	FBgn0022768	2240	FBgn0022768	2240
702	3R	2824493	2827626	2.27986240387	2826628	2.020655822754	FBgn0000095	1678	FBgn0010774	79498
703	2L	478481	482409	2.275902748108	481071	1.827066337361	FBgn0043364	1389	FBgn0003963	42396
704	2R	7070589	7073002	2.274620056152	7071905	2.083731269836	FBgn0000577	27788	FBgn0000577	27788
705	2L	18870041	18872520	2.274265289307	18871317	2.165238997516	FBgn0003896	5868	FBgn0032717	35721
706	3L	20226042	20229883	2.272702217102	20227067	1.998759634355	FBgn0052227	1905	FBgn0003124	16779
707	3R	12707535	12709164	2.272150993347	12708374	2.027430730708	FBgn0015350	2924	FBgn0082171	26337
708	2L	12665304	12668050	2.271726608276	12666144	1.993394196033	FBgn0032442	3025	FBgn0032445	26879
709	3R	2713721	2715330	2.269632339478	2714546	2.061882406473	FBgn0001077	24500	FBgn0001077	24500
710	3L	7129372	7131485	2.269254684448	7130380	2.102225528044	FBgn0028383	640	FBgn0028383	640
711	3R	10302644	10304853	2.268365859985	10303796	2.213398516178	FBgn0038233	33618	FBgn0038234	33794
712	3L	17342681	17345300	2.267919063568	17343646	2.103257894516	FBgn0036715	1142	FBgn0026197	23071
713	X	2283811	2288354	2.267375946045	2287218	1.97139821333	FBgn0001150	2099	FBgn0001150	2099
714	3L	9757034	9759196	2.267053604126	9758051	2.086785849403	FBgn0036044	13422	FBgn0044049	20174
715	X	18076305	18078885	2.266711235046	18077823	1.950784512929	FBgn0030904	752	FBgn0004956	63939
716	3L	22201280	22203508	2.266567707062	22201328	2.196210437351	FBgn0004179	226	FBgn0037156	814
717	3R	10281575	10284365	2.265720367432	10282904	1.897142589092	FBgn0051330	24002	FBgn0038234	54686
718	2L	9567085	9570828	2.263999462128	9568482	1.948529571295	FBgn0032130	410	FBgn0002973	130969
719	X	3252040	3254904	2.262439727783	3253732	1.769705653191	FBgn0029657	4162	FBgn0000472	24393
720	2L	4686194	4688434	2.261765480042	4687290	2.092663129171	FBgn0031621	223	FBgn0031621	223
721	3L	19143288	19145559	2.261345386505	19144417	2.040111653945	FBgn0016797	8532	FBgn0016797	8532
722	2L	2888024	2890175	2.261106491089	2889188	1.950338475844	FBgn0041111	3236	FBgn0004584	83488
723	3R	2803247	2805395	2.260660171509	2804225	1.773445550133	FBgn0000095	20725	FBgn0010774	101901
724	3R	26586133	26593800	2.260472297668	26588164	2.227824274699	FBgn0004606	3484	FBgn0003720	89873
725	3R	21460525	21463720	2.259345054626	21462271	2.041512330373	FBgn0039350	1278	FBgn0039350	1278
726	3R	4102187	4104742	2.257820606232	4103550	1.959014668184	FBgn0010433	36	FBgn0037561	7946
727	X	10646291	10649167	2.257349014282	10647422	2.028987407684	FBgn0003360	15259	FBgn0030235	20578
728	3L	19939509	19941583	2.255769729614	19940669	1.972473312827	FBgn0036930	2007	FBgn0036918	83135
729	X	20527236	20529610	2.255511760712	20528174	2.042105366202	FBgn0031129	18462	FBgn0003300	23057
730	3L	604139	605857	2.254101276398	605025	1.667932450771	FBgn0052345	823	FBgn0064191	20766
731	2R	4118738	4120600	2.253372192383	4119779	2.063133684794	FBgn0033312	5945	FBgn0022027	17485
732	3L	16675618	16679824	2.251713752747	16678888	2.00281569537	FBgn0000414	487	FBgn0004108	52445
733	3R	12581011	12582099	2.251018047333	12582028	1.946842384338	FBgn0063261	4917	FBgn0063261	4917
734	3R	12567564	12571993	2.249838352203	12570552	2.075634181499	FBgn0063261	6559	FBgn0063261	6559
735	2L	3774787	3777213	2.249322891235	3775767	2.154742409201	FBgn0004893	4061	FBgn0003430	49913
736	2L	9430775	9433863	2.247331619263	9431549	2.122972048246	FBgn0011232	142	FBgn0002973	5964
737	3L	10082700	10084912	2.246832370758	10083805	2.112321674824	FBgn0036068	8977	FBgn0015618	271208
738	3R	16375079	16378279	2.246143817902	16376353	1.958890199661	FBgn0016917	1681	FBgn0043457	7299
739	3L	12640681	12642877	2.242652893066	12641583	1.897131471073	FBgn0014343	26112	FBgn0036306	87121
740	3R	19615336	19617415	2.241994857788	19616262	1.94903588295	FBgn0015513	8754	FBgn0015513	8754
741	2R	1441816	1443881	2.240942955017	1442745	1.733832022723	FBgn0033046	10500	FBgn0033059	141020
742	3R	2737475	2741032	2.236110687256	2738752	2.10295684521	FBgn0051488	44704	FBgn0001077	48706
743	2L	65812	67802	2.235052108765	66832	1.912131369114	FBgn0067779	212	FBgn0002931	20550
744	3R	24365447	24367650	2.234628677368	24366621	1.992848277092	FBgn0003137	568	FBgn0000659	44184
745	3L	15277748	15279693	2.234070777893	15278761	1.944696286145	FBgn0036493	9133	FBgn0036494	23198
746	3L	13093151	13096857	2.23349237442	13094319	2.077143164242	FBgn0010452	6099	FBgn0010452	6099
747	3L	105704	108740	2.232263088226	107654	2.116549604079	FBgn0020386	5330	FBgn0035105	60300
748	X	7549517	7551961	2.228848457336	7550677	1.797984480858	FBgn0029504	8747	FBgn0027553	22881
749	2L	16247092	16249919	2.227111816406	16248875	1.957841904958	FBgn0024734	4657	FBgn0028897	9177
750	2L	15466074	15469365	2.226269721985	15466911	1.82915465972	FBgn0003448	7287	FBgn0003448	7287
751	X	4784282	4786757	2.226184844971	4785439	1.98832654953	FBgn0004368	1070	FBgn0004368	1070
752	2L	7298655	7301690	2.225893974304	7299935	2.122991371155	FBgn0004009	7226	FBgn0004009	7226
753	3L	3205622	3211333	2.224692344666	3210170	1.764512956142	FBgn0035424	1800	FBgn0035423	3288
754	2L	5549675	5552586	2.224452018738	5550831	2.091569844414	FBgn0031718	195	FBgn0031718	195
755	3L	745184	747410	2.222548484802	746463	1.905138745027	FBgn0052480	6572	FBgn0000575	13525
756	2L	20482181	20484748	2.221858024597	20482900	1.906220078468	FBgn0054007	201	FBgn0046834	7811
757	2R	9135464	9138220	2.221167564392	9137198	2.056693522135	FBgn0000633	1797	FBgn0033859	27642
758	3L	6715094	6718360	2.219822883606	6716193	2.11362917283	FBgn0052393	903	FBgn0035713	10040
759	3L	12665871	12669167	2.219301223755	12667227	1.896855718949	FBgn0014343	468	FBgn0036306	61477
760	2L	14488399	14491647	2.217078208923	14489353	1.917034208775	FBgn0005771	1509	FBgn0005771	1509
761	2L	10482358	10484902	2.215776443481	10483411	2.118573076585	FBgn0026431	112	FBgn0004915	52067
762	3L	600751	602831	2.214951515198	601790	2.042213299695	FBgn0052345	4058	FBgn0064191	24001
763	3L	18312864	18316257	2.214572906494	18314215	2.107971221209	FBgn0015946	44542	FBgn0011706	49447
764	3R	5450462	5452300	2.213429450989	5451370	1.889958465801	FBgn0037721	817	FBgn0037722	1750
765	X	18250805	18253506	2.212652683258	18251819	2.005862644741	FBgn0030918	2369	FBgn0004956	110057
766	2L	19946701	19948650	2.21105670929	19947745	1.924784978231	FBgn0032832	2579	FBgn0019686	109661
767	3L	11411372	11415585	2.20986366272	11413344	1.889435831706	FBgn0036158	973	FBgn0036165	48163
768	X	7080681	7082830	2.208879947662	7081789	2.052494972944	FBgn0029940	30351	FBgn0025549	54751
769	X	12773308	12775200	2.208160400391	12774217	1.83945496877	FBgn0047242	1745	FBgn0030434	30682
770	3R	474725	476919	2.207490444183	475694	1.905051231384	FBgn0011341	749	FBgn0037262	7998
771	2L	5960706	5962779	2.20672750473	5961735	2.008560068467	FBgn0003979	1395	FBgn0000308	19290
772	X	161446	163135	2.206631660461	162278	1.780983720507	FBgn0040371	2228	FBgn0000316	50504
773	3L	16595874	16598191	2.205652236938	16596999	2.023762255907	FBgn0017572	16268	FBgn0017572	16268
774	X	13060929	13062820	2.205127716064	13061904	1.802917420864	FBgn0052639	8556	FBgn0052639	8556
775	2L	9420621	9422473	2.204419136047	9421493	2.027625338236	FBgn0032116	4900	FBgn0002973	16020
776	2L	18355428	18358203	2.203900337219	18357215	2.167357063293	FBgn0011559	2260	FBgn0004413	81951
777	3L	5969616	5971638	2.202912330627	5970639	1.977070003748	FBgn0052406	522	FBgn0035656	20687
778	3L	16535112	16536976	2.201777458191	16536008	1.803495771745	FBgn0026061	2581	FBgn0036641	10491
779	2R	1625318	1630634	2.201733112335	1629720	2.177063100478	FBgn0033063	15058	FBgn0033062	36712
780	2R	19049646	19052855	2.200788736343	19050810	2.008791416883	FBgn0041234	700	FBgn0050185	831
781	3R	1152738	1158529	2.200698852539	1153757	1.900956490461	FBgn0013576	7869	FBgn0037310	27890
782	2L	13512388	13516249	2.199049711227	13515524	1.525502681732	FBgn0053640	12317	FBgn0032518	120409
783	2R	4930940	4934079	2.198881149292	4931883	1.913195049061	FBgn0033412	3552	FBgn0053774	19786
784	2L	3832712	3835066	2.197120189667	3833993	2.072887757245	FBgn0004567	2849	FBgn0004567	2849
785	2R	15354475	15356700	2.196915626526	15355449	2.105947326211	FBgn0034476	13681	FBgn0011849	113055
786	3R	82171	84194	2.194570541382	83250	1.997555911541	FBgn0041621	556	FBgn0037220	25173
787	X	8985368	8987803	2.19446849823	8986546	1.908185089336	FBgn0030091	1227	FBgn0030092	7734
788	3R	10291378	10296738	2.194364547729	10293107	2.140214856466	FBgn0051330	34205	FBgn0038234	44483
789	3R	26728894	26730790	2.19154214859	26729815	1.77815246582	FBgn0053483	2658	FBgn0003720	51778
790	3R	5203994	5206049	2.190893173218	5205228	1.822446167469	FBgn0037684	14086	FBgn0037686	21750
791	2R	19693273	19696344	2.188335418701	19695194	2.016589108635	FBgn0034987	763	FBgn0034987	763
792	2R	17218907	17223413	2.187494277954	17219804	1.699445009232	FBgn0050403	601	FBgn0004362	1109
793	3R	7953302	7955453	2.186382293701	7954510	2.000791430473	FBgn0037992	591	FBgn0037992	591
794	3L	15772796	15773609	2.186306476593	15773021	1.721741566291	FBgn0036531	656	FBgn0036537	27624
795	3L	13086833	13089030	2.184491634369	13088126	1.847616493702	FBgn0010452	94	FBgn0010452	94
796	2R	11701312	11703423	2.183995246887	11702353	1.847123831511	FBgn0034087	905	FBgn0034086	1489
797	2R	5484484	5493998	2.182196617126	5485710	2.049546802745	FBgn0033471	2748	FBgn0027619	4937
798	3L	4593522	4595772	2.181145191193	4594787	1.93926448822	FBgn0052247	5396	FBgn0015805	12777
799	3L	19647475	19648929	2.179675102234	19648340	1.769594937563	FBgn0036900	4277	FBgn0029094	64189
800	X	19596467	19601396	2.178904533386	19597443	1.885828590393	FBgn0031070	1183	FBgn0031070	1183
801	3R	5328109	5330480	2.177968978882	5329360	2.020305128659	FBgn0037700	1022	FBgn0037700	1022
802	3L	10487873	10491513	2.176998138428	10490432	1.747446346283	FBgn0052062	480	FBgn0000629	121645
803	X	313072	315763	2.176061153412	314048	2.107936999377	FBgn0000137	3274	FBgn0002561	47503
804	X	224961	227695	2.175806999207	226760	1.941909116857	FBgn0000022	93	FBgn0000022	93
805	X	18466058	18468145	2.17413187027	18467172	1.904720867381	FBgn0030941	1668	FBgn0030943	14952
806	2L	15062779	15064758	2.173889160156	15063987	1.751221529643	FBgn0053678	976	FBgn0024183	2258
807	3R	8072970	8075316	2.173299312592	8074294	2.204272866249	FBgn0038008	5615	FBgn0037992	120375
808	X	4813054	4817871	2.173210144043	4815768	1.95907273012	FBgn0061196	9531	FBgn0004368	31399
809	3L	14137652	14139632	2.171100139618	14138713	1.983298748732	FBgn0000411	5166	FBgn0000411	5166
810	X	10990625	10995311	2.170412063599	10992133	2.025145474602	FBgn0020255	1674	FBgn0020255	1674
811	2L	9704522	9706858	2.167909145355	9705865	1.982889652252	FBgn0051710	79	FBgn0032138	5404
812	3R	4488628	4491556	2.167568683624	4490607	1.95963343452	FBgn0037606	522	FBgn0037608	9232
813	3R	4673291	4677305	2.164488792419	4675719	2.139376387877	FBgn0011966	11883	FBgn0011966	11883
814	3L	9102470	9104549	2.163835048676	9104514	2.073826313019	FBgn0011206	215	FBgn0028789	89190
815	X	16626004	16628304	2.162353992462	16627362	1.911665737629	FBgn0030790	1271	FBgn0030790	1271
816	3L	3019739	3022729	2.162026405334	3021314	2.158771932125	FBgn0035388	2584	FBgn0035388	2584
817	3L	15766703	15768718	2.161226272583	15767621	1.565559705098	FBgn0036531	6056	FBgn0036537	33024
818	3L	21250531	21252417	2.161224365234	21251559	1.958199755351	FBgn0003042	258	FBgn0037066	31655
819	2L	8824536	8826736	2.160692214966	8825497	1.987593332926	FBgn0029123	128	FBgn0029123	128
820	3R	11924308	11926940	2.160145282745	11925578	2.028885245323	FBgn0010379	640	FBgn0038396	50185
821	2L	5409445	5413430	2.157695770264	5410476	1.792023770949	FBgn0016660	6134	FBgn0005511	51165
822	3R	10269092	10271026	2.156665802002	10270133	1.716105490923	FBgn0051330	11231	FBgn0038234	67457
823	3R	17658020	17659826	2.156539916992	17659017	1.767120249131	FBgn0041229	792	FBgn0004493	161545
824	X	18136700	18139239	2.156507492065	18138067	1.970527946949	FBgn0004956	3695	FBgn0004956	3695
825	X	5395591	5398336	2.156243801117	5396643	1.801371902227	FBgn0053980	8777	FBgn0029771	34145
826	2R	19767658	19770084	2.156229019165	19768676	1.696268694741	FBgn0034997	3047	FBgn0034987	72719
827	3L	5159945	5162907	2.153837680817	5161079	1.96099058787	FBgn0035596	4209	FBgn0035602	179353
828	2R	15309670	15312107	2.153007507324	15311192	1.90617531538	FBgn0011897	6262	FBgn0011849	68798
829	3R	27726409	27729560	2.152955532074	27728658	1.898728430271	FBgn0039883	70059	FBgn0002780	149136
830	X	10953159	10954854	2.152215480804	10954041	1.900160845588	FBgn0015245	350	FBgn0028686	16365
831	2L	21855567	21857643	2.151062011719	21856496	1.922612751231	FBgn0032965	29358	FBgn0003866	40308
832	2L	593885	595761	2.150979995728	594795	1.8055897881	FBgn0010323	108	FBgn0031267	20563
833	2L	20759451	20761476	2.150788784027	20760522	1.855455309153	FBgn0000251	2194	FBgn0000986	38014
834	2R	11632381	11634289	2.148003578186	11633311	2.008459007039	FBgn0034076	1337	FBgn0034073	15845
835	X	6841104	6845245	2.146789550781	6842984	1.972884290359	FBgn0027108	915	FBgn0027108	915
836	3L	10160396	10162097	2.145461082458	10161251	1.846918386572	FBgn0052057	1199	FBgn0015618	348654
837	2L	1404214	1406389	2.145153522491	1405478	2.089357107878	FBgn0002543	14971	FBgn0002543	14971
838	3L	1091535	1094538	2.144253730774	1092349	1.831776396434	FBgn0052334	3532	FBgn0035194	138857
839	X	18621710	18625150	2.143392562866	18624055	1.881487397587	FBgn0030960	1550	FBgn0030960	1550
840	X	6666763	6669990	2.143345832825	6667912	1.875204142402	FBgn0029907	579	FBgn0029907	579
841	X	11840267	11841789	2.142928123474	11841137	1.480314663478	FBgn0030360	22	FBgn0003865	18287
842	2L	12091402	12093785	2.142745494843	12092853	1.796238713794	FBgn0032407	918	FBgn0032407	918
843	3R	4483685	4486286	2.142540454865	4485082	1.904901981354	FBgn0000171	1401	FBgn0000447	5346
844	3R	14122469	14125339	2.140764713287	14124173	1.946617952983	FBgn0010877	433	FBgn0024432	754
845	2L	3532169	3534395	2.139696121216	3533515	1.947459816933	FBgn0031550	2612	FBgn0031549	3229
846	2R	17904599	17906482	2.139170646667	17905628	1.898771762848	FBgn0034724	4010	FBgn0053200	10605
847	2L	8509239	8512658	2.138448238373	8510689	1.74363859962	FBgn0032050	1146	FBgn0032050	1146
848	3L	10261619	10264005	2.138402462006	10262422	1.646042178659	FBgn0036080	15271	FBgn0000629	349655
849	2L	3548509	3550777	2.136991500854	3549591	2.063452021281	FBgn0024244	10340	FBgn0031549	19305
850	X	2173604	2177145	2.13697052002	2173697	2.084136962891	FBgn0054052	4723	FBgn0003079	22585
851	2R	13273531	13275567	2.136533260345	13274426	1.927243995667	FBgn0027572	1370	FBgn0003545	11452
852	3R	12065800	12069836	2.135869503021	12067310	1.925935490926	FBgn0040071	15939	FBgn0011253	30866
853	2R	20351332	20353550	2.135378360748	20352446	1.826943814754	FBgn0035070	4130	FBgn0050423	30990
854	3L	5829495	5832280	2.135085582733	5830498	1.866006523371	FBgn0003984	10937	FBgn0052409	42991
855	3L	18102544	18105471	2.134692668915	18104495	1.829725433798	FBgn0020300	168	FBgn0020300	168
856	3L	8162246	8164525	2.133461952209	8163520	1.893764019012	FBgn0035851	1699	FBgn0035851	1699
857	2R	9454899	9457268	2.13251209259	9455976	2.021124660969	FBgn0013733	2041	FBgn0033886	20335
858	3R	12699058	12705606	2.130537033081	12704503	1.978113454931	FBgn0015350	947	FBgn0082171	22466
859	2L	4033514	4036099	2.130302906036	4034640	1.948027610779	FBgn0000547	3261	FBgn0000547	3261
860	3R	27837366	27839510	2.129967212677	27838409	2.005804002285	FBgn0011224	19409	FBgn0002780	39385
861	3L	1413986	1417499	2.12920498848	1415287	1.802978724241	FBgn0043865	5888	FBgn0004635	32037
862	2R	17057811	17061664	2.129156112671	17059992	1.828073918819	FBgn0050283	11837	FBgn0010415	71242
863	3L	15004145	15006583	2.128353595734	15004919	1.764586269855	FBgn0036465	2910	FBgn0036465	2910
864	3L	8975966	8979892	2.128008365631	8978989	1.689007937908	FBgn0035954	156	FBgn0035954	156
865	3R	25846934	25848991	2.127358436584	25847846	1.763134339276	FBgn0039738	134	FBgn0001281	16614
866	2R	7124356	7126778	2.126759529114	7125262	1.545366108418	FBgn0033636	6476	FBgn0033636	6476
867	3R	27563741	27566051	2.126388549805	27564714	2.062952550252	FBgn0000557	524	FBgn0039868	1950
868	3L	6317850	6319809	2.125862836838	6319125	1.807853921254	FBgn0052399	140	FBgn0020251	150552
869	2R	4160764	4162979	2.125556945801	4161675	2.024896919727	FBgn0003892	227	FBgn0003892	227
870	3L	16729141	16732216	2.125386714935	16730527	1.846231073141	FBgn0004108	806	FBgn0004108	806
871	4	79010	82270	2.125332355499	79735	1.568055033684	FBgn0004859	2068	FBgn0004859	2068
872	3R	2818643	2821573	2.123208045959	2820539	2.046278774738	FBgn0000095	4411	FBgn0010774	85587
873	2L	5380751	5382839	2.122890472412	5381720	1.761722326279	FBgn0016660	22622	FBgn0031700	52850
874	2R	19484824	19488008	2.121636390686	19486147	1.848002016544	FBgn0005612	674	FBgn0034948	1269
875	3R	1148655	1150755	2.120752811432	1149611	1.9049964269	FBgn0013576	12015	FBgn0037310	23744
876	3R	7190875	7196464	2.120264053345	7192261	1.856524288654	FBgn0004595	6249	FBgn0026064	15894
877	3R	10546389	10548473	2.117990016937	10547566	1.599332034588	FBgn0053967	2412	FBgn0051314	24509
878	3R	17405048	17408330	2.11687374115	17406177	1.841272481283	FBgn0013984	74	FBgn0013984	74
879	3R	16367902	16370241	2.116775512695	16369125	2.048856398639	FBgn0053192	8398	FBgn0043457	14527
880	2L	8090868	8093095	2.116514205933	8092230	1.902820974588	FBgn0011219	8808	FBgn0010287	19333
881	2L	21165661	21168034	2.115846633911	21167026	1.958371520042	FBgn0000239	264	FBgn0024371	23188
882	2L	18962712	18965242	2.114856719971	18963529	1.810217043933	FBgn0015772	1121	FBgn0032728	1432
883	3R	9539787	9542592	2.113057136536	9541470	2.046810094048	FBgn0054044	1544	FBgn0038175	2418
884	2L	18611029	18614220	2.112681388855	18612217	1.952701961293	FBgn0032692	221	FBgn0032693	36696
885	3L	8798382	8804719	2.111303806305	8803637	1.696117008434	FBgn0011577	2184	FBgn0020633	61920
886	X	18528364	18530696	2.109760284424	18529457	1.734876662493	FBgn0010383	2775	FBgn0004959	9751
887	X	14509639	14512746	2.109314441681	14511778	1.895015907288	FBgn0030575	1763	FBgn0015773	24010
888	2L	12079028	12090420	2.109035491943	12081344	1.900519073009	FBgn0003145	4448	FBgn0003145	4448
889	3L	16447578	16451846	2.108057975769	16450980	1.837988516864	FBgn0004569	2020	FBgn0014163	73882
890	3L	19626835	19630221	2.107009410858	19629211	1.864106823416	FBgn0036899	289	FBgn0029094	45060
891	2L	18732542	18734354	2.106434822083	18733494	1.954215139151	FBgn0032709	2845	FBgn0032702	34447
892	3L	14240382	14244839	2.105964660645	14241685	1.838534383213	FBgn0001085	2079	FBgn0036415	58517
893	3L	15696219	15698642	2.105211257935	15697767	1.859011734233	FBgn0010105	4085	FBgn0010105	4085
894	2R	1644731	1647000	2.104866027832	1646143	1.97028696537	FBgn0033063	1365	FBgn0033067	42871
895	2R	3101054	3103330	2.103560447693	3102214	1.802731215954	FBgn0004243	282	FBgn0004243	282
896	3L	21409392	21412221	2.103516578674	21410728	1.745988913945	FBgn0014143	331	FBgn0014143	331
897	2L	18919479	18923042	2.103118896484	18920330	1.882158279419	FBgn0032723	19547	FBgn0032728	44631
898	X	7180010	7183444	2.102723121643	7182280	1.696707619561	FBgn0026144	326	FBgn0026144	326
899	2R	4311271	4314972	2.10240316391	4314082	1.887486710268	FBgn0024189	3752	FBgn0033341	99103
900	2R	20717296	20718552	2.102250099182	20718057	1.705920759837	FBgn0001325	16158	FBgn0001325	16158
901	3R	10521702	10523466	2.101372718811	10522509	1.659111022949	FBgn0051314	548	FBgn0051314	548
902	2L	7048086	7050747	2.100274085999	7049773	1.889513688929	FBgn0031885	6533	FBgn0051630	7306
903	3R	12074774	12079171	2.099659919739	12075933	1.930078887939	FBgn0040237	13877	FBgn0011253	22243
904	X	14079878	14084033	2.097846984863	14080975	1.85715892911	FBgn0002873	805	FBgn0002873	805
905	2R	11041479	11047152	2.096090316772	11045337	1.779809772968	FBgn0019968	1764	FBgn0019968	1764
906	X	11339240	11341323	2.095978498459	11340328	2.013154562782	FBgn0052666	1940	FBgn0052666	1940
907	2R	1542143	1544699	2.095314502716	1542983	1.692211431615	FBgn0033052	89	FBgn0033059	40782
908	X	15416863	15419082	2.094390869141	15418007	1.900605145623	FBgn0030660	909	FBgn0030660	909
909	2L	9012306	9014229	2.093138694763	9013222	1.878081142902	FBgn0032089	848	FBgn0052982	112529
910	2R	19786587	19789202	2.092247009277	19788139	1.812815053122	FBgn0005636	4802	FBgn0034987	92182
911	2L	2154798	2156430	2.091747283936	2155678	1.461684030645	FBgn0031393	82	FBgn0031393	82
912	3L	10626720	10628847	2.089592933655	10627814	1.66142727347	FBgn0052066	7146	FBgn0052068	9522
913	2L	8414133	8419287	2.089021682739	8418290	1.866063535213	FBgn0027932	2600	FBgn0027932	2600
914	2R	6990231	6992518	2.088289260864	6991129	1.748164176941	FBgn0001269	757	FBgn0000581	23005
915	3R	20691549	20694535	2.087485790253	20692701	1.964903891087	FBgn0013949	1628	FBgn0015625	3916
916	3R	9761000	9763434	2.086658477783	9761960	1.903147786856	FBgn0038188	7164	FBgn0000576	34379
917	2R	7628950	7631550	2.083736896515	7630401	1.996664702892	FBgn0033681	4378	FBgn0027504	36563
918	3R	9626880	9631332	2.0815076828	9628738	1.998018012327	FBgn0051331	4746	FBgn0053327	10103
919	X	7110698	7112793	2.081069946289	7111636	1.715624220231	FBgn0029940	504	FBgn0025549	24904
920	3L	3040736	3044852	2.080253601074	3043977	1.991591572762	FBgn0035393	5343	FBgn0035388	25247
921	3R	20826745	20829495	2.079788684845	20828420	1.983232617378	FBgn0051422	4534	FBgn0039259	22307
922	X	6876545	6878847	2.079374313354	6877657	1.686643319971	FBgn0029930	1158	FBgn0029931	8187
923	2L	8165056	8168724	2.078106880188	8166290	1.810436669518	FBgn0031992	3965	FBgn0031992	3965
924	2L	913328	915237	2.077773094177	914324	1.832493221059	FBgn0046113	844	FBgn0003916	12662
925	3R	24410396	24412973	2.077551841736	24411863	1.848681628704	FBgn0000659	1058	FBgn0000659	1058
926	3L	15667945	15670058	2.07706451416	15668903	1.931019186974	FBgn0041160	3795	FBgn0041160	3795
927	2L	165042	167510	2.076508522034	166577	1.629422982534	FBgn0016977	7543	FBgn0016977	7543
928	2L	10179541	10181256	2.075022220612	10180460	1.63659881143	FBgn0032188	7417	FBgn0032189	20512
929	3R	9807863	9812450	2.073323249817	9811192	1.812789075515	FBgn0015270	20553	FBgn0038196	50695
930	X	13201780	13204703	2.072093486786	13203509	1.91913209242	FBgn0030478	1034	FBgn0052634	13128
931	X	7119758	7122668	2.066814899445	7121536	1.81917403726	FBgn0029940	9396	FBgn0025549	15004
932	2R	17824714	17827166	2.066730976105	17825784	1.852275788784	FBgn0013272	540	FBgn0013272	540
933	2L	13903124	13905780	2.06657743454	13904295	1.92256529191	FBgn0019890	364	FBgn0019890	364
934	3R	8207369	8209746	2.065383911133	8208532	1.926804205951	FBgn0038028	120	FBgn0038028	120
935	2L	6239962	6243176	2.063510894775	6242208	1.819878697395	FBgn0031791	13668	FBgn0031782	114446
936	2R	12154185	12156476	2.063495159149	12155076	1.851111650467	FBgn0024232	1027	FBgn0003274	54119
937	3R	15832693	15835182	2.062534332275	15833525	1.781591713428	FBgn0038755	719	FBgn0038768	24017
938	2L	666678	669951	2.061652183533	667760	1.918467342854	FBgn0031273	42097	FBgn0031267	93528
939	2R	14963217	14967786	2.060601711273	14965996	2.029681149651	FBgn0003887	484	FBgn0003887	484
940	3R	12350759	12355335	2.058667182922	12354364	2.006787833046	FBgn0051448	14976	FBgn0027053	58541
941	3L	709176	711420	2.058139801025	710226	1.935903773588	FBgn0035160	12426	FBgn0000575	22712
942	X	268576	271105	2.057801246643	270164	1.725015133619	FBgn0002561	3619	FBgn0002561	3619
943	X	12575699	12580376	2.056186199188	12578637	1.764345347881	FBgn0030418	234	FBgn0053963	85238
944	2R	16342929	16347098	2.055023193359	16344013	1.833672860089	FBgn0011674	367	FBgn0016984	4017
945	X	5519092	5520982	2.053972244263	5520000	1.730221916648	FBgn0029785	2321	FBgn0029785	2321
946	2R	15624631	15628382	2.053327560425	15626107	1.758175253868	FBgn0004364	267	FBgn0004364	267
947	3R	7063737	7065951	2.053291797638	7064770	1.651850640774	FBgn0051388	1233	FBgn0037885	3665
948	3R	26594696	26597100	2.053225040436	26595911	1.936971150912	FBgn0004606	4263	FBgn0003720	82126
949	3R	11464745	11467982	2.052652359009	11465918	1.85551960328	FBgn0038351	7313	FBgn0053207	25990
950	2R	12934238	12938009	2.051241874695	12935510	1.899219632149	FBgn0022029	214	FBgn0034214	6832
951	3L	9474490	9475686	2.050312042236	9475613	1.728149652481	FBgn0036007	3663	FBgn0036007	3663
952	3R	5420533	5423095	2.049859046936	5421446	1.905492558199	FBgn0037720	4413	FBgn0037719	4737
953	X	10359913	10361976	2.049307346344	10360862	1.972384707133	FBgn0052680	21907	FBgn0052680	21907
954	X	15589781	15591823	2.049190998077	15590798	1.943198174238	FBgn0030684	493	FBgn0030676	23368
955	3L	2367921	2370369	2.048326969147	2368977	1.964702606201	FBgn0052299	4789	FBgn0052299	4789
956	3R	11058699	11060490	2.048298835754	11059539	1.759293377399	FBgn0038307	4150	FBgn0015610	8250
957	3L	664653	666842	2.048003196716	665444	1.783255696297	FBgn0035152	281	FBgn0035156	11003
958	4	576387	579524	2.047645568848	577521	1.845889259787	FBgn0022361	711	FBgn0026777	249174
959	3R	846232	848717	2.047166824341	847491	1.857103526592	FBgn0037292	33017	FBgn0010313	64917
960	3L	18139201	18142671	2.047090530396	18140417	1.816584559048	FBgn0003997	10479	FBgn0020300	35754
961	3L	9588228	9590438	2.045642852783	9589436	1.853022126591	FBgn0002528	570	FBgn0010408	103947
962	3R	19076571	19078777	2.044267654419	19077885	2.013848304749	FBgn0039066	619	FBgn0039066	619
963	3R	12635409	12638726	2.041923284531	12637794	2.014825471242	FBgn0000014	17975	FBgn0020546	37932
964	2L	16208839	16210685	2.039009571075	16209833	1.775568681605	FBgn0028893	2445	FBgn0028897	48219
965	2L	11069914	11072226	2.037903785706	11070918	1.890057277679	FBgn0032335	143	FBgn0032335	143
966	3L	1461956	1464965	2.036450386047	1463074	1.817784256405	FBgn0046769	550	FBgn0004635	15750
967	X	10574552	10579101	2.035098075867	10576768	1.700619641472	FBgn0003204	12956	FBgn0052672	36785
968	3R	24713330	24716087	2.034960746765	24715196	1.708625687493	FBgn0053203	473	FBgn0053553	1395
969	2R	19033432	19035725	2.034642219543	19034693	1.841328452615	FBgn0034873	3235	FBgn0034873	3235
970	3R	2791835	2793515	2.033330917358	2792770	1.721832720439	FBgn0051488	9314	FBgn0001077	102724
971	2L	19931701	19935590	2.032666683197	19933851	1.805603742599	FBgn0032831	7443	FBgn0043021	121508
972	X	8750023	8751798	2.032622814178	8750938	1.783845603466	FBgn0011586	542	FBgn0030086	183611
973	2L	7542855	7545256	2.031949043274	7543976	1.705788948957	FBgn0053529	447	FBgn0053529	447
974	X	20544412	20547755	2.031875610352	20545174	1.765544354916	FBgn0031129	1462	FBgn0003300	40057
975	2R	13315350	13320117	2.030073642731	13316600	1.857966535232	FBgn0004586	1052	FBgn0004586	1052
976	X	4034491	4036487	2.02957201004	4035516	1.93291721344	FBgn0000635	15811	FBgn0026080	72837
977	3L	20405883	20409098	2.027919530869	20406911	1.796618580818	FBgn0052428	278	FBgn0036998	727
978	2R	13270843	13272959	2.02648973465	13272123	1.905668763553	FBgn0022740	157	FBgn0003545	9149
979	X	17597044	17598863	2.026371002197	17597999	1.727727381388	FBgn0024184	5321	FBgn0030866	24788
980	3R	3071933	3073756	2.025680541992	3072796	1.449443280697	FBgn0037489	107	FBgn0037481	91898
981	3L	17460710	17462945	2.025438308716	17461917	1.787437775556	FBgn0052185	1769	FBgn0036733	17253
982	3R	17381962	17384093	2.025403022766	17382897	1.948563502385	FBgn0002941	107	FBgn0013984	23354
983	2R	11521953	11524822	2.024961948395	11523746	1.687806161245	FBgn0034063	511	FBgn0034062	2462
984	3L	3401500	3404416	2.0246758461	3403301	1.786347538233	FBgn0014388	5166	FBgn0027616	45603
985	X	20503734	20506351	2.023973464966	20504887	1.826323350271	FBgn0003300	230	FBgn0003300	230
986	3R	2566596	2568908	2.0236992836	2567779	1.946233868599	FBgn0051481	6	FBgn0004054	2083
987	2R	11380105	11382019	2.02351140976	11381116	1.928475570679	FBgn0050085	2892	FBgn0050085	2892
988	3L	22880735	22884282	2.022217273712	22881911	1.862240664164	FBgn0037207	2856	FBgn0037207	2856
989	3R	27093052	27095004	2.021443843842	27094086	1.82513576746	FBgn0039839	2634	FBgn0039831	47660
990	2R	5820719	5823044	2.021142959595	5821781	1.821544226478	FBgn0033507	156	FBgn0033522	119744
991	3R	20695470	20697296	2.020916461945	20696558	1.724780112505	FBgn0015625	59	FBgn0015625	59
992	3L	15735232	15737875	2.017488479614	15736080	1.730130083421	FBgn0036531	37597	FBgn0010105	42398
993	2L	517019	519904	2.01690196991	518241	1.849001744214	FBgn0003963	5226	FBgn0003963	5226
994	3R	16116228	16119512	2.016029834747	16118500	1.915237337351	FBgn0028386	488	FBgn0028386	488
995	3L	12615625	12617517	2.015545845032	12616600	1.800027430058	FBgn0052111	14717	FBgn0036306	112104
996	3R	23771493	23775368	2.014894962311	23772407	1.785620629787	FBgn0039561	1324	FBgn0039559	8836
997	3L	14925145	14927329	2.014078140259	14925895	1.81240718505	FBgn0026320	8711	FBgn0026320	8711
998	3R	2682410	2686785	2.013967514038	2684782	1.753129922427	FBgn0001077	5264	FBgn0001077	5264
999	2L	1418923	1423304	2.013805389404	1421920	1.867464093601	FBgn0002543	1471	FBgn0002543	1471
1000	3L	20728385	20730735	2.01198387146	20729482	1.891221387046	FBgn0037023	2734	FBgn0016696	24104
1001	2L	6645111	6649151	2.011189937592	6646379	1.844704235301	FBgn0051635	2709	FBgn0031836	35356
1002	2L	3078248	3081179	2.010089635849	3078763	1.826314393212	FBgn0027571	22148	FBgn0003934	30062
1003	3L	20979703	20982516	2.009867668152	20980676	1.845530003309	FBgn0026179	12296	FBgn0037044	18940
1004	X	12407828	12410978	2.007523536682	12408904	1.589106782277	FBgn0030400	8215	FBgn0015024	78816
1005	3L	10298219	10300129	2.006837844849	10299012	1.873658544877	FBgn0067716	5219	FBgn0000629	313065
1006	X	8495244	8497116	2.006781101227	8496291	1.600502073765	FBgn0004102	405	FBgn0004102	405
1007	3L	11231640	11236585	2.006716251373	11234079	1.87425583601	FBgn0041094	7823	FBgn0041094	7823
1008	2R	9107663	9110242	2.006362915039	9109110	1.680863492629	FBgn0027581	133	FBgn0033859	446
1009	2L	245296	250813	2.005283355713	249583	1.847640458275	FBgn0001309	1212	FBgn0001309	1212
1010	3R	2670126	2675174	2.005248069763	2671560	1.79958708146	FBgn0003339	4326	FBgn0001077	18486
1011	3R	24034651	24037877	2.004580020905	24036998	1.636664671056	FBgn0039572	23823	FBgn0040108	117007
1012	3R	10306669	10308499	2.004510402679	10307581	1.71576982386	FBgn0038233	29833	FBgn0038234	30009
1013	2L	12677559	12681519	2.00398349762	12679518	1.854350146125	FBgn0032442	10349	FBgn0032445	13505
1014	2R	20605166	20609294	2.003956317902	20608322	1.9308014477	FBgn0004919	16402	FBgn0001148	38742
1015	2L	3859941	3862210	2.003347396851	3860771	1.834269106388	FBgn0031574	1910	FBgn0004567	23929
1016	2L	9447688	9450655	2.002369880676	9448849	1.86706384023	FBgn0053723	8109	FBgn0002973	11336
1017	2R	5158024	5159989	1.999907493591	5158890	1.797177225351	FBgn0011921	14148	FBgn0023143	46251
1018	3R	21848713	21851515	1.999708652496	21850499	1.87113660574	FBgn0002629	284	FBgn0002629	284
1019	3R	17430151	17433611	1.999037265778	17432409	1.832946360111	FBgn0046832	15837	FBgn0046832	15837
1020	3L	18261073	18263563	1.997648715973	18261861	1.651663247277	FBgn0036784	2224	FBgn0011706	101801
1021	2L	11285990	11288091	1.997580528259	11286819	1.767520231359	FBgn0032359	1216	FBgn0028700	156174
1022	2L	11454715	11456724	1.996687889099	11455627	1.993003666401	FBgn0004579	10024	FBgn0004579	10024
1023	3R	11618828	11621269	1.996423721313	11620070	1.747893333435	FBgn0038364	552	FBgn0038364	552
1024	3R	5928186	5929906	1.996077060699	5929095	1.773910939693	FBgn0064158	2435	FBgn0037777	57850
1025	2L	18796305	18799228	1.995916366577	18797784	1.685759842396	FBgn0040992	9131	FBgn0032717	37812
1026	X	15441303	15443179	1.995002746582	15442384	1.638243496418	FBgn0052586	13446	FBgn0052586	13446
1027	4	626857	628835	1.994218349457	627793	1.55215638876	FBgn0028996	50	FBgn0026777	299446
1028	3L	22095801	22098389	1.994039058685	22097089	1.824417114258	FBgn0037152	2179	FBgn0000100	87206
1029	3L	15630344	15632472	1.993306159973	15631581	1.807334843804	FBgn0014851	5074	FBgn0041160	33527
1030	3R	26299893	26303023	1.991905212402	26300791	1.810474210315	FBgn0011716	1620	FBgn0039767	46793
1031	2L	21850520	21854680	1.991886138916	21851329	1.578305095434	FBgn0032965	34525	FBgn0003866	35141
1032	X	3200164	3202612	1.991541385651	3201839	1.484395742416	FBgn0000472	27500	FBgn0000472	27500
1033	2R	5057803	5062411	1.991248607635	5058788	1.907263447257	FBgn0033421	21	FBgn0025286	40208
1034	3R	18411478	18415338	1.991202831268	18412407	1.804998510024	FBgn0014949	1711	FBgn0014949	1711
1035	2R	3040659	3043650	1.990694999695	3042677	1.791729980045	FBgn0033188	2118	FBgn0022772	5156
1036	3R	801556	807241	1.990559577942	802844	1.8347622647	FBgn0037291	7110	FBgn0004183	28958
1037	3R	9702284	9706515	1.990501403809	9705545	1.911281373766	FBgn0008646	5644	FBgn0000576	22036
1038	3L	13030329	13034749	1.987415313721	13030776	1.857873656533	FBgn0036343	4565	FBgn0036342	9805
1039	3L	3435453	3439773	1.987150192261	3436730	1.748510742188	FBgn0026259	7404	FBgn0001254	59479
1040	X	7003548	7005584	1.986947536469	7004478	1.628938674927	FBgn0047092	9392	FBgn0029933	61189
1041	3R	26606277	26609412	1.986668586731	26608521	1.809857241313	FBgn0004606	16873	FBgn0003720	69516
1042	X	13067182	13069077	1.986616134644	13068319	1.524472797618	FBgn0052639	2141	FBgn0052639	2141
1043	3R	277378	280309	1.986198425293	279218	1.714307785034	FBgn0051522	182	FBgn0037250	19487
1044	2L	14454937	14456823	1.985990524292	14455993	1.569927036762	FBgn0028844	5177	FBgn0005771	34869
1045	3R	926118	930530	1.985754013062	927114	1.753616052515	FBgn0010313	14706	FBgn0010313	14706
1046	3R	18963395	18965274	1.985481262207	18964223	1.692166566849	FBgn0004644	3658	FBgn0051457	10517
1047	3L	4579858	4581683	1.985321044922	4580919	1.613729645224	FBgn0052247	19264	FBgn0015805	26645
1048	2R	11792837	11794596	1.982296943665	11793707	1.826284941505	FBgn0024249	486	FBgn0034110	15558
1049	3R	27021968	27023962	1.981678009033	27022913	1.645026767955	FBgn0039827	273	FBgn0004389	3967
1050	3R	9213235	9215171	1.98163151741	9214197	1.578992635012	FBgn0038146	232	FBgn0038145	6398
1051	3R	27405797	27407935	1.981596946716	27406947	1.825697001289	FBgn0043900	535	FBgn0039857	15020
1052	X	17340330	17343602	1.981129169464	17342617	1.918518178603	FBgn0030842	19365	FBgn0030851	120796
1053	3R	11170374	11172712	1.980942726135	11171605	1.786064708934	FBgn0019925	300	FBgn0013269	12741
1054	3R	677226	680919	1.979228496552	680074	1.498428064234	FBgn0003002	1539	FBgn0003002	1539
1055	2R	20493123	20495133	1.978288650513	20494162	1.795887610492	FBgn0035091	607	FBgn0002607	17015
1056	3L	16800034	16801556	1.977455615997	16800781	1.586290299892	FBgn0036666	6777	FBgn0025582	48533
1057	2R	2121477	2125850	1.975498199463	2122688	1.838857799768	FBgn0041145	370	FBgn0041145	370
1058	3R	12684955	12686965	1.974657058716	12685857	1.770186031566	FBgn0082171	3820	FBgn0082171	3820
1059	3R	18352631	18356179	1.974599838257	18353709	1.74074524641	FBgn0038981	674	FBgn0024558	55241
1060	2L	18585417	18587245	1.973706245422	18586275	1.491487979889	FBgn0032688	551	FBgn0032693	62638
1061	3R	12223826	12225364	1.973317146301	12224670	1.399376243353	FBgn0003513	4735	FBgn0038421	38896
1062	3R	13428918	13432549	1.972819805145	13430593	2.035724878311	FBgn0038524	1231	FBgn0051575	53582
1063	3R	24976370	24979612	1.969758987427	24977558	1.734194606543	FBgn0041588	46	FBgn0041588	46
1064	3L	18237133	18238787	1.969404220581	18238053	1.675938002268	FBgn0036783	20706	FBgn0011706	125609
1065	3R	18603325	18611570	1.969335079193	18608990	1.906914823196	FBgn0039026	1216	FBgn0039013	56368
1066	3L	5742569	5746063	1.9690284729	5744014	1.809914785273	FBgn0035633	1065	FBgn0035633	1065
1067	2R	9821434	9823500	1.968020915985	9822650	1.473618894815	FBgn0033921	5434	FBgn0033922	18039
1068	3R	10918523	10921928	1.967019081116	10920461	1.926000987782	FBgn0051304	7461	FBgn0038301	118861
1069	2L	13233482	13235852	1.966764450073	13234332	1.832066476345	FBgn0032493	263	FBgn0032493	263
1070	3R	2548667	2551899	1.966736316681	2549915	1.631244771621	FBgn0051481	17870	FBgn0004054	19947
1071	3L	8427883	8431318	1.966607093811	8430542	1.458977127075	FBgn0010825	6279	FBgn0010825	6279
1072	2L	18592211	18595667	1.96647310257	18594255	1.839730322361	FBgn0003270	1126	FBgn0032693	54658
1073	3L	20914415	20916220	1.964861869812	20915353	1.892411768436	FBgn0053283	2747	FBgn0003415	45912
1074	3R	17414722	17416649	1.962789535522	17415651	1.644877617176	FBgn0013984	9400	FBgn0013984	9400
1075	3R	4006387	4008764	1.962224960327	4007753	1.933050632477	FBgn0001138	589	FBgn0037554	51476
1076	3L	5942492	5946268	1.96155166626	5944809	1.645330190659	FBgn0035656	5143	FBgn0035656	5143
1077	2L	21094674	21097607	1.960975646973	21095822	1.782400399446	FBgn0040297	3630	FBgn0023388	34123
1078	3L	13371755	13374377	1.959941864014	13372861	1.649934589863	FBgn0002573	2211	FBgn0036351	17571
1079	3R	2558939	2562824	1.958164215088	2561865	1.782801568508	FBgn0051481	5920	FBgn0004054	7997
1080	2L	2046036	2048669	1.957499504089	2047003	1.648776334875	FBgn0028952	1478	FBgn0031391	100284
1081	3L	20235936	20238083	1.957447052002	20237208	1.673808238086	FBgn0036967	933	FBgn0003124	6638
1082	3R	12793232	12796869	1.956673622131	12794233	1.768533706665	FBgn0000015	3725	FBgn0038471	72173
1083	2L	17730761	17732813	1.956583976746	17731754	1.932447135448	FBgn0015609	3696	FBgn0032646	234716
1084	3R	27046171	27051447	1.955106735229	27049064	1.736068407694	FBgn0039831	2638	FBgn0039831	2638
1085	2R	10632817	10634224	1.95485830307	10634034	1.829401810964	FBgn0015371	3914	FBgn0033989	126948
1086	3R	27432892	27436303	1.954494476318	27434895	1.60264569521	FBgn0011655	1875	FBgn0039857	12928
1087	3L	20704892	20706589	1.953966617584	20705809	1.557476937771	FBgn0016696	431	FBgn0016696	431
1088	4	826861	829452	1.95343875885	828632	1.634280934053	FBgn0039939	8949	FBgn0039930	220977
1089	2L	6410524	6412556	1.953281402588	6411645	1.803743306328	FBgn0031811	1059	FBgn0043854	39230
1090	X	1754577	1757595	1.952725410461	1755720	1.785273159251	FBgn0000117	1076	FBgn0000117	1076
1091	3L	8636092	8641319	1.95082950592	8640294	1.829707846922	FBgn0001168	9412	FBgn0001168	9412
1092	2L	21331535	21333620	1.948308944702	21332734	1.72474044164	FBgn0032943	514	FBgn0021856	83982
1093	2L	276708	279665	1.948006153107	278802	1.597844740924	FBgn0003444	1214	FBgn0003444	1214
1094	2L	18475638	18477612	1.947721004486	18476619	1.669190575095	FBgn0032681	3821	FBgn0032682	4797
1095	X	22027640	22029392	1.94721031189	22028488	1.684888503131	FBgn0031201	13154	FBgn0031186	370503
1096	X	9960631	9962537	1.94685459137	9961630	1.433299541473	FBgn0030180	29777	FBgn0030180	29777
1097	3R	18793537	18795556	1.946645736694	18794715	1.743262708187	FBgn0051281	2692	FBgn0051457	158991
1098	2R	3500063	3502389	1.946611404419	3501302	1.773156558766	FBgn0033247	1027	FBgn0033243	21465
1099	3L	15008312	15011425	1.944917678833	15009124	1.830990450723	FBgn0025776	212	FBgn0025776	212
1100	X	6196981	6200029	1.944663047791	6197781	1.857626736164	FBgn0026708	1916	FBgn0029868	2146
1101	3R	10467013	10468859	1.943864345551	10467903	1.93761742115	FBgn0038248	382	FBgn0026578	13520
1102	3R	14023201	14025516	1.943305015564	14024464	1.621145009995	FBgn0011481	853	FBgn0038585	24985
1103	2R	2080583	2082124	1.940313339233	2081448	1.788045763969	FBgn0033076	31343	FBgn0041145	40870
1104	3L	10527711	10530154	1.940274238586	10529077	1.85616132617	FBgn0036085	3919	FBgn0000629	83000
1105	X	5405188	5406696	1.940190792084	5405924	1.529290835063	FBgn0053980	504	FBgn0029771	43426
1106	3R	1424974	1427442	1.939821720123	1426434	1.705959320068	FBgn0037346	457	FBgn0037346	457
1107	X	10629294	10632186	1.939054965973	10631283	1.697558403015	FBgn0025111	815	FBgn0052672	17730
1108	3R	10861595	10863524	1.93901348114	10862583	1.676696945639	FBgn0038281	505	FBgn0028662	132787
1109	3R	7488039	7489766	1.938970088959	7488779	1.596850067377	FBgn0037928	4548	FBgn0037921	37413
1110	X	273155	275224	1.938950538635	274326	1.641881108284	FBgn0002561	7781	FBgn0002561	7781
1111	X	22055922	22059097	1.9387550354	22056863	1.611246838289	FBgn0000719	1720	FBgn0031186	398878
1112	2R	7687613	7691828	1.936321258545	7689034	1.747822634379	FBgn0014184	1135	FBgn0014184	1135
1113	3L	3147200	3150166	1.93620967865	3149205	1.811475157738	FBgn0052280	491	FBgn0012049	16998
1114	3R	6519615	6521302	1.935476303101	6520432	1.750015318394	FBgn0020385	1808	FBgn0001235	56046
1115	3L	259586	262973	1.933069229126	260467	1.59017816186	FBgn0035125	779	FBgn0035121	12557
1116	3R	20962608	20964664	1.931975364685	20963657	1.729552268982	FBgn0039283	142	FBgn0039283	142
1117	2L	7568604	7570593	1.930651187897	7569632	1.683923274279	FBgn0040955	814	FBgn0053529	25209
1118	3R	18711712	18714944	1.930410861969	18712742	1.713827311993	FBgn0017590	12282	FBgn0039013	160120
1119	2R	16699792	16702201	1.930366516113	16700867	1.698891282082	FBgn0034602	288	FBgn0034599	24325
1120	2R	6072685	6074539	1.930331230164	6073572	1.57920396328	FBgn0004399	3855	FBgn0004399	3855
1121	X	4460933	4463368	1.930089235306	4462151	1.709514554342	FBgn0003053	655	FBgn0029718	30963
1122	3R	17485050	17488939	1.929987430573	17486697	1.676340527005	FBgn0011766	570	FBgn0004493	10775
1123	3R	2744635	2746961	1.92970085144	2745825	1.757191121578	FBgn0051488	37631	FBgn0001077	55779
1124	X	10588546	10591483	1.928280353546	10589406	1.580198192596	FBgn0003204	318	FBgn0052672	24147
1125	3R	24413781	24415529	1.927490711212	24414696	1.488490441266	FBgn0000659	3891	FBgn0000659	3891
1126	3L	20865499	20867567	1.92675447464	20866600	1.772872027229	FBgn0037035	4933	FBgn0003415	94665
1127	2R	9015629	9019432	1.925713539124	9016707	1.583301035563	FBgn0033845	2001	FBgn0033845	2001
1128	2R	2146973	2148772	1.925472736359	2147797	1.633675840166	FBgn0026761	278	FBgn0033081	20466
1129	2L	7182634	7184417	1.92490196228	7183559	1.491972165949	FBgn0031893	1323	FBgn0031897	36470
1130	2L	18500276	18503044	1.924474716187	18501091	1.695499960581	FBgn0032684	6461	FBgn0032682	19675
1131	X	18041409	18044026	1.924015045166	18042250	1.787068843842	FBgn0030900	1118	FBgn0004956	99512
1132	3L	13050572	13052673	1.924013137817	13051542	1.771632362815	FBgn0036345	9694	FBgn0036342	30571
1133	3L	20449849	20452517	1.923496246338	20451532	1.711930169	FBgn0037007	1741	FBgn0037007	1741
1134	3R	813817	816444	1.923447132111	814875	1.992818176746	FBgn0037292	401	FBgn0004183	40989
1135	2R	16789306	16791539	1.923150062561	16790351	1.827455212088	FBgn0034611	469	FBgn0034611	469
1136	2R	8058976	8061509	1.921276092529	8059966	1.678152196548	FBgn0053752	1630	FBgn0053752	1630
1137	2L	219999	226758	1.921009063721	223005	1.722163032083	FBgn0031235	9509	FBgn0031235	9509
1138	2R	7683573	7687123	1.920924663544	7684659	1.526408553123	FBgn0023167	26	FBgn0023167	26
1139	3L	5627576	5630385	1.920723438263	5628557	1.698293030262	FBgn0035626	73	FBgn0035625	23627
1140	2R	16869963	16872874	1.919893741608	16871995	1.706156857808	FBgn0000395	2528	FBgn0000395	2528
1141	X	15543119	15545114	1.919594287872	15544297	1.752927892348	FBgn0030672	238	FBgn0030672	238
1142	2L	17255963	17260517	1.917919158936	17259459	1.845409128401	FBgn0032629	2798	FBgn0032633	120617
1143	X	17716342	17721462	1.917870044708	17719301	1.641131260816	FBgn0030881	1556	FBgn0030881	1556
1144	3R	18851707	18854625	1.917360305786	18853507	1.823242127895	FBgn0039039	1072	FBgn0051457	100199
1145	X	6705900	6710271	1.916728019714	6708237	1.456960141659	FBgn0064122	5507	FBgn0064122	5507
1146	3L	19481276	19482960	1.916423797607	19482093	1.542992171119	FBgn0036878	1441	FBgn0036886	35588
1147	3L	14914429	14916641	1.91570854187	14915500	1.776484826032	FBgn0040487	4129	FBgn0040487	4129
1148	3L	10633611	10635214	1.914701461792	10634502	1.554173525642	FBgn0052066	458	FBgn0052068	2834
1149	3R	27618989	27621305	1.914661884308	27620387	1.694891810417	FBgn0027620	576	FBgn0011013	47136
1150	3L	11313846	11315562	1.914594173431	11314602	1.633164742414	FBgn0036154	18936	FBgn0041094	88346
1151	3L	12670490	12672495	1.913924217224	12671573	1.803924504448	FBgn0014343	3878	FBgn0036306	57131
1152	3R	1552799	1554554	1.913883686066	1553729	1.809083302816	FBgn0037368	5534	FBgn0037372	26766
1153	2L	520936	524596	1.913218975067	522240	1.885716279348	FBgn0003963	1227	FBgn0003963	1227
1154	3L	22878566	22880338	1.913031578064	22879070	1.727927067701	FBgn0037207	15	FBgn0037207	15
1155	X	6499966	6504156	1.912633419037	6501859	1.885494581858	FBgn0028360	2007	FBgn0029882	2437
1156	2R	7542014	7544542	1.912004947662	7543028	1.805068433285	FBgn0033675	567	FBgn0011704	41678
1157	X	17484436	17487102	1.911389827728	17485543	1.663864195347	FBgn0026375	946	FBgn0030855	15323
1158	3R	24888087	24891702	1.909531593323	24890847	1.685167868932	FBgn0039632	1966	FBgn0039633	31862
1159	X	7901047	7909513	1.909213066101	7906502	1.712506518644	FBgn0004656	170	FBgn0004656	170
1160	X	2937771	2939757	1.908806800842	2938684	1.552249363491	FBgn0029649	14966	FBgn0004647	52344
1161	3L	13640245	13642561	1.9083943367	13641338	1.722114264965	FBgn0036379	642	FBgn0036386	252918
1162	3L	19694187	19695952	1.907334327698	19695138	1.759637355804	FBgn0036905	956	FBgn0029094	110987
1163	3L	2486456	2489626	1.906568050385	2488596	1.738953709602	FBgn0035348	1480	FBgn0035348	1480
1164	3R	24420576	24423365	1.905923843384	24422305	1.701775326448	FBgn0026400	2696	FBgn0001215	3224
1165	X	6445796	6448038	1.905401229858	6446740	1.622777432203	FBgn0029881	1439	FBgn0029882	52682
1166	3L	12502949	12504823	1.905155181885	12504002	1.502303626802	FBgn0036298	149	FBgn0004926	3318
1167	X	510269	514019	1.903639316559	511501	1.586821317673	FBgn0025639	1362	FBgn0025639	1362
1168	2R	3746723	3750421	1.903205871582	3747568	1.578613617841	FBgn0013726	1514	FBgn0010109	3428
1169	3R	9726592	9728393	1.902514457703	9727429	1.694789830376	FBgn0000576	152	FBgn0000576	152
1170	2L	25846	29345	1.90216255188	27389	1.862633450826	FBgn0031209	3501	FBgn0002121	6017
1171	X	18801312	18802798	1.901757717133	18801357	1.968152880669	FBgn0052541	37061	FBgn0030974	73787
1172	X	20561609	20564976	1.901657104492	20562596	1.627949770759	FBgn0031130	5971	FBgn0003300	57479
1173	X	21796012	21797564	1.901391983032	21796646	1.532185459137	FBgn0052499	39462	FBgn0031186	138661
1174	3R	20404995	20406676	1.901342391968	20405788	1.595252654132	FBgn0039209	2789	FBgn0039210	5067
1175	3R	27154029	27156160	1.901171684265	27155190	1.775641104754	FBgn0039841	21603	FBgn0039831	108764
1176	3L	21209309	21211360	1.900511741638	21210313	1.671847661336	FBgn0012034	3771	FBgn0037066	9591
1177	X	12493281	12496382	1.900118350983	12494148	1.527314694722	FBgn0053963	749	FBgn0053963	749
1178	2L	8296362	8298144	1.899568557739	8297230	1.743119478226	FBgn0003502	3842	FBgn0011902	6503
1179	3L	1729056	1731334	1.898508071899	1730091	1.690091750201	FBgn0035267	351	FBgn0027903	29074
1180	X	8619457	8624020	1.898056030273	8621980	1.458326003131	FBgn0026411	29031	FBgn0030061	61793
1181	3R	6687596	6689831	1.897641658783	6688897	1.703357517719	FBgn0037846	562	FBgn0037844	6384
1182	3L	16008239	16012952	1.897244930267	16009043	1.704778607686	FBgn0003691	6871	FBgn0003691	6871
1183	2L	11451880	11453940	1.897196292877	11452983	1.663317175472	FBgn0004579	7380	FBgn0004579	7380
1184	X	381662	384488	1.896831512451	383615	1.545103682412	FBgn0024983	3498	FBgn0000570	3573
1185	3R	9734878	9738015	1.896507263184	9737195	1.711663818359	FBgn0000576	9614	FBgn0000576	9614
1186	3R	23769084	23771296	1.89457321167	23770267	1.697574110592	FBgn0039561	3464	FBgn0039559	6696
1187	X	377772	380457	1.894514560699	378887	1.616335064173	FBgn0000570	1155	FBgn0000570	1155
1188	3L	18181114	18183158	1.893789768219	18182213	1.74227585512	FBgn0036782	15115	FBgn0020300	77550
1189	3R	4511150	4515133	1.893618583679	4514256	1.814224004745	FBgn0053325	8204	FBgn0001180	9284
1190	X	8559025	8561171	1.893077850342	8560020	1.621964650996	FBgn0030060	152	FBgn0030061	167
1191	2L	19128703	19134162	1.892999649048	19131168	1.713344069088	FBgn0010300	1433	FBgn0032762	1813
1192	X	19584123	19585993	1.892954826355	19585052	1.644011465708	FBgn0031069	315	FBgn0031066	6777
1193	3R	901329	903379	1.892578125	902308	1.684329902425	FBgn0010313	10100	FBgn0010313	10100
1194	X	13504480	13506023	1.891447067261	13505257	1.495019733906	FBgn0030508	1621	FBgn0030507	3297
1195	2R	13724359	13727209	1.89111328125	13725996	1.840640544891	FBgn0050114	3378	FBgn0000658	21630
1196	3R	20638332	20640266	1.889045715332	20639340	1.884014746722	FBgn0027539	410	FBgn0013953	33396
1197	3L	12643488	12647932	1.888129234314	12646945	1.728964090347	FBgn0014343	20750	FBgn0036306	81759
1198	2R	15203151	15205166	1.886292457581	15204305	1.45794275403	FBgn0034467	1364	FBgn0015949	19622
1199	2R	9515802	9517636	1.886152267456	9516778	1.387190614428	FBgn0050482	5419	FBgn0033889	21812
1200	3R	6047574	6049502	1.885795593262	6048416	1.654172560748	FBgn0037797	64	FBgn0037797	64
1201	3L	11224980	11228892	1.885556221008	11225911	1.64821472764	FBgn0041094	345	FBgn0041094	345
1202	3R	12376835	12379020	1.885009765625	12377959	1.722155511379	FBgn0038442	2200	FBgn0027053	82136
1203	3L	11394212	11396894	1.883266448975	11395501	1.651585638523	FBgn0036157	3596	FBgn0036165	66006
1204	3R	22711889	22713691	1.881611824036	22712904	1.648984968662	FBgn0004359	5448	FBgn0002838	11226
1205	2R	3526264	3527502	1.88155412674	3527086	1.495733976364	FBgn0033250	1519	FBgn0033243	47249
1206	3R	4878959	4881278	1.881437778473	4880183	1.569604088278	FBgn0037659	1943	FBgn0028708	3637
1207	3L	1498727	1501597	1.881425380707	1499806	1.750635296106	FBgn0011204	964	FBgn0028577	13685
1208	2R	16846368	16849041	1.881373405457	16848008	1.518316924572	FBgn0034622	1559	FBgn0065060	13365
1209	2L	19811786	19812921	1.881036758423	19811872	1.346950769424	FBgn0003922	138	FBgn0043021	471
1210	2L	20586656	20588968	1.880818367004	20588006	1.729152735542	FBgn0051677	3783	FBgn0046834	112917
1211	2L	11074285	11076219	1.880544662476	11075170	1.667670362136	FBgn0032335	4109	FBgn0032335	4109
1212	3R	19694053	19696248	1.877670288086	19695161	1.717470000772	FBgn0004185	9809	FBgn0004185	9809
1213	3R	25829416	25831568	1.877116203308	25830625	1.796051249785	FBgn0016685	118	FBgn0039735	222
1214	2L	18315260	18317119	1.876569747925	18316241	1.309580385685	FBgn0000636	211	FBgn0004413	122925
1215	X	258560	260134	1.87566614151	259393	1.335226416588	FBgn0004170	6511	FBgn0004170	6511
1216	3L	6189439	6192969	1.87469959259	6191309	1.552011517917	FBgn0002526	622	FBgn0035692	24176
1217	2R	15491623	15494958	1.874482154846	15493947	1.603021509507	FBgn0034479	1985	FBgn0004364	132427
1218	3R	14824905	14826859	1.874115467072	14825934	1.775192201138	FBgn0026239	16187	FBgn0026239	16187
1219	2R	15348527	15352618	1.873564243317	15350515	1.816637456417	FBgn0034476	8747	FBgn0011849	108121
1220	3R	25619368	25621336	1.873528957367	25620235	1.531408758724	FBgn0039695	123	FBgn0019972	5140
1221	3L	18648325	18650008	1.872951507568	18649246	1.514765053988	FBgn0036805	72	FBgn0036810	60507
1222	4	245876	246549	1.872276306152	246419	1.684334802628	FBgn0051999	215	FBgn0026777	81928
1223	3R	910585	916968	1.871922016144	912718	1.782940640169	FBgn0010313	310	FBgn0010313	310
1224	3R	919219	921271	1.871913433075	920254	1.657878314748	FBgn0010313	7846	FBgn0010313	7846
1225	2R	16956944	16959033	1.871431827545	16958235	1.48633402586	FBgn0010415	30515	FBgn0010415	30515
1226	2R	15182274	15186190	1.870846271515	15184703	1.613291680813	FBgn0015949	20	FBgn0015949	20
1227	2R	18713480	18715557	1.869897127151	18714612	1.703878823449	FBgn0034834	4527	FBgn0003062	132292
1228	3R	17120065	17124144	1.869436740875	17121139	1.759254455566	FBgn0001234	1206	FBgn0043012	25340
1229	X	10055706	10058051	1.868050575256	10057067	1.728972967933	FBgn0030183	500	FBgn0030180	65660
1230	X	16944358	16946903	1.867581367493	16945696	1.625158758724	FBgn0030820	4122	FBgn0065049	33105
1231	2R	6970722	6972557	1.867307662964	6971756	1.53049325943	FBgn0000581	3632	FBgn0000581	3632
1232	3R	20363563	20367039	1.866999149323	20364438	1.670136732214	FBgn0039207	5165	FBgn0039205	8158
1233	X	21091076	21092963	1.866924762726	21091974	1.80747461319	FBgn0052521	127	FBgn0020369	34762
1234	3R	19742577	19744597	1.866752624512	19743461	1.679511441125	FBgn0016754	5234	FBgn0015282	13786
1235	2L	12466090	12467740	1.865644454956	12466819	1.435786527746	FBgn0032437	13137	FBgn0040286	32154
1236	2R	12767145	12768648	1.865098953247	12767910	1.451319313049	FBgn0046294	5664	FBgn0050235	107747
1237	2L	8274015	8278061	1.86153793335	8276133	1.539544694564	FBgn0011902	14594	FBgn0011902	14594
1238	3R	5384165	5386541	1.860696792603	5385043	1.614261746407	FBgn0024833	202	FBgn0037708	3941
1239	2R	14044094	14048542	1.86003780365	14046648	1.726988375187	FBgn0034356	4353	FBgn0003067	4982
1240	X	9544812	9547206	1.859913825989	9546211	1.607780965169	FBgn0000233	6802	FBgn0000233	6802
1241	3R	12672338	12675398	1.859711647034	12674450	1.381817481097	FBgn0020546	1276	FBgn0020546	1276
1242	3R	5243228	5245849	1.857815504074	5244373	1.521191179752	FBgn0024515	709	FBgn0037686	17395
1243	2R	10613737	10616020	1.857007026672	10614681	1.636742255267	FBgn0015371	15439	FBgn0033989	107595
1244	X	265475	267420	1.855159282684	266548	1.736869931221	FBgn0002561	3	FBgn0002561	3
1245	2L	4051990	4057145	1.854259967804	4055911	1.693028211594	FBgn0000547	24532	FBgn0000547	24532
1246	2R	13230626	13232477	1.854043483734	13231419	1.561431772569	FBgn0028494	2771	FBgn0063386	13454
1247	2R	14180182	14182291	1.853907108307	14181351	1.665487345527	FBgn0053136	743	FBgn0023214	7044
1248	3R	20551474	20553357	1.853821754456	20552501	1.868645846844	FBgn0004885	7082	FBgn0003719	22955
1249	2R	2937939	2939551	1.85315656662	2938793	1.558786988258	FBgn0033168	1613	FBgn0033179	39751
1250	3R	18698060	18700555	1.852778911591	18699493	1.558902516085	FBgn0017590	25531	FBgn0039013	146871
1251	3L	12774611	12776576	1.850914001465	12775577	1.794436062084	FBgn0010715	3484	FBgn0036314	12373
1252	2L	12607112	12609094	1.850897312164	12608249	1.454635590315	FBgn0051859	9	FBgn0002970	10099
1253	2L	33086	34947	1.850296974182	33941	1.762364016639	FBgn0031209	10053	FBgn0002121	12569
1254	2L	20905097	20907001	1.850270748138	20906020	1.646264489492	FBgn0032901	501	FBgn0032906	7717
1255	3R	9207139	9209471	1.849351882935	9208350	1.582122564316	FBgn0038145	551	FBgn0038145	551
1256	2L	13862399	13864604	1.848932266235	13863797	1.512718518575	FBgn0028532	14385	FBgn0051842	28759
1257	3L	4387884	4392885	1.847564697266	4391826	1.566087750828	FBgn0035542	2082	FBgn0035541	3257
1258	4	415966	422287	1.847161769867	418896	1.261306494474	FBgn0039905	5256	FBgn0026777	90549
1259	3R	6684404	6686573	1.845978736877	6685565	1.756550171796	FBgn0037845	40	FBgn0037844	3052
1260	3R	15826115	15827723	1.845752716064	15826855	1.472774505615	FBgn0038755	7389	FBgn0038768	30687
1261	2R	12094799	12096898	1.845207214355	12095765	1.730229433845	FBgn0016131	1426	FBgn0003274	5192
1262	X	7394196	7395974	1.84433555603	7395125	1.48998066783	FBgn0052720	13000	FBgn0027553	178433
1263	2R	4166082	4170973	1.844099998474	4167645	1.768653392792	FBgn0050353	2374	FBgn0050353	2374
1264	3R	17479274	17481045	1.841424465179	17480157	1.418512428508	FBgn0011766	5970	FBgn0004493	17315
1265	3R	4030262	4032787	1.841408729553	4031864	1.823279212503	FBgn0053779	1320	FBgn0037554	27365
1266	3R	23270295	23272101	1.84122467041	23271194	1.729777081807	FBgn0039518	18717	FBgn0039509	156977
1267	2L	5798966	5802484	1.840491294861	5799839	1.436578094959	FBgn0031738	365	FBgn0031739	2130
1268	2R	4606894	4608527	1.840412855148	4607681	1.486478201548	FBgn0065074	64	FBgn0065074	64
1269	3R	17217781	17219879	1.839735031128	17219076	1.668906033039	FBgn0004862	4471	FBgn0043012	123277
1270	3L	6676731	6678546	1.838593006134	6677680	1.631384819746	FBgn0035710	214	FBgn0035713	48553
1271	2R	17035728	17038496	1.838037490845	17036719	1.60765356176	FBgn0003731	6132	FBgn0010415	47969
1272	3R	11490253	11499771	1.83747625351	11491990	1.642640888691	FBgn0053207	82	FBgn0053207	82
1273	3R	4340316	4341970	1.837198257446	4340920	1.562849267324	FBgn0037591	2176	FBgn0037602	135919
1274	2L	6733534	6735719	1.837018013	6734746	1.676580933964	FBgn0031853	1880	FBgn0025777	11391
1275	3R	487668	489514	1.836737632751	488631	1.51912599802	FBgn0051531	3326	FBgn0037262	20935
1276	3R	15123372	15125031	1.834985733032	15124232	1.609915565042	FBgn0000463	27703	FBgn0000463	27703
1277	2L	7133205	7135353	1.834482192993	7134061	1.685185656828	FBgn0031889	378	FBgn0031886	68228
1278	2R	20086038	20089006	1.834381580353	20088281	1.474466890097	FBgn0020521	591	FBgn0035031	17314
1279	2L	1969760	1974980	1.834333896637	1970773	1.626985371113	FBgn0031376	3372	FBgn0031391	176514
1280	2L	5399399	5402075	1.834300994873	5401124	1.536334710963	FBgn0016660	3218	FBgn0005511	60517
1281	3L	21068730	21070622	1.834104537964	21069707	1.697124873891	FBgn0037051	175	FBgn0037051	175
1282	2L	7289012	7292367	1.833046913147	7291390	1.644430833704	FBgn0031901	8857	FBgn0004009	15771
1283	2L	18518399	18520437	1.832975387573	18519417	1.615236899432	FBgn0032685	5995	FBgn0032682	38001
1284	2L	18889008	18892440	1.832851886749	18890155	1.679705199073	FBgn0003896	12970	FBgn0032717	54559
1285	3R	4681812	4685280	1.832218170166	4683798	1.674415886402	FBgn0011966	3804	FBgn0011966	3804
1286	3L	19729227	19731390	1.831763267517	19730237	1.53268477496	FBgn0067683	1590	FBgn0014037	112989
1287	X	5539560	5541363	1.83148431778	5540490	1.549826201271	FBgn0027564	47	FBgn0029785	22811
1288	2L	12251826	12253513	1.829484939575	12252623	1.471297804515	FBgn0051759	44996	FBgn0032408	156113
1289	3R	12502884	12504855	1.829351902008	12503908	1.478286238278	FBgn0051498	13281	FBgn0015019	30579
1290	3R	27391282	27393140	1.828173160553	27392227	1.620704323053	FBgn0028968	5638	FBgn0039857	29740
1291	3R	7256466	7258447	1.827981948853	7257420	1.736018627882	FBgn0037899	23	FBgn0037899	23
1292	X	7471219	7473452	1.827741622925	7472483	1.804434140523	FBgn0004198	18099	FBgn0027553	101075
1293	2R	20725583	20728009	1.827726364136	20727103	1.610986541299	FBgn0001325	7112	FBgn0001325	7112
1294	3R	27514451	27517261	1.827244758606	27516396	1.711558117586	FBgn0039864	10794	FBgn0039867	46268
1295	3L	6153479	6155388	1.825517654419	6154524	1.651810824871	FBgn0035690	1206	FBgn0035688	6711
1296	2R	14950873	14952552	1.825246334076	14951785	1.306674702962	FBgn0020440	320	FBgn0013325	5427
1297	3R	4854762	4856803	1.824380397797	4855805	1.499188572168	FBgn0002932	9384	FBgn0002932	9384
1298	2L	7631780	7633943	1.823900222778	7633058	1.436803144567	FBgn0031927	12939	FBgn0053529	88635
1299	X	6962270	6963939	1.823424339294	6963064	1.624136098226	FBgn0027342	7536	FBgn0029933	19775
1300	2L	848892	851149	1.823086738586	849786	1.601794242859	FBgn0020304	1275	FBgn0020304	1275
1301	3L	1159716	1161511	1.823072433472	1160537	1.352734833956	FBgn0025525	269	FBgn0035194	70669
1302	2L	5738476	5740525	1.823002815247	5739292	1.456171091865	FBgn0031734	1952	FBgn0031739	62677
1303	3L	15294122	15296624	1.821934700012	15295046	1.704821306116	FBgn0036494	6913	FBgn0036494	6913
1304	2L	10248870	10250707	1.821197509766	10249835	1.610401153564	FBgn0000229	644	FBgn0004419	10509
1305	2R	6600615	6602471	1.818480968475	6601351	1.533090142643	FBgn0040766	4395	FBgn0033581	64612
1306	3L	1519947	1523847	1.818335056305	1522696	1.68745552169	FBgn0035229	2015	FBgn0035233	19071
1307	3L	768902	770417	1.815868377686	769620	1.515336990356	FBgn0052341	10830	FBgn0000575	36682
1308	3R	27570791	27575094	1.815285682678	27574055	1.569208920002	FBgn0011013	804	FBgn0011013	804
1309	X	14852393	14854381	1.814531326294	14853369	1.523261706034	FBgn0052594	5002	FBgn0030605	44480
1310	3L	1561297	1563732	1.814292907715	1562616	1.520882415771	FBgn0035236	9900	FBgn0035236	9900
1311	3R	12393935	12397355	1.813516616821	12396276	1.665716260672	FBgn0038445	962	FBgn0038453	73051
1312	3L	20103596	20108311	1.813168048859	20105458	1.448117524385	FBgn0036944	7447	FBgn0036959	69654
1313	4	371408	372969	1.812471389771	372222	1.383331691518	FBgn0025704	6700	FBgn0026777	43875
1314	2R	10563756	10565477	1.811970710754	10564550	1.458759244283	FBgn0053467	6554	FBgn0033989	57464
1315	2L	4332789	4336764	1.811254501343	4333813	1.712139606476	FBgn0020762	113	FBgn0026319	38177
1316	X	16254936	16257128	1.810635089874	16255817	1.628138273954	FBgn0030749	336	FBgn0026575	964
1317	X	1865482	1869939	1.810332298279	1866376	1.559819221497	FBgn0023545	877	FBgn0003964	31063
1318	3R	12275632	12277729	1.810264110565	12276628	1.491480946541	FBgn0044826	2922	FBgn0044826	2922
1319	3R	2781847	2783690	1.809933662415	2782691	1.674361838235	FBgn0051488	765	FBgn0001077	92645
1320	3R	6475671	6477362	1.808897018433	6476474	1.554186147802	FBgn0001235	12088	FBgn0001235	12088
1321	3L	16732583	16736024	1.808766365051	16735115	1.653311043978	FBgn0004108	3782	FBgn0004108	3782
1322	3L	9363712	9365404	1.808594226837	9364494	1.497808774312	FBgn0001226	6482	FBgn0011769	19510
1323	3R	25443490	25446098	1.808445453644	25444825	1.584034306662	FBgn0039674	69	FBgn0039678	52557
1324	3L	22199398	22200787	1.808356761932	22200293	1.428545534611	FBgn0037156	221	FBgn0037156	221
1325	3L	17766883	17768072	1.808288097382	17767006	1.640402447094	FBgn0052190	488	FBgn0036761	44753
1326	X	22038965	22041323	1.808151245117	22039925	1.494029998779	FBgn0000719	18658	FBgn0031186	381940
1327	3L	13041305	13044979	1.807229995728	13043999	1.701483041048	FBgn0036344	8173	FBgn0036342	23028
1328	3L	18271215	18273711	1.807015419006	18272201	1.606898188591	FBgn0015946	2528	FBgn0011706	91461
1329	X	22062041	22064291	1.806526184082	22062946	1.512783274931	FBgn0000719	4363	FBgn0031186	404961
1330	3R	2987542	2989736	1.806486129761	2988474	1.657046598547	FBgn0002306	77	FBgn0037481	7576
1331	3R	17437361	17440106	1.805320739746	17439200	1.73048880521	FBgn0046832	9046	FBgn0046832	9046
1332	3R	21419432	21423031	1.803736686707	21421546	1.77407651789	FBgn0039344	12860	FBgn0039345	13304
1333	2L	19070469	19072124	1.80329990387	19071352	1.516436189413	FBgn0053315	11	FBgn0000486	23593
1334	3L	19548478	19551687	1.803154945374	19549461	1.710270643234	FBgn0005564	378	FBgn0005386	14546
1335	2L	7525300	7528665	1.802492141724	7526235	1.530858881333	FBgn0053529	18188	FBgn0053529	18188
1336	X	11821931	11823689	1.802261352539	11822883	1.649808108807	FBgn0003865	33	FBgn0003865	33
1337	X	9598955	9600805	1.799792289734	9599989	1.366166921762	FBgn0020378	1809	FBgn0000233	60580
1338	3L	30601	32982	1.799632072449	31576	1.574435121873	FBgn0002564	18394	FBgn0035105	136378
1339	X	7736095	7739024	1.797411441803	7737970	1.653466364917	FBgn0029971	1062	FBgn0029971	1062
1340	3R	12455383	12458818	1.796454429626	12456770	1.730747938156	FBgn0000634	5822	FBgn0038453	12557
1341	2L	15034588	15036824	1.796352386475	15035668	1.561096509298	FBgn0004837	243	FBgn0010422	21014
1342	3L	8369052	8371192	1.795520782471	8370016	1.608983572792	FBgn0035888	1989	FBgn0035878	49739
1343	3R	25596096	25601024	1.7954454422	25597639	1.61013101129	FBgn0001297	4932	FBgn0020235	22781
1344	3R	9633593	9635930	1.795306682587	9635063	1.601791203022	FBgn0053327	3778	FBgn0053327	3778
1345	3L	3331739	3333554	1.794792175293	3332714	1.513187576743	FBgn0004167	2345	FBgn0035437	20311
1346	2R	3077447	3079643	1.794154644012	3078651	1.794173717499	FBgn0004132	103	FBgn0004132	103
1347	2R	1639009	1642603	1.79356098175	1641588	1.574655168197	FBgn0033063	3190	FBgn0033067	47426
1348	2L	20722192	20723957	1.792716026306	20723161	1.537575594584	FBgn0000986	653	FBgn0000986	653
1349	X	7137822	7140473	1.792534828186	7139253	1.490728718894	FBgn0025549	2713	FBgn0025549	2713
1350	2L	13546257	13549491	1.792495727539	13548126	1.679539442062	FBgn0023407	1197	FBgn0028546	93145
1351	X	15987536	15989736	1.792227745056	15988855	1.584692388773	FBgn0042650	31724	FBgn0000459	61816
1352	3L	19000452	19002388	1.79168176651	19001438	1.741331279278	FBgn0002945	9152	FBgn0002945	9152
1353	3L	6468502	6472408	1.791627407074	6470030	1.588234228246	FBgn0020251	353	FBgn0020251	353
1354	2R	2756115	2757895	1.791594028473	2757023	1.548109952141	FBgn0026602	548	FBgn0033156	33257
1355	3R	16981662	16983528	1.791556835175	16982533	1.619296014309	FBgn0038865	4282	FBgn0010770	40575
1356	X	7033907	7035922	1.790821075439	7034964	1.511006327236	FBgn0029939	3348	FBgn0029933	91675
1357	X	6954618	6959599	1.790596008301	6958737	1.501870716319	FBgn0027342	3209	FBgn0029933	15448
1358	3L	22364387	22366759	1.790525913239	22365526	1.574577569962	FBgn0037161	7766	FBgn0004449	23798
1359	2R	2961691	2963446	1.79047203064	2962600	1.511694133282	FBgn0050502	764	FBgn0033179	15944
1360	3L	9108280	9109369	1.789584159851	9108355	1.743779182434	FBgn0035964	153	FBgn0028789	93031
1361	2L	13622185	13623845	1.78927230835	13623041	1.482123234693	FBgn0028546	18230	FBgn0028546	18230
1362	3L	22851332	22853527	1.788624763489	22852674	1.710295498371	FBgn0037206	8342	FBgn0037207	26381
1363	3R	2773815	2776662	1.787682056427	2775173	1.530408859253	FBgn0051488	8283	FBgn0001077	85127
1364	X	15457855	15459779	1.787281513214	15458794	1.458805211385	FBgn0003463	1683	FBgn0003463	1683
1365	X	2001331	2003834	1.787059307098	2002584	1.566183745861	FBgn0004654	1292	FBgn0025626	81292
1366	3R	26046626	26049835	1.786539554596	26047699	1.417662312003	FBgn0000279	5493	FBgn0039757	12957
1367	X	20501487	20503391	1.786500930786	20502476	1.533947527409	FBgn0003300	2641	FBgn0003300	2641
1368	2L	13569363	13571128	1.786429166794	13570197	1.586004823446	FBgn0015954	20056	FBgn0028546	71074
1369	X	16075007	16077153	1.785573959351	16076143	1.647926539183	FBgn0003933	11911	FBgn0003933	11911
1370	2L	5092198	5094072	1.785385131836	5093163	1.342838823795	FBgn0031681	352	FBgn0028696	22160
1371	3R	16417548	16421380	1.784353256226	16420398	1.40233519498	FBgn0023097	1513	FBgn0023097	1513
1372	3R	25079205	25082226	1.782888412476	25081276	1.662090063095	FBgn0003525	226	FBgn0003525	226
1373	2L	18139632	18142445	1.782691955566	18141340	1.479589911068	FBgn0041184	6999	FBgn0041184	6999
1374	2L	14810852	14812590	1.781753063202	14811692	1.489792406559	FBgn0053309	4975	FBgn0028535	191641
1375	2R	13955220	13956941	1.781737327576	13956081	1.494080967373	FBgn0026173	261	FBgn0003067	95549
1376	3L	20192297	20193114	1.779560089111	20192501	1.545409202576	FBgn0004366	1207	FBgn0024814	16170
1377	3R	14738774	14742224	1.778235435486	14739718	1.557331309599	FBgn0038661	972	FBgn0038666	66972
1378	3L	3861593	3863307	1.775768280029	3862539	1.47734349966	FBgn0026592	13567	FBgn0035470	20149
1379	3L	18804480	18807460	1.773800373077	18805428	1.62371225918	FBgn0052027	1410	FBgn0036815	18996
1380	3L	19129472	19131283	1.772827148438	19130389	1.578866734224	FBgn0016797	5496	FBgn0016797	5496
1381	2R	4178631	4180621	1.77135181427	4179683	1.455941140652	FBgn0010609	2015	FBgn0050353	9664
1382	2R	12990068	12994560	1.771266937256	12991165	1.686130142212	FBgn0034224	241	FBgn0028953	18621
1383	3R	25084897	25086805	1.770737171173	25085827	1.666517061346	FBgn0003525	4325	FBgn0003525	4325
1384	3L	19113584	19115471	1.770732879639	19114452	1.637097526999	FBgn0052203	12702	FBgn0016797	21433
1385	2R	10384219	10386242	1.770276546478	10385564	1.57615339756	FBgn0022063	367	FBgn0022063	367
1386	3R	21297439	21299584	1.770025253296	21298406	1.695146814982	FBgn0004509	372	FBgn0039337	4319
1387	X	13237019	13239791	1.769873142242	13238097	1.405007807414	FBgn0030484	596	FBgn0030482	7267
1388	3R	10109234	10112959	1.769800186157	10110220	1.699682176113	FBgn0003862	2403	FBgn0003862	2403
1389	3R	13900143	13902015	1.769047737122	13901044	1.552024155855	FBgn0038566	5799	FBgn0038566	5799
1390	3L	18206588	18208412	1.769022464752	18207372	1.575961056878	FBgn0036783	9975	FBgn0020300	102709
1391	X	15315966	15318139	1.76880979538	15317508	1.277135252953	FBgn0030648	1204	FBgn0030659	99301
1392	3R	17687926	17690229	1.768714666367	17689042	1.539437383413	FBgn0038908	1880	FBgn0038925	164156
1393	2R	9191220	9193217	1.767440795898	9192333	1.386556111849	FBgn0033864	8690	FBgn0033859	82777
1394	3R	25087592	25091099	1.766470909119	25089604	1.507523282369	FBgn0003525	8102	FBgn0003525	8102
1395	2R	2260697	2262702	1.766289710999	2261677	1.508130802828	FBgn0027066	672	FBgn0033094	53239
1396	2R	3872309	3874110	1.766272544861	3873253	1.551056300893	FBgn0050365	250	FBgn0010109	129113
1397	2R	14827341	14829095	1.766013145447	14828179	1.42199566785	FBgn0034433	2624	FBgn0034430	21113
1398	2L	825035	827338	1.765980243683	826553	1.563871711493	FBgn0010583	589	FBgn0010583	589
1399	2R	15339565	15341204	1.763422012329	15340415	1.662912817562	FBgn0034476	1353	FBgn0011849	98021
1400	2R	13413621	13415627	1.762752532959	13414716	1.747678025564	FBgn0034284	4775	FBgn0034282	27843
1401	2L	12614419	12617410	1.762707710266	12616510	1.519065499306	FBgn0002970	1838	FBgn0002970	1838
1402	2R	20710759	20714766	1.762540817261	20713894	1.517008440835	FBgn0035094	17457	FBgn0001325	20321
1403	3L	11289850	11291627	1.762400627136	11290719	1.427098610822	FBgn0036154	4947	FBgn0041094	64463
1404	X	8378289	8379892	1.762316703796	8379108	1.439101439256	FBgn0024943	4347	FBgn0030054	72430
1405	3L	18186055	18187656	1.761756896973	18186680	1.210723536355	FBgn0036782	19582	FBgn0020300	82017
1406	2R	17378618	17380272	1.761590480804	17379370	1.491664290428	FBgn0034667	4929	FBgn0034657	151291
1407	3L	5925417	5927383	1.760437965393	5926212	1.592119497411	FBgn0053993	1610	FBgn0002638	19492
1408	4	187335	189071	1.760246276855	188260	1.509505112966	FBgn0053978	7969	FBgn0052005	76420
1409	2L	17746542	17749480	1.759405136108	17748559	1.535186262692	FBgn0015609	13109	FBgn0032646	251521
1410	2L	21830200	21832190	1.759159088135	21831317	1.649566113949	FBgn0003866	15129	FBgn0003866	15129
1411	3R	19139425	19142351	1.758850097656	19141082	1.584631353617	FBgn0039071	25171	FBgn0002622	43443
1412	2R	7919590	7921307	1.758289813995	7920426	1.377344299765	FBgn0033729	1486	FBgn0010238	48672
1413	2R	12540417	12543827	1.75803565979	12541300	1.693823933601	FBgn0023172	804	FBgn0034181	6909
1414	X	21884070	21885107	1.757784843445	21884823	1.524438460668	FBgn0052499	48715	FBgn0031186	226838
1415	3R	24425084	24426979	1.757778167725	24426082	1.485944197728	FBgn0001215	553	FBgn0001215	553
1416	3R	4740855	4742656	1.757079601288	4741831	1.484994292259	FBgn0003177	15147	FBgn0037644	28895
1417	2L	21296445	21298307	1.756847858429	21297183	1.45839621226	FBgn0032940	416	FBgn0021856	48431
1418	2R	13649892	13653171	1.756776332855	13652212	1.79270918229	FBgn0003044	1920	FBgn0003044	1920
1419	2L	19038993	19041176	1.75671672821	19039881	1.494510706733	FBgn0032744	1194	FBgn0032745	1409
1420	2R	11136194	11137770	1.756517887115	11136973	1.442311137915	FBgn0050465	15843	FBgn0010426	57970
1421	3L	2618059	2620086	1.75634098053	2619072	1.706633960499	FBgn0035357	3820	FBgn0035357	3820
1422	3R	14273754	14276468	1.756102561951	14274672	1.393252288594	FBgn0051122	36083	FBgn0038609	82294
1423	2L	13190418	13192516	1.755948066711	13191494	1.699088541667	FBgn0032479	455	FBgn0032476	14322
1424	3R	16008283	16010204	1.755032062531	16009183	1.469244620379	FBgn0051339	10888	FBgn0028386	109805
1425	2R	9689288	9692052	1.754700660706	9690941	1.453925832113	FBgn0000289	1356	FBgn0000289	1356
1426	3R	2224431	2226223	1.754607200623	2225466	1.47147756815	FBgn0037443	6147	FBgn0037443	6147
1427	2R	3743652	3746360	1.75426197052	3745441	1.54720138101	FBgn0010109	1301	FBgn0010109	1301
1428	X	9853543	9854992	1.753847122192	9854087	1.60425567627	FBgn0053557	369	FBgn0030177	74304
1429	3L	15085918	15087805	1.753036022186	15086925	1.55550712347	FBgn0052847	44	FBgn0025776	77589
1430	2L	4286337	4288232	1.751533985138	4287197	1.542480977376	FBgn0010473	4046	FBgn0003941	59555
1431	2L	3082140	3084594	1.751358509064	3083631	1.727329871234	FBgn0005779	26041	FBgn0003934	34930
1432	2L	1438098	1441129	1.751106262207	1440003	1.727805866915	FBgn0003926	7292	FBgn0002543	19554
1433	X	2177441	2180374	1.750780582428	2179092	1.556341409683	FBgn0054052	672	FBgn0003079	17190
1434	3L	20240563	20242308	1.750129699707	20241375	1.407510730955	FBgn0052225	1365	FBgn0003124	2471
1435	4	728033	729998	1.749979972839	728960	1.642113012426	FBgn0005558	11021	FBgn0039930	320649
1436	3L	1289740	1291755	1.749884128571	1290942	1.431144332886	FBgn0035204	7	FBgn0010333	4727
1437	3L	6954859	6957368	1.749598503113	6955594	1.627125835419	FBgn0001104	1594	FBgn0001104	1594
1438	X	7778919	7784452	1.749256134033	7783038	1.549671053886	FBgn0029983	833	FBgn0004404	2898
1439	3L	9781826	9783793	1.748646736145	9782737	1.671499284108	FBgn0044328	4330	FBgn0044049	4512
1440	X	16442193	16445771	1.748195171356	16443031	1.360350384432	FBgn0025743	1618	FBgn0015615	15665
1441	3R	17302868	17304787	1.748147964478	17303861	1.457717530868	FBgn0038889	4186	FBgn0013984	102390
1442	X	551279	553122	1.748126029968	552238	1.660303845125	FBgn0021764	8577	FBgn0025637	39345
1443	2R	2677438	2679230	1.74747467041	2678292	1.444338023663	FBgn0002930	8251	FBgn0033156	111988
1444	3R	20339479	20341488	1.746923446655	20340609	1.611122131348	FBgn0004118	214	FBgn0039205	15671
1445	X	12412103	12415330	1.745876312256	12414414	1.575275813832	FBgn0030400	2705	FBgn0015024	73306
1446	3R	7127662	7129922	1.745800971985	7128741	1.485514074564	FBgn0051386	2589	FBgn0026063	45422
1447	3R	8273063	8276094	1.745105743408	8275297	1.476334482431	FBgn0038053	279	FBgn0038046	20295
1448	3R	13542161	13544421	1.745099067688	13542943	1.481634616852	FBgn0003013	1116	FBgn0003013	1116
1449	X	5375061	5377186	1.743871450424	5376198	1.594518566132	FBgn0065061	6579	FBgn0029771	13700
1450	2L	7531670	7533851	1.743585109711	7532851	1.526348739862	FBgn0053529	11572	FBgn0053529	11572
1451	X	19619330	19623724	1.743352890015	19622668	1.65799258737	FBgn0031071	5803	FBgn0031071	5803
1452	2R	18207000	18209065	1.74328994751	18208135	1.584368365152	FBgn0005631	409	FBgn0020257	11580
1453	X	9339828	9343022	1.743178367615	9341517	1.458502260844	FBgn0030133	3825	FBgn0030136	58323
1454	3R	7519154	7520986	1.743085861206	7520032	1.51303431193	FBgn0037937	33	FBgn0037921	68666
1455	2R	5943535	5945108	1.742737770081	5944219	1.210255652666	FBgn0033522	2694	FBgn0033522	2694
1456	3R	18867821	18869699	1.742490768433	18868788	1.581818461418	FBgn0039041	825	FBgn0051457	84918
1457	2L	11444915	11448485	1.74022102356	11445805	1.673234812419	FBgn0004579	202	FBgn0004579	202
1458	3R	5318803	5321544	1.740055561066	5319808	1.703863203526	FBgn0043791	717	FBgn0043791	717
1459	3L	13108472	13110565	1.738619327545	13109565	1.557463786181	FBgn0053262	651	FBgn0010452	21345
1460	2L	11792951	11794645	1.737909317017	11793810	1.447879374027	FBgn0032377	273	FBgn0032377	273
1461	3L	10259168	10261118	1.737461566925	10259984	1.548084820018	FBgn0036080	12833	FBgn0000629	352093
1462	X	20499010	20501005	1.737118721008	20500078	1.569679959615	FBgn0003300	5039	FBgn0003300	5039
1463	2L	18773155	18776051	1.737095832825	18775082	1.669007890365	FBgn0045852	3151	FBgn0032717	60514
1464	X	3682279	3684126	1.736755609512	3683223	1.625698538388	FBgn0000542	1890	FBgn0000542	1890
1465	3R	16112807	16115379	1.736268997192	16113812	1.65026317324	FBgn0038781	723	FBgn0028386	5176
1466	2L	19159965	19162271	1.736104011536	19160765	1.483917681376	FBgn0032763	16866	FBgn0032762	31410
1467	X	2192221	2193800	1.735858440399	2192924	1.3572265625	FBgn0003079	3358	FBgn0003079	3358
1468	2R	10546267	10550697	1.735545635223	10548873	1.467049973352	FBgn0043530	9171	FBgn0033989	41787
1469	X	18780235	18782771	1.735241413116	18781021	1.380700349808	FBgn0052541	16725	FBgn0030974	53451
1470	3R	11676945	11678706	1.734589576721	11677745	1.609063989976	FBgn0051150	1556	FBgn0017567	14926
1471	3L	2179635	2181879	1.733055114746	2180830	1.550593137741	FBgn0035315	285	FBgn0035315	285
1472	3L	804274	806087	1.731600761414	805212	1.52756279707	FBgn0035162	11722	FBgn0035162	11722
1473	3R	9612790	9615640	1.73077583313	9614512	1.589465926675	FBgn0038185	2189	FBgn0053327	24329
1474	2R	6328141	6330327	1.730487823486	6329154	1.589056576	FBgn0033550	83	FBgn0033550	83
1475	X	7101081	7102002	1.729189872742	7101954	1.648821949959	FBgn0029940	10186	FBgn0025549	34586
1476	2R	6626214	6627912	1.727890014648	6627075	1.556640446186	FBgn0050490	8528	FBgn0033581	38888
1477	2R	3661580	3663291	1.72697019577	3662474	1.461870968342	FBgn0033269	4684	FBgn0050373	14005
1478	2R	1233117	1235274	1.726886749268	1234426	1.60054910183	FBgn0000099	208	FBgn0033035	29184
1479	X	17316020	17317620	1.725259304047	17316657	1.305239975452	FBgn0030842	6595	FBgn0030851	146756
1480	2L	5454829	5457302	1.724862575531	5455556	1.361370503902	FBgn0005511	6085	FBgn0005511	6085
1481	3L	1077411	1082103	1.724147796631	1081181	1.49597543478	FBgn0004870	3440	FBgn0035194	150025
1482	3R	22377211	22379472	1.723680973053	22378161	1.482890319824	FBgn0026178	16093	FBgn0039449	164946
1483	3L	14299187	14301206	1.7234416008	14300317	1.52381512698	FBgn0036419	5621	FBgn0003459	74865
1484	3R	13619378	13622029	1.72273349762	13620177	1.390884399414	FBgn0038545	642	FBgn0038545	642
1485	3R	12053314	12055554	1.722583770752	12054302	1.410959832809	FBgn0040071	2931	FBgn0011253	43874
1486	3L	9014315	9018442	1.722233772278	9015200	1.65143848868	FBgn0028789	124	FBgn0028789	124
1487	3R	4555231	4557106	1.721607208252	4556269	1.354564863093	FBgn0037620	887	FBgn0037621	1147
1488	2R	19681191	19683478	1.721052646637	19681931	1.64000415802	FBgn0034986	106	FBgn0034986	106
1489	X	2117640	2119901	1.721011161804	2118776	1.506375879049	FBgn0027296	93	FBgn0023527	222
1490	2R	19092933	19095600	1.72080039978	19093999	1.618615094353	FBgn0050182	14355	FBgn0015903	21502
1491	3R	10574076	10575962	1.720792770386	10575276	1.337031981524	FBgn0038257	2233	FBgn0038257	2233
1492	3L	5947206	5950915	1.720667600632	5950132	1.285716645858	FBgn0035656	180	FBgn0035656	180
1493	3L	15763613	15765356	1.720485687256	15764488	1.624383417765	FBgn0036531	9189	FBgn0036537	36157
1494	3R	253669	255573	1.720430850983	254480	1.500203749713	FBgn0037248	574	FBgn0037249	5172
1495	X	255925	257414	1.719806671143	256587	1.315381386701	FBgn0004170	3705	FBgn0004170	3705
1496	X	12541448	12542914	1.719333648682	12542130	1.261596043905	FBgn0030417	1995	FBgn0053963	48731
1497	2R	12014017	12016079	1.718829631805	12015022	1.692331701517	FBgn0011260	37	FBgn0034138	71078
1498	3L	3176242	3178875	1.718534946442	3177939	1.629053762981	FBgn0001233	1380	FBgn0001233	1380
1499	2R	9469165	9470911	1.718381881714	9469945	1.584710025787	FBgn0053155	161	FBgn0033886	6366
1500	2L	4220569	4222603	1.718040466309	4221346	1.441862242562	FBgn0001075	3494	FBgn0031590	5751
1501	3R	7366723	7369795	1.718008041382	7367577	1.472249143264	FBgn0053512	2608	FBgn0037920	78236
1502	3R	17986866	17991467	1.717769145966	17989738	1.708927690983	FBgn0053335	1002	FBgn0053335	1002
1503	3R	25122788	25124800	1.717741966248	25123811	1.609766343061	FBgn0039659	860	FBgn0003525	42309
1504	2L	1524574	1526630	1.717125892639	1525454	1.521466202206	FBgn0026397	2763	FBgn0001174	7270
1505	X	320432	323924	1.716908931732	322407	1.500499010086	FBgn0010019	3748	FBgn0002561	55862
1506	3R	12588235	12590604	1.71656370163	12589811	1.453052639961	FBgn0020556	9100	FBgn0020556	9100
1507	3R	13997028	13998823	1.715385437012	13998006	1.582740980036	FBgn0042693	4555	FBgn0038570	5039
1508	X	6448653	6450328	1.715150356293	6449574	1.415361493826	FBgn0029881	4273	FBgn0029882	49848
1509	2L	14516549	14518262	1.714817523956	14517389	1.542540101444	FBgn0011862	702	FBgn0005771	26527
1510	3R	12773589	12775562	1.714635372162	12774632	1.355452481438	FBgn0000015	23326	FBgn0038471	91774
1511	3R	11411750	11414559	1.713784694672	11413590	1.50936424031	FBgn0038350	35096	FBgn0053207	78318
1512	2L	7639229	7642014	1.713731765747	7641202	1.591730207205	FBgn0031927	4795	FBgn0053529	96779
1513	3L	20426530	20428556	1.713676452637	20427537	1.464849233627	FBgn0037000	1088	FBgn0036998	19899
1514	3L	698636	702573	1.711971759796	701482	1.421613991261	FBgn0035159	6376	FBgn0035156	25035
1515	2L	2369834	2371531	1.711431980133	2370674	1.489856898785	FBgn0031417	850	FBgn0028485	5339
1516	4	723772	725643	1.709457397461	724644	1.416668050429	FBgn0005558	6705	FBgn0039930	324965
1517	2R	18581368	18583011	1.70822429657	18582259	1.28629013896	FBgn0003062	61	FBgn0003062	61
1518	X	985915	987771	1.707120418549	986825	1.505150430343	FBgn0040365	15674	FBgn0026875	106629
1519	2L	8851380	8853138	1.706630706787	8852348	1.432608099545	FBgn0052986	10459	FBgn0029123	26723
1520	3L	15280001	15281753	1.706454753876	15280941	1.573933243752	FBgn0036493	11313	FBgn0036494	21018
1521	3L	4150306	4152980	1.705972194672	4151294	1.593931108713	FBgn0011653	301	FBgn0004574	28561
1522	2L	2196139	2197947	1.705184936523	2197256	1.593951161702	FBgn0031395	4884	FBgn0031395	4884
1523	2L	7055647	7057433	1.704680919647	7056551	1.16098651886	FBgn0031885	245	FBgn0040954	7434
1524	X	17173997	17175730	1.704002380371	17174892	1.250046610832	FBgn0004854	26374	FBgn0000163	180016
1525	3R	2487874	2489752	1.703669548035	2488756	1.473011016846	FBgn0024912	2934	FBgn0026567	5152
1526	X	20461286	20465407	1.703653812408	20462195	1.514687150717	FBgn0031126	6265	FBgn0003300	42922
1527	2L	7387255	7388888	1.703639030457	7388174	1.309523709615	FBgn0031904	74	FBgn0004009	81013
1528	2R	9480981	9483031	1.703426361084	9482096	1.579693675041	FBgn0020766	2158	FBgn0033886	5785
1529	2R	7174102	7175766	1.703194141388	7174911	1.369624972343	FBgn0011916	1631	FBgn0033638	26434
1530	3L	113685	115702	1.702840805054	114648	1.370791980198	FBgn0020386	1664	FBgn0035105	53306
1531	2R	16467883	16471059	1.702651500702	16470199	1.476227171281	FBgn0008636	1708	FBgn0034565	15620
1532	3R	24151428	24154259	1.701589107513	24152742	1.538639098406	FBgn0040108	1263	FBgn0040108	1263
1533	3R	8836075	8840475	1.701148509979	8838437	1.493027182186	FBgn0020496	1049	FBgn0038109	2820
1534	3L	1017015	1018930	1.700899600983	1018053	1.675565846761	FBgn0035181	176	FBgn0035164	197007
1535	2R	4732902	4735003	1.700892925262	4734162	1.541545740763	FBgn0033394	3222	FBgn0033400	64280
1536	2R	1726216	1730538	1.700193881989	1728555	1.33261063695	FBgn0033074	4460	FBgn0033074	4460
1537	3L	14098960	14102005	1.69925236702	14101189	1.459383431603	FBgn0042630	4606	FBgn0000411	42690
1538	X	5351233	5352674	1.699206352234	5351915	1.296858012676	FBgn0029770	4846	FBgn0029771	10583
1539	2L	4030812	4032649	1.699037075043	4031745	1.323357254267	FBgn0000547	366	FBgn0000547	366
1540	3R	7197225	7199346	1.699013710022	7198246	1.405587803234	FBgn0004595	264	FBgn0026064	21879
1541	3R	16885280	16887103	1.698573112488	16886242	1.623927901773	FBgn0011672	275	FBgn0010770	55716
1542	X	6722572	6724352	1.69829750061	6723553	1.400741040707	FBgn0064122	9809	FBgn0064122	9809
1543	3L	15917483	15920496	1.698273658752	15919575	1.509382247925	FBgn0000489	481	FBgn0000489	481
1544	3R	21019930	21022012	1.698139190674	21020951	1.705536056967	FBgn0039288	331	FBgn0039288	331
1545	3L	22022462	22024956	1.69800567627	22023266	1.47347340217	FBgn0004414	6617	FBgn0000100	13383
1546	X	16488918	16490891	1.697428703308	16490023	1.46003472805	FBgn0003189	707	FBgn0030766	15181
1547	3L	14374249	14376518	1.696183681488	14374998	1.395814836025	FBgn0003459	184	FBgn0003459	184
1548	X	5441005	5443707	1.695311546326	5442001	1.529741414388	FBgn0029775	2491	FBgn0029783	69205
1549	X	8087820	8090072	1.695005893707	8088863	1.567296028137	FBgn0030026	323	FBgn0030028	27777
1550	3L	3372890	3374602	1.694364070892	3373767	1.306572240942	FBgn0035445	11950	FBgn0027616	16069
1551	4	404706	407877	1.693932056427	405644	1.467617571354	FBgn0039905	7996	FBgn0026777	77297
1552	3L	15316944	15321001	1.69367980957	15320036	1.578290998936	FBgn0036494	18077	FBgn0036494	18077
1553	X	7803468	7805724	1.692328453064	7804355	1.539071973165	FBgn0029987	3055	FBgn0004404	24215
1554	3R	9623650	9625767	1.692198753357	9624704	1.531586310443	FBgn0051331	712	FBgn0053327	14137
1555	3R	3549551	3552537	1.692191123962	3550492	1.359243593718	FBgn0037512	2353	FBgn0003885	194115
1556	3R	26248718	26251395	1.691984176636	26249508	1.613825052977	FBgn0039764	46	FBgn0039764	46
1557	3L	12423858	12425600	1.690948486328	12424716	1.544111728668	FBgn0000625	17252	FBgn0027936	53533
1558	2R	16159997	16162484	1.690914154053	16161090	1.632402229309	FBgn0034537	2189	FBgn0061362	2447
1559	2L	15328774	15330641	1.690577507019	15329629	1.577448487282	FBgn0001981	164	FBgn0001981	164
1560	3R	27688115	27690097	1.690518379211	27689264	1.489760271708	FBgn0039883	30665	FBgn0011013	116013
1561	X	9529056	9532647	1.690138816833	9531020	1.595527368433	FBgn0030150	2127	FBgn0030150	2127
1562	2L	3169569	3171613	1.689769744873	3170523	1.43554614572	FBgn0031510	428	FBgn0031511	2186
1563	2R	9738464	9740159	1.689615249634	9739182	1.430874943733	FBgn0033913	4399	FBgn0033912	7692
1564	3R	5322071	5324748	1.688722610474	5323914	1.512916405996	FBgn0043791	3389	FBgn0043791	3389
1565	3R	21835325	21837540	1.687756061554	21836204	1.359871506691	FBgn0002732	481	FBgn0002732	481
1566	3R	24894202	24896581	1.687427520752	24895097	1.394751906395	FBgn0039632	6216	FBgn0039633	27612
1567	X	21973375	21974834	1.687403678894	21974163	1.418900203705	FBgn0031201	41171	FBgn0031186	316178
1568	2R	2140945	2145215	1.687232017517	2141959	1.623488314012	FBgn0004145	2982	FBgn0040673	17133
1569	3L	887129	890131	1.686863422394	889252	1.444590508938	FBgn0035176	2789	FBgn0035164	68206
1570	2R	18861015	18863827	1.68684387207	18862972	1.541964138255	FBgn0050410	143	FBgn0050410	143
1571	X	1997701	1999816	1.686605453491	1998660	1.460263311863	FBgn0023507	1016	FBgn0025626	77368
1572	3R	21830792	21832859	1.686582565308	21831893	1.651453272502	FBgn0002733	148	FBgn0002733	148
1573	2R	17777432	17779529	1.686448097229	17778385	1.504798054695	FBgn0034717	22656	FBgn0013272	46859
1574	X	5935406	5937487	1.686208724976	5936641	1.435849931505	FBgn0026060	34	FBgn0029840	1699
1575	3L	680506	684123	1.685404777527	683200	1.530887884252	FBgn0035157	525	FBgn0035156	6753
1576	3L	8805813	8808002	1.685099124908	8806819	1.601817872789	FBgn0052026	3590	FBgn0020633	58738
1577	3L	20989991	20991699	1.684617519379	20990846	1.539341926575	FBgn0026179	22466	FBgn0037044	29110
1578	3R	7584165	7590156	1.684314727783	7585243	1.281922594706	FBgn0017581	4936	FBgn0037947	12029
1579	X	15494187	15496469	1.684009075165	15495623	1.451750979704	FBgn0030664	899	FBgn0003463	35146
1580	2R	8673788	8675475	1.683940887451	8674653	1.406054675579	FBgn0020370	344	FBgn0033802	27066
1581	2R	1700508	1702276	1.683847427368	1701472	1.462656189414	FBgn0033068	1923	FBgn0033068	1923
1582	2L	5943288	5945045	1.683068752289	5944251	1.410413086414	FBgn0001128	569	FBgn0000308	36774
1583	3L	16453819	16457390	1.682703971863	16454739	1.544166946411	FBgn0004569	5779	FBgn0014163	77641
1584	3R	10511264	10513138	1.682695388794	10512173	1.530493706465	FBgn0051314	10884	FBgn0051314	10884
1585	2L	6389512	6391545	1.682377338409	6390378	1.458412706852	FBgn0031809	5096	FBgn0043854	17963
1586	3L	15519240	15520220	1.682102203369	15519564	1.140074216402	FBgn0046812	188	FBgn0036516	33861
1587	3R	12246579	12248201	1.681716918945	12247446	1.196368189419	FBgn0051497	3336	FBgn0044826	32104
1588	2R	6700029	6701442	1.681537628174	6700685	1.262114465237	FBgn0003396	10958	FBgn0033581	34722
1589	2L	6203662	6205823	1.680675506592	6204677	1.590210676193	FBgn0051640	8234	FBgn0031782	76915
1590	3R	20083369	20087468	1.679901123047	20085586	1.386490106583	FBgn0051130	5395	FBgn0051130	5395
1591	2L	2257535	2259216	1.679866313934	2258500	1.312936369578	FBgn0031406	3450	FBgn0031395	66128
1592	3R	9933040	9934859	1.679134845734	9934224	1.290472198935	FBgn0038202	687	FBgn0038196	72337
1593	2R	12342997	12346934	1.677289962769	12343895	1.407522074382	FBgn0082172	2416	FBgn0025832	26306
1594	3L	3607854	3610491	1.67721247673	3609822	1.367109354805	FBgn0040694	5291	FBgn0053504	32467
1595	3L	22066000	22067583	1.67693567276	22066792	1.417997010549	FBgn0037153	3165	FBgn0000100	56909
1596	X	19379224	19381148	1.67674446106	19380258	1.394114653269	FBgn0052532	1161	FBgn0027291	24511
1597	3L	17821048	17822771	1.676220417023	17821865	1.504672020674	FBgn0036764	158	FBgn0036762	9690
1598	2R	20224108	20227523	1.675096035004	20225061	1.378835902495	FBgn0053988	19192	FBgn0053228	47919
1599	2L	4683598	4685376	1.674977302551	4684553	1.512344612795	FBgn0000227	94	FBgn0000227	94
1600	2R	10134717	10137462	1.674423217773	10135758	1.548834464129	FBgn0033948	417	FBgn0033948	417
1601	X	19611129	19612896	1.673861503601	19611925	1.475398302078	FBgn0031071	4940	FBgn0031071	4940
1602	3L	22885751	22887633	1.673265457153	22886734	1.57892294491	FBgn0052461	2392	FBgn0037207	7679
1603	3L	10629824	10631536	1.673234939575	10630712	1.453127748826	FBgn0052066	4248	FBgn0052068	6624
1604	2R	5205992	5207594	1.673120975494	5206741	1.473949015141	FBgn0023143	1600	FBgn0023143	1600
1605	2R	3665746	3668904	1.672892570496	3666807	1.445916961221	FBgn0010504	1656	FBgn0050373	9672
1606	3L	6951973	6954563	1.672284841537	6953641	1.555220890045	FBgn0001104	359	FBgn0001104	359
1607	X	5739300	5741265	1.672072410583	5740353	1.351439893246	FBgn0000042	5747	FBgn0000042	5747
1608	2L	8119519	8121271	1.671669483185	8120352	1.289701223373	FBgn0031985	3649	FBgn0051607	28598
1609	3R	19745550	19749177	1.671638965607	19746539	1.401695473989	FBgn0016754	2156	FBgn0015282	10708
1610	3L	22792879	22794438	1.67058801651	22793717	1.290284103817	FBgn0037197	911	FBgn0037200	12330
1611	2R	19570532	19572277	1.670310020447	19571361	1.225275853101	FBgn0025806	708	FBgn0025806	708
1612	2R	4951350	4954912	1.670119285583	4953772	1.37343899409	FBgn0029092	399	FBgn0053774	41675
1613	2L	3601848	3603754	1.668108463287	3602788	1.584449824165	FBgn0002985	3960	FBgn0002985	3960
1614	2R	20537815	20539526	1.667863368988	20538693	1.373446941376	FBgn0035092	1287	FBgn0005634	19620
1615	2L	4042388	4043774	1.667394638062	4043124	1.343028608958	FBgn0000547	11745	FBgn0000547	11745
1616	3L	18192980	18195294	1.66686463356	18193853	1.48598280549	FBgn0036783	23494	FBgn0020300	89190
1617	2L	5996603	6000261	1.666499137878	5997959	1.478548723109	FBgn0031759	1524	FBgn0001942	16200
1618	3L	3959161	3963019	1.666388511658	3962105	1.317168653011	FBgn0004880	5343	FBgn0035470	79417
1619	2L	14383164	14384864	1.666160583496	14383950	1.455377298243	FBgn0020258	2780	FBgn0028529	28870
1620	2R	18099961	18101893	1.665639877319	18101228	1.297006130219	FBgn0034738	678	FBgn0034743	12475
1621	3R	15185174	15187568	1.665442943573	15186670	1.46206221861	FBgn0038697	13801	FBgn0000463	34735
1622	3L	6763000	6765904	1.665174484253	6763916	1.497587708866	FBgn0003995	191	FBgn0035714	37056
1623	2R	10440085	10443894	1.665004253387	10441222	1.482892608643	FBgn0033983	6941	FBgn0033987	36955
1624	2L	21740762	21743586	1.664764404297	21742385	1.361907571554	FBgn0032960	2669	FBgn0032960	2669
1625	2L	17826418	17828063	1.664442062378	17827237	1.448043262257	FBgn0032655	18704	FBgn0041184	321102
1626	2L	19786303	19788311	1.663831710815	19787143	1.492450684309	FBgn0032821	686	FBgn0003931	19520
1627	3R	8856823	8859670	1.663439750671	8858238	1.392444891088	FBgn0003308	21	FBgn0003308	21
1628	2R	19209438	19211137	1.662588119507	19210300	1.499413546394	FBgn0013548	221	FBgn0013548	221
1629	X	6700035	6701879	1.662348747253	6700954	1.522400491378	FBgn0029915	3095	FBgn0064122	12790
1630	2R	17197658	17199436	1.662077903748	17198547	1.450093605939	FBgn0027360	144	FBgn0027360	144
1631	2R	5494822	5499203	1.661782264709	5495806	1.47613081336	FBgn0000606	4752	FBgn0000606	4752
1632	3L	8983700	8986606	1.661705493927	8984620	1.655357080347	FBgn0035955	822	FBgn0035954	5475
1633	2L	18479414	18481023	1.661566734314	18480142	1.422150194645	FBgn0032681	298	FBgn0032682	1274
1634	3L	13187660	13190871	1.660138130188	13190080	1.358330951017	FBgn0052127	2024	FBgn0010452	101860
1635	3L	7410189	7411939	1.65983581543	7410978	1.461336584652	FBgn0035782	435	FBgn0014011	1852
1636	3L	11065997	11067476	1.659394741058	11066800	1.199338800767	FBgn0020412	286	FBgn0036135	28006
1637	3L	4804854	4807200	1.659126281738	4805662	1.331099033356	FBgn0010349	918	FBgn0035570	114959
1638	2L	3770271	3772904	1.656635284424	3771534	1.591216423932	FBgn0004893	172	FBgn0003430	54146
1639	3R	19820670	19822650	1.656283855438	19821510	1.421414643526	FBgn0053108	117	FBgn0053108	117
1640	2L	18813142	18814597	1.655990600586	18813960	1.304658532143	FBgn0027074	1313	FBgn0032717	21636
1641	X	492282	494934	1.653619289398	494008	1.619073447059	FBgn0003575	1300	FBgn0025634	7574
1642	3R	2204826	2206629	1.653529644012	2205720	1.483067063724	FBgn0027514	330	FBgn0027514	330
1643	3R	1545459	1547189	1.652662277222	1546778	1.56905002594	FBgn0004878	3756	FBgn0037372	33717
1644	2L	17560120	17562666	1.652473449707	17561836	1.394572538488	FBgn0067341	519	FBgn0032646	64798
1645	2R	15049783	15051432	1.652066230774	15050541	1.538705229759	FBgn0050130	20059	FBgn0034447	83169
1646	3L	13068640	13071046	1.651971817017	13069488	1.384415745735	FBgn0052118	2710	FBgn0010452	18732
1647	X	16258041	16262761	1.651875972748	16261253	1.46966817975	FBgn0026575	4472	FBgn0026575	4472
1648	3R	12162106	12164977	1.651768684387	12164214	1.446019733653	FBgn0040284	3492	FBgn0040284	3492
1649	2L	8956485	8958371	1.650951385498	8957281	1.460762292147	FBgn0032079	825	FBgn0029123	131656
1650	X	9573642	9577656	1.650122642517	9576698	1.446152865887	FBgn0020378	21482	FBgn0000233	37289
1651	3R	17650756	17653370	1.64986038208	17651634	1.312141100566	FBgn0013759	3270	FBgn0004493	154162
1652	2R	18221537	18224183	1.649790287018	18222475	1.345247857711	FBgn0050268	2117	FBgn0020257	25920
1653	3L	15495565	15497812	1.649344921112	15496802	1.487441031138	FBgn0053982	2263	FBgn0036503	14517
1654	3R	7384389	7386058	1.647815227509	7385260	1.257078086629	FBgn0037911	1809	FBgn0037920	60553
1655	2R	8511375	8513823	1.646660804749	8512407	1.452819263234	FBgn0008654	623	FBgn0005624	15511
1656	2L	19176108	19178237	1.646336078644	19177330	1.357225328684	FBgn0032763	301	FBgn0032762	47975
1657	2L	15008114	15010421	1.646304130554	15009664	1.388938522339	FBgn0028924	3419	FBgn0028925	4138
1658	3L	13200894	13203205	1.645994663239	13202442	1.413714557886	FBgn0023095	194	FBgn0010452	114222
1659	2L	10988596	10990269	1.64534330368	10989452	1.378059218912	FBgn0026147	147	FBgn0032329	21633
1660	X	2843907	2845708	1.644331932068	2844808	1.517118871212	FBgn0003285	14820	FBgn0004647	146220
1661	2R	6064328	6065612	1.644221305847	6064892	1.36394665458	FBgn0004399	4825	FBgn0004399	4825
1662	2R	11850036	11852350	1.643413543701	11851480	1.486675935633	FBgn0020611	20	FBgn0022070	10881
1663	X	12444480	12447669	1.643026351929	12445449	1.376214027405	FBgn0030406	87	FBgn0015024	42271
1664	2L	12456980	12462067	1.643017292023	12461225	1.136162393233	FBgn0032437	7543	FBgn0040286	26560
1665	3R	24160783	24162781	1.642882347107	24161806	1.55991416819	FBgn0039579	1566	FBgn0039580	3684
1666	X	10980813	10983047	1.641690254211	10981907	1.362047168944	FBgn0030268	334	FBgn0030272	7431
1667	3R	2175454	2178570	1.641400337219	2177459	1.563074841219	FBgn0014001	839	FBgn0053097	16551
1668	X	4522719	4525178	1.640830039978	4523767	1.412461280823	FBgn0003200	1056	FBgn0022768	8341
1669	2R	2698115	2699935	1.639555454254	2699232	1.281335413456	FBgn0050384	4422	FBgn0033156	91048
1670	3R	12540371	12542404	1.638948440552	12541557	1.421266174316	FBgn0003944	18791	FBgn0063261	35554
1671	2R	16455933	16457573	1.638464927673	16456731	1.47385174036	FBgn0053704	953	FBgn0034565	29088
1672	2L	619866	621596	1.637938022614	620739	1.366251132068	FBgn0040106	801	FBgn0031267	46507
1673	3R	17324361	17326236	1.63787651062	17325268	1.555414140224	FBgn0051179	466	FBgn0013984	80983
1674	X	8976939	8980638	1.637432098389	8978173	1.369013561922	FBgn0030090	2066	FBgn0030092	16107
1675	3R	17682968	17685174	1.63668012619	17684365	1.425069650014	FBgn0015229	2381	FBgn0038925	168833
1676	3R	17446787	17449125	1.636643409729	17447531	1.335561782122	FBgn0046832	715	FBgn0046832	715
1677	2R	8417215	8423543	1.635069847107	8420108	1.574458811018	FBgn0010488	11796	FBgn0010488	11796
1678	2R	19030560	19032427	1.63404750824	19031507	1.52547493577	FBgn0034873	49	FBgn0034873	49
1679	3L	15300711	15303556	1.633728027344	15301657	1.486179492053	FBgn0036494	302	FBgn0036494	302
1680	2R	15083704	15085692	1.633676052094	15084597	1.480102062225	FBgn0053535	4790	FBgn0034463	88049
1681	2R	11616750	11619122	1.633508205414	11617665	1.431387172026	FBgn0014020	116	FBgn0034073	199
1682	3L	21990771	21992336	1.632719993591	21991298	1.401814324515	FBgn0037149	8676	FBgn0037149	8676
1683	4	521054	524016	1.632425785065	522853	1.440763413906	FBgn0004607	1248	FBgn0026777	194506
1684	2R	6752669	6754549	1.631912708282	6753618	1.517332806307	FBgn0033590	1028	FBgn0033590	1028
1685	2L	7494772	7496558	1.631736278534	7495534	1.332340812683	FBgn0011283	1826	FBgn0053529	48889
1686	X	10999179	11001053	1.631272315979	11000208	1.42744281888	FBgn0030276	589	FBgn0030274	5541
1687	X	9092047	9094253	1.631107330322	9093022	1.228639238021	FBgn0010269	6	FBgn0000077	465
1688	2R	1591889	1593596	1.63086605072	1592785	1.384245753288	FBgn0033062	223	FBgn0033062	223
1689	3L	19219524	19221327	1.630351066589	19220442	1.367847751169	FBgn0036853	126	FBgn0036853	126
1690	3R	6419254	6421152	1.630343914032	6420223	1.421689331532	FBgn0001235	44163	FBgn0001235	44163
1691	2R	1289400	1290777	1.628659248352	1289949	1.556175119737	FBgn0025693	294	FBgn0033035	84707
1692	2L	21615223	21619066	1.628596305847	21616893	1.478483486176	FBgn0022893	628	FBgn0022893	628
1693	3L	3831266	3833308	1.628113746643	3832460	1.346015824212	FBgn0013751	2775	FBgn0035464	37659
1694	3R	21271102	21272736	1.627644538879	21271872	1.281912147999	FBgn0004509	26906	FBgn0039337	30853
1695	2R	19446481	19448120	1.627015829086	19447295	1.479816754659	FBgn0034933	56	FBgn0034938	14320
1696	3R	6378961	6380954	1.626952648163	6380055	1.29263395071	FBgn0051394	25177	FBgn0001235	84331
1697	2L	15731191	15733134	1.626453876495	15732059	1.394473463297	FBgn0010382	12025	FBgn0003936	15552
1698	3R	12228286	12231036	1.626364707947	12229527	1.487707474652	FBgn0003513	122	FBgn0038421	43753
1699	X	22035461	22036460	1.624992370605	22036424	1.527071105109	FBgn0031201	21090	FBgn0031186	378439
1700	2R	16000458	16002458	1.624696731567	16001191	1.400497943163	FBgn0050143	14787	FBgn0034513	50250
1701	X	2189584	2191479	1.624671936035	2190441	1.51671487093	FBgn0044047	2146	FBgn0003079	5841
1702	X	757111	758628	1.623218536377	757964	1.355590311686	FBgn0029539	6661	FBgn0040339	26994
1703	3L	22306435	22308682	1.622975826263	22307573	1.346696790059	FBgn0004449	34155	FBgn0004449	34155
1704	2L	9520723	9523031	1.622766494751	9521482	1.355662663778	FBgn0032123	267	FBgn0002973	83969
1705	2L	7294515	7297606	1.622648715973	7295507	1.536669955534	FBgn0004009	11654	FBgn0004009	11654
1706	X	17579235	17581209	1.622029542923	17580123	1.414200007915	FBgn0030866	6912	FBgn0030866	6912
1707	2L	8831640	8833467	1.621327400208	8832557	1.4815567241	FBgn0029123	6932	FBgn0029123	6932
1708	X	15565474	15569161	1.621011734009	15567935	1.414932447321	FBgn0026666	282	FBgn0030676	505
1709	3R	17013747	17015296	1.620646953583	17014510	1.480108946562	FBgn0038867	20660	FBgn0038870	30291
1710	2R	7248294	7249979	1.620626926422	7249051	1.362001419067	FBgn0033649	9221	FBgn0033652	57225
1711	2R	3579236	3581548	1.619860649109	3580443	1.567513858571	FBgn0020279	649	FBgn0021814	11405
1712	3L	21543691	21545365	1.619587898254	21544506	1.410412758589	FBgn0037105	6699	FBgn0028663	70803
1713	2R	6738292	6740081	1.618062973022	6739154	1.262961387634	FBgn0033584	376	FBgn0033590	13436
1714	3L	18266573	18267968	1.617862701416	18267327	1.37073987325	FBgn0036785	808	FBgn0011706	96335
1715	X	16799393	16803072	1.617607116699	16801766	1.446683343252	FBgn0030809	820	FBgn0030806	24967
1716	2L	21040153	21041793	1.617587089539	21040888	1.539748023538	FBgn0010395	463	FBgn0023388	89057
1717	X	15512116	15515407	1.616770267487	15513957	1.378733277321	FBgn0030666	4519	FBgn0030671	24105
1718	3L	20441395	20443537	1.616006374359	20442421	1.561622530222	FBgn0037005	2422	FBgn0037007	10852
1719	3R	4817955	4820065	1.615985870361	4819051	1.478149217718	FBgn0037648	72	FBgn0022347	384
1720	2L	3540624	3543170	1.615711688995	3542067	1.374328076839	FBgn0024244	2816	FBgn0031549	11781
1721	3R	4637163	4640520	1.615282535553	4639044	1.256206214428	FBgn0037635	3511	FBgn0037636	7342
1722	3R	12542737	12546791	1.615276813507	12545828	1.443061113358	FBgn0003944	14520	FBgn0063261	31283
1723	3L	13886584	13888909	1.614528179169	13888182	1.271114489611	FBgn0026376	2325	FBgn0036386	6074
1724	X	21000255	21001931	1.61023235321	21001883	1.586675749885	FBgn0031163	2091	FBgn0020369	124853
1725	3R	26241241	26242953	1.610095024109	26242030	1.290010368123	FBgn0027544	6663	FBgn0039764	7524
1726	X	10323139	10325509	1.609818935394	10324442	1.492419020335	FBgn0030208	391	FBgn0052680	14513
1727	X	6826198	6830230	1.609400749207	6829239	1.449967520578	FBgn0004646	2305	FBgn0004646	2305
1728	2L	18364431	18367463	1.609117507935	18365379	1.3928373456	FBgn0011559	10424	FBgn0004413	73787
1729	2R	1304399	1306067	1.609066486359	1305127	1.370096027851	FBgn0033043	773	FBgn0033035	99885
1730	2R	16757651	16759732	1.60720205307	16758514	1.48161538442	FBgn0034606	21	FBgn0034606	21
1731	2R	17909186	17912025	1.607144355774	17911235	1.461887931824	FBgn0034725	520	FBgn0053200	4998
1732	2L	5967694	5970093	1.606571674347	5969250	1.487555223353	FBgn0031758	633	FBgn0000308	11775
1733	X	10611831	10614046	1.606022834778	10612718	1.358708560467	FBgn0052672	835	FBgn0052672	835
1734	3L	1628643	1632152	1.60597038269	1631235	1.379115497365	FBgn0013755	166	FBgn0035249	239
1735	3L	4205118	4206820	1.605852127075	4205916	1.489706099033	FBgn0052252	350	FBgn0011692	20352
1736	X	2309025	2311062	1.605311870575	2310192	1.426608626048	FBgn0004050	6267	FBgn0004050	6267
1737	3R	26744408	26749238	1.604942321777	26748423	1.394584451403	FBgn0020912	9813	FBgn0003720	70386
1738	3L	17372184	17374121	1.604892730713	17373040	1.493838893043	FBgn0026197	6323	FBgn0026197	6323
1739	X	10210211	10212201	1.603981494904	10211261	1.326305894291	FBgn0028331	273	FBgn0065046	17870
1740	3L	9476132	9479539	1.602767467499	9478803	1.257368803024	FBgn0036007	473	FBgn0036007	473
1741	3R	17860419	17862682	1.602687835693	17861563	1.427957478692	FBgn0038928	1359	FBgn0038928	1359
1742	2R	2116955	2120329	1.602590084076	2119439	1.408316443948	FBgn0041145	2879	FBgn0041145	2879
1743	X	1480065	1481990	1.602063179016	1481135	1.467309892178	FBgn0000210	14467	FBgn0023530	44300
1744	3L	16039224	16040761	1.601975440979	16040088	1.318653643131	FBgn0053258	7763	FBgn0036564	12681
1745	X	4105093	4106600	1.601667404175	4105857	1.245070874691	FBgn0029701	5540	FBgn0026080	143178
1746	3R	14743578	14744750	1.601508617401	14743800	1.293515477862	FBgn0038661	3110	FBgn0038666	62890
1747	3L	21423729	21425332	1.601091384888	21424482	1.373703199274	FBgn0037085	640	FBgn0037085	640
1748	2R	2970020	2971534	1.601072311401	2970694	1.123960375786	FBgn0025885	18	FBgn0033179	7850
1749	2R	3316800	3319517	1.60097360611	3318174	1.403649610632	FBgn0033224	38	FBgn0033210	130009
1750	3L	18404213	18406046	1.599424362183	18405167	1.42106107076	FBgn0036786	29	FBgn0011706	41505
1751	2L	16715754	16717310	1.598882675171	16716442	1.272169786341	FBgn0000409	639	FBgn0032596	11616
1752	3L	3852726	3855280	1.598425865173	3853933	1.477871704102	FBgn0026592	22173	FBgn0035470	28755
1753	2R	8997129	8999594	1.598390579224	8998064	1.387186818653	FBgn0000119	1061	FBgn0000119	1061
1754	3R	14917776	14920815	1.597969055176	14918646	1.338951447431	FBgn0004876	1430	FBgn0038678	1973
1755	3R	24156127	24157353	1.59769153595	24156751	0.923527605393	FBgn0040108	2746	FBgn0040108	2746
1756	X	14486812	14488898	1.597457408905	14487613	1.319577789307	FBgn0015773	155	FBgn0015773	155
1757	X	20533748	20536626	1.596865653992	20534994	1.382650311788	FBgn0031129	11642	FBgn0003300	29877
1758	3R	135617	138124	1.596617698669	137597	1.001427862379	FBgn0037232	339	FBgn0001204	34775
1759	3R	26734120	26735850	1.596031188965	26735057	1.33632572492	FBgn0020912	3553	FBgn0003720	57020
1760	3R	10103149	10105861	1.595556259155	10104889	1.612714971815	FBgn0003862	7734	FBgn0003862	7734
1761	2R	19084368	19089334	1.59451675415	19086052	1.366507305818	FBgn0015903	13555	FBgn0015903	13555
1762	X	5264391	5268902	1.594301700592	5265214	1.502595265706	FBgn0029764	886	FBgn0029764	886
1763	2R	2795708	2797322	1.594229698181	2796448	1.296740419724	FBgn0033156	6168	FBgn0033156	6168
1764	3R	20380513	20382413	1.593638420105	20381534	1.32664373517	FBgn0004188	276	FBgn0039205	25254
1765	3L	17977534	17979220	1.593527793884	17978337	1.472336959839	FBgn0052192	27239	FBgn0020300	126326
1766	X	19385917	19387453	1.592730045319	19386860	1.084114909172	FBgn0052532	5441	FBgn0031032	30719
1767	2L	9087602	9089434	1.592668533325	9088454	1.426098644733	FBgn0032095	4347	FBgn0052982	37297
1768	X	9138756	9140410	1.592641830444	9139658	1.329025357962	FBgn0002576	9788	FBgn0030122	21020
1769	2L	11968187	11970061	1.591933727264	11969126	1.426226559807	FBgn0041606	1968	FBgn0032390	20838
1770	2R	19164043	19165853	1.591927528381	19164842	1.488572597504	FBgn0034886	334	FBgn0016762	36756
1771	3L	3053405	3058254	1.591101646423	3055335	1.492213129997	FBgn0035397	675	FBgn0003938	18998
1772	3R	7036057	7037990	1.590743541718	7037008	1.308104374829	FBgn0037874	1033	FBgn0037874	1033
1773	2R	14807260	14811293	1.590179443359	14807957	1.439758618673	FBgn0034431	526	FBgn0034430	891
1774	3R	7444160	7448460	1.58987903595	7445056	1.281600534916	FBgn0051363	600	FBgn0037920	757
1775	2L	3301397	3304224	1.589328289032	3303322	1.373437722524	FBgn0031516	193	FBgn0031511	130613
1776	2L	20739419	20741053	1.588624000549	20740260	1.422672407968	FBgn0032882	267	FBgn0000986	17752
1777	2L	16263362	16266445	1.588368415833	16264137	1.391873478889	FBgn0028897	6085	FBgn0028897	6085
1778	2R	2253082	2255057	1.588265419006	2254249	1.398724555969	FBgn0028579	569	FBgn0033094	45811
1779	3L	10815664	10817691	1.588206768036	10816857	1.438864034765	FBgn0026160	14982	FBgn0026160	14982
1780	2R	6323504	6327755	1.587375164032	6326910	1.311676502228	FBgn0033549	91	FBgn0033549	91
1781	2L	13878210	13879722	1.587247848511	13879021	1.386015583487	FBgn0019890	25638	FBgn0019890	25638
1782	3R	10241075	10242693	1.587005615234	10241904	1.305047988892	FBgn0038228	1286	FBgn0038224	89158
1783	3R	20988722	20990507	1.58543586731	20989629	1.349789555868	FBgn0039284	3002	FBgn0039286	21106
1784	2L	20975597	20977538	1.584512710571	20976313	1.305607378483	FBgn0032909	19777	FBgn0032906	62576
1785	3L	21538784	21540476	1.584198236465	21539653	1.297152883866	FBgn0023417	6954	FBgn0028663	65950
1786	2R	9099222	9101250	1.584078788757	9100260	1.532842131222	FBgn0027581	8983	FBgn0033859	9296
1787	X	2397698	2399388	1.584027290344	2398674	1.22784692049	FBgn0001402	2872	FBgn0011606	61534
1788	X	13480374	13482163	1.583814620972	13481169	1.455672432395	FBgn0030506	20576	FBgn0030507	20791
1789	2L	11343108	11344746	1.583643913269	11343973	1.389948368073	FBgn0032360	710	FBgn0004579	101630
1790	3L	15553889	15555764	1.580721855164	15554860	1.558396756649	FBgn0036518	721	FBgn0036518	721
1791	3L	22393822	22395551	1.580432891846	22394832	1.402854412794	FBgn0037163	192	FBgn0004449	53104
1792	3L	17721901	17724137	1.580418586731	17722809	1.547685593367	FBgn0043025	614	FBgn0036761	88950
1793	3R	23097405	23102940	1.580387115479	23098808	1.380608783049	FBgn0002441	187	FBgn0039505	618
1794	3R	9508923	9511519	1.579191684723	9510371	1.403865533717	FBgn0024555	691	FBgn0024555	691
1795	2R	8399319	8401194	1.57897233963	8400372	1.505688540141	FBgn0003975	176	FBgn0000181	14228
1796	2R	2105197	2107967	1.57887840271	2106495	1.448612325332	FBgn0033076	6296	FBgn0041145	15823
1797	X	2444998	2447733	1.578694343567	2445841	1.28506380717	FBgn0001404	1184	FBgn0011606	14367
1798	2R	6125694	6127288	1.578384399414	6126567	1.261097609997	FBgn0033538	2910	FBgn0004399	56850
1799	2L	4377570	4380334	1.578344345093	4378425	1.380817693823	FBgn0031597	4294	FBgn0031597	4294
1800	3L	9341720	9343819	1.57687664032	9342759	1.43377570545	FBgn0035981	1486	FBgn0035981	1486
1801	3R	27229806	27233869	1.576292037964	27232969	1.344228982925	FBgn0039846	1795	FBgn0039831	186543
1802	X	5534583	5536705	1.575768470764	5535497	1.393508877073	FBgn0000394	264	FBgn0029785	17818
1803	3L	14141462	14144067	1.574778079987	14143142	1.454040779787	FBgn0000411	737	FBgn0000411	737
1804	2L	14576204	14578261	1.574487686157	14577393	1.441259026527	FBgn0028913	13667	FBgn0005771	86531
1805	2L	9387197	9389221	1.574365615845	9388315	1.480667731341	FBgn0012036	926	FBgn0002973	49198
1806	3L	22519957	22523751	1.574065208435	22520800	1.41005560931	FBgn0037171	3306	FBgn0004449	179072
1807	3R	13943639	13945339	1.574033737183	13944619	1.232654539744	FBgn0051518	9904	FBgn0038566	37776
1808	X	19186450	19188878	1.573674201965	19187485	1.45389932394	FBgn0031016	363	FBgn0031008	84664
1809	3L	1843932	1846067	1.573318958282	1844693	1.364005537594	FBgn0004636	1073	FBgn0004636	1073
1810	3R	18451977	18453687	1.573168754578	18452695	1.162733130985	FBgn0038996	8490	FBgn0014949	38577
1811	2R	18188703	18190682	1.572582244873	18189545	1.405006380642	FBgn0020257	7010	FBgn0020257	7010
1812	3R	6109412	6111309	1.572375297546	6110471	1.181585424087	FBgn0011970	6614	FBgn0037802	23009
1813	3L	13027063	13028936	1.572298049927	13028139	1.227110273698	FBgn0036342	7168	FBgn0036342	7168
1814	3L	1531649	1533812	1.572206497192	1532851	1.515302265392	FBgn0041342	3238	FBgn0035233	8916
1815	2R	18810170	18811800	1.572027206421	18811064	1.213819948832	FBgn0034842	6352	FBgn0034846	43171
1816	3R	20993204	20995097	1.571765899658	20994262	1.564650821686	FBgn0039285	4121	FBgn0039286	16473
1817	X	14460533	14462273	1.571322441101	14461446	1.294018685818	FBgn0030574	24929	FBgn0015773	26322
1818	2R	2381350	2385359	1.571146011353	2383964	1.449468994141	FBgn0033109	618	FBgn0033107	57091
1819	3R	2642871	2645398	1.570829391479	2644216	1.375905424356	FBgn0051485	844	FBgn0046833	8920
1820	3R	26574911	26577956	1.570462703705	26575876	1.391756310182	FBgn0039801	3866	FBgn0003720	102161
1821	3L	19925220	19926880	1.570199966431	19926002	1.364466935396	FBgn0013303	238	FBgn0036918	68468
1822	2L	2179934	2183926	1.569862365723	2182196	1.376233994961	FBgn0031394	2776	FBgn0000097	3447
1823	2L	5403123	5404590	1.569732189178	5403857	1.443500876427	FBgn0016660	485	FBgn0005511	57784
1824	X	9000155	9002182	1.569368362427	9001078	1.419557869434	FBgn0004828	831	FBgn0004828	831
1825	3L	4264770	4267977	1.569209098816	4266900	1.637621234445	FBgn0035525	50	FBgn0035525	50
1826	3L	10065759	10067289	1.56849861145	10066532	1.200655039619	FBgn0052053	246	FBgn0015618	253935
1827	X	6891574	6895086	1.568306922913	6894192	1.361482788535	FBgn0004143	465	FBgn0029931	8348
1828	3L	4822859	4824362	1.568260192871	4823578	1.237349510193	FBgn0035578	3989	FBgn0035570	132875
1829	2R	8857878	8859746	1.567995071411	8858749	1.408523797989	FBgn0033828	11491	FBgn0011882	88142
1830	3R	21451589	21453329	1.567317962646	21452444	1.362930971033	FBgn0039349	199	FBgn0039350	11105
1831	2L	16229942	16231767	1.56715965271	16231192	1.381877459013	FBgn0028859	1096	FBgn0028897	26860
1832	3R	1088656	1091281	1.567155838013	1090328	1.441039534176	FBgn0037309	4475	FBgn0051538	13229
1833	X	16459701	16461499	1.56655216217	16460560	1.193466074326	FBgn0030763	5037	FBgn0010412	11256
1834	3L	19582977	19584734	1.566299915314	19583811	1.340068280697	FBgn0036894	56	FBgn0029094	340
1835	3R	15623574	15626344	1.56548500061	15625444	1.305419504642	FBgn0051471	2968	FBgn0038741	77695
1836	3R	2728566	2730411	1.565170288086	2729613	1.453890968772	FBgn0001077	39567	FBgn0001077	39567
1837	X	14918335	14920712	1.564491271973	14919917	1.170967833201	FBgn0030612	158	FBgn0030611	173
1838	3R	21293487	21295886	1.564051151276	21295120	1.318996485542	FBgn0004509	3658	FBgn0039337	7605
1839	3R	10141253	10143037	1.563834667206	10142195	1.297648850609	FBgn0011474	485	FBgn0011474	485
1840	2L	12846466	12848008	1.563571453094	12847212	1.252078505123	FBgn0015399	24425	FBgn0032445	154189
1841	2R	11262118	11263843	1.563495159149	11263049	1.455517397987	FBgn0050089	20788	FBgn0050089	20788
1842	X	11468427	11470211	1.5626745224	11469285	1.542103458853	FBgn0004370	9505	FBgn0030322	15693
1843	2R	2918161	2919803	1.561906814575	2918849	1.320322692394	FBgn0033166	785	FBgn0033159	25167
1844	3R	24372291	24375013	1.56148481369	24373163	1.386060923338	FBgn0039588	2639	FBgn0000659	37642
1845	3L	11669694	11671614	1.561131000519	11670840	1.427448183298	FBgn0036194	93	FBgn0036194	93
1846	2L	3578641	3582120	1.559326171875	3581040	1.267112339244	FBgn0004892	274	FBgn0002985	25708
1847	2L	18690378	18692257	1.558839797974	18691436	1.411289989948	FBgn0032699	85	FBgn0032698	5926
1848	3L	5776611	5778129	1.558445930481	5777288	1.148204270531	FBgn0052416	200	FBgn0035639	7632
1849	3R	20892329	20893964	1.557976722717	20893115	1.444213839138	FBgn0039270	1589	FBgn0039270	1589
1850	3R	6439367	6441466	1.557835102081	6440271	1.488895952702	FBgn0001235	24115	FBgn0001235	24115
1851	2R	11400826	11402701	1.557684898376	11401755	1.41961218329	FBgn0003425	3962	FBgn0003425	3962
1852	2L	19679191	19681113	1.557439804077	19680180	1.262461942785	FBgn0005590	16784	FBgn0005590	16784
1853	3L	16383670	16385370	1.556855678558	16384566	1.41021787419	FBgn0027080	12	FBgn0014163	7468
1854	3L	21741068	21743364	1.556349277496	21742414	1.305300199069	FBgn0000560	130	FBgn0037134	14892
1855	2R	16458286	16460351	1.554853916168	16459154	1.500585734844	FBgn0053704	1470	FBgn0034565	26665
1856	3L	8633845	8635714	1.554485321045	8634983	1.250740612254	FBgn0035922	11512	FBgn0001168	14723
1857	2R	7076051	7077856	1.554264068604	7076919	1.50489616394	FBgn0065063	30371	FBgn0065063	30371
1858	2L	11964820	11966581	1.554251670837	11965695	1.261625258128	FBgn0032386	914	FBgn0032390	24269
1859	2L	21086104	21087695	1.552228450775	21086820	1.270199214711	FBgn0032915	3165	FBgn0023388	43125
1860	4	430710	432770	1.55158996582	431870	1.301037247976	FBgn0039905	18230	FBgn0026777	103523
1861	X	15703851	15705719	1.550946712494	15704742	1.278330802917	FBgn0030701	620	FBgn0002914	12984
1862	3R	945250	949525	1.550677776337	947496	1.439604871413	FBgn0037293	6314	FBgn0010313	35088
1863	2L	6019177	6020753	1.550192832947	6020011	1.247931867838	FBgn0001170	613	FBgn0031764	4524
1864	X	10586490	10588218	1.549968719482	10587361	1.429290890694	FBgn0003204	2363	FBgn0052672	26192
1865	2L	9127934	9130348	1.549709320068	9128812	1.318419400383	FBgn0051887	1031	FBgn0051887	1031
1866	X	16583665	16585846	1.549319267273	16584463	1.324378939236	FBgn0027528	1384	FBgn0030786	33428
1867	3R	2718396	2720252	1.549314498901	2719406	1.483607348274	FBgn0001077	29360	FBgn0001077	29360
1868	3L	14748265	14752001	1.549208641052	14751012	1.368893174564	FBgn0036449	670	FBgn0036449	670
1869	3L	2459749	2461679	1.548781394958	2460531	1.250750541687	FBgn0035343	1405	FBgn0035347	10096
1870	X	21683915	21686285	1.548460483551	21685423	1.289462594425	FBgn0031190	63	FBgn0031186	27438
1871	2L	15074165	15075963	1.547170639038	15075067	1.330949110143	FBgn0028879	3493	FBgn0024183	8822
1872	2R	7315397	7317055	1.546516418457	7316231	1.377936810255	FBgn0033652	9955	FBgn0033652	9955
1873	3R	660191	662313	1.546252250671	661389	1.477277934551	FBgn0037284	4404	FBgn0003002	17146
1874	3L	6312284	6314360	1.546040534973	6313135	1.392658889294	FBgn0052399	5850	FBgn0035692	146002
1875	3R	21854714	21857268	1.54595708847	21856498	1.394783701215	FBgn0002631	1041	FBgn0002631	1041
1876	X	9608358	9610210	1.545220375061	9609288	1.170630335808	FBgn0020378	11108	FBgn0000233	69879
1877	3R	13965820	13967316	1.545091629028	13966617	1.22398223877	FBgn0038567	11225	FBgn0022943	23768
1878	X	7150829	7153872	1.543897628784	7151709	1.25378254056	FBgn0024250	1468	FBgn0024250	1468
1879	2R	5635338	5637444	1.542899131775	5636533	1.426791131496	FBgn0050011	626	FBgn0033486	7027
1880	X	18607375	18609803	1.54238986969	18609050	1.229402990902	FBgn0030955	117	FBgn0004462	13353
1881	2R	7725762	7727709	1.542103767395	7726897	1.228464667002	FBgn0020377	235	FBgn0020377	235
1882	2R	7970088	7972014	1.541449069977	7971004	1.416758865118	FBgn0010238	1906	FBgn0010238	1906
1883	2L	597264	598813	1.541429042816	598147	1.273030340672	FBgn0010323	3460	FBgn0031267	23915
1884	2R	2022634	2024271	1.54131937027	2023394	1.324422107023	FBgn0010347	9322	FBgn0041145	98924
1885	3L	11463927	11468798	1.540479660034	11466036	1.228091776371	FBgn0036165	4529	FBgn0036165	4529
1886	X	20549592	20551890	1.539833068848	20550502	1.298405478982	FBgn0031129	3866	FBgn0003300	45385
1887	2L	15103944	15106048	1.539804458618	15104732	1.366980159984	FBgn0028878	782	FBgn0024183	38487
1888	3R	9856645	9858266	1.53936290741	9857407	1.288978640238	FBgn0038192	370	FBgn0038196	4480
1889	3L	2614654	2616761	1.538956642151	2615558	1.299522668123	FBgn0035357	306	FBgn0035357	306
1890	X	7289705	7291223	1.537983417511	7290407	1.452431261539	FBgn0040923	7037	FBgn0026144	107801
1891	3R	5054601	5056204	1.537957191467	5055320	1.233764760634	FBgn0003165	8084	FBgn0000412	11056
1892	3L	12626240	12628082	1.537908554077	12627152	1.502070146448	FBgn0052111	25269	FBgn0036306	101552
1893	2R	14142075	14143785	1.536789894104	14142955	1.398067810956	FBgn0000566	198	FBgn0050227	11465
1894	X	9087920	9089999	1.536513328552	9088846	1.295997053385	FBgn0005639	200	FBgn0000077	3711
1895	2R	10489959	10491635	1.536279201508	10490705	1.218248647802	FBgn0033988	5453	FBgn0033988	5453
1896	2R	7111104	7114940	1.536240100861	7114004	1.506257979075	FBgn0065063	6714	FBgn0065063	6714
1897	2R	12097501	12099785	1.536158561707	12098508	1.474456618814	FBgn0003274	2449	FBgn0003274	2449
1898	3R	24385353	24388660	1.536104679108	24387725	1.401805102825	FBgn0040618	7640	FBgn0000659	23080
1899	3L	739420	741090	1.535845756531	740169	1.372067027622	FBgn0000575	7231	FBgn0000575	7231
1900	2R	15360814	15362611	1.535796165466	15361742	1.400011926889	FBgn0034476	19974	FBgn0011849	119348
1901	3R	22430413	22432307	1.535717010498	22431391	1.12986934185	FBgn0039433	7997	FBgn0039449	111716
1902	2R	11265106	11266951	1.535485982895	11266156	1.307620693656	FBgn0050089	23895	FBgn0050089	23895
1903	X	542701	545364	1.53537940979	544056	1.516842275858	FBgn0021764	395	FBgn0025637	31163
1904	3L	19839158	19844346	1.534615516663	19842326	1.488893866539	FBgn0014037	900	FBgn0014037	900
1905	2R	18367308	18369956	1.534238815308	18368080	1.145558357239	FBgn0001263	1686	FBgn0010078	6102
1906	X	17683113	17685060	1.534209728241	17684160	1.394810816821	FBgn0030873	140	FBgn0030871	5553
1907	4	645434	646528	1.533808708191	646492	1.523388266563	FBgn0039914	212	FBgn0026777	318145
1908	3L	13323228	13325376	1.533638477325	13324176	1.501378536224	FBgn0036348	1003	FBgn0036349	28356
1909	X	6811939	6813565	1.532985687256	6812766	1.258716225624	FBgn0052732	1183	FBgn0029925	5880
1910	2L	16409827	16411990	1.532963752747	16411185	1.286175370216	FBgn0020416	30024	FBgn0025678	58495
1911	3R	5936283	5938860	1.532870292664	5938078	1.419134289026	FBgn0037788	190	FBgn0037777	66833
1912	2L	10235237	10236888	1.532696247101	10236039	1.278874397278	FBgn0051720	1806	FBgn0004419	3287
1913	X	12829003	12830989	1.532586097717	12829907	1.312274519602	FBgn0030440	8774	FBgn0030434	86372
1914	2L	20927066	20928761	1.532571792603	20928012	1.205528371474	FBgn0032908	6719	FBgn0032906	14275
1915	3R	11853922	11856021	1.532512664795	11854714	1.328811252818	FBgn0003117	2895	FBgn0038396	20679
1916	X	19267186	19268746	1.531848907471	19267887	1.367606471567	FBgn0052827	21365	FBgn0044030	45926
1917	2R	7973166	7975070	1.531403541565	7974127	1.315910563749	FBgn0010238	5029	FBgn0010238	5029
1918	2R	5063474	5065496	1.530853748322	5064377	1.171268519233	FBgn0046827	1238	FBgn0025286	34619
1919	2R	7863913	7865708	1.530495166779	7864823	1.412774324417	FBgn0050047	2925	FBgn0010238	104275
1920	3R	21713810	21715383	1.530311584473	21714678	1.198423862457	FBgn0028717	413	FBgn0002735	110902
1921	X	17250241	17251870	1.5299243927	17251014	1.27395132184	FBgn0027602	5078	FBgn0030851	212399
1922	3R	4969551	4973326	1.529388427734	4972532	1.362726604237	FBgn0037662	30752	FBgn0037660	81713
1923	2R	13853887	13856958	1.528888702393	13855071	1.474848535326	FBgn0040737	28386	FBgn0034326	40750
1924	3R	27865391	27867154	1.528418779373	27866374	1.259698643404	FBgn0039887	2279	FBgn0002780	11420
1925	3R	12467725	12469376	1.528251647949	12468530	1.261967658997	FBgn0038453	797	FBgn0038453	797
1926	2L	3163633	3164458	1.528156757355	3163756	1.362617059187	FBgn0014906	109	FBgn0031506	3800
1927	X	2181450	2183353	1.527712345123	2182230	1.45766880933	FBgn0040392	384	FBgn0003079	14052
1928	3L	20851933	20853414	1.526669502258	20852733	1.091561108828	FBgn0037035	8934	FBgn0003415	108532
1929	3L	21800570	21802080	1.525722503662	21801326	1.337941765785	FBgn0014362	12144	FBgn0046301	35280
1930	3R	10399862	10401404	1.525162696838	10400709	1.268249392509	FBgn0038244	861	FBgn0004629	5346
1931	2L	4458826	4460538	1.524832248688	4459712	1.204562813044	FBgn0031608	123	FBgn0053002	180
1932	3R	10462691	10464316	1.524272441864	10463450	1.242560982704	FBgn0038247	2975	FBgn0013981	11989
1933	2L	7619238	7621713	1.524081230164	7620876	1.402978748083	FBgn0031926	12486	FBgn0053529	76453
1934	2L	11251124	11252670	1.52401304245	11251967	1.268397510052	FBgn0052830	2607	FBgn0028700	121322
1935	3R	14990378	14992355	1.523994445801	14991483	1.277131199837	FBgn0010768	1540	FBgn0038678	70864
1936	2R	16008373	16010012	1.523281097412	16009092	1.214981359594	FBgn0034509	9327	FBgn0034513	42349
1937	3R	16429049	16430456	1.523038625717	16429712	1.145460632112	FBgn0051506	842	FBgn0051506	842
1938	2R	6353732	6355298	1.520948410034	6354503	1.111745178699	FBgn0027525	130	FBgn0027525	130
1939	3R	8841203	8843239	1.520942687988	8842286	1.190019607544	FBgn0020496	4898	FBgn0038109	6669
1940	3R	17874429	17876062	1.520349502563	17875361	1.24342045188	FBgn0017397	7447	FBgn0017397	7447
1941	3L	13929829	13931792	1.51971244812	13930916	1.52093149821	FBgn0036389	452	FBgn0036397	36223
1942	3L	6460609	6462240	1.519578456879	6461486	1.374261912178	FBgn0035702	802	FBgn0020251	8191
1943	2L	11417767	11419739	1.519379615784	11418804	1.402924818151	FBgn0004579	26799	FBgn0004579	26799
1944	3L	12695128	12700612	1.519227981567	12699234	1.290008741267	FBgn0016940	9321	FBgn0036306	29470
1945	X	1670386	1671787	1.519014358521	1671163	1.065657973289	FBgn0029589	5334	FBgn0029591	10653
1946	2R	7634323	7636197	1.518543243408	7635449	1.268950970968	FBgn0033681	670	FBgn0027504	31515
1947	3R	6493044	6494610	1.517599105835	6493815	1.350926876068	FBgn0037818	9077	FBgn0001235	29429
1948	2L	1401382	1403479	1.517590045929	1402420	1.476524296929	FBgn0002543	18029	FBgn0002543	18029
1949	3L	5905275	5907275	1.517040729523	5906422	1.364104663624	FBgn0002638	298	FBgn0002638	298
1950	2R	13818426	13822740	1.51647567749	13821084	1.275357812643	FBgn0034327	2244	FBgn0034326	6763
1951	4	76349	77641	1.516070365906	77005	1.109192276001	FBgn0004859	662	FBgn0004859	662
1952	3L	5954323	5958175	1.515720844269	5955219	1.267614296504	FBgn0035656	5267	FBgn0035656	5267
1953	3R	14305649	14307373	1.51558637619	14306457	1.103967094421	FBgn0053541	17254	FBgn0038609	114079
1954	3R	11635803	11637195	1.514739513397	11636222	1.325940465927	FBgn0026616	6248	FBgn0038364	16704
1955	3L	8986975	8989914	1.51441860199	8987804	1.328909986159	FBgn0035955	4006	FBgn0035954	8659
1956	X	8402685	8407908	1.513957023621	8406969	1.458847151862	FBgn0030049	1072	FBgn0030054	44569
1957	3L	12238725	12240678	1.513937473297	12239616	1.355331420898	FBgn0036268	1120	FBgn0052100	1883
1958	3R	24390290	24392496	1.512481689453	24391679	1.347220494197	FBgn0040618	11594	FBgn0000659	19126
1959	3L	4956205	4958273	1.511901855469	4957087	1.435575344983	FBgn0005775	68	FBgn0035570	266384
1960	2R	3594302	3596187	1.511617660522	3595271	1.471485137939	FBgn0028563	480	FBgn0021814	3423
1961	2R	5203515	5205556	1.509820461273	5204366	1.220782101154	FBgn0023143	775	FBgn0023143	775
1962	X	8519327	8521086	1.509818077087	8520252	1.231038630009	FBgn0030055	2047	FBgn0004102	24366
1963	2R	14082420	14084450	1.509798049927	14083574	1.376310460708	FBgn0050115	7076	FBgn0050119	29126
1964	3L	14951760	14954296	1.509776115417	14952674	1.239269524813	FBgn0002778	2300	FBgn0036462	12249
1965	3R	5550200	5551759	1.509544372559	5550897	1.388634176815	FBgn0002431	436	FBgn0002431	436
1966	2R	4535311	4536843	1.509540557861	4536082	1.171121835709	FBgn0033364	6414	FBgn0065074	71535
1967	2L	9225641	9227235	1.50952911377	9226479	1.263009309769	FBgn0051885	10115	FBgn0032105	26637
1968	3L	13047444	13049374	1.509471893311	13048545	1.381661190706	FBgn0036345	12691	FBgn0036342	27574
1969	2R	18304104	18307418	1.508474349976	18304947	1.184321848551	FBgn0011211	1689	FBgn0011211	1689
1970	2R	5211961	5214956	1.508254051208	5214070	1.252264359418	FBgn0050002	2126	FBgn0023143	8929
1971	2L	12898222	12900947	1.50802230835	12899520	1.321038097143	FBgn0040508	13010	FBgn0028965	121787
1972	2R	17750063	17753090	1.507627487183	17751738	1.449095338583	FBgn0020307	193	FBgn0034704	69250
1973	3R	2816889	2818461	1.507581710815	2817710	1.286662634681	FBgn0000095	7240	FBgn0010774	88416
1974	X	19152312	19153746	1.507255554199	19153106	1.178986353033	FBgn0028469	2896	FBgn0031008	50285
1975	2L	5366277	5367898	1.507117271423	5367081	1.391537498025	FBgn0016920	20844	FBgn0031700	38211
1976	3R	19837293	19838836	1.507113933563	19838005	1.247896390803	FBgn0051184	15864	FBgn0051184	15864
1977	2R	5826376	5828859	1.506480693817	5827998	1.259631830103	FBgn0026403	2267	FBgn0033522	113527
1978	3L	4590082	4592519	1.505197525024	4591528	1.191545654746	FBgn0052247	8655	FBgn0015805	16036
1979	2R	15323778	15328639	1.504594802856	15327937	1.217880445368	FBgn0034475	2503	FBgn0011849	85543
1980	3R	6200226	6202394	1.503960132599	6201193	1.187141776085	FBgn0020379	2597	FBgn0015396	25287
1981	2R	5939772	5942950	1.503931045532	5942140	1.394851244413	FBgn0033522	615	FBgn0033522	615
1982	3R	7494257	7496102	1.503870010376	7495213	1.371345071232	FBgn0037928	1886	FBgn0037921	43847
1983	2R	20517152	20520745	1.503310203552	20518194	1.467542367823	FBgn0005634	879	FBgn0005634	879
1984	2L	6956051	6957735	1.503101825714	6956916	1.292753079358	FBgn0031874	44	FBgn0031875	94
1985	X	236542	240793	1.50294303894	237428	1.402927907308	FBgn0000022	10575	FBgn0000022	10575
1986	2L	18328906	18331307	1.502714157104	18329840	1.244093132019	FBgn0000636	13810	FBgn0004413	109326
1987	3L	9862434	9864289	1.501642227173	9863433	1.283786710103	FBgn0025866	673	FBgn0015618	50836
1988	3R	25522732	25524427	1.501278877258	25523512	1.29495491701	FBgn0039683	4983	FBgn0039680	22114
1989	3L	13022812	13024829	1.500846385956	13023795	1.429547131062	FBgn0036342	2824	FBgn0036342	2824
1990	2R	18431910	18434002	1.500097751617	18432860	1.24125402114	FBgn0050193	170	FBgn0034802	11670
1991	3L	16269348	16270890	1.499357700348	16270029	1.171444193522	FBgn0036600	1096	FBgn0052357	45147
1992	3R	4094776	4096339	1.499181747437	4095486	1.362667392282	FBgn0037561	118	FBgn0037561	118
1993	3R	4099988	4101648	1.498700618744	4100882	1.263014763594	FBgn0010433	2632	FBgn0037561	5278
1994	2L	18770273	18771919	1.498643875122	18771113	1.234103775024	FBgn0045852	7120	FBgn0032717	64483
1995	X	19091451	19095633	1.498587608337	19093026	1.303871210884	FBgn0031006	2137	FBgn0031008	9795
1996	3R	11627061	11628863	1.498406410217	11627876	1.489717062782	FBgn0038365	10	FBgn0038364	8358
1997	2R	8044565	8049477	1.498340606689	8048054	1.286082983017	FBgn0011592	3091	FBgn0011592	3091
1998	3L	8648568	8652519	1.498195648193	8649679	1.360074742635	FBgn0001168	27	FBgn0001168	27
1999	3R	17455594	17457358	1.498039245605	17456556	1.449093659719	FBgn0046832	8310	FBgn0046832	8310
[truncated: 4,687 more rows]
