# Supplementary material for: Developmental roles of 21 Drosophila transcription factors are determined by quantitative differences in binding to an overlapping set of thousands of genomic regions
Source: Genome Biol. 2009 Jul 23;10(7):R80. doi: 10.1186/gb-2009-10-7-r80 (PMC2728534; doi:10.1186/gb-2009-10-7-r80)
Supplement: Additional data file 6 — Genomic coordinates of regions bound by each factor for the 1% FDR data set, locations and scores of peak windows, and the closest gene and closest transcribed gene for each peak. [file gb-2009-10-7-r80-S6.zip › Additional Data File 3 1% FDR bound regions/twi_2_081506-sym-1_table.txt]

Interval	Chr	Bound_Region_Start	Bound_Region_Stop	Bound_Region_Score	Peak_start	Peak_score	Closest_gene	Closest_gene_dist	Closest_transcribed_gene	Closest_transcribed_gene_dist
1	2L	15480515	15484663	4.936806678772	15482374	4.736828916213	FBgn0020371	1677	FBgn0003448	8176
2	X	439157	451241	4.435773849487	449622	4.10170656092	FBgn0003986	1759	FBgn0003986	1759
3	2L	20472366	20476894	4.413589000702	20473909	4.204319566488	FBgn0046834	1180	FBgn0046834	1180
4	2R	9074648	9088091	4.395263195038	9085815	4.274616970735	FBgn0033857	4321	FBgn0033856	11363
5	X	15479539	15482422	4.26863193512	15481152	4.128610908985	FBgn0030663	2924	FBgn0003463	20675
6	3L	1443120	1448409	4.26741361618	1445592	3.987003386021	FBgn0004635	1732	FBgn0004635	1732
7	X	7163307	7168287	4.260699748993	7165950	3.913549868266	FBgn0029943	3026	FBgn0024250	12773
8	3R	15174745	15179412	4.247010231018	15176242	4.071022678824	FBgn0038697	24229	FBgn0000463	24307
9	2R	16554550	16557594	4.188101291656	16556121	3.787083233104	FBgn0003391	8620	FBgn0003391	8620
10	2L	88463	92900	4.184234619141	90240	3.928836990805	FBgn0002931	2858	FBgn0002931	2858
11	2L	19150346	19155454	4.105909347534	19150915	3.866501191083	FBgn0010300	21180	FBgn0032762	21560
12	3R	25129668	25136205	4.074968338013	25134678	3.688813712862	FBgn0015622	10688	FBgn0003525	53176
13	2L	9987038	9990949	4.020725727081	9988419	3.738245066474	FBgn0040965	3762	FBgn0040965	3762
14	3L	20331972	20341513	4.009965419769	20339390	3.666163556716	FBgn0028978	3941	FBgn0028978	3941
15	3R	4854800	4866596	4.005449295044	4863476	3.730200234581	FBgn0002932	1713	FBgn0002932	1713
16	2L	9452488	9456305	4.000707626343	9454532	3.709932535887	FBgn0053723	13792	FBgn0002973	17019
17	3L	21075583	21081283	3.996377944946	21080000	3.585550869212	FBgn0037051	10118	FBgn0037051	10118
18	2L	5869565	5872683	3.963508605957	5871202	3.753875115338	FBgn0031745	8279	FBgn0031740	68947
19	3R	8894527	8899349	3.950037002563	8896087	3.742310075199	FBgn0004666	12606	FBgn0003308	37828
20	2L	17742583	17746071	3.931221485138	17744865	3.547279626131	FBgn0015609	9415	FBgn0032646	247827
21	2L	15472505	15480217	3.912327766418	15475627	3.809683024883	FBgn0003448	1429	FBgn0003448	1429
22	2R	19150355	19154705	3.899723052979	19153296	3.508484447704	FBgn0034886	11880	FBgn0016762	48302
23	2R	2083910	2090754	3.891582965851	2085496	3.803800526787	FBgn0033076	27295	FBgn0041145	36822
24	3R	13873333	13877514	3.888878822327	13875948	3.595877366907	FBgn0010389	2758	FBgn0010389	2758
25	X	13513064	13514747	3.879692077637	13514297	3.338470776876	FBgn0030510	36	FBgn0030510	36
26	3R	17866981	17871772	3.860403060913	17870635	3.41328348833	FBgn0017397	2721	FBgn0017397	2721
27	3L	14114121	14121456	3.841972351074	14119100	3.578422939076	FBgn0042630	22517	FBgn0000411	24779
28	2L	4888412	4894164	3.820433616638	4889540	3.375402196248	FBgn0031644	455	FBgn0031645	2575
29	X	22164545	22169366	3.81750202179	22168555	3.487332400154	FBgn0000719	109972	FBgn0031186	510570
30	3L	722042	739258	3.816868782043	723593	3.695424497128	FBgn0035160	941	FBgn0000575	9345
31	2R	6912727	6917799	3.808418750763	6916420	3.718244373798	FBgn0050506	672	FBgn0082585	3083
32	2R	11304124	11306987	3.786326885223	11305703	3.641123435077	FBgn0050321	2484	FBgn0050089	63442
33	2L	1516140	1519598	3.782124996185	1518210	3.401271104813	FBgn0001174	26	FBgn0001174	26
34	2L	13223982	13230722	3.765071868896	13227321	3.449057691238	FBgn0032490	532	FBgn0032489	2115
35	2R	17051245	17055004	3.761849403381	17053198	3.642005780164	FBgn0050283	5043	FBgn0010415	64448
36	2R	18693787	18699003	3.761383056641	18695530	3.453280508518	FBgn0034833	3522	FBgn0003062	113210
37	3L	20999304	21002680	3.758359909058	21001126	3.500587996315	FBgn0053285	21717	FBgn0037044	39390
38	2L	9144067	9147602	3.757610797882	9145857	3.466658502817	FBgn0051887	16014	FBgn0051887	16014
39	X	18516287	18521672	3.739443778992	18519201	3.587201992671	FBgn0004959	505	FBgn0004959	505
40	2R	17914766	17917267	3.738022327423	17916140	3.648889362812	FBgn0053200	93	FBgn0053200	93
41	2L	4365863	4375825	3.717214584351	4370334	3.469070063697	FBgn0026319	1656	FBgn0026319	1656
42	2R	2890197	2894367	3.706552505493	2892505	3.386274695396	FBgn0033159	1177	FBgn0033159	1177
43	3R	7596619	7607202	3.70384979248	7602333	3.528440594673	FBgn0011471	2493	FBgn0011471	2493
44	3R	10538833	10545786	3.684866428375	10543144	3.130003958941	FBgn0053967	6834	FBgn0051314	20087
45	2L	18647147	18650104	3.666825294495	18648568	3.473012089729	FBgn0032693	345	FBgn0032693	345
46	3L	18996565	19002388	3.659091949463	18998962	3.19118103385	FBgn0002945	11628	FBgn0002945	11628
47	2R	8294532	8297536	3.652804374695	8296011	3.498901367188	FBgn0003326	440	FBgn0003326	440
48	3R	4630512	4640475	3.64364862442	4634076	3.220136950998	FBgn0037635	1457	FBgn0037633	2724
49	3L	13318907	13322709	3.637223243713	13321525	3.229900181293	FBgn0036348	1648	FBgn0036349	31007
50	3L	16737216	16742079	3.628450870514	16738510	3.071077346802	FBgn0036660	6464	FBgn0036660	6464
51	2L	4280007	4285109	3.622943401337	4282154	3.481807172298	FBgn0010473	997	FBgn0003941	54512
52	3L	14936405	14944036	3.603790283203	14941298	3.292476149166	FBgn0040296	1398	FBgn0040296	1398
53	2R	19145295	19149125	3.597882270813	19146902	3.122264295816	FBgn0004795	6690	FBgn0016762	54696
54	3L	10498512	10500704	3.596643924713	10499675	3.136369368609	FBgn0052062	9723	FBgn0000629	112402
55	3R	1495054	1500580	3.595537662506	1497897	3.406058549881	FBgn0037363	2462	FBgn0037363	2462
56	3R	11472014	11477034	3.591471672058	11475637	3.358427047729	FBgn0053207	16271	FBgn0053207	16271
57	3L	3391239	3395839	3.584014892578	3393655	3.416876733303	FBgn0014388	14812	FBgn0027616	35957
58	2R	19079707	19083734	3.577290534973	19081274	3.166537642479	FBgn0015903	8777	FBgn0015903	8777
59	X	3016760	3020742	3.562567234039	3019210	3.09050655365	FBgn0028746	10068	FBgn0028746	10068
60	3R	934333	936659	3.562503814697	935658	3.316678285599	FBgn0037293	18152	FBgn0010313	23250
61	X	7141149	7143683	3.552025318146	7142483	3.283496912788	FBgn0025549	5943	FBgn0025549	5943
62	3R	24683431	24688168	3.54937171936	24685191	3.406466325124	FBgn0028373	276	FBgn0028373	276
63	2R	9943209	9949316	3.537011146545	9945981	3.300110280514	FBgn0013725	1217	FBgn0013725	1217
64	2R	7308953	7312885	3.534357070923	7310307	3.277485454784	FBgn0033652	4031	FBgn0033652	4031
65	3L	4525734	4531994	3.530253887177	4527701	3.234733048607	FBgn0035558	4725	FBgn0015805	79863
66	3L	12649868	12652951	3.529337882996	12651649	3.161620289087	FBgn0014343	16046	FBgn0036306	77055
67	2R	7146934	7156414	3.527715206146	7152185	3.213305741549	FBgn0033638	3708	FBgn0033638	3708
68	2R	5996265	6000546	3.52068901062	5998432	3.311995618484	FBgn0033529	6459	FBgn0033529	6459
69	3L	7491622	7494685	3.516836166382	7493173	3.227126561678	FBgn0052372	262	FBgn0014011	84047
70	X	1989751	1996113	3.510266304016	1993344	3.436476389567	FBgn0004861	643	FBgn0025626	72052
71	2R	9059712	9064277	3.48561668396	9061853	3.006251699784	FBgn0033853	1042	FBgn0014877	8136
72	3R	8470704	8476300	3.478649139404	8475030	2.96522143152	FBgn0038071	1248	FBgn0038071	1248
73	2R	6092198	6096969	3.477818965912	6093467	3.165752696991	FBgn0004399	23750	FBgn0004399	23750
74	2L	2749198	2756737	3.470372200012	2750621	3.148466640049	FBgn0003075	2099	FBgn0003075	2099
75	3R	4665276	4669678	3.469569206238	4667627	3.223270808949	FBgn0037638	17495	FBgn0011966	19975
76	2L	1408727	1412707	3.463293075562	1410990	3.205696761608	FBgn0002543	9459	FBgn0002543	9459
77	2L	19332613	19338401	3.461709022522	19334201	3.353913187981	FBgn0024245	24952	FBgn0024245	24952
78	2R	1441681	1447264	3.452164173126	1445850	3.087428850286	FBgn0033046	13605	FBgn0033059	137915
79	3R	2928000	2932794	3.446574211121	2931389	3.188544609967	FBgn0040670	11543	FBgn0003884	19129
80	2L	17733760	17737887	3.440740585327	17736706	3.113484522876	FBgn0015609	1256	FBgn0032646	239668
81	2R	8702962	8713373	3.439826488495	8711023	3.258678793907	FBgn0053182	3160	FBgn0028991	5042
82	2L	14439050	14449832	3.437018156052	14445811	3.345648884773	FBgn0028844	5005	FBgn0005771	45051
83	2L	19698011	19699516	3.435056686401	19699426	3.320207214355	FBgn0005590	2462	FBgn0005590	2462
84	3R	22706928	22710061	3.427941799164	22708712	2.890934018528	FBgn0004359	1256	FBgn0002838	7034
85	X	16607415	16610134	3.427395343781	16608945	3.062472432852	FBgn0001250	8426	FBgn0030786	8946
86	3R	7203229	7204990	3.427331447601	7204535	3.2875649333	FBgn0004595	6025	FBgn0026064	28168
87	3L	15949281	15952926	3.419047355652	15951617	3.258931440466	FBgn0012066	1453	FBgn0012066	1453
88	2R	15586754	15590277	3.417338848114	15587489	3.085598665125	FBgn0004364	38885	FBgn0004364	38885
89	2L	20467718	20471245	3.416959285736	20468946	2.982612431049	FBgn0046834	6143	FBgn0046834	6143
90	3R	14811138	14818349	3.416646957397	14813496	3.174943415324	FBgn0026239	3749	FBgn0026239	3749
91	X	19605105	19610676	3.413170814514	19609120	3.238983154297	FBgn0031071	7745	FBgn0031071	7745
92	3L	12538967	12541657	3.40950345993	12540295	3.249972820282	FBgn0036302	6174	FBgn0004926	39611
93	X	6830784	6835269	3.40754032135	6834190	3.08527172313	FBgn0029927	2464	FBgn0029927	2464
94	3R	19553700	19556811	3.406952381134	19554802	3.128628618577	FBgn0065098	1210	FBgn0028691	4382
95	3L	22332886	22338506	3.403958320618	22336920	3.147323429585	FBgn0004449	4808	FBgn0004449	4808
96	2L	17216536	17219567	3.402597427368	17218422	3.145604554345	FBgn0051745	23057	FBgn0032633	161654
97	2L	14260379	14263647	3.397015571594	14262065	3.158196841969	FBgn0004002	1457	FBgn0028529	93015
98	2R	18555972	18559783	3.39621925354	18557574	3.157357552472	FBgn0003900	3866	FBgn0003900	3866
99	2R	14656473	14660225	3.385743618011	14658954	3.256308106815	FBgn0034418	50	FBgn0000578	2456
100	2L	9148296	9152326	3.382393836975	9150956	3.057334871853	FBgn0032100	13279	FBgn0051887	21113
101	2R	10477907	10480339	3.381799697876	10479009	2.916334211826	FBgn0033987	832	FBgn0033987	832
102	3L	15481351	15483956	3.377257347107	15482227	2.971468342675	FBgn0036503	58	FBgn0036503	58
103	2R	13813672	13816850	3.374720573425	13814854	3.258503324845	FBgn0034326	533	FBgn0034326	533
104	3L	16371895	16378401	3.370129585266	16373179	3.00201523304	FBgn0014163	3919	FBgn0014163	3919
105	3L	2420416	2424044	3.369250774384	2422246	3.180170118809	FBgn0052306	24716	FBgn0053231	26442
106	3R	26579265	26584486	3.368112564087	26580747	2.981129944324	FBgn0039801	8737	FBgn0003720	97290
107	X	14860446	14864780	3.353695869446	14862293	3.000388874727	FBgn0052594	3922	FBgn0030605	35556
108	2L	3604784	3619000	3.340718746185	3609042	3.064199388027	FBgn0002985	2294	FBgn0002985	2294
109	2R	6044427	6055550	3.332036972046	6047885	3.084484736125	FBgn0005630	7190	FBgn0004399	21832
110	2R	12298532	12301568	3.331052303314	12300038	3.168698507197	FBgn0034158	1484	FBgn0025832	70163
111	2R	3469919	3475387	3.330908298492	3473528	3.177756758297	FBgn0026361	207	FBgn0026361	207
112	3L	2562080	2567754	3.330902099609	2566457	2.904371065252	FBgn0010909	3615	FBgn0024939	4525
113	3L	17519957	17523535	3.322503566742	17521135	3.17929837283	FBgn0025455	1912	FBgn0025455	1912
114	X	1978213	1982534	3.321633338928	1979724	2.920375017019	FBgn0004860	1844	FBgn0025626	58432
115	3R	19123407	19127893	3.317852973938	19126323	3.083689004183	FBgn0039071	10412	FBgn0039067	42544
116	2L	6372135	6377259	3.317535877228	6373382	3.120196610689	FBgn0043854	967	FBgn0043854	967
117	3L	4674780	4679145	3.31653213501	4677535	3.01200356203	FBgn0042199	991	FBgn0042199	991
118	2L	4362664	4365280	3.310444355011	4363814	3.108664929867	FBgn0026319	8176	FBgn0026319	8176
119	3L	5964676	5969318	3.307472229004	5967678	2.996225413154	FBgn0052406	3483	FBgn0035656	17726
120	2R	4649044	4651712	3.306472301483	4650490	2.901336580515	FBgn0028955	203	FBgn0033380	24414
121	3R	27017674	27020258	3.305785179138	27018829	2.955135064967	FBgn0004389	117	FBgn0004389	117
122	2R	16112403	16120457	3.300844192505	16115740	3.10684781916	FBgn0050153	4028	FBgn0046816	5204
123	3L	11210150	11213229	3.299140930176	11212223	2.978869527578	FBgn0036150	2338	FBgn0041094	14033
124	3L	3828397	3830738	3.294058322906	3829662	3.001642405987	FBgn0013751	23	FBgn0035464	34861
125	2L	16273516	16276222	3.286604881287	16276174	3.015541129642	FBgn0001994	7483	FBgn0001994	7483
126	3L	302174	306307	3.285913467407	304407	2.898228675127	FBgn0004373	995	FBgn0004373	995
127	2R	14313675	14318824	3.282912254333	14317472	2.956225999196	FBgn0010651	1118	FBgn0010651	1118
128	2L	14020243	14028865	3.280363082886	14026493	3.118919968605	FBgn0028519	517	FBgn0028519	517
129	2L	13596030	13598586	3.276380062103	13597534	3.214520692825	FBgn0028513	348	FBgn0028546	43737
130	2R	18193882	18200697	3.275058269501	18198315	3.041186213493	FBgn0020257	1760	FBgn0020257	1760
131	3R	4113550	4116143	3.27463054657	4114736	3.096184624566	FBgn0037562	1075	FBgn0037568	16244
132	3L	7882073	7886887	3.272934913635	7884358	2.949367859784	FBgn0003041	1540	FBgn0003041	1540
133	2R	18308940	18313102	3.269192218781	18310193	3.140483289957	FBgn0011211	3557	FBgn0011211	3557
134	X	6881079	6887439	3.266956329346	6882459	2.935413062572	FBgn0029931	3385	FBgn0029931	3385
135	3R	10411433	10414178	3.264073848724	10412913	3.089920156142	FBgn0020299	5272	FBgn0020299	5272
136	3R	8860587	8863283	3.263461589813	8862031	2.823845640818	FBgn0038113	2104	FBgn0003308	3772
137	2R	19493934	19496848	3.261083602905	19495586	2.918389292324	FBgn0019948	481	FBgn0034948	10708
138	3L	16439852	16441988	3.260185241699	16441048	2.871403694153	FBgn0004569	7912	FBgn0014163	63950
139	2L	8208161	8211317	3.246239185333	8209462	2.752795051126	FBgn0003607	1671	FBgn0003607	1671
140	3R	6451230	6454373	3.245980262756	6452645	2.924046725035	FBgn0001235	11741	FBgn0001235	11741
141	3L	20561892	20564790	3.237524986267	20563444	3.05225686466	FBgn0037014	7627	FBgn0001320	65760
142	3L	15226422	15228965	3.235523223877	15227734	2.955172146068	FBgn0029114	26834	FBgn0029114	26834
143	3L	8479709	8481880	3.231346130371	8480830	2.894176065922	FBgn0035900	2864	FBgn0035900	2864
144	X	4055379	4058082	3.230717182159	4056528	3.025162696838	FBgn0000635	5201	FBgn0026080	93849
145	2R	15173582	15178255	3.228718757629	15176837	2.478911293877	FBgn0067695	243	FBgn0067695	243
146	3L	2862332	2867475	3.227478027344	2865351	3.102992884318	FBgn0035378	10109	FBgn0035370	114823
147	3R	18966695	18969178	3.224050521851	18967826	2.941471874714	FBgn0004644	55	FBgn0051457	14120
148	2R	19781887	19785584	3.223492145538	19783736	2.873861200669	FBgn0005636	399	FBgn0034987	87779
149	3L	15981117	15985119	3.221926689148	15983021	2.917361577352	FBgn0044028	5718	FBgn0044028	5718
150	3L	9826740	9831538	3.220965862274	9829960	2.872433746562	FBgn0004390	734	FBgn0015618	17363
151	3L	17614325	17616936	3.216870307922	17615585	2.833273887634	FBgn0052179	3950	FBgn0052179	3950
152	2L	1062016	1069984	3.21183681488	1068764	2.995970308781	FBgn0003310	9047	FBgn0003310	9047
153	2L	19317740	19321251	3.210638999939	19318905	3.039166674894	FBgn0032769	22670	FBgn0024245	40248
154	3R	2912023	2916323	3.208769798279	2915244	2.98502813975	FBgn0003884	2984	FBgn0003884	2984
155	3R	6419211	6430771	3.208106040955	6425902	2.806285142899	FBgn0001235	38484	FBgn0001235	38484
156	3R	850642	852730	3.205421447754	851955	2.975825246175	FBgn0037292	37481	FBgn0010313	60453
157	3L	1148719	1152500	3.20334482193	1151009	2.742284744978	FBgn0025525	9797	FBgn0035194	80197
158	2R	9070059	9074434	3.1938123703	9071636	3.007261977476	FBgn0033855	164	FBgn0033855	164
159	2L	4819768	4825116	3.189885139465	4823903	2.621810239904	FBgn0031632	2127	FBgn0031632	2127
160	2R	5440923	5450813	3.186714172363	5443780	2.976182111104	FBgn0033465	21074	FBgn0033466	27582
161	2R	11404575	11407836	3.186210632324	11406110	2.781516467824	FBgn0003425	393	FBgn0003425	393
162	X	17652683	17654879	3.18496799469	17653893	2.936483242932	FBgn0030868	341	FBgn0030870	10884
163	3L	21412535	21416948	3.184339523315	21414305	2.972332954407	FBgn0014143	3908	FBgn0014143	3908
164	3R	12293359	12296042	3.183681488037	12294450	3.003512102015	FBgn0038434	900	FBgn0038434	900
165	3R	11744657	11748812	3.181864261627	11747586	2.874792155098	FBgn0038385	951	FBgn0038385	951
166	3R	10393407	10397753	3.174523353577	10396492	3.045941352844	FBgn0004629	1129	FBgn0004629	1129
167	2L	8383957	8388507	3.171839237213	8387298	2.885867848116	FBgn0041717	2426	FBgn0032036	2831
168	2R	16607713	16610739	3.171213626862	16609266	3.035068303347	FBgn0015721	246	FBgn0011824	4381
169	X	3713421	3715669	3.170361995697	3714643	2.940279231352	FBgn0015565	1080	FBgn0019661	6719
170	3L	9464160	9466741	3.164278030396	9465731	2.724185095893	FBgn0052037	410	FBgn0036005	4017
171	2R	5469988	5473559	3.154809951782	5472277	2.772021489985	FBgn0033467	789	FBgn0033467	789
172	2R	8852088	8855252	3.154142379761	8853646	2.976801872253	FBgn0067725	8259	FBgn0011882	93245
173	X	4615612	4619311	3.152196407318	4617062	2.875610239366	FBgn0025679	308	FBgn0022768	84954
174	3L	11665520	11667838	3.15040397644	11666675	2.988396672642	FBgn0036193	628	FBgn0036193	628
175	3R	15163802	15173565	3.146003723145	15167741	2.868313908577	FBgn0000463	15806	FBgn0000463	15806
176	2R	6711189	6716785	3.144860744476	6715611	2.751159101725	FBgn0033582	19509	FBgn0033590	36979
177	2R	11624753	11627008	3.138768196106	11625887	2.963350594044	FBgn0034075	539	FBgn0034073	8421
178	3L	15674377	15681137	3.133445739746	15677393	3.011473655701	FBgn0041160	12285	FBgn0041160	12285
179	2R	12972145	12977996	3.129779815674	12973379	2.974050760269	FBgn0028953	835	FBgn0028953	835
180	X	18629053	18636290	3.12420463562	18633577	2.714077276342	FBgn0001090	1961	FBgn0001090	1961
181	3R	2856855	2864285	3.122132778168	2863289	2.841304835151	FBgn0024289	14768	FBgn0010774	42837
182	3R	15755591	15763012	3.114656448364	15756935	2.987423924839	FBgn0038753	2618	FBgn0021776	3907
183	2L	16313612	16317494	3.111688613892	16315806	2.825730770826	FBgn0000250	6224	FBgn0000250	6224
184	3L	13351140	13353648	3.10554599762	13352211	2.94284175424	FBgn0036349	321	FBgn0036349	321
185	3R	11087493	11090421	3.098823070526	11088772	2.7411236763	FBgn0003600	424	FBgn0003600	424
186	3R	937928	942359	3.093551874161	939325	2.839640825987	FBgn0037293	14485	FBgn0010313	26917
187	2R	11213583	11217965	3.090955257416	11214780	2.860855728388	FBgn0050080	1777	FBgn0010426	19837
188	2L	14264207	14266559	3.079808235168	14265428	2.845010876656	FBgn0004002	1906	FBgn0028529	89652
189	3R	863547	866143	3.068583488464	864905	2.775077311198	FBgn0010313	47503	FBgn0010313	47503
190	3R	18497808	18503034	3.067587852478	18499440	2.707430481911	FBgn0039000	451	FBgn0039000	451
191	3R	26392637	26395696	3.063103675842	26394235	2.80351526597	FBgn0039787	10919	FBgn0039767	140237
192	3L	15188050	15190867	3.060572624207	15189160	2.593345820904	FBgn0029114	11740	FBgn0029114	11740
193	3L	18552682	18554386	3.057570934296	18553974	2.787673513095	FBgn0036791	48	FBgn0036800	33979
194	2R	14184985	14194177	3.056534767151	14192525	2.680643844604	FBgn0023214	4130	FBgn0023214	4130
195	2L	5788061	5790726	3.05624294281	5789266	2.902197276845	FBgn0051913	5235	FBgn0031739	12703
196	3R	19168244	19174275	3.055588245392	19169590	2.746575636022	FBgn0003118	2294	FBgn0002622	14935
197	2R	15549273	15551723	3.050172328949	15550346	2.987932541791	FBgn0034480	30496	FBgn0004364	76028
198	2L	2160709	2167350	3.049877166748	2165061	2.673971400541	FBgn0031393	9301	FBgn0031393	9301
199	3R	6177025	6183743	3.048628807068	6178822	2.866287035101	FBgn0015396	2916	FBgn0015396	2916
200	3L	890715	893567	3.048594474792	892114	2.746430575848	FBgn0028999	557	FBgn0035164	71068
201	3R	12903166	12910406	3.048083782196	12908059	2.855533319361	FBgn0038476	2108	FBgn0038476	2108
202	2R	8499693	8502543	3.045789718628	8500798	2.739790153503	FBgn0005624	3902	FBgn0005624	3902
203	3R	16653393	16656887	3.044277667999	16655857	2.68635598351	FBgn0027493	480	FBgn0038830	5906
204	2L	7041589	7046940	3.039887428284	7043465	2.851713657379	FBgn0051630	998	FBgn0051630	998
205	2L	15486522	15489681	3.039539337158	15488233	2.842194706202	FBgn0002524	6806	FBgn0003448	14035
206	3R	5697335	5701267	3.039282798767	5699824	2.760044771082	FBgn0040536	1039	FBgn0065050	95618
207	3L	21231368	21233753	3.035432815552	21232673	2.853752867381	FBgn0000551	1029	FBgn0037066	12769
208	3R	2579094	2582553	3.034797668457	2581404	2.794852495193	FBgn0026564	723	FBgn0026564	723
209	3R	15683718	15687307	3.034776687622	15684843	2.90287104249	FBgn0038736	1327	FBgn0038741	18296
210	2R	18596286	18599027	3.033047199249	18597768	2.581179350615	FBgn0034820	2906	FBgn0003062	15448
211	2L	16277346	16284245	3.032615184784	16277435	3.06580953598	FBgn0001994	6222	FBgn0001994	6222
212	3R	10473552	10482708	3.029743671417	10478339	2.922170330496	FBgn0026578	3084	FBgn0026578	3084
213	2L	8840795	8843152	3.018361091614	8841999	2.938509071574	FBgn0029123	16374	FBgn0029123	16374
214	3L	5902146	5904560	3.009740829468	5903460	2.622836240133	FBgn0002638	3260	FBgn0002638	3260
215	2L	15733816	15741005	3.002265453339	15739257	2.674444170559	FBgn0010382	4827	FBgn0003936	8354
216	X	3206685	3208927	3.001028060913	3207968	2.694111347198	FBgn0000472	21371	FBgn0000472	21371
217	2R	13669777	13672995	2.997745513916	13671509	2.662141547484	FBgn0022238	1546	FBgn0022238	1546
218	2L	14433444	14437341	2.988869190216	14436186	2.712757503285	FBgn0028871	11055	FBgn0005771	54676
219	2R	8472535	8476844	2.987392425537	8475792	2.45764786005	FBgn0033787	6329	FBgn0004512	13541
220	2R	2322464	2327293	2.984642982483	2326017	2.709924361285	FBgn0033107	856	FBgn0033107	856
221	3L	10303652	10306755	2.979419708252	10304785	2.94412702322	FBgn0067716	10992	FBgn0000629	307292
222	X	14576331	14578974	2.973299980164	14577396	2.825203955173	FBgn0015774	5815	FBgn0015773	89628
223	3L	118831	124162	2.972791194916	121698	2.651276812834	FBgn0035099	8287	FBgn0035105	46256
224	3R	22615358	22624713	2.972454071045	22622976	2.677272544188	FBgn0003717	1789	FBgn0027889	69553
225	3L	22657525	22659669	2.970255851746	22658489	2.734297247494	FBgn0016034	414	FBgn0037200	147558
226	2R	2025081	2029888	2.96813583374	2026515	2.678070741541	FBgn0010347	12443	FBgn0041145	95803
227	3L	13054357	13060373	2.964166641235	13058686	2.917648633321	FBgn0036345	2550	FBgn0010452	29534
228	2R	14784436	14793046	2.963226318359	14788215	2.676502466202	FBgn0003254	2374	FBgn0003254	2374
229	X	7013552	7015986	2.95939540863	7014753	2.434054402744	FBgn0047092	19667	FBgn0029933	71464
230	3R	9794909	9799839	2.959066390991	9797601	2.638892873128	FBgn0015270	6962	FBgn0038196	64286
231	2L	14483176	14487899	2.952121734619	14486319	2.704033907722	FBgn0005771	4543	FBgn0005771	4543
232	3L	2850099	2853508	2.951431274414	2852349	2.811275341932	FBgn0035378	2893	FBgn0035370	101821
233	X	5361349	5364171	2.951018810272	5362725	2.597138881683	FBgn0029771	227	FBgn0029771	227
234	2R	8962818	8967110	2.950199127197	8963886	2.590737679425	FBgn0050062	1641	FBgn0050062	1641
235	3L	14416253	14421546	2.949424743652	14420157	2.74693390727	FBgn0036424	37566	FBgn0036424	37566
236	3R	27096882	27100372	2.947657585144	27098975	2.636691510677	FBgn0039839	7523	FBgn0039831	52549
237	2R	16973191	16975617	2.947385311127	16974076	2.170969458187	FBgn0010415	14674	FBgn0010415	14674
238	2R	10864135	10869412	2.945921421051	10867467	2.777360691744	FBgn0034013	2450	FBgn0000996	28356
239	2L	14429152	14433159	2.945575714111	14430543	2.65529102087	FBgn0028871	5412	FBgn0005771	60319
240	3R	20995716	21001330	2.944681167603	20999003	2.741889056037	FBgn0039285	620	FBgn0039286	11732
241	2R	19950542	19952834	2.938330173492	19951728	2.665197796292	FBgn0035005	1372	FBgn0019886	71162
242	3L	9002157	9004742	2.937846660614	9003267	2.866636149089	FBgn0035956	8911	FBgn0028789	12057
243	3L	5808263	5811125	2.9375	5809985	2.549316237955	FBgn0003984	9576	FBgn0035640	22955
244	3R	5374293	5379457	2.936128139496	5378170	2.473341941833	FBgn0037707	405	FBgn0037707	405
245	3L	19520991	19524172	2.936060905457	19522086	2.556126201854	FBgn0036886	4405	FBgn0036886	4405
246	3R	17201663	17208082	2.934858322144	17205972	2.587449252605	FBgn0004110	1271	FBgn0043012	110173
247	2R	2994798	3003417	2.930692195892	2998328	2.783802866936	FBgn0015930	3348	FBgn0015930	3348
248	3L	19120977	19124295	2.930294036865	19122297	2.81231969595	FBgn0016797	13588	FBgn0016797	13588
249	3L	13801765	13803748	2.929107666016	13802893	2.539703114827	FBgn0036380	4606	FBgn0036386	91363
250	3L	10820617	10827157	2.928472518921	10825375	2.409777323405	FBgn0026160	6464	FBgn0026160	6464
251	3R	17462409	17471918	2.926644802094	17470054	2.47560784396	FBgn0011766	16073	FBgn0046832	21808
252	2L	5236752	5240985	2.923893928528	5239949	2.772523487315	FBgn0051971	817	FBgn0000228	38609
253	3R	12664185	12668358	2.914366722107	12665389	2.733392238617	FBgn0000014	9620	FBgn0020546	10337
254	2L	17738284	17740860	2.913917064667	17739690	2.530290961266	FBgn0015609	4240	FBgn0032646	242652
255	3R	18613557	18616292	2.910584926605	18614818	2.558197975159	FBgn0039026	4612	FBgn0039013	62196
256	3R	17977561	17981491	2.90431022644	17979085	2.390264987946	FBgn0053335	11655	FBgn0053335	11655
257	3R	14818583	14821071	2.903833389282	14819690	2.696933746338	FBgn0026239	9943	FBgn0026239	9943
258	3R	463955	467640	2.903336048126	466341	2.692192077637	FBgn0037261	932	FBgn0037261	932
259	3R	12716304	12720129	2.899236679077	12718166	2.8717138627	FBgn0015350	12716	FBgn0082171	36129
260	3L	17380108	17382755	2.898451328278	17381388	2.583520710468	FBgn0027660	5383	FBgn0027660	5383
261	2L	14553271	14556285	2.898432731628	14554981	2.6764447848	FBgn0028881	5906	FBgn0005771	64119
262	2L	17376290	17380559	2.897404670715	17378560	2.612665484933	FBgn0032633	1516	FBgn0032633	1516
263	3L	21999009	22002315	2.89412689209	22000875	2.733477760764	FBgn0037149	901	FBgn0037149	901
264	2R	15563114	15568065	2.893872261047	15564823	2.705685456594	FBgn0034480	44973	FBgn0004364	61551
265	X	16956074	16959924	2.891925811768	16958703	2.778979441699	FBgn0030820	17129	FBgn0065049	20098
266	X	17336936	17339598	2.891583442688	17338658	2.38439771533	FBgn0030842	15406	FBgn0030851	124755
267	2R	11668582	11671753	2.891506671906	11670382	2.745276037852	FBgn0034082	3275	FBgn0034082	3275
268	2L	19708598	19709659	2.890524864197	19708730	2.594921285456	FBgn0005590	11766	FBgn0005590	11766
269	2L	8143461	8149365	2.885499954224	8145414	2.79488542676	FBgn0051606	2216	FBgn0051607	3536
270	2L	3630877	3634287	2.882617950439	3632869	2.609988521127	FBgn0031554	11188	FBgn0002985	26121
271	3L	14917197	14919679	2.882073402405	14918664	2.541683197021	FBgn0040487	7293	FBgn0040487	7293
272	3L	16013320	16016346	2.876223087311	16014707	2.657707971685	FBgn0003691	1207	FBgn0003691	1207
273	2R	11417881	11420304	2.875577449799	11418785	2.389736771584	FBgn0053463	7495	FBgn0003425	13068
274	3R	670811	681892	2.873238563538	675229	2.656666278839	FBgn0003002	3306	FBgn0003002	3306
275	3L	9776349	9780913	2.872188568115	9778398	2.50221568346	FBgn0044328	9	FBgn0044049	173
276	2R	20170960	20174779	2.870387077332	20173768	2.613629228929	FBgn0035046	1743	FBgn0035046	1743
277	2R	6358881	6361654	2.870164394379	6360356	2.784313762889	FBgn0027525	5723	FBgn0027525	5723
278	2L	8286066	8291065	2.86824464798	8290152	2.569709609537	FBgn0011902	575	FBgn0011902	575
279	3R	9117902	9121318	2.865871429443	9119501	2.894616351408	FBgn0038134	581	FBgn0038134	581
280	3R	5168317	5172950	2.864090919495	5170212	2.623708500582	FBgn0053936	2620	FBgn0053936	2620
281	3L	21531276	21533528	2.862367153168	21532344	2.493185933431	FBgn0023417	355	FBgn0028663	58641
282	3R	23266028	23269435	2.860144615173	23267280	2.375745177269	FBgn0039518	22631	FBgn0039509	153063
283	2R	10484330	10487928	2.859854221344	10486543	2.660216808319	FBgn0033987	8366	FBgn0033987	8366
284	X	8971950	8976007	2.854064941406	8974841	2.713765352964	FBgn0030090	5398	FBgn0030092	19439
285	X	5742280	5747922	2.848960876465	5745495	2.585228555343	FBgn0000042	605	FBgn0000042	605
286	3L	20626634	20634961	2.848313331604	20633563	2.709759095136	FBgn0001320	4359	FBgn0001320	4359
287	X	10338019	10340714	2.845713615417	10339413	2.736231831943	FBgn0052680	458	FBgn0052680	458
288	2R	16873761	16876968	2.842918395996	16875005	2.530425913194	FBgn0000395	482	FBgn0000395	482
289	X	12583650	12587317	2.842761993408	12585880	2.510795801878	FBgn0030418	7477	FBgn0053963	92481
290	2L	5276357	5278627	2.840909957886	5277607	2.487486334408	FBgn0000228	951	FBgn0000228	951
291	2L	4348554	4353083	2.840771198273	4351366	2.537013642928	FBgn0031596	1609	FBgn0026319	20624
292	3L	7961667	7963618	2.840151786804	7962487	2.599177466498	FBgn0011817	9491	FBgn0011817	9491
293	3L	19828717	19834664	2.839995384216	19833279	2.608985245228	FBgn0014037	9947	FBgn0014037	9947
294	3L	20502011	20505830	2.839338779449	20503249	2.694133122762	FBgn0037012	28994	FBgn0037009	48399
295	3L	6235841	6238537	2.838870048523	6237468	2.732966009776	FBgn0001258	828	FBgn0035692	70335
296	2L	22138209	22140974	2.836592674255	22139288	2.660470664501	FBgn0032978	9605	FBgn0032979	17466
297	3R	2586052	2590080	2.835788726807	2587962	2.620032191277	FBgn0000071	353	FBgn0000071	353
298	3L	191026	193235	2.834495067596	192147	2.604923528783	FBgn0035109	2423	FBgn0035110	4072
299	3R	426495	430289	2.83363866806	429153	2.622595650809	FBgn0040685	8729	FBgn0037261	38120
300	2L	19638593	19640856	2.833516120911	19639598	2.595058665556	FBgn0000464	32259	FBgn0005590	57366
301	2L	13866743	13871600	2.830931186676	13867854	2.391021043062	FBgn0028532	18442	FBgn0051842	32816
302	2R	13193084	13196430	2.825340270996	13194994	2.649235861642	FBgn0016059	3364	FBgn0016059	3364
303	2R	5225215	5227636	2.824681758881	5226330	2.779885482788	FBgn0010316	2194	FBgn0023143	21189
304	2R	13267279	13269866	2.823211669922	13268506	2.50591283686	FBgn0034276	2775	FBgn0003545	5532
305	3L	11215632	11222646	2.821976661682	11217252	2.584013602313	FBgn0036150	7367	FBgn0041094	9004
306	3R	20122262	20124714	2.820708274841	20123373	2.757168412209	FBgn0000368	2235	FBgn0000368	2235
307	3R	2710045	2712872	2.819431781769	2711206	2.6995677948	FBgn0001077	21160	FBgn0001077	21160
308	3R	8076165	8079621	2.818468093872	8078640	2.67112681071	FBgn0038008	1269	FBgn0037992	124721
309	2L	9137122	9139417	2.816553115845	9138320	2.713992960313	FBgn0051887	8477	FBgn0051887	8477
310	3L	21658482	21663229	2.816077232361	21661440	2.593418343862	FBgn0037120	1071	FBgn0037134	95866
311	3L	13646744	13650051	2.813614368439	13648949	2.624774203581	FBgn0036379	8253	FBgn0036386	245307
312	2L	12006505	12012985	2.812511920929	12010705	2.55287846397	FBgn0014019	2329	FBgn0032390	20741
313	2R	11249087	11256170	2.810956954956	11250352	2.708587850843	FBgn0050089	8091	FBgn0050089	8091
314	3R	1034699	1039407	2.810341835022	1038001	2.525842517614	FBgn0000340	5146	FBgn0000340	5146
315	3R	20545217	20547618	2.810319900513	20546425	2.260171413422	FBgn0004885	1006	FBgn0003719	29031
316	3R	10499447	10501922	2.806262969971	10500845	2.630833625793	FBgn0038252	11680	FBgn0026578	19422
317	2L	17261793	17264036	2.804021835327	17262785	2.555843919516	FBgn0032629	6124	FBgn0032633	117291
318	2R	6706312	6708884	2.801422119141	6707707	2.673884616179	FBgn0003396	17980	FBgn0033581	41744
319	X	16474749	16481570	2.800812721252	16478505	2.559203624725	FBgn0030766	3663	FBgn0030766	3663
320	2L	6227682	6230587	2.800622463226	6229388	2.337084686055	FBgn0026755	4338	FBgn0031782	101626
321	2L	20462711	20465599	2.800081968307	20464444	2.600068181753	FBgn0046834	10645	FBgn0046834	10645
322	3R	818907	822956	2.796974182129	820144	2.476109897389	FBgn0037292	5670	FBgn0004183	46258
323	2R	7061492	7065486	2.79515838623	7062731	2.472204335531	FBgn0000577	18614	FBgn0000577	18614
324	3L	2465260	2467919	2.788108825684	2466682	2.661013154423	FBgn0035344	4657	FBgn0035346	5669
325	2R	17209590	17216484	2.787701129913	17215207	2.611387550831	FBgn0010228	3137	FBgn0010228	3137
326	2R	8737496	8742690	2.787014961243	8740099	2.408824265003	FBgn0043010	1733	FBgn0043010	1733
327	2R	13406643	13409540	2.786449432373	13407726	2.741594707265	FBgn0034283	1479	FBgn0034282	20853
328	3L	7957080	7959368	2.783933162689	7958887	2.479403836387	FBgn0011817	5891	FBgn0011817	5891
329	X	10667304	10671200	2.780764579773	10668456	2.575529322905	FBgn0030235	456	FBgn0030235	456
330	2L	8358117	8362311	2.780412197113	8359424	2.50999045372	FBgn0032026	1774	FBgn0010265	5185
331	3R	11478617	11482470	2.778473377228	11479674	2.586893439293	FBgn0053207	12234	FBgn0053207	12234
332	3L	6794195	6797722	2.776569843292	6795375	2.406765797559	FBgn0003995	31268	FBgn0035714	68515
333	2R	11411851	11417241	2.776340484619	11412823	2.372433439891	FBgn0053463	1533	FBgn0003425	7106
334	X	11166684	11169287	2.76949596405	11168048	2.270859453413	FBgn0003411	484	FBgn0003411	484
335	X	3006460	3009592	2.768848657608	3008462	2.677210471209	FBgn0004647	17434	FBgn0004647	17434
336	3R	13219108	13221437	2.766652584076	13220322	2.42531487521	FBgn0025456	17	FBgn0025456	17
337	3R	11067848	11070814	2.7630610466	11069468	2.281037863563	FBgn0001219	1101	FBgn0001219	1101
338	3R	24897532	24900934	2.759411334991	24898948	2.426595295177	FBgn0039632	10067	FBgn0039633	23761
339	2L	10056245	10060117	2.758179664612	10058955	2.554650574923	FBgn0032178	1942	FBgn0011823	2049
340	2L	12477814	12479578	2.755419254303	12478705	2.281982243061	FBgn0051858	18590	FBgn0040286	44040
341	3L	15284930	15289082	2.749186515808	15286519	2.488585752599	FBgn0036494	15440	FBgn0036494	15440
342	2L	21604925	21606761	2.748712539673	21606680	2.621428108215	FBgn0032955	4512	FBgn0022893	10841
343	3R	11811062	11816491	2.748617172241	11815111	2.563084546257	FBgn0003507	3188	FBgn0003507	3188
344	3R	433846	435323	2.74809885025	434577	2.465866148472	FBgn0013743	4020	FBgn0037261	32696
345	3L	275008	283261	2.747498512268	280810	2.592760324478	FBgn0035128	544	FBgn0035128	544
346	3L	14158906	14163016	2.746984958649	14161784	2.498037179311	FBgn0013718	5648	FBgn0013718	5648
347	X	9932335	9936986	2.745847702026	9933521	2.155587832133	FBgn0030179	1767	FBgn0030179	1767
348	X	10651155	10657267	2.740304946899	10654046	2.523924631231	FBgn0030235	13954	FBgn0030235	13954
349	2L	355385	358215	2.739166259766	356482	2.514656305313	FBgn0031250	1386	FBgn0031250	1386
350	X	19053782	19056017	2.738259315491	19054920	2.416381895542	FBgn0031001	359	FBgn0031001	359
351	2L	2012906	2015169	2.737175941467	2014058	2.36787406136	FBgn0051669	808	FBgn0031391	133229
352	2R	15579251	15584156	2.735290527344	15581588	2.407813633189	FBgn0004364	44786	FBgn0004364	44786
353	2L	16741048	16743313	2.73420381546	16742444	2.344055139101	FBgn0032600	3111	FBgn0032600	3111
354	2L	11484870	11487429	2.733672618866	11486040	2.16000067393	FBgn0003313	149	FBgn0003313	149
355	3R	23754982	23758517	2.730742454529	23757201	2.451059937477	FBgn0051053	3323	FBgn0027579	6286
356	X	13063001	13065042	2.729573726654	13064009	2.549302493825	FBgn0052639	6451	FBgn0052639	6451
357	3R	21860001	21863536	2.728147506714	21861908	2.71813140196	FBgn0002633	852	FBgn0002633	852
358	3R	9543818	9546199	2.726615428925	9544857	2.514571358176	FBgn0038175	969	FBgn0038175	969
359	3L	20214079	20216744	2.723785877228	20215267	2.633359730244	FBgn0036962	6091	FBgn0003124	28579
360	3R	19710894	19713649	2.718520641327	19712171	2.527204275131	FBgn0025574	3626	FBgn0025574	3626
361	3R	9265109	9267135	2.718194961548	9266038	2.451339609483	FBgn0004049	5334	FBgn0000046	14331
362	2L	10607398	10612578	2.71614408493	10608972	2.568696916103	FBgn0032271	22081	FBgn0032269	31180
363	X	6123925	6126069	2.715084791183	6124882	2.366367424236	FBgn0052744	375	FBgn0029857	8508
364	3R	12525727	12529956	2.713765144348	12526859	2.29518955946	FBgn0003944	33489	FBgn0063261	50252
365	3R	6505469	6508931	2.711956501007	6507316	2.156917151283	FBgn0037819	2417	FBgn0001235	42930
366	2R	18551007	18555564	2.711661815643	18552805	2.536055237055	FBgn0003900	903	FBgn0003900	903
367	2R	9824666	9828727	2.710922241211	9827460	2.402167956034	FBgn0033921	10244	FBgn0033922	13229
368	3L	21382362	21384727	2.710460662842	21383343	2.572307642768	FBgn0033583	3680	FBgn0014143	27054
369	2L	6917615	6923185	2.704146385193	6921871	2.50457500009	FBgn0004838	1161	FBgn0004838	1161
370	X	2264353	2265845	2.703480243683	2264789	2.419684802785	FBgn0040385	2266	FBgn0001150	20330
371	X	14480807	14488898	2.70246887207	14483599	2.52643597126	FBgn0015773	4169	FBgn0015773	4169
372	3L	11804496	11807871	2.700535774231	11805536	2.3468207752	FBgn0000404	1988	FBgn0000404	1988
373	3R	3938197	3940716	2.6994099617	3939590	2.452072790691	FBgn0004210	8533	FBgn0037550	12465
374	3L	18558480	18559257	2.698628902435	18558854	2.528426742554	FBgn0003683	170	FBgn0036800	29099
375	3R	9495826	9498047	2.694417953491	9496957	2.235829914317	FBgn0038165	866	FBgn0004587	9935
376	3L	15664218	15670058	2.689447402954	15665449	2.369266331196	FBgn0041160	341	FBgn0041160	341
377	2L	1459794	1464439	2.6877784729	1462443	2.490185101827	FBgn0051925	11600	FBgn0002543	41994
378	3R	13904057	13908566	2.685997486115	13906558	2.548336148262	FBgn0038566	285	FBgn0038566	285
379	3L	19045869	19049883	2.685849666595	19048509	2.401305377483	FBgn0036844	3172	FBgn0036844	3172
380	2R	10642678	10648858	2.684254646301	10647542	2.424588371726	FBgn0033993	15076	FBgn0033989	140456
381	2L	8845240	8850714	2.68338394165	8849500	2.544635772705	FBgn0052986	13307	FBgn0029123	23875
382	2R	2096713	2098990	2.680002212524	2097952	2.671014249325	FBgn0033076	14839	FBgn0041145	24366
383	2R	7532737	7536171	2.674022674561	7534316	2.147472858429	FBgn0004839	1415	FBgn0011704	32966
384	X	7065336	7068344	2.673661231995	7066833	2.666496038437	FBgn0029939	28521	FBgn0025549	69707
385	3L	12072354	12074275	2.673315525055	12073238	2.172629863024	FBgn0036246	10648	FBgn0036248	18952
386	3R	2933056	2938620	2.672528266907	2937212	2.406674132628	FBgn0014863	6241	FBgn0003884	24952
387	3R	12596010	12600136	2.669871807098	12599017	2.564377167646	FBgn0020556	106	FBgn0020556	106
388	3L	469857	475569	2.669560909271	471033	2.535665154457	FBgn0065092	52583	FBgn0035140	53350
389	2L	2452483	2458769	2.667811393738	2456899	2.57784050703	FBgn0012017	3145	FBgn0015816	35767
390	3R	19018180	19020242	2.667107105255	19019328	2.320242464542	FBgn0011596	10428	FBgn0039066	57938
391	2L	21020489	21024683	2.666967868805	21021930	2.549735844135	FBgn0010395	18495	FBgn0023388	108015
392	2R	3540314	3544121	2.666790008545	3542936	2.361670282152	FBgn0025360	510	FBgn0021814	48912
393	3L	595975	598855	2.66654586792	597326	2.33430037779	FBgn0016715	7236	FBgn0064191	28465
394	3R	16920060	16923774	2.665731430054	16922474	2.433630243937	FBgn0038853	1053	FBgn0010770	19484
395	2R	16414004	16417010	2.664149284363	16415160	2.522901535034	FBgn0034560	2126	FBgn0034565	70659
396	2R	5588339	5590892	2.660186767578	5589466	1.99413652981	FBgn0033483	712	FBgn0033483	712
397	X	3203165	3206168	2.657657623291	3205016	2.361785358853	FBgn0000472	24323	FBgn0000472	24323
398	2L	6212507	6217620	2.656484603882	6213697	2.369052045486	FBgn0026755	11353	FBgn0031782	85935
399	X	2146832	2164989	2.655953407288	2164907	2.533968067169	FBgn0054052	13513	FBgn0023526	16005
400	2R	19697359	19699550	2.652048110962	19698333	2.221800972434	FBgn0034987	2376	FBgn0034987	2376
401	3R	169340	176793	2.649368286133	174456	2.607120541965	FBgn0001204	2084	FBgn0001204	2084
402	X	18142360	18147711	2.649033069611	18145067	2.673866776859	FBgn0004956	3305	FBgn0004956	3305
403	3R	10414372	10418087	2.648581027985	10415632	2.432366728783	FBgn0020299	2553	FBgn0020299	2553
404	2L	18777758	18780089	2.645793914795	18779017	2.34230299557	FBgn0045852	784	FBgn0032717	56579
405	3R	18863137	18867481	2.645657062531	18865556	2.552666832419	FBgn0039041	2407	FBgn0051457	88150
406	3L	12056069	12058268	2.644117355347	12057339	2.464046478271	FBgn0028679	1607	FBgn0036248	34851
407	X	6939960	6943484	2.643909454346	6941773	2.441507220268	FBgn0029933	1516	FBgn0029933	1516
408	3R	11407469	11411471	2.64098238945	11410441	2.378537598778	FBgn0038350	31947	FBgn0053207	81467
409	X	4790867	4793030	2.640659332275	4792017	2.507550060749	FBgn0004368	7648	FBgn0004368	7648
410	3R	627395	633986	2.636021614075	629257	2.334341890672	FBgn0037278	1812	FBgn0037278	1812
411	X	8674748	8677961	2.631816387177	8676454	2.315611124039	FBgn0052710	11996	FBgn0030061	116267
412	2R	16981773	16986041	2.631415843964	16984982	2.356651599591	FBgn0010415	3768	FBgn0010415	3768
413	2L	16400908	16403429	2.630222797394	16401813	2.241424441338	FBgn0020416	39396	FBgn0025678	49123
414	2R	16352692	16355105	2.626890182495	16353836	2.433808207512	FBgn0034552	3665	FBgn0016984	13840
415	2R	14076193	14081037	2.626843452454	14079488	2.487985938787	FBgn0050115	2990	FBgn0050119	25040
416	3R	15154842	15159520	2.626420497894	15158259	2.25280213356	FBgn0000463	6324	FBgn0000463	6324
417	X	2289788	2298253	2.625955581665	2293440	2.243278503418	FBgn0003714	6692	FBgn0001150	8321
418	2L	7211325	7213692	2.620927333832	7212601	2.404919028282	FBgn0031897	7428	FBgn0031897	7428
419	2L	1484787	1487401	2.619953632355	1486122	2.509073650136	FBgn0051928	6192	FBgn0031345	31316
420	2R	4147379	4156646	2.619390487671	4155461	2.451437950134	FBgn0003892	5987	FBgn0003892	5987
421	3R	10504238	10506981	2.619287014008	10505382	2.53892808802	FBgn0038252	16217	FBgn0051314	17675
422	2L	2872492	2875202	2.617391586304	2873803	2.382228093989	FBgn0051694	715	FBgn0004584	98873
423	2L	5779204	5782071	2.616635322571	5781115	2.369184195995	FBgn0051913	2916	FBgn0031739	20854
424	3L	4091291	4094075	2.615283966064	4092596	2.339232412974	FBgn0028484	859	FBgn0028484	859
425	X	15933601	15936389	2.614239215851	15934704	2.371004422506	FBgn0030726	4145	FBgn0030718	114009
426	3L	9353049	9356217	2.613701343536	9354116	2.213344722986	FBgn0001227	730	FBgn0011769	9132
427	X	3706001	3708423	2.611221313477	3707432	2.332781881094	FBgn0019661	492	FBgn0019661	492
428	2R	8461353	8465178	2.610407829285	8463801	2.467814810136	FBgn0004512	1550	FBgn0004512	1550
429	3R	12627687	12630183	2.606719970703	12628992	2.520741518806	FBgn0015230	14959	FBgn0020556	30081
430	3R	15820066	15824577	2.602660179138	15821315	2.425872045405	FBgn0038755	12929	FBgn0038768	36227
431	3L	412374	414708	2.602633476257	413766	2.125093488132	FBgn0035139	3657	FBgn0035136	68851
432	3L	6740183	6742196	2.601857185364	6741248	2.097061802359	FBgn0052392	4055	FBgn0035714	14388
433	3R	20044662	20048283	2.600489616394	20045805	2.433695729574	FBgn0026257	1059	FBgn0026257	1059
434	3R	12559308	12561024	2.599831581116	12560294	2.337605921427	FBgn0003944	54	FBgn0063261	16817
435	2L	21091779	21093753	2.591304302216	21092903	2.445861562093	FBgn0040297	711	FBgn0023388	37042
436	2R	8494661	8498048	2.589688777924	8496930	2.138933967142	FBgn0005624	34	FBgn0005624	34
437	X	573560	577062	2.588663578033	575948	2.403433391026	FBgn0029531	32170	FBgn0065054	44947
438	2L	18876082	18879681	2.58848285675	18877298	2.10171845754	FBgn0003896	113	FBgn0032717	41702
439	3R	10286761	10289068	2.588177680969	10287956	2.402789354324	FBgn0051330	29054	FBgn0038234	49634
440	2L	7308947	7312881	2.585573196411	7310329	2.354747603921	FBgn0004009	3168	FBgn0004009	3168
441	3R	25865493	25868346	2.583723068237	25866969	2.351719295277	FBgn0003510	32	FBgn0003510	32
442	2L	16318547	16322781	2.579068183899	16319693	2.409186279072	FBgn0000250	2337	FBgn0000250	2337
443	2R	1700508	1705021	2.578995704651	1703842	2.48223477602	FBgn0033068	447	FBgn0033068	447
444	X	2837941	2842698	2.578661680222	2838783	2.256021946669	FBgn0003285	8795	FBgn0004647	152245
445	2R	8102926	8106792	2.578451156616	8105371	2.300929814577	FBgn0050055	161	FBgn0050055	161
446	3R	9250161	9252494	2.577969551086	9251496	1.952444911003	FBgn0000046	211	FBgn0000046	211
447	2R	8050628	8052792	2.577509403229	8051696	2.287219405174	FBgn0011592	6733	FBgn0011592	6733
448	3L	13381461	13384071	2.573726654053	13383007	2.53366085887	FBgn0036356	3393	FBgn0036351	27717
449	2L	7009110	7011547	2.572925567627	7010411	2.272807233474	FBgn0031880	3085	FBgn0051908	16884
450	2L	21838473	21844412	2.570977687836	21841209	2.074923908009	FBgn0003866	25021	FBgn0003866	25021
451	3L	1555621	1558264	2.567858695984	1557186	2.419509781731	FBgn0035236	4470	FBgn0035236	4470
452	3L	19006501	19010895	2.566871643066	19009073	2.213552802801	FBgn0002945	1517	FBgn0002945	1517
453	2L	6610272	6613391	2.566711425781	6611727	2.062250077724	FBgn0031836	704	FBgn0031836	704
454	2R	7407318	7410192	2.566186904907	7408723	2.338065412309	FBgn0015543	307	FBgn0015543	307
455	2L	8550326	8552151	2.565822601318	8551239	2.329531585469	FBgn0011259	7906	FBgn0029004	22621
456	3L	15987981	15991592	2.564457893372	15990668	2.40413954854	FBgn0044028	1929	FBgn0044028	1929
457	2L	7518546	7521152	2.557393550873	7520055	2.328121840954	FBgn0011283	22695	FBgn0053529	24368
458	3R	15	2275	2.557353019714	198	2.527880375202	FBgn0037213	182	FBgn0037213	182
459	3L	6800567	6803678	2.557069778442	6802792	2.082555413246	FBgn0003995	38685	FBgn0035714	75932
460	3R	7711022	7714671	2.557061672211	7712276	2.446605457979	FBgn0037960	611	FBgn0037955	64066
461	2L	7244389	7248471	2.554890632629	7247634	1.989919802722	FBgn0031900	5138	FBgn0031898	24555
462	2R	16365852	16368328	2.554266929626	16367021	2.415410161018	FBgn0034554	6662	FBgn0016984	27025
463	3L	15197012	15201632	2.554172515869	15200666	2.303407371044	FBgn0029114	234	FBgn0029114	234
464	2L	20954915	20958019	2.553556442261	20956732	2.313745677471	FBgn0032909	196	FBgn0032906	42995
465	3R	17440971	17443118	2.548664093018	17442045	2.237108170986	FBgn0046832	6201	FBgn0046832	6201
466	3L	10828082	10837897	2.548039913177	10836802	2.324106276035	FBgn0026160	4963	FBgn0026160	4963
467	2R	7257203	7259278	2.548001289368	7258250	2.213438097636	FBgn0033649	18420	FBgn0033652	48026
468	X	16166210	16169774	2.546460151672	16167340	2.308634638786	FBgn0011764	209	FBgn0011764	209
469	3L	12655750	12658359	2.545835494995	12657380	2.305231690407	FBgn0014343	10315	FBgn0036306	71324
470	X	1086416	1091859	2.545780181885	1089775	2.413613263298	FBgn0026875	3679	FBgn0026875	3679
471	3R	6441976	6445639	2.544751644135	6444509	2.371422971998	FBgn0001235	19877	FBgn0001235	19877
472	3R	21864616	21866833	2.544473171234	21865657	2.31761354208	FBgn0000591	389	FBgn0000591	389
473	3R	13650837	13653087	2.543856143951	13652086	2.251854111167	FBgn0051246	14820	FBgn0051246	14820
474	3R	397977	401056	2.543751716614	400092	2.095667123795	FBgn0052945	4223	FBgn0037261	67181
475	X	10884031	10885698	2.541970252991	10885228	2.399890359243	FBgn0040851	2295	FBgn0028686	85178
476	3L	9086679	9088735	2.541611194611	9087860	2.399581262044	FBgn0011206	16439	FBgn0028789	72536
477	2L	19213550	19217234	2.539876461029	19215741	2.38395948971	FBgn0015380	29466	FBgn0032762	86386
478	3R	11896613	11899089	2.538097381592	11897933	2.195483446121	FBgn0038397	4699	FBgn0038396	22540
479	3R	4800701	4803180	2.537430286407	4801857	2.486407339573	FBgn0037646	4786	FBgn0022347	16810
480	X	8281457	8284289	2.535075187683	8283268	2.207550665912	FBgn0030038	952	FBgn0030038	952
481	3R	14896663	14898712	2.534543991089	14897569	2.277081608772	FBgn0004876	22507	FBgn0038678	23050
482	3R	26212048	26215727	2.533253669739	26214388	2.567083639257	FBgn0015222	537	FBgn0039764	35166
483	2R	1720563	1724642	2.532988548279	1721536	2.383724975586	FBgn0021847	30	FBgn0033073	425
484	2L	21863538	21865177	2.532778739929	21864689	2.493896365166	FBgn0032965	21165	FBgn0003866	48501
485	3L	7341828	7346860	2.531022071838	7344403	2.236672984229	FBgn0082598	657	FBgn0082598	657
486	2R	4917342	4919816	2.530369758606	4918479	2.216273128986	FBgn0053774	6382	FBgn0053774	6382
487	2R	7497047	7499396	2.530060768127	7498319	2.342949509621	FBgn0053145	540	FBgn0011704	3031
488	3R	12745411	12748113	2.528652667999	12746451	2.191631168127	FBgn0051270	3056	FBgn0082171	64414
489	3R	44341	47143	2.528324604034	45709	2.477060139179	FBgn0051516	143	FBgn0037220	12368
490	3R	4292590	4296368	2.528177261353	4295112	2.410285711288	FBgn0051369	25565	FBgn0040529	128349
491	2L	19860734	19864344	2.526175498962	19862862	2.470646232367	FBgn0032826	476	FBgn0043021	50519
492	3R	9636374	9639442	2.525996208191	9638541	2.13976260594	FBgn0053327	300	FBgn0053327	300
493	X	8055262	8057694	2.525602340698	8056382	2.228203564882	FBgn0030025	29538	FBgn0030028	60258
494	2R	13383484	13387313	2.517093658447	13385745	2.29863677706	FBgn0034282	1128	FBgn0034282	1128
495	3L	4234841	4238183	2.516736507416	4236820	2.110159993172	FBgn0041171	1021	FBgn0041171	1021
496	3R	4571724	4575375	2.5165143013	4574522	2.119900941849	FBgn0037624	994	FBgn0037621	17106
497	3R	7176064	7182096	2.516035079956	7177898	2.172629475594	FBgn0026064	1531	FBgn0026064	1531
498	3L	4212821	4216870	2.515344619751	4214354	2.431334853172	FBgn0001257	5325	FBgn0011692	11914
499	3L	8498841	8502284	2.515203475952	8501055	2.37235814333	FBgn0024236	1864	FBgn0024236	1864
500	3L	20940855	20946104	2.514005661011	20942802	2.119771450758	FBgn0037042	17245	FBgn0003415	18463
501	X	11550849	11555167	2.510757446289	11553776	2.498259735107	FBgn0030329	963	FBgn0030328	975
502	2L	9420731	9422631	2.509672641754	9421493	2.195569737752	FBgn0032116	4900	FBgn0002973	16020
503	3L	1904074	1907643	2.508051872253	1904939	1.788951635361	FBgn0035291	8	FBgn0002183	45071
504	3R	18880621	18883879	2.50519657135	18881744	2.285649636213	FBgn0039045	1524	FBgn0051457	71962
505	2R	11268725	11272419	2.5040102005	11270465	2.385293185711	FBgn0050089	28204	FBgn0050089	28204
506	X	549251	550952	2.502970695496	550539	2.487150600978	FBgn0021764	6878	FBgn0025637	37646
507	2L	10294506	10296634	2.502752780914	10295374	2.427901043611	FBgn0032209	75	FBgn0032203	30036
508	4	529297	530950	2.501493930817	530398	2.038688629866	FBgn0004607	6297	FBgn0026777	202051
509	X	2241912	2245707	2.501158237457	2244606	2.307001815123	FBgn0040387	786	FBgn0001150	40513
510	X	2990613	2999091	2.501128196716	2995860	2.376512639663	FBgn0004647	4832	FBgn0004647	4832
511	X	15153061	15155761	2.500638961792	15154118	2.158273398876	FBgn0004924	689	FBgn0004924	689
512	3L	11329515	11332134	2.498695373535	11331115	2.276509433985	FBgn0036155	7717	FBgn0041094	104859
513	X	20527236	20529610	2.497302055359	20528174	2.037537715014	FBgn0031129	18462	FBgn0003300	23057
514	2L	13850130	13852387	2.495715141296	13851093	2.25677549839	FBgn0028532	1681	FBgn0051842	16055
515	2L	5549794	5552553	2.494817018509	5550868	2.159781147452	FBgn0031718	158	FBgn0031718	158
516	2R	13409831	13412933	2.493131637573	13411754	2.415951788425	FBgn0034284	1813	FBgn0034282	24881
517	3R	4846971	4852002	2.491720676422	4850190	2.461582422256	FBgn0015014	4451	FBgn0015014	4451
518	3L	12564447	12566872	2.491490840912	12565742	2.213156836373	FBgn0015904	11121	FBgn0004926	65058
519	2L	9581034	9586408	2.491428852081	9583467	2.413196283228	FBgn0014179	1725	FBgn0015393	116367
520	2L	15725330	15730603	2.49005317688	15729252	2.245153230779	FBgn0010382	14832	FBgn0003936	18359
521	2L	8809034	8812175	2.488528251648	8809954	2.21194042879	FBgn0029123	15671	FBgn0029123	15671
522	3L	14931650	14935740	2.48601770401	14933498	2.17956904804	FBgn0026320	1108	FBgn0026320	1108
523	3R	21003179	21011534	2.485571861267	21009610	2.245238244534	FBgn0039286	1125	FBgn0039286	1125
524	3L	21400336	21402619	2.485093593597	21401706	2.227356592814	FBgn0014143	8691	FBgn0014143	8691
525	3R	1832276	1834750	2.484247207642	1833426	2.25349112118	FBgn0003261	875	FBgn0003261	875
526	3L	11405819	11410768	2.484194755554	11408272	2.197640362908	FBgn0036158	6045	FBgn0036165	53235
527	2R	15841783	15844069	2.483988761902	15842899	2.177056312561	FBgn0034504	769	FBgn0034504	769
528	2L	21833973	21837332	2.482328414917	21835300	2.219807793112	FBgn0003866	19112	FBgn0003866	19112
529	3R	164930	167766	2.482137680054	166337	2.266195689931	FBgn0037236	1050	FBgn0001204	6035
530	X	9112199	9114877	2.481933832169	9113744	2.193234473467	FBgn0052703	904	FBgn0030121	4366
531	2L	14584325	14586586	2.480965137482	14585329	2.230765581131	FBgn0028912	13530	FBgn0005771	94467
532	3R	878744	883372	2.478096961975	882030	2.266272366047	FBgn0010313	30378	FBgn0010313	30378
533	X	16035820	16039604	2.477109909058	16037509	2.205003529787	FBgn0000459	13162	FBgn0000459	13162
534	2R	19049611	19052350	2.473747968674	19050810	2.085686117411	FBgn0041234	700	FBgn0050185	831
535	2L	21619288	21622417	2.473591327667	21620797	2.319816335042	FBgn0023416	605	FBgn0022893	3276
536	2L	12064927	12067108	2.473462104797	12066309	2.067422193639	FBgn0032405	464	FBgn0032404	9985
537	3L	8643396	8646167	2.473030090332	8645157	2.271312300364	FBgn0001168	4549	FBgn0001168	4549
538	3L	11897982	11902189	2.472160339355	11899332	2.231069340425	FBgn0036222	628	FBgn0000404	91808
539	3L	17340718	17345482	2.470496177673	17343646	2.087361514568	FBgn0036715	1142	FBgn0026197	23071
540	3R	25282325	25287941	2.467263221741	25286875	2.236320845286	FBgn0004369	3584	FBgn0039664	28341
541	2R	7628950	7631487	2.465786457062	7630401	2.108663260937	FBgn0033681	4378	FBgn0027504	36563
542	3R	21281576	21283838	2.465391159058	21282636	2.412758439779	FBgn0004509	16142	FBgn0039337	20089
543	3L	12457904	12461509	2.464319705963	12459013	2.191792297363	FBgn0053725	624	FBgn0027936	19236
544	2L	3463317	3467458	2.462670326233	3466436	2.166193765752	FBgn0021967	274	FBgn0021967	274
545	3R	20454921	20457105	2.461285591125	20456161	1.99308795929	FBgn0046685	351	FBgn0039212	4859
546	3R	2688068	2692583	2.461202144623	2691645	2.119006830103	FBgn0001077	1599	FBgn0001077	1599
547	2R	15568874	15572822	2.460923194885	15571730	2.207179153667	FBgn0034480	51880	FBgn0004364	54644
548	2R	20228125	20231322	2.460868358612	20230198	2.137676239014	FBgn0053988	14055	FBgn0053228	53056
549	3L	1437896	1441290	2.459926366806	1440123	2.016772180796	FBgn0004635	7201	FBgn0004635	7201
550	3R	12079976	12082004	2.457974433899	12081133	2.152304172516	FBgn0040237	8677	FBgn0011253	17043
551	3L	19939609	19941658	2.455887794495	19940669	2.089635344113	FBgn0036930	2007	FBgn0036918	83135
552	X	17660797	17665970	2.455398082733	17664216	2.281643082114	FBgn0030870	561	FBgn0030870	561
553	3L	5594046	5600097	2.45517873764	5595273	2.232307630427	FBgn0035625	9657	FBgn0035625	9657
554	3L	8626178	8628763	2.455124855042	8627392	2.339182236615	FBgn0035922	3921	FBgn0001168	22314
555	2L	4998365	5001740	2.454894065857	5000458	2.171261843513	FBgn0053113	9286	FBgn0010607	29005
556	3L	10638403	10640616	2.454354763031	10639597	2.056929644416	FBgn0010762	907	FBgn0010762	907
557	2L	3816163	3830140	2.452102661133	3822797	2.357252015008	FBgn0003430	2883	FBgn0003430	2883
558	2L	21734964	21737656	2.451315879822	21736743	2.277467787266	FBgn0032960	8311	FBgn0032960	8311
559	2R	17030388	17035177	2.450156211853	17032751	2.356430649757	FBgn0003731	2164	FBgn0010415	44001
560	X	3688477	3693840	2.448833465576	3690546	2.222767978907	FBgn0000542	9213	FBgn0000542	9213
561	2R	6605301	6607673	2.448728561401	6606640	2.35512752533	FBgn0040765	9270	FBgn0033581	59323
562	2L	12433070	12437188	2.448404312134	12435661	2.168608833762	FBgn0040286	996	FBgn0040286	996
563	2R	3757278	3761007	2.442828178406	3758367	2.235120436724	FBgn0033277	7702	FBgn0010109	14227
564	3L	21821190	21823553	2.441595077515	21822383	2.276877530416	FBgn0014362	8913	FBgn0046301	56337
565	2L	2574467	2581526	2.4407787323	2577631	2.335652435527	FBgn0031435	40	FBgn0031435	40
566	3L	8527116	8529181	2.439057826996	8528055	2.28091469933	FBgn0020254	7149	FBgn0024236	28864
567	X	765323	768043	2.436628341675	766728	2.11792755127	FBgn0029539	15425	FBgn0040339	18230
568	3R	738744	742450	2.43609046936	740197	2.014853589675	FBgn0051536	3919	FBgn0004183	33689
569	3R	10642382	10646508	2.43344783783	10643820	2.285251393038	FBgn0038262	16293	FBgn0038258	55062
570	3L	18325785	18330242	2.432287216187	18326943	2.268773920396	FBgn0011706	36719	FBgn0011706	36719
571	3L	776648	778708	2.431356430054	777594	2.237006636227	FBgn0052341	2856	FBgn0035162	39340
572	3R	10863804	10866329	2.428597450256	10864936	2.103045435513	FBgn0038281	1848	FBgn0028662	135140
573	3L	717858	719914	2.428463935852	718840	2.096729278564	FBgn0035160	3812	FBgn0000575	14098
574	2L	21965020	21967042	2.428024291992	21965958	2.341551087119	FBgn0032969	14568	FBgn0003866	149770
575	2L	7298619	7301810	2.427705049515	7299935	2.270899232229	FBgn0004009	7226	FBgn0004009	7226
576	3L	9434383	9439369	2.426369667053	9435684	2.288758605719	FBgn0052043	660	FBgn0052043	660
577	X	3235421	3238623	2.423732757568	3236626	2.095342904329	FBgn0000472	7287	FBgn0000472	7287
578	3L	140522	142491	2.423104286194	141506	2.177231729031	FBgn0035101	2836	FBgn0035105	26448
579	X	3686046	3688227	2.423048019409	3687354	2.155092511858	FBgn0000542	6021	FBgn0000542	6021
580	3L	19132198	19138165	2.422979354858	19136940	2.247727274895	FBgn0016797	1055	FBgn0016797	1055
581	X	13060929	13062678	2.419471740723	13061763	1.836434420417	FBgn0052639	8697	FBgn0052639	8697
582	3R	5702695	5708305	2.416516304016	5705549	2.401133835316	FBgn0037767	4152	FBgn0065050	101343
583	3L	5852241	5857104	2.416110515594	5856043	2.252533548019	FBgn0035643	311	FBgn0052409	17446
584	3R	12651026	12653625	2.416097164154	12652211	2.213382440455	FBgn0000014	3558	FBgn0020546	23515
585	2L	19321934	19324294	2.414975643158	19322794	2.22950810194	FBgn0032769	26559	FBgn0024245	36359
586	2R	16053067	16055021	2.411952018738	16054230	2.182076734655	FBgn0034514	102	FBgn0034514	102
587	3R	20095155	20099860	2.409618377686	20098887	2.023966172162	FBgn0029146	134	FBgn0051130	7906
588	2R	12028872	12037095	2.406896591187	12032085	2.053140521049	FBgn0011260	17026	FBgn0034138	54015
589	2L	2887914	2890175	2.40684223175	2889224	1.984476987053	FBgn0041111	3272	FBgn0004584	83452
590	2R	1692581	1694794	2.406831264496	1693954	2.093984379488	FBgn0011935	3636	FBgn0011935	3636
591	2L	20754641	20761476	2.406054496765	20756491	2.260742485523	FBgn0000251	1837	FBgn0000986	33983
592	3R	16398337	16401534	2.402774333954	16399683	2.349289333119	FBgn0038806	3047	FBgn0038805	3058
593	3R	26674292	26680089	2.402558326721	26675501	2.300509144278	FBgn0003720	2536	FBgn0003720	2536
594	2L	160144	162809	2.402205467224	162013	1.993741095066	FBgn0016977	2979	FBgn0016977	2979
595	2L	12649718	12651676	2.402105808258	12650579	1.852465349085	FBgn0004394	7250	FBgn0002970	32231
596	2L	1117692	1121046	2.40149974823	1119649	2.322282218933	FBgn0031302	6661	FBgn0031302	6661
597	3L	14719474	14725085	2.400810241699	14723702	2.186194165548	FBgn0013263	2606	FBgn0036449	27980
598	2L	106005	110278	2.400789737701	109328	2.327730298042	FBgn0005278	2425	FBgn0002931	21946
599	X	18129882	18132950	2.400574684143	18131869	2.236058998108	FBgn0030911	5353	FBgn0004956	9893
600	2R	10892803	10897520	2.400090694427	10893863	2.228988051414	FBgn0026370	1718	FBgn0000996	1960
601	X	19720511	19725104	2.394159317017	19722961	2.197661195483	FBgn0000076	1036	FBgn0031079	36973
602	3R	17959024	17961622	2.3941218853	17960225	2.212852337781	FBgn0051163	645	FBgn0053335	30515
603	3R	8268983	8271106	2.393873214722	8270117	2.229074646445	FBgn0038052	3258	FBgn0038046	15115
604	2L	15318724	15323064	2.393537998199	15320587	2.172587675207	FBgn0041103	4752	FBgn0001981	9206
605	3R	2824493	2827689	2.39271068573	2826628	1.989284451803	FBgn0000095	1678	FBgn0010774	79498
606	2R	7043204	7046588	2.392479896545	7045525	2.012486906613	FBgn0000577	1408	FBgn0000577	1408
607	X	8064504	8067010	2.391859054565	8065707	2.068239941316	FBgn0030025	20213	FBgn0030028	50933
608	3L	3019739	3022729	2.390419960022	3021314	2.243618547916	FBgn0035388	2584	FBgn0035388	2584
609	3R	4524238	4527874	2.388723373413	4526649	2.233879986931	FBgn0037612	55	FBgn0001180	3109
610	2L	3070310	3073070	2.386062145233	3072095	2.303007125854	FBgn0027571	15480	FBgn0003934	23394
611	2R	18440491	18442909	2.385527610779	18441931	2.279747068882	FBgn0034800	808	FBgn0034802	2599
612	3L	19724382	19726579	2.384335517883	19725491	2.134884536266	FBgn0013974	1915	FBgn0014037	117735
613	3L	21278219	21282240	2.383664608002	21280630	2.204967916012	FBgn0037076	35	FBgn0037066	60726
614	3L	11411290	11415585	2.383316040039	11413390	2.000899283091	FBgn0036158	927	FBgn0036165	48117
615	X	8498316	8500970	2.382667541504	8499913	2.311612213359	FBgn0004102	4027	FBgn0004102	4027
616	2R	17828905	17832297	2.38050031662	17830497	2.19380645191	FBgn0013272	5253	FBgn0013272	5253
617	2L	3832831	3835066	2.374581336975	3834092	2.110517670127	FBgn0004567	2750	FBgn0004567	2750
618	X	1679133	1681315	2.373692512512	1680241	2.152324080467	FBgn0029591	1575	FBgn0029591	1575
619	X	19548815	19552922	2.373089790344	19550514	1.916378189536	FBgn0040089	3536	FBgn0031066	27761
620	3R	2574741	2578714	2.372576713562	2577662	2.131617486477	FBgn0004053	2259	FBgn0004053	2259
621	3R	25982085	25984372	2.370880126953	25983220	2.008872705347	FBgn0039749	489	FBgn0065067	50314
622	2L	14488219	14491577	2.367059230804	14489285	2.004097239176	FBgn0005771	1577	FBgn0005771	1577
623	2L	1075155	1078400	2.365822315216	1076631	2.36497146943	FBgn0003310	1180	FBgn0003310	1180
624	3L	4593255	4596299	2.365235805511	4594787	2.00403696696	FBgn0052247	5396	FBgn0015805	12777
625	3L	4657223	4661241	2.363805770874	4658210	2.183771413915	FBgn0026729	1456	FBgn0035569	17376
626	3L	15557806	15561935	2.363269805908	15558694	2.164056479931	FBgn0036518	4555	FBgn0036518	4555
627	2L	18145392	18148802	2.363240242004	18147402	1.916145913741	FBgn0041184	937	FBgn0041184	937
628	3R	4159086	4163685	2.361732244492	4162525	2.265063313877	FBgn0040529	4238	FBgn0040529	4238
629	2L	19570482	19574469	2.360956192017	19572298	2.20545989275	FBgn0005672	955	FBgn0005672	955
630	2L	18611029	18614065	2.360240936279	18612217	2.065366773044	FBgn0032692	221	FBgn0032693	36696
631	X	4529008	4532256	2.360052585602	4529868	1.856493115425	FBgn0022768	2240	FBgn0022768	2240
632	2R	16306213	16308062	2.359308719635	16307141	1.909240603447	FBgn0034551	6592	FBgn0016984	32855
633	2R	18012662	18016393	2.358922958374	18013718	2.235043301302	FBgn0034735	13922	FBgn0022986	90594
634	2R	15354475	15356807	2.356359481812	15355449	2.238290001364	FBgn0034476	13681	FBgn0011849	113055
635	2L	18355428	18358259	2.355816841125	18357215	2.332153383891	FBgn0011559	2260	FBgn0004413	81951
636	2L	6077966	6080158	2.353841781616	6079205	2.154298221364	FBgn0031778	752	FBgn0031769	28376
637	3R	12783821	12787132	2.352237701416	12786168	1.908359780031	FBgn0000015	11790	FBgn0038471	80238
638	3R	14748033	14750721	2.351173400879	14749758	1.862236708403	FBgn0038662	4638	FBgn0038666	56932
639	3L	12478046	12481037	2.351089477539	12480168	2.073033332825	FBgn0036294	1489	FBgn0027936	1919
640	3L	3401679	3404488	2.350816726685	3403369	1.912524795532	FBgn0014388	5098	FBgn0027616	45671
641	X	16152109	16154770	2.350538730621	16153210	2.120574891567	FBgn0004432	1139	FBgn0053251	7771
642	3L	15471888	15475337	2.348499774933	15474423	2.033023862278	FBgn0004052	103	FBgn0004052	103
643	3L	19148244	19150637	2.348204135895	19149601	2.290779650211	FBgn0016797	13716	FBgn0016797	13716
644	3L	14041053	14043014	2.347738265991	14042082	2.138477121081	FBgn0005592	1051	FBgn0036406	23827
645	2R	3110355	3113397	2.345870018005	3111538	2.08159385008	FBgn0004243	9606	FBgn0004243	9606
646	3R	12646672	12649162	2.343170642853	12647811	2.191325748668	FBgn0000014	7958	FBgn0020546	27915
647	2R	7047382	7049425	2.342980384827	7048319	2.140117841608	FBgn0000577	4202	FBgn0000577	4202
648	X	3620743	3626926	2.342946052551	3623612	2.229477994582	FBgn0026698	2032	FBgn0000542	57721
649	2L	9430703	9433749	2.341776371002	9431549	2.080438100375	FBgn0011232	142	FBgn0002973	5964
650	2R	18017570	18024702	2.341768264771	18023543	1.967012151082	FBgn0034735	23747	FBgn0034743	90160
651	X	13228200	13230155	2.339282989502	13229206	2.049047806684	FBgn0030482	1624	FBgn0030482	1624
652	3L	19143288	19145484	2.339102745056	19144625	2.109057784081	FBgn0016797	8740	FBgn0016797	8740
653	3L	3999700	4003184	2.338634967804	4001238	2.274903521818	FBgn0004895	1388	FBgn0000449	44598
654	3R	22711965	22715386	2.337530136108	22712904	1.869456648827	FBgn0004359	5448	FBgn0002838	11226
655	3L	12311771	12313854	2.336455345154	12312767	2.096051454544	FBgn0036277	2144	FBgn0052100	71268
656	3R	9813575	9816764	2.332719802856	9814625	2.241712450981	FBgn0015270	23986	FBgn0038196	47262
657	3L	15718599	15726173	2.332201957703	15721937	2.087715085347	FBgn0010105	28255	FBgn0010105	28255
658	2R	9135416	9138261	2.331993579865	9136459	2.16813100179	FBgn0000633	2536	FBgn0033859	26903
659	2L	5976360	5984341	2.331136703491	5983666	2.069968784557	FBgn0001942	1907	FBgn0001942	1907
660	3L	16974822	16978376	2.331076622009	16976332	2.197372555733	FBgn0036685	5107	FBgn0025582	224084
661	2L	10482358	10484977	2.330862760544	10483411	2.207559838014	FBgn0026431	112	FBgn0004915	52067
662	X	18133455	18135980	2.33002281189	18134637	2.190715281169	FBgn0004956	7125	FBgn0004956	7125
663	3L	2367921	2370288	2.329695701599	2368941	1.995644211769	FBgn0052299	4825	FBgn0052299	4825
664	2L	65759	67847	2.326681137085	66724	1.964819252491	FBgn0067779	320	FBgn0002931	20658
665	3L	22876966	22877845	2.326366901398	22877481	2.126192036797	FBgn0037207	1574	FBgn0037207	1574
666	3R	19606642	19610085	2.325864315033	19608235	2.054719712999	FBgn0015513	727	FBgn0015513	727
667	3R	10302644	10304892	2.324924468994	10303796	2.24146926403	FBgn0038233	33618	FBgn0038234	33794
668	3L	20225971	20229926	2.323498725891	20227067	2.03528808145	FBgn0052227	1905	FBgn0003124	16779
669	2R	14776829	14783369	2.322308540344	14781543	2.006097344791	FBgn0034423	6766	FBgn0003254	9046
670	2L	5628197	5631251	2.320678710938	5630069	2.111395499286	FBgn0031726	6309	FBgn0031718	79043
671	3L	798454	800358	2.320090293884	799449	2.105934311362	FBgn0035161	11917	FBgn0035162	17485
672	3R	15160423	15162264	2.319952964783	15161260	1.97569694519	FBgn0000463	9325	FBgn0000463	9325
673	3L	2847306	2849882	2.31973361969	2848156	2.099238216877	FBgn0035378	7086	FBgn0035370	97628
674	3R	19615311	19617377	2.318622589111	19616262	2.01389247179	FBgn0015513	8754	FBgn0015513	8754
675	2R	16866151	16868839	2.318416595459	16867186	1.99552744627	FBgn0000395	7337	FBgn0000395	7337
676	3L	15277674	15281793	2.31792640686	15278644	2.074097661411	FBgn0036493	9016	FBgn0036494	23315
677	X	16049884	16052276	2.317900657654	16051163	2.066674569074	FBgn0000459	492	FBgn0000459	492
678	3R	21453606	21464033	2.317715644836	21459015	2.064937591553	FBgn0039350	4534	FBgn0039350	4534
679	2L	18870041	18872610	2.317203044891	18871317	2.148267521578	FBgn0003896	5868	FBgn0032717	35721
680	2R	20557547	20563208	2.31631565094	20561005	2.127881274504	FBgn0001147	1078	FBgn0001148	8575
681	X	20473180	20477563	2.316174507141	20474380	2.059536679586	FBgn0031127	4618	FBgn0003300	30737
682	3R	5328109	5330927	2.314904689789	5329360	2.013975704418	FBgn0037700	1022	FBgn0037700	1022
683	3R	26586169	26593835	2.314577817917	26588164	2.331604925791	FBgn0004606	3484	FBgn0003720	89873
684	2L	18802719	18806017	2.314245700836	18804021	2.35743040197	FBgn0040992	2894	FBgn0032717	31575
685	3L	19525158	19529093	2.313325405121	19527697	1.905394189498	FBgn0067680	2702	FBgn0067680	2702
686	2L	8974604	8976560	2.311580657959	8975636	2.011466582616	FBgn0032083	2240	FBgn0029123	150011
687	3L	18138812	18142566	2.310597419739	18140487	1.880567915299	FBgn0003997	10409	FBgn0020300	35824
688	2R	8290731	8294339	2.30942440033	8292922	2.173272662693	FBgn0003326	3529	FBgn0003326	3529
689	2L	19328828	19331160	2.303415298462	19329992	2.065335946925	FBgn0024245	29161	FBgn0024245	29161
690	3L	20553672	20558570	2.299416542053	20557160	2.074659543879	FBgn0001323	2783	FBgn0001320	72044
691	2R	17218907	17223577	2.29914522171	17219804	1.717668861151	FBgn0050403	601	FBgn0004362	1109
692	2L	17746437	17752966	2.298350811005	17751686	2.284265686484	FBgn0015609	16236	FBgn0032646	254648
693	2L	4686117	4688434	2.295526504517	4687329	2.111687628428	FBgn0031621	184	FBgn0031621	184
694	3R	10291342	10296632	2.293213367462	10293107	2.141178131104	FBgn0051330	34205	FBgn0038234	44483
695	3R	20574094	20576199	2.288057804108	20575220	2.301567358129	FBgn0003719	236	FBgn0003719	236
696	2L	12665145	12668161	2.286770343781	12666144	2.065793097019	FBgn0032442	3025	FBgn0032445	26879
697	3R	27528984	27531810	2.286273479462	27530897	1.960081338882	FBgn0054046	3957	FBgn0039867	31767
698	3L	17964047	17967618	2.285494327545	17965180	2.082837553585	FBgn0052193	38261	FBgn0020300	139483
699	3L	18312695	18316103	2.285184860229	18314287	2.102258324623	FBgn0015946	44614	FBgn0011706	49375
700	3R	12065530	12069867	2.285079479218	12067310	2.002442042033	FBgn0040071	15939	FBgn0011253	30866
701	2R	4118660	4120600	2.281506538391	4119779	2.135754140218	FBgn0033312	5945	FBgn0022027	17485
702	X	11337931	11341323	2.281399726868	11340285	2.21511815576	FBgn0052666	1897	FBgn0052666	1897
703	3R	484664	486773	2.281017303467	485508	2.019412293154	FBgn0051531	203	FBgn0037262	17812
704	3R	4483544	4486348	2.280829191208	4485082	2.039790898561	FBgn0000171	1401	FBgn0000447	5346
705	3L	18819165	18820757	2.280211448669	18820039	1.908433577594	FBgn0067689	6202	FBgn0036818	11559
706	3R	27563741	27566123	2.279872894287	27564714	2.013871129354	FBgn0000557	524	FBgn0039868	1950
707	X	3252017	3255057	2.279314041138	3253732	1.815236955881	FBgn0029657	4162	FBgn0000472	24393
708	3R	19103762	19106090	2.279156208038	19104911	2.060718595982	FBgn0004882	1660	FBgn0039067	21132
709	X	10646332	10649167	2.277571678162	10647422	2.072829162373	FBgn0003360	15259	FBgn0030235	20578
710	3R	9539536	9542515	2.27373790741	9541618	2.1291216121	FBgn0054044	1692	FBgn0038175	2270
711	3R	8207267	8209794	2.273283958435	8208532	2.15197170482	FBgn0038028	120	FBgn0038028	120
712	3L	745184	747410	2.27253484726	746463	1.903959386489	FBgn0052480	6572	FBgn0000575	13525
713	2L	3774715	3777274	2.272523880005	3775767	2.134422077852	FBgn0004893	4061	FBgn0003430	49913
714	X	12496980	12502537	2.270846843719	12500198	1.977545822368	FBgn0053963	6799	FBgn0053963	6799
715	X	12567014	12572167	2.27081155777	12568053	2.100677460432	FBgn0024308	8327	FBgn0053963	74654
716	3R	4670804	4677391	2.26948928833	4675719	2.217041744905	FBgn0011966	11883	FBgn0011966	11883
717	3L	16595806	16598154	2.26868057251	16597101	2.130500189463	FBgn0017572	16370	FBgn0017572	16370
718	2R	7070661	7073039	2.266677379608	7072101	2.020520150661	FBgn0000577	27984	FBgn0000577	27984
719	3L	16675618	16679801	2.26656627655	16678888	1.991278816672	FBgn0000414	487	FBgn0004108	52445
720	2L	18732493	18734391	2.263691902161	18733531	1.991521090269	FBgn0032709	2808	FBgn0032702	34484
721	2L	13512388	13516380	2.262471437454	13515559	1.696679919958	FBgn0053640	12282	FBgn0032518	120444
722	3R	25370424	25374845	2.261800765991	25373912	2.045370022456	FBgn0000492	8197	FBgn0040623	57096
723	3L	7107332	7113385	2.261551856995	7112257	2.06898099184	FBgn0023001	3792	FBgn0002775	12787
724	2L	11285928	11288055	2.25993347168	11286819	1.907172960394	FBgn0032359	1216	FBgn0028700	156174
725	2L	7141352	7144937	2.259637355804	7143903	2.080269873142	FBgn0031889	10220	FBgn0031897	76126
726	2R	3458704	3460911	2.259303569794	3459733	2.010312080383	FBgn0033238	1919	FBgn0033240	7742
727	X	312961	315615	2.259110927582	313935	2.152730745428	FBgn0000137	3387	FBgn0002561	47390
728	2L	20764168	20767492	2.258093833923	20766141	2.038970891167	FBgn0000251	7813	FBgn0000986	43633
729	3L	10082671	10084912	2.256358623505	10083805	2.133643329144	FBgn0036068	8977	FBgn0015618	271208
730	2L	19946655	19948604	2.255126953125	19947745	1.919285011292	FBgn0032832	2579	FBgn0019686	109661
731	2L	6087414	6089737	2.25391960144	6088689	2.149720668793	FBgn0028420	6881	FBgn0031781	36449
732	2R	16376976	16378844	2.252662181854	16377900	1.991457366943	FBgn0067905	107	FBgn0016984	37904
733	3R	4109990	4112908	2.252538204193	4112005	1.922524227816	FBgn0037562	1656	FBgn0037561	16401
734	3R	24398849	24402370	2.246694564819	24400011	1.914435895284	FBgn0000659	10794	FBgn0000659	10794
735	3R	16375043	16378199	2.245164871216	16376090	1.996845155954	FBgn0016917	1944	FBgn0043457	7562
736	3R	7190790	7196464	2.244911193848	7192261	1.975649595261	FBgn0004595	6249	FBgn0026064	15894
737	3R	21851703	21854363	2.244364738464	21852993	2.27730588352	FBgn0002631	2464	FBgn0002631	2464
738	3L	22201280	22203434	2.243967056274	22201328	2.16380765703	FBgn0004179	226	FBgn0037156	814
739	X	7080491	7083023	2.242838382721	7081789	2.054334819317	FBgn0029940	30351	FBgn0025549	54751
740	2L	7303184	7307987	2.2425532341	7305607	2.020303994417	FBgn0004009	1554	FBgn0004009	1554
741	3L	14606747	14610186	2.24103975296	14609281	2.026472764857	FBgn0041604	11402	FBgn0028418	83258
742	X	10990497	10994063	2.241021633148	10992133	2.108676854302	FBgn0020255	1674	FBgn0020255	1674
743	3R	813959	816444	2.240579128265	814917	2.023796260357	FBgn0037292	443	FBgn0004183	41031
744	3R	2816824	2821501	2.237164974213	2820468	2.113085269928	FBgn0000095	4482	FBgn0010774	85658
745	2R	4311229	4314972	2.237144947052	4314082	1.963910046746	FBgn0024189	3752	FBgn0033341	99103
746	3R	8072894	8075316	2.234895706177	8074192	2.218802788678	FBgn0038008	5717	FBgn0037992	120273
747	3R	82229	84292	2.234831809998	83250	2.073592424393	FBgn0041621	556	FBgn0037220	25173
748	X	224925	227695	2.233345031738	226900	1.958856016397	FBgn0000022	47	FBgn0000022	47
749	2R	4160848	4162979	2.232769966125	4161675	1.971040785313	FBgn0003892	227	FBgn0003892	227
750	3L	18102363	18105409	2.231781005859	18104495	1.781077412998	FBgn0020300	168	FBgn0020300	168
751	3R	23262370	23265186	2.230516433716	23263350	2.032130168034	FBgn0016061	19103	FBgn0039509	149133
752	3L	13093114	13096857	2.230357646942	13094319	2.05728413077	FBgn0010452	6099	FBgn0010452	6099
753	3R	12567564	12571993	2.229671955109	12570552	2.013804078102	FBgn0063261	6559	FBgn0063261	6559
754	3L	10160396	10162217	2.229356765747	10161251	1.861052569221	FBgn0052057	1199	FBgn0015618	348654
755	3R	801698	807542	2.228981018066	802669	1.879180515514	FBgn0037291	7285	FBgn0004183	28783
756	3L	7129254	7131382	2.228955745697	7130380	2.012529092676	FBgn0028383	640	FBgn0028383	640
757	2R	13273388	13275495	2.228661060333	13274426	2.063601175944	FBgn0027572	1370	FBgn0003545	11452
758	3L	6161964	6163698	2.228630065918	6162849	1.969261699253	FBgn0022935	199	FBgn0035692	4284
759	3L	10261619	10264052	2.227127075195	10262567	1.720459236818	FBgn0036080	15416	FBgn0000629	349510
760	3L	6715025	6718360	2.226407051086	6716255	2.154207173516	FBgn0052393	841	FBgn0035713	9978
761	3L	14240311	14244797	2.225790023804	14241486	1.973149524016	FBgn0001085	1880	FBgn0036415	58318
762	3R	9702284	9706496	2.224992752075	9705545	1.945091936323	FBgn0008646	5644	FBgn0000576	22036
763	2L	14661836	14664080	2.224676132202	14662976	1.976799964905	FBgn0003016	26335	FBgn0005771	172114
764	2L	478481	482372	2.223070144653	481071	1.705931719612	FBgn0043364	1389	FBgn0003963	42396
765	2L	18919380	18923005	2.222093582153	18920330	2.06464189291	FBgn0032723	19547	FBgn0032728	44631
766	3R	1148682	1150719	2.221859931946	1149722	2.057694852352	FBgn0013576	11904	FBgn0037310	23855
767	3R	3358095	3360398	2.220740318298	3359402	1.906205558777	FBgn0015573	2845	FBgn0003885	3025
768	3R	2791835	2793549	2.22036075592	2792770	1.856543223063	FBgn0051488	9314	FBgn0001077	102724
769	3L	105604	108836	2.220090866089	107759	2.12361313315	FBgn0020386	5225	FBgn0035105	60195
770	3R	18954729	18958434	2.218962669373	18957244	2.156733870506	FBgn0051457	3538	FBgn0051457	3538
771	3R	16367902	16370308	2.21893787384	16369337	2.096666693687	FBgn0053192	8610	FBgn0043457	14315
772	3R	10546447	10550500	2.218862533569	10547566	1.759499311447	FBgn0053967	2412	FBgn0051314	24509
773	3L	18271039	18273744	2.218766212463	18272116	1.779734802246	FBgn0015946	2443	FBgn0011706	91546
774	2L	19930636	19935557	2.218033313751	19933851	1.885689556599	FBgn0032831	7443	FBgn0043021	121508
775	2R	9493248	9495477	2.216480255127	9494304	2.130200195312	FBgn0033889	662	FBgn0033889	662
776	X	18458542	18462423	2.215992927551	18461279	2.000552654266	FBgn0030941	7561	FBgn0030943	20845
777	3L	9756930	9759243	2.214841365814	9758051	2.060812052558	FBgn0036044	13422	FBgn0044049	20174
778	2L	8414204	8419362	2.210021018982	8418290	1.939229726791	FBgn0027932	2600	FBgn0027932	2600
779	X	4784255	4786757	2.208087921143	4785439	2.000994065229	FBgn0004368	1070	FBgn0004368	1070
780	2R	19693305	19696601	2.207254886627	19695062	2.015273064375	FBgn0034987	895	FBgn0034987	895
781	X	18801312	18802858	2.205780506134	18801357	2.064620256424	FBgn0052541	37061	FBgn0030974	73787
782	2R	20725583	20728009	2.204721450806	20727103	1.719389354481	FBgn0001325	7112	FBgn0001325	7112
783	2R	1625318	1630731	2.204433441162	1629797	2.155078102561	FBgn0033063	14981	FBgn0033062	36789
784	3L	5969583	5971751	2.202317237854	5970639	1.994915604591	FBgn0052406	522	FBgn0035656	20687
785	3R	12635270	12638726	2.200439929962	12637794	2.100578435262	FBgn0000014	17975	FBgn0020546	37932
786	3L	15772796	15773609	2.200387954712	15773021	1.742130609659	FBgn0036531	656	FBgn0036537	27624
787	2R	18204266	18206485	2.199279785156	18205475	2.05228098701	FBgn0005631	3069	FBgn0020257	8920
788	2R	3640258	3643190	2.19824886322	3641363	2.061018705368	FBgn0033267	1782	FBgn0033267	1782
789	X	12773308	12775237	2.197997570038	12774217	1.868511867523	FBgn0047242	1745	FBgn0030434	30682
790	3R	2737475	2741004	2.197725296021	2738789	2.052842394511	FBgn0051488	44667	FBgn0001077	48743
791	3L	5159945	5162978	2.197661399841	5161079	2.024184417725	FBgn0035596	4209	FBgn0035602	179353
792	X	14509707	14512782	2.194140434265	14511778	1.85189037323	FBgn0030575	1763	FBgn0015773	24010
793	X	13065433	13069008	2.192337036133	13068319	1.485305926379	FBgn0052639	2141	FBgn0052639	2141
794	2R	5484540	5493961	2.191543102264	5485710	2.025248190936	FBgn0033471	2748	FBgn0027619	4937
795	3R	18352732	18356179	2.191332817078	18353709	1.808958470821	FBgn0038981	674	FBgn0024558	55241
796	3R	12580897	12582099	2.189259052277	12582028	1.960918712616	FBgn0063261	4917	FBgn0063261	4917
797	2R	4930904	4934235	2.189077377319	4931847	1.99098926432	FBgn0033412	3588	FBgn0053774	19750
798	3R	27837303	27839510	2.187900066376	27838409	2.111704170704	FBgn0011224	19409	FBgn0002780	39385
799	3R	12707535	12709164	2.187279701233	12708374	1.902493645163	FBgn0015350	2924	FBgn0082171	26337
800	X	11840267	11841837	2.186352729797	11840833	1.469020589193	FBgn0030360	282	FBgn0003865	17983
801	3R	7953302	7955527	2.186304092407	7954582	1.962481330423	FBgn0037992	663	FBgn0037992	663
802	2L	16247092	16249953	2.186160564423	16248875	1.994113381704	FBgn0024734	4657	FBgn0028897	9177
803	3R	6483516	6485896	2.184860229492	6484921	1.907534480095	FBgn0037818	17971	FBgn0001235	20535
804	2L	21855450	21857734	2.184492111206	21856496	1.921819518594	FBgn0032965	29358	FBgn0003866	40308
805	3R	2566694	2568908	2.181191444397	2567779	2.009035259485	FBgn0051481	6	FBgn0004054	2083
806	3R	1152738	1158480	2.180843830109	1153585	1.992876052856	FBgn0013576	8041	FBgn0037310	27718
807	3L	16077008	16080497	2.179669857025	16079337	1.941480696201	FBgn0010280	814	FBgn0010280	814
808	3L	604030	605857	2.177694320679	605025	1.600755274296	FBgn0052345	823	FBgn0064191	20766
809	2L	3769315	3772704	2.176186084747	3771798	1.768426053664	FBgn0004893	92	FBgn0003430	53882
810	2L	593828	595821	2.17472076416	594795	1.906444886151	FBgn0010323	108	FBgn0031267	20563
811	X	18466093	18468109	2.17421913147	18467172	1.968582686256	FBgn0030941	1668	FBgn0030943	14952
812	X	18136700	18139350	2.173431396484	18138067	2.015790224075	FBgn0004956	3695	FBgn0004956	3695
813	X	18250843	18253545	2.172644138336	18251819	1.981414658683	FBgn0030918	2369	FBgn0004956	110057
814	3L	10298219	10299916	2.170150756836	10299012	1.864809653338	FBgn0067716	5219	FBgn0000629	313065
815	3R	5450462	5452300	2.169760704041	5451296	1.835426162271	FBgn0037721	891	FBgn0037722	1824
816	2R	17057472	17061806	2.169152259827	17060063	1.856894731522	FBgn0050283	11908	FBgn0010415	71313
817	2L	8824536	8826736	2.169050216675	8825497	1.924367459615	FBgn0029123	128	FBgn0029123	128
818	2L	18962712	18965385	2.169023752213	18963529	1.714270591736	FBgn0015772	1121	FBgn0032728	1432
819	X	18076305	18078960	2.166668891907	18077823	1.959371498653	FBgn0030904	752	FBgn0004956	63939
820	3L	10626720	10628816	2.162541389465	10627814	1.730172914617	FBgn0052066	7146	FBgn0052068	9522
821	2L	5409274	5413551	2.162365436554	5410476	1.865227082196	FBgn0016660	6134	FBgn0005511	51165
822	2L	8090394	8094346	2.161879062653	8092230	1.927002310753	FBgn0011219	8808	FBgn0010287	19333
823	3R	7047401	7049726	2.16109752655	7048443	1.810604319853	FBgn0020910	825	FBgn0020910	825
824	3L	600751	602831	2.160802841187	601790	2.075955951915	FBgn0052345	4058	FBgn0064191	24001
825	3R	20695364	20697296	2.1606798172	20696487	1.662059783936	FBgn0015625	130	FBgn0015625	130
826	2L	1404181	1406419	2.157641887665	1405478	2.076475471258	FBgn0002543	14971	FBgn0002543	14971
827	2L	6736915	6738829	2.15740776062	6737841	2.015635883107	FBgn0031854	2335	FBgn0025777	14486
828	2R	19786632	19789202	2.153778553009	19788094	1.673986879985	FBgn0005636	4757	FBgn0034987	92137
829	X	5395557	5398222	2.152854442596	5396643	1.863139599562	FBgn0053980	8777	FBgn0029771	34145
830	2L	12091402	12093785	2.152247428894	12092853	1.910569349925	FBgn0032407	918	FBgn0032407	918
831	X	4034491	4036487	2.150941848755	4035516	2.078747495015	FBgn0000635	15811	FBgn0026080	72837
832	3L	1091502	1094625	2.150866985321	1092349	1.744815953573	FBgn0052334	3532	FBgn0035194	138857
833	3L	15696050	15698642	2.150626659393	15697767	1.813305826748	FBgn0010105	4085	FBgn0010105	4085
834	X	15589701	15591755	2.145785808563	15590758	1.993774563074	FBgn0030684	453	FBgn0030676	23328
835	3L	253609	256555	2.145667076111	255442	2.07079559214	FBgn0029002	270	FBgn0035121	7532
836	2R	11380105	11382199	2.144794940948	11381116	1.997595278422	FBgn0050085	2892	FBgn0050085	2892
837	3L	20914376	20916262	2.138263702393	20915353	1.864248335361	FBgn0053283	2747	FBgn0003415	45912
838	3R	26728857	26730790	2.136794090271	26729815	1.76729853013	FBgn0053483	2658	FBgn0003720	51778
839	3R	5204055	5206084	2.136633396149	5205228	1.846646487713	FBgn0037684	14086	FBgn0037686	21750
840	2L	13903239	13905814	2.1365275383	13904295	1.974749509026	FBgn0019890	364	FBgn0019890	364
841	3L	1414091	1417499	2.136097669601	1415287	1.796398699284	FBgn0043865	5888	FBgn0004635	32037
842	X	12575938	12580895	2.134604454041	12578637	1.681213051081	FBgn0030418	234	FBgn0053963	85238
843	4	79010	82073	2.134055614471	79806	1.732086265788	FBgn0004859	2139	FBgn0004859	2139
844	3L	12640681	12642802	2.133735656738	12641583	1.919401477365	FBgn0014343	26112	FBgn0036306	87121
845	3L	21250564	21252508	2.133117675781	21251524	1.865219306946	FBgn0003042	293	FBgn0037066	31620
846	2L	4033261	4036171	2.132172584534	4034727	1.894156602713	FBgn0000547	3348	FBgn0000547	3348
847	X	9960574	9962633	2.131764411926	9961702	1.655028090757	FBgn0030180	29705	FBgn0030180	29705
848	2L	3531986	3534454	2.130916595459	3533515	1.926543593407	FBgn0031550	2612	FBgn0031549	3229
849	2L	15466038	15469365	2.129382371902	15466911	1.741597035352	FBgn0003448	7287	FBgn0003448	7287
850	4	826861	829709	2.129128456116	828553	1.656611779157	FBgn0039939	8870	FBgn0039930	221056
851	2R	13413621	13415663	2.128226280212	13414716	1.75618836085	FBgn0034284	4775	FBgn0034282	27843
852	3R	20551400	20553399	2.128139972687	20552501	1.951081514359	FBgn0004885	7082	FBgn0003719	22955
853	X	8749956	8751798	2.127136230469	8750938	1.835320413113	FBgn0011586	542	FBgn0030086	183611
854	3L	17460669	17462945	2.127110481262	17461694	1.817927080042	FBgn0052185	1546	FBgn0036733	17476
855	3L	19647438	19649201	2.125365257263	19648213	1.714877307415	FBgn0036900	4404	FBgn0029094	64062
856	2L	5960681	5962779	2.125266075134	5961694	1.968458007364	FBgn0003979	1354	FBgn0000308	19331
857	3L	13827724	13829866	2.1243724823	13828878	2.008751571178	FBgn0036381	3266	FBgn0036386	65378
858	3R	20826862	20829495	2.123859405518	20828420	2.100992739201	FBgn0051422	4534	FBgn0039259	22307
859	X	15543151	15545177	2.123314380646	15544297	1.783428192139	FBgn0030672	238	FBgn0030672	238
860	2L	21850477	21854749	2.123177051544	21851593	1.650489362081	FBgn0032965	34261	FBgn0003866	35405
861	3L	12665871	12669102	2.122752189636	12666913	1.837068080902	FBgn0014343	782	FBgn0036306	61791
862	2R	11701347	11703459	2.122273445129	11702353	1.844604551792	FBgn0034087	905	FBgn0034086	1489
863	2R	14962356	14968095	2.121406555176	14965966	2.054970562458	FBgn0003887	514	FBgn0003887	514
864	3L	3205575	3211255	2.120540142059	3210170	1.728396624327	FBgn0035424	1800	FBgn0035423	3288
865	3L	20979703	20982516	2.119910240173	20980640	1.866642534733	FBgn0026179	12260	FBgn0037044	18904
866	3L	20405945	20409325	2.119835853577	20406869	1.894299834967	FBgn0052428	320	FBgn0036998	769
867	3R	15832693	15834868	2.117660522461	15833525	1.896001309156	FBgn0038755	719	FBgn0038768	24017
868	3L	21209235	21211261	2.117555618286	21210313	1.807492701213	FBgn0012034	3771	FBgn0037066	9591
869	2R	9454899	9458437	2.117455005646	9455976	2.068990528584	FBgn0013733	2041	FBgn0033886	20335
870	2L	3548472	3550777	2.117309570312	3549591	2.089401817322	FBgn0024244	10340	FBgn0031549	19305
871	3R	11464780	11469756	2.117040395737	11465918	1.983559636509	FBgn0038351	7313	FBgn0053207	25990
872	2R	9689288	9692013	2.115427017212	9690766	1.819395661354	FBgn0000289	1181	FBgn0000289	1181
873	2R	11632416	11634326	2.114285469055	11633415	2.078397077673	FBgn0034076	1441	FBgn0034073	15949
874	X	7180010	7183412	2.113698959351	7182280	1.818040556378	FBgn0026144	326	FBgn0026144	326
875	3R	10281575	10284142	2.113011360168	10282904	1.827339828014	FBgn0051330	24002	FBgn0038234	54686
876	3R	1552799	1554554	2.112708091736	1553867	1.921567380428	FBgn0037368	5396	FBgn0037372	26628
877	2R	15309670	15312150	2.11116027832	15311192	1.925416350365	FBgn0011897	6262	FBgn0011849	68798
878	3R	2682445	2686785	2.111038208008	2684823	1.850733075823	FBgn0001077	5223	FBgn0001077	5223
879	2L	8165232	8168691	2.110939025879	8166290	1.903782003066	FBgn0031992	3965	FBgn0031992	3965
880	X	20501381	20507344	2.110554218292	20504887	1.897550646464	FBgn0003300	230	FBgn0003300	230
881	3R	12700620	12705606	2.107869625092	12704503	1.946793724509	FBgn0015350	947	FBgn0082171	22466
882	3R	27153996	27156191	2.107576370239	27155190	1.922868476194	FBgn0039841	21603	FBgn0039831	108764
883	2L	7047988	7050747	2.106986999512	7049503	1.876820143531	FBgn0031885	6803	FBgn0051630	7036
884	2R	5820676	5823089	2.106978416443	5821781	1.893466556773	FBgn0033507	156	FBgn0033522	119744
885	2L	18795457	18799296	2.106857299805	18797749	1.796406984329	FBgn0040992	9166	FBgn0032717	37847
886	X	8985250	8987803	2.105704307556	8986686	1.855308383703	FBgn0030091	1087	FBgn0030092	7594
887	3R	19694013	19696274	2.10314655304	19695161	1.843165061053	FBgn0004185	9809	FBgn0004185	9809
888	2L	281340	284651	2.102077484131	282602	1.818222550785	FBgn0031244	679	FBgn0031244	679
889	3R	11242722	11247105	2.098538398743	11243941	1.99141228199	FBgn0067339	436	FBgn0067339	436
890	2R	20351304	20353585	2.098469257355	20352446	1.752340167761	FBgn0035070	4130	FBgn0050423	30990
891	2L	164970	167618	2.097405433655	166577	1.714791075389	FBgn0016977	7543	FBgn0016977	7543
892	3L	15004036	15006583	2.097355365753	15004919	1.776923298836	FBgn0036465	2910	FBgn0036465	2910
893	2L	6239923	6243213	2.097284793854	6242208	1.844969123602	FBgn0031791	13668	FBgn0031782	114446
894	2L	7542990	7545256	2.0958070755	7544079	1.733139430775	FBgn0053529	344	FBgn0053529	344
895	2R	20717336	20718552	2.095198154449	20718057	1.655733426412	FBgn0001325	16158	FBgn0001325	16158
896	3R	4488448	4491556	2.094732284546	4490483	2.000708937645	FBgn0037606	398	FBgn0037608	9356
897	3R	11923527	11927085	2.092472076416	11925578	1.963164031506	FBgn0010379	640	FBgn0038396	50185
898	3R	2670086	2673209	2.092260360718	2671560	1.820201929878	FBgn0003339	4326	FBgn0001077	18486
899	3L	16535084	16537017	2.092112541199	16535965	1.823139134575	FBgn0026061	2624	FBgn0036641	10534
900	X	16626004	16628304	2.091598510742	16627362	1.858175516129	FBgn0030790	1271	FBgn0030790	1271
901	3R	17437361	17440181	2.091576099396	17439200	1.744185223299	FBgn0046832	9046	FBgn0046832	9046
902	2R	12154142	12156361	2.091495513916	12155076	1.820789217949	FBgn0024232	1027	FBgn0003274	54119
903	X	19584123	19585993	2.090811729431	19584926	1.767908751965	FBgn0031069	189	FBgn0031066	6651
904	3R	10269165	10271720	2.090188026428	10270133	1.669178843498	FBgn0051330	11231	FBgn0038234	67457
905	X	7110637	7112728	2.090079784393	7111676	1.76177594241	FBgn0029940	464	FBgn0025549	24864
906	3L	13640138	13642525	2.089181900024	13641119	1.753794252872	FBgn0036379	423	FBgn0036386	253137
907	2R	7687613	7690437	2.087285518646	7689034	1.960096804301	FBgn0014184	1135	FBgn0014184	1135
908	3L	2486404	2489699	2.086627483368	2488596	1.942208588123	FBgn0035348	1480	FBgn0035348	1480
909	3R	11058629	11060490	2.08652305603	11059539	1.844746857882	FBgn0038307	4150	FBgn0015610	8250
910	3L	15735115	15737875	2.084827423096	15736031	1.736497819424	FBgn0036531	37646	FBgn0010105	42349
911	2R	2080523	2082124	2.082847118378	2081448	1.836646318436	FBgn0033076	31343	FBgn0041145	40870
912	X	7549483	7552028	2.081745147705	7550677	1.769575059414	FBgn0029504	8747	FBgn0027553	22881
913	3L	9588201	9590395	2.079777240753	9589436	1.874973409316	FBgn0002528	570	FBgn0010408	103947
914	3L	5942492	5946268	2.079380512238	5944809	1.716197788715	FBgn0035656	5143	FBgn0035656	5143
915	2R	5158024	5159989	2.077974796295	5158890	1.816233515739	FBgn0011921	14148	FBgn0023143	46251
916	3L	10487817	10491456	2.077570915222	10490491	1.750345738729	FBgn0052062	539	FBgn0000629	121586
917	3R	846333	848717	2.076295852661	847491	1.870916724205	FBgn0037292	33017	FBgn0010313	64917
918	3L	14137553	14139553	2.075583457947	14138646	2.057052433491	FBgn0000411	5233	FBgn0000411	5233
919	2R	13315350	13320076	2.075458526611	13316532	1.842031703276	FBgn0004586	1120	FBgn0004586	1120
920	2R	15775925	15778201	2.075278759003	15776894	1.916133768418	FBgn0005655	826	FBgn0005655	826
921	3R	474689	477061	2.073896884918	475821	1.852072042577	FBgn0011341	876	FBgn0037262	8125
922	3R	26594696	26597060	2.072999000549	26595911	1.938217676603	FBgn0004606	4263	FBgn0003720	82126
923	X	377659	381053	2.072709560394	378854	1.748311281204	FBgn0000570	1188	FBgn0000570	1188
924	3R	5420533	5423324	2.07120513916	5421481	1.95151124281	FBgn0037720	4448	FBgn0037719	4772
925	3R	25829416	25831568	2.06941986084	25830651	1.873918904199	FBgn0016685	144	FBgn0039735	248
926	2L	12079097	12090316	2.068487644196	12081344	1.909719020128	FBgn0003145	4448	FBgn0003145	4448
927	X	16054336	16056756	2.067341804504	16055212	1.990513801575	FBgn0000459	4541	FBgn0000459	4541
928	2L	9704432	9706900	2.067125320435	9705865	2.004028856754	FBgn0051710	79	FBgn0032138	5404
929	3R	12350507	12355482	2.066469192505	12354364	1.978807084701	FBgn0051448	14976	FBgn0027053	58541
930	2L	21094605	21097539	2.066368103027	21095822	1.858545780182	FBgn0040297	3630	FBgn0023388	34123
931	3R	4102151	4104742	2.064787864685	4103550	1.983223466312	FBgn0010433	36	FBgn0037561	7946
932	3L	19626835	19630150	2.064718484879	19629211	1.823306280024	FBgn0036899	289	FBgn0029094	45060
933	3R	20638256	20640336	2.064512252808	20639340	1.887224533979	FBgn0027539	410	FBgn0013953	33396
934	X	10359798	10361976	2.064064979553	10360862	1.925426165263	FBgn0052680	21907	FBgn0052680	21907
935	2L	21830200	21832373	2.061543941498	21831442	1.875733852386	FBgn0003866	15254	FBgn0003866	15254
936	3L	3040706	3044852	2.060990333557	3043977	2.027388453484	FBgn0035393	5343	FBgn0035388	25247
937	3R	5928186	5930005	2.05956363678	5929045	1.770585340612	FBgn0064158	2385	FBgn0037777	57800
938	2L	15062739	15064758	2.058751106262	15063987	1.700427691142	FBgn0053678	976	FBgn0024183	2258
939	2L	666645	669991	2.057278633118	667760	1.965780794621	FBgn0031273	42097	FBgn0031267	93528
940	3L	13086879	13089894	2.057089805603	13088126	1.804068565369	FBgn0010452	94	FBgn0010452	94
941	2L	16208839	16210685	2.055362701416	16209649	1.692718982697	FBgn0028893	2261	FBgn0028897	48403
942	2L	4332789	4336796	2.055202007294	4333726	1.734105527401	FBgn0020762	200	FBgn0026319	38264
943	3L	12097477	12099630	2.054189682007	12098372	1.8325299263	FBgn0022959	680	FBgn0036248	6182
944	2L	20482181	20484748	2.05228805542	20482867	1.858869850636	FBgn0054007	168	FBgn0046834	7778
945	X	161354	163427	2.049867630005	162278	1.841950518744	FBgn0040371	2228	FBgn0000316	50504
946	X	10953159	10954854	2.04970741272	10954041	1.935087344226	FBgn0015245	350	FBgn0028686	16365
947	3L	709176	711245	2.049399375916	710226	1.957152478835	FBgn0035160	12426	FBgn0000575	22712
948	3R	18711813	18715334	2.04919719696	18712885	1.815465956926	FBgn0017590	12139	FBgn0039013	160263
949	2R	11041479	11047152	2.048686027527	11043526	1.800286012537	FBgn0019968	3575	FBgn0019968	3575
950	X	6666763	6670100	2.048038959503	6667912	1.850953887491	FBgn0029907	579	FBgn0029907	579
951	3L	21409392	21411541	2.047764778137	21410728	1.708709580558	FBgn0014143	331	FBgn0014143	331
952	2L	2154548	2156430	2.047683954239	2155642	1.653371334076	FBgn0031393	118	FBgn0031393	118
953	3R	14122469	14125473	2.046302318573	14124173	1.899165693919	FBgn0010877	433	FBgn0024432	754
954	3R	27726409	27729596	2.045526027679	27728658	1.807986408472	FBgn0039883	70059	FBgn0002780	149136
955	3L	13371832	13374452	2.044958591461	13373372	1.73300186793	FBgn0002573	1700	FBgn0036351	18082
956	3L	6317850	6319809	2.044651985168	6319125	1.659737364451	FBgn0052399	140	FBgn0020251	150552
957	3R	18411570	18415269	2.044179916382	18412407	1.737321853638	FBgn0014949	1711	FBgn0014949	1711
958	3R	4030262	4032751	2.043245792389	4031819	1.796533724841	FBgn0053779	1275	FBgn0037554	27410
959	3R	4006457	4008727	2.043076515198	4007843	1.907019615173	FBgn0001138	679	FBgn0037554	51386
960	3L	8798504	8804776	2.043016910553	8803637	1.74739854476	FBgn0011577	2184	FBgn0020633	61920
961	3R	16116192	16120510	2.043014526367	16118500	1.981725841761	FBgn0028386	488	FBgn0028386	488
962	3L	16447437	16451846	2.042224407196	16450980	1.963314252741	FBgn0004569	2020	FBgn0014163	73882
963	3R	24410396	24413115	2.040853500366	24411749	1.780094146729	FBgn0000659	944	FBgn0000659	944
964	3R	9626985	9631291	2.040186882019	9628873	1.973471800486	FBgn0051331	4881	FBgn0053327	9968
965	2R	17904599	17906526	2.038984298706	17905586	1.968836843967	FBgn0034724	4052	FBgn0053200	10647
966	2R	7124294	7126940	2.038892507553	7125262	1.588194161654	FBgn0033636	6476	FBgn0033636	6476
967	X	22055922	22059097	2.038553476334	22056863	1.78450940637	FBgn0000719	1720	FBgn0031186	398878
968	3L	15766703	15768718	2.038106918335	15767485	1.505264759064	FBgn0036531	6192	FBgn0036537	33160
969	2L	6410524	6412639	2.037769317627	6411748	1.869415535646	FBgn0031811	956	FBgn0043854	39333
970	3R	6519645	6521302	2.037603378296	6520396	1.71817189455	FBgn0020385	1844	FBgn0001235	56010
971	3L	20865548	20867592	2.037020683289	20866561	1.87972342968	FBgn0037035	4894	FBgn0003415	94704
972	X	6196981	6199002	2.037018299103	6197855	1.90370798111	FBgn0026708	1990	FBgn0029868	2220
973	2L	12677517	12681586	2.036935329437	12679518	1.889041507945	FBgn0032442	10349	FBgn0032445	13505
974	2L	517019	520044	2.036465644836	518241	1.825961786158	FBgn0003963	5226	FBgn0003963	5226
975	2L	8296362	8298342	2.036148071289	8297230	1.75600284338	FBgn0003502	3842	FBgn0011902	6503
976	3R	25619368	25621336	2.033851623535	25620235	1.575818566715	FBgn0039695	123	FBgn0019972	5140
977	2L	8509239	8512658	2.033236026764	8510689	1.730768848868	FBgn0032050	1146	FBgn0032050	1146
978	2L	3078248	3081321	2.032547473907	3078802	1.826849656947	FBgn0027571	22187	FBgn0003934	30101
979	3L	8161972	8164525	2.031826019287	8163520	1.913265733158	FBgn0035851	1699	FBgn0035851	1699
980	X	2173604	2177182	2.03041934967	2173697	1.941714191437	FBgn0054052	4723	FBgn0003079	22585
981	3R	12074737	12079171	2.030057430267	12076012	1.971407953898	FBgn0040237	13798	FBgn0011253	22164
982	X	6840756	6847015	2.028683662415	6842946	1.932605462916	FBgn0027108	953	FBgn0027108	953
983	2L	5380642	5382839	2.02764415741	5381720	1.794081836939	FBgn0016660	22622	FBgn0031700	52850
984	3R	2713721	2715442	2.026864051819	2714593	1.983986258507	FBgn0001077	24547	FBgn0001077	24547
985	3R	19076607	19078777	2.026861190796	19077885	1.969204790452	FBgn0039066	619	FBgn0039066	619
986	3L	22880735	22884311	2.025711536407	22881615	1.81495642662	FBgn0037207	2560	FBgn0037207	2560
987	3L	3147236	3150348	2.025676727295	3149205	1.959425032139	FBgn0052280	491	FBgn0012049	16998
988	X	18528443	18530717	2.025622367859	18529383	1.744088202715	FBgn0010383	2701	FBgn0004959	9677
989	3R	18793480	18795649	2.024833202362	18794715	1.809146761894	FBgn0051281	2692	FBgn0051457	158991
990	X	10588511	10591427	2.024386882782	10589406	1.470033041636	FBgn0003204	318	FBgn0052672	24147
991	3L	22095801	22098597	2.023337841034	22097089	1.809670111712	FBgn0037152	2179	FBgn0000100	87206
992	2L	9567049	9569743	2.021863937378	9568411	1.842442736906	FBgn0032130	481	FBgn0002973	130898
993	3L	18206521	18208494	2.020826816559	18207372	1.709746641271	FBgn0036783	9975	FBgn0020300	102709
994	X	17340408	17343702	2.020782470703	17342617	1.887298191295	FBgn0030842	19365	FBgn0030851	120796
995	3L	18236992	18238787	2.020170211792	18237945	1.827699152629	FBgn0036783	20598	FBgn0011706	125717
996	2R	19033432	19035725	2.019691467285	19034693	1.859082558576	FBgn0034873	3235	FBgn0034873	3235
997	3R	910156	917037	2.017614841461	912834	1.830837361953	FBgn0010313	426	FBgn0010313	426
998	2R	17824714	17827203	2.016699314117	17825784	1.828829228878	FBgn0013272	540	FBgn0013272	540
999	4	245876	246549	2.015159606934	246463	1.884101231893	FBgn0051999	259	FBgn0026777	81884
1000	3L	9363683	9365442	2.014225482941	9364494	1.562167485555	FBgn0001226	6482	FBgn0011769	19510
1001	3L	14923345	14927372	2.014058113098	14925895	1.721236397238	FBgn0026320	8711	FBgn0026320	8711
1002	3R	20691549	20694617	2.01167011261	20692774	1.915278851986	FBgn0013949	1701	FBgn0015625	3843
1003	2L	17730761	17732930	2.010955810547	17731754	1.95084387064	FBgn0015609	3696	FBgn0032646	234716
1004	3R	9760965	9763362	2.01068687439	9762211	1.890918002409	FBgn0038188	6913	FBgn0000576	34630
1005	3R	26606096	26609457	2.009964704514	26608521	1.910026899974	FBgn0004606	16873	FBgn0003720	69516
1006	X	18621750	18625186	2.00990819931	18624055	1.850085735321	FBgn0030960	1550	FBgn0030960	1550
1007	X	19596561	19601396	2.008546352386	19597443	1.872285874685	FBgn0031070	1183	FBgn0031070	1183
1008	2R	16789147	16791539	2.008405685425	16790416	1.949329376221	FBgn0034611	534	FBgn0034611	534
1009	3L	15294122	15296668	2.007627487183	15295010	1.752068800085	FBgn0036494	6949	FBgn0036494	6949
1010	2L	25888	29375	2.0051612854	27270	1.900095999241	FBgn0031209	3382	FBgn0002121	5898
1011	3L	9102151	9104549	2.004652500153	9104514	1.971327424049	FBgn0011206	215	FBgn0028789	89190
1012	3L	16800034	16801527	2.004121780396	16800781	1.528471678495	FBgn0036666	6777	FBgn0025582	48533
1013	4	576452	579524	2.003626823425	577521	1.991629712722	FBgn0022361	711	FBgn0026777	249174
1014	3R	2744531	2746961	2.003012657166	2745825	1.851607322693	FBgn0051488	37631	FBgn0001077	55779
1015	3R	17414810	17416681	2.001994132996	17415782	1.716012477875	FBgn0013984	9531	FBgn0013984	9531
1016	3L	9781722	9783924	2.000864028931	9782737	1.826160049438	FBgn0044328	4330	FBgn0044049	4512
1017	3L	13030329	13034785	1.999459266663	13030776	1.898512059992	FBgn0036343	4565	FBgn0036342	9805
1018	3R	10306743	10308499	1.998755455017	10307581	1.804049491882	FBgn0038233	29833	FBgn0038234	30009
1019	X	10629159	10632186	1.998544692993	10631283	1.777089231154	FBgn0025111	815	FBgn0052672	17730
1020	3L	10527554	10530260	1.998258113861	10529107	1.866070657969	FBgn0036085	3889	FBgn0000629	82970
1021	2R	10632922	10634224	1.996838569641	10634034	1.96537566185	FBgn0015371	3914	FBgn0033989	126948
1022	2L	21740966	21743619	1.995072364807	21742492	1.563774675131	FBgn0032960	2562	FBgn0032960	2562
1023	2L	1418784	1423379	1.995059490204	1421740	1.935021063861	FBgn0002543	1291	FBgn0002543	1291
1024	3L	20704747	20706687	1.995029449463	20705809	1.549493998289	FBgn0016696	431	FBgn0016696	431
1025	3R	12502848	12504895	1.994606018066	12503908	1.513756415423	FBgn0051498	13281	FBgn0015019	30579
1026	2R	13724698	13727177	1.994446754456	13725996	1.926048517227	FBgn0050114	3378	FBgn0000658	21630
1027	3L	1077372	1082033	1.994304180145	1081181	1.74096685648	FBgn0004870	3440	FBgn0035194	150025
1028	3R	23270331	23272176	1.994271755219	23271284	1.789260355632	FBgn0039518	18627	FBgn0039509	157067
1029	X	15416283	15419082	1.993744850159	15418007	1.777542450849	FBgn0030660	909	FBgn0030660	909
1030	3R	3071933	3073793	1.993616580963	3072831	1.459987103939	FBgn0037490	132	FBgn0037481	91933
1031	X	5405188	5406696	1.991368293762	5405992	1.590007972717	FBgn0053980	572	FBgn0029771	43494
1032	X	2283632	2288283	1.990735054016	2287218	1.94783595029	FBgn0001150	2099	FBgn0001150	2099
1033	2R	16869837	16872874	1.989384651184	16871950	1.560019867761	FBgn0000395	2573	FBgn0000395	2573
1034	3R	12793232	12796869	1.987558364868	12794266	1.816779106855	FBgn0000015	3692	FBgn0038471	72140
1035	3R	26299821	26303023	1.986971378326	26300791	1.810676230325	FBgn0011716	1620	FBgn0039767	46793
1036	X	6876509	6878847	1.986924648285	6877838	1.774827390909	FBgn0029930	977	FBgn0029931	8006
1037	2R	20605166	20609866	1.986834526062	20608322	1.94499725454	FBgn0004919	16402	FBgn0001148	38742
1038	2L	4051875	4057106	1.986792564392	4055911	1.686403602362	FBgn0000547	24532	FBgn0000547	24532
1039	3R	4681812	4685326	1.986584186554	4684381	1.807357341051	FBgn0011966	3221	FBgn0011966	3221
1040	3L	8636022	8641433	1.986435413361	8640294	1.806549577152	FBgn0001168	9412	FBgn0001168	9412
1041	2R	10613607	10616086	1.986293792725	10614461	1.795822087456	FBgn0015371	15659	FBgn0033989	107375
1042	3R	14023201	14025377	1.983094215393	14024155	1.619325041771	FBgn0011481	1162	FBgn0038585	25294
1043	2R	20710759	20714863	1.982234954834	20714035	1.477176189423	FBgn0035094	17598	FBgn0001325	20180
1044	3R	10466944	10468917	1.98182964325	10467903	1.938426434994	FBgn0038248	382	FBgn0026578	13520
1045	3R	24365525	24367711	1.979548454285	24366657	1.869668543339	FBgn0003137	604	FBgn0000659	44148
1046	2L	21165661	21168034	1.979405879974	21167026	1.865730673075	FBgn0000239	264	FBgn0024371	23188
1047	X	13201780	13204703	1.979202270508	13203509	1.901317708633	FBgn0030478	1034	FBgn0052634	13128
1048	3R	18607960	18611606	1.978572368622	18609065	1.88904801537	FBgn0039026	1141	FBgn0039013	56443
1049	X	15441303	15443314	1.978548049927	15442384	1.784054130316	FBgn0052586	13446	FBgn0052586	13446
1050	3R	17405048	17407812	1.977733135223	17406177	1.762042458852	FBgn0013984	74	FBgn0013984	74
1051	3L	1461956	1465000	1.976276397705	1462914	1.825059385861	FBgn0046769	390	FBgn0004635	15590
1052	2L	913295	915307	1.975920200348	914248	1.842703104019	FBgn0046113	768	FBgn0003916	12586
1053	3L	5947278	5950915	1.975326061249	5950095	1.40390474656	FBgn0035656	143	FBgn0035656	143
1054	3R	26248718	26250326	1.974935531616	26249508	1.652280449867	FBgn0039764	46	FBgn0039764	46
1055	2L	219891	226835	1.974915027618	223005	1.934797343086	FBgn0031235	9509	FBgn0031235	9509
1056	3R	16981700	16983620	1.974750041962	16982642	1.670398950577	FBgn0038865	4173	FBgn0010770	40684
1057	2R	19484857	19488008	1.974570274353	19486076	1.854302097769	FBgn0005612	745	FBgn0034948	1198
1058	2R	16846331	16849041	1.972345352173	16848008	1.489808440208	FBgn0034622	1559	FBgn0065060	13365
1059	2R	1644579	1647000	1.970212936401	1646143	1.908045947552	FBgn0033063	1365	FBgn0033067	42871
1060	4	626890	628873	1.969584465027	627793	1.667527377605	FBgn0028996	50	FBgn0026777	299446
1061	2L	21331508	21333620	1.968506813049	21332734	1.79468533198	FBgn0032943	514	FBgn0021856	83982
1062	3L	12774611	12777206	1.968118667603	12775577	1.869385971743	FBgn0010715	3484	FBgn0036314	12373
1063	3R	23771493	23775368	1.967342853546	23772407	1.683080494404	FBgn0039561	1324	FBgn0039559	8836
1064	2L	19128703	19134360	1.965823173523	19131168	1.724125469432	FBgn0010300	1433	FBgn0032762	1813
1065	X	4812978	4818096	1.965090751648	4815768	1.942258442149	FBgn0061196	9531	FBgn0004368	31399
1066	2R	14180182	14182254	1.963366985321	14181308	1.696688539842	FBgn0053136	700	FBgn0023214	7087
1067	3L	15008383	15011470	1.961322784424	15009124	1.803181512015	FBgn0025776	212	FBgn0025776	212
1068	2L	11454645	11456688	1.961253643036	11455744	1.952987670898	FBgn0004579	10141	FBgn0004579	10141
1069	X	7119603	7122735	1.960551261902	7121536	1.853703386643	FBgn0029940	9396	FBgn0025549	15004
1070	3L	5829430	5832385	1.96031665802	5830498	1.800597250462	FBgn0003984	10937	FBgn0052409	42991
1071	3L	5742569	5745950	1.96018409729	5744014	1.752345141243	FBgn0035633	1065	FBgn0035633	1065
1072	X	14080132	14084102	1.958694934845	14080975	1.828899741173	FBgn0002873	805	FBgn0002873	805
1073	3L	12643380	12647873	1.958602905273	12646893	1.820890370537	FBgn0014343	20802	FBgn0036306	81811
1074	3R	11170338	11172740	1.95768737793	11171605	1.784734613755	FBgn0019925	300	FBgn0013269	12741
1075	X	258560	260202	1.957523822784	259357	1.518401622772	FBgn0004170	6475	FBgn0004170	6475
1076	X	268374	271141	1.957480430603	270274	1.70156916976	FBgn0002561	3729	FBgn0002561	3729
1077	3R	10918365	10921739	1.957405090332	10920461	1.981241198147	FBgn0051304	7461	FBgn0038301	118861
1078	3L	15519240	15520220	1.956747293472	15519848	1.324122538933	FBgn0046812	472	FBgn0036516	33577
1079	2R	12934147	12938039	1.956279754639	12935670	1.768540352583	FBgn0022029	374	FBgn0034214	6672
1080	X	15493780	15496516	1.956241607666	15495623	1.550511724809	FBgn0030664	899	FBgn0003463	35146
1081	3L	4579934	4581683	1.955825805664	4580772	1.590564868029	FBgn0052247	19411	FBgn0015805	26792
1082	3L	10633611	10635214	1.95564365387	10634561	1.523173511028	FBgn0052066	399	FBgn0052068	2775
1083	2L	11451902	11454054	1.955535888672	11452983	1.720074036542	FBgn0004579	7380	FBgn0004579	7380
1084	X	16944419	16946721	1.955313682556	16945734	1.618361080394	FBgn0030820	4160	FBgn0065049	33067
1085	2L	19811786	19812921	1.954833030701	19811872	1.50496006012	FBgn0003922	138	FBgn0043021	471
1086	3L	20449891	20452517	1.954701423645	20451591	1.769895834081	FBgn0037007	1682	FBgn0037007	1682
1087	2R	6970659	6972557	1.954049110413	6971601	1.599569488974	FBgn0000581	3477	FBgn0000581	3477
1088	3L	15630261	15632472	1.953804016113	15631581	1.754915237427	FBgn0014851	5074	FBgn0041160	33527
1089	X	4460898	4463415	1.953676223755	4462151	1.74423494339	FBgn0003053	655	FBgn0029718	30963
1090	3R	17658159	17659862	1.95228099823	17659017	1.698543716879	FBgn0041229	792	FBgn0004493	161545
1091	3L	11231702	11236671	1.95224571228	11234079	1.903329402208	FBgn0041094	7823	FBgn0041094	7823
1092	X	1754541	1757347	1.951955795288	1755720	1.81250816233	FBgn0000117	1076	FBgn0000117	1076
1093	X	11821889	11823689	1.951366424561	11822883	1.694761693478	FBgn0003865	33	FBgn0003865	33
1094	3R	18851537	18854782	1.950456619263	18853507	1.768998354673	FBgn0039039	1072	FBgn0051457	100199
1095	2R	6990197	6992487	1.95045375824	6991129	1.856092004215	FBgn0001269	757	FBgn0000581	23005
1096	X	8559061	8561133	1.950448989868	8560097	1.592336318072	FBgn0030061	90	FBgn0030061	90
1097	2R	2105119	2107870	1.950089454651	2106495	1.630588391248	FBgn0033076	6296	FBgn0041145	15823
1098	3L	664653	666985	1.94976234436	665631	1.685223758221	FBgn0035152	94	FBgn0035156	10816
1099	3R	11490253	11499806	1.948701858521	11491990	1.709189891815	FBgn0053207	82	FBgn0053207	82
1100	2R	20493123	20495133	1.94792842865	20494200	1.786397218704	FBgn0035091	645	FBgn0002607	17053
1101	3R	7488039	7489879	1.94722700119	7488779	1.740406513214	FBgn0037928	4548	FBgn0037921	37413
1102	2L	7182634	7184464	1.947119235992	7183598	1.561011370491	FBgn0031893	1362	FBgn0031897	36431
1103	2R	15203053	15205140	1.946378707886	15204413	1.465593786801	FBgn0040729	1295	FBgn0015949	19730
1104	3L	22878566	22880376	1.945705890656	22879040	1.815588891506	FBgn0037207	15	FBgn0037207	15
1105	2R	5057768	5062490	1.944267272949	5058788	1.848654073827	FBgn0033421	21	FBgn0025286	40208
1106	3R	12376835	12379056	1.942524433136	12377959	1.711956322193	FBgn0038442	2200	FBgn0027053	82136
1107	3L	16728989	16732243	1.941074371338	16730527	1.847891807556	FBgn0004108	806	FBgn0004108	806
1108	2L	10179541	10181256	1.940882205963	10180460	1.588016566108	FBgn0032188	7417	FBgn0032189	20512
1109	X	7901047	7909553	1.940098762512	7908266	1.684360840741	FBgn0004657	1383	FBgn0004656	1594
1110	X	19546264	19548347	1.939962863922	19547268	1.623654093061	FBgn0040089	290	FBgn0031057	29583
1111	3R	12684955	12686897	1.939569950104	12685857	1.720704695758	FBgn0082171	3820	FBgn0082171	3820
1112	3R	2559002	2563015	1.939242839813	2561865	1.798260033131	FBgn0051481	5920	FBgn0004054	7997
1113	3L	18261073	18263382	1.939149856567	18261784	1.71202693266	FBgn0036784	2147	FBgn0011706	101878
1114	3L	259586	262973	1.939081192017	260467	1.631698280573	FBgn0035125	779	FBgn0035121	12557
1115	3R	23769130	23771213	1.938994884491	23770267	1.632624009076	FBgn0039561	3464	FBgn0039559	6696
1116	2L	18518435	18520437	1.938614845276	18519387	1.642069844639	FBgn0032685	5965	FBgn0032682	37971
1117	3R	9734878	9738051	1.93853187561	9737195	1.727519226074	FBgn0000576	9614	FBgn0000576	9614
1118	X	8378224	8379941	1.93822479248	8379108	1.603331602537	FBgn0024943	4347	FBgn0030054	72430
1119	2R	16342929	16347055	1.937165737152	16344013	1.843964099884	FBgn0011674	367	FBgn0016984	4017
1120	3R	17430444	17433611	1.936898231506	17432409	1.787749052048	FBgn0046832	15837	FBgn0046832	15837
1121	3R	6475736	6477390	1.936418533325	6476554	1.508011460304	FBgn0001235	12168	FBgn0001235	12168
1122	3L	16732474	16736024	1.936325073242	16735115	1.493253737688	FBgn0004108	3782	FBgn0004108	3782
1123	2R	2121512	2125850	1.934766769409	2124576	1.743160814047	FBgn0040673	250	FBgn0040673	250
1124	3R	12393962	12397355	1.934740066528	12396276	1.763944327831	FBgn0038445	962	FBgn0038453	73051
1125	3L	16453819	16457365	1.933650016785	16454739	1.591647720337	FBgn0004569	5779	FBgn0014163	77641
1126	2L	9447688	9450655	1.932865142822	9448849	1.878041717741	FBgn0053723	8109	FBgn0002973	11336
1127	3R	18963320	18965234	1.932249069214	18964223	1.618163824081	FBgn0004644	3658	FBgn0051457	10517
1128	2L	2046036	2048793	1.931570053101	2047003	1.64036992017	FBgn0028952	1478	FBgn0031391	100284
1129	X	5539421	5541405	1.930946826935	5540490	1.534531200633	FBgn0027564	47	FBgn0029785	22811
1130	3R	17485050	17488990	1.930517673492	17486802	1.578931834963	FBgn0011766	675	FBgn0004493	10670
1131	3L	1520055	1523810	1.930420875549	1522696	1.807136906518	FBgn0035229	2015	FBgn0035233	19071
1132	2R	16699688	16702325	1.930138587952	16700867	1.74110865593	FBgn0034602	288	FBgn0034599	24325
1133	3R	24034615	24037910	1.929499149323	24036998	1.588960928075	FBgn0039572	23823	FBgn0040108	117007
1134	2L	18475452	18477612	1.929136753082	18476760	1.697001176722	FBgn0032681	3680	FBgn0032682	4656
1135	3L	1498691	1501597	1.927977085114	1499806	1.762085795403	FBgn0011204	964	FBgn0028577	13685
1136	3R	17381997	17384093	1.925301551819	17382897	1.871221468999	FBgn0002941	107	FBgn0013984	23354
1137	2L	20905097	20907001	1.925098896027	20905981	1.680063597361	FBgn0032901	540	FBgn0032906	7756
1138	3L	1560506	1563766	1.924832820892	1562769	1.702402973175	FBgn0035236	10053	FBgn0035236	10053
1139	3R	7519154	7520986	1.92249584198	7520032	1.590055592855	FBgn0037937	33	FBgn0037921	68666
1140	2L	5798884	5802484	1.922070503235	5799909	1.455476164818	FBgn0031738	295	FBgn0031739	2060
1141	2R	4165901	4171042	1.92162322998	4167301	1.819797929128	FBgn0050353	2718	FBgn0050353	2718
1142	3L	3435252	3439605	1.92128276825	3436657	1.767146021128	FBgn0026259	7477	FBgn0001254	59552
1143	2L	9012266	9014193	1.921040058136	9013222	1.706143796444	FBgn0032089	848	FBgn0052982	112529
1144	2R	1639009	1642603	1.920948028564	1641793	1.64722764492	FBgn0033063	2985	FBgn0033067	47221
1145	3L	19481276	19482960	1.920736312866	19482093	1.664492579067	FBgn0036878	1441	FBgn0036886	35588
1146	2R	10384219	10386325	1.916675567627	10385564	1.619451344013	FBgn0022063	367	FBgn0022063	367
1147	X	13504401	13506023	1.916420936584	13505257	1.595243901014	FBgn0030508	1621	FBgn0030507	3297
1148	2L	17560120	17562666	1.914199829102	17561863	1.389563616584	FBgn0067341	492	FBgn0032646	64825
1149	3L	8427717	8431318	1.913717269897	8428942	1.588245596204	FBgn0010825	4679	FBgn0010825	4679
1150	3R	27405842	27407863	1.913660049438	27406947	1.763390541077	FBgn0043900	535	FBgn0039857	15020
1151	3L	8975907	8980218	1.912541866302	8978921	1.648895412683	FBgn0035954	224	FBgn0035954	224
1152	2L	13569336	13571059	1.912041664124	13570197	1.69893693924	FBgn0015954	20056	FBgn0028546	71074
1153	3R	13428918	13432626	1.911596298218	13430593	1.917817592621	FBgn0038524	1231	FBgn0051575	53582
1154	3L	11313813	11315562	1.91094827652	11314602	1.666734246647	FBgn0036154	18936	FBgn0041094	88346
1155	3L	4387919	4392994	1.910925865173	4391826	1.835737396689	FBgn0035542	2082	FBgn0035541	3257
1156	2L	19038993	19041094	1.910179615021	19040011	1.636625009425	FBgn0032744	1064	FBgn0032745	1279
1157	3L	3177201	3178875	1.910096645355	3177939	1.575636931828	FBgn0001233	1380	FBgn0001233	1380
1158	3R	24713191	24716116	1.910074234009	24715196	1.719132158491	FBgn0053203	473	FBgn0053553	1395
1159	2L	7568604	7570641	1.909769058228	7569632	1.685974359512	FBgn0040955	814	FBgn0053529	25209
1160	2L	3859873	3862364	1.909679412842	3860771	1.814920574427	FBgn0031574	1910	FBgn0004567	23929
1161	2L	19070328	19072124	1.90901184082	19071428	1.672234153748	FBgn0053315	87	FBgn0000486	23669
1162	3R	21848653	21851476	1.90881061554	21850499	1.763406038284	FBgn0002629	284	FBgn0002629	284
1163	3L	13050536	13052986	1.908418178558	13051499	1.838409143336	FBgn0036345	9737	FBgn0036342	30528
1164	3R	2803089	2805395	1.906640529633	2804225	1.694399412941	FBgn0000095	20725	FBgn0010774	101901
1165	3R	2548589	2551998	1.90659236908	2549915	1.726684402017	FBgn0051481	17870	FBgn0004054	19947
1166	3R	9807863	9812334	1.905707836151	9811192	1.722680596744	FBgn0015270	20553	FBgn0038196	50695
1167	3L	22885672	22887633	1.905252456665	22886734	1.739816609551	FBgn0052461	2392	FBgn0037207	7679
1168	4	371336	372969	1.905227661133	372115	1.489632023705	FBgn0025704	6807	FBgn0026777	43768
1169	2L	6733374	6735802	1.903825759888	6734746	1.689658501569	FBgn0031853	1880	FBgn0025777	11391
1170	2L	14454937	14456933	1.903289318085	14455993	1.654042601585	FBgn0028844	5177	FBgn0005771	34869
1171	2L	521095	524552	1.90273475647	522240	1.947686354319	FBgn0003963	1227	FBgn0003963	1227
1172	3R	27093124	27095115	1.902678966522	27094086	1.723288595676	FBgn0039839	2634	FBgn0039831	47660
1173	2R	9107663	9110421	1.902373313904	9109214	1.68722671621	FBgn0027581	29	FBgn0033859	342
1174	3R	11627061	11628940	1.901104927063	11627839	1.655799329281	FBgn0038365	27	FBgn0038364	8321
1175	2R	13270772	13272959	1.900550842285	13272123	1.828587700339	FBgn0022740	157	FBgn0003545	9149
1176	X	15987410	15989773	1.900198936462	15988855	1.604058951139	FBgn0042650	31724	FBgn0000459	61816
1177	3R	11676945	11678672	1.89963388443	11677745	1.640076440923	FBgn0051150	1556	FBgn0017567	14926
1178	2L	5738447	5740823	1.898930072784	5739292	1.58276571947	FBgn0031734	1952	FBgn0031739	62677
1179	2L	7133076	7135353	1.898696899414	7134334	1.703998369329	FBgn0031889	651	FBgn0031886	68501
1180	3L	19694223	19696076	1.896184921265	19695104	1.708931894863	FBgn0036905	922	FBgn0029094	110953
1181	3R	7063638	7066082	1.893807411194	7064840	1.673423498869	FBgn0051388	1303	FBgn0037885	3735
1182	2R	9821553	9823542	1.893282651901	9822650	1.528800755739	FBgn0033921	5434	FBgn0033922	18039
1183	X	6499851	6504341	1.892513275146	6501474	1.733653217554	FBgn0028360	1622	FBgn0029882	2052
1184	3R	19139382	19142311	1.892198562622	19141049	1.628052413464	FBgn0039071	25138	FBgn0002622	43476
1185	2R	12767073	12768648	1.891963481903	12767910	1.375051689148	FBgn0046294	5664	FBgn0050235	107747
1186	3L	11394244	11396923	1.891802310944	11395501	1.730351626873	FBgn0036157	3596	FBgn0036165	66006
1187	2L	10248792	10250740	1.891538619995	10249835	1.659995905558	FBgn0000229	644	FBgn0004419	10509
1188	3L	12615663	12617517	1.8911652565	12616600	1.806485176086	FBgn0052111	14717	FBgn0036306	112104
1189	3R	24413717	24415529	1.890301704407	24414696	1.502475458033	FBgn0000659	3891	FBgn0000659	3891
1190	X	16488918	16490818	1.889580726624	16489992	1.554162412882	FBgn0003189	676	FBgn0030766	15150
1191	3R	14824905	14826895	1.888880491257	14826040	1.708789914846	FBgn0026239	16293	FBgn0026239	16293
1192	3R	277378	280223	1.888822555542	279218	1.664250612259	FBgn0051522	182	FBgn0037250	19487
1193	3R	919294	921237	1.88865852356	920287	1.688779234886	FBgn0010313	7879	FBgn0010313	7879
1194	3L	6954859	6957214	1.88668012619	6955594	1.716021696726	FBgn0001104	1594	FBgn0001104	1594
1195	2L	18773155	18776156	1.886656761169	18775082	1.762427666608	FBgn0045852	3151	FBgn0032717	60514
1196	2R	9481017	9483213	1.885759830475	9482096	1.735999584198	FBgn0020766	2158	FBgn0033886	5785
1197	3R	24976370	24979612	1.885037899017	24977420	1.733505308628	FBgn0041588	92	FBgn0041588	92
1198	3R	1425014	1427442	1.884997367859	1426332	1.763345269596	FBgn0037346	559	FBgn0037346	559
1199	3R	9726667	9728330	1.884969234467	9727429	1.692476777469	FBgn0000576	152	FBgn0000576	152
1200	2L	18500276	18503079	1.884880065918	18501091	1.773427963257	FBgn0032684	6461	FBgn0032682	19675
1201	2L	3082140	3084628	1.882359981537	3083134	1.730896800756	FBgn0027571	26519	FBgn0003934	34433
1202	2R	14043970	14048016	1.882247447968	14046648	1.749571681023	FBgn0034356	4353	FBgn0003067	4982
1203	X	273063	275224	1.881373405457	274116	1.77074560523	FBgn0002561	7571	FBgn0002561	7571
1204	3L	14098960	14101969	1.881061077118	14101189	1.521976639243	FBgn0042630	4606	FBgn0000411	42690
1205	3L	21068766	21070659	1.88095998764	21069605	1.71664871889	FBgn0037051	277	FBgn0037051	277
1206	2R	8417215	8423757	1.88086605072	8420149	1.705265942742	FBgn0010488	11755	FBgn0010488	11755
1207	2L	7525300	7528739	1.880350589752	7526275	1.578021806829	FBgn0053529	18148	FBgn0053529	18148
1208	X	17315941	17317691	1.87953042984	17316657	1.361732065678	FBgn0030842	6595	FBgn0030851	146756
1209	3L	22199362	22200787	1.879459381104	22200257	1.594364929199	FBgn0037156	257	FBgn0037156	257
1210	2R	9738404	9740343	1.877591609955	9739182	1.475843936205	FBgn0033913	4399	FBgn0033912	7692
1211	2L	4286337	4288232	1.877188682556	4287197	1.56433506012	FBgn0010473	4046	FBgn0003941	59555
1212	3L	2618094	2620014	1.876713752747	2618940	1.67947438184	FBgn0035357	3688	FBgn0035357	3688
1213	2R	3526264	3527502	1.875605106354	3527086	1.469318598509	FBgn0033250	1519	FBgn0033243	47249
1214	3L	5627299	5630328	1.875117301941	5628510	1.764429003	FBgn0035626	120	FBgn0035625	23580
1215	3R	4340089	4342010	1.874126434326	4340920	1.613187630971	FBgn0037591	2176	FBgn0037602	135919
1216	3R	19745635	19749177	1.87220621109	19746969	1.511046577902	FBgn0016754	1726	FBgn0015282	10278
1217	2R	19767612	19770516	1.871563911438	19768577	1.620814221246	FBgn0034997	2948	FBgn0034987	72620
1218	2L	6389482	6391653	1.871194839478	6390344	1.493255645037	FBgn0031809	5130	FBgn0043854	17929
1219	3R	17120065	17124112	1.871070861816	17121139	1.776548194885	FBgn0001234	1206	FBgn0043012	25340
1220	3R	15826210	15827723	1.869855880737	15826855	1.401026852926	FBgn0038755	7389	FBgn0038768	30687
1221	2L	13862399	13864604	1.869033813477	13863701	1.678871491376	FBgn0028532	14289	FBgn0051842	28663
1222	3R	4511249	4515170	1.868539333344	4514182	1.809064805508	FBgn0053325	8130	FBgn0001180	9358
1223	3R	2487843	2489678	1.868233680725	2488924	1.532427395091	FBgn0024912	3102	FBgn0026567	5320
1224	3L	9341720	9343819	1.867956161499	9342759	1.463223289041	FBgn0035981	1486	FBgn0035981	1486
1225	X	7736016	7739024	1.864892959595	7737970	1.702648387236	FBgn0029971	1062	FBgn0029971	1062
1226	3R	25846884	25848948	1.864847183228	25847791	1.584486669964	FBgn0039738	189	FBgn0001281	16669
1227	3R	17217647	17219879	1.863537788391	17219103	1.683249890804	FBgn0004862	4498	FBgn0043012	123304
1228	X	510269	514130	1.863506317139	511458	1.625878390144	FBgn0025639	1405	FBgn0025639	1405
1229	2R	3500063	3502320	1.863006591797	3501141	1.73044400745	FBgn0033247	866	FBgn0033243	21304
1230	3L	14914393	14916641	1.862771987915	14915370	1.739308092329	FBgn0040487	3999	FBgn0040487	3999
1231	3R	15123330	15125063	1.862718582153	15124302	1.660409366383	FBgn0000463	27633	FBgn0000463	27633
1232	3L	15085991	15087842	1.860337257385	15086925	1.58371514082	FBgn0052847	44	FBgn0025776	77589
1233	2L	18592017	18595667	1.86012840271	18594475	1.831795411951	FBgn0003270	1346	FBgn0032693	54438
1234	2L	13233444	13236035	1.859971046448	13234332	1.680807054043	FBgn0032493	263	FBgn0032493	263
1235	X	5519092	5521091	1.859662532806	5519954	1.596907503465	FBgn0029785	2275	FBgn0029785	2275
1236	2R	3872350	3874146	1.858294963837	3873253	1.545547429253	FBgn0050365	250	FBgn0010109	129113
1237	2R	7683537	7687197	1.858278751373	7684624	1.52517709136	FBgn0023167	9	FBgn0023167	9
1238	2L	245260	251025	1.857376098633	249583	1.827362761778	FBgn0001309	1212	FBgn0001309	1212
1239	2L	11444881	11448523	1.857326030731	11445805	1.634483400981	FBgn0004579	202	FBgn0004579	202
1240	2L	11069877	11072262	1.856911182404	11070918	1.79860607783	FBgn0032335	143	FBgn0032335	143
1241	2L	11074285	11076255	1.856653213501	11075170	1.61509771908	FBgn0032335	4109	FBgn0032335	4109
1242	2R	12094799	12099705	1.856368541718	12095765	1.67007634219	FBgn0016131	1426	FBgn0003274	5192
1243	3R	901293	903379	1.855284690857	902234	1.593744701809	FBgn0010313	10174	FBgn0010313	10174
1244	X	2937924	2939611	1.854955196381	2938684	1.460147312709	FBgn0029649	14966	FBgn0004647	52344
1245	X	9092234	9094253	1.854413986206	9093255	1.193495554083	FBgn0010269	239	FBgn0000077	698
1246	X	16258041	16262114	1.853861808777	16260650	1.421191036701	FBgn0026575	3869	FBgn0026575	3869
1247	3L	19129472	19131283	1.853765487671	19130389	1.631274475771	FBgn0016797	5496	FBgn0016797	5496
1248	2R	7540351	7544580	1.852901935577	7543089	1.820754443898	FBgn0033675	506	FBgn0011704	41739
1249	X	8495210	8497264	1.852236747742	8496067	1.549302101135	FBgn0004102	181	FBgn0004102	181
1250	2L	12607112	12609133	1.851555347443	12608249	1.439461827278	FBgn0051859	9	FBgn0002970	10099
1251	3R	20363563	20367110	1.851210594177	20364438	1.747326233808	FBgn0039207	5165	FBgn0039205	8158
1252	X	9529008	9532647	1.850389480591	9531020	1.611481806811	FBgn0030150	2127	FBgn0030150	2127
1253	2L	18889008	18894748	1.849739551544	18890230	1.607150218066	FBgn0003896	13045	FBgn0032717	54634
1254	X	12493249	12496499	1.849698066711	12494214	1.608634058634	FBgn0053963	815	FBgn0053963	815
1255	X	7470937	7473452	1.849650382996	7472601	1.770377985636	FBgn0004198	18217	FBgn0027553	100957
1256	X	22038470	22041410	1.848281383514	22039925	1.588446076711	FBgn0000719	18658	FBgn0031186	381940
1257	3R	26046724	26050200	1.847590446472	26047699	1.526944777545	FBgn0000279	5493	FBgn0039757	12957
1258	2R	3040423	3043650	1.847023010254	3042677	1.721020831002	FBgn0033188	2118	FBgn0022772	5156
1259	X	16075040	16077226	1.846385478973	16076104	1.627635383606	FBgn0003933	11950	FBgn0003933	11950
1260	2L	12466090	12467740	1.846138477325	12467005	1.434416993459	FBgn0032437	13323	FBgn0040286	32340
1261	2R	1289400	1290777	1.845241546631	1289949	1.569374589359	FBgn0025693	294	FBgn0033035	84707
1262	3R	19742485	19744597	1.842323303223	19743461	1.733419471317	FBgn0016754	5234	FBgn0015282	13786
1263	X	8619430	8623984	1.842322349548	8620476	1.461765003204	FBgn0026411	30535	FBgn0030061	60289
1264	3R	27046171	27051371	1.842002868652	27049127	1.723901927471	FBgn0039831	2701	FBgn0039831	2701
1265	2L	6644960	6648993	1.84189748764	6646320	1.762158337761	FBgn0051635	2768	FBgn0031836	35297
1266	3R	16008238	16010204	1.841372966766	16009150	1.535257058985	FBgn0051339	10921	FBgn0028386	109838
1267	3L	16008204	16012952	1.840242385864	16009433	1.692422151566	FBgn0003691	6481	FBgn0003691	6481
1268	2R	3077539	3079606	1.838924407959	3078761	1.660206345951	FBgn0004132	213	FBgn0004132	213
1269	2L	18139632	18142511	1.838129043579	18141340	1.570815030266	FBgn0041184	6999	FBgn0041184	6999
1270	2L	1437982	1441084	1.837909698486	1440026	1.747466087341	FBgn0003926	7315	FBgn0002543	19577
1271	X	20544445	20547716	1.837885379791	20545237	1.586542010307	FBgn0031129	1399	FBgn0003300	40120
1272	X	8057934	8062504	1.83665561676	8060535	1.420884281397	FBgn0030025	25385	FBgn0030028	56105
1273	2L	15328796	15330754	1.836513996124	15329629	1.650413244963	FBgn0001981	164	FBgn0001981	164
1274	3R	20083369	20087421	1.836233139038	20085586	1.532979428768	FBgn0051130	5395	FBgn0051130	5395
1275	2R	16466391	16471059	1.835273742676	16470163	1.65120898976	FBgn0008636	1672	FBgn0034565	15656
1276	2L	848892	851361	1.835129737854	849786	1.746887543622	FBgn0020304	1275	FBgn0020304	1275
1277	X	3682241	3684099	1.834828853607	3683223	1.779549710891	FBgn0000542	1890	FBgn0000542	1890
1278	2R	3661463	3663291	1.832616329193	3662474	1.582141846418	FBgn0033269	4684	FBgn0050373	14005
1279	X	551279	553082	1.83206987381	552238	1.627061787774	FBgn0021764	8577	FBgn0025637	39345
1280	3R	25596052	25600986	1.830554485321	25597639	1.651527993819	FBgn0001297	4932	FBgn0020235	22781
1281	3R	8856700	8859670	1.830474376678	8858238	1.547252290389	FBgn0003308	21	FBgn0003308	21
1282	3R	4878959	4881278	1.829853534698	4880127	1.554394721985	FBgn0037659	1887	FBgn0028708	3581
1283	3L	22022426	22025059	1.82946395874	22023300	1.503491915189	FBgn0004414	6651	FBgn0000100	13417
1284	X	265475	267495	1.829295158386	266616	1.746122539043	FBgn0002561	71	FBgn0002561	71
1285	2L	21615182	21619102	1.828686237335	21616721	1.547626495361	FBgn0022893	800	FBgn0022893	800
1286	3L	20235766	20238044	1.827775001526	20237172	1.780912623686	FBgn0036967	897	FBgn0003124	6674
1287	3R	15185174	15187835	1.825461387634	15186670	1.413062095642	FBgn0038697	13801	FBgn0000463	34735
1288	3L	4737390	4739339	1.825052261353	4738222	1.433076578028	FBgn0035572	654	FBgn0035570	47519
1289	3R	20404895	20406676	1.824573516846	20405788	1.559907744913	FBgn0039209	2789	FBgn0039210	5067
1290	3R	17302904	17304812	1.824020385742	17303861	1.44614017711	FBgn0038889	4186	FBgn0013984	102390
1291	2L	21040121	21041750	1.823208808899	21041017	1.575587160447	FBgn0010395	592	FBgn0023388	88928
1292	2R	12013974	12016079	1.822582244873	12015058	1.776438832283	FBgn0011260	1	FBgn0034138	71042
1293	3R	27391318	27393179	1.821924686432	27392227	1.616909474134	FBgn0028968	5638	FBgn0039857	29740
1294	2R	15624578	15628311	1.821674346924	15626107	1.716101258993	FBgn0004364	267	FBgn0004364	267
1295	2L	1969686	1974905	1.821539878845	1970773	1.639318466187	FBgn0031376	3372	FBgn0031391	176514
1296	3L	12670349	12672495	1.821147441864	12671450	1.768929839134	FBgn0014343	3755	FBgn0036306	57254
1297	X	1997531	1999589	1.821145057678	1998660	1.588492482901	FBgn0023507	1016	FBgn0025626	77368
1298	3R	21419357	21423107	1.820446014404	21421573	1.848596404581	FBgn0039344	12887	FBgn0039345	13277
1299	2L	20586656	20589005	1.819967269897	20587770	1.787524980657	FBgn0051677	4019	FBgn0046834	112681
1300	3R	17013747	17015410	1.819182872772	17014510	1.513459205627	FBgn0038867	20660	FBgn0038870	30291
1301	2R	15182132	15186654	1.818829536438	15184743	1.641269936281	FBgn0015949	60	FBgn0015949	60
1302	3L	6676625	6678546	1.81858253479	6677680	1.683536440134	FBgn0035710	214	FBgn0035713	48553
1303	X	13572402	13574455	1.818278312683	13573264	1.419442415237	FBgn0030519	417	FBgn0030521	42854
1304	2L	17255963	17260388	1.818174362183	17259501	1.753376960754	FBgn0032629	2840	FBgn0032633	120575
1305	3R	24888160	24891702	1.818095207214	24890847	1.64771938324	FBgn0039632	1966	FBgn0039633	31862
1306	2L	15074165	15076009	1.817256450653	15074890	1.464736461639	FBgn0028879	3316	FBgn0024183	8645
1307	2R	3746692	3750491	1.817174434662	3747524	1.643789235283	FBgn0013726	1558	FBgn0010109	3384
1308	3R	27431805	27435941	1.816303253174	27434937	1.568665772676	FBgn0011655	1833	FBgn0039857	12970
1309	2R	18207070	18209172	1.816287994385	18207889	1.486949988774	FBgn0005631	655	FBgn0020257	11334
1310	3R	21271102	21272820	1.816279888153	21271872	1.407619416714	FBgn0004509	26906	FBgn0039337	30853
1311	3R	9207139	9209628	1.816266059875	9208350	1.603063464165	FBgn0038145	551	FBgn0038145	551
1312	3L	8369052	8371276	1.815227270126	8370016	1.634687087115	FBgn0035888	1989	FBgn0035878	49739
1313	2R	15491411	15495072	1.814940452576	15494017	1.678168857799	FBgn0034479	1915	FBgn0004364	132357
1314	2L	11968117	11971905	1.81468629837	11969092	1.514817350051	FBgn0041606	2002	FBgn0032390	20872
1315	2L	825068	827378	1.814681529999	826553	1.617612719536	FBgn0010583	589	FBgn0010583	589
1316	3R	10109203	10113019	1.814587593079	10110220	1.70419639349	FBgn0003862	2403	FBgn0003862	2403
1317	3R	12223788	12225406	1.814491271973	12224744	1.438310370726	FBgn0003513	4661	FBgn0038421	38970
1318	X	18699446	18703217	1.814122200012	18700408	1.458276589712	FBgn0040883	1031	FBgn0040883	1031
1319	3R	6687528	6689831	1.813316822052	6688934	1.626810133457	FBgn0037846	599	FBgn0037844	6421
1320	3R	25079276	25082275	1.812143325806	25081276	1.662177741528	FBgn0003525	226	FBgn0003525	226
1321	3R	5318884	5321740	1.81156539917	5319808	1.781206429005	FBgn0043791	717	FBgn0043791	717
1322	3R	7256425	7258447	1.809810161591	7257420	1.735426783562	FBgn0037899	23	FBgn0037899	23
1323	2R	2961645	2963411	1.809710502625	2962600	1.43965190649	FBgn0050502	764	FBgn0033179	15944
1324	3L	15763510	15765480	1.809697151184	15764570	1.7070936203	FBgn0036531	9107	FBgn0036537	36075
1325	2R	7969949	7972080	1.809616565704	7971004	1.60590878129	FBgn0010238	1906	FBgn0010238	1906
1326	2L	33014	34947	1.809187889099	33971	1.726903915405	FBgn0031209	10083	FBgn0002121	12599
1327	X	18041267	18044066	1.808673381805	18042250	1.741305131179	FBgn0030900	1118	FBgn0004956	99512
1328	3R	25084897	25086911	1.808394432068	25085827	1.622772328994	FBgn0003525	4325	FBgn0003525	4325
1329	2R	19570532	19572410	1.807965040207	19571361	1.367247946122	FBgn0025806	708	FBgn0025806	708
1330	3R	10521702	10523357	1.807902336121	10522509	1.577492237091	FBgn0051314	548	FBgn0051314	548
1331	2L	18585352	18587245	1.807612895966	18586240	1.488943829256	FBgn0032688	586	FBgn0032693	62673
1332	2R	14142000	14143856	1.807260513306	14142955	1.478524432463	FBgn0000566	198	FBgn0050227	11465
1333	2R	19681156	19683444	1.806956768036	19681931	1.587140401204	FBgn0034986	106	FBgn0034986	106
1334	2R	1726031	1730610	1.806663513184	1728555	1.383382499218	FBgn0033074	4460	FBgn0033074	4460
1335	3L	1531576	1533783	1.805871486664	1532851	1.688032542958	FBgn0041342	3238	FBgn0035233	8916
1336	3R	13619378	13621927	1.803922653198	13620177	1.355798602104	FBgn0038545	642	FBgn0038545	642
1337	X	2192221	2193764	1.802686691284	2192924	1.39751256307	FBgn0003079	3358	FBgn0003079	3358
1338	3R	20962572	20964700	1.80243396759	20963657	1.709675508387	FBgn0039283	142	FBgn0039283	142
1339	X	5440830	5443662	1.802357673645	5441833	1.58030802863	FBgn0029775	2323	FBgn0029783	69373
1340	3R	6684404	6686689	1.80216550827	6685565	1.747170504402	FBgn0037845	40	FBgn0037844	3052
1341	2L	8274078	8277888	1.801959991455	8276070	1.740041136742	FBgn0011902	14657	FBgn0011902	14657
1342	3R	12275378	12277729	1.801954746246	12276561	1.534072577953	FBgn0044826	2989	FBgn0044826	2989
1343	3R	24420440	24423488	1.80184173584	24422305	1.80838545631	FBgn0026400	2696	FBgn0001215	3224
1344	3R	5384131	5386579	1.801134586334	5385043	1.533875703812	FBgn0024833	202	FBgn0037708	3941
1345	2L	2257434	2259274	1.801067352295	2258390	1.345508448283	FBgn0031406	3340	FBgn0031395	66018
1346	2R	9015657	9019468	1.79963684082	9016707	1.634214655558	FBgn0033845	2001	FBgn0033845	2001
1347	3R	12455383	12458781	1.799436569214	12456730	1.721333444118	FBgn0000634	5782	FBgn0038453	12597
1348	2R	15348383	15352618	1.798861026764	15350515	1.697526335716	FBgn0034476	8747	FBgn0011849	108121
1349	3L	17820973	17822891	1.797602176666	17821865	1.529532074928	FBgn0036764	158	FBgn0036762	9690
1350	3R	11618864	11621233	1.796746253967	11620070	1.794636408488	FBgn0038364	552	FBgn0038364	552
1351	X	7003433	7005584	1.796486854553	7004578	1.51493173487	FBgn0047092	9492	FBgn0029933	61289
1352	3L	20240563	20242308	1.796413421631	20241319	1.526375938864	FBgn0052225	1309	FBgn0003124	2527
1353	2R	11136066	11137882	1.795754432678	11136973	1.494723498821	FBgn0050465	15843	FBgn0010426	57970
1354	3L	6189402	6193173	1.795058488846	6191309	1.579367665684	FBgn0002526	622	FBgn0035692	24176
1355	3L	20192297	20193114	1.794146537781	20192501	1.650027795271	FBgn0004366	1207	FBgn0024814	16170
1356	3L	12502922	12504968	1.793836593628	12504002	1.449195888307	FBgn0036298	149	FBgn0004926	3318
1357	3L	14298966	14301249	1.793725967407	14300317	1.629650873296	FBgn0036419	5621	FBgn0003459	74865
1358	3R	17860378	17862716	1.793160915375	17861602	1.541764623979	FBgn0038928	1398	FBgn0038928	1398
1359	3L	13026996	13028980	1.792051315308	13027816	1.42991694808	FBgn0036342	6845	FBgn0036342	6845
1360	3R	17986866	17991467	1.792032241821	17989738	1.631435155869	FBgn0053335	1002	FBgn0053335	1002
1361	3R	2987542	2989842	1.791673660278	2988474	1.577163527994	FBgn0002306	77	FBgn0037481	7576
1362	3L	6153553	6155455	1.791602134705	6154392	1.626136600971	FBgn0035690	1338	FBgn0035688	6579
1363	X	2308688	2311062	1.790316104889	2310192	1.465543778737	FBgn0004050	6267	FBgn0004050	6267
1364	X	2177520	2180308	1.790207386017	2179092	1.499509632587	FBgn0054052	672	FBgn0003079	17190
1365	3R	20339479	20341535	1.790112495422	20340609	1.682269573212	FBgn0004118	214	FBgn0039205	15671
1366	2R	16957030	16959055	1.789531707764	16958235	1.467195034027	FBgn0010415	30515	FBgn0010415	30515
1367	3L	18648367	18650144	1.78946352005	18649317	1.514869689941	FBgn0036805	1	FBgn0036810	60436
1368	X	10999214	11001053	1.789264678955	11000177	1.320273816586	FBgn0030276	558	FBgn0030274	5510
1369	X	12407743	12410978	1.789206027985	12409278	1.489090887705	FBgn0030400	7841	FBgn0015024	78442
1370	3R	5243009	5245871	1.788932561874	5244373	1.579844266176	FBgn0024515	709	FBgn0037686	17395
1371	2L	15034290	15036594	1.78882598877	15035668	1.554533831278	FBgn0004837	243	FBgn0010422	21014
1372	2R	4606894	4608527	1.788746833801	4607760	1.367393084935	FBgn0065074	143	FBgn0065074	143
1373	X	21091076	21092963	1.788726329803	21092009	1.750197768211	FBgn0052521	162	FBgn0020369	34727
1374	2L	12251785	12253513	1.788466453552	12252623	1.507833925883	FBgn0051759	44996	FBgn0032408	156113
1375	2L	8831543	8833536	1.788256168365	8832485	1.639096035677	FBgn0029123	6860	FBgn0029123	6860
1376	X	20561541	20564948	1.787580490112	20562596	1.614069602069	FBgn0031130	5971	FBgn0003300	57479
1377	3L	19548407	19550480	1.787227630615	19549461	1.64669662714	FBgn0005564	378	FBgn0005386	14546
1378	X	10573580	10579326	1.786784172058	10576904	1.703875601292	FBgn0003204	12820	FBgn0052672	36649
1379	X	19619205	19623673	1.786629676819	19622668	1.734557207893	FBgn0031071	5803	FBgn0031071	5803
1380	3R	14738697	14742224	1.786160469055	14739752	1.505056381226	FBgn0038661	938	FBgn0038666	66938
1381	3R	11411750	11414637	1.786155700684	11413458	1.539181381464	FBgn0038350	34964	FBgn0053207	78450
1382	X	6444982	6447930	1.785535812378	6446740	1.634290903807	FBgn0029881	1439	FBgn0029882	52682
1383	2L	7639203	7642119	1.784473419189	7641202	1.688255488873	FBgn0031927	4795	FBgn0053529	96779
1384	2R	16757690	16759732	1.784174442291	16758620	1.645504727083	FBgn0034606	85	FBgn0034606	85
1385	2R	7174102	7175838	1.783937931061	7174911	1.448896229267	FBgn0011916	1631	FBgn0033638	26434
1386	2R	10440085	10443930	1.783883094788	10441222	1.609614435832	FBgn0033983	6941	FBgn0033987	36955
1387	2R	12540246	12543827	1.783605575562	12541300	1.580186784267	FBgn0023172	804	FBgn0034181	6909
1388	3R	10103149	10105861	1.783115386963	10104783	1.653274790446	FBgn0003862	7840	FBgn0003862	7840
1389	X	10055750	10058008	1.782644271851	10057033	1.58034235239	FBgn0030183	534	FBgn0030180	65626
1390	X	6448519	6450366	1.781698703766	6449574	1.460650086403	FBgn0029881	4273	FBgn0029882	49848
1391	3R	17479274	17481045	1.78151845932	17480117	1.522207428427	FBgn0011766	6010	FBgn0004493	17355
1392	2R	13230664	13232582	1.780767440796	13231419	1.482878404505	FBgn0028494	2771	FBgn0063386	13454
1393	3L	13323228	13325214	1.780516624451	13324176	1.517614901066	FBgn0036348	1003	FBgn0036349	28356
1394	3R	20011193	20013092	1.779093265533	20011952	1.387627661228	FBgn0029503	135	FBgn0039167	32486
1395	2R	10563605	10565588	1.779059886932	10564550	1.561126708984	FBgn0053467	6554	FBgn0033989	57464
1396	3L	2440206	2442581	1.777768135071	2441763	1.644682154936	FBgn0053231	6925	FBgn0053231	6925
1397	3L	5925417	5927383	1.776643753052	5926404	1.672867550569	FBgn0053993	1802	FBgn0002638	19684
1398	2R	19092933	19095600	1.77659702301	19094267	1.627965874142	FBgn0050182	14087	FBgn0015903	21770
1399	3L	11225048	11228892	1.776343822479	11225911	1.564110040665	FBgn0041094	345	FBgn0041094	345
1400	3R	25122750	25124689	1.775909423828	25123642	1.554011457107	FBgn0039659	691	FBgn0003525	42140
1401	3L	10629824	10631504	1.774568557739	10630712	1.366549688227	FBgn0052066	4248	FBgn0052068	6624
1402	2L	2369834	2371669	1.774216175079	2370674	1.554369032383	FBgn0031417	850	FBgn0028485	5339
1403	X	17716012	17721351	1.773500919342	17719438	1.703666687012	FBgn0030881	1693	FBgn0030881	1693
1404	3R	27570861	27575150	1.773157596588	27574161	1.636282285055	FBgn0011013	910	FBgn0011013	910
1405	3R	253669	255470	1.772910118103	254480	1.421205913319	FBgn0037248	574	FBgn0037249	5172
1406	3R	10511155	10513138	1.771461009979	10512173	1.472909390926	FBgn0051314	10884	FBgn0051314	10884
1407	2R	18713564	18715557	1.771366357803	18714612	1.54930639267	FBgn0034834	4527	FBgn0003062	132292
1408	X	17596525	17598863	1.770609855652	17597999	1.568708674113	FBgn0024184	5321	FBgn0030866	24788
1409	X	2117806	2119901	1.770578384399	2118776	1.536517441273	FBgn0027296	93	FBgn0023527	222
1410	4	416047	422332	1.770274162292	418933	1.340687243144	FBgn0039905	5293	FBgn0026777	90586
1411	2R	2140802	2145282	1.770070075989	2142277	1.63444889293	FBgn0004145	2664	FBgn0040673	17451
1412	2L	7531742	7533743	1.769001483917	7532774	1.533144384623	FBgn0053529	11649	FBgn0053529	11649
1413	2R	7111104	7114833	1.768973827362	7112258	1.454789358027	FBgn0065063	4968	FBgn0065063	4968
1414	3L	13108472	13110640	1.768646240234	13109565	1.55816263311	FBgn0053262	651	FBgn0010452	21345
1415	3R	27514406	27517298	1.768478393555	27516396	1.718981266022	FBgn0039864	10794	FBgn0039867	46268
1416	2R	11522019	11524714	1.767086029053	11523895	1.633868503571	FBgn0034063	660	FBgn0034062	2313
1417	2L	5943105	5945045	1.766206741333	5943953	1.43242174387	FBgn0001128	271	FBgn0000308	37072
1418	2R	3743615	3746392	1.765466690063	3745482	1.497254431248	FBgn0010109	1342	FBgn0010109	1342
1419	3L	11289781	11291701	1.764958381653	11290652	1.449905171114	FBgn0036154	5014	FBgn0041094	64396
1420	3R	9213330	9215123	1.764719963074	9214197	1.4446375072	FBgn0038146	232	FBgn0038145	6398
1421	X	15457855	15461015	1.764625549316	15458794	1.338217862447	FBgn0003463	1683	FBgn0003463	1683
1422	3R	21019861	21022012	1.764587402344	21020886	1.704584177803	FBgn0039288	396	FBgn0039288	396
1423	3L	20958679	20962540	1.764481782913	20959652	1.627344215617	FBgn0003415	1613	FBgn0003415	1613
1424	2L	7288926	7292546	1.762571811676	7291359	1.71425151825	FBgn0031901	8826	FBgn0004009	15802
1425	2L	14516549	14518262	1.762538909912	14517425	1.50118115369	FBgn0011862	666	FBgn0005771	26563
1426	X	3200164	3202361	1.76225399971	3201839	1.519714525768	FBgn0000472	27500	FBgn0000472	27500
1427	2L	13546113	13551331	1.762166976929	13548126	1.686706215143	FBgn0023407	1197	FBgn0028546	93145
1428	X	7034060	7035922	1.761287212372	7034994	1.453679889441	FBgn0029939	3318	FBgn0029933	91705
1429	X	21796012	21797527	1.761068344116	21796757	1.529518097639	FBgn0052499	39351	FBgn0031186	138772
1430	2R	15339527	15341163	1.760673522949	15340415	1.716898693758	FBgn0034476	1353	FBgn0011849	98021
1431	X	7289622	7291264	1.760584831238	7290407	1.669178962708	FBgn0040923	7037	FBgn0026144	107801
1432	X	17484358	17487102	1.760060310364	17485543	1.606084465981	FBgn0026375	946	FBgn0030855	15323
1433	2L	3169569	3171613	1.759983539581	3170852	1.386035323143	FBgn0031510	99	FBgn0031511	1857
1434	2L	3601848	3603791	1.759754657745	3602788	1.564404936398	FBgn0002985	3960	FBgn0002985	3960
1435	2R	6064053	6065612	1.759698867798	6064892	1.378035111861	FBgn0004399	4825	FBgn0004399	4825
1436	X	9534583	9537043	1.759637355804	9535531	1.369298100471	FBgn0000233	3878	FBgn0000233	3878
1437	3R	2175529	2178570	1.759221076965	2177459	1.587207457599	FBgn0014001	839	FBgn0053097	16551
1438	3L	9474490	9475686	1.75842666626	9475613	1.637173593044	FBgn0036007	3663	FBgn0036007	3663
1439	2R	19163895	19165891	1.757937431335	19165083	1.495562585195	FBgn0034886	93	FBgn0016762	36515
1440	2R	13648360	13653171	1.757172107697	13652212	1.611701572643	FBgn0003044	1920	FBgn0003044	1920
1441	3R	17687926	17690300	1.756629943848	17689281	1.560664206743	FBgn0038908	1641	FBgn0038925	163917
1442	2R	2755808	2757852	1.756525993347	2757023	1.579291792477	FBgn0026602	548	FBgn0033156	33257
1443	2R	9099465	9101250	1.755038261414	9100260	1.530768674963	FBgn0027581	8983	FBgn0033859	9296
1444	3L	13187697	13190828	1.754613876343	13190120	1.34905064106	FBgn0052127	2064	FBgn0010452	101900
1445	3R	24160783	24162781	1.754137039185	24161839	1.595431159524	FBgn0039579	1599	FBgn0039580	3651
1446	3R	27618957	27621305	1.752649784088	27620387	1.592945635319	FBgn0027620	576	FBgn0011013	47136
1447	3L	8983741	8986678	1.751928806305	8984693	1.676957298728	FBgn0035955	895	FBgn0035954	5548
1448	3L	12626240	12628082	1.750687599182	12627117	1.513443834641	FBgn0052111	25234	FBgn0036306	101587
1449	2R	20224033	20227349	1.750394821167	20225061	1.447027879603	FBgn0053988	19192	FBgn0053228	47919
1450	3R	6439367	6441421	1.750161647797	6440271	1.502629071474	FBgn0001235	24115	FBgn0001235	24115
1451	3L	20989916	20991699	1.750149250031	20990846	1.506098522859	FBgn0026179	22466	FBgn0037044	29110
1452	X	22027603	22029356	1.749575614929	22028393	1.630468340481	FBgn0031201	13059	FBgn0031186	370408
1453	2R	2888090	2889776	1.749377250671	2888905	1.329252719879	FBgn0033159	4777	FBgn0033159	4777
1454	3L	22851287	22853497	1.749345302582	22852612	1.720301747322	FBgn0037206	8280	FBgn0037207	26443
1455	3R	25087451	25091099	1.748849868774	25089220	1.551589250565	FBgn0003525	7718	FBgn0003525	7718
1456	3L	1729009	1731372	1.747964382172	1730059	1.762545466423	FBgn0035267	383	FBgn0027903	29106
1457	3R	4740855	4742656	1.746829509735	4741831	1.600641131401	FBgn0003177	15147	FBgn0037644	28895
1458	3L	19839291	19844452	1.743908882141	19842326	1.55708283186	FBgn0014037	900	FBgn0014037	900
1459	X	9339741	9343022	1.743851184845	9341541	1.412559866905	FBgn0030133	3801	FBgn0030136	58299
1460	2R	10134610	10137530	1.743793487549	10135656	1.65284835591	FBgn0033948	519	FBgn0033948	519
1461	3L	18186055	18187693	1.743614196777	18186817	1.240188305195	FBgn0036782	19719	FBgn0020300	82154
1462	3R	18698094	18700703	1.743350982666	18699493	1.53606560651	FBgn0017590	25531	FBgn0039013	146871
1463	X	542656	545364	1.742839813232	544056	1.56894788146	FBgn0021764	395	FBgn0025637	31163
1464	X	15315966	15318241	1.742415904999	15317324	1.348794841766	FBgn0030648	1020	FBgn0030659	99485
1465	X	20461250	20465548	1.742220878601	20462195	1.520535469055	FBgn0031126	6265	FBgn0003300	42922
1466	X	17683078	17685130	1.741868019104	17684238	1.353589226218	FBgn0030873	62	FBgn0030871	5631
1467	2R	2937939	2939551	1.740658283234	2938881	1.41039053599	FBgn0033168	1525	FBgn0033179	39663
1468	3L	12238519	12240822	1.740389823914	12239493	1.544099108378	FBgn0036268	1243	FBgn0052100	2006
1469	3R	4555231	4558573	1.740304946899	4556331	1.307280831867	FBgn0037620	949	FBgn0037621	1085
1470	2R	19209438	19211204	1.739039421082	19210151	1.455884540782	FBgn0013548	72	FBgn0013548	72
1471	3R	18867739	18869846	1.738030433655	18868788	1.614226520061	FBgn0039041	825	FBgn0051457	84918
1472	3L	13041343	13044917	1.738027572632	13043915	1.749938964844	FBgn0036344	8089	FBgn0036342	22944
1473	3L	5905387	5907381	1.737911939621	5906552	1.376303553581	FBgn0002638	168	FBgn0002638	168
1474	3L	22065898	22067619	1.737560272217	22066792	1.488066546122	FBgn0037153	3165	FBgn0000100	56909
1475	2R	4732874	4735003	1.73708820343	4734162	1.615346399943	FBgn0033394	3222	FBgn0033400	64280
1476	3L	18197146	18199039	1.737082481384	18198009	1.283723270192	FBgn0036783	19338	FBgn0020300	93346
1477	3L	15316685	15321001	1.736845016479	15320036	1.652670264244	FBgn0036494	18077	FBgn0036494	18077
1478	2R	11792736	11794596	1.736548900604	11793707	1.785149826723	FBgn0024249	486	FBgn0034110	15558
1479	3R	16417584	16421380	1.736463546753	16420545	1.400554865599	FBgn0023097	1660	FBgn0023097	1660
1480	X	492217	495008	1.733872890472	494008	1.606449071099	FBgn0003575	1300	FBgn0025634	7574
1481	2R	3101119	3103294	1.733321666718	3102177	1.677432656288	FBgn0004243	245	FBgn0004243	245
1482	2L	1524593	1526593	1.733245849609	1525454	1.587482505374	FBgn0026397	2763	FBgn0001174	7270
1483	3L	2179635	2183290	1.732889175415	2180794	1.625618517399	FBgn0035315	249	FBgn0035315	249
1484	3R	17455594	17457358	1.732719421387	17456593	1.412057611677	FBgn0046832	8347	FBgn0046832	8347
1485	2R	20086038	20088971	1.73120880127	20088209	1.39295694232	FBgn0020521	663	FBgn0035031	17386
1486	3R	12053314	12055481	1.73041009903	12054302	1.36838276246	FBgn0040071	2931	FBgn0011253	43874
1487	X	1865518	1869939	1.730089187622	1866376	1.39085495472	FBgn0023545	877	FBgn0003964	31063
1488	2L	13190347	13192634	1.72972202301	13191539	1.59947198232	FBgn0032479	410	FBgn0032476	14367
1489	2L	8956485	8958446	1.729494571686	8957281	1.505677580833	FBgn0032079	825	FBgn0029123	131656
1490	X	9853543	9855028	1.729411125183	9854016	1.5641497612	FBgn0053557	440	FBgn0030177	74375
1491	X	15565278	15569086	1.728420257568	15567935	1.454980766072	FBgn0026666	282	FBgn0030676	505
1492	3L	9014315	9018480	1.728101730347	9015413	1.620538870494	FBgn0028789	89	FBgn0028789	89
1493	X	6700035	6701948	1.727529525757	6700954	1.673459922566	FBgn0029915	3095	FBgn0064122	12790
1494	3R	2640806	2645398	1.727438926697	2644026	1.488134950399	FBgn0051485	1034	FBgn0046833	8730
1495	3L	17977498	17979220	1.72725725174	17978302	1.549826780955	FBgn0052192	27274	FBgn0020300	126361
1496	2R	9515802	9519848	1.726958274841	9516778	1.259482247489	FBgn0050482	5419	FBgn0033889	21812
1497	3R	25443405	25446455	1.726867198944	25444825	1.409936904907	FBgn0039674	69	FBgn0039678	52557
1498	3R	9612977	9615677	1.726674079895	9614512	1.589400992674	FBgn0038185	2189	FBgn0053327	24329
1499	2R	13952245	13956941	1.72664642334	13956122	1.40674683627	FBgn0026173	302	FBgn0003067	95508
1500	3L	11129952	11131759	1.726294517517	11130930	1.331790952122	FBgn0036139	6198	FBgn0036136	33782
1501	2R	7076114	7077966	1.726243019104	7076954	1.611786281361	FBgn0065063	30336	FBgn0065063	30336
1502	2L	5399441	5401960	1.725140571594	5401167	1.532987713814	FBgn0016660	3175	FBgn0005511	60474
1503	3R	13996996	13998917	1.725091934204	13997958	1.528896107393	FBgn0042693	4507	FBgn0038570	4991
1504	3L	20728276	20730735	1.724906921387	20729518	1.695991720472	FBgn0037023	2698	FBgn0016696	24140
1505	2R	1542143	1544699	1.724585056305	1542983	1.595267856822	FBgn0033052	89	FBgn0033059	40782
1506	3R	3549551	3552471	1.724581718445	3550492	1.414609883961	FBgn0037512	2353	FBgn0003885	194115
1507	2R	12989817	12994659	1.723471641541	12991165	1.637496503194	FBgn0034224	241	FBgn0028953	18621
1508	3R	27688042	27690161	1.723348617554	27689264	1.536544036865	FBgn0039883	30665	FBgn0011013	116013
1509	2R	7919482	7921342	1.721980571747	7920426	1.415181749007	FBgn0033729	1486	FBgn0010238	48672
1510	X	14852321	14854419	1.721426010132	14853369	1.606632359823	FBgn0052594	5002	FBgn0030605	44480
1511	2R	2677368	2679336	1.721419334412	2678292	1.484514832497	FBgn0002930	8251	FBgn0033156	111988
1512	3L	4205046	4206820	1.720350265503	4205959	1.607840120792	FBgn0052252	307	FBgn0011692	20309
1513	2R	17035728	17038532	1.720327377319	17036685	1.415013369392	FBgn0003731	6098	FBgn0010415	47935
1514	X	6954618	6959629	1.719868659973	6958793	1.498155369478	FBgn0027342	3265	FBgn0029933	15504
1515	X	7137822	7140503	1.71949005127	7139253	1.356677600316	FBgn0025549	2713	FBgn0025549	2713
1516	2L	7055537	7057771	1.719121932983	7056595	1.151111793518	FBgn0031885	289	FBgn0040954	7390
1517	2R	8399284	8401232	1.718623161316	8400332	1.603340148926	FBgn0003975	136	FBgn0000181	14188
1518	2L	12614311	12617410	1.717717647552	12616510	1.663986206055	FBgn0002970	1838	FBgn0002970	1838
1519	3L	13929762	13931768	1.717445850372	13930916	1.620253245036	FBgn0036389	452	FBgn0036397	36223
1520	3R	13899921	13902198	1.71693611145	13901044	1.486715704203	FBgn0038566	5799	FBgn0038566	5799
1521	3R	12588235	12590723	1.716484069824	12589811	1.36982858181	FBgn0020556	9100	FBgn0020556	9100
1522	3L	3831345	3833386	1.716319084167	3832323	1.397845957014	FBgn0013751	2638	FBgn0035464	37522
1523	3L	17372142	17374054	1.716300964355	17373001	1.552969147177	FBgn0026197	6284	FBgn0026197	6284
1524	2L	4377461	4380334	1.715990066528	4378425	1.539043117972	FBgn0031597	4294	FBgn0031597	4294
1525	3L	9108280	9109369	1.715881824493	9108355	1.673328399658	FBgn0035964	153	FBgn0028789	93031
1526	3L	3861517	3863307	1.715455532074	3862504	1.349203221938	FBgn0026592	13602	FBgn0035470	20184
1527	3R	12161983	12165158	1.715034484863	12162909	1.521287282308	FBgn0040284	4797	FBgn0040284	4797
1528	X	12412057	12415330	1.714049816132	12414446	1.494929462671	FBgn0030400	2673	FBgn0015024	73274
1529	3L	6952022	6954601	1.71364068985	6953641	1.533869552612	FBgn0001104	359	FBgn0001104	359
1530	2L	13622185	13623845	1.712947368622	13622879	1.486698418856	FBgn0028546	18392	FBgn0028546	18392
1531	3R	12672338	12676065	1.712741851807	12674450	1.414895057678	FBgn0020546	1276	FBgn0020546	1276
1532	X	4522495	4525178	1.712696075439	4523767	1.50571005685	FBgn0003200	1056	FBgn0022768	8341
1533	2R	6323210	6327716	1.71263217926	6326910	1.379714876413	FBgn0033549	91	FBgn0033549	91
1534	2L	6203556	6205823	1.712427139282	6204714	1.562110841274	FBgn0051640	8271	FBgn0031782	76952
1535	3L	18804245	18807411	1.711968421936	18805428	1.570171131807	FBgn0052027	1410	FBgn0036815	18996
1536	3R	7584165	7590306	1.71167755127	7585411	1.35454839468	FBgn0017581	4768	FBgn0037947	11861
1537	3L	19729191	19731357	1.711089611053	19730460	1.481911378748	FBgn0067683	1367	FBgn0014037	112766
1538	3L	18181045	18183230	1.710833072662	18182213	1.67409251718	FBgn0036782	15115	FBgn0020300	77550
1539	X	6826161	6830334	1.710017204285	6829239	1.336309228625	FBgn0004646	2305	FBgn0004646	2305
1540	2R	19446379	19448289	1.708365678787	19447295	1.463944339752	FBgn0034933	56	FBgn0034938	14320
1541	3R	6109510	6111404	1.708045005798	6110428	1.325935167425	FBgn0011970	6571	FBgn0037802	22966
1542	3L	20441395	20443537	1.706551074982	20442456	1.577000707388	FBgn0037005	2457	FBgn0037007	10817
1543	2L	4220469	4222567	1.705382823944	4221346	1.471470594406	FBgn0001075	3494	FBgn0031590	5751
1544	3L	804193	806189	1.703803539276	805212	1.567278862	FBgn0035162	11722	FBgn0035162	11722
1545	3R	487631	489487	1.703654766083	488595	1.561406970024	FBgn0051531	3290	FBgn0037262	20899
1546	3R	8836105	8840475	1.703322410583	8838562	1.515038490295	FBgn0020496	1174	FBgn0038109	2945
1547	3R	2224367	2226223	1.703149795532	2225466	1.429677993059	FBgn0037443	6147	FBgn0037443	6147
1548	3L	4264808	4268016	1.702712059021	4267115	1.701801804935	FBgn0035525	165	FBgn0035525	165
1549	3L	14512650	14514576	1.702316045761	14513551	1.548158317804	FBgn0036428	2679	FBgn0028418	12472
1550	3R	12540371	12542437	1.701807022095	12541557	1.377091471354	FBgn0003944	18791	FBgn0063261	35554
1551	3L	15917483	15920496	1.701616287231	15919575	1.453251530142	FBgn0000489	481	FBgn0000489	481
1552	3R	7036130	7037907	1.700582504272	7037008	1.35535327126	FBgn0037874	1033	FBgn0037874	1033
1553	2R	18221606	18224246	1.700576305389	18222657	1.349638097426	FBgn0050268	2299	FBgn0020257	26102
1554	X	6705692	6712942	1.699525356293	6708237	1.489742100239	FBgn0064122	5507	FBgn0064122	5507
1555	4	521054	524016	1.699346542358	522853	1.49896812439	FBgn0004607	1248	FBgn0026777	194506
1556	3R	12773452	12775661	1.699256420135	12774557	1.413877301746	FBgn0000015	23401	FBgn0038471	91849
1557	2R	6072550	6074414	1.698746681213	6073619	1.47051179409	FBgn0004399	3902	FBgn0004399	3902
1558	3R	16885323	16887103	1.698586463928	16886242	1.489985662348	FBgn0011672	275	FBgn0010770	55716
1559	X	5264391	5268933	1.698495388031	5265214	1.471820449829	FBgn0029764	886	FBgn0029764	886
1560	2R	17197658	17199504	1.698227882385	17198608	1.414109398337	FBgn0027360	83	FBgn0027360	83
1561	2L	7619202	7621713	1.698212623596	7620876	1.555950909853	FBgn0031926	12486	FBgn0053529	76453
1562	2L	17826418	17828105	1.698113441467	17827345	1.469114724328	FBgn0032655	18812	FBgn0041184	320994
1563	4	430710	432770	1.697699546814	431870	1.389014148712	FBgn0039905	18230	FBgn0026777	103523
1564	2R	15323843	15328667	1.697149753571	15327793	1.460907823899	FBgn0034475	2647	FBgn0011849	85399
1565	2R	6328067	6330399	1.696645736694	6329154	1.608556354747	FBgn0033550	83	FBgn0033550	83
1566	3R	15288615	15291683	1.696173191071	15290135	1.347559102376	FBgn0024242	880	FBgn0000463	138200
1567	3R	13542131	13544346	1.695918083191	13542943	1.584664344788	FBgn0003013	1116	FBgn0003013	1116
1568	X	9544898	9547259	1.695672035217	9546211	1.631636873881	FBgn0000233	6802	FBgn0000233	6802
1569	3L	3852837	3855280	1.695106506348	3853933	1.436687374115	FBgn0026592	22173	FBgn0035470	28755
1570	2R	7863913	7865748	1.69510602951	7864823	1.543986618519	FBgn0050047	2925	FBgn0010238	104275
1571	3L	18266552	18267968	1.694250106812	18267327	1.355543327332	FBgn0036785	808	FBgn0011706	96335
1572	3L	22364348	22366802	1.694214820862	22365526	1.481688261032	FBgn0037161	7766	FBgn0004449	23798
1573	X	5739338	5741590	1.693503379822	5740302	1.323716789484	FBgn0000042	5798	FBgn0000042	5798
1574	3R	12467690	12469412	1.689300537109	12468494	1.449293494225	FBgn0038453	833	FBgn0038453	833
1575	3R	2728566	2730411	1.68883228302	2729645	1.476725241717	FBgn0001077	39599	FBgn0001077	39599
1576	3R	26241209	26243062	1.688270568848	26242126	1.425527179942	FBgn0027544	6567	FBgn0039764	7428
1577	3R	21830825	21832859	1.686765670776	21831893	1.655061022441	FBgn0002733	148	FBgn0002733	148
1578	2L	5454793	5457335	1.686487436295	5455556	1.402388960123	FBgn0005511	6085	FBgn0005511	6085
1579	3R	16112944	16115232	1.686095237732	16113921	1.569284370967	FBgn0038781	614	FBgn0028386	5067
1580	2R	16830073	16832911	1.685974121094	16831060	1.498326407539	FBgn0020306	34	FBgn0020306	34
1581	3L	22426504	22427961	1.685634613037	22427152	1.311707317829	FBgn0037168	11922	FBgn0004449	85424
1582	3R	17324361	17326168	1.68540763855	17325268	1.469786226749	FBgn0051179	466	FBgn0013984	80983
1583	2R	19030560	19032427	1.684500217438	19031507	1.506580740213	FBgn0034873	49	FBgn0034873	49
1584	3L	1016915	1019005	1.684427261353	1017980	1.598722253527	FBgn0035181	249	FBgn0035164	196934
1585	X	381732	384591	1.684024333954	383646	1.551233079698	FBgn0024983	3467	FBgn0000570	3604
1586	3R	925997	930530	1.682003974915	927114	1.639813787797	FBgn0010313	14706	FBgn0010313	14706
1587	X	17174176	17175766	1.681398391724	17175079	1.319011330605	FBgn0004854	26561	FBgn0000163	180203
1588	3L	18193003	18195354	1.681352615356	18193908	1.454440818113	FBgn0036783	23439	FBgn0020300	89245
1589	3L	13331943	13333597	1.680160045624	13332778	1.26226824522	FBgn0040813	2298	FBgn0036349	19754
1590	3R	20993270	20995097	1.679030895233	20994262	1.495903078715	FBgn0039285	4121	FBgn0039286	16473
1591	3R	16422392	16424512	1.678496837616	16423473	1.435136824846	FBgn0023097	4588	FBgn0023097	4588
1592	3L	5951930	5953992	1.678479671478	5952876	1.500051752726	FBgn0035656	2924	FBgn0035656	2924
1593	2L	276744	279731	1.678258895874	278802	1.593131710501	FBgn0003444	1214	FBgn0003444	1214
1594	4	187288	189133	1.677543640137	188060	1.57470590928	FBgn0053978	8169	FBgn0052005	76220
1595	3L	11065894	11067587	1.677274703979	11066862	1.308775126934	FBgn0020412	224	FBgn0036135	27944
1596	X	7803404	7805724	1.676842212677	7804355	1.626416142782	FBgn0029987	3055	FBgn0004404	24215
1597	3R	10399759	10401513	1.676602840424	10400745	1.132414698601	FBgn0038244	825	FBgn0004629	5382
1598	3R	2781847	2783753	1.675689697266	2782691	1.564587328169	FBgn0051488	765	FBgn0001077	92645
1599	3L	7407772	7411903	1.675584316254	7410912	1.672373827766	FBgn0035782	501	FBgn0014011	1786
1600	X	1511460	1513551	1.675375938416	1512682	1.477516237895	FBgn0029584	4205	FBgn0023530	12753
1601	2R	2146907	2148947	1.674965858459	2147797	1.460979700089	FBgn0026761	278	FBgn0033081	20466
1602	3L	22811126	22814842	1.673372268677	22813905	1.572558800379	FBgn0037202	975	FBgn0037202	975
1603	3R	7197097	7199346	1.673182487488	7198246	1.346956773238	FBgn0004595	264	FBgn0026064	21879
1604	2R	4178556	4180660	1.672827243805	4179653	1.433652114868	FBgn0010609	1985	FBgn0050353	9634
1605	X	16254936	16257239	1.671541690826	16255817	1.618046104908	FBgn0030749	336	FBgn0026575	964
1606	3L	13068595	13070998	1.670877456665	13069786	1.430125573102	FBgn0052118	2412	FBgn0010452	18434
1607	3R	22626305	22628351	1.670298576355	22627206	1.37612837553	FBgn0003717	2441	FBgn0027889	65323
1608	3L	10784071	10786086	1.669774055481	10784973	1.498706670908	FBgn0036102	9834	FBgn0026160	46866
1609	X	16129977	16131769	1.669032096863	16130822	1.259085718791	FBgn0030735	171	FBgn0011571	8039
1610	2R	15049743	15051432	1.668981552124	15050684	1.546720981598	FBgn0050130	20202	FBgn0034447	83312
1611	4	723808	725741	1.668262958527	724783	1.390219435972	FBgn0005558	6844	FBgn0039930	324826
1612	2L	4030812	4032649	1.668210029602	4031780	1.34478572011	FBgn0000547	401	FBgn0000547	401
1613	3R	14273792	14276633	1.668126106262	14274524	1.305225928624	FBgn0051122	35935	FBgn0038609	82146
1614	2R	10546380	10550697	1.668109416962	10548848	1.529488427298	FBgn0043530	9146	FBgn0033989	41762
1615	2R	15006424	15008644	1.66730928421	15007585	1.480015218258	FBgn0026378	631	FBgn0034447	40213
1616	3R	9932997	9934983	1.666491508484	9934008	1.368563708137	FBgn0038202	471	FBgn0038196	72121
1617	3R	27022004	27023962	1.666324615479	27022979	1.530384222666	FBgn0039827	339	FBgn0004389	4033
1618	3R	12761209	12763373	1.666061401367	12762050	1.378508371465	FBgn0051270	12543	FBgn0082171	80013
1619	3R	2773779	2776907	1.664986133575	2775173	1.475755393505	FBgn0051488	8283	FBgn0001077	85127
1620	3L	15553889	15555764	1.664772033691	15554930	1.613926046035	FBgn0036518	791	FBgn0036518	791
1621	X	19379152	19381253	1.664470672607	19380176	1.322837693351	FBgn0052532	1243	FBgn0027291	24429
1622	2L	7294515	7297687	1.663788318634	7295507	1.437430325676	FBgn0004009	11654	FBgn0004009	11654
1623	X	20533529	20536743	1.663433074951	20534881	1.541155666113	FBgn0031129	11755	FBgn0003300	29764
1624	3R	6047487	6050211	1.662763118744	6048416	1.561793046839	FBgn0037797	64	FBgn0037797	64
1625	3L	8805813	8808002	1.66189956665	8807076	1.596243072959	FBgn0052026	3333	FBgn0020633	58481
1626	3R	2204826	2206835	1.661659240723	2205752	1.368255839628	FBgn0027514	298	FBgn0027514	298
1627	2L	16409861	16411939	1.661591529846	16410922	1.248013108969	FBgn0020416	30287	FBgn0025678	58232
1628	3R	10574147	10576032	1.660877227783	10575312	1.34278791091	FBgn0038257	2269	FBgn0038257	2269
1629	2R	16159932	16162509	1.660532951355	16161055	1.615727551778	FBgn0034537	2154	FBgn0061362	2412
1630	3L	1289704	1291683	1.660360336304	1290942	1.433991940816	FBgn0035204	7	FBgn0010333	4727
1631	3R	18603235	18607514	1.659799575806	18606242	1.484169342939	FBgn0039026	3964	FBgn0039013	53620
1632	2L	2196179	2197985	1.65934753418	2197256	1.636288579305	FBgn0031395	4884	FBgn0031395	4884
1633	2R	7973166	7975035	1.659340381622	7974127	1.489511658164	FBgn0010238	5029	FBgn0010238	5029
1634	X	6722572	6724423	1.65900850296	6723663	1.35388212204	FBgn0064122	9919	FBgn0064122	9919
1635	3L	10815664	10817691	1.658648967743	10816857	1.51472714368	FBgn0026160	14982	FBgn0026160	14982
1636	2L	10290897	10292575	1.65771484375	10291660	1.281259761137	FBgn0032208	618	FBgn0032203	26322
1637	3L	4150306	4153043	1.657622098923	4151149	1.45328900218	FBgn0011653	156	FBgn0004574	28416
1638	2R	11616707	11619044	1.656302452087	11617700	1.54389779708	FBgn0014020	151	FBgn0034073	234
1639	3L	9222796	9225325	1.656132221222	9224046	1.401156958412	FBgn0035971	126	FBgn0035980	114260
1640	3L	3607747	3610491	1.656100273132	3609822	1.376898793613	FBgn0040694	5291	FBgn0053504	32467
1641	2L	4683565	4685401	1.655935287476	4684553	1.653291449827	FBgn0000227	94	FBgn0000227	94
1642	3R	16428956	16430597	1.655567646027	16429738	1.33465200312	FBgn0051506	816	FBgn0051506	816
1643	X	13480374	13482202	1.655225753784	13481169	1.520315170288	FBgn0030506	20576	FBgn0030507	20791
1644	3L	3331667	3333554	1.654858589172	3332714	1.405918233535	FBgn0004167	2345	FBgn0035437	20311
1645	3L	16280036	16281869	1.654155731201	16280998	1.371776938438	FBgn0036603	1563	FBgn0052357	34178
1646	X	7394240	7395903	1.654104232788	7395125	1.396408557892	FBgn0052720	13000	FBgn0027553	178433
1647	2L	7494641	7496505	1.654102802277	7495534	1.367399787903	FBgn0011283	1826	FBgn0053529	48889
1648	3R	18245689	18247397	1.653976917267	18246655	1.317732556661	FBgn0038964	135	FBgn0038964	135
1649	X	985915	987807	1.653064727783	986825	1.572566453148	FBgn0040365	15674	FBgn0026875	106629
1650	3L	30560	33248	1.652736663818	31503	1.574490378885	FBgn0002564	18467	FBgn0035105	136451
1651	2R	8857878	8859746	1.652575492859	8858749	1.431727588177	FBgn0033828	11491	FBgn0011882	88142
1652	3L	14002722	14004474	1.652558326721	14003707	1.370141642434	FBgn0026418	1424	FBgn0036405	12781
1653	X	15511923	15515517	1.652288913727	15513957	1.457469969988	FBgn0030666	4519	FBgn0030671	24105
1654	3L	768869	770470	1.652207374573	769583	1.447585678101	FBgn0052341	10867	FBgn0000575	36645
1655	2R	10489959	10491635	1.652071475983	10490705	1.171438133015	FBgn0033988	5453	FBgn0033988	5453
1656	2R	2116955	2120404	1.651366233826	2119439	1.411516862757	FBgn0041145	2879	FBgn0041145	2879
1657	3R	24151428	24154305	1.650835990906	24152742	1.462963908911	FBgn0040108	1263	FBgn0040108	1263
1658	3L	16039117	16041157	1.650524616241	16039848	1.348290920258	FBgn0053258	8003	FBgn0036564	12921
1659	2R	15555132	15557198	1.650314331055	15556202	1.423913985491	FBgn0034480	36352	FBgn0004364	70172
1660	2L	5996603	6000387	1.649953842163	5997959	1.502897150376	FBgn0031759	1524	FBgn0001942	16200
1661	2L	9087577	9089453	1.64911365509	9088454	1.534935981035	FBgn0032095	4347	FBgn0052982	37297
1662	2R	7248180	7250058	1.647528648376	7249051	1.469339489937	FBgn0033649	9221	FBgn0033652	57225
1663	2L	9387197	9389261	1.647388458252	9388315	1.402437574723	FBgn0012036	926	FBgn0002973	49198
1664	2L	14810883	14812590	1.647375106812	14811692	1.414903521538	FBgn0053309	4975	FBgn0028535	191641
1665	X	13236982	13239751	1.647358417511	13238097	1.302346229553	FBgn0030484	596	FBgn0030482	7267
1666	X	4221292	4223464	1.646633148193	4222420	1.384697854519	FBgn0029707	4289	FBgn0029714	174784
1667	2R	11331253	11332857	1.645366668701	11331998	1.288543925566	FBgn0050084	326	FBgn0050085	52010
1668	3L	680393	684086	1.645020961761	683200	1.391757796792	FBgn0035157	525	FBgn0035156	6753
1669	3R	21293515	21296782	1.644315719604	21295120	1.315818001242	FBgn0004509	3658	FBgn0039337	7605
1670	3R	943474	949662	1.643560409546	947496	1.442472542033	FBgn0037293	6314	FBgn0010313	35088
1671	3R	1545434	1547189	1.643440723419	1546747	1.653339299289	FBgn0004878	3725	FBgn0037372	33748
1672	2L	4557311	4559356	1.643198013306	4558392	1.312548188602	FBgn0031613	19711	FBgn0031609	94955
1673	X	21973281	21974909	1.64262008667	21974163	1.537465858459	FBgn0031201	41171	FBgn0031186	316178
1674	4	728033	730035	1.642509460449	728960	1.62245425056	FBgn0005558	11021	FBgn0039930	320649
1675	2L	18364363	18367500	1.642145633698	18365379	1.488890260458	FBgn0011559	10424	FBgn0004413	73787
1676	2L	20739455	20741053	1.641271114349	20740260	1.418433666229	FBgn0032882	267	FBgn0000986	17752
1677	3R	7366757	7369795	1.641233921051	7367655	1.426868663115	FBgn0053512	2686	FBgn0037920	78158
1678	2R	15083652	15085652	1.640088558197	15084557	1.525082656315	FBgn0053535	4750	FBgn0034463	88089
1679	3R	19820670	19822533	1.639247179031	19821510	1.39136198163	FBgn0053108	117	FBgn0053108	117
1680	2R	6626127	6627945	1.638653039932	6627075	1.474466592073	FBgn0050490	8528	FBgn0033581	38888
1681	2L	8624643	8626487	1.638131141663	8625615	1.339768052101	FBgn0051602	5587	FBgn0032059	60339
1682	3R	7384346	7386088	1.637883663177	7385331	1.299002563252	FBgn0037911	1880	FBgn0037920	60482
1683	3L	11669605	11671650	1.637432098389	11670840	1.43538582325	FBgn0036194	93	FBgn0036194	93
1684	3L	22306394	22308746	1.637420654297	22307381	1.263885527849	FBgn0004449	34347	FBgn0004449	34347
1685	2L	18314820	18317421	1.636711120605	18316087	1.137827515602	FBgn0000636	57	FBgn0004413	123079
1686	3L	5484786	5486239	1.636271476746	5485435	1.142178507412	FBgn0035609	668	FBgn0003486	81089
1687	X	1480101	1481990	1.636074066162	1481135	1.512573838234	FBgn0000210	14467	FBgn0023530	44300
1688	3L	21538784	21540567	1.635458946228	21539653	1.347864151001	FBgn0023417	6954	FBgn0028663	65950
1689	4	404774	407877	1.634917736053	405644	1.430808991194	FBgn0039905	7996	FBgn0026777	77297
1690	2L	19176075	19178237	1.634877204895	19177330	1.307016372681	FBgn0032763	301	FBgn0032762	47975
1691	2L	15494734	15496479	1.634793281555	15495796	1.360692858696	FBgn0002524	757	FBgn0003448	21598
1692	2R	3316717	3319480	1.63406419754	3317989	1.434838575475	FBgn0033224	223	FBgn0033210	129824
1693	2R	17378536	17380236	1.633605480194	17379370	1.470246940851	FBgn0034667	4929	FBgn0034657	151291
1694	2L	12457426	12461998	1.632910251617	12461225	1.21258427115	FBgn0032437	7543	FBgn0040286	26560
1695	2L	4042228	4043834	1.631624698639	4043124	1.341990852356	FBgn0000547	11745	FBgn0000547	11745
1696	X	9575086	9577619	1.631217002869	9576591	1.514703392982	FBgn0020378	21589	FBgn0000233	37182
1697	2R	2022634	2024363	1.630554199219	2023507	1.375356393702	FBgn0010347	9435	FBgn0041145	98811
1698	3L	19023155	19024839	1.629804611206	19024004	1.396223425865	FBgn0036842	4057	FBgn0002945	13414
1699	X	19152205	19153746	1.629450798035	19153022	1.211073987624	FBgn0028469	2980	FBgn0031008	50201
1700	3L	698795	702573	1.629125595093	701553	1.372521281242	FBgn0035159	6447	FBgn0035156	25106
1701	X	17578939	17581095	1.628757953644	17580123	1.391996532679	FBgn0030866	6912	FBgn0030866	6912
1702	X	15703920	15705719	1.628637313843	15704742	1.309252738953	FBgn0030701	620	FBgn0002914	12984
1703	2L	7631821	7633977	1.628048419952	7632684	1.427456378937	FBgn0031927	13313	FBgn0053529	88261
1704	X	9509325	9510872	1.626962661743	9509991	1.388221516329	FBgn0030148	2014	FBgn0015624	18106
1705	2L	12846381	12848040	1.626194477081	12847212	1.26489386839	FBgn0015399	24425	FBgn0032445	154189
1706	2R	16455844	16457573	1.625628471375	16456621	1.402936220169	FBgn0053704	1063	FBgn0034565	29198
1707	3L	10259199	10261150	1.625549316406	10259984	1.538881414077	FBgn0036080	12833	FBgn0000629	352093
1708	2L	20927030	20928720	1.625243186951	20928012	1.350548744202	FBgn0032908	6719	FBgn0032906	14275
1709	3L	5776363	5778129	1.625003814697	5777288	1.208853693569	FBgn0052416	200	FBgn0035639	7632
1710	X	2189584	2191410	1.624199867249	2190441	1.48948776722	FBgn0044047	2146	FBgn0003079	5841
1711	3L	1159742	1161445	1.624065876007	1160537	1.30959880352	FBgn0025525	269	FBgn0035194	70669
1712	3L	11464128	11468017	1.623478889465	11466036	1.426347255707	FBgn0036165	4529	FBgn0036165	4529
1713	2L	8119484	8121475	1.621518611908	8120429	1.236924143399	FBgn0031985	3572	FBgn0051607	28521
1714	2R	14827271	14829015	1.621395111084	14828179	1.485663666445	FBgn0034433	2624	FBgn0034430	21113
1715	3R	10861557	10863588	1.621249675751	10862583	1.571665483363	FBgn0038281	505	FBgn0028662	132787
1716	3R	8273063	8276168	1.62032699585	8275266	1.532166659832	FBgn0038053	248	FBgn0038046	20264
1717	3R	17674009	17676674	1.620251655579	17675803	1.481407109429	FBgn0045468	3422	FBgn0038925	177395
1718	2R	8058976	8061384	1.619729995728	8060078	1.572762966156	FBgn0053752	1518	FBgn0053752	1518
1719	3R	9633630	9635930	1.619560718536	9635063	1.532494425774	FBgn0053327	3778	FBgn0053327	3778
1720	2R	6700029	6701491	1.619272232056	6700829	1.191195424398	FBgn0003396	11102	FBgn0033581	34866
1721	2L	11964820	11966704	1.617518424988	11965695	1.391842714945	FBgn0032386	914	FBgn0032390	24269
1722	X	5935406	5937524	1.617086410522	5936641	1.458869483736	FBgn0026060	34	FBgn0029840	1699
1723	2R	7725762	7727673	1.617076873779	7726897	1.302525965373	FBgn0020377	235	FBgn0020377	235
1724	2R	18860727	18865480	1.616935253143	18862972	1.449824950274	FBgn0050410	143	FBgn0050410	143
1725	3R	11853810	11856057	1.616313457489	11854714	1.365861443912	FBgn0003117	2895	FBgn0038396	20679
1726	2R	16137529	16138991	1.61526966095	16138286	1.164211571217	FBgn0034528	120	FBgn0046816	17342
1727	3R	6745811	6746791	1.615240097046	6746323	0.777316093445	FBgn0037855	27071	FBgn0037855	27071
1728	3R	1448297	1451824	1.614183664322	1450834	1.371211528778	FBgn0037351	648	FBgn0037351	648
1729	3R	784907	786654	1.614141464233	785653	1.30730937509	FBgn0037289	1417	FBgn0004183	11767
1730	X	10611831	10614046	1.61413192749	10612977	1.33980897069	FBgn0052672	576	FBgn0052672	576
1731	2R	14807332	14811500	1.614099502563	14807957	1.372215906779	FBgn0034431	526	FBgn0034430	891
1732	4	645398	646528	1.612156867981	646306	1.57372706277	FBgn0039914	26	FBgn0026777	317959
1733	2R	15360787	15362611	1.611781597137	15361816	1.401230587679	FBgn0034476	20048	FBgn0011849	119422
1734	3R	20380549	20382413	1.611608505249	20381534	1.389919519424	FBgn0004188	276	FBgn0039205	25254
1735	3L	4956058	4958340	1.611592292786	4957087	1.322058902067	FBgn0005775	68	FBgn0035570	266384
1736	3L	20103596	20108386	1.611570358276	20105359	1.415981680155	FBgn0036944	7348	FBgn0036959	69753
1737	X	15364836	15366629	1.611487388611	15365644	1.368772951762	FBgn0022710	9544	FBgn0030659	51165
1738	3L	19113521	19115544	1.611469745636	19114452	1.549338368809	FBgn0052203	12702	FBgn0016797	21433
1739	3L	21543691	21545402	1.611173629761	21544506	1.359818398952	FBgn0037105	6699	FBgn0028663	70803
1740	X	5374987	5377186	1.610550880432	5376006	1.514084011316	FBgn0065061	6387	FBgn0029771	13508
1741	2R	11400647	11402670	1.610527038574	11401755	1.439316777622	FBgn0003425	3962	FBgn0003425	3962
1742	2R	17909125	17911984	1.609973907471	17911301	1.487029858998	FBgn0034725	454	FBgn0053200	4932
1743	3R	4969551	4973375	1.60968875885	4970428	1.487021616527	FBgn0037662	32856	FBgn0037660	79609
1744	3R	20892257	20894007	1.609439849854	20893150	1.540320789113	FBgn0039270	1624	FBgn0039270	1624
1745	2L	12682003	12683736	1.608943939209	12682879	1.232452630997	FBgn0032444	10058	FBgn0032445	10144
1746	2L	14477379	14479022	1.608622550964	14478135	1.240159988403	FBgn0005771	12727	FBgn0005771	12727
1747	3R	9623464	9625767	1.608490943909	9624704	1.558078485377	FBgn0051331	712	FBgn0053327	14137
1748	2L	15731127	15733077	1.60800743103	15732059	1.367361098528	FBgn0010382	12025	FBgn0003936	15552
1749	3L	7921401	7922800	1.607936382294	7922050	1.053724527359	FBgn0041156	88	FBgn0035827	11728
1750	X	16583554	16585806	1.607916116714	16584463	1.412064860849	FBgn0027528	1384	FBgn0030786	33428
1751	X	7150829	7153797	1.607584953308	7151641	1.234079108519	FBgn0024250	1536	FBgn0024250	1536
1752	X	7733306	7735149	1.607063770294	7733979	1.150620102882	FBgn0029969	9	FBgn0029970	2829
1753	2R	17777364	17779447	1.606910228729	17778385	1.476372599602	FBgn0034717	22656	FBgn0013272	46859
1754	2R	9469165	9470911	1.606509208679	9470011	1.433961331844	FBgn0053155	95	FBgn0033886	6300
1755	2L	20722192	20723922	1.605835914612	20723087	1.399065971375	FBgn0000986	579	FBgn0000986	579
1756	3L	6763000	6766077	1.60577583313	6763916	1.43669571596	FBgn0003995	191	FBgn0035714	37056
1757	2L	10235267	10237004	1.605239391327	10236039	1.473127067089	FBgn0051720	1806	FBgn0004419	3287
1758	2L	4458615	4460472	1.60481095314	4459712	1.18432945013	FBgn0031608	123	FBgn0053002	180
1759	3L	21423695	21425332	1.604121208191	21424482	1.380652708166	FBgn0037085	640	FBgn0037085	640
1760	3R	12228504	12231036	1.604105949402	12229672	1.521381602568	FBgn0003513	267	FBgn0038421	43898
1761	X	12541338	12542978	1.603514671326	12542130	1.333616574605	FBgn0030417	1995	FBgn0053963	48731
1762	2L	10988632	10990991	1.602842330933	10989420	1.270592296825	FBgn0026147	115	FBgn0032329	21665
1763	2L	11417802	11419776	1.602450370789	11418947	1.364243619582	FBgn0004579	26656	FBgn0004579	26656
1764	3L	13200894	13203291	1.600047826767	13202299	1.410915344954	FBgn0023095	337	FBgn0010452	114079
1765	3L	14620029	14621903	1.600030422211	14620873	1.302688407898	FBgn0011927	18399	FBgn0028418	94850
1766	X	9000155	9002250	1.598831176758	9001107	1.531970850627	FBgn0004828	802	FBgn0004828	802
1767	X	7101081	7102002	1.597707748413	7101954	1.47966003418	FBgn0029940	10186	FBgn0025549	34586
1768	2R	6600562	6602435	1.597417354584	6601351	1.39318224963	FBgn0040766	4395	FBgn0033581	64612
1769	3L	18293731	18295221	1.595969676971	18294593	1.097619842081	FBgn0015946	24920	FBgn0011706	69069
1770	2R	12342962	12346892	1.595170021057	12343895	1.386597474416	FBgn0082172	2416	FBgn0025832	26306
1771	2R	2260628	2262672	1.595116615295	2261584	1.478599124485	FBgn0027066	579	FBgn0033094	53146
1772	2R	20705335	20708470	1.593183994293	20707655	1.336372882128	FBgn0035094	11218	FBgn0001325	26560
1773	3L	6468621	6472408	1.59307384491	6470116	1.477013885975	FBgn0020251	439	FBgn0020251	439
1774	2L	1435142	1437193	1.593030929565	1436307	1.184861123562	FBgn0003926	3596	FBgn0002543	15858
1775	3R	26684903	26686396	1.592827796936	26685740	1.097156643867	FBgn0039805	7505	FBgn0003720	7703
1776	2R	8997167	8999594	1.591736793518	8998102	1.406558593114	FBgn0000119	1023	FBgn0000119	1023
1777	3L	17766883	17768028	1.591503143311	17767006	1.512573545629	FBgn0052190	488	FBgn0036761	44753
1778	2L	1956706	1959160	1.591452598572	1958172	1.338238656521	FBgn0031375	3653	FBgn0031391	189115
1779	2R	15825717	15828013	1.59040927887	15826956	1.303722942577	FBgn0034500	3428	FBgn0034503	14713
1780	X	16442193	16445806	1.589829444885	16443100	1.322950419258	FBgn0025743	1549	FBgn0015615	15734
1781	2L	11343037	11344828	1.589803218842	11343904	1.465838372707	FBgn0032360	641	FBgn0004579	101699
1782	3L	887201	890131	1.589106082916	889252	1.412175983191	FBgn0035176	2789	FBgn0035164	68206
1783	X	2001367	2004612	1.58886051178	2002584	1.366371095181	FBgn0004654	1292	FBgn0025626	81292
1784	3R	15623507	15626344	1.58879327774	15625401	1.353465467691	FBgn0051471	3011	FBgn0038741	77738
1785	X	8087890	8090103	1.588788032532	8088863	1.399423867464	FBgn0030026	323	FBgn0030028	27777
1786	3R	7473293	7477395	1.588556289673	7475826	1.284170319052	FBgn0037925	592	FBgn0037921	24460
1787	2L	16715677	16717310	1.588315963745	16716442	1.253800728742	FBgn0000409	639	FBgn0032596	11616
1788	3R	17319138	17320830	1.588182449341	17319927	1.241992108962	FBgn0051179	4875	FBgn0013984	86324
1789	2R	6752633	6754515	1.587387084961	6753618	1.481604576111	FBgn0033590	1028	FBgn0033590	1028
1790	3R	19020603	19023384	1.587244033813	19021460	1.328791954938	FBgn0011596	8296	FBgn0039066	55806
1791	3R	26574834	26578290	1.587195396423	26575876	1.439486503601	FBgn0039801	3866	FBgn0003720	102161
1792	X	8977083	8980740	1.586913108826	8978135	1.395556786481	FBgn0030090	2104	FBgn0030092	16145
1793	2L	19159965	19161994	1.586864471436	19160765	1.448105843862	FBgn0032763	16866	FBgn0032762	31410
1794	2R	5939772	5943322	1.586656570435	5942140	1.439278969398	FBgn0033522	615	FBgn0033522	615
1795	X	320517	323961	1.58583688736	322690	1.572826445103	FBgn0010019	3465	FBgn0002561	56145
1796	3R	27229806	27233869	1.585773468018	27232969	1.430001378059	FBgn0039846	1795	FBgn0039831	186543
1797	3L	4804854	4807127	1.585706233978	4805628	1.341182091657	FBgn0010349	952	FBgn0035570	114925
1798	2L	19282640	19284115	1.585024833679	19283305	1.259998977184	FBgn0032768	12475	FBgn0024245	75848
1799	3L	19925220	19926880	1.584933280945	19926002	1.331497192383	FBgn0013303	238	FBgn0036918	68468
1800	3R	24425084	24427015	1.584915161133	24426003	1.471508661906	FBgn0001215	474	FBgn0001215	474
1801	X	2397734	2399460	1.584097862244	2398638	1.349475987752	FBgn0001402	2908	FBgn0011606	61570
1802	3L	6701509	6703661	1.583716392517	6702382	1.338912963867	FBgn0005626	8911	FBgn0035713	23851
1803	2R	3751874	3756120	1.582849979401	3752790	1.450282871723	FBgn0013726	3708	FBgn0010109	8650
1804	2R	20729670	20732223	1.580665588379	20730443	1.168918609619	FBgn0001325	3772	FBgn0001325	3772
1805	2R	5635263	5637473	1.579598426819	5636395	1.378499209881	FBgn0050011	764	FBgn0033486	6889
1806	2R	14950873	14952552	1.579459667206	14951785	1.280080032349	FBgn0020440	320	FBgn0013325	5427
1807	2L	8851346	8853138	1.577832698822	8852250	1.414649851182	FBgn0052986	10557	FBgn0029123	26625
1808	3R	24911819	24915463	1.57759475708	24912979	1.323642338023	FBgn0039633	9730	FBgn0039633	9730
1809	X	6962232	6963939	1.577409982681	6963064	1.593733119965	FBgn0027342	7536	FBgn0029933	19775
1810	3R	4818056	4820065	1.577184677124	4819089	1.419968885534	FBgn0037648	110	FBgn0022347	422
1811	2R	16641405	16643169	1.576281070709	16642291	1.289928793907	FBgn0002736	6130	FBgn0002736	6130
1812	3L	17617295	17619804	1.576040744781	17618674	1.377171796911	FBgn0052179	861	FBgn0052179	861
1813	3R	25115013	25120569	1.575384616852	25117925	1.34187112135	FBgn0039659	5026	FBgn0003525	36423
1814	2R	5943535	5945146	1.575352668762	5944317	1.327359508066	FBgn0033522	2792	FBgn0033522	2792
1815	2R	8673831	8675475	1.574676513672	8674608	1.339744960561	FBgn0020370	389	FBgn0033802	27111
1816	3R	25532562	25534076	1.574549674988	25533322	1.283947054545	FBgn0039684	6939	FBgn0039687	17320
1817	3L	10647137	10653434	1.574036598206	10651431	1.261412592495	FBgn0010762	12741	FBgn0010762	12741
1818	3R	10240997	10242693	1.573505878448	10241904	1.340312063694	FBgn0038228	1286	FBgn0038224	89158
1819	2L	597264	598777	1.573439598083	598147	1.26409727335	FBgn0010323	3460	FBgn0031267	23915
1820	2R	13888040	13889781	1.573365211487	13888838	1.338193670909	FBgn0034328	9257	FBgn0034326	74517
1821	3L	13047479	13049339	1.572204113007	13048446	1.399333196528	FBgn0036344	12620	FBgn0036342	27475
1822	2R	20572517	20574134	1.572061061859	20573292	1.428912937641	FBgn0001148	3712	FBgn0001148	3712
1823	2L	9225337	9227339	1.571984291077	9226479	1.353442668915	FBgn0051885	10115	FBgn0032105	26637
1824	2L	19134968	19137594	1.571979522705	19136773	1.486650298623	FBgn0010300	7038	FBgn0032762	7418
1825	X	18780235	18782771	1.571128845215	18781306	1.35702940997	FBgn0052541	17010	FBgn0030974	53736
1826	3R	13965745	13967316	1.570593833923	13966497	1.279141369988	FBgn0038567	11345	FBgn0022943	23888
1827	2R	1304399	1306067	1.570454597473	1305127	1.289592206478	FBgn0033043	773	FBgn0033035	99885
1828	3R	24155985	24157390	1.569618225098	24156683	0.967448487001	FBgn0040108	2678	FBgn0040108	2678
1829	2R	13853788	13856958	1.569427490234	13855071	1.448133044773	FBgn0040737	28386	FBgn0034326	40750
1830	2L	21296480	21299288	1.569412708282	21297183	1.321165466309	FBgn0032940	416	FBgn0021856	48431
1831	X	19186450	19188878	1.569093704224	19187436	1.388027071953	FBgn0031016	314	FBgn0031008	84615
1832	2L	19679300	19681372	1.568853378296	19680215	1.233026476467	FBgn0005590	16749	FBgn0005590	16749
1833	3L	22520002	22523888	1.56879234314	22520870	1.400767354404	FBgn0037171	3376	FBgn0004449	179142
1834	3L	3372810	3374602	1.568556785583	3373767	1.221398101133	FBgn0035445	11950	FBgn0027616	16069
1835	3R	2250936	2252568	1.568253517151	2251858	1.259179479936	FBgn0014963	19260	FBgn0037443	20245
1836	3R	7127530	7129990	1.568131446838	7128602	1.428243637085	FBgn0051386	2728	FBgn0026063	45561
1837	3R	25522615	25524463	1.568121910095	25523410	1.303917632383	FBgn0039683	4881	FBgn0039680	22012
1838	3L	796298	797974	1.568074226379	797063	1.285106546739	FBgn0035161	9531	FBgn0035162	19871
1839	3L	19219524	19221327	1.566976547241	19220510	1.359576842364	FBgn0040075	97	FBgn0036853	194
1840	X	21000220	21001931	1.566204071045	21001770	1.524423678716	FBgn0031163	2204	FBgn0020369	124966
1841	3L	8080151	8081886	1.565447330475	8081125	1.46770966053	FBgn0028379	1991	FBgn0035838	14323
1842	2R	20537777	20539526	1.565205574036	20538609	1.400438308716	FBgn0035092	1371	FBgn0005634	19536
1843	2L	20975597	20977439	1.564921379089	20976386	1.345594967113	FBgn0032909	19850	FBgn0032906	62649
1844	3R	6378857	6381034	1.564807891846	6380019	1.245610326529	FBgn0051394	25141	FBgn0001235	84367
1845	3L	14141425	14144067	1.564670562744	14142766	1.468516111374	FBgn0000411	1113	FBgn0000411	1113
1846	3L	1629033	1632258	1.563853740692	1631235	1.401131349451	FBgn0013755	166	FBgn0035249	239
1847	3R	21835392	21837540	1.563446998596	21836204	1.267032146454	FBgn0002732	481	FBgn0002732	481
1848	3L	3959247	3964291	1.563241958618	3961584	1.450741259257	FBgn0004880	5864	FBgn0035470	78896
1849	X	11408061	11410266	1.562965393066	11409236	1.347362293917	FBgn0030310	2489	FBgn0003277	6304
1850	2L	13884566	13889560	1.5619597435	13887319	1.383692413568	FBgn0019890	17340	FBgn0019890	17340
1851	2L	619746	621701	1.561864852905	620739	1.367206853979	FBgn0040106	801	FBgn0031267	46507
1852	3L	4648514	4650601	1.561767578125	4649737	1.387259705861	FBgn0046793	1501	FBgn0035569	25849
1853	3L	10065690	10067328	1.561544418335	10066569	1.278648348416	FBgn0052053	283	FBgn0015618	253972
1854	3R	21713810	21715595	1.561362266541	21714642	1.294073217055	FBgn0028717	377	FBgn0002735	110938
1855	2L	19155982	19159566	1.560253143311	19158282	1.384011059999	FBgn0032763	19349	FBgn0032762	28927
1856	X	6811939	6813565	1.56023979187	6812692	1.309331119061	FBgn0052732	1257	FBgn0029925	5954
1857	2L	16481201	16483387	1.559494972229	16482140	1.408479213715	FBgn0005677	227	FBgn0025678	129450
1858	3R	1089016	1091281	1.559270381927	1090328	1.508934020996	FBgn0037309	4475	FBgn0051538	13229
1859	3R	21297369	21299584	1.558796882629	21298406	1.602581278483	FBgn0004509	372	FBgn0039337	4319
1860	2R	8275565	8277248	1.558650016785	8276351	1.338509947062	FBgn0017565	428	FBgn0017565	428
1861	3L	15495599	15498020	1.558621883392	15496802	1.465254211426	FBgn0053982	2263	FBgn0036503	14517
1862	2L	3540624	3543204	1.558609008789	3542104	1.442395746708	FBgn0024244	2853	FBgn0031549	11818
1863	3R	6200375	6202479	1.55827331543	6201008	1.173588991165	FBgn0020379	2782	FBgn0015396	25102
1864	X	20498863	20500959	1.557898521423	20500053	1.495497524738	FBgn0003300	5064	FBgn0003300	5064
1865	X	15645260	15648166	1.557280540466	15647241	1.337031788296	FBgn0003345	976	FBgn0025809	27725
1866	2R	5210218	5215257	1.55720281601	5214106	1.409307367661	FBgn0050002	2090	FBgn0023143	8965
1867	X	22169856	22171053	1.556534767151	22170265	1.214737504721	FBgn0000719	111682	FBgn0031186	512280
1868	3R	2718248	2720320	1.55609369278	2719406	1.609063933877	FBgn0001077	29360	FBgn0001077	29360
1869	3R	12105258	12109055	1.556034088135	12108289	1.346414506435	FBgn0051283	70	FBgn0051283	70
1870	3L	1843932	1845829	1.555677890778	1844769	1.370742976665	FBgn0004636	997	FBgn0004636	997
1871	X	9608358	9610003	1.555663108826	9609043	1.123134672642	FBgn0020378	10863	FBgn0000233	69634
1872	X	22061966	22064193	1.554986953735	22062904	1.375222654904	FBgn0000719	4321	FBgn0031186	404919
1873	2L	18690336	18692257	1.554938793182	18691436	1.399752080441	FBgn0032699	85	FBgn0032698	5926
1874	3R	22377211	22379440	1.554887294769	22378012	1.41883910497	FBgn0026178	15944	FBgn0039449	165095
1875	2L	18328906	18333279	1.554879188538	18329840	1.399105072021	FBgn0000636	13810	FBgn0004413	109326
1876	2R	18810170	18811800	1.554494857788	18810863	1.304986159007	FBgn0034842	6553	FBgn0034846	43372
1877	3L	14951733	14954408	1.554018497467	14952674	1.276281744242	FBgn0002778	2300	FBgn0036462	12249
1878	X	21884070	21885107	1.553065299988	21884823	1.486169258753	FBgn0052499	48715	FBgn0031186	226838
1879	2L	7265725	7267558	1.553015232086	7266506	1.167126019796	FBgn0051909	8935	FBgn0004009	40655
1880	3R	24894077	24896419	1.552289962769	24895097	1.369332641363	FBgn0039632	6216	FBgn0039633	27612
1881	3R	658734	662313	1.551223754883	661389	1.440718889236	FBgn0037284	4404	FBgn0003002	17146
1882	X	5845269	5847377	1.55119228363	5846426	1.403125826518	FBgn0027546	393	FBgn0029840	88516
1883	3L	10982426	10985516	1.55112361908	10984692	1.445994657629	FBgn0013469	1921	FBgn0036118	50894
1884	3L	12695067	12701594	1.549562454224	12699435	1.365210673388	FBgn0016940	9120	FBgn0036306	29269
1885	3L	16269269	16270890	1.549503326416	16270029	1.313133303324	FBgn0036600	1096	FBgn0052357	45147
1886	3R	2788278	2789813	1.548214435577	2788991	1.39674448967	FBgn0051488	5535	FBgn0001077	98945
1887	X	13467831	13469475	1.547914981842	13468659	1.325646817684	FBgn0030505	9965	FBgn0030507	33301
1888	3L	14520702	14522394	1.547738075256	14521514	1.417093485594	FBgn0028418	4509	FBgn0028418	4509
1889	3R	18407960	18409664	1.547421455383	18408878	1.189686894417	FBgn0024558	72	FBgn0024558	72
1890	X	11468427	11470211	1.547152519226	11469321	1.419974644979	FBgn0004370	9541	FBgn0030322	15729
1891	3L	20850275	20857094	1.545653343201	20852733	1.221201598644	FBgn0037035	8934	FBgn0003415	108532
1892	2L	4123115	4124760	1.545099258423	4123778	1.355537255605	FBgn0014033	2057	FBgn0000547	92399
1893	X	10980778	10982895	1.544216156006	10981907	1.405808263355	FBgn0030268	334	FBgn0030272	7431
1894	3R	2635092	2639386	1.543529510498	2636301	1.332329183817	FBgn0046833	1005	FBgn0046833	1005
1895	3R	5550040	5551793	1.543349266052	5550897	1.438413507798	FBgn0002431	436	FBgn0002431	436
1896	3R	459623	461179	1.543344497681	460389	1.49149864912	FBgn0037261	6884	FBgn0037261	6884
1897	2L	21796915	21799057	1.541898727417	21798043	1.428704430075	FBgn0051612	15005	FBgn0003866	18145
1898	X	21683915	21686285	1.541684627533	21685423	1.274101846358	FBgn0031190	63	FBgn0031186	27438
1899	3L	5954213	5958137	1.541102409363	5956247	1.336554553774	FBgn0035656	6295	FBgn0035656	6295
1900	2R	1591920	1593634	1.540897369385	1592745	1.37155610323	FBgn0033062	263	FBgn0033062	263
1901	X	8534535	8536393	1.540104866028	8535587	1.301316171885	FBgn0027864	22	FBgn0030061	24600
1902	2L	9127934	9130589	1.539926528931	9128776	1.362416800331	FBgn0051887	1067	FBgn0051887	1067
1903	3R	4409963	4411616	1.539673805237	4410758	1.277857526143	FBgn0037599	6452	FBgn0037602	66081
1904	X	10323353	10325545	1.539472579956	10324442	1.443847020467	FBgn0030208	391	FBgn0052680	14513
1905	2L	16263362	16268174	1.538858413696	16264137	1.387205779552	FBgn0028897	6085	FBgn0028897	6085
1906	3L	17721901	17724392	1.538723945618	17722809	1.554176926613	FBgn0043025	614	FBgn0036761	88950
1907	X	5351233	5352720	1.537733078003	5351915	1.323346495628	FBgn0029770	4846	FBgn0029771	10583
1908	3L	3131950	3133760	1.53754234314	3132912	1.157209396362	FBgn0012049	705	FBgn0012049	705
1909	3L	9862646	9864250	1.537389755249	9863433	1.27128276825	FBgn0025866	673	FBgn0015618	50836
1910	2R	2253191	2255094	1.537359237671	2254249	1.351587323581	FBgn0028579	569	FBgn0033094	45811
1911	2R	3665781	3669085	1.536694049835	3666696	1.391997449538	FBgn0010504	1767	FBgn0050373	9783
1912	X	5381667	5383431	1.536478042603	5382466	1.170095741749	FBgn0065061	12847	FBgn0029771	19968
1913	2R	4803725	4805199	1.535182952881	4804327	1.182977928835	FBgn0028408	657	FBgn0033400	5885
1914	2L	14383097	14384864	1.535102844238	14383950	1.372956977171	FBgn0020258	2780	FBgn0028529	28870
1915	3R	26058558	26060339	1.533972263336	26059504	1.27479583025	FBgn0039758	9528	FBgn0039757	24762
1916	3L	18320912	18323378	1.533882141113	18321920	1.435807466507	FBgn0011706	41742	FBgn0011706	41742
1917	3R	26737424	26739194	1.533371448517	26738469	1.238452084859	FBgn0020912	141	FBgn0003720	60432
1918	3R	10454143	10457145	1.53298664093	10454817	1.2092405768	FBgn0013981	3356	FBgn0013981	3356
1919	2R	5063541	5065347	1.532794475555	5064377	1.161912861992	FBgn0046827	1238	FBgn0025286	34619
1920	3L	14546172	14547763	1.532483100891	14547045	1.407498550415	FBgn0040811	13656	FBgn0028418	21022
1921	3L	787514	789179	1.532303571701	788433	1.201492590063	FBgn0035161	901	FBgn0035162	28501
1922	3R	2980225	2982427	1.531934261322	2981552	1.335239473979	FBgn0037481	654	FBgn0037481	654
1923	3R	5321958	5324748	1.53159570694	5323781	1.513762922848	FBgn0043791	3256	FBgn0043791	3256
1924	2R	19552362	19554793	1.531350135803	19553304	1.417951527764	FBgn0011726	1132	FBgn0011726	1132
1925	3R	2693242	2695091	1.531272411346	2694178	1.374445073745	FBgn0001077	4132	FBgn0001077	4132
1926	2L	9026202	9027811	1.530466556549	9026938	1.237886765424	FBgn0032090	1534	FBgn0052982	98813
1927	X	9598614	9600840	1.529726028442	9600025	1.200042724609	FBgn0020378	1845	FBgn0000233	60616
1928	3R	14879665	14881449	1.529630184174	14880587	1.312038838863	FBgn0038676	15314	FBgn0027784	23614
1929	2R	8511375	8513737	1.52921628952	8512407	1.437686359181	FBgn0008654	623	FBgn0005624	15511
1930	X	2458909	2461533	1.528367996216	2460152	1.500709141002	FBgn0011606	56	FBgn0011606	56
1931	3R	25341766	25343579	1.528273582458	25342839	1.246002870447	FBgn0039669	1272	FBgn0040623	26023
1932	2R	6615829	6617609	1.528081893921	6616504	1.275459671021	FBgn0040765	594	FBgn0033581	49459
1933	X	8403125	8407908	1.527890205383	8406969	1.302475982242	FBgn0030049	1072	FBgn0030054	44569
1934	3R	24372204	24375088	1.527837276459	24373163	1.443259716034	FBgn0039588	2639	FBgn0000659	37642
1935	3R	23097405	23102905	1.526351928711	23098808	1.325890541077	FBgn0002441	187	FBgn0039505	618
1936	2L	18971973	18973810	1.52611541748	18973163	1.308661733355	FBgn0032730	2262	FBgn0032728	8202
1937	3L	14170311	14172128	1.525372505188	14171390	1.322464257479	FBgn0052141	2697	FBgn0036415	11778
1938	X	17185822	17187730	1.525345802307	17186988	1.239694763632	FBgn0004854	38470	FBgn0000163	192112
1939	3R	17457966	17462038	1.52530670166	17460861	1.231164534887	FBgn0046832	12615	FBgn0046832	12615
1940	2R	3049648	3051579	1.525048732758	3050625	1.290230512619	FBgn0033191	884	FBgn0022772	13104
1941	3R	17650499	17653487	1.524564266205	17651815	1.358020165387	FBgn0013759	3451	FBgn0004493	154343
1942	3R	10309394	10312665	1.524307727814	10310401	1.195963382721	FBgn0038233	27013	FBgn0038234	27189
1943	2L	12593344	12594878	1.524133682251	12593989	1.260317643483	FBgn0032438	201	FBgn0002970	24359
1944	2L	13878210	13879722	1.523986816406	13878951	1.261207789183	FBgn0019890	25708	FBgn0019890	25708
1945	2L	4023145	4025655	1.523858070374	4024950	1.256778156056	FBgn0000547	6429	FBgn0000547	6429
1946	2R	13655393	13657870	1.523829936981	13656967	1.377730622011	FBgn0065075	1169	FBgn0065075	1169
1947	2R	16458286	16461269	1.523179531097	16459262	1.446308612823	FBgn0053704	1578	FBgn0034565	26557
1948	3L	9333671	9335107	1.522747993469	9334473	1.168453609242	FBgn0035979	214	FBgn0035980	3833
1949	3L	14374249	14376479	1.52197265625	14374998	1.333702027798	FBgn0003459	184	FBgn0003459	184
1950	3R	14059974	14062048	1.521744728088	14060640	1.158600638894	FBgn0011701	1276	FBgn0020238	7613
1951	3R	9508964	9511672	1.521639347076	9510371	1.320304730359	FBgn0024555	691	FBgn0024555	691
1952	3R	4182408	4184000	1.521439552307	4183423	1.092198785146	FBgn0020249	734	FBgn0040529	16660
1953	3R	586942	588192	1.520421028137	587027	1.453211042616	FBgn0037273	6940	FBgn0051532	29928
1954	3L	21740925	21743410	1.520412445068	21742013	1.255631160736	FBgn0000560	531	FBgn0037134	15293
1955	3R	14743578	14744784	1.519422531128	14743731	1.520137468974	FBgn0038661	3041	FBgn0038666	62959
1956	2L	15103783	15106083	1.519404411316	15104870	1.390131361344	FBgn0028878	644	FBgn0024183	38625
1957	3L	12423858	12425600	1.518724918365	12424716	1.437578328451	FBgn0000625	17252	FBgn0027936	53533
1958	2R	4951485	4954912	1.518439292908	4953772	1.221812121073	FBgn0029092	399	FBgn0053774	41675
1959	3R	13943560	13945339	1.51704788208	13944619	1.153573226929	FBgn0051518	9904	FBgn0038566	37776
1960	2L	15742673	15744661	1.516762256622	15743732	1.225273496964	FBgn0010382	352	FBgn0003936	3879
1961	X	14918372	14920784	1.516299724579	14919724	1.143668842316	FBgn0030611	20	FBgn0030611	20
1962	2R	2698115	2699967	1.516051769257	2699273	1.171230568605	FBgn0050384	4463	FBgn0033156	91007
1963	X	11687864	11689941	1.51601934433	11688886	1.205668195089	FBgn0030343	47	FBgn0030350	32331
1964	3L	9476132	9479607	1.515668392181	9478803	1.325442254543	FBgn0036007	473	FBgn0036007	473
1965	3L	19855951	19858413	1.514795780182	19857637	0.985245585442	FBgn0036918	103	FBgn0036918	103
1966	2R	5610839	5613663	1.514566898346	5612723	1.298079238218	FBgn0004907	1231	FBgn0033485	1324
1967	3R	12246579	12248274	1.514450073242	12247446	1.213723379023	FBgn0051497	3336	FBgn0044826	32104
1968	3R	1473015	1475063	1.513794898987	1474111	1.307350383085	FBgn0027951	348	FBgn0051545	479
1969	3L	22393753	22395551	1.513267993927	22394707	1.300107300282	FBgn0037163	317	FBgn0004449	52979
1970	2R	18581313	18583047	1.512334823608	18582259	1.173502594233	FBgn0003062	61	FBgn0003062	61
1971	3L	14748042	14752001	1.511832237244	14751045	1.382488587323	FBgn0036449	637	FBgn0036449	637
1972	3L	7495301	7497376	1.510970115662	7496418	1.40125310421	FBgn0052372	2983	FBgn0014011	87292
1973	2L	5366277	5367971	1.510898590088	5367081	1.44125921586	FBgn0016920	20844	FBgn0031700	38211
1974	2R	2368177	2370011	1.510887145996	2369239	1.31567401886	FBgn0033109	15343	FBgn0033107	42366
1975	3L	16383670	16385370	1.510688304901	16384493	1.375446403728	FBgn0027080	61	FBgn0014163	7395
1976	3L	19583054	19584875	1.509278297424	19583811	1.191319853067	FBgn0036894	56	FBgn0029094	340
1977	3R	10336303	10338326	1.508730888367	10337586	1.358299997118	FBgn0038234	4	FBgn0038234	4
1978	2L	12002601	12004994	1.508382797241	12003937	1.334808915854	FBgn0032394	1661	FBgn0032390	13973
1979	3L	20426626	20428556	1.507685661316	20427537	1.370441228151	FBgn0037000	1088	FBgn0036998	19899
1980	3L	21527425	21529128	1.507208824158	21528267	1.253548532724	FBgn0023417	4432	FBgn0028663	54564
1981	2R	2969021	2971501	1.50710773468	2970694	1.067288279533	FBgn0025885	18	FBgn0033179	7850
1982	3L	4590758	4592617	1.507100582123	4591528	1.290648712831	FBgn0052247	8655	FBgn0015805	16036
1983	X	236338	240855	1.506949424744	237501	1.391951799393	FBgn0000022	10648	FBgn0000022	10648
1984	3R	22605001	22606568	1.506552696228	22605782	1.187383679783	FBgn0003717	18983	FBgn0039449	62675
1985	3R	682946	684806	1.50635766983	683957	1.218852996826	FBgn0003002	5422	FBgn0003002	5422
1986	X	4399358	4401964	1.505880355835	4400124	1.397026135371	FBgn0029715	542	FBgn0029715	542
1987	2R	16000499	16002499	1.50580406189	16001191	1.397999465466	FBgn0050143	14787	FBgn0034513	50250
1988	3L	8633811	8635790	1.505169391632	8634946	1.338009864092	FBgn0035922	11475	FBgn0001168	14760
1989	3L	21404859	21406503	1.505065917969	21405611	1.293207917895	FBgn0014143	4786	FBgn0014143	4786
1990	2R	11850036	11852316	1.504686832428	11851480	1.403876332676	FBgn0020611	20	FBgn0022070	10881
1991	X	11651026	11653267	1.504592895508	11651884	1.241469621658	FBgn0030336	1416	FBgn0030350	69333
1992	2R	15573708	15575489	1.50443649292	15574543	1.296867034015	FBgn0004364	51831	FBgn0004364	51831
1993	2L	7387151	7388750	1.503472328186	7388174	1.114609718323	FBgn0031904	74	FBgn0004009	81013
1994	2R	6353627	6355298	1.503470420837	6354538	1.175392866135	FBgn0027525	95	FBgn0027525	95
1995	2R	13333198	13334744	1.502704620361	13333899	1.105115540822	FBgn0050111	4691	FBgn0050111	4691
1996	2R	18188678	18190728	1.502696990967	18189545	1.269752221949	FBgn0020257	7010	FBgn0020257	7010
1997	X	22035521	22036460	1.501042366028	22036388	1.384799623489	FBgn0031201	21054	FBgn0031186	378403
1998	3L	4822826	4824399	1.500781059265	4823578	1.195418582243	FBgn0035578	3989	FBgn0035570	132875
1999	2L	20222787	20224156	1.499960899353	20223475	1.109433710575	FBgn0058169	39	FBgn0011638	114446
[truncated: 5,417 more rows]
