# Supplementary material for: Developmental roles of 21 Drosophila transcription factors are determined by quantitative differences in binding to an overlapping set of thousands of genomic regions
Source: Genome Biol. 2009 Jul 23;10(7):R80. doi: 10.1186/gb-2009-10-7-r80 (PMC2728534; doi:10.1186/gb-2009-10-7-r80)
Supplement: Additional data file 7 — Genomic coordinates of regions bound by each factor for the 25% FDR data set, locations and scores of peak windows, and the closest gene and closest transcribed gene for each peak. [file gb-2009-10-7-r80-S7.zip]

Archive with 36 entries (35 files):
- Additional Data File 4 25% FDR bound regions/
- Additional Data File 4 25% FDR bound regions/bcd_1_012505-sym-25_table.txt
- Additional Data File 4 25% FDR bound regions/bcd_2_092005-sym-25_table.txt
- Additional Data File 4 25% FDR bound regions/cad_1_020107-sym-25_table.txt
- Additional Data File 4 25% FDR bound regions/D_1_120106-sym-25_table.txt
- Additional Data File 4 25% FDR bound regions/da_2_050307-sym-25_table.txt
- Additional Data File 4 25% FDR bound regions/ftz_3_032707-sym-25_table.txt
- Additional Data File 4 25% FDR bound regions/gt_2_020107-sym-25_table.txt
- Additional Data File 4 25% FDR bound regions/hb_1_012505-sym-25_table.txt
- Additional Data File 4 25% FDR bound regions/dl_3_120106-sym-25_table.txt
- Additional Data File 4 25% FDR bound regions/hkb_1_121407-sym-25_table.txt
- Additional Data File 4 25% FDR bound regions/hb_2_092305-sym-25_table.txt
- Additional Data File 4 25% FDR bound regions/hkb_3_121407-sym-25_table.txt
- Additional Data File 4 25% FDR bound regions/hkb_2_121407-sym-25_table.txt
- Additional Data File 4 25% FDR bound regions/hry_1_040108-sym-25_table.txt
- Additional Data File 4 25% FDR bound regions/kni_1_092706-sym-25_table.txt
- Additional Data File 4 25% FDR bound regions/hry_2_040108-sym-25_table.txt
- Additional Data File 4 25% FDR bound regions/kni_2_092706-sym-25_table.txt
- Additional Data File 4 25% FDR bound regions/kr_1_113005-sym-25_table.txt
- Additional Data File 4 25% FDR bound regions/kr_2_113005-sym-25_table.txt
- Additional Data File 4 25% FDR bound regions/mad_2_020907-sym-25_table.txt
- Additional Data File 4 25% FDR bound regions/med_2_062708-sym-25_table.txt
- Additional Data File 4 25% FDR bound regions/polII_H14_092905-sym-25_table.txt
- Additional Data File 4 25% FDR bound regions/prd_1_021105-sym-25_table.txt
- Additional Data File 4 25% FDR bound regions/prd_2_021105-sym-25_table.txt
- Additional Data File 4 25% FDR bound regions/run_2_020907-sym-25_table.txt
- Additional Data File 4 25% FDR bound regions/run_1_020907-sym-25_table.txt
- Additional Data File 4 25% FDR bound regions/shn_3_040108-sym-25_table.txt
- Additional Data File 4 25% FDR bound regions/shn_2_040108-sym-25_table.txt
- Additional Data File 4 25% FDR bound regions/sna_1_081506-sym-25_table.txt
- Additional Data File 4 25% FDR bound regions/slp1_1_032707-sym-25_table.txt
- Additional Data File 4 25% FDR bound regions/TFIIB_1_012406-sym-25_table.txt
- Additional Data File 4 25% FDR bound regions/sna_2_081506-sym-25_table.txt
- Additional Data File 4 25% FDR bound regions/tll_1_031108-sym-25_table.txt
- Additional Data File 4 25% FDR bound regions/twi_1_081506-sym-25_table.txt
- Additional Data File 4 25% FDR bound regions/twi_2_081506-sym-25_table.txt
