# Supplementary material for: Developmental roles of 21 Drosophila transcription factors are determined by quantitative differences in binding to an overlapping set of thousands of genomic regions
Source: Genome Biol. 2009 Jul 23;10(7):R80. doi: 10.1186/gb-2009-10-7-r80 (PMC2728534; doi:10.1186/gb-2009-10-7-r80)
Supplement: Additional data file 7 — Genomic coordinates of regions bound by each factor for the 25% FDR data set, locations and scores of peak windows, and the closest gene and closest transcribed gene for each peak. [file gb-2009-10-7-r80-S7.zip › Additional Data File 4 25% FDR bound regions/bcd_1_012505-sym-25_table.txt]

Interval	Chr	Bound_Region_Start	Bound_Region_Stop	Bound_Region_Score	Peak_start	Peak_score	Closest_gene	Closest_gene_dist	Closest_transcribed_gene	Closest_transcribed_gene_dist
1	3R	4523594	4527530	3.189554691315	4525193	3.024525225163	FBgn0037612	1511	FBgn0001180	1653
2	2L	11454541	11456940	2.827835559845	11455708	2.645781874657	FBgn0004579	10105	FBgn0004579	10105
3	X	2293100	2296503	2.766458034515	2295054	2.406542420387	FBgn0003714	5078	FBgn0004050	8871
4	2R	20728890	20735171	2.715626716614	20730443	2.128491906559	FBgn0001325	3772	FBgn0001325	3772
5	2L	3832690	3835303	2.639971733093	3833993	2.440998470082	FBgn0004567	2849	FBgn0004567	2849
6	3L	14137265	14139887	2.527139186859	14138758	2.271010458469	FBgn0000411	5121	FBgn0000411	5121
7	3R	4517420	4521642	2.439853191376	4520516	2.259175002575	FBgn0001180	3024	FBgn0001180	3024
8	2L	12087936	12090556	2.435108184814	12089482	2.214772045612	FBgn0003145	3690	FBgn0003145	3690
9	2L	13223736	13230975	2.426414966583	13227537	1.722683962654	FBgn0032490	316	FBgn0032491	2180
10	2L	12080334	12083754	2.382426261902	12081344	2.263633847237	FBgn0003145	4448	FBgn0003145	4448
11	3R	26674141	26679240	2.352621555328	26675879	2.244544141433	FBgn0003720	2158	FBgn0003720	2158
12	3L	4674674	4679326	2.348115921021	4677535	2.20523222755	FBgn0042199	991	FBgn0042199	991
13	X	18136665	18139690	2.297451972961	18138485	1.904865503311	FBgn0004956	3277	FBgn0004956	3277
14	2R	5495742	5499525	2.276936531067	5498046	2.181661381441	FBgn0024923	2928	FBgn0024923	2928
15	2L	11074173	11076378	2.222506999969	11075439	1.83961391449	FBgn0032335	4378	FBgn0032335	4378
16	2R	5488251	5492561	2.065974235535	5489816	1.89721388287	FBgn0000606	1238	FBgn0000606	1238
17	3R	26680286	26683538	2.028604984283	26682441	1.906788377201	FBgn0003720	4404	FBgn0003720	4404
18	3L	14114008	14120061	2.003265857697	14115362	1.827262990615	FBgn0042630	18779	FBgn0000411	28517
19	2R	14786989	14789392	1.980990409851	14788537	1.707051575184	FBgn0003254	2052	FBgn0003254	2052
20	2R	7541976	7544580	1.973014831543	7543205	1.766077827005	FBgn0033675	390	FBgn0011704	41855
21	X	11166527	11169474	1.887727737427	11167910	1.698190240299	FBgn0003411	346	FBgn0003411	346
22	3R	20574013	20576402	1.887474060059	20575220	1.496174531824	FBgn0003719	236	FBgn0003719	236
23	2R	16467915	16471181	1.885950088501	16470099	1.565192222595	FBgn0008636	1608	FBgn0034565	15720
24	2L	21863720	21865177	1.884449958801	21864785	1.711362719536	FBgn0032965	21069	FBgn0003866	48597
25	2R	15172980	15178255	1.880729675293	15176801	1.600985156165	FBgn0067695	207	FBgn0067695	207
26	3R	9735285	9738241	1.877424240112	9737289	1.670148086548	FBgn0000576	9708	FBgn0000576	9708
27	X	19925345	19927392	1.868584156036	19926413	1.587289585787	FBgn0031086	91	FBgn0031093	77249
28	3L	20630089	20635024	1.859102249146	20633599	1.725922865026	FBgn0001320	4395	FBgn0001320	4395
29	3R	13218950	13221437	1.8439412117	13220106	1.489758211024	FBgn0025456	199	FBgn0025456	199
30	3L	8639192	8641459	1.833842754364	8640294	1.633597766652	FBgn0001168	9412	FBgn0001168	9412
31	3R	12567408	12569149	1.833659648895	12568285	1.515419125557	FBgn0003944	7937	FBgn0063261	8826
32	3R	9702980	9706554	1.817519187927	9704296	1.519436597824	FBgn0008646	4395	FBgn0000576	23285
33	3R	27017458	27020359	1.803989887238	27018793	1.485868902767	FBgn0004389	153	FBgn0004389	153
34	X	9534583	9537689	1.802463531494	9535603	1.695089101791	FBgn0000233	3806	FBgn0000233	3806
35	3L	15188226	15190549	1.799724578857	15189196	1.503487408161	FBgn0029114	11704	FBgn0029114	11704
36	X	20489389	20492146	1.797564506531	20491101	1.648943788865	FBgn0031128	3501	FBgn0003300	14016
37	X	8498316	8500970	1.796926498413	8499876	1.609021803912	FBgn0004102	3990	FBgn0004102	3990
38	2L	2574751	2580318	1.788455486298	2577631	1.532154588138	FBgn0031435	40	FBgn0031435	40
39	2L	3828017	3830408	1.784417152405	3829346	1.561571962693	FBgn0003430	3666	FBgn0003430	3666
40	2L	5273641	5278627	1.775188446045	5277452	1.684239983559	FBgn0000228	1106	FBgn0000228	1106
41	2R	8500930	8502709	1.768518447876	8501889	1.337001744439	FBgn0005624	4993	FBgn0005624	4993
42	2L	599627	602609	1.766833305359	600571	1.314856469631	FBgn0031270	2242	FBgn0031267	26339
43	3L	22335566	22338744	1.752383708954	22336725	1.644103169441	FBgn0004449	5003	FBgn0004449	5003
44	3R	2692947	2695333	1.737186431885	2694112	1.569631969228	FBgn0001077	4066	FBgn0001077	4066
45	2L	18592165	18595822	1.726775169373	18594255	1.600306928158	FBgn0003270	1126	FBgn0032693	54658
46	X	446966	450887	1.717185020447	449731	1.48566829457	FBgn0003986	1868	FBgn0003986	1868
47	2R	9075624	9087746	1.708143234253	9079396	1.524304866791	FBgn0033856	4944	FBgn0033856	4944
48	2R	2084107	2089280	1.690239906311	2087947	1.518480357002	FBgn0033076	24844	FBgn0041145	34371
49	2R	6706276	6708839	1.679273605347	6707734	1.583690979901	FBgn0003396	18007	FBgn0033581	41771
50	3R	20582871	20586444	1.678453445435	20585000	1.398061573505	FBgn0000140	5375	FBgn0000140	5375
51	2R	15554984	15557090	1.675376415253	15556166	1.399457156658	FBgn0034480	36316	FBgn0004364	70208
52	2R	16554721	16557239	1.662330150604	16555945	1.498860955238	FBgn0003391	8796	FBgn0003391	8796
53	2L	1956706	1959382	1.661513805389	1958302	1.444651267108	FBgn0031375	3783	FBgn0031391	188985
54	3R	9636566	9639288	1.654815673828	9637693	1.438643519084	FBgn0053327	1148	FBgn0053327	1148
55	2L	3607724	3612192	1.653913497925	3611144	1.368973956389	FBgn0002985	4396	FBgn0002985	4396
56	3L	15982009	15984498	1.644495487213	15983166	1.381976306438	FBgn0044028	5573	FBgn0044028	5573
57	3R	20995416	21002043	1.637734413147	20998826	1.362003214219	FBgn0039285	443	FBgn0039286	11909
58	3R	25865530	25868896	1.6328997612	25866969	1.344435299144	FBgn0003510	32	FBgn0003510	32
59	2L	14488219	14491867	1.622436523438	14489353	1.431449472904	FBgn0005771	1509	FBgn0005771	1509
60	2L	8808968	8811526	1.618198394775	8809954	1.528488327475	FBgn0029123	15671	FBgn0029123	15671
61	3R	13905664	13908739	1.607479095459	13906594	1.406363487244	FBgn0038566	249	FBgn0038566	249
62	2L	3821255	3827035	1.603954792023	3825048	1.240540921688	FBgn0003430	632	FBgn0003430	632
63	3R	11407878	11410349	1.602530479431	11409267	1.27965781268	FBgn0038350	30773	FBgn0053207	82641
64	3R	13650893	13653087	1.600512504578	13652119	1.553318191977	FBgn0051246	14853	FBgn0051246	14853
65	2R	7309523	7312354	1.579675674438	7310447	1.309356857749	FBgn0033652	4171	FBgn0033652	4171
66	2L	5982447	5984341	1.571294784546	5983666	1.407929813161	FBgn0001942	1907	FBgn0001942	1907
67	3L	8660480	8662803	1.568598270416	8661646	1.31120800972	FBgn0001168	11940	FBgn0001168	11940
68	X	7164860	7167067	1.565247535706	7165767	1.375600993633	FBgn0029943	3209	FBgn0024250	12590
69	X	1679133	1681390	1.560286998749	1680358	1.458011178409	FBgn0029591	1458	FBgn0029591	1458
70	3L	5779925	5782520	1.556824207306	5780999	1.152930596296	FBgn0052415	3388	FBgn0035639	3921
71	X	2289417	2292070	1.54914855957	2290681	1.289178848267	FBgn0001150	5562	FBgn0001150	5562
72	2L	2454269	2458138	1.536887645721	2456792	1.38943195343	FBgn0012017	3252	FBgn0015816	35874
73	2L	13866800	13870109	1.533092975616	13867714	1.215611755848	FBgn0028532	18302	FBgn0051842	32676
74	3L	9002157	9005601	1.530923843384	9003267	1.470192400614	FBgn0035956	8911	FBgn0028789	12057
75	2R	19152165	19155090	1.525069236755	19153582	1.37003696666	FBgn0034886	11594	FBgn0016762	48016
76	3R	171445	175373	1.524638175964	174361	1.477148560917	FBgn0001204	1989	FBgn0001204	1989
77	X	20500809	20504158	1.523218631744	20502404	1.380523288951	FBgn0003300	2713	FBgn0003300	2713
78	3R	21456875	21460259	1.507900238037	21459241	1.394847750664	FBgn0039350	4308	FBgn0039350	4308
79	3R	673668	676527	1.491688251495	675294	1.36427873373	FBgn0003002	3241	FBgn0003002	3241
80	X	8971987	8974107	1.485103607178	8972908	1.268026183633	FBgn0030090	7331	FBgn0030092	21372
81	3R	863499	866143	1.478629589081	864877	1.274546686808	FBgn0010313	47531	FBgn0010313	47531
82	2R	6752227	6754646	1.477387905121	6753578	1.267395412221	FBgn0033590	988	FBgn0033590	988
83	X	5519092	5521337	1.476583003998	5520214	1.398465605343	FBgn0029785	2535	FBgn0029785	2535
84	X	7141470	7143356	1.473423480988	7142419	1.249051374548	FBgn0025549	5879	FBgn0025549	5879
85	2R	16052761	16055164	1.470604896545	16054230	1.335310094497	FBgn0034514	102	FBgn0034514	102
86	2R	11411639	11413979	1.468632698059	11413179	0.938431671688	FBgn0053463	1889	FBgn0003425	7462
87	2L	3541140	3543477	1.465435028076	3542374	1.185877680779	FBgn0024244	3123	FBgn0031549	12088
88	2R	16874287	16876239	1.456532478333	16875248	1.270334243774	FBgn0000395	725	FBgn0000395	725
89	3R	21007534	21011349	1.442553043365	21009610	1.325781702995	FBgn0039286	1125	FBgn0039286	1125
90	X	8675145	8678059	1.431523799896	8676866	1.198894679546	FBgn0052710	12408	FBgn0030061	116679
91	2L	3069337	3073070	1.430901527405	3072027	1.331713171566	FBgn0027571	15412	FBgn0003934	23326
92	3L	11210150	11212691	1.430425643921	11211080	1.256166394552	FBgn0036150	1195	FBgn0041094	15176
93	3R	677774	681429	1.42950963974	680003	1.058925235973	FBgn0003002	1468	FBgn0003002	1468
94	X	8487524	8489859	1.428133010864	8488346	1.149679005146	FBgn0004102	7540	FBgn0004102	7540
95	2R	8044726	8047875	1.42636346817	8047035	1.049134190877	FBgn0011592	2072	FBgn0011592	2072
96	2R	16111898	16113872	1.423331260681	16112783	1.106061756611	FBgn0050153	1071	FBgn0046816	8161
97	2L	4822760	4824803	1.413767814636	4823515	1.111434824326	FBgn0031632	1739	FBgn0031632	1739
98	3R	20134025	20136349	1.413523674011	20135269	1.255598460927	FBgn0028471	8873	FBgn0028471	8873
99	2L	20057611	20059916	1.412403106689	20058945	1.240746946896	FBgn0019686	1539	FBgn0019686	1539
100	3R	19020371	19023351	1.409562110901	19021424	1.360927245196	FBgn0011596	8332	FBgn0039066	55842
101	3R	10504656	10507043	1.405906677246	10505655	1.225011295742	FBgn0038252	16490	FBgn0051314	17402
102	X	6889048	6891059	1.401083469391	6890051	1.419413248698	FBgn0029931	4207	FBgn0029931	4207
103	X	18632632	18634416	1.393935680389	18633541	1.213902136859	FBgn0001090	1925	FBgn0001090	1925
104	X	15517491	15519402	1.391300201416	15518504	1.257941246033	FBgn0030667	3248	FBgn0030671	19558
105	2L	16348155	16350828	1.391176223755	16349695	1.153049588203	FBgn0028506	830	FBgn0028506	830
106	X	11821679	11824019	1.382826805115	11822883	1.249228477478	FBgn0003865	33	FBgn0003865	33
107	3R	26249948	26254923	1.38240814209	26253749	1.278156336616	FBgn0039767	249	FBgn0039767	249
108	3R	25981500	25984372	1.379578590393	25983152	1.098458458396	FBgn0039749	421	FBgn0065067	50382
109	3R	4102151	4104705	1.379064559937	4103311	1.271364324233	FBgn0010433	203	FBgn0037561	7707
110	3L	8643092	8646283	1.373820781708	8645193	1.32117099762	FBgn0001168	4513	FBgn0001168	4513
111	2L	7009081	7011547	1.367854118347	7010375	1.20137719547	FBgn0031880	3121	FBgn0051908	16920
112	2R	3743300	3746618	1.366522789001	3745645	1.19199775247	FBgn0010109	1505	FBgn0010109	1505
113	2L	6372052	6377665	1.361501216888	6373382	1.294279456139	FBgn0043854	967	FBgn0043854	967
114	2L	2163391	2166092	1.355612754822	2165126	1.123027240529	FBgn0031393	9366	FBgn0031393	9366
115	3L	21413130	21416689	1.339059829712	21414305	1.220404307048	FBgn0014143	3908	FBgn0014143	3908
116	3L	17614633	17616644	1.338754177094	17615549	1.180009305477	FBgn0052179	3986	FBgn0052179	3986
117	3R	12651141	12653281	1.335542678833	12652288	1.098652895759	FBgn0000014	3481	FBgn0020546	23438
118	3R	15	2275	1.332527160645	643	1.088683605194	FBgn0037213	263	FBgn0037213	263
119	2L	1516859	1518951	1.328464508057	1517871	1.116468048096	FBgn0001174	313	FBgn0001174	313
120	X	2284008	2287982	1.327208518982	2286910	1.233228459078	FBgn0001150	1791	FBgn0001150	1791
121	3R	2629744	2631456	1.326056957245	2630582	0.975616157055	FBgn0082182	4674	FBgn0082182	4674
122	3R	2673058	2674802	1.321773052216	2673952	0.997814010171	FBgn0003339	1934	FBgn0001077	16094
123	3L	4737280	4739725	1.317083358765	4738566	1.223899006844	FBgn0035572	310	FBgn0035570	47863
124	X	255742	257637	1.308868408203	256626	1.01221668019	FBgn0004170	3744	FBgn0004170	3744
125	2L	2369792	2371669	1.301814079285	2370674	1.219711720943	FBgn0031417	850	FBgn0028485	5339
126	3L	18558480	18559257	1.296335697174	18558892	1.089697491039	FBgn0003683	132	FBgn0036800	29061
127	2R	20315146	20317555	1.294939994812	20316378	1.23009075838	FBgn0000157	6052	FBgn0050423	67058
128	3R	24897297	24900899	1.294345855713	24897991	1.012572824955	FBgn0039632	9110	FBgn0039633	24718
129	3R	2569312	2571737	1.289877891541	2570802	1.018155827242	FBgn0004054	940	FBgn0004054	940
130	2L	19332887	19338401	1.287127971649	19334201	1.029192388058	FBgn0024245	24952	FBgn0024245	24952
131	2L	14435359	14437341	1.286791324615	14436406	1.090252147001	FBgn0028871	11275	FBgn0005771	54456
132	3L	13030329	13031816	1.28676700592	13030880	1.049949918474	FBgn0036343	4461	FBgn0036342	9909
133	3L	13351213	13354033	1.286558151245	13352103	1.225726520314	FBgn0036349	429	FBgn0036349	429
134	2L	8831543	8833631	1.280174732208	8832672	1.134606149462	FBgn0029123	7047	FBgn0029123	7047
135	X	6884693	6887400	1.279170513153	6885942	1.174630292257	FBgn0029931	98	FBgn0029931	98
136	3R	2578421	2582207	1.274611949921	2580096	1.148428355946	FBgn0004053	175	FBgn0004053	175
137	2L	15319793	15322985	1.270155906677	15322114	1.085554250081	FBgn0041103	6279	FBgn0001981	7679
138	3R	8207144	8209310	1.265962600708	8208148	1.015830881455	FBgn0038028	264	FBgn0038028	264
139	3L	18260991	18262671	1.265468597412	18261897	1.153174344231	FBgn0036784	2260	FBgn0011706	101765
140	2R	19145738	19147844	1.263398170471	19147038	0.911242246628	FBgn0004795	6826	FBgn0016762	54560
141	2R	20171068	20174631	1.262695789337	20173376	1.105292320251	FBgn0035046	1351	FBgn0035046	1351
142	3L	9464021	9466386	1.254607200623	9465366	0.79081698025	FBgn0052037	775	FBgn0036005	3652
143	3R	7600233	7602050	1.251424312592	7601126	0.953412841348	FBgn0011471	3700	FBgn0011471	3700
144	3R	2774114	2776105	1.248707771301	2775013	0.940367762248	FBgn0051488	8443	FBgn0001077	84967
145	3R	12351001	12353501	1.248240470886	12352143	1.027508679558	FBgn0038441	12971	FBgn0027053	56320
146	3L	21078410	21081219	1.246171951294	21079650	1.188830635764	FBgn0037051	9768	FBgn0037051	9768
147	X	2990762	2993636	1.244904518127	2992402	0.915463626385	FBgn0004647	1374	FBgn0004647	1374
148	3R	16398409	16401575	1.244453430176	16399791	1.045171288883	FBgn0038806	2939	FBgn0038805	2950
149	3R	12745807	12748009	1.23752117157	12747161	1.114770777085	FBgn0051270	2346	FBgn0082171	65124
150	2R	16365946	16368217	1.235653400421	16366988	1.189018530004	FBgn0034554	6695	FBgn0016984	26992
151	2R	6713963	6716068	1.233791351318	6714995	0.961272407981	FBgn0033582	20125	FBgn0033590	37595
152	2L	2153795	2157148	1.229206562042	2155782	1.035399317741	FBgn0031393	22	FBgn0031393	22
153	3L	21231673	21235095	1.228971481323	21232563	0.946994669297	FBgn0000551	919	FBgn0037066	12659
154	3R	12589196	12590604	1.22892999649	12589842	0.806405842304	FBgn0020556	9069	FBgn0020556	9069
155	3R	16674221	16676348	1.226402759552	16674976	0.944513916969	FBgn0038834	1295	FBgn0038834	1295
156	2R	9825319	9828690	1.224439620972	9827574	1.064826071262	FBgn0033921	10358	FBgn0033922	13115
157	3R	7396192	7398251	1.219378471375	7397358	0.968119800091	FBgn0025701	2386	FBgn0037920	48455
158	3R	463300	467209	1.217489242554	465896	0.891885439555	FBgn0037261	1377	FBgn0037261	1377
159	2R	8705295	8707483	1.211067199707	8706517	1.131596228656	FBgn0028991	536	FBgn0028991	536
160	X	16442229	16444206	1.21059513092	16443100	1.134372150197	FBgn0025743	1549	FBgn0015615	15734
161	2R	3640691	3642505	1.206302165985	3641405	0.910544991493	FBgn0033267	1740	FBgn0033267	1740
162	3L	12646187	12647905	1.205309867859	12647064	0.980681955814	FBgn0014343	20631	FBgn0036306	81640
163	2R	10134610	10136452	1.204540252686	10135624	1.114647416507	FBgn0033948	551	FBgn0033948	551
164	X	19054117	19055683	1.203370094299	19054920	1.058927536011	FBgn0031001	359	FBgn0031001	359
165	3L	20562219	20564685	1.202785491943	20563410	1.134940596188	FBgn0037014	7661	FBgn0001320	65794
166	3R	6177866	6179733	1.196313381195	6178785	0.96808831832	FBgn0015396	2879	FBgn0015396	2879
167	2R	8292003	8294053	1.190752983093	8293088	0.975821495056	FBgn0003326	3363	FBgn0003326	3363
168	2R	11380170	11382090	1.188516139984	11381262	1.055958366394	FBgn0050085	2746	FBgn0050085	2746
169	2L	7047639	7050004	1.183869361877	7048889	1.094613916734	FBgn0051630	6422	FBgn0051630	6422
170	2L	1408930	1412541	1.181529998779	1411443	1.039185714722	FBgn0002543	9006	FBgn0002543	9006
171	3R	11814267	11816292	1.181344985962	11815182	1.034074110143	FBgn0003507	3259	FBgn0003507	3259
172	3L	15664517	15667792	1.177024841309	15667062	0.918287165025	FBgn0041160	1954	FBgn0041160	1954
173	X	15589701	15591527	1.176675319672	15590758	0.981954693794	FBgn0030684	453	FBgn0030676	23328
174	3R	6047608	6050612	1.175489425659	6048416	0.838731821846	FBgn0037797	64	FBgn0037797	64
175	2L	8275323	8277115	1.172698974609	8276133	0.838081696454	FBgn0011902	14594	FBgn0011902	14594
176	3R	7953377	7955818	1.172613143921	7954582	1.112664222717	FBgn0037992	663	FBgn0037992	663
177	2R	20307563	20309617	1.171189785004	20308618	0.993128299713	FBgn0035069	2220	FBgn0050423	74818
178	3R	7176433	7179854	1.169512271881	7177469	0.887219036327	FBgn0026064	1102	FBgn0026064	1102
179	3R	16422351	16424631	1.166240692139	16423666	1.037872731686	FBgn0023097	4781	FBgn0023097	4781
180	3L	20333752	20337566	1.163908958435	20336768	1.036174886367	FBgn0028978	1319	FBgn0028978	1319
181	2L	7288926	7291043	1.163660049438	7289809	0.852550899281	FBgn0031901	7276	FBgn0004009	17352
182	X	9588572	9590493	1.163328170776	9589408	0.948961331294	FBgn0020378	8772	FBgn0000233	49999
183	2R	10866296	10868418	1.163234233856	10867503	1.066198012408	FBgn0034013	2486	FBgn0000996	28320
184	3L	17520179	17522720	1.159184455872	17521135	1.021483140833	FBgn0025455	1912	FBgn0025455	1912
185	3R	19705143	19707137	1.158185005188	19706016	0.99409788847	FBgn0025574	9781	FBgn0025574	9781
186	3L	20626496	20629587	1.154727935791	20628472	1.078823506832	FBgn0001320	732	FBgn0001320	732
187	2R	12464956	12466779	1.152093887329	12465931	0.906943826114	FBgn0053456	745	FBgn0053456	745
188	3R	12075523	12078384	1.149218082428	12077152	0.917886316776	FBgn0040237	12658	FBgn0011253	21024
189	3R	4666471	4668875	1.147752761841	4667487	0.943035125732	FBgn0037638	17355	FBgn0011966	20115
190	2R	20614276	20616527	1.146824836731	20615088	1.098681926727	FBgn0050430	21944	FBgn0001148	45508
191	3L	2465789	2467637	1.142748832703	2466536	0.866842045504	FBgn0035344	4511	FBgn0035346	5815
192	2L	15472593	15477178	1.140558719635	15475702	0.977445546319	FBgn0003448	1504	FBgn0003448	1504
193	2R	16866262	16868024	1.139756202698	16867258	0.827428936958	FBgn0000395	7265	FBgn0000395	7265
194	2R	9944622	9947350	1.132483005524	9945835	0.996259331703	FBgn0013725	1363	FBgn0013725	1363
195	2R	18713398	18715731	1.129946231842	18714374	1.058028817177	FBgn0034834	4765	FBgn0003062	132054
196	3R	17469176	17471305	1.129556655884	17470473	1.020402235143	FBgn0011766	15654	FBgn0046832	22227
197	3R	2488139	2490032	1.126390457153	2489090	0.879617849986	FBgn0024912	3268	FBgn0026567	5486
198	3R	16116118	16119547	1.123254776001	16117094	0.90241342783	FBgn0028386	1894	FBgn0028386	1894
199	X	4301126	4302940	1.122787475586	4302013	0.876536537619	FBgn0000179	43920	FBgn0029714	95191
200	3L	5594145	5596204	1.122082233429	5594942	1.058787233689	FBgn0035625	9988	FBgn0035625	9988
201	3R	19974359	19976389	1.118834018707	19975587	0.835949838161	FBgn0046322	317	FBgn0013343	44122
202	3L	13801873	13803597	1.115917205811	13802893	0.939255650838	FBgn0036380	4606	FBgn0036386	91363
203	3R	914908	917079	1.1156873703	916051	1.007035816417	FBgn0010313	3643	FBgn0010313	3643
204	2R	3110473	3112438	1.112451076508	3111577	0.971788799061	FBgn0004243	9645	FBgn0004243	9645
205	2R	2950651	2952019	1.111382007599	2951114	1.025714354082	FBgn0033169	1392	FBgn0033179	27430
206	2R	8495414	8497579	1.104545116425	8496535	0.917227857253	FBgn0005624	361	FBgn0005624	361
207	X	9340423	9343251	1.102223396301	9342503	0.869545519352	FBgn0030133	2839	FBgn0030136	57337
208	X	15457605	15459695	1.094290733337	15458794	0.789474995931	FBgn0003463	1683	FBgn0003463	1683
209	2L	22138280	22140900	1.092643260956	22139288	0.924595832825	FBgn0032978	9605	FBgn0032979	17466
210	3R	18613811	18615933	1.091149330139	18615096	0.837497770786	FBgn0039026	4890	FBgn0039013	62474
211	2L	11070642	11072048	1.090816497803	11071405	0.753870785236	FBgn0032335	344	FBgn0032335	344
212	3R	177451	178910	1.089702606201	177993	0.883015360151	FBgn0001204	5621	FBgn0001204	5621
213	2R	3561120	3563014	1.086671829224	3562085	0.965822908613	FBgn0033252	15279	FBgn0021814	29763
214	3L	18552883	18554386	1.084438323975	18554076	1.138682460785	FBgn0036791	54	FBgn0036800	33877
215	2R	16414411	16416035	1.079984664917	16415236	0.852714657784	FBgn0034560	2050	FBgn0034565	70583
216	3L	5809112	5810969	1.078516960144	5810012	0.772214440738	FBgn0003984	9549	FBgn0035640	22982
217	3R	25341581	25343579	1.072833061218	25342596	0.909508985632	FBgn0039669	1029	FBgn0040623	25780
218	X	6876907	6878814	1.071855068207	6877657	0.819800545188	FBgn0029930	1158	FBgn0029931	8187
219	3L	20555162	20558488	1.069042205811	20557184	0.8839598824	FBgn0001323	2807	FBgn0001320	72020
220	3R	17977989	17980993	1.067239284515	17979085	0.779047250748	FBgn0053335	11655	FBgn0053335	11655
221	2L	15737997	15740377	1.06169462204	15739173	0.862805247307	FBgn0010382	4911	FBgn0003936	8438
222	2L	866800	868860	1.056301116943	867855	0.910465921674	FBgn0029095	497	FBgn0020305	2056
223	3R	9795134	9798988	1.05615901947	9797294	0.896601115956	FBgn0015270	6655	FBgn0038196	64593
224	X	3682374	3683868	1.053943634033	3683118	0.758003571454	FBgn0000542	1785	FBgn0000542	1785
225	3L	21000093	21002316	1.053170681	21001462	0.840503633022	FBgn0053285	21381	FBgn0037044	39726
226	3L	14936905	14939404	1.05136680603	14938486	0.907270487617	FBgn0000216	558	FBgn0000216	558
227	2L	3079473	3081216	1.051315784454	3080401	0.744932889938	FBgn0027571	23786	FBgn0003934	31700
228	X	18725043	18727368	1.046640396118	18725930	0.860751152039	FBgn0030974	1640	FBgn0030974	1640
229	X	15479820	15481958	1.045921802521	15480846	0.977112515767	FBgn0030663	2618	FBgn0003463	20369
230	3L	4794822	4796674	1.043296813965	4795775	0.997391981237	FBgn0042131	7522	FBgn0035570	105072
231	2L	6721746	6726210	1.042039871216	6724969	0.879162676194	FBgn0046704	1062	FBgn0025777	1614
232	3L	5737196	5740085	1.039753913879	5738501	0.983657444225	FBgn0065079	189	FBgn0065079	189
233	2L	11451880	11453671	1.039039611816	11452757	0.880808605867	FBgn0004579	7154	FBgn0004579	7154
234	2L	18875971	18877882	1.038546562195	18876911	0.891679942608	FBgn0003896	274	FBgn0032717	41315
235	3L	8984018	8985811	1.038469791412	8984693	0.82359083961	FBgn0035955	895	FBgn0035954	5548
236	3R	4292829	4295746	1.035018920898	4293720	0.72908076118	FBgn0051369	24173	FBgn0040529	126957
237	2R	18013818	18016108	1.034622192383	18015003	0.840156428019	FBgn0034735	15207	FBgn0022986	91879
238	2L	9447688	9450568	1.034032821655	9449457	0.944180997213	FBgn0053723	8717	FBgn0002973	11944
239	2L	7299100	7300993	1.033943653107	7299935	0.841431045532	FBgn0004009	7226	FBgn0004009	7226
240	2L	18773942	18775897	1.033185005188	18775082	0.996700286865	FBgn0045852	3151	FBgn0032717	60514
241	2R	18309189	18312170	1.025785446167	18310193	0.743067085743	FBgn0011211	3557	FBgn0011211	3557
242	3L	15473639	15475767	1.025325775146	15474567	0.908581733704	FBgn0028377	137	FBgn0028377	137
243	2L	596877	598651	1.022500991821	597703	0.867626488209	FBgn0010323	3016	FBgn0031267	23471
244	X	5340355	5342413	1.022268772125	5341148	0.815606176853	FBgn0029769	138	FBgn0029771	21350
245	X	236991	239569	1.015838623047	238624	0.735360594357	FBgn0000022	11771	FBgn0000022	11771
246	3R	22081057	22083824	1.014003753662	22082183	0.766506251167	FBgn0000064	5130	FBgn0039406	197198
247	3R	283221	285223	1.012887954712	284165	0.943851025899	FBgn0051522	5129	FBgn0037250	24434
248	3R	4800899	4802682	1.012589454651	4801718	0.86730414629	FBgn0037646	4925	FBgn0022347	16949
249	3R	24684368	24686079	1.012371063232	24685191	0.606717904409	FBgn0028373	276	FBgn0028373	276
250	2R	2995249	2999315	1.009072303772	2997893	0.959127108256	FBgn0015930	3783	FBgn0015930	3783
251	3R	21019930	21022412	1.008962631226	21020812	0.898772557576	FBgn0039288	470	FBgn0039288	470
252	3R	1036769	1038973	1.004590034485	1038038	0.816860795021	FBgn0000340	5109	FBgn0000340	5109
253	2L	9582487	9585214	0.999557495117	9583747	0.755553245544	FBgn0014179	2005	FBgn0015393	116087
254	2L	18870425	18872233	0.996902942657	18871272	0.82209962957	FBgn0003896	5913	FBgn0032717	35676
255	3R	881029	882778	0.996514320374	881876	0.82055914402	FBgn0010313	30532	FBgn0010313	30532
256	3R	18954729	18956666	0.995315074921	18955677	0.966364636141	FBgn0051457	1971	FBgn0051457	1971
257	3L	14932458	14935940	0.995303630829	14935161	0.827192643109	FBgn0026320	555	FBgn0026320	555
258	3L	21381888	21384241	0.994688034058	21383480	0.810741985545	FBgn0033583	3817	FBgn0014143	26917
259	3L	15988097	15991484	0.99453163147	15990629	0.867896616459	FBgn0044028	1890	FBgn0044028	1890
260	3R	2634938	2637541	0.994504451752	2636086	0.946711371927	FBgn0046833	790	FBgn0046833	790
261	X	3252283	3254904	0.994087219238	3253908	0.77826017492	FBgn0029657	4338	FBgn0000472	24569
262	3R	6442615	6445356	0.993172168732	6443710	0.881015121937	FBgn0001235	20676	FBgn0001235	20676
263	2L	220074	223890	0.991781234741	222864	0.775111422819	FBgn0031235	9650	FBgn0031235	9650
264	3L	18183206	18184618	0.98840045929	18184076	0.671420156956	FBgn0036782	16978	FBgn0020300	79413
265	2R	7497563	7499327	0.987103462219	7498471	0.826609253883	FBgn0053145	388	FBgn0011704	2879
266	3R	11474208	11476708	0.986896038055	11475820	0.810986328125	FBgn0053207	16088	FBgn0053207	16088
267	3L	17730198	17731556	0.986307144165	17730853	0.667326254003	FBgn0036752	1441	FBgn0036761	80906
268	X	3705734	3708297	0.986151695251	3707468	0.802599794724	FBgn0019661	456	FBgn0019661	456
269	2R	7970284	7972054	0.98517036438	7971190	0.932043790817	FBgn0010238	2092	FBgn0010238	2092
270	3R	15755840	15757958	0.983298301697	15757105	0.921801143222	FBgn0038753	2788	FBgn0021776	3737
271	3R	3358712	3360778	0.982836723328	3359402	0.651979955037	FBgn0015573	2845	FBgn0003885	3025
272	3L	13050782	13052416	0.981687545776	13051641	0.849072344163	FBgn0036345	9595	FBgn0036342	30670
273	3R	8470566	8472503	0.981258392334	8471544	0.873164401335	FBgn0038071	2238	FBgn0038071	2238
274	2R	4154674	4156685	0.981028556824	4155647	0.783251257504	FBgn0003892	5801	FBgn0003892	5801
275	3L	9341898	9343583	0.97694683075	9342723	0.802006530762	FBgn0035981	1450	FBgn0035981	1450
276	3L	21999047	22003253	0.976670265198	21999857	0.848600268364	FBgn0037149	117	FBgn0037149	117
277	3R	9726706	9728631	0.974117279053	9727429	0.777021744672	FBgn0000576	152	FBgn0000576	152
278	3L	3494943	3497159	0.972172737122	3495790	0.752852159388	FBgn0001254	419	FBgn0001254	419
279	2R	20525518	20526990	0.968696594238	20526182	0.693367284887	FBgn0004055	6532	FBgn0005634	7109
280	3L	5108271	5110957	0.966036319733	5109534	0.906187236309	FBgn0035592	646	FBgn0035602	230898
281	3L	3290531	3292360	0.965937614441	3291286	0.836758494377	FBgn0035432	4032	FBgn0035436	11803
282	3R	9118416	9120306	0.963131904602	9119257	0.86588898827	FBgn0038134	337	FBgn0038134	337
283	2R	2038540	2040853	0.962691307068	2039897	0.879594017478	FBgn0010347	25825	FBgn0041145	82421
284	3L	7882588	7885021	0.961873054504	7883420	0.754030059366	FBgn0003041	2478	FBgn0003041	2478
285	X	10608654	10610083	0.960738182068	10609349	0.661607424418	FBgn0052675	105	FBgn0052672	4204
286	2R	15200746	15202465	0.960101604462	15201590	0.806063932531	FBgn0034467	1351	FBgn0015949	16907
287	3L	18103772	18105339	0.958906650543	18104495	0.817384551553	FBgn0020300	168	FBgn0020300	168
288	2L	2752062	2756290	0.958253383636	2755294	0.742295742035	FBgn0031453	2495	FBgn0031453	2495
289	3L	5565148	5567496	0.957773208618	5566064	0.798148208194	FBgn0003486	460	FBgn0003486	460
290	3L	678768	684086	0.95343208313	681374	0.855389258441	FBgn0035157	1301	FBgn0035156	4927
291	2R	6970521	6972557	0.95334815979	6971756	0.876198351383	FBgn0000581	3632	FBgn0000581	3632
292	3R	18880800	18884071	0.952919483185	18883159	0.943829536438	FBgn0039045	109	FBgn0051457	70547
293	3L	19000529	19002277	0.94841003418	19001360	0.836505721597	FBgn0002945	9230	FBgn0002945	9230
294	X	18142183	18144194	0.944389343262	18143283	0.953611075878	FBgn0004956	1521	FBgn0004956	1521
295	3R	15175026	15177313	0.944231987	15176316	0.925968114068	FBgn0038697	24155	FBgn0000463	24381
296	2R	18194485	18200451	0.943404197693	18197872	0.847259223461	FBgn0020257	1317	FBgn0020257	1317
297	2R	7724217	7725633	0.942580699921	7724990	0.613374888897	FBgn0020377	2142	FBgn0020377	2142
298	2L	1419145	1422771	0.940186977386	1421957	0.817630150739	FBgn0002543	1508	FBgn0002543	1508
299	3L	736556	738867	0.93976688385	737398	0.755663335323	FBgn0000575	4460	FBgn0000575	4460
300	3L	16974973	16977572	0.938947200775	16976114	0.846272706985	FBgn0036685	5325	FBgn0025582	223866
301	3L	7110526	7113282	0.938618659973	7112181	0.790075659752	FBgn0023001	3716	FBgn0002775	12711
302	2L	15328673	15330527	0.93853187561	15329591	0.65279519558	FBgn0001981	202	FBgn0001981	202
303	3R	9467771	9469372	0.938149929047	9468597	0.765014529228	FBgn0053328	2407	FBgn0053328	2407
304	X	8620332	8623231	0.937081336975	8622162	0.95344285404	FBgn0026411	28849	FBgn0030061	61975
305	3L	19525518	19529669	0.936282157898	19527877	0.810607910156	FBgn0067680	2522	FBgn0067680	2522
306	2L	12009839	12012317	0.93482542038	12010934	0.830243527889	FBgn0014019	2558	FBgn0032390	20970
307	2L	7137579	7139356	0.934574127197	7138502	0.818586742177	FBgn0031889	4819	FBgn0031886	72669
308	3R	950908	952572	0.934476852417	951865	0.823517855476	FBgn0037293	1945	FBgn0010313	39457
309	2L	20755090	20759265	0.93199634552	20756100	0.742249679565	FBgn0000251	2228	FBgn0000986	33592
310	3R	9229953	9233105	0.929154396057	9232227	0.735990464687	FBgn0038151	493	FBgn0038150	1637
311	3L	14243199	14245050	0.925443649292	14244127	0.848585970262	FBgn0001085	4521	FBgn0036415	60959
312	3R	19140179	19142408	0.922395706177	19141107	0.76032963921	FBgn0039071	25196	FBgn0002622	43418
313	3L	15197437	15199195	0.921227455139	15198293	0.780882263184	FBgn0029114	2607	FBgn0029114	2607
314	2L	12722670	12725046	0.921224594116	12724180	0.798717916012	FBgn0032455	2342	FBgn0032445	31157
315	2L	4280407	4283260	0.919672966003	4281187	0.844095622792	FBgn0031592	1897	FBgn0003941	53545
316	3L	4215202	4216870	0.919060230255	4216103	0.72174012661	FBgn0001257	3576	FBgn0011692	10165
317	2L	1067399	1069942	0.915111541748	1068190	0.868177638334	FBgn0003310	9621	FBgn0003310	9621
318	3L	8162725	8164432	0.915030002594	8163556	0.753409273484	FBgn0035851	1663	FBgn0035851	1663
319	2L	5977658	5981288	0.91490983963	5980353	0.753101461074	FBgn0000308	672	FBgn0000308	672
320	3R	12331598	12333911	0.914791584015	12332632	0.821437954903	FBgn0028381	5238	FBgn0027053	36809
321	2R	13651250	13653171	0.914556980133	13652068	0.793824005127	FBgn0003044	1776	FBgn0003044	1776
322	X	13617871	13619339	0.914463996887	13618584	0.729405462742	FBgn0053174	898	FBgn0030522	2134
323	3L	19047715	19049492	0.913366794586	19048621	0.714481830597	FBgn0036844	3060	FBgn0036844	3060
324	3L	13068686	13070998	0.912563323975	13069488	0.680510222912	FBgn0052118	2710	FBgn0010452	18732
325	3L	8975935	8977738	0.912053108215	8976656	0.652614369112	FBgn0035954	2489	FBgn0035954	2489
326	3R	7203666	7204990	0.911247730255	7204535	0.821496725082	FBgn0004595	6025	FBgn0026064	28168
327	3L	17380470	17382638	0.909165859222	17381351	0.729992210865	FBgn0027660	5420	FBgn0027660	5420
328	3L	189588	190941	0.908636569977	190334	0.644681481754	FBgn0035109	610	FBgn0035110	5885
329	2R	7131224	7133525	0.906421661377	7132610	0.735429875991	FBgn0033636	872	FBgn0033636	872
330	3R	9525901	9527698	0.904860019684	9526635	0.783179879189	FBgn0028487	75	FBgn0038168	13703
331	2L	8386018	8388762	0.904832363129	8387512	0.882393556483	FBgn0041717	2212	FBgn0032036	3045
332	3R	4030406	4032356	0.903740882874	4031428	0.787792710697	FBgn0053779	884	FBgn0037554	27801
333	2L	14429248	14432365	0.903625965118	14429921	0.702573180199	FBgn0028871	4790	FBgn0005771	60941
334	2R	16118386	16120688	0.903461456299	16119390	0.737590014935	FBgn0046816	1554	FBgn0046816	1554
335	2L	8521201	8522625	0.903268814087	8521936	0.625457202687	FBgn0016122	37	FBgn0029004	6682
336	3L	4390853	4392497	0.902837753296	4391619	0.740511782029	FBgn0035542	1875	FBgn0035541	3050
337	2L	4123157	4124622	0.8997631073	4123883	0.696152518777	FBgn0014033	2162	FBgn0000547	92504
338	2R	2129920	2131708	0.898088932037	2130707	0.707068026066	FBgn0053919	5683	FBgn0040673	5881
339	2L	4686473	4688469	0.895546913147	4687329	0.703311475118	FBgn0031621	184	FBgn0031621	184
340	X	2242006	2244487	0.894237518311	2243047	0.779735120138	FBgn0040387	773	FBgn0001150	42072
341	X	20556889	20558835	0.892811775208	20557897	0.809507818783	FBgn0031130	1272	FBgn0003300	52780
342	3L	2421103	2423338	0.892323493958	2422246	0.802408218384	FBgn0052306	24716	FBgn0053231	26442
343	X	7905706	7907348	0.890995979309	7906538	0.791165649891	FBgn0004656	134	FBgn0004656	134
344	3L	19615900	19617473	0.889929771423	19616743	0.693573888143	FBgn0022774	1635	FBgn0029094	32592
345	3R	6493116	6494610	0.889918804169	6493966	0.747086405754	FBgn0037818	8926	FBgn0001235	29580
346	2L	15725442	15728660	0.888208866119	15727690	0.76143437624	FBgn0010382	16394	FBgn0003936	19921
347	2L	12665501	12666987	0.886454105377	12666277	0.704017043114	FBgn0032442	2892	FBgn0032445	26746
348	2R	2111419	2113492	0.885575294495	2112699	0.782409275279	FBgn0033076	92	FBgn0041145	9619
349	2R	5588484	5590588	0.884925842285	5589295	0.834952915416	FBgn0033483	883	FBgn0033483	883
350	X	22195327	22197204	0.883753299713	22195746	0.764167525552	FBgn0000719	137163	FBgn0031186	537761
351	3L	15277781	15279413	0.882468223572	15278569	0.749245138729	FBgn0036493	8941	FBgn0036494	23390
352	3R	19076799	19078629	0.88015460968	19077779	0.743576791551	FBgn0039066	513	FBgn0039066	513
353	3R	10477595	10479233	0.879488945007	10478559	0.739611120785	FBgn0026578	2864	FBgn0026578	2864
354	3R	851052	852730	0.879205703735	852345	0.800084710121	FBgn0037292	37871	FBgn0010313	60063
355	X	2264353	2265544	0.878395080566	2264747	0.756269812584	FBgn0040385	2308	FBgn0001150	20372
356	3L	22069227	22071279	0.877901554108	22070206	0.777698338032	FBgn0037153	249	FBgn0000100	60323
357	3R	8895845	8898960	0.877696990967	8896808	0.686753204891	FBgn0004666	13327	FBgn0003308	38549
358	X	10337872	10340184	0.876444816589	10339054	0.756322636324	FBgn0052680	99	FBgn0052680	99
359	X	7736312	7739178	0.871437549591	7738007	0.695955220391	FBgn0029971	1025	FBgn0029971	1025
360	3L	16737724	16742037	0.871071815491	16741218	0.776336557725	FBgn0036660	3756	FBgn0036660	3756
361	3R	1496358	1499265	0.870853424072	1498056	0.746042728424	FBgn0037363	2621	FBgn0037363	2621
362	3L	18313433	18314608	0.869964599609	18313975	0.475623905659	FBgn0015946	44302	FBgn0011706	49687
363	3R	26256081	26258830	0.869717597961	26257488	0.689093768597	FBgn0039769	298	FBgn0039767	3490
364	2L	8840668	8842808	0.867175102234	8841999	0.684441510369	FBgn0029123	16374	FBgn0029123	16374
365	3L	6469240	6471007	0.866453647614	6469990	0.800983556112	FBgn0020251	313	FBgn0020251	313
366	2R	8472728	8475424	0.865346431732	8474196	0.727141604704	FBgn0033787	4733	FBgn0004512	11945
367	4	328237	329899	0.86460018158	329177	0.697353811825	FBgn0026777	830	FBgn0026777	830
368	3L	3020175	3022976	0.86381149292	3021048	0.767115783691	FBgn0035388	2318	FBgn0035388	2318
369	X	3953073	3954865	0.863478183746	3953887	0.847484756919	FBgn0026084	2535	FBgn0000221	4306
370	2R	14189217	14190612	0.863104343414	14189933	0.555132091045	FBgn0023214	1538	FBgn0023214	1538
371	3R	22456381	22457968	0.8623919487	22457256	0.675937428194	FBgn0039441	339	FBgn0039449	85851
372	3R	23101379	23103122	0.862113952637	23102257	0.768855487599	FBgn0046247	1828	FBgn0039505	2831
373	2L	21177765	21179184	0.861830711365	21178315	0.691189885139	FBgn0011829	8023	FBgn0003930	24456
374	2R	17051704	17054558	0.860740661621	17053198	0.803806697621	FBgn0050283	5043	FBgn0010415	64448
375	3R	24399486	24401327	0.860024452209	24400355	0.65562915802	FBgn0000659	10450	FBgn0000659	10450
376	3L	727133	728695	0.857721328735	727947	0.665113505195	FBgn0052482	621	FBgn0000575	4991
377	3L	12125301	12127051	0.855884552002	12126110	0.596752762794	FBgn0052099	2890	FBgn0036258	6048
378	2L	12662218	12663737	0.854192256927	12662846	0.662550449371	FBgn0004394	5017	FBgn0032445	30177
379	2R	6092849	6096642	0.851802825928	6095037	0.737997770309	FBgn0004399	25320	FBgn0004399	25320
380	3L	13967301	13969597	0.851621627808	13968079	0.726672284743	FBgn0036398	671	FBgn0036397	940
381	2R	3470755	3474626	0.851077079773	3471681	0.701365025838	FBgn0033241	159	FBgn0033241	159
382	X	438700	441882	0.849925994873	441105	0.751383364201	FBgn0003986	6758	FBgn0003986	6758
383	2R	14314182	14315927	0.84857749939	14315104	0.714495318277	FBgn0010651	3486	FBgn0010651	3486
384	3L	8425742	8427491	0.847941398621	8426681	0.709672254675	FBgn0010825	2418	FBgn0010825	2418
385	2L	10057207	10059678	0.846895694733	10058955	0.768779635429	FBgn0032178	1942	FBgn0011823	2049
386	2R	15586754	15588430	0.846826076508	15587384	0.846388255849	FBgn0004364	38990	FBgn0004364	38990
387	3L	14141054	14144067	0.845599651337	14142345	0.840098717633	FBgn0000411	1534	FBgn0000411	1534
388	2L	19322556	19323961	0.843520641327	19323411	0.622921705246	FBgn0032769	27176	FBgn0024245	35742
389	3R	2933715	2935284	0.843437194824	2934576	0.650393261629	FBgn0014863	8877	FBgn0003884	22316
390	2R	1702955	1704658	0.842681884766	1703842	0.768649220467	FBgn0033068	447	FBgn0033068	447
391	2L	1507559	1509302	0.842514038086	1508283	0.734519064426	FBgn0031344	5380	FBgn0031345	9155
392	3L	6794345	6796306	0.841536521912	6795198	0.796083748341	FBgn0003995	31091	FBgn0035714	68338
393	2R	20576434	20578701	0.841077804565	20577267	0.65640522452	FBgn0050198	6338	FBgn0001148	7687
394	2R	17220209	17222579	0.840676307678	17221009	0.642281588386	FBgn0004362	96	FBgn0004362	96
395	3R	671280	673118	0.83939409256	672142	0.624853014946	FBgn0003002	6393	FBgn0003002	6393
396	3L	4614942	4616637	0.838341712952	4615968	0.764472782612	FBgn0035563	332	FBgn0035562	4919
397	3R	165042	167415	0.8378033638	166484	0.708645876716	FBgn0037236	1197	FBgn0001204	5888
398	2L	2380465	2381742	0.836735725403	2381075	0.567982852459	FBgn0031421	65	FBgn0028485	15740
399	2L	18364636	18366276	0.83584022522	18365379	0.594549417496	FBgn0011559	10424	FBgn0004413	73787
400	2R	16114889	16116497	0.834597110748	16115740	0.701942387749	FBgn0050153	4028	FBgn0046816	5204
401	2R	18851546	18855511	0.833917140961	18853988	0.627717971802	FBgn0034846	247	FBgn0034846	247
402	2L	15037627	15038977	0.831735610962	15038242	0.56583628935	FBgn0004837	2817	FBgn0010422	18440
403	2R	4152147	4153978	0.827172279358	4152986	0.693382143974	FBgn0003892	8462	FBgn0003892	8462
404	2R	15580490	15582345	0.827039718628	15581486	0.683586569393	FBgn0004364	44888	FBgn0004364	44888
405	X	5361767	5363656	0.826679229736	5362687	0.659381798335	FBgn0029771	189	FBgn0029771	189
406	3R	17614640	17616251	0.825951099396	17615367	0.623071014881	FBgn0003867	7111	FBgn0004493	117895
407	2L	1960371	1961734	0.825393676758	1960930	0.532146846547	FBgn0051942	4496	FBgn0031391	186357
408	2R	2324963	2327626	0.824028015137	2325805	0.660046016469	FBgn0033107	1068	FBgn0033107	1068
409	3R	11243036	11244884	0.822070121765	11244012	0.785950899124	FBgn0067339	507	FBgn0067339	507
410	3L	4235013	4237094	0.821879386902	4236187	0.5737880258	FBgn0041171	1654	FBgn0041171	1654
411	2R	10461139	10462707	0.820672035217	10461848	0.656163036823	FBgn0033985	4374	FBgn0033987	16329
412	3R	17958866	17961198	0.819006443024	17959815	0.758956853081	FBgn0051163	235	FBgn0053335	30925
413	3L	22333495	22335254	0.817680358887	22334324	0.688101232052	FBgn0004449	7404	FBgn0004449	7404
414	2R	4166082	4170730	0.816495895386	4169666	0.709402084351	FBgn0050353	353	FBgn0050353	353
415	3R	3617349	3619041	0.815989017487	3618107	0.653931842131	FBgn0037517	1744	FBgn0003885	261730
416	2L	3770943	3772323	0.815328121185	3771534	0.668730791877	FBgn0004893	172	FBgn0003430	54146
417	2L	13210887	13212316	0.813856124878	13211832	0.693721684543	FBgn0032483	18	FBgn0032483	18
418	3L	731724	733864	0.813556194305	733150	0.696474972893	FBgn0000575	212	FBgn0000575	212
419	2L	21604291	21606761	0.812829971313	21606646	0.650555177168	FBgn0032955	4546	FBgn0022893	10875
420	2L	18106218	18108219	0.812073707581	18106850	0.66831667283	FBgn0032665	3762	FBgn0041184	41489
421	3R	1449902	1451935	0.8108253479	1450615	0.664891747867	FBgn0037351	429	FBgn0037351	429
422	2R	20517276	20519084	0.810130119324	20518156	0.691641078276	FBgn0005634	917	FBgn0005634	917
423	3L	13354473	13356070	0.809011459351	13355354	0.556511205785	FBgn0036351	64	FBgn0036351	64
424	3L	4265275	4267911	0.808692455292	4267160	0.651528077967	FBgn0035525	210	FBgn0035525	210
425	2R	3557760	3559290	0.805724143982	3558499	0.660848449258	FBgn0025360	15053	FBgn0021814	33349
426	2L	27563	29444	0.804443359375	28513	0.767364561558	FBgn0031209	4625	FBgn0002121	7141
427	3L	10489690	10491269	0.803842544556	10490315	0.64664255778	FBgn0052062	363	FBgn0000629	121762
428	3R	19711614	19713150	0.803016662598	19712276	0.655205190182	FBgn0025574	3521	FBgn0025574	3521
429	2R	11214116	11215530	0.802167892456	11214883	0.643434460958	FBgn0050080	1674	FBgn0010426	19940
430	3L	15106721	15108018	0.801953792572	15107399	0.642666399479	FBgn0014002	505	FBgn0029114	93501
431	3L	15009962	15011354	0.801659107208	15010557	0.631046831608	FBgn0025776	1221	FBgn0025776	1221
432	3R	175765	176793	0.800253868103	176690	0.735772826455	FBgn0001204	4318	FBgn0001204	4318
433	2R	16699904	16701632	0.799371242523	16700867	0.746009945869	FBgn0034602	288	FBgn0034599	24325
434	3R	3925692	3927351	0.798797130585	3926334	0.596367180347	FBgn0037548	588	FBgn0037550	25721
435	3L	5969583	5971313	0.795966625214	5970564	0.70317864418	FBgn0052406	597	FBgn0035656	20612
436	X	20060650	20062700	0.795850753784	20061981	0.651237996419	FBgn0015789	119	FBgn0031098	184
437	3R	16776605	16778753	0.795803070068	16777583	0.661289383383	FBgn0002921	3147	FBgn0038834	101312
438	3L	21279459	21281243	0.795517921448	21280307	0.581919491291	FBgn0037076	288	FBgn0037066	60403
439	2R	17755886	17758514	0.79452419281	17756746	0.678254183601	FBgn0020307	5201	FBgn0013272	68498
440	2L	4998863	5001093	0.793874740601	4999594	0.565639559428	FBgn0053113	10150	FBgn0010607	28141
441	3R	26393435	26395445	0.793218135834	26394267	0.806943416595	FBgn0039787	10887	FBgn0039767	140269
442	3L	1444789	1447958	0.792309761047	1446000	0.630037943522	FBgn0004635	1324	FBgn0004635	1324
443	X	9138880	9140410	0.791840553284	9139658	0.62051063776	FBgn0002576	9788	FBgn0030122	21020
444	3R	1928348	1929862	0.791662216187	1929267	0.631552875042	FBgn0026077	2658	FBgn0003261	94966
445	2R	11404408	11407030	0.790620326996	11406208	0.670788933249	FBgn0003425	491	FBgn0003425	491
446	2R	8963054	8964486	0.789964675903	8963702	0.592286053826	FBgn0050062	1457	FBgn0050062	1457
447	3R	15192246	15193533	0.789888381958	15192818	0.518900534686	FBgn0038697	7653	FBgn0000463	40883
448	X	14081404	14084337	0.789249897003	14083177	0.617543557111	FBgn0002873	1397	FBgn0002873	1397
449	2R	5994463	5999157	0.789212226868	5995943	0.631922104779	FBgn0033529	3970	FBgn0033529	3970
450	2L	277185	279469	0.788135051727	278595	0.598966374117	FBgn0003444	1007	FBgn0003444	1007
451	2R	9095408	9096778	0.787377357483	9096192	0.626989296504	FBgn0033857	6056	FBgn0033859	13364
452	3R	26283479	26285387	0.787147521973	26284564	0.750382602215	FBgn0039773	546	FBgn0039767	30566
453	2R	2892776	2894367	0.785319328308	2893444	0.610749900341	FBgn0033159	238	FBgn0033159	238
454	X	15526648	15528315	0.784501075745	15527406	0.781001897959	FBgn0030668	4036	FBgn0030671	10656
455	X	17653047	17654691	0.783706665039	17653858	0.714020560769	FBgn0030868	306	FBgn0030870	10919
456	2L	1075768	1077725	0.783571720123	1076528	0.659271184136	FBgn0003310	1283	FBgn0003310	1283
457	X	6881802	6883069	0.783302307129	6882432	0.566953150431	FBgn0029931	3412	FBgn0029931	3412
458	2L	12730287	12731120	0.783061504364	12731021	0.631668871099	FBgn0032455	9183	FBgn0032445	37998
459	3L	15676432	15678038	0.780973434448	15677226	0.57798486948	FBgn0041160	12118	FBgn0041160	12118
460	2R	17628839	17630823	0.780765533447	17629897	0.697186806623	FBgn0002715	214	FBgn0067102	46273
461	X	13090854	13092489	0.778680801392	13091758	0.474602643181	FBgn0030462	414	FBgn0004456	669
462	3L	16078217	16079925	0.77746963501	16079066	0.593352890015	FBgn0010280	543	FBgn0010280	543
463	X	10602314	10603651	0.776497840881	10602878	0.638878524303	FBgn0030230	6	FBgn0052672	10675
464	2L	19806356	19808495	0.773384571075	19807761	0.567802683512	FBgn0043022	242	FBgn0043022	242
465	3L	5902451	5904107	0.771995067596	5903359	0.542652964592	FBgn0002638	3361	FBgn0002638	3361
466	2L	6047949	6051073	0.77193069458	6049311	0.71368969188	FBgn0031768	1312	FBgn0031768	1312
467	3L	10836087	10837672	0.771633148193	10836763	0.500863850117	FBgn0026160	4924	FBgn0026160	4924
468	3R	15052547	15054295	0.771425247192	15053341	0.625469319961	FBgn0038690	561	FBgn0000463	98594
469	3R	19651517	19654721	0.771154880524	19653828	0.657913287481	FBgn0004186	236	FBgn0004186	236
470	3R	6681945	6683404	0.770298957825	6682762	0.604643583298	FBgn0037844	249	FBgn0037844	249
471	2R	1700812	1702276	0.770246505737	1701545	0.599760392133	FBgn0033068	1850	FBgn0033068	1850
472	X	22039254	22040878	0.768286705017	22040160	0.605071604252	FBgn0000719	18423	FBgn0031186	382175
473	X	2255122	2256047	0.767901420593	2256002	0.810530450609	FBgn0040385	11053	FBgn0001150	29117
474	3R	11859411	11860662	0.767839431763	11859970	0.548592865467	FBgn0003117	8151	FBgn0038396	15423
475	3L	4230458	4232255	0.767115592957	4231337	0.686709046364	FBgn0011692	5069	FBgn0011692	5069
476	2L	3859941	3861525	0.765902519226	3860641	0.711218160741	FBgn0031574	2040	FBgn0004567	23799
477	2L	6921242	6922650	0.764198303223	6921980	0.512017193963	FBgn0004838	1270	FBgn0004838	1270
478	3L	8436062	8437719	0.764003753662	8436905	0.719802975655	FBgn0010825	12642	FBgn0010825	12642
479	3R	10919834	10921226	0.763557434082	10920567	0.589263579425	FBgn0051304	7355	FBgn0038301	118755
480	3R	4671641	4673026	0.763278007507	4672419	0.564724445343	FBgn0011966	15183	FBgn0011966	15183
481	2R	12343037	12344492	0.761645793915	12343812	0.628991631901	FBgn0082172	2499	FBgn0025832	26389
482	3R	21835594	21836774	0.76149225235	21836131	0.48504036665	FBgn0002732	554	FBgn0002732	554
483	3L	4657597	4659111	0.758605957031	4658463	0.612881492166	FBgn0026729	1709	FBgn0035569	17123
484	3R	20960361	20961516	0.756540775299	20960932	0.459889602661	FBgn0039283	2867	FBgn0039283	2867
485	3R	16671693	16673483	0.753692626953	16672637	0.697897672653	FBgn0038833	196	FBgn0038834	3634
486	3R	21473216	21475293	0.752245903015	21474192	0.609699785709	FBgn0067682	1910	FBgn0067682	1910
487	3L	21531788	21533374	0.751554965973	21532495	0.515637556712	FBgn0023417	204	FBgn0028663	58792
488	3L	9458307	9460042	0.751235961914	9459241	0.579309183009	FBgn0036005	2473	FBgn0036005	2473
489	3R	24942711	24944036	0.750836372375	24943390	0.592558299794	FBgn0039636	1280	FBgn0039633	20681
490	2L	7306547	7307820	0.750113010406	7307255	0.564322976505	FBgn0004009	94	FBgn0004009	94
491	3R	12907337	12910608	0.750020980835	12908228	0.743555910447	FBgn0038476	2277	FBgn0038476	2277
492	3R	18705321	18706756	0.749631404877	18705883	0.545458734035	FBgn0017590	19141	FBgn0039013	153261
493	X	2321130	2322575	0.748827934265	2321873	0.596946828506	FBgn0040388	4286	FBgn0004050	17948
494	X	7110907	7112728	0.747981548309	7111557	0.527701658361	FBgn0029940	583	FBgn0025549	24983
495	3L	241094	242546	0.747970581055	241887	0.645776033401	FBgn0035120	131	FBgn0035120	131
496	X	19515639	19517834	0.745160102844	19516890	0.700915145874	FBgn0043903	563	FBgn0031057	795
497	3L	2376209	2377729	0.744992256165	2376889	0.548712790012	FBgn0052298	2365	FBgn0052299	3123
498	3R	1153007	1154755	0.743612766266	1153757	0.598535032833	FBgn0013576	7869	FBgn0037310	27890
499	3R	24844971	24846764	0.742847442627	24846058	0.613566286424	FBgn0039620	70	FBgn0039633	76651
500	2R	6043947	6048738	0.742810249329	6047118	0.74496308495	FBgn0005630	7957	FBgn0004399	22599
501	2L	6543312	6545425	0.742377758026	6544005	0.550533175468	FBgn0000320	2967	FBgn0031830	13795
502	2R	6359535	6361055	0.741765022278	6360356	0.531982702367	FBgn0027525	5723	FBgn0027525	5723
503	3R	16417827	16420215	0.741221904755	16419470	0.605172932148	FBgn0023097	585	FBgn0023097	585
504	X	19616313	19617658	0.740570068359	19616901	0.485190098102	FBgn0031071	36	FBgn0031071	36
505	3R	4513635	4515084	0.739649295807	4514256	0.632617592812	FBgn0053325	8204	FBgn0001180	9284
506	2L	2171999	2173319	0.738758087158	2172589	0.573137700558	FBgn0000097	6160	FBgn0000097	6160
507	2L	19157703	19159391	0.734159946442	19158664	0.674670279026	FBgn0032763	18967	FBgn0032762	29309
508	2R	9136508	9137919	0.734066963196	9137162	0.545159975688	FBgn0000633	1833	FBgn0033859	27606
509	2R	8461791	8464263	0.733597755432	8462623	0.587302264045	FBgn0004512	372	FBgn0004512	372
510	X	18628586	18631733	0.732959270477	18629656	0.703059028177	FBgn0001090	1960	FBgn0001090	1960
511	3L	8626760	8628154	0.732038497925	8627392	0.578326393576	FBgn0035922	3921	FBgn0001168	22314
512	3L	7961667	7963216	0.731845855713	7962420	0.619354416342	FBgn0011817	9424	FBgn0011817	9424
513	X	16790782	16792614	0.731703281403	16792002	0.642200469971	FBgn0030808	8809	FBgn0030806	15203
514	2L	14433485	14434915	0.730575084686	14434057	0.516425728798	FBgn0028871	8926	FBgn0005771	56805
515	2R	2698399	2699795	0.730240821838	2699232	0.523495078087	FBgn0050384	4422	FBgn0033156	91048
516	2R	2025733	2027050	0.730232715607	2026362	0.530741074506	FBgn0010347	12290	FBgn0041145	95956
517	2L	9705042	9706296	0.729594707489	9705778	0.546415507793	FBgn0051710	166	FBgn0032138	5491
518	2R	10266517	10267825	0.729036331177	10267302	0.55001103878	FBgn0050476	87	FBgn0050476	87
519	2R	13315778	13319658	0.728924274445	13318641	0.669296400888	FBgn0004586	989	FBgn0004586	989
520	3R	5738410	5739850	0.726826190948	5739010	0.570893399856	FBgn0053975	15902	FBgn0037770	72767
521	3R	25371543	25372864	0.726479053497	25372267	0.547830301173	FBgn0000492	9842	FBgn0040623	55451
522	2L	6974344	6976032	0.725584030151	6975301	0.556680959814	FBgn0016978	3565	FBgn0016978	3565
523	2R	18552209	18553612	0.724751472473	18552885	0.596197240493	FBgn0003900	823	FBgn0003900	823
524	X	19605265	19606943	0.723799705505	19606067	0.658127728631	FBgn0031070	9807	FBgn0031070	9807
525	3R	10454143	10455664	0.722810268402	10454817	0.617306933684	FBgn0013981	3356	FBgn0013981	3356
526	3R	5224063	5225823	0.722579479218	5224951	0.595623689539	FBgn0037685	1039	FBgn0037686	2027
527	3L	9757600	9759026	0.722570419312	9758452	0.5341611189	FBgn0036044	13021	FBgn0044049	19773
528	3R	2682776	2684267	0.721552848816	2683518	0.660967378055	FBgn0001077	6528	FBgn0001077	6528
529	3L	15480083	15482375	0.720767498016	15480825	0.60477997275	FBgn0036503	1460	FBgn0036503	1460
530	2L	9372713	9374074	0.72018289566	9373279	0.486983523649	FBgn0032112	312	FBgn0010314	42512
531	3L	473094	474776	0.720042228699	473862	0.535974558662	FBgn0001316	50259	FBgn0035140	50521
532	3R	26690464	26692306	0.718420028687	26691350	0.554370655733	FBgn0039805	1895	FBgn0003720	13313
533	3L	11665839	11667652	0.718235492706	11666869	0.573344006258	FBgn0036193	822	FBgn0036193	822
534	3L	4150342	4152180	0.71767616272	4151294	0.553799808025	FBgn0011653	301	FBgn0004574	28561
535	3R	24581605	24583008	0.714994907379	24582332	0.612822700949	FBgn0039597	369	FBgn0005642	54728
536	3R	18498123	18500989	0.71480846405	18499171	0.5776476264	FBgn0039000	720	FBgn0039000	720
537	2L	9987559	9989635	0.714645385742	9988717	0.719204068184	FBgn0040965	4060	FBgn0040965	4060
538	3R	5074192	5075644	0.71376991272	5074896	0.520367431641	FBgn0037664	1723	FBgn0037668	8504
539	3R	2227476	2228939	0.712257385254	2228058	0.572458435507	FBgn0037443	3555	FBgn0037443	3555
540	3R	25080382	25082116	0.711454391479	25081276	0.574260652065	FBgn0003525	226	FBgn0003525	226
541	2L	18892928	18894514	0.710922241211	18893747	0.548743247986	FBgn0003896	16562	FBgn0032717	58151
542	3L	15949427	15952134	0.710881710052	15950360	0.526219704572	FBgn0000115	1980	FBgn0000115	1980
543	3L	10830846	10832198	0.710342407227	10831675	0.513294949251	FBgn0026160	164	FBgn0026160	164
544	2R	17829543	17831078	0.710062980652	17830321	0.588033732246	FBgn0013272	5077	FBgn0013272	5077
545	3R	1620276	1622228	0.709936141968	1621428	0.57707343382	FBgn0037379	1002	FBgn0028690	6217
546	2L	19153569	19155169	0.709456443787	19154238	0.63783592648	FBgn0032763	23393	FBgn0032762	24883
547	3L	16374943	16376901	0.709342002869	16376114	0.677859362434	FBgn0014163	984	FBgn0014163	984
548	3L	664606	666229	0.70888376236	665327	0.606008708477	FBgn0035152	398	FBgn0035156	11120
549	3R	19989428	19990804	0.70839881897	19990123	0.588162958622	FBgn0026598	433	FBgn0039167	54315
550	2L	9990998	9992558	0.707839012146	9991800	0.558240778306	FBgn0051875	4772	FBgn0051875	4772
551	3R	27597779	27599404	0.707132339478	27598462	0.594961278579	FBgn0039875	524	FBgn0011013	25211
552	2R	16544094	16545390	0.706641197205	16544809	0.486625222599	FBgn0034576	12147	FBgn0003391	19932
553	3R	15170292	15172280	0.705700874329	15171076	0.60482531786	FBgn0000463	19141	FBgn0000463	19141
554	3L	10304476	10305752	0.70517539978	10305170	0.538965165615	FBgn0067716	11377	FBgn0000629	306907
555	3R	17479274	17480724	0.704497337341	17479941	0.546540313297	FBgn0011766	6186	FBgn0004493	17531
556	2L	19587980	19589218	0.704451084137	19588540	0.598857700825	FBgn0032814	8352	FBgn0032812	10114
557	3L	8480618	8481707	0.704103469849	8481235	0.404244528876	FBgn0035900	2459	FBgn0035900	2459
558	3L	19724798	19726579	0.703186035156	19725602	0.628932416439	FBgn0013974	1804	FBgn0014037	117624
559	3R	6439441	6441003	0.703142166138	6440271	0.548817515373	FBgn0001235	24115	FBgn0001235	24115
560	3L	14923583	14924780	0.70303106308	14924052	0.462929546833	FBgn0026320	10554	FBgn0026320	10554
561	2L	8415370	8417649	0.702988147736	8416478	0.591401994228	FBgn0027932	788	FBgn0027932	788
562	3R	25088200	25089884	0.70250749588	25089094	0.582927816054	FBgn0003525	7592	FBgn0003525	7592
563	3R	13372273	13374688	0.701912879944	13373834	0.686363339424	FBgn0038519	1603	FBgn0025571	7689
564	2L	15969353	15970533	0.701787948608	15970045	0.522893020085	FBgn0028858	5444	FBgn0003936	222434
565	2L	17217656	17219006	0.700562477112	17218386	0.540067841025	FBgn0051745	23093	FBgn0032633	161690
566	3L	21048238	21049830	0.700026512146	21049143	0.53303342707	FBgn0053284	9013	FBgn0037050	16144
567	2L	4221037	4222265	0.699293136597	4221689	0.55239790678	FBgn0001075	3837	FBgn0031590	5408
568	2R	19084661	19086064	0.698740005493	19085243	0.575431378682	FBgn0015903	12746	FBgn0015903	12746
569	3R	8086160	8088094	0.698449134827	8086878	0.674782435099	FBgn0003651	2407	FBgn0010044	118880
570	3L	9361453	9362744	0.6983294487	9362227	0.507716119289	FBgn0001226	4215	FBgn0011769	17243
571	3R	26587245	26589400	0.698033332825	26588164	0.626779301961	FBgn0004606	3484	FBgn0003720	89873
572	2R	15595266	15596725	0.697493553162	15595963	0.566776454449	FBgn0004364	30411	FBgn0004364	30411
573	3R	25958870	25960256	0.696579456329	25959498	0.616591771444	FBgn0003738	823	FBgn0065067	74036
574	2L	7310285	7311824	0.695949077606	7311150	0.545878112316	FBgn0004009	3989	FBgn0004009	3989
575	2L	15480956	15482837	0.695516586304	15481716	0.579829664791	FBgn0020371	1019	FBgn0003448	7518
576	2R	11669243	11670783	0.694976806641	11670000	0.563701236949	FBgn0034082	3657	FBgn0034082	3657
577	2L	19215095	19217145	0.694956302643	19216375	0.628187060356	FBgn0015380	30100	FBgn0032762	87020
578	2L	13244579	13246384	0.692775726318	13245173	0.575607095446	FBgn0003935	325	FBgn0003935	325
579	3R	24887708	24889993	0.692137718201	24888935	0.551682303934	FBgn0039632	54	FBgn0039633	33774
580	2R	19080522	19082872	0.692012786865	19081140	0.629206975301	FBgn0015903	8643	FBgn0015903	8643
581	2L	8824859	8826180	0.691893577576	8825497	0.513620440165	FBgn0029123	128	FBgn0029123	128
582	3R	23779983	23781384	0.691662788391	23780651	0.586655318737	FBgn0039564	92	FBgn0039559	17080
583	X	10427500	10429672	0.691531181335	10428996	0.563524246216	FBgn0030216	1245	FBgn0052680	90041
584	X	1997774	1999851	0.691518306732	1998596	0.589809536934	FBgn0023507	952	FBgn0025626	77304
585	3R	26592040	26593731	0.690926551819	26592840	0.644777017481	FBgn0004606	1192	FBgn0003720	85197
586	2R	5279484	5280689	0.689415931702	5280014	0.464055359364	FBgn0033442	10133	FBgn0023143	74873
587	3R	20043483	20047393	0.688755512238	20045876	0.601086298625	FBgn0026257	988	FBgn0026257	988
588	X	2298518	2300213	0.687741279602	2299402	0.503019544813	FBgn0003714	730	FBgn0004050	4523
589	2L	522844	524695	0.687361717224	523676	0.586175189299	FBgn0003963	209	FBgn0003963	209
590	3R	8856231	8859415	0.687244415283	8857132	0.556017812093	FBgn0002354	468	FBgn0002354	468
591	3R	27022118	27023570	0.686880111694	27022842	0.660287520465	FBgn0039827	202	FBgn0004389	3896
592	X	12446714	12447872	0.686388969421	12447220	0.43819769691	FBgn0030407	1369	FBgn0015024	40500
593	3L	9435417	9438261	0.686347007751	9436349	0.52748410842	FBgn0052043	1325	FBgn0052043	1325
594	2L	7244564	7246360	0.686249256134	7245360	0.652753773858	FBgn0031899	4860	FBgn0031898	22281
595	3R	20122465	20123979	0.686086177826	20123087	0.571791529655	FBgn0000368	1949	FBgn0000368	1949
596	3R	9747302	9748559	0.685691833496	9748005	0.521599937888	FBgn0000576	20424	FBgn0000576	20424
597	3R	10335413	10337953	0.684295654297	10337049	0.478745043278	FBgn0038233	365	FBgn0038234	541
598	2L	19755439	19756609	0.684063434601	19756093	0.434514641762	FBgn0032819	1285	FBgn0003931	50570
599	2R	2096813	2098730	0.683892726898	2097824	0.712320215562	FBgn0033076	14967	FBgn0041145	24494
600	2R	2870751	2872346	0.683526515961	2871449	0.604912757874	FBgn0050501	13353	FBgn0050501	13353
601	2L	18770586	18771984	0.683470726013	18771226	0.540531921387	FBgn0045852	7007	FBgn0032717	64370
602	2L	21811840	21812965	0.681446552277	21812477	0.520461499691	FBgn0003866	3711	FBgn0003866	3711
603	2L	8509522	8511525	0.680879116058	8510905	0.62533008351	FBgn0032050	930	FBgn0032050	930
604	2R	17008773	17010269	0.680371284485	17009482	0.50145304203	FBgn0034631	70	FBgn0010415	20732
605	2L	6228497	6229546	0.680135250092	6228994	0.341932240654	FBgn0026755	3944	FBgn0031782	101232
606	2L	13903391	13905926	0.679004192352	13904447	0.585612535477	FBgn0019890	212	FBgn0019890	212
607	3R	25852635	25854015	0.678311824799	25853375	0.569062793956	FBgn0026597	4809	FBgn0001281	11085
608	X	6841930	6844512	0.678310394287	6843793	0.564644925735	FBgn0027108	106	FBgn0027108	106
609	3R	9719792	9721515	0.678179740906	9720714	0.669401824474	FBgn0000576	6867	FBgn0000576	6867
610	2R	15756843	15758246	0.678121089935	15757515	0.507052533767	FBgn0034487	2665	FBgn0034488	2747
611	2R	19198849	19199960	0.677371025085	19199512	0.399876931134	FBgn0016762	2086	FBgn0016762	2086
612	3R	12724545	12725760	0.677143096924	12725339	0.40334297629	FBgn0015350	19889	FBgn0082171	43302
613	3R	19170440	19172391	0.677114486694	19171357	0.619037246704	FBgn0003118	527	FBgn0002622	13168
614	3R	27659503	27660701	0.676976680756	27660026	0.481936991215	FBgn0039883	1427	FBgn0011013	86775
615	3L	745660	747093	0.67546749115	746463	0.566454662996	FBgn0052480	6572	FBgn0000575	13525
616	2R	4785959	4787105	0.674819946289	4786434	0.46515583992	FBgn0020621	10476	FBgn0033400	12008
617	X	6937554	6939683	0.674610137939	6938144	0.503231665667	FBgn0029933	5145	FBgn0029933	5145
618	2L	16324310	16327545	0.673880577087	16325492	0.565908151514	FBgn0040984	364	FBgn0040984	364
619	X	3690876	3693414	0.673701286316	3691551	0.476600927465	FBgn0000542	10218	FBgn0000542	10218
620	3L	14104368	14105916	0.67350769043	14104880	0.507670458625	FBgn0042630	8297	FBgn0000411	38999
621	X	3662850	3663956	0.672697067261	3663315	0.422332875869	FBgn0052785	1621	FBgn0000542	18018
622	2R	13814247	13815537	0.672432899475	13814819	0.483551698572	FBgn0034326	498	FBgn0034326	498
623	3L	20338116	20340873	0.672287464142	20338913	0.428676717422	FBgn0028978	3464	FBgn0028978	3464
624	3R	7447039	7448421	0.67195558548	7447795	0.532319843769	FBgn0037922	1301	FBgn0037920	1982
625	2L	5564421	5565962	0.670809268951	5565259	0.573479712009	FBgn0041719	360	FBgn0031718	14233
626	2R	7029473	7031152	0.670638084412	7030242	0.593881046071	FBgn0050034	7713	FBgn0000577	13875
627	3R	2688734	2690731	0.67057466507	2689513	0.60612231493	FBgn0001077	533	FBgn0001077	533
628	2L	3464602	3466729	0.670496940613	3465385	0.678484131308	FBgn0005616	726	FBgn0005616	726
629	3R	20692381	20693640	0.669791698456	20692929	0.501665592194	FBgn0013949	1856	FBgn0015625	3688
630	3L	19105131	19106362	0.669513702393	19105760	0.420648574829	FBgn0052203	4010	FBgn0016797	30125
631	X	9932709	9935624	0.669050216675	9933521	0.580593999227	FBgn0030179	1767	FBgn0030179	1767
632	3R	2860882	2862416	0.669036865234	2861766	0.609028041363	FBgn0024289	16291	FBgn0010774	44360
633	X	10210777	10212175	0.668323516846	10211501	0.551340103149	FBgn0028331	33	FBgn0065046	18110
634	3L	11330288	11332057	0.667702674866	11331382	0.587188065052	FBgn0036155	7450	FBgn0041094	105126
635	3R	5204604	5205713	0.667695999146	5205143	0.407325565815	FBgn0037684	14001	FBgn0037686	21835
636	3L	19521273	19522690	0.66706943512	19522086	0.5025546691	FBgn0036886	4405	FBgn0036886	4405
637	3L	8316706	8318122	0.666778564453	8317235	0.514734268188	FBgn0035877	2466	FBgn0035877	2466
638	2L	17735828	17737412	0.666668891907	17736596	0.593750168295	FBgn0015609	1146	FBgn0032646	239558
639	3L	3908917	3910050	0.665995597839	3909418	0.431985139847	FBgn0004910	7751	FBgn0035470	26730
640	3R	10634560	10635740	0.665941238403	10635191	0.466831862926	FBgn0038262	7664	FBgn0038258	46433
641	3R	23084333	23085607	0.664749145508	23084827	0.514691745534	FBgn0010328	4931	FBgn0039505	14599
642	3R	17463828	17464964	0.663563251495	17464371	0.471188366413	FBgn0046832	16125	FBgn0046832	16125
643	3L	7162480	7163903	0.663456439972	7163076	0.474419534206	FBgn0052387	5227	FBgn0028383	32056
644	3R	21420522	21422534	0.661275863647	21421106	0.517466432908	FBgn0039344	12420	FBgn0039345	13744
645	2R	5229314	5230744	0.660901546478	5230065	0.466542580548	FBgn0050004	294	FBgn0023143	24924
646	2L	2749737	2751582	0.660838127136	2750645	0.538804478116	FBgn0003075	2123	FBgn0003075	2123
647	2L	1118687	1120709	0.660837173462	1119902	0.568869082133	FBgn0031302	6914	FBgn0031302	6914
648	2L	5473612	5474815	0.660268783569	5474261	0.486576497555	FBgn0005511	12620	FBgn0005511	12620
649	2L	3774463	3776512	0.660242557526	3775838	0.654311239719	FBgn0004893	4132	FBgn0003430	49842
650	2R	2194805	2196467	0.660119056702	2195676	0.665495479808	FBgn0033090	624	FBgn0033087	10518
651	X	1992431	1995506	0.659701824188	1993344	0.580476697286	FBgn0004861	643	FBgn0025626	72052
652	3L	1551001	1552144	0.659390449524	1551502	0.431995455424	FBgn0035235	638	FBgn0035235	638
653	3R	287620	288890	0.659279823303	288215	0.487627702601	FBgn0051522	9179	FBgn0037255	22548
654	3R	25532601	25533920	0.658894538879	25533322	0.549085172017	FBgn0039684	6939	FBgn0039687	17320
655	2R	15444853	15446582	0.658536911011	15445767	0.570785466362	FBgn0050447	16412	FBgn0004364	180607
656	3L	18998430	18999583	0.65797996521	18998856	0.406056940556	FBgn0002945	11734	FBgn0002945	11734
657	2R	15184296	15186164	0.657520294189	15184743	0.42163142036	FBgn0015949	60	FBgn0015949	60
658	3R	9540548	9541880	0.657217979431	9541194	0.545866330465	FBgn0054044	1268	FBgn0038175	2694
659	X	19135160	19136215	0.656377315521	19135772	0.469795002657	FBgn0065084	38	FBgn0031008	32951
660	3L	8166315	8168139	0.656072616577	8167141	0.553468648125	FBgn0035852	78	FBgn0035852	78
661	2L	589716	590758	0.65495967865	590239	0.335517883301	FBgn0010323	4448	FBgn0031267	16007
662	3R	8077833	8079330	0.654619216919	8078526	0.607613503933	FBgn0038008	1383	FBgn0037992	124607
663	3R	26630825	26632426	0.653970718384	26631631	0.538785541759	FBgn0011739	710	FBgn0003720	46406
664	X	1981067	1982456	0.65370464325	1981615	0.544974446297	FBgn0004860	3735	FBgn0025626	60323
665	3R	5989891	5991028	0.653657436371	5990585	0.351410529193	FBgn0037794	3535	FBgn0037797	57895
666	3L	14909339	14910265	0.653114795685	14909793	0.421504465739	FBgn0040809	242	FBgn0040809	242
667	3R	911148	913454	0.652288913727	912075	0.558727600995	FBgn0010313	333	FBgn0010313	333
668	X	2001759	2003759	0.652278423309	2002772	0.617332518101	FBgn0004654	1480	FBgn0025626	81480
669	X	6893262	6894962	0.652191162109	6894192	0.540985780604	FBgn0004143	465	FBgn0029931	8348
670	3L	8803221	8804481	0.651569366455	8803825	0.508234360639	FBgn0011577	2372	FBgn0020633	61732
671	3R	11072705	11073857	0.651528358459	11073266	0.416702887591	FBgn0038309	2998	FBgn0001219	4899
672	2L	14025764	14028358	0.651505947113	14027805	0.51124304533	FBgn0028519	795	FBgn0028519	795
673	3R	1832759	1834750	0.651496887207	1833943	0.574902951717	FBgn0003261	358	FBgn0003261	358
674	2L	4683110	4685342	0.64972782135	4684040	0.527521981133	FBgn0000227	419	FBgn0000227	419
675	3L	717993	719869	0.649386405945	718911	0.609309911728	FBgn0035160	3741	FBgn0000575	14027
676	3R	1425880	1427272	0.647541999817	1426548	0.493886611041	FBgn0037346	343	FBgn0037346	343
677	2L	19933205	19934636	0.64625787735	19933955	0.500480270386	FBgn0032831	7339	FBgn0043021	121612
678	2R	9507587	9509054	0.645282745361	9508328	0.522111780503	FBgn0002643	1240	FBgn0033889	13362
679	3R	15833468	15834789	0.644665241241	15834003	0.569801835453	FBgn0038755	241	FBgn0038768	23539
680	X	11553073	11554876	0.641817092896	11553538	0.469045448303	FBgn0030328	737	FBgn0030328	737
681	2R	17214991	17215847	0.640822410583	17215343	0.3327308019	FBgn0010228	3273	FBgn0010228	3273
682	3R	14884042	14885210	0.640743255615	14884810	0.403297199922	FBgn0038676	19537	FBgn0027784	27837
683	2L	1972013	1973327	0.639941692352	1972642	0.514754056931	FBgn0031376	1503	FBgn0031391	174645
684	3L	4188759	4190152	0.639345169067	4189524	0.502949097577	FBgn0035509	1423	FBgn0011692	36744
685	X	4223947	4225250	0.639343261719	4224513	0.440993645612	FBgn0029707	2196	FBgn0029714	172691
686	2L	18481724	18483237	0.639307022095	18482515	0.541739463806	FBgn0032682	1099	FBgn0032682	1099
687	3R	6427839	6429874	0.638732910156	6428967	0.621062278748	FBgn0001235	35419	FBgn0001235	35419
688	X	5162923	5164101	0.638705253601	5163419	0.436455667019	FBgn0029755	753	FBgn0024332	5704
689	3R	24864045	24865280	0.638573646545	24864705	0.467103453243	FBgn0039626	83	FBgn0039633	58004
690	2L	6736306	6738622	0.638402938843	6737994	0.516478258021	FBgn0031854	2182	FBgn0025777	14639
691	2L	4547779	4548938	0.637666702271	4548340	0.521577477455	FBgn0031613	29763	FBgn0031609	84903
692	X	13672354	13673378	0.637318611145	13672858	0.392797638388	FBgn0052626	6909	FBgn0027537	16118
693	X	17662696	17664962	0.63729095459	17663599	0.520445399814	FBgn0030870	1178	FBgn0030870	1178
694	3R	4023920	4025338	0.637224674225	4024732	0.530504731571	FBgn0053779	5812	FBgn0037554	34497
695	X	18763639	18765855	0.636074066162	18765101	0.403255630942	FBgn0052541	805	FBgn0030974	37531
696	2L	4839537	4841525	0.635736942291	4840648	0.401404492995	FBgn0031636	1345	FBgn0031638	7100
697	3R	8473459	8474951	0.635328769684	8474341	0.572538488051	FBgn0038071	559	FBgn0038071	559
698	3R	6425377	6426665	0.634865760803	6425902	0.491468966007	FBgn0001235	38484	FBgn0001235	38484
699	3L	20447170	20448743	0.634843826294	20448037	0.58542285246	FBgn0037007	5236	FBgn0037007	5236
700	2R	3002048	3003559	0.634531021118	3002904	0.500043153763	FBgn0015930	1228	FBgn0015930	1228
701	3L	9364174	9365371	0.634479999542	9364862	0.380245938021	FBgn0001226	6850	FBgn0011769	19878
702	X	13061002	13062585	0.632809638977	13061870	0.556385096382	FBgn0052639	8590	FBgn0052639	8590
703	3R	29433	31473	0.631984233856	30023	0.519227308386	FBgn0037215	6994	FBgn0037220	28054
704	X	20504415	20505720	0.631607055664	20504916	0.503168996175	FBgn0003300	201	FBgn0003300	201
705	3R	20173748	20174999	0.631515026093	20174255	0.427833620707	FBgn0039186	254	FBgn0039186	254
706	X	7507950	7509064	0.631253242493	7508509	0.574518918991	FBgn0029504	33421	FBgn0027553	65049
707	3R	17466168	17468907	0.631242752075	17467101	0.517332020928	FBgn0046832	18855	FBgn0046832	18855
708	3L	302604	303933	0.630470275879	303254	0.612634378321	FBgn0004373	158	FBgn0004373	158
709	2L	18132864	18134085	0.630441665649	18133513	0.459006602948	FBgn0001301	626	FBgn0041184	14826
710	X	8886950	8888412	0.630052566528	8887649	0.534170968192	FBgn0030075	4297	FBgn0030086	46900
711	3L	19854258	19855546	0.629923820496	19854732	0.479436457157	FBgn0020887	2509	FBgn0020887	2509
712	3L	4261026	4262129	0.62967300415	4261720	0.407484335058	FBgn0035523	224	FBgn0035524	4610
713	3R	9228492	9229722	0.62921667099	9229112	0.448331832886	FBgn0053977	341	FBgn0053977	341
714	2R	15758426	15760046	0.629111289978	15759152	0.515399652369	FBgn0034488	1110	FBgn0034488	1110
715	3R	6684737	6686350	0.628560066223	6685644	0.515193378224	FBgn0037845	119	FBgn0037844	3131
716	3R	24712672	24714645	0.628057956696	24713315	0.500077366829	FBgn0053553	486	FBgn0053553	486
717	X	8451014	8452621	0.627943515778	8451877	0.549377977848	FBgn0030054	339	FBgn0030054	339
718	2R	14790858	14791980	0.62748336792	14791378	0.390547696282	FBgn0003254	789	FBgn0003254	789
719	2L	19862301	19863950	0.626764297485	19862862	0.511739075184	FBgn0032826	476	FBgn0043021	50519
720	2L	4485594	4487181	0.626706123352	4486474	0.493428510778	FBgn0011603	9450	FBgn0031609	23037
721	2R	12540417	12543357	0.626695632935	12540961	0.450202345848	FBgn0023172	1143	FBgn0034181	6570
722	2R	18557019	18558186	0.626163959503	18557574	0.455263137817	FBgn0003900	3866	FBgn0003900	3866
723	3L	21541031	21542880	0.625741004944	21542056	0.58474445343	FBgn0037105	9149	FBgn0028663	68353
724	2L	19522436	19523587	0.625729560852	19523032	0.422419828527	FBgn0032800	417	FBgn0046825	42415
725	2L	17738449	17740272	0.625071525574	17739221	0.490280207466	FBgn0015609	3771	FBgn0032646	242183
726	3L	23396953	23399546	0.624114990234	23396997	0.555509567261	FBgn0052230	123830	FBgn0024733	367682
727	2L	1081804	1082529	0.623905658722	1082341	0.371329784393	FBgn0031298	1428	FBgn0003310	4530
728	3L	20967798	20969241	0.623871326447	20968314	0.470829907586	FBgn0026179	66	FBgn0037044	6578
729	2L	5549563	5552160	0.623175621033	5550773	0.448306364172	FBgn0031718	253	FBgn0031718	253
730	2L	430012	431346	0.622791290283	430682	0.513858682969	FBgn0004583	571	FBgn0031253	9275
731	2R	26034	26808	0.622755050659	26081	0.559979152679	FBgn0050505	8093	FBgn0033015	775393
732	2L	7246948	7248194	0.622321128845	7247774	0.383280866286	FBgn0031900	4998	FBgn0031898	24695
733	3R	5174230	5175329	0.622318267822	5174830	0.442678058849	FBgn0053937	6387	FBgn0053937	6387
734	3L	19027713	19028847	0.621667861938	19028236	0.449817478657	FBgn0036842	175	FBgn0002945	17646
735	X	2229799	2231752	0.620348453522	2231194	0.466779708862	FBgn0040390	734	FBgn0040389	30401
736	2R	12182389	12183928	0.619927883148	12183233	0.521580471712	FBgn0024315	692	FBgn0003274	82276
737	2L	16927873	16928899	0.619498252869	16928424	0.409410925472	FBgn0032622	21817	FBgn0032620	30306
738	3R	10923620	10924879	0.618945121765	10924211	0.496369193582	FBgn0051304	3711	FBgn0038301	115111
739	3R	23193686	23194960	0.618682384491	23194289	0.463542580605	FBgn0039514	578	FBgn0039509	80072
740	3L	3029608	3030655	0.617791652679	3030037	0.386950212366	FBgn0035390	305	FBgn0035388	11307
741	2L	13780383	13781627	0.617738723755	13780989	0.477372225593	FBgn0024846	293	FBgn0028932	2468
742	2L	15263809	15264909	0.617715835571	15264374	0.47770601511	FBgn0051829	1790	FBgn0001981	65419
743	2L	5236784	5238634	0.617217540741	5237844	0.5876566943	FBgn0051971	2922	FBgn0000228	40714
744	2R	19697433	19699443	0.617023944855	19698505	0.636154118706	FBgn0034987	2548	FBgn0034987	2548
745	3R	14829018	14830482	0.616778850555	14829705	0.566317053402	FBgn0026239	19958	FBgn0026239	19958
746	X	6705900	6707279	0.616307258606	6706436	0.472959245954	FBgn0064122	7308	FBgn0064122	7308
747	3R	20894332	20895973	0.616002082825	20895258	0.528080379262	FBgn0011336	114	FBgn0011336	114
748	2L	20786124	20787514	0.615867614746	20786856	0.451025591956	FBgn0032886	1532	FBgn0000986	64348
749	X	10450032	10451219	0.614767074585	10450510	0.38908046484	FBgn0030218	2578	FBgn0052680	111555
750	3L	14371286	14372680	0.614259243011	14371843	0.563464333029	FBgn0003459	3339	FBgn0003459	3339
751	3R	24977947	24979088	0.614119052887	24978647	0.359399066252	FBgn0041186	322	FBgn0041186	322
752	3L	20966051	20967368	0.613866329193	20966612	0.432513713837	FBgn0028402	956	FBgn0037044	4876
753	3L	2082269	2083068	0.613566875458	2082362	0.40012960434	FBgn0003432	16787	FBgn0035315	98183
754	3R	22462252	22463546	0.613506317139	22462922	0.499176681042	FBgn0039443	486	FBgn0039449	80185
755	2L	14857505	14858816	0.612352371216	14858200	0.460137647741	FBgn0032553	9751	FBgn0028535	145133
756	2R	18817068	18818272	0.612347602844	18817776	0.38502070483	FBgn0034842	360	FBgn0034846	36459
757	3R	20454992	20456469	0.612085342407	20455833	0.509034752846	FBgn0046685	23	FBgn0039212	4531
758	X	16438680	16440029	0.611573219299	16439573	0.435353503508	FBgn0025743	5076	FBgn0015615	12207
759	3R	22009244	22010185	0.611354351044	22009762	0.382828950882	FBgn0051086	1553	FBgn0039406	124777
760	3L	17442318	17444303	0.611345291138	17443191	0.412791252136	FBgn0036729	994	FBgn0036726	11983
761	3R	23089003	23090463	0.610944271088	23089828	0.554316457113	FBgn0010328	70	FBgn0039505	9598
762	X	11429879	11430925	0.610600948334	11430545	0.397811985016	FBgn0030317	1167	FBgn0027259	12885
763	X	7903310	7904287	0.610528945923	7903646	0.34215037028	FBgn0004656	3026	FBgn0004656	3026
764	2L	3320269	3321507	0.610110282898	3320902	0.441593064202	FBgn0031520	312	FBgn0031538	141073
765	X	20523543	20525043	0.609881401062	20524321	0.546753644943	FBgn0003300	19204	FBgn0003300	19204
766	3R	25619549	25620921	0.609706878662	25620128	0.461072136374	FBgn0039695	230	FBgn0019972	5247
767	X	16775683	16777331	0.607960224152	16776597	0.454042827382	FBgn0030806	202	FBgn0030806	202
768	2L	21752805	21754463	0.607862949371	21753927	0.46940857172	FBgn0032961	8332	FBgn0032960	8873
769	X	9431345	9432473	0.607740879059	9431919	0.436363399029	FBgn0001186	813	FBgn0030137	30222
770	X	12524842	12525977	0.607162475586	12525307	0.471516609192	FBgn0030417	14828	FBgn0053963	31908
771	2R	11304747	11306535	0.606706619263	11305703	0.494728200576	FBgn0050321	2484	FBgn0050089	63442
772	3L	9572705	9573714	0.606136322021	9573067	0.346959731158	FBgn0036014	132	FBgn0010408	87578
773	3R	24372587	24373864	0.605890274048	24373099	0.446795880795	FBgn0039588	2575	FBgn0000659	37706
774	3L	13093433	13095034	0.605069637299	13094283	0.541158395655	FBgn0010452	6063	FBgn0010452	6063
775	3R	21867025	21868925	0.604293823242	21867628	0.523052096367	FBgn0001139	196	FBgn0000591	1582
776	X	5095044	5096305	0.604096412659	5095593	0.399431546529	FBgn0003244	29125	FBgn0024332	73530
777	2R	11119641	11120726	0.6040558815	11120257	0.408383488655	FBgn0050465	873	FBgn0019968	73156
778	2L	567412	568726	0.603235721588	568023	0.547468662262	FBgn0021874	139	FBgn0021874	139
779	3R	21460706	21462778	0.602818489075	21462064	0.458187993368	FBgn0039350	1485	FBgn0039350	1485
780	2R	8295698	8297505	0.60279083252	8296538	0.568558749031	FBgn0003326	87	FBgn0003326	87
781	X	18518136	18520750	0.602231502533	18518874	0.497712612152	FBgn0004959	832	FBgn0004959	832
782	X	15441043	15442977	0.602019786835	15442384	0.454534888268	FBgn0052586	13446	FBgn0052586	13446
783	2L	8826857	8827847	0.60191822052	8827482	0.363213539124	FBgn0029123	1857	FBgn0029123	1857
784	2R	7283559	7284297	0.601658821106	7284204	0.407115936279	FBgn0033650	156	FBgn0033652	22072
785	3R	2930694	2932148	0.601459026337	2931355	0.48732437807	FBgn0040670	11509	FBgn0003884	19095
786	X	19607517	19608737	0.60142326355	19608150	0.391697883606	FBgn0031071	8715	FBgn0031071	8715
787	3R	10508849	10510211	0.601238250732	10509463	0.464746892452	FBgn0051314	13594	FBgn0051314	13594
788	2L	13828742	13830282	0.600623130798	13829519	0.407635569572	FBgn0001961	220	FBgn0001961	220
789	X	12568922	12570515	0.600542068481	12569678	0.598008829005	FBgn0024308	6702	FBgn0053963	76279
790	X	17013318	17014644	0.599826335907	17013960	0.469579100609	FBgn0000163	19084	FBgn0000163	19084
791	2R	7872942	7874525	0.599331378937	7874112	0.408254511216	FBgn0050043	1248	FBgn0010238	94986
792	2R	16847183	16848804	0.599148273468	16848008	0.570662498474	FBgn0034622	1559	FBgn0065060	13365
793	2L	1524782	1526168	0.598568439484	1525340	0.475971502416	FBgn0026397	2649	FBgn0001174	7156
794	3R	3838380	3839569	0.598415851593	3839004	0.417845461104	FBgn0037539	84	FBgn0037550	113051
795	2R	1757973	1759189	0.598414421082	1758567	0.465706937453	FBgn0033075	9155	FBgn0033074	25552
796	2L	11834907	11836001	0.598052024841	11835422	0.356638066909	FBgn0051704	5290	FBgn0000588	6020
797	3R	4755967	4757185	0.597610473633	4756658	0.40893052419	FBgn0003177	320	FBgn0037644	14068
798	3R	14419070	14420638	0.597434997559	14419984	0.506384344662	FBgn0038628	2423	FBgn0027841	65130
799	2L	3078248	3079295	0.597313404083	3078368	0.569258949973	FBgn0027571	21753	FBgn0003934	29667
800	3L	18325031	18327907	0.597200393677	18327021	0.482355510487	FBgn0011706	36641	FBgn0011706	36641
801	2R	15834085	15835665	0.59672498703	15834941	0.556354522705	FBgn0034502	2670	FBgn0034503	6728
802	3R	21005884	21007266	0.59584236145	21006679	0.527053236961	FBgn0039286	4056	FBgn0039286	4056
803	X	19621804	19623247	0.595664978027	19622603	0.416135226979	FBgn0031071	5738	FBgn0031071	5738
804	2R	1993899	1994998	0.595657348633	1994412	0.424874305725	FBgn0010347	19660	FBgn0041145	127906
805	2R	8783572	8784760	0.595546722412	8784053	0.438132061678	FBgn0033823	3750	FBgn0043010	45687
806	2R	5470206	5471328	0.595472812653	5470679	0.450125898634	FBgn0011656	58	FBgn0033466	683
807	3R	919294	921035	0.595202445984	920006	0.540297091007	FBgn0010313	7598	FBgn0010313	7598
808	3R	14096219	14097475	0.595067024231	14096803	0.421129107475	FBgn0038592	3293	FBgn0038595	8449
809	3R	17382092	17383474	0.594968318939	17382897	0.535914127643	FBgn0002941	107	FBgn0013984	23354
810	3R	12555773	12557807	0.594433784485	12556998	0.454650942485	FBgn0003944	3350	FBgn0063261	20113
811	X	2329979	2331120	0.594350337982	2330579	0.512523651123	FBgn0040388	4420	FBgn0004050	26654
812	2R	17210340	17212688	0.594099998474	17212155	0.467781459584	FBgn0010228	85	FBgn0010228	85
813	3L	11317822	11318968	0.594075202942	11318305	0.435750305653	FBgn0036155	20527	FBgn0041094	92049
814	2R	7973500	7975070	0.593944549561	7974416	0.550319559434	FBgn0010238	5318	FBgn0010238	5318
815	X	1728356	1729582	0.593651294708	1728902	0.403452038765	FBgn0023517	791	FBgn0023519	17553
816	2R	18393790	18395072	0.592968463898	18394445	0.477857814116	FBgn0034793	447	FBgn0010078	32467
817	3R	25591073	25592264	0.592531204224	25591644	0.392044425011	FBgn0001297	1063	FBgn0020235	16786
818	X	19518211	19519630	0.592339038849	19518790	0.422834396362	FBgn0031057	1105	FBgn0031057	1105
819	3R	3758981	3760205	0.592266559601	3759567	0.409040153027	FBgn0002542	13411	FBgn0037550	192488
820	3R	2684545	2685249	0.59219789505	2684782	0.340723257798	FBgn0001077	5264	FBgn0001077	5264
821	X	12627438	12628534	0.592044353485	12627927	0.386071077983	FBgn0030425	7718	FBgn0030433	113116
822	3R	16773853	16775354	0.59200668335	16774607	0.613242208958	FBgn0002921	171	FBgn0038834	98336
823	3R	5684458	5685658	0.591797828674	5685124	0.452577590942	FBgn0037766	8718	FBgn0065050	80918
824	2R	11624219	11626162	0.591650009155	11625667	0.379809677601	FBgn0034075	319	FBgn0034073	8201
825	2L	9567371	9569310	0.59007692337	9568825	0.45488089323	FBgn0032130	67	FBgn0015393	131009
826	X	10667600	10669203	0.590038299561	10668424	0.606299905216	FBgn0030235	424	FBgn0030235	424
827	3R	2503642	2505069	0.589912414551	2504117	0.43543618066	FBgn0002522	195	FBgn0026567	20513
828	2L	7917212	7918187	0.589827537537	7917667	0.425255663255	FBgn0031966	17632	FBgn0031962	32242
829	2R	8648826	8650322	0.589797973633	8649727	0.48535490036	FBgn0033795	701	FBgn0033802	51992
830	2R	1707703	1709074	0.589685440063	1708485	0.539571583271	FBgn0033069	302	FBgn0033068	5090
831	X	16213112	16214332	0.589564323425	16213670	0.436352224911	FBgn0030744	5171	FBgn0004227	18200
832	3R	2958964	2960104	0.589403152466	2959560	0.388539650861	FBgn0051493	2163	FBgn0037481	21338
833	2L	6535457	6536787	0.589272499084	6536038	0.459203495699	FBgn0000320	10934	FBgn0031830	21762
834	2L	11967195	11968283	0.589130401611	11967724	0.47844094038	FBgn0032386	1115	FBgn0032390	22240
835	3L	13342555	13343678	0.589130401611	13343100	0.401565372944	FBgn0036349	9432	FBgn0036349	9432
836	2L	21091002	21092054	0.588918209076	21091536	0.455581889433	FBgn0040297	656	FBgn0023388	38409
837	3R	686807	687893	0.588825702667	687304	0.403110980988	FBgn0003002	8769	FBgn0003002	8769
838	3R	10642850	10644698	0.588350296021	10643582	0.507020533085	FBgn0038262	16055	FBgn0038258	54824
839	3R	5690325	5691338	0.588233947754	5690933	0.356027434854	FBgn0037766	2909	FBgn0065050	86727
840	3L	4787094	4788213	0.588089942932	4787675	0.377846269047	FBgn0042131	578	FBgn0035570	96972
841	2R	13748925	13750217	0.587644100189	13749656	0.466564739452	FBgn0000658	2030	FBgn0000658	2030
842	3L	12666786	12667966	0.587354660034	12667338	0.383549017065	FBgn0014343	357	FBgn0036306	61366
843	2L	6982713	6983858	0.587296485901	6983191	0.404053127064	FBgn0031879	1822	FBgn0031879	1822
844	3L	12056831	12057933	0.587114810944	12057410	0.40018641154	FBgn0028679	1678	FBgn0036248	34780
845	3R	9672674	9673576	0.586913108826	9673074	0.353447675705	FBgn0051495	7422	FBgn0053327	34233
846	X	1339321	1340637	0.586419582367	1339918	0.478859519958	FBgn0003517	316	FBgn0003517	316
847	3R	2819694	2821212	0.586017131805	2820539	0.553311049938	FBgn0000095	4411	FBgn0010774	85587
848	2L	15034732	15036429	0.584938049316	15035443	0.603048833211	FBgn0004837	18	FBgn0010422	21239
849	3R	13546753	13548296	0.584703922272	13547501	0.515123128891	FBgn0038538	2305	FBgn0003013	3442
850	3R	1480253	1481224	0.584655761719	1480743	0.396231412888	FBgn0037359	124	FBgn0037359	124
851	2L	10841525	10842772	0.583978652954	10841974	0.45987423261	FBgn0032305	629	FBgn0032305	629
852	2L	9872462	9873495	0.583852291107	9872865	0.337014871485	FBgn0032151	13349	FBgn0032153	17935
853	X	5726361	5727448	0.582798480988	5726788	0.378704198201	FBgn0029820	1694	FBgn0000042	19312
854	3L	4803323	4804372	0.582529067993	4803727	0.354693020091	FBgn0010349	2853	FBgn0035570	113024
855	2R	4619949	4621147	0.582488059998	4620414	0.402089567745	FBgn0033377	1122	FBgn0033378	2200
856	3L	6235911	6238214	0.582419872284	6237545	0.543025588989	FBgn0001258	905	FBgn0035692	70412
857	2L	20812174	20813662	0.582195281982	20812937	0.491583228111	FBgn0032889	908	FBgn0000986	90429
858	2R	8511529	8513050	0.582074165344	8512372	0.551209449768	FBgn0008654	658	FBgn0005624	15476
859	2R	13605357	13607107	0.581705093384	13606097	0.493322253227	FBgn0034298	1325	FBgn0034298	1325
860	2L	14596495	14597616	0.581330299377	14597082	0.48382360795	FBgn0028912	1777	FBgn0005771	106220
861	2R	13607403	13609244	0.580213546753	13608334	0.455870572258	FBgn0034298	912	FBgn0034298	912
862	2L	8082411	8083739	0.580099582672	8083269	0.452552851509	FBgn0011219	153	FBgn0010287	10372
863	3L	13010517	13011447	0.579918861389	13010889	0.32528346777	FBgn0036340	116	FBgn0011284	4814
864	2R	2121872	2123151	0.57980632782	2122577	0.459611654282	FBgn0041145	259	FBgn0041145	259
865	2R	20569064	20570621	0.579357624054	20570002	0.472407509299	FBgn0001148	422	FBgn0001148	422
866	3R	10183084	10184005	0.578936576843	10183299	0.357068648705	FBgn0051320	4162	FBgn0038224	30553
867	3R	19089103	19090413	0.578840732574	19089733	0.385668456554	FBgn0039068	5642	FBgn0039067	5954
868	2R	10416456	10417368	0.578485965729	10416858	0.356636226177	FBgn0033982	2500	FBgn0022063	30927
869	2L	19318346	19319701	0.578482627869	19319086	0.540239502402	FBgn0032769	22851	FBgn0024245	40067
870	2R	2300008	2301396	0.578233718872	2300850	0.455494880676	FBgn0033102	31	FBgn0022224	21400
871	3R	2691085	2692298	0.578032493591	2691811	0.413549198824	FBgn0001077	1765	FBgn0001077	1765
872	X	19722580	19723395	0.577861785889	19722798	0.344932953517	FBgn0000076	1199	FBgn0031079	36810
873	X	10652631	10653988	0.577637672424	10653286	0.44374370575	FBgn0030235	14714	FBgn0030235	14714
874	3R	17058023	17059044	0.577469825745	17058615	0.400704979897	FBgn0000527	4285	FBgn0038871	9360
875	3R	20410889	20412380	0.577414512634	20411578	0.508536636829	FBgn0053343	193	FBgn0039210	723
876	X	265775	267334	0.577325820923	266389	0.462976336479	FBgn0002561	156	FBgn0002561	156
877	2L	18662830	18663982	0.577086448669	18663339	0.4825912714	FBgn0051790	2629	FBgn0032693	14426
878	2R	5743758	5745484	0.576563358307	5744837	0.460084241979	FBgn0000448	367	FBgn0033486	115331
879	3R	2061086	2062168	0.576225757599	2061599	0.393539204317	FBgn0027527	1168	FBgn0053097	132411
880	3L	9012635	9013856	0.575115203857	9013224	0.419178794412	FBgn0028789	2100	FBgn0028789	2100
881	2R	11201730	11203025	0.575098991394	11202367	0.432920455933	FBgn0034037	1481	FBgn0010426	7424
882	3R	15820792	15821898	0.575040817261	15821349	0.408976554871	FBgn0038755	12895	FBgn0038768	36193
883	3L	164845	166829	0.575011253357	165957	0.466676056385	FBgn0035105	1997	FBgn0035105	1997
884	X	2995015	2996401	0.574926376343	2995682	0.534155547619	FBgn0004647	4654	FBgn0004647	4654
885	3R	26933256	26934583	0.57442855835	26934016	0.500847984763	FBgn0039818	894	FBgn0010808	54382
886	3R	5886153	5886817	0.574197292328	5886201	0.450060102675	FBgn0037783	182	FBgn0037777	14956
887	X	16264857	16266067	0.573924064636	16265465	0.412238569821	FBgn0026575	8684	FBgn0026575	8684
888	2L	6338125	6339270	0.573841094971	6338599	0.438875198364	FBgn0031799	106	FBgn0043854	33816
889	2L	12435239	12436497	0.573496341705	12436025	0.440891939051	FBgn0040286	1360	FBgn0040286	1360
890	2L	10339169	10340244	0.573249816895	10339756	0.417679150899	FBgn0019932	296	FBgn0051715	1865
891	2R	15916987	15917658	0.572734355927	15917582	0.460890663995	FBgn0053041	21616	FBgn0034504	75452
892	3R	4477042	4479397	0.572559356689	4478582	0.542705270979	FBgn0037603	156	FBgn0037603	156
893	3R	27404769	27406015	0.572497367859	27405458	0.408155441284	FBgn0003268	936	FBgn0039857	16509
894	X	4014285	4015378	0.572199821472	4014900	0.418799638748	FBgn0000635	36427	FBgn0026080	52221
895	2R	20381754	20383485	0.572176456451	20382827	0.511316636029	FBgn0035073	330	FBgn0050423	609
896	3R	17120065	17123351	0.5719871521	17122785	0.438499843373	FBgn0001234	440	FBgn0043012	26986
897	3L	8428930	8430017	0.571841716766	8429451	0.379958748817	FBgn0010825	5188	FBgn0010825	5188
898	3L	21898192	21899050	0.571739196777	21898380	0.323771476746	FBgn0029091	2177	FBgn0037149	101594
899	2L	20129261	20130586	0.571578025818	20129775	0.437523841858	FBgn0032853	1055	FBgn0032849	35781
900	2R	12031334	12032863	0.571348190308	12032085	0.497435629368	FBgn0011260	17026	FBgn0034138	54015
901	X	18482040	18484475	0.57127571106	18483768	0.494193911552	FBgn0030944	609	FBgn0030944	609
902	X	3542402	3543273	0.569494247437	3543083	0.381463050842	FBgn0023215	9121	FBgn0029672	113307
903	3R	13719384	13720749	0.569244861603	13719976	0.457357911503	FBgn0038558	12191	FBgn0038554	41880
904	2R	9056474	9057428	0.568618774414	9056955	0.35322242313	FBgn0011896	4931	FBgn0014877	13034
905	X	5197574	5198606	0.568191051483	5198168	0.375991344452	FBgn0029759	5397	FBgn0024332	29045
906	3R	24878878	24880177	0.567891597748	24879589	0.48252260685	FBgn0039630	657	FBgn0039633	43120
907	X	10229356	10231062	0.567826271057	10230407	0.416710197926	FBgn0030196	52	FBgn0065046	37016
908	2L	12007873	12009183	0.56706237793	12008720	0.468291170457	FBgn0014019	344	FBgn0032390	18756
909	2L	15365877	15366967	0.566896438599	15366519	0.398130921757	FBgn0051828	3942	FBgn0001981	36726
910	3L	20454512	20455642	0.566688537598	20455028	0.357571601868	FBgn0037009	178	FBgn0037009	178
911	3L	4626171	4627031	0.566659927368	4626328	0.35331432636	FBgn0052234	1285	FBgn0035562	15279
912	3L	5851879	5853338	0.566266536713	5852558	0.490905284882	FBgn0035643	3796	FBgn0052409	20931
913	3L	9014482	9016045	0.565932273865	9015237	0.493528590483	FBgn0028789	87	FBgn0028789	87
914	3L	22921762	22922819	0.564871788025	22922247	0.443845801883	FBgn0052457	896	FBgn0037207	43192
915	3R	23907234	23907925	0.564804553986	23907315	0.38414033254	FBgn0039570	34019	FBgn0039559	143744
916	3L	15226876	15228227	0.564365386963	15227621	0.55023058723	FBgn0029114	26721	FBgn0029114	26721
917	3L	1167828	1169134	0.564264774323	1168522	0.488414259518	FBgn0035186	4600	FBgn0035194	62684
918	2L	20844830	20846004	0.563529491425	20845266	0.434484706205	FBgn0032896	218	FBgn0032906	68471
919	X	6542823	6543594	0.563491344452	6543553	0.389981799655	FBgn0029894	186	FBgn0029891	14519
920	X	16074842	16076920	0.563229560852	16075449	0.467126902412	FBgn0003933	12605	FBgn0003933	12605
921	3R	23263038	23263731	0.562947273254	23263128	0.431271008083	FBgn0016061	18881	FBgn0039509	148911
922	3R	4859032	4860484	0.562343120575	4859782	0.421278841355	FBgn0002932	5407	FBgn0002932	5407
923	3R	26914213	26914871	0.562150478363	26914257	0.450777173042	FBgn0039816	8783	FBgn0010808	34623
924	2R	14963533	14964530	0.562149524689	14964302	0.344839981624	FBgn0003887	2178	FBgn0003887	2178
925	2L	17472839	17474019	0.56200838089	17473382	0.420499801636	FBgn0027885	433	FBgn0027885	433
926	3L	1729744	1731064	0.561779022217	1730463	0.514330863953	FBgn0035267	21	FBgn0027903	28702
927	3L	20450753	20452118	0.561635971069	20451354	0.422481430901	FBgn0037007	1919	FBgn0037007	1919
928	3L	14100410	14101732	0.561580657959	14101069	0.467003541834	FBgn0042630	4486	FBgn0000411	42810
929	2R	1723221	1724444	0.561501026154	1723717	0.430621147156	FBgn0033073	1756	FBgn0033073	1756
930	2R	18019834	18021131	0.561124801636	18020404	0.358228178585	FBgn0034735	20608	FBgn0034743	93299
931	2L	6213472	6216437	0.560988426208	6215630	0.546184182167	FBgn0026755	9420	FBgn0031782	87868
932	2R	18923269	18924606	0.560706615448	18923972	0.430934727192	FBgn0050411	427	FBgn0034849	58807
933	3R	17867851	17868856	0.560649871826	17868447	0.335089810689	FBgn0017397	533	FBgn0017397	533
934	2L	2610209	2611156	0.560587882996	2610624	0.33734888189	FBgn0031440	478	FBgn0031437	30333
935	2L	21728595	21730270	0.560004711151	21729396	0.469173599692	FBgn0032960	15658	FBgn0032960	15658
936	2R	1564415	1565574	0.559964179993	1564884	0.379368669846	FBgn0033056	2062	FBgn0033059	18881
937	X	7533083	7534265	0.559597492218	7533627	0.455046844482	FBgn0029504	8303	FBgn0027553	39931
938	2R	15620828	15622301	0.559482097626	15621686	0.49394310222	FBgn0004364	4688	FBgn0004364	4688
939	3R	4488303	4489894	0.559267044067	4489077	0.406473219395	FBgn0037605	530	FBgn0000447	9341
940	2R	9518157	9519288	0.559265136719	9518801	0.347593035017	FBgn0050482	3396	FBgn0033889	23835
941	2L	10081417	10082967	0.559257507324	10082301	0.44650924907	FBgn0032180	110	FBgn0011823	25395
942	2R	18326738	18328043	0.558995246887	18327395	0.44019540151	FBgn0050271	1009	FBgn0000405	12828
943	3R	27046511	27047846	0.558808326721	27047233	0.423635314493	FBgn0039831	807	FBgn0039831	807
944	3L	14929852	14930987	0.558683395386	14930366	0.397257423401	FBgn0026320	4240	FBgn0026320	4240
945	3R	3803129	3804462	0.55858707428	3803653	0.407778122846	FBgn0037533	165	FBgn0037550	148402
946	3R	7649390	7650829	0.558469772339	7650184	0.515403859756	FBgn0037956	445	FBgn0037955	1974
947	3L	13047586	13049170	0.558290481567	13048545	0.541002946741	FBgn0036345	12691	FBgn0036342	27574
948	3R	16859998	16861008	0.557790279388	16860465	0.384049296379	FBgn0013812	7676	FBgn0010770	81493
949	3R	11879189	11881334	0.557476997375	11880104	0.469043899985	FBgn0027948	3559	FBgn0038396	4711
950	2L	2367842	2368684	0.557205677032	2368531	0.327528556188	FBgn0031417	2993	FBgn0028485	3196
951	2R	13975575	13976683	0.557202339172	13976123	0.375806584078	FBgn0034352	6795	FBgn0003067	75507
952	3R	2911760	2913698	0.557102203369	2912494	0.471572995186	FBgn0003884	234	FBgn0003884	234
953	3R	24546442	24547912	0.557085037231	24547393	0.431189537048	FBgn0039595	22462	FBgn0005642	89667
954	2R	18867526	18868786	0.556861877441	18868211	0.391713815577	FBgn0034851	1853	FBgn0034849	3046
955	2L	19329328	19330601	0.556844711304	19329904	0.432880136702	FBgn0024245	29249	FBgn0024245	29249
956	X	18528672	18530014	0.556842803955	18529214	0.495766583611	FBgn0010383	2532	FBgn0004959	9508
957	2L	355842	357056	0.556635856628	356528	0.382989210241	FBgn0031250	1340	FBgn0031250	1340
958	3L	1681251	1682289	0.55656337738	1681738	0.360569561229	FBgn0035257	3587	FBgn0026372	29529
959	X	615748	616820	0.55628490448	616394	0.366785430908	FBgn0040382	22	FBgn0065054	4501
960	3R	879288	880609	0.556094646454	880062	0.452809502097	FBgn0010313	32346	FBgn0010313	32346
961	2L	450743	451964	0.555997848511	451479	0.445429184858	FBgn0015924	1544	FBgn0031253	30072
962	3L	23395787	23396607	0.555748939514	23396479	0.477208050815	FBgn0052230	123312	FBgn0024733	367164
963	X	313317	314658	0.55541229248	313935	0.524327726925	FBgn0000137	3387	FBgn0002561	47390
964	X	7765456	7766605	0.555313110352	7765936	0.374621166902	FBgn0026664	239	FBgn0029980	12580
965	2L	10817968	10818813	0.555160522461	10818666	0.346611102422	FBgn0032303	457	FBgn0032305	23937
966	X	8257420	8258702	0.555012702942	8257939	0.426984608173	FBgn0052711	2608	FBgn0052711	2608
967	X	14689470	14690653	0.55490398407	14689950	0.406860351562	FBgn0030589	348	FBgn0052590	16978
968	2L	18890801	18892251	0.554857254028	18891397	0.54949516058	FBgn0003896	14212	FBgn0032717	55801
969	3R	24425570	24426899	0.554812431335	24426268	0.477683365345	FBgn0001215	739	FBgn0001215	739
970	2R	13407642	13408828	0.554735183716	13408330	0.416101932526	FBgn0034283	875	FBgn0034282	21457
971	3R	27564283	27566006	0.554537773132	27565100	0.437155544758	FBgn0000557	910	FBgn0039868	2336
972	3R	24410591	24412731	0.554307937622	24412050	0.504966378212	FBgn0000659	1245	FBgn0000659	1245
973	3L	20330311	20332215	0.554211616516	20331428	0.504684728735	FBgn0028978	4021	FBgn0028978	4021
974	2R	17775205	17776707	0.554134368896	17776106	0.45738452673	FBgn0020307	24561	FBgn0013272	49138
975	3R	1649263	1650570	0.554007530212	1649830	0.417737512028	FBgn0037383	396	FBgn0037383	396
976	3L	1308208	1309053	0.553983688354	1308297	0.454625892639	FBgn0035208	1963	FBgn0011361	5041
977	2R	2999699	3000977	0.553765773773	3000143	0.439416646957	FBgn0015930	1533	FBgn0015930	1533
978	3R	2700808	2701770	0.553422927856	2701284	0.395126342773	FBgn0001077	11238	FBgn0001077	11238
979	3L	21423923	21425159	0.553365707397	21424482	0.51691459207	FBgn0037085	640	FBgn0037085	640
980	X	9054711	9055670	0.553341388702	9055106	0.364440202713	FBgn0030102	662	FBgn0030099	17216
981	2R	2504515	2505625	0.553246021271	2504959	0.455691993237	FBgn0050159	460	FBgn0033107	178086
982	2L	2224313	2225091	0.553198814392	2224361	0.432139078776	FBgn0010704	2162	FBgn0031395	31989
983	2L	1046857	1047716	0.553067684174	1047049	0.389228380643	FBgn0031294	1004	FBgn0003310	30762
984	3R	24421143	24422992	0.552949428558	24422097	0.506101548672	FBgn0026400	2904	FBgn0001215	3432
985	3R	4107393	4108562	0.552674293518	4107907	0.386039733887	FBgn0010433	4393	FBgn0037561	12303
986	2L	2874889	2876141	0.551952362061	2875553	0.407561807071	FBgn0031478	681	FBgn0004584	97123
987	3R	24948132	24949172	0.551713943481	24948601	0.38970735338	FBgn0005596	4	FBgn0014869	25369
988	3L	20309663	20310733	0.551605224609	20310118	0.388499768575	FBgn0036980	65	FBgn0011425	14704
989	2R	15492670	15494711	0.551586151123	15493223	0.489168465137	FBgn0034479	2709	FBgn0004364	133151
990	2R	17030998	17032083	0.551413536072	17031611	0.418298065662	FBgn0003731	1024	FBgn0010415	42861
991	2L	14440709	14441763	0.551003456116	14441149	0.382285791285	FBgn0028844	9667	FBgn0005771	49713
992	2L	17716309	17716967	0.55070400238	17716463	0.416588783264	FBgn0015609	18987	FBgn0032646	219425
993	X	18722849	18724046	0.550654411316	18723448	0.455634397619	FBgn0030974	4122	FBgn0030974	4122
994	3R	2710565	2711938	0.550292015076	2711206	0.446163535118	FBgn0001077	21160	FBgn0001077	21160
995	2L	5546211	5547690	0.549876213074	5547072	0.487646159004	FBgn0031717	131	FBgn0031718	3954
996	X	18144598	18145947	0.549718856812	18145461	0.424446242196	FBgn0004956	3699	FBgn0004956	3699
997	3R	18839739	18840917	0.549557209015	18840209	0.381007643307	FBgn0039038	1973	FBgn0051457	113497
998	3L	15005463	15006411	0.549458503723	15006023	0.346863269806	FBgn0036465	1806	FBgn0036465	1806
999	3R	11088396	11089761	0.549189090729	11088984	0.445934800541	FBgn0003600	212	FBgn0003600	212
1000	3R	25327283	25328220	0.549109458923	25327732	0.332741232479	FBgn0039668	1787	FBgn0040623	10916
1001	3R	2561378	2562787	0.548943996429	2562201	0.415212070241	FBgn0051481	5584	FBgn0004054	7661
1002	3R	27791207	27792362	0.548892974854	27791645	0.407966878679	FBgn0039886	12207	FBgn0002780	86149
1003	X	14154090	14155209	0.548743247986	14154495	0.356267094612	FBgn0052600	1668	FBgn0002873	72715
1004	2L	19047213	19048721	0.548206329346	19048517	0.327971531795	FBgn0000486	758	FBgn0000486	758
1005	2R	19054026	19054859	0.547919273376	19054499	0.321696337532	FBgn0034876	1068	FBgn0034877	1341
1006	2L	901028	901810	0.547794342041	901393	0.443790949308	FBgn0003916	269	FBgn0003916	269
1007	2R	6991148	6992518	0.546963691711	6991809	0.474274277687	FBgn0001269	1437	FBgn0000581	23685
1008	2L	18852309	18853593	0.546956539154	18852934	0.461283234989	FBgn0032720	2185	FBgn0032717	17338
1009	X	12354461	12355556	0.54692363739	12355054	0.396832802716	FBgn0030397	3175	FBgn0015024	132666
1010	2L	18647557	18648956	0.546660900116	18648114	0.434592078714	FBgn0032693	799	FBgn0032693	799
1011	3R	15164377	15165615	0.546640396118	15164946	0.427864968777	FBgn0000463	13011	FBgn0000463	13011
1012	3R	13429950	13430973	0.5466132164	13430527	0.438518643379	FBgn0038524	1297	FBgn0051575	53648
1013	X	7003852	7005395	0.546538352966	7004719	0.429818882662	FBgn0047092	9633	FBgn0029933	61430
1014	3L	12377407	12378482	0.546495437622	12378072	0.356966243071	FBgn0036282	2209	FBgn0027936	100177
1015	3R	11491401	11492397	0.546468734741	11491990	0.361837983131	FBgn0053207	82	FBgn0053207	82
1016	2L	7134170	7135479	0.546391487122	7134860	0.425056625815	FBgn0031889	1177	FBgn0031886	69027
1017	3R	4865328	4866018	0.546308517456	4865970	0.494536995888	FBgn0037657	460	FBgn0037657	460
1018	X	6903688	6905173	0.546288967133	6904342	0.51596254461	FBgn0004143	9685	FBgn0029931	18498
1019	X	11762470	11763499	0.54616355896	11763051	0.45893646689	FBgn0030358	1736	FBgn0030350	41834
1020	2R	15625759	15626734	0.546083927155	15626252	0.35331993103	FBgn0004364	122	FBgn0004364	122
1021	X	6667714	6669314	0.54580116272	6668377	0.478587627411	FBgn0029907	114	FBgn0029907	114
1022	2R	11854224	11855318	0.545171260834	11854687	0.347815120921	FBgn0020611	3187	FBgn0022070	7674
1023	3L	13087442	13088516	0.54439496994	13088126	0.410320997238	FBgn0010452	94	FBgn0010452	94
1024	3L	22212543	22213771	0.544341564178	22213307	0.489553332329	FBgn0025702	5457	FBgn0011771	8726
1025	3R	10466735	10468404	0.54426240921	10467866	0.516672134399	FBgn0038248	419	FBgn0026578	13557
1026	2R	12162183	12163471	0.544237613678	12162852	0.43861804289	FBgn0020506	4710	FBgn0003274	61895
1027	X	6227236	6228514	0.543583393097	6227905	0.467936515808	FBgn0053664	1524	FBgn0029868	32270
1028	3R	5158721	5160649	0.543186187744	5160100	0.370165263905	FBgn0037679	336	FBgn0053936	7492
1029	X	1929152	1929914	0.543147087097	1929791	0.37824231928	FBgn0025628	157	FBgn0025626	8499
1030	3L	14940008	14941704	0.542932510376	14940886	0.462692975998	FBgn0040296	986	FBgn0040296	986
1031	2R	15842200	15845031	0.542697906494	15842993	0.464631024529	FBgn0034504	863	FBgn0034504	863
1032	2L	19698650	19699516	0.5426030159	19699426	0.490000915527	FBgn0005590	2462	FBgn0005590	2462
1033	2R	4645291	4646540	0.542395591736	4645872	0.426785290241	FBgn0033382	1520	FBgn0033380	19796
1034	X	16781861	16783300	0.542158126831	16782804	0.451216473299	FBgn0030808	389	FBgn0030806	6005
1035	X	16246328	16247341	0.542099475861	16246808	0.388731896877	FBgn0030748	2198	FBgn0026575	9973
1036	3L	1439700	1440506	0.541924476624	1439815	0.384196662903	FBgn0004635	7509	FBgn0004635	7509
1037	3R	23545474	23546655	0.541918754578	23545965	0.378086090088	FBgn0039544	13141	FBgn0003330	38219
1038	2R	16563499	16564941	0.541798591614	16564439	0.447892301223	FBgn0003391	302	FBgn0003391	302
1039	2R	15798416	15799310	0.541706085205	15799119	0.3448170882	FBgn0034498	2823	FBgn0010411	20273
1040	2R	7618235	7619169	0.541662216187	7618595	0.352343622843	FBgn0033681	16184	FBgn0027504	48369
1041	3R	5085956	5087010	0.541440963745	5086431	0.38260974884	FBgn0037671	68	FBgn0037671	68
1042	3L	19006501	19007814	0.541028022766	19007058	0.424914307064	FBgn0002945	3532	FBgn0002945	3532
1043	2R	7533477	7534428	0.540992736816	7534383	0.357576900058	FBgn0004839	1348	FBgn0011704	33033
1044	3R	20875393	20876632	0.540845394135	20876243	0.405781300863	FBgn0039266	729	FBgn0039266	729
1045	3R	27573591	27575094	0.540769577026	27574128	0.464234881931	FBgn0011013	877	FBgn0011013	877
1046	3L	12250418	12251534	0.540575027466	12251027	0.394609860012	FBgn0036272	186	FBgn0052100	9528
1047	3L	14240525	14242150	0.540300369263	14241209	0.41775523915	FBgn0001085	1603	FBgn0036415	58041
1048	3R	11619050	11620442	0.540101528168	11619540	0.4013991038	FBgn0038364	22	FBgn0038364	22
1049	3R	25333033	25334123	0.539968013763	25333485	0.36314571605	FBgn0039668	3966	FBgn0040623	16669
1050	2R	7047561	7048846	0.539723396301	7047912	0.397824645042	FBgn0000577	3795	FBgn0000577	3795
1051	3R	14024404	14025631	0.539610385895	14025152	0.405401349068	FBgn0011481	165	FBgn0038585	24297
1052	2L	8528013	8529182	0.539556026459	8528689	0.454676032066	FBgn0029004	71	FBgn0029004	71
1053	X	1724598	1725678	0.53950548172	1725024	0.391887009144	FBgn0023513	80	FBgn0023519	21431
1054	2L	5461103	5462104	0.539348125458	5461628	0.345037341118	FBgn0005511	13	FBgn0005511	13
1055	2L	18136199	18137457	0.538908958435	18136725	0.391352990094	FBgn0001301	2586	FBgn0041184	11614
1056	2R	15565000	15566150	0.538870811462	15565601	0.393400192261	FBgn0034480	45751	FBgn0004364	60773
1057	3R	3356714	3357763	0.538870811462	3357304	0.347972597395	FBgn0003885	927	FBgn0003885	927
1058	3L	14748520	14749638	0.53854227066	14749133	0.369419693947	FBgn0036449	2549	FBgn0036449	2549
1059	3L	11560781	11562036	0.538431167603	11561541	0.454819500446	FBgn0003292	174	FBgn0036180	21846
1060	2R	5559570	5560871	0.538229465485	5560113	0.434051064884	FBgn0033476	318	FBgn0033476	318
1061	3R	23639646	23640687	0.538170337677	23640121	0.404760080225	FBgn0039549	9975	FBgn0039557	106672
1062	2R	19087572	19089038	0.538105964661	19088435	0.470431264242	FBgn0015903	15938	FBgn0015903	15938
1063	X	2465380	2466431	0.538036346436	2465851	0.416274463429	FBgn0029629	667	FBgn0029629	667
1064	3R	24980336	24981760	0.53733587265	24981002	0.510312736034	FBgn0028692	1817	FBgn0028692	1817
1065	2L	3605777	3607053	0.537126541138	3606617	0.40862929821	FBgn0002985	131	FBgn0002985	131
1066	2L	5155021	5156074	0.536730766296	5155630	0.394396669724	FBgn0065083	37841	FBgn0028696	84627
1067	3R	17244860	17246238	0.536638259888	17245386	0.444681227207	FBgn0051438	10537	FBgn0043012	149587
1068	3L	1335190	1336424	0.536540985107	1335897	0.389149220785	FBgn0029514	1226	FBgn0035213	9962
1069	X	6941486	6942664	0.536423683167	6942237	0.397153675556	FBgn0029933	1052	FBgn0029933	1052
1070	3L	11446900	11448143	0.536222457886	11447480	0.413167055915	FBgn0028667	125	FBgn0036165	14027
1071	2R	3720874	3721684	0.536069393158	3721481	0.346069115859	FBgn0053087	3150	FBgn0010109	22659
1072	3R	16267799	16268960	0.535954475403	16268235	0.432380451876	FBgn0040573	4589	FBgn0038787	114503
1073	3L	1736537	1737924	0.535855770111	1737295	0.455086203182	FBgn0022702	1900	FBgn0027903	21870
1074	X	11533128	11533799	0.535678863525	11533463	0.296297880319	FBgn0011754	561	FBgn0030327	14258
1075	3L	4808434	4810666	0.535499095917	4808955	0.405110134798	FBgn0027085	2250	FBgn0035570	118252
1076	2R	11249761	11250959	0.535489559174	11250410	0.457506546607	FBgn0050089	8149	FBgn0050089	8149
1077	2R	16342998	16344357	0.53525018692	16343508	0.37685751915	FBgn0011674	138	FBgn0016984	3512
1078	3L	8865962	8867189	0.535148620605	8866684	0.39098666696	FBgn0020633	1127	FBgn0020633	1127
1079	3L	19792727	19793874	0.535089015961	19793272	0.367886150585	FBgn0015796	11626	FBgn0014037	49954
1080	3L	14750688	14751823	0.534838676453	14751262	0.373726900886	FBgn0036449	420	FBgn0036449	420
1081	3R	7835990	7837077	0.5348072052	7836431	0.337298870087	FBgn0037979	73	FBgn0037992	117488
1082	X	657556	658448	0.534659385681	658398	0.475663820903	FBgn0015799	120	FBgn0025617	4495
1083	2R	20221922	20222966	0.534489631653	20222462	0.41250783205	FBgn0035050	21314	FBgn0053228	45320
1084	2R	14897900	14898944	0.534406661987	14898384	0.407821206486	FBgn0034440	1905	FBgn0034443	13239
1085	3L	691247	692425	0.534387111664	691694	0.450933158398	FBgn0035158	39	FBgn0035156	15247
1086	2R	11377591	11378675	0.53427028656	11378237	0.414648112129	FBgn0022160	628	FBgn0050085	5771
1087	2R	18895722	18896551	0.534132957458	18896100	0.345019393497	FBgn0034858	1974	FBgn0034849	30935
1088	X	22076551	22078542	0.533885955811	22077650	0.499402344227	FBgn0000719	19067	FBgn0031186	419665
1089	X	6631106	6632130	0.533629417419	6631646	0.397413889567	FBgn0003390	6751	FBgn0029905	34505
1090	2R	20542350	20543160	0.533608913422	20542407	0.480700280931	FBgn0035092	2427	FBgn0005634	23334
1091	2L	3711231	3712043	0.53360080719	3711278	0.435041321648	FBgn0015376	396	FBgn0002985	104530
1092	3R	2732953	2734217	0.533524513245	2733734	0.468522250652	FBgn0001077	43688	FBgn0001077	43688
1093	X	17571977	17572911	0.533421993256	17572338	0.362234830856	FBgn0030866	873	FBgn0030866	873
1094	2R	15549835	15551336	0.533396244049	15550423	0.425865453832	FBgn0034480	30573	FBgn0004364	75951
1095	3L	8649093	8651111	0.532999992371	8649587	0.442438185215	FBgn0001168	119	FBgn0001168	119
1096	X	9574753	9576603	0.532632827759	9575784	0.479082547701	FBgn0020378	22396	FBgn0000233	36375
1097	2L	3634619	3635699	0.532597541809	3635167	0.375072928036	FBgn0031554	13486	FBgn0002985	28419
1098	2L	18351222	18352317	0.532427787781	18351909	0.414492428303	FBgn0011559	3046	FBgn0004413	87257
1099	2R	8278	9458	0.532246589661	8792	0.373700976372	FBgn0050260	8593	FBgn0033015	792682
1100	2L	17836917	17838146	0.532228946686	17837573	0.397672176361	FBgn0032655	29040	FBgn0041184	310766
1101	2L	4333419	4334334	0.532060623169	4333813	0.320158183575	FBgn0020762	113	FBgn0026319	38177
1102	3R	26737916	26739087	0.531993865967	26738351	0.395405769348	FBgn0020912	259	FBgn0003720	60314
1103	2R	3862141	3862829	0.531940460205	3862191	0.385886669159	FBgn0033282	2839	FBgn0010109	118051
1104	3R	8841514	8843101	0.531758785248	8842205	0.422417938709	FBgn0020496	4817	FBgn0038109	6588
1105	X	11587734	11589053	0.531518936157	11588374	0.423669678824	FBgn0002577	165	FBgn0030328	35573
1106	3L	15302579	15303849	0.531071662903	15303197	0.441848635674	FBgn0036494	1238	FBgn0036494	1238
1107	3R	11224766	11225965	0.531021118164	11225225	0.42866376241	FBgn0038337	7564	FBgn0046829	17930
1108	2R	11387137	11388088	0.530992984772	11387493	0.358165025711	FBgn0053464	364	FBgn0053464	364
1109	3L	17609631	17610927	0.53084564209	17610262	0.412535891813	FBgn0004401	28	FBgn0004401	28
1110	2L	5877166	5878485	0.530769348145	5877840	0.525080905241	FBgn0031745	1641	FBgn0031740	75585
1111	3R	8508705	8509809	0.530675888062	8509473	0.322192304275	FBgn0038076	2446	FBgn0038071	35691
1112	X	19416993	19419289	0.530562400818	19417621	0.506582260132	FBgn0031032	42	FBgn0031032	42
1113	X	18678859	18679963	0.530510902405	18679324	0.367961756388	FBgn0030965	888	FBgn0030965	888
1114	4	737589	738768	0.530161857605	738177	0.41861445109	FBgn0005666	6477	FBgn0039930	311432
1115	X	19446144	19447196	0.5300822258	19446660	0.372473155751	FBgn0031039	1197	FBgn0031040	3484
1116	2L	21616125	21618719	0.529811859131	21616478	0.416088549296	FBgn0022893	1043	FBgn0022893	1043
1117	3L	19847258	19849751	0.529602050781	19849140	0.468921979268	FBgn0028695	243	FBgn0028695	243
1118	3L	949031	949803	0.529553413391	949450	0.345532894135	FBgn0035178	21293	FBgn0035164	128404
1119	2R	19890976	19892378	0.52947807312	19891651	0.419348180294	FBgn0000037	5661	FBgn0019886	131239
1120	3L	6740265	6741674	0.529430389404	6740890	0.398762646843	FBgn0052392	3697	FBgn0035714	14030
1121	X	2151767	2152918	0.528829574585	2152408	0.396450042725	FBgn0023526	3506	FBgn0023526	3506
1122	3L	9982771	9983518	0.528717041016	9983445	0.425174331665	FBgn0040823	34879	FBgn0015618	170848
1123	X	2156002	2157591	0.528685569763	2156648	0.359061479568	FBgn0023526	7746	FBgn0023526	7746
1124	2R	5509817	5510717	0.528596878052	5510249	0.34188246727	FBgn0024923	9275	FBgn0024923	9275
1125	X	21685105	21686138	0.528376579285	21685712	0.379132568836	FBgn0031191	88	FBgn0031186	27727
1126	3L	14599316	14600104	0.528153419495	14599848	0.331379597004	FBgn0041604	1969	FBgn0028418	73825
1127	3R	17441528	17442724	0.528133392334	17442161	0.487672567368	FBgn0046832	6085	FBgn0046832	6085
1128	3L	18952657	18953425	0.527997493744	18953170	0.334998639425	FBgn0036836	247	FBgn0002945	57420
1129	3R	21865797	21866774	0.527716159821	21866266	0.413943608602	FBgn0000591	220	FBgn0000591	220
1130	3L	11225550	11226747	0.527698040009	11226261	0.396577298641	FBgn0041094	5	FBgn0041094	5
1131	2R	14192042	14194389	0.527566432953	14193569	0.459995090961	FBgn0023214	5174	FBgn0023214	5174
1132	3R	3745816	3747880	0.52747631073	3746679	0.374931111055	FBgn0002542	523	FBgn0037550	205376
1133	2L	1710269	1711093	0.527432441711	1710374	0.41310674494	FBgn0031356	41	FBgn0031357	92
1134	2R	10653201	10654880	0.527368545532	10654177	0.416314005852	FBgn0033993	8441	FBgn0033989	147091
1135	3R	23798019	23799116	0.527323722839	23798553	0.367310702801	FBgn0039566	9415	FBgn0039559	34982
1136	3R	12628065	12629796	0.527197360992	12628684	0.475246597739	FBgn0015230	14651	FBgn0020556	29773
1137	2L	8249433	8250347	0.52710723877	8249820	0.377799928188	FBgn0032008	7153	FBgn0015299	38457
1138	2L	15309206	15310308	0.526962280273	15309746	0.389071881771	FBgn0041103	6089	FBgn0001981	20047
1139	3L	13014968	13016165	0.526656150818	13015662	0.415398261126	FBgn0011284	41	FBgn0011284	41
1140	2R	8104723	8105793	0.526503562927	8105371	0.360992491245	FBgn0050055	161	FBgn0050055	161
1141	2R	4462697	4463998	0.526321411133	4463554	0.404936850071	FBgn0033357	53	FBgn0033357	53
1142	3R	11116843	11118019	0.526305675507	11117381	0.44000563902	FBgn0003721	10127	FBgn0011476	13110
1143	3R	24752611	24753719	0.526282310486	24753215	0.419059991837	FBgn0039616	4373	FBgn0053204	14606
1144	2L	15039467	15040264	0.525866031647	15039511	0.369197845459	FBgn0004837	4086	FBgn0010422	17171
1145	3L	2706172	2707232	0.525532722473	2706709	0.390078306198	FBgn0020509	16573	FBgn0035370	43819
1146	3L	4623918	4625757	0.525399208069	4624673	0.430841726415	FBgn0052234	370	FBgn0035562	13624
1147	3L	832932	834238	0.525087356567	833673	0.423895948073	FBgn0035169	1178	FBgn0035164	12627
1148	X	14891513	14892727	0.525007247925	14892187	0.419636389788	FBgn0030600	5157	FBgn0030605	5662
1149	2R	3633665	3635515	0.524716377258	3634398	0.463614702225	FBgn0050372	267	FBgn0050372	267
1150	2L	6559163	6560170	0.524387359619	6559567	0.329789386076	FBgn0031831	136	FBgn0031830	1767
1151	3L	525862	528189	0.524378299713	526472	0.415622598985	FBgn0035141	24	FBgn0035141	24
1152	3R	21608200	21609461	0.523990631104	21609033	0.404072570801	FBgn0039371	3911	FBgn0039359	98220
1153	3L	16556248	16557160	0.52396774292	16557077	0.390625858307	FBgn0003741	505	FBgn0003741	505
1154	2L	2242249	2243195	0.523467063904	2242741	0.387742042542	FBgn0031405	363	FBgn0031395	50369
1155	3R	8522699	8523606	0.523413658142	8523094	0.368443040287	FBgn0016693	50	FBgn0038071	49312
1156	3R	18541064	18542325	0.523374557495	18541590	0.544487380981	FBgn0051151	4564	FBgn0039013	11032
1157	2L	4995087	4996696	0.523253917694	4995956	0.425529423882	FBgn0031665	7810	FBgn0010607	24503
1158	2R	9134016	9135488	0.522953033447	9134920	0.391421254476	FBgn0000633	4075	FBgn0033859	25364
1159	3L	15935158	15936120	0.522870063782	15935620	0.391190826893	FBgn0036549	2198	FBgn0000115	12760
1160	2L	3853186	3854025	0.522740364075	3853367	0.336497673622	FBgn0031574	9314	FBgn0004567	16525
1161	3R	23166315	23167191	0.522689819336	23166488	0.374020179113	FBgn0039512	144	FBgn0039509	52271
1162	X	12915216	12916249	0.522386550903	12915833	0.382109305438	FBgn0010303	8537	FBgn0025463	77682
1163	2R	13411035	13411766	0.522380828857	13411111	0.334094810486	FBgn0034284	1170	FBgn0034282	24238
1164	3L	18714796	18715666	0.5223736763	18715281	0.391033113003	FBgn0036813	1314	FBgn0036813	1314
1165	3R	12096556	12097695	0.522093772888	12097164	0.484363496304	FBgn0038410	960	FBgn0011253	1012
1166	3L	14723077	14724343	0.52186870575	14723783	0.396208572388	FBgn0013263	2525	FBgn0036449	27899
1167	3R	23456667	23459140	0.521804332733	23458302	0.431233518264	FBgn0039531	3459	FBgn0003330	49444
1168	3L	9777643	9778802	0.521721839905	9778198	0.348328649998	FBgn0044049	27	FBgn0044049	27
1169	2L	19151005	19152245	0.521420955658	19151558	0.373967647552	FBgn0010300	21823	FBgn0032762	22203
1170	3R	18632574	18633291	0.521190643311	18633149	0.382505850358	FBgn0039027	3136	FBgn0039013	80527
1171	3R	773218	774394	0.52103471756	773598	0.4918653965	FBgn0004183	288	FBgn0004183	288
1172	2R	10847345	10848796	0.520927429199	10848219	0.37489593029	FBgn0034012	2581	FBgn0000996	47604
1173	2L	11485745	11487097	0.520913124084	11486380	0.479904949665	FBgn0003313	191	FBgn0003313	191
1174	X	21025291	21026184	0.520886421204	21025634	0.318565300533	FBgn0052523	2946	FBgn0020369	101102
1175	2R	10642714	10645145	0.520832538605	10644709	0.348443367902	FBgn0015371	14589	FBgn0033989	137623
1176	3L	21766867	21767850	0.520705223083	21767304	0.395286798477	FBgn0037137	718	FBgn0046301	1258
1177	3R	24480002	24480668	0.520668506622	24480582	0.389586162567	FBgn0051050	4380	FBgn0001215	55053
1178	X	12662981	12664186	0.520486831665	12663699	0.469330608845	FBgn0030428	1874	FBgn0030433	77344
1179	3R	20763264	20764151	0.520079612732	20764076	0.366442256504	FBgn0020626	117	FBgn0015625	67459
1180	3L	18213807	18215931	0.519965648651	18215393	0.413643388187	FBgn0036783	1954	FBgn0020300	110730
1181	2L	4575789	4576871	0.519950866699	4576321	0.39587615518	FBgn0031613	1782	FBgn0000227	108138
1182	2L	13736086	13736943	0.519772529602	13736316	0.329854352134	FBgn0051813	176	FBgn0028541	34771
1183	X	4897361	4898485	0.519763946533	4897930	0.377672195435	FBgn0003028	4396	FBgn0004368	113561
1184	2R	2659548	2660417	0.519536018372	2660330	0.368393325806	FBgn0024294	819	FBgn0033156	129950
1185	3R	1155987	1156705	0.519264221191	1156652	0.475610136986	FBgn0013576	4974	FBgn0037310	30785
1186	X	20212917	20213986	0.519199371338	20213388	0.358808124767	FBgn0031107	8234	FBgn0031106	8932
1187	3R	18352631	18353897	0.519103050232	18353227	0.456477389616	FBgn0038981	1156	FBgn0024558	55723
1188	2L	17300394	17301526	0.519034385681	17300858	0.391147295634	FBgn0032632	12722	FBgn0032633	79218
1189	2L	517584	519388	0.519031524658	518562	0.481188058853	FBgn0003963	4905	FBgn0003963	4905
1190	3R	5082491	5083733	0.519013881683	5083068	0.438378155231	FBgn0037668	332	FBgn0037668	332
1191	X	15012584	15014783	0.518884658813	15013897	0.35568113888	FBgn0030618	1498	FBgn0030616	40570
1192	2R	9196888	9197801	0.518847942352	9196994	0.360623571608	FBgn0033865	12282	FBgn0033859	87438
1193	2L	4386665	4387570	0.518574714661	4387483	0.409944428338	FBgn0031599	437	FBgn0031597	4764
1194	X	19117322	19118463	0.518333911896	19118000	0.369145810604	FBgn0031011	765	FBgn0031008	15179
1195	2R	20641903	20643077	0.518273353577	20642545	0.415058732033	FBgn0003715	4596	FBgn0001148	72965
1196	2L	18177608	18178461	0.518115997314	18178307	0.407214959462	FBgn0032673	2252	FBgn0041184	29968
1197	X	13615599	13616913	0.518014907837	13616274	0.498199743383	FBgn0030521	156	FBgn0030521	156
1198	3R	24986215	24987143	0.518011569977	24986687	0.384651408476	FBgn0039644	2840	FBgn0028692	7502
1199	3R	23309413	23310434	0.517670631409	23309861	0.381182670593	FBgn0039520	4067	FBgn0039509	195644
1200	3R	25657281	25658129	0.517604827881	25657707	0.384683721206	FBgn0039705	3116	FBgn0002924	24858
1201	X	20208720	20209447	0.517577648163	20209263	0.3797385876	FBgn0031107	4109	FBgn0031106	4807
1202	X	9122650	9123635	0.517451763153	9123058	0.332870763891	FBgn0030122	4420	FBgn0030122	4420
1203	4	728417	730145	0.51730632782	729339	0.493972217335	FBgn0005558	11400	FBgn0039930	320270
1204	2R	19678040	19679306	0.517280101776	19678729	0.408708453178	FBgn0034986	3308	FBgn0034986	3308
1205	2L	5801107	5802294	0.517189025879	5801639	0.407466948032	FBgn0031739	330	FBgn0031739	330
1206	3L	23174498	23175749	0.516862869263	23175202	0.425851148718	FBgn0037212	7668	FBgn0024733	145887
1207	X	10312795	10315157	0.516741752625	10313264	0.361626565456	FBgn0030205	5539	FBgn0083167	7299
1208	3L	6725938	6726720	0.51672410965	6726638	0.381931781769	FBgn0035714	222	FBgn0035714	222
1209	3L	8992645	8993657	0.516464233398	8993194	0.375450960795	FBgn0035956	1162	FBgn0035954	14049
1210	3R	3134801	3135887	0.516331672668	3135384	0.438654450809	FBgn0003263	265	FBgn0037481	154486
1211	3L	4024016	4025182	0.515929698944	4024737	0.384046498467	FBgn0035489	671	FBgn0000449	21099
1212	3L	21335118	21335921	0.515512466431	21335534	0.362133085728	FBgn0002842	5003	FBgn0014143	74863
1213	3R	12953302	12954099	0.51541519165	12953422	0.365419228872	FBgn0051265	524	FBgn0038477	42166
1214	2R	13344620	13345707	0.515244007111	13345209	0.435811828164	FBgn0041585	13099	FBgn0050111	16001
1215	3L	23163828	23165049	0.51514339447	23164357	0.413847982883	FBgn0037212	18513	FBgn0024733	135042
1216	2R	164063	165310	0.515085220337	164731	0.468025922775	FBgn0050505	146743	FBgn0033015	636743
1217	3L	4045197	4046712	0.515085220337	4045892	0.477210774141	FBgn0000449	56	FBgn0000449	56
1218	X	10168421	10169337	0.514762878418	10168901	0.355122506618	FBgn0010338	2277	FBgn0030189	2791
1219	3L	20774596	20776128	0.514624595642	20774968	0.335202455521	FBgn0027055	448	FBgn0016696	69590
1220	3R	18943489	18944862	0.514548301697	18944353	0.432216405869	FBgn0039056	228	FBgn0051457	9353
1221	X	20140690	20141777	0.514427185059	20141205	0.446616470814	FBgn0031101	3035	FBgn0027334	60922
1222	3L	14041350	14042522	0.514286518097	14041980	0.402673993792	FBgn0005592	949	FBgn0036406	23725
1223	2R	16667736	16668797	0.514175415039	16668377	0.422436459859	FBgn0050389	250	FBgn0034599	8165
1224	3R	18864031	18866326	0.514092922211	18865526	0.458503667046	FBgn0039041	2437	FBgn0051457	88180
1225	2R	7043676	7044504	0.514043807983	7043833	0.342235045	FBgn0000577	284	FBgn0000577	284
1226	X	4891760	4892991	0.514042854309	4892406	0.414165973663	FBgn0003028	1128	FBgn0004368	108037
1227	3L	4606622	4607335	0.513915538788	4606708	0.410141468048	FBgn0003501	335	FBgn0015805	856
1228	3L	18321124	18322302	0.513790130615	18321676	0.437688154333	FBgn0011706	41986	FBgn0011706	41986
1229	3L	16384162	16385228	0.513735771179	16384632	0.427225786097	FBgn0027080	78	FBgn0014163	7534
1230	X	11180437	11181914	0.513732433319	11181123	0.466168908512	FBgn0028421	3650	FBgn0030291	13149
1231	2R	19034153	19035250	0.513605117798	19034793	0.399959003224	FBgn0034873	3335	FBgn0034873	3335
1232	3L	14160219	14162399	0.513216972351	14161706	0.456744194031	FBgn0013718	5570	FBgn0013718	5570
1233	3R	23531684	23532821	0.512826442719	23532049	0.350072468028	FBgn0039543	419	FBgn0003330	24303
1234	3R	23986536	23987483	0.512623310089	23987061	0.414597988129	FBgn0039571	14515	FBgn0040108	166944
1235	X	18404564	18405220	0.512479305267	18404751	0.278733253479	FBgn0052546	5050	FBgn0030943	77373
1236	3R	18984194	18985113	0.512387275696	18984677	0.35557236391	FBgn0039058	361	FBgn0051457	30971
1237	2R	17718796	17719660	0.512073516846	17719333	0.298244756811	FBgn0034713	310	FBgn0034704	36845
1238	2R	18579195	18580179	0.511936187744	18579879	0.313991546631	FBgn0050201	179	FBgn0050202	302
1239	X	14739040	14740077	0.511860847473	14739649	0.375073194504	FBgn0030593	187	FBgn0052590	66677
1240	2L	21297171	21298030	0.511787414551	21297596	0.340112517862	FBgn0032940	3	FBgn0021856	48844
1241	2R	15371900	15373028	0.511637210846	15372594	0.40384202845	FBgn0043532	10385	FBgn0011849	130200
1242	X	15565926	15566933	0.511623859406	15566535	0.348641619963	FBgn0030675	416	FBgn0030675	416
1243	3L	9722065	9723069	0.511417865753	9722481	0.369276776033	FBgn0052046	3042	FBgn0044049	55744
1244	3L	3131862	3132776	0.511300563812	3132022	0.37521472344	FBgn0035402	132	FBgn0012049	185
1245	3L	21609657	21610572	0.511126995087	21610076	0.366387724876	FBgn0037116	3496	FBgn0028663	136373
1246	2R	19937157	19938355	0.510907649994	19937792	0.445883512497	FBgn0035003	421	FBgn0019886	85098
1247	X	20678844	20679797	0.510750770569	20679257	0.349438106312	FBgn0031134	816	FBgn0031144	163369
1248	2L	14260697	14263274	0.510547637939	14262065	0.361408121446	FBgn0004002	1457	FBgn0028529	93015
1249	X	2769060	2769987	0.51052904129	2769563	0.368337929249	FBgn0025643	6363	FBgn0024978	181222
1250	3R	24995476	24996634	0.510499954224	24996005	0.366422877592	FBgn0039645	4490	FBgn0028692	16820
1251	3L	1595245	1596211	0.510456562042	1595728	0.407997488976	FBgn0035241	4406	FBgn0035248	33346
1252	3R	7197808	7198937	0.510437011719	7198202	0.342575766824	FBgn0004595	308	FBgn0026064	21835
1253	3R	12368287	12369468	0.510416030884	12368855	0.428269004822	FBgn0051448	485	FBgn0027053	73032
1254	2R	8001016	8002000	0.510379314423	8001528	0.432262757245	FBgn0033744	1264	FBgn0010238	32430
1255	2L	10068995	10069904	0.510333061218	10069817	0.360921117995	FBgn0032178	8920	FBgn0011823	12911
1256	3R	14678623	14679482	0.510275840759	14678935	0.321699917316	FBgn0051226	1409	FBgn0038666	127755
1257	2L	14445330	14446435	0.51014995575	14445923	0.377627134323	FBgn0028844	4893	FBgn0005771	44939
1258	X	19558308	19559514	0.51004743576	19558778	0.424738322987	FBgn0031064	2801	FBgn0031066	19497
1259	2L	8438587	8439580	0.510038852692	8439145	0.37306189537	FBgn0043002	1734	FBgn0051894	13027
1260	3R	23937268	23938478	0.509883880615	23937748	0.369152461781	FBgn0039571	34798	FBgn0039559	174177
1261	3R	12707982	12708816	0.509875297546	12708054	0.369605541229	FBgn0015350	2604	FBgn0082171	26017
1262	X	6442741	6444200	0.509409427643	6443249	0.365031659603	FBgn0029879	968	FBgn0029882	56173
1263	3R	689258	690348	0.509325027466	689849	0.409382876228	FBgn0003002	11314	FBgn0003002	11314
1264	3R	20380903	20382580	0.509205818176	20381796	0.435759989421	FBgn0004188	14	FBgn0039205	25516
1265	2R	7946103	7947168	0.508939266205	7946648	0.411513328552	FBgn0033737	354	FBgn0010238	22450
1266	3L	20600835	20602302	0.508910179138	20601666	0.505936959211	FBgn0052431	19917	FBgn0001320	27538
1267	X	9124934	9126128	0.508900642395	9125446	0.493729927961	FBgn0040236	2874	FBgn0030122	6808
1268	X	1783516	1784747	0.508873462677	1784049	0.389087677002	FBgn0023522	213	FBgn0023512	5032
1269	3L	17293211	17294562	0.508771419525	17293934	0.47020631678	FBgn0036709	494	FBgn0026197	72783
1270	X	7427247	7428551	0.508655548096	7427740	0.435491371155	FBgn0029952	3506	FBgn0027553	145818
1271	3R	4595639	4596765	0.508581638336	4596130	0.372159838676	FBgn0037626	1014	FBgn0037632	31145
1272	3L	6160559	6161613	0.508484840393	6161050	0.446794453789	FBgn0022935	1998	FBgn0035692	6083
1273	3R	4132853	4134058	0.508469581604	4133283	0.402746593251	FBgn0037569	1061	FBgn0037569	1061
1274	3R	21849016	21851073	0.508466243744	21850168	0.510467697592	FBgn0002629	47	FBgn0002629	47
1275	3L	20044065	20045093	0.508240699768	20044510	0.362912795123	FBgn0036937	768	FBgn0036959	130602
1276	2R	9481601	9482844	0.508082389832	9482290	0.384113883972	FBgn0020766	1964	FBgn0033886	5979
1277	3R	24637626	24639640	0.507632255554	24638306	0.452162981033	FBgn0065070	16	FBgn0065070	16
1278	3R	10046176	10047187	0.507517337799	10046642	0.356047013227	FBgn0053109	659	FBgn0003862	65981
1279	X	17984024	17984691	0.50750207901	17984276	0.311934232712	FBgn0030897	5029	FBgn0030891	64581
1280	3L	1650634	1652170	0.507395744324	1651428	0.518513732486	FBgn0026372	781	FBgn0026372	781
1281	2L	8143426	8146263	0.507240772247	8145615	0.387834829443	FBgn0051606	2015	FBgn0051607	3335
1282	X	8447255	8449081	0.506937980652	8448196	0.470767862657	FBgn0030054	3342	FBgn0030054	3342
1283	3L	15937067	15938311	0.506742954254	15937559	0.423664149116	FBgn0036550	3158	FBgn0000115	10821
1284	2R	19347171	19348095	0.50642824173	19347709	0.369609057903	FBgn0065068	107	FBgn0034915	10190
1285	X	4458614	4459605	0.506426334381	4459170	0.390596807003	FBgn0003053	3636	FBgn0029718	33944
1286	3L	22195633	22196671	0.506264209747	22196225	0.378247036653	FBgn0028500	511	FBgn0037156	4289
1287	3R	20101972	20103059	0.506248950958	20102544	0.423802852631	FBgn0019952	562	FBgn0051130	11563
1288	2R	2564844	2565845	0.506143569946	2565265	0.369316577911	FBgn0033135	678	FBgn0033156	225015
1289	X	5517584	5518326	0.506043434143	5517781	0.361764589945	FBgn0029785	102	FBgn0029785	102
1290	2R	13725396	13726873	0.506038665771	13725922	0.478804826736	FBgn0050114	3304	FBgn0000658	21704
1291	2L	3000446	3001852	0.505922794342	3001082	0.440241981955	FBgn0025681	8118	FBgn0002989	8321
1292	3L	5942331	5943486	0.505815505981	5942980	0.387865006924	FBgn0035656	6972	FBgn0035656	6972
1293	2R	9722571	9723711	0.505531787872	9722923	0.356127917767	FBgn0050071	3403	FBgn0067696	7763
1294	3R	13385265	13386181	0.505495071411	13385755	0.354096339299	FBgn0038520	669	FBgn0025571	19610
1295	3R	16927014	16927756	0.505265235901	16927055	0.375670750936	FBgn0038854	381	FBgn0010770	14903
1296	3R	16207508	16208645	0.505220413208	16208061	0.39410507679	FBgn0038791	3457	FBgn0038787	54329
1297	3R	22538966	22540193	0.505113601685	22539530	0.431629121304	FBgn0023179	351	FBgn0039449	3577
1298	X	17857995	17858670	0.505064964294	17858071	0.465643692017	FBgn0030887	263	FBgn0030891	61624
1299	2R	1691048	1692163	0.504853248596	1691604	0.376130878925	FBgn0033067	2590	FBgn0033067	2590
1300	2R	13438599	13439379	0.50462436676	13439147	0.332095146179	FBgn0034284	29206	FBgn0034282	52274
1301	3R	5450726	5451880	0.504220962524	5451370	0.404077642104	FBgn0037721	817	FBgn0037722	1750
1302	2L	8257431	8258418	0.504199981689	8257795	0.36441264433	FBgn0032010	293	FBgn0011902	32932
1303	3R	27048287	27049841	0.503875732422	27048949	0.457195997238	FBgn0039831	2523	FBgn0039831	2523
1304	3L	11788601	11790329	0.5038022995	11789556	0.47577196757	FBgn0036210	130	FBgn0036213	7243
1305	3L	2169650	2170874	0.50372171402	2170228	0.400454461575	FBgn0035313	699	FBgn0035315	10317
1306	2R	17049348	17050168	0.5033826828	17049754	0.35751024882	FBgn0050283	1599	FBgn0010415	61004
1307	2R	17956666	17957471	0.503064155579	17957348	0.366772842407	FBgn0034731	16705	FBgn0022986	34224
1308	X	1523631	1524317	0.502991676331	1523712	0.36857843399	FBgn0023530	1723	FBgn0023530	1723
1309	2L	2002299	2003203	0.502635955811	2002711	0.299332899206	FBgn0053543	249	FBgn0031391	144576
1310	2R	20060481	20061621	0.502471923828	20061166	0.394315495211	FBgn0035021	2670	FBgn0019886	38276
1311	X	10052798	10053454	0.502392292023	10052845	0.467670864529	FBgn0052690	3186	FBgn0030180	61438
1312	2R	8739290	8740766	0.50231552124	8740099	0.434570014477	FBgn0043010	1733	FBgn0043010	1733
1313	3L	246879	247998	0.502219676971	247497	0.409387171268	FBgn0035121	413	FBgn0035121	413
1314	3R	20579013	20580228	0.502160549164	20579791	0.398214788998	FBgn0000140	166	FBgn0000140	166
1315	2L	15466430	15467214	0.502098083496	15467165	0.452374670241	FBgn0003448	7033	FBgn0003448	7033
1316	2R	2785691	2787678	0.501985549927	2786419	0.385273148032	FBgn0033155	3469	FBgn0033156	3861
1317	2L	5557514	5558549	0.501935958862	5558097	0.361621351803	FBgn0020429	1245	FBgn0031718	7071
1318	3L	21276286	21277207	0.50191116333	21276711	0.340428924561	FBgn0037074	846	FBgn0037066	56807
1319	3L	21220067	21221059	0.501730918884	21220650	0.345753445345	FBgn0037066	746	FBgn0037066	746
1320	3R	23792303	23793292	0.501653194427	23792709	0.392731845379	FBgn0039566	3571	FBgn0039559	29138
1321	X	10459984	10461165	0.501450538635	10460477	0.419320881367	FBgn0030219	2244	FBgn0052680	121522
1322	3L	19323131	19323964	0.501359939575	19323905	0.376131534576	FBgn0003089	21047	FBgn0036853	103589
1323	X	18350055	18350865	0.501338481903	18350410	0.358551263809	FBgn0027087	1074	FBgn0030943	131714
1324	2L	282005	284300	0.501301765442	283783	0.444833531099	FBgn0031244	502	FBgn0031244	502
1325	2L	5997087	5999258	0.501042842865	5998575	0.44086562886	FBgn0031759	908	FBgn0001942	16816
1326	2L	6821229	6822497	0.501021385193	6821996	0.413350514003	FBgn0052828	299	FBgn0042092	85821
1327	2R	5783617	5784644	0.50098991394	5784180	0.376855373383	FBgn0033504	3344	FBgn0033486	154674
1328	3L	7903125	7904198	0.500774383545	7903677	0.377016123603	FBgn0024187	6233	FBgn0035827	6645
1329	3R	4645734	4647389	0.500612258911	4646311	0.412368493922	FBgn0037636	75	FBgn0037636	75
1330	3R	12503498	12504437	0.50047826767	12504087	0.373575806618	FBgn0051498	13460	FBgn0015019	30758
1331	3R	3606906	3607834	0.500415802002	3607414	0.38088686326	FBgn0042104	1970	FBgn0003885	251037
1332	3L	1715186	1716479	0.500343799591	1715826	0.380684291615	FBgn0027594	1201	FBgn0027903	43339
1333	2L	6487423	6488158	0.500336647034	6488110	0.354645252228	FBgn0031821	505	FBgn0027496	982
1334	3R	4089519	4090483	0.500247478485	4090051	0.363879013062	FBgn0010173	120	FBgn0010173	120
1335	2L	13689621	13690571	0.500228404999	13690421	0.344372402538	FBgn0028848	17794	FBgn0028546	49150
1336	2R	1289620	1290335	0.500123977661	1289670	0.389880561829	FBgn0025693	573	FBgn0033035	84428
1337	X	8001594	8002498	0.500036239624	8001949	0.322129810558	FBgn0026318	653	FBgn0030003	26986
1338	3L	22994574	22995413	0.499702453613	22995230	0.449868982488	FBgn0052458	30366	FBgn0024733	34085
1339	3R	4528018	4528997	0.49954366684	4528365	0.318582598368	FBgn0037612	1661	FBgn0001180	4825
1340	2R	17233396	17234044	0.499513626099	17233889	0.416848442771	FBgn0034657	5810	FBgn0034657	5810
1341	3L	17353312	17354309	0.499495506287	17353680	0.330061614513	FBgn0036717	1477	FBgn0026197	13037
1342	2L	4118439	4119325	0.499395847321	4119245	0.341006173028	FBgn0020376	1118	FBgn0000547	87866
1343	3R	21852533	21853760	0.499349594116	21853138	0.394246790144	FBgn0002631	2319	FBgn0002631	2319
1344	2L	8198851	8199522	0.499337673187	8198952	0.427297765558	FBgn0031997	7	FBgn0003607	12181
1345	2L	15110847	15112022	0.499127864838	15111323	0.358330165639	FBgn0001978	1912	FBgn0024183	45078
1346	3L	4811746	4812568	0.49912071228	4812127	0.343112766743	FBgn0035577	1794	FBgn0035570	121424
1347	X	226340	227439	0.498636245728	226760	0.405986337101	FBgn0000022	93	FBgn0000022	93
1348	3L	280658	282364	0.498603343964	281146	0.448547184467	FBgn0035128	208	FBgn0035128	208
1349	2R	19265506	19266183	0.498477935791	19265857	0.305812299252	FBgn0034902	5493	FBgn0010278	50738
1350	2R	14980235	14981066	0.498027324677	14980388	0.336800416311	FBgn0002716	9330	FBgn0034447	13016
1351	3L	12970455	12971245	0.49790763855	12971161	0.350920295715	FBgn0036329	2079	FBgn0011284	44542
1352	X	1756478	1757595	0.49782371521	1757058	0.427806966445	FBgn0000117	262	FBgn0000117	262
1353	3R	25503786	25504591	0.497779369354	25503866	0.428604602814	FBgn0039680	2468	FBgn0039680	2468
1354	3R	4212499	4213529	0.49755859375	4212990	0.36684552361	FBgn0051462	934	FBgn0040529	46227
1355	3R	5937197	5938513	0.49742603302	5937984	0.383151829243	FBgn0037788	284	FBgn0037777	66739
1356	X	13063491	13064653	0.497404098511	13064040	0.408829745124	FBgn0052639	6420	FBgn0052639	6420
1357	3L	22400900	22401896	0.497395515442	22401418	0.427421906415	FBgn0037164	745	FBgn0004449	59690
1358	2L	15986319	15987182	0.497321128845	15986671	0.370200044969	FBgn0028644	9795	FBgn0003936	239060
1359	3L	3054433	3055604	0.497038841248	3055159	0.385302484035	FBgn0035397	499	FBgn0003938	19174
1360	3R	25952364	25953386	0.496933937073	25952772	0.332030594349	FBgn0051025	2069	FBgn0003479	71005
1361	3L	17159134	17160427	0.496923446655	17159623	0.387422498067	FBgn0052175	2346	FBgn0036702	47759
1362	X	14852927	14854069	0.496875762939	14853332	0.404259045919	FBgn0052594	5039	FBgn0030605	44517
1363	3R	19752501	19753670	0.496704101562	19753060	0.317385000341	FBgn0039126	294	FBgn0015282	4187
1364	2R	2143633	2144898	0.496599197388	2144133	0.403186405406	FBgn0004145	808	FBgn0040673	19307
1365	X	13250989	13252391	0.496587753296	13251781	0.449397143196	FBgn0030486	4566	FBgn0030482	20951
1366	X	19874242	19875142	0.496315002441	19874492	0.329228655497	FBgn0031085	10739	FBgn0031093	129170
1367	2L	20760027	20761584	0.49627494812	20760783	0.462076127529	FBgn0000251	2455	FBgn0000986	38275
1368	3L	22393822	22394913	0.496241569519	22394309	0.383733581094	FBgn0037163	715	FBgn0004449	52581
1369	X	10892249	10893419	0.496086120605	10892875	0.405784214244	FBgn0030257	2899	FBgn0028686	77531
1370	3R	19531348	19532452	0.495985984802	19532004	0.381674468517	FBgn0051414	1382	FBgn0040227	26237
1371	2L	18916859	18917970	0.495951652527	18917351	0.400489997864	FBgn0032723	22526	FBgn0032728	47610
1372	3L	11899047	11900140	0.495656967163	11899525	0.38534041012	FBgn0036222	821	FBgn0000404	92001
1373	3R	11628301	11629152	0.495655536652	11628747	0.342790435342	FBgn0038365	881	FBgn0038364	9229
1374	3R	19036455	19037932	0.495435237885	19037290	0.435460090637	FBgn0011596	7534	FBgn0039066	39976
1375	3R	20441321	20442363	0.495220184326	20441768	0.342829640706	FBgn0039211	450	FBgn0039212	9534
1376	2R	6704565	6705414	0.49506187439	6704658	0.343009185791	FBgn0003396	14931	FBgn0033581	38695
1377	3R	23828214	23829180	0.495021343231	23828720	0.384357115802	FBgn0039568	12435	FBgn0039559	65149
1378	3R	2174614	2175694	0.494924068451	2175245	0.338790108176	FBgn0037436	280	FBgn0053097	18765
1379	3R	17328360	17329610	0.49470615387	17329093	0.430434900172	FBgn0004863	3116	FBgn0013984	77158
1380	2L	21084075	21085075	0.494494915009	21084577	0.406424045563	FBgn0032915	5408	FBgn0023388	45368
1381	2L	12298900	12299865	0.494471549988	12299313	0.385533052332	FBgn0051862	39557	FBgn0032431	131580
1382	3L	14546420	14548630	0.494396209717	14546977	0.433230340481	FBgn0040811	13588	FBgn0028418	20954
1383	3R	6754	8017	0.494379520416	7478	0.364914953709	FBgn0037213	7098	FBgn0037213	7098
1384	3R	15155567	15156445	0.494376182556	15156108	0.330599616556	FBgn0000463	4173	FBgn0000463	4173
1385	3L	9913506	9914564	0.494354724884	9914029	0.354446803822	FBgn0036060	4312	FBgn0015618	101432
1386	3R	2187365	2188501	0.494132995605	2187874	0.348684883118	FBgn0051367	1975	FBgn0053097	6136
1387	X	3620960	3621909	0.493875026703	3621466	0.331701342265	FBgn0026698	4178	FBgn0000542	59867
1388	3R	8465717	8466917	0.493846416473	8466297	0.3770162358	FBgn0038070	1998	FBgn0038071	7485
1389	2L	13435886	13436765	0.493702411652	13436276	0.330716431141	FBgn0026760	639	FBgn0032518	41161
1390	2R	6845158	6846676	0.493593215942	6845958	0.518493115902	FBgn0003382	789	FBgn0025373	22486
1391	2R	5917821	5918768	0.493563652039	5918343	0.341192413779	FBgn0033516	915	FBgn0033522	23182
1392	3L	13964779	13965825	0.493557453156	13965334	0.35581297033	FBgn0036396	829	FBgn0036397	1805
1393	3R	2987812	2989051	0.493189811707	2988363	0.488289945266	FBgn0002306	188	FBgn0037481	7465
1394	2L	7923350	7924377	0.492946624756	7923782	0.398903369904	FBgn0031966	23747	FBgn0031962	38357
1395	2L	13233769	13235237	0.492675304413	13234371	0.458235011381	FBgn0032493	224	FBgn0032493	224
1396	2L	2558693	2559531	0.4924659729	2559107	0.360381519093	FBgn0031432	5741	FBgn0026778	15944
1397	2R	15097743	15098844	0.49218082428	15098354	0.403776943684	FBgn0034459	10329	FBgn0034463	74292
1398	2L	8542951	8544772	0.492173194885	8544391	0.316962659359	FBgn0011259	1058	FBgn0029004	15773
1399	2L	18292245	18293387	0.492063522339	18292964	0.33356552124	FBgn0032677	2131	FBgn0041184	144625
1400	2R	13797822	13798588	0.491544723511	13798377	0.323284809406	FBgn0034321	5707	FBgn0003022	6321
1401	2L	12466473	12467405	0.491371154785	12467005	0.355828857422	FBgn0032437	13323	FBgn0040286	32340
1402	2L	19212392	19213467	0.491352081299	19212772	0.388074874878	FBgn0015380	26497	FBgn0032762	83417
1403	2L	15150194	15151064	0.491305351257	15150676	0.327080607414	FBgn0028889	22358	FBgn0024183	84431
1404	2L	13215713	13216993	0.491296768188	13216083	0.450553655624	FBgn0004192	244	FBgn0004192	244
1405	3L	8440912	8441859	0.491234779358	8441273	0.333588182926	FBgn0035898	13736	FBgn0035898	13736
1406	3R	15758875	15762126	0.491222858429	15760316	0.378580093384	FBgn0021776	526	FBgn0021776	526
1407	2R	19409858	19411170	0.491205215454	19410426	0.4350790136	FBgn0034928	1151	FBgn0015268	4488
1408	3L	18845304	18846370	0.491163253784	18845775	0.389881968498	FBgn0014075	7769	FBgn0036818	14177
1409	3L	21209802	21210723	0.490929603577	21210234	0.371653747559	FBgn0012034	3850	FBgn0037066	9670
1410	X	7243171	7243984	0.490621566772	7243333	0.356908877691	FBgn0029949	5077	FBgn0026144	60727
1411	3R	24929420	24930500	0.490610122681	24929876	0.433955609798	FBgn0039633	7167	FBgn0039633	7167
1412	X	5746601	5747522	0.490400791168	5747069	0.358023941517	FBgn0000042	969	FBgn0000042	969
1413	3L	12613273	12614230	0.490242481232	12613360	0.386993217468	FBgn0052111	11477	FBgn0004926	112676
1414	3L	2865339	2867076	0.490218162537	2866148	0.402278741201	FBgn0035379	9548	FBgn0035370	115620
1415	3L	7957377	7959264	0.489963531494	7958310	0.485577078427	FBgn0011817	5314	FBgn0011817	5314
1416	2L	15729240	15730143	0.489686489105	15729481	0.313881124769	FBgn0010382	14603	FBgn0003936	18130
1417	3L	12650900	12651905	0.489675521851	12651403	0.414418697357	FBgn0014343	16292	FBgn0036306	77301
1418	2L	17900786	17901847	0.489587306976	17901260	0.386978205513	FBgn0032656	58007	FBgn0041184	247079
1419	2R	18067970	18069168	0.489137649536	18068622	0.406078506919	FBgn0003175	1024	FBgn0034743	45081
1420	3R	1065801	1066921	0.48908662796	1066392	0.420417428017	FBgn0053293	65	FBgn0000340	23245
1421	2R	17213524	17214481	0.48895072937	17213974	0.361867624171	FBgn0010228	1904	FBgn0010228	1904
1422	3L	13403224	13404162	0.488907337189	13403655	0.372048974037	FBgn0036359	3072	FBgn0036351	48365
1423	3L	2635482	2636253	0.488649845123	2635923	0.34618063534	FBgn0052297	257	FBgn0035357	20671
1424	X	1867825	1869638	0.48862361908	1868266	0.394353305592	FBgn0010110	214	FBgn0003964	29173
1425	2L	20475379	20476342	0.488516807556	20475947	0.36163038366	FBgn0046834	858	FBgn0046834	858
1426	3R	4302789	4303796	0.488099575043	4303310	0.379427790642	FBgn0051369	33763	FBgn0040529	136547
1427	3L	4440630	4441602	0.487877368927	4440995	0.32883682251	FBgn0035547	165	FBgn0035541	52426
1428	3L	19220060	19220981	0.487869262695	19220781	0.332288228548	FBgn0040075	174	FBgn0036853	465
1429	2R	13998820	13999737	0.487842559814	13999177	0.324428677559	FBgn0028496	13697	FBgn0003067	52453
1430	2L	13896256	13897146	0.487821102142	13896711	0.381247296053	FBgn0019890	7948	FBgn0019890	7948
1431	3L	10834143	10835372	0.487798690796	10834656	0.432993552264	FBgn0026160	2817	FBgn0026160	2817
1432	X	11559820	11560851	0.487675666809	11560282	0.34909838438	FBgn0030330	2276	FBgn0030328	7481
1433	X	17908179	17909071	0.487668991089	17908635	0.354968239279	FBgn0013809	10096	FBgn0030891	11060
1434	3L	927880	928744	0.487567901611	927970	0.372165966034	FBgn0025593	30364	FBgn0035164	106924
1435	2R	17981998	17983275	0.487563610077	17982683	0.430113375187	FBgn0034732	2169	FBgn0022986	59559
1436	3R	25869151	25870400	0.487465858459	25869778	0.384590092827	FBgn0003512	710	FBgn0003512	710
1437	2L	12725742	12726682	0.487379074097	12726602	0.442851638794	FBgn0032455	4764	FBgn0032445	33579
1438	2R	7904911	7905831	0.487308502197	7905328	0.338456714855	FBgn0033726	2233	FBgn0010238	63770
1439	4	1201730	1202987	0.487239837646	1202186	0.358381776249	FBgn0002521	291	FBgn0011642	121020
1440	2R	20606983	20607988	0.48722743988	20607431	0.370485369364	FBgn0004919	15511	FBgn0001148	37851
1441	2L	13447641	13448738	0.487206459045	13448055	0.38098949194	FBgn0032525	1442	FBgn0032518	52940
1442	2R	14496975	14497697	0.486538887024	14497019	0.374744839138	FBgn0034411	4433	FBgn0041702	9718
1443	2L	18826416	18827581	0.48649930954	18826980	0.371554493904	FBgn0032715	90	FBgn0032717	8616
1444	3R	16818274	16819619	0.486291885376	16818663	0.422552347183	FBgn0038845	14046	FBgn0010770	123295
1445	2R	15633986	15634618	0.486162662506	15634473	0.364460627238	FBgn0004364	8099	FBgn0004364	8099
1446	2L	8676582	8677351	0.486121177673	8677187	0.397515614827	FBgn0051889	1929	FBgn0032059	8767
1447	2R	8710566	8711572	0.486086845398	8711023	0.407498776913	FBgn0053182	3160	FBgn0028991	5042
1448	3L	22011322	22011971	0.485939025879	22011370	0.369802686903	FBgn0000100	1487	FBgn0000100	1487
1449	2R	4076515	4077601	0.485897541046	4077083	0.410423503203	FBgn0033302	667	FBgn0022027	60181
1450	2R	14960262	14961320	0.485741615295	14960731	0.378945887089	FBgn0023211	408	FBgn0023211	408
1451	X	2054772	2055905	0.485607624054	2055252	0.382321476936	FBgn0023549	4513	FBgn0000377	50885
1452	2R	15773620	15774444	0.485387802124	15774332	0.364248709245	FBgn0034491	1817	FBgn0005655	3388
1453	X	19397252	19398666	0.485380172729	19397989	0.39428037405	FBgn0026430	1544	FBgn0031032	19590
1454	2R	10997019	10997981	0.485278129578	10997459	0.372338743771	FBgn0034021	237	FBgn0019968	49642
1455	3R	24343110	24343981	0.485181808472	24343343	0.329569816589	FBgn0051051	2821	FBgn0000659	67462
1456	3L	3128842	3129720	0.485000610352	3129293	0.363639354706	FBgn0035401	1951	FBgn0012049	2914
1457	3L	10982534	10983326	0.484995365143	10983278	0.38401444753	FBgn0013469	507	FBgn0036118	52308
1458	3L	20914636	20915780	0.484939098358	20915223	0.401606857777	FBgn0053283	2617	FBgn0003415	46042
1459	3R	17987517	17988513	0.484919548035	17987921	0.361691355705	FBgn0053335	2819	FBgn0053335	2819
1460	4	404179	405183	0.484835624695	404578	0.355656215123	FBgn0039905	9062	FBgn0026777	76231
1461	3R	4851683	4852593	0.48482465744	4852121	0.348918241613	FBgn0015014	6382	FBgn0015014	6382
1462	3R	15552424	15553508	0.484815597534	15553035	0.376407623291	FBgn0024963	3646	FBgn0038722	82285
1463	2L	19950908	19952046	0.484632492065	19951620	0.377237600439	FBgn0032832	1296	FBgn0019686	105786
1464	3L	20959753	20961349	0.48461151123	20961187	0.33348197937	FBgn0003415	78	FBgn0003415	78
1465	3L	1327375	1328645	0.484447956085	1328062	0.409740024143	FBgn0035213	2127	FBgn0035213	2127
1466	X	6370472	6372194	0.484359264374	6372078	0.351679975336	FBgn0029874	1019	FBgn0029873	2369
1467	3R	21933466	21934468	0.484271526337	21933973	0.354641858269	FBgn0051324	1381	FBgn0039406	48988
1468	X	5888188	5889330	0.484167098999	5888879	0.374488381778	FBgn0029834	1980	FBgn0029840	46063
1469	3L	7684187	7685160	0.48349571228	7684659	0.351523231058	FBgn0017645	2938	FBgn0035823	184168
1470	2R	17163451	17164266	0.483347415924	17164142	0.365500450134	FBgn0034645	1781	FBgn0034645	1781
1471	2R	5939921	5941013	0.483193874359	5940519	0.407156724196	FBgn0033521	793	FBgn0033522	1006
1472	2L	5016845	5018244	0.483192443848	5017353	0.399991989136	FBgn0031670	6240	FBgn0022023	35856
1473	2L	1602869	1603881	0.482862472534	1603360	0.395483185263	FBgn0051935	7765	FBgn0021906	10822
1474	2R	15450146	15450819	0.4825963974	15450782	0.365560319689	FBgn0050447	11397	FBgn0004364	175592
1475	2R	8095618	8096477	0.482492446899	8096018	0.329544964959	FBgn0033755	7999	FBgn0050055	9192
1476	X	1315186	1317112	0.482369422913	1316569	0.391485691071	FBgn0027794	810	FBgn0028274	4464
1477	2L	5991412	5992326	0.482280731201	5991891	0.359304035411	FBgn0001941	5567	FBgn0001942	10132
1478	2L	7525814	7527022	0.482217788696	7526477	0.383595354417	FBgn0053529	17946	FBgn0053529	17946
1479	X	2311762	2312747	0.48219871521	2311894	0.349877530878	FBgn0004050	7969	FBgn0004050	7969
1480	3L	16082862	16083616	0.482162475586	16083028	0.389385143916	FBgn0036571	4418	FBgn0010280	4505
1481	X	2476873	2477956	0.481950283051	2477370	0.391036748886	FBgn0040336	1414	FBgn0029629	10852
1482	3R	10195405	10196379	0.481763839722	10195920	0.347747215858	FBgn0024321	2753	FBgn0038224	43174
1483	X	6544078	6544994	0.481698036194	6544713	0.318581835429	FBgn0029894	974	FBgn0029891	15679
1484	2L	4819725	4820419	0.481670379639	4819780	0.401214811537	FBgn0031631	1570	FBgn0031632	1996
1485	2R	8300370	8301676	0.481599807739	8301079	0.373145327849	FBgn0003326	4628	FBgn0003326	4628
1486	3R	8264980	8266230	0.481529712677	8265421	0.368579135222	FBgn0043044	99	FBgn0038046	10419
1487	X	11510499	11511412	0.481468200684	11510870	0.365253111895	FBgn0030323	5452	FBgn0030327	36851
1488	3R	5114225	5115172	0.481436729431	5114659	0.360619096195	FBgn0037674	21905	FBgn0037671	28296
1489	X	1068598	1069793	0.481386184692	1069191	0.407310373643	FBgn0040367	2273	FBgn0026875	24263
1490	3R	22785782	22786942	0.481335163116	22786277	0.371310830116	FBgn0039464	2068	FBgn0004510	47669
1491	2R	6320693	6321918	0.481202125549	6321276	0.430666923523	FBgn0027499	3556	FBgn0027499	3556
1492	2R	11810579	11811920	0.481197834015	11811328	0.404182995067	FBgn0034110	2063	FBgn0034110	2063
1493	3R	4028523	4030170	0.480905532837	4029155	0.438337389628	FBgn0053779	1389	FBgn0037554	30074
1494	3R	11677035	11678015	0.480828285217	11677510	0.383993541493	FBgn0051150	1791	FBgn0017567	14691
1495	3R	17602017	17603512	0.480798721313	17603114	0.353683976566	FBgn0038903	396	FBgn0004493	105642
1496	3L	1396872	1397751	0.480457782745	1397225	0.323266410828	FBgn0035216	2467	FBgn0004635	50099
1497	3R	27485326	27486096	0.48030424118	27485372	0.380170822144	FBgn0039862	732	FBgn0039857	63405
1498	3R	11819619	11820540	0.480278015137	11820157	0.334469178144	FBgn0003507	8234	FBgn0003507	8234
1499	3L	2353078	2354067	0.480170249939	2353629	0.410841212553	FBgn0035333	1863	FBgn0035334	2102
1500	3R	15882102	15883014	0.480154037476	15882549	0.406798306633	FBgn0040571	734	FBgn0038769	20772
1501	3R	6419526	6420822	0.479828357697	6420190	0.404615402222	FBgn0001235	44196	FBgn0001235	44196
1502	2L	9145923	9147146	0.479798316956	9146500	0.399511125353	FBgn0051887	16657	FBgn0051887	16657
1503	2R	16871007	16872371	0.479744911194	16871819	0.441449546814	FBgn0000395	2704	FBgn0000395	2704
1504	3L	23241066	23241735	0.479716300964	23241634	0.447047127618	FBgn0052231	6162	FBgn0024733	212319
1505	X	5744935	5746185	0.479619026184	5745698	0.407960555133	FBgn0000042	402	FBgn0000042	402
1506	2R	20245874	20246878	0.479482650757	20246426	0.334335327148	FBgn0053988	2173	FBgn0053228	69284
1507	X	14089434	14091304	0.479290485382	14090774	0.36971706152	FBgn0030558	4386	FBgn0002873	8994
1508	2R	4092568	4093776	0.479020595551	4093181	0.391194403172	FBgn0033306	922	FBgn0022027	44083
1509	3R	19165315	19166251	0.479004859924	19165361	0.353105227153	FBgn0003118	6523	FBgn0002622	19164
1510	3L	19829117	19830104	0.478889465332	19829223	0.396904521518	FBgn0014037	14003	FBgn0014037	14003
1511	3L	2320635	2321392	0.478819847107	2320834	0.345089105459	FBgn0035331	14609	FBgn0035334	34897
1512	X	321464	322248	0.4787940979	321833	0.329254935769	FBgn0010019	4322	FBgn0002561	55288
1513	3L	15920903	15922203	0.478750705719	15921567	0.368444611044	FBgn0036546	242	FBgn0036546	242
1514	3L	17718681	17719790	0.478597640991	17719157	0.392864465714	FBgn0043025	3038	FBgn0036761	92602
1515	2R	4161712	4162542	0.478547096252	4162434	0.345902442932	FBgn0003892	986	FBgn0003892	986
1516	2R	9224643	9225326	0.478542804718	9225282	0.419428706169	FBgn0033865	16006	FBgn0000662	115179
1517	2R	6915942	6917067	0.478541374207	6916385	0.434707283974	FBgn0050506	637	FBgn0082585	3048
1518	2L	16523138	16524216	0.478447437286	16523668	0.397085189819	FBgn0032587	5138	FBgn0002652	152317
1519	2R	12992708	12993803	0.478434085846	12993244	0.371419233434	FBgn0034225	743	FBgn0028953	20700
1520	3R	23306124	23307020	0.478397846222	23306373	0.326048782894	FBgn0039519	1974	FBgn0039509	192156
1521	3L	11216917	11217990	0.478356361389	11217491	0.371998562532	FBgn0036150	7606	FBgn0041094	8765
1522	3R	20071491	20072858	0.478312492371	20072250	0.385219573975	FBgn0039175	6130	FBgn0039172	16499
1523	2R	8275655	8276543	0.478127479553	8276430	0.410785935142	FBgn0017565	349	FBgn0017565	349
1524	3R	14672790	14673862	0.478107452393	14673264	0.360127112445	FBgn0038653	849	FBgn0038666	133426
1525	3L	9265955	9266770	0.478004455566	9266648	0.363460143407	FBgn0028431	40277	FBgn0035980	71658
1526	2R	17681059	17682076	0.477637290955	17681459	0.382186048171	FBgn0034703	861	FBgn0034704	1029
1527	2R	4531060	4532076	0.47761631012	4531394	0.333546750686	FBgn0033364	1726	FBgn0033357	67893
1528	3R	16981405	16982429	0.477567195892	16982041	0.465525686741	FBgn0038865	4774	FBgn0010770	40083
1529	2R	8482381	8483261	0.477486133575	8482774	0.34020356571	FBgn0033787	13311	FBgn0005624	14122
1530	3R	14562112	14563240	0.477272033691	14562714	0.350009858608	FBgn0038647	4291	FBgn0027841	77600
1531	3R	17830180	17832011	0.477227210999	17830796	0.409401357174	FBgn0038921	9623	FBgn0038925	22402
1532	X	20926512	20927524	0.477096557617	20926989	0.345113245646	FBgn0003950	194	FBgn0031144	84363
1533	3L	7671971	7672931	0.477004051208	7672182	0.344504796542	FBgn0035808	574	FBgn0035823	196645
1534	2L	1981667	1983447	0.476990222931	1982189	0.440706312656	FBgn0031379	45	FBgn0031391	165098
1535	2L	3521783	3522822	0.476703643799	3522271	0.360668361187	FBgn0031547	1689	FBgn0031549	8015
1536	X	375650	376673	0.476516723633	376001	0.37047068278	FBgn0000570	4041	FBgn0000570	4041
1537	2R	20153631	20154733	0.476502895355	20154161	0.401035421035	FBgn0035043	4324	FBgn0050163	16845
1538	3L	15285494	15286348	0.476114749908	15285910	0.364929591908	FBgn0036494	16049	FBgn0036494	16049
1539	3L	6715535	6717298	0.476069450378	6716193	0.384931844824	FBgn0052393	903	FBgn0035713	10040
1540	2R	7383605	7384801	0.476036071777	7384333	0.418382364161	FBgn0033659	2043	FBgn0013756	15807
1541	X	5924093	5924980	0.475648403168	5924583	0.347926735878	FBgn0029838	1865	FBgn0029840	10359
1542	2L	13808819	13809539	0.475596427917	13809386	0.33988459905	FBgn0028658	2086	FBgn0001961	20353
1543	3R	11594788	11595769	0.475530147552	11595326	0.423825383186	FBgn0038357	2166	FBgn0038363	23135
1544	2R	1444866	1446170	0.475435733795	1445719	0.354822775897	FBgn0033046	13474	FBgn0033059	138046
1545	3R	13577897	13579048	0.475430488586	13578441	0.378631591797	FBgn0038542	4842	FBgn0003013	34382
1546	2R	7500547	7501953	0.475348472595	7501082	0.444935560226	FBgn0011704	268	FBgn0011704	268
1547	3R	24912654	24914304	0.475124835968	24913396	0.455789923668	FBgn0039633	9313	FBgn0039633	9313
1548	2R	17493828	17494726	0.475006580353	17494321	0.365103441126	FBgn0050401	211	FBgn0067102	89303
1549	3R	1658085	1659674	0.475004196167	1658860	0.443850093418	FBgn0037386	1510	FBgn0037383	8634
1550	2L	1352536	1353634	0.474978923798	1353062	0.384239421171	FBgn0031332	193	FBgn0002543	67387
1551	2R	18695224	18696186	0.474915504456	18695795	0.350681304932	FBgn0034833	3787	FBgn0003062	113475
1552	3L	15200262	15201376	0.474857807159	15200666	0.333866715431	FBgn0029114	234	FBgn0029114	234
1553	2L	4744267	4745175	0.474660873413	4744375	0.386990807273	FBgn0031626	9917	FBgn0031621	56862
1554	2R	10426179	10427103	0.474510192871	10426803	0.301123399001	FBgn0027596	277	FBgn0022063	40872
1555	3R	24044647	24045425	0.474035263062	24044770	0.345185359319	FBgn0039572	16051	FBgn0040108	109235
1556	2L	17662093	17663243	0.47403049469	17662849	0.372485399246	FBgn0032654	40575	FBgn0032646	165811
1557	2L	4354365	4355258	0.473981380463	4354816	0.314198550056	FBgn0031596	1841	FBgn0026319	17174
1558	X	18987283	18988241	0.473904132843	18987804	0.337898910046	FBgn0030987	1086	FBgn0027603	54317
1559	X	17720788	17721500	0.47389793396	17720885	0.432245148553	FBgn0002777	259	FBgn0002777	259
1560	2R	17825365	17827356	0.473832130432	17826680	0.367066085339	FBgn0013272	1436	FBgn0013272	1436
1561	3L	6278656	6279299	0.473810195923	6279205	0.361829863654	FBgn0041625	15353	FBgn0035692	112072
1562	3L	9586870	9588225	0.473550319672	9587491	0.443206469218	FBgn0002528	1375	FBgn0010408	102002
1563	3R	20625528	20626446	0.473475456238	20625988	0.326070404053	FBgn0039226	598	FBgn0000140	46363
1564	X	10656024	10657303	0.473408699036	10656592	0.421730816364	FBgn0030235	11408	FBgn0030235	11408
1565	X	9344783	9346041	0.473379135132	9345554	0.417026758194	FBgn0030133	212	FBgn0030136	54286
1566	X	13267554	13268211	0.473116874695	13268067	0.369383096695	FBgn0052635	11776	FBgn0030482	37237
1567	X	13551747	13552799	0.472961425781	13552254	0.366035393306	FBgn0030512	34	FBgn0030510	37921
1568	2L	3538917	3539827	0.472887039185	3539430	0.358137726784	FBgn0024244	179	FBgn0031549	9144
1569	X	5929175	5930325	0.472867965698	5929836	0.355382638819	FBgn0029839	3233	FBgn0029840	5106
1570	2R	14485452	14486521	0.472808361053	14485905	0.369294783648	FBgn0014269	109	FBgn0014269	109
1571	3L	1426758	1427955	0.472769737244	1427298	0.391159618602	FBgn0043865	6123	FBgn0004635	20026
1572	2L	2372312	2372975	0.472763061523	2372359	0.369774137224	FBgn0031417	835	FBgn0028485	7024
1573	3L	21214605	21215982	0.472548961639	21215171	0.428377431982	FBgn0027945	171	FBgn0037066	4733
1574	3R	1342412	1343118	0.472503185272	1342970	0.363828818003	FBgn0010051	108	FBgn0015402	33363
1575	3R	16376272	16377344	0.472461223602	16376795	0.394945817835	FBgn0016917	1239	FBgn0043457	6857
1576	X	14816611	14817374	0.4723777771	14817248	0.396322683855	FBgn0000535	12055	FBgn0030605	80601
1577	X	10772096	10773371	0.472365379333	10772761	0.410232612065	FBgn0030251	144	FBgn0030241	72669
1578	2L	13938751	13939394	0.472295761108	13939019	0.312344908714	FBgn0032538	4328	FBgn0012037	33374
1579	2R	14316347	14317994	0.472084522247	14317278	0.513889670372	FBgn0010651	1312	FBgn0010651	1312
1580	2L	3580426	3581117	0.471920013428	3580514	0.34489774704	FBgn0004892	252	FBgn0002985	26234
1581	3R	1500130	1501218	0.471799850464	1500532	0.356944813448	FBgn0037363	5097	FBgn0037363	5097
1582	3L	14062171	14063061	0.471711158752	14062629	0.327124202953	FBgn0000639	686	FBgn0036406	44374
1583	X	19409056	19409925	0.471598625183	19409145	0.386099910736	FBgn0031030	4601	FBgn0031032	8434
1584	X	2021780	2022426	0.471305847168	2022388	0.408142937554	FBgn0023540	583	FBgn0000377	83749
1585	3L	2120729	2121651	0.471300601959	2121072	0.30326461792	FBgn0052310	8918	FBgn0035315	59473
1586	3L	13212277	13213432	0.47126865387	13212950	0.395823743608	FBgn0052119	9699	FBgn0010452	124730
1587	3R	9089336	9090143	0.471212387085	9089377	0.411030292511	FBgn0038128	378	FBgn0038128	378
1588	3R	27208630	27209310	0.471187591553	27208709	0.430432425605	FBgn0039844	877	FBgn0039831	162283
1589	3L	13055001	13056083	0.47114610672	13055460	0.405208706856	FBgn0036345	5776	FBgn0010452	32760
1590	3L	1760710	1761617	0.471082687378	1761267	0.366313709932	FBgn0035272	294	FBgn0035271	372
1591	3L	6989126	6989924	0.470919132233	6989777	0.351275523504	FBgn0053171	1705	FBgn0001104	35777
1592	X	543207	544946	0.470888614655	544537	0.404260074391	FBgn0021764	876	FBgn0025637	31644
1593	X	19472012	19473782	0.470759868622	19473126	0.350906989154	FBgn0031047	309	FBgn0031047	309
1594	2R	13056216	13057378	0.470750331879	13056916	0.371275565203	FBgn0034239	149	FBgn0028382	2839
1595	X	573464	574691	0.470414161682	573969	0.389477281009	FBgn0021764	30308	FBgn0065054	46926
1596	3R	5241701	5242551	0.47035074234	5242362	0.359867682824	FBgn0024515	1302	FBgn0037686	15384
1597	3R	25017218	25018417	0.470263004303	25017773	0.394238247591	FBgn0039647	2943	FBgn0029176	28115
1598	2R	4622623	4623430	0.470199584961	4623349	0.32554731369	FBgn0033378	735	FBgn0033378	735
1599	3L	207431	208594	0.470174789429	208103	0.349478542805	FBgn0053229	440	FBgn0053229	440
1600	X	19323170	19324053	0.470171451569	19323548	0.363552934983	FBgn0020261	2340	FBgn0031021	2812
1601	2R	3741106	3741964	0.470146179199	3741564	0.313839800218	FBgn0010109	2576	FBgn0010109	2576
1602	X	19324622	19325628	0.470094680786	19325032	0.404071927071	FBgn0020261	856	FBgn0031021	1328
1603	2R	19252487	19253559	0.469951152802	19253084	0.390429945553	FBgn0000562	1341	FBgn0002174	38622
1604	2L	132801	133713	0.469811439514	133153	0.307211430868	FBgn0001142	1093	FBgn0031227	22168
1605	2L	15141989	15142695	0.469797611237	15142611	0.439066886902	FBgn0028889	14293	FBgn0024183	76366
1606	3R	9471192	9472134	0.469655513763	9471686	0.348287301905	FBgn0003498	340	FBgn0003498	340
1607	X	6201413	6202261	0.469564914703	6201906	0.355447973524	FBgn0026708	6041	FBgn0029868	6271
1608	3R	27762745	27763691	0.469347953796	27763480	0.325243509733	FBgn0039886	40372	FBgn0002780	114314
1609	X	1581102	1582287	0.469344139099	1581723	0.380768102758	FBgn0025378	15404	FBgn0023130	29678
1610	X	660492	661464	0.469291687012	661043	0.373595746358	FBgn0025616	752	FBgn0025617	1850
1611	2L	10545100	10546199	0.469130992889	10545629	0.351654052734	FBgn0051721	748	FBgn0032268	21661
1612	3L	5745702	5746670	0.469093322754	5746154	0.357829093933	FBgn0035633	3205	FBgn0035633	3205
1613	X	9011450	9012593	0.468793869019	9011804	0.385446071625	FBgn0026206	3316	FBgn0040931	6598
1614	3L	111686	113054	0.468660354614	112244	0.439283132553	FBgn0020386	740	FBgn0035105	55710
1615	X	19485972	19487063	0.46860408783	19486486	0.382170915604	FBgn0031052	242	FBgn0031047	13669
1616	3R	16721989	16722861	0.468596935272	16722421	0.394054693334	FBgn0038839	621	FBgn0038834	46150
1617	3R	18752567	18753835	0.468537330627	18753197	0.380674642675	FBgn0039030	4004	FBgn0051457	200509
1618	3L	23390138	23390868	0.468460559845	23390219	0.347197744581	FBgn0052230	117052	FBgn0024733	360904
1619	3R	26841767	26842724	0.468244075775	26842348	0.321470372817	FBgn0004573	221	FBgn0010808	37286
1620	3R	10639937	10641058	0.468178749084	10640507	0.342745780945	FBgn0038262	12980	FBgn0038258	51749
1621	2L	2177967	2178982	0.468152999878	2178426	0.367900021871	FBgn0000097	323	FBgn0000097	323
1622	3R	11790111	11791306	0.468138694763	11790838	0.41145585378	FBgn0052856	68	FBgn0052856	68
1623	3R	8277811	8279029	0.467998504639	8278239	0.380021333694	FBgn0038054	27	FBgn0038046	23237
1624	4	683101	683833	0.467967510223	683220	0.359364700317	FBgn0024728	618	FBgn0026777	354873
1625	2L	6178446	6179458	0.467953681946	6179313	0.413832585017	FBgn0040951	11158	FBgn0031782	51551
1626	X	20746933	20747762	0.467953681946	20747160	0.332758756784	FBgn0031140	1438	FBgn0031144	95466
1627	3R	22305974	22306813	0.467859745026	22306373	0.335644329295	FBgn0039431	2568	FBgn0039449	236734
1628	2L	16341574	16342783	0.467685699463	16342292	0.370500115787	FBgn0051737	5973	FBgn0000307	6237
1629	3R	5640821	5641852	0.467529296875	5641413	0.356381135828	FBgn0037763	1296	FBgn0065050	37207
1630	2R	13116637	13117587	0.467470169067	13117064	0.34203490089	FBgn0050333	2406	FBgn0034251	6934
1631	X	19455996	19457300	0.467077255249	19456600	0.395460577572	FBgn0031043	409	FBgn0031041	4134
1632	X	1979039	1980252	0.466768264771	1979531	0.375454187393	FBgn0004860	1651	FBgn0025626	58239
1633	3L	1181039	1181831	0.46676158905	1181749	0.33919467926	FBgn0040281	1896	FBgn0035194	49457
1634	2R	7981691	7983185	0.466709136963	7982438	0.437871932983	FBgn0033741	2109	FBgn0010238	13340
1635	2R	18395651	18396786	0.46669960022	18396243	0.3788164258	FBgn0034794	208	FBgn0010078	34265
1636	3R	6070575	6071535	0.466651916504	6071085	0.326401934904	FBgn0037800	5745	FBgn0037802	16377
1637	3L	7243514	7245264	0.46663236618	7243943	0.354430871851	FBgn0035755	6079	FBgn0035754	19473
1638	3R	9615064	9615807	0.466604232788	9615105	0.326144854228	FBgn0038185	1596	FBgn0053327	23736
1639	3R	1546063	1547189	0.466332435608	1546814	0.449139171176	FBgn0004878	3792	FBgn0037372	33681
1640	X	3513189	3514107	0.466242790222	3513562	0.343018710613	FBgn0044046	206	FBgn0029672	83786
1641	3R	971308	972129	0.466239929199	971358	0.411907434464	FBgn0037295	5272	FBgn0051537	35052
1642	X	511830	512718	0.466238975525	512287	0.333280622959	FBgn0025639	576	FBgn0025639	576
1643	2L	21201953	21203256	0.466115474701	21202631	0.508705012004	FBgn0003930	140	FBgn0003930	140
1644	3L	17479542	17480250	0.466087341309	17479629	0.375111293793	FBgn0036734	71	FBgn0036734	71
1645	2R	5933161	5934299	0.466076850891	5933710	0.384608983994	FBgn0053474	336	FBgn0033522	7815
1646	3L	1696802	1697759	0.466060161591	1697289	0.372774779797	FBgn0035260	1618	FBgn0026372	45080
1647	3R	11745116	11747228	0.465989112854	11745811	0.463966986712	FBgn0038385	824	FBgn0038385	824
1648	3L	360844	362018	0.465931415558	361344	0.386826038361	FBgn0003749	496	FBgn0035136	16429
1649	3R	1975113	1976113	0.465926647186	1975509	0.359593391418	FBgn0051563	3392	FBgn0003261	141208
1650	2R	17064626	17065935	0.465612888336	17065417	0.400916267844	FBgn0034636	13617	FBgn0010415	76667
1651	3R	24843573	24844530	0.465438842773	24843756	0.334492683411	FBgn0039620	2372	FBgn0039633	78953
1652	3L	3797394	3798170	0.465437889099	3797958	0.346034594945	FBgn0004888	241	FBgn0035464	3157
1653	3R	10393832	10395515	0.465391159058	10393941	0.350904204629	FBgn0038243	591	FBgn0038243	591
1654	X	14417110	14418141	0.465382575989	14417511	0.418418248494	FBgn0030573	119	FBgn0030572	681
1655	2R	4023264	4024058	0.46514081955	4023632	0.322415590286	FBgn0050361	10273	FBgn0022027	113632
1656	3R	3846220	3847111	0.465034484863	3846585	0.356100916862	FBgn0037540	7039	FBgn0037550	105470
1657	3L	22861970	22862907	0.464963912964	22862605	0.309953272343	FBgn0037207	16450	FBgn0037207	16450
1658	3L	1311655	1312489	0.464545726776	1311707	0.347096761068	FBgn0011361	1631	FBgn0011361	1631
1659	3R	8789811	8790766	0.464536190033	8790354	0.322362661362	FBgn0038095	835	FBgn0038102	23866
1660	3R	21297807	21298660	0.464488983154	21297900	0.359240637885	FBgn0004509	878	FBgn0039337	4825
1661	2R	9968291	9969335	0.46448135376	9968789	0.348381698132	FBgn0033939	4810	FBgn0013725	21591
1662	3R	8823186	8823980	0.464279174805	8823771	0.334029344412	FBgn0038107	367	FBgn0038102	9551
1663	3R	20098595	20100064	0.464256763458	20099147	0.370988232749	FBgn0029146	394	FBgn0051130	8166
1664	2L	19811786	19812878	0.463927268982	19811970	0.338107003106	FBgn0003922	236	FBgn0043021	373
1665	X	2841169	2841996	0.463812828064	2841217	0.318187332153	FBgn0003285	11229	FBgn0004647	149811
1666	3R	9624286	9625141	0.463749885559	9624704	0.322934150696	FBgn0051331	712	FBgn0053327	14137
1667	2L	3155808	3156551	0.463496685028	3156018	0.354058265686	FBgn0011648	3612	FBgn0031506	3938
1668	2L	4526870	4527671	0.463205337524	4527616	0.31798224979	FBgn0031613	50487	FBgn0031609	64179
1669	X	2036675	2037427	0.463184833527	2037382	0.309412479401	FBgn0003116	132	FBgn0000377	68755
1670	3R	7319147	7320206	0.463181972504	7319771	0.388670412699	FBgn0037908	5935	FBgn0037902	58178
1671	2R	15386213	15387280	0.462914466858	15386648	0.382800719317	FBgn0043532	3669	FBgn0011849	144254
1672	3R	5755776	5756835	0.462891101837	5756306	0.389076590538	FBgn0053975	1394	FBgn0037770	55471
1673	2R	18683359	18684303	0.462875366211	18683790	0.333641613231	FBgn0034832	475	FBgn0003062	101470
1674	3R	1299156	1300120	0.462729454041	1299671	0.41880085889	FBgn0025825	649	FBgn0037330	3318
1675	3L	8098264	8098970	0.462654590607	8098637	0.300957467821	FBgn0035839	159	FBgn0035839	159
1676	X	10788833	10789907	0.462645053864	10789386	0.390701518339	FBgn0030252	5719	FBgn0030241	89294
1677	2L	8871784	8872962	0.462550640106	8872190	0.329526620753	FBgn0032072	5423	FBgn0029123	46565
1678	2R	11509892	11510566	0.462532043457	11510005	0.393121199174	FBgn0034059	2732	FBgn0034062	16203
1679	X	13443643	13444389	0.462405204773	13443772	0.35891160098	FBgn0030500	2141	FBgn0030507	58188
1680	3L	4691425	4692211	0.462117671967	4692057	0.317884524663	FBgn0035570	1354	FBgn0035570	1354
1681	3R	2272032	2272899	0.461811542511	2272490	0.371658563614	FBgn0053324	498	FBgn0037446	10386
1682	2R	18236141	18238282	0.461747169495	18237604	0.404532909393	FBgn0028371	6819	FBgn0020257	41049
1683	3L	20365847	20367039	0.461503982544	20366424	0.404279989355	FBgn0019947	115	FBgn0019947	115
1684	3R	13738828	13739546	0.461362361908	13738877	0.368525862694	FBgn0053547	4415	FBgn0038554	60781
1685	3R	8555680	8556613	0.461193084717	8556122	0.369483053684	FBgn0002719	7855	FBgn0038071	82340
1686	2R	16890431	16891780	0.461163520813	16891179	0.403948054594	FBgn0034626	744	FBgn0000395	16656
1687	3R	21452019	21453293	0.460992336273	21452886	0.358505810008	FBgn0039349	243	FBgn0039350	10663
1688	2L	2982136	2983705	0.460843086243	2982180	0.31849998898	FBgn0031485	2770	FBgn0016132	5497
1689	3R	12990017	12990744	0.460837841034	12990551	0.375617742538	FBgn0038492	4881	FBgn0038477	79295
1690	2R	19180426	19181577	0.460650444031	19180964	0.382751184351	FBgn0034887	8260	FBgn0016762	20634
1691	3R	1905153	1906043	0.460570335388	1905563	0.350408217486	FBgn0037399	1558	FBgn0003261	71262
1692	2L	19573530	19574436	0.460567474365	19574022	0.331803739071	FBgn0027949	388	FBgn0027949	388
1693	3R	19607217	19608294	0.460521697998	19607742	0.40604517195	FBgn0015513	234	FBgn0015513	234
1694	3R	14636907	14637972	0.460506916046	14637504	0.392423391342	FBgn0038652	16628	FBgn0027841	152390
1695	3L	121247	122589	0.460441112518	121802	0.455506086349	FBgn0035099	8183	FBgn0035105	46152
1696	2L	11622305	11624536	0.46036529541	11622870	0.402086853981	FBgn0015400	1051	FBgn0003313	136681
1697	X	4162178	4163263	0.460334300995	4162820	0.375908739427	FBgn0002707	1218	FBgn0026080	200141
1698	3L	9460272	9461388	0.460010528564	9460833	0.475906133652	FBgn0036005	881	FBgn0036005	881
1699	3L	7540304	7541074	0.459916114807	7540349	0.404368400574	FBgn0035798	3790	FBgn0014011	131223
1700	2L	11961179	11961883	0.459800243378	11961809	0.367546929253	FBgn0032386	4800	FBgn0032390	28155
1701	3L	17865719	17866615	0.459778308868	17866197	0.312583418453	FBgn0036770	815	FBgn0036762	54022
1702	3L	11282444	11283752	0.459630966187	11282911	0.345373602474	FBgn0036153	410	FBgn0041094	56655
1703	2L	586013	587193	0.459502220154	586628	0.365851738874	FBgn0010323	8059	FBgn0031267	12396
1704	2L	11436543	11437403	0.459389686584	11436967	0.357814371586	FBgn0004579	8636	FBgn0004579	8636
1705	X	17026341	17027170	0.459352493286	17026671	0.306774616241	FBgn0030823	9864	FBgn0000163	31795
1706	3L	2622024	2623080	0.45934009552	2622500	0.348094165325	FBgn0035358	4378	FBgn0035357	7248
1707	3R	1829808	1830643	0.459300041199	1829898	0.388494682312	FBgn0003261	4403	FBgn0003261	4403
1708	3R	1467302	1468274	0.459001541138	1467712	0.386595669915	FBgn0037356	4753	FBgn0037356	4753
1709	3L	5830143	5831552	0.458888053894	5830650	0.437632448533	FBgn0003984	11089	FBgn0052409	42839
1710	3L	20930160	20931087	0.458855628967	20930276	0.359228134155	FBgn0037042	4719	FBgn0003415	30989
1711	3L	17714037	17715043	0.458840370178	17714660	0.333230130813	FBgn0036751	1187	FBgn0036745	94770
1712	2R	8301947	8302994	0.458831787109	8302517	0.306687691632	FBgn0003326	6066	FBgn0003326	6066
1713	3L	7107736	7108802	0.458569049835	7108284	0.325317719403	FBgn0023001	181	FBgn0002775	8814
1714	2L	1979446	1980479	0.458343982697	1979959	0.350333869457	FBgn0031377	653	FBgn0031391	167328
1715	3R	21572172	21573248	0.458292961121	21572829	0.376874864101	FBgn0051092	6642	FBgn0039359	62016
1716	3R	321915	322771	0.458191871643	322366	0.329412292032	FBgn0037256	802	FBgn0037255	11603
1717	3L	20407371	20408335	0.458034515381	20407843	0.36920597974	FBgn0036998	205	FBgn0036998	205
1718	3R	22532504	22533909	0.457772254944	22533208	0.427937227137	FBgn0023179	6673	FBgn0039449	9899
1719	3L	255080	255740	0.457549095154	255302	0.342794145857	FBgn0029002	130	FBgn0035121	7392
1720	X	2838433	2839324	0.457440376282	2838822	0.352263748646	FBgn0003285	8834	FBgn0004647	152206
1721	3L	5778493	5779222	0.457325458527	5779038	0.368045586806	FBgn0052415	1427	FBgn0035639	5882
1722	3R	27198549	27199488	0.457316398621	27198962	0.329136063071	FBgn0046332	813	FBgn0039831	152536
1723	3L	17183589	17184529	0.457302570343	17184115	0.339026578267	FBgn0052169	19354	FBgn0036702	23267
1724	3L	16052165	16053075	0.4572224617	16052941	0.353385501438	FBgn0036564	172	FBgn0036564	172
1725	2L	4334712	4335649	0.457071304321	4334953	0.316490786416	FBgn0020762	1027	FBgn0026319	37037
1726	3L	21066862	21068015	0.456925868988	21067430	0.429784838359	FBgn0037050	2143	FBgn0037050	2143
1727	3L	10257863	10258609	0.456878662109	10258490	0.382876309482	FBgn0036080	11339	FBgn0000629	353587
1728	3L	4789813	4790856	0.456715583801	4790292	0.371097140842	FBgn0042131	2039	FBgn0035570	99589
1729	2R	13705873	13706848	0.456637859344	13706277	0.321531071382	FBgn0053958	223	FBgn0034311	24137
1730	3R	2086467	2087925	0.456493377686	2086969	0.388979575213	FBgn0037416	1034	FBgn0053097	107041
1731	3R	2824493	2825806	0.456427574158	2825013	0.399050095502	FBgn0000095	63	FBgn0010774	81113
1732	3R	11406347	11407144	0.456352710724	11406698	0.346949016347	FBgn0038350	28204	FBgn0053207	85210
1733	3L	21905030	21905886	0.456134796143	21905771	0.322056293488	FBgn0037146	71	FBgn0037149	94203
1734	2L	10613913	10614730	0.456130981445	10614374	0.354299264796	FBgn0032271	16679	FBgn0032269	36582
1735	3R	1486589	1487642	0.45611000061	1487102	0.402396145989	FBgn0046222	743	FBgn0037360	1471
1736	X	10964411	10965669	0.456079483032	10965282	0.350917392307	FBgn0030266	3534	FBgn0028686	5124
1737	3L	21513182	21514201	0.456003189087	21513564	0.363873720169	FBgn0037104	1629	FBgn0028663	39861
1738	2R	19359651	19360759	0.455535888672	19360091	0.369193974663	FBgn0024234	908	FBgn0024234	908
1739	3R	23152889	23154033	0.455308914185	23153288	0.385916471481	FBgn0039511	3316	FBgn0039509	39071
1740	2R	4628319	4629366	0.45525932312	4628962	0.392886891085	FBgn0003612	1023	FBgn0033380	2886
1741	2R	12006681	12007538	0.455240249634	12006996	0.333617150784	FBgn0034132	991	FBgn0034138	79104
1742	3R	11274461	11275489	0.45521736145	11275004	0.359855315265	FBgn0000047	9294	FBgn0067339	31499
1743	2L	10980436	10981211	0.45503282547	10980847	0.333759027369	FBgn0041781	4073	FBgn0032329	30238
1744	2R	16609129	16610348	0.455000400543	16609859	0.417841374874	FBgn0015721	347	FBgn0011824	4974
1745	3R	25979091	25979853	0.454801559448	25979644	0.326542267433	FBgn0039748	1860	FBgn0065067	53890
1746	3L	17716219	17717033	0.454594135284	17716860	0.354744831721	FBgn0036751	1013	FBgn0036761	94899
1747	3R	20963482	20964562	0.45455789566	20963986	0.422724783421	FBgn0039283	187	FBgn0039283	187
1748	2R	11710981	11711789	0.454426765442	11711386	0.334261950325	FBgn0034089	132	FBgn0034088	221
1749	3R	11360691	11361653	0.454174041748	11361285	0.342495441437	FBgn0038347	1725	FBgn0067339	117780
1750	3R	11512721	11513757	0.454171180725	11513305	0.352310236763	FBgn0051446	5506	FBgn0053207	21397
1751	3R	24635778	24636596	0.454063892365	24636437	0.339534918467	FBgn0005642	623	FBgn0005642	623
1752	2R	20104150	20104911	0.453999519348	20104347	0.370527780973	FBgn0035031	1248	FBgn0035031	1248
1753	2R	13566113	13566836	0.453671455383	13566785	0.441074477302	FBgn0034294	183	FBgn0034298	40637
1754	3R	21301889	21302846	0.453649520874	21302650	0.318227988023	FBgn0039336	13	FBgn0039337	75
1755	3R	22426873	22427705	0.453642845154	22426958	0.426184654236	FBgn0039433	3564	FBgn0039449	116149
1756	3L	4860616	4861594	0.453639030457	4861206	0.389410273234	FBgn0035582	16499	FBgn0035570	170503
1757	X	17484921	17485990	0.453598976135	17485616	0.333302049076	FBgn0026375	873	FBgn0030855	15396
1758	3L	22126424	22128055	0.453440666199	22127267	0.372090507956	FBgn0037152	27999	FBgn0037156	73247
1759	X	10071377	10073197	0.453398227692	10072298	0.409154687609	FBgn0052689	4179	FBgn0030180	80891
1760	3R	3155838	3156557	0.453206062317	3156024	0.357035270104	FBgn0037498	13133	FBgn0043853	142920
1761	2L	864557	865692	0.453124046326	865220	0.359533131123	FBgn0029095	3132	FBgn0020305	4691
1762	4	1178426	1179132	0.453122138977	1178475	0.455968962775	FBgn0039925	10759	FBgn0011642	97309
1763	3L	2428324	2429295	0.453003883362	2428769	0.32067245245	FBgn0053231	19919	FBgn0053231	19919
1764	2L	17116511	17117199	0.452843666077	17117151	0.433695912361	FBgn0051784	4653	FBgn0032620	219033
1765	3L	14036787	14037882	0.452820777893	14037402	0.39692031636	FBgn0013563	251	FBgn0036406	19147
1766	X	6381530	6382114	0.452711105347	6381652	0.390116810799	FBgn0000524	2406	FBgn0014026	3131
1767	3L	4408064	4408769	0.452641487122	4408560	0.352815628052	FBgn0035543	2172	FBgn0035541	19991
1768	2L	20066902	20068094	0.452625274658	20067541	0.377528527204	FBgn0032843	597	FBgn0003141	3867
1769	X	10807212	10808013	0.452564716339	10807247	0.423472642899	FBgn0021742	5103	FBgn0030241	107155
1770	2L	8413538	8414474	0.452541351318	8414355	0.345422903697	FBgn0032042	890	FBgn0027932	1335
1771	3L	1520649	1522340	0.45232963562	1521943	0.360478401184	FBgn0035229	1262	FBgn0035233	19824
1772	3L	9838512	9839393	0.452295303345	9838853	0.329606673297	FBgn0027567	300	FBgn0015618	26256
1773	2L	848744	850731	0.452283382416	849493	0.381011401906	FBgn0020304	1568	FBgn0020304	1568
1774	3R	24562152	24563073	0.451871871948	24562901	0.365471363068	FBgn0039595	6954	FBgn0005642	74159
1775	3R	3942080	3942946	0.451816558838	3942456	0.354152560234	FBgn0037550	9599	FBgn0037550	9599
1776	2R	1521600	1522102	0.451714038849	1521739	0.426081155476	FBgn0033050	529	FBgn0033059	62026
1777	3R	6203038	6204351	0.451456069946	6203818	0.392068919014	FBgn0020379	28	FBgn0015396	27912
1778	2R	5359711	5360517	0.451454162598	5360463	0.344422976176	FBgn0033454	589	FBgn0023175	816
1779	3L	11687408	11688274	0.451383590698	11687823	0.385342822355	FBgn0040817	668	FBgn0036198	2504
1780	2R	12643559	12644668	0.451364517212	12644055	0.385501132292	FBgn0034197	359	FBgn0050235	16108
1781	2L	12670089	12671505	0.451303482056	12670795	0.429382622242	FBgn0032442	1626	FBgn0032445	22228
1782	3R	17112812	17113430	0.451152801514	17113381	0.352652907372	FBgn0038879	4462	FBgn0043012	17582
1783	X	6704310	6705035	0.451094150543	6704398	0.436245727539	FBgn0029915	6539	FBgn0064122	9346
1784	2L	4528064	4529176	0.451050758362	4528632	0.370712220669	FBgn0031613	49471	FBgn0031609	65195
1785	3L	20931903	20932706	0.451024532318	20931982	0.367516517639	FBgn0037042	6425	FBgn0003415	29283
1786	3L	13993684	13994625	0.450772285461	13994048	0.38484694163	FBgn0052133	55	FBgn0036405	22440
1787	3L	3793028	3795120	0.450730323792	3794661	0.381842255592	FBgn0035464	140	FBgn0035464	140
1788	2L	16142303	16143043	0.450721740723	16142629	0.356474764207	FBgn0028883	9187	FBgn0028897	115423
1789	3L	11657908	11659026	0.450712203979	11658499	0.377695868997	FBgn0036191	568	FBgn0015828	2515
1790	3L	8948052	8948739	0.450573921204	8948136	0.336592674255	FBgn0035946	565	FBgn0035954	31009
1791	3L	13057693	13058728	0.450443744659	13058134	0.325758092544	FBgn0036345	3102	FBgn0010452	30086
1792	X	8233383	8234413	0.450260162354	8233920	0.379959742228	FBgn0030033	2903	FBgn0030034	10711
1793	4	18794	20033	0.450121879578	19423	0.383931815624	FBgn0052013	3782	FBgn0004859	58244
1794	3L	5329046	5330079	0.450031280518	5329494	0.405228727004	FBgn0016031	376	FBgn0035602	10938
1795	2L	6390197	6391463	0.449934959412	6390813	0.396307945251	FBgn0031809	4661	FBgn0043854	18398
1796	X	19157243	19158720	0.449836730957	19157978	0.417803883553	FBgn0028469	1976	FBgn0031008	55157
1797	2R	15180691	15182051	0.449754714966	15181286	0.372148036957	FBgn0015949	3397	FBgn0015949	3397
1798	2R	13747117	13748418	0.449576854706	13747879	0.360875964165	FBgn0000658	253	FBgn0000658	253
1799	X	2090228	2091183	0.449137687683	2090703	0.323960416457	FBgn0001330	7491	FBgn0000377	15434
1800	3R	2038621	2039339	0.448984146118	2038705	0.403631687164	FBgn0037410	1984	FBgn0053097	155305
1801	X	2484714	2485782	0.448893547058	2485160	0.354123283835	FBgn0040335	3986	FBgn0003371	4946
1802	2L	11736188	11737296	0.448764801025	11736690	0.385569254557	FBgn0032373	2262	FBgn0032376	55675
1803	3R	3885078	3885965	0.448673725128	3885530	0.334726950702	FBgn0037546	524	FBgn0037550	66525
1804	X	10692594	10693516	0.448625564575	10693109	0.335251808167	FBgn0030239	391	FBgn0030239	391
1805	3R	19018255	19019266	0.448580265045	19018847	0.314856112003	FBgn0039061	10205	FBgn0039066	58419
1806	2R	8957250	8958269	0.448514461517	8957707	0.409149506513	FBgn0033837	2755	FBgn0050509	3934
1807	3R	4050890	4051826	0.448441982269	4051410	0.372821617126	FBgn0037553	5519	FBgn0037554	7819
1808	2L	18003861	18004790	0.448386192322	18004351	0.345041328006	FBgn0032659	428	FBgn0041184	143988
1809	2R	9071208	9072546	0.448353767395	9071636	0.363556974074	FBgn0033855	164	FBgn0033855	164
1810	X	11197377	11198585	0.448290348053	11198357	0.330113138471	FBgn0030293	2505	FBgn0030293	2505
1811	X	6702616	6703320	0.448283195496	6703200	0.356566602534	FBgn0029915	5341	FBgn0064122	10544
1812	X	2149581	2150402	0.448182106018	2149724	0.356599721042	FBgn0023526	822	FBgn0023526	822
1813	X	3813077	3813822	0.448146343231	3813606	0.336316517421	FBgn0029689	195	FBgn0019661	105682
1814	X	16618060	16619077	0.448132514954	16618423	0.320572684793	FBgn0030786	532	FBgn0030786	532
1815	3R	7853537	7854459	0.448121070862	7853941	0.327650683267	FBgn0051358	3512	FBgn0037992	99978
1816	3R	12395940	12397139	0.447896003723	12396583	0.365490857293	FBgn0038445	655	FBgn0038453	72744
1817	3R	18296641	18297550	0.447765350342	18297109	0.372304439545	FBgn0038975	902	FBgn0024832	8933
1818	3R	13551050	13552561	0.447664260864	13551848	0.420374512672	FBgn0016650	600	FBgn0003013	7789
1819	3R	16200648	16201270	0.447596073151	16200811	0.304815451304	FBgn0038791	10707	FBgn0038787	47079
1820	3L	9875140	9876263	0.447589874268	9875690	0.313842156354	FBgn0036059	2514	FBgn0015618	63093
1821	3R	24348203	24349266	0.447535514832	24348642	0.31721274058	FBgn0051051	2478	FBgn0000659	62163
1822	3R	1797693	1799008	0.447449207306	1798424	0.456631211674	FBgn0011281	2543	FBgn0003261	35877
1823	3L	1299368	1300560	0.447410583496	1299819	0.43901162989	FBgn0010246	2195	FBgn0011361	13519
1824	3R	15002966	15003773	0.44739151001	15003322	0.345345104442	FBgn0038685	600	FBgn0038678	82703
1825	3R	3653895	3654648	0.447256088257	3654381	0.341626739502	FBgn0051187	12824	FBgn0037550	297674
1826	2L	4837782	4838860	0.447245597839	4838203	0.359338872573	FBgn0031635	207	FBgn0031633	7533
1827	3R	4324711	4325751	0.447169780731	4325370	0.353756511913	FBgn0037590	11710	FBgn0037602	151469
1828	2R	5935053	5936029	0.447096824646	5935133	0.337062358856	FBgn0053474	1087	FBgn0033522	6392
1829	3L	5784156	5785119	0.447028160095	5784270	0.339624500275	FBgn0015806	634	FBgn0035639	650
1830	2R	2990576	2991599	0.446971416473	2991200	0.349146366119	FBgn0010548	2225	FBgn0015930	10476
1831	3R	6510344	6511405	0.446949005127	6510857	0.383408602546	FBgn0037820	1808	FBgn0001235	46471
1832	2L	21152293	21153225	0.446757316589	21153075	0.344907681147	FBgn0032925	1871	FBgn0024371	9237
1833	2R	5941788	5942571	0.446709632874	5942140	0.329869417044	FBgn0033522	615	FBgn0033522	615
1834	3L	228419	229238	0.446646213531	228851	0.316605627537	FBgn0000541	1582	FBgn0035120	13167
1835	3L	21441024	21442042	0.446603298187	21441505	0.444108247757	FBgn0053214	121	FBgn0026371	8220
1836	X	1683517	1684362	0.446574211121	1684197	0.329054196676	FBgn0029591	2381	FBgn0029591	2381
1837	2L	5135627	5136482	0.446518421173	5135981	0.340602089377	FBgn0053715	18404	FBgn0028696	64978
1838	2L	17945589	17946595	0.446294307709	17945992	0.352959969464	FBgn0032656	13275	FBgn0041184	202347
1839	3R	1608961	1609741	0.446255683899	1609404	0.304843425751	FBgn0037375	1920	FBgn0028690	5807
1840	2L	16318885	16320400	0.446053981781	16319650	0.443427871255	FBgn0000250	2380	FBgn0000250	2380
1841	2R	13267947	13269308	0.445974826813	13268712	0.376993179321	FBgn0034276	2569	FBgn0003545	5738
1842	3L	16709072	16710067	0.445954799652	16709591	0.352183938026	FBgn0036659	10758	FBgn0004108	21742
1843	3L	8573968	8574707	0.445771217346	8574011	0.351641866896	FBgn0017430	810	FBgn0017430	810
1844	3L	17919213	17919880	0.445688247681	17919778	0.372876644135	FBgn0052193	7141	FBgn0036762	107603
1845	2L	6064984	6065981	0.4456782341	6065466	0.387432827669	FBgn0031773	483	FBgn0031769	14637
1846	X	8283850	8284899	0.445549488068	8284346	0.335064888	FBgn0030038	2030	FBgn0030038	2030
1847	2R	1938874	1939502	0.445369720459	1939006	0.44376707077	FBgn0010347	75066	FBgn0041145	183312
1848	3R	899502	900232	0.445037841797	900180	0.349319669935	FBgn0010313	12228	FBgn0010313	12228
1849	3R	17430846	17431853	0.444999694824	17431406	0.365673510234	FBgn0046832	16840	FBgn0046832	16840
1850	2R	4831380	4832025	0.444925308228	4831812	0.36731595993	FBgn0033402	11323	FBgn0033400	33370
1851	X	18623757	18624918	0.44469165802	18624408	0.437338471413	FBgn0030960	1197	FBgn0030960	1197
1852	3L	3286863	3287755	0.444651603699	3287379	0.342513701495	FBgn0035432	125	FBgn0035436	15710
1853	2R	5686250	5686961	0.444574356079	5686288	0.410185933113	FBgn0033495	15595	FBgn0033486	56782
1854	2L	7042150	7043150	0.44452381134	7042673	0.400865046183	FBgn0051630	206	FBgn0051630	206
1855	2R	19570679	19571738	0.444403171539	19571256	0.377829159007	FBgn0025806	603	FBgn0025806	603
1856	3R	22284692	22285397	0.444153785706	22285349	0.405090120104	FBgn0039429	1274	FBgn0039449	257758
1857	3R	8833158	8833992	0.444049835205	8833923	0.348846435547	FBgn0038109	1694	FBgn0038109	1694
1858	2L	2710444	2711363	0.443979263306	2710892	0.349098861217	FBgn0031446	14574	FBgn0031452	34210
1859	X	10336519	10337252	0.443825244904	10337199	0.364286422729	FBgn0052680	1756	FBgn0052680	1756
1860	3L	3319924	3320859	0.443774223328	3320335	0.333771144643	FBgn0052268	441	FBgn0035437	7932
1861	3R	7237861	7238899	0.443651199341	7238560	0.321684669046	FBgn0037894	316	FBgn0037894	316
1862	X	9893014	9893799	0.443534374237	9893119	0.319873142242	FBgn0030172	32	FBgn0030177	35272
1863	2L	9747564	9748265	0.443418502808	9747647	0.422776222229	FBgn0028704	1164	FBgn0032138	36378
1864	X	1762018	1763059	0.443409919739	1762691	0.354431769427	FBgn0023509	1708	FBgn0023509	1708
1865	3R	27661718	27662603	0.443376064301	27661881	0.348522901535	FBgn0039883	3282	FBgn0011013	88630
1866	3R	14818992	14820030	0.443232536316	14819449	0.3349609375	FBgn0026239	9702	FBgn0026239	9702
1867	3R	7856197	7857136	0.443228721619	7856641	0.385131299496	FBgn0051358	812	FBgn0037992	97278
1868	3L	12622787	12624007	0.443179607391	12623285	0.40259552002	FBgn0052111	21402	FBgn0036306	105419
1869	2R	7326489	7327046	0.443093776703	7326537	0.378538322449	FBgn0033653	14786	FBgn0033652	20261
1870	3L	22277165	22277859	0.442882537842	22277254	0.368825064765	FBgn0052450	13635	FBgn0052450	13635
1871	2R	7365258	7366019	0.442840576172	7365930	0.343768215179	FBgn0013756	2596	FBgn0013756	2596
1872	2R	19004280	19005147	0.442805290222	19004361	0.372523975372	FBgn0034869	2971	FBgn0034868	6923
1873	X	13221022	13221892	0.442708969116	13221085	0.335136771202	FBgn0026749	246	FBgn0026749	246
1874	X	9013468	9014278	0.44264125824	9013859	0.349635696411	FBgn0026206	5371	FBgn0040931	8653
1875	2R	9222293	9223250	0.442638874054	9222753	0.352310012369	FBgn0033865	13477	FBgn0033859	113197
1876	3R	17324767	17326066	0.442564964294	17325522	0.406958580017	FBgn0004863	455	FBgn0013984	80729
1877	3R	27609791	27610886	0.442555427551	27610327	0.35882731045	FBgn0005632	7571	FBgn0011013	37076
1878	3R	10307324	10308373	0.442526340485	10307689	0.368766840766	FBgn0038233	29725	FBgn0038234	29901
1879	2R	7546270	7547203	0.442516803741	7546460	0.353267009442	FBgn0033676	2561	FBgn0011704	45110
1880	X	1914740	1915437	0.442440986633	1915237	0.33213028541	FBgn0025625	2834	FBgn0025626	6055
1881	2R	16842845	16843753	0.442388534546	16843344	0.353286266327	FBgn0065102	252	FBgn0065060	8701
1882	3L	17000787	17002026	0.442388057709	17001955	0.421072218153	FBgn0036691	1012	FBgn0036702	205427
1883	2L	8209045	8210874	0.442362785339	8210129	0.446693532607	FBgn0003607	1004	FBgn0003607	1004
1884	2R	8048761	8049509	0.442354679108	8049465	0.485229598151	FBgn0011592	4502	FBgn0011592	4502
1885	3L	820398	821263	0.442268848419	820803	0.341063559055	FBgn0035164	243	FBgn0035164	243
1886	X	12679830	12680468	0.442113876343	12679999	0.394783886996	FBgn0030429	11660	FBgn0030433	61044
1887	X	6501220	6502579	0.441999912262	6501897	0.435079956055	FBgn0028360	2045	FBgn0029882	2475
1888	2R	14939698	14940816	0.441977977753	14940435	0.351613044739	FBgn0012051	499	FBgn0050326	10301
1889	3R	26088943	26090022	0.44194316864	26089465	0.422765283024	FBgn0039761	10561	FBgn0039757	54723
1890	2R	9396176	9396855	0.441786766052	9396217	0.373636007309	FBgn0033884	18298	FBgn0033884	18298
1891	2L	5985838	5987030	0.441609859467	5986542	0.384872717016	FBgn0001941	218	FBgn0001942	4783
1892	3R	5560741	5561426	0.441529273987	5560973	0.298432690757	FBgn0003886	2003	FBgn0002431	9640
1893	2L	17376348	17377230	0.441462039948	17376707	0.316198862516	FBgn0032633	3369	FBgn0032633	3369
1894	3R	1604687	1605831	0.441404819489	1605110	0.333099424839	FBgn0037374	79	FBgn0028690	10101
1895	3L	8318758	8319665	0.44135427475	8319207	0.354329894571	FBgn0035878	1070	FBgn0035878	1070
1896	X	7061700	7062395	0.441230773926	7061925	0.346955906261	FBgn0029939	23613	FBgn0025549	74615
1897	2R	11635247	11636580	0.440999984741	11635888	0.389051830067	FBgn0010052	578	FBgn0034073	18422
1898	3L	4961507	4962227	0.440960884094	4962191	0.360376252068	FBgn0035584	575	FBgn0035570	271488
1899	2R	7683944	7685155	0.440864562988	7684769	0.34670817852	FBgn0023167	136	FBgn0023167	136
1900	2L	6712574	6713707	0.440774440765	6713128	0.402054842781	FBgn0025595	3055	FBgn0025777	10227
1901	3R	2638123	2638937	0.440763473511	2638197	0.342936134338	FBgn0046833	2901	FBgn0046833	2901
1902	3R	22936961	22938016	0.44073009491	22937595	0.388544619083	FBgn0039487	382	FBgn0039488	4803
1903	2R	6734556	6735503	0.440518379211	6735063	0.335466777577	FBgn0033582	57	FBgn0033590	17527
1904	2L	12699566	12700919	0.440435409546	12700383	0.418619492475	FBgn0032449	363	FBgn0032445	7360
1905	X	7782527	7783550	0.440333366394	7783277	0.349829292297	FBgn0029983	1072	FBgn0004404	3137
1906	3L	20302094	20302746	0.440259456635	20302574	0.309984048208	FBgn0001259	1533	FBgn0011425	7160
1907	3L	20035996	20037117	0.440258026123	20036669	0.358323037624	FBgn0036935	979	FBgn0036959	138443
1908	X	16496114	16496909	0.439992904663	16496860	0.398798200819	FBgn0015336	1532	FBgn0030766	22018
1909	2R	10270210	10271232	0.439892292023	10270836	0.340663254261	FBgn0033960	315	FBgn0033961	548
1910	2R	9139310	9140347	0.439890861511	9139809	0.369994036357	FBgn0000633	814	FBgn0033859	30253
1911	3R	26623285	26624146	0.439730644226	26623694	0.369266450405	FBgn0011739	8647	FBgn0003720	54343
1912	2L	6098444	6099281	0.439661026001	6098796	0.339349687099	FBgn0031779	168	FBgn0031781	26342
1913	3R	3298397	3299669	0.439609527588	3298963	0.429749937618	FBgn0043853	19	FBgn0043853	19
1914	2L	3631534	3632392	0.439594268799	3631999	0.316074427436	FBgn0031554	10318	FBgn0002985	25251
1915	2R	4567222	4568089	0.439563751221	4567692	0.386286099752	FBgn0033368	4027	FBgn0065074	39925
1916	X	10921842	10923230	0.439516544342	10922338	0.385906815529	FBgn0003366	9179	FBgn0028686	48068
1917	2R	18340744	18341629	0.439193725586	18341129	0.397696240743	FBgn0050265	1073	FBgn0010078	20849
1918	2L	3429605	3430280	0.439132213593	3429724	0.341097831726	FBgn0031530	6772	FBgn0031538	32251
1919	2R	17442093	17442783	0.438937664032	17442455	0.315338751849	FBgn0034668	5353	FBgn0067102	141169
1920	X	6373695	6374770	0.438823699951	6374279	0.365751504898	FBgn0014031	95	FBgn0065071	2658
1921	2L	14904794	14905475	0.438808917999	14904993	0.339515754155	FBgn0032555	703	FBgn0028535	98340
1922	2R	8964791	8965592	0.438711166382	8965231	0.320915857951	FBgn0013765	1161	FBgn0013765	1161
1923	3L	20243427	20244619	0.438619613647	20244066	0.391213787927	FBgn0003124	220	FBgn0003124	220
1924	3L	4917014	4917988	0.438291549683	4917520	0.364505887032	FBgn0052233	12778	FBgn0035570	226817
1925	2L	5669985	5670814	0.438125610352	5670071	0.368634128571	FBgn0031728	7222	FBgn0031718	119045
1926	2R	9037205	9037824	0.438105583191	9037322	0.370280742645	FBgn0033850	349	FBgn0024556	13857
1927	X	432695	433914	0.438071727753	433210	0.424551308155	FBgn0003986	14653	FBgn0003986	14653
1928	3R	13222875	13224570	0.438056468964	13223667	0.395428769729	FBgn0025456	3362	FBgn0025456	3362
1929	2R	3675889	3676582	0.43803358078	3676525	0.362935172187	FBgn0050373	46	FBgn0050373	46
1930	X	1038513	1039615	0.438000679016	1039097	0.361106872559	FBgn0040361	174	FBgn0026875	54357
1931	2L	8485893	8486786	0.437827110291	8486358	0.357755720615	FBgn0032047	2627	FBgn0032050	25477
1932	X	11423625	11424337	0.437678813934	11424017	0.333829581738	FBgn0019660	257	FBgn0027259	6357
1933	3R	27306311	27307277	0.437661170959	27307229	0.378599272834	FBgn0040630	8284	FBgn0039857	114738
1934	2R	2184921	2185986	0.437639713287	2185403	0.401719542111	FBgn0033088	19	FBgn0033087	245
1935	2R	19121984	19122803	0.437579154968	19122065	0.352254199982	FBgn0034885	281	FBgn0015903	49568
1936	2L	15003664	15004495	0.43740272522	15004240	0.322190284729	FBgn0028926	492	FBgn0028926	492
1937	3L	17083309	17084261	0.437287330627	17083792	0.356033942279	FBgn0036698	62915	FBgn0036702	123590
1938	X	2567022	2568003	0.437199115753	2567579	0.317581892014	FBgn0024998	2534	FBgn0024978	20762
1939	2L	5226471	5227489	0.437096595764	5226945	0.39040071824	FBgn0031692	8685	FBgn0000228	51613
1940	2L	6574473	6575380	0.43705034256	6574952	0.35309752296	FBgn0031834	8835	FBgn0031830	17152
1941	X	19694637	19696140	0.437047958374	19695321	0.330962777138	FBgn0031077	4140	FBgn0031079	9333
1942	3L	722871	723797	0.436908721924	723430	0.324081196504	FBgn0035160	778	FBgn0000575	9508
1943	X	13593416	13594090	0.436853408813	13594006	0.44284746382	FBgn0004047	524	FBgn0030521	22112
1944	3L	15044558	15045280	0.436741828918	15044605	0.478895664215	FBgn0036474	899	FBgn0025776	35269
1945	X	20078279	20079377	0.436707496643	20078968	0.388418870814	FBgn0027107	1207	FBgn0031098	16803
1946	2R	3867229	3868068	0.436595916748	3867877	0.318577619699	FBgn0033283	2062	FBgn0010109	123737
1947	3L	17499395	17500595	0.436521530151	17500128	0.420042276382	FBgn0036736	4786	FBgn0036734	20570
1948	3L	7114197	7115362	0.436401844025	7114827	0.357861406663	FBgn0052390	3482	FBgn0002775	15357
1949	2R	11431489	11432272	0.436385154724	11432182	0.335987758636	FBgn0034049	14610	FBgn0034050	17569
1950	3L	11667950	11668737	0.436322212219	11668343	0.367388010025	FBgn0036193	2296	FBgn0036193	2296
1951	3R	6678394	6679472	0.436320304871	6678984	0.442491867963	FBgn0037841	520	FBgn0037844	3529
1952	X	5753517	5754399	0.436309814453	5753934	0.377143323421	FBgn0029822	573	FBgn0000042	7834
1953	3R	11794267	11795091	0.436234474182	11794382	0.348305615512	FBgn0038390	3209	FBgn0038390	3209
1954	3L	21619428	21620312	0.436217308044	21619781	0.370522558689	FBgn0037117	5854	FBgn0037134	137525
1955	3R	23340442	23341376	0.436163902283	23340977	0.384712576866	FBgn0039522	2002	FBgn0003330	166769
1956	X	17581328	17583174	0.436103820801	17582754	0.336104801723	FBgn0030866	9543	FBgn0030866	9543
1957	2L	1882459	1883229	0.436069488525	1882507	0.358084360758	FBgn0031373	1549	FBgn0031357	172041
1958	2R	2173635	2174440	0.436055183411	2173961	0.328113892499	FBgn0033083	30	FBgn0033083	30
1959	3L	5126264	5127201	0.436049938202	5126662	0.306962966919	FBgn0010747	146	FBgn0035602	213770
1960	2R	7633419	7634190	0.436009407043	7634111	0.40024693807	FBgn0033681	668	FBgn0027504	32853
1961	3L	19743886	19745313	0.435995101929	19744721	0.4066621556	FBgn0036910	2445	FBgn0014037	98505
1962	2L	543315	544345	0.435920715332	543672	0.354521751404	FBgn0031260	955	FBgn0031260	955
1963	2R	4111206	4112242	0.435898780823	4111760	0.356509685516	FBgn0033309	16	FBgn0022027	25504
1964	2L	19738015	19738664	0.435813903809	19738573	0.389046986898	FBgn0032816	6589	FBgn0005590	41609
1965	2R	18431644	18432329	0.435611724854	18431922	0.338735198975	FBgn0010660	410	FBgn0034802	12608
1966	X	2138131	2138838	0.435568809509	2138289	0.368459622065	FBgn0052798	4663	FBgn0023526	10613
1967	2R	4205467	4206593	0.43556022644	4205681	0.357471979581	FBgn0033320	1928	FBgn0050353	35662
1968	3L	11314010	11314963	0.435509204865	11314461	0.356483399868	FBgn0036154	18795	FBgn0041094	88205
1969	3R	4242904	4243897	0.435509204865	4243345	0.367797470093	FBgn0037589	2974	FBgn0040529	76582
1970	3R	10615684	10617125	0.435493946075	10616620	0.399040166069	FBgn0053330	3478	FBgn0038258	27862
1971	3L	8990925	8991831	0.435469150543	8991345	0.349290903877	FBgn0035956	3011	FBgn0035954	12200
1972	2R	3685483	3686170	0.435027599335	3686045	0.347576808929	FBgn0033274	619	FBgn0050373	9566
1973	3R	11187217	11187895	0.434993743896	11187578	0.325366701399	FBgn0038327	132	FBgn0038332	10320
1974	2R	18419598	18420355	0.434925079346	18419986	0.329307948842	FBgn0050187	6380	FBgn0034802	24544
1975	2R	4334027	4335281	0.434892654419	4334684	0.381873747882	FBgn0050352	1350	FBgn0033341	78501
1976	X	3011567	3012639	0.434768676758	3012053	0.425504803658	FBgn0028746	17225	FBgn0028746	17225
1977	2R	4379963	4381030	0.434741973877	4380598	0.390243709087	FBgn0011286	8394	FBgn0033341	32587
1978	3R	17432397	17433046	0.434364318848	17432483	0.375967693329	FBgn0046832	15763	FBgn0046832	15763
1979	2L	16211550	16212359	0.434307098389	16211907	0.338380432129	FBgn0028893	4519	FBgn0028897	46145
1980	3R	9376070	9377240	0.43397808075	9376766	0.347296883078	FBgn0051337	5660	FBgn0053328	89424
1981	3R	26059600	26060339	0.433935165405	26060233	0.365123055198	FBgn0039758	8799	FBgn0039757	25491
1982	3R	20522502	20523459	0.433908939362	20522994	0.343634717605	FBgn0039217	15512	FBgn0051125	42451
1983	3R	22995307	22996452	0.43386554718	22996095	0.325873438517	FBgn0003482	4655	FBgn0039488	53697
1984	2R	12083301	12084144	0.433757781982	12083530	0.328962121691	FBgn0034138	2570	FBgn0034138	2570
1985	X	6136780	6137959	0.433553695679	6137329	0.387078509611	FBgn0029858	743	FBgn0028685	850
1986	X	17424155	17425227	0.433534622192	17424683	0.395866751671	FBgn0030846	575	FBgn0030851	38730
1987	3L	17332531	17333254	0.433342456818	17333212	0.35256714291	FBgn0015550	8303	FBgn0026197	33505
1988	X	1256615	1257402	0.433293819427	1256698	0.371229362488	FBgn0024985	6812	FBgn0028274	64335
1989	X	2717702	2718963	0.433167934418	2718357	0.410186873542	FBgn0040352	10620	FBgn0024978	130016
1990	3R	2231636	2232746	0.433142662048	2232328	0.389266371727	FBgn0014963	270	FBgn0037443	715
1991	2R	10973674	10974258	0.433055877686	10974167	0.345589518547	FBgn0034020	373	FBgn0019968	72934
1992	3L	21639806	21640453	0.433025360107	21640012	0.306431990403	FBgn0052447	176	FBgn0037134	117294
1993	2R	17153295	17154047	0.43292760849	17153918	0.346304113215	FBgn0034644	158	FBgn0050284	5663
1994	3L	22339735	22341814	0.432855606079	22340239	0.398870289326	FBgn0004449	1489	FBgn0004449	1489
1995	2R	17749726	17750442	0.432849884033	17750395	0.358423762851	FBgn0020307	1150	FBgn0034704	67907
1996	2R	5225897	5227044	0.432785987854	5226954	0.387492275238	FBgn0050004	2817	FBgn0023143	21813
1997	3R	17581076	17581955	0.432632923126	17581488	0.341271512649	FBgn0051198	1442	FBgn0004493	84016
1998	3L	22809932	22811042	0.432608604431	22810573	0.322190523148	FBgn0044324	2032	FBgn0044324	2032
1999	3R	12637489	12638690	0.432521820068	12638171	0.344521760941	FBgn0000014	17598	FBgn0020546	37555
[truncated: 1,296 more rows]
