# Supplementary material for: Developmental roles of 21 Drosophila transcription factors are determined by quantitative differences in binding to an overlapping set of thousands of genomic regions
Source: Genome Biol. 2009 Jul 23;10(7):R80. doi: 10.1186/gb-2009-10-7-r80 (PMC2728534; doi:10.1186/gb-2009-10-7-r80)
Supplement: Additional data file 7 — Genomic coordinates of regions bound by each factor for the 25% FDR data set, locations and scores of peak windows, and the closest gene and closest transcribed gene for each peak. [file gb-2009-10-7-r80-S7.zip › Additional Data File 4 25% FDR bound regions/bcd_2_092005-sym-25_table.txt]

Interval	Chr	Bound_Region_Start	Bound_Region_Stop	Bound_Region_Score	Peak_start	Peak_score	Closest_gene	Closest_gene_dist	Closest_transcribed_gene	Closest_transcribed_gene_dist
1	3R	4523707	4527530	3.60446023941	4525080	3.424714893103	FBgn0001180	1540	FBgn0001180	1540
2	2R	5495413	5499488	2.851078987122	5498046	2.782756973715	FBgn0024923	2928	FBgn0024923	2928
3	2L	3832690	3835303	2.764119625092	3833993	2.587003427393	FBgn0004567	2849	FBgn0004567	2849
4	3R	4517969	4521687	2.753491401672	4520476	2.447595000267	FBgn0001180	3064	FBgn0001180	3064
5	X	18136732	18139891	2.740364074707	18138419	2.537307888269	FBgn0004956	3343	FBgn0004956	3343
6	3L	4674780	4679326	2.719952106476	4677535	2.512278669021	FBgn0042199	991	FBgn0042199	991
7	3L	14137168	14139738	2.719772815704	14138835	2.593025716146	FBgn0000411	5044	FBgn0000411	5044
8	2L	11454541	11456940	2.698329925537	11455708	2.554475307465	FBgn0004579	10105	FBgn0004579	10105
9	2L	12088051	12090520	2.695521354675	12089482	2.414125263691	FBgn0003145	3690	FBgn0003145	3690
10	2R	20729036	20733650	2.654294013977	20730481	2.131954484516	FBgn0001325	3734	FBgn0001325	3734
11	2R	15173113	15178288	2.653846740723	15176801	2.364082309935	FBgn0067695	207	FBgn0067695	207
12	3R	26674221	26679348	2.537418365479	26676047	2.31216609478	FBgn0003720	1990	FBgn0003720	1990
13	X	2293100	2296318	2.520904541016	2294852	2.296405371498	FBgn0003714	5280	FBgn0004050	9073
14	2L	13224348	13231019	2.453129768372	13227357	2.119704527013	FBgn0032490	496	FBgn0032489	2151
15	2L	14488252	14491719	2.42699098587	14489285	2.032429758708	FBgn0005771	1577	FBgn0005771	1577
16	2L	12080334	12083510	2.36083316803	12081344	2.266877651215	FBgn0003145	4448	FBgn0003145	4448
17	3L	14114039	14120097	2.33130979538	14115290	2.100614905357	FBgn0042630	18707	FBgn0000411	28589
18	3R	9702386	9706496	2.32301235199	9705612	2.052880203023	FBgn0008646	5711	FBgn0000576	21969
19	3R	26680391	26683741	2.321783065796	26682364	2.083492447348	FBgn0003720	4327	FBgn0003720	4327
20	3L	22335632	22338744	2.310501098633	22336807	2.161499528324	FBgn0004449	4921	FBgn0004449	4921
21	3R	2692877	2695333	2.262163162231	2694112	2.133622169495	FBgn0001077	4066	FBgn0001077	4066
22	2L	2575494	2580248	2.253436088562	2577631	2.034498972051	FBgn0031435	40	FBgn0031435	40
23	3L	20626496	20634810	2.237585067749	20633778	1.972127746133	FBgn0001320	4574	FBgn0001320	4574
24	2L	3828160	3830408	2.235970497131	3829104	2.065478205681	FBgn0003430	3424	FBgn0003430	3424
25	X	11166601	11169127	2.206953048706	11167939	1.778742074966	FBgn0003411	375	FBgn0003411	375
26	2L	5978434	5984341	2.188042163849	5983666	1.723371617934	FBgn0001942	1907	FBgn0001942	1907
27	X	9534527	9537646	2.185937643051	9536749	1.821993575377	FBgn0000233	2660	FBgn0000233	2660
28	X	20490108	20492219	2.18236541748	20491205	2.056907878203	FBgn0031128	3605	FBgn0003300	13912
29	2R	19152352	19154601	2.162421226501	19153663	1.692029953003	FBgn0034886	11513	FBgn0016762	47935
30	3R	19020490	19023278	2.157786369324	19021424	1.848683777977	FBgn0011596	8332	FBgn0039066	55842
31	3L	9002032	9004597	2.143523216248	9003146	1.811401665211	FBgn0035956	8790	FBgn0028789	12178
32	2R	7541858	7544748	2.138931274414	7543205	1.933121681213	FBgn0033675	390	FBgn0011704	41855
33	2L	1956706	1959409	2.131643295288	1958447	1.675954482135	FBgn0031375	3928	FBgn0031391	188840
34	3L	13351213	13353576	2.12126159668	13352139	1.895284091725	FBgn0036349	393	FBgn0036349	393
35	3R	4102187	4104524	2.098633766174	4103311	1.830727689406	FBgn0010433	203	FBgn0037561	7707
36	2R	6706364	6708766	2.062724113464	6707631	1.89084743051	FBgn0003396	17904	FBgn0033581	41668
37	X	6889083	6891130	2.054202079773	6890173	1.964862759908	FBgn0029931	4329	FBgn0029931	4329
38	3R	12567051	12569921	2.042774200439	12568285	1.58192718029	FBgn0003944	7937	FBgn0063261	8826
39	3L	8643324	8646283	2.03612947464	8645193	1.837390549978	FBgn0001168	4513	FBgn0001168	4513
40	2L	21863792	21865177	2.026726722717	21865102	2.058115429348	FBgn0032965	20752	FBgn0003866	48914
41	2L	11074357	11076820	2.018463134766	11075439	1.940259204191	FBgn0032335	4378	FBgn0032335	4378
42	3L	15188008	15190447	2.003885269165	15189196	1.781334728003	FBgn0029114	11704	FBgn0029114	11704
43	2L	3607689	3612109	1.986504554749	3611144	1.589765548706	FBgn0002985	4396	FBgn0002985	4396
44	2R	16053067	16055128	1.956053733826	16054165	1.718455819523	FBgn0034514	37	FBgn0034514	37
45	3R	21456835	21460295	1.954512119293	21458973	1.771750807762	FBgn0039350	4576	FBgn0039350	4576
46	2R	7309363	7312354	1.946590423584	7310512	1.721980431501	FBgn0033652	4236	FBgn0033652	4236
47	3R	20574013	20576246	1.942500114441	20575220	1.751965691062	FBgn0003719	236	FBgn0003719	236
48	2R	9075932	9087634	1.941116333008	9077765	1.759402303135	FBgn0033856	3313	FBgn0033856	3313
49	3R	27017706	27020467	1.937004089355	27018865	1.779056801515	FBgn0004389	81	FBgn0004389	81
50	2R	5488347	5493490	1.935218811035	5490003	1.783074855804	FBgn0000606	1051	FBgn0000606	1051
51	2R	9825575	9828690	1.924962997437	9827422	1.456118233999	FBgn0033921	10206	FBgn0033922	13267
52	X	8498316	8500970	1.924173355103	8499876	1.814659062554	FBgn0004102	3990	FBgn0004102	3990
53	3R	9736128	9738241	1.921010017395	9737289	1.877261734009	FBgn0000576	9708	FBgn0000576	9708
54	2L	3823803	3827035	1.915959835052	3824955	1.657338827848	FBgn0003430	725	FBgn0003430	725
55	2R	15554945	15557126	1.912103652954	15556166	1.697034418583	FBgn0034480	36316	FBgn0004364	70208
56	3R	17978138	17980898	1.902089595795	17979085	1.407148599625	FBgn0053335	11655	FBgn0053335	11655
57	X	8972110	8975412	1.901655673981	8972953	1.638455278733	FBgn0030090	7286	FBgn0030092	21327
58	2L	8808930	8811185	1.898820877075	8809954	1.849826644449	FBgn0029123	15671	FBgn0029123	15671
59	X	19925228	19927392	1.897786617279	19926452	1.536685270422	FBgn0031086	130	FBgn0031093	77210
60	X	8487407	8489898	1.893944740295	8488809	1.711634635925	FBgn0004102	7077	FBgn0004102	7077
61	X	6884731	6887225	1.892689704895	6885906	1.540725008647	FBgn0029931	62	FBgn0029931	62
62	2R	16111853	16113993	1.888945102692	16112783	1.555899083614	FBgn0050153	1071	FBgn0046816	8161
63	3L	8639192	8641319	1.880142211914	8640294	1.682580611285	FBgn0001168	9412	FBgn0001168	9412
64	3R	9636703	9638955	1.860045433044	9637728	1.652579277754	FBgn0053327	1113	FBgn0053327	1113
65	3L	20562178	20564685	1.858329534531	20563381	1.694339841604	FBgn0037014	7690	FBgn0001320	65823
66	3L	15982054	15984542	1.851479530334	15983202	1.745805799961	FBgn0044028	5537	FBgn0044028	5537
67	2L	8831469	8833631	1.846502304077	8832485	1.596231741064	FBgn0029123	6860	FBgn0029123	6860
68	2R	16467915	16471059	1.824314117432	16470163	1.600482772378	FBgn0008636	1672	FBgn0034565	15656
69	2L	599590	603059	1.821190834045	600804	1.709496498108	FBgn0031270	2009	FBgn0031267	26572
70	2R	14787348	14789357	1.810258865356	14788427	1.689325273037	FBgn0003254	2162	FBgn0003254	2162
71	2L	2454031	2458611	1.802997589111	2456862	1.747980684042	FBgn0012017	3182	FBgn0015816	35804
72	X	7164785	7167262	1.80081987381	7165727	1.727294027805	FBgn0029943	3249	FBgn0024250	12550
73	3R	16116156	16119385	1.798393726349	16117014	1.380945261787	FBgn0028386	1974	FBgn0028386	1974
74	3R	20995334	21000076	1.797464847565	20997658	1.591917842627	FBgn0039285	725	FBgn0039286	13077
75	3R	13219136	13221038	1.79568529129	13220035	1.59162644779	FBgn0025456	270	FBgn0025456	270
76	2R	8705295	8707527	1.7840051651	8706374	1.727181077003	FBgn0028991	393	FBgn0028991	393
77	X	20500981	20504119	1.783076286316	20502258	1.455230853137	FBgn0003300	2859	FBgn0003300	2859
78	2R	16554793	16557184	1.782707214355	16555753	1.563631618724	FBgn0003391	8988	FBgn0003391	8988
79	3R	678207	681061	1.775911808014	680074	1.482226119322	FBgn0003002	1539	FBgn0003002	1539
80	3R	25864888	25868611	1.765895843506	25867146	1.513656223522	FBgn0003510	209	FBgn0003510	209
81	2R	20614608	20616320	1.758893966675	20615155	1.671102455684	FBgn0050430	21877	FBgn0001148	45575
82	X	446879	450797	1.75389623642	449731	1.738493302289	FBgn0003986	1868	FBgn0003986	1868
83	2L	7048023	7049820	1.753778457642	7048909	1.389970362186	FBgn0051630	6442	FBgn0051630	6442
84	3L	21413130	21416584	1.752462387085	21414305	1.428997834524	FBgn0014143	3908	FBgn0014143	3908
85	2L	3069236	3073070	1.749456882477	3072063	1.578547702116	FBgn0027571	15448	FBgn0003934	23362
86	3R	13650861	13653013	1.742783069611	13652119	1.459690402536	FBgn0051246	14853	FBgn0051246	14853
87	2L	18592122	18595744	1.738955497742	18594255	1.527269750834	FBgn0003270	1126	FBgn0032693	54658
88	X	2289531	2292109	1.737545490265	2290681	1.461996919969	FBgn0001150	5562	FBgn0001150	5562
89	3R	2488032	2490109	1.726447105408	2489161	1.309331389034	FBgn0024912	3339	FBgn0026567	5557
90	3R	2773991	2776105	1.722041606903	2774972	1.452332913876	FBgn0051488	8484	FBgn0001077	84926
91	2R	19145630	19147700	1.718091487885	19146902	1.343555569649	FBgn0004795	6690	FBgn0016762	54696
92	3R	2578945	2582243	1.708499908447	2580129	1.5724772846	FBgn0004053	208	FBgn0004053	208
93	X	11821853	11823689	1.705176830292	11822847	1.511867582798	FBgn0003865	3	FBgn0003865	3
94	2R	8292114	8294053	1.693392753601	8293298	1.208905315399	FBgn0003326	3153	FBgn0003326	3153
95	2R	2084256	2089621	1.691919326782	2087947	1.382264249465	FBgn0033076	24844	FBgn0041145	34371
96	2R	11412301	11414032	1.679374694824	11413179	1.168097393853	FBgn0053463	1889	FBgn0003425	7462
97	2L	13866777	13870033	1.674088001251	13867854	1.547073870897	FBgn0028532	18442	FBgn0051842	32816
98	2R	6752338	6754681	1.672578573227	6753683	1.494205755346	FBgn0033590	1093	FBgn0033590	1093
99	3R	26252572	26255067	1.669428825378	26253594	1.596065240748	FBgn0039767	404	FBgn0039767	404
100	X	3705919	3708423	1.661942005157	3707432	1.346450090408	FBgn0019661	492	FBgn0019661	492
101	3L	8660587	8662619	1.660118103027	8661610	1.573985338211	FBgn0001168	11904	FBgn0001168	11904
102	3R	170660	175412	1.659092903137	174396	1.507102798013	FBgn0001204	2024	FBgn0001204	2024
103	3L	20334132	20337672	1.655574798584	20336689	1.345332482282	FBgn0028978	1240	FBgn0028978	1240
104	2R	6713771	6715975	1.649786949158	6715054	1.325853431926	FBgn0033582	20066	FBgn0033590	37536
105	2L	18875933	18878027	1.64395904541	18877022	1.451916490282	FBgn0003896	163	FBgn0032717	41426
106	X	8675182	8678095	1.635880470276	8676866	1.339459836483	FBgn0052710	12408	FBgn0030061	116679
107	2R	20315285	20317387	1.626464366913	20316232	1.288613319397	FBgn0000157	6198	FBgn0050423	67204
108	3R	19974359	19976429	1.615871906281	19975587	1.348790019751	FBgn0046322	317	FBgn0013343	44122
109	X	7141222	7143258	1.609628200531	7142352	1.470854226281	FBgn0025549	5812	FBgn0025549	5812
110	3R	12651295	12653372	1.604362010956	12652409	1.396046549082	FBgn0000014	3360	FBgn0020546	23317
111	3R	673668	676459	1.597681045532	675427	1.394330052768	FBgn0003002	3108	FBgn0003002	3108
112	3R	20134361	20136279	1.596217632294	20135301	1.404559920816	FBgn0028471	8841	FBgn0028471	8841
113	X	5519013	5521440	1.587969779968	5520178	1.425586640835	FBgn0029785	2499	FBgn0029785	2499
114	2R	16114678	16116599	1.581491470337	16115704	1.424326728372	FBgn0050153	3992	FBgn0046816	5240
115	3R	20583848	20586323	1.581248283386	20585163	1.514341017779	FBgn0000140	5538	FBgn0000140	5538
116	3R	6442044	6445435	1.578774452209	6444134	1.497132982527	FBgn0001235	20252	FBgn0001235	20252
117	3R	2635212	2637405	1.578405380249	2636195	1.437783830306	FBgn0046833	899	FBgn0046833	899
118	2L	14433557	14437430	1.574274539948	14436300	1.274010097279	FBgn0028871	11169	FBgn0005771	54562
119	2L	2154729	2156467	1.565683841705	2155486	1.227569439832	FBgn0031393	274	FBgn0031393	274
120	3L	5779713	5782162	1.564205169678	5781204	1.229291971992	FBgn0052415	3593	FBgn0035639	3716
121	3L	20554430	20558662	1.562890052795	20557160	1.385199995602	FBgn0001323	2783	FBgn0001320	72044
122	X	20556970	20558994	1.561742782593	20557933	1.317874179167	FBgn0031130	1308	FBgn0003300	52816
123	3L	17614633	17616495	1.560248851776	17615688	1.328722178936	FBgn0052179	3847	FBgn0052179	3847
124	3R	18954518	18956547	1.545847892761	18955677	1.288882620194	FBgn0051457	1971	FBgn0051457	1971
125	X	1679241	1681823	1.536054611206	1680398	1.464987025541	FBgn0029591	1418	FBgn0029591	1418
126	X	15517606	15519402	1.534546852112	15518468	1.370770258062	FBgn0030667	3284	FBgn0030671	19594
127	3L	20999807	21002759	1.534110546112	21000692	1.174931645393	FBgn0053285	22151	FBgn0037044	38956
128	2R	16874172	16876099	1.534065246582	16875005	1.21094083786	FBgn0000395	482	FBgn0000395	482
129	3L	21231637	21233492	1.533308029175	21232563	1.436451350941	FBgn0000551	919	FBgn0037066	12659
130	X	15479981	15481993	1.529984951019	15480922	1.164174079895	FBgn0030663	2694	FBgn0003463	20445
131	2R	16366181	16367955	1.526197433472	16367021	1.371851623058	FBgn0034554	6662	FBgn0016984	27025
132	2R	16414125	16416127	1.522999286652	16415236	1.412933766842	FBgn0034560	2050	FBgn0034565	70583
133	3R	8470637	8472816	1.521713256836	8471544	1.249141580918	FBgn0038071	2238	FBgn0038071	2238
134	X	18632570	18634452	1.520979881287	18633441	1.369606382707	FBgn0001090	1825	FBgn0001090	1825
135	2L	3541316	3543241	1.520386695862	3542104	1.386730194092	FBgn0024244	2853	FBgn0031549	11818
136	2L	16348742	16350863	1.516202926636	16350011	1.346642325906	FBgn0028506	1146	FBgn0028506	1146
137	3R	7953619	7955747	1.510945320129	7954582	1.315505308263	FBgn0037992	663	FBgn0037992	663
138	3R	21019814	21021789	1.51003074646	21020711	1.330607414246	FBgn0039288	571	FBgn0039288	571
139	3R	18614064	18615890	1.506734848022	18615012	1.228884279728	FBgn0039026	4806	FBgn0039013	62390
140	2L	5276398	5278415	1.506171226501	5277607	1.403137207031	FBgn0000228	951	FBgn0000228	951
141	3R	10504525	10506880	1.505229949951	10505850	1.309666395187	FBgn0038252	16685	FBgn0051314	17207
142	3R	863655	866113	1.501975536346	864836	1.516013971965	FBgn0010313	47572	FBgn0010313	47572
143	2R	10134610	10136597	1.497137069702	10135687	1.513837758233	FBgn0033948	488	FBgn0033948	488
144	3R	2672995	2674728	1.491189956665	2673738	1.164707481861	FBgn0003339	2148	FBgn0001077	16308
145	X	236727	239569	1.489806175232	238794	1.142963493572	FBgn0000022	11941	FBgn0000022	11941
146	3R	13905742	13908139	1.487172603607	13906633	1.234914571047	FBgn0038566	210	FBgn0038566	210
147	3R	16673978	16676348	1.485151290894	16675257	1.307995684007	FBgn0038834	1014	FBgn0038834	1014
148	X	8621295	8623306	1.48429942131	8622375	1.159076438231	FBgn0026411	28636	FBgn0030061	62188
149	3R	16671593	16673560	1.483429908752	16672730	1.241780519485	FBgn0038833	103	FBgn0038834	3541
150	2R	17051614	17054969	1.482253074646	17053308	1.374272795284	FBgn0050283	5153	FBgn0010415	64558
151	3R	914908	917079	1.476906299591	916002	1.260624498129	FBgn0010313	3594	FBgn0010313	3594
152	2L	7009250	7011388	1.471148014069	7010411	1.411914657144	FBgn0031880	3085	FBgn0051908	16884
153	2L	2163603	2166229	1.465294837952	2165126	1.29117343005	FBgn0031393	9366	FBgn0031393	9366
154	3R	7396227	7398147	1.458267688751	7397358	1.226028740406	FBgn0025701	2386	FBgn0037920	48455
155	2R	9944111	9946967	1.458243846893	9945790	1.290264297934	FBgn0013725	1408	FBgn0013725	1408
156	X	16441689	16444068	1.453433036804	16443100	1.166431819691	FBgn0025743	1549	FBgn0015615	15734
157	2L	6372345	6376941	1.44938325882	6373382	1.314281582832	FBgn0043854	967	FBgn0043854	967
158	2L	1409581	1412771	1.444404602051	1410990	1.417430609465	FBgn0002543	9459	FBgn0002543	9459
159	2L	3078248	3081216	1.443626403809	3080401	1.044919073582	FBgn0027571	23786	FBgn0003934	31700
160	3R	12907301	12909034	1.443193435669	12908203	1.222095377305	FBgn0038476	2252	FBgn0038476	2252
161	2L	1516741	1518990	1.440515995026	1517871	1.274154567719	FBgn0001174	313	FBgn0001174	313
162	2R	5996882	5999288	1.434303283691	5998432	1.11194080465	FBgn0033529	6459	FBgn0033529	6459
163	2R	16866262	16868172	1.431149482727	16867223	1.104262053967	FBgn0000395	7300	FBgn0000395	7300
164	2L	867040	869012	1.429678916931	867855	1.200896058764	FBgn0029095	497	FBgn0020305	2056
165	3L	13068686	13070961	1.429349899292	13069924	1.221452236176	FBgn0052118	2274	FBgn0010452	18296
166	2L	9447906	9450863	1.42658996582	9449396	1.356916218996	FBgn0053723	8656	FBgn0002973	11883
167	3R	2569461	2571603	1.425099372864	2570802	1.219472604639	FBgn0004054	940	FBgn0004054	940
168	2R	18713480	18715475	1.421538352966	18714572	1.281115083133	FBgn0034834	4567	FBgn0003062	132252
169	3R	18498073	18501033	1.418829441071	18498945	1.165739508236	FBgn0039000	946	FBgn0039000	946
170	3R	6177689	6179858	1.415095806122	6178956	1.14772345038	FBgn0015396	3050	FBgn0015396	3050
171	2R	2950651	2952595	1.413029193878	2951144	1.361492792765	FBgn0033169	1362	FBgn0033179	27400
172	2R	11379356	11382090	1.412974834442	11381234	1.156573168437	FBgn0050085	2774	FBgn0050085	2774
173	3L	4794822	4796892	1.412904262543	4795703	1.251630726983	FBgn0042131	7450	FBgn0035570	105000
174	2L	15737997	15739823	1.411553382874	15739008	1.239301541272	FBgn0010382	5076	FBgn0003936	8603
175	X	3682412	3684029	1.409037590027	3683258	1.151203492109	FBgn0000542	1925	FBgn0000542	1925
176	2R	7969307	7971924	1.408913612366	7971040	1.369415611029	FBgn0010238	1942	FBgn0010238	1942
177	3L	5594109	5596171	1.408907413483	5594978	1.081729552325	FBgn0035625	9952	FBgn0035625	9952
178	3L	11210100	11212652	1.406196594238	11211216	1.265398085117	FBgn0036150	1331	FBgn0041094	15040
179	2R	3743244	3746323	1.402668952942	3744446	1.152072525024	FBgn0010109	306	FBgn0010109	306
180	X	15589566	15591489	1.402050018311	15590678	1.220353575314	FBgn0030684	373	FBgn0030676	23248
181	3R	12075631	12078070	1.398086547852	12076984	1.174640487222	FBgn0040237	12826	FBgn0011253	21192
182	2R	3560745	3562978	1.398047447205	3562085	1.270579020182	FBgn0033252	15279	FBgn0021814	29763
183	2R	20307379	20309429	1.397536277771	20308618	1.208571255207	FBgn0035069	2220	FBgn0050423	74818
184	2R	8045908	8047949	1.394710063934	8047035	1.27806037267	FBgn0011592	2072	FBgn0011592	2072
185	2L	8840831	8842808	1.393583774567	8841854	1.134383005254	FBgn0029123	16229	FBgn0029123	16229
186	3R	7203484	7204990	1.393423080444	7204535	1.346654474735	FBgn0004595	6025	FBgn0026064	28168
187	3R	21007800	21011491	1.393312454224	21009470	1.354407429695	FBgn0039286	1265	FBgn0039286	1265
188	3R	15	2275	1.392028808594	162	1.352834622065	FBgn0037213	218	FBgn0037213	218
189	X	9588572	9590215	1.390243530273	9589317	1.226308969351	FBgn0020378	8863	FBgn0000233	49908
190	2L	1066350	1069815	1.384527206421	1068282	1.167735688827	FBgn0003310	9529	FBgn0003310	9529
191	X	18725043	18726661	1.380283355713	18725891	1.138014681199	FBgn0030974	1679	FBgn0030974	1679
192	2L	277426	279698	1.377954483032	278595	1.273070391487	FBgn0003444	1007	FBgn0003444	1007
193	X	255777	257452	1.37245798111	256550	1.131008120144	FBgn0004170	3668	FBgn0004170	3668
194	3R	11474372	11476395	1.369016170502	11475602	1.246979292701	FBgn0053207	16306	FBgn0053207	16306
195	3L	18553255	18554386	1.368402481079	18553974	1.019028266271	FBgn0036791	48	FBgn0036800	33979
196	3R	851016	852400	1.365750312805	851839	1.024818579356	FBgn0037292	37365	FBgn0010313	60569
197	2L	20057942	20059883	1.361908912659	20058827	1.177790333243	FBgn0019686	1421	FBgn0019686	1421
198	X	19053957	19055584	1.359907150269	19054920	1.196114778519	FBgn0031001	359	FBgn0031001	359
199	3R	11859270	11860794	1.355930328369	11860161	0.928391260259	FBgn0003117	8342	FBgn0038396	15232
200	X	2284427	2288723	1.355070590973	2286674	1.25558348263	FBgn0001150	1555	FBgn0001150	1555
201	3L	5737384	5739664	1.352783203125	5738206	1.104198876549	FBgn0065079	106	FBgn0065079	106
202	3R	16398959	16401575	1.350650310516	16399997	1.286452012904	FBgn0038806	2733	FBgn0038805	2744
203	2L	7288926	7290785	1.350520133972	7289738	1.303289750043	FBgn0031901	7205	FBgn0004009	17423
204	3R	10453893	10456620	1.349137306213	10454782	1.104860978968	FBgn0013981	3321	FBgn0013981	3321
205	2R	3640516	3642721	1.349042892456	3641436	1.191975474358	FBgn0033267	1709	FBgn0033267	1709
206	2L	12009790	12012736	1.348711967468	12010661	1.292432504542	FBgn0014019	2285	FBgn0032390	20697
207	3L	15277674	15279693	1.346513748169	15278644	1.209865682265	FBgn0036493	9016	FBgn0036494	23315
208	3R	9726667	9728285	1.34489107132	9727358	1.159792787888	FBgn0000576	223	FBgn0000576	223
209	3L	9464160	9466486	1.343544006348	9465390	1.091996103525	FBgn0052037	751	FBgn0036005	3676
210	3L	18260991	18262823	1.343265533447	18261897	1.264526030597	FBgn0036784	2260	FBgn0011706	101765
211	2L	4822931	4824863	1.342435836792	4823903	1.25580072403	FBgn0031632	2127	FBgn0031632	2127
212	X	7736016	7739128	1.339220523834	7738049	1.09458841997	FBgn0029971	983	FBgn0029971	983
213	3R	24399404	24401211	1.334795951843	24400251	1.096020519733	FBgn0000659	10554	FBgn0000659	10554
214	3R	16422507	16424437	1.3338098526	16423627	1.142177969217	FBgn0023097	4742	FBgn0023097	4742
215	3R	17120255	17123593	1.333538532257	17121239	1.127721738815	FBgn0001234	1106	FBgn0043012	25440
216	3R	15755877	15759305	1.333136558533	15757031	1.307221359677	FBgn0038753	2714	FBgn0021776	3811
217	3L	7111108	7113102	1.325075149536	7112181	1.256757378578	FBgn0023001	3716	FBgn0002775	12711
218	3L	18998310	18999806	1.322926521301	18998962	0.969550520182	FBgn0002945	11628	FBgn0002945	11628
219	3R	6493044	6494912	1.320006847382	6493856	1.119809150696	FBgn0037818	9036	FBgn0001235	29470
220	3L	13030329	13031816	1.319345474243	13030812	1.107406536738	FBgn0036343	4529	FBgn0036342	9841
221	2R	9095408	9096778	1.317142009735	9095959	0.912581952413	FBgn0033857	5823	FBgn0033859	13597
222	3R	25982358	25984119	1.317095756531	25983188	1.079419612885	FBgn0039749	457	FBgn0065067	50346
223	X	4300665	4302940	1.310534954071	4301977	1.129295293023	FBgn0000179	43884	FBgn0029714	95227
224	3L	8649017	8650420	1.309215545654	8649722	1.034656715393	FBgn0001168	16	FBgn0001168	16
225	2R	2994498	2999271	1.303985595703	2998402	1.227681308985	FBgn0015930	3274	FBgn0015930	3274
226	3R	25341451	25343718	1.301893234253	25342596	1.224992527681	FBgn0039669	1029	FBgn0040623	25780
227	2L	7137701	7139136	1.300345420837	7138434	0.966645633473	FBgn0031889	4751	FBgn0031886	72601
228	3R	165456	167215	1.299912929535	166337	1.079332856571	FBgn0037236	1050	FBgn0001204	6035
229	2R	18194402	18200142	1.299533367157	18197959	1.031971370473	FBgn0020257	1404	FBgn0020257	1404
230	3L	16975171	16977223	1.299270629883	16976332	1.136558711529	FBgn0036685	5107	FBgn0025582	224084
231	3L	18103625	18105409	1.298179626465	18104571	0.965157845441	FBgn0020300	92	FBgn0020300	92
232	2R	10866479	10868341	1.296335697174	10867503	1.154848519494	FBgn0034013	2486	FBgn0000996	28320
233	3L	21079203	21081015	1.29478263855	21080168	1.152468765483	FBgn0037051	10286	FBgn0037051	10286
234	3R	2629704	2631529	1.292502403259	2630542	1.158382982016	FBgn0082182	4714	FBgn0082182	4714
235	3R	11814195	11816201	1.287603855133	11814974	1.08198668162	FBgn0003507	3051	FBgn0003507	3051
236	2R	12342997	12345291	1.283669471741	12343857	1.071997910738	FBgn0082172	2454	FBgn0025832	26344
237	3R	12351001	12353306	1.283483505249	12352174	1.117087560541	FBgn0038441	13002	FBgn0027053	56351
238	3L	17730274	17731821	1.28279209137	17730817	0.940045300652	FBgn0036752	1405	FBgn0036761	80942
239	3R	24421576	24423261	1.282512187958	24422244	1.047966629267	FBgn0026400	2757	FBgn0001215	3285
240	3R	21420417	21422534	1.282442092896	21421249	1.095778048038	FBgn0039344	12563	FBgn0039345	13601
241	X	2001641	2003420	1.279800415039	2002468	1.216421067715	FBgn0004654	1176	FBgn0025626	81176
242	3L	8425742	8427455	1.278542518616	8426681	1.178286636577	FBgn0010825	2418	FBgn0010825	2418
243	3R	1496944	1499010	1.278422355652	1498056	0.97266793251	FBgn0037363	2621	FBgn0037363	2621
244	3R	15175096	15177174	1.276391029358	15176316	1.151582773994	FBgn0038697	24155	FBgn0000463	24381
245	2L	5473354	5474927	1.275161743164	5473999	1.015443642934	FBgn0005511	12358	FBgn0005511	12358
246	2L	19332997	19335969	1.274681091309	19334201	1.193259656429	FBgn0024245	24952	FBgn0024245	24952
247	3R	12745652	12747988	1.271343708038	12747202	1.06018930323	FBgn0051270	2305	FBgn0082171	65165
248	3L	3290465	3292589	1.266920089722	3291286	1.09480202198	FBgn0035432	4032	FBgn0035436	11803
249	2L	15473375	15476646	1.266324043274	15475663	1.207846164703	FBgn0003448	1465	FBgn0003448	1465
250	3R	11408184	11410418	1.264374256134	11409267	1.214967839858	FBgn0038350	30773	FBgn0053207	82641
251	X	1997658	2000133	1.263803482056	1998426	1.18908432126	FBgn0023507	782	FBgn0025626	77134
252	2R	11404815	11406903	1.259897232056	11405684	0.944518313688	FBgn0003425	33	FBgn0003425	33
253	2R	4166082	4170900	1.256830692291	4169922	1.074299896465	FBgn0050353	97	FBgn0050353	97
254	3L	21382556	21384277	1.253032684326	21383516	1.05022834329	FBgn0033583	3853	FBgn0014143	26881
255	3L	21278586	21281945	1.252820491791	21280196	1.059026527405	FBgn0037076	399	FBgn0037066	60292
256	2R	3470719	3475315	1.2486577034	3471681	1.125939559937	FBgn0033241	159	FBgn0033241	159
257	2L	18826285	18827888	1.246289253235	18827142	0.814233275021	FBgn0015808	3	FBgn0032717	8454
258	3R	18881220	18883831	1.246192932129	18883057	1.114897537231	FBgn0039045	211	FBgn0051457	70649
259	X	10655988	10657521	1.243039369583	10656661	0.942720502615	FBgn0030235	11339	FBgn0030235	11339
260	3R	9719036	9721554	1.238077163696	9720714	1.16502943635	FBgn0000576	6867	FBgn0000576	6867
261	3L	16375186	16377289	1.235984802246	16376011	0.979761348051	FBgn0014163	1087	FBgn0014163	1087
262	3L	13050638	13052446	1.233783721924	13051542	1.079450130463	FBgn0036345	9694	FBgn0036342	30571
263	2R	20171177	20174407	1.226145744324	20173473	1.163302792443	FBgn0035046	1448	FBgn0035046	1448
264	2R	8461312	8464783	1.225337028503	8463289	0.934935331345	FBgn0004512	1038	FBgn0004512	1038
265	X	15457696	15459695	1.224672317505	15458697	1.068919181824	FBgn0003463	1780	FBgn0003463	1780
266	3R	9525991	9527623	1.223464488983	9526817	1.030667483807	FBgn0028487	257	FBgn0038168	13885
267	3R	4030483	4032320	1.222629547119	4031355	1.147504974814	FBgn0053779	811	FBgn0037554	27874
268	2R	2892111	2894330	1.222490310669	2893444	1.003088116646	FBgn0033159	238	FBgn0033159	238
269	3R	24897297	24900777	1.222335338593	24898092	1.102312705096	FBgn0039632	9211	FBgn0039633	24617
270	3R	8206539	8209198	1.22203207016	8208256	1.148177427404	FBgn0038028	156	FBgn0038028	156
271	3R	26587211	26588938	1.220608711243	26588054	0.992817163467	FBgn0004606	3594	FBgn0003720	89983
272	3L	19525768	19529628	1.218556404114	19527909	1.158777872721	FBgn0067680	2490	FBgn0067680	2490
273	3R	16776719	16778255	1.21799325943	16777402	0.889153536628	FBgn0002921	2966	FBgn0038834	101131
274	X	2321130	2322638	1.217056274414	2321873	0.940088384292	FBgn0040388	4286	FBgn0004050	17948
275	3L	5969790	5971535	1.216012477875	5970564	1.01761496067	FBgn0052406	597	FBgn0035656	20612
276	X	19605105	19607863	1.214178085327	19606209	1.002887219191	FBgn0031070	9949	FBgn0031070	9949
277	3R	6047769	6050545	1.210622787476	6048416	0.981580622056	FBgn0037797	64	FBgn0037797	64
278	3L	19000593	19002351	1.210622549057	19001438	1.107911080122	FBgn0002945	9152	FBgn0002945	9152
279	2R	7723802	7725633	1.20961523056	7724911	0.871992644142	FBgn0020377	2221	FBgn0020377	2221
280	3R	23101435	23103605	1.208289146423	23102459	0.948275417089	FBgn0046247	2030	FBgn0039505	3033
281	2R	2038672	2040750	1.208115577698	2039697	1.02216574725	FBgn0010347	25625	FBgn0041145	82621
282	2R	6970557	6972528	1.206001281738	6971601	1.020204011132	FBgn0000581	3477	FBgn0000581	3477
283	2R	16699991	16701560	1.205899715424	16700728	0.948957302991	FBgn0034602	427	FBgn0034599	24186
284	2L	18870145	18872085	1.203056812286	18871235	0.951121246113	FBgn0003896	5950	FBgn0032717	35639
285	2L	18364821	18367174	1.203015804291	18365668	0.957302540541	FBgn0011559	10713	FBgn0004413	73498
286	2R	2097025	2098879	1.201981067657	2097988	1.099632620811	FBgn0033076	14803	FBgn0041145	24330
287	3R	7176367	7179634	1.201881408691	7177766	0.984536675846	FBgn0026064	1399	FBgn0026064	1399
288	X	17662581	17665750	1.200348854065	17663420	0.878169616063	FBgn0030870	1357	FBgn0030870	1357
289	2R	18013606	18015788	1.199624061584	18015003	1.00293896993	FBgn0034735	15207	FBgn0022986	91879
290	3R	9467626	9469160	1.198996543884	9468477	1.031877629897	FBgn0053328	2287	FBgn0053328	2287
291	3R	11745053	11747252	1.197088241577	11745872	0.987257396474	FBgn0038385	763	FBgn0038385	763
292	2R	17829348	17831225	1.196262359619	17830207	0.928448003881	FBgn0013272	4963	FBgn0013272	4963
293	3L	15200021	15201306	1.191644668579	15200600	0.815078318119	FBgn0029114	300	FBgn0029114	300
294	3R	4801066	4802551	1.191635131836	4801718	1.05319365859	FBgn0037646	4925	FBgn0022347	16949
295	2L	14429288	14432328	1.191563129425	14430222	1.083147644997	FBgn0028871	5091	FBgn0005771	60640
296	3R	9229916	9233067	1.188542842865	9231283	1.093247413635	FBgn0038150	693	FBgn0038150	693
297	2R	15580593	15582345	1.184955120087	15581403	1.004026272718	FBgn0004364	44971	FBgn0004364	44971
298	2R	4151986	4153762	1.180274963379	4152915	0.858536034822	FBgn0003892	8533	FBgn0003892	8533
299	3R	26283588	26285865	1.179877281189	26284480	1.141890585423	FBgn0039773	630	FBgn0039767	30482
300	3L	4390853	4392808	1.176058769226	4391583	0.929007530212	FBgn0035542	1839	FBgn0035541	3014
301	3L	4235156	4237828	1.175324440002	4237039	0.861764939626	FBgn0041171	802	FBgn0041171	802
302	X	3953285	3954965	1.174530506134	3953926	1.1205479117	FBgn0026084	2574	FBgn0000221	4345
303	3L	736556	738546	1.171323299408	737433	0.924957722425	FBgn0000575	4495	FBgn0000575	4495
304	2R	4566747	4568158	1.170930862427	4567430	0.831090513865	FBgn0033368	4289	FBgn0065074	40187
305	3L	678004	683799	1.168860435486	679523	0.975980365978	FBgn0035156	3076	FBgn0035156	3076
306	3R	21005539	21007450	1.168034076691	21006523	0.909694258372	FBgn0039286	4212	FBgn0039286	4212
307	2L	1960170	1961816	1.167816162109	1960888	0.903955066905	FBgn0051942	4538	FBgn0031391	186399
308	2R	7497422	7499041	1.16769361496	7498319	0.947431504726	FBgn0053145	540	FBgn0011704	3031
309	3L	17520308	17522331	1.164896011353	17521205	1.126886199502	FBgn0025455	1842	FBgn0025455	1842
310	X	438918	441953	1.160577058792	441039	1.018606438356	FBgn0003986	6824	FBgn0003986	6824
311	2L	8385711	8388507	1.158336639404	8387512	0.900028621449	FBgn0041717	2212	FBgn0032036	3045
312	2R	11214073	11215567	1.157225608826	11214883	1.013521448771	FBgn0050080	1674	FBgn0010426	19940
313	2L	21177649	21179298	1.155486106873	21178402	1.006095081568	FBgn0011829	7936	FBgn0003930	24369
314	2R	15444776	15447324	1.151636600494	15445726	1.014262984781	FBgn0050447	16453	FBgn0004364	180648
315	3L	16737760	16742181	1.151356220245	16738546	0.850087106228	FBgn0036660	6428	FBgn0036660	6428
316	3L	3020513	3022442	1.149908065796	3021314	0.99318420887	FBgn0035388	2584	FBgn0035388	2584
317	3R	4665312	4668719	1.147809505463	4667390	1.140681385994	FBgn0037638	17258	FBgn0011966	20212
318	3L	12650650	12652216	1.147799015045	12651572	0.79933783412	FBgn0014343	16123	FBgn0036306	77132
319	2L	8274185	8278286	1.147761821747	8276133	0.938847934499	FBgn0011902	14594	FBgn0011902	14594
320	2L	7298943	7300993	1.142179965973	7299935	1.07135998408	FBgn0004009	7226	FBgn0004009	7226
321	2L	15727158	15728700	1.141755580902	15727883	0.928419977427	FBgn0010382	16201	FBgn0003936	19728
322	3L	18558480	18559257	1.141570091248	18558609	1.178470849991	FBgn0003683	415	FBgn0036800	29344
323	3L	7961667	7963195	1.140381813049	7962487	0.897070831723	FBgn0011817	9491	FBgn0011817	9491
324	3L	2421032	2423607	1.140271663666	2422062	1.126457452774	FBgn0052306	24532	FBgn0053231	26626
325	3L	9341628	9343956	1.137217998505	9342834	0.995094832252	FBgn0035981	1561	FBgn0035981	1561
326	3R	950797	952719	1.137095451355	951642	1.050467266756	FBgn0037293	2168	FBgn0010313	39234
327	3R	12589271	12590502	1.134950637817	12589842	0.759261012077	FBgn0020556	9069	FBgn0020556	9069
328	2R	6093165	6096253	1.133804798126	6094976	0.851887106895	FBgn0004399	25259	FBgn0004399	25259
329	3R	4292630	4295653	1.133452415466	4293340	0.955265700817	FBgn0051369	23793	FBgn0040529	126577
330	X	7110975	7112361	1.130632400513	7111636	0.854287428014	FBgn0029940	504	FBgn0025549	24904
331	3R	2688960	2692379	1.129333496094	2689933	0.974568716685	FBgn0001077	113	FBgn0001077	113
332	3R	26393370	26395481	1.129219055176	26394683	0.860280811787	FBgn0039787	10471	FBgn0039767	140685
333	4	865878	867388	1.129161834717	866657	0.79879617691	FBgn0053797	2860	FBgn0039930	182952
334	2L	16324088	16327431	1.128833770752	16325176	0.987844914198	FBgn0001995	119	FBgn0001995	119
335	2L	5237248	5238823	1.128559589386	5238030	0.884946542628	FBgn0051971	2736	FBgn0000228	40528
336	2L	1418853	1422638	1.128021240234	1420194	0.97009863573	FBgn0002543	255	FBgn0002543	255
337	2L	9582487	9585350	1.127595901489	9583599	1.006737063913	FBgn0014179	1857	FBgn0015393	116235
338	2L	2369981	2371771	1.126905918121	2370674	1.098742723465	FBgn0031417	850	FBgn0028485	5339
339	3L	9014241	9015899	1.125945091248	9015077	0.866695404053	FBgn0028789	247	FBgn0028789	247
340	3L	13801994	13803641	1.12566614151	13802929	0.988924280802	FBgn0036380	4570	FBgn0036386	91327
341	2R	11668952	11670846	1.12416267395	11670241	0.761873006821	FBgn0034082	3416	FBgn0034082	3416
342	3L	11666024	11667612	1.121748924255	11666898	0.942004652584	FBgn0036193	851	FBgn0036193	851
343	2R	18853173	18855319	1.120568275452	18853988	0.936330616474	FBgn0034846	247	FBgn0034846	247
344	3R	12331423	12333872	1.115989208221	12332632	1.07163181901	FBgn0028381	5238	FBgn0027053	36809
345	3R	9795094	9798857	1.11502456665	9797094	0.934664355384	FBgn0015270	6455	FBgn0038196	64793
346	3R	4513352	4515229	1.1149559021	4514256	1.068850338459	FBgn0053325	8204	FBgn0001180	9284
347	3R	17469319	17471239	1.114679336548	17470343	0.993688415079	FBgn0011766	15784	FBgn0046832	22097
348	2L	3821528	3823277	1.113939762115	3822138	0.953426539898	FBgn0003430	3542	FBgn0003430	3542
349	2R	12489764	12490741	1.113552093506	12490323	0.530782604218	FBgn0004580	1500	FBgn0015562	19996
350	3L	12645432	12647873	1.112862110138	12647145	0.954747647047	FBgn0014343	20550	FBgn0036306	81559
351	2L	12665304	12667032	1.112118721008	12666144	0.977365612984	FBgn0032442	3025	FBgn0032445	26879
352	3L	4737532	4739440	1.110906600952	4738450	1.033224433661	FBgn0035572	426	FBgn0035570	47747
353	X	9341195	9343490	1.106496810913	9342547	0.905837774277	FBgn0030133	2795	FBgn0030136	57293
354	2R	8295372	8297936	1.106197834015	8296538	1.04433407503	FBgn0003326	87	FBgn0003326	87
355	3L	15664350	15667937	1.10603427887	15667034	0.956994904412	FBgn0041160	1926	FBgn0041160	1926
356	3R	19653469	19654568	1.10567855835	19653936	0.801193277041	FBgn0004186	344	FBgn0004186	344
357	3R	911706	913418	1.105043411255	912536	0.830857276917	FBgn0010313	128	FBgn0010313	128
358	2L	22138330	22140974	1.104628562927	22139257	0.986520065981	FBgn0032978	9636	FBgn0032979	17497
359	2R	13651346	13653209	1.101598739624	13652280	0.950502620024	FBgn0003044	1988	FBgn0003044	1988
360	2R	3110554	3112474	1.10085773468	3111500	1.015224400689	FBgn0004243	9568	FBgn0004243	9568
361	3L	21639511	21641221	1.098686218262	21640370	0.890959515291	FBgn0052447	182	FBgn0037134	116936
362	2R	2111766	2113245	1.097575187683	2112512	0.842993427725	FBgn0033076	279	FBgn0041145	9806
363	3R	11242891	11244850	1.097413539886	11243862	1.103577554226	FBgn0067339	357	FBgn0067339	357
364	2R	12464912	12466944	1.09690284729	12465931	1.035045259139	FBgn0053456	745	FBgn0053456	745
365	2L	3860017	3861727	1.096516609192	3860810	0.936132073402	FBgn0031574	1871	FBgn0004567	23968
366	3R	1619846	1621579	1.094418048859	1620614	0.800595844493	FBgn0037379	188	FBgn0028690	5403
367	3R	16773818	16775465	1.094414710999	16774607	0.970827549696	FBgn0002921	171	FBgn0038834	98336
368	3R	1036769	1038973	1.093925952911	1037659	0.91565746069	FBgn0000340	5488	FBgn0000340	5488
369	2L	15319947	15323028	1.093544483185	15322114	1.068318239848	FBgn0041103	6279	FBgn0001981	7679
370	X	13617412	13619225	1.091324090958	13618584	0.970969378948	FBgn0053174	898	FBgn0030522	2134
371	3L	15949816	15952469	1.089203357697	15951509	0.892516753253	FBgn0012066	1561	FBgn0012066	1561
372	3L	8983838	8985495	1.087563514709	8984620	1.052459576551	FBgn0035955	822	FBgn0035954	5475
373	2L	6724264	6725646	1.086294174194	6724893	0.95278933469	FBgn0046704	986	FBgn0025777	1538
374	3R	24684444	24686055	1.086068153381	24685256	0.957109159893	FBgn0028373	341	FBgn0028373	341
375	2R	15586754	15588221	1.085295677185	15587418	0.943913151236	FBgn0004364	38956	FBgn0004364	38956
376	3L	4657625	4659408	1.084864139557	4658210	0.869842641494	FBgn0026729	1456	FBgn0035569	17376
377	3L	4215239	4216710	1.084075927734	4216103	0.938603162766	FBgn0001257	3576	FBgn0011692	10165
378	2R	19697535	19699066	1.084051609039	19698226	0.802580412696	FBgn0034987	2269	FBgn0034987	2269
379	3L	21999009	22002012	1.083087444305	21999966	0.933816730976	FBgn0037149	8	FBgn0037149	8
380	X	2990762	2993360	1.080714702606	2992372	0.984422066632	FBgn0004647	1344	FBgn0004647	1344
381	X	18518072	18520271	1.08060836792	18519060	0.930108815432	FBgn0004959	646	FBgn0004959	646
382	3R	19705143	19706912	1.080006599426	19706046	0.969672292471	FBgn0025574	9751	FBgn0025574	9751
383	3L	14937191	14939127	1.078959465027	14938285	0.956397268507	FBgn0000216	357	FBgn0000216	357
384	X	17653047	17654758	1.078496932983	17654028	0.98448726866	FBgn0030868	476	FBgn0030870	10749
385	3L	718303	719605	1.078019618988	718997	0.744037796469	FBgn0035160	3655	FBgn0000575	13941
386	3R	4028235	4030056	1.077962875366	4029225	0.809232413769	FBgn0053779	1319	FBgn0037554	30004
387	2L	12723053	12724948	1.074929237366	12724108	0.884754121304	FBgn0032455	2270	FBgn0032445	31085
388	2R	7131258	7133807	1.069988250732	7132762	0.940500175252	FBgn0033636	1024	FBgn0033636	1024
389	2L	19322184	19323862	1.06992483139	19322974	0.881824493408	FBgn0032769	26739	FBgn0024245	36179
390	2L	9987523	9990256	1.069616317749	9988717	0.963142514229	FBgn0040965	4060	FBgn0040965	4060
391	3L	15009887	15011275	1.068214416504	15010557	0.844741284847	FBgn0025776	1221	FBgn0025776	1221
392	2L	3774423	3776443	1.064759254456	3775663	0.747549057007	FBgn0004893	3957	FBgn0003430	50017
393	3R	13546859	13548517	1.064392089844	13547501	0.882517367601	FBgn0038538	2305	FBgn0003013	3442
394	3R	1095687	1096735	1.062928199768	1096228	0.535892346326	FBgn0037309	1425	FBgn0051538	7329
395	3L	19521381	19523277	1.061208724976	19522412	0.942192236582	FBgn0036886	4731	FBgn0036886	4731
396	2R	15841983	15844069	1.059488773346	15843131	1.088317450355	FBgn0034504	1001	FBgn0034504	1001
397	3R	16981327	16982727	1.057735443115	16982041	0.751565426588	FBgn0038865	4774	FBgn0010770	40083
398	2L	7246948	7248341	1.056877374649	7247634	0.830741349389	FBgn0031900	5138	FBgn0031898	24555
399	2L	6728308	6729514	1.056583166122	6728987	0.590145952561	FBgn0031853	3879	FBgn0025777	5632
400	2L	20755382	20757111	1.054619789124	20756448	0.875287026167	FBgn0000251	1880	FBgn0000986	33940
401	2L	19862092	19863582	1.054589271545	19862862	0.908134222031	FBgn0032826	476	FBgn0043021	50519
402	3R	21473216	21475257	1.053918838501	21473807	0.917962360382	FBgn0067682	1525	FBgn0067682	1525
403	3L	15480119	15481594	1.052556991577	15480796	0.817462304059	FBgn0036503	1489	FBgn0036503	1489
404	3L	7882555	7885906	1.052360534668	7883420	1.022301729988	FBgn0003041	2478	FBgn0003041	2478
405	3L	15196839	15199045	1.052049160004	15198257	1.046283721924	FBgn0029114	2643	FBgn0029114	2643
406	2L	19153493	19155169	1.050411224365	19154203	0.864788267348	FBgn0032763	23428	FBgn0032762	24848
407	X	2264353	2265772	1.049862861633	2264789	0.927127024707	FBgn0040385	2266	FBgn0001150	20330
408	3R	25088200	25089922	1.049818992615	25089183	0.815440058708	FBgn0003525	7681	FBgn0003525	7681
409	X	2242366	2244522	1.049531936646	2243114	0.957357088725	FBgn0040387	706	FBgn0001150	42005
410	2R	5588254	5590817	1.049502372742	5589086	0.911587967592	FBgn0033483	1092	FBgn0033483	1092
411	3R	21074520	21075563	1.048872947693	21075118	0.514686612522	FBgn0039302	198	FBgn0039300	1896
412	3R	16417226	16420897	1.047173976898	16419352	0.844255208969	FBgn0023097	467	FBgn0023097	467
413	X	13061129	13062611	1.046484947205	13061904	0.755430102348	FBgn0052639	8556	FBgn0052639	8556
414	2R	1702749	1704787	1.04495382309	1703911	0.866253435612	FBgn0033068	516	FBgn0033068	516
415	X	14082531	14084173	1.044519424438	14083418	0.823846031638	FBgn0002873	1638	FBgn0002873	1638
416	2L	4123157	4124479	1.044353485107	4123883	0.870613210342	FBgn0014033	2162	FBgn0000547	92504
417	2L	5870565	5872093	1.043986797333	5871493	0.928113358361	FBgn0031745	7988	FBgn0031740	69238
418	2L	7244536	7246393	1.043406963348	7245468	1.015260079328	FBgn0031899	4968	FBgn0031898	22389
419	2R	3557760	3559218	1.040306568146	3558620	0.792569309473	FBgn0025360	15174	FBgn0021814	33228
420	3L	14923484	14924870	1.03990983963	14924282	0.822918325663	FBgn0026320	10324	FBgn0026320	10324
421	3R	27047498	27050141	1.036520957947	27048913	0.894832879305	FBgn0039831	2487	FBgn0039831	2487
422	2L	5876976	5878639	1.034611701965	5877811	0.836399162517	FBgn0031745	1670	FBgn0031740	75556
423	3R	177451	179011	1.033432483673	178205	0.911199177013	FBgn0001204	5833	FBgn0001204	5833
424	2R	9070997	9072975	1.032723903656	9071636	0.820390589097	FBgn0033855	164	FBgn0033855	164
425	X	6876861	6878634	1.031720638275	6877952	0.791567116976	FBgn0029930	863	FBgn0029931	7892
426	X	5481996	5483778	1.031445026398	5482727	0.910101686205	FBgn0029779	100	FBgn0029783	28479
427	2L	4280296	4283753	1.030908584595	4281533	0.807387211744	FBgn0010473	1618	FBgn0003941	53891
428	2R	20576575	20578314	1.030685901642	20577473	0.890828749713	FBgn0050198	6132	FBgn0001148	7893
429	2L	18890364	18892251	1.029758453369	18891325	0.852737744649	FBgn0003896	14140	FBgn0032717	55729
430	X	20061143	20062580	1.025366783142	20061848	0.855058641995	FBgn0015789	252	FBgn0031098	317
431	3R	7600493	7602050	1.020800590515	7601199	0.897304394666	FBgn0011471	3627	FBgn0011471	3627
432	2L	27718	29600	1.020602703094	28582	0.930912286043	FBgn0031209	4694	FBgn0002121	7210
433	2L	21752914	21754629	1.019322395325	21753544	0.769611597061	FBgn0032961	7949	FBgn0032960	8490
434	3L	6236193	6238445	1.018504619598	6237583	0.856912581126	FBgn0001258	943	FBgn0035692	70450
435	X	16790906	16792502	1.017873764038	16791779	0.795811116695	FBgn0030808	8586	FBgn0030806	14980
436	2L	15451996	15452764	1.016530036926	15452685	0.520024829441	FBgn0003448	21513	FBgn0003448	21513
437	3L	18313251	18314759	1.016520500183	18314051	0.751098829157	FBgn0015946	44378	FBgn0011706	49611
438	3L	6794345	6796075	1.01367521286	6795126	1.021764844656	FBgn0003995	31019	FBgn0035714	68266
439	3R	9766069	9767920	1.01282453537	9767151	0.692102015018	FBgn0038188	1973	FBgn0000576	39570
440	3R	13372030	13374688	1.012707233429	13373834	0.972365021706	FBgn0038519	1603	FBgn0025571	7689
441	3R	9118281	9121173	1.00763130188	9119118	1.100195169449	FBgn0038134	198	FBgn0038134	198
442	X	3252190	3254904	1.007515907288	3253943	0.835185836343	FBgn0029657	4373	FBgn0000472	24604
443	X	19515963	19518117	1.006652832031	19516745	0.794141224452	FBgn0043903	708	FBgn0031057	940
444	2L	19806208	19808459	1.005679130554	19806988	0.804250478745	FBgn0003931	325	FBgn0003931	325
445	X	9138952	9140410	1.0025639534	9139700	0.732889056206	FBgn0002576	9830	FBgn0030122	21062
446	3L	254206	255852	1.002017021179	255054	0.850450462765	FBgn0029002	118	FBgn0035121	7144
447	2R	12364845	12366277	1.000244617462	12365670	0.765849898843	FBgn0025830	349	FBgn0025832	4531
448	X	265642	267495	0.995810985565	266802	0.841829808553	FBgn0002561	257	FBgn0002561	257
449	3R	17479274	17480724	0.995122909546	17480157	0.771816786598	FBgn0011766	5970	FBgn0004493	17315
450	4	328523	329899	0.994877815247	329286	0.729522837533	FBgn0026777	939	FBgn0026777	939
451	2L	2752438	2756737	0.994200229645	2754923	0.856436561136	FBgn0031453	2124	FBgn0031453	2124
452	2R	18019760	18022065	0.994031906128	18020335	0.777366936207	FBgn0034735	20539	FBgn0034743	93368
453	3R	11491068	11492799	0.992661476135	11491889	0.81425255537	FBgn0053207	19	FBgn0053207	19
454	X	10338211	10339897	0.991312503815	10339168	0.901236758513	FBgn0052680	213	FBgn0052680	213
455	2R	20381394	20384205	0.991199016571	20382369	0.996461307301	FBgn0035073	128	FBgn0050423	1067
456	2L	522999	524596	0.990694046021	523676	0.903290748596	FBgn0003963	209	FBgn0003963	209
457	2R	16870855	16872766	0.989590644836	16871928	0.820961952209	FBgn0000395	2595	FBgn0000395	2595
458	2R	18309295	18310893	0.988444805145	18310115	0.849939733744	FBgn0011211	3479	FBgn0011211	3479
459	X	10652488	10653795	0.987146854401	10653055	0.582639916738	FBgn0030235	14945	FBgn0030235	14945
460	2L	2749771	2752086	0.986977577209	2750908	0.685326390796	FBgn0031453	1891	FBgn0031453	1891
461	3R	24372291	24374304	0.985555648804	24373099	0.788449168205	FBgn0039588	2575	FBgn0000659	37706
462	3L	20447170	20448743	0.984425067902	20447887	0.792793883218	FBgn0037007	5386	FBgn0037007	5386
463	3R	2911652	2913650	0.98415517807	2912641	0.748749228085	FBgn0003884	381	FBgn0003884	381
464	3R	22081149	22083860	0.984048843384	22082045	0.956122903263	FBgn0000064	5268	FBgn0039406	197060
465	3R	26256614	26258902	0.983210086823	26257488	0.796623706818	FBgn0039769	298	FBgn0039767	3490
466	3R	773218	774271	0.982474803925	773598	0.770114421844	FBgn0004183	288	FBgn0004183	288
467	3L	8162725	8164468	0.982059001923	8163624	0.836590991301	FBgn0035851	1595	FBgn0035851	1595
468	3R	10919726	10921443	0.981781005859	10920496	0.782583629384	FBgn0051304	7426	FBgn0038301	118826
469	3R	25846884	25848604	0.980861186981	25847719	0.835140413708	FBgn0039738	261	FBgn0001281	16741
470	2L	7310425	7311788	0.979224681854	7311108	0.645493298769	FBgn0004009	3947	FBgn0004009	3947
471	2L	7471437	7472361	0.978229045868	7471488	0.66897339291	FBgn0031920	3214	FBgn0053529	72935
472	3R	26246630	26248020	0.977647781372	26247349	0.826049916884	FBgn0027544	1344	FBgn0039764	2205
473	3L	12056631	12058191	0.976535797119	12057339	0.773666763306	FBgn0028679	1607	FBgn0036248	34851
474	3L	16078255	16079925	0.974142074585	16079144	0.880690193176	FBgn0010280	621	FBgn0010280	621
475	2R	9374480	9375687	0.973191261292	9375180	0.70329542721	FBgn0033882	316	FBgn0033882	316
476	3L	1729576	1731334	0.972695827484	1730424	0.851170147167	FBgn0035267	18	FBgn0027903	28741
477	3L	14100446	14101804	0.972051620483	14101105	0.639048071469	FBgn0042630	4522	FBgn0000411	42774
478	3R	881179	882673	0.971771717072	882030	0.833415925503	FBgn0010313	30378	FBgn0010313	30378
479	3L	17442208	17443712	0.971696376801	17443223	0.588443700005	FBgn0036729	962	FBgn0036726	12015
480	3L	14932658	14935845	0.971372127533	14935121	0.809194508721	FBgn0026320	515	FBgn0026320	515
481	3L	15989726	15991391	0.970160484314	15990593	0.929878801107	FBgn0044028	1854	FBgn0044028	1854
482	2L	18773834	18775933	0.970111846924	18774973	0.899011823866	FBgn0045852	3260	FBgn0032717	60623
483	3L	15473231	15475677	0.96928191185	15474423	0.825914018294	FBgn0004052	103	FBgn0004052	103
484	2R	4154674	4156276	0.969265937805	4155385	0.814241806666	FBgn0003892	6063	FBgn0003892	6063
485	3L	17380538	17382574	0.968259811401	17381388	0.809035539627	FBgn0027660	5383	FBgn0027660	5383
486	3R	464684	467020	0.96702003479	465896	0.836508644952	FBgn0037261	1377	FBgn0037261	1377
487	2R	19093095	19095704	0.96676492691	19094929	0.653114627389	FBgn0050182	13425	FBgn0015903	22432
488	2R	16458558	16459492	0.96629858017	16459004	0.502341687679	FBgn0053704	1320	FBgn0034565	26815
489	3R	5738209	5739781	0.966096878052	5739054	0.708509922028	FBgn0053975	15858	FBgn0037770	72723
490	3R	8895301	8898809	0.964074373245	8896808	0.865271977016	FBgn0004666	13327	FBgn0003308	38549
491	3L	1445017	1447511	0.962763309479	1446071	0.72987562418	FBgn0004635	1253	FBgn0004635	1253
492	3L	8803141	8804180	0.962718963623	8803637	0.641676005195	FBgn0011577	2184	FBgn0020633	61920
493	X	20504306	20506057	0.961619853973	20504887	0.746480973562	FBgn0003300	230	FBgn0003300	230
494	3R	14883919	14885320	0.961514949799	14884709	0.801686819862	FBgn0038676	19436	FBgn0027784	27736
495	3L	1439376	1440667	0.96022605896	1440001	0.70518514514	FBgn0004635	7323	FBgn0004635	7323
496	3R	20692030	20694096	0.95923614502	20692929	0.76953035593	FBgn0013949	1856	FBgn0015625	3688
497	2L	6048011	6050602	0.957100868225	6049385	0.817862819223	FBgn0031768	1386	FBgn0031768	1386
498	2L	901095	902053	0.956324577332	901798	0.508778333664	FBgn0003916	136	FBgn0003916	136
499	3R	22518077	22519261	0.956125259399	22518527	0.633527867934	FBgn0039448	718	FBgn0039449	24580
500	2L	18893082	18894619	0.955793380737	18893782	0.817673991708	FBgn0003896	16597	FBgn0032717	58186
501	2L	9990962	9992933	0.955612182617	9991800	0.792972003712	FBgn0051875	4772	FBgn0051875	4772
502	X	9933851	9935513	0.953864097595	9934790	0.687513053417	FBgn0030179	3036	FBgn0030179	3036
503	3L	11216585	11217901	0.952977180481	11217252	0.645576981937	FBgn0036150	7367	FBgn0041094	9004
504	3R	13542716	13544675	0.952607154846	13544059	0.575496140648	FBgn0003013	0	FBgn0003013	0
505	3R	3617349	3618762	0.951281547546	3618032	0.672060237211	FBgn0037517	1669	FBgn0003885	261655
506	X	1981289	1982567	0.9508061409	1981722	0.647823065519	FBgn0004860	3842	FBgn0025626	60430
507	2R	13606967	13609278	0.948014259338	13608536	0.905377163607	FBgn0034299	1034	FBgn0034299	1034
508	3L	731683	733864	0.947434902191	732927	0.799283672782	FBgn0000575	11	FBgn0000575	11
509	3L	106807	107806	0.946731567383	107285	0.478459298611	FBgn0020386	5699	FBgn0035105	60669
510	2R	12945227	12946627	0.946690559387	12945833	0.731773108244	FBgn0025716	35	FBgn0025716	35
511	3R	8856700	8858971	0.946613311768	8858167	0.824146270752	FBgn0003308	92	FBgn0003308	92
512	2L	1507559	1509141	0.946310043335	1508215	0.72565048933	FBgn0031344	5312	FBgn0031345	9223
513	2L	1524846	1526563	0.946175575256	1525652	0.791616271524	FBgn0026397	2961	FBgn0001174	7468
514	2R	11252134	11252880	0.944701194763	11252176	0.699461579323	FBgn0050089	9915	FBgn0050089	9915
515	3R	24686347	24687938	0.943244934082	24687242	0.788497328758	FBgn0028373	2327	FBgn0028373	2327
516	3L	22069387	22071218	0.943195343018	22070369	0.935581525167	FBgn0037153	412	FBgn0000100	60486
517	X	6197012	6198421	0.943099975586	6197655	0.728919029236	FBgn0026708	1790	FBgn0029868	2020
518	3L	20338568	20340190	0.940378189087	20339427	0.878397492801	FBgn0028978	3978	FBgn0028978	3978
519	3R	19076950	19078549	0.937841415405	19077885	0.847413371591	FBgn0039066	619	FBgn0039066	619
520	2L	12662252	12663689	0.93761920929	12662846	0.707044482231	FBgn0004394	5017	FBgn0032445	30177
521	X	18142327	18144293	0.936500549316	18143201	0.765651702881	FBgn0004956	1439	FBgn0004956	1439
522	X	5362096	5363510	0.936453342438	5362656	0.770844966173	FBgn0029771	158	FBgn0029771	158
523	3L	18183206	18184697	0.935398578644	18184076	0.843362689018	FBgn0036782	16978	FBgn0020300	79413
524	3R	2227547	2228897	0.934858322144	2228175	0.726074863883	FBgn0037443	3438	FBgn0037443	3438
525	2R	10314420	10315749	0.934728622437	10314992	0.738635031382	FBgn0001319	1175	FBgn0050478	29149
526	3R	15713045	15713692	0.934680938721	15713180	0.591750795191	FBgn0002940	748	FBgn0038741	10041
527	X	15602024	15603257	0.931446313858	15602766	0.569323259241	FBgn0053172	997	FBgn0025809	16750
528	2L	17736007	17737134	0.931361675262	17736632	0.668213817808	FBgn0015609	1182	FBgn0032646	239594
529	2R	18236101	18237937	0.93115901947	18237051	0.815697733561	FBgn0028371	7372	FBgn0020257	40496
530	3L	15676432	15677991	0.930604457855	15677143	0.76851976619	FBgn0041160	12035	FBgn0041160	12035
531	X	18133820	18135441	0.930141448975	18134663	0.846452644893	FBgn0004956	7099	FBgn0004956	7099
532	3R	19170631	19172420	0.928853034973	19171405	0.774166613817	FBgn0003118	479	FBgn0002622	13120
533	2R	19080558	19082765	0.927870750427	19082123	0.727621050442	FBgn0015903	9626	FBgn0015903	9626
534	2R	13818400	13819811	0.926528930664	13818926	0.706301583184	FBgn0034327	86	FBgn0034326	4605
535	2L	8824816	8826107	0.925966739655	8825320	0.71966612339	FBgn0029123	305	FBgn0029123	305
536	2R	6044509	6048789	0.925177574158	6047735	0.843101412058	FBgn0005630	7340	FBgn0004399	21982
537	2L	12084273	12086416	0.924813270569	12085792	0.642435803133	FBgn0003145	0	FBgn0003145	0
538	2R	15200399	15202570	0.924059867859	15201696	0.804921030998	FBgn0034467	1245	FBgn0015949	17013
539	2L	19336601	19338184	0.92355298996	19337491	0.749681304483	FBgn0024245	21662	FBgn0024245	21662
540	3L	2864413	2866902	0.923070430756	2865387	0.799076875051	FBgn0035378	10145	FBgn0035370	114859
541	3L	15226726	15228160	0.922492027283	15227442	0.744970742394	FBgn0029114	26542	FBgn0029114	26542
542	3L	4150594	4151882	0.922243118286	4151294	0.74614444375	FBgn0011653	301	FBgn0004574	28561
543	3R	20962916	20964733	0.921677589417	20964097	0.796674847603	FBgn0039283	298	FBgn0039283	298
544	2R	2324926	2326591	0.920616149902	2325831	0.845502124113	FBgn0033107	1042	FBgn0033107	1042
545	2R	1700574	1702276	0.920425891876	1701795	0.6192958951	FBgn0033068	1600	FBgn0033068	1600
546	2L	8521004	8523093	0.917755126953	8521639	0.818566735586	FBgn0016122	260	FBgn0032051	6775
547	2L	13244579	13245738	0.91667509079	13245210	0.654922008514	FBgn0003935	362	FBgn0003935	362
548	2L	15365877	15367000	0.916526317596	15366519	0.680836537305	FBgn0051828	3942	FBgn0001981	36726
549	2L	6721897	6723249	0.915631532669	6722496	0.722985347112	FBgn0025777	859	FBgn0025777	859
550	3R	18862955	18866371	0.915579795837	18865526	0.82814023074	FBgn0039041	2437	FBgn0051457	88180
551	3R	25958801	25960015	0.914956092834	25959469	0.62222817209	FBgn0003738	852	FBgn0065067	74065
552	3L	13015097	13016246	0.914849758148	13015549	0.549225270748	FBgn0011284	154	FBgn0011284	154
553	X	20140505	20141816	0.914162635803	20141243	0.742525100708	FBgn0031101	3073	FBgn0027334	60884
554	3L	2169395	2171079	0.913691997528	2170150	0.716765117645	FBgn0035313	621	FBgn0035315	10395
555	3L	4614710	4616832	0.912623405457	4616120	0.825997829437	FBgn0035563	484	FBgn0035562	5071
556	3L	14921370	14922616	0.911824941635	14922172	0.602019085604	FBgn0040487	10801	FBgn0040487	10801
557	2L	10056529	10059455	0.911700248718	10058715	0.733380913734	FBgn0011823	1809	FBgn0011823	1809
558	2R	8495414	8497513	0.911599159241	8496297	0.928104668856	FBgn0005624	599	FBgn0005624	599
559	3L	1755830	1757110	0.911549568176	1756501	0.592644691467	FBgn0013811	1319	FBgn0027903	2664
560	2L	15034687	15036204	0.911280632019	15035328	0.786391639709	FBgn0004837	97	FBgn0010422	21354
561	3L	22333353	22335218	0.910892486572	22334245	0.795751392841	FBgn0004449	7483	FBgn0004449	7483
562	3R	1153056	1154423	0.910119533539	1153693	0.709913057439	FBgn0013576	7933	FBgn0037310	27826
563	2L	11451951	11453869	0.90980386734	11452983	0.853874346789	FBgn0004579	7380	FBgn0004579	7380
564	X	17590471	17592272	0.909683227539	17591119	0.580469271716	FBgn0024184	12201	FBgn0030866	17908
565	2R	13670616	13672176	0.909015655518	13671333	0.770468319164	FBgn0022238	1722	FBgn0022238	1722
566	X	20228402	20229241	0.908261299133	20228999	0.493067704714	FBgn0031111	442	FBgn0031114	5657
567	X	8450748	8452621	0.908054828644	8451636	0.779677689075	FBgn0030054	98	FBgn0030054	98
568	3L	2180422	2181630	0.907968521118	2181198	0.623856320101	FBgn0035315	653	FBgn0035315	653
569	3L	4045087	4046929	0.907783508301	4046037	0.795516743379	FBgn0000449	201	FBgn0000449	201
570	2L	6543701	6545656	0.906320571899	6545050	0.684540494283	FBgn0000320	1922	FBgn0031830	12750
571	3R	27420439	27421491	0.904182434082	27420904	0.55977566102	FBgn0039857	1063	FBgn0039857	1063
572	3R	2933466	2935211	0.903698444366	2934288	0.855173812193	FBgn0014863	9165	FBgn0003884	22028
573	3R	27563966	27567065	0.902997970581	27565195	0.65979513526	FBgn0000557	1005	FBgn0039868	2431
574	X	16776453	16777794	0.902663707733	16777000	0.665369510651	FBgn0030806	201	FBgn0030806	201
575	X	5340461	5343585	0.902139186859	5341358	0.919840980979	FBgn0029769	72	FBgn0029771	21140
576	3R	25371437	25372996	0.901066303253	25372116	0.602120736066	FBgn0000492	9993	FBgn0040623	55300
577	2L	19150937	19153236	0.90016746521	19151440	0.656120999654	FBgn0010300	21705	FBgn0032762	22085
578	2L	221221	224807	0.899856567383	223039	0.742418962366	FBgn0031235	9475	FBgn0031235	9475
579	3L	19615787	19617277	0.89675283432	19616674	0.846467882395	FBgn0022774	1566	FBgn0029094	32523
580	X	10210940	10212496	0.895151615143	10211654	0.930868765887	FBgn0028331	120	FBgn0065046	18263
581	X	8886915	8888161	0.894649505615	8887726	0.526110490163	FBgn0030075	4374	FBgn0030086	46823
582	3R	2824556	2825910	0.894528865814	2825123	0.62536072731	FBgn0000095	173	FBgn0010774	81003
583	3L	14546386	14548743	0.89380979538	14546977	0.665243923664	FBgn0040811	13588	FBgn0028418	20954
584	2R	20525518	20526783	0.89285326004	20526070	0.658161612118	FBgn0004055	6420	FBgn0005634	6997
585	3R	21848536	21851138	0.892578125	21850284	0.771077275276	FBgn0002629	69	FBgn0002629	69
586	2R	16117669	16120938	0.89221572876	16119421	0.758204221725	FBgn0046816	1523	FBgn0046816	1523
587	2L	21616167	21618211	0.890642642975	21616756	0.744989961386	FBgn0022893	765	FBgn0022893	765
588	3R	24178587	24179761	0.889527797699	24179360	0.502761588377	FBgn0039582	1396	FBgn0039580	13870
589	2R	3757474	3758944	0.888198852539	3758132	0.745056152344	FBgn0033277	7937	FBgn0010109	13992
590	3R	4671724	4673099	0.888100624084	4672529	0.55390843749	FBgn0011966	15073	FBgn0011966	15073
591	2R	6359065	6360979	0.887466907501	6360147	0.619488298893	FBgn0027525	5514	FBgn0027525	5514
592	3R	3802704	3804680	0.887135028839	3803440	0.793202294244	FBgn0037533	48	FBgn0037550	148615
593	3R	29130	30981	0.887111663818	30023	0.759159957661	FBgn0037215	6994	FBgn0037220	28054
594	2R	17008494	17010291	0.887069702148	17009418	0.672002732754	FBgn0034631	134	FBgn0010415	20668
595	3R	18190253	18191587	0.886354923248	18190879	0.626535079058	FBgn0038950	824	FBgn0038950	824
596	2R	11635217	11636730	0.886267662048	11635742	0.706278377109	FBgn0010052	432	FBgn0034073	18276
597	3R	22456270	22457968	0.884378433228	22457015	0.732604615829	FBgn0039441	580	FBgn0039449	86092
598	3R	686807	687989	0.88437128067	687304	0.700781941414	FBgn0003002	8769	FBgn0003002	8769
599	3L	9653022	9653833	0.883431911469	9653143	0.474495064129	FBgn0036028	33	FBgn0044049	125082
600	X	379025	380531	0.882902145386	379698	0.717500713136	FBgn0000570	344	FBgn0000570	344
601	3L	2376173	2377907	0.881010055542	2376811	0.822243571281	FBgn0052298	2287	FBgn0052299	3045
602	X	16074634	16077047	0.880346298218	16076104	0.8677526474	FBgn0003933	11950	FBgn0003933	11950
603	2R	12031291	12032721	0.880079269409	12031939	0.796311490676	FBgn0011260	16880	FBgn0034138	54161
604	2R	20568639	20570549	0.879138946533	20569568	0.808103533352	FBgn0001148	12	FBgn0001148	12
605	2R	2130136	2131526	0.878992080688	2130784	0.81960517168	FBgn0053919	5606	FBgn0040673	5958
606	3L	2465789	2467503	0.878811836243	2466640	0.83019235399	FBgn0035344	4615	FBgn0035346	5711
607	3R	10393334	10395689	0.877140045166	10394205	0.579213675331	FBgn0038243	327	FBgn0038243	327
608	3R	6439331	6440930	0.877119064331	6440091	0.768474847078	FBgn0001235	24295	FBgn0001235	24295
609	X	3680691	3681886	0.876640796661	3681459	0.593351304531	FBgn0000542	126	FBgn0000542	126
610	3R	3358676	3359942	0.876617670059	3359402	0.633106899261	FBgn0015573	2845	FBgn0003885	3025
611	3L	21513182	21514706	0.874473571777	21514044	0.672908693552	FBgn0037104	1149	FBgn0028663	40341
612	3L	13074949	13076096	0.874032258987	13075587	0.511432283065	FBgn0052118	3389	FBgn0010452	12633
613	2L	4683321	4685205	0.873924255371	4684108	0.667479303148	FBgn0000227	351	FBgn0000227	351
614	X	6881755	6882998	0.873720407486	6882394	0.803407065074	FBgn0029931	3450	FBgn0029931	3450
615	X	7003634	7004977	0.873261213303	7004124	0.627397284788	FBgn0047092	9038	FBgn0029933	60835
616	3R	6202988	6204543	0.870411396027	6203778	0.70523593005	FBgn0020379	12	FBgn0015396	27872
617	3L	886858	887606	0.868638038635	887526	0.530475404527	FBgn0035176	1063	FBgn0035164	66480
618	3R	25852417	25854465	0.867451906204	25853195	0.815990616294	FBgn0026597	4629	FBgn0001281	11265
619	3L	11601549	11602565	0.867065429688	11602005	0.552229684942	FBgn0042138	12	FBgn0036180	18618
620	2R	17220783	17221691	0.866493701935	17221408	0.504838807242	FBgn0004362	495	FBgn0004362	495
621	2L	16280787	16282226	0.866067886353	16281434	0.714983671904	FBgn0001994	2223	FBgn0001994	2223
622	3R	24582030	24583471	0.865529060364	24582781	0.680935915779	FBgn0039597	80	FBgn0005642	54279
623	2R	7081794	7083425	0.865434646606	7082411	0.619801998138	FBgn0065063	24879	FBgn0065063	24879
624	3R	6427963	6429851	0.864564418793	6429069	0.841958642006	FBgn0001235	35317	FBgn0001235	35317
625	X	19155835	19156996	0.864262104034	19156389	0.668873718807	FBgn0028469	387	FBgn0031008	53568
626	3R	1484068	1486189	0.863298416138	1485059	0.759139696757	FBgn0037360	572	FBgn0037360	572
627	2L	13780073	13782172	0.863260269165	13780591	0.533438587189	FBgn0024846	105	FBgn0028932	2866
628	3R	2732953	2734136	0.861497879028	2733433	0.464655187395	FBgn0001077	43387	FBgn0001077	43387
629	3L	8975966	8977284	0.861243247986	8976611	0.76781985339	FBgn0035954	2534	FBgn0035954	2534
630	X	9575086	9577134	0.86084651947	9576004	0.805394377027	FBgn0020378	22176	FBgn0000233	36595
631	3R	175654	176793	0.860101699829	176403	0.661345630884	FBgn0001204	4031	FBgn0001204	4031
632	X	17837930	17838607	0.860003471375	17838561	0.622338175774	FBgn0030886	2868	FBgn0030891	81134
633	3R	18352963	18354359	0.859159469604	18353590	0.610011458397	FBgn0038981	793	FBgn0024558	55360
634	3R	16368187	16369992	0.858555316925	16369125	0.807696622961	FBgn0053192	8398	FBgn0043457	14527
635	2R	2019481	2020100	0.858193397522	2019947	0.5277967453	FBgn0010347	5875	FBgn0041145	102371
636	X	1992510	1994273	0.855561733246	1993110	0.730835471834	FBgn0004861	409	FBgn0025626	71818
637	2R	8962917	8965028	0.85525226593	8963522	0.610403031111	FBgn0050062	1277	FBgn0050062	1277
638	2L	15328871	15330527	0.854943275452	15329629	0.694600373507	FBgn0001981	164	FBgn0001981	164
639	3L	9437034	9438261	0.854758739471	9437779	0.593471162459	FBgn0052043	2755	FBgn0052043	2755
640	3R	283557	285152	0.854540348053	284313	0.675906687975	FBgn0051522	5277	FBgn0037250	24582
641	3R	11879117	11880547	0.854246139526	11879890	0.765769565807	FBgn0027948	3345	FBgn0038396	4497
642	2L	19811786	19812921	0.85400390625	19812306	0.740063233809	FBgn0043021	37	FBgn0043021	37
643	3R	13429627	13432181	0.853977680206	13430417	0.675267964602	FBgn0038524	1407	FBgn0051575	53758
644	3L	3454727	3455929	0.853179931641	3455185	0.542933716493	FBgn0035449	315	FBgn0001254	41024
645	3R	26214500	26215215	0.852912425995	26215135	0.582180923886	FBgn0015222	1284	FBgn0039764	34419
646	2R	13605602	13606727	0.852562904358	13606097	0.688567727804	FBgn0034298	1325	FBgn0034298	1325
647	3L	15005356	15006444	0.851943969727	15006023	0.563312470913	FBgn0036465	1806	FBgn0036465	1806
648	2L	19215200	19217145	0.850761413574	19216295	0.746494960785	FBgn0015380	30020	FBgn0032762	86940
649	2R	3101891	3102984	0.849143981934	3102449	0.664015054703	FBgn0004243	517	FBgn0004243	517
650	3R	20122678	20124399	0.84913444519	20123507	0.7941416502	FBgn0000368	2369	FBgn0000368	2369
651	2L	13210807	13212619	0.848679542542	13211867	0.836656917225	FBgn0032483	53	FBgn0032483	53
652	X	16255517	16256633	0.848536968231	16256047	0.571737378836	FBgn0030749	106	FBgn0026575	734
653	2R	17209830	17211565	0.848168373108	17210906	0.73623345693	FBgn0010228	1164	FBgn0010228	1164
654	2R	11736262	11737311	0.847969055176	11736874	0.632707595825	FBgn0034091	215	FBgn0034088	25709
655	3R	878884	880440	0.847726821899	879704	0.645953963785	FBgn0010313	32704	FBgn0010313	32704
656	3R	8106535	8107782	0.847713947296	8107195	0.503356007969	FBgn0038009	10553	FBgn0010044	98563
657	3L	22842757	22843727	0.846549987793	22842841	0.560793209076	FBgn0037206	1491	FBgn0037202	29911
658	X	19725254	19725968	0.845345497131	19725921	0.636259760175	FBgn0000076	1924	FBgn0031079	39933
659	3L	5565474	5567006	0.845324516296	5566362	0.762072282679	FBgn0003486	162	FBgn0003486	162
660	4	90343	91814	0.844922065735	90998	0.730155243593	FBgn0019664	1042	FBgn0019664	1042
661	2R	10461317	10462674	0.84432220459	10461921	0.608837099636	FBgn0033985	4447	FBgn0033987	16256
662	2L	6737106	6738622	0.844048023224	6737994	0.702785407796	FBgn0031854	2182	FBgn0025777	14639
663	2L	20844930	20846028	0.843649864197	20845585	0.605330437422	FBgn0032896	101	FBgn0032906	68152
664	3R	20960211	20961516	0.84276008606	20960781	0.675534725189	FBgn0039283	3018	FBgn0039283	3018
665	2R	8104212	8105852	0.842098712921	8105149	0.82236456871	FBgn0050055	61	FBgn0050055	61
666	3R	27352959	27354057	0.842040061951	27353543	0.605241186479	FBgn0039852	15211	FBgn0039857	68424
667	2L	3605777	3607255	0.841873168945	3606490	0.59980493784	FBgn0002985	258	FBgn0002985	258
668	2R	19347103	19348213	0.841775417328	19347637	0.58749109904	FBgn0065068	35	FBgn0034915	10262
669	2R	13344655	13345956	0.841341018677	13345172	0.676411965314	FBgn0041585	13136	FBgn0050111	15964
670	2R	8473553	8475694	0.841236114502	8474196	0.705855734208	FBgn0033787	4733	FBgn0004512	11945
671	3L	19008203	19010539	0.841022968292	19009373	0.750449359417	FBgn0002945	1217	FBgn0002945	1217
672	3L	8288518	8289835	0.841002464294	8289106	0.623466046651	FBgn0035872	328	FBgn0035872	328
673	3R	18705253	18706976	0.840849876404	18706170	0.669322630938	FBgn0017590	18854	FBgn0039013	153548
674	3L	14939972	14941743	0.840586662292	14940818	0.821038663387	FBgn0040296	918	FBgn0040296	918
675	3L	3207123	3208486	0.840570449829	3207674	0.745483145994	FBgn0035424	696	FBgn0035423	792
676	2R	16353824	16355250	0.840450763702	16354524	0.640571734485	FBgn0034552	2977	FBgn0016984	14528
677	2R	14937988	14939257	0.840198993683	14938631	0.71135482192	FBgn0004873	1181	FBgn0050326	8497
678	3L	4805048	4806240	0.838945388794	4805727	0.650334537029	FBgn0010349	853	FBgn0035570	115024
679	3R	1928136	1930071	0.838945388794	1929342	0.797754764557	FBgn0026077	2733	FBgn0003261	95041
680	3R	8077796	8079497	0.838908195496	8078676	0.816982078552	FBgn0038008	1233	FBgn0037992	124757
681	2R	16342715	16344167	0.837646484375	16343288	0.633563041687	FBgn0011674	358	FBgn0016984	3292
682	X	11553050	11554478	0.837037563324	11553604	0.632306098938	FBgn0030328	803	FBgn0030328	803
683	2R	14192135	14193866	0.836351394653	14193228	0.606815308332	FBgn0023214	4833	FBgn0023214	4833
684	2L	16319176	16320311	0.836295127869	16319616	0.544119947097	FBgn0000250	2414	FBgn0000250	2414
685	3L	11227439	11228809	0.836057662964	11228120	0.670951724052	FBgn0041094	1864	FBgn0041094	1864
686	X	18623606	18624882	0.835918903351	18624335	0.593770756441	FBgn0030960	1270	FBgn0030960	1270
687	3L	280480	282730	0.835554599762	281190	0.793901634216	FBgn0035128	164	FBgn0035128	164
688	3L	20914601	20916098	0.835368156433	20915223	0.713849008083	FBgn0053283	2617	FBgn0003415	46042
689	3R	12544373	12546529	0.835220336914	12545610	0.620238472434	FBgn0003944	14738	FBgn0063261	31501
690	3R	22896256	22897239	0.834371566772	22896816	0.551124064128	FBgn0003495	1026	FBgn0039488	45582
691	3L	5947939	5949297	0.834355354309	5948708	0.728207588196	FBgn0035656	1244	FBgn0035656	1244
692	3R	11143425	11144897	0.832968711853	11144285	0.650899537404	FBgn0038316	1483	FBgn0038319	12177
693	3L	691288	692537	0.832695484161	691836	0.647715359926	FBgn0035158	103	FBgn0035156	15389
694	3R	3322122	3322965	0.832585811615	3322312	0.54177746406	FBgn0015577	774	FBgn0037504	22816
695	2L	14485840	14487048	0.832536220551	14486287	0.52825941759	FBgn0005771	4575	FBgn0005771	4575
696	3R	16501934	16502967	0.832347393036	16502408	0.529249531882	FBgn0038820	666	FBgn0004107	58934
697	2R	12660685	12661462	0.831841468811	12660878	0.618974355551	FBgn0065047	361	FBgn0050235	715
698	3L	5108648	5111135	0.831670761108	5109534	0.82340824604	FBgn0035592	646	FBgn0035602	230898
699	2R	13317730	13319490	0.83096075058	13318527	0.773410737514	FBgn0004586	875	FBgn0004586	875
700	2L	1728241	1729982	0.830727577209	1728726	0.542496737312	FBgn0051938	9	FBgn0031357	18260
701	2R	14189144	14190840	0.8299908638	14189969	0.664973449707	FBgn0023214	1574	FBgn0023214	1574
702	2R	11124997	11125993	0.829736709595	11125497	0.509871323903	FBgn0050465	4367	FBgn0010426	69446
703	2L	5092091	5093663	0.829693317413	5092747	0.52239312066	FBgn0031681	768	FBgn0028696	21744
704	2R	15492712	15494586	0.829561710358	15493280	0.686953264124	FBgn0034479	2652	FBgn0004364	133094
705	3L	7881092	7881740	0.829521179199	7881137	0.557377656301	FBgn0003041	4761	FBgn0003041	4761
706	X	14663174	14664390	0.829344749451	14663677	0.618234872818	FBgn0030581	2317	FBgn0052590	9295
707	3L	21527788	21529051	0.82844543457	21528472	0.648313850164	FBgn0023417	4227	FBgn0028663	54769
708	2R	5932510	5934259	0.828333854675	5933350	0.71231558919	FBgn0033519	470	FBgn0033522	8175
709	3R	10508709	10510034	0.828287124634	10509277	0.671553969383	FBgn0051314	13780	FBgn0051314	13780
710	3L	10830480	10832094	0.828105926514	10831386	0.617076873779	FBgn0026160	453	FBgn0026160	453
711	X	385414	386503	0.827866077423	385824	0.515392443713	FBgn0024983	1289	FBgn0000570	5782
712	3L	15089943	15090993	0.827538967133	15090461	0.557700792948	FBgn0036481	116	FBgn0025776	81125
713	3R	19010020	19010841	0.827475070953	19010426	0.48641277949	FBgn0039061	1784	FBgn0051457	56720
714	2R	4235418	4236761	0.82718205452	4235839	0.591835528612	FBgn0040777	189	FBgn0050353	65820
715	3L	14160293	14162442	0.82696723938	14161892	0.755853681003	FBgn0013718	5756	FBgn0013718	5756
716	2R	19252375	19253742	0.82635974884	19253084	0.714846611023	FBgn0000562	1341	FBgn0002174	38622
717	3R	17382092	17383474	0.826150894165	17382869	0.58385351726	FBgn0002941	135	FBgn0013984	23382
718	X	18528730	18530080	0.824172973633	18529320	0.684617379132	FBgn0010383	2638	FBgn0004959	9614
719	2R	4829891	4831153	0.823680877686	4830374	0.577681036556	FBgn0033402	9885	FBgn0033400	31932
720	3R	14609840	14610846	0.823647499084	14609991	0.507396111122	FBgn0038652	10885	FBgn0027841	124877
721	X	19397031	19398562	0.82347869873	19397720	0.76939868927	FBgn0026430	1813	FBgn0031032	19859
722	X	19456806	19457925	0.823422908783	19457552	0.523092830882	FBgn0031044	501	FBgn0031041	5086
723	2L	19329011	19330601	0.822906494141	19329861	0.75167327457	FBgn0024245	29292	FBgn0024245	29292
724	3L	4230661	4232220	0.822782039642	4231302	0.784786560956	FBgn0011692	5034	FBgn0011692	5034
725	3R	9540548	9542289	0.8223528862	9541434	0.737485100241	FBgn0054044	1508	FBgn0038175	2454
726	3R	6424514	6426630	0.82234954834	6426119	0.675358057022	FBgn0001235	38267	FBgn0001235	38267
727	3L	19829117	19830212	0.822248458862	19829545	0.59665927887	FBgn0014037	13681	FBgn0014037	13681
728	3R	5224289	5225920	0.822033882141	5225229	0.714288683499	FBgn0037685	1317	FBgn0037686	1749
729	3R	11842687	11843837	0.82164478302	11843467	0.561000515433	FBgn0038391	5474	FBgn0003507	31544
730	3R	8086008	8087697	0.821251869202	8086918	0.773750417373	FBgn0003651	2447	FBgn0010044	118840
731	2L	18106085	18108185	0.82110786438	18107066	0.705933162144	FBgn0032665	3546	FBgn0041184	41273
732	3L	1650859	1652094	0.820652008057	1651646	0.597711616092	FBgn0026372	563	FBgn0026372	563
733	3R	26623042	26624262	0.820499420166	26623498	0.616995652517	FBgn0011739	8843	FBgn0003720	54539
734	3R	8350984	8352109	0.820368766785	8351456	0.544994860888	FBgn0028374	454	FBgn0038046	96454
735	2R	11172803	11173784	0.818403244019	11173348	0.51812800765	FBgn0082178	1363	FBgn0010426	21595
736	2L	12435012	12436497	0.818311214447	12435801	0.65528199252	FBgn0040286	1136	FBgn0040286	1136
737	2L	4686699	4688134	0.818213939667	4687329	0.74016828537	FBgn0031621	184	FBgn0031621	184
738	3L	22811643	22813641	0.81746006012	22813141	0.599439501762	FBgn0037202	211	FBgn0037202	211
739	2R	13655903	13657344	0.816524982452	13656672	0.700612425804	FBgn0065075	1464	FBgn0065075	1464
740	3R	4477080	4479159	0.816395282745	4477932	0.742697098676	FBgn0037603	806	FBgn0037603	806
741	X	2255366	2256047	0.816303253174	2256002	0.776092423333	FBgn0040385	11053	FBgn0001150	29117
742	3R	9707849	9708997	0.815870285034	9708565	0.598789215088	FBgn0008646	8664	FBgn0000576	19016
743	2L	13903522	13906037	0.815848350525	13905311	0.782628685236	FBgn0012037	334	FBgn0012037	334
744	3L	745702	747229	0.815720081329	746536	0.641900679644	FBgn0052480	6499	FBgn0000575	13598
745	3L	11330163	11331824	0.815605163574	11330945	0.737917929888	FBgn0036155	7887	FBgn0041094	104689
746	2R	12540658	12542452	0.815252304077	12541368	0.699551862829	FBgn0023172	736	FBgn0034181	6977
747	3L	17015753	17016948	0.814623832703	17016348	0.624435508952	FBgn0036697	1573	FBgn0036702	191034
748	2L	2047155	2048023	0.81453704834	2047299	0.516756361181	FBgn0028952	1774	FBgn0031391	99988
749	3R	12628176	12629550	0.813234806061	12628791	0.547018275541	FBgn0015230	14758	FBgn0020556	29880
750	2L	4485512	4487181	0.812801361084	4486435	0.564883316264	FBgn0011603	9411	FBgn0031609	22998
751	3R	24165428	24166134	0.812784194946	24165517	0.547394096851	FBgn0039580	27	FBgn0039580	27
752	3R	19036384	19038175	0.812542438507	19037074	0.81202100305	FBgn0011596	7318	FBgn0039066	40192
753	2L	1118910	1120746	0.812530517578	1119761	0.757530498505	FBgn0031302	6773	FBgn0031302	6773
754	2R	15621089	15622603	0.811714172363	15621800	0.731434345245	FBgn0004364	4574	FBgn0004364	4574
755	X	20249912	20251809	0.811595439911	20251117	0.550236447652	FBgn0031116	1100	FBgn0040650	13451
756	2L	21728763	21730049	0.811466217041	21729506	0.680477422826	FBgn0032960	15548	FBgn0032960	15548
757	X	6667186	6669081	0.811184167862	6668235	0.683049768209	FBgn0029907	256	FBgn0029907	256
758	2R	19033765	19035286	0.811071395874	19034550	0.644322114832	FBgn0034873	3092	FBgn0034873	3092
759	2R	11044709	11045952	0.81104183197	11045238	0.569383352995	FBgn0019968	1863	FBgn0019968	1863
760	X	12908649	12909888	0.811008453369	12909399	0.520052820444	FBgn0030444	7535	FBgn0025463	84116
761	2R	7500664	7502100	0.810970306396	7501308	0.606019769396	FBgn0011704	42	FBgn0011704	42
762	3R	4024270	4025338	0.810880184174	4024830	0.545071065426	FBgn0053779	5714	FBgn0037554	34399
763	3R	3925913	3927424	0.810397148132	3926413	0.736611902714	FBgn0037548	667	FBgn0037550	25642
764	X	1978934	1980117	0.809489250183	1979531	0.571321884791	FBgn0004860	1651	FBgn0025626	58239
765	2L	10705559	10706219	0.80913734436	10705719	0.559618377686	FBgn0024740	471	FBgn0032293	27099
766	2R	1649199	1650404	0.807520866394	1649832	0.710326126644	FBgn0011891	0	FBgn0033067	39182
767	X	9616180	9617242	0.807069778442	9616492	0.487602277236	FBgn0030151	7475	FBgn0000233	77083
768	3R	4579773	4580785	0.806170463562	4580359	0.593892812729	FBgn0037625	1032	FBgn0037621	22943
769	3L	19847258	19849825	0.806120872498	19848509	0.715469121933	FBgn0028695	388	FBgn0028695	388
770	X	8447288	8448502	0.806076049805	8447887	0.558775621302	FBgn0030054	3651	FBgn0030054	3651
771	3L	8223740	8224710	0.805689334869	8224274	0.531671524048	FBgn0040831	433	FBgn0035853	52471
772	3L	1624369	1625439	0.805667877197	1624995	0.577707178452	FBgn0013753	1761	FBgn0035248	4079
773	3R	26599730	26600887	0.805443763733	26600350	0.654102325439	FBgn0004606	8702	FBgn0003720	77687
774	X	19667246	19668459	0.80482006073	19667727	0.63759469986	FBgn0031074	9791	FBgn0031079	18261
775	X	13268977	13270993	0.804193973541	13269578	0.711557833354	FBgn0052635	10265	FBgn0030482	38748
776	3R	15167063	15168550	0.804166793823	15167741	0.735245913267	FBgn0000463	15806	FBgn0000463	15806
777	2R	10727467	10728555	0.804113388062	10728161	0.564507603645	FBgn0033998	334	FBgn0000996	167662
778	2L	18435851	18436851	0.803782463074	18436105	0.456188031605	FBgn0004413	3061	FBgn0004413	3061
779	3R	25532675	25533881	0.803706645966	25533322	0.629719161987	FBgn0039684	6939	FBgn0039687	17320
780	2L	14942928	14943736	0.803689241409	14943088	0.576963944869	FBgn0053515	1666	FBgn0028535	60245
781	3L	7599230	7600103	0.803573608398	7599664	0.595605934367	FBgn0053276	14784	FBgn0014011	190538
782	2L	10332734	10333898	0.802562713623	10333488	0.530067384243	FBgn0032223	426	FBgn0032222	2025
783	2R	11719791	11721008	0.801759719849	11720410	0.671844704946	FBgn0050237	2159	FBgn0034088	9245
784	2L	6531568	6532956	0.801582336426	6532306	0.652533054352	FBgn0000320	14666	FBgn0031830	25494
785	2R	7973500	7975357	0.801230430603	7974579	0.691789388657	FBgn0010238	5481	FBgn0010238	5481
786	2L	355922	357544	0.800931930542	356642	0.757029831409	FBgn0031250	1226	FBgn0031250	1226
787	3L	7492617	7493982	0.800870895386	7493173	0.694665688735	FBgn0052372	262	FBgn0014011	84047
788	3R	21835842	21837319	0.800587654114	21836762	0.623955670525	FBgn0002732	77	FBgn0002732	77
789	2R	3909106	3909975	0.800314903259	3909579	0.57666179112	FBgn0033288	10396	FBgn0010109	165439
790	2R	2132327	2133500	0.79992723465	2132994	0.516796946526	FBgn0053919	3396	FBgn0040673	8168
791	3L	8992723	8994853	0.799298763275	8993302	0.639196300507	FBgn0035956	1054	FBgn0035954	14157
792	2R	6991092	6992423	0.799245834351	6991763	0.684262633324	FBgn0001269	1391	FBgn0000581	23639
793	3L	19105131	19106327	0.798412322998	19105853	0.615217950609	FBgn0052203	4103	FBgn0016797	30032
794	X	10100775	10101375	0.797966957092	10101180	0.583048772812	FBgn0001203	1655	FBgn0030189	70512
795	2L	10841405	10842741	0.797419071198	10841974	0.727327346802	FBgn0032305	629	FBgn0032305	629
796	3L	1022064	1022778	0.797145843506	1022201	0.623895525932	FBgn0024277	3794	FBgn0035164	201155
797	2L	19358595	19360032	0.796837329865	19359190	0.493939147276	FBgn0024245	37	FBgn0024245	37
798	3R	17614863	17616141	0.796338319778	17615367	0.763736963272	FBgn0003867	7111	FBgn0004493	117895
799	2L	8871750	8873173	0.795352935791	8872190	0.530849681181	FBgn0032072	5423	FBgn0029123	46565
800	X	7811971	7813050	0.795351982117	7812505	0.540287242216	FBgn0003656	761	FBgn0004404	32365
801	3L	16372905	16374541	0.795129776001	16373629	0.643225312233	FBgn0014163	3469	FBgn0014163	3469
802	X	22039025	22040803	0.794966220856	22039746	0.632533639669	FBgn0000719	18837	FBgn0031186	381761
803	2L	4837647	4838950	0.794903278351	4838428	0.618395917556	FBgn0031635	432	FBgn0031633	7758
804	3R	7527818	7528978	0.794147968292	7528389	0.60454554028	FBgn0025821	957	FBgn0037947	68883
805	X	17241043	17242763	0.793970108032	17241734	0.715191195993	FBgn0011758	10296	FBgn0030851	221679
806	3L	9435138	9436823	0.793175935745	9435871	0.629795074463	FBgn0052043	847	FBgn0052043	847
807	3R	26088943	26090289	0.792752742767	26089614	0.612085791195	FBgn0039761	10710	FBgn0039757	54872
808	2R	5611248	5612158	0.792519569397	5611721	0.545652754167	FBgn0004907	229	FBgn0033485	322
809	2L	12459506	12460577	0.792193412781	12460025	0.567067921162	FBgn0032437	6343	FBgn0040286	25360
810	X	1653174	1654704	0.791594028473	1653981	0.649911936592	FBgn0052806	8235	FBgn0029591	27835
811	3R	23227830	23228775	0.791314601898	23228255	0.529818087816	FBgn0040613	5625	FBgn0039509	114038
812	3R	4877770	4878983	0.791171073914	4878531	0.496606200933	FBgn0037659	291	FBgn0028708	1985
813	3R	12707646	12709128	0.790704727173	12708374	0.640111782972	FBgn0015350	2924	FBgn0082171	26337
814	2R	5225597	5226818	0.790244579315	5226330	0.596459833781	FBgn0010316	2194	FBgn0023143	21189
815	X	2297724	2299120	0.790042877197	2298391	0.664511203766	FBgn0003714	1741	FBgn0004050	5534
816	3L	20967554	20969095	0.789291381836	20968314	0.737750418046	FBgn0026179	66	FBgn0037044	6578
817	2R	20641947	20642999	0.788401126862	20642430	0.613718658686	FBgn0003715	4711	FBgn0001148	72850
818	X	10589045	10591391	0.788000822067	10590400	0.711090424482	FBgn0052676	277	FBgn0052672	23153
819	3L	241094	242483	0.787798881531	241820	0.68431699276	FBgn0035120	198	FBgn0035120	198
820	3L	727239	728695	0.787761211395	727768	0.72338411212	FBgn0052482	442	FBgn0000575	5170
821	X	20271772	20272272	0.786951065063	20271818	0.559631960733	FBgn0052506	2217	FBgn0040649	25038
822	3R	4094854	4096266	0.786467552185	4095450	0.659823585959	FBgn0037561	154	FBgn0037561	154
823	3L	20450689	20451836	0.786375522614	20451209	0.597364276648	FBgn0037007	2064	FBgn0037007	2064
824	3L	16676705	16678200	0.785733222961	16677561	0.683495241053	FBgn0063485	650	FBgn0004108	53772
825	2R	15625513	15627846	0.785551071167	15626147	0.635447947184	FBgn0004364	227	FBgn0004364	227
826	2R	18067721	18069397	0.78529882431	18068622	0.638388998368	FBgn0003175	1024	FBgn0034743	45081
827	3L	11399510	11400183	0.784961700439	11400139	0.620052655538	FBgn0036157	1042	FBgn0036165	61368
828	3R	1416665	1417815	0.784923553467	1417254	0.589798420668	FBgn0014366	74	FBgn0014366	74
829	3R	2700639	2701874	0.783793926239	2701354	0.641465411467	FBgn0001077	11308	FBgn0001077	11308
830	3L	6704440	6705951	0.783402442932	6705390	0.579864428594	FBgn0052394	8203	FBgn0035713	20843
831	3L	8166982	8168242	0.782608032227	8167582	0.726979672909	FBgn0035852	519	FBgn0035852	519
832	X	16401017	16401704	0.782587051392	16401094	0.782587051392	FBgn0011826	7138	FBgn0015615	26272
833	3L	1746564	1747800	0.782458305359	1747300	0.608843207359	FBgn0035268	7609	FBgn0027903	11865
834	2R	17756032	17758514	0.78182888031	17756713	0.737301770379	FBgn0020307	5168	FBgn0013272	68531
835	2R	8710445	8711873	0.781304359436	8711164	0.600934449364	FBgn0053182	3019	FBgn0028991	5183
836	3R	19711725	19712743	0.781174659729	19712276	0.574917316437	FBgn0025574	3521	FBgn0025574	3521
837	2R	2121998	2124901	0.780764102936	2122613	0.712403409621	FBgn0041145	295	FBgn0041145	295
838	3L	14243370	14245128	0.780591011047	14244271	0.702631056309	FBgn0001085	4665	FBgn0036415	61103
839	3R	1546520	1547189	0.780074596405	1546568	0.740947306156	FBgn0004878	3546	FBgn0037372	33927
840	X	14662130	14662804	0.780020236969	14662268	0.558308904821	FBgn0003301	2426	FBgn0052590	10704
841	X	15332213	15333204	0.779991149902	15332700	0.526537670809	FBgn0067708	9212	FBgn0030659	84109
842	X	7905816	7907868	0.779795646667	7906367	0.669356794918	FBgn0004656	305	FBgn0004656	305
843	3R	11819689	11820971	0.779582977295	11820330	0.651130914688	FBgn0003507	8407	FBgn0003507	8407
844	3R	17959203	17961151	0.779396057129	17960433	0.794239661273	FBgn0051163	853	FBgn0053335	30307
845	2L	8685211	8686447	0.779150009155	8685685	0.611937628852	FBgn0032059	269	FBgn0032059	269
846	2L	7632155	7633585	0.778900146484	7632897	0.552866322654	FBgn0031927	13100	FBgn0053529	88474
847	3L	3495229	3497358	0.778448581696	3495942	0.6446055244	FBgn0001254	267	FBgn0001254	267
848	2L	5541604	5542693	0.778226852417	5542001	0.514883130789	FBgn0014189	309	FBgn0014189	309
849	3R	14414625	14415531	0.778130531311	14415026	0.588643734272	FBgn0038628	2535	FBgn0027841	70088
850	3R	4633497	4635364	0.777908802032	4634868	0.65574353536	FBgn0037635	665	FBgn0037633	3516
851	2R	11401237	11402020	0.777673721313	11401899	0.590425014496	FBgn0003425	3818	FBgn0003425	3818
852	2R	14314105	14315602	0.777089118958	14314761	0.651127874851	FBgn0034392	3222	FBgn0010651	3829
853	2R	14962973	14964050	0.776830196381	14963440	0.651901806102	FBgn0023211	2301	FBgn0023211	2301
854	2L	7217967	7219127	0.775765419006	7218449	0.542417317629	FBgn0031897	1580	FBgn0031897	1580
855	2R	18557142	18558414	0.775698661804	18557613	0.650384734659	FBgn0003900	3905	FBgn0003900	3905
856	3R	15316878	15317539	0.775589704514	15317199	0.452563476562	FBgn0038709	362	FBgn0038722	153551
857	2R	13407311	13409115	0.775521278381	13408292	0.670163094997	FBgn0034283	913	FBgn0034282	21419
858	2R	19087014	19088855	0.775447368622	19088248	0.555280526479	FBgn0015903	15751	FBgn0015903	15751
859	3R	20411069	20413419	0.775182247162	20412563	0.715376377106	FBgn0053343	1178	FBgn0039210	1708
860	2L	15037406	15038838	0.775114536285	15038314	0.648647520277	FBgn0004837	2889	FBgn0010422	18368
861	3R	10477529	10479051	0.77499294281	10478304	0.70574205062	FBgn0026578	3119	FBgn0026578	3119
862	3R	5936604	5938456	0.774949550629	5937144	0.622370868921	FBgn0037788	1124	FBgn0037777	65899
863	X	1989751	1990819	0.774472475052	1990288	0.558836375966	FBgn0004861	2413	FBgn0025626	68996
864	3R	11299124	11300381	0.773349046707	11299832	0.582224518061	FBgn0038341	2083	FBgn0067339	56327
865	X	3064373	3065188	0.773212909698	3064609	0.51687339374	FBgn0040393	28229	FBgn0028746	35331
866	X	6887481	6888736	0.772745132446	6887843	0.498421251774	FBgn0029931	1999	FBgn0029931	1999
867	X	11536674	11537890	0.772489070892	11537366	0.596552342176	FBgn0011754	4464	FBgn0030327	10355
868	2L	20812426	20813698	0.772396564484	20813038	0.575103700161	FBgn0032889	1009	FBgn0000986	90530
869	X	17583513	17584170	0.772356033325	17584024	0.572765350342	FBgn0030866	10813	FBgn0030866	10813
870	2R	15563985	15565650	0.772313117981	15564823	0.801869948705	FBgn0034480	44973	FBgn0004364	61551
871	2R	4533694	4535089	0.772115707397	4534435	0.558832913637	FBgn0033364	4767	FBgn0033357	70934
872	3L	5809369	5811052	0.771923065186	5810189	0.746896240446	FBgn0003984	9372	FBgn0035640	23159
873	3L	10304388	10305752	0.771586894989	10305068	0.570679524366	FBgn0067716	11275	FBgn0000629	307009
874	2L	20365037	20365712	0.771354675293	20365554	0.449524272572	FBgn0026756	3994	FBgn0011638	27633
875	3R	7180617	7182009	0.771294593811	7181088	0.548672765493	FBgn0026064	4721	FBgn0026064	4721
876	3R	27791536	27792592	0.771211147308	27792234	0.466238170862	FBgn0039886	11618	FBgn0002780	85560
877	2L	1972114	1973472	0.771206855774	1972874	0.662431955338	FBgn0031376	1271	FBgn0031391	174413
878	X	20231304	20231989	0.770591020584	20231655	0.440500557423	FBgn0011280	1366	FBgn0031114	3001
879	3R	20694552	20696265	0.770551681519	20695197	0.54558467865	FBgn0015625	1420	FBgn0015625	1420
880	3L	121026	122277	0.770185947418	121772	0.561552762985	FBgn0035099	8213	FBgn0035105	46182
881	2R	18396337	18397295	0.769976615906	18396857	0.538713186979	FBgn0034795	243	FBgn0010078	34879
882	2L	14439414	14442555	0.769876003265	14441270	0.592821439107	FBgn0028844	9546	FBgn0005771	49592
883	2R	16608212	16610118	0.769576072693	16609141	0.684440164005	FBgn0015721	371	FBgn0011824	4256
884	2R	12097950	12098912	0.769141674042	12098546	0.461832046509	FBgn0003274	2411	FBgn0003274	2411
885	2L	594440	595235	0.769128799438	595042	0.480127004477	FBgn0010323	355	FBgn0031267	20810
886	2R	18133983	18134722	0.768452882767	18134121	0.563280487061	FBgn0034748	9391	FBgn0026261	11233
887	3L	10836304	10837708	0.768451690674	10836763	0.559321522713	FBgn0026160	4924	FBgn0026160	4924
888	X	20527732	20528903	0.76823091507	20528249	0.669912562651	FBgn0031129	18387	FBgn0003300	23132
889	3L	16074755	16075528	0.767995834351	16075086	0.477964850033	FBgn0017453	2561	FBgn0010280	3437
890	3R	26751915	26752752	0.767897605896	26752300	0.53906661272	FBgn0039810	9929	FBgn0003720	74263
891	X	11013494	11014786	0.76757144928	11014034	0.619353995604	FBgn0026268	242	FBgn0030274	19367
892	3R	17324147	17326103	0.767272949219	17325522	0.72538882494	FBgn0004863	455	FBgn0013984	80729
893	4	682538	683752	0.766754150391	683042	0.576031061319	FBgn0024728	796	FBgn0026777	354695
894	2L	9453861	9455149	0.766330718994	9454387	0.633157968521	FBgn0053723	13647	FBgn0002973	16874
895	X	6841930	6845207	0.766330718994	6844398	0.68179151747	FBgn0027108	499	FBgn0027108	499
896	2R	4741527	4742699	0.765617847443	4742006	0.530593563529	FBgn0033395	7337	FBgn0033400	56436
897	3L	13354043	13356034	0.765595912933	13355426	0.618583510904	FBgn0036351	136	FBgn0036351	136
898	2R	7130224	7130800	0.765564918518	7130682	0.554965337118	FBgn0033636	1056	FBgn0033636	1056
899	3L	21776735	21777720	0.765538215637	21777669	0.525254607201	FBgn0037139	1473	FBgn0046301	11623
900	X	6311754	6313015	0.765458106995	6312456	0.607537651062	FBgn0029871	1608	FBgn0029873	57253
901	X	18473234	18474465	0.764564990997	18473811	0.592294991016	FBgn0030941	4971	FBgn0030943	8313
902	3L	8098264	8099358	0.764338493347	8098880	0.55698376894	FBgn0042112	180	FBgn0042112	180
903	2R	2698090	2699582	0.764332771301	2698227	0.484695037206	FBgn0050384	3417	FBgn0033156	92053
904	3L	9363712	9365304	0.764190196991	9364494	0.565638128916	FBgn0001226	6482	FBgn0011769	19510
905	2L	11070406	11071978	0.763954639435	11071005	0.643763224284	FBgn0032335	56	FBgn0032335	56
906	X	8936590	8937754	0.763290405273	8937182	0.612369144664	FBgn0046828	686	FBgn0046828	686
907	3L	11313882	11315124	0.763221263885	11314537	0.572851389647	FBgn0036154	18871	FBgn0041094	88281
908	2L	17738522	17740299	0.763147354126	17739458	0.664467531092	FBgn0015609	4008	FBgn0032646	242420
909	2R	4377713	4379021	0.763080596924	4378423	0.594939200083	FBgn0011286	6219	FBgn0033341	34762
910	3L	22212543	22213703	0.763032436371	22213122	0.548895891975	FBgn0025702	5272	FBgn0011771	8911
911	X	4327898	4329176	0.762935161591	4328690	0.619686126709	FBgn0040910	32161	FBgn0029714	68514
912	2L	1984687	1985718	0.762899875641	1985191	0.595868647099	FBgn0001125	2570	FBgn0031391	162096
913	2R	3483325	3485246	0.762897968292	3483909	0.513684558868	FBgn0033244	47	FBgn0033243	4072
914	3R	2861073	2862187	0.762857913971	2861644	0.565441071987	FBgn0024289	16413	FBgn0010774	44482
915	2R	12633539	12634227	0.762619972229	12633621	0.611349010468	FBgn0000079	1545	FBgn0050235	26542
916	3L	4261068	4262275	0.761651039124	4261621	0.589984360863	FBgn0035523	125	FBgn0035524	4709
917	2R	18552103	18554439	0.761448860168	18552805	0.68210670352	FBgn0003900	903	FBgn0003900	903
918	2R	15758322	15760531	0.761309623718	15759353	0.806239128113	FBgn0034488	909	FBgn0034488	909
919	3R	8841477	8842898	0.761260032654	8842249	0.659819602966	FBgn0020496	4861	FBgn0038109	6632
920	3R	7534763	7535857	0.760857582092	7535385	0.488452715032	FBgn0037940	2116	FBgn0037947	61887
921	2L	14445330	14446587	0.760848999023	14445923	0.66272932291	FBgn0028844	4893	FBgn0005771	44939
922	3R	19018494	19020017	0.760844707489	19019328	0.692251980305	FBgn0011596	10428	FBgn0039066	57938
923	3R	10029296	10029801	0.760604858398	10029761	0.531721009148	FBgn0011582	10648	FBgn0003862	82862
924	X	226340	227327	0.760422229767	226864	0.565306102528	FBgn0000022	11	FBgn0000022	11
925	2L	7133839	7134949	0.760297775269	7134399	0.561873464023	FBgn0031889	716	FBgn0031886	68566
926	3L	9757631	9758834	0.760282993317	9758192	0.560664906221	FBgn0036044	13281	FBgn0044049	20033
927	2L	15776735	15777733	0.760019779205	15777139	0.571017573862	FBgn0028901	3045	FBgn0003936	29528
928	3L	13047545	13048781	0.76001739502	13048118	0.638792711146	FBgn0036344	12292	FBgn0036342	27147
929	2R	3000878	3002183	0.759531021118	3001683	0.644398144313	FBgn0015930	7	FBgn0015930	7
930	2L	17572256	17573002	0.759480476379	17572911	0.574536747403	FBgn0067705	2308	FBgn0032646	75873
931	2R	19645073	19645712	0.758924484253	19645455	0.460655212402	FBgn0034982	183	FBgn0034982	183
932	3R	11797844	11799440	0.758878946304	11798772	0.533757925034	FBgn0002783	141	FBgn0002783	141
933	2L	19049823	19051324	0.758524894714	19050432	0.882180849711	FBgn0032748	422	FBgn0000486	2673
934	3R	13385790	13386839	0.757864952087	13386317	0.499341964722	FBgn0038520	1231	FBgn0025571	20172
935	X	18719400	18720528	0.75764131546	18719944	0.595621165107	FBgn0030973	1505	FBgn0030973	1505
936	3R	14754401	14755319	0.757625579834	14754821	0.573433367411	FBgn0051295	97	FBgn0038666	51869
937	3L	19438591	19439589	0.757500171661	19439156	0.567986996969	FBgn0036872	1404	FBgn0036886	78525
938	3R	26298436	26299244	0.757150173187	26298516	0.51956627104	FBgn0011716	3895	FBgn0039767	44518
939	X	22195059	22196798	0.756528377533	22195996	0.587861597538	FBgn0000719	137413	FBgn0031186	538011
940	X	77553	78243	0.756191730499	78195	0.555921077728	FBgn0029128	14621	FBgn0040373	24469
941	X	16845905	16846582	0.756080627441	16846544	0.699771225452	FBgn0030811	9864	FBgn0054014	65273
942	2L	19162110	19162900	0.755833625793	19162747	0.502646056089	FBgn0032763	14884	FBgn0032762	33392
943	3R	25323196	25324334	0.755703449249	25323821	0.569993942976	FBgn0039667	3297	FBgn0040623	7005
944	2L	13668611	13669932	0.755450725555	13669420	0.601175027735	FBgn0028527	3892	FBgn0028546	28149
945	X	19504740	19507015	0.755092859268	19505335	0.556211471558	FBgn0004057	4165	FBgn0031057	12350
946	X	2225965	2226819	0.754655599594	2226097	0.522393009879	FBgn0040390	5831	FBgn0040389	25304
947	3L	8435926	8437530	0.754578113556	8436795	0.670662459205	FBgn0010825	12532	FBgn0010825	12532
948	X	7903139	7904202	0.754304885864	7903646	0.543714650472	FBgn0004656	3026	FBgn0004656	3026
949	X	11645861	11646701	0.754156112671	11646581	0.602294705131	FBgn0030336	3887	FBgn0030350	74636
950	X	10608852	10610133	0.75411605835	10609598	0.724240170585	FBgn0052675	144	FBgn0052672	3955
951	2L	12730253	12731120	0.75395488739	12730915	0.584890093122	FBgn0032455	9077	FBgn0032445	37892
952	3L	22237315	22238491	0.753942489624	22237934	0.580184095046	FBgn0027086	15431	FBgn0011771	15901
953	2L	8146555	8147674	0.753902435303	8147237	0.525012352887	FBgn0051606	393	FBgn0051607	1713
954	3L	2775802	2776563	0.753888607025	2776050	0.45604637691	FBgn0035376	7612	FBgn0035370	25522
955	3R	14419324	14420638	0.753518104553	14420021	0.592087577371	FBgn0038628	2460	FBgn0027841	65093
956	3R	15760304	15762417	0.753396034241	15761597	0.605527344872	FBgn0021776	755	FBgn0021776	755
957	X	991673	992488	0.753297805786	992403	0.541058969498	FBgn0040365	10096	FBgn0026875	101051
958	3R	26690391	26692224	0.753018379211	26691729	0.575995389153	FBgn0039805	1516	FBgn0003720	13692
959	2L	8365444	8366483	0.752928733826	8365913	0.599272699917	FBgn0005776	1046	FBgn0005776	1046
960	3R	27529909	27531306	0.752818584442	27530597	0.634697705507	FBgn0054046	4257	FBgn0039867	32067
961	2L	21287584	21288232	0.752568244934	21287921	0.417291111416	FBgn0041244	9594	FBgn0021856	39169
962	3L	13023234	13024371	0.752540826797	13023963	0.499901890755	FBgn0036342	2992	FBgn0036342	2992
963	X	19608497	19609725	0.752227783203	19609014	0.505569850697	FBgn0031071	7851	FBgn0031071	7851
964	3R	25590856	25592189	0.75198841095	25591534	0.592362225056	FBgn0001297	1173	FBgn0020235	16676
965	2R	13056296	13057623	0.751969814301	13056837	0.663272380829	FBgn0034239	70	FBgn0028382	2918
966	3R	15820681	15821931	0.751455307007	15821075	0.516254957984	FBgn0038755	13169	FBgn0038768	36467
967	2L	6497159	6497825	0.751208305359	6497293	0.597239927812	FBgn0031826	240	FBgn0031822	6465
968	2R	11249850	11250813	0.750230789185	11250385	0.528731712928	FBgn0050089	8124	FBgn0050089	8124
969	3R	17199175	17200430	0.749687671661	17199731	0.572380751371	FBgn0002781	3390	FBgn0043012	103932
970	X	1754995	1756195	0.749660491943	1755443	0.60728561177	FBgn0000117	1353	FBgn0000117	1353
971	2L	3054590	3055507	0.749552249908	3054724	0.517485878684	FBgn0027571	1891	FBgn0003934	6023
972	2L	17523083	17524146	0.749115943909	17523704	0.490166327533	FBgn0032648	1220	FBgn0032646	26666
973	2R	19485080	19486282	0.749070167542	19485655	0.622398048639	FBgn0034948	777	FBgn0034948	777
974	2L	15729030	15730143	0.748863697052	15729595	0.591181278229	FBgn0010382	14489	FBgn0003936	18016
975	X	10956207	10956959	0.748844146729	10956804	0.477849136699	FBgn0015245	3113	FBgn0028686	13602
976	3L	19724700	19726434	0.748666286469	19725553	0.8245241642	FBgn0013974	1853	FBgn0014037	117673
977	3R	27667646	27668661	0.747973203659	27668292	0.565030434552	FBgn0039883	9693	FBgn0011013	95041
978	X	19598220	19599348	0.747871398926	19598884	0.469663202763	FBgn0031070	2624	FBgn0031070	2624
979	X	5952706	5953626	0.747099876404	5953160	0.539667844772	FBgn0029843	16154	FBgn0029840	18218
980	3R	1389518	1390683	0.746461868286	1390032	0.615356832743	FBgn0037340	415	FBgn0037342	4300
981	2R	13315617	13317364	0.746370792389	13316600	0.650040402132	FBgn0004586	1052	FBgn0004586	1052
982	X	12733593	12734387	0.746351242065	12734266	0.551939617504	FBgn0052649	747	FBgn0030433	6777
983	2L	9857165	9857931	0.745890140533	9857253	0.533668994904	FBgn0051880	22733	FBgn0032153	33547
984	3L	18518418	18519099	0.745857715607	18518472	0.569697539012	FBgn0036790	7045	FBgn0036800	69481
985	3R	4138192	4139436	0.74569272995	4139353	0.545396089554	FBgn0037573	417	FBgn0037573	417
986	2R	14520587	14521709	0.745490550995	14521136	0.634521335363	FBgn0034412	18932	FBgn0041702	33835
987	X	19611589	19613267	0.745444774628	19612465	0.577081298828	FBgn0031071	4400	FBgn0031071	4400
988	2L	517844	519355	0.745405197144	518594	0.70652961731	FBgn0003963	4873	FBgn0003963	4873
989	X	14090120	14092449	0.745218276978	14091894	0.558741211891	FBgn0030558	3266	FBgn0002873	10114
990	3R	919432	920734	0.745083332062	920041	0.613635957241	FBgn0010313	7633	FBgn0010313	7633
991	X	9581063	9582892	0.74498128891	9581900	0.689980284373	FBgn0020378	16280	FBgn0000233	42491
992	3L	213885	215207	0.74488401413	214502	0.591274121228	FBgn0054018	2278	FBgn0052477	4312
993	3R	3072043	3072808	0.74423122406	3072445	0.488444149494	FBgn0037489	244	FBgn0037481	91547
994	X	16166972	16169221	0.743955612183	16168299	0.535290271044	FBgn0011764	750	FBgn0011764	750
995	3L	20407279	20408414	0.743620872498	20407718	0.526204109192	FBgn0036998	80	FBgn0036998	80
996	2L	3580211	3581224	0.743340969086	3580612	0.534888239468	FBgn0004892	154	FBgn0002985	26136
997	2L	5996603	5999402	0.742835998535	5998155	0.540613791522	FBgn0031759	1328	FBgn0001942	16396
998	3L	21214420	21216055	0.742751598358	21215251	0.727458582984	FBgn0027945	91	FBgn0037066	4653
999	3R	15192207	15193533	0.742670059204	15192710	0.613034641041	FBgn0038697	7761	FBgn0000463	40775
1000	3R	23088884	23090394	0.742652416229	23089720	0.593412220478	FBgn0010328	38	FBgn0039505	9706
1001	3L	889207	889958	0.742587089539	889252	0.643931388855	FBgn0035176	2789	FBgn0035164	68206
1002	3L	21456739	21457699	0.742162704468	21457329	0.494591292213	FBgn0037094	310	FBgn0037094	310
1003	3L	18516622	18517698	0.742120742798	18517341	0.489688754082	FBgn0036790	8176	FBgn0036800	70612
1004	2L	8415622	8417304	0.742073059082	8416362	0.650298684835	FBgn0027932	672	FBgn0027932	672
1005	2R	20301899	20303049	0.742024421692	20302489	0.54581414952	FBgn0028738	569	FBgn0050423	80947
1006	3L	6938121	6939041	0.741807937622	6938477	0.491236877441	FBgn0010851	272	FBgn0001104	15523
1007	3R	1047873	1048866	0.74153637886	1048226	0.466125740724	FBgn0037298	971	FBgn0000340	5079
1008	3L	21449788	21450796	0.74134850502	21450186	0.587750848134	FBgn0037093	30	FBgn0026371	461
1009	2L	8925433	8926510	0.740928173065	8925874	0.558385961196	FBgn0032073	3402	FBgn0029123	100249
1010	X	11702502	11703299	0.740626811981	11702913	0.470740586519	FBgn0030344	92	FBgn0030350	18304
1011	3R	1567461	1568791	0.740193367004	1567987	0.646510511637	FBgn0037371	181	FBgn0037372	12508
1012	2L	17797196	17797853	0.739747047424	17797764	0.540430879593	FBgn0032655	10769	FBgn0032646	300726
1013	2R	16753673	16754623	0.739664077759	16754237	0.529538743636	FBgn0034606	4298	FBgn0034606	4298
1014	3R	19504108	19505371	0.739428520203	19504661	0.594793617725	FBgn0039099	48	FBgn0040227	1106
1015	2R	20377131	20378089	0.739252567291	20377179	0.485157224867	FBgn0050420	488	FBgn0050423	6257
1016	X	193266	194122	0.739197492599	193727	0.491785271962	FBgn0052816	2106	FBgn0000022	33126
1017	2L	7051876	7053082	0.739101886749	7052626	0.497659116983	FBgn0031885	3680	FBgn0051630	10159
1018	X	509012	510616	0.738925933838	509901	0.544923752546	FBgn0025639	2962	FBgn0025639	2962
1019	3R	11034479	11035856	0.738857269287	11035349	0.635767263525	FBgn0038300	421	FBgn0038301	3973
1020	2L	5143650	5144537	0.738564014435	5143977	0.487994698917	FBgn0053715	26400	FBgn0028696	72974
1021	3L	7103545	7104456	0.738513946533	7103815	0.49796462059	FBgn0035743	916	FBgn0002775	4345
1022	X	8559337	8560657	0.738328933716	8560020	0.621442065519	FBgn0030060	152	FBgn0030061	167
1023	X	6903442	6904996	0.738067626953	6904274	0.686459064484	FBgn0004143	9617	FBgn0029931	18430
1024	2L	9895196	9896491	0.737984657288	9895727	0.613959938288	FBgn0010520	438	FBgn0010520	438
1025	3R	21924020	21924936	0.737922668457	21924862	0.57293432951	FBgn0039411	2595	FBgn0039406	39877
1026	2L	4221037	4222128	0.73791217804	4221462	0.578236043453	FBgn0001075	3610	FBgn0031590	5635
1027	2R	13337639	13339072	0.737422943115	13338213	0.712677310495	FBgn0050111	9005	FBgn0050111	9005
1028	2R	5978898	5980478	0.737376689911	5979663	0.597170268788	FBgn0033526	639	FBgn0033526	639
1029	2R	1543507	1544144	0.73725271225	1543945	0.460968971252	FBgn0033052	1051	FBgn0033059	39820
1030	2R	11506883	11507925	0.736989974976	11507446	0.531673252583	FBgn0034059	173	FBgn0034062	18762
1031	3R	1450008	1451824	0.736986160278	1451010	0.728943049908	FBgn0037351	824	FBgn0037351	824
1032	2L	18647598	18649073	0.736910820007	18648151	0.553035623887	FBgn0032693	762	FBgn0032693	762
1033	3R	25382402	25383616	0.736856460571	25382924	0.586837530136	FBgn0000492	815	FBgn0040623	66108
1034	3L	189730	190905	0.736801624298	190334	0.615286546595	FBgn0035109	610	FBgn0035110	5885
1035	2R	9481979	9482994	0.736770629883	9482404	0.559841305017	FBgn0020766	1850	FBgn0033886	6093
1036	3L	14141425	14143689	0.736487865448	14143068	0.722604246701	FBgn0000411	811	FBgn0000411	811
1037	X	8153028	8153916	0.736477851868	8153436	0.554412722588	FBgn0030032	16518	FBgn0030028	36796
1038	3R	21987417	21988152	0.73642873764	21987580	0.489147272977	FBgn0051323	8991	FBgn0039406	102595
1039	3L	2802665	2803392	0.734996795654	2802842	0.511970703418	FBgn0035376	19180	FBgn0035370	52314
1040	2L	14710199	14711254	0.734644889832	14710627	0.486118018627	FBgn0028855	2038	FBgn0005771	219765
1041	2R	13814095	13815351	0.73454284668	13814917	0.549851866329	FBgn0034326	596	FBgn0034326	596
1042	X	6937804	6939120	0.734520435333	6938573	0.631284461302	FBgn0029933	4716	FBgn0029933	4716
1043	3L	9777280	9778592	0.734347820282	9778083	0.553161919117	FBgn0044049	142	FBgn0044049	142
1044	3R	23209682	23210613	0.73429775238	23210053	0.535833386814	FBgn0039514	15186	FBgn0039509	95836
1045	3R	7199739	7201288	0.733925819397	7200486	0.641478987301	FBgn0004595	1976	FBgn0026064	24119
1046	3L	13132157	13132919	0.733649253845	13132755	0.558191702916	FBgn0036347	14874	FBgn0010452	44535
1047	2R	19071780	19072617	0.733468055725	19071934	0.505401293437	FBgn0050184	255	FBgn0015903	563
1048	3R	7743050	7744091	0.733313560486	7743632	0.548277153688	FBgn0037964	13352	FBgn0037955	95422
1049	3R	6691	7840	0.733299255371	7176	0.525874918157	FBgn0037213	6796	FBgn0037213	6796
1050	3R	17987615	17988884	0.73314666748	17988190	0.542089907328	FBgn0053335	2550	FBgn0053335	2550
1051	2L	4901726	4902835	0.732852935791	4902447	0.540742172914	FBgn0031646	4314	FBgn0047314	5246
1052	X	8477976	8478875	0.732689857483	8478130	0.597879568736	FBgn0004102	17756	FBgn0004102	17756
1053	X	20067089	20067869	0.732139587402	20067695	0.470371564229	FBgn0031099	111	FBgn0031098	5530
1054	2L	1158170	1159198	0.731833457947	1158768	0.555273532867	FBgn0031312	89	FBgn0031310	7985
1055	3R	5969483	5970628	0.731670856476	5969973	0.55647427241	FBgn0037792	77	FBgn0037797	78507
1056	3L	22388153	22389296	0.731628417969	22388504	0.455332219601	FBgn0037162	290	FBgn0004449	46776
1057	3R	26350073	26350785	0.730689048767	26350462	0.444637522978	FBgn0027654	2299	FBgn0039767	96464
1058	3L	15988295	15989071	0.730574131012	15988340	0.552268922329	FBgn0044028	399	FBgn0044028	399
1059	3R	23780129	23781384	0.730407238007	23780617	0.672867059708	FBgn0039564	126	FBgn0039559	17046
1060	2R	10443658	10444911	0.730166912079	10444521	0.500752419233	FBgn0033983	3642	FBgn0033987	33656
1061	3L	21947734	21949185	0.730078220367	21948618	0.648813668419	FBgn0037147	13548	FBgn0037149	51356
1062	X	16637363	16638347	0.729941368103	16637679	0.468296140432	FBgn0030794	62	FBgn0030790	11588
1063	3L	10923832	10924595	0.729880809784	10923954	0.461016511917	FBgn0054050	5551	FBgn0026160	92115
1064	3R	14573004	14573720	0.729610919952	14573054	0.616591983371	FBgn0004461	960	FBgn0027841	87940
1065	2R	2025950	2027188	0.729562759399	2026615	0.543616631452	FBgn0010347	12543	FBgn0041145	95703
1066	3L	6252357	6253210	0.729404449463	6253161	0.600350081921	FBgn0001258	16521	FBgn0035692	86028
1067	3L	19832702	19833704	0.729205131531	19833252	0.553527747884	FBgn0014037	9974	FBgn0014037	9974
1068	3R	26032062	26033193	0.729152202606	26032734	0.550957858562	FBgn0065078	107	FBgn0065067	800
1069	X	11557760	11558676	0.72890329361	11558311	0.484574878917	FBgn0030330	305	FBgn0030328	5510
1070	2L	5985761	5987440	0.728872299194	5986542	0.664957102607	FBgn0001941	218	FBgn0001942	4783
1071	2R	2319753	2320632	0.728841781616	2320219	0.526486337185	FBgn0014028	795	FBgn0022224	2031
1072	3L	14909339	14910202	0.728448867798	14909532	0.789753595988	FBgn0040809	19	FBgn0040809	19
1073	X	10920118	10920961	0.728230476379	10920736	0.484830175127	FBgn0030261	8938	FBgn0028686	49670
1074	2R	3199068	3199736	0.7276263237	3199276	0.470819155375	FBgn0033212	379	FBgn0033210	11111
1075	2L	3595234	3596085	0.727531433105	3595651	0.475523535411	FBgn0002985	11097	FBgn0002985	11097
1076	X	13220824	13222090	0.727265834808	13221504	0.698900192976	FBgn0030481	32	FBgn0026749	173
1077	2L	18482151	18483271	0.726923942566	18482753	0.518377612619	FBgn0032682	1337	FBgn0032682	1337
1078	3R	19558347	19559324	0.726834774017	19558792	0.579810142517	FBgn0001205	254	FBgn0028691	392
1079	2R	19058197	19059269	0.726723670959	19058815	0.508482191298	FBgn0010501	100	FBgn0010501	100
1080	2R	13672436	13673682	0.725995063782	13673022	0.639889272054	FBgn0022238	33	FBgn0022238	33
1081	2R	6912688	6914571	0.72559261322	6913998	0.634353020612	FBgn0082585	661	FBgn0082585	661
1082	X	14852694	14854041	0.725482940674	14853332	0.723952802022	FBgn0052594	5039	FBgn0030605	44517
1083	3R	26590868	26593623	0.725416183472	26593059	0.669397522421	FBgn0004606	1411	FBgn0003720	84978
1084	3R	11918261	11919434	0.725283622742	11918790	0.644621817271	FBgn0026059	4520	FBgn0038396	43397
1085	X	18000247	18000856	0.725155830383	18000331	0.507328569889	FBgn0030897	11026	FBgn0030891	80636
1086	3L	22776613	22777495	0.725069284439	22776736	0.484714031219	FBgn0052456	369	FBgn0037200	29311
1087	3L	19047640	19049018	0.724902153015	19048470	0.594463288784	FBgn0036844	3211	FBgn0036844	3211
1088	3R	23377934	23379012	0.724900722504	23378428	0.573349654675	FBgn0004387	6408	FBgn0003330	129318
1089	2L	21885709	21886462	0.724644184113	21886302	0.491235891978	FBgn0032965	448	FBgn0003866	70114
1090	2L	9569830	9570799	0.724511146545	9570220	0.517200738192	FBgn0032130	1328	FBgn0015393	129614
1091	3R	24460879	24461519	0.724493026733	24460986	0.501751184464	FBgn0039590	201	FBgn0001215	35457
1092	X	1089690	1091092	0.72406578064	1090367	0.612775564194	FBgn0026875	3087	FBgn0026875	3087
1093	X	13637250	13638017	0.724010467529	13637620	0.466307219337	FBgn0030525	5998	FBgn0027537	19120
1094	2L	6974441	6978230	0.723661899567	6974977	0.568593687481	FBgn0016978	3241	FBgn0016978	3241
1095	3R	17245159	17246156	0.72349023819	17245597	0.493742363794	FBgn0051438	10748	FBgn0043012	149798
1096	2L	2998702	2999973	0.723268985748	2999267	0.590064938863	FBgn0025681	6303	FBgn0002989	6506
1097	X	5746802	5747683	0.722906351089	5747069	0.455925941467	FBgn0000042	969	FBgn0000042	969
1098	2R	11854127	11854875	0.722778320312	11854801	0.521000480652	FBgn0020611	3301	FBgn0022070	7560
1099	3R	2862392	2864089	0.722723007202	2863493	0.766612641952	FBgn0024289	14564	FBgn0010774	42633
1100	3R	10307047	10308263	0.722604751587	10307797	0.498925433439	FBgn0038233	29617	FBgn0038234	29793
1101	2R	17915393	17916784	0.722370624542	17916280	0.63302191566	FBgn0053200	47	FBgn0053200	47
1102	3R	13470784	13471460	0.72204208374	13471328	0.506591320038	FBgn0051578	4	FBgn0051575	12847
1103	3L	207160	208458	0.721804618835	207751	0.612433463335	FBgn0053229	88	FBgn0053229	88
1104	3L	21756858	21758074	0.721757888794	21757334	0.611365954081	FBgn0037134	28	FBgn0037134	28
1105	2L	15264010	15264951	0.721632480621	15264486	0.522789061069	FBgn0051829	1678	FBgn0001981	65307
1106	2L	1954004	1955425	0.721203327179	1954716	0.709093332291	FBgn0031375	197	FBgn0031391	192571
1107	2L	6535457	6536551	0.720867156982	6536038	0.513681972728	FBgn0000320	10934	FBgn0031830	21762
1108	2L	20671600	20672859	0.720306396484	20672120	0.592074304819	FBgn0032877	2157	FBgn0000986	50388
1109	3L	15106886	15108331	0.72028875351	15107553	0.605150794983	FBgn0014002	351	FBgn0029114	93347
1110	3L	12125112	12126701	0.720259666443	12125748	0.61900842891	FBgn0052099	2528	FBgn0036258	5686
1111	3L	18492364	18493138	0.719999313354	18493083	0.648209214211	FBgn0052198	834	FBgn0036800	94870
1112	2L	10988909	10990373	0.719808578491	10989566	0.545788456412	FBgn0026147	261	FBgn0032329	21519
1113	2R	19084661	19086064	0.719780445099	19085169	0.649525314569	FBgn0015903	12672	FBgn0015903	12672
1114	3L	19855599	19856594	0.719529151917	19856107	0.548713543836	FBgn0020887	1134	FBgn0020887	1134
1115	X	15907092	15908342	0.719472885132	15907989	0.499615848064	FBgn0030724	486	FBgn0030718	87294
1116	X	3204187	3205809	0.7193775177	3205016	0.692897001902	FBgn0000472	24323	FBgn0000472	24323
1117	3L	601099	602333	0.718752861023	601649	0.697659641504	FBgn0052345	4199	FBgn0064191	24142
1118	X	8725883	8726683	0.718676567078	8725993	0.526247835159	FBgn0030065	16644	FBgn0030061	165806
1119	3L	22340785	22342295	0.71867275238	22341511	0.641822457314	FBgn0004449	217	FBgn0004449	217
1120	3R	15003626	15004441	0.718667984009	15003738	0.523506251248	FBgn0038685	1016	FBgn0038678	83119
1121	2R	2617602	2618343	0.71857881546	2617692	0.500330162048	FBgn0033142	1063	FBgn0033156	172588
1122	3R	12456446	12457380	0.718488693237	12456851	0.504537722644	FBgn0000634	5903	FBgn0038453	12476
1123	3R	6234419	6235108	0.718274116516	6234661	0.459467751639	FBgn0067686	595	FBgn0015396	58755
1124	X	5501101	5501718	0.718165397644	5501635	0.548422956467	FBgn0029781	289	FBgn0029783	9571
1125	2L	8837831	8838499	0.71768951416	8838407	0.420773363113	FBgn0029123	12782	FBgn0029123	12782
1126	2R	9821637	9822917	0.717583656311	9822141	0.571128308773	FBgn0033921	4925	FBgn0033922	18548
1127	3R	4006493	4008167	0.717551231384	4007253	0.644314924876	FBgn0001138	89	FBgn0037554	51976
1128	2L	5202036	5203026	0.717273712158	5202193	0.525500416756	FBgn0065104	4012	FBgn0000228	76365
1129	X	782340	783444	0.71720790863	782743	0.493735641241	FBgn0040344	1641	FBgn0040339	2215
1130	3L	1426716	1428089	0.716876983643	1427366	0.545996525708	FBgn0043865	6191	FBgn0004635	19958
1131	X	6520227	6521613	0.716835975647	6520940	0.593004989624	FBgn0025815	1315	FBgn0025815	1315
1132	X	17678071	17678826	0.716608285904	17678497	0.439449957439	FBgn0030871	110	FBgn0030871	110
1133	3R	577426	578494	0.716479301453	577948	0.593132299535	FBgn0052946	392	FBgn0037270	38030
1134	2R	17825842	17827070	0.71635389328	17826480	0.486500710249	FBgn0013272	1236	FBgn0013272	1236
1135	2R	8130181	8130988	0.716186761856	8130903	0.58901113934	FBgn0004435	2255	FBgn0053792	17678
1136	X	6187087	6188019	0.715550422668	6187493	0.515937566757	FBgn0029866	2730	FBgn0029868	8142
1137	3L	5902947	5903888	0.715294361115	5903395	0.527059853077	FBgn0002638	3325	FBgn0002638	3325
1138	2L	4329145	4329953	0.71518611908	4329902	0.587219595909	FBgn0020762	4024	FBgn0026319	42088
1139	2R	6040811	6041490	0.714987754822	6040859	0.53199227651	FBgn0005630	14216	FBgn0004399	28858
1140	X	12499453	12500117	0.71478509903	12499491	0.435132450528	FBgn0053963	6092	FBgn0053963	6092
1141	2L	17662150	17663167	0.714772701263	17662707	0.474341336419	FBgn0032654	40433	FBgn0032646	165669
1142	2R	16339282	16340489	0.714722156525	16339838	0.576697349548	FBgn0016984	158	FBgn0016984	158
1143	2L	14570764	14571745	0.714601516724	14571284	0.451546815725	FBgn0028913	7558	FBgn0005771	80422
1144	3L	21758979	21760945	0.71447467804	21759498	0.511235573713	FBgn0037135	838	FBgn0037134	2192
1145	3R	3838194	3839961	0.714171409607	3838938	0.614653613832	FBgn0037539	18	FBgn0037550	113117
1146	X	3691713	3693450	0.713906764984	3693367	0.568916002909	FBgn0000542	12034	FBgn0000542	12034
1147	3L	4623525	4625123	0.71364068985	4624452	0.623997032642	FBgn0052234	591	FBgn0035562	13403
1148	2R	4161030	4162446	0.71339225769	4161675	0.502069413662	FBgn0003892	227	FBgn0003892	227
1149	2R	19369584	19370503	0.712015867233	19370456	0.458775891198	FBgn0025790	275	FBgn0025790	275
1150	2R	9571310	9572705	0.711871147156	9571899	0.632354063146	FBgn0033893	27374	FBgn0033893	27374
1151	3L	12250350	12251466	0.71174621582	12251027	0.612589461463	FBgn0036272	186	FBgn0052100	9528
1152	3L	11739601	11740446	0.711439847946	11740237	0.5407774265	FBgn0036202	108	FBgn0036198	54918
1153	2L	12007069	12008848	0.711429595947	12007529	0.594385203193	FBgn0014019	847	FBgn0032390	17565
1154	3R	10715492	10716347	0.711214542389	10716135	0.532690445582	FBgn0004597	220	FBgn0038271	335
1155	3L	20718706	20719928	0.711212158203	20719378	0.657045448528	FBgn0037021	669	FBgn0016696	14000
1156	2L	6178409	6179602	0.711085319519	6178951	0.528221775504	FBgn0040951	11520	FBgn0031782	51189
1157	3L	12479788	12480926	0.711024284363	12480315	0.541363186306	FBgn0036294	1342	FBgn0027936	2066
1158	X	5527143	5527945	0.711000442505	5527199	0.50937306881	FBgn0003747	1235	FBgn0029785	9520
1159	X	2137970	2139057	0.71099281311	2138421	0.527295785792	FBgn0052798	4795	FBgn0023526	10481
1160	2R	20362242	20363570	0.710807085037	20362771	0.61208820343	FBgn0035071	256	FBgn0050423	20665
1161	X	15286841	15287856	0.710666656494	15287392	0.538383841515	FBgn0030638	30	FBgn0030659	129417
1162	X	2841333	2842438	0.71062040329	2841797	0.553456366062	FBgn0003285	11809	FBgn0004647	149231
1163	3R	11896033	11897020	0.710482597351	11896516	0.493581323063	FBgn0038397	3282	FBgn0038396	21123
1164	3L	20959795	20960531	0.71044254303	20959875	0.546560955048	FBgn0003415	1390	FBgn0003415	1390
1165	3R	26684975	26686396	0.709940910339	26685740	0.603815823793	FBgn0039805	7505	FBgn0003720	7703
1166	2L	15429218	15430178	0.709765911102	15429645	0.513957704817	FBgn0028892	354	FBgn0003448	44553
1167	3L	21469839	21470849	0.709651947021	21470317	0.546904956593	FBgn0015283	524	FBgn0015283	524
1168	X	6128650	6129580	0.709275245667	6129164	0.563311134066	FBgn0029856	353	FBgn0029857	4226
1169	2L	7993614	7994780	0.708918571472	7994290	0.521931707859	FBgn0031969	108	FBgn0031977	35174
1170	4	230196	230966	0.708914756775	230313	0.514287038283	FBgn0024811	193	FBgn0026777	98034
1171	3R	18663117	18663895	0.708672523499	18663817	0.526365545061	FBgn0039029	7217	FBgn0039013	111195
1172	3R	18287619	18288413	0.708568096161	18288327	0.519136381149	FBgn0024832	151	FBgn0024832	151
1173	3L	10833920	10835619	0.708518981934	10834656	0.664047241211	FBgn0026160	2817	FBgn0026160	2817
1174	2R	14929026	14930140	0.708410263062	14929822	0.514241048268	FBgn0050225	114	FBgn0050225	114
1175	3L	4007862	4008842	0.70837688446	4008280	0.513210862875	FBgn0035484	1261	FBgn0000449	37556
1176	2R	2195097	2196931	0.708203315735	2195759	0.623793686137	FBgn0033090	707	FBgn0033087	10601
1177	3L	13093505	13094996	0.708079814911	13094170	0.649892985821	FBgn0010452	5950	FBgn0010452	5950
1178	X	6706222	6707849	0.708071708679	6706307	0.518917189704	FBgn0064122	7437	FBgn0064122	7437
1179	2R	15549796	15551255	0.707787275314	15550592	0.636668766246	FBgn0034480	30742	FBgn0004364	75782
1180	2L	2172173	2173369	0.707217216492	2172775	0.57448387146	FBgn0000097	5974	FBgn0000097	5974
1181	2L	14025940	14028157	0.707185745239	14026715	0.573633849621	FBgn0028519	295	FBgn0028519	295
1182	3R	22465443	22466635	0.707155942917	22466029	0.484587430954	FBgn0039444	281	FBgn0039449	77078
1183	2R	13106876	13108333	0.706751346588	13107677	0.679698411156	FBgn0029006	0	FBgn0029006	0
1184	2L	2981376	2982380	0.706708908081	2982148	0.46738754	FBgn0031485	2738	FBgn0016132	5529
1185	3R	10123406	10124559	0.70664024353	10123794	0.504854101884	FBgn0038221	4384	FBgn0004855	11022
1186	X	10908530	10909484	0.706517219543	10908930	0.491455586751	FBgn0030260	627	FBgn0028686	61476
1187	X	11028251	11029020	0.706342697144	11028907	0.537381085483	FBgn0030278	758	FBgn0030274	34240
1188	3L	2586307	2587178	0.706243515015	2586991	0.462332578806	FBgn0035356	2589	FBgn0024939	16009
1189	X	8095279	8096454	0.706130027771	8095883	0.577605247498	FBgn0017566	1019	FBgn0030028	20757
1190	3L	3831415	3832750	0.706120491028	3832083	0.606301756466	FBgn0013751	2398	FBgn0035464	37282
1191	X	15417143	15418095	0.70609998703	15417663	0.519697077134	FBgn0030660	565	FBgn0030660	565
1192	X	20238947	20239992	0.706070661545	20239488	0.50156095624	FBgn0031115	787	FBgn0040650	1822
1193	3R	8057567	8058405	0.706027984619	8058354	0.503209220039	FBgn0011270	121	FBgn0037992	104435
1194	2L	21560714	21561682	0.705968379974	21561199	0.523885220289	FBgn0032949	228	FBgn0022893	56322
1195	3L	17479145	17480278	0.70577955246	17479664	0.54260623455	FBgn0036734	106	FBgn0036734	106
1196	X	14536516	14537197	0.705530881882	14537114	0.588195906745	FBgn0052595	15687	FBgn0015773	49346
1197	3R	3745816	3746476	0.705432415009	3746427	0.66771030426	FBgn0002542	271	FBgn0037550	205628
1198	X	11678135	11678904	0.705345153809	11678480	0.45153933305	FBgn0030340	1622	FBgn0030350	42737
1199	3L	2181855	2182812	0.705171585083	2182371	0.458013478447	FBgn0035315	1826	FBgn0035315	1826
1200	X	16104935	16107322	0.705012798309	16106878	0.491562008858	FBgn0030731	1967	FBgn0030733	13401
1201	X	8481155	8482180	0.704625606537	8481631	0.56776005427	FBgn0004102	14255	FBgn0004102	14255
1202	3R	8073814	8074837	0.7045545578	8074229	0.549032828387	FBgn0038008	5680	FBgn0037992	120310
1203	2R	5484413	5486372	0.704019546509	5485021	0.648907913881	FBgn0033471	2059	FBgn0027619	4248
1204	3R	14063614	14064462	0.703889846802	14063716	0.490096378326	FBgn0011701	1800	FBgn0020238	4537
1205	3R	3492560	3493315	0.70327091217	3492644	0.512093448639	FBgn0051146	8673	FBgn0003885	136267
1206	2R	11152611	11153667	0.703239202499	11152998	0.481347322464	FBgn0082178	18987	FBgn0010426	41945
1207	3L	21909306	21910210	0.703189849854	21909754	0.472180787255	FBgn0037146	3912	FBgn0037149	90220
1208	3L	21209924	21211069	0.703058242798	21210561	0.608863099416	FBgn0012034	3523	FBgn0037066	9343
1209	3L	14330322	14330979	0.702847957611	14330891	0.457867240906	FBgn0036421	4011	FBgn0003459	44291
1210	3L	1647491	1648453	0.702628135681	1647938	0.580142441918	FBgn0035253	654	FBgn0026372	4271
1211	3R	13711666	13712381	0.702297687531	13712285	0.574489688873	FBgn0038558	19882	FBgn0038554	34189
1212	3L	1930714	1931773	0.702241897583	1931420	0.46270146966	FBgn0035295	28	FBgn0002183	71552
1213	X	21981508	21982426	0.702152252197	21982173	0.488012864039	FBgn0031201	33161	FBgn0031186	324188
1214	X	3686538	3687906	0.702048301697	3687393	0.47144310291	FBgn0000542	6060	FBgn0000542	6060
1215	2R	19643383	19644361	0.701894283295	19643789	0.555973670062	FBgn0034982	1849	FBgn0034982	1849
1216	3R	10549346	10550697	0.701515674591	10550039	0.592714399099	FBgn0053967	61	FBgn0038257	23004
1217	3R	9207139	9208035	0.701317310333	9207546	0.462978138643	FBgn0044511	32	FBgn0044511	32
1218	3R	11206684	11207270	0.701100349426	11206734	0.436388015747	FBgn0038333	173	FBgn0038332	8836
1219	3R	21482767	21483720	0.700792312622	21483261	0.547683984041	FBgn0027508	3742	FBgn0067681	6082
1220	3R	10449383	10450514	0.700590610504	10449860	0.580573951497	FBgn0003169	1561	FBgn0013981	1601
1221	X	16087908	16089468	0.700395107269	16088867	0.662299763073	FBgn0003920	258	FBgn0003920	258
1222	3L	22822260	22823222	0.700378894806	22822722	0.533428192139	FBgn0037203	7835	FBgn0037202	9792
1223	3R	1076835	1077802	0.700243473053	1077328	0.591573659111	FBgn0037303	140	FBgn0051538	26229
1224	2L	3771088	3772125	0.700160980225	3771534	0.522895504447	FBgn0004893	172	FBgn0003430	54146
1225	3R	10522087	10523502	0.699798583984	10522845	0.528992205858	FBgn0051314	212	FBgn0051314	212
1226	X	11762759	11763699	0.699563026428	11763165	0.547085391151	FBgn0030358	1622	FBgn0030350	41948
1227	X	20523465	20525120	0.698974609375	20524202	0.551882042604	FBgn0003300	19085	FBgn0003300	19085
1228	X	9234587	9235237	0.698904752731	9235084	0.503864645958	FBgn0030131	5627	FBgn0026149	33217
1229	2R	730767	731638	0.698794364929	731131	0.615829547246	FBgn0053554	27268	FBgn0033015	70343
1230	X	4617260	4619646	0.698654651642	4619023	0.59429693222	FBgn0025679	2269	FBgn0022768	86915
1231	X	5534688	5535957	0.69862985611	5535365	0.547050363877	FBgn0000394	132	FBgn0029785	17686
1232	X	5592544	5594052	0.6985039711	5593211	0.582301616669	FBgn0029798	226	FBgn0029799	4549
1233	2R	3099267	3100267	0.698337554932	3099864	0.501086571637	FBgn0004133	1008	FBgn0004243	2068
1234	2R	4388439	4389495	0.697761535645	4388904	0.491025756387	FBgn0033337	14308	FBgn0033341	24281
1235	2R	13747117	13748187	0.697584152222	13747565	0.549734473228	FBgn0000658	61	FBgn0000658	61
1236	3R	21811182	21812390	0.697549819946	21811907	0.566740765291	FBgn0015269	3172	FBgn0002735	13673
1237	X	19722463	19723755	0.697504043579	19723023	0.635353156499	FBgn0000076	974	FBgn0031079	37035
1238	3L	6582458	6583192	0.69739151001	6582505	0.668752551079	FBgn0035708	767	FBgn0052396	77829
1239	2L	18778336	18779706	0.697238922119	18779017	0.721316618078	FBgn0045852	784	FBgn0032717	56579
1240	3R	2988050	2989015	0.697174072266	2988568	0.523253665251	FBgn0002306	17	FBgn0037481	7670
1241	3R	22875273	22875851	0.697166442871	22875771	0.239705959956	FBgn0029170	824	FBgn0039488	66627
1242	2L	281489	283165	0.697101593018	282283	0.642864367541	FBgn0031244	998	FBgn0031244	998
1243	X	9146973	9147751	0.69692325592	9147221	0.471547897045	FBgn0030124	10914	FBgn0040235	17244
1244	3R	10801982	10803133	0.696910381317	10802575	0.527524501085	FBgn0038280	37917	FBgn0028662	72779
1245	3R	601396	602140	0.69685459137	602092	0.668074395921	FBgn0010750	769	FBgn0051532	14863
1246	X	6132845	6133904	0.696775913239	6133372	0.490504042308	FBgn0029857	18	FBgn0029857	18
1247	3L	8978909	8979844	0.696759700775	8979395	0.497926102744	FBgn0035954	250	FBgn0035954	250
1248	2R	20389847	20390857	0.696705818176	20390303	0.561031848192	FBgn0035075	1134	FBgn0050423	6867
1249	X	13063596	13064825	0.696157932281	13064112	0.591784336988	FBgn0052639	6348	FBgn0052639	6348
1250	3R	11088207	11090259	0.696116447449	11088945	0.716782738181	FBgn0003600	251	FBgn0003600	251
1251	2R	18580155	18581212	0.695928573608	18580572	0.476061820984	FBgn0050202	391	FBgn0050202	391
1252	2R	5559395	5560262	0.695890426636	5559518	0.566129207611	FBgn0033476	913	FBgn0033476	913
1253	2L	788162	789170	0.695726394653	788606	0.493442030514	FBgn0000442	2189	FBgn0015621	31358
1254	2L	14564657	14565438	0.695243835449	14564710	0.612354551043	FBgn0028913	984	FBgn0005771	73848
1255	3R	23522354	23523461	0.695129394531	23522782	0.51973440912	FBgn0013745	2159	FBgn0003330	15036
1256	X	20001632	20003006	0.694998264313	20002219	0.541798535515	FBgn0031093	1443	FBgn0031093	1443
1257	X	11452343	11453514	0.694982051849	11452706	0.4743383071	FBgn0030322	886	FBgn0030322	886
1258	3R	24425409	24426351	0.69487118721	24425929	0.523918151855	FBgn0001215	400	FBgn0001215	400
1259	2L	2010304	2011204	0.694662094116	2010748	0.535191297531	FBgn0051939	31	FBgn0031391	136539
1260	3R	21298356	21299042	0.694640159607	21298898	0.554304838181	FBgn0004509	120	FBgn0039337	3827
1261	3R	7047617	7048491	0.694544315338	7047666	0.607617974281	FBgn0020910	48	FBgn0020910	48
1262	2R	12581816	12583243	0.694141387939	12582408	0.599545983707	FBgn0034187	4768	FBgn0034181	48017
1263	X	5141313	5142294	0.694049835205	5141921	0.451148271561	FBgn0029749	603	FBgn0024332	27202
1264	X	1317423	1318081	0.694017410278	1317536	0.498501864347	FBgn0027794	157	FBgn0028274	3497
1265	2R	17721831	17723267	0.693866729736	17722495	0.543796286863	FBgn0025186	2072	FBgn0034704	40007
1266	2R	12206837	12208413	0.693810939789	12208288	0.521366930008	FBgn0013763	1727	FBgn0003274	107331
1267	2R	16578015	16579112	0.693768978119	16578473	0.574862986803	FBgn0034582	1619	FBgn0034577	13100
1268	2L	849211	851762	0.693702697754	849858	0.64211666584	FBgn0020304	1203	FBgn0020304	1203
1269	2R	19390404	19391226	0.693629264832	19391124	0.516509793021	FBgn0025334	788	FBgn0034921	6741
1270	2R	17213598	17216215	0.693226337433	17215343	0.748572921753	FBgn0010228	3273	FBgn0010228	3273
1271	3R	14038856	14040064	0.693218946457	14039474	0.530094988206	FBgn0038581	2382	FBgn0038585	9975
1272	X	6702616	6703570	0.693168640137	6703066	0.541052401066	FBgn0029915	5207	FBgn0064122	10678
1273	X	13152407	13153455	0.693158864975	13153062	0.510959456949	FBgn0030470	473	FBgn0004456	60635
1274	2R	18022828	18024255	0.692977905273	18023507	0.549398962657	FBgn0034735	23711	FBgn0034743	90196
1275	X	16191312	16191982	0.692970275879	16191937	0.643241087596	FBgn0005411	1039	FBgn0005411	1039
1276	2R	1758095	1759366	0.692600250244	1758794	0.626474436592	FBgn0033075	9382	FBgn0033074	25779
1277	3R	8473285	8474741	0.69244146347	8473943	0.594345855713	FBgn0038071	161	FBgn0038071	161
1278	X	19315445	19316711	0.692096710205	19315953	0.534010438358	FBgn0031020	1863	FBgn0044030	2140
1279	2R	14493084	14494016	0.692027568817	14493790	0.494134140015	FBgn0034411	1204	FBgn0041702	6489
1280	3R	9814157	9815499	0.691947937012	9814862	0.580124676228	FBgn0015270	24223	FBgn0038196	47025
1281	3L	13437281	13438168	0.691886901855	13437759	0.476557899924	FBgn0036368	3549	FBgn0036351	82469
1282	2L	14858188	14858899	0.691625118256	14858767	0.527749538422	FBgn0032553	9184	FBgn0028535	144566
1283	X	12523611	12524688	0.691611289978	12524102	0.586886662703	FBgn0030417	16033	FBgn0053963	30703
1284	2R	9996393	9997061	0.691506385803	9996490	0.535314771864	FBgn0001332	424	FBgn0013725	49292
1285	2R	20182845	20184761	0.691393375397	20183285	0.496448909535	FBgn0053228	6143	FBgn0053228	6143
1286	3R	2503990	2505297	0.690892219543	2504591	0.522149646983	FBgn0002522	279	FBgn0026567	20987
1287	3L	14860515	14861315	0.690749168396	14860951	0.566448837519	FBgn0036455	8422	FBgn0040809	48600
1288	X	11190748	11191926	0.690634250641	11191235	0.495400821461	FBgn0030289	1983	FBgn0030291	3037
1289	X	2149221	2150320	0.690439224243	2149754	0.513247910668	FBgn0023526	852	FBgn0023526	852
1290	3R	17714665	17715440	0.690271377563	17715036	0.465005341698	FBgn0038916	1963	FBgn0038925	138162
1291	3L	3392763	3393925	0.690022468567	3393311	0.618406976972	FBgn0014388	15156	FBgn0027616	35613
1292	X	14415869	14417904	0.689608573914	14416339	0.558404952288	FBgn0030572	491	FBgn0030572	491
1293	3L	8626760	8628121	0.689509391785	8627236	0.549383051255	FBgn0035922	3765	FBgn0001168	22470
1294	2R	7043314	7044629	0.689086914062	7044077	0.627899932861	FBgn0000577	40	FBgn0000577	40
1295	3L	12622914	12623725	0.689040660858	12623327	0.475701123476	FBgn0052111	21444	FBgn0036306	105377
1296	3R	25257799	25258808	0.688839912415	25258206	0.503686932956	FBgn0040622	1759	FBgn0039664	57010
1297	X	17013168	17014431	0.688391208649	17013775	0.620745062828	FBgn0000163	18899	FBgn0000163	18899
1298	3L	22936791	22937353	0.68838596344	22936910	0.518962816759	FBgn0005629	4628	FBgn0037207	57855
1299	3L	3886173	3887099	0.68830871582	3886611	0.512026876211	FBgn0003943	59	FBgn0035470	3923
1300	X	10713451	10714191	0.688262939453	10713512	0.544388651848	FBgn0030244	1012	FBgn0030241	13420
1301	X	9598123	9599051	0.688165664673	9598626	0.507242258857	FBgn0020378	446	FBgn0000233	59217
1302	2R	16729730	16730398	0.688129425049	16730239	0.449200760234	FBgn0034605	5497	FBgn0034606	28296
1303	2L	6338163	6339386	0.687741279602	6338904	0.55793479085	FBgn0015623	132	FBgn0043854	33511
1304	3R	15477905	15478906	0.68766784668	15478346	0.486124824075	FBgn0051219	1362	FBgn0038722	7596
1305	X	3714062	3715270	0.687643527985	3714821	0.53987128394	FBgn0015565	1258	FBgn0019661	6897
1306	2R	14060285	14060978	0.68738079071	14060469	0.476181323712	FBgn0034357	1685	FBgn0050119	6021
1307	X	16183766	16184811	0.687252044678	16184187	0.60540712581	FBgn0003416	59	FBgn0005411	8789
1308	3R	17463864	17464964	0.687191009521	17464371	0.572491049767	FBgn0046832	16125	FBgn0046832	16125
1309	3R	23865109	23866048	0.686941623688	23865353	0.468670064753	FBgn0039570	7943	FBgn0039559	101782
1310	2L	2978919	2980052	0.686902046204	2979424	0.488014147832	FBgn0031485	14	FBgn0004584	6748
1311	3R	5298103	5298921	0.686854839325	5298144	0.593856811523	FBgn0037698	3361	FBgn0043791	22381
1312	2R	2458907	2459794	0.686603546143	2459329	0.600576617501	FBgn0011893	294	FBgn0033107	132456
1313	3L	4789130	4790693	0.686034202576	4789938	0.701850414276	FBgn0042131	1685	FBgn0035570	99235
1314	3R	13115227	13115853	0.686027526855	13115287	0.578829884529	FBgn0051419	4655	FBgn0025456	105018
1315	2R	8737823	8740005	0.685985565186	8738393	0.508105635643	FBgn0043010	27	FBgn0043010	27
1316	3R	15053012	15054295	0.685981750488	15053523	0.50567335241	FBgn0038690	379	FBgn0000463	98412
1317	2R	15776615	15778165	0.685918807983	15777330	0.615434116787	FBgn0005655	390	FBgn0005655	390
1318	3L	4023797	4025074	0.685892105103	4024514	0.601668167114	FBgn0035489	448	FBgn0000449	21322
1319	X	3700981	3702078	0.685647964478	3701604	0.471978868757	FBgn0019661	6320	FBgn0019661	6320
1320	2L	2375274	2376442	0.685610294342	2375965	0.561721605413	FBgn0031420	71	FBgn0028485	10630
1321	2L	17257917	17259594	0.685446739197	17258391	0.556059023913	FBgn0032629	1730	FBgn0032633	121685
1322	2R	17142524	17143637	0.685323953629	17142990	0.466609954834	FBgn0034643	740	FBgn0034643	740
1323	2L	21201170	21203288	0.684906005859	21202550	0.564852968852	FBgn0003930	221	FBgn0003930	221
1324	3R	22286315	22287344	0.684797048569	22286993	0.522356764476	FBgn0039430	258	FBgn0039449	256114
1325	2L	10773392	10774139	0.684730052948	10773442	0.569077809652	FBgn0032299	2457	FBgn0032298	3478
1326	3L	4266528	4267735	0.684503555298	4267226	0.594173796037	FBgn0035526	161	FBgn0035526	161
1327	X	6941016	6942560	0.68447303772	6941773	0.584156543016	FBgn0029933	1516	FBgn0029933	1516
1328	3R	12778663	12779467	0.684369087219	12779421	0.591356595357	FBgn0000015	18537	FBgn0038471	86985
1329	X	19695362	19696478	0.684344291687	19695786	0.506112295039	FBgn0031077	3675	FBgn0031079	9798
1330	3L	19740423	19741916	0.684084892273	19741305	0.582034447614	FBgn0024889	215	FBgn0014037	101921
1331	3L	21715423	21716051	0.684029102325	21715931	0.571037817001	FBgn0037133	12275	FBgn0037134	41375
1332	3R	8811321	8811987	0.683937072754	8811364	0.535390138626	FBgn0051342	422	FBgn0038102	2856
1333	3R	14984498	14985399	0.683923721313	14984885	0.534666925669	FBgn0038683	715	FBgn0038678	64266
1334	2L	8543241	8544104	0.683917045593	8543422	0.491131703059	FBgn0011259	89	FBgn0029004	14804
1335	2R	15515315	15515982	0.68390750885	15515635	0.412828309195	FBgn0053538	47	FBgn0004364	110739
1336	X	10071657	10073816	0.683835029602	10073074	0.521223843098	FBgn0030187	4542	FBgn0030180	81667
1337	3R	11069137	11069989	0.683656930923	11069582	0.453346112195	FBgn0001219	1215	FBgn0001219	1215
1338	X	7181945	7182716	0.683605194092	7182058	0.473248308355	FBgn0026144	548	FBgn0026144	548
1339	2R	8867366	8868087	0.683422088623	8867488	0.447278118134	FBgn0033828	2752	FBgn0011882	79403
1340	3L	17340756	17341763	0.682862758636	17341201	0.524112420924	FBgn0036715	3587	FBgn0026197	25516
1341	2R	10304960	10305739	0.682751655579	10305039	0.536339177026	FBgn0033966	8103	FBgn0050478	19196
1342	X	13436812	13437328	0.682647943497	13437283	0.690227389336	FBgn0004169	843	FBgn0030507	64677
1343	3R	2683048	2685492	0.682453155518	2684961	0.634536802769	FBgn0001077	5085	FBgn0001077	5085
1344	3R	1823594	1824379	0.68238401413	1824294	0.516177368164	FBgn0003261	10007	FBgn0003261	10007
1345	2R	8511663	8512818	0.681972503662	8512256	0.605348057217	FBgn0008654	774	FBgn0005624	15360
1346	3L	14608816	14609548	0.681774616241	14609503	0.646007431878	FBgn0041604	11624	FBgn0028418	83480
1347	X	8146957	8147706	0.681752204895	8147046	0.52790122562	FBgn0030032	22908	FBgn0030028	30406
1348	2L	430714	431499	0.681746959686	431363	0.507796374234	FBgn0004583	110	FBgn0031253	9956
1349	2L	6228456	6229441	0.681640625	6228950	0.53512730318	FBgn0026755	3900	FBgn0031782	101188
1350	X	19885201	19886576	0.681534290314	19885761	0.55726340082	FBgn0031085	530	FBgn0031093	117901
1351	X	11409692	11410536	0.680418014526	11410397	0.495947599411	FBgn0030310	3650	FBgn0003277	5143
1352	2L	15487261	15488648	0.680346012115	15487732	0.645438130697	FBgn0020371	7035	FBgn0003448	13534
1353	2R	11498671	11499357	0.680283546448	11499150	0.46734226667	FBgn0013988	1666	FBgn0034062	27058
1354	2L	11793285	11794420	0.680147647858	11793981	0.560325235128	FBgn0032377	102	FBgn0032377	102
1355	2R	11505021	11506545	0.680119037628	11505737	0.497822284698	FBgn0034057	408	FBgn0034062	20471
1356	2R	20457784	20458787	0.679626464844	20458401	0.505107826657	FBgn0035086	1168	FBgn0002607	18746
1357	3R	20045176	20047393	0.679582118988	20045652	0.557808819939	FBgn0026257	1212	FBgn0026257	1212
1358	2R	20274183	20275181	0.67951965332	20274686	0.465784802156	FBgn0027590	1066	FBgn0053228	97544
1359	X	16491286	16492261	0.679063796997	16492188	0.53401260376	FBgn0003189	2872	FBgn0030766	17346
1360	3R	278915	279601	0.679034233093	279557	0.532026410103	FBgn0051522	521	FBgn0037250	19826
1361	X	432550	433726	0.678744077682	433141	0.548255413771	FBgn0003986	14722	FBgn0003986	14722
1362	3R	21460783	21462186	0.678713798523	21461632	0.655516200595	FBgn0039350	1917	FBgn0039350	1917
1363	X	511615	513269	0.678660392761	512706	0.542096883059	FBgn0025639	157	FBgn0025639	157
1364	3R	24410474	24412524	0.678626060486	24411684	0.527360661825	FBgn0000659	879	FBgn0000659	879
1365	2R	18675369	18676309	0.678384780884	18675884	0.539229774475	FBgn0050188	4922	FBgn0003062	93564
1366	X	18107018	18107655	0.678380012512	18107287	0.460457801819	FBgn0030908	301	FBgn0004956	34475
1367	X	1853443	1854449	0.678315162659	1853842	0.498754441738	FBgn0023546	99	FBgn0003964	43597
1368	X	7780565	7781705	0.67813539505	7780899	0.563358545303	FBgn0004404	759	FBgn0004404	759
1369	X	16108831	16109539	0.677810430527	16109018	0.449518643893	FBgn0040207	1099	FBgn0030733	11261
1370	2R	10266601	10268100	0.677729606628	10267409	0.747762988595	FBgn0050476	20	FBgn0050476	20
1371	2L	12979944	12980747	0.677461147308	12980615	0.503842093728	FBgn0032464	1829	FBgn0028965	40692
1372	X	1336030	1337166	0.677460670471	1336768	0.511671262629	FBgn0025381	1395	FBgn0025381	1395
1373	2L	3476015	3477235	0.677272796631	3476470	0.530513286591	FBgn0022073	1964	FBgn0031540	6463
1374	2L	3806379	3807136	0.677264690399	3806726	0.450965628904	FBgn0021800	3145	FBgn0003430	18954
1375	3R	2018861	2019895	0.677260875702	2019499	0.512037843466	FBgn0037409	5036	FBgn0053097	174511
1376	3R	10491225	10491947	0.677247047424	10491450	0.473382370813	FBgn0038252	2285	FBgn0026578	10027
1377	3R	7612289	7612977	0.677208900452	7612856	0.523665799035	FBgn0037950	42	FBgn0011471	8030
1378	2L	7778461	7779565	0.677081108093	7779177	0.538152967181	FBgn0003961	908	FBgn0031947	3680
1379	2R	8702319	8704094	0.677055835724	8703881	0.506944142855	FBgn0028991	2100	FBgn0028991	2100
1380	2L	18279137	18280000	0.677018165588	18279569	0.515765246223	FBgn0051787	2044	FBgn0041184	131230
1381	X	18278419	18279306	0.676952362061	18278901	0.526121044159	FBgn0052548	4383	FBgn0004956	137139
1382	X	6372097	6373110	0.676899909973	6372522	0.50968259573	FBgn0029874	575	FBgn0029873	2813
1383	2R	6335143	6336232	0.676898002625	6335610	0.58172899134	FBgn0033552	170	FBgn0029134	261
1384	X	11419087	11419729	0.676897525787	11419251	0.560969569466	FBgn0030314	232	FBgn0027259	1591
1385	3R	18315831	18316664	0.67663526535	18315979	0.446083704631	FBgn0003676	1174	FBgn0024832	27803
1386	2L	9145766	9147039	0.676565170288	9146469	0.575553496679	FBgn0051887	16626	FBgn0051887	16626
1387	3R	21387807	21388657	0.676392555237	21387932	0.551588925448	FBgn0039344	20754	FBgn0039345	46918
1388	3R	11966329	11967266	0.676263332367	11966797	0.581488037109	FBgn0038400	5780	FBgn0038396	91404
1389	3R	23365789	23366576	0.675917625427	23366401	0.507541418076	FBgn0046887	1818	FBgn0003330	141345
1390	3R	2560189	2561027	0.675880908966	2560424	0.487361081441	FBgn0051481	7361	FBgn0004054	9438
1391	2R	19163743	19165401	0.67585849762	19164290	0.527710787455	FBgn0034886	886	FBgn0016762	37308
1392	2L	12720836	12722498	0.675759315491	12721555	0.562074997846	FBgn0032455	283	FBgn0032445	28532
1393	3R	5158680	5159343	0.675703048706	5159255	0.481831979752	FBgn0037679	1181	FBgn0053936	8337
1394	2L	12433226	12433989	0.675673007965	12433904	0.501210784912	FBgn0020443	528	FBgn0040286	761
1395	2R	15595602	15596785	0.675574302673	15596198	0.544824838638	FBgn0004364	30176	FBgn0004364	30176
1396	2R	2636853	2637659	0.675551891327	2637413	0.472467558725	FBgn0015038	4207	FBgn0033156	152867
1397	3L	11806636	11807819	0.675024032593	11807169	0.538461625576	FBgn0000404	355	FBgn0000404	355
1398	3R	7702442	7703577	0.674997806549	7702840	0.616170048714	FBgn0003312	117	FBgn0037955	54630
1399	2L	11970693	11971905	0.674749851227	11971276	0.634660333395	FBgn0041606	182	FBgn0032390	18688
1400	3L	18728517	18729203	0.674617767334	18728564	0.488844659593	FBgn0036813	14597	FBgn0036813	14597
1401	3R	15170264	15171680	0.674516677856	15171218	0.539577674866	FBgn0000463	19283	FBgn0000463	19283
1402	X	12731695	12732371	0.673988342285	12732327	0.59858862559	FBgn0052650	279	FBgn0030433	8716
1403	3R	27329693	27330481	0.673797607422	27330063	0.434825953315	FBgn0039851	5468	FBgn0039857	91904
1404	X	5744586	5745883	0.673667430878	5745205	0.581053341136	FBgn0000042	895	FBgn0000042	895
1405	2L	13234049	13235303	0.673634529114	13234604	0.626256241518	FBgn0032493	9	FBgn0032493	9
1406	2L	12481737	12482393	0.673616886139	12482266	0.530841255188	FBgn0051858	15029	FBgn0040286	47601
1407	2L	18820998	18821792	0.673376560211	18821678	0.512946649031	FBgn0027070	1023	FBgn0032717	13918
1408	2L	734485	735508	0.673294067383	735068	0.461598845089	FBgn0011244	6656	FBgn0015621	84896
1409	2L	3144690	3145363	0.673069477081	3144996	0.467397540808	FBgn0015600	383	FBgn0031506	14960
1410	X	2580072	2581330	0.672993183136	2580680	0.568513140959	FBgn0000927	238	FBgn0024978	7661
1411	3R	11245264	11246856	0.672911643982	11245719	0.550978716682	FBgn0067339	2214	FBgn0067339	2214
1412	X	16386706	16387763	0.672814846039	16387234	0.558792506947	FBgn0011742	671	FBgn0015615	40132
1413	3L	6474259	6475223	0.672717094421	6474633	0.472045183182	FBgn0020251	4956	FBgn0020251	4956
1414	2L	20129423	20130865	0.671975135803	20130243	0.652940637925	FBgn0032853	587	FBgn0032849	36249
1415	2R	2253514	2254542	0.671800136566	2254178	0.475074571722	FBgn0028579	498	FBgn0033094	45740
1416	X	12953878	12954750	0.671466350555	12954352	0.48279728609	FBgn0003193	5278	FBgn0025463	39163
1417	2R	11304856	11306134	0.671377658844	11305474	0.58274863748	FBgn0050321	2713	FBgn0050089	63213
1418	3L	8971441	8972305	0.671332359314	8971834	0.537900656462	FBgn0016070	88	FBgn0035954	7311
1419	3L	21233971	21234935	0.671263217926	21234420	0.514206661898	FBgn0037069	9	FBgn0037066	14516
1420	X	7731525	7732542	0.671092033386	7732109	0.496236287631	FBgn0029969	1879	FBgn0029970	4699
1421	2R	10773620	10774352	0.671002864838	10773707	0.476489400864	FBgn0034005	438	FBgn0000996	122116
1422	2L	2884759	2885805	0.670894384384	2885198	0.484488844872	FBgn0024947	652	FBgn0004584	87478
1423	2R	16544256	16545018	0.670879840851	16544872	0.505762259165	FBgn0034576	12210	FBgn0003391	19869
1424	3L	7309003	7309659	0.670649528503	7309165	0.555649540641	FBgn0035765	6	FBgn0011640	4048
1425	3R	17283671	17284923	0.670500278473	17284339	0.690072312075	FBgn0011278	12297	FBgn0013984	121912
1426	X	6227535	6228418	0.670417785645	6227936	0.524423789978	FBgn0053664	1493	FBgn0029868	32301
1427	X	6690890	6692155	0.670334815979	6691518	0.582632597755	FBgn0029912	1939	FBgn0064122	22226
1428	3R	11995215	11996120	0.670269966125	11995697	0.529639989138	FBgn0038404	2182	FBgn0011253	102479
1429	2R	8301768	8302857	0.669976711273	8302413	0.519691705704	FBgn0003326	5962	FBgn0003326	5962
1430	3L	17499536	17500295	0.669272899628	17500128	0.55953947703	FBgn0036736	4786	FBgn0036734	20570
1431	X	19691528	19692467	0.669191360474	19692117	0.473835309347	FBgn0031078	5964	FBgn0031079	6129
1432	3R	2738208	2739515	0.669023036957	2739055	0.563735514879	FBgn0051488	44401	FBgn0001077	49009
1433	3L	14416253	14418120	0.66854763031	14417139	0.616882354021	FBgn0036424	34548	FBgn0036424	34548
1434	3L	19006427	19007564	0.668540000916	19006960	0.558145438924	FBgn0002945	3630	FBgn0002945	3630
1435	3R	23187045	23188079	0.668489456177	23187474	0.541663618649	FBgn0039513	2362	FBgn0039509	73257
1436	2L	20521351	20522149	0.668148040771	20521970	0.495987635392	FBgn0032865	10264	FBgn0046834	46881
1437	2L	8381585	8382706	0.668040275574	8382022	0.551519562216	FBgn0027094	266	FBgn0027094	266
1438	3L	20369649	20370458	0.667959213257	20370083	0.442234579722	FBgn0036991	15	FBgn0036990	71
1439	X	313317	314583	0.66766500473	314009	0.621315395131	FBgn0000137	3313	FBgn0002561	47464
1440	X	18486005	18487444	0.667664051056	18487406	0.532183851515	FBgn0030945	378	FBgn0030945	378
1441	3R	20120298	20121386	0.667589187622	20120900	0.540809631348	FBgn0000368	238	FBgn0000368	238
1442	X	11617577	11618559	0.66758441925	11618057	0.55114180247	FBgn0030334	4725	FBgn0030328	65256
1443	3L	14502580	14503533	0.667360782623	14503172	0.461398303509	FBgn0026409	295	FBgn0028418	22851
1444	2L	6700207	6701524	0.66706609726	6700879	0.576635281245	FBgn0031850	8206	FBgn0025777	22476
1445	2L	15481349	15482694	0.667007446289	15481895	0.542044695686	FBgn0020371	1198	FBgn0003448	7697
1446	3L	4606537	4607709	0.666914463043	4606955	0.565193484811	FBgn0003501	88	FBgn0015805	609
1447	3L	11535818	11536605	0.666861057281	11536039	0.502291936141	FBgn0036172	141	FBgn0036180	47348
1448	2R	3975130	3975822	0.666725158691	3975774	0.62352180481	FBgn0050359	1188	FBgn0022027	161490
1449	X	19416855	19418088	0.666702747345	19417693	0.509615561541	FBgn0031032	114	FBgn0031032	114
1450	2L	2491570	2492252	0.66662311554	2491691	0.47491793199	FBgn0015816	975	FBgn0015816	975
1451	X	20550452	20551711	0.666547775269	20551249	0.590312593123	FBgn0031129	4613	FBgn0003300	46132
1452	2L	14322080	14323080	0.666491031647	14322633	0.508499089409	FBgn0028918	5796	FBgn0028529	32447
1453	3R	13719479	13720101	0.666479587555	13720054	0.576620631748	FBgn0038558	12113	FBgn0038554	41958
1454	X	10654174	10655314	0.666402816772	10654639	0.520123397603	FBgn0030235	13361	FBgn0030235	13361
1455	3R	7035427	7036564	0.666273832321	7035893	0.514536857605	FBgn0037874	82	FBgn0037874	82
1456	3R	8860486	8861329	0.666038990021	8860599	0.482681274414	FBgn0003308	2340	FBgn0003308	2340
1457	X	17572125	17572873	0.665894508362	17572721	0.508940610019	FBgn0030866	490	FBgn0030866	490
1458	2L	4999171	5000797	0.665794372559	4999757	0.627722676595	FBgn0053113	9987	FBgn0010607	28304
1459	2L	21605860	21606761	0.665687561035	21606730	0.701741748386	FBgn0032955	4462	FBgn0022893	10791
1460	3L	13110681	13111353	0.664944171906	13110728	0.517581039005	FBgn0053262	512	FBgn0010452	22508
1461	3L	17609884	17610961	0.664712190628	17610476	0.487701920902	FBgn0004401	186	FBgn0004401	186
1462	3R	21861754	21863088	0.664709806442	21862452	0.558876425028	FBgn0002633	308	FBgn0002633	308
1463	3L	13249666	13250304	0.664677143097	13249766	0.510541820526	FBgn0052123	3957	FBgn0036349	102766
1464	3L	15533450	15534183	0.66464805603	15534129	0.54072022438	FBgn0036511	2822	FBgn0036516	19296
1465	X	4532712	4533927	0.664625167847	4533582	0.677745819092	FBgn0011760	544	FBgn0022768	1474
1466	X	17937383	17938413	0.664311885834	17937644	0.457126617432	FBgn0030895	26	FBgn0030891	17949
1467	2L	4332723	4334373	0.664202213287	4333235	0.508869870504	FBgn0020762	691	FBgn0026319	38755
1468	3L	17964188	17965475	0.664034843445	17964735	0.606810927391	FBgn0052193	37816	FBgn0020300	139928
1469	3R	23307062	23307740	0.663935661316	23307190	0.549768707969	FBgn0039519	2791	FBgn0039509	192973
1470	3R	12503614	12504610	0.663847446442	12504236	0.457368626314	FBgn0051498	13609	FBgn0015019	30907
1471	X	16719809	16720908	0.663782596588	16720085	0.464749872684	FBgn0030802	377	FBgn0030802	377
1472	3R	7603496	7604767	0.663768768311	7603917	0.586754735311	FBgn0011471	909	FBgn0011471	909
1473	2L	7254448	7255141	0.663747310638	7254537	0.56486928463	FBgn0031900	1765	FBgn0031898	31458
1474	3L	21122532	21123497	0.663679122925	21122581	0.502827644348	FBgn0037053	965	FBgn0037051	52699
1475	2R	12988116	12988881	0.663415670395	12988711	0.475646853447	FBgn0034224	2213	FBgn0028953	16167
1476	X	17315280	17316551	0.66313123703	17315877	0.602426024044	FBgn0030842	7375	FBgn0030851	147536
1477	2R	18011737	18012446	0.663106918335	18011935	0.475941527974	FBgn0034735	12139	FBgn0022986	88811
1478	3L	5633765	5634464	0.662974357605	5633808	0.53762488895	FBgn0035627	2380	FBgn0035625	28878
1479	3R	671304	672564	0.662963867188	671350	0.468005286323	FBgn0003002	7185	FBgn0003002	7185
1480	3L	9458558	9459848	0.66286945343	9459207	0.68029162463	FBgn0036005	2507	FBgn0036005	2507
1481	2R	6663680	6664543	0.662547111511	6663772	0.510550932451	FBgn0033580	1497	FBgn0033581	2191
1482	3R	17830784	17831717	0.66251373291	17831287	0.501486968994	FBgn0038921	9132	FBgn0038925	21911
1483	3L	14036948	14038060	0.662272453308	14037330	0.518119026633	FBgn0013563	179	FBgn0036406	19075
1484	3L	21531866	21533038	0.662239551544	21532299	0.617414919535	FBgn0023417	400	FBgn0028663	58596
1485	2L	19587980	19589071	0.661963939667	19588540	0.557322025299	FBgn0032814	8352	FBgn0032812	10114
1486	X	17496160	17497345	0.661764144897	17496678	0.584006197312	FBgn0003471	5320	FBgn0030855	26458
1487	2R	6189485	6190259	0.661671161652	6189533	0.599716305733	FBgn0033541	24714	FBgn0004399	119816
1488	3R	258582	259928	0.661477565765	259053	0.562439245336	FBgn0037249	599	FBgn0037249	599
1489	2R	14316750	14317897	0.661312580109	14317278	0.485246121883	FBgn0010651	1312	FBgn0010651	1312
1490	2R	2187050	2188043	0.661134243011	2187569	0.549437046051	FBgn0033089	4	FBgn0033087	2411
1491	X	1321325	1322498	0.660916805267	1321699	0.516158244189	FBgn0028274	666	FBgn0028274	666
1492	3R	26737734	26738848	0.660470485687	26738113	0.507673772176	FBgn0020912	497	FBgn0003720	60076
1493	3R	10818281	10819077	0.66029715538	10818397	0.548441540111	FBgn0038280	22095	FBgn0028662	88601
1494	X	16513811	16514451	0.66024851799	16513882	0.446828047434	FBgn0030771	630	FBgn0030766	39040
1495	2L	17217691	17218693	0.660181045532	17218087	0.516008433174	FBgn0051745	23392	FBgn0032633	161989
1496	X	1914674	1915654	0.66016626358	1915066	0.494504511356	FBgn0025625	3005	FBgn0025626	6226
1497	2L	8144959	8146337	0.660129547119	8145644	0.651758586659	FBgn0051606	1986	FBgn0051607	3306
1498	3R	19608080	19609080	0.659942626953	19608635	0.52868938446	FBgn0015513	1127	FBgn0015513	1127
1499	3L	6049131	6049778	0.659793376923	6049221	0.590672254562	FBgn0035674	34	FBgn0035675	285
1500	2R	6320693	6321991	0.659706115723	6321205	0.58494124693	FBgn0027499	3627	FBgn0027499	3627
1501	X	6214089	6214771	0.659442424774	6214204	0.512575409629	FBgn0029870	3019	FBgn0029868	18569
1502	X	12995870	12996544	0.659296989441	12995996	0.60884103775	FBgn0030458	1432	FBgn0025463	2481
1503	3L	1760859	1761891	0.659036636353	1761392	0.52887507046	FBgn0035272	419	FBgn0035271	497
1504	2L	18438222	18439324	0.658880710602	18438858	0.488478183746	FBgn0004413	308	FBgn0004413	308
1505	2R	2207609	2208853	0.658732891083	2208364	0.512997746468	FBgn0033094	74	FBgn0033094	74
1506	3R	14538595	14540157	0.658723831177	14539467	0.618350982666	FBgn0000303	8222	FBgn0027841	54353
1507	3L	20729062	20729810	0.658696174622	20729716	0.550859451294	FBgn0037023	2500	FBgn0016696	24338
1508	3L	12656635	12657941	0.658609390259	12657423	0.544921987197	FBgn0014343	10272	FBgn0036306	71281
1509	3L	833462	834377	0.658595085144	834297	0.493669319153	FBgn0035169	554	FBgn0035164	13251
1510	3R	14228388	14229444	0.65856552124	14228931	0.478839004741	FBgn0038617	496	FBgn0038609	36553
1511	2R	19513789	19514744	0.658544063568	19514663	0.535684728622	FBgn0053519	5609	FBgn0022708	17135
1512	2L	7827777	7828859	0.658373355865	7828472	0.493311601527	FBgn0004177	729	FBgn0020618	1220
1513	2R	18862172	18863264	0.658360481262	18862809	0.525741829592	FBgn0050410	20	FBgn0050410	20
1514	3R	3355645	3357386	0.658270359039	3356879	0.545274958891	FBgn0003885	502	FBgn0003885	502
1515	2R	11757253	11757831	0.658162117004	11757637	0.470047426224	FBgn0034099	840	FBgn0034088	46472
1516	3L	18321055	18322302	0.657642364502	18321711	0.568194249097	FBgn0011706	41951	FBgn0011706	41951
1517	3R	20243781	20244501	0.657578468323	20244046	0.475042036601	FBgn0039200	25401	FBgn0039186	69537
1518	X	6542597	6543245	0.65746307373	6542676	0.576054255168	FBgn0029894	1063	FBgn0029891	13642
1519	3L	14913162	14914191	0.657380580902	14914020	0.458226117221	FBgn0040487	2649	FBgn0040487	2649
1520	3R	10678997	10680287	0.657266616821	10679542	0.558945119381	FBgn0053555	84	FBgn0038271	36258
1521	3L	15921185	15922129	0.657156944275	15921396	0.469813925879	FBgn0036546	413	FBgn0036546	413
1522	2L	6214711	6216285	0.657120704651	6215554	0.600760852589	FBgn0026755	9496	FBgn0031782	87792
1523	X	18161262	18162821	0.656976699829	18162095	0.495655059814	FBgn0030912	6993	FBgn0004956	20333
1524	3R	19140842	19142311	0.656936645508	19141535	0.56784301334	FBgn0039071	25624	FBgn0002622	42990
1525	X	20212039	20212941	0.65688419342	20212231	0.48668384552	FBgn0031107	7077	FBgn0031106	7775
1526	X	16454974	16455791	0.656834602356	16455371	0.47665820803	FBgn0030763	152	FBgn0010412	16445
1527	X	15565676	15566679	0.656588554382	15566170	0.479956179857	FBgn0030675	51	FBgn0030675	51
1528	3L	14371792	14372444	0.656576156616	14372313	0.52606123144	FBgn0003459	2869	FBgn0003459	2869
1529	2L	14749933	14750872	0.65647983551	14750482	0.532399177551	FBgn0028870	6214	FBgn0028535	252851
1530	X	11516535	11517169	0.656299591064	11516930	0.488023153941	FBgn0014133	164	FBgn0030327	30791
1531	2L	753174	754046	0.656188964844	753268	0.528360748291	FBgn0031275	149	FBgn0015621	66696
1532	2L	3538882	3540013	0.656173229218	3539472	0.555403649807	FBgn0024244	221	FBgn0031549	9186
1533	3R	7061064	7062182	0.655926704407	7061463	0.480203376097	FBgn0037885	358	FBgn0037885	358
1534	X	20233878	20234985	0.655748844147	20234379	0.541725486517	FBgn0031114	277	FBgn0031114	277
1535	2R	13725810	13727177	0.655627250671	13726373	0.592646896839	FBgn0050114	3755	FBgn0000658	21253
1536	2R	2143563	2145013	0.655491828918	2144373	0.557751066544	FBgn0004145	568	FBgn0040673	19547
1537	2R	19726624	19728229	0.655456542969	19727509	0.472652267007	FBgn0050419	9882	FBgn0034987	31552
1538	X	1339650	1340946	0.655358791351	1340299	0.535317063332	FBgn0003517	65	FBgn0003517	65
1539	X	21029334	21030234	0.655295848846	21029696	0.477365718168	FBgn0052523	1116	FBgn0020369	97040
1540	2L	11876635	11877539	0.655217885971	11877486	0.477186785804	FBgn0032383	18136	FBgn0000588	48084
1541	2L	5589904	5590913	0.655030250549	5590530	0.504876511438	FBgn0031723	2116	FBgn0031718	39504
1542	3L	3073863	3074984	0.654874801636	3074493	0.526925086975	FBgn0003938	160	FBgn0003938	160
1543	X	2163761	2164989	0.654818534851	2164907	0.657235622406	FBgn0054052	13513	FBgn0023526	16005
1544	3R	21867096	21868892	0.654211997986	21867547	0.511049811045	FBgn0001139	115	FBgn0000591	1501
1545	2L	4368058	4369242	0.653692245483	4368885	0.462508797646	FBgn0026319	3105	FBgn0026319	3105
1546	2R	9294975	9295873	0.653587341309	9295655	0.471668515887	FBgn0033868	497	FBgn0000662	44806
1547	2L	11524360	11525007	0.653444290161	11524965	0.520595126682	FBgn0028490	3236	FBgn0003313	38776
1548	X	14299850	14301122	0.652891159058	14300745	0.506254757152	FBgn0030569	13271	FBgn0030571	113800
1549	2L	5016603	5017266	0.652598381042	5016750	0.489686012268	FBgn0031670	5637	FBgn0022023	36459
1550	3L	19583459	19584637	0.652536392212	19584086	0.498837590218	FBgn0029094	65	FBgn0029094	65
1551	2R	7047453	7048992	0.652216434479	7047874	0.518972724676	FBgn0000577	3757	FBgn0000577	3757
1552	X	10668162	10669302	0.652055740356	10668931	0.461678690381	FBgn0030235	931	FBgn0030235	931
1553	2L	2492549	2493496	0.651968002319	2492969	0.55016759038	FBgn0011818	14	FBgn0015816	303
1554	3R	1308795	1310067	0.651830673218	1309365	0.571384710424	FBgn0015402	242	FBgn0015402	242
1555	3R	18852987	18854125	0.651805877686	18853434	0.48517926534	FBgn0039039	999	FBgn0051457	100272
1556	X	16547020	16547971	0.651573181152	16547360	0.463785621855	FBgn0030780	2120	FBgn0030786	70531
1557	3R	20472103	20472817	0.651569366455	20472770	0.573801721845	FBgn0000139	2895	FBgn0051125	7773
1558	2L	15001224	15002084	0.651555538177	15001305	0.489719295502	FBgn0040228	1355	FBgn0028535	2028
1559	3L	14239045	14239765	0.651488542557	14239689	0.459350479974	FBgn0001085	83	FBgn0036415	56521
1560	X	5265376	5266367	0.651446819305	5265978	0.50954541564	FBgn0029764	122	FBgn0029764	122
1561	2R	5340611	5341688	0.651363372803	5341218	0.513610541821	FBgn0033447	2280	FBgn0023180	17054
1562	X	7427080	7428427	0.651297092438	7427537	0.610290209452	FBgn0029952	3709	FBgn0027553	146021
1563	4	1013326	1013986	0.651282310486	1013699	0.517998491015	FBgn0019650	3721	FBgn0039930	35910
1564	X	1022430	1023092	0.651193618774	1022999	0.492258071899	FBgn0040368	3788	FBgn0026875	70455
1565	X	16588641	16589360	0.651159286499	16588757	0.537919738076	FBgn0027528	2910	FBgn0030786	29134
1566	3R	9851598	9852312	0.65099978447	9851959	0.517071787516	FBgn0038194	2993	FBgn0038196	9928
1567	X	8009240	8009919	0.650929450989	8009803	0.60617204146	FBgn0030016	1141	FBgn0030003	34840
1568	3L	10140127	10141044	0.650911331177	10140653	0.519565245684	FBgn0036072	319	FBgn0015618	328056
1569	2L	10850951	10851866	0.65089392662	10851515	0.469481945038	FBgn0032309	183	FBgn0024227	6567
1570	3L	21915615	21916451	0.650879859924	21915853	0.477825573512	FBgn0000045	3219	FBgn0037149	84121
1571	2R	7533066	7534927	0.650799751282	7533789	0.633758322398	FBgn0004839	1942	FBgn0011704	32439
1572	3R	21856545	21857377	0.650761604309	21856883	0.448726081848	FBgn0002631	1426	FBgn0002631	1426
1573	2L	15626602	15627631	0.650752067566	15627291	0.415635810179	FBgn0028518	1278	FBgn0003936	120320
1574	2L	21282358	21283102	0.650675773621	21282808	0.482498884201	FBgn0041244	4481	FBgn0021856	34056
1575	3R	17990256	17991192	0.650587081909	17990779	0.489005208015	FBgn0053335	39	FBgn0053335	39
1576	3R	25813320	25814150	0.650023460388	25813723	0.466700822115	FBgn0039728	4549	FBgn0039730	7208
1577	2R	19226800	19227598	0.650016784668	19227106	0.447712182999	FBgn0034898	430	FBgn0002174	12644
1578	X	18688714	18689632	0.64995765686	18689463	0.491502682368	FBgn0030968	1925	FBgn0030969	2690
1579	X	2995416	2996309	0.649787902832	2995898	0.536315619946	FBgn0004647	4870	FBgn0004647	4870
1580	3R	3941519	3942946	0.649652957916	3942133	0.561934649944	FBgn0037550	9922	FBgn0037550	9922
1581	3R	25466172	25467572	0.649596691132	25466379	0.515844381773	FBgn0015129	19327	FBgn0039678	31003
1582	3L	5715013	5715922	0.649576187134	5715769	0.468087022955	FBgn0052414	1197	FBgn0065058	21600
1583	2R	2198698	2199827	0.649509429932	2199218	0.56881248951	FBgn0050446	2557	FBgn0033094	9220
1584	X	1666419	1667556	0.649477481842	1666986	0.609084188938	FBgn0029589	9511	FBgn0029591	14830
1585	2L	564066	564810	0.649467945099	564659	0.511722803116	FBgn0031265	489	FBgn0031265	489
1586	X	4085318	4086003	0.649448394775	4085438	0.453464317322	FBgn0041252	2606	FBgn0026080	122759
1587	2L	3182968	3183705	0.649215698242	3183103	0.538082170486	FBgn0031508	2687	FBgn0031511	10394
1588	2R	9073209	9074160	0.649076461792	9073700	0.62573855718	FBgn0033856	752	FBgn0033856	752
1589	X	15813748	15814466	0.648959159851	15814235	0.448193209512	FBgn0030716	2643	FBgn0030718	6460
1590	3R	11160234	11160870	0.648764610291	11160654	0.515389992641	FBgn0038320	1653	FBgn0013269	1790
1591	X	9933015	9933661	0.648541927338	9933608	0.566914141178	FBgn0030179	1854	FBgn0030179	1854
1592	2R	19030709	19032184	0.648267269135	19031262	0.531027257442	FBgn0015372	89	FBgn0034873	196
1593	2R	10269637	10271232	0.648248672485	10270410	0.661736696959	FBgn0033960	741	FBgn0033961	974
1594	3L	2085603	2086862	0.648230075836	2086270	0.606458720039	FBgn0003432	12879	FBgn0035315	94275
1595	X	1118065	1119333	0.648207187653	1118694	0.507400542498	FBgn0028550	10217	FBgn0026875	25240
1596	2L	4552233	4553978	0.648006439209	4553926	0.522064526876	FBgn0031613	24177	FBgn0031609	90489
1597	2R	9518412	9519400	0.647938251495	9518957	0.550750319163	FBgn0050482	3240	FBgn0033889	23991
1598	2L	11120177	11120892	0.647887229919	11120217	0.587913725111	FBgn0027582	97	FBgn0028700	10428
1599	2L	1485539	1487028	0.647873878479	1486237	0.499695862041	FBgn0051928	6077	FBgn0031345	31201
1600	2L	19318416	19319781	0.647844314575	19319086	0.557806744295	FBgn0032769	22851	FBgn0024245	40067
1601	3L	8428571	8429911	0.647838592529	8428942	0.531531367983	FBgn0010825	4679	FBgn0010825	4679
1602	X	12631915	12632432	0.647800445557	12632320	0.560563867742	FBgn0030425	3325	FBgn0030433	108723
1603	3R	14561345	14562899	0.647730827332	14562053	0.529804201687	FBgn0038647	3630	FBgn0027841	76939
1604	3L	19148955	19150455	0.647680282593	19149875	0.595076441765	FBgn0016797	13990	FBgn0016797	13990
1605	3R	4288758	4290691	0.647395133972	4290598	0.526426792145	FBgn0051369	21051	FBgn0040529	123835
1606	3L	1278894	1279631	0.647346496582	1278939	0.476199097104	FBgn0035202	335	FBgn0010333	7276
1607	3R	20241319	20241971	0.647260665894	20241654	0.420661211014	FBgn0039200	23009	FBgn0039186	67145
1608	3R	17466355	17468182	0.647030830383	17466962	0.617606520653	FBgn0046832	18716	FBgn0046832	18716
1609	3L	2665223	2666269	0.646918296814	2665541	0.453691706938	FBgn0035367	7678	FBgn0035357	50289
1610	3R	10718219	10719479	0.646883487701	10718883	0.484529607436	FBgn0038272	792	FBgn0038272	792
1611	3L	22706871	22707919	0.646613121033	22707437	0.540954253253	FBgn0037191	14843	FBgn0037200	98610
1612	3R	9081393	9082236	0.646418571472	9081911	0.484474927187	FBgn0000024	2679	FBgn0038128	7844
1613	X	4470131	4471332	0.646231174469	4470858	0.511550085885	FBgn0025387	5315	FBgn0029718	22256
1614	2R	9136551	9137476	0.646071434021	9137056	0.579292003925	FBgn0000633	1939	FBgn0033859	27500
1615	2R	5229539	5230527	0.646053552628	5230408	0.533377907493	FBgn0050004	637	FBgn0023143	25267
1616	2L	6956550	6957332	0.645938396454	6957284	0.525716251797	FBgn0031875	274	FBgn0031875	274
1617	3L	17629608	17630388	0.645756006241	17630228	0.493707617124	FBgn0036746	350	FBgn0036745	10338
1618	2L	15534267	15535253	0.645558834076	15534765	0.515354812145	FBgn0028880	11636	FBgn0003448	60567
1619	X	808006	808847	0.645354270935	808683	0.478155266155	FBgn0040350	20	FBgn0040345	21009
1620	X	16444937	16445655	0.645354270935	16445192	0.456240067115	FBgn0025743	543	FBgn0015615	17826
1621	2R	7029189	7031038	0.645327568054	7030445	0.572946520413	FBgn0050034	7510	FBgn0000577	13672
1622	3L	23396953	23397526	0.645153045654	23396997	0.728707207574	FBgn0052230	123830	FBgn0024733	367682
1623	2L	6013099	6013888	0.645102500916	6013189	0.471273369259	FBgn0031762	851	FBgn0031764	11346
1624	X	13090984	13092313	0.645082950592	13091793	0.517215013504	FBgn0030462	379	FBgn0004456	634
1625	X	4740048	4740982	0.645010948181	4740863	0.551479763455	FBgn0029731	937	FBgn0029738	40524
1626	X	5548332	5549135	0.644850730896	5548452	0.477540493011	FBgn0029791	4028	FBgn0029785	30773
1627	4	716608	717880	0.644593238831	717321	0.578309122721	FBgn0005558	618	FBgn0039930	332288
1628	3R	25497398	25498393	0.644547939301	25497964	0.550395488739	FBgn0039679	214	FBgn0039679	214
1629	3R	6675797	6676483	0.644535541534	6675916	0.534492683411	FBgn0037841	2548	FBgn0037844	6597
1630	2L	7304073	7304988	0.644368171692	7304561	0.484781293308	FBgn0004009	2600	FBgn0004009	2600
1631	2L	15309272	15310514	0.644258499146	15309746	0.54884660244	FBgn0041103	6089	FBgn0001981	20047
1632	2R	2870870	2872346	0.644184112549	2871483	0.583748256459	FBgn0050501	13387	FBgn0050501	13387
1633	X	20923544	20924493	0.643651008606	20924006	0.499058442957	FBgn0003950	3177	FBgn0031144	81380
1634	3L	9789935	9790531	0.643392801285	9790219	0.413354286781	FBgn0053205	202	FBgn0044049	11994
1635	2R	13230701	13231781	0.643374443054	13231279	0.590683488285	FBgn0028494	2911	FBgn0063386	13314
1636	3R	20540181	20541078	0.643216133118	20540697	0.487992554903	FBgn0039217	2191	FBgn0003719	34759
1637	3R	9615157	9615807	0.643213272095	9615701	0.521374607086	FBgn0038185	1000	FBgn0053327	23140
1638	X	12913966	12914885	0.643033027649	12914323	0.51100433574	FBgn0010303	10047	FBgn0025463	79192
1639	2L	5456252	5456967	0.643030166626	5456889	0.564257727729	FBgn0005511	4752	FBgn0005511	4752
1640	X	8087996	8089311	0.642638683319	8088743	0.570522435506	FBgn0030026	203	FBgn0030028	27897
1641	3R	22845919	22846923	0.642598152161	22846486	0.507768929005	FBgn0039474	614	FBgn0039488	95912
1642	3R	2826330	2827352	0.642592906952	2827274	0.540275287628	FBgn0000095	2324	FBgn0010774	78852
1643	3R	14631930	14633081	0.642499446869	14632647	0.49838217567	FBgn0038652	11771	FBgn0027841	147533
1644	X	12398345	12399586	0.642468929291	12399484	0.464204735226	FBgn0030399	96	FBgn0015024	88236
1645	2R	4462514	4463389	0.642397880554	4463000	0.499169181375	FBgn0033356	83	FBgn0033357	501
1646	2R	2269588	2270789	0.642272949219	2270056	0.529873286977	FBgn0033101	643	FBgn0022224	52194
1647	3L	6591314	6591943	0.642244338989	6591424	0.497376494937	FBgn0004619	6557	FBgn0052396	86748
1648	X	7868763	7869553	0.642212152481	7868925	0.508291840553	FBgn0029989	2426	FBgn0004656	37747
1649	2R	13982538	13983260	0.642017602921	13982581	0.508096641964	FBgn0034352	13253	FBgn0003067	69049
1650	X	18483489	18484516	0.64200592041	18484144	0.520744270749	FBgn0030944	233	FBgn0030944	233
1651	2L	10457140	10458145	0.641907691956	10457583	0.503863424063	FBgn0027611	73	FBgn0004915	26239
1652	3L	527258	528511	0.641725063324	527721	0.534532324473	FBgn0035142	1119	FBgn0035141	1273
1653	2L	20786288	20787128	0.641701698303	20787018	0.53015275435	FBgn0032886	1694	FBgn0000986	64510
1654	3R	1832759	1834825	0.641696929932	1834358	0.651594082514	FBgn0003261	57	FBgn0003261	57
1655	X	14738141	14739624	0.64169549942	14739544	0.645565933651	FBgn0030593	82	FBgn0052590	66572
1656	3R	15853839	15854898	0.641580581665	15854783	0.463903470473	FBgn0038766	1005	FBgn0038768	2759
1657	X	15295643	15296885	0.641559123993	15296090	0.492109775543	FBgn0004391	182	FBgn0030659	120719
1658	2R	18519663	18520814	0.641470909119	18520459	0.44887452967	FBgn0034810	1142	FBgn0003900	33249
1659	3R	6684737	6686350	0.641398429871	6685364	0.557267215517	FBgn0037845	161	FBgn0037844	2851
1660	2R	5046318	5047484	0.640968322754	5046799	0.554593801498	FBgn0050337	4896	FBgn0025286	52197
1661	3R	15480779	15481637	0.640939235687	15481188	0.487711149104	FBgn0038725	2400	FBgn0038722	10438
1662	2R	17777837	17779023	0.640853881836	17778520	0.57303583622	FBgn0034717	22521	FBgn0013272	46724
1663	2L	7794877	7795878	0.640787363052	7795089	0.485955788539	FBgn0025687	869	FBgn0031947	12232
1664	2R	5195646	5196346	0.640775203705	5196309	0.617810998644	FBgn0033438	2169	FBgn0023143	8832
1665	X	13645460	13646303	0.640733242035	13645844	0.466281116009	FBgn0030528	208	FBgn0027537	10896
1666	2R	16678209	16679056	0.640529155731	16678969	0.480748070611	FBgn0015844	384	FBgn0034599	2427
1667	3L	6665407	6666022	0.640488624573	6665936	0.58499956131	FBgn0035710	11530	FBgn0035713	60297
1668	3R	2171124	2171871	0.640197753906	2171170	0.526156955295	FBgn0037434	447	FBgn0053097	22840
1669	2R	12586509	12587907	0.640181541443	12587269	0.55744856596	FBgn0050460	3712	FBgn0034181	52878
1670	2R	5940256	5941706	0.64009141922	5941623	0.581906223297	FBgn0033522	98	FBgn0033522	98
1671	3L	11315386	11316387	0.639734268188	11315993	0.548518545487	FBgn0036154	20327	FBgn0041094	89737
1672	X	9317062	9317700	0.639354705811	9317111	0.523783445358	FBgn0030133	28231	FBgn0030136	82729
1673	3R	8609183	8609999	0.639289140701	8609849	0.461063464483	FBgn0038084	29426	FBgn0038071	136067
1674	X	19462077	19462772	0.639097213745	19462193	0.5139949105	FBgn0031045	2522	FBgn0031041	9727
1675	3L	4136218	4137468	0.63885641098	4136877	0.551934421062	FBgn0035501	4648	FBgn0004574	14144
1676	2L	3862112	3862756	0.638675689697	3862643	0.641443772749	FBgn0031574	38	FBgn0004567	25801
1677	X	1337452	1339013	0.638533592224	1338617	0.533761262894	FBgn0044508	794	FBgn0044508	794
1678	2R	3459400	3460479	0.638530254364	3459923	0.527864961063	FBgn0033238	1729	FBgn0033240	7552
1679	3L	111831	112686	0.638250350952	111996	0.516703367233	FBgn0020386	988	FBgn0035105	55958
1680	3L	22484111	22485566	0.638230800629	22484798	0.567602886873	FBgn0037170	731	FBgn0004449	143070
1681	2R	5821291	5822200	0.638221740723	5821781	0.502971677219	FBgn0033507	156	FBgn0033522	119744
1682	3R	19145013	19145924	0.638219833374	19145060	0.532129817539	FBgn0003118	26824	FBgn0002622	39465
1683	2L	3335926	3337116	0.638000965118	3336314	0.49860236224	FBgn0031523	3403	FBgn0031538	125661
1684	2R	5994430	5996355	0.637983798981	5995659	0.64389851514	FBgn0033529	3686	FBgn0033529	3686
1685	X	4712343	4713146	0.637927055359	4712382	0.519664976332	FBgn0029730	8536	FBgn0029738	69005
1686	X	9042429	9043792	0.637897014618	9042958	0.626559793949	FBgn0030101	1276	FBgn0030099	5068
1687	X	11129136	11129767	0.637504577637	11129602	0.533234715462	FBgn0030284	25424	FBgn0003411	37962
1688	3L	20293711	20294477	0.637357234955	20293870	0.460688591003	FBgn0036977	1193	FBgn0011425	1544
1689	X	10953733	10954780	0.637356281281	10954358	0.521489620209	FBgn0015245	667	FBgn0028686	16048
1690	3L	8313102	8313753	0.637276649475	8313591	0.532620787621	FBgn0035876	591	FBgn0035876	591
1691	3R	1101685	1102889	0.637180328369	1102226	0.54006960988	FBgn0051538	1331	FBgn0051538	1331
1692	3L	23395625	23396550	0.637114048004	23396315	0.530583143234	FBgn0052230	123148	FBgn0024733	367000
1693	X	21658160	21659194	0.637084960938	21658777	0.501728590797	FBgn0031187	425	FBgn0031186	792
1694	X	20202842	20205152	0.63707447052	20204653	0.52814408711	FBgn0031106	197	FBgn0031106	197
1695	2R	13769444	13770282	0.637024402618	13769514	0.52882109748	FBgn0000658	21888	FBgn0000658	21888
1696	3L	22881681	22882350	0.63694524765	22881729	0.539841810862	FBgn0037207	2674	FBgn0037207	2674
1697	X	9218015	9218994	0.636816501617	9218623	0.451043689952	FBgn0030130	2460	FBgn0026149	16756
1698	3L	16596074	16597965	0.636052131653	16597447	0.51973760128	FBgn0000017	16386	FBgn0017572	16716
1699	2R	20207220	20208027	0.635984897614	20207733	0.442705988884	FBgn0035050	6585	FBgn0053228	30591
1700	2R	19620953	19621741	0.635707855225	19621613	0.49966583252	FBgn0034976	257	FBgn0021875	19992
1701	3R	2093184	2094326	0.635707855225	2093641	0.547945529222	FBgn0037418	769	FBgn0053097	100369
1702	3L	13365787	13366992	0.63570690155	13366426	0.591732561588	FBgn0036354	2491	FBgn0036351	11136
1703	3L	16550181	16551370	0.635442733765	16550746	0.508635520935	FBgn0036642	1363	FBgn0036642	1363
1704	3L	664653	665710	0.635315895081	665327	0.533055722713	FBgn0035152	398	FBgn0035156	11120
1705	2R	12007059	12007957	0.635219573975	12007490	0.521195590496	FBgn0034132	1485	FBgn0034138	78610
1706	2R	11102216	11103250	0.635174751282	11102368	0.471620122592	FBgn0034033	13514	FBgn0019968	55267
1707	2L	6672734	6673457	0.635142803192	6673341	0.541209567677	FBgn0028990	3	FBgn0025777	50014
1708	2R	12877636	12878765	0.635089874268	12878045	0.520700454712	FBgn0050232	28663	FBgn0034214	64297
1709	2R	2496896	2498290	0.635087966919	2497649	0.513157536002	FBgn0033122	108	FBgn0033107	170776
1710	2R	20352092	20353382	0.635023593903	20352688	0.555367708206	FBgn0035070	3888	FBgn0050423	30748
1711	X	16782452	16783104	0.634781360626	16783067	0.513194143772	FBgn0030808	126	FBgn0030806	6268
1712	2R	11500320	11500988	0.634735584259	11500550	0.484545946121	FBgn0013988	266	FBgn0034062	25658
1713	3R	3857050	3857729	0.634585380554	3857416	0.446017519633	FBgn0037543	865	FBgn0037550	94639
1714	2R	13221985	13223113	0.634518384933	13222649	0.514446232054	FBgn0063386	4684	FBgn0063386	4684
1715	3L	22644579	22645650	0.634464263916	22644956	0.457992225885	FBgn0037181	1042	FBgn0037200	161091
1716	3L	21408802	21411184	0.634401321411	21409635	0.609975927016	FBgn0014143	762	FBgn0014143	762
1717	2L	2013947	2014930	0.634331703186	2014420	0.484512273003	FBgn0051669	1170	FBgn0031391	132867
1718	3R	8368875	8369816	0.634328842163	8369426	0.448987091289	FBgn0067707	7847	FBgn0038071	104356
1719	2R	5316925	5317652	0.634158611298	5317604	0.57566434145	FBgn0027589	1074	FBgn0023180	40668
1720	2L	18916488	18917811	0.633925914764	18917269	0.494902193546	FBgn0032723	22608	FBgn0032728	47692
1721	X	11197149	11198213	0.633506774902	11197238	0.524088716507	FBgn0030293	1386	FBgn0030293	1386
1722	4	283474	284159	0.633171081543	284023	0.457279642423	FBgn0039898	2456	FBgn0026777	44324
1723	X	17023380	17024206	0.633144378662	17024121	0.521261978149	FBgn0030823	12414	FBgn0000163	29245
1724	2R	2789819	2790873	0.633089542389	2790447	0.512827312245	FBgn0033156	167	FBgn0033156	167
1725	X	1767660	1768800	0.632985591888	1768135	0.474461406469	FBgn0023510	3055	FBgn0023510	3055
1726	3R	11301315	11302917	0.632865905762	11302355	0.621681690216	FBgn0038341	440	FBgn0067339	58850
1727	3R	12067807	12069154	0.63273525238	12068236	0.532051815706	FBgn0040071	16865	FBgn0011253	29940
1728	2R	9487812	9488489	0.632502555847	9488015	0.447777638069	FBgn0033888	723	FBgn0033889	6951
1729	X	1724457	1725372	0.632426261902	1724978	0.464882403612	FBgn0023513	34	FBgn0023519	21477
1730	X	6423524	6424473	0.632158756256	6424000	0.523388385773	FBgn0029876	6841	FBgn0014026	45479
1731	3R	2174971	2176295	0.631964683533	2175782	0.553741230684	FBgn0037436	817	FBgn0053097	18228
1732	2L	5968961	5969698	0.631920337677	5969616	0.452133178711	FBgn0031758	267	FBgn0000308	11409
1733	X	9530683	9532097	0.631698608398	9531304	0.611237436533	FBgn0030150	2411	FBgn0030150	2411
1734	3R	12555333	12557388	0.631685256958	12556821	0.567361418406	FBgn0003944	3527	FBgn0063261	20290
1735	3R	25619707	25620818	0.631596565247	25620303	0.468476014979	FBgn0039695	55	FBgn0019972	5072
1736	2L	17378999	17380772	0.631542682648	17380335	0.55354421279	FBgn0032633	259	FBgn0032633	259
1737	3R	2435469	2436102	0.631460666656	2436011	0.561199998856	FBgn0037458	1388	FBgn0026566	47493
1738	2L	4378717	4379850	0.631372928619	4379352	0.603023320436	FBgn0031597	3367	FBgn0031597	3367
1739	3R	3229846	3230722	0.630988121033	3230281	0.436409592628	FBgn0037501	2223	FBgn0043853	68663
1740	2R	5105240	5106047	0.630981206894	5105861	0.497760185829	FBgn0033434	35	FBgn0010342	3222
1741	3L	11312198	11313007	0.630942821503	11312646	0.499010980129	FBgn0036154	16980	FBgn0041094	86390
1742	3R	869243	870059	0.630941867828	869803	0.480748414993	FBgn0010313	42605	FBgn0010313	42605
1743	2R	7227724	7228358	0.630913734436	7228317	0.568737771776	FBgn0033648	9961	FBgn0033652	77959
1744	3R	22675494	22676431	0.630670070648	22676090	0.42549422208	FBgn0051072	12753	FBgn0027889	16439
1745	3R	9672637	9673542	0.630571365356	9673106	0.499800741673	FBgn0051495	7454	FBgn0053327	34265
1746	X	16373228	16373885	0.630070209503	16373467	0.475068909781	FBgn0030756	1251	FBgn0015615	53899
1747	3R	2959012	2959886	0.630065441132	2959087	0.491825151443	FBgn0051493	1690	FBgn0037481	21811
1748	3L	4690205	4691411	0.630056858063	4690950	0.64015635848	FBgn0035570	247	FBgn0035570	247
1749	X	16210340	16211022	0.63002705574	16210908	0.485554044897	FBgn0004598	3883	FBgn0004227	15438
1750	3R	25686901	25687862	0.629909515381	25687406	0.52359679166	FBgn0039713	183	FBgn0039713	183
1751	2L	4189682	4190612	0.629801273346	4190223	0.46517932415	FBgn0040102	2100	FBgn0031590	36874
1752	3R	847338	848018	0.629780769348	847412	0.541275143623	FBgn0037292	32938	FBgn0010313	64996
1753	3R	5166152	5166968	0.629768848419	5166838	0.536356735229	FBgn0053936	754	FBgn0053936	754
1754	3R	22708324	22709043	0.629695415497	22708894	0.531110723813	FBgn0004359	1438	FBgn0002838	7216
1755	3L	11282319	11283542	0.629607200623	11283112	0.514415320228	FBgn0036153	611	FBgn0041094	56856
1756	3L	302764	304140	0.629551887512	303382	0.54682933583	FBgn0004373	30	FBgn0004373	30
1757	3L	11497567	11498211	0.629472017288	11497717	0.471660216649	FBgn0036170	1057	FBgn0036165	36210
1758	3R	10643416	10644624	0.629465103149	10644113	0.595424736247	FBgn0038262	16586	FBgn0038258	55355
1759	X	2537046	2538005	0.629364967346	2537455	0.489522486925	FBgn0011276	424	FBgn0003371	47349
1760	3R	19169171	19170175	0.629267692566	19169626	0.460540322696	FBgn0003118	2258	FBgn0002622	14899
1761	X	10193115	10193987	0.629235267639	10193634	0.502566750844	FBgn0065046	243	FBgn0065046	243
1762	2R	15834684	15835740	0.629088401794	15835283	0.523864459991	FBgn0034502	3012	FBgn0034503	6386
1763	3L	14083378	14084050	0.628607749939	14083745	0.435134977102	FBgn0036411	11412	FBgn0000411	60134
1764	3R	17629470	17630158	0.628324985504	17629777	0.424097508192	FBgn0013759	18587	FBgn0004493	132305
1765	2L	15574563	15575682	0.627696990967	15575092	0.532678407781	FBgn0028370	210	FBgn0003448	100894
1766	3L	14942529	14943540	0.627385139465	14943041	0.545395642519	FBgn0036459	2327	FBgn0040296	3141
1767	X	3277631	3278813	0.627316713333	3278222	0.541269361973	FBgn0052493	5457	FBgn0000472	48883
1768	3R	21531820	21532478	0.627093791962	21532152	0.410843428443	FBgn0039360	19060	FBgn0039359	21339
1769	X	15171018	15172570	0.627025604248	15171207	0.449841866126	FBgn0030628	3830	FBgn0004924	17778
1770	3R	17829468	17830166	0.627003669739	17829600	0.473021940752	FBgn0038921	10819	FBgn0038925	23598
1771	2R	13267947	13269272	0.626734256744	13268506	0.5903895883	FBgn0034276	2775	FBgn0003545	5532
1772	2L	958327	959151	0.626677036285	959069	0.489806365967	FBgn0051923	28390	FBgn0003916	57407
1773	X	20863431	20864258	0.626655578613	20863703	0.446158468723	FBgn0031150	980	FBgn0031144	21077
1774	2L	20757375	20758675	0.626421451569	20757820	0.493589692646	FBgn0000251	508	FBgn0000986	35312
1775	2R	11270634	11271605	0.626411437988	11271377	0.516476591428	FBgn0050089	29116	FBgn0050089	29116
1776	3L	13491431	13492880	0.626340866089	13492743	0.572514057159	FBgn0036377	805	FBgn0036351	137453
1777	2R	20544095	20545203	0.626271247864	20544791	0.530526131392	FBgn0035092	4811	FBgn0001148	24789
1778	2L	17991184	17991856	0.625348091125	17991302	0.516882538795	FBgn0051742	4874	FBgn0041184	157037
1779	2L	18079813	18080800	0.625321865082	18080675	0.484164671464	FBgn0051741	478	FBgn0041184	67664
1780	2R	4497202	4497995	0.625295639038	4497522	0.503948783875	FBgn0033359	151	FBgn0033357	34021
1781	X	15285522	15286311	0.625295162201	15286223	0.500200907389	FBgn0030638	1199	FBgn0030659	130586
1782	2R	11364848	11365615	0.625190258026	11365573	0.464341020584	FBgn0034046	2104	FBgn0050085	18435
1783	2R	16626119	16627339	0.625003814697	16626672	0.525721998776	FBgn0034588	696	FBgn0002736	9489
1784	3L	14722850	14724601	0.624936103821	14723464	0.5025357306	FBgn0013263	2844	FBgn0036449	28218
1785	2R	19321592	19322442	0.624907970428	19321992	0.471352408914	FBgn0028411	2419	FBgn0028411	2419
1786	3R	5074297	5075348	0.624842166901	5074896	0.558333905538	FBgn0037664	1723	FBgn0037668	8504
1787	2R	10028885	10029549	0.624672889709	10029498	0.509780406952	FBgn0033942	573	FBgn0013725	82300
1788	X	748346	749046	0.624530792236	749010	0.566202958425	FBgn0029538	2103	FBgn0040339	35948
1789	3R	21675556	21676338	0.624457597733	21675701	0.517945488294	FBgn0040602	1312	FBgn0002735	149879
1790	2R	20607504	20608972	0.624370098114	20608358	0.514964748831	FBgn0004919	16438	FBgn0001148	38778
1791	2L	9552671	9553514	0.62379026413	9553428	0.529425430298	FBgn0032127	7384	FBgn0002973	115915
1792	2L	11406243	11407315	0.623657464981	11406639	0.497478135427	FBgn0004579	38964	FBgn0004579	38964
1793	3R	17731331	17731981	0.62335395813	17731446	0.612489128113	FBgn0038918	6092	FBgn0038925	121752
1794	2R	8500978	8502347	0.623188018799	8501510	0.562294483185	FBgn0005624	4614	FBgn0005624	4614
1795	3R	26020819	26021765	0.623018264771	26021293	0.500198364258	FBgn0039755	597	FBgn0065067	12241
1796	2R	3967678	3968328	0.622987985611	3968246	0.512735748291	FBgn0002571	1452	FBgn0022027	169018
1797	3L	8316525	8317988	0.622728824615	8317195	0.61048746109	FBgn0035877	2426	FBgn0035877	2426
1798	2R	11366337	11367155	0.622585773468	11366466	0.54238540476	FBgn0034046	2997	FBgn0050085	17542
1799	3R	4416692	4417915	0.622566223145	4417832	0.518853473663	FBgn0037599	622	FBgn0037602	59007
1800	3R	14829221	14830231	0.622506141663	14829635	0.548356533051	FBgn0026239	19888	FBgn0026239	19888
1801	2L	15646064	15646993	0.622489929199	15646562	0.52569437027	FBgn0028863	2187	FBgn0003936	101049
1802	3R	20579583	20580672	0.622445583344	20580216	0.494163120494	FBgn0000140	591	FBgn0000140	591
1803	2L	9415105	9416723	0.622201919556	9416652	0.586677074432	FBgn0032116	59	FBgn0002973	20861
1804	3R	24311567	24312340	0.622089385986	24312150	0.503519498385	FBgn0013813	525	FBgn0000659	98655
1805	2R	2907310	2908098	0.621892929077	2907915	0.507576902707	FBgn0033162	154	FBgn0033159	14233
1806	2R	13594091	13594613	0.621603965759	13594128	0.637575984001	FBgn0034298	13294	FBgn0034298	13294
1807	2R	5364117	5365289	0.621434211731	5364754	0.471279705272	FBgn0033454	4880	FBgn0023175	5107
1808	2R	17628990	17630382	0.621412277222	17629621	0.605685430415	FBgn0002715	62	FBgn0067102	45997
1809	X	15411907	15413047	0.621371269226	15412425	0.501752406359	FBgn0030658	398	FBgn0030659	4384
1810	2R	10529041	10529777	0.62118434906	10529692	0.507252979279	FBgn0029082	3431	FBgn0033989	22606
1811	X	20341700	20342379	0.62116765976	20342329	0.507209300995	FBgn0052504	1366	FBgn0040649	45473
1812	2R	7953165	7953880	0.621067047119	7953213	0.528419600593	FBgn0033739	29	FBgn0010238	15885
1813	3R	17205036	17205683	0.620936393738	17205353	0.412805388956	FBgn0004110	652	FBgn0043012	109554
1814	3R	631762	632843	0.620907783508	632420	0.555753511541	FBgn0051529	254	FBgn0051529	254
1815	2L	6972936	6974146	0.620875358582	6973070	0.492790540059	FBgn0016978	1334	FBgn0016978	1334
1816	3R	8285202	8286372	0.620739459991	8285717	0.53351985707	FBgn0038056	205	FBgn0038046	30715
1817	3L	17001093	17002159	0.620676040649	17001659	0.51866643569	FBgn0036691	716	FBgn0036702	205723
1818	3L	5670207	5672356	0.620603561401	5670780	0.547632217407	FBgn0019652	29013	FBgn0035625	65850
1819	X	21882685	21883708	0.620424032211	21883475	0.628128596715	FBgn0052499	47367	FBgn0031186	225490
1820	3R	21000867	21001545	0.620154380798	21001212	0.409004660214	FBgn0039285	2829	FBgn0039286	9523
1821	X	10229356	10230506	0.620091915131	10229937	0.568064717685	FBgn0030196	418	FBgn0065046	36546
1822	3R	24302624	24303376	0.619811534882	24303267	0.467508836226	FBgn0039585	7107	FBgn0000659	107538
1823	X	21155610	21156674	0.619802951813	21156112	0.489797234535	FBgn0015379	56	FBgn0015379	56
1824	2R	19531227	19532068	0.619637966156	19531344	0.526495326649	FBgn0022708	454	FBgn0022708	454
1825	X	19542170	19542894	0.619175434113	19542332	0.508404818448	FBgn0031062	4235	FBgn0031057	24647
1826	3R	3362648	3363763	0.618953704834	3363228	0.491590724272	FBgn0015573	981	FBgn0003885	6851
1827	2L	1075397	1077328	0.618941307068	1075949	0.552584620083	FBgn0003310	1862	FBgn0003310	1862
1828	2R	10642751	10643832	0.618843793869	10643215	0.446975558996	FBgn0015371	13095	FBgn0033989	136129
1829	X	7795563	7796576	0.618747711182	7796061	0.519613742828	FBgn0029985	3344	FBgn0004404	15921
1830	X	15441969	15442796	0.618745803833	15442384	0.455139279366	FBgn0052586	13446	FBgn0052586	13446
1831	X	19616889	19618190	0.618538856506	19617529	0.563927427928	FBgn0031071	664	FBgn0031071	664
1832	2L	7306583	7307671	0.618486404419	7307118	0.535819670733	FBgn0004009	43	FBgn0004009	43
1833	3L	11050792	11051615	0.618319272995	11051010	0.490178823471	FBgn0036124	2292	FBgn0052069	14520
1834	3R	16837999	16839275	0.618291378021	16838789	0.491664269391	FBgn0038846	2882	FBgn0010770	103169
1835	2L	17744590	17745531	0.618214130402	17745030	0.535522341728	FBgn0015609	9580	FBgn0032646	247992
1836	2R	7632760	7633711	0.618194580078	7632810	0.505839347839	FBgn0033681	1969	FBgn0027504	34154
1837	X	10428399	10429076	0.618131637573	10428447	0.565084171295	FBgn0030216	1794	FBgn0052680	89492
1838	X	14844316	14845529	0.618107795715	14844832	0.502112150192	FBgn0052594	13539	FBgn0030605	53017
1839	3L	16956981	16957698	0.618075847626	16957534	0.488840421041	FBgn0027593	5640	FBgn0025582	205286
1840	3L	10589685	10590397	0.618057489395	10589747	0.548842608929	FBgn0036089	12684	FBgn0000629	22330
1841	3R	12528070	12529349	0.618008613586	12528679	0.562994339887	FBgn0003944	31669	FBgn0063261	48432
1842	2R	14047107	14048016	0.617977619171	14047586	0.510301172733	FBgn0003067	4044	FBgn0003067	4044
1843	X	11638678	11639523	0.617961406708	11639413	0.478463077545	FBgn0001218	1702	FBgn0030350	81804
1844	2L	557848	558891	0.61792755127	558313	0.577348172665	FBgn0031262	449	FBgn0031265	5857
1845	2R	5578056	5578965	0.61791229248	5578461	0.486810058355	FBgn0033480	1	FBgn0033480	1
1846	2R	2230646	2231590	0.617532730103	2231171	0.502839509179	FBgn0033097	175	FBgn0033094	22733
1847	2R	5538393	5539447	0.617379188538	5538847	0.461470856386	FBgn0033473	193	FBgn0033476	21584
1848	2R	10462884	10463731	0.617190361023	10463380	0.482818961143	FBgn0050475	4998	FBgn0033987	14797
1849	2R	4463974	4465073	0.617078304291	4464723	0.50884899497	FBgn0011300	567	FBgn0033357	1222
1850	2R	6402296	6402947	0.616927146912	6402373	0.561060428619	FBgn0050020	349	FBgn0033566	1447
1851	X	15493579	15494635	0.616926193237	15494545	0.566169595718	FBgn0030664	1977	FBgn0003463	34068
1852	3L	9617045	9617764	0.616896629333	9617644	0.511781533559	FBgn0053696	1139	FBgn0010408	132155
1853	3R	23600990	23601879	0.616736888885	23601362	0.46643560073	FBgn0039545	4122	FBgn0003330	93616
1854	2R	18232421	18233159	0.616623401642	18233076	0.507371616364	FBgn0028371	11347	FBgn0020257	36521
1855	3L	722948	723907	0.616561889648	723430	0.505760866053	FBgn0035160	778	FBgn0000575	9508
1856	2R	5794071	5794709	0.6165163517	5794424	0.420855617523	FBgn0033504	13588	FBgn0033522	147101
1857	3L	5859342	5860011	0.616448402405	5859646	0.447437286377	FBgn0035643	3292	FBgn0052409	13843
1858	X	9928083	9928949	0.616351127625	9928836	0.457143176686	FBgn0030177	445	FBgn0030177	445
1859	X	12547517	12548811	0.616061210632	12547599	0.585796952248	FBgn0030417	7464	FBgn0053963	54200
1860	X	7000175	7000985	0.615924835205	7000273	0.51389746666	FBgn0047092	5187	FBgn0029933	56984
1861	3R	12637526	12638183	0.615766525269	12637565	0.557073414326	FBgn0000014	18204	FBgn0020546	38161
1862	2L	14662116	14662784	0.615421533585	14662611	0.560080051422	FBgn0003016	26700	FBgn0005771	171749
1863	X	8537415	8537997	0.615108251572	8537608	0.575763463974	FBgn0030058	1251	FBgn0030061	22579
1864	3L	182964	183642	0.614815711975	183153	0.534049034119	FBgn0035107	559	FBgn0035107	559
1865	2R	19348922	19350002	0.614789962769	19349146	0.442400932312	FBgn0065068	1544	FBgn0034915	8753
1866	2R	2899237	2900216	0.614749908447	2899883	0.464558064938	FBgn0033160	856	FBgn0033159	6201
1867	2L	18586158	18586954	0.614698410034	18586556	0.469770073891	FBgn0032688	270	FBgn0032693	62357
1868	2R	11176857	11179279	0.614624500275	11177631	0.539227612813	FBgn0082178	5646	FBgn0010426	17312
1869	3L	9361837	9363066	0.614513874054	9362376	0.53194287244	FBgn0001226	4364	FBgn0011769	17392
1870	X	15162933	15164759	0.614484786987	15163457	0.543713681838	FBgn0015926	1174	FBgn0004924	10028
1871	2R	19565320	19566035	0.614409446716	19565441	0.557748014277	FBgn0034967	17	FBgn0034967	17
1872	3R	19873680	19874495	0.614398956299	19874103	0.499463249655	FBgn0005649	116	FBgn0005649	116
1873	2R	18153283	18153948	0.614369392395	18153776	0.52598584782	FBgn0034753	152	FBgn0034753	152
1874	3R	10429985	10430857	0.614248275757	10430028	0.450476169586	FBgn0038246	5343	FBgn0020299	11843
1875	2L	16345928	16346803	0.614227294922	16346301	0.462000250816	FBgn0000307	2228	FBgn0000307	2228
1876	3R	4755642	4756871	0.614127635956	4756359	0.589918052449	FBgn0003177	619	FBgn0037644	14367
1877	3L	14605265	14606373	0.613722801208	14605834	0.554009199142	FBgn0041604	7955	FBgn0028418	79811
1878	3R	19715107	19715809	0.61364364624	19715141	0.495406627655	FBgn0025574	656	FBgn0025574	656
1879	2R	8980434	8981272	0.613635540009	8980915	0.486039310694	FBgn0033840	14344	FBgn0013765	14523
1880	X	1314821	1316928	0.613529682159	1316461	0.577486604452	FBgn0027794	918	FBgn0028274	4572
1881	3R	1204596	1205279	0.613381385803	1205071	0.472383352426	FBgn0041707	2595	FBgn0037316	4718
1882	2L	13863473	13864447	0.613331794739	13863856	0.48045068317	FBgn0028532	14444	FBgn0051842	28818
1883	2R	12398392	12399257	0.612861871719	12398438	0.487662156423	FBgn0034166	3302	FBgn0028737	15382
1884	X	11270697	11271335	0.612722873688	11270815	0.515399065885	FBgn0001145	2742	FBgn0027359	57136
1885	2R	7168240	7168901	0.612587928772	7168555	0.436081377665	FBgn0011915	1	FBgn0033638	20078
1886	3L	7214010	7214805	0.612532138824	7214648	0.502106059681	FBgn0035753	648	FBgn0035753	648
1887	2L	4594257	4595299	0.612497329712	4594758	0.639307975769	FBgn0053196	2795	FBgn0000227	89701
1888	3L	3055078	3055815	0.612451553345	3055707	0.5000408346	FBgn0035397	1047	FBgn0003938	18626
1889	3L	17505913	17506605	0.612403392792	17506363	0.445154939379	FBgn0052184	512	FBgn0025455	16684
1890	3L	11437861	11439051	0.612321376801	11438280	0.512750953436	FBgn0036162	974	FBgn0036165	23227
1891	3R	27229402	27230073	0.611985206604	27229488	0.556592178345	FBgn0004834	1483	FBgn0039831	183062
1892	3R	20613972	20615154	0.611873149872	20614556	0.572426206925	FBgn0039224	956	FBgn0000140	34931
1893	3R	1499454	1500404	0.611726284027	1499503	0.47384124332	FBgn0037363	4068	FBgn0037363	4068
1894	X	19619738	19621009	0.611716508865	19620538	0.546884346008	FBgn0031071	3673	FBgn0031071	3673
1895	2L	14911312	14912078	0.61171579361	14911991	0.493295106021	FBgn0032555	6295	FBgn0028535	91342
1896	2R	18901533	18902568	0.611658096313	18902107	0.514598061057	FBgn0028497	2172	FBgn0034849	36942
1897	3L	17084624	17085282	0.611517906189	17084805	0.474197387695	FBgn0036698	63928	FBgn0036702	122577
1898	X	3733906	3734777	0.611516475677	3734720	0.541673183441	FBgn0029681	5311	FBgn0019661	26796
1899	X	4629469	4630798	0.611505031586	4630083	0.559367881102	FBgn0029727	648	FBgn0022768	97975
1900	2L	6263386	6264102	0.611428260803	6264023	0.534146404266	FBgn0031792	464	FBgn0043854	108392
1901	3R	228440	229582	0.611261367798	228780	0.501449465752	FBgn0037245	9	FBgn0037249	30872
1902	2L	11445294	11446339	0.611249923706	11445496	0.504680077235	FBgn0004579	107	FBgn0004579	107
1903	3L	8147236	8147922	0.610954284668	8147557	0.43537312746	FBgn0040290	2288	FBgn0035850	13391
1904	3L	21146337	21147324	0.610683917999	21146751	0.528022527695	FBgn0037060	2681	FBgn0037066	73153
1905	X	13551930	13552579	0.610668182373	13552054	0.576014147864	FBgn0030512	166	FBgn0030510	37721
1906	3R	14818918	14820030	0.61047077179	14819484	0.595079141505	FBgn0026239	9737	FBgn0026239	9737
1907	3L	21048693	21049429	0.610466957092	21048939	0.470318698883	FBgn0053284	9217	FBgn0037050	16348
1908	3L	16417102	16418032	0.610457897186	16417622	0.481097221375	FBgn0052159	409	FBgn0014163	40524
1909	X	2036601	2037463	0.610434532166	2037041	0.448106706142	FBgn0003116	209	FBgn0000377	69096
1910	3L	22191405	22192450	0.610433578491	22191860	0.49332853953	FBgn0028500	4876	FBgn0037156	8654
1911	3R	3641483	3642354	0.610000610352	3641804	0.48405110836	FBgn0040523	863	FBgn0003885	285427
1912	3L	22162592	22163263	0.609870433807	22163169	0.55973367691	FBgn0028500	33567	FBgn0037156	37345
1913	3R	10906668	10907969	0.609773635864	10907451	0.517266803318	FBgn0038285	2444	FBgn0038301	131871
1914	X	6809949	6810682	0.609669685364	6810524	0.497592051824	FBgn0029922	3142	FBgn0029925	8122
1915	2L	20390791	20391911	0.609483718872	20391195	0.462572686812	FBgn0032857	4208	FBgn0032858	13316
1916	3R	19577698	19578381	0.609313964844	19577775	0.561853726705	FBgn0039110	777	FBgn0039110	777
1917	X	11559072	11560475	0.609266281128	11559905	0.564641833305	FBgn0030330	1899	FBgn0030328	7104
1918	3L	17343831	17345300	0.609219551086	17344641	0.516773753696	FBgn0036715	147	FBgn0026197	22076
1919	X	1580957	1582041	0.609184265137	1581454	0.52791334601	FBgn0025378	15135	FBgn0023130	29409
1920	3R	7823369	7824787	0.609040260315	7824660	0.448879766464	FBgn0037977	369	FBgn0037992	129259
1921	2R	16757997	16759156	0.608921527863	16758362	0.499625059275	FBgn0034606	173	FBgn0034606	173
1922	X	2568911	2569721	0.608772277832	2569312	0.533609951244	FBgn0024998	801	FBgn0024978	19029
1923	2L	16554914	16556194	0.608762264252	16556148	0.480305731297	FBgn0032589	2090	FBgn0002652	119837
1924	X	13671271	13671973	0.608694314957	13671325	0.573880076408	FBgn0030530	7129	FBgn0027537	14585
1925	X	8059227	8059933	0.608609199524	8059549	0.477893011911	FBgn0030025	26371	FBgn0030028	57091
1926	X	19107433	19108712	0.608520507812	19107920	0.49200111277	FBgn0052537	845	FBgn0031008	5099
1927	3L	17289304	17290192	0.608486175537	17289750	0.486206680536	FBgn0036708	965	FBgn0026197	76967
1928	2R	5953296	5953955	0.608283996582	5953796	0.600963870684	FBgn0001122	4022	FBgn0033522	12271
1929	X	18607519	18608479	0.608272075653	18608076	0.49295130898	FBgn0030954	354	FBgn0004462	14327
1930	3R	11354281	11355037	0.60805273056	11354500	0.465512605814	FBgn0051296	2695	FBgn0067339	110995
1931	3R	23070461	23071212	0.60800075531	23070945	0.462575562795	FBgn0042111	6	FBgn0005696	6130
1932	2R	14301445	14302813	0.60790681839	14302263	0.579620718956	FBgn0034391	4099	FBgn0010651	16327
1933	3R	9746134	9747012	0.607889652252	9746598	0.500555290895	FBgn0000576	19017	FBgn0000576	19017
1934	X	21741168	21741834	0.607762813568	21741253	0.54430065155	FBgn0031194	2487	FBgn0031186	83268
1935	3L	1621194	1622171	0.607743263245	1621648	0.579617500305	FBgn0013342	349	FBgn0035248	7426
1936	3L	7957670	7958899	0.607727050781	7958696	0.485979813796	FBgn0011817	5700	FBgn0011817	5700
1937	2L	161308	162453	0.607484817505	162079	0.492997348309	FBgn0016977	3045	FBgn0016977	3045
1938	3R	9602661	9603545	0.60741519928	9603103	0.449970161214	FBgn0038182	2200	FBgn0038178	21005
1939	3L	11230032	11230592	0.60734462738	11230382	0.466060811823	FBgn0041094	4126	FBgn0041094	4126
1940	2R	12161328	12162069	0.607343673706	12161416	0.475108146667	FBgn0024232	5313	FBgn0003274	60459
1941	3L	7130129	7131125	0.607314109802	7130910	0.472217355456	FBgn0028383	110	FBgn0028383	110
1942	3R	22525918	22526661	0.607139587402	22526281	0.456381261349	FBgn0039448	7036	FBgn0039449	16826
1943	3L	12307958	12308988	0.607100963593	12308390	0.444947659969	FBgn0036277	2233	FBgn0052100	66891
1944	X	19698716	19699638	0.606992721558	19699543	0.471972990036	FBgn0031077	82	FBgn0031079	13555
1945	3L	22994400	22995413	0.606456756592	22994922	0.494945081075	FBgn0052458	30058	FBgn0024733	34393
1946	2R	20260520	20261782	0.606381893158	20261222	0.527558831608	FBgn0035056	3758	FBgn0053228	84080
1947	2L	4330496	4331383	0.606318950653	4330870	0.449713650872	FBgn0020762	3056	FBgn0026319	41120
1948	2L	2815229	2816150	0.606307029724	2815937	0.429217998798	FBgn0031463	451	FBgn0031459	45800
1949	X	5158555	5159613	0.606296539307	5158998	0.510806500912	FBgn0029753	495	FBgn0024332	10125
1950	3R	2820009	2820831	0.606208324432	2820504	0.441514194012	FBgn0000095	4446	FBgn0010774	85622
1951	3R	6295052	6295824	0.606197118759	6295367	0.474146808897	FBgn0051395	3471	FBgn0015396	119461
1952	3R	22538903	22539780	0.606110095978	22539071	0.431945874141	FBgn0023179	810	FBgn0039449	4036
1953	2R	9722610	9723329	0.60605764389	9722649	0.51111638546	FBgn0050071	3129	FBgn0067696	8037
1954	3L	21595144	21595798	0.60591506958	21595710	0.568996715546	FBgn0053292	3494	FBgn0028663	122007
1955	3L	6676625	6677914	0.605838775635	6677398	0.544207155704	FBgn0035710	68	FBgn0035713	48835
1956	3R	1089954	1090981	0.605837345123	1090545	0.500764061423	FBgn0037309	4258	FBgn0051538	13012
1957	2L	6827384	6828025	0.605835914612	6827578	0.467832565308	FBgn0051632	5261	FBgn0042092	80239
1958	3L	816178	817183	0.605675697327	816639	0.549969448763	FBgn0035162	295	FBgn0035162	295
1959	2L	14580593	14581239	0.605650424957	14581193	0.519253313541	FBgn0028913	17467	FBgn0005771	90331
1960	3L	18652509	18653236	0.605544090271	18652555	0.459954473707	FBgn0036806	977	FBgn0036810	57198
1961	3R	22529718	22530374	0.605467796326	22529760	0.543008518219	FBgn0023179	10121	FBgn0039449	13347
1962	3R	15157112	15158271	0.605356216431	15157732	0.475324064493	FBgn0000463	5797	FBgn0000463	5797
1963	3L	6062823	6063488	0.60506439209	6062894	0.568509292603	FBgn0035677	1678	FBgn0035675	13388
1964	3R	7086192	7086973	0.605031013489	7086798	0.489110729911	FBgn0037891	16792	FBgn0037885	25693
1965	X	8563974	8564647	0.604871273041	8564602	0.510548061795	FBgn0027330	877	FBgn0030061	4415
1966	X	630866	631829	0.604823589325	631271	0.466056262746	FBgn0027343	4422	FBgn0015288	9311
1967	3R	19177281	19178346	0.604750156403	19177921	0.486179769039	FBgn0016119	3861	FBgn0002622	6604
1968	3R	24187070	24187741	0.604742050171	24187680	0.567367182838	FBgn0039582	9716	FBgn0039580	22190
1969	3R	24888384	24889664	0.604642868042	24888797	0.512076994952	FBgn0039632	84	FBgn0039633	33912
1970	X	6443120	6444050	0.604498386383	6443966	0.611340284348	FBgn0029881	1335	FBgn0029882	55456
1971	X	18386471	18387707	0.604275226593	18387015	0.599587504069	FBgn0052546	12686	FBgn0030943	95109
1972	2R	2807878	2808629	0.604205131531	2808588	0.45549428463	FBgn0003174	1467	FBgn0033156	18308
1973	3R	19364223	19365519	0.604186058044	19364271	0.473448117574	FBgn0039087	172	FBgn0040227	141496
1974	3L	13856465	13857346	0.603972434998	13856693	0.488722419739	FBgn0036384	1003	FBgn0036386	37563
1975	3R	19879623	19880325	0.603957176208	19879748	0.512732887268	FBgn0039145	392	FBgn0010709	3013
1976	2L	1152540	1153481	0.603902816772	1153434	0.495769394769	FBgn0031310	2651	FBgn0031310	2651
1977	3R	13874489	13875466	0.603851318359	13875067	0.517978986104	FBgn0010389	3639	FBgn0010389	3639
1978	X	16681400	16682495	0.603786945343	16681809	0.480341613293	FBgn0024941	4065	FBgn0030801	36711
1979	3L	14034628	14035507	0.603764772415	14034999	0.490498122047	FBgn0013563	2152	FBgn0036406	16744
1980	3R	14672311	14673054	0.60370349884	14672453	0.456568717957	FBgn0038653	1660	FBgn0038666	134237
1981	2L	2026908	2027938	0.603697776794	2027339	0.488320708275	FBgn0031384	3296	FBgn0031391	119948
1982	2L	14508138	14509137	0.603642463684	14508738	0.494845935277	FBgn0011862	9353	FBgn0005771	17876
1983	2L	14019189	14019838	0.603628158569	14019724	0.54095993042	FBgn0001967	577	FBgn0028519	7286
1984	2L	9600769	9601428	0.603586196899	9601345	0.473452568054	FBgn0032132	453	FBgn0015393	98489
1985	X	6374710	6375416	0.603541374207	6374758	0.537629975213	FBgn0014031	574	FBgn0065071	2179
1986	2R	7119841	7120885	0.603391647339	7120209	0.474868138631	FBgn0033636	11529	FBgn0033636	11529
1987	2L	7544067	7545129	0.603349685669	7544575	0.548842093524	FBgn0053529	152	FBgn0053529	152
1988	2L	19374173	19374818	0.60333442688	19374218	0.474023914337	FBgn0032772	2641	FBgn0024245	15065
1989	2R	4171633	4172555	0.603097915649	4172408	0.576642990112	FBgn0050353	2389	FBgn0050353	2389
1990	2R	2322101	2323072	0.603072166443	2322559	0.539172738791	FBgn0028954	274	FBgn0028954	274
1991	X	12406653	12407327	0.603042602539	12407061	0.451777253832	FBgn0030399	7673	FBgn0015024	80659
1992	2L	3638945	3639856	0.602971076965	3639441	0.505036101622	FBgn0000721	17510	FBgn0002985	32693
1993	3R	12105739	12106750	0.602884292603	12105862	0.535910892487	FBgn0051283	2497	FBgn0051283	2497
1994	X	12859726	12860571	0.602590560913	12859831	0.479087638855	FBgn0030441	3696	FBgn0030434	116296
1995	3R	24974725	24975719	0.602526426315	24974767	0.524995221032	FBgn0014869	797	FBgn0014869	797
1996	X	10549596	10550316	0.602478981018	10549645	0.524627844493	FBgn0052677	1973	FBgn0052672	63908
1997	X	19406725	19407400	0.60244846344	19407276	0.488045128909	FBgn0031030	6470	FBgn0031032	10303
1998	2R	6675802	6676617	0.602375507355	6675894	0.527534431881	FBgn0040764	5059	FBgn0033581	9931
1999	2R	7305797	7306691	0.602292060852	7306293	0.552173174345	FBgn0033652	17	FBgn0033652	17
[truncated: 1,405 more rows]
