# Supplementary material for: Developmental roles of 21 Drosophila transcription factors are determined by quantitative differences in binding to an overlapping set of thousands of genomic regions
Source: Genome Biol. 2009 Jul 23;10(7):R80. doi: 10.1186/gb-2009-10-7-r80 (PMC2728534; doi:10.1186/gb-2009-10-7-r80)
Supplement: Additional data file 7 — Genomic coordinates of regions bound by each factor for the 25% FDR data set, locations and scores of peak windows, and the closest gene and closest transcribed gene for each peak. [file gb-2009-10-7-r80-S7.zip › Additional Data File 4 25% FDR bound regions/cad_1_020107-sym-25_table.txt]

Interval	Chr	Bound_Region_Start	Bound_Region_Stop	Bound_Region_Score	Peak_start	Peak_score	Closest_gene	Closest_gene_dist	Closest_transcribed_gene	Closest_transcribed_gene_dist
1	3R	670960	681325	4.439120292664	675006	4.017496698043	FBgn0003002	3529	FBgn0003002	3529
2	2L	5471635	5475923	4.185981750488	5473999	3.796714941661	FBgn0005511	12358	FBgn0005511	12358
3	3R	171592	176622	4.093294143677	174288	3.872676266564	FBgn0001204	1916	FBgn0001204	1916
4	2L	14439300	14449799	3.973435878754	14445736	3.677693635225	FBgn0028844	5080	FBgn0005771	45126
5	2L	6371036	6377331	3.953640937805	6373030	3.640554368496	FBgn0043854	615	FBgn0043854	615
6	3L	13050501	13057396	3.924695491791	13055316	3.604438006878	FBgn0036345	5920	FBgn0010452	32904
7	2L	11444600	11456969	3.922716617584	11453018	3.776176789228	FBgn0004579	7415	FBgn0004579	7415
8	X	15478078	15482300	3.917993068695	15480469	3.629369763767	FBgn0030663	2241	FBgn0003463	19992
9	X	7386461	7390346	3.889669418335	7388023	3.637420261607	FBgn0052720	5898	FBgn0027553	185535
10	3R	2578690	2582703	3.861305713654	2581486	3.722246319056	FBgn0026564	805	FBgn0026564	805
11	X	2284269	2288566	3.856028079987	2287218	3.70685487635	FBgn0001150	2099	FBgn0001150	2099
12	2L	21863424	21865177	3.849382400513	21864689	3.571512520313	FBgn0032965	21165	FBgn0003866	48501
13	3R	20573539	20576328	3.847198486328	20575012	3.338133391212	FBgn0003719	444	FBgn0003719	444
14	2R	18195844	18200557	3.842077732086	18197872	3.134205460548	FBgn0020257	1317	FBgn0020257	1317
15	3L	9001665	9004927	3.840137481689	9003267	3.683947436015	FBgn0035956	8911	FBgn0028789	12057
16	3L	4674780	4679276	3.82436466217	4677574	3.639691661386	FBgn0042199	952	FBgn0042199	952
17	3L	8642634	8647265	3.820537090302	8644569	3.543210394242	FBgn0001168	5137	FBgn0001168	5137
18	2L	20754709	20762265	3.79795217514	20756564	3.762171387672	FBgn0000251	1764	FBgn0000986	34056
19	2L	19332662	19339128	3.786555767059	19334547	3.463232390086	FBgn0024245	24606	FBgn0024245	24606
20	X	18629053	18635836	3.776484489441	18633541	3.409654813654	FBgn0001090	1925	FBgn0001090	1925
21	3L	18324519	18328722	3.773662567139	18326943	3.603726555319	FBgn0011706	36719	FBgn0011706	36719
22	2L	12079197	12083831	3.750841140747	12081344	3.430017828941	FBgn0003145	4448	FBgn0003145	4448
23	X	6879077	6887225	3.740758419037	6885762	3.508997344971	FBgn0029931	82	FBgn0029931	82
24	X	18132765	18139609	3.720722198486	18134860	3.496179989406	FBgn0004956	6902	FBgn0004956	6902
25	3R	11853234	11856224	3.720628738403	11854714	3.422861800474	FBgn0003117	2895	FBgn0038396	20679
26	2L	12611418	12621095	3.711854457855	12616550	3.514987498522	FBgn0002970	1798	FBgn0002970	1798
27	3L	9434134	9438581	3.708139419556	9435605	3.574330393473	FBgn0052043	581	FBgn0052043	581
28	2R	3757278	3762993	3.691774368286	3760008	3.550870053908	FBgn0033277	6061	FBgn0010109	15868
29	3R	20120110	20124776	3.688528060913	20123424	3.289207374348	FBgn0000368	2286	FBgn0000368	2286
30	3R	16116156	16119728	3.664665222168	16117533	3.47776185765	FBgn0028386	1455	FBgn0028386	1455
31	3L	20627076	20632800	3.64923620224	20630932	3.369619190693	FBgn0001320	1728	FBgn0001320	1728
32	3L	14136831	14141219	3.635172843933	14138835	3.514536031087	FBgn0000411	5044	FBgn0000411	5044
33	X	7140596	7143683	3.629183769226	7142389	3.250650798573	FBgn0025549	5849	FBgn0025549	5849
34	3R	20995606	21000419	3.622128009796	20998437	3.416558153489	FBgn0039285	54	FBgn0039286	12298
35	3R	6175431	6181265	3.615979671478	6178635	3.135409146547	FBgn0015396	2729	FBgn0015396	2729
36	3R	4524263	4528123	3.61340379715	4526783	3.467556729036	FBgn0037612	79	FBgn0001180	3243
37	3R	12565828	12572292	3.600778579712	12570938	3.252236664295	FBgn0063261	6173	FBgn0063261	6173
38	3R	2669626	2676579	3.571714878082	2671643	3.348653568941	FBgn0003339	4243	FBgn0001077	18403
39	2L	14482193	14491997	3.569232463837	14489285	3.203324508667	FBgn0005771	1577	FBgn0005771	1577
40	3R	2687108	2692583	3.557584285736	2689749	3.110709762573	FBgn0001077	297	FBgn0001077	297
41	2L	3605510	3616594	3.555293560028	3615222	3.156249943902	FBgn0015663	4070	FBgn0002985	8474
42	2L	8844026	8850399	3.552580833435	8847028	3.055588413687	FBgn0052986	15779	FBgn0029123	21403
43	3L	8626321	8629114	3.547478437424	8627656	3.229353932773	FBgn0035922	4185	FBgn0001168	22050
44	3L	14114121	14121483	3.546186447144	14119100	3.462503685671	FBgn0042630	22517	FBgn0000411	24779
45	2R	15586754	15589156	3.545779705048	15587489	3.339774748858	FBgn0004364	38885	FBgn0004364	38885
46	3L	14416287	14420991	3.543854236603	14417815	3.333311838262	FBgn0036424	35224	FBgn0036424	35224
47	3L	18137707	18141440	3.524766921997	18139316	3.219009667635	FBgn0036781	11542	FBgn0020300	34653
48	2R	5484906	5499663	3.524658203125	5488919	3.198806732893	FBgn0000606	2135	FBgn0000606	2135
49	2R	19151038	19156607	3.505490779877	19153379	3.303468704224	FBgn0034886	11797	FBgn0016762	48219
50	3R	2818859	2827689	3.486116409302	2820468	3.282929480076	FBgn0000095	4482	FBgn0010774	85658
51	3R	11478396	11482432	3.481073856354	11479942	3.382617294788	FBgn0053207	11966	FBgn0053207	11966
52	3R	26674221	26679205	3.480316638947	26675879	3.337605897118	FBgn0003720	2158	FBgn0003720	2158
53	3L	15187795	15190829	3.477982997894	15189196	3.313224971294	FBgn0029114	11704	FBgn0029114	11704
54	3R	2681601	2686785	3.47305560112	2683338	3.269576817751	FBgn0001077	6708	FBgn0001077	6708
55	3L	15674672	15681600	3.461675167084	15677143	3.26955279182	FBgn0041160	12035	FBgn0041160	12035
56	3L	11898346	11902583	3.447055339813	11899696	3.015517290901	FBgn0036222	992	FBgn0000404	92172
57	2L	5274918	5279806	3.443726301193	5277607	3.302107502432	FBgn0000228	951	FBgn0000228	951
58	2R	14785461	14792114	3.44233083725	14788025	3.220428645611	FBgn0003254	2564	FBgn0003254	2564
59	X	6697492	6705208	3.418001651764	6702903	2.599804461002	FBgn0029915	5044	FBgn0064122	10841
60	3R	12716449	12719194	3.399053573608	12718100	3.200824597303	FBgn0015350	12650	FBgn0082171	36063
61	3L	19045697	19052221	3.396671295166	19048509	3.113851130009	FBgn0036844	3172	FBgn0036844	3172
62	3R	4800759	4803099	3.395895004272	4801890	3.092423260212	FBgn0037646	4753	FBgn0022347	16777
63	3L	15471370	15475804	3.394749164581	15474423	2.799049377441	FBgn0004052	103	FBgn0004052	103
64	2L	18591899	18597165	3.388212680817	18595059	3.058679356295	FBgn0003270	1930	FBgn0032693	53854
65	2L	21614816	21623362	3.379879951477	21620850	3.051292359829	FBgn0023416	658	FBgn0022893	3329
66	2L	12465347	12467818	3.363404273987	12466819	2.91621724297	FBgn0032437	13137	FBgn0040286	32154
67	3L	14148804	14152109	3.356995820999	14150640	2.954188942909	FBgn0036414	4267	FBgn0013718	5496
68	2L	4365863	4374080	3.353432178497	4368454	2.831380844116	FBgn0026319	3536	FBgn0026319	3536
69	3L	18102182	18106887	3.347430706024	18103551	2.74694237113	FBgn0020300	1112	FBgn0020300	1112
70	2L	11073715	11076629	3.335984230042	11075371	3.149875865263	FBgn0032335	4310	FBgn0032335	4310
71	2R	16869888	16876508	3.33460187912	16875041	3.200702330645	FBgn0000395	518	FBgn0000395	518
72	2L	15762107	15763655	3.331949234009	15762962	2.725135382484	FBgn0001990	1284	FBgn0003936	15351
73	2R	7308953	7312786	3.331451416016	7310552	3.098083496094	FBgn0033652	4276	FBgn0033652	4276
74	2R	15841082	15844405	3.324734687805	15842899	2.628406496609	FBgn0034504	769	FBgn0034504	769
75	3R	15159795	15162516	3.322290420532	15161421	3.179660924276	FBgn0000463	9486	FBgn0000463	9486
76	3L	18558480	18559257	3.321464300156	18558957	3.135036858645	FBgn0003683	67	FBgn0036800	28996
77	3L	15986907	15991999	3.31885433197	15990668	2.726179778576	FBgn0044028	1929	FBgn0044028	1929
78	X	16473860	16480741	3.317186355591	16478505	3.077439943949	FBgn0030766	3663	FBgn0030766	3663
79	3R	2928122	2939517	3.31689453125	2937212	3.052811005536	FBgn0014863	6241	FBgn0003884	24952
80	2L	14434269	14437430	3.313529968262	14436112	3.176030439489	FBgn0028871	10981	FBgn0005771	54750
81	2L	13223937	13230975	3.308055877686	13229575	3.280895569745	FBgn0032491	142	FBgn0032491	142
82	3L	13350565	13354954	3.304884672165	13352139	3.109913910137	FBgn0036349	393	FBgn0036349	393
83	3L	2420753	2424457	3.28586101532	2422209	3.058832854033	FBgn0052306	24679	FBgn0053231	26479
84	3R	12595346	12600620	3.281668663025	12599091	2.90099993874	FBgn0020556	180	FBgn0020556	180
85	X	9931303	9935624	3.27611541748	9933362	2.780080139637	FBgn0030179	1608	FBgn0030179	1608
86	3R	12646346	12649206	3.263348579407	12647738	3.17512809529	FBgn0000014	8031	FBgn0020546	27988
87	X	1989751	2000266	3.259125709534	1998660	3.045999795198	FBgn0023507	1016	FBgn0025626	77368
88	3R	9539854	9543506	3.253766059875	9541326	3.022737234831	FBgn0054044	1400	FBgn0038175	2562
89	2L	2452622	2458680	3.239035606384	2456689	3.10830856772	FBgn0012017	3355	FBgn0015816	35977
90	X	6891140	6896021	3.238450050354	6894285	2.6544676949	FBgn0004143	372	FBgn0029931	8441
91	2L	7047200	7050345	3.237515449524	7048596	2.956092133242	FBgn0051630	6129	FBgn0051630	6129
92	3R	12588235	12592768	3.235736846924	12590023	2.688072383404	FBgn0020556	8888	FBgn0020556	8888
93	3L	18552641	18554386	3.235409736633	18554011	3.010345285589	FBgn0036791	11	FBgn0036800	33942
94	2R	9072814	9087883	3.228987693787	9085743	3.165381550789	FBgn0033857	4393	FBgn0033856	11291
95	X	11166527	11169329	3.225068569183	11167910	3.023094738231	FBgn0003411	346	FBgn0003411	346
96	3R	12663643	12667829	3.219758033752	12665669	3.033081114292	FBgn0000014	9900	FBgn0020546	10057
97	3L	771381	773446	3.218037128448	772468	2.972610187531	FBgn0052341	7982	FBgn0000575	39530
98	3R	24410474	24415569	3.21084022522	24412050	2.985379576683	FBgn0000659	1245	FBgn0000659	1245
99	X	20461550	20465051	3.198108673096	20463011	2.859144242605	FBgn0031126	5449	FBgn0003300	42106
100	3R	10504379	10510095	3.194097518921	10505850	2.747013833788	FBgn0038252	16685	FBgn0051314	17207
101	X	3252155	3255344	3.191140413284	3253694	2.808982044458	FBgn0029657	4124	FBgn0000472	24355
102	3R	2569224	2572477	3.183447360992	2570553	2.737522900105	FBgn0004054	691	FBgn0004054	691
103	2L	12084052	12090384	3.181751728058	12087631	3.001540899277	FBgn0003145	1839	FBgn0003145	1839
104	2R	18713108	18715937	3.179664611816	18714572	3.008059838239	FBgn0034834	4567	FBgn0003062	132252
105	2L	517019	520462	3.17489528656	518672	3.004521762624	FBgn0003963	4795	FBgn0003963	4795
106	2L	11342896	11345300	3.173466920853	11344219	2.913169711828	FBgn0032360	956	FBgn0004579	101384
107	3R	12702993	12705683	3.169585227966	12704468	3.036113430472	FBgn0015350	982	FBgn0082171	22431
108	2R	20729106	20735236	3.168962001801	20733535	2.936317205429	FBgn0001325	680	FBgn0001325	680
109	3R	4291596	4296534	3.16367149353	4293406	2.96537584417	FBgn0051369	23859	FBgn0040529	126643
110	3L	19006291	19011217	3.159128665924	19009284	2.7044878304	FBgn0002945	1306	FBgn0002945	1306
111	3R	12739092	12742751	3.155817508698	12741405	2.990291722616	FBgn0051270	8102	FBgn0082171	59368
112	3L	5593868	5599292	3.144695281982	5597579	2.875666856766	FBgn0035625	7351	FBgn0035625	7351
113	2L	19150346	19163045	3.142608642578	19158530	2.708027422428	FBgn0032763	19101	FBgn0032762	29175
114	2R	15174405	15178219	3.142585754395	15176801	2.86694516076	FBgn0067695	207	FBgn0067695	207
115	3R	27017572	27020638	3.141933441162	27018719	3.032197671778	FBgn0004389	227	FBgn0004389	227
116	2R	1700397	1705798	3.138852119446	1704103	2.873834329493	FBgn0033068	708	FBgn0033068	708
117	3R	8470529	8475645	3.137634277344	8471860	2.86020005544	FBgn0038071	1922	FBgn0038071	1922
118	2R	15594827	15597734	3.132728099823	15596421	2.931144742405	FBgn0004364	29953	FBgn0004364	29953
119	3L	11209604	11213229	3.132345199585	11211119	2.98084962368	FBgn0036150	1234	FBgn0041094	15137
120	3L	8636126	8642217	3.128220558167	8640369	2.843924269957	FBgn0001168	9337	FBgn0001168	9337
121	3R	2737510	2743426	3.117854118347	2740076	2.572317282359	FBgn0051488	43380	FBgn0001077	50030
122	3R	1034809	1039407	3.114721536636	1037733	2.876884579659	FBgn0000340	5414	FBgn0000340	5414
123	3R	12904507	12911071	3.109776496887	12907909	2.871087102329	FBgn0038476	1958	FBgn0038476	1958
124	X	3017086	3020565	3.107479572296	3019244	2.852471113205	FBgn0028746	10034	FBgn0028746	10034
125	2L	22138209	22141140	3.107419013977	22139257	2.86998426213	FBgn0032978	9636	FBgn0032979	17497
126	3R	6419211	6431525	3.106012821198	6422134	2.752625405788	FBgn0001235	42252	FBgn0001235	42252
127	3L	17380031	17382972	3.098215579987	17381589	2.911398172379	FBgn0027660	5182	FBgn0027660	5182
128	3R	7952945	7955712	3.095629692078	7954510	2.978847146034	FBgn0037992	591	FBgn0037992	591
129	2R	16052834	16055296	3.08878326416	16054262	2.66960216971	FBgn0034514	134	FBgn0034514	134
130	X	8498221	8500970	3.088577270508	8499442	2.767061412334	FBgn0004102	3556	FBgn0004102	3556
131	3L	20998849	21002534	3.085556983948	21000973	2.883447030011	FBgn0053285	21870	FBgn0037044	39237
132	2R	12991019	12995121	3.083841323853	12993378	2.912522792816	FBgn0034225	609	FBgn0028953	20834
133	3L	22332820	22338506	3.083791732788	22333969	2.817651621501	FBgn0004449	7759	FBgn0004449	7759
134	3L	8162167	8164895	3.081347465515	8163592	2.766370268429	FBgn0035851	1627	FBgn0035851	1627
135	3R	2856243	2864285	3.075351715088	2863428	3.017582725076	FBgn0024289	14629	FBgn0010774	42698
136	3R	21018986	21022084	3.072064399719	21020746	2.722578048706	FBgn0039288	536	FBgn0039288	536
137	2R	7968484	7972268	3.070391654968	7970852	2.885369867086	FBgn0010238	1754	FBgn0010238	1754
138	2L	7303098	7307949	3.066546201706	7305530	2.864455054788	FBgn0004009	1631	FBgn0004009	1631
139	2R	2994327	3003417	3.063346624374	2998328	2.602909713984	FBgn0015930	3348	FBgn0015930	3348
140	2L	2749261	2758865	3.051862716675	2750774	2.884557988909	FBgn0031453	2025	FBgn0031453	2025
141	X	16054286	16056756	3.048450469971	16055212	2.877786248922	FBgn0000459	4541	FBgn0000459	4541
142	2R	17051322	17055004	3.040117263794	17053404	2.935277882744	FBgn0050283	5249	FBgn0010415	64654
143	3R	13650837	13653783	3.038734912872	13652086	2.883195877075	FBgn0051246	14820	FBgn0051246	14820
144	2R	3743133	3746654	3.038466453552	3745482	2.659381449223	FBgn0010109	1342	FBgn0010109	1342
145	3L	11329942	11332413	3.036991119385	11331234	2.978894621134	FBgn0036155	7598	FBgn0041094	104978
146	2R	6706194	6708884	3.036571025848	6707555	2.875252274906	FBgn0003396	17828	FBgn0033581	41592
147	2R	15354039	15357021	3.035322189331	15355486	2.709770034341	FBgn0034476	13718	FBgn0011849	113092
148	3L	3019348	3022660	3.033404350281	3021314	2.611569494009	FBgn0035388	2584	FBgn0035388	2584
149	2R	15563883	15568263	3.031161308289	15566869	2.588862270117	FBgn0034480	47019	FBgn0004364	59505
150	X	20494561	20497515	3.028653144836	20496136	2.876669406891	FBgn0031128	8536	FBgn0003300	8981
151	X	255377	258327	3.022856235504	256587	2.83721817241	FBgn0004170	3705	FBgn0004170	3705
152	2L	11221573	11226315	3.022005558014	11225138	2.700265288353	FBgn0000011	14457	FBgn0028700	94493
153	X	19616424	19623763	3.014072418213	19620538	2.687419954936	FBgn0031071	3673	FBgn0031071	3673
154	2L	2575855	2579937	3.009019374847	2577603	2.880968402414	FBgn0031435	68	FBgn0031435	68
155	3R	13218950	13221863	3.005664825439	13220322	2.76386087081	FBgn0025456	17	FBgn0025456	17
156	X	8055231	8062433	3.003449440002	8060285	2.793160298291	FBgn0030025	25635	FBgn0030028	56355
157	3R	12525568	12530491	3.002296447754	12526787	2.746044888216	FBgn0003944	33561	FBgn0063261	50324
158	2L	3820964	3826299	2.998600959778	3822196	2.698585902943	FBgn0003430	3484	FBgn0003430	3484
159	X	13055835	13065042	2.997471809387	13061763	2.851032761966	FBgn0052639	8697	FBgn0052639	8697
160	2R	18551451	18554343	2.993091106415	18552805	2.758893400431	FBgn0003900	903	FBgn0003900	903
161	2R	13819528	13826569	2.988935947418	13821084	2.638039886951	FBgn0034327	2244	FBgn0034326	6763
162	2L	9145049	9147625	2.987520217896	9146379	2.421631866031	FBgn0051887	16536	FBgn0051887	16536
163	3R	12744304	12750380	2.98003911972	12747383	2.764199405909	FBgn0051270	2124	FBgn0082171	65346
164	3L	15558142	15562409	2.975695610046	15560937	2.756446242332	FBgn0036518	6798	FBgn0036518	6798
165	2R	15083475	15086140	2.968406677246	15084871	2.760787248611	FBgn0053535	5064	FBgn0034463	87775
166	3R	2692841	2697022	2.963956356049	2693854	2.863237549277	FBgn0001077	3808	FBgn0001077	3808
167	3L	21078029	21081391	2.963357925415	21080037	2.849751696867	FBgn0037051	10155	FBgn0037051	10155
168	2R	9825067	9828911	2.963304519653	9827574	2.438204556704	FBgn0033921	10358	FBgn0033922	13115
169	2L	7137233	7139772	2.954128265381	7138534	2.716900040122	FBgn0031889	4851	FBgn0031886	72701
170	X	17660346	17665854	2.950050830841	17663352	2.730238437653	FBgn0030870	1425	FBgn0030870	1425
171	3L	17520212	17522287	2.936096191406	17521100	2.57954047708	FBgn0025455	1947	FBgn0025455	1947
172	3R	934161	937279	2.933991909027	935658	2.746584832668	FBgn0037293	18152	FBgn0010313	23250
173	2L	9420621	9422964	2.933299064636	9421569	2.803572400411	FBgn0032116	4976	FBgn0002973	15944
174	2L	1418159	1423707	2.930672168732	1421773	2.588880121708	FBgn0002543	1324	FBgn0002543	1324
175	2L	3004520	3007977	2.919600486755	3005798	2.781140830782	FBgn0031488	7703	FBgn0002989	13037
176	3L	1386998	1389933	2.909935951233	1388395	2.618561426799	FBgn0011855	3082	FBgn0004635	58929
177	3L	3999456	4002340	2.908993721008	4001137	2.73510158062	FBgn0004895	1489	FBgn0000449	44699
178	2L	5192	7044	2.908832073212	5523	2.628793001175	FBgn0031208	2006	FBgn0002121	15849
179	3R	13896137	13902159	2.903177261353	13898063	2.721977170308	FBgn0038566	8780	FBgn0038566	8780
180	3R	863499	867182	2.893793106079	865091	2.794440015157	FBgn0010313	47317	FBgn0010313	47317
181	2L	88229	93092	2.889008522034	91514	2.787301456227	FBgn0031216	3238	FBgn0002931	4132
182	X	14081000	14084481	2.885813713074	14083177	2.458599427167	FBgn0002873	1397	FBgn0002873	1397
183	3L	19828648	19834664	2.885127544403	19832023	2.491243521372	FBgn0014037	11203	FBgn0014037	11203
184	3R	878666	883217	2.884077072144	881876	2.646176218987	FBgn0010313	30532	FBgn0010313	30532
185	3R	12689533	12692375	2.881790161133	12690966	2.643688291311	FBgn0082171	8929	FBgn0082171	8929
186	X	12566476	12572193	2.881662368774	12569678	2.522890736075	FBgn0024308	6702	FBgn0053963	76279
187	3R	12651026	12653448	2.881602287292	12652375	2.809987157583	FBgn0000014	3394	FBgn0020546	23351
188	2L	17256198	17264241	2.872587680817	17262705	2.735516884748	FBgn0032629	6044	FBgn0032633	117371
189	X	3713310	3715628	2.87019109726	3714573	2.566128394183	FBgn0015565	1010	FBgn0019661	6649
190	X	19053957	19057411	2.866819381714	19054875	2.544780671597	FBgn0031001	314	FBgn0031001	314
191	4	651550	654085	2.862958908081	652184	2.514538097382	FBgn0039915	2241	FBgn0026777	323837
192	3R	2710158	2713457	2.856422424316	2711206	2.773493230343	FBgn0001077	21160	FBgn0001077	21160
193	3R	5702122	5707849	2.84429359436	5705666	2.740551888943	FBgn0037767	4269	FBgn0065050	101460
194	X	7164251	7171034	2.843086719513	7165950	2.480708885193	FBgn0029943	3026	FBgn0024250	12773
195	3R	13903211	13908703	2.839782714844	13906558	2.652929872274	FBgn0038566	285	FBgn0038566	285
196	2L	9447137	9451124	2.836310386658	9448437	2.504480137545	FBgn0053723	7697	FBgn0002973	10924
197	3R	6437008	6445328	2.83616399765	6443370	2.690265595913	FBgn0001235	21016	FBgn0001235	21016
198	2L	1408827	1412992	2.833643913269	1411562	2.724690119425	FBgn0002543	8887	FBgn0002543	8887
199	2L	12091228	12093536	2.832231044769	12092033	2.693330192566	FBgn0032407	1738	FBgn0032407	1738
200	2R	2084107	2089322	2.829679012299	2085348	2.736825662501	FBgn0033076	27443	FBgn0041145	36970
201	2L	8840712	8843152	2.827253341675	8841999	2.570117389455	FBgn0029123	16374	FBgn0029123	16374
202	2R	19079743	19083621	2.822754859924	19081997	2.573501136568	FBgn0015903	9500	FBgn0015903	9500
203	3R	15755518	15762274	2.820792198181	15756779	2.429634066189	FBgn0038753	2462	FBgn0021776	4063
204	X	20533609	20536960	2.819738388062	20535250	2.613010851542	FBgn0031129	11386	FBgn0003300	30133
205	X	20473180	20477444	2.819445610046	20474110	2.243865311146	FBgn0031127	4888	FBgn0003300	31007
206	2R	13813708	13816415	2.818585395813	13814819	2.739155573003	FBgn0034326	498	FBgn0034326	498
207	2L	6228019	6230587	2.81015253067	6229646	2.525726572673	FBgn0026755	4596	FBgn0031782	101884
208	3L	15763334	15765523	2.808462142944	15764570	2.456794802348	FBgn0036531	9107	FBgn0036537	36075
209	X	18517554	18521672	2.807106018066	18519164	2.773681852553	FBgn0004959	542	FBgn0004959	542
210	3R	5223300	5227564	2.806477546692	5225024	2.657017651726	FBgn0037685	1112	FBgn0037686	1954
211	2R	13315350	13320192	2.80641245842	13316287	2.533359106849	FBgn0004586	1365	FBgn0004586	1365
212	3R	2853362	2855971	2.802404403687	2854398	2.430165559053	FBgn0024289	23659	FBgn0010774	51728
213	X	6666763	6670171	2.79980134964	6668426	2.427367210388	FBgn0029907	65	FBgn0029907	65
214	2R	18309189	18311955	2.798825263977	18310416	2.333307615916	FBgn0011211	3780	FBgn0011211	3780
215	2L	3070679	3073070	2.78669500351	3072027	2.74531285903	FBgn0027571	15412	FBgn0003934	23326
216	3R	18497738	18502330	2.784502029419	18499207	2.432135518392	FBgn0039000	684	FBgn0039000	684
217	2R	6092620	6097180	2.781768321991	6094003	2.579222032002	FBgn0004399	24286	FBgn0004399	24286
218	2R	1442049	1447228	2.773242950439	1445467	2.257581991308	FBgn0033046	13222	FBgn0033059	138298
219	2R	13193203	13199067	2.772462368011	13195214	2.42624947604	FBgn0016059	3144	FBgn0016059	3144
220	X	1678834	1681470	2.772441864014	1680277	2.574433207512	FBgn0029591	1539	FBgn0029591	1539
221	X	7735946	7739530	2.770785331726	7737970	2.531142010408	FBgn0029971	1062	FBgn0029971	1062
222	2L	2161252	2166738	2.762877941132	2165061	2.458670139313	FBgn0031393	9301	FBgn0031393	9301
223	2L	19860938	19864083	2.761755466461	19862862	2.434108614922	FBgn0032826	476	FBgn0043021	50519
224	2R	19139596	19149328	2.759934663773	19146672	2.551689568688	FBgn0004795	6460	FBgn0016762	54926
225	3R	2585979	2589982	2.759121894836	2588000	2.521675951341	FBgn0000071	315	FBgn0000071	315
226	2R	10495320	10499937	2.75817489624	10497109	2.577231379116	FBgn0033988	951	FBgn0033988	951
227	3L	4149795	4154755	2.755912780762	4151149	2.543850809336	FBgn0011653	156	FBgn0004574	28416
228	2L	8831370	8833706	2.754735946655	8832706	2.657728777991	FBgn0029123	7081	FBgn0029123	7081
229	2R	2324963	2326960	2.751379013062	2325979	2.196431047776	FBgn0033107	894	FBgn0033107	894
230	X	8971950	8975972	2.741980075836	8974841	2.383262217045	FBgn0030090	5398	FBgn0030092	19439
231	3L	6737856	6739741	2.741760253906	6738780	2.498447474311	FBgn0052392	1587	FBgn0035714	11920
232	3L	20334661	20341303	2.740443706512	20336733	2.639103889465	FBgn0028978	1284	FBgn0028978	1284
233	3R	4680021	4685676	2.740270614624	4684416	2.567758500576	FBgn0011966	3186	FBgn0011966	3186
234	2L	18132048	18134350	2.73942565918	18133173	2.420333206654	FBgn0001301	966	FBgn0041184	15166
235	2R	12464108	12467090	2.738666534424	12465788	2.492660410264	FBgn0053456	888	FBgn0053456	888
236	3L	8805740	8808633	2.737002372742	8806895	2.423452770009	FBgn0052026	3514	FBgn0020633	58662
237	3R	10194339	10197408	2.736229896545	10196143	2.619966570536	FBgn0024321	2530	FBgn0038224	43397
238	3L	15980612	15985450	2.7322473526	15983202	2.397391021252	FBgn0044028	5537	FBgn0044028	5537
239	3R	11813104	11816446	2.730717658997	11815111	2.43656539917	FBgn0003507	3188	FBgn0003507	3188
240	3R	27046001	27050502	2.728885650635	27049064	2.560350894928	FBgn0039831	2638	FBgn0039831	2638
241	2L	19694652	19699516	2.726483345032	19699390	2.473797451366	FBgn0005590	2426	FBgn0005590	2426
242	2R	1706403	1709005	2.725915908813	1707289	2.226420942942	FBgn0033069	894	FBgn0033068	3894
243	3R	1494706	1499629	2.72546672821	1498131	2.563676863909	FBgn0037363	2696	FBgn0037363	2696
244	3R	17318621	17321006	2.722770690918	17319889	2.538861078375	FBgn0051179	4913	FBgn0013984	86362
245	X	6840168	6844883	2.720844268799	6842276	2.599638223648	FBgn0027108	1623	FBgn0027108	1623
246	2L	11077037	11079699	2.719155311584	11078611	2.513493622051	FBgn0032336	2786	FBgn0032335	7550
247	3R	26886120	26889622	2.716511249542	26888380	2.473494417527	FBgn0002413	1449	FBgn0010808	8746
248	3R	12671222	12676345	2.71441411972	12674635	2.394037807689	FBgn0020546	1091	FBgn0020546	1091
249	2R	6752633	6754646	2.713074684143	6753683	2.58022218592	FBgn0033590	1093	FBgn0033590	1093
250	3L	277536	283657	2.702176094055	280257	2.345342993736	FBgn0035128	1097	FBgn0035128	1097
251	3L	6740069	6742388	2.701004981995	6741281	2.410800513099	FBgn0052392	4088	FBgn0035714	14421
252	3R	463194	468311	2.693429946899	466341	2.394460734199	FBgn0037261	932	FBgn0037261	932
253	3R	7599055	7607167	2.690037250519	7601059	2.413891848396	FBgn0011471	3767	FBgn0011471	3767
254	2L	4888275	4893920	2.683845996857	4889540	2.435973103841	FBgn0031644	455	FBgn0031645	2575
255	X	11821372	11825027	2.683801651001	11823151	2.29976606369	FBgn0003865	301	FBgn0003865	301
256	2R	16554685	16557631	2.682126045227	16556121	2.45245142544	FBgn0003391	8620	FBgn0003391	8620
257	2L	3078248	3081321	2.678852081299	3079768	2.588274170371	FBgn0027571	23153	FBgn0003934	31067
258	3R	2641192	2645437	2.677743434906	2644026	2.595680445433	FBgn0051485	1034	FBgn0046833	8730
259	2R	15555048	15557393	2.674494743347	15556273	2.15708360076	FBgn0034480	36423	FBgn0004364	70101
260	2R	13406755	13409811	2.67241859436	13408292	2.478048592806	FBgn0034283	913	FBgn0034282	21419
261	2L	15328079	15330570	2.668372631073	15329489	2.315100729465	FBgn0001981	304	FBgn0001981	304
262	X	20500935	20507308	2.666573047638	20501983	2.485818021438	FBgn0003300	3134	FBgn0003300	3134
263	2R	1627140	1630964	2.665779590607	1629797	2.585867713479	FBgn0033063	14981	FBgn0033062	36789
264	3L	14747626	14752838	2.66451215744	14748895	2.550711631775	FBgn0036449	2787	FBgn0036449	2787
265	3R	282847	285758	2.663995265961	284239	2.500825375319	FBgn0051522	5203	FBgn0037250	24508
266	3R	9636447	9639442	2.658879756927	9638269	2.340721416473	FBgn0053327	572	FBgn0053327	572
267	3R	12653720	12656838	2.657521724701	12655135	2.44816792806	FBgn0000014	634	FBgn0020546	20591
268	3R	12635504	12638987	2.654251098633	12637254	2.427462895711	FBgn0000014	18515	FBgn0020556	38343
269	3R	12657031	12661131	2.653108596802	12658891	2.239130109549	FBgn0000014	3122	FBgn0020546	16835
270	3R	1144542	1150399	2.65166759491	1146540	2.635137081146	FBgn0013576	15086	FBgn0037310	20673
271	2R	7723802	7725913	2.651223897934	7724990	2.091881304979	FBgn0020377	2142	FBgn0020377	2142
272	2L	7517941	7521265	2.65105843544	7520055	2.36504521966	FBgn0011283	22695	FBgn0053529	24368
273	3R	4028724	4032582	2.65048789978	4030973	2.455581412596	FBgn0053779	429	FBgn0037554	28256
274	3R	900598	903859	2.64879655838	902482	2.220281713149	FBgn0010313	9926	FBgn0010313	9926
275	3R	25865127	25868274	2.646644592285	25866969	2.430440397824	FBgn0003510	32	FBgn0003510	32
276	3L	5924581	5927454	2.644550323486	5926381	2.149892965953	FBgn0053993	1779	FBgn0002638	19661
277	2L	16400835	16403429	2.641758918762	16401967	2.56436496973	FBgn0020416	39242	FBgn0025678	49277
278	2L	15736583	15740303	2.637738704681	15739034	2.344377181109	FBgn0010382	5050	FBgn0003936	8577
279	3L	14929026	14936077	2.628169059753	14933498	2.492540527793	FBgn0026320	1108	FBgn0026320	1108
280	3R	5420496	5423200	2.627707242966	5421341	2.567140663371	FBgn0037720	4308	FBgn0037719	4632
281	2R	8494582	8498134	2.625500679016	8496930	2.265930063584	FBgn0005624	34	FBgn0005624	34
282	3R	950020	953236	2.624557495117	951051	2.351914286613	FBgn0037293	2759	FBgn0010313	38643
283	3R	8077274	8079497	2.621872901917	8078526	2.423654794693	FBgn0038008	1383	FBgn0037992	124607
284	3R	6447763	6455440	2.618681907654	6452645	2.436758458614	FBgn0001235	11741	FBgn0001235	11741
285	2L	4994611	4996929	2.614624023438	4995992	2.143904179335	FBgn0031665	7846	FBgn0010607	24539
286	2L	15473837	15477142	2.614241123199	15475983	2.384425640106	FBgn0003448	1785	FBgn0003448	1785
287	3L	4044829	4046855	2.612812042236	4045642	2.271775526159	FBgn0000449	194	FBgn0000449	194
288	X	10338211	10340678	2.612400531769	10339413	2.285470457638	FBgn0052680	458	FBgn0052680	458
289	2L	7008929	7012354	2.602212905884	7010590	2.366829675787	FBgn0031880	2906	FBgn0051908	16705
290	2L	17742583	17745900	2.597997188568	17744961	2.245283126831	FBgn0015609	9511	FBgn0032646	247923
291	2L	10544740	10550247	2.594191074371	10549124	2.302185893059	FBgn0051721	4243	FBgn0032268	18166
292	2L	8142482	8149135	2.592098236084	8144319	2.480345217387	FBgn0051606	3311	FBgn0051607	4631
293	3L	12774947	12780610	2.591002225876	12777909	2.296303600073	FBgn0010715	1152	FBgn0036314	10041
294	3R	12542909	12547045	2.590055465698	12545476	2.342416256666	FBgn0003944	14872	FBgn0063261	31635
295	3L	17979498	17981668	2.585696697235	17980578	1.992468272938	FBgn0052192	24998	FBgn0020300	124085
296	2L	4279742	4285657	2.58535194397	4281328	2.537237139309	FBgn0010473	1823	FBgn0003941	53686
297	X	20487621	20489584	2.584592819214	20488145	2.060136139393	FBgn0031128	545	FBgn0003300	16972
298	X	6933781	6943766	2.582424163818	6941749	2.29464859121	FBgn0029933	1540	FBgn0029933	1540
299	2L	21764829	21767340	2.578623771667	21765832	2.462394148111	FBgn0032964	5774	FBgn0032960	20778
300	3L	2862143	2869910	2.574253082275	2865312	2.411384173802	FBgn0035378	10070	FBgn0035370	114784
301	3L	2464533	2468063	2.57329750061	2466640	2.303547700246	FBgn0035344	4615	FBgn0035346	5711
302	2R	6912448	6917691	2.571007728577	6913787	2.584045678377	FBgn0082585	450	FBgn0082585	450
303	2L	1428722	1431000	2.569314956665	1429711	2.289140056161	FBgn0003926	3000	FBgn0002543	9262
304	2R	9480938	9483860	2.563971042633	9482096	2.51302677393	FBgn0020766	2158	FBgn0033886	5785
305	3L	14605227	14609984	2.560591697693	14607766	2.274231978825	FBgn0041604	9887	FBgn0028418	81743
306	3R	20083369	20086710	2.557715415955	20084308	2.430196523666	FBgn0039175	5928	FBgn0051130	6673
307	2R	11405045	11407625	2.550475120544	11406064	2.171213739059	FBgn0003425	347	FBgn0003425	347
308	3R	15175229	15177384	2.549775123596	15176242	2.426809142618	FBgn0038697	24229	FBgn0000463	24307
309	X	16165016	16169406	2.544641971588	16167021	2.278062999249	FBgn0011764	528	FBgn0011764	528
310	2L	4999040	5002372	2.542882919312	5000645	2.077590016758	FBgn0053113	9099	FBgn0010607	29192
311	2R	11411851	11415856	2.53938293457	11412823	2.348842779795	FBgn0053463	1533	FBgn0003425	7106
312	2L	4822801	4825223	2.536530017853	4823903	2.261037882637	FBgn0031632	2127	FBgn0031632	2127
313	2R	9070021	9072581	2.531415462494	9071610	2.402718515957	FBgn0033855	190	FBgn0033855	190
314	3R	2224125	2226258	2.53014755249	2225161	2.318290794597	FBgn0037443	6452	FBgn0037443	6452
315	2L	2171670	2173638	2.530081272125	2172806	2.112705370959	FBgn0000097	5943	FBgn0000097	5943
316	3L	13801730	13805486	2.528729438782	13802893	2.284888935089	FBgn0036380	4606	FBgn0036386	91363
317	3R	16367463	16370488	2.527295589447	16368692	2.386677012724	FBgn0053192	7965	FBgn0043457	14960
318	3L	10833616	10837978	2.524606227875	10835151	2.174558989207	FBgn0026160	3312	FBgn0026160	3312
319	2R	9943322	9947522	2.523633003235	9945702	2.416701709523	FBgn0013725	1496	FBgn0013725	1496
320	3L	15004071	15006806	2.522685050964	15005948	2.318291902542	FBgn0036465	1881	FBgn0036465	1881
321	3R	4630548	4635580	2.521737337112	4634254	2.031799197197	FBgn0037635	1279	FBgn0037633	2902
322	2R	16699505	16702282	2.520647764206	16700728	2.203317558064	FBgn0034602	427	FBgn0034599	24186
323	2L	21604628	21606761	2.512777328491	21606680	2.456336069107	FBgn0032955	4512	FBgn0022893	10841
324	2R	16981734	16986905	2.509938240051	16983680	2.328898493449	FBgn0010415	5070	FBgn0010415	5070
325	2L	6610332	6612999	2.509717464447	6611899	1.987590244838	FBgn0031836	876	FBgn0031836	876
326	2R	8044031	8048656	2.509612083435	8046658	2.260945051908	FBgn0011592	1695	FBgn0011592	1695
327	2R	8962718	8966886	2.508575439453	8963886	2.379663832047	FBgn0050062	1641	FBgn0050062	1641
328	3L	10303883	10305936	2.506158351898	10305068	2.341763664694	FBgn0067716	11275	FBgn0000629	307009
329	3R	18614064	18616039	2.503151893616	18615012	2.33618324995	FBgn0039026	4806	FBgn0039013	62390
330	3L	19520772	19529093	2.502877235413	19522011	2.131113052368	FBgn0036886	4330	FBgn0036886	4330
331	2L	1524264	1526502	2.502009391785	1525454	2.099417951372	FBgn0026397	2763	FBgn0001174	7270
332	2L	19570314	19574514	2.496990203857	19572392	2.183876879075	FBgn0005672	861	FBgn0005672	861
333	3R	4665481	4669641	2.495254516602	4667035	2.188313305378	FBgn0037638	16903	FBgn0011966	20567
334	3R	18954447	18957935	2.493286132812	18956000	2.360490322113	FBgn0051457	2294	FBgn0051457	2294
335	3L	3435413	3438236	2.493139266968	3436730	2.263804976145	FBgn0026259	7404	FBgn0001254	59479
336	3L	21423392	21425599	2.490124702454	21424482	2.298894545611	FBgn0037085	640	FBgn0037085	640
337	3L	16737397	16741649	2.487433433533	16738510	2.202167230494	FBgn0036660	6464	FBgn0036660	6464
338	3R	9118207	9120987	2.482150554657	9119257	2.393680684707	FBgn0038134	337	FBgn0038134	337
339	2L	9987191	9990726	2.478477478027	9988419	2.232836218441	FBgn0040965	3762	FBgn0040965	3762
340	2L	17734653	17740609	2.477324485779	17739525	2.16812248791	FBgn0015609	4075	FBgn0032646	242487
341	3R	24897677	24902812	2.475173950195	24900347	2.339165627956	FBgn0039632	11466	FBgn0039633	22362
342	2L	15480718	15483269	2.474632263184	15481747	1.859178963829	FBgn0020371	1050	FBgn0003448	7549
343	3R	10197972	10200273	2.474356651306	10199256	2.2837638294	FBgn0024321	583	FBgn0038224	46510
344	X	20544237	20548415	2.473194122314	20547051	2.23205389696	FBgn0031129	415	FBgn0003300	41934
345	3L	11904058	11907417	2.469643592834	11905322	2.117342352867	FBgn0011723	6	FBgn0000404	97798
346	3L	11215321	11221549	2.46929693222	11217391	2.239776050343	FBgn0036150	7506	FBgn0041094	8865
347	3R	26586991	26594292	2.468699932098	26592913	2.325135567609	FBgn0004606	1265	FBgn0003720	85124
348	2L	13244579	13248809	2.464445114136	13244945	2.361212825775	FBgn0003935	97	FBgn0003935	97
349	2R	5995402	5999590	2.463173866272	5998556	2.386928468943	FBgn0033529	6583	FBgn0033529	6583
350	2R	9506534	9509194	2.460913658142	9508286	2.151111069848	FBgn0002643	1198	FBgn0033889	13320
351	3R	2868814	2870979	2.4581823349	2870112	2.038312351002	FBgn0024289	7945	FBgn0010774	36014
352	2R	9721651	9724224	2.45319890976	9723028	2.182817548513	FBgn0050071	3508	FBgn0067696	7658
353	X	20489939	20491979	2.452896118164	20490902	2.152817755938	FBgn0031128	3302	FBgn0003300	14215
354	3R	8894463	8899026	2.452806472778	8897901	2.328929704778	FBgn0004666	14420	FBgn0003308	39642
355	3L	15720601	15722976	2.449522018433	15721812	2.177875936031	FBgn0010105	28130	FBgn0010105	28130
356	X	10666673	10670721	2.445331573486	10668388	1.837471092449	FBgn0030235	388	FBgn0030235	388
357	2L	2998580	3001852	2.443599224091	3000391	2.202533125877	FBgn0025681	7427	FBgn0002989	7630
358	3L	21998864	22002315	2.442608833313	22000912	2.259493940017	FBgn0037149	938	FBgn0037149	938
359	2L	7531742	7533783	2.44254732132	7532774	2.154737859964	FBgn0053529	11649	FBgn0053529	11649
360	3R	10474053	10482884	2.442519664764	10478559	2.270325632656	FBgn0026578	2864	FBgn0026578	2864
361	3L	4689182	4692549	2.441524028778	4691016	2.204990714788	FBgn0035570	313	FBgn0035570	313
362	2L	18479618	18483844	2.441246986389	18482753	2.203721775728	FBgn0032682	1337	FBgn0032682	1337
363	3L	4737315	4740886	2.439780235291	4738450	2.186880797148	FBgn0035572	426	FBgn0035570	47747
364	2R	4916680	4920543	2.438460350037	4918479	2.211114823818	FBgn0053774	6382	FBgn0053774	6382
365	2R	8290646	8297791	2.43826675415	8292586	2.191615952386	FBgn0003326	3865	FBgn0003326	3865
366	3L	14371043	14373300	2.437336206436	14372118	2.047679543495	FBgn0003459	3064	FBgn0003459	3064
367	3L	18149721	18152565	2.433560371399	18151376	1.886694304148	FBgn0003997	480	FBgn0020300	46713
368	2R	6044509	6049045	2.431618213654	6047577	2.132112711668	FBgn0005630	7498	FBgn0004399	22140
369	3L	21231559	21233558	2.430465221405	21232530	2.336992095498	FBgn0000551	886	FBgn0037066	12626
370	2R	20170960	20174664	2.422139167786	20173547	2.318645813886	FBgn0035046	1522	FBgn0035046	1522
371	3R	11493131	11495999	2.422128200531	11495145	2.087889254093	FBgn0053207	3237	FBgn0053207	3237
372	3R	12773343	12778311	2.421529769897	12777237	2.373697561376	FBgn0000015	20721	FBgn0038471	89169
373	2L	13903279	13906685	2.418637275696	13904513	2.066602319479	FBgn0019890	146	FBgn0019890	146
374	3L	18708618	18711255	2.415463447571	18709877	1.84713613987	FBgn0036810	124	FBgn0036810	124
375	3R	9229698	9232454	2.415344238281	9230714	1.791200828552	FBgn0038150	124	FBgn0038150	124
376	3L	8983700	8985770	2.41477394104	8984763	2.022168776568	FBgn0035955	965	FBgn0035954	5618
377	3R	22711182	22714750	2.413006305695	22712904	1.969304978848	FBgn0004359	5448	FBgn0002838	11226
378	2R	6711120	6716267	2.412788391113	6715116	2.059990434086	FBgn0033582	20004	FBgn0033590	37474
379	2R	4165620	4171174	2.407562255859	4167765	2.404362474169	FBgn0050353	2254	FBgn0050353	2254
380	3R	20551325	20553508	2.406715869904	20552501	2.208002448082	FBgn0004885	7082	FBgn0003719	22955
381	3L	20449891	20453648	2.405795097351	20451500	2.23854443762	FBgn0037007	1773	FBgn0037007	1773
382	2L	3081872	3084140	2.400527477264	3082981	2.225785592023	FBgn0027571	26366	FBgn0003934	34280
383	X	14462439	14465407	2.396638870239	14463986	2.058378560202	FBgn0015773	23782	FBgn0015773	23782
384	3L	17614430	17619916	2.395731925964	17615350	2.27572786808	FBgn0052179	4185	FBgn0052179	4185
385	X	19605058	19610713	2.393611907959	19606209	2.29628020525	FBgn0031070	9949	FBgn0031070	9949
386	3L	14936332	14941565	2.392157554626	14938524	2.190676128163	FBgn0000216	596	FBgn0000216	596
387	3L	4390113	4393799	2.391220092773	4391762	2.171445201425	FBgn0035542	2018	FBgn0035541	3193
388	3L	7882126	7886697	2.390688419342	7884438	2.221781698863	FBgn0003041	1460	FBgn0003041	1460
389	2L	18889898	18892635	2.386861801147	18891541	2.269402623177	FBgn0003896	14356	FBgn0032717	55945
390	2L	7037346	7040399	2.386189460754	7039429	2.115156790789	FBgn0022201	1431	FBgn0022201	1431
391	X	8976775	8979520	2.382284641266	8978135	2.143644837772	FBgn0030090	2104	FBgn0030092	16145
392	3R	784841	787068	2.38210105896	785690	2.16693431139	FBgn0037289	1380	FBgn0004183	11804
393	2R	12299054	12301432	2.378053188324	12300289	2.194082961363	FBgn0034158	1735	FBgn0025832	69912
394	2L	12009790	12012799	2.374778747559	12011084	2.128734707832	FBgn0014019	2708	FBgn0032390	21120
395	3R	12507002	12512241	2.373812675476	12511012	2.235881954432	FBgn0051498	20385	FBgn0015019	37683
396	3R	27352588	27355116	2.368747711182	27353743	2.311890938703	FBgn0039852	15011	FBgn0039857	68224
397	3L	8427753	8435650	2.363067626953	8433044	2.143515467644	FBgn0010825	8781	FBgn0010825	8781
398	3L	13512595	13514828	2.360567569733	13513678	1.890352725983	FBgn0036377	20130	FBgn0036351	158388
399	2R	10642678	10648391	2.3595495224	10643261	2.187753349543	FBgn0015371	13141	FBgn0033989	136175
400	2R	16114756	16120325	2.357678890228	16119421	2.007724434137	FBgn0046816	1523	FBgn0046816	1523
401	2R	13267170	13269387	2.357274532318	13268425	2.232952174018	FBgn0034276	2856	FBgn0003545	5451
402	X	10650737	10655670	2.357003688812	10654046	2.15091901667	FBgn0030235	13954	FBgn0030235	13954
403	2R	15181172	15186294	2.354469299316	15183677	2.024116426706	FBgn0015949	1006	FBgn0015949	1006
404	3L	1728593	1731195	2.35295009613	1730059	2.309864044189	FBgn0035267	383	FBgn0027903	29106
405	3R	7015019	7017861	2.352350234985	7016914	2.048259131114	FBgn0037870	4914	FBgn0037873	18657
406	2L	12677330	12682027	2.350775718689	12678802	1.910938898722	FBgn0032442	9633	FBgn0032445	14221
407	2L	219051	225690	2.349494934082	223148	2.308468369877	FBgn0031235	9366	FBgn0031235	9366
408	3R	10411950	10414061	2.348031044006	10412913	2.201391921324	FBgn0020299	5272	FBgn0020299	5272
409	X	17010922	17014579	2.347301959991	17013850	1.91109123826	FBgn0000163	18974	FBgn0000163	18974
410	3L	662846	666879	2.346690177917	665631	2.103593170643	FBgn0035152	94	FBgn0035156	10816
411	3L	13047306	13049374	2.343359470367	13048264	2.035851057838	FBgn0036344	12438	FBgn0036342	27293
412	2R	16865170	16868478	2.343330383301	16867151	2.013230115175	FBgn0000395	7372	FBgn0000395	7372
413	3R	12707509	12709386	2.342278957367	12708374	2.054551040425	FBgn0015350	2924	FBgn0082171	26337
414	3R	2732574	2734327	2.338351249695	2733395	1.584263829624	FBgn0001077	43349	FBgn0001077	43349
415	3L	3391724	3395415	2.337419509888	3393514	2.098381678263	FBgn0014388	14953	FBgn0027616	35816
416	2L	276639	279665	2.335216999054	278554	2.070730573991	FBgn0003444	966	FBgn0003444	966
417	2R	10865992	10868369	2.334476470947	10867467	2.14678068722	FBgn0034013	2450	FBgn0000996	28356
418	2L	7308371	7313181	2.33167552948	7310437	2.210923363181	FBgn0004009	3276	FBgn0004009	3276
419	3R	12074701	12078218	2.331093788147	12076948	2.136263426612	FBgn0040237	12862	FBgn0011253	21228
420	X	22032929	22034993	2.330310344696	22033881	1.843866944313	FBgn0031201	18547	FBgn0031186	375896
421	3L	10637910	10641851	2.330246448517	10639597	1.493301868439	FBgn0010762	907	FBgn0010762	907
422	2R	11269076	11272317	2.326439380646	11270122	2.003754496574	FBgn0050089	27861	FBgn0050089	27861
423	2R	16467915	16470890	2.3254737854	16469000	1.900470018387	FBgn0008636	509	FBgn0034565	16819
424	3L	15226098	15228639	2.324955463409	15227378	2.098009530236	FBgn0029114	26478	FBgn0029114	26478
425	3L	14411643	14414020	2.323068618774	14413018	2.04844686389	FBgn0036424	30427	FBgn0036424	30427
426	2R	8399284	8401800	2.320950508118	8400422	2.155030250549	FBgn0003975	226	FBgn0000181	14278
427	3R	10306605	10311542	2.320362567902	10307726	2.010555547826	FBgn0038233	29688	FBgn0038234	29864
428	X	4034825	4036487	2.316836357117	4035623	1.955539043133	FBgn0000635	15704	FBgn0026080	72944
429	2R	2025476	2031541	2.314154624939	2027576	2.253892253427	FBgn0010347	13504	FBgn0041145	94742
430	3R	27760743	27765930	2.313635349274	27763480	2.230445146561	FBgn0039886	40372	FBgn0002780	114314
431	3R	12783729	12789341	2.310926914215	12788256	2.194158524275	FBgn0000015	9702	FBgn0038471	78150
432	3R	16671455	16673689	2.308470726013	16672376	2.092186629772	FBgn0038833	457	FBgn0038834	3895
433	3L	2449650	2455054	2.307908535004	2451036	2.021340310574	FBgn0035347	601	FBgn0035347	601
434	2L	12897897	12902034	2.307585716248	12900561	1.977709738413	FBgn0040508	11969	FBgn0028965	120746
435	X	12583650	12586932	2.307583808899	12586045	2.091029548645	FBgn0030418	7642	FBgn0053963	92646
436	3R	586942	588093	2.307292938232	587027	2.214034292433	FBgn0037273	6940	FBgn0051532	29928
437	3L	111384	116093	2.301795005798	112282	2.114970296621	FBgn0020386	702	FBgn0035105	55672
438	2L	2154471	2158748	2.299527168274	2155642	2.111288519467	FBgn0031393	118	FBgn0031393	118
439	2R	7247966	7251194	2.298693180084	7249262	2.052339722128	FBgn0033649	9432	FBgn0033652	57014
440	2R	8472696	8476764	2.298031806946	8474123	1.821779110852	FBgn0033787	4660	FBgn0004512	11872
441	3R	5697205	5701907	2.296652793884	5699858	2.035920648014	FBgn0040536	1005	FBgn0065050	95652
442	2L	9704432	9707049	2.296211242676	9705865	2.083229988813	FBgn0051710	79	FBgn0032138	5404
443	3L	525862	528769	2.295996665955	527589	1.950926750898	FBgn0035142	987	FBgn0035141	1141
444	3R	25619102	25621038	2.295637130737	25620055	2.053640948402	FBgn0039695	303	FBgn0019972	5320
445	X	11551376	11556011	2.294275760651	11553815	2.036341905594	FBgn0030329	924	FBgn0030328	1014
446	3R	938118	940896	2.293783187866	939581	2.134360074997	FBgn0037293	14229	FBgn0010313	27173
447	X	233235	235579	2.293409824371	234314	2.027846068144	FBgn0000022	7461	FBgn0000022	7461
448	2L	25988	29554	2.293160438538	28513	2.169600039721	FBgn0031209	4625	FBgn0002121	7141
449	X	9340248	9343389	2.289741516113	9341938	1.856761709849	FBgn0030133	3404	FBgn0030136	57902
450	3R	12065870	12069379	2.288162946701	12067675	2.014161222121	FBgn0040071	16304	FBgn0011253	30501
451	3R	5429316	5431548	2.288161754608	5430497	1.98459333532	FBgn0037720	13464	FBgn0037719	13788
452	4	843958	847255	2.287324428558	845363	2.009645938873	FBgn0039938	8900	FBgn0039930	204246
453	X	212158	215177	2.284682273865	214032	1.956237175885	FBgn0004034	701	FBgn0000022	12821
454	3L	4265636	4268052	2.281871318817	4267160	1.956639009364	FBgn0035525	210	FBgn0035525	210
455	X	22167878	22169366	2.277721881866	22169247	2.19476480484	FBgn0000719	110664	FBgn0031186	511262
456	2R	10870245	10873587	2.277719020844	10871255	1.993923127651	FBgn0034013	6238	FBgn0000996	24568
457	3R	25874133	25876510	2.275959968567	25875553	1.598118082682	FBgn0039742	300	FBgn0039742	300
458	3L	3254414	3256764	2.273061752319	3255572	2.08111148722	FBgn0035428	1002	FBgn0035436	47517
459	3R	21848466	21851182	2.270387649536	21849318	2.005715876818	FBgn0002629	897	FBgn0002629	897
460	3R	1151750	1158529	2.269478797913	1153937	2.152640931747	FBgn0013576	7689	FBgn0037310	28070
461	2R	12028872	12038703	2.266932487488	12030225	1.975302934647	FBgn0011260	15166	FBgn0034138	55875
462	X	17004000	17006830	2.266309261322	17005770	1.992292106152	FBgn0000163	10894	FBgn0000163	10894
463	2R	11668952	11671141	2.263336181641	11670166	1.923987220315	FBgn0034082	3491	FBgn0034082	3491
464	2R	12975270	12977959	2.263199806213	12976761	2.008881194251	FBgn0028953	4217	FBgn0028953	4217
465	2R	16756145	16759860	2.263024330139	16758546	2.062568068504	FBgn0034606	11	FBgn0034606	11
466	2L	16324202	16327280	2.259693145752	16325664	2.021622910219	FBgn0040984	192	FBgn0040984	192
467	2R	13061634	13064354	2.259414672852	13063506	2.062840104103	FBgn0034240	167	FBgn0034240	167
468	2R	19375754	19377489	2.257095813751	19376655	1.875343154458	FBgn0025352	439	FBgn0025790	6474
469	X	2147906	2164989	2.256896972656	2151998	1.98119366169	FBgn0023526	3096	FBgn0023526	3096
470	2R	10759457	10762107	2.256191253662	10760998	1.95880818367	FBgn0003328	2650	FBgn0000996	134825
471	X	13065584	13069405	2.256057739258	13068138	1.834756738999	FBgn0052639	2322	FBgn0052639	2322
472	3R	8206654	8209479	2.254176139832	8208532	2.117031041314	FBgn0038028	120	FBgn0038028	120
473	3R	17437361	17440600	2.251028060913	17439200	2.153970185448	FBgn0046832	9046	FBgn0046832	9046
474	2R	6970486	6972590	2.249928236008	6971419	2.107510342317	FBgn0000581	3295	FBgn0000581	3295
475	3R	15	1957	2.249431610107	94	2.22392616272	FBgn0037213	286	FBgn0037213	286
476	3R	12293508	12295939	2.248010635376	12294450	2.000158029444	FBgn0038434	900	FBgn0038434	900
477	3L	2376137	2378553	2.245463848114	2377362	2.002835778629	FBgn0052298	2838	FBgn0052299	3596
478	2L	15726443	15729961	2.244293212891	15727947	2.090531938216	FBgn0010382	16137	FBgn0003936	19664
479	2L	8286781	8288734	2.243835449219	8287866	1.763540183797	FBgn0011902	2861	FBgn0011902	2861
480	2R	8754904	8757680	2.243636131287	8756448	2.192101590774	FBgn0033817	813	FBgn0043010	18082
481	3L	2367990	2372173	2.243246078491	2369058	2.094227492809	FBgn0052299	4708	FBgn0052299	4708
482	3R	813747	816251	2.240821361542	814984	2.130240261555	FBgn0037292	510	FBgn0004183	41098
483	3R	7584122	7588032	2.235794067383	7584990	1.864772183555	FBgn0017581	5189	FBgn0037947	12282
484	2R	16342167	16346984	2.235623598099	16344013	1.965478784898	FBgn0011674	367	FBgn0016984	4017
485	2L	1403528	1406355	2.232326984406	1404846	2.070205043344	FBgn0002543	15603	FBgn0002543	15603
486	3R	23097090	23100064	2.232275009155	23098030	2.012551419875	FBgn0002441	965	FBgn0039505	1396
487	3R	15169864	15173153	2.226734161377	15171076	2.144258111715	FBgn0000463	19141	FBgn0000463	19141
488	2R	6359065	6361727	2.222408771515	6360538	2.020953178406	FBgn0027525	5905	FBgn0027525	5905
489	2R	15219531	15222634	2.221797466278	15221717	1.893119573593	FBgn0034470	3059	FBgn0050218	19051
490	3R	12553973	12559182	2.219967603683	12555597	1.89663824439	FBgn0003944	4751	FBgn0063261	21514
491	3R	17463500	17471052	2.219794750214	17467101	1.949959222008	FBgn0046832	18855	FBgn0046832	18855
492	3R	819268	821312	2.213905334473	820144	1.945094781763	FBgn0037292	5670	FBgn0004183	46258
493	4	1231856	1237165	2.213639736176	1234174	1.810906797647	FBgn0027101	117	FBgn0011642	153008
494	2R	6615707	6617566	2.212693691254	6616421	1.831674605608	FBgn0040765	511	FBgn0033581	49542
495	3L	11664934	11668737	2.211281061172	11666967	1.967318326235	FBgn0036193	920	FBgn0036193	920
496	3R	10642811	10646332	2.209633350372	10644008	2.034987360239	FBgn0038262	16481	FBgn0038258	55250
497	3R	4101624	4104311	2.207105636597	4103094	2.208763290854	FBgn0010433	420	FBgn0037561	7490
498	3R	11618108	11621159	2.20694732666	11620070	2.086440372467	FBgn0038364	552	FBgn0038364	552
499	X	3705571	3708530	2.206478595734	3707468	1.949033484739	FBgn0019661	456	FBgn0019661	456
500	3L	5942756	5945905	2.205432415009	5944663	1.906581789255	FBgn0035656	5289	FBgn0035656	5289
501	3R	24911712	24914938	2.205080986023	24912946	1.892212699441	FBgn0039633	9763	FBgn0039633	9763
502	2R	19084164	19089899	2.203534126282	19088471	1.929583390554	FBgn0015903	15974	FBgn0015903	15974
503	3R	16398500	16401465	2.201935768127	16400030	1.843158188988	FBgn0038806	2700	FBgn0038805	2711
504	3L	249145	251502	2.201461791992	250287	2.05141359965	FBgn0027111	1009	FBgn0035121	2377
505	2L	3769761	3772546	2.20112991333	3771534	2.063783449285	FBgn0004893	172	FBgn0003430	54146
506	3R	5416343	5420169	2.198547840118	5417998	2.015811741352	FBgn0037720	965	FBgn0037719	1289
507	2R	19431390	19433343	2.197046279907	19432361	1.970235459945	FBgn0034931	478	FBgn0015268	17447
508	3R	7176433	7180234	2.1957654953	7177265	1.899625161115	FBgn0026064	898	FBgn0026064	898
509	2L	8808998	8812722	2.193166732788	8811664	1.990204870701	FBgn0029123	13961	FBgn0029123	13961
510	2L	19317849	19321657	2.192304849625	19319833	2.127124085146	FBgn0032769	23598	FBgn0024245	39320
511	2L	21853084	21854962	2.189472198486	21853994	1.928176038405	FBgn0032965	31860	FBgn0003866	37806
512	2L	8273975	8278379	2.188871383667	8276409	2.117804162643	FBgn0011902	14318	FBgn0011902	14318
513	3L	7957011	7959368	2.188719511032	7958340	2.018125562107	FBgn0011817	5344	FBgn0011817	5344
514	2R	12969484	12974869	2.188440322876	12973212	1.994089841843	FBgn0028953	668	FBgn0028953	668
515	2R	9055742	9057977	2.186047554016	9056857	1.859634848202	FBgn0011896	4833	FBgn0014877	13132
516	3L	14141574	14144389	2.179738998413	14143142	1.962913008297	FBgn0000411	737	FBgn0000411	737
517	3R	909844	914406	2.177537441254	913051	2.056309401989	FBgn0010313	643	FBgn0010313	643
518	3L	11315892	11319299	2.174344539642	11318437	1.734143818126	FBgn0036155	20395	FBgn0041094	92181
519	3L	14942003	14945190	2.173379421234	14942956	1.971819941203	FBgn0036459	2412	FBgn0040296	3056
520	2L	5403123	5404670	2.172233581543	5403857	1.779212594032	FBgn0016660	485	FBgn0005511	57784
521	2R	1638369	1643611	2.169975280762	1639437	1.787302522098	FBgn0033063	5341	FBgn0033062	46429
522	X	7900941	7907903	2.165675163269	7902519	1.938737720251	FBgn0004656	4153	FBgn0004656	4153
523	3L	4235082	4238307	2.163930892944	4236256	1.883765416987	FBgn0041171	1585	FBgn0041171	1585
524	3L	8975871	8979329	2.162926912308	8977193	1.893725030562	FBgn0035954	1952	FBgn0035954	1952
525	3L	10647290	10654285	2.16224861145	10649327	1.903065905851	FBgn0010762	10637	FBgn0010762	10637
526	3R	18702275	18704628	2.162133216858	18703422	1.841598242521	FBgn0017590	21602	FBgn0039013	150800
527	X	3277419	3279322	2.161825656891	3278479	1.864667505026	FBgn0052493	5200	FBgn0000472	49140
528	3R	15157001	15159202	2.160885810852	15158206	2.000976324081	FBgn0000463	6271	FBgn0000463	6271
529	3R	11744844	11749379	2.160630226135	11746802	1.830014928182	FBgn0038385	167	FBgn0038385	167
530	X	14482797	14488832	2.160423278809	14485278	1.626593261957	FBgn0015773	2490	FBgn0015773	2490
531	3L	14158969	14162620	2.159759283066	14159852	1.590265242259	FBgn0013718	3716	FBgn0013718	3716
532	X	3688314	3694879	2.159276008606	3690508	2.006179630756	FBgn0000542	9175	FBgn0000542	9175
533	3R	24683509	24688368	2.158374786377	24685191	1.880329238044	FBgn0028373	276	FBgn0028373	276
534	2R	11189507	11191575	2.158161640167	11190601	1.685227786793	FBgn0023441	930	FBgn0010426	4342
535	2R	15825503	15828603	2.155872821808	15826918	1.794301902547	FBgn0034500	3390	FBgn0034503	14751
536	2L	2884448	2890206	2.155645847321	2889092	1.599541608025	FBgn0041111	3140	FBgn0004584	83584
537	2R	15579672	15584156	2.155282974243	15581335	1.939079901751	FBgn0004364	45039	FBgn0004364	45039
538	X	18142134	18147670	2.154234409332	18145240	1.820889413357	FBgn0004956	3478	FBgn0004956	3478
539	3L	13967155	13970143	2.154088973999	13968779	1.961332023144	FBgn0036398	1371	FBgn0036397	1640
540	2L	7542232	7546073	2.151328086853	7544467	1.918125966016	FBgn0053529	44	FBgn0053529	44
541	3R	17978138	17979731	2.15048122406	17978930	1.631288433075	FBgn0053335	11810	FBgn0053335	11810
542	2R	17209744	17216178	2.149082183838	17210871	1.702993319585	FBgn0010228	1199	FBgn0010228	1199
543	2R	7687433	7690980	2.146553039551	7689484	1.822351147147	FBgn0014184	685	FBgn0014184	685
544	X	3686116	3687906	2.145036697388	3687254	1.536233603954	FBgn0000542	5921	FBgn0000542	5921
545	3L	10829732	10832449	2.144709587097	10831102	1.977131170385	FBgn0026160	737	FBgn0026160	737
546	X	18380550	18383150	2.144651889801	18381877	1.821727720896	FBgn0000242	13275	FBgn0030943	100247
547	X	4789880	4792864	2.143984794617	4791669	1.737937609355	FBgn0004368	7300	FBgn0004368	7300
548	3R	25087815	25090316	2.142872810364	25088960	1.741826394025	FBgn0003525	7458	FBgn0003525	7458
549	2R	18556355	18559817	2.142475128174	18557357	1.618939904606	FBgn0003900	3649	FBgn0003900	3649
550	2L	21012154	21015149	2.142384529114	21014004	2.047569402059	FBgn0010395	26421	FBgn0032906	100267
551	X	2264353	2265521	2.137674331665	2264538	2.026036849389	FBgn0040385	2517	FBgn0001150	20581
552	2R	15491987	15495108	2.137035369873	15493980	1.858705212088	FBgn0034479	1952	FBgn0004364	132394
553	2L	3832997	3837413	2.136684894562	3833957	2.011996718014	FBgn0004567	2885	FBgn0004567	2885
554	2R	13951660	13954084	2.133392095566	13952702	1.878555774689	FBgn0050118	2642	FBgn0003067	98928
555	3L	13320310	13322567	2.132596492767	13321259	1.879083573818	FBgn0036348	1914	FBgn0036349	31273
556	X	15457732	15460081	2.132583141327	15458794	1.773415788015	FBgn0003463	1683	FBgn0003463	1683
557	2L	14392951	14395711	2.131899833679	14394510	2.013780802488	FBgn0020258	13340	FBgn0028529	39430
558	2R	13336331	13339813	2.131820678711	13337486	1.894176840782	FBgn0050111	8278	FBgn0050111	8278
559	X	377348	381838	2.131789207458	379545	2.044994887184	FBgn0000570	497	FBgn0000570	497
560	2L	5409445	5415788	2.130863189697	5412491	1.841144144535	FBgn0016660	8149	FBgn0005511	49150
561	2R	9135655	9138116	2.129018783569	9137198	1.93411655426	FBgn0000633	1797	FBgn0033859	27642
562	2L	10482429	10484382	2.127158641815	10483437	1.848281949759	FBgn0026431	138	FBgn0004915	52093
563	2R	10633116	10634224	2.126955032349	10634034	1.84262684981	FBgn0015371	3914	FBgn0033989	126948
564	2L	19134804	19137102	2.125349283218	19136003	2.014128118753	FBgn0010300	6268	FBgn0032762	6648
565	3R	19606738	19610290	2.124831199646	19608548	1.819923102856	FBgn0015513	1040	FBgn0015513	1040
566	3L	736556	738796	2.122926235199	737398	1.788893640041	FBgn0000575	4460	FBgn0000575	4460
567	3R	19711367	19713731	2.122463226318	19712276	1.899428099394	FBgn0025574	3521	FBgn0025574	3521
568	3L	19000231	19002817	2.117565631866	19001537	1.92360329628	FBgn0002945	9053	FBgn0002945	9053
569	2R	10477024	10480142	2.117159843445	10479159	1.850502431393	FBgn0033987	982	FBgn0033987	982
570	2L	4573463	4577608	2.116350650787	4574600	1.997811406851	FBgn0031613	3503	FBgn0000227	109859
571	3R	7634831	7636623	2.115332603455	7635834	1.557825397043	FBgn0051116	3551	FBgn0019624	9247
572	3R	12721876	12726582	2.112497329712	12724356	1.812809437513	FBgn0015350	18906	FBgn0082171	42319
573	2L	13884345	13889804	2.112154960632	13889074	1.706653791315	FBgn0019890	15585	FBgn0019890	15585
574	3L	22095767	22098597	2.111623048782	22097234	2.027843980228	FBgn0037152	2034	FBgn0000100	87351
575	2L	160209	162847	2.110353469849	161832	1.915629059076	FBgn0016977	2798	FBgn0016977	2798
576	3R	5318726	5321170	2.108283519745	5320186	2.054489314556	FBgn0043791	339	FBgn0043791	339
577	3R	12726870	12728810	2.107792377472	12727887	1.957729255452	FBgn0051270	21620	FBgn0082171	45850
578	3L	17730001	17731788	2.10666847229	17730853	1.819709160749	FBgn0036752	1441	FBgn0036761	80906
579	3R	12502848	12505824	2.106455802917	12503975	1.879523664713	FBgn0051498	13348	FBgn0015019	30646
580	3L	18260953	18263303	2.106021881104	18261963	1.995280770695	FBgn0036784	2326	FBgn0011706	101699
581	2L	5787712	5790658	2.105939149857	5789375	2.078611962936	FBgn0051913	5344	FBgn0031739	12594
582	2R	19033432	19035806	2.105422019958	19034442	1.886227944318	FBgn0034873	2984	FBgn0034873	2984
583	X	18724424	18727925	2.10454750061	18725930	1.919101490694	FBgn0030974	1640	FBgn0030974	1640
584	3L	11804844	11808122	2.103315830231	11807347	1.926219522953	FBgn0000404	177	FBgn0000404	177
585	X	4458128	4459986	2.102853775024	4459002	1.844617811839	FBgn0003053	3804	FBgn0029718	34112
586	3R	4129282	4134448	2.102031707764	4133111	1.834579018986	FBgn0037569	1233	FBgn0037569	1233
587	3L	5565474	5567407	2.101190567017	5566399	1.820884255802	FBgn0003486	125	FBgn0003486	125
588	2L	1117619	1121046	2.100118637085	1120285	1.826642811298	FBgn0031302	7297	FBgn0031302	7297
589	2R	17824632	17827432	2.099380493164	17826480	1.871158778667	FBgn0013272	1236	FBgn0013272	1236
590	X	11532232	11533799	2.098412513733	11533105	1.538766741753	FBgn0011754	203	FBgn0030327	14616
591	3R	24669401	24672115	2.096416473389	24670625	1.619909197092	FBgn0015589	253	FBgn0028373	14290
592	3R	5164900	5168941	2.09237241745	5167221	1.632846069336	FBgn0053936	371	FBgn0053936	371
593	X	6705430	6709536	2.090481758118	6706343	1.660478251321	FBgn0064122	7401	FBgn0064122	7401
594	2L	4362748	4365652	2.090009212494	4363849	1.988245487213	FBgn0026319	8141	FBgn0026319	8141
595	3L	18313002	18316661	2.089866161346	18314215	1.79386022687	FBgn0015946	44542	FBgn0011706	49447
596	2L	4033584	4035610	2.089188575745	4034640	1.857820510864	FBgn0000547	3261	FBgn0000547	3261
597	3L	14298056	14301106	2.089046001434	14300317	1.590078578276	FBgn0036419	5621	FBgn0003459	74865
598	2L	14260482	14264111	2.086885452271	14262065	2.006065761342	FBgn0004002	1457	FBgn0028529	93015
599	3L	21412979	21416432	2.086777687073	21414812	1.827069550753	FBgn0014143	4415	FBgn0014143	4415
600	3L	4172582	4174634	2.084755897522	4173461	1.867789894342	FBgn0003710	1399	FBgn0004574	50728
601	2R	17030231	17033369	2.083453655243	17031418	1.94961716147	FBgn0003731	831	FBgn0010415	42668
602	X	492177	494812	2.08304977417	493811	1.89474957784	FBgn0003575	1103	FBgn0002579	7528
603	2R	10613737	10615796	2.080310344696	10614883	1.822579979897	FBgn0015371	15237	FBgn0033989	107797
604	2L	5977175	5984341	2.080156326294	5983798	1.853999342237	FBgn0001942	2039	FBgn0001942	2039
605	3R	19694119	19696211	2.078904151917	19694909	1.788384974003	FBgn0004185	9557	FBgn0004185	9557
606	3R	2790053	2793240	2.078145980835	2790912	1.705798000097	FBgn0051488	7456	FBgn0001077	100866
607	2L	16277346	16284397	2.076940059662	16277458	1.746183005246	FBgn0001994	6199	FBgn0001994	6199
608	3R	4849341	4861043	2.075929164886	4850271	1.761172801256	FBgn0015014	4532	FBgn0015014	4532
609	2R	1591920	1593785	2.074504852295	1592821	1.82868540287	FBgn0033062	187	FBgn0033062	187
610	X	7065629	7067685	2.072115182877	7066794	1.85169542537	FBgn0029939	28482	FBgn0025549	69746
611	3R	26098529	26103323	2.071888923645	26099812	1.780480893453	FBgn0010113	3844	FBgn0039757	65070
612	2L	9494227	9498515	2.071840763092	9497002	1.70122867472	FBgn0004868	2075	FBgn0002973	59489
613	X	322009	324119	2.068690299988	323201	1.888077020645	FBgn0010019	2954	FBgn0002561	56656
614	3R	15163073	15168954	2.066541433334	15167741	1.838976740837	FBgn0000463	15806	FBgn0000463	15806
615	X	4814279	4817147	2.066484451294	4815917	1.915524403254	FBgn0061196	9680	FBgn0004368	31548
616	2L	8208451	8211618	2.066251277924	8209709	1.917294390061	FBgn0003607	1424	FBgn0003607	1424
617	X	6903198	6905173	2.06569480896	6904081	1.861816585064	FBgn0004143	9424	FBgn0029931	18237
618	X	9529008	9532821	2.062840938568	9531304	1.643521368504	FBgn0030150	2411	FBgn0030150	2411
619	3R	3938197	3942980	2.06264257431	3939590	1.873162235532	FBgn0004210	8533	FBgn0037550	12465
620	2L	20762663	20767532	2.060151100159	20764508	1.912930995226	FBgn0000251	6180	FBgn0000986	42000
621	2L	16274295	16276222	2.059215545654	16276174	1.721174240112	FBgn0001994	7483	FBgn0001994	7483
622	3L	12056114	12058363	2.058740139008	12057339	1.95397605896	FBgn0028679	1607	FBgn0036248	34851
623	3R	2914175	2916323	2.05863571167	2916291	1.758712768555	FBgn0040670	3555	FBgn0003884	4031
624	2L	1516533	1519640	2.057921409607	1518210	1.708978921175	FBgn0001174	26	FBgn0001174	26
625	3L	14911121	14913042	2.056913852692	14911345	2.01990032196	FBgn0040487	26	FBgn0040487	26
626	3R	12682572	12686897	2.056900501251	12683955	2.113814115524	FBgn0082171	1918	FBgn0082171	1918
627	X	16449287	16450647	2.056120872498	16450071	1.339080899954	FBgn0025743	5422	FBgn0010412	21745
628	X	10991323	10995098	2.054935455322	10992524	1.839056462049	FBgn0020255	1283	FBgn0020255	1283
629	3R	3358189	3360778	2.053593158722	3359481	1.875435129801	FBgn0015573	2766	FBgn0003885	3104
630	X	549386	550952	2.049498081207	550437	1.880995571613	FBgn0021764	6776	FBgn0025637	37544
631	3R	27153229	27156210	2.048545360565	27155305	1.897235309376	FBgn0039841	21488	FBgn0039831	108879
632	3R	6258245	6260142	2.047350883484	6259073	1.628618773292	FBgn0037817	1449	FBgn0015396	83167
633	3R	7366688	7370863	2.047221660614	7367655	1.674418337205	FBgn0053512	2686	FBgn0037920	78158
634	3L	717353	719835	2.045638084412	718911	1.819367706776	FBgn0035160	3741	FBgn0000575	14027
635	2R	3472682	3475315	2.045613288879	3473766	1.88812610507	FBgn0026361	31	FBgn0026361	31
636	2L	21608689	21609806	2.042783498764	21609079	1.840422987938	FBgn0032955	2113	FBgn0022893	8442
637	X	9006220	9008708	2.042297363281	9007473	1.87430113554	FBgn0030096	211	FBgn0040931	2267
638	2R	5586809	5591040	2.039931297302	5589158	1.856643873103	FBgn0033483	1020	FBgn0033483	1020
639	3L	15196737	15201776	2.037497520447	15200600	1.991356402636	FBgn0029114	300	FBgn0029114	300
640	2R	19693817	19696278	2.037331342697	19694868	1.7300008886	FBgn0034987	1089	FBgn0034987	1089
641	2L	1414328	1415947	2.034106731415	1415253	1.68115773797	FBgn0002543	5196	FBgn0002543	5196
642	X	6499022	6502468	2.033033370972	6501439	1.768012464046	FBgn0028360	1587	FBgn0029882	2017
643	3R	4862662	4866018	2.0323138237	4863789	1.929943505455	FBgn0002932	1400	FBgn0002932	1400
644	3L	18996601	18999912	2.03227186203	18999098	1.642407178879	FBgn0002945	11492	FBgn0002945	11492
645	2R	5470244	5473431	2.032044887543	5471728	1.611026539522	FBgn0033467	240	FBgn0033467	240
646	3L	43181	44962	2.031716346741	43967	1.62762557759	FBgn0002564	6003	FBgn0035105	123987
647	2R	8499917	8502543	2.030136585236	8501615	1.819850641138	FBgn0005624	4719	FBgn0005624	4719
648	3R	19651414	19654675	2.029640197754	19653588	1.783935070038	FBgn0004186	4	FBgn0004186	4
649	3L	17372142	17374364	2.027520179749	17373001	1.922193246729	FBgn0026197	6284	FBgn0026197	6284
650	2L	10219523	10222046	2.025180339813	10220894	1.809655077317	FBgn0024320	10	FBgn0003151	459
651	X	4784015	4786916	2.024888515472	4785439	1.817290137796	FBgn0004368	1070	FBgn0004368	1070
652	3L	14909339	14910934	2.024841308594	14909532	1.989009857178	FBgn0040809	19	FBgn0040809	19
653	X	17652799	17654758	2.023637771606	17653858	1.916833597071	FBgn0030868	306	FBgn0030870	10919
654	2R	13106542	13109455	2.01980304718	13108161	1.626750469208	FBgn0029006	484	FBgn0029006	484
655	3R	10392845	10397427	2.018204212189	10396185	1.875954061747	FBgn0004629	822	FBgn0004629	822
656	3R	25589574	25592623	2.017618179321	25591501	1.781538844109	FBgn0001297	1206	FBgn0020235	16643
657	3L	21279777	21282045	2.016491889954	21281051	1.777251809835	FBgn0037076	456	FBgn0037066	61147
658	X	2990539	2998745	2.016345024109	2995860	1.91778976777	FBgn0004647	4832	FBgn0004647	4832
659	3L	2179635	2182164	2.016174077988	2180547	1.919916838408	FBgn0035315	2	FBgn0035315	2
660	2L	15314941	15317084	2.015639305115	15316062	1.864341259003	FBgn0041103	227	FBgn0001981	13731
661	3L	20553554	20558051	2.015433311462	20555712	1.696848901113	FBgn0001323	1335	FBgn0001320	73492
662	X	10629328	10632243	2.013684272766	10631536	1.727860569954	FBgn0025111	562	FBgn0052672	17983
663	2L	16346108	16350941	2.013023376465	16350011	1.839361723732	FBgn0028506	1146	FBgn0028506	1146
664	3R	627366	634298	2.011463165283	632731	1.754631102085	FBgn0051529	565	FBgn0051529	565
665	X	22035435	22036460	2.010551929474	22036424	2.034352090624	FBgn0031201	21090	FBgn0031186	378439
666	2L	19128203	19134040	2.009466171265	19131345	1.910706549883	FBgn0010300	1610	FBgn0032762	1990
667	3R	21005466	21011349	2.005165100098	21009957	1.781746991475	FBgn0039286	778	FBgn0039286	778
668	3L	1430040	1432513	2.004665374756	1431319	1.690773427486	FBgn0043865	10144	FBgn0004635	16005
669	2R	16789209	16791391	2.003985404968	16790416	1.723273165086	FBgn0034611	534	FBgn0034611	534
670	2L	1971711	1974636	2.001440048218	1972945	1.918206087748	FBgn0031376	1200	FBgn0031391	174342
671	X	9533975	9539902	1.999605178833	9535320	1.975589066744	FBgn0000233	4089	FBgn0000233	4089
672	4	264523	266850	1.998902320862	265431	1.824311375618	FBgn0054013	10336	FBgn0026777	62916
673	2L	11068903	11072335	1.998453140259	11071271	1.863401710987	FBgn0032335	210	FBgn0032335	210
674	3R	24456562	24458441	1.997666835785	24457500	1.803050013149	FBgn0039590	3285	FBgn0001215	31971
675	2L	14452447	14457690	1.997155189514	14456491	1.952281653881	FBgn0028844	5675	FBgn0005771	34371
676	2L	21026817	21028779	1.996584415436	21027817	0.963896542788	FBgn0010395	12608	FBgn0023388	102128
677	3R	310361	311551	1.996242046356	310859	1.056287969862	FBgn0037255	96	FBgn0037255	96
678	3L	16076938	16080998	1.994830131531	16078947	1.721076742808	FBgn0010280	424	FBgn0010280	424
679	3L	18320741	18323117	1.993337631226	18321883	1.72928071022	FBgn0011706	41779	FBgn0011706	41779
680	3R	12627119	12630021	1.993232727051	12628791	1.922111595378	FBgn0015230	14758	FBgn0020556	29880
681	2R	5932164	5936210	1.992826461792	5933350	1.891756415367	FBgn0033519	470	FBgn0033522	8175
682	2R	7153651	7157145	1.992686271667	7156254	1.653566079981	FBgn0033639	5302	FBgn0033638	7777
683	3L	15164138	15166113	1.991736412048	15165074	1.930494821989	FBgn0036490	8029	FBgn0029114	35826
684	3L	6469008	6471794	1.990008354187	6470030	1.839599665473	FBgn0020251	353	FBgn0020251	353
685	3R	22706614	22709646	1.988980770111	22708636	1.729671925306	FBgn0004359	1180	FBgn0002838	6958
686	3R	18272712	18274489	1.98753452301	18273564	1.541881280787	FBgn0051160	198	FBgn0028688	14208
687	3L	1148553	1154074	1.987388134003	1153370	1.743578944887	FBgn0025525	7436	FBgn0035194	77836
688	2R	19552294	19555163	1.987372159958	19553833	1.709079563618	FBgn0011726	603	FBgn0011726	603
689	3L	14722122	14725190	1.985798358917	14723702	1.78650487264	FBgn0013263	2606	FBgn0036449	27980
690	3R	5934783	5940036	1.985318183899	5937067	1.81951764226	FBgn0037788	1201	FBgn0037777	65822
691	3R	16386355	16388426	1.984999656677	16387383	1.788908243179	FBgn0038803	801	FBgn0040575	1550
692	X	5361567	5363985	1.984257698059	5362540	1.687065887451	FBgn0029771	42	FBgn0029771	42
693	2R	11249424	11256129	1.983943939209	11254458	1.884380668402	FBgn0050089	12197	FBgn0050089	12197
694	X	8263257	8268465	1.98378944397	8265285	1.80051201582	FBgn0026758	5215	FBgn0052711	9954
695	3L	9340687	9344020	1.982779979706	9342834	1.772849475636	FBgn0035981	1561	FBgn0035981	1561
696	2L	18870041	18872200	1.980772018433	18871235	1.599820080925	FBgn0003896	5950	FBgn0032717	35639
697	3L	15663927	15670215	1.980279922485	15665413	1.664286881685	FBgn0041160	305	FBgn0041160	305
698	3L	16008239	16013231	1.979744434357	16009009	1.83763923645	FBgn0003691	6905	FBgn0003691	6905
699	3R	10322333	10324971	1.979220628738	10324021	1.697739124298	FBgn0038233	13393	FBgn0038234	13569
700	X	2309255	2311018	1.978075504303	2310048	1.586440205574	FBgn0004050	6123	FBgn0004050	6123
701	2L	18647230	18649477	1.977709293365	18648385	1.861982256174	FBgn0032693	528	FBgn0032693	528
702	X	16129864	16131878	1.975075244904	16130989	1.707236945629	FBgn0030735	338	FBgn0011571	8206
703	2L	22155363	22157473	1.974117279053	22156857	1.537665456533	FBgn0032979	103	FBgn0032979	103
704	X	21178258	21180807	1.973348617554	21179848	1.755313545465	FBgn0003423	5169	FBgn0015527	19333
705	2R	20605166	20609110	1.972445249557	20606072	1.833084017038	FBgn0004919	14152	FBgn0001148	36492
706	3R	6684332	6686768	1.967335700989	6685614	1.772576332092	FBgn0037845	89	FBgn0037844	3101
707	3R	914839	917322	1.967234134674	915902	1.839792758226	FBgn0010313	3494	FBgn0010313	3494
708	X	13480453	13482268	1.967174530029	13481321	1.724963749156	FBgn0030506	20424	FBgn0030507	20639
709	2L	10313640	10315867	1.967102050781	10314710	1.566638469696	FBgn0032217	85	FBgn0032222	16753
710	3L	8802527	8804776	1.96674489975	8803637	1.924616449019	FBgn0011577	2184	FBgn0020633	61920
711	2L	16480866	16483340	1.966298103333	16482408	1.895005085889	FBgn0005677	495	FBgn0025678	129718
712	2L	10396558	10399218	1.96587896347	10398303	1.603256162008	FBgn0051716	1592	FBgn0032240	6865
713	2L	5236701	5238786	1.965849399567	5237955	1.736547049354	FBgn0051971	2811	FBgn0000228	40603
714	X	19598220	19601078	1.964683532715	19600015	2.047482872009	FBgn0031070	3755	FBgn0031070	3755
715	2R	7130224	7133278	1.963623046875	7132024	1.701147977044	FBgn0033636	286	FBgn0033636	286
716	2L	19195003	19197237	1.962168216705	19196044	1.628339396583	FBgn0015380	9769	FBgn0032762	66689
717	X	19092287	19096467	1.961786270142	19093583	1.530352433523	FBgn0031006	1580	FBgn0031008	9238
718	X	18780235	18783135	1.961562871933	18780971	1.802942872047	FBgn0052541	16675	FBgn0030974	53401
719	3L	722108	729999	1.960768699646	727768	1.784179568291	FBgn0052482	442	FBgn0000575	5170
720	3R	5455559	5457247	1.960591316223	5456515	1.72261852026	FBgn0005585	92	FBgn0005585	92
721	3L	14195392	14196652	1.958445549011	14196159	1.031536999871	FBgn0036416	2569	FBgn0036415	12991
722	2R	9689068	9691911	1.957612991333	9690941	1.650597858429	FBgn0000289	1356	FBgn0000289	1356
723	3R	17430563	17433750	1.956681251526	17432725	1.6673848629	FBgn0046832	15521	FBgn0046832	15521
724	2L	7217164	7220448	1.956069231033	7218341	1.713005851297	FBgn0031897	1688	FBgn0031897	1688
725	4	225683	227007	1.954030990601	226483	1.483499020338	FBgn0051998	307	FBgn0026777	101864
726	3R	1133567	1137032	1.953354358673	1135062	1.881222873926	FBgn0037310	9195	FBgn0037310	9195
727	2L	12542551	12545332	1.952808380127	12544333	1.612006098032	FBgn0010460	3763	FBgn0002970	74015
728	X	3620282	3626502	1.952005386353	3622670	1.861658320707	FBgn0026698	2974	FBgn0000542	58663
729	2L	7525530	7527163	1.950800895691	7526275	1.477291135227	FBgn0053529	18148	FBgn0053529	18148
730	2L	15037406	15039750	1.948691368103	15038440	1.625026093589	FBgn0004837	3015	FBgn0010422	18242
731	X	16216684	16219478	1.946888446808	16217940	2.00844463706	FBgn0030744	901	FBgn0004227	22470
732	3R	1831835	1834408	1.945900917053	1833426	1.628936655381	FBgn0003261	875	FBgn0003261	875
733	2L	7005900	7007750	1.944147109985	7006714	1.780259553124	FBgn0031880	6782	FBgn0051908	20581
734	2L	1065336	1069815	1.941610336304	1068190	1.718592643738	FBgn0003310	9621	FBgn0003310	9621
735	X	2320990	2323009	1.938803672791	2321840	1.961434055777	FBgn0040388	4319	FBgn0004050	17915
736	3L	383846	386225	1.93835401535	385318	1.865792147319	FBgn0040689	8962	FBgn0035136	40403
737	3R	25958763	25959865	1.936153411865	25959228	1.228727370501	FBgn0003738	1093	FBgn0065067	74306
738	X	22038884	22041289	1.935638427734	22039925	1.809650071462	FBgn0000719	18658	FBgn0031186	381940
739	2R	19697535	19699230	1.93560218811	19698333	1.489934752969	FBgn0034987	2376	FBgn0034987	2376
740	3L	5948014	5950950	1.935203552246	5950095	1.423084062688	FBgn0035656	143	FBgn0035656	143
741	X	14054278	14056337	1.932455539703	14055449	1.614252090454	FBgn0030551	4372	FBgn0002873	26331
742	3L	13376560	13378482	1.92852807045	13377292	1.488954901695	FBgn0002573	2220	FBgn0036351	22002
743	3L	12539436	12541620	1.92693901062	12540295	1.831028870174	FBgn0036302	6174	FBgn0004926	39611
744	3R	9485286	9488103	1.926592826843	9486494	1.343684546153	FBgn0004237	253	FBgn0004237	253
745	3R	801296	803432	1.926529407501	802461	1.594582587481	FBgn0037291	7493	FBgn0004183	28575
746	X	9599505	9600490	1.925693511963	9600438	1.096882184347	FBgn0020378	2258	FBgn0000233	61029
747	2R	9132857	9134819	1.924505233765	9133874	1.779845237732	FBgn0000633	5121	FBgn0033859	24318
748	2L	21840173	21844412	1.924196004868	21840952	1.593937817742	FBgn0003866	24764	FBgn0003866	24764
749	X	3007481	3009460	1.922800540924	3008462	1.770754701951	FBgn0004647	17434	FBgn0004647	17434
750	2R	15224262	15226143	1.92190694809	15225200	1.798600494862	FBgn0034471	2008	FBgn0050218	15568
751	2R	15200364	15202855	1.921487808228	15201590	1.735456017887	FBgn0034467	1351	FBgn0015949	16907
752	2R	3470683	3472492	1.92130613327	3471718	1.859431413504	FBgn0033241	122	FBgn0033241	122
753	3L	5192474	5193639	1.920758247375	5193024	1.01580546697	FBgn0035598	15402	FBgn0035602	147408
754	X	10646502	10648720	1.92033624649	10647422	1.886701331419	FBgn0003360	15259	FBgn0030235	20578
755	2L	9567196	9569710	1.919662714005	9568482	1.811233669519	FBgn0032130	410	FBgn0002973	130969
756	3R	10564431	10568281	1.917973995209	10566770	1.4517531991	FBgn0011217	163	FBgn0038257	6273
757	X	10691670	10694657	1.916438102722	10692568	1.618660122156	FBgn0030239	150	FBgn0030239	150
758	3L	15044306	15047392	1.913217067719	15046453	1.534567578634	FBgn0036474	2747	FBgn0025776	37117
759	2R	13725109	13727043	1.913140773773	13725822	1.676579862833	FBgn0050114	3204	FBgn0000658	21804
760	2R	16878503	16880594	1.913119316101	16879679	1.657864093781	FBgn0000395	5156	FBgn0000395	5156
761	2L	5433477	5435409	1.913103818893	5434479	1.568377831403	FBgn0051647	14723	FBgn0005511	27162
762	3L	14240418	14242787	1.912261962891	14241486	1.612723687116	FBgn0001085	1880	FBgn0036415	58318
763	3R	1437965	1439741	1.911383628845	1438863	1.680381566286	FBgn0017550	33	FBgn0037351	11323
764	3R	7936038	7938537	1.911219120026	7937934	1.447232723236	FBgn0037992	15985	FBgn0037992	15985
765	2R	3640478	3642400	1.911022663116	3641436	1.714328110218	FBgn0033267	1709	FBgn0033267	1709
766	2L	8420320	8422321	1.909573554993	8421280	1.652197697583	FBgn0051894	4838	FBgn0051894	4838
767	3L	8454086	8455770	1.908319473267	8455050	1.743932976442	FBgn0035898	41	FBgn0035898	41
768	2L	21781756	21783413	1.907937049866	21782902	1.710636049509	FBgn0051612	136	FBgn0003866	33286
769	3R	852980	854826	1.907193660736	853896	1.64433580637	FBgn0037292	39422	FBgn0010313	58512
770	2L	11967747	11974597	1.907072067261	11971055	1.832202345133	FBgn0041606	39	FBgn0032390	18909
771	3R	6047272	6049733	1.906008720398	6048416	1.750587575576	FBgn0037797	64	FBgn0037797	64
772	3L	15008609	15011546	1.905448913574	15010515	1.874300003052	FBgn0025776	1179	FBgn0025776	1179
773	3L	301970	305723	1.905381202698	303520	1.565102072323	FBgn0004373	108	FBgn0004373	108
774	4	714602	718514	1.903797626495	717379	1.804263687134	FBgn0005558	560	FBgn0039930	332230
775	3R	21329297	21331216	1.902738571167	21330103	1.634944130393	FBgn0039342	832	FBgn0039338	21554
776	3R	2773955	2775805	1.902675151825	2774891	1.848049556508	FBgn0051488	8565	FBgn0001077	84845
777	3R	10103149	10105651	1.902545928955	10104686	1.721424166361	FBgn0003862	7937	FBgn0003862	7937
778	X	3585159	3588723	1.902252197266	3587790	1.720714681289	FBgn0029675	4608	FBgn0000542	93543
779	X	250526	253763	1.902211666107	252849	1.615125596523	FBgn0004170	33	FBgn0004170	33
780	2L	18611136	18613137	1.901748657227	18612217	1.763702224283	FBgn0032692	221	FBgn0032693	36696
781	3R	10540833	10543903	1.899761676788	10542907	1.752502749948	FBgn0053967	7071	FBgn0051314	19850
782	3L	14959684	14961686	1.897767543793	14960776	1.66161217409	FBgn0036461	919	FBgn0036462	4147
783	3R	26606612	26609016	1.897016525269	26607556	1.684224155214	FBgn0004606	15908	FBgn0003720	70481
784	3R	459428	461142	1.89626955986	460349	1.685696125031	FBgn0037261	6924	FBgn0037261	6924
785	3L	16453819	16457497	1.896099090576	16456429	1.67225795322	FBgn0003515	6484	FBgn0014163	79331
786	2R	7147777	7152793	1.895915031433	7149096	1.536036670208	FBgn0033638	619	FBgn0033638	619
787	4	645362	646528	1.894532680511	646306	1.524401187897	FBgn0039914	26	FBgn0026777	317959
788	3L	1755280	1757433	1.892985343933	1756290	1.74823514153	FBgn0013811	1108	FBgn0027903	2875
789	3R	21860370	21863232	1.892266273499	21861610	1.83959788084	FBgn0002633	1150	FBgn0002633	1150
790	3L	12622334	12624450	1.891679763794	12623285	1.708944797516	FBgn0052111	21402	FBgn0036306	105419
791	3R	5990124	5992546	1.890692710876	5991048	1.598029524088	FBgn0037794	3998	FBgn0037797	57432
792	X	14852430	14854152	1.890484333038	14853134	1.507688395182	FBgn0052594	5237	FBgn0030605	44715
793	3L	680393	684123	1.888327598572	683016	1.704202708076	FBgn0035157	341	FBgn0035156	6569
794	X	15517606	15519350	1.887397766113	15518532	1.682805846719	FBgn0030667	3220	FBgn0030671	19530
795	3R	19124911	19128487	1.886699199677	19127189	1.671291139391	FBgn0039071	11278	FBgn0039067	43410
796	2R	6918723	6921151	1.88628578186	6919659	1.724759129917	FBgn0033633	1934	FBgn0082585	6322
797	2R	2891774	2894210	1.886260509491	2892720	1.74911959031	FBgn0033159	962	FBgn0033159	962
798	3R	8856001	8859706	1.885941982269	8858392	1.63077712059	FBgn0003308	133	FBgn0003308	133
799	4	328043	330044	1.885042190552	329177	1.56933074839	FBgn0026777	830	FBgn0026777	830
800	3R	7203781	7204990	1.884578704834	7204568	1.532003104687	FBgn0004595	6058	FBgn0026064	28201
801	3R	10107622	10113328	1.883374214172	10112254	1.747449159622	FBgn0003862	369	FBgn0003862	369
802	2L	8824460	8826529	1.883355617523	8825356	1.776526563308	FBgn0029123	269	FBgn0029123	269
803	2L	21740725	21745946	1.882991790771	21744687	1.710838850807	FBgn0032960	367	FBgn0032960	367
804	2R	15315447	15317235	1.882957458496	15316423	1.575321733952	FBgn0011897	1031	FBgn0011849	74029
805	X	16049580	16052570	1.882451534271	16051370	1.766840485966	FBgn0000459	699	FBgn0000459	699
806	3L	7408471	7410213	1.881070137024	7409410	1.717514544725	FBgn0014011	284	FBgn0014011	284
807	3L	4955869	4958386	1.880520820618	4957362	1.708575753605	FBgn0005775	343	FBgn0035570	266659
808	4	87182	92144	1.87993812561	89818	1.589590132236	FBgn0019664	138	FBgn0019664	138
809	2L	19322040	19323728	1.879472255707	19322859	1.67908817927	FBgn0032769	26624	FBgn0024245	36294
810	3R	7487976	7489766	1.87783575058	7488670	1.401654392481	FBgn0037928	4657	FBgn0037921	37304
811	3R	19169120	19174165	1.877117156982	19171357	1.627932961782	FBgn0003118	527	FBgn0002622	13168
812	3R	21211933	21213950	1.875719547272	21212919	1.716709772746	FBgn0051437	3481	FBgn0039337	89806
813	2R	14771840	14774315	1.875360488892	14773694	1.551034673055	FBgn0034423	1083	FBgn0003254	16895
814	X	13827957	13830561	1.875230789185	13829267	1.555600452423	FBgn0000173	1024	FBgn0027537	172527
815	3R	4076644	4078241	1.873370170593	4077439	1.21266207099	FBgn0040528	3752	FBgn0037555	11205
816	2R	12182093	12184252	1.873012065887	12183380	1.800203164419	FBgn0024315	839	FBgn0003274	82423
817	3L	13886959	13889112	1.867807388306	13887924	1.561543040805	FBgn0026376	2583	FBgn0036386	6332
818	2L	8587382	8589010	1.867677211761	8588170	1.649353391984	FBgn0051895	17282	FBgn0029004	59552
819	X	19730539	19733876	1.865802764893	19731789	1.592683247158	FBgn0000076	7792	FBgn0031079	45801
820	4	521054	523771	1.864137649536	521979	1.70925822854	FBgn0004607	2122	FBgn0026777	193632
821	3R	9889200	9890943	1.86353969574	9890045	1.565633519491	FBgn0038197	7355	FBgn0038196	28158
822	2R	2037426	2040965	1.863441467285	2039837	1.806844543008	FBgn0010347	25765	FBgn0041145	82481
823	3L	22065898	22070809	1.861977577209	22069640	1.703667849302	FBgn0037153	317	FBgn0000100	59757
824	3L	1017170	1018966	1.861718177795	1018093	1.519915172032	FBgn0035181	136	FBgn0035164	197047
825	2R	15616776	15622468	1.860686779022	15618545	1.763295061448	FBgn0004364	7829	FBgn0004364	7829
826	2R	16498676	16500529	1.860364437103	16499590	1.750573277473	FBgn0034568	837	FBgn0034565	13771
827	2R	20175716	20177673	1.860098838806	20176879	1.63574145822	FBgn0035047	99	FBgn0035047	99
828	X	16036854	16039568	1.858926773071	16038762	1.545872926712	FBgn0000459	11909	FBgn0000459	11909
829	3L	1628184	1632289	1.858747959137	1631314	1.65026190877	FBgn0013755	87	FBgn0035249	318
830	2R	11308359	11311302	1.858655929565	11310322	1.801628449384	FBgn0050321	2135	FBgn0050089	68061
831	3R	16776136	16778716	1.858435630798	16777770	1.669617440965	FBgn0002921	3334	FBgn0038834	101499
832	3R	4484288	4486493	1.858177185059	4485269	1.602540373802	FBgn0000171	1214	FBgn0000447	5533
833	2L	19805226	19808631	1.857637882233	19806709	1.742547162374	FBgn0003931	46	FBgn0003931	46
834	2L	7631780	7633943	1.85763168335	7633058	1.60177861943	FBgn0031927	12939	FBgn0053529	88635
835	2L	5324316	5327128	1.85675907135	5325077	1.499135732651	FBgn0031698	150	FBgn0015031	2164
836	3L	3831494	3833722	1.855976819992	3832636	1.662733703852	FBgn0013751	2951	FBgn0035464	37835
837	3L	19129547	19131484	1.855531692505	19130524	1.708429028006	FBgn0016797	5361	FBgn0016797	5361
838	3L	472669	474873	1.854913711548	473902	1.719605642207	FBgn0001316	50219	FBgn0035140	50481
839	2L	8520970	8523264	1.854791641235	8521972	1.666427359861	FBgn0016122	73	FBgn0029004	6646
840	X	816965	820654	1.854717254639	819719	1.708294980666	FBgn0040350	11016	FBgn0040345	32045
841	3R	3374500	3375827	1.854410171509	3375162	1.325846254826	FBgn0015568	318	FBgn0003885	18785
842	X	16254969	16257128	1.853882789612	16256275	1.623433225295	FBgn0030749	122	FBgn0026575	506
843	2R	2111369	2113851	1.851130962372	2112480	1.768745646757	FBgn0033076	311	FBgn0041145	9838
844	X	16152035	16154919	1.848528862	16153951	1.586421966553	FBgn0004432	398	FBgn0053251	8512
845	3R	6681696	6683541	1.848335266113	6682616	1.5717974027	FBgn0037844	103	FBgn0037844	103
846	2L	4682522	4685507	1.847702980042	4684443	1.677940395143	FBgn0000227	16	FBgn0000227	16
847	3L	7110702	7113385	1.847633361816	7111940	1.578551088061	FBgn0023001	3475	FBgn0002775	12470
848	2R	8103562	8109919	1.847173213959	8105335	1.632290333509	FBgn0050055	125	FBgn0050055	125
849	3L	10820304	10827319	1.846686601639	10825612	1.643443775177	FBgn0026160	6227	FBgn0026160	6227
850	3L	14041252	14043014	1.846590042114	14042082	1.610491480146	FBgn0005592	1051	FBgn0036406	23827
851	X	15545960	15547820	1.846101760864	15546633	1.436302661896	FBgn0030674	1419	FBgn0030673	1572
852	X	17717686	17722057	1.845026016235	17721339	1.40917413375	FBgn0002777	195	FBgn0002777	195
853	2L	4027962	4032721	1.843506813049	4031707	1.870889246464	FBgn0000547	328	FBgn0000547	328
854	3R	17866907	17871146	1.842171192169	17868270	1.368752807379	FBgn0017397	356	FBgn0017397	356
855	3L	22340747	22342632	1.841934204102	22341861	1.51890823245	FBgn0004449	133	FBgn0004449	133
856	2L	5598953	5603245	1.840799331665	5599745	1.746748387814	FBgn0031724	2912	FBgn0031718	48719
857	2L	8363836	8366851	1.838667869568	8365913	1.506151283489	FBgn0005776	1046	FBgn0005776	1046
858	2L	19811786	19813557	1.838129997253	19811872	1.687833070755	FBgn0003922	138	FBgn0043021	471
859	X	8253410	8260609	1.83798122406	8257900	1.708353161812	FBgn0052711	2569	FBgn0052711	2569
860	2R	12541105	12543827	1.83775138855	12542818	1.40013182958	FBgn0023172	714	FBgn0034181	8427
861	3R	12760321	12766022	1.836879730225	12762198	1.599125525531	FBgn0051270	12691	FBgn0082171	80161
862	3L	1555030	1557239	1.836670875549	1556330	1.502781295776	FBgn0035236	3614	FBgn0035236	3614
863	3L	11392297	11395540	1.836579322815	11393583	1.821477497325	FBgn0036157	5514	FBgn0036165	67924
864	3L	1334983	1336711	1.834360122681	1335897	1.596212895711	FBgn0029514	1226	FBgn0035213	9962
865	3L	15766858	15768718	1.833588600159	15768218	1.646156251431	FBgn0036531	5459	FBgn0036537	32427
866	2L	13866902	13870318	1.83343744278	13867854	1.590127110481	FBgn0028532	18442	FBgn0051842	32816
867	2R	16074478	16076934	1.833285808563	16075280	1.531294289757	FBgn0034521	1910	FBgn0034515	20016
868	X	5742940	5748055	1.833143234253	5745495	1.595492923961	FBgn0000042	605	FBgn0000042	605
869	2L	7539197	7541477	1.83217048645	7540482	1.691374161664	FBgn0053529	3941	FBgn0053529	3941
870	3L	9009269	9017319	1.830830097198	9013224	1.731709143695	FBgn0028789	2100	FBgn0028789	2100
871	3R	5873541	5875241	1.829831123352	5874492	1.466082781553	FBgn0037779	234	FBgn0037777	3247
872	2L	15007438	15010351	1.829199790955	15008810	1.380367783939	FBgn0001974	2940	FBgn0028925	3284
873	2R	1159267	1162080	1.828672409058	1161338	1.471520334482	FBgn0027507	311	FBgn0027507	311
874	3R	21866859	21869226	1.827998161316	21868180	1.703462505341	FBgn0001139	748	FBgn0000591	2134
875	3L	7961667	7963524	1.827455043793	7962288	1.644002702501	FBgn0011817	9292	FBgn0011817	9292
876	3R	2679012	2681031	1.827436447144	2679980	1.521604835987	FBgn0003339	4094	FBgn0001077	10066
877	3R	4644808	4647662	1.82736492157	4646479	1.754813909531	FBgn0037636	93	FBgn0037636	93
878	X	3680882	3684346	1.826560020447	3683223	1.652920442469	FBgn0000542	1890	FBgn0000542	1890
879	2R	14485415	14488547	1.825154781342	14486188	1.527519646813	FBgn0014269	174	FBgn0014269	174
880	4	76349	81817	1.825152873993	77005	1.421093400319	FBgn0004859	662	FBgn0004859	662
881	X	18483292	18487131	1.823783874512	18484144	1.600451072057	FBgn0030944	233	FBgn0030944	233
882	2L	17216734	17219251	1.82284450531	17218422	1.661969100728	FBgn0051745	23057	FBgn0032633	161654
883	3L	5951716	5958319	1.822507381439	5953103	1.465930811564	FBgn0035656	3151	FBgn0035656	3151
884	2R	9060743	9063800	1.822318553925	9061776	1.59988451004	FBgn0033853	1119	FBgn0014877	8213
885	2L	18139312	18149060	1.821096420288	18146143	1.802808880806	FBgn0041184	2196	FBgn0041184	2196
886	2L	3537904	3540414	1.820755958557	3539104	1.665893554688	FBgn0024244	147	FBgn0031549	8818
887	X	2838014	2840251	1.819602966309	2838856	1.652074158192	FBgn0003285	8868	FBgn0004647	152172
888	X	225077	228761	1.819030761719	226900	1.638945609331	FBgn0000022	47	FBgn0000022	47
889	3R	20380620	20383068	1.819023132324	20381938	1.760652478536	FBgn0004188	128	FBgn0039205	25658
890	3R	12622903	12625311	1.817914009094	12624052	1.605420224807	FBgn0015230	10019	FBgn0020556	25141
891	X	542656	545191	1.817371368408	544056	1.585472792387	FBgn0021764	395	FBgn0025637	31163
892	3R	11923896	11926744	1.816887378693	11925892	1.76779791287	FBgn0010379	954	FBgn0038396	50499
893	2L	11417135	11420363	1.81489944458	11419260	1.790356187259	FBgn0004579	26343	FBgn0004579	26343
894	3R	16981266	16983499	1.814831256866	16982533	1.455120742321	FBgn0038865	4282	FBgn0010770	40575
895	3R	24888056	24892415	1.814191818237	24889240	1.487163722515	FBgn0039632	359	FBgn0039633	33469
896	2L	355385	358460	1.812873363495	356263	1.736426651478	FBgn0031250	1605	FBgn0031250	1605
897	2L	19708598	19709474	1.809991836548	19708730	1.698904904452	FBgn0005590	11766	FBgn0005590	11766
898	X	8402230	8407771	1.809764862061	8406869	1.754245969984	FBgn0030049	972	FBgn0030054	44669
899	2R	8710234	8713336	1.809614181519	8711065	1.699943478902	FBgn0053182	3118	FBgn0028991	5084
900	3L	9757269	9759097	1.809252262115	9758234	1.72602445939	FBgn0036044	13239	FBgn0044049	19991
901	3L	20459168	20461071	1.80866765976	20460216	1.619256734848	FBgn0037010	194	FBgn0037009	5366
902	3R	12676744	12678834	1.808336734772	12677979	1.621130406857	FBgn0020546	2253	FBgn0020546	2253
903	2L	20769267	20774738	1.805616378784	20773359	1.702120921191	FBgn0032884	1883	FBgn0000986	50851
904	3R	25117238	25119157	1.805553436279	25117889	1.563869812909	FBgn0039659	5062	FBgn0003525	36387
905	2R	11044402	11047497	1.805076599121	11045337	1.468692004681	FBgn0019968	1764	FBgn0019968	1764
906	3R	4519424	4521481	1.804860115051	4520367	1.563547555138	FBgn0001180	3173	FBgn0001180	3173
907	3L	13014598	13016121	1.804231643677	13015437	1.416756302118	FBgn0011284	266	FBgn0011284	266
908	X	18277971	18280144	1.803787708282	18278621	1.18369325002	FBgn0052548	4103	FBgn0004956	136859
909	3L	3054540	3058476	1.803026199341	3057473	1.584706699147	FBgn0035397	2813	FBgn0003938	16860
910	2R	1631443	1633786	1.800994873047	1632794	1.481262207031	FBgn0033063	11984	FBgn0033062	39786
911	3R	17405351	17409268	1.800653457642	17407966	1.584634125233	FBgn0013984	1715	FBgn0013984	1715
912	2L	22011155	22013089	1.800067901611	22012026	1.584844648838	FBgn0028979	4398	FBgn0032979	144728
913	2R	14936739	14940744	1.79940700531	14938384	1.531904837664	FBgn0004873	1428	FBgn0050326	8250
914	2R	19539340	19542555	1.798492431641	19541606	1.468279033899	FBgn0013764	70	FBgn0022708	9808
915	3R	18963484	18965341	1.798376083374	18964527	1.54584813118	FBgn0004644	3354	FBgn0051457	10821
916	3R	2947451	2950856	1.797836303711	2949725	1.354308009148	FBgn0037471	182	FBgn0037481	31173
917	3L	18083641	18085296	1.797292470932	18084548	1.591614216566	FBgn0052195	6319	FBgn0020300	20115
918	X	16087286	16090112	1.794885635376	16088226	1.542109648387	FBgn0003933	172	FBgn0003933	172
919	2R	12933937	12937773	1.794752597809	12934844	1.710878670216	FBgn0021818	382	FBgn0034214	7498
920	3R	16374932	16378721	1.794505596161	16376866	1.595306312337	FBgn0016917	1168	FBgn0043457	6786
921	3L	17110335	17112185	1.792901039124	17111245	1.549059306874	FBgn0052175	50724	FBgn0036702	96137
922	3L	15058577	15060629	1.792847156525	15059579	1.652713435037	FBgn0036476	399	FBgn0025776	50243
923	2R	13870857	13873311	1.792384147644	13871900	1.719592666626	FBgn0034328	26195	FBgn0034326	57579
924	2R	9995449	9998155	1.791839599609	9996968	1.736175388098	FBgn0001332	902	FBgn0013725	49770
925	2L	20784093	20788582	1.791805744171	20785016	1.420404136181	FBgn0032886	308	FBgn0000986	62508
926	3R	25131519	25134762	1.791088104248	25133801	1.682414889336	FBgn0039659	10850	FBgn0003525	52299
927	3R	4897815	4898969	1.790528297424	4898448	1.216251747949	FBgn0037661	7547	FBgn0037660	7629
928	X	438954	442526	1.790510654449	441105	1.610333144665	FBgn0003986	6758	FBgn0003986	6758
929	2L	5890401	5893128	1.790345191956	5891960	1.697577420403	FBgn0002856	902	FBgn0000308	89065
930	2L	1075436	1078007	1.78946018219	1076964	1.595253255632	FBgn0003310	847	FBgn0003310	847
931	3R	21457439	21460117	1.789304256439	21458804	1.688407000373	FBgn0039350	4745	FBgn0039350	4745
932	2L	5549563	5552688	1.788402557373	5550831	1.497586783241	FBgn0031718	195	FBgn0031718	195
933	3L	13889516	13891531	1.788352489471	13890425	1.506230386098	FBgn0026376	82	FBgn0036386	3831
934	2L	14458812	14460796	1.787671089172	14459759	1.569265425205	FBgn0028844	8943	FBgn0005771	31103
935	3R	18966871	18968800	1.785345554352	18967753	1.564007341862	FBgn0004644	128	FBgn0051457	14047
936	3R	13874237	13876463	1.78534412384	13875330	1.487478901358	FBgn0010389	3376	FBgn0010389	3376
937	3R	26291325	26293590	1.785278320312	26292851	1.285965569814	FBgn0039776	1077	FBgn0039767	38853
938	3L	4614856	4616760	1.78512096405	4615932	1.545957621406	FBgn0035563	296	FBgn0035562	4883
939	3R	17958866	17961404	1.784414291382	17960453	1.644717084037	FBgn0051163	873	FBgn0053335	30287
940	X	18472942	18474431	1.784343719482	18473785	1.237435102463	FBgn0030941	4945	FBgn0030943	8339
941	3R	14020620	14025940	1.784090995789	14024898	1.594793908736	FBgn0011481	419	FBgn0038585	24551
942	3L	9425079	9426663	1.783931016922	9425849	1.277750460307	FBgn0052038	9	FBgn0052038	9
943	3L	10489628	10491695	1.78389787674	10490775	1.707566589117	FBgn0052062	823	FBgn0000629	121302
944	2L	8415113	8418488	1.783391475677	8416954	1.645848947413	FBgn0027932	1264	FBgn0027932	1264
945	3R	2246193	2248160	1.782593727112	2247322	1.546403408051	FBgn0014963	14724	FBgn0037443	15709
946	2L	3579672	3581787	1.782318115234	3580635	1.368776427375	FBgn0004892	131	FBgn0002985	26113
947	3L	3302123	3304529	1.782106876373	3303343	1.501590167775	FBgn0035436	254	FBgn0035436	254
948	2R	15545245	15549010	1.782013893127	15546011	1.420607959523	FBgn0034480	26161	FBgn0004364	80363
949	2R	11836255	11837694	1.781804084778	11836969	1.543677554411	FBgn0050096	4	FBgn0022070	25392
950	2R	15640978	15642646	1.78151845932	15641782	1.437894582748	FBgn0004364	15408	FBgn0004364	15408
951	X	8436151	8438775	1.779705524445	8437123	1.542248934507	FBgn0025864	166	FBgn0030054	14415
952	2R	9655913	9657889	1.779705047607	9657071	1.428815454245	FBgn0040752	266	FBgn0040751	16240
953	3R	17440935	17446022	1.778441905975	17444445	1.60010099411	FBgn0046832	3801	FBgn0046832	3801
954	3R	21471124	21474811	1.778293609619	21473980	1.536939200233	FBgn0067682	1698	FBgn0067682	1698
955	4	151747	153167	1.778015613556	152495	1.370985676261	FBgn0052000	21	FBgn0052005	40655
956	2R	1726077	1729791	1.777450084686	1727992	1.420604556799	FBgn0033074	5023	FBgn0033074	5023
957	3L	19838535	19844528	1.776087760925	19841661	1.700603753328	FBgn0014037	1565	FBgn0014037	1565
958	2R	5045601	5047484	1.775362968445	5047007	1.303681093104	FBgn0050337	5104	FBgn0025286	51989
959	2L	245131	251494	1.775259494781	249583	1.614167690277	FBgn0001309	1212	FBgn0001309	1212
960	2R	11304490	11306573	1.775177001953	11305703	1.661901305704	FBgn0050321	2484	FBgn0050089	63442
961	3L	22375411	22377144	1.77507686615	22376242	1.615877656376	FBgn0037162	11972	FBgn0004449	34514
962	2R	17219153	17223413	1.774874210358	17219804	1.597796320915	FBgn0050403	601	FBgn0004362	1109
963	2L	12458283	12461962	1.773661613464	12460223	1.560167980194	FBgn0032437	6541	FBgn0040286	25558
964	X	10428049	10429672	1.773341178894	10428716	1.452424722559	FBgn0030216	1525	FBgn0052680	89761
965	3R	18916751	18918475	1.772494792938	18917691	1.520611405373	FBgn0039049	242	FBgn0051457	36015
966	3R	26746878	26749168	1.772288322449	26748081	1.669471804301	FBgn0020912	9471	FBgn0003720	70044
967	X	16583918	16586504	1.772037744522	16585460	1.479651323954	FBgn0027528	387	FBgn0030786	32431
968	3L	22885786	22887597	1.771905899048	22886879	1.614652607176	FBgn0052461	2247	FBgn0037207	7824
969	2R	2121651	2126408	1.770645856857	2124496	1.644789993763	FBgn0040673	330	FBgn0040673	330
970	2L	9120113	9122154	1.770258903503	9121055	1.553841799498	FBgn0052982	4696	FBgn0052982	4696
971	2L	8381451	8388415	1.769801139832	8387362	1.518705985125	FBgn0041717	2362	FBgn0032036	2895
972	3R	12228676	12230775	1.769179344177	12229643	1.596394398633	FBgn0003513	238	FBgn0038421	43869
973	2L	10100728	10102240	1.768354892731	10101472	1.562110614777	FBgn0032183	2167	FBgn0011823	44566
974	3L	8499353	8503407	1.768153190613	8501243	1.690001040697	FBgn0024236	2052	FBgn0024236	2052
975	3R	17341189	17343410	1.768054962158	17342047	1.620525752797	FBgn0038890	4616	FBgn0013984	64204
976	3R	13989368	13990828	1.767935276031	13990020	1.27013168335	FBgn0038569	95	FBgn0022943	365
977	X	8534429	8536351	1.767338275909	8535520	1.400054484606	FBgn0027864	45	FBgn0030061	24667
978	3L	16600737	16602647	1.765439748764	16601449	1.622569179535	FBgn0000017	12384	FBgn0017572	20718
979	3R	2899491	2902293	1.76410150528	2900399	1.503906071186	FBgn0037468	160	FBgn0010774	5727
980	2R	7542192	7544426	1.761400222778	7543375	1.690431875341	FBgn0033675	220	FBgn0011704	42025
981	3L	9781395	9783503	1.761367797852	9782737	1.402232805888	FBgn0044328	4330	FBgn0044049	4512
982	3R	20578797	20580776	1.761163711548	20579563	1.378281284781	FBgn0000140	62	FBgn0000140	62
983	X	273124	275259	1.759623527527	274188	1.609777815202	FBgn0002561	7643	FBgn0002561	7643
984	3L	10310464	10312540	1.758773803711	10311406	1.6977056335	FBgn0067716	17613	FBgn0000629	300671
985	3L	18193072	18194558	1.758577346802	18193745	1.360242754221	FBgn0036783	23602	FBgn0020300	89082
986	X	18621710	18625079	1.758329868317	18624055	1.690083868363	FBgn0030960	1550	FBgn0030960	1550
987	X	829522	831153	1.757340669632	830346	1.486059076646	FBgn0042146	17057	FBgn0040345	42672
988	X	1392800	1394163	1.757179260254	1393356	1.405957476298	FBgn0025390	20972	FBgn0003517	53122
989	3R	12575121	12576977	1.757062911987	12575998	1.436373144388	FBgn0063261	1113	FBgn0063261	1113
990	2R	11400447	11402563	1.756240844727	11401792	1.597916394472	FBgn0003425	3925	FBgn0003425	3925
991	X	263734	267420	1.754766464233	266513	1.523666769266	FBgn0002561	32	FBgn0002561	32
992	3L	9394567	9399017	1.754072666168	9396050	1.651465922594	FBgn0023129	1150	FBgn0023129	1150
993	2L	848953	851697	1.752399682999	849894	1.482456713915	FBgn0020304	1167	FBgn0020304	1167
994	2R	16414104	16416065	1.750770568848	16415196	1.51592695713	FBgn0034560	2090	FBgn0034565	70623
995	2L	9452911	9455664	1.75058221817	9454734	1.555785387754	FBgn0053723	13994	FBgn0002973	17221
996	X	15441410	15443314	1.750175476074	15442420	1.534024506807	FBgn0052586	13410	FBgn0052586	13410
997	2L	8477487	8479524	1.749607563019	8478377	1.580472413231	FBgn0053194	1028	FBgn0032050	33458
998	3R	7941021	7942763	1.748281002045	7941875	1.427925390356	FBgn0037992	12044	FBgn0037992	12044
999	X	134471	136870	1.747549057007	135376	1.510404378176	FBgn0005427	1080	FBgn0000316	23602
1000	2L	5361758	5363666	1.7467918396	5362793	1.314174175262	FBgn0016920	16556	FBgn0031700	33923
1001	3R	9795172	9799102	1.746660709381	9796736	1.556630790234	FBgn0015270	6097	FBgn0038196	65151
1002	X	9607884	9609691	1.745238304138	9608858	1.460465403164	FBgn0020378	10678	FBgn0000233	69449
1003	2L	5546062	5548030	1.744967460632	5546966	1.687660574913	FBgn0031717	237	FBgn0031718	4060
1004	3L	715430	716769	1.742729663849	716200	1.141054461984	FBgn0035160	6452	FBgn0000575	16738
1005	3R	13997065	13999000	1.74236869812	13998041	1.464491900276	FBgn0042693	4590	FBgn0038570	5074
1006	3L	20914266	20916625	1.741990089417	20915353	1.613062858582	FBgn0053283	2747	FBgn0003415	45912
1007	2R	15632916	15635790	1.739140510559	15634142	1.628246167127	FBgn0004364	7768	FBgn0004364	7768
1008	X	6828118	6835163	1.738157749176	6832700	1.642091214657	FBgn0029927	974	FBgn0029927	974
1009	2R	2173215	2175905	1.738129615784	2174080	1.335200029261	FBgn0000054	2	FBgn0000054	2
1010	3L	16595740	16597929	1.738067150116	16596963	1.669271320105	FBgn0017572	16232	FBgn0017572	16232
1011	3L	330043	331951	1.738059997559	330850	1.630910366774	FBgn0023000	409	FBgn0035136	14065
1012	X	8525993	8528244	1.738032341003	8526854	1.470214128494	FBgn0030056	36	FBgn0004102	30968
1013	3L	3429169	3430656	1.737745761871	3429998	1.283618271351	FBgn0026259	14136	FBgn0001254	66211
1014	2L	9127934	9129718	1.737567901611	9128776	1.433970367207	FBgn0051887	1067	FBgn0051887	1067
1015	X	443122	451178	1.736451625824	449731	1.753448346082	FBgn0003986	1868	FBgn0003986	1868
1016	2L	15465970	15468186	1.735583782196	15466911	1.432128317216	FBgn0003448	7287	FBgn0003448	7287
1017	X	21205959	21207248	1.73531627655	21206605	1.117247009277	FBgn0028583	1370	FBgn0015527	46090
1018	X	1021361	1022365	1.734265804291	1022166	1.695462036133	FBgn0040368	2955	FBgn0026875	71288
1019	3L	8479709	8481775	1.734213829041	8480943	1.657373933231	FBgn0035900	2751	FBgn0035900	2751
1020	3R	27236073	27238439	1.733574867249	27236905	1.320787970225	FBgn0039846	5731	FBgn0039857	185062
1021	3L	13380169	13383991	1.733225345612	13383007	1.65756881237	FBgn0036356	3393	FBgn0036351	27717
1022	2R	18688053	18690092	1.731094360352	18688971	1.61128205061	FBgn0034833	3037	FBgn0003062	106651
1023	3L	15481520	15483692	1.730528831482	15482227	1.478555017047	FBgn0036503	58	FBgn0036503	58
1024	2L	21330997	21333914	1.730058431625	21332234	1.500870340011	FBgn0032943	14	FBgn0021856	83482
1025	2L	10056392	10059609	1.730048656464	10058652	1.561603153453	FBgn0011823	1746	FBgn0011823	1746
1026	X	2012033	2015813	1.729122161865	2014535	1.611335055033	FBgn0004655	604	FBgn0000377	91602
1027	3R	19020603	19022518	1.729031562805	19021501	1.597238652846	FBgn0011596	8255	FBgn0039066	55765
1028	2L	13190201	13192713	1.72855424881	13191669	1.443356577555	FBgn0032479	280	FBgn0032476	14497
1029	3L	8990299	8995893	1.728123426437	8995028	1.633907626657	FBgn0035956	672	FBgn0035954	15883
1030	3L	6725665	6728330	1.727171182632	6727255	1.648492485285	FBgn0035714	395	FBgn0035714	395
1031	3L	4385001	4386622	1.726025104523	4385876	1.343588113785	FBgn0035540	223	FBgn0035541	2693
1032	2L	6918970	6922960	1.725389003754	6921759	1.501508544473	FBgn0004838	1049	FBgn0004838	1049
1033	2R	9847720	9850410	1.724704027176	9849310	1.57650159387	FBgn0033923	2052	FBgn0033923	2052
1034	3L	20958348	20961994	1.723606586456	20959546	1.670612752438	FBgn0003415	1719	FBgn0003415	1719
1035	3L	11225071	11228809	1.722496986389	11225960	1.670721441507	FBgn0041094	296	FBgn0041094	296
1036	2L	19566429	19569397	1.722200870514	19567670	1.629448890686	FBgn0046823	1530	FBgn0046823	1530
1037	3L	20711429	20713274	1.721656322479	20712360	1.343687951565	FBgn0037020	276	FBgn0016696	6982
1038	2L	22116926	22119659	1.720366001129	22117983	1.611415863037	FBgn0025674	248	FBgn0032979	38771
1039	3R	23756158	23758477	1.718880653381	23757675	1.548050656038	FBgn0051053	3797	FBgn0039559	5896
1040	2L	21834572	21839140	1.718874931335	21837714	1.512116781871	FBgn0003866	21526	FBgn0003866	21526
1041	3L	19724566	19727067	1.718569755554	19725553	1.469734013081	FBgn0013974	1853	FBgn0014037	117673
1042	3R	2248901	2252497	1.718148231506	2251699	1.282483180364	FBgn0014963	19101	FBgn0037443	20086
1043	2L	1484947	1487071	1.717932701111	1486237	1.471673039829	FBgn0051928	6077	FBgn0031345	31201
1044	3L	5108031	5110729	1.717441082001	5109685	1.625937223434	FBgn0035592	495	FBgn0035602	230747
1045	3L	14373672	14376407	1.716777801514	14375248	1.556783644358	FBgn0003459	66	FBgn0003459	66
1046	X	15773540	15776263	1.716513633728	15775401	1.48623640397	FBgn0030710	385	FBgn0030711	3547
1047	3L	6438083	6440189	1.716344833374	6439120	1.446276119777	FBgn0035700	3507	FBgn0020251	30557
1048	3L	2850718	2853232	1.713774442673	2851820	1.534349173307	FBgn0035378	3422	FBgn0035370	101292
1049	4	690550	691894	1.712819099426	691423	1.515876293182	FBgn0024728	7585	FBgn0039930	358186
1050	3L	20940929	20946172	1.712470054626	20942802	1.545930951834	FBgn0037042	17245	FBgn0003415	18463
1051	3R	26393223	26395779	1.711659908295	26394023	1.62219119072	FBgn0039787	11131	FBgn0039767	140025
1052	2R	17829268	17831149	1.710771560669	17830207	1.534290538115	FBgn0013272	4963	FBgn0013272	4963
1053	3R	7644143	7645933	1.709180355072	7644959	1.399400562048	FBgn0019624	122	FBgn0019624	122
1054	3L	20226081	20229586	1.707023143768	20228744	1.478124856949	FBgn0052227	228	FBgn0003124	15102
1055	3R	26491902	26493810	1.70651102066	26492884	1.393490959616	FBgn0039794	17995	FBgn0003720	185153
1056	X	16993441	16995516	1.706203460693	16994252	1.391784578562	FBgn0000163	624	FBgn0000163	624
1057	3R	4751531	4754382	1.705286979675	4753600	1.351389352013	FBgn0003177	3378	FBgn0037644	17126
1058	3R	7306158	7307562	1.704191684723	7306945	1.158892333508	FBgn0037908	18761	FBgn0037902	45352
1059	2L	2146621	2147948	1.701490402222	2147401	1.192953930961	FBgn0031391	114	FBgn0031391	114
1060	2L	10332663	10335827	1.700505971909	10335037	1.525071948767	FBgn0032223	1123	FBgn0032222	3574
1061	2L	17377828	17381623	1.700037002563	17380335	1.317184560439	FBgn0032633	259	FBgn0032633	259
1062	2L	12665425	12667055	1.699907779694	12666066	1.410213189967	FBgn0032442	3103	FBgn0032445	26957
1063	3R	12766619	12768840	1.698955535889	12767939	1.408978521824	FBgn0051270	18432	FBgn0082171	85902
1064	2L	10259341	10262159	1.698825836182	10260790	1.596326649189	FBgn0026379	227	FBgn0011305	2792
1065	4	425889	427752	1.698531150818	427169	1.4727191329	FBgn0039905	13529	FBgn0026777	98822
1066	2R	13802905	13804939	1.695915222168	13804169	1.232236104853	FBgn0034321	85	FBgn0010575	546
1067	2L	4686662	4688434	1.695855140686	4687459	1.601894021034	FBgn0031621	54	FBgn0031621	54
1068	3R	17120220	17123593	1.695690155029	17121524	1.766618394852	FBgn0001234	821	FBgn0043012	25725
1069	2R	8534231	8536549	1.695254325867	8535383	1.525102717536	FBgn0008654	22353	FBgn0005624	38487
1070	3R	20984801	20986257	1.695041656494	20985628	1.475121180216	FBgn0039284	999	FBgn0039283	21829
1071	2R	16160317	16162575	1.694821357727	16161558	1.479171530406	FBgn0034537	2657	FBgn0061362	2915
1072	X	3250575	3251735	1.694359302521	3251007	1.331951498985	FBgn0029657	1437	FBgn0000472	21668
1073	2L	8081032	8084420	1.69419336319	8081809	1.357674153646	FBgn0020240	1160	FBgn0010287	8912
1074	2L	8125746	8127831	1.69122838974	8127010	1.307901203632	FBgn0031988	14	FBgn0051607	21940
1075	X	12575938	12580426	1.690984725952	12576982	1.321556657553	FBgn0024308	602	FBgn0053963	83583
1076	3L	19939434	19941546	1.689946174622	19940469	1.461711734533	FBgn0036930	2207	FBgn0036918	82935
1077	3R	17446899	17448897	1.68968629837	17447495	1.358568286896	FBgn0046832	751	FBgn0046832	751
1078	2L	8516836	8518171	1.688495635986	8517465	1.269639127395	FBgn0032054	19	FBgn0032051	2601
1079	3L	9827257	9830775	1.688258647919	9828636	1.532787144184	FBgn0004390	590	FBgn0015618	16039
1080	X	9960631	9962633	1.686890125275	9961882	1.310728371143	FBgn0030180	29525	FBgn0030180	29525
1081	2L	15487145	15488941	1.686498165131	15487966	1.227495640516	FBgn0002524	7073	FBgn0003448	13768
1082	2R	8511410	8513468	1.68560218811	8512407	1.346448505626	FBgn0008654	623	FBgn0005624	15511
1083	3R	24160707	24162699	1.684685707092	24161700	1.382646841161	FBgn0039579	1460	FBgn0039580	3790
1084	3L	2553175	2554919	1.683955192566	2554042	1.497808316175	FBgn0010909	16030	FBgn0024939	16940
1085	3R	4875617	4878720	1.682911396027	4876379	1.273893412422	FBgn0010222	108	FBgn0028708	167
1086	3R	25596223	25599002	1.682339668274	25598201	1.401790112257	FBgn0001297	5494	FBgn0020235	23343
1087	3L	8422735	8425165	1.682062149048	8424150	1.347418841194	FBgn0010825	113	FBgn0010825	113
1088	2L	403276	404661	1.680243968964	403976	1.376853550182	FBgn0003278	310	FBgn0023444	11093
1089	3L	14155122	14157448	1.679329872131	14156319	1.456266194582	FBgn0013718	183	FBgn0013718	183
1090	2R	17152226	17155166	1.679059505463	17153707	1.528814568239	FBgn0034644	53	FBgn0050284	5874
1091	3L	8648568	8651256	1.67734336853	8649722	1.45024693807	FBgn0001168	16	FBgn0001168	16
1092	X	19667214	19669501	1.674924850464	19668011	1.32425998239	FBgn0031074	10075	FBgn0031079	17977
1093	2R	10540125	10542216	1.674338817596	10540829	1.415994048119	FBgn0043530	1127	FBgn0033989	33743
1094	X	17414949	17416365	1.673007249832	17415617	1.228300879983	FBgn0030847	1822	FBgn0030851	47796
1095	3L	20718024	20720352	1.67284488678	20718749	1.403172212489	FBgn0037021	1298	FBgn0016696	13371
1096	2R	3633084	3635110	1.672574520111	3633958	1.365032613277	FBgn0050372	707	FBgn0050372	707
1097	3L	16013686	16019108	1.672008514404	16017456	1.528516208424	FBgn0005536	229	FBgn0003691	1542
1098	2L	6337696	6339551	1.671381473541	6338635	1.405847740173	FBgn0015623	137	FBgn0043854	33780
1099	2L	9966346	9968141	1.671065330505	9967300	1.320908181808	FBgn0011272	12	FBgn0011272	12
1100	X	10451683	10454135	1.670964241028	10453354	1.225940270857	FBgn0030219	4879	FBgn0052680	114399
1101	2R	8419130	8421060	1.67075252533	8420070	1.564608414968	FBgn0010488	11834	FBgn0010488	11834
1102	3L	15932500	15934082	1.669857025146	15933314	1.396543711424	FBgn0036549	108	FBgn0036546	11505
1103	X	3953136	3955723	1.66982460022	3954075	1.496605098248	FBgn0026084	2723	FBgn0000221	4494
1104	3R	12694766	12698144	1.669750213623	12696843	1.443533392513	FBgn0015350	8607	FBgn0082171	14806
1105	X	19434235	19436244	1.669647216797	19434683	0.946660174264	FBgn0031036	1104	FBgn0031036	1104
1106	X	19534022	19535475	1.669507026672	19534732	1.409711869558	FBgn0031060	958	FBgn0031057	17047
1107	3L	854664	857178	1.668936729431	855712	1.487053185701	FBgn0052479	277	FBgn0035164	34666
1108	2R	9469165	9470768	1.668573856354	9469975	1.343952834606	FBgn0053155	131	FBgn0033886	6336
1109	3L	1444789	1448746	1.668567180634	1445809	1.570808859432	FBgn0004635	1515	FBgn0004635	1515
1110	X	20523061	20525182	1.667722225189	20523937	1.679215580225	FBgn0003300	18820	FBgn0003300	18820
1111	2R	14779650	14782522	1.667412281036	14781543	1.376369616565	FBgn0034423	6766	FBgn0003254	9046
1112	3L	12666115	12669132	1.665599822998	12666729	1.414164622625	FBgn0014343	966	FBgn0036306	61975
1113	X	1026548	1028061	1.665412902832	1027393	1.169451236725	FBgn0040364	857	FBgn0026875	66061
1114	X	10574678	10577836	1.66526222229	10576729	1.523944630342	FBgn0003204	12995	FBgn0052672	36824
1115	2R	6328614	6330085	1.664600372314	6329302	1.470604167265	FBgn0033550	65	FBgn0033550	65
1116	X	19155557	19158979	1.664476394653	19157367	1.432692825794	FBgn0028469	1365	FBgn0031008	54546
1117	3R	14811511	14814471	1.663036346436	14813158	1.448833614588	FBgn0026239	3411	FBgn0026239	3411
1118	3R	11196917	11198535	1.662524223328	11197678	1.34768307209	FBgn0038331	3	FBgn0038332	220
1119	2R	6051561	6055714	1.662336826324	6054446	1.586906969547	FBgn0005630	629	FBgn0004399	15271
1120	3L	12499829	12501505	1.662325382233	12500583	1.430826600393	FBgn0004926	101	FBgn0004926	101
1121	2R	5382178	5382905	1.661549091339	5382873	1.398187279701	FBgn0033458	412	FBgn0033458	412
1122	3R	4788057	4789705	1.66149520874	4788956	1.335798684288	FBgn0037645	9399	FBgn0037644	18230
1123	3L	15780653	15782929	1.660833358765	15781917	1.523626536131	FBgn0036533	249	FBgn0036537	18728
1124	2R	7166254	7168901	1.660522460938	7167228	1.418736541972	FBgn0050254	1118	FBgn0033638	18751
1125	2L	16320804	16322698	1.659936904907	16321844	1.302126463722	FBgn0000250	186	FBgn0000250	186
1126	3L	12096494	12099303	1.658640861511	12097144	1.593990071615	FBgn0022959	1908	FBgn0036248	4954
1127	2L	5579497	5580541	1.65828371048	5580091	1.066091649673	FBgn0031722	1025	FBgn0031718	29065
1128	3L	1333510	1334751	1.657172203064	1334214	1.491396793952	FBgn0029514	457	FBgn0035213	8279
1129	3R	20989131	20992414	1.656430244446	20991444	1.506576670541	FBgn0039284	4817	FBgn0039286	19291
1130	2R	13230664	13232477	1.655864715576	13231352	1.349100505604	FBgn0028494	2838	FBgn0063386	13387
1131	3R	19505423	19507341	1.655851364136	19506636	1.270988498415	FBgn0040227	869	FBgn0040227	869
1132	2L	19931633	19935140	1.655697584152	19934408	1.44551473856	FBgn0032831	6886	FBgn0043021	122065
1133	2L	12472271	12474324	1.655425071716	12473416	1.283517748117	FBgn0032437	19734	FBgn0040286	38751
1134	2L	33086	34532	1.655364990234	33677	1.216248904957	FBgn0031209	9789	FBgn0002121	12305
1135	3L	14956926	14958629	1.654522418976	14957742	1.479629397392	FBgn0036461	2115	FBgn0036462	7181
1136	2L	13911173	13913995	1.654137134552	13913084	1.423978272606	FBgn0025115	883	FBgn0012037	7439
1137	3R	6378821	6380954	1.654069423676	6379983	1.52488219738	FBgn0051394	25105	FBgn0001235	84403
1138	X	15494611	15497031	1.653745174408	15495816	1.427537155151	FBgn0030664	706	FBgn0003463	35339
1139	3L	5902638	5904637	1.653322696686	5903579	1.60268389384	FBgn0002638	3141	FBgn0002638	3141
1140	3L	16074327	16075922	1.650322914124	16075265	1.258389220518	FBgn0017453	2382	FBgn0010280	3258
1141	X	6130808	6131697	1.649701118469	6131294	0.892798732309	FBgn0026015	1906	FBgn0029857	2096
1142	3L	11188254	11190520	1.648818016052	11189361	1.247922547658	FBgn0036149	914	FBgn0041094	36895
1143	3L	9420364	9422252	1.648505210876	9421327	1.536569058895	FBgn0035995	505	FBgn0052038	4531
1144	3R	21419432	21423467	1.648443222046	21421997	1.465189801322	FBgn0039345	12853	FBgn0039345	12853
1145	3R	26714116	26715914	1.648097038269	26714992	1.399525562922	FBgn0000416	197	FBgn0003720	36955
1146	2L	16781828	16782793	1.647067070007	16782248	0.963150501251	FBgn0000406	4399	FBgn0032600	42915
1147	3L	16371978	16378794	1.646764278412	16376080	1.453792347628	FBgn0014163	1018	FBgn0014163	1018
1148	X	1978364	1982718	1.646154403687	1981106	1.525808080037	FBgn0004860	3226	FBgn0025626	59814
1149	2L	7041769	7046616	1.645986557007	7043993	1.425765395164	FBgn0051630	1526	FBgn0051630	1526
1150	2R	11393292	11394938	1.645627498627	11394052	1.545706861159	FBgn0053464	6195	FBgn0053464	6195
1151	2L	15318119	15322985	1.645109176636	15322114	1.515289179484	FBgn0041103	6279	FBgn0001981	7679
1152	3R	258582	260746	1.645025730133	259712	1.461069017649	FBgn0037250	19	FBgn0037250	19
1153	3L	11193291	11195584	1.644958972931	11194478	1.255826920271	FBgn0036149	6031	FBgn0041094	31778
1154	X	4398322	4400873	1.644872665405	4398919	1.198990464211	FBgn0029715	663	FBgn0029715	663
1155	X	19586801	19588864	1.644680023193	19588064	1.176708902631	FBgn0031069	3327	FBgn0031070	8196
1156	X	17571610	17573370	1.644390583038	17572376	1.369553297758	FBgn0030866	835	FBgn0030866	835
1157	X	8280734	8284106	1.644366264343	8283268	1.379458427429	FBgn0030038	952	FBgn0030038	952
1158	3R	11242722	11246774	1.64403629303	11243405	1.513598620892	FBgn0082180	74	FBgn0082180	74
1159	3R	14815361	14818198	1.643864631653	14817344	1.574157378253	FBgn0026239	7597	FBgn0026239	7597
1160	X	7471529	7473343	1.643497467041	7472417	1.540295928717	FBgn0004198	18033	FBgn0027553	101141
1161	X	4891454	4894012	1.642433166504	4892363	1.520868189195	FBgn0003028	1171	FBgn0004368	107994
1162	3R	7382720	7384370	1.642417907715	7383534	1.495915721445	FBgn0037911	83	FBgn0037920	62279
1163	3L	623096	625315	1.642297267914	623937	1.493681192398	FBgn0064191	1854	FBgn0064191	1854
1164	3L	19601455	19602799	1.642067909241	19602181	1.221031581654	FBgn0036896	1326	FBgn0029094	18030
1165	3R	27420439	27421452	1.641979694366	27420935	0.858405253466	FBgn0039857	1032	FBgn0039857	1032
1166	3L	5779855	5782343	1.641553878784	5780928	1.476328120512	FBgn0052415	3317	FBgn0035639	3992
1167	3L	13093223	13095466	1.641481161118	13094029	1.45156063753	FBgn0010452	5809	FBgn0010452	5809
1168	3R	2634938	2641003	1.641404867172	2638301	1.309696113362	FBgn0046833	3005	FBgn0046833	3005
1169	2R	3040622	3043650	1.641149997711	3042677	1.410672187805	FBgn0033188	2118	FBgn0022772	5156
1170	2R	1043668	1045306	1.641098022461	1044365	1.259012086051	FBgn0033027	29111	FBgn0027507	116662
1171	2L	16717619	16718671	1.640963554382	16718058	0.791821867228	FBgn0000409	2255	FBgn0032596	10000
1172	3R	8106741	8108015	1.640943527222	8107325	1.142505168915	FBgn0038009	10683	FBgn0010044	98433
1173	2R	19061141	19063922	1.639875411987	19062929	1.117029105916	FBgn0034878	611	FBgn0034878	611
1174	3L	20317311	20318734	1.63924407959	20317974	1.18821144104	FBgn0027565	39	FBgn0028978	17475
1175	2L	12002924	12004994	1.639015674591	12004026	1.448373570162	FBgn0032394	1750	FBgn0032390	14062
1176	3L	5328553	5330759	1.638570785522	5329405	1.32028222084	FBgn0016031	465	FBgn0035602	11027
1177	3R	10329467	10331413	1.638382911682	10330337	1.47308102776	FBgn0038233	7077	FBgn0038234	7253
1178	2L	8871674	8873750	1.638126373291	8872585	1.291268068201	FBgn0032072	5818	FBgn0029123	46960
1179	3R	3298921	3301134	1.637991905212	3299657	1.292339605444	FBgn0037504	161	FBgn0037504	161
1180	2R	10134752	10137161	1.636125564575	10135588	1.357221435098	FBgn0033948	587	FBgn0033948	587
1181	2L	10385274	10389265	1.63588809967	10388450	1.512195474961	FBgn0000413	372	FBgn0000413	372
1182	3R	5995075	5996733	1.635500907898	5995907	1.40359929204	FBgn0040238	300	FBgn0037797	52573
1183	4	590709	593104	1.635307312012	592235	1.22987130109	FBgn0040324	228	FBgn0026777	263888
1184	2L	19314084	19316913	1.6330909729	19315619	1.492155849934	FBgn0032769	19384	FBgn0024245	43534
1185	3L	19108719	19109962	1.633065223694	19109389	0.904006205107	FBgn0052203	7639	FBgn0016797	26496
1186	2L	5460309	5462337	1.632343769073	5461555	1.251460850239	FBgn0005511	86	FBgn0005511	86
1187	3R	17201485	17203614	1.632264614105	17202496	1.442016601562	FBgn0002781	625	FBgn0043012	106697
1188	X	236655	240855	1.631919384003	237540	1.432007104158	FBgn0000022	10687	FBgn0000022	10687
1189	2R	19782206	19785186	1.631583690643	19784317	1.416864310994	FBgn0005636	980	FBgn0034987	88360
1190	3L	9588485	9590360	1.630828380585	9589436	1.450417210074	FBgn0002528	570	FBgn0010408	103947
1191	X	14818228	14822259	1.630716323853	14819566	1.332624323228	FBgn0000535	14373	FBgn0030605	78283
1192	3L	4246848	4249000	1.630572319031	4247639	1.324226267198	FBgn0035522	386	FBgn0035521	1313
1193	3L	19646667	19648113	1.630489349365	19647415	1.37542489171	FBgn0036900	5202	FBgn0029094	63264
1194	3L	19117618	19119709	1.629681587219	19118476	1.538872361183	FBgn0052203	16726	FBgn0016797	17409
1195	X	7782144	7784840	1.629228115082	7783400	1.486985981464	FBgn0029983	1195	FBgn0004404	3260
1196	2R	18235773	18237430	1.629001140594	18236605	1.427228086135	FBgn0028371	7818	FBgn0020257	40050
1197	3R	11896928	11899125	1.628898620605	11898212	1.607346832752	FBgn0038397	4978	FBgn0038396	22819
1198	2R	4649226	4651372	1.628809452057	4650742	0.98425039649	FBgn0028955	455	FBgn0033380	24666
1199	2R	19058049	19059679	1.628370285034	19058740	1.384486310622	FBgn0010501	175	FBgn0010501	175
1200	X	18763284	18765737	1.626983165741	18764489	1.489832311869	FBgn0052541	193	FBgn0030974	36919
1201	2R	3748580	3750557	1.626842021942	3749273	1.346641361713	FBgn0013726	191	FBgn0010109	5133
1202	3L	14754518	14756479	1.626564025879	14755410	1.357596026527	FBgn0036451	1980	FBgn0036450	3358
1203	X	8953847	8957366	1.626287460327	8955597	1.459418714046	FBgn0030089	1683	FBgn0046828	19101
1204	2L	20745150	20747506	1.626247406006	20746064	1.559365384719	FBgn0011202	324	FBgn0000986	23556
1205	3R	10678847	10680764	1.626113891602	10680025	1.374599486589	FBgn0053555	399	FBgn0038271	35775
1206	2L	9583349	9585998	1.625870704651	9584846	1.551068991423	FBgn0014179	3104	FBgn0015393	114988
1207	3R	18792661	18794465	1.625799179077	18793337	1.387930095196	FBgn0051281	1314	FBgn0051457	160369
1208	X	2538169	2539394	1.625232696533	2538659	1.190359227798	FBgn0025838	429	FBgn0003371	48553
1209	2R	16563808	16565706	1.624631881714	16564791	1.388186370625	FBgn0003391	50	FBgn0003391	50
1210	X	7137934	7140419	1.624468326569	7139563	1.323523076375	FBgn0025549	3023	FBgn0025549	3023
1211	2L	15603755	15606369	1.624364376068	15605286	1.423871129751	FBgn0028950	2734	FBgn0003448	131088
1212	X	8558685	8560583	1.624070167542	8559950	1.034489771899	FBgn0030060	82	FBgn0030061	237
1213	2R	18596918	18598529	1.624013900757	18597768	1.502530276775	FBgn0034820	2906	FBgn0003062	15448
1214	X	11651264	11653375	1.623765945435	11652416	1.270998758428	FBgn0030336	1948	FBgn0030350	68801
1215	2R	14313962	14318641	1.623577594757	14317617	1.470908999443	FBgn0010651	973	FBgn0010651	973
1216	2R	11616937	11619044	1.623496055603	11617700	1.332851185518	FBgn0014020	151	FBgn0034073	234
1217	3R	3802922	3804930	1.623067855835	3804114	1.412343137404	FBgn0010401	595	FBgn0037550	147941
1218	3L	4533721	4535755	1.622954368591	4534660	1.532991605646	FBgn0053777	1423	FBgn0015805	72904
1219	3R	6677709	6680474	1.622811317444	6679249	1.352456957102	FBgn0037841	785	FBgn0037844	3264
1220	3R	636016	638253	1.622683525085	637585	1.419736245099	FBgn0026417	198	FBgn0051529	5419
1221	2R	9449203	9450730	1.622524261475	9450585	0.797035535177	FBgn0013733	7432	FBgn0033886	25726
1222	3L	3073555	3075376	1.622330665588	3074437	1.201081689199	FBgn0003938	104	FBgn0003938	104
1223	3R	17423675	17425994	1.621412277222	17424753	1.407231044769	FBgn0013984	18502	FBgn0013984	18502
1224	X	17340480	17343738	1.620477199554	17342617	1.526725993437	FBgn0030842	19365	FBgn0030851	120796
1225	3L	22878566	22880072	1.62034034729	22878764	1.412244723393	FBgn0037207	291	FBgn0037207	291
1226	2R	14776889	14779216	1.62012386322	14777689	1.351855951197	FBgn0034423	2912	FBgn0003254	12900
1227	X	1312787	1313851	1.619707584381	1313417	1.130434821634	FBgn0027795	458	FBgn0028274	7616
1228	3L	4589846	4592142	1.619649887085	4591575	1.1216841305	FBgn0052247	8608	FBgn0015805	15989
1229	2R	20633299	20635540	1.619625091553	20634277	1.442822764902	FBgn0050430	2755	FBgn0001148	64697
1230	2L	2807382	2808910	1.619403839111	2808235	1.223741918802	FBgn0031461	2717	FBgn0031459	38098
1231	3L	10939615	10941620	1.619082450867	10940767	1.506456000464	FBgn0052070	2769	FBgn0036118	94819
1232	2L	12662184	12663988	1.618414163589	12662947	1.523554269005	FBgn0004394	5118	FBgn0032445	30076
1233	2L	16305347	16307284	1.618273735046	16306548	1.326813781963	FBgn0000339	117	FBgn0001086	310
1234	2L	712433	714099	1.618025779724	713211	1.329431982601	FBgn0000497	1757	FBgn0015621	106753
1235	X	16957558	16959880	1.617949008942	16958982	1.339428677278	FBgn0030820	17408	FBgn0065049	19819
1236	3R	11474076	11476743	1.617381095886	11475529	1.278222532833	FBgn0053207	16379	FBgn0053207	16379
1237	3L	360809	362659	1.61683177948	361881	1.266177505255	FBgn0003749	1033	FBgn0035136	16966
1238	3R	19018413	19020284	1.616792678833	19019328	1.613866537809	FBgn0011596	10428	FBgn0039066	57938
1239	3L	19411289	19412523	1.614655971527	19411960	1.139609703651	FBgn0053062	318	FBgn0036886	105721
1240	2R	15006323	15007520	1.614339828491	15007076	0.972184265361	FBgn0026378	122	FBgn0034447	39704
1241	4	1025690	1027364	1.613430023193	1026463	1.514779539669	FBgn0019650	16485	FBgn0039930	23146
1242	3R	11400598	11402183	1.61326789856	11401362	1.401161530439	FBgn0038350	22868	FBgn0053207	90546
1243	3R	8889085	8893311	1.61320400238	8892653	1.237046808004	FBgn0004666	9172	FBgn0003308	34394
1244	2R	4740832	4742053	1.612993001938	4741539	0.964500090655	FBgn0033395	7804	FBgn0033400	56903
1245	3R	354106	355634	1.612574100494	354816	1.33360935847	FBgn0051526	4134	FBgn0037255	44053
1246	X	4522178	4525592	1.611989021301	4523135	1.431495189667	FBgn0003200	1688	FBgn0022768	8973
1247	3L	9429269	9432314	1.611289024353	9430255	1.474792480469	FBgn0035997	52	FBgn0035997	52
1248	X	18156334	18157226	1.611278533936	18156703	0.92889719743	FBgn0030912	1601	FBgn0004956	14941
1249	X	6203834	6205380	1.611068725586	6204515	1.084199400509	FBgn0016974	3681	FBgn0029868	8880
1250	3L	1777499	1779548	1.610978126526	1778791	1.283041089773	FBgn0024510	59	FBgn0067864	3550
1251	2L	19712874	19714480	1.610777854919	19713695	1.280448138714	FBgn0005590	16731	FBgn0005590	16731
1252	2L	13213466	13216846	1.61041021347	13216060	1.275887767474	FBgn0004192	221	FBgn0004192	221
1253	2R	12097191	12099741	1.61027431488	12098508	1.418269802542	FBgn0003274	2449	FBgn0003274	2449
1254	3R	688665	690625	1.610194206238	689920	1.412528567844	FBgn0003002	11385	FBgn0003002	11385
1255	2L	16318779	16320536	1.609554767609	16319693	1.331079679377	FBgn0000250	2337	FBgn0000250	2337
1256	3R	18464444	18465735	1.608709812164	18465142	1.073069740744	FBgn0020278	60	FBgn0039000	34749
1257	3R	26212083	26215727	1.608487129211	26214871	1.42953376209	FBgn0015222	1020	FBgn0039764	34683
1258	X	20527271	20529374	1.608209609985	20528286	1.372780263424	FBgn0031129	18350	FBgn0003300	23169
1259	2R	628833	630540	1.607670307159	629752	1.349074006081	FBgn0026238	5948	FBgn0033015	171722
1260	2L	7026124	7028046	1.60762834549	7027430	1.231703646043	FBgn0051908	135	FBgn0051908	135
1261	3L	2757120	2758689	1.607402801514	2757805	1.084349323721	FBgn0044452	106	FBgn0035370	7277
1262	3R	3466276	3466838	1.606617927551	3466397	1.68434975364	FBgn0051146	17574	FBgn0003885	110020
1263	2L	12478018	12479485	1.606148719788	12478598	1.38059908549	FBgn0051858	18697	FBgn0040286	43933
1264	2R	6696950	6699871	1.605932235718	6698968	1.542707022499	FBgn0003396	9241	FBgn0033581	33005
1265	4	679193	685755	1.60575056076	680481	1.45393037796	FBgn0051992	1534	FBgn0026777	352134
1266	3L	14951621	14953846	1.605336666107	14952634	1.570060491562	FBgn0002778	2260	FBgn0036462	12289
1267	X	12561105	12562707	1.60480928421	12561788	1.276649548457	FBgn0024308	14592	FBgn0053963	68389
1268	2R	8704811	8707413	1.604629039764	8706374	1.59551179409	FBgn0028991	393	FBgn0028991	393
1269	2L	4053282	4057493	1.604218482971	4055947	1.369873374701	FBgn0000547	24568	FBgn0000547	24568
1270	X	17693518	17695601	1.603363037109	17694327	1.081766409032	FBgn0030877	417	FBgn0030878	538
1271	X	9316925	9317978	1.60330581665	9317537	0.911843687296	FBgn0030133	27805	FBgn0030136	82303
1272	X	10229670	10231312	1.603087902069	10230561	1.322600990534	FBgn0030196	206	FBgn0065046	37170
1273	X	19117356	19118715	1.60239982605	19118213	1.052689313889	FBgn0031011	552	FBgn0031008	15392
1274	2R	13773570	13775029	1.602270364761	13774234	1.324106037617	FBgn0003022	17822	FBgn0003022	17822
1275	3R	919258	921402	1.601930618286	920398	1.567667394876	FBgn0010313	7990	FBgn0010313	7990
1276	X	2173604	2177042	1.601433515549	2173697	1.526101827621	FBgn0054052	4723	FBgn0003079	22585
1277	2L	430349	431986	1.600556373596	430985	1.39821434021	FBgn0004583	268	FBgn0031253	9578
1278	X	8769738	8770881	1.599658966064	8770127	0.80704501697	FBgn0003217	293	FBgn0030086	164422
1279	3R	13506644	13508853	1.599278450012	13507546	1.239551842213	FBgn0038535	688	FBgn0038536	847
1280	2R	13264332	13266833	1.598905563354	13265081	1.323751032352	FBgn0034275	80	FBgn0003545	2107
1281	2L	16494020	16496083	1.596673965454	16494836	1.569096501668	FBgn0032586	7365	FBgn0025678	142146
1282	2R	7117894	7121463	1.596380710602	7119956	1.379532954272	FBgn0033636	11782	FBgn0033636	11782
1283	X	989760	992979	1.596231460571	991836	1.467227094314	FBgn0040365	10663	FBgn0026875	101618
1284	X	16997731	17000928	1.596143722534	16999557	1.158312618732	FBgn0000163	4681	FBgn0000163	4681
1285	2L	19038896	19041602	1.596078395844	19039881	1.582571590648	FBgn0032744	1194	FBgn0032745	1409
1286	3L	7222815	7224613	1.595840930939	7223594	1.408365607262	FBgn0012058	308	FBgn0035754	876
1287	X	15667878	15670080	1.595539093018	15669213	1.442896097898	FBgn0000319	198	FBgn0014391	13964
1288	4	806971	809175	1.594277381897	807845	1.279324889183	FBgn0039923	1383	FBgn0039930	241764
1289	2L	20927066	20928787	1.594173908234	20927918	1.324554145336	FBgn0032908	6625	FBgn0032906	14181
1290	2L	6645744	6649737	1.593762397766	6648288	1.351580248939	FBgn0051635	800	FBgn0031836	37265
1291	3L	19680519	19682049	1.593470573425	19681307	1.399643421173	FBgn0036904	2302	FBgn0029094	97156
1292	X	13119026	13120654	1.592975616455	13119749	1.326785504818	FBgn0030465	218	FBgn0004456	27322
1293	2L	15740896	15744624	1.591012954712	15742196	1.346082061529	FBgn0010382	1888	FBgn0003936	5415
1294	2L	13233978	13235852	1.589707374573	13234879	1.442217975855	FBgn0032493	284	FBgn0032493	284
1295	X	7948455	7949247	1.588239192963	7949051	0.906237721443	FBgn0029997	1761	FBgn0030003	25912
1296	3L	7341600	7346545	1.588119506836	7345127	1.457569092512	FBgn0082598	1381	FBgn0082598	1381
1297	3R	16417548	16421145	1.58670091629	16418721	1.411073148251	FBgn0023097	164	FBgn0023097	164
1298	X	15901008	15902921	1.586380004883	15901882	1.34821075201	FBgn0030723	4204	FBgn0030718	81187
1299	X	19310458	19311371	1.585481643677	19310936	0.981902963975	FBgn0031018	1872	FBgn0044030	2877
1300	3L	3042054	3044852	1.58522605896	3043941	1.432063519955	FBgn0035393	5307	FBgn0035388	25211
1301	X	19194246	19197067	1.584838867188	19195279	1.420456528664	FBgn0031016	8157	FBgn0031008	92458
1302	2R	17378498	17380293	1.584781646729	17379370	1.48381870985	FBgn0034667	4929	FBgn0034657	151291
1303	X	1864648	1869638	1.584778785706	1866228	1.423033952713	FBgn0023545	729	FBgn0003964	31211
1304	2L	4837601	4839226	1.584135055542	4838428	1.442183186026	FBgn0031635	432	FBgn0031633	7758
1305	3L	3960923	3963626	1.583948135376	3962848	1.405359297991	FBgn0004880	4600	FBgn0035470	80160
1306	3R	4540781	4542464	1.583535194397	4541632	1.279344698962	FBgn0037613	54	FBgn0037613	54
1307	X	5170968	5172124	1.583011627197	5171552	1.091759793899	FBgn0024332	2429	FBgn0024332	2429
1308	3L	3180997	3183284	1.582399845123	3182469	1.487269528707	FBgn0035416	84	FBgn0035415	1417
1309	3R	2980114	2982491	1.582101821899	2981552	1.407898203532	FBgn0037481	654	FBgn0037481	654
1310	2L	11756411	11757908	1.581206321716	11757200	1.225702454062	FBgn0032373	18248	FBgn0032376	35165
1311	2L	21855450	21857606	1.580152511597	21856394	1.553582752452	FBgn0032965	29460	FBgn0003866	40206
1312	X	13572116	13574306	1.579853057861	13573443	1.450502634048	FBgn0030519	238	FBgn0030521	42675
1313	3R	21440265	21442257	1.578461170197	21441450	1.567789196968	FBgn0039346	1923	FBgn0039345	6600
1314	3R	15615407	15616705	1.578281402588	15616001	1.253171741962	FBgn0012004	157	FBgn0038741	87138
1315	3L	4345432	4347041	1.578112602234	4346046	1.321471418653	FBgn0035533	673	FBgn0035532	40284
1316	3R	25281199	25284784	1.578065395355	25282360	1.441731866201	FBgn0004369	931	FBgn0039664	32856
1317	3L	522491	524879	1.577765464783	524046	1.290144741535	FBgn0001316	75	FBgn0035140	337
1318	X	18699446	18702525	1.576469421387	18700272	1.270541163052	FBgn0040883	895	FBgn0040883	895
1319	2L	20428976	20429885	1.573072433472	20429447	0.848128655378	FBgn0051683	8119	FBgn0032858	24936
1320	X	19312618	19314716	1.573061943054	19313857	1.290526496039	FBgn0044030	44	FBgn0044030	44
1321	2L	1424695	1427338	1.573007583618	1425623	1.342160956065	FBgn0002543	5174	FBgn0002543	5174
1322	3R	24895427	24897474	1.572489976883	24896773	1.22273299098	FBgn0039632	7892	FBgn0039633	25936
1323	X	13121318	13122655	1.572069168091	13122019	1.161416250117	FBgn0030466	281	FBgn0004456	29592
1324	2L	8509661	8512426	1.571429729462	8510506	1.434959720163	FBgn0032050	1329	FBgn0032050	1329
1325	3R	1448074	1451748	1.57054901123	1448796	1.260656327009	FBgn0037350	77	FBgn0037351	1390
1326	X	9000591	9003424	1.570433616638	9001358	1.199007987976	FBgn0004828	551	FBgn0004828	551
1327	2R	7026778	7028841	1.568725585938	7027860	1.312377228456	FBgn0050034	10095	FBgn0000577	16257
1328	3R	8840565	8843101	1.568489074707	8842327	1.409505605698	FBgn0020496	4939	FBgn0038109	6710
1329	X	19695158	19698131	1.568374633789	19695873	1.271436326644	FBgn0031077	3588	FBgn0031079	9885
1330	2L	8299360	8301535	1.568078041077	8300824	1.304805819194	FBgn0003502	248	FBgn0032015	7364
1331	2R	13383270	13387598	1.568042755127	13385745	1.33659022195	FBgn0034282	1128	FBgn0034282	1128
1332	X	16104378	16106220	1.567843437195	16105818	0.892448285047	FBgn0030731	907	FBgn0030733	14461
1333	X	16447069	16448274	1.567825317383	16447592	1.01112537384	FBgn0025743	2943	FBgn0015615	20226
1334	X	18076305	18078772	1.567584037781	18077562	1.386633566448	FBgn0030904	491	FBgn0004956	64200
1335	2L	7827325	7829315	1.567405462265	7828121	1.254500177171	FBgn0004177	378	FBgn0020618	869
1336	2R	15682882	15684571	1.567393302917	15683515	1.265883333543	FBgn0034481	22505	FBgn0004364	57141
1337	2R	5610919	5613372	1.567306995392	5611684	1.386782870573	FBgn0004907	192	FBgn0033485	285
1338	2R	5976843	5978373	1.56728219986	5977671	1.359278142452	FBgn0033526	2631	FBgn0033526	2631
1339	3R	25492206	25493606	1.566515922546	25492952	1.256646156311	FBgn0039676	1647	FBgn0039678	4430
1340	3L	1529993	1533608	1.565350532532	1532069	1.413983260884	FBgn0041342	2456	FBgn0035233	9698
1341	3R	845159	849056	1.564938545227	845871	1.308110713959	FBgn0037292	31397	FBgn0010313	66537
1342	3R	10999227	11000471	1.564568042755	10999787	1.105611184064	FBgn0038294	6205	FBgn0038301	39535
1343	3R	13429325	13432401	1.564194202423	13430910	1.422809516682	FBgn0038524	914	FBgn0051575	53265
1344	2L	17472730	17474462	1.563968658447	17473566	1.458111482508	FBgn0027885	249	FBgn0027885	249
1345	3R	20874667	20876751	1.563933372498	20875518	1.290782647974	FBgn0039266	4	FBgn0039266	4
1346	3R	25380912	25383696	1.562816619873	25381912	1.343936134787	FBgn0000492	197	FBgn0040623	65096
1347	2L	11251361	11252998	1.562320709229	11252181	1.505515968098	FBgn0052830	2393	FBgn0028700	121536
1348	2L	21036992	21038518	1.562294960022	21037328	1.300029595693	FBgn0010395	3097	FBgn0023388	92617
1349	X	8979833	8981179	1.562126159668	8980551	1.145908748402	FBgn0030090	312	FBgn0030092	13729
1350	2L	5234037	5235922	1.561918258667	5235103	1.275294065475	FBgn0051971	5663	FBgn0000228	43455
1351	2R	2096845	2098700	1.561728477478	2097788	1.497197687626	FBgn0033076	15003	FBgn0041145	24530
1352	3L	105704	107979	1.561331748962	106568	1.500467019923	FBgn0020386	6416	FBgn0035105	61386
1353	2R	11213297	11215637	1.559228897095	11214919	1.3351136446	FBgn0050080	1638	FBgn0010426	19976
1354	2R	2381429	2385502	1.558369159698	2383814	1.312580998739	FBgn0033109	768	FBgn0033107	56941
1355	X	19723211	19724996	1.558145523071	19724337	1.174922943115	FBgn0000076	340	FBgn0031079	38349
1356	3L	769221	770889	1.557893753052	770056	1.418927733103	FBgn0052341	10394	FBgn0000575	37118
1357	2R	3685285	3686752	1.555684566498	3686113	1.340221545276	FBgn0033274	687	FBgn0050373	9634
1358	3L	18590795	18593563	1.555530548096	18592838	1.36091818529	FBgn0036801	1618	FBgn0036800	4885
1359	X	3248269	3249914	1.555522441864	3249516	1.325422230889	FBgn0029657	54	FBgn0000472	20177
1360	X	10966194	10967474	1.555042743683	10967020	1.059811479905	FBgn0030266	1796	FBgn0028686	3386
1361	X	6647990	6650651	1.554713726044	6648867	1.344055091634	FBgn0029903	56	FBgn0029905	17284
1362	2R	3110554	3112363	1.554636955261	3111462	1.367872490602	FBgn0004243	9530	FBgn0004243	9530
1363	3R	26629169	26633410	1.554471969604	26629798	1.111827214559	FBgn0011739	2543	FBgn0003720	48239
1364	3L	5854771	5856514	1.553957939148	5855658	1.284298952888	FBgn0035643	696	FBgn0052409	17831
1365	2R	1720804	1722625	1.553863048553	1721791	1.314415723085	FBgn0033073	170	FBgn0033073	170
1366	4	1000997	1002365	1.553286552429	1001688	1.284108549356	FBgn0039931	4171	FBgn0039930	47921
1367	X	19691244	19692642	1.552247524261	19691847	1.468820035458	FBgn0031078	5694	FBgn0031079	5859
1368	2L	17717480	17719288	1.552064418793	17718507	1.296194136143	FBgn0015609	16943	FBgn0032646	221469
1369	2R	8659992	8660996	1.552037239075	8660266	0.808749357859	FBgn0053007	3921	FBgn0033802	41453
1370	3L	13201026	13203205	1.551996707916	13202299	1.445049136877	FBgn0023095	337	FBgn0010452	114079
1371	4	1050567	1052818	1.551436424255	1051934	1.494478115669	FBgn0039929	24	FBgn0039929	24
1372	X	15742892	15744783	1.551030158997	15743955	1.482605040073	FBgn0010315	343	FBgn0030703	19926
1373	X	22058133	22059097	1.550747394562	22059065	1.686095118523	FBgn0000719	482	FBgn0031186	401080
1374	3R	19076571	19078519	1.549767494202	19077360	1.292237256703	FBgn0039066	94	FBgn0039066	94
1375	2R	9017474	9019352	1.549750328064	9018606	1.224794983864	FBgn0033845	102	FBgn0033845	102
1376	X	10360024	10361842	1.549745559692	10361267	1.003909528255	FBgn0052680	22312	FBgn0052680	22312
1377	3L	19855635	19858186	1.549182415009	19856438	1.380633410286	FBgn0020887	803	FBgn0020887	803
1378	3R	12278138	12280080	1.548709869385	12278830	1.421205838521	FBgn0044826	720	FBgn0044826	720
1379	X	5926000	5927765	1.547450065613	5926859	1.257894291597	FBgn0029839	256	FBgn0029840	8083
1380	3R	1395991	1398162	1.547152042389	1397293	1.44284882265	FBgn0023023	463	FBgn0037342	2961
1381	3R	7256314	7258071	1.546964645386	7256890	1.160517883301	FBgn0037899	507	FBgn0037899	507
1382	3R	12615317	12617152	1.546463012695	12616440	1.309294313192	FBgn0015230	2407	FBgn0020556	17529
1383	2L	20903674	20907001	1.545925855637	20904410	1.458345323801	FBgn0032901	2111	FBgn0032906	9327
1384	2L	13511326	13515769	1.54532289505	13512530	1.286492712357	FBgn0053640	15311	FBgn0032518	117415
1385	3R	11044058	11045730	1.544357299805	11044802	1.305097262065	FBgn0038304	182	FBgn0038301	5480
1386	3L	8799013	8802261	1.544232368469	8801137	1.240785710952	FBgn0011577	316	FBgn0020633	64420
1387	3R	10597991	10600487	1.544075965881	10598800	1.427140831947	FBgn0038258	10042	FBgn0038258	10042
1388	3R	20691816	20693923	1.54353094101	20692846	1.333207398653	FBgn0013949	1773	FBgn0015625	3771
1389	2L	2814219	2816296	1.541809558868	2815202	1.359377187841	FBgn0031463	284	FBgn0031459	45065
1390	3L	1021771	1022778	1.540634155273	1022201	1.077925608708	FBgn0024277	3794	FBgn0035164	201155
1391	3R	26474999	26477452	1.540580749512	26476064	1.444998868306	FBgn0039794	1175	FBgn0003720	201973
1392	3R	25039571	25042387	1.540117263794	25041267	1.406440510469	FBgn0067714	106	FBgn0029176	4621
1393	3L	18830025	18832037	1.539226055145	18831163	1.389511138201	FBgn0036818	435	FBgn0036818	435
1394	2L	8293756	8296167	1.538792133331	8294616	1.244659519196	FBgn0011902	3889	FBgn0011902	3889
1395	3R	25829779	25831237	1.538503646851	25830320	1.202180329491	FBgn0039735	83	FBgn0039735	83
1396	X	509819	513501	1.538309574127	511400	1.339041829109	FBgn0025639	1463	FBgn0025639	1463
1397	2L	19215095	19217145	1.538264274597	19216260	1.441810417175	FBgn0015380	29985	FBgn0032762	86905
1398	3R	10538911	10540602	1.537526130676	10539785	1.350420029958	FBgn0053967	10193	FBgn0051314	16728
1399	X	16075182	16077081	1.53712272644	16076075	1.215705426534	FBgn0003933	11979	FBgn0003933	11979
1400	2L	14291684	14293253	1.536361694336	14292630	1.291543155909	FBgn0052971	15150	FBgn0028529	62450
1401	X	16626646	16629090	1.536203384399	16627279	1.178732236226	FBgn0030790	1188	FBgn0030790	1188
1402	2L	19029681	19031530	1.536096334457	19030533	1.429872244596	FBgn0051800	148	FBgn0001202	1109
1403	3L	16675762	16679388	1.536000728607	16677299	1.214355861439	FBgn0063485	388	FBgn0004108	54034
1404	X	5589381	5593693	1.535474777222	5592011	1.277784926551	FBgn0027321	449	FBgn0029799	5749
1405	2L	866925	868725	1.535369873047	867651	1.416040420532	FBgn0029095	701	FBgn0020305	2260
1406	2R	178447	180013	1.534432888031	179136	1.34094988505	FBgn0050505	161148	FBgn0033015	622338
1407	2R	5557607	5560947	1.533580303192	5560151	1.28382806217	FBgn0033476	280	FBgn0033476	280
1408	X	10596245	10599189	1.533512115479	10596952	1.008868329665	FBgn0030230	5932	FBgn0052672	16601
1409	2L	14045796	14047909	1.533445358276	14046976	1.272469043732	FBgn0028876	608	FBgn0028876	608
1410	3R	12579426	12581035	1.532220363617	12580081	1.336926132441	FBgn0063261	2970	FBgn0063261	2970
1411	X	8093912	8096490	1.532203197479	8095820	1.05751320895	FBgn0017566	1082	FBgn0030028	20820
1412	3R	5338026	5339471	1.531694889069	5338817	1.295922636986	FBgn0003205	31	FBgn0003205	31
1413	3L	6951860	6953683	1.531610488892	6952673	1.325091870626	FBgn0001104	1327	FBgn0001104	1327
1414	3R	20343206	20344611	1.531502723694	20343791	1.26980677773	FBgn0003134	188	FBgn0039205	12489
1415	2L	7133465	7135050	1.531373977661	7134366	1.240681760451	FBgn0031889	683	FBgn0031886	68533
1416	2L	9445025	9446677	1.531373977661	9445833	1.251857723509	FBgn0053723	5093	FBgn0002973	8320
1417	2R	7112816	7115097	1.531222343445	7113886	1.437592804432	FBgn0065063	6596	FBgn0065063	6596
1418	X	11212702	11216653	1.53116607666	11213525	1.349328358968	FBgn0027359	154	FBgn0027359	154
1419	X	5728721	5733660	1.531011104584	5730419	1.285429610146	FBgn0029820	5325	FBgn0000042	15681
1420	2R	10864135	10865363	1.529544830322	10864870	1.028380572796	FBgn0034013	147	FBgn0000996	30953
1421	2L	10002033	10004916	1.528965950012	10002527	1.127586301168	FBgn0051755	306	FBgn0043456	1284
1422	3R	4006258	4008564	1.528125762939	4007379	1.454666964213	FBgn0001138	215	FBgn0037554	51850
1423	2R	4425374	4428231	1.527147293091	4426212	1.379770874977	FBgn0002552	129	FBgn0033342	7398
1424	X	10449804	10451477	1.526774644852	10450979	1.074060075423	FBgn0030218	3047	FBgn0052680	112024
1425	2L	21151737	21153453	1.526492118835	21152616	1.294656574726	FBgn0032925	1412	FBgn0024371	8778
1426	2R	16101595	16103559	1.526459217072	16102567	1.395073354244	FBgn0015907	199	FBgn0015907	199
1427	3L	13023096	13025173	1.526372909546	13024028	1.199815303087	FBgn0036342	3057	FBgn0036342	3057
1428	3L	30714	34005	1.526350021362	31357	1.193999528885	FBgn0002564	18613	FBgn0035105	136597
1429	3L	16590802	16592044	1.52623462677	16591450	0.949937747075	FBgn0017572	10719	FBgn0017572	10719
1430	3R	17190585	17191790	1.526206970215	17191232	1.118509573095	FBgn0002781	11889	FBgn0043012	95433
1431	3R	9470350	9474190	1.52596282959	9471686	1.310941976659	FBgn0003498	340	FBgn0003498	340
1432	3R	21338775	21340075	1.524758338928	21339374	1.047068147098	FBgn0011666	4671	FBgn0039338	30825
1433	X	21646257	21648730	1.52453994751	21647334	1.311199244331	FBgn0031183	819	FBgn0031186	10651
1434	3L	2549559	2550937	1.52447271347	2550116	1.232238324483	FBgn0010905	12307	FBgn0024939	20866
1435	2R	7497386	7499214	1.523790359497	7498077	1.430795557359	FBgn0053145	782	FBgn0011704	3273
1436	X	16297559	16298606	1.523313999176	16298000	1.102121128755	FBgn0010256	15386	FBgn0010256	15386
1437	3L	12650576	12652623	1.523050785065	12651403	1.358998268843	FBgn0014343	16292	FBgn0036306	77301
1438	2R	10284109	10286949	1.522815227509	10286057	0.991596251726	FBgn0050478	214	FBgn0050478	214
1439	3R	1057328	1058761	1.522678375244	1058096	1.145318418741	FBgn0040208	156	FBgn0000340	14949
1440	2L	21223509	21225616	1.522394657135	21224770	1.221749361824	FBgn0010229	60	FBgn0003930	21999
1441	X	16484421	16487414	1.521753311157	16486768	1.190242010004	FBgn0052573	1455	FBgn0030766	11926
1442	3L	13109099	13110740	1.521720170975	13109850	1.184417949003	FBgn0053262	366	FBgn0010452	21630
1443	3R	11034654	11035963	1.521675109863	11035349	1.189740068772	FBgn0038300	421	FBgn0038301	3973
1444	2R	6967380	6969689	1.52160358429	6968802	1.417542636395	FBgn0000581	678	FBgn0000581	678
1445	2R	15775888	15778574	1.521570205688	15777233	1.37350766799	FBgn0005655	487	FBgn0005655	487
1446	3R	15820435	15821898	1.521341323853	15821110	1.313984450172	FBgn0038755	13134	FBgn0038768	36432
1447	3L	16809602	16811161	1.521144390106	16810433	1.360568216869	FBgn0036668	258	FBgn0025582	58185
1448	2L	14476922	14480741	1.520868778229	14479455	1.182387560606	FBgn0005771	11407	FBgn0005771	11407
1449	X	12549677	12551392	1.520841598511	12550529	1.148078680038	FBgn0030417	10394	FBgn0053963	57130
1450	X	343782	345144	1.52077293396	344435	1.170619235319	FBgn0029525	71	FBgn0000570	35607
1451	3R	2616737	2618243	1.520475387573	2617579	1.200387448072	FBgn0000439	21	FBgn0082182	17677
1452	3R	19811593	19813007	1.52038192749	19812344	1.367484271526	FBgn0039136	18	FBgn0053108	9049
1453	3L	16732717	16735670	1.519815444946	16733619	1.283859421225	FBgn0004108	2286	FBgn0004108	2286
1454	3R	14122758	14125305	1.519797325134	14124295	1.286149978638	FBgn0010877	311	FBgn0024432	632
1455	3L	16772829	16774203	1.519591808319	16773448	1.226742608207	FBgn0021768	233	FBgn0025582	21200
1456	3R	5969341	5971045	1.518715858459	5970242	1.270276337862	FBgn0002478	179	FBgn0037797	78238
1457	X	1316631	1317766	1.518469810486	1317266	1.020254015923	FBgn0027794	113	FBgn0028274	3767
1458	3R	6092769	6094596	1.518423557281	6093722	1.2888607449	FBgn0037804	3694	FBgn0037802	6260
1459	3L	6474105	6475446	1.517930984497	6474719	1.113220055898	FBgn0020251	5042	FBgn0020251	5042
1460	3R	12053073	12058537	1.517620563507	12057749	1.30499088063	FBgn0040071	6378	FBgn0011253	40427
1461	2L	7035258	7036885	1.517302513123	7035667	0.893452495337	FBgn0022201	2331	FBgn0022201	2331
1462	2L	4570072	4571963	1.516496658325	4571236	1.216116905212	FBgn0031613	6867	FBgn0031609	107799
1463	X	15825908	15827779	1.516140937805	15826612	1.122806072235	FBgn0000611	188	FBgn0030718	5917
1464	3R	9813724	9815607	1.515602588654	9814555	1.379914999008	FBgn0015270	23916	FBgn0038196	47332
1465	2L	5773502	5775981	1.515297651291	5775112	1.331543296576	FBgn0051912	5360	FBgn0031739	26857
1466	X	1754451	1757383	1.514993667603	1755690	1.444780164295	FBgn0000117	1106	FBgn0000117	1106
1467	X	5523955	5526028	1.514416217804	5524995	1.217468768358	FBgn0046687	217	FBgn0029785	7316
1468	X	11547119	11548518	1.514246940613	11547887	1.120097100735	FBgn0030327	166	FBgn0030327	166
1469	2R	14202659	14204419	1.514158725739	14203542	1.187029389774	FBgn0034376	63	FBgn0023214	15147
1470	2L	15052549	15054579	1.514098644257	15053615	1.135819530487	FBgn0000317	162	FBgn0010422	3067
1471	3R	426263	430078	1.514013290405	428950	1.48914937973	FBgn0040685	8526	FBgn0037261	38323
1472	X	2242366	2245638	1.513610839844	2244570	1.48777810265	FBgn0040387	750	FBgn0001150	40549
1473	X	10981940	10984317	1.512811660767	10982829	1.21063190348	FBgn0030269	271	FBgn0030272	6509
1474	3R	9808480	9811845	1.512354850769	9811192	1.239806399626	FBgn0015270	20553	FBgn0038196	50695
1475	2L	5870194	5872273	1.512181282043	5871374	1.350151062012	FBgn0031745	8107	FBgn0031740	69119
1476	3R	17988312	17991531	1.512142181396	17989738	1.383455991745	FBgn0053335	1002	FBgn0053335	1002
1477	X	12866003	12868211	1.512015342712	12867661	1.170290724436	FBgn0030442	2639	FBgn0030434	124126
1478	3L	1930533	1931773	1.511868476868	1931085	1.08695268631	FBgn0035295	307	FBgn0002183	71217
1479	3R	16721915	16723007	1.511445045471	16722532	1.043299815234	FBgn0038839	510	FBgn0038834	46261
1480	3L	22804733	22806712	1.510488510132	22805607	1.339224562925	FBgn0010348	291	FBgn0037200	440
1481	2L	3440781	3442340	1.510396957397	3441644	1.244844296399	FBgn0031533	4353	FBgn0031538	20331
1482	2R	13608813	13610550	1.510213375092	13609729	1.313743054867	FBgn0034300	152	FBgn0034299	159
1483	4	866144	867529	1.510182380676	866725	1.173057198524	FBgn0053797	2928	FBgn0039930	182884
1484	3R	18981940	18984265	1.510109186172	18982576	1.19417886173	FBgn0004395	1016	FBgn0051457	28870
1485	2L	5202181	5203825	1.509792566299	5202905	1.335400491953	FBgn0065104	3300	FBgn0000228	75653
1486	2R	9098959	9101500	1.509710550308	9100260	1.211837375865	FBgn0027581	8983	FBgn0033859	9296
1487	3L	15262547	15263379	1.50882101059	15262774	1.356188092913	FBgn0036491	1786	FBgn0036494	39185
1488	3L	4212778	4216667	1.508312225342	4213947	1.176270365715	FBgn0001257	5732	FBgn0011692	12321
1489	X	17179253	17180907	1.508014202118	17180206	1.319068878889	FBgn0004854	31688	FBgn0000163	185330
1490	2R	7257203	7259209	1.507732391357	7258179	1.325439214706	FBgn0033649	18349	FBgn0033652	48097
1491	X	11192567	11198177	1.507385730743	11195685	1.363089898053	FBgn0030293	167	FBgn0030293	167
1492	2R	5004700	5006550	1.506439685822	5005540	1.292541950941	FBgn0004360	442	FBgn0053774	93443
1493	2L	10224912	10227811	1.506320953369	10226572	1.604965388775	FBgn0032196	236	FBgn0032196	236
1494	2R	12529824	12531628	1.506256580353	12530799	1.298766851425	FBgn0034180	50	FBgn0034181	3592
1495	2L	16148376	16149686	1.506091356277	16149095	1.220886735355	FBgn0028883	15653	FBgn0028897	108957
1496	3L	730307	735394	1.505909442902	731217	1.331620048074	FBgn0000575	1721	FBgn0000575	1721
1497	3R	659141	662085	1.505753993988	661241	1.303808380576	FBgn0037284	4256	FBgn0003002	17294
1498	2R	17722151	17723194	1.505126476288	17722779	0.89075531679	FBgn0025186	2356	FBgn0034704	40291
1499	3L	17622256	17623966	1.504956245422	17623001	1.296408462524	FBgn0036745	3111	FBgn0036745	3111
1500	2R	5939772	5942342	1.504816532135	5940711	1.26354674732	FBgn0033522	814	FBgn0033522	814
1501	3L	16054900	16056554	1.504813194275	16055811	1.368293583393	FBgn0036566	96	FBgn0036565	165
1502	3L	14124405	14125903	1.504104614258	14125259	1.323750114441	FBgn0000411	18620	FBgn0000411	18620
1503	X	11339347	11341248	1.503654241562	11340388	1.385929388158	FBgn0052666	2000	FBgn0052666	2000
1504	2L	6087829	6089663	1.503255844116	6088689	1.192377679488	FBgn0028420	6881	FBgn0031781	36449
1505	3L	15735232	15736705	1.503165721893	15735995	1.389618337154	FBgn0036531	37682	FBgn0010105	42313
1506	3L	15500028	15502099	1.502776145935	15501139	1.10328322649	FBgn0004396	466	FBgn0036503	18854
1507	X	1065665	1066883	1.502604007721	1066269	1.009339237213	FBgn0040367	649	FBgn0026875	27185
1508	3L	1325155	1326407	1.502403259277	1325803	1.126556664705	FBgn0035213	132	FBgn0035213	132
1509	X	8086673	8090181	1.500994205475	8088553	1.394675135612	FBgn0030026	13	FBgn0030028	28087
1510	3L	274866	276333	1.500895500183	275579	1.223348766565	FBgn0035127	858	FBgn0035127	858
1511	2L	14550544	14552506	1.500479698181	14551356	1.204079964582	FBgn0028881	2281	FBgn0005771	60494
1512	3R	11088022	11090456	1.500450134277	11089119	1.318213014042	FBgn0003600	77	FBgn0003600	77
1513	2L	17310923	17312771	1.500156402588	17311808	1.227017998695	FBgn0032632	23672	FBgn0032633	68268
1514	3R	19745951	19750688	1.499436378479	19748601	1.35049533844	FBgn0016754	94	FBgn0015282	8646
1515	2R	10489424	10491248	1.499325275421	10490673	1.088907494264	FBgn0033988	5485	FBgn0033988	5485
1516	4	855349	856830	1.498872756958	856326	1.255159044266	FBgn0039938	2063	FBgn0039930	193283
1517	3L	17608808	17612142	1.498427867889	17610227	1.362614472707	FBgn0004401	63	FBgn0004401	63
1518	2L	18778121	18780270	1.498287200928	18778923	1.374199166017	FBgn0045852	690	FBgn0032717	56673
1519	2L	22070329	22071767	1.498054504395	22071398	1.25951277126	FBgn0032971	4133	FBgn0032979	85356
1520	2L	8161901	8163605	1.49786567688	8162734	1.06608492136	FBgn0031992	409	FBgn0031992	409
1521	4	230196	231282	1.497535228729	230727	1.253529280424	FBgn0024811	221	FBgn0026777	97620
1522	X	6196981	6200029	1.497395277023	6199028	1.086268615723	FBgn0026708	3163	FBgn0029868	3393
1523	3L	1550917	1553837	1.497302055359	1551747	1.371309375763	FBgn0035235	393	FBgn0035235	393
1524	2L	13241143	13242004	1.497141838074	13241849	1.427118561485	FBgn0032494	1716	FBgn0032494	1716
1525	3R	6600065	6600774	1.496897220612	6600723	1.186992009481	FBgn0020439	2360	FBgn0010252	9381
1526	2L	21865720	21867041	1.496606588364	21865769	1.493075013161	FBgn0032965	20085	FBgn0003866	49581
1527	3L	12727980	12729412	1.496210098267	12728831	1.194477165447	FBgn0036306	127	FBgn0036306	127
1528	2R	4152297	4156439	1.496155738831	4155461	1.369577716379	FBgn0003892	5987	FBgn0003892	5987
1529	2L	6970126	6973107	1.495575904846	6971817	1.193360447884	FBgn0016978	81	FBgn0016978	81
1530	2R	2269434	2270649	1.495487213135	2269981	1.112217117758	FBgn0033101	718	FBgn0022224	52269
1531	2L	21296914	21299288	1.495301246643	21298091	1.265484273434	FBgn0000370	356	FBgn0021856	49339
1532	3L	14918107	14919679	1.49316740036	14918936	1.265486121178	FBgn0040487	7565	FBgn0040487	7565
1533	3L	20405847	20409361	1.493098258972	20406911	1.452488958836	FBgn0052428	278	FBgn0036998	727
1534	X	15838425	15840458	1.49295759201	15839211	1.126072920286	FBgn0003969	570	FBgn0030718	18516
1535	X	325796	327635	1.492837429047	326670	1.331213951111	FBgn0010019	515	FBgn0000570	53372
1536	X	20863547	20865912	1.492036819458	20865080	1.323097854853	FBgn0031149	288	FBgn0031144	22454
1537	3R	486824	489643	1.491791725159	488900	1.390451699495	FBgn0051531	3595	FBgn0037262	21204
1538	X	6544002	6547119	1.491523265839	6545820	1.241200510661	FBgn0029894	2081	FBgn0029891	16786
1539	2R	13032423	13033695	1.491435527802	13032951	1.116332658132	FBgn0034231	95	FBgn0034237	18125
1540	3R	25693782	25695431	1.491313934326	25694489	1.198351046618	FBgn0039714	129	FBgn0051035	603
1541	3R	12105189	12108664	1.490733623505	12106377	1.350467920303	FBgn0051283	1982	FBgn0051283	1982
1542	X	20220239	20222095	1.490574359894	20221348	1.027298092842	FBgn0031108	2936	FBgn0031114	13308
1543	4	1002879	1004352	1.490271568298	1003866	1.24346357584	FBgn0019650	6112	FBgn0039930	45743
1544	3L	21639893	21641810	1.489858627319	21640809	1.271226853132	FBgn0052447	621	FBgn0037134	116497
1545	2R	15771280	15773313	1.489709377289	15771938	1.242197275162	FBgn0025720	306	FBgn0005655	5782
1546	3L	5742066	5745804	1.489365577698	5745185	1.230026862201	FBgn0035633	2236	FBgn0035633	2236
1547	X	2137337	2138224	1.489127159119	2137509	0.858266512553	FBgn0052798	3883	FBgn0023526	11393
1548	X	3338166	3339871	1.489066123962	3338944	1.402375137105	FBgn0029664	181	FBgn0029664	181
1549	3L	3386971	3387840	1.488191604614	3387733	1.172700762749	FBgn0014388	20734	FBgn0027616	30035
1550	3L	140774	142379	1.487741947174	141539	1.430458910325	FBgn0035101	2803	FBgn0035105	26415
1551	X	573429	575091	1.486864089966	574305	1.378455723033	FBgn0021764	30644	FBgn0065054	46590
1552	X	10969635	10971973	1.486420631409	10970339	1.139838022344	FBgn0028686	67	FBgn0028686	67
1553	3R	12275746	12277691	1.486396312714	12276984	1.190001696348	FBgn0044826	2566	FBgn0044826	2566
1554	2L	12720901	12722433	1.486258983612	12721755	1.123000958387	FBgn0032455	83	FBgn0032445	28732
1555	2L	15331815	15333519	1.48557472229	15332592	1.275792851168	FBgn0001981	2799	FBgn0001981	2799
1556	2L	6498405	6499891	1.485481739044	6499227	1.20249414444	FBgn0051637	585	FBgn0031822	8399
1557	3L	9860497	9862070	1.485192775726	9861134	1.359894443961	FBgn0011836	1494	FBgn0015618	48537
1558	2R	9107780	9110139	1.485166072845	9109214	1.349081965054	FBgn0027581	29	FBgn0033859	342
1559	X	19186761	19189522	1.48485994339	19188508	1.313782078879	FBgn0031016	1386	FBgn0031008	85687
1560	X	15725311	15726776	1.484309196472	15726193	1.144337654114	FBgn0003392	140	FBgn0030703	2164
1561	2L	6694459	6695564	1.482772827148	6695028	1.063602924347	FBgn0031849	8033	FBgn0025777	28327
1562	2L	20487287	20488695	1.482486248016	20487919	1.072177682604	FBgn0041000	1824	FBgn0046834	12830
1563	3R	8443276	8445077	1.482458114624	8444356	1.360180153566	FBgn0051355	2980	FBgn0038071	29426
1564	2L	15308901	15312093	1.48110294342	15309675	1.393036007881	FBgn0041103	6160	FBgn0001981	20118
1565	3L	19682829	19684333	1.481084823608	19683922	1.137882573264	FBgn0036904	313	FBgn0029094	99771
1566	3L	16447753	16451640	1.480194568634	16450903	1.359040826559	FBgn0004569	1943	FBgn0014163	73805
1567	2R	2141835	2145013	1.479642391205	2144202	1.228005156798	FBgn0004145	739	FBgn0040673	19376
1568	3R	3855914	3857428	1.479418754578	3856806	1.202345311642	FBgn0037543	255	FBgn0037550	95249
1569	3L	12707065	12709923	1.478942394257	12709178	1.272940248251	FBgn0014007	282	FBgn0036306	19526
1570	3L	22657707	22659196	1.478847503662	22658379	1.328318259295	FBgn0016034	304	FBgn0037200	147668
1571	2L	2992221	2993822	1.478308677673	2993015	1.350019752979	FBgn0025681	51	FBgn0002989	254
1572	3R	15139849	15142919	1.478280544281	15140942	1.317647485172	FBgn0000463	10993	FBgn0000463	10993
1573	X	7150895	7152305	1.478197097778	7151641	1.21765535018	FBgn0024250	1536	FBgn0024250	1536
1574	2L	18702440	18704170	1.478011131287	18703012	0.921990759232	FBgn0032704	1384	FBgn0032702	3965
1575	3L	19072522	19073658	1.477977752686	19073099	0.999071508646	FBgn0036851	2558	FBgn0036844	21418
1576	3L	3290465	3292360	1.477935314178	3291329	1.206020259857	FBgn0035432	4075	FBgn0035436	11760
1577	X	4461209	4463300	1.477852344513	4462552	1.310207277536	FBgn0003053	254	FBgn0029718	30562
1578	2L	12606729	12609586	1.477768659592	12607480	1.324001368354	FBgn0051859	778	FBgn0002970	10868
1579	3R	9815897	9817245	1.47741317749	9816656	1.038665413857	FBgn0015270	26017	FBgn0038196	45231
1580	X	12487081	12489216	1.477299690247	12488391	1.332989889033	FBgn0015024	671	FBgn0015024	671
1581	4	512162	513823	1.477195501328	513016	1.270476788282	FBgn0039908	3595	FBgn0026777	184669
1582	3R	5204604	5206210	1.477098464966	5205335	1.159956455231	FBgn0037684	14193	FBgn0037686	21643
1583	2R	20472293	20473592	1.476962089539	20472913	1.224258571863	FBgn0035087	230	FBgn0002607	4234
1584	3R	11797844	11801608	1.476790904999	11798772	1.334417134523	FBgn0002783	141	FBgn0002783	141
1585	2R	1219139	1221843	1.476676464081	1220677	1.295453041792	FBgn0010633	11182	FBgn0033035	15435
1586	X	17622753	17624287	1.476637840271	17623664	1.155562082926	FBgn0026058	1323	FBgn0030870	41113
1587	2R	14082492	14084494	1.476616382599	14083656	1.241010553697	FBgn0050115	7158	FBgn0050119	29208
1588	3L	9651596	9653833	1.476479530334	9652976	1.33701723814	FBgn0036028	200	FBgn0044049	125249
1589	X	8934310	8937714	1.476394176483	8934915	1.197656345367	FBgn0030086	366	FBgn0030086	366
1590	3R	1416665	1418078	1.475652456284	1417286	1.210751026869	FBgn0014366	106	FBgn0014366	106
1591	3R	21851491	21853796	1.47465801239	21853235	1.030477159164	FBgn0002631	2222	FBgn0002631	2222
1592	3L	604439	605575	1.474457740784	604849	0.904559668373	FBgn0052345	999	FBgn0064191	20942
1593	3R	23762996	23764090	1.474449634552	23763552	0.928595479329	FBgn0039559	19	FBgn0039559	19
1594	3R	4482437	4483495	1.474408149719	4483088	0.835808336735	FBgn0000447	3352	FBgn0000447	3352
1595	3R	5281685	5282958	1.474235296249	5282412	1.128093123436	FBgn0037696	148	FBgn0043791	38113
1596	2L	20093414	20094900	1.474203109741	20094265	1.3843454255	FBgn0032849	271	FBgn0032849	271
1597	3L	6440811	6442391	1.47358417511	6441582	1.321174740791	FBgn0035700	5969	FBgn0020251	28095
1598	3R	2755493	2756854	1.473466873169	2756184	1.153415792129	FBgn0051488	27272	FBgn0001077	66138
1599	2L	8212513	8214546	1.473362922668	8213363	1.211481571198	FBgn0032001	184	FBgn0015299	2000
1600	3L	11233479	11236547	1.472755432129	11234433	1.168361695608	FBgn0041094	8177	FBgn0041094	8177
1601	X	17601403	17603329	1.472448825836	17602373	1.256949742635	FBgn0024184	947	FBgn0030866	29162
1602	2L	5052973	5056355	1.472182273865	5053691	1.36008220911	FBgn0022023	482	FBgn0022023	482
1603	2L	7494815	7497057	1.472141265869	7495491	1.274497286479	FBgn0011283	1869	FBgn0053529	48932
1604	3L	12111848	12113199	1.472069263458	12112552	1.137543930727	FBgn0011455	21	FBgn0011455	21
1605	2L	3778244	3780429	1.471891880035	3778852	1.143507639567	FBgn0051960	6094	FBgn0003430	46828
1606	3L	8160194	8161585	1.471446037292	8160817	1.012430731455	FBgn0035850	131	FBgn0035850	131
1607	2L	22033458	22034568	1.471286773682	22033905	1.443506717682	FBgn0051601	3278	FBgn0032979	122849
1608	3R	573753	575733	1.471214294434	575342	1.264244503445	FBgn0026620	565	FBgn0037270	35424
1609	2R	7043204	7046187	1.471057415009	7045188	1.19934278376	FBgn0000577	1071	FBgn0000577	1071
1610	3R	10919609	10921823	1.470461845398	10920604	1.256246061886	FBgn0051304	7318	FBgn0038301	118718
1611	3R	57645	59170	1.470265865326	58405	1.142934266259	FBgn0037220	328	FBgn0037220	328
1612	3L	21064446	21066381	1.469804763794	21065214	1.112393940196	FBgn0037050	73	FBgn0037050	73
1613	X	8450972	8452621	1.469350814819	8451877	1.395584642887	FBgn0030054	339	FBgn0030054	339
1614	X	18193577	18194628	1.468648910522	18194006	0.8852965972	FBgn0030914	1186	FBgn0004956	52244
1615	3R	11874654	11877000	1.468551635742	11875520	1.265570402145	FBgn0038396	127	FBgn0038396	127
1616	2L	3018034	3019322	1.468331813812	3018604	1.016281217337	FBgn0031490	96	FBgn0031493	10585
1617	3R	2700639	2702108	1.467497348785	2701354	1.33969893175	FBgn0001077	11308	FBgn0001077	11308
1618	3R	17037034	17038254	1.467458724976	17037534	1.165376915651	FBgn0038868	3260	FBgn0038870	7267
1619	X	7920137	7921361	1.467267990112	7920736	1.018093079329	FBgn0029992	25	FBgn0004656	14064
1620	3R	20055280	20057190	1.467061519623	20056067	1.101801227121	FBgn0039172	316	FBgn0039172	316
1621	2R	9455077	9458708	1.466109275818	9456556	1.11688002944	FBgn0013733	1461	FBgn0033886	19755
1622	3L	11034624	11036127	1.465370178223	11035252	1.027889668941	FBgn0036117	86	FBgn0036118	334
1623	X	657556	659359	1.465164661407	658500	1.280473232269	FBgn0015799	222	FBgn0025617	4393
1624	2R	14096845	14098335	1.465097904205	14097456	1.145030358258	FBgn0050115	20958	FBgn0050119	43008
1625	2R	3610021	3611489	1.46505022049	3610773	1.18930503726	FBgn0033259	275	FBgn0033261	7466
1626	3R	12351231	12355869	1.465028762817	12352709	1.364235709695	FBgn0038441	13537	FBgn0027053	56886
1627	3R	11490217	11492690	1.464885473251	11491699	1.384806043961	FBgn0053207	209	FBgn0053207	209
1628	4	486185	488616	1.464647293091	486963	1.368799153496	FBgn0026262	111	FBgn0026777	158616
1629	2L	12810135	12811653	1.464566230774	12811086	1.195437043905	FBgn0015399	11701	FBgn0032445	118063
1630	2L	19329011	19330980	1.464046478271	19329904	1.380318800608	FBgn0024245	29249	FBgn0024245	29249
1631	2L	3465274	3466729	1.463950157166	3466020	1.139833590564	FBgn0005616	91	FBgn0005616	91
1632	X	15331793	15333515	1.463759899139	15333072	0.921613574028	FBgn0067708	8840	FBgn0030659	83737
1633	3R	22008658	22010560	1.463672637939	22009471	1.356959700584	FBgn0051086	1844	FBgn0039406	124486
1634	X	12412301	12415041	1.463551521301	12413162	1.255329211553	FBgn0030400	3957	FBgn0015024	74558
1635	2L	21728474	21730376	1.463316917419	21729427	1.253497740802	FBgn0032960	15627	FBgn0032960	15627
1636	X	16775047	16780160	1.463261604309	16777254	1.276984663571	FBgn0030806	455	FBgn0030806	455
1637	2R	10001954	10003563	1.463191986084	10002698	1.206744893392	FBgn0001332	6632	FBgn0013725	55500
1638	2L	2364624	2366554	1.462757587433	2365610	1.204523030449	FBgn0014010	248	FBgn0028485	275
1639	3R	26743653	26745651	1.462175369263	26744420	1.25021909078	FBgn0020912	5810	FBgn0003720	66383
1640	3R	20671113	20672866	1.461839675903	20671690	1.059975087643	FBgn0013953	1046	FBgn0013953	1046
1641	2R	12906624	12912234	1.461612939835	12907384	1.320245075226	FBgn0011879	306	FBgn0034214	34958
1642	X	2293646	2295780	1.461514949799	2294661	1.412089964923	FBgn0003714	5471	FBgn0004050	9264
1643	2L	8087167	8088810	1.461441040039	8087984	1.308372391595	FBgn0011219	4562	FBgn0010287	15087
1644	2L	281340	284300	1.461152553558	282357	1.246888518333	FBgn0031244	924	FBgn0031244	924
1645	3R	2207964	2209119	1.460206985474	2208578	1.016168355942	FBgn0037442	55	FBgn0027514	2528
1646	X	19698923	19700876	1.459980964661	19699724	1.181724632488	FBgn0031077	263	FBgn0031079	13736
1647	3L	22201280	22203076	1.459603786469	22201590	1.273062451681	FBgn0004179	488	FBgn0037156	1076
1648	3L	16974788	16978418	1.45930480957	16976332	1.213155657053	FBgn0036685	5107	FBgn0025582	224084
1649	2R	8461578	8464495	1.459266662598	8463289	1.299781534407	FBgn0004512	1038	FBgn0004512	1038
1650	2L	19679027	19681113	1.459219932556	19679958	1.223584062913	FBgn0005590	17006	FBgn0005590	17006
1651	X	11423839	11426346	1.459030151367	11425405	1.248729854822	FBgn0002948	631	FBgn0027259	7745
1652	3R	27022004	27023741	1.45888710022	27022770	1.288914624382	FBgn0039827	130	FBgn0004389	3824
1653	3L	3836995	3838685	1.458674430847	3837839	1.326490670443	FBgn0013751	8154	FBgn0035464	43038
1654	3L	11535636	11537526	1.458626031876	11536176	1.277452558279	FBgn0036172	4	FBgn0036180	47211
1655	4	1008832	1010638	1.458516120911	1009814	1.331972807646	FBgn0019650	164	FBgn0039930	39795
1656	3L	20562816	20564503	1.458261489868	20563624	1.210949103038	FBgn0037014	7447	FBgn0001320	65580
1657	2L	7991334	7995271	1.458242416382	7994400	1.336574047804	FBgn0031969	218	FBgn0031977	35064
1658	X	2143472	2144983	1.458199977875	2144146	1.309775590897	FBgn0023526	4756	FBgn0023526	4756
1659	X	1086616	1088416	1.457702159882	1087529	1.391388472389	FBgn0026875	5925	FBgn0026875	5925
1660	X	9200179	9202532	1.457190513611	9201525	1.118685849508	FBgn0026149	342	FBgn0026149	342
1661	2R	3715253	3716749	1.456712245941	3716032	1.286420373356	FBgn0033275	1487	FBgn0010109	28108
1662	X	7013779	7015400	1.45597076416	7014715	1.160771201639	FBgn0047092	19629	FBgn0029933	71426
1663	2R	12154434	12155951	1.455970287323	12155383	1.31325930357	FBgn0024232	720	FBgn0003274	54426
1664	3R	27080014	27081265	1.455524921417	27080743	1.111702133627	FBgn0039836	121	FBgn0039831	34317
1665	2R	20563799	20565552	1.45548582077	20564614	1.283783376217	FBgn0001147	4687	FBgn0001148	4966
1666	3L	20040507	20041476	1.455451965332	20041111	0.736864407857	FBgn0036936	1149	FBgn0036959	134001
1667	2R	14046049	14047908	1.454860687256	14047252	1.173464887282	FBgn0003067	4378	FBgn0003067	4378
1668	X	9126482	9129138	1.454814434052	9127358	1.214524626732	FBgn0040236	962	FBgn0030122	8720
1669	3R	682899	684911	1.454602718353	683693	1.295202318827	FBgn0003002	5158	FBgn0003002	5158
1670	2L	13546482	13551331	1.453942298889	13550424	1.261801540852	FBgn0015954	283	FBgn0028546	90847
1671	2R	2321352	2323431	1.453837394714	2322559	1.266841858625	FBgn0028954	274	FBgn0028954	274
1672	2L	12481737	12483478	1.453206539154	12482558	1.176601827145	FBgn0051858	14737	FBgn0040286	47893
1673	X	15686515	15688042	1.452425956726	15687388	1.214941883087	FBgn0030700	5	FBgn0014391	4211
1674	X	17484358	17487140	1.45231294632	17485360	1.332870423794	FBgn0026375	1129	FBgn0030855	15140
1675	3R	3943181	3945159	1.452142238617	3943929	1.261203317081	FBgn0037550	8126	FBgn0037550	8126
1676	2L	1461303	1464517	1.451868534088	1462370	1.174748688936	FBgn0051925	11673	FBgn0002543	41921
1677	X	7127073	7128175	1.451868057251	7127794	0.76538402894	FBgn0029941	3635	FBgn0025549	8746
1678	3L	4091459	4093976	1.451298713684	4092704	1.158833401544	FBgn0028484	967	FBgn0028484	967
1679	3R	16674055	16677175	1.451256752014	16674976	1.240687400103	FBgn0038834	1295	FBgn0038834	1295
1680	X	5534192	5536032	1.45085144043	5535053	1.230192044202	FBgn0000394	180	FBgn0029785	17374
1681	2R	5948376	5949884	1.450527191162	5949001	1.140101224184	FBgn0033523	171	FBgn0033522	7476
1682	2L	19929917	19930576	1.449939727783	19930391	0.678689877192	FBgn0032831	10903	FBgn0043021	118048
1683	2L	5241914	5243304	1.449650764465	5242701	1.132918894291	FBgn0046776	6	FBgn0000228	35857
1684	2R	17628671	17630634	1.449333429337	17629897	1.064271954929	FBgn0002715	214	FBgn0067102	46273
1685	X	17078301	17079745	1.449130535126	17079153	1.218874605078	FBgn0030833	221	FBgn0000163	84277
1686	X	7178257	7179927	1.448412895203	7179328	1.051356226206	FBgn0026144	3278	FBgn0026144	3278
1687	2L	8029491	8031930	1.448317527771	8031026	1.282011389732	FBgn0044323	303	FBgn0031977	1562
1688	2L	5876475	5878736	1.448274612427	5877342	1.384141501258	FBgn0031745	2139	FBgn0031740	75087
1689	3R	20892329	20893887	1.447452545166	20893188	1.232216778923	FBgn0039270	1662	FBgn0039270	1662
1690	3L	18561192	18562504	1.447406768799	18561281	1.390129089355	FBgn0003683	2257	FBgn0036800	26672
1691	2R	10329172	10330857	1.445801496506	10330049	1.024196121428	FBgn0033969	4801	FBgn0050478	44206
1692	2L	18732674	18734208	1.445709705353	18733598	1.260057002306	FBgn0032709	2741	FBgn0032702	34551
1693	2L	154611	157045	1.445505142212	155430	1.343203809526	FBgn0031228	93	FBgn0031228	93
1694	2L	9125173	9127148	1.445396900177	9126333	1.344233176287	FBgn0052982	582	FBgn0052982	582
1695	X	12523283	12524724	1.445163726807	12524064	0.992450509753	FBgn0030417	16071	FBgn0053963	30665
1696	X	19339080	19340529	1.44497013092	19339749	1.216061147054	FBgn0031023	4134	FBgn0040890	10603
1697	X	5990174	5991406	1.444186210632	5990833	0.999541198506	FBgn0029846	209	FBgn0029840	55891
1698	3R	27434523	27436473	1.444089889526	27435796	1.252472681158	FBgn0011655	974	FBgn0039857	13829
1699	3L	23207	24717	1.443909168243	23909	1.304099410772	FBgn0052475	17431	FBgn0035105	144045
1700	3L	16345495	16347431	1.4436378479	16346759	1.310341060162	FBgn0036622	70	FBgn0014163	30339
1701	2L	6721930	6724735	1.443553447723	6723027	1.377329012927	FBgn0025777	328	FBgn0025777	328
1702	3R	3758696	3760358	1.442757129669	3759452	1.194962183634	FBgn0002542	13296	FBgn0037550	192603
1703	3L	15106028	15108331	1.442249298096	15107436	1.348747611046	FBgn0014002	468	FBgn0029114	93464
1704	3R	8836749	8839879	1.442155838013	8837905	1.266341418028	FBgn0020496	517	FBgn0038109	2288
1705	3R	16421540	16423639	1.44177532196	16422614	1.416183499729	FBgn0023097	3729	FBgn0023097	3729
1706	2L	12006584	12008181	1.440759658813	12007503	1.295831263065	FBgn0014019	873	FBgn0032390	17539
1707	3R	21307876	21309312	1.439438343048	21308509	1.210664636949	FBgn0039338	40	FBgn0039338	40
1708	2L	10229532	10233100	1.439140319824	10230878	1.334713122424	FBgn0032197	811	FBgn0032196	4070
1709	X	8675303	8677902	1.438769340515	8676950	1.261598885059	FBgn0052710	12492	FBgn0030061	116763
1710	2R	8127722	8129240	1.437908172607	8128388	1.061391353607	FBgn0004435	260	FBgn0022764	19589
1711	3R	21461096	21464367	1.437726974487	21462237	1.138948567708	FBgn0039350	1312	FBgn0039350	1312
1712	3R	738846	740955	1.437500715256	740298	1.270121991634	FBgn0051536	4020	FBgn0004183	33588
1713	3L	14726643	14728089	1.43696975708	14727335	1.213170275969	FBgn0036446	31	FBgn0036449	24347
1714	3L	9464767	9466386	1.436941146851	9465658	1.262833489312	FBgn0052037	483	FBgn0036005	3944
1715	X	10892663	10893965	1.436034679413	10893156	1.121400720933	FBgn0030257	3180	FBgn0028686	77250
1716	2R	5943577	5944893	1.436023235321	5944219	1.156557321548	FBgn0033522	2694	FBgn0033522	2694
1717	3L	18819278	18820567	1.435773849487	18819869	1.188920050859	FBgn0067689	6372	FBgn0036818	11729
1718	2R	2105586	2107414	1.435683965683	2106495	1.274630855112	FBgn0033076	6296	FBgn0041145	15823
1719	2R	13082735	13084531	1.434683561325	13083472	1.299717839559	FBgn0040294	129	FBgn0034240	19799
1720	X	21796012	21797443	1.434342861176	21796646	1.413794294993	FBgn0052499	39462	FBgn0031186	138661
1721	X	10616427	10617912	1.433660507202	10617188	1.222719164456	FBgn0030234	838	FBgn0052672	3635
1722	3L	20230315	20231337	1.433337450027	20230812	1.005331548055	FBgn0036964	71	FBgn0003124	13034
1723	3R	21297299	21299507	1.433022975922	21297979	1.342572552817	FBgn0004509	799	FBgn0039337	4746
1724	2R	14769901	14771462	1.432889461517	14770875	1.146518389384	FBgn0053453	2827	FBgn0003254	19714
1725	2R	9010414	9011835	1.43279838562	9011100	1.227414995432	FBgn0033844	324	FBgn0033845	7608
1726	3R	8805736	8809066	1.431977272034	8808124	1.055765628815	FBgn0038100	1356	FBgn0038102	6096
1727	3L	14602719	14604324	1.431810379028	14603553	1.259360986597	FBgn0041604	5674	FBgn0028418	77530
1728	X	12657414	12659075	1.431807518005	12658404	1.242303818464	FBgn0030428	7169	FBgn0030433	82639
1729	3L	14100000	14101909	1.430752277374	14101069	1.177014603334	FBgn0042630	4486	FBgn0000411	42810
1730	3R	13946900	13948284	1.430284976959	13947489	1.133745253086	FBgn0051518	12774	FBgn0038566	40646
1731	3R	11067637	11070197	1.430088996887	11068333	1.195117445553	FBgn0001219	34	FBgn0001219	34
1732	4	198854	200339	1.430063962936	199520	1.079153201159	FBgn0039889	84	FBgn0052005	87680
1733	3R	16897881	16898937	1.429947853088	16898323	0.887933433056	FBgn0003257	716	FBgn0010770	43635
1734	3L	23028891	23030120	1.429618835449	23029689	1.266930355745	FBgn0024733	374	FBgn0024733	374
1735	3R	24159082	24160390	1.429539680481	24159883	1.137405776978	FBgn0039579	357	FBgn0039580	5607
1736	X	13206572	13208158	1.428922891617	13207515	1.226773486418	FBgn0030478	2972	FBgn0052634	9122
1737	X	7803332	7805258	1.428880691528	7804397	1.353039324284	FBgn0029987	3097	FBgn0004404	24257
1738	4	1079942	1082057	1.428554058075	1081462	1.092021567481	FBgn0011642	296	FBgn0011642	296
1739	3R	10187161	10189967	1.428514480591	10189032	1.315983963013	FBgn0051320	1571	FBgn0038224	36286
1740	3R	15407806	15409241	1.428514003754	15408626	1.084982198827	FBgn0065080	3292	FBgn0038722	62124
1741	3R	2713976	2715267	1.428087711334	2714546	1.056253314018	FBgn0001077	24500	FBgn0001077	24500
1742	4	279164	283064	1.427974700928	282285	1.103457069397	FBgn0039898	718	FBgn0026777	46062
1743	2R	12516168	12517401	1.42788028717	12516750	1.066152909223	FBgn0034176	39	FBgn0026402	3212
1744	3R	21706609	21707826	1.427867889404	21707260	0.964235693216	FBgn0027865	98	FBgn0002735	118320
1745	3L	16825417	16827341	1.427625656128	16826539	1.384667677038	FBgn0036670	658	FBgn0025582	74291
1746	2L	8165433	8168658	1.427522659302	8166290	1.38517444274	FBgn0031992	3965	FBgn0031992	3965
1747	3R	12617803	12619562	1.427495002747	12618630	1.338899314404	FBgn0015230	4597	FBgn0020556	19719
1748	2R	10384706	10386472	1.427330970764	10385603	1.290037870407	FBgn0022063	328	FBgn0022063	328
1749	3R	27566166	27567065	1.427143573761	27566490	0.826955378056	FBgn0000557	2300	FBgn0039868	3726
1750	3L	1317656	1319792	1.426882266998	1318415	1.00974920392	FBgn0010786	6	FBgn0011361	5077
1751	3L	3768509	3772115	1.426828622818	3771615	0.930594444275	FBgn0052266	2721	FBgn0035464	23186
1752	2R	9339535	9341445	1.425692558289	9340550	1.100020464729	FBgn0000662	89	FBgn0000662	89
1753	2L	1013638	1014946	1.425271034241	1014313	1.177585465567	FBgn0031295	12584	FBgn0003310	63498
1754	X	10586877	10591100	1.425107240677	10589332	1.325027529399	FBgn0003204	392	FBgn0052672	24221
1755	X	9575641	9577543	1.424851894379	9576591	1.236047238111	FBgn0020378	21589	FBgn0000233	37182
1756	2R	14964938	14966958	1.424437522888	14965700	1.24738702178	FBgn0003887	780	FBgn0003887	780
1757	2R	15240221	15242589	1.423943758011	15241905	1.291258868049	FBgn0065076	110	FBgn0065076	110
1758	3L	18582645	18584160	1.423873901367	18583421	1.273132426398	FBgn0052200	228	FBgn0036800	4532
1759	3L	20309270	20310764	1.423864364624	20310080	1.296817779541	FBgn0036980	27	FBgn0011425	14666
1760	2R	4402820	4404770	1.4232006073	4403528	1.18053200841	FBgn0021825	125	FBgn0033341	9657
1761	3R	16424570	16427073	1.422818183899	16426166	1.26147595048	FBgn0051506	4388	FBgn0051506	4388
1762	3L	11092026	11095414	1.42228603363	11094409	1.215014298757	FBgn0036134	313	FBgn0036135	397
1763	X	4761772	4762851	1.421976804733	4762436	0.822284333846	FBgn0029736	1246	FBgn0029738	18951
1764	X	17496194	17497504	1.421911239624	17496606	1.074193730074	FBgn0003471	5248	FBgn0030855	26386
1765	X	15593932	15595808	1.421071052551	15594830	1.241425782442	FBgn0030685	185	FBgn0025809	24686
1766	3R	1043633	1044821	1.420758247375	1044061	1.013326841242	FBgn0000340	914	FBgn0000340	914
1767	3R	5588601	5589922	1.420431613922	5589255	1.156146685282	FBgn0037746	117	FBgn0037752	14563
1768	2R	11443632	11447572	1.420139312744	11446928	1.077155780792	FBgn0034049	136	FBgn0034050	2823
1769	2R	15371855	15373648	1.420013427734	15372545	1.219535142183	FBgn0043532	10434	FBgn0011849	130151
1770	2R	18617106	18618944	1.419895172119	18617912	1.094293033375	FBgn0041236	5143	FBgn0003062	35592
1771	2L	114207	115622	1.419397354126	114852	1.299045927384	FBgn0031219	1265	FBgn0002931	27470
1772	2R	15624551	15627774	1.419234275818	15626147	1.477751541138	FBgn0004364	227	FBgn0004364	227
1773	3L	635960	636913	1.419223308563	636310	0.763746037203	FBgn0035148	56	FBgn0035148	56
1774	X	17545353	17547841	1.419198036194	17546676	1.225525021553	FBgn0052560	1953	FBgn0030866	26535
1775	3L	10269951	10272947	1.418788433075	10272125	1.386937141418	FBgn0036081	14535	FBgn0000629	339952
1776	2L	7289294	7292257	1.418628692627	7290294	1.339640259743	FBgn0031901	7761	FBgn0004009	16867
1777	2L	15756794	15759056	1.418366193771	15757903	1.222467631102	FBgn0001987	781	FBgn0003936	10292
1778	2L	1401352	1403180	1.418265342712	1402225	1.113542949452	FBgn0002543	18224	FBgn0002543	18224
1779	2L	16741868	16742800	1.418177604675	16742274	0.799470461332	FBgn0032600	2941	FBgn0032600	2941
1780	2R	3437477	3438729	1.41716003418	3438071	1.129482437583	FBgn0033234	419	FBgn0033240	29404
1781	4	864238	865409	1.416970729828	864777	1.12260945638	FBgn0053797	980	FBgn0039930	184832
1782	X	20202842	20207547	1.416616439819	20203555	1.161459333756	FBgn0031106	901	FBgn0031106	901
1783	2L	19448367	19450629	1.416356086731	19448957	1.211719316595	FBgn0051699	307	FBgn0051699	307
1784	2L	13850491	13852022	1.41628074646	13851219	1.33794349432	FBgn0028532	1807	FBgn0051842	16181
1785	2R	7500023	7502421	1.416138887405	7501773	1.131358555385	FBgn0011704	423	FBgn0011704	423
1786	3R	22621367	22624331	1.415909767151	22622648	1.212180137634	FBgn0003717	2117	FBgn0027889	69881
1787	X	20059774	20063205	1.415744304657	20061848	1.185572343714	FBgn0015789	252	FBgn0031098	317
1788	2R	20294140	20295766	1.415595531464	20294871	1.269195332247	FBgn0041205	125	FBgn0050423	88565
1789	2L	13295634	13297320	1.41542339325	13296521	1.220620548024	FBgn0051729	6515	FBgn0003935	51673
1790	3L	21448855	21451617	1.415205955505	21450495	1.306908100843	FBgn0037093	339	FBgn0026371	770
1791	2L	15034252	15036274	1.414982795715	15035177	1.331131219864	FBgn0004837	248	FBgn0010422	21505
1792	3R	13501636	13502655	1.414643287659	13502096	0.983136990491	FBgn0000063	5076	FBgn0038536	6297
1793	3L	8053067	8054751	1.414474487305	8053812	1.260174106149	FBgn0035832	8065	FBgn0035838	41636
1794	X	2544427	2545376	1.413686752319	2544519	1.059068896554	FBgn0003068	2783	FBgn0024978	43822
1795	3R	2174614	2180199	1.413557052612	2176473	1.156681776047	FBgn0014001	147	FBgn0053097	17537
1796	3L	17410507	17412225	1.413530826569	17411313	1.178567314148	FBgn0036725	6643	FBgn0042641	12866
1797	3R	1546027	1547189	1.413400650024	1546814	1.341926521725	FBgn0004878	3792	FBgn0037372	33681
1798	2L	10249195	10251533	1.412645339966	10249947	1.322565015157	FBgn0000229	532	FBgn0004419	10621
1799	X	18617025	18617807	1.411984443665	18617695	1.257755875587	FBgn0030956	270	FBgn0004462	4708
1800	3R	3355468	3357208	1.411767482758	3356491	1.256782868329	FBgn0003885	114	FBgn0003885	114
1801	X	17683678	17685622	1.411430358887	17684418	1.152155202978	FBgn0030874	3	FBgn0030871	5811
1802	4	576699	579524	1.411292552948	577913	1.326087554296	FBgn0022361	319	FBgn0026777	249566
1803	3R	19139303	19141948	1.410501003265	19140338	1.301067857181	FBgn0039071	24427	FBgn0002622	44187
1804	3R	14222193	14225202	1.410335063934	14222797	1.027708165786	FBgn0051232	80	FBgn0038609	30419
1805	2R	12014203	12015831	1.409586906433	12015247	1.172742605209	FBgn0011260	188	FBgn0034138	70853
1806	2L	19730744	19732692	1.409531354904	19731791	1.340619236231	FBgn0032815	92	FBgn0005590	34827
1807	3R	20058833	20061194	1.409361362457	20060201	1.206416663002	FBgn0043884	2755	FBgn0039172	4450
1808	X	2002950	2004546	1.408337593079	2003589	0.899471074343	FBgn0013432	2167	FBgn0025626	82297
1809	3L	16545694	16547395	1.408126354218	16546742	1.223124861717	FBgn0036641	243	FBgn0036641	243
1810	X	16801978	16803342	1.408066749573	16802736	1.199120938778	FBgn0030809	150	FBgn0030806	25937
1811	2R	13059409	13060688	1.407531261444	13059950	1.048463540919	FBgn0028382	195	FBgn0028382	195
1812	3L	1521470	1523607	1.40739107132	1522800	1.285951389986	FBgn0035229	2119	FBgn0035233	18967
1813	X	10955189	10957018	1.407245159149	10955597	1.000103771687	FBgn0015245	1906	FBgn0028686	14809
1814	2L	4219866	4222737	1.406958580017	4221284	1.269990069526	FBgn0001075	3432	FBgn0031590	5813
1815	2L	3618307	3619956	1.406793355942	3619220	1.38241943717	FBgn0015663	72	FBgn0002985	12472
1816	2L	12529039	12530601	1.40663766861	12529780	1.316928583033	FBgn0010460	10790	FBgn0002970	88568
1817	3R	10133333	10134875	1.406541824341	10134161	1.210218064925	FBgn0003567	148	FBgn0004855	655
1818	4	149100	151127	1.405712127686	149150	1.100339015325	FBgn0011747	852	FBgn0052005	37310
1819	3R	11788926	11790172	1.405297517776	11789565	1.114087899526	FBgn0038388	6	FBgn0038388	6
1820	2R	18019501	18021965	1.404763221741	18020473	1.267304139979	FBgn0034735	20677	FBgn0034743	93230
1821	X	5749491	5750838	1.404613494873	5750162	1.255955070257	FBgn0029821	1031	FBgn0000042	4062
1822	3L	6715351	6718296	1.404350757599	6716867	1.232308954	FBgn0052393	229	FBgn0035713	9366
1823	3L	6442938	6444390	1.404348373413	6443682	1.144067499373	FBgn0035700	8069	FBgn0020251	25995
1824	2L	8936136	8937541	1.404262065887	8936649	1.173932806651	FBgn0032075	741	FBgn0029123	111024
1825	2L	16714897	16717310	1.404131889343	16716351	1.180197771858	FBgn0000409	548	FBgn0032596	11707
1826	3R	5436553	5437855	1.403904914856	5437129	0.975197792053	FBgn0037721	15058	FBgn0037722	15991
1827	3R	19872959	19874572	1.403389930725	19873668	1.262944668531	FBgn0043455	156	FBgn0043455	156
1828	X	2195701	2197175	1.403038978577	2196484	1.200288800632	FBgn0003079	202	FBgn0003079	202
1829	2L	18826285	18827852	1.402968406677	18827142	1.186062868904	FBgn0015808	3	FBgn0032717	8454
1830	2L	6653499	6654299	1.402615070343	6653836	0.818383842707	FBgn0051633	2465	FBgn0031836	42813
1831	3R	6089212	6092407	1.402303695679	6090646	1.29249304533	FBgn0037804	618	FBgn0037802	3184
1832	2L	21896538	21898088	1.402039527893	21897288	1.311017569374	FBgn0032967	3406	FBgn0003866	81100
1833	X	10540400	10542411	1.401634216309	10541619	1.363829016685	FBgn0052677	6053	FBgn0052672	71934
1834	X	19687483	19688227	1.401076316833	19687883	0.6903387238	FBgn0031078	1730	FBgn0031079	1895
1835	X	15511388	15513481	1.400913238525	15512616	1.237722307444	FBgn0030666	3178	FBgn0030671	25446
1836	3L	19131961	19134425	1.400816917419	19132782	1.226216197014	FBgn0016797	3103	FBgn0016797	3103
1837	3R	14828730	14830482	1.399808645248	14829803	1.156785279512	FBgn0038672	19941	FBgn0026239	20056
1838	2L	5304880	5306399	1.399576663971	5305573	1.130730390549	FBgn0016076	5926	FBgn0015031	21668
1839	X	11184037	11185614	1.39955997467	11184951	1.127925985	FBgn0028421	178	FBgn0030291	9321
1840	X	9310923	9312609	1.399338722229	9311940	1.063838768005	FBgn0030133	33402	FBgn0030136	87900
1841	3L	7951954	7954293	1.398719787598	7952755	1.157206002404	FBgn0035831	203	FBgn0035831	203
1842	2L	5501303	5503282	1.398114204407	5502095	1.283725874765	FBgn0031707	15747	FBgn0031708	17794
1843	X	21684619	21686242	1.397904396057	21685423	1.216935326071	FBgn0031190	63	FBgn0031186	27438
1844	X	7366587	7368126	1.397625684738	7367380	1.26501565821	FBgn0052719	9301	FBgn0026144	184774
1845	2R	2179252	2181383	1.397624969482	2180618	1.116506636143	FBgn0033086	288	FBgn0033085	620
1846	3L	1650901	1652170	1.397604942322	1651500	0.941632376777	FBgn0026372	709	FBgn0026372	709
1847	2L	8280269	8281931	1.396726608276	8281214	1.277083778381	FBgn0011902	9513	FBgn0011902	9513
1848	X	6123960	6125507	1.396694660187	6124660	1.153558939695	FBgn0052744	153	FBgn0029857	8730
1849	2R	18068196	18070325	1.396528720856	18069070	1.275871306658	FBgn0003175	576	FBgn0034743	44633
1850	2L	10767352	10768691	1.395156860352	10768078	1.176075607538	FBgn0015320	73	FBgn0032298	1886
1851	3L	16383670	16385331	1.39453125	16384602	1.274145799525	FBgn0027080	48	FBgn0014163	7504
1852	3R	773218	774655	1.394393920898	773682	1.277049922943	FBgn0004183	204	FBgn0004183	204
1853	2L	18963908	18965417	1.394177913666	18964752	1.069038778543	FBgn0015772	102	FBgn0032728	209
1854	3R	19768248	19769088	1.393556118011	19768330	1.051793003082	FBgn0001098	494	FBgn0039128	10965
1855	2L	10238421	10240244	1.393373966217	10239100	1.19170652117	FBgn0004419	226	FBgn0004419	226
1856	2R	7726309	7727569	1.392263412476	7726932	1.088033914566	FBgn0020377	200	FBgn0020377	200
1857	X	7733152	7735185	1.391745090485	7733832	1.159676327425	FBgn0029969	156	FBgn0029970	2976
1858	3L	23163746	23165376	1.391264438629	23164583	1.334440171719	FBgn0037212	18287	FBgn0024733	135268
1859	3L	10261813	10264052	1.391224384308	10263405	1.227847940782	FBgn0036080	16254	FBgn0000629	348672
1860	X	5724484	5726249	1.390730857849	5725132	1.110994402568	FBgn0029820	38	FBgn0000042	20968
1861	3L	7904901	7906375	1.39058303833	7905545	1.292926243373	FBgn0024187	4365	FBgn0035827	4777
1862	3R	14748233	14750721	1.389363765717	14749029	1.259216070175	FBgn0038662	5367	FBgn0038666	57661
1863	X	14752267	14753395	1.389227151871	14752874	1.064897090197	FBgn0030597	193	FBgn0052590	79902
1864	2L	8527981	8530659	1.389080047607	8529876	1.22724275028	FBgn0028394	733	FBgn0029004	1258
1865	3R	5058886	5059917	1.388551712036	5059571	0.975097136064	FBgn0003165	3833	FBgn0000412	6805
1866	2R	18895722	18896759	1.38850069046	18896133	1.005691634284	FBgn0034858	2007	FBgn0034849	30968
1867	X	15153061	15155136	1.388008117676	15154118	1.195447146893	FBgn0004924	689	FBgn0004924	689
1868	3R	26426482	26427714	1.387789964676	26427237	0.883192353778	FBgn0039790	26	FBgn0039767	173239
1869	3R	27405556	27407246	1.387712240219	27406527	1.233350473292	FBgn0043900	115	FBgn0039857	15440
1870	2R	837671	838527	1.387481212616	838445	1.268846246931	FBgn0033017	9934	FBgn0033017	9934
1871	3L	13640312	13642182	1.387266635895	13641018	1.201361908632	FBgn0036379	322	FBgn0036386	253238
1872	3L	13993145	13995112	1.387183189392	13994291	1.207201162974	FBgn0052133	188	FBgn0036405	22197
1873	2R	16137637	16138955	1.38703918457	16138286	1.167103886604	FBgn0034528	120	FBgn0046816	17342
1874	X	15708250	15710500	1.387007951736	15709685	1.159101598403	FBgn0030701	5563	FBgn0030703	14344
1875	2L	14232725	14234563	1.386991500854	14233716	1.278083748288	FBgn0016930	392	FBgn0028529	121364
1876	2L	2013476	2014894	1.386845588684	2014058	1.053555488586	FBgn0051669	808	FBgn0031391	133229
1877	3R	8181288	8182554	1.386635780334	8182020	1.087334990501	FBgn0038016	38	FBgn0010044	23738
1878	3R	17184391	17185930	1.386195898056	17185072	1.152169536142	FBgn0038881	9766	FBgn0043012	89273
1879	3R	16965803	16967449	1.386027336121	16966603	1.177455677706	FBgn0025803	140	FBgn0010770	24645
1880	2R	10007166	10009099	1.386009216309	10008347	1.198857992887	FBgn0024698	9989	FBgn0013725	61149
1881	3R	16919749	16921204	1.385750770569	16920363	1.17910939455	FBgn0038853	3164	FBgn0010770	21595
1882	2L	3048027	3049734	1.385410308838	3048910	1.168964658465	FBgn0003934	209	FBgn0003934	209
1883	2L	20975972	20977571	1.385344028473	20976619	1.168981215533	FBgn0032909	20083	FBgn0032906	62882
1884	3R	24034557	24036323	1.385244846344	24035484	1.102274596691	FBgn0039572	25337	FBgn0040108	118521
1885	3R	11304687	11306476	1.384935379028	11305468	1.112211674452	FBgn0038342	2261	FBgn0067339	61963
1886	X	13070654	13072147	1.384748458862	13071334	1.203193600972	FBgn0052639	874	FBgn0052639	874
1887	2R	2164242	2165596	1.384726047516	2165022	1.018122259776	FBgn0050443	24	FBgn0033081	3241
1888	2R	18997297	18998436	1.383938789368	18997824	0.997887751635	FBgn0034868	386	FBgn0034868	386
1889	2R	6821576	6824171	1.383854866028	6823439	1.054342448711	FBgn0025373	33	FBgn0025373	33
1890	X	10701970	10703691	1.383774280548	10702783	1.105805695057	FBgn0030243	92	FBgn0030241	2691
1891	2L	21769118	21770280	1.383626937866	21769779	0.946398650899	FBgn0032964	1827	FBgn0032960	24725
1892	2R	15144981	15147552	1.383476257324	15145907	1.177945698009	FBgn0003435	458	FBgn0034463	26739
1893	X	382619	385133	1.383345603943	383455	1.036690992468	FBgn0000570	3413	FBgn0000570	3413
1894	3R	397866	400504	1.3833360672	399590	1.180038620444	FBgn0052945	4725	FBgn0037261	67683
1895	2R	16830073	16831833	1.383152961731	16830937	1.137927672442	FBgn0020306	89	FBgn0020306	89
1896	3L	21981202	21982472	1.382962226868	21981845	1.046676609251	FBgn0004514	12648	FBgn0037149	18129
1897	3L	399002	400927	1.3829164505	400123	1.316403332879	FBgn0035139	17300	FBgn0035136	55208
1898	X	5608233	5610419	1.382906913757	5609548	1.187923796037	FBgn0013987	129	FBgn0029800	9428
1899	4	378042	381411	1.382702827454	380442	1.299234681659	FBgn0039904	240	FBgn0026777	52095
1900	3R	13636469	13638310	1.382237434387	13637153	1.193241568173	FBgn0051246	113	FBgn0051246	113
1901	3L	15635555	15636897	1.3821144104	15636301	1.172665764304	FBgn0036527	7191	FBgn0041160	28807
1902	2R	11624955	11626566	1.381864547729	11625776	1.266392427332	FBgn0034075	428	FBgn0034073	8310
1903	3L	10365176	10366343	1.381294250488	10365683	0.944100348155	FBgn0036082	21080	FBgn0000629	246394
1904	X	17677377	17678732	1.381138324738	17677937	0.930554389954	FBgn0030871	670	FBgn0030871	670
1905	3L	2571119	2575775	1.381087303162	2574685	1.20279610157	FBgn0016794	1751	FBgn0024939	3703
1906	3L	1484981	1486893	1.38089799881	1486311	1.104282631594	FBgn0035226	64	FBgn0028577	190
1907	X	10455932	10457301	1.380712032318	10456497	1.112674649556	FBgn0030219	1736	FBgn0052680	117542
1908	2L	1961486	1963108	1.380467891693	1962424	1.11531198726	FBgn0051942	3002	FBgn0031391	184863
1909	2L	16486646	16488984	1.380345344543	16487395	1.172058284283	FBgn0032586	76	FBgn0025678	134705
1910	2R	20516970	20520373	1.379434585571	20518084	1.385724404279	FBgn0005634	989	FBgn0005634	989
1911	3L	21403953	21406212	1.378885746002	21405462	1.288264115651	FBgn0014143	4935	FBgn0014143	4935
1912	3L	8425948	8427333	1.378830909729	8426681	1.172290549559	FBgn0010825	2418	FBgn0010825	2418
1913	2R	15822627	15824626	1.378423690796	15823772	1.120240747929	FBgn0034500	244	FBgn0034503	17897
1914	2R	6107003	6108612	1.378345966339	6107783	1.211384900411	FBgn0033538	21694	FBgn0004399	38066
1915	X	10938577	10939751	1.378325939178	10939185	0.881219267845	FBgn0027498	1474	FBgn0028686	31221
1916	2L	21830537	21832265	1.378262519836	21831607	1.208066999912	FBgn0003866	15419	FBgn0003866	15419
1917	3L	9870862	9873884	1.37816619873	9873016	1.232157847461	FBgn0036059	160	FBgn0015618	60419
1918	2R	15549350	15551255	1.377847194672	15550346	1.180369264939	FBgn0034480	30496	FBgn0004364	76028
1919	2L	2375198	2376901	1.377721309662	2376125	1.228891989764	FBgn0031420	231	FBgn0028485	10790
1920	4	505993	509738	1.377710342407	506942	1.324557887183	FBgn0039908	2479	FBgn0026777	178595
1921	2L	6177952	6180716	1.377704620361	6179345	1.273880060981	FBgn0040951	11126	FBgn0031782	51583
1922	3L	22715029	22717623	1.377530574799	22717105	1.096952270059	FBgn0037191	5175	FBgn0037200	88942
1923	2L	1478313	1479782	1.377023220062	1479072	0.976998497458	FBgn0051925	5029	FBgn0031345	38366
1924	2R	12344934	12347284	1.376236438751	12346213	1.173313447407	FBgn0082172	98	FBgn0025832	23988
1925	3L	1084594	1085719	1.376227378845	1085065	0.879319131374	FBgn0004870	444	FBgn0035194	146141
1926	3R	794847	797463	1.375812530518	796727	1.231506093343	FBgn0037290	5558	FBgn0004183	22841
1927	3R	6411324	6413729	1.375511169434	6413147	0.989023575416	FBgn0001235	51239	FBgn0001235	51239
1928	X	17695830	17697120	1.374882698059	17696565	0.977859833661	FBgn0030878	1700	FBgn0030878	1700
1929	3L	8288454	8290207	1.374861240387	8289547	1.262351163228	FBgn0035872	113	FBgn0035872	113
1930	3R	8269134	8271389	1.374813556671	8269928	1.151073992252	FBgn0038052	3447	FBgn0038046	14926
1931	2R	18305665	18307380	1.373847961426	18306351	1.30772225997	FBgn0011211	285	FBgn0011211	285
1932	2L	7298800	7300454	1.373812913895	7299635	1.129285305738	FBgn0004009	7526	FBgn0004009	7526
1933	3L	19029073	19030086	1.373727798462	19029524	0.905563466689	FBgn0036843	1093	FBgn0002945	18934
1934	X	19593977	19596630	1.373716831207	19595184	0.988819458905	FBgn0031070	1076	FBgn0031070	1076
1935	3L	16818457	16820371	1.373689651489	16819262	1.33191725413	FBgn0003410	1258	FBgn0025582	67014
1936	3L	22388456	22389685	1.3733086586	22389139	1.020410565769	FBgn0037162	925	FBgn0004449	47411
1937	2R	18022311	18024331	1.373176574707	18023311	1.25566226244	FBgn0034735	23515	FBgn0034743	90392
1938	2L	16181941	16183227	1.372163295746	16182467	1.184227705002	FBgn0001991	15881	FBgn0028897	75585
1939	2R	5353438	5355006	1.371797084808	5354175	1.317923125099	FBgn0033452	147	FBgn0023180	4097
1940	3R	16921410	16924189	1.371683120728	16922497	1.212356925011	FBgn0038853	1030	FBgn0010770	19461
1941	2R	18313491	18315239	1.371496200562	18314440	1.226642417908	FBgn0000405	127	FBgn0000405	127
1942	3R	28716	30981	1.371466636658	29565	1.099616920247	FBgn0037215	6536	FBgn0037220	28512
1943	X	16940587	16942170	1.371422290802	16941367	1.13049288357	FBgn0030820	207	FBgn0054014	29550
1944	2R	20713289	20714621	1.371335983276	20713960	1.118245283763	FBgn0035094	17523	FBgn0001325	20255
1945	4	333214	337367	1.371238708496	335688	1.228103297097	FBgn0052850	492	FBgn0026777	7341
1946	3L	19148955	19150455	1.370841503143	19149805	1.16707795461	FBgn0016797	13920	FBgn0016797	13920
1947	X	16261635	16262727	1.370779037476	16262177	1.0449634552	FBgn0026575	5396	FBgn0026575	5396
1948	3L	7965674	7966662	1.370761871338	7966246	0.736960738897	FBgn0046767	7249	FBgn0046767	7249
1949	2R	8738196	8741440	1.370261669159	8739889	1.256613647237	FBgn0043010	1523	FBgn0043010	1523
1950	3R	11555658	11557171	1.370100021362	11556399	1.271277777354	FBgn0051461	10164	FBgn0038363	62062
1951	3L	19135370	19137592	1.370024204254	19136140	1.019153819365	FBgn0016797	255	FBgn0016797	255
1952	2L	18364786	18366454	1.369704723358	18365379	1.177383899689	FBgn0011559	10424	FBgn0004413	73787
1953	3L	7908046	7909807	1.369625091553	7909047	1.20318621397	FBgn0024187	863	FBgn0035827	1275
1954	X	7449221	7450499	1.369306087494	7449803	1.075105935335	FBgn0004198	4581	FBgn0027553	123755
1955	2L	4458693	4460142	1.369229316711	4459594	1.202333569527	FBgn0053002	62	FBgn0053002	62
1956	X	5934709	5937055	1.369140625	5936122	1.203901082277	FBgn0026060	553	FBgn0029840	1180
1957	2L	7087205	7088239	1.369111061096	7087785	0.851018249989	FBgn0031888	3151	FBgn0031886	21952
1958	2L	7623494	7624719	1.368887901306	7623924	0.879859765371	FBgn0031926	15534	FBgn0053529	79501
1959	3R	7503611	7505885	1.368740081787	7504218	0.851035819334	FBgn0037931	383	FBgn0037921	52852
1960	2R	20003131	20003870	1.36871099472	20003293	0.882545987765	FBgn0029501	1175	FBgn0019886	19597
1961	3R	159085	160423	1.368364334106	160031	1.289714654287	FBgn0027866	304	FBgn0001204	12341
1962	3R	21396152	21397418	1.367628097534	21396714	1.064227132236	FBgn0039344	11972	FBgn0039345	38136
1963	3L	14295123	14296562	1.36762046814	14295860	1.237241953611	FBgn0036419	1164	FBgn0003459	79322
1964	2L	12669804	12671663	1.367535591125	12670694	1.289729118347	FBgn0032442	1525	FBgn0032445	22329
1965	3R	24713066	24715766	1.367125511169	24713733	1.124613313114	FBgn0053553	68	FBgn0053553	68
1966	2R	7900772	7902492	1.366830348969	7901648	1.214938133955	FBgn0033725	1238	FBgn0010238	67450
1967	2L	6046633	6049600	1.366674900055	6048876	1.179812571582	FBgn0031768	877	FBgn0031768	877
1968	3L	12635508	12636321	1.366486549377	12635922	0.814381281535	FBgn0014343	31773	FBgn0036306	92782
1969	3L	5808132	5810818	1.36647605896	5809829	1.291613310575	FBgn0003984	9732	FBgn0035640	22799
1970	X	7074750	7076952	1.366302490234	7076117	1.250981926918	FBgn0029940	36023	FBgn0025549	60423
1971	3L	16350098	16351706	1.366026878357	16350834	1.188424534268	FBgn0036623	382	FBgn0014163	26264
1972	2R	4115053	4116912	1.36602306366	4116135	1.375614915575	FBgn0033310	3889	FBgn0022027	21129
1973	3L	19739571	19742056	1.365907669067	19741234	1.226348512313	FBgn0024889	144	FBgn0014037	101992
1974	3R	4388754	4390218	1.365674495697	4389306	1.064184974222	FBgn0051258	542	FBgn0037602	87533
1975	2L	19537506	19539507	1.365351676941	19538457	1.069270274218	FBgn0003231	82	FBgn0046825	26990
1976	X	19516733	19519688	1.365282058716	19517517	1.259931508233	FBgn0043903	64	FBgn0031057	168
1977	3R	4670193	4674728	1.365231990814	4674046	1.168803989887	FBgn0011966	13556	FBgn0011966	13556
1978	X	12557869	12559544	1.364934921265	12558804	1.086000218111	FBgn0024308	17576	FBgn0053963	65405
1979	2L	12433070	12436867	1.364786624908	12436062	1.319894706502	FBgn0040286	1397	FBgn0040286	1397
1980	3L	8378623	8380055	1.363754272461	8379383	1.228773117065	FBgn0035890	4	FBgn0010825	44880
1981	X	16426929	16428095	1.363666534424	16427603	0.946507871151	FBgn0015374	13	FBgn0015615	237
1982	X	12300365	12301890	1.363618850708	12301138	1.181312481562	FBgn0030392	3102	FBgn0015024	186582
1983	3L	21697022	21698885	1.363424301147	21697737	1.188167712268	FBgn0037130	2697	FBgn0037134	59569
1984	3R	25508897	25509778	1.363328933716	25508956	0.772215843201	FBgn0013972	732	FBgn0039680	7558
1985	3L	206481	209367	1.363094329834	207135	1.119904168447	FBgn0035114	502	FBgn0035114	502
1986	X	15420287	15421391	1.363015651703	15420759	0.807058930397	FBgn0030661	911	FBgn0030660	3661
1987	2R	13503888	13505051	1.362987041473	13504494	0.761241800645	FBgn0034286	412	FBgn0034298	102928
1988	X	13090515	13092871	1.362696647644	13091685	1.263861459844	FBgn0030462	487	FBgn0004456	742
1989	3R	5340872	5342538	1.362507820129	5341760	1.151594161987	FBgn0037702	2	FBgn0014023	69
1990	4	448399	449464	1.362481117249	448809	0.947729952195	FBgn0039907	15348	FBgn0026777	120462
1991	3R	5846325	5847412	1.362394809723	5846926	0.939199667711	FBgn0051407	2404	FBgn0027524	22054
1992	2L	18834914	18836241	1.362142086029	18835526	1.049818599925	FBgn0032717	70	FBgn0032717	70
1993	X	10569834	10571331	1.361864566803	10570470	1.026062897273	FBgn0003204	19254	FBgn0052672	43083
1994	3L	11464613	11466739	1.36083650589	11466036	1.226663082838	FBgn0036165	4529	FBgn0036165	4529
1995	3R	13491029	13492984	1.360585212708	13491959	1.075916385651	FBgn0051576	1950	FBgn0051575	7784
1996	3L	21536367	21537943	1.360517024994	21537207	1.220588684082	FBgn0023417	4508	FBgn0028663	63504
1997	2R	8384594	8387138	1.360182285309	8385317	1.036220578586	FBgn0033777	13	FBgn0000181	827
1998	X	4050644	4052839	1.360155105591	4051948	1.219346523285	FBgn0000635	621	FBgn0026080	89269
1999	X	6191601	6193956	1.35978603363	6192201	0.999958902597	FBgn0029867	138	FBgn0029868	3434
[truncated: 4,327 more rows]
