# Supplementary material for: Developmental roles of 21 Drosophila transcription factors are determined by quantitative differences in binding to an overlapping set of thousands of genomic regions
Source: Genome Biol. 2009 Jul 23;10(7):R80. doi: 10.1186/gb-2009-10-7-r80 (PMC2728534; doi:10.1186/gb-2009-10-7-r80)
Supplement: Additional data file 7 — Genomic coordinates of regions bound by each factor for the 25% FDR data set, locations and scores of peak windows, and the closest gene and closest transcribed gene for each peak. [file gb-2009-10-7-r80-S7.zip › Additional Data File 4 25% FDR bound regions/D_1_120106-sym-25_table.txt]

Interval	Chr	Bound_Region_Start	Bound_Region_Stop	Bound_Region_Score	Peak_start	Peak_score	Closest_gene	Closest_gene_dist	Closest_transcribed_gene	Closest_transcribed_gene_dist
1	2L	17437241	17439452	5.232851982117	17438521	3.872596179738	FBgn0053928	5992	FBgn0032640	30891
2	3R	4522722	4529591	4.449757575989	4526783	4.209667458254	FBgn0037612	79	FBgn0001180	3243
3	3L	18324094	18330537	4.42511177063	18326775	4.345818547642	FBgn0011706	36887	FBgn0011706	36887
4	X	235917	240388	4.29907989502	237395	3.855444335938	FBgn0000022	10542	FBgn0000022	10542
5	2L	7136935	7140576	4.294841766357	7138644	3.891296611113	FBgn0031889	4961	FBgn0031886	72811
6	2L	11444073	11457029	4.178716659546	11452948	3.985696259667	FBgn0004579	7345	FBgn0004579	7345
7	3L	14134918	14147400	4.048493862152	14143105	3.845135092735	FBgn0000411	774	FBgn0000411	774
8	3L	11898203	11902391	4.046644687653	11899661	3.471951063942	FBgn0036222	957	FBgn0000404	92137
9	2L	20754709	20761584	4.039500236511	20756516	4.001176536083	FBgn0000251	1812	FBgn0000986	34008
10	3R	4027280	4032972	4.026825904846	4031186	3.496879970326	FBgn0053779	642	FBgn0037554	28043
11	3L	14112516	14122090	4.010157585144	14116893	3.888901373919	FBgn0042630	20310	FBgn0000411	26986
12	2L	8414133	8422508	3.949192047119	8416523	3.638823901906	FBgn0027932	833	FBgn0027932	833
13	X	8055231	8067099	3.937026977539	8060381	3.356670660131	FBgn0030025	25539	FBgn0030028	56259
14	X	16074522	16077838	3.926727294922	16076075	3.788683064779	FBgn0003933	11979	FBgn0003933	11979
15	3R	2578182	2583561	3.922571659088	2580347	3.522430728464	FBgn0026564	334	FBgn0026564	334
16	X	18129606	18139652	3.902526378632	18137883	3.753237597148	FBgn0004956	3879	FBgn0004956	3879
17	2L	14482260	14493418	3.880741596222	14489285	3.544342740377	FBgn0005771	1577	FBgn0005771	1577
18	2R	5479998	5502140	3.875628471375	5489117	3.540424525738	FBgn0000606	1937	FBgn0000606	1937
19	3L	13046908	13058833	3.862553119659	13055560	3.645951719845	FBgn0036345	5676	FBgn0010452	32660
20	2L	13221413	13231061	3.85397195816	13225488	3.508970821605	FBgn0032489	282	FBgn0032489	282
21	2L	14439300	14450816	3.824903011322	14445811	3.471206367016	FBgn0028844	5005	FBgn0005771	45051
22	2L	17432396	17435768	3.816164016724	17433307	3.310398499171	FBgn0053928	778	FBgn0032634	27010
23	3R	169227	176793	3.800256729126	174361	3.595236946555	FBgn0001204	1989	FBgn0001204	1989
24	2R	15354039	15357290	3.796813011169	15355522	3.799181966221	FBgn0034476	13754	FBgn0011849	113128
25	2L	86137	93326	3.794893264771	91443	3.520385854384	FBgn0031216	3309	FBgn0002931	4061
26	3R	665745	695514	3.764997959137	674832	3.452304422855	FBgn0003002	3703	FBgn0003002	3703
27	2L	18591480	18597200	3.75089597702	18594290	3.545433819294	FBgn0003270	1161	FBgn0032693	54623
28	2L	5471297	5477198	3.741561889648	5474188	3.460961222649	FBgn0005511	12547	FBgn0005511	12547
29	3R	13650698	13653748	3.716960906982	13652290	3.5660535027	FBgn0051246	15024	FBgn0051246	15024
30	2R	7307733	7313161	3.685356140137	7310275	3.639294007245	FBgn0033652	3999	FBgn0033652	3999
31	2R	9069362	9088126	3.681998252869	9079806	3.404387137469	FBgn0033856	5354	FBgn0033856	5354
32	2R	16337164	16346867	3.681299686432	16343980	3.584574867697	FBgn0011674	334	FBgn0016984	3984
33	2R	2992400	3006026	3.66982126236	2998328	3.400272071362	FBgn0015930	3348	FBgn0015930	3348
34	3L	15224854	15229240	3.668834686279	15227378	3.469293201671	FBgn0029114	26478	FBgn0029114	26478
35	2L	12676547	12683973	3.651090145111	12678457	3.690188694	FBgn0032442	9288	FBgn0032445	14566
36	3L	14921296	14945835	3.650452136993	14930260	3.470055516561	FBgn0026320	4346	FBgn0026320	4346
37	3R	7952201	7956106	3.636169433594	7954510	3.51121455431	FBgn0037992	591	FBgn0037992	591
38	X	6664384	6670958	3.632489681244	6668235	3.459937810898	FBgn0029907	256	FBgn0029907	256
39	2L	14433653	14438063	3.618792057037	14436112	3.590530227212	FBgn0028871	10981	FBgn0005771	54750
40	3L	2861405	2870121	3.592765331268	2865786	3.254684257507	FBgn0035379	9910	FBgn0035370	115258
41	X	2318719	2326854	3.586017608643	2322075	3.317211487714	FBgn0040388	4084	FBgn0004050	18150
42	X	6825730	6836403	3.569001674652	6834275	3.093969553709	FBgn0029927	2549	FBgn0029927	2549
43	3L	8636599	8647349	3.560924530029	8645157	3.055466747284	FBgn0001168	4549	FBgn0001168	4549
44	3R	2681601	2686785	3.556738853455	2683338	3.220124661922	FBgn0001077	6708	FBgn0001077	6708
45	2R	3746855	3765254	3.546356678009	3760114	3.24021765765	FBgn0033277	5955	FBgn0010109	15974
46	3R	20573678	20576687	3.537945747375	20575176	3.336865986095	FBgn0003719	280	FBgn0003719	280
47	3R	20996363	21002122	3.534241199493	20998826	3.235107309678	FBgn0039285	443	FBgn0039286	11909
48	3L	2420045	2424813	3.532999992371	2422246	3.327387392521	FBgn0052306	24716	FBgn0053231	26442
49	X	8497862	8500970	3.523750782013	8499985	3.322266690871	FBgn0004102	4099	FBgn0004102	4099
50	3L	17379847	17385649	3.498701095581	17381700	3.338286012411	FBgn0027660	5071	FBgn0027660	5071
51	2R	16869292	16876819	3.498203277588	16875041	3.220498197219	FBgn0000395	518	FBgn0000395	518
52	2L	2574168	2580968	3.49743270874	2577307	3.381378173828	FBgn0031434	301	FBgn0031434	301
53	X	3006084	3010251	3.492906570435	3008626	3.477633336011	FBgn0004647	17598	FBgn0004647	17598
54	X	17337546	17345328	3.490040779114	17342617	3.178203162025	FBgn0030842	19365	FBgn0030851	120796
55	2L	4365791	4376733	3.487991809845	4368816	3.244034737349	FBgn0026319	3174	FBgn0026319	3174
56	2L	19328732	19340987	3.481419563293	19335110	3.431453284095	FBgn0024245	24043	FBgn0024245	24043
57	X	3016687	3021928	3.477615356445	3019009	3.07819917798	FBgn0028746	10269	FBgn0028746	10269
58	3L	22332212	22343253	3.463677406311	22336957	3.279118706198	FBgn0004449	4771	FBgn0004449	4771
59	3R	15819935	15824027	3.45997428894	15821315	3.272762326633	FBgn0038755	12929	FBgn0038768	36227
60	3R	25365610	25375205	3.448269844055	25371072	3.134851962328	FBgn0000492	11037	FBgn0040623	54256
61	3R	15754546	15763913	3.435219764709	15756813	3.095821708441	FBgn0038753	2496	FBgn0021776	4029
62	3L	9001665	9005884	3.433122634888	9003420	2.977005183697	FBgn0035956	9064	FBgn0028789	11904
63	2L	19212311	19219384	3.428848266602	19216182	3.362049039205	FBgn0015380	29907	FBgn0032762	86827
64	3R	11811360	11816292	3.426486730576	11814974	2.973449166616	FBgn0003507	3051	FBgn0003507	3051
65	3L	16729934	16743013	3.419751644135	16738693	2.996234089136	FBgn0036660	6281	FBgn0036660	6281
66	3L	20625641	20634484	3.419651031494	20630742	3.318596035242	FBgn0001320	1538	FBgn0001320	1538
67	3R	16108980	16120082	3.419285774231	16117971	3.288330078125	FBgn0028386	1017	FBgn0028386	1017
68	3L	11209786	11213120	3.414901733398	11211119	3.169067323208	FBgn0036150	1234	FBgn0041094	15137
69	3R	2856207	2864285	3.413277626038	2861644	3.17268666625	FBgn0024289	16413	FBgn0010774	44482
70	3R	2634754	2645626	3.401731491089	2643782	3.048539778766	FBgn0051485	1278	FBgn0046833	8486
71	2L	3604970	3617165	3.38671207428	3615143	3.319632754606	FBgn0015663	4149	FBgn0002985	8395
72	2L	1407642	1416482	3.385510921478	1411303	3.163775324821	FBgn0002543	9146	FBgn0002543	9146
73	3L	16451822	16459301	3.378795623779	16456531	3.184058245491	FBgn0003515	6382	FBgn0014163	79433
74	3L	5593707	5600190	3.363453388214	5595075	3.112339103923	FBgn0035625	9855	FBgn0035625	9855
75	X	3703706	3710365	3.351054668427	3707363	3.075855170979	FBgn0019661	561	FBgn0019661	561
76	X	20533609	20536960	3.340225219727	20535250	3.041166528066	FBgn0031129	11386	FBgn0003300	30133
77	3R	2547449	2552647	3.338991641998	2549439	3.138730748494	FBgn0051481	18346	FBgn0004054	20423
78	X	20487621	20512890	3.331817626953	20491068	2.881219050464	FBgn0031128	3468	FBgn0003300	14049
79	2R	8494478	8498792	3.3270611763	8496930	3.250023617464	FBgn0005624	34	FBgn0005624	34
80	3R	1142270	1150820	3.324827671051	1146573	3.126118183136	FBgn0013576	15053	FBgn0037310	20706
81	X	439389	454703	3.321672916412	447553	3.120210468769	FBgn0003986	310	FBgn0003986	310
82	3R	9794909	9799931	3.320951461792	9797601	2.72453772227	FBgn0015270	6962	FBgn0038196	64286
83	2R	17050198	17061847	3.320767402649	17053162	3.181541386773	FBgn0050283	5007	FBgn0010415	64412
84	2L	11342795	11347045	3.320612430573	11343937	2.898636102676	FBgn0032360	674	FBgn0004579	101666
85	2L	6371914	6377854	3.313183784485	6373346	2.943483442068	FBgn0043854	931	FBgn0043854	931
86	3R	8076752	8079684	3.307959079742	8078338	3.016234278679	FBgn0038008	1571	FBgn0037992	124419
87	2L	19150346	19163541	3.302653312683	19158530	3.147519648075	FBgn0032763	19101	FBgn0032762	29175
88	2L	15305863	15323386	3.300463676453	15320587	3.065807146185	FBgn0041103	4752	FBgn0001981	9206
89	X	13478337	13484342	3.295604705811	13481321	2.763195598827	FBgn0030506	20424	FBgn0030507	20639
90	2L	3816893	3830231	3.290843963623	3822563	3.134016373578	FBgn0003430	3117	FBgn0003430	3117
91	3L	15008105	15014017	3.278740882874	15010515	3.2047316432	FBgn0025776	1179	FBgn0025776	1179
92	X	7162977	7170912	3.278306007385	7165950	3.009992726644	FBgn0029943	3026	FBgn0024250	12773
93	3R	10502423	10510425	3.277720451355	10505353	3.221767584483	FBgn0038252	16188	FBgn0051314	17704
94	2R	9132749	9141318	3.269632339478	9137298	2.955335299174	FBgn0000633	1697	FBgn0033859	27742
95	3L	15187758	15190829	3.269291877747	15189091	2.988418996334	FBgn0029114	11809	FBgn0029114	11809
96	3L	10815979	10838280	3.265881538391	10836562	2.797876179218	FBgn0026160	4723	FBgn0026160	4723
97	3R	2706373	2713261	3.262437343597	2711136	3.036810994148	FBgn0001077	21090	FBgn0001077	21090
98	3L	3831013	3834068	3.259086608887	3832600	3.266989886761	FBgn0013751	2915	FBgn0035464	37799
99	3R	2815381	2827999	3.257234573364	2822857	2.914267838001	FBgn0000095	2093	FBgn0010774	83269
100	3R	878666	884095	3.255002975464	881838	3.166825890541	FBgn0010313	30570	FBgn0010313	30570
101	3R	2773624	2776803	3.246783733368	2775013	2.981125831604	FBgn0051488	8443	FBgn0001077	84967
102	2L	7517755	7522562	3.245534896851	7519775	2.741016685963	FBgn0011283	22415	FBgn0053529	24648
103	3R	863233	867219	3.244898796082	864836	3.136542065938	FBgn0010313	47572	FBgn0010313	47572
104	3R	1034318	1039757	3.240991592407	1037693	3.092562407255	FBgn0000340	5454	FBgn0000340	5454
105	2R	2082855	2089108	3.235966682434	2085531	2.967590949115	FBgn0033076	27260	FBgn0041145	36787
106	3L	522014	530042	3.231469154358	527526	2.949639678001	FBgn0035142	924	FBgn0035141	1078
107	2R	16109298	16124357	3.223189353943	16115740	3.030902301564	FBgn0050153	4028	FBgn0046816	5204
108	3R	929510	937279	3.218984603882	935658	3.108975112438	FBgn0037293	18152	FBgn0010313	23250
109	3R	11478617	11483115	3.216863632202	11479981	3.131794293722	FBgn0053207	11927	FBgn0053207	11927
110	2L	9580804	9588422	3.194719314575	9585061	3.096200297861	FBgn0014179	3319	FBgn0015393	114773
111	2L	8508353	8513556	3.190637588501	8510578	2.79284659554	FBgn0032050	1257	FBgn0032050	1257
112	3L	18260594	18264631	3.187412261963	18261897	2.827073602115	FBgn0036784	2260	FBgn0011706	101765
113	2L	2998490	3002062	3.185377120972	3000391	2.823187887669	FBgn0025681	7427	FBgn0002989	7630
114	3L	11314979	11321018	3.184630870819	11318437	2.776407943052	FBgn0036155	20395	FBgn0041094	92181
115	3R	15163222	15174240	3.179492473602	15167741	2.942313909531	FBgn0000463	15806	FBgn0000463	15806
116	3R	27528863	27532448	3.176726341248	27530859	2.813388263478	FBgn0054046	3995	FBgn0039867	31805
117	2R	8398917	8403849	3.174717903137	8400422	2.826355648041	FBgn0003975	226	FBgn0000181	14278
118	2L	15762043	15764849	3.168473243713	15762962	2.657885383157	FBgn0001990	1284	FBgn0003936	15351
119	3L	11232546	11237391	3.167488098145	11236005	2.924724525876	FBgn0041094	9749	FBgn0041094	9749
120	2R	16465810	16471381	3.164263725281	16469955	2.910921275616	FBgn0008636	1464	FBgn0034565	15864
121	4	76349	84931	3.162677764893	77005	2.638408851624	FBgn0004859	662	FBgn0004859	662
122	3L	4387735	4393935	3.162257194519	4391908	2.918065716239	FBgn0035542	2164	FBgn0035541	3339
123	2R	7963425	7978416	3.160737514496	7971040	3.03038007021	FBgn0010238	1942	FBgn0010238	1942
124	3R	4158835	4163371	3.149032592773	4160638	2.85940136629	FBgn0040529	6125	FBgn0040529	6125
125	3R	4105459	4115774	3.148373126984	4110146	2.95341424381	FBgn0037562	3515	FBgn0037561	14542
126	2R	16554401	16558589	3.146020412445	16555794	2.93606120348	FBgn0003391	8947	FBgn0003391	8947
127	2L	12084090	12095281	3.145125389099	12087474	2.797304265639	FBgn0003145	1682	FBgn0003145	1682
128	2R	5989126	5999964	3.143479347229	5998578	3.070077559527	FBgn0033529	6605	FBgn0033529	6605
129	3L	15766406	15768718	3.135454654694	15767723	2.743760506312	FBgn0036531	5954	FBgn0036537	32922
130	2R	10495178	10502031	3.133959293365	10497353	2.980743348598	FBgn0033988	1195	FBgn0033988	1195
131	2L	9565650	9571568	3.132775783539	9567985	2.9044992503	FBgn0032130	907	FBgn0002973	130472
132	3R	12743832	12750111	3.126949310303	12747161	2.836541007547	FBgn0051270	2346	FBgn0082171	65124
133	X	2283451	2301187	3.119281291962	2287387	2.774197101593	FBgn0001150	2268	FBgn0001150	2268
134	3R	10411571	10418298	3.109985351562	10412942	2.872096173904	FBgn0020299	5243	FBgn0020299	5243
135	2L	21862353	21865177	3.108819007874	21864689	2.99487131834	FBgn0032965	21165	FBgn0003866	48501
136	3R	2692841	2695333	3.105212688446	2694042	2.795913976782	FBgn0001077	3996	FBgn0001077	3996
137	3R	6175123	6184395	3.103524208069	6178858	2.679285442128	FBgn0015396	2952	FBgn0015396	2952
138	2R	2025250	2031121	3.10304069519	2027539	2.853346880744	FBgn0010347	13467	FBgn0041145	94779
139	2R	6710736	6716857	3.101234436035	6715054	2.850822673124	FBgn0033582	20066	FBgn0033590	37536
140	3L	5946427	5958429	3.097278594971	5957071	2.683698505163	FBgn0035656	7119	FBgn0035656	7119
141	3L	14095964	14102638	3.096326351166	14101105	2.877698926365	FBgn0042630	4522	FBgn0000411	42774
142	2L	11223649	11226623	3.093787670135	11225138	2.575873017311	FBgn0000011	14457	FBgn0028700	94493
143	2L	9986539	9994776	3.092372894287	9988382	2.924458531772	FBgn0040965	3725	FBgn0040965	3725
144	3L	890460	894240	3.088118553162	892361	2.8717636168	FBgn0028999	310	FBgn0035164	71315
145	2L	25888	29995	3.084663391113	28382	2.963920593262	FBgn0031209	4494	FBgn0002121	7010
146	2L	12456417	12462522	3.077903270721	12460223	2.968204243978	FBgn0032437	6541	FBgn0040286	25558
147	2R	16413692	16416379	3.073708534241	16415124	2.931305766106	FBgn0034560	2162	FBgn0034565	70695
148	2L	14260316	14267474	3.071077346802	14262065	2.804254026974	FBgn0004002	1457	FBgn0028529	93015
149	X	10583065	10591588	3.065339565277	10587534	2.834114439347	FBgn0003204	2190	FBgn0052672	26019
150	3R	818592	823248	3.061591148376	820218	2.67979111391	FBgn0037292	5744	FBgn0004183	46332
151	3R	17462444	17471329	3.06053352356	17467561	2.836570294698	FBgn0011766	18566	FBgn0046832	19315
152	3L	8982915	8986191	3.060022830963	8984693	2.867212071138	FBgn0035955	895	FBgn0035954	5548
153	3R	12662552	12667397	3.056890487671	12665593	2.909436583519	FBgn0000014	9824	FBgn0020546	10133
154	3R	7175946	7182350	3.056012630463	7177766	3.022529826445	FBgn0026064	1399	FBgn0026064	1399
155	2R	18191267	18200311	3.054398536682	18197699	2.864566774929	FBgn0020257	1144	FBgn0020257	1144
156	2L	2452483	2459017	3.04429101944	2456792	2.998723447323	FBgn0012017	3252	FBgn0015816	35874
157	2L	3004193	3009483	3.042993545532	3005701	2.900284449259	FBgn0031488	7800	FBgn0002989	12940
158	3R	9734314	9738129	3.04222869873	9735834	2.812404453754	FBgn0000576	8253	FBgn0000576	8253
159	3L	15674067	15681855	3.037683486938	15677324	2.985671576332	FBgn0041160	12216	FBgn0041160	12216
160	3R	26673444	26679731	3.034223556519	26675537	2.845067529117	FBgn0003720	2500	FBgn0003720	2500
161	2R	8703182	8714592	3.029555797577	8706374	2.680415809155	FBgn0028991	393	FBgn0028991	393
162	3R	950046	954712	3.029026985168	951834	2.887038427241	FBgn0037293	1976	FBgn0010313	39426
163	3R	18497512	18502712	3.022822380066	18498945	2.827962987563	FBgn0039000	946	FBgn0039000	946
164	3R	5448416	5457915	3.0220079422	5451296	2.621466692756	FBgn0037721	891	FBgn0037722	1824
165	3L	15663284	15670390	3.015664100647	15665307	2.703144410077	FBgn0041160	199	FBgn0041160	199
166	2L	17261010	17265156	3.013200759888	17262670	2.75302771961	FBgn0032629	6009	FBgn0032633	117406
167	2R	14785343	14793157	3.009947061539	14788025	2.791521549225	FBgn0003254	2564	FBgn0003254	2564
168	3L	16003336	16019215	3.007740020752	16009043	3.065835126241	FBgn0003691	6871	FBgn0003691	6871
169	3L	15980329	15993308	3.007574558258	15982973	2.986518287659	FBgn0044028	5766	FBgn0044028	5766
170	3L	11329445	11332489	3.007565498352	11331270	2.810305088758	FBgn0036155	7562	FBgn0041094	105014
171	3R	2669626	2676740	3.004982948303	2671529	2.772752088659	FBgn0003339	4357	FBgn0001077	18517
172	2L	21604628	21606761	3.004557609558	21606646	2.769252517007	FBgn0032955	4546	FBgn0022893	10875
173	3L	15196294	15202230	3.004216194153	15200666	2.694546073675	FBgn0029114	234	FBgn0029114	234
174	3R	937537	941164	3.000134944916	939861	2.687079934513	FBgn0037293	13949	FBgn0010313	27453
175	3L	21408454	21411750	2.998517036438	21410540	2.67081458752	FBgn0014143	143	FBgn0014143	143
176	2L	8840594	8850714	2.997583389282	8841999	2.79018834058	FBgn0029123	16374	FBgn0029123	16374
177	3L	720803	739258	2.997379779816	737398	2.592501848936	FBgn0000575	4460	FBgn0000575	4460
178	2L	3078248	3084550	2.995032310486	3079936	2.79087117139	FBgn0027571	23321	FBgn0003934	31235
179	X	2147947	2164989	2.994799613953	2150707	2.456860644477	FBgn0023526	1805	FBgn0023526	1805
180	3R	9760758	9764453	2.988948822021	9762176	2.68784012514	FBgn0038188	6948	FBgn0000576	34595
181	2R	7256444	7259538	2.988721847534	7258250	2.783365313212	FBgn0033649	18420	FBgn0033652	48026
182	2R	8962394	8967283	2.986778259277	8963886	2.688118373646	FBgn0050062	1641	FBgn0050062	1641
183	2R	9821111	9828939	2.98620557785	9826458	2.604573037889	FBgn0033921	9242	FBgn0033922	14231
184	3L	15003769	15007578	2.97876739502	15005948	2.726660490036	FBgn0036465	1881	FBgn0036465	1881
185	X	19613814	19624330	2.97864818573	19622668	2.688889727873	FBgn0031071	5803	FBgn0031071	5803
186	2R	13314713	13323108	2.977620124817	13319182	2.719209636961	FBgn0004586	1530	FBgn0004586	1530
187	X	6838824	6846973	2.975622177124	6842809	2.840841938468	FBgn0027108	1090	FBgn0027108	1090
188	2L	2171186	2179574	2.964876174927	2172553	2.813004076481	FBgn0000097	6196	FBgn0000097	6196
189	3R	8470199	8477153	2.963716030121	8471860	2.721504147847	FBgn0038071	1922	FBgn0038071	1922
190	3L	20998059	21003177	2.959664821625	21001462	2.722190439701	FBgn0053285	21381	FBgn0037044	39726
191	2L	5787859	5790682	2.958135843277	5789435	2.743420208202	FBgn0051913	5404	FBgn0031739	12534
192	2L	9144367	9152291	2.957935333252	9146605	2.704451137119	FBgn0051887	16762	FBgn0051887	16762
193	3L	18995995	19002891	2.956370353699	19001502	2.706501126289	FBgn0002945	9088	FBgn0002945	9088
194	2R	12970505	12978821	2.955679893494	12976761	2.83265720095	FBgn0028953	4217	FBgn0028953	4217
195	2R	19143447	19150992	2.955478668213	19146743	2.71257537954	FBgn0004795	6531	FBgn0016762	54855
196	2R	6091634	6097340	2.952647209167	6093972	2.822360413415	FBgn0004399	24255	FBgn0004399	24255
197	2L	848573	854351	2.951803207397	850014	2.349826842546	FBgn0020304	1047	FBgn0020304	1047
198	3R	15174989	15179093	2.951273441315	15176316	2.736511510961	FBgn0038697	24155	FBgn0000463	24381
199	2R	7496761	7502594	2.950637817383	7498319	2.854354947805	FBgn0053145	540	FBgn0011704	3031
200	2R	15369437	15374030	2.947135925293	15372994	2.601955329671	FBgn0043532	9985	FBgn0011849	130600
201	3R	26586444	26593964	2.946139335632	26588164	2.612610435486	FBgn0004606	3484	FBgn0003720	89873
202	2R	11411454	11420739	2.931481838226	11413179	2.77042218617	FBgn0053463	1889	FBgn0003425	7462
203	2R	15544908	15553017	2.927664756775	15547282	2.701361715794	FBgn0034480	27432	FBgn0004364	79092
204	X	18517579	18523760	2.926645755768	18519023	2.743780106306	FBgn0004959	683	FBgn0004959	683
205	3L	20331132	20341443	2.925179958344	20339499	2.728827813092	FBgn0028978	4050	FBgn0028978	4050
206	3R	8206236	8210684	2.918617248535	8208532	2.76633717032	FBgn0038028	120	FBgn0038028	120
207	X	263697	276670	2.906242370605	274215	2.734223544598	FBgn0002561	7670	FBgn0002561	7670
208	2R	20307954	20312239	2.902827262878	20310755	2.714041092817	FBgn0035069	4357	FBgn0050423	72681
209	X	1989751	2000495	2.901471138	1993409	2.525037424905	FBgn0004861	708	FBgn0025626	72117
210	2R	15554869	15558153	2.894480228424	15556202	2.640252351761	FBgn0034480	36352	FBgn0004364	70172
211	3R	11853234	11856157	2.893273830414	11854685	2.741842101602	FBgn0003117	2866	FBgn0038396	20708
212	2L	6212392	6216901	2.891221046448	6213771	2.824067340178	FBgn0026755	11279	FBgn0031782	86009
213	3R	5702615	5708527	2.889941215515	5705786	2.539813296	FBgn0037767	4389	FBgn0065050	101580
214	3R	13218284	13221761	2.887984275818	13220284	2.595621249255	FBgn0025456	21	FBgn0025456	21
215	3R	25588563	25592746	2.886724472046	25590228	2.714648634195	FBgn0001297	2479	FBgn0020235	15370
216	X	16047996	16052908	2.886678695679	16051196	2.527878845439	FBgn0000459	525	FBgn0000459	525
217	3R	9723458	9729118	2.886655807495	9725587	2.859454519608	FBgn0000576	1994	FBgn0000576	1994
218	2R	4164839	4172555	2.885726928711	4170048	2.665686495164	FBgn0050353	29	FBgn0050353	29
219	3L	18136396	18141135	2.885015487671	18139133	2.634939698612	FBgn0036781	11359	FBgn0020300	34470
220	3L	10303589	10306755	2.865980148315	10304785	2.640783578157	FBgn0067716	10992	FBgn0000629	307292
221	3L	1461365	1464923	2.863153457642	1462803	2.737322568893	FBgn0046769	279	FBgn0004635	15479
222	X	6879048	6887331	2.853698730469	6885616	2.699656037723	FBgn0029931	228	FBgn0029931	228
223	2R	9504048	9509945	2.85354757309	9508328	2.667148085201	FBgn0002643	1240	FBgn0033889	13362
224	2R	6033556	6057547	2.852686405182	6047699	2.58262103796	FBgn0005630	7376	FBgn0004399	22018
225	X	10990497	10995925	2.851896762848	10992133	2.581837205326	FBgn0020255	1674	FBgn0020255	1674
226	2R	18710673	18716102	2.843939781189	18714845	2.611322164536	FBgn0034834	4294	FBgn0003062	132525
227	3L	2849784	2853268	2.843350410461	2851332	2.784994433908	FBgn0035378	3910	FBgn0035370	100804
228	2R	15563408	15570183	2.843054771423	15566869	2.548469126225	FBgn0034480	47019	FBgn0004364	59505
229	2L	8477122	8480159	2.841030597687	8478261	2.422393209794	FBgn0053194	912	FBgn0032050	33574
230	X	9929948	9937077	2.84086894989	9933521	2.394348144531	FBgn0030179	1767	FBgn0030179	1767
231	3L	22095223	22099909	2.840712547302	22097271	2.702897352331	FBgn0037152	1997	FBgn0000100	87388
232	2L	3069669	3073070	2.840218544006	3071984	2.641514048857	FBgn0027571	15369	FBgn0003934	23283
233	2L	13901895	13906037	2.840146064758	13904367	2.54633735208	FBgn0019890	292	FBgn0019890	292
234	2L	1417319	1427165	2.838129997253	1421670	2.725082930397	FBgn0002543	1221	FBgn0002543	1221
235	3R	12565828	12573432	2.837390899658	12568285	2.438144207001	FBgn0003944	7937	FBgn0063261	8826
236	2R	19151349	19156788	2.835424423218	19154693	2.545055080863	FBgn0034886	10483	FBgn0016762	46905
237	3L	5923853	5929023	2.833769798279	5926381	2.638376712799	FBgn0053993	1779	FBgn0002638	19661
238	2L	218157	226511	2.828272819519	222219	2.658066928387	FBgn0031235	10295	FBgn0031235	10295
239	3R	19693514	19696479	2.827208518982	19694942	2.529469321756	FBgn0004185	9590	FBgn0004185	9590
240	3L	3019184	3022866	2.826555728912	3021314	2.39239013195	FBgn0035388	2584	FBgn0035388	2584
241	2L	15469902	15480252	2.823548316956	15471115	2.60321867466	FBgn0003448	3083	FBgn0003448	3083
242	X	6123925	6126405	2.820785045624	6124882	2.452279707965	FBgn0052744	375	FBgn0029857	8508
243	3R	9813266	9819006	2.815301418304	9814555	2.628237336874	FBgn0015270	23916	FBgn0038196	47332
244	2L	12669403	12672124	2.814284324646	12670658	2.55711209774	FBgn0032442	1489	FBgn0032445	22365
245	X	9606277	9610477	2.814027309418	9608939	2.559485912323	FBgn0020378	10759	FBgn0000233	69530
246	3R	2926575	2942429	2.808354854584	2937212	2.495292663574	FBgn0014863	6241	FBgn0003884	24952
247	2L	276045	280696	2.8081407547	278699	2.514330415165	FBgn0003444	1111	FBgn0003444	1111
248	X	19603592	19613327	2.806945800781	19609014	2.681078237646	FBgn0031071	7851	FBgn0031071	7851
249	3R	4800289	4804198	2.806364059448	4801958	2.68967667222	FBgn0037646	4685	FBgn0022347	16709
250	2L	19127208	19137763	2.806248664856	19131378	2.667792469263	FBgn0010300	1643	FBgn0032762	2023
251	2L	12009038	12013293	2.804249763489	12011821	2.65183095371	FBgn0014019	3445	FBgn0032390	21857
252	3L	16076593	16081616	2.802977085114	16079337	2.551826387644	FBgn0010280	814	FBgn0010280	814
253	3L	14416253	14422521	2.800107955933	14418144	2.456169072319	FBgn0036424	35553	FBgn0036424	35553
254	2L	9451257	9456415	2.798633575439	9454496	2.415463298559	FBgn0053723	13756	FBgn0002973	16983
255	3L	20445799	20456567	2.791348457336	20451354	2.418446063995	FBgn0037007	1919	FBgn0037007	1919
256	X	2264353	2267490	2.788265228271	2264789	2.415119984571	FBgn0040385	2266	FBgn0001150	20330
257	2L	19860546	19866045	2.785186767578	19862998	2.611180782318	FBgn0032826	612	FBgn0043021	50655
258	3L	19005338	19011418	2.783089160919	19009245	2.468629598618	FBgn0002945	1345	FBgn0002945	1345
259	3R	12523572	12532498	2.782703399658	12528752	2.485439721276	FBgn0003944	31596	FBgn0063261	48359
260	3R	12588235	12593069	2.782339096069	12589842	2.2605265975	FBgn0020556	9069	FBgn0020556	9069
261	2R	2890835	2894642	2.78150844574	2892720	2.804287181181	FBgn0033159	962	FBgn0033159	962
262	3R	20691249	20694421	2.779400348663	20692774	2.509791851044	FBgn0013949	1701	FBgn0015625	3843
263	X	11166312	11172380	2.777261734009	11167910	2.687981661628	FBgn0003411	346	FBgn0003411	346
264	3L	19045476	19053747	2.776013374329	19048509	2.740309625864	FBgn0036844	3172	FBgn0036844	3172
265	3R	19124767	19130580	2.76308631897	19126826	2.636814266443	FBgn0039071	10915	FBgn0039067	43047
266	3R	10101061	10106349	2.761657714844	10104686	2.681771500905	FBgn0003862	7937	FBgn0003862	7937
267	2L	15733991	15744857	2.760093212128	15739034	2.457171047435	FBgn0010382	5050	FBgn0003936	8577
268	3R	25281278	25286405	2.759531021118	25283863	2.433050855001	FBgn0004369	572	FBgn0039664	31353
269	3R	784730	791477	2.758939743042	785799	2.653806656599	FBgn0037289	1271	FBgn0004183	11913
270	3R	24409449	24415672	2.758582115173	24414404	2.483179837465	FBgn0000659	3599	FBgn0000659	3599
271	3R	21469369	21475162	2.75137090683	21472050	2.618110090494	FBgn0067682	232	FBgn0067682	232
272	3L	279096	284303	2.748861312866	281969	2.331374327342	FBgn0035128	615	FBgn0035128	615
273	2R	19078703	19090064	2.745656967163	19080898	2.568247858683	FBgn0015903	8401	FBgn0015903	8401
274	2L	10203199	10212057	2.743488311768	10208954	1.931917891783	FBgn0032192	767	FBgn0032191	1993
275	3L	19520699	19531620	2.743165016174	19527697	2.379500669592	FBgn0067680	2702	FBgn0067680	2702
276	2R	14776512	14785091	2.742156505585	14782016	2.535699002883	FBgn0034423	7239	FBgn0003254	8573
277	3R	2865980	2871396	2.74169921875	2869937	2.646715893465	FBgn0024289	8120	FBgn0010774	36189
278	2R	1622989	1634801	2.740473747253	1629797	2.796153853921	FBgn0033063	14981	FBgn0033062	36789
279	3L	1391479	1395517	2.737150669098	1393969	2.637840074651	FBgn0035216	789	FBgn0004635	53355
280	3L	3053405	3062026	2.736783981323	3057652	2.538758642533	FBgn0035397	2992	FBgn0003938	16681
281	X	16054236	16056756	2.735301971436	16055257	2.58799892664	FBgn0000459	4586	FBgn0000459	4586
282	2R	16072227	16077755	2.735141277313	16075354	2.323833577773	FBgn0034521	1836	FBgn0034515	20090
283	3L	16974343	16978571	2.73344707489	16976332	2.498708069324	FBgn0036685	5107	FBgn0025582	224084
284	X	12575699	12591116	2.732584953308	12585838	2.549741208553	FBgn0030418	7435	FBgn0053963	92439
285	X	1977610	1982748	2.731239318848	1979677	2.23712793986	FBgn0004860	1797	FBgn0025626	58385
286	X	16774956	16779647	2.720587491989	16777566	2.226330429316	FBgn0030806	767	FBgn0030806	767
287	3R	8071330	8075464	2.719632148743	8074229	2.650723345139	FBgn0038008	5680	FBgn0037992	120310
288	3L	8975236	8980218	2.717134475708	8977311	2.507129164303	FBgn0035954	1834	FBgn0035954	1834
289	3R	16776159	16779053	2.713917255402	16777482	2.588671403773	FBgn0002921	3046	FBgn0038834	101211
290	2R	3470557	3475795	2.713056325912	3474251	2.203135742861	FBgn0027548	48	FBgn0027548	48
291	2L	5869727	5873288	2.712211608887	5871374	2.601641430574	FBgn0031745	8107	FBgn0031740	69119
292	3R	1151015	1159082	2.709128379822	1157732	2.318139272578	FBgn0013576	3894	FBgn0037310	31865
293	2L	515114	524723	2.707658290863	518594	2.522767007351	FBgn0003963	4873	FBgn0003963	4873
294	3L	12476349	12481459	2.705594062805	12480168	2.232857199276	FBgn0036294	1489	FBgn0027936	1919
295	3L	19827683	19835592	2.701515674591	19833279	2.406383603811	FBgn0014037	9947	FBgn0014037	9947
296	2R	9943358	9951918	2.697646141052	9945702	2.617621982799	FBgn0013725	1496	FBgn0013725	1496
297	2R	11668186	11671972	2.696645736694	11670166	2.370548893424	FBgn0034082	3491	FBgn0034082	3491
298	2L	5889471	5892736	2.69380903244	5890820	2.510611926808	FBgn0002856	2042	FBgn0031740	88565
299	2L	18610924	18615988	2.693374633789	18612217	2.134490518009	FBgn0032692	221	FBgn0032693	36696
300	2R	11268976	11278096	2.691412448883	11270305	2.525036931038	FBgn0050089	28044	FBgn0050089	28044
301	2R	20604247	20610018	2.691372394562	20606072	2.324882090092	FBgn0004919	14152	FBgn0001148	36492
302	3L	8159437	8166072	2.689225673676	8161094	2.467993795872	FBgn0035850	146	FBgn0035850	146
303	X	16990779	17000614	2.684713840485	16994491	2.285000890493	FBgn0000163	385	FBgn0000163	385
304	2L	17734581	17745829	2.681198120117	17739183	2.528819925645	FBgn0015609	3733	FBgn0032646	242145
305	3L	22885348	22887633	2.679896831512	22886686	2.280420583837	FBgn0052461	2440	FBgn0037207	7631
306	3L	7128866	7131862	2.679618358612	7130407	2.597264713711	FBgn0028383	613	FBgn0028383	613
307	3L	1425726	1432788	2.67631149292	1431390	2.262494802475	FBgn0043865	10215	FBgn0004635	15934
308	X	8971042	8975936	2.676115036011	8972815	2.425646753872	FBgn0030090	7424	FBgn0030092	21465
309	2R	7141390	7157995	2.673784255981	7155545	2.447453684277	FBgn0033639	6011	FBgn0033638	7068
310	X	3948397	3955644	2.673698425293	3954111	2.331687003374	FBgn0026084	2759	FBgn0000221	4530
311	3R	14737958	14742163	2.670604705811	14739752	2.450928856345	FBgn0038661	938	FBgn0038666	66938
312	3L	4234050	4238559	2.668491363525	4236966	2.451929867268	FBgn0041171	875	FBgn0041171	875
313	2R	17218770	17225844	2.66449546814	17219978	2.447859511656	FBgn0050403	775	FBgn0004362	935
314	X	4239375	4243430	2.662801742554	4241892	2.372118504842	FBgn0052773	8404	FBgn0029714	155312
315	2R	12027318	12037835	2.661781311035	12034129	2.410584814408	FBgn0034134	15684	FBgn0034138	51971
316	3R	162224	168114	2.660346031189	163596	2.525171041489	FBgn0037235	114	FBgn0001204	8776
317	2R	20728529	20737993	2.660066127777	20733108	2.587390198427	FBgn0001325	1107	FBgn0001325	1107
318	2L	16345344	16353560	2.659930229187	16349899	2.492198383107	FBgn0028506	1034	FBgn0028506	1034
319	2R	18309259	18316560	2.65646314621	18310779	2.440423250198	FBgn0000405	3788	FBgn0000405	3788
320	X	15478607	15482515	2.651969432831	15480997	2.55295680551	FBgn0030663	2769	FBgn0003463	20520
321	2L	5398104	5404951	2.651814460754	5403857	2.426374316216	FBgn0016660	485	FBgn0005511	57784
322	3L	14719075	14728592	2.650776863098	14720645	2.350468503104	FBgn0013263	5663	FBgn0036449	31037
323	3R	10305503	10312703	2.650191307068	10310139	2.273243576288	FBgn0038233	27275	FBgn0038234	27451
324	3R	11403503	11411774	2.647006034851	11410588	2.414919797112	FBgn0038350	32094	FBgn0053207	81320
325	3R	21449524	21465572	2.646033287048	21458768	2.506149572485	FBgn0039350	4781	FBgn0039350	4781
326	3R	5934005	5939711	2.643914699554	5937067	2.433803409338	FBgn0037788	1201	FBgn0037777	65822
327	X	3250575	3255593	2.638726711273	3253732	2.339139103889	FBgn0029657	4162	FBgn0000472	24393
328	2L	18139312	18149278	2.638160705566	18146295	2.346969286601	FBgn0041184	2044	FBgn0041184	2044
329	3R	9117974	9121283	2.636385917664	9119358	2.405882162206	FBgn0038134	438	FBgn0038134	438
330	3L	744525	749003	2.630236148834	746208	2.494806110859	FBgn0052480	6827	FBgn0000575	13270
331	3R	909771	917893	2.627348899841	912834	2.386908082401	FBgn0010313	426	FBgn0010313	426
332	3R	22710786	22714930	2.627010822296	22712829	2.305599885828	FBgn0004359	5373	FBgn0002838	11151
333	2R	9721502	9724287	2.626231193542	9722890	2.292877018452	FBgn0050071	3370	FBgn0067696	7796
334	2L	164615	167990	2.624613761902	166577	2.195876757304	FBgn0016977	7543	FBgn0016977	7543
335	2L	2872251	2875634	2.616049528122	2873730	2.480318041409	FBgn0051694	788	FBgn0004584	98946
336	2R	15586754	15588939	2.616016387939	15587318	2.32080784966	FBgn0004364	39056	FBgn0004364	39056
337	2L	12075394	12083783	2.613712310791	12081279	2.501853764057	FBgn0032406	4456	FBgn0003145	4513
338	3L	13347988	13355870	2.607913017273	13352499	2.315548223608	FBgn0036349	33	FBgn0036349	33
339	2L	1061693	1069984	2.607816696167	1068190	2.39884000666	FBgn0003310	9621	FBgn0003310	9621
340	3L	15479439	15483851	2.606605529785	15482227	2.534907473458	FBgn0036503	58	FBgn0036503	58
341	3R	24893477	24902146	2.602021694183	24900121	2.564800947905	FBgn0039632	11240	FBgn0039633	22588
342	2R	8290102	8298115	2.599294185638	8296011	2.525243699551	FBgn0003326	440	FBgn0003326	440
343	2L	10054644	10060229	2.599160671234	10058857	2.227847635746	FBgn0011823	1951	FBgn0011823	1951
344	2R	13818191	13827904	2.59900188446	13822167	2.223213513692	FBgn0034327	3327	FBgn0034326	7846
345	3R	27430609	27437900	2.596287488937	27434465	2.498484452566	FBgn0011655	2305	FBgn0039857	12498
346	3L	3390906	3395705	2.593001365662	3393583	2.568075275421	FBgn0014388	14884	FBgn0027616	35885
347	3L	2464695	2468458	2.591708183289	2466682	2.275968046749	FBgn0035344	4657	FBgn0035346	5669
348	3R	5632898	5636175	2.589238405228	5634900	2.408763917287	FBgn0037760	185	FBgn0065050	30694
349	3R	12738876	12743527	2.589212417603	12741405	2.25938021342	FBgn0051270	8102	FBgn0082171	59368
350	3L	4672723	4679145	2.589191436768	4677535	2.317072363461	FBgn0042199	991	FBgn0042199	991
351	X	8515575	8523899	2.586172103882	8520252	2.321033120155	FBgn0030055	2047	FBgn0004102	24366
352	3R	17282090	17286656	2.58530664444	17284377	2.459139178781	FBgn0011278	12335	FBgn0013984	121874
353	3R	12702789	12705724	2.584783554077	12704468	2.363464972552	FBgn0015350	982	FBgn0082171	22431
354	3R	17119444	17125062	2.58131313324	17121103	2.506298498674	FBgn0001234	1242	FBgn0043012	25304
355	2L	2159797	2167550	2.578132629395	2165061	2.509733733009	FBgn0031393	9301	FBgn0031393	9301
356	3R	12689638	12692447	2.576394557953	12690966	2.443710178137	FBgn0082171	8929	FBgn0082171	8929
357	3L	5940293	5946199	2.575089931488	5944663	2.19840374589	FBgn0035656	5289	FBgn0035656	5289
358	2L	12606119	12624303	2.569450855255	12616766	2.517272440592	FBgn0002970	1582	FBgn0002970	1582
359	2R	4930274	4933496	2.569029331207	4931770	2.21938828861	FBgn0033412	3665	FBgn0053774	19673
360	2R	4914471	4921884	2.568017959595	4918479	2.348298937082	FBgn0053774	6382	FBgn0053774	6382
361	2R	20019809	20023846	2.566751480103	20021418	2.315427415511	FBgn0019886	1472	FBgn0019886	1472
362	3R	6492565	6495074	2.565162658691	6493856	2.394551634789	FBgn0037818	9036	FBgn0001235	29470
363	2R	16154590	16166099	2.562818527222	16161116	2.181053519249	FBgn0034537	2215	FBgn0061362	2473
364	3R	25617494	25621366	2.561664581299	25620055	2.250222682953	FBgn0039695	303	FBgn0019972	5320
365	2L	12661767	12667940	2.560214996338	12666433	2.309693112093	FBgn0032442	2736	FBgn0032445	26590
366	3R	7197034	7204990	2.5599360466	7204568	2.352652490139	FBgn0004595	6058	FBgn0026064	28201
367	3R	25126917	25136715	2.558912277222	25130044	2.359179496765	FBgn0039659	7093	FBgn0003525	48542
368	2R	13949684	13958634	2.558763027191	13953018	2.29918791266	FBgn0050118	2326	FBgn0003067	98612
369	3L	5827341	5833946	2.556887626648	5830786	2.380449519438	FBgn0003984	11225	FBgn0052409	42703
370	3R	12646346	12649244	2.550447463989	12647738	2.493042833665	FBgn0000014	8031	FBgn0020546	27988
371	3R	11921761	11927120	2.550194740295	11925640	2.318234264851	FBgn0010379	702	FBgn0038396	50247
372	3R	25087451	25092975	2.548902511597	25088885	2.475039145526	FBgn0003525	7383	FBgn0003525	7383
373	2L	9446879	9450983	2.547212600708	9449188	2.35319635272	FBgn0053723	8448	FBgn0002973	11675
374	2L	13233408	13236363	2.54675245285	13235225	2.506385505199	FBgn0032493	630	FBgn0032493	630
375	3L	13091883	13095734	2.543778419495	13094319	2.425169047187	FBgn0010452	6099	FBgn0010452	6099
376	X	17657254	17667948	2.541167259216	17663456	2.421295748817	FBgn0030870	1321	FBgn0030870	1321
377	3L	15552402	15562374	2.532649993896	15558694	2.317726910114	FBgn0036518	4555	FBgn0036518	4555
378	2R	11403911	11407802	2.532327651978	11406064	2.335010248072	FBgn0003425	347	FBgn0003425	347
379	2R	18019501	18025170	2.530829906464	18023311	2.269170224667	FBgn0034735	23515	FBgn0034743	90392
380	3L	8805487	8809309	2.524388790131	8807184	2.399985671043	FBgn0052026	3225	FBgn0020633	58373
381	2L	5201619	5204170	2.524257183075	5202869	2.165574200948	FBgn0065104	3336	FBgn0000228	75689
382	2L	244749	253012	2.523443222046	249114	2.089546428007	FBgn0001309	1681	FBgn0001309	1681
383	2R	4794634	4798512	2.522735595703	4796211	2.320630213794	FBgn0020621	699	FBgn0033400	2231
384	3L	14604911	14610982	2.520614624023	14607612	2.218941552298	FBgn0041604	9733	FBgn0028418	81589
385	3L	356010	365866	2.514869689941	361799	2.346326605479	FBgn0003749	951	FBgn0035136	16884
386	3R	626888	634096	2.512450218201	632731	2.306259989738	FBgn0051529	565	FBgn0051529	565
387	2L	7523866	7546701	2.511352539062	7544320	2.311412394047	FBgn0053529	103	FBgn0053529	103
388	3R	4003704	4008697	2.510942459106	4007379	2.241667238871	FBgn0001138	215	FBgn0037554	51850
389	3L	17519307	17523823	2.507284164429	17521393	2.211352376377	FBgn0025455	1654	FBgn0025455	1654
390	3R	12074554	12082045	2.50688123703	12077264	2.215392589569	FBgn0040237	12546	FBgn0011253	20912
391	X	7899133	7909661	2.505637168884	7906834	2.367033064365	FBgn0004657	49	FBgn0004656	162
392	X	2239041	2247415	2.503744125366	2244606	2.340372197768	FBgn0040387	786	FBgn0001150	40513
393	3R	4871940	4884543	2.502241134644	4880183	2.425452793346	FBgn0037659	1943	FBgn0028708	3637
394	3L	14175978	14178388	2.498321056366	14177094	2.282627414255	FBgn0036415	6074	FBgn0036415	6074
395	2R	12990299	12995594	2.498260498047	12993378	2.248235732317	FBgn0034225	609	FBgn0028953	20834
396	3R	21004653	21011787	2.493977069855	21010459	2.321340697152	FBgn0039286	276	FBgn0039286	276
397	3L	12655590	12658736	2.493156909943	12657423	2.141465074876	FBgn0014343	10272	FBgn0036306	71281
398	3R	6416000	6431574	2.493054389954	6425770	2.275755055745	FBgn0001235	38616	FBgn0001235	38616
399	3L	18818732	18820901	2.492266654968	18819931	2.084166246302	FBgn0067689	6310	FBgn0036818	11667
400	2L	157713	163336	2.491614580154	161912	2.14806625247	FBgn0016977	2878	FBgn0016977	2878
401	X	14482533	14490619	2.491439342499	14483687	2.088158551384	FBgn0015773	4081	FBgn0015773	4081
402	2L	5192	8057	2.490549087524	5723	2.302431225777	FBgn0031208	1806	FBgn0002121	15649
403	2L	6227682	6230507	2.490109443665	6229466	2.194713143741	FBgn0026755	4416	FBgn0031782	101704
404	2L	10544178	10550379	2.488759040833	10549079	2.112692952156	FBgn0051721	4198	FBgn0032268	18211
405	3R	27043816	27051254	2.486387729645	27047510	2.192500282736	FBgn0039831	1084	FBgn0039831	1084
406	2R	9995143	10001746	2.485263824463	9996968	2.27015081048	FBgn0001332	902	FBgn0013725	49770
407	2L	13850019	13853020	2.476223945618	13851295	2.289903253317	FBgn0028532	1883	FBgn0051842	16257
408	2R	2950651	2953581	2.475478172302	2951077	2.334612607956	FBgn0033169	1429	FBgn0033179	27467
409	2L	9704017	9707012	2.474098205566	9705663	2.028097003698	FBgn0051710	281	FBgn0032138	5606
410	X	7063196	7072396	2.468362808228	7066432	2.257070859273	FBgn0029939	28120	FBgn0025549	70108
411	2R	15180728	15186190	2.467847824097	15183870	2.238675057888	FBgn0015949	813	FBgn0015949	813
412	X	5438537	5444375	2.467834472656	5441833	1.959905896868	FBgn0029775	2323	FBgn0029783	69373
413	3R	20550978	20553535	2.463817119598	20552428	2.152862399817	FBgn0004885	7009	FBgn0003719	23028
414	X	5361282	5365100	2.459874629974	5362874	2.305098309236	FBgn0029771	376	FBgn0029771	376
415	3L	717656	720057	2.457087993622	718955	2.227002031663	FBgn0035160	3697	FBgn0000575	13983
416	X	9526086	9542066	2.453372478485	9531765	2.214167952538	FBgn0030150	2872	FBgn0030150	2872
417	3L	14040081	14044164	2.45138835907	14042082	2.144702025822	FBgn0005592	1051	FBgn0036406	23827
418	2L	16479569	16483877	2.448748111725	16482365	2.379103015451	FBgn0005677	452	FBgn0025678	129675
419	X	9958156	9963641	2.448020458221	9961739	2.078017026186	FBgn0030180	29668	FBgn0030180	29668
420	X	18696696	18704668	2.446786880493	18700480	2.339300049676	FBgn0040883	1103	FBgn0040883	1103
421	3L	15292965	15299024	2.446401596069	15295110	2.143468576319	FBgn0036494	6849	FBgn0036494	6849
422	X	12564002	12572522	2.445381164551	12569713	2.182181779076	FBgn0024308	6667	FBgn0053963	76314
423	2R	13058711	13064622	2.443832397461	13063301	2.274025832905	FBgn0034240	372	FBgn0034240	372
424	2R	5556654	5561967	2.442211151123	5560076	1.988664150238	FBgn0033476	355	FBgn0033476	355
425	X	16623712	16629230	2.441728591919	16627362	2.14678812027	FBgn0030790	1271	FBgn0030790	1271
426	X	17484023	17487318	2.440480232239	17485543	2.329092860222	FBgn0026375	946	FBgn0030855	15323
427	3R	5697102	5702349	2.439664840698	5699923	2.223299531376	FBgn0040536	940	FBgn0065050	95717
428	2R	2037304	2041548	2.438750267029	2039801	2.190429996042	FBgn0010347	25729	FBgn0041145	82517
429	3L	599333	606485	2.43621969223	601649	2.243260532618	FBgn0052345	4199	FBgn0064191	24142
430	3R	24911364	24916001	2.430557250977	24912839	2.203835805257	FBgn0039633	9870	FBgn0039633	9870
431	2R	8043757	8050793	2.428030967712	8046965	2.286742448807	FBgn0011592	2002	FBgn0011592	2002
432	X	9573195	9577984	2.427133560181	9576845	2.347903139451	FBgn0020378	21335	FBgn0000233	37436
433	3R	17270803	17274753	2.426334381104	17273599	2.219185829163	FBgn0011278	1557	FBgn0013984	132652
434	3R	12161739	12165524	2.425128936768	12162787	2.223645210266	FBgn0040284	4919	FBgn0040284	4919
435	3R	15184752	15188659	2.424638748169	15186629	2.188919067383	FBgn0038697	13842	FBgn0000463	34694
436	3L	21998625	22002910	2.421919345856	22000698	2.224109285018	FBgn0037149	724	FBgn0037149	724
437	X	7731427	7740304	2.421825408936	7737617	2.337891242083	FBgn0029970	809	FBgn0029970	809
438	3R	4630548	4640520	2.420320034027	4634474	2.215762406588	FBgn0037635	1059	FBgn0037633	3122
439	2L	280927	287928	2.420034885406	282570	2.110534499673	FBgn0031244	711	FBgn0031244	711
440	2R	10864135	10868512	2.419942378998	10867358	2.307493265937	FBgn0034013	2341	FBgn0000996	28465
441	3R	11896414	11899244	2.419052600861	11897858	2.185129053452	FBgn0038397	4624	FBgn0038396	22465
442	2L	15326091	15331576	2.41597533226	15329525	2.055453151464	FBgn0001981	268	FBgn0001981	268
443	2R	18303653	18308301	2.415132045746	18306033	1.950532688814	FBgn0011211	603	FBgn0011211	603
444	2L	2748730	2760980	2.413833618164	2750774	2.338838895162	FBgn0031453	2025	FBgn0031453	2025
445	3R	6087470	6094690	2.412749290466	6090646	2.047131329775	FBgn0037804	618	FBgn0037802	3184
446	3L	12051272	12058637	2.411623001099	12057339	2.237803904215	FBgn0028679	1607	FBgn0036248	34851
447	X	8976606	8981602	2.411522865295	8977974	2.094951040605	FBgn0030090	2265	FBgn0030092	16306
448	3L	5782971	5788005	2.411125183105	5784766	1.918275133769	FBgn0015806	138	FBgn0035639	154
449	X	2307581	2311331	2.409679889679	2310009	2.085315648247	FBgn0004050	6084	FBgn0004050	6084
450	2R	3575656	3585438	2.409279346466	3580796	2.253163814545	FBgn0020279	1002	FBgn0021814	11052
451	3R	25341010	25344320	2.409147262573	25342736	2.275893940645	FBgn0039669	1169	FBgn0040623	25920
452	3R	5989040	5992297	2.407623767853	5991048	2.242206394672	FBgn0037794	3998	FBgn0037797	57432
453	3L	3041035	3044852	2.407466888428	3044017	2.13049480319	FBgn0035393	5383	FBgn0035388	25287
454	3L	6793944	6798342	2.406893253326	6795230	2.30719396472	FBgn0003995	31123	FBgn0035714	68370
455	2L	7308404	7313366	2.405345916748	7310368	2.322259902954	FBgn0004009	3207	FBgn0004009	3207
456	3L	662346	667338	2.405174255371	665916	2.065430528977	FBgn0035152	191	FBgn0035156	10531
457	2R	6706194	6708884	2.40438747406	6707631	2.145721716039	FBgn0003396	17904	FBgn0033581	41668
458	2R	17029183	17033757	2.401141166687	17031418	2.296926835004	FBgn0003731	831	FBgn0010415	42668
459	3L	4955269	4958649	2.399729728699	4957339	2.202602330376	FBgn0005775	320	FBgn0035570	266636
460	2R	16050844	16057865	2.399091720581	16054230	2.1885823923	FBgn0034514	102	FBgn0034514	102
461	X	9339618	9343808	2.398859500885	9342503	1.991605222225	FBgn0030133	2839	FBgn0030136	57337
462	3L	14238565	14244875	2.398496627808	14241550	2.186384116902	FBgn0001085	1944	FBgn0036415	58382
463	2L	355385	358712	2.397891521454	356337	2.195308566093	FBgn0031250	1531	FBgn0031250	1531
464	2L	15724902	15730799	2.395592689514	15727947	2.117467543658	FBgn0010382	16137	FBgn0003936	19664
465	2L	17255825	17260804	2.395534515381	17259501	2.358408170588	FBgn0032629	2840	FBgn0032633	120575
466	2R	13724283	13727737	2.395070552826	13725922	2.037016391754	FBgn0050114	3304	FBgn0000658	21704
467	3R	25117067	25121182	2.394329071045	25119528	2.096320748329	FBgn0039659	3423	FBgn0003525	38026
468	3L	14911121	14919679	2.393303871155	14918893	2.305030107498	FBgn0040487	7522	FBgn0040487	7522
469	2R	13104643	13109491	2.390918731689	13108022	2.210354089737	FBgn0029006	345	FBgn0029006	345
470	X	11531473	11534534	2.389607429504	11533105	2.16380739212	FBgn0011754	203	FBgn0030327	14616
471	3L	15696012	15699439	2.389548301697	15697125	2.009353101254	FBgn0010105	3443	FBgn0010105	3443
472	2R	7247932	7253631	2.389111042023	7249051	2.212154567242	FBgn0033649	9221	FBgn0033652	57225
473	X	19052678	19060058	2.389016628265	19054875	2.244354963303	FBgn0031001	314	FBgn0031001	314
474	2L	19317666	19326955	2.388870716095	19322932	2.181322546566	FBgn0032769	26697	FBgn0024245	36221
475	2L	8520684	8523463	2.388330459595	8521900	2.309561669827	FBgn0016122	1	FBgn0029004	6718
476	3R	12635098	12639078	2.386185646057	12637719	2.1439884305	FBgn0000014	18050	FBgn0020546	38007
477	2L	4596483	4598950	2.383766174316	4597677	2.088137753805	FBgn0053196	5714	FBgn0000227	86782
478	3L	9433915	9438676	2.382785797119	9435755	2.229812473059	FBgn0052043	731	FBgn0052043	731
479	3R	19710894	19714017	2.378426551819	19712418	2.065499961376	FBgn0025574	3379	FBgn0025574	3379
480	3R	11744482	11749901	2.378328323364	11745872	2.144762095283	FBgn0038385	763	FBgn0038385	763
481	2R	8419092	8422880	2.378103733063	8420365	2.211279588587	FBgn0010488	11539	FBgn0010488	11539
482	3R	12794440	12798104	2.3762550354	12795759	2.080035507679	FBgn0000015	2199	FBgn0038471	70647
483	3R	24887708	24892943	2.375684261322	24889566	2.176495869954	FBgn0039632	685	FBgn0039633	33143
484	3L	2375818	2378475	2.373934268951	2377325	1.991658098557	FBgn0052298	2801	FBgn0052299	3559
485	3R	12723201	12729373	2.371381759644	12725302	1.933890044689	FBgn0015350	19852	FBgn0082171	43265
486	2R	5633963	5637840	2.370963096619	5636533	2.216222971678	FBgn0050011	626	FBgn0033486	7027
487	2L	596480	603742	2.36962890625	597894	2.24292576313	FBgn0010323	3207	FBgn0031267	23662
488	2R	8499733	8502709	2.368491172791	8501615	2.058476560256	FBgn0005624	4719	FBgn0005624	4719
489	3R	12506956	12514900	2.368294715881	12511012	2.215882301331	FBgn0051498	20385	FBgn0015019	37683
490	3L	22109239	22111760	2.366435050964	22110476	2.031349967508	FBgn0037152	11208	FBgn0037156	90038
491	X	17008891	17014538	2.363981723785	17011850	2.094557425555	FBgn0000163	16974	FBgn0000163	16974
492	3L	13886733	13891793	2.363967180252	13888217	2.165246725082	FBgn0026376	2290	FBgn0036386	6039
493	2L	1956542	1959827	2.361793518066	1958375	2.242113506093	FBgn0031375	3856	FBgn0031391	188912
494	2R	1688003	1705798	2.361258983612	1704063	2.244717513814	FBgn0033068	668	FBgn0033068	668
495	3R	21297025	21299720	2.360115289688	21297979	2.241315058299	FBgn0004509	799	FBgn0039337	4746
496	3R	12651026	12653744	2.358169078827	12652107	2.305094859179	FBgn0000014	3662	FBgn0020546	23619
497	X	20542719	20551615	2.357928276062	20545378	2.134793702294	FBgn0031129	1258	FBgn0003300	40261
498	3R	11067423	11073384	2.356610774994	11069623	2.135951042175	FBgn0001219	1256	FBgn0001219	1256
499	2R	15083585	15086327	2.35410451889	15085062	2.06771255942	FBgn0053535	5255	FBgn0034463	87584
500	X	13053556	13069585	2.354021072388	13068077	1.874153286219	FBgn0052639	2383	FBgn0052639	2383
501	3R	2585055	2590549	2.35321855545	2588158	2.191563241622	FBgn0000071	157	FBgn0000071	157
502	3R	19017060	19023660	2.350567102432	19019376	2.297809392214	FBgn0011596	10380	FBgn0039066	57890
503	3L	8625334	8631465	2.347791671753	8627594	2.174487450544	FBgn0035922	4123	FBgn0001168	22112
504	2L	7005681	7012459	2.347755432129	7010590	2.102585652295	FBgn0031880	2906	FBgn0051908	16705
505	3L	12582391	12585016	2.34582901001	12583340	2.144961516062	FBgn0015919	733	FBgn0004926	82656
506	3L	3999631	4002439	2.342131614685	4001104	2.234745800495	FBgn0004895	1522	FBgn0000449	44732
507	2R	13015684	13021119	2.342011928558	13019740	2.102688103914	FBgn0034228	1980	FBgn0034237	31336
508	3R	2687108	2692623	2.341584205627	2689749	2.246322886149	FBgn0001077	297	FBgn0001077	297
509	2L	15007469	15010846	2.339561462402	15009664	2.139006169637	FBgn0028924	3419	FBgn0028925	4138
510	2R	7069375	7073736	2.338685512543	7072101	2.247149199247	FBgn0000577	27984	FBgn0000577	27984
511	3R	12376096	12379056	2.337055206299	12377762	2.236840635538	FBgn0038442	2003	FBgn0027053	81939
512	X	11747793	11750188	2.329064130783	11748900	1.885451614857	FBgn0030355	2270	FBgn0030350	27683
513	2L	8080396	8089320	2.328834533691	8081903	1.943251832326	FBgn0020240	1066	FBgn0010287	9006
514	2R	13273271	13277438	2.328233242035	13275297	2.030162867378	FBgn0027572	499	FBgn0003545	12323
515	3R	7366367	7371268	2.327554225922	7367549	2.139892690322	FBgn0053512	2580	FBgn0037920	78264
516	3R	16367568	16370525	2.327277183533	16369337	2.22174936533	FBgn0053192	8610	FBgn0043457	14315
517	3R	484372	490634	2.325202941895	488900	2.045569419861	FBgn0051531	3595	FBgn0037262	21204
518	X	20459201	20465515	2.32307434082	20462918	2.24817870458	FBgn0031126	5542	FBgn0003300	42199
519	2R	20492857	20495371	2.322633743286	20494162	2.111064518199	FBgn0035091	607	FBgn0002607	17015
520	2R	7061688	7066468	2.321681976318	7062856	2.20087890625	FBgn0000577	18739	FBgn0000577	18739
521	2L	3769192	3774074	2.319198608398	3771377	2.035711625043	FBgn0004893	329	FBgn0003430	54303
522	2R	14313746	14318895	2.316711425781	14317660	2.084539532661	FBgn0010651	930	FBgn0010651	930
523	3L	18271135	18273744	2.315874099731	18272274	1.850207209587	FBgn0015946	2601	FBgn0011706	91388
524	X	17652579	17656515	2.315709114075	17653893	1.948330093833	FBgn0030868	341	FBgn0030870	10884
525	2L	3455875	3458324	2.314851284027	3457037	2.021797001362	FBgn0031536	21	FBgn0031538	4938
526	2R	3590625	3597613	2.31424331665	3595077	2.139995911542	FBgn0028563	286	FBgn0021814	3229
527	3L	12691308	12702457	2.31231546402	12697527	1.767897746142	FBgn0016940	11028	FBgn0036306	31177
528	2R	6358849	6361727	2.30993938446	6360070	2.157327371485	FBgn0027525	5437	FBgn0027525	5437
529	3L	8798344	8804861	2.30936384201	8800224	1.975024055032	FBgn0011577	1229	FBgn0020633	65333
530	3R	6450948	6454518	2.308657646179	6452550	2.169076323509	FBgn0001235	11836	FBgn0001235	11836
531	X	3616936	3627328	2.307269573212	3622628	2.31637727513	FBgn0026698	3016	FBgn0000542	58705
532	3L	300938	306307	2.307258605957	303069	2.202809502097	FBgn0004373	343	FBgn0004373	343
533	2R	10328893	10333201	2.302421569824	10330118	2.195037603378	FBgn0033969	4732	FBgn0050478	44275
534	3L	21076772	21082089	2.302290916443	21080037	2.13775362688	FBgn0037051	10155	FBgn0037051	10155
535	2L	9419963	9423123	2.301741600037	9421493	1.926715946198	FBgn0032116	4900	FBgn0002973	16020
536	X	19131166	19134240	2.301523208618	19132716	2.194861412048	FBgn0065084	3094	FBgn0031008	29895
537	3R	177451	181940	2.300359249115	179782	1.734848078559	FBgn0037238	5728	FBgn0001204	7410
538	3R	12393935	12397578	2.299808502197	12396276	2.206468343735	FBgn0038445	962	FBgn0038453	73051
539	2L	5390933	5393870	2.299644947052	5392229	2.027821032206	FBgn0016660	12113	FBgn0031700	63359
540	3L	7881516	7887604	2.298297405243	7884285	2.121502220631	FBgn0003041	1613	FBgn0003041	1613
541	3R	12902518	12912800	2.297417163849	12908337	2.200532015632	FBgn0038476	2386	FBgn0038476	2386
542	3R	27760654	27766171	2.297395706177	27763480	2.02338168025	FBgn0039886	40372	FBgn0002780	114314
543	2R	11304124	11313822	2.297374725342	11305521	1.958955147687	FBgn0050321	2666	FBgn0050089	63260
544	3R	15	3596	2.296949386597	94	2.197599220276	FBgn0037213	286	FBgn0037213	286
545	3L	20553554	20558928	2.296184539795	20557266	2.116163045168	FBgn0001323	2889	FBgn0001320	71938
546	2L	5976194	5984341	2.294800758362	5983557	2.111872785232	FBgn0001942	1798	FBgn0001942	1798
547	2L	18776284	18780530	2.293837547302	18779017	2.059009439805	FBgn0045852	784	FBgn0032717	56579
548	3L	1729009	1731563	2.292400360107	1730059	2.107366144657	FBgn0035267	383	FBgn0027903	29106
549	3R	13903211	13908739	2.291378498077	13906669	2.284210860729	FBgn0038566	174	FBgn0038566	174
550	2L	1428190	1433229	2.291369915009	1429786	2.084237435285	FBgn0003926	2925	FBgn0002543	9337
551	X	3712899	3715628	2.290874481201	3714643	2.080822720247	FBgn0015565	1080	FBgn0019661	6719
552	X	8280395	8285207	2.290419578552	8283268	1.946246399599	FBgn0030038	952	FBgn0030038	952
553	2L	14458415	14463189	2.289433956146	14461924	1.785025179386	FBgn0028844	11108	FBgn0005771	28938
554	2R	15451287	15453696	2.289266586304	15452656	1.714267909527	FBgn0050447	9523	FBgn0004364	173718
555	2L	12432153	12437484	2.287927627563	12435627	2.098360201892	FBgn0040286	962	FBgn0040286	962
556	2R	10312028	10321054	2.286450862885	10315207	2.147781876957	FBgn0001319	1390	FBgn0050478	29364
557	3R	20670853	20673421	2.286203384399	20672156	2.13448113203	FBgn0013953	580	FBgn0013953	580
558	2L	4027761	4036045	2.285804748535	4034727	1.997324943542	FBgn0000547	3348	FBgn0000547	3348
559	3L	22520038	22523493	2.283899307251	22521978	2.067215263844	FBgn0037171	4484	FBgn0004449	180250
560	3L	2449443	2455510	2.279629468918	2450996	2.123898357153	FBgn0035347	561	FBgn0035347	561
561	2R	7040094	7046736	2.279231071472	7045459	1.940836906433	FBgn0000577	1342	FBgn0000577	1342
562	3R	26679928	26684509	2.277359008789	26681516	2.002890944481	FBgn0003720	3479	FBgn0003720	3479
563	3R	25443031	25446172	2.277215003967	25444052	1.872604846954	FBgn0039674	704	FBgn0039678	53330
564	2R	16751863	16760366	2.277156829834	16758246	2.162991670462	FBgn0034606	289	FBgn0034606	289
565	3L	12665716	12669202	2.273550033569	12667302	2.048032620374	FBgn0014343	393	FBgn0036306	61402
566	3L	21455792	21459026	2.272872447968	21457284	1.987289577723	FBgn0037094	265	FBgn0037094	265
567	3R	7598442	7607202	2.272737503052	7601199	1.991939516628	FBgn0011471	3627	FBgn0011471	3627
568	3R	12551588	12562081	2.270823001862	12555308	1.771211652195	FBgn0003944	5040	FBgn0063261	21803
569	2R	16561815	16566488	2.268941879272	16564581	2.058043227476	FBgn0003391	160	FBgn0003391	160
570	3L	206123	210594	2.267455101013	208177	2.10600864186	FBgn0053229	514	FBgn0053229	514
571	X	18139867	18148061	2.26495552063	18144918	2.085151111378	FBgn0004956	3156	FBgn0004956	3156
572	3L	12096453	12099982	2.264321327209	12098328	2.040597788493	FBgn0022959	724	FBgn0036248	6138
573	2R	10642678	10649073	2.260673522949	10643261	2.127951532602	FBgn0015371	13141	FBgn0033989	136175
574	3R	12782145	12788916	2.258849143982	12786317	1.984928131104	FBgn0000015	11641	FBgn0038471	80089
575	X	12491434	12502635	2.258218765259	12494214	2.093388557434	FBgn0053963	815	FBgn0053963	815
576	3L	15732177	15738679	2.257671833038	15735995	2.089509159327	FBgn0036531	37682	FBgn0010105	42313
577	3R	8835848	8843418	2.255646705627	8837905	2.314983546734	FBgn0020496	517	FBgn0038109	2288
578	4	826861	829746	2.255311965942	828446	1.920434194453	FBgn0039939	8763	FBgn0039930	221163
579	2R	8101931	8110276	2.252279758453	8104707	2.149787336588	FBgn0050055	503	FBgn0050055	503
580	X	20556374	20560090	2.251711845398	20557727	2.015814051909	FBgn0031130	1102	FBgn0003300	52610
581	3L	9340149	9344370	2.250814914703	9342834	2.054494549246	FBgn0035981	1561	FBgn0035981	1561
582	3R	10473160	10482920	2.250086784363	10478339	1.938631226035	FBgn0026578	3084	FBgn0026578	3084
583	3R	17478857	17482374	2.248371601105	17480117	2.126642507665	FBgn0011766	6010	FBgn0004493	17355
584	3L	11187807	11191812	2.248149871826	11189955	2.202901331584	FBgn0036149	1508	FBgn0041094	36301
585	2L	18327344	18330942	2.247068405151	18329840	2.006340122223	FBgn0000636	13810	FBgn0004413	109326
586	3R	16978514	16983937	2.244272708893	16982642	2.075175493956	FBgn0038865	4173	FBgn0010770	40684
587	X	16164756	16171421	2.244143486023	16167414	2.115303123699	FBgn0011764	135	FBgn0011764	135
588	3R	21329166	21331534	2.243456840515	21330449	2.133407086134	FBgn0039342	486	FBgn0039338	21900
589	3R	24148969	24154677	2.241108894348	24152824	1.982726693153	FBgn0040108	1181	FBgn0040108	1181
590	2R	6752491	6755626	2.240508079529	6753618	1.998021125793	FBgn0033590	1028	FBgn0033590	1028
591	2R	14184731	14194495	2.240379333496	14193314	1.909528642893	FBgn0023214	4919	FBgn0023214	4919
592	2L	6609944	6613444	2.238152503967	6611727	2.021488577127	FBgn0031836	704	FBgn0031836	704
593	X	16069306	16071237	2.235443115234	16070292	1.917574822903	FBgn0003933	17762	FBgn0003933	17762
594	3R	17437361	17446342	2.232387065887	17437415	1.847673082352	FBgn0046832	10831	FBgn0046832	10831
595	2L	12465237	12467970	2.232307910919	12466819	1.966477085562	FBgn0032437	13137	FBgn0040286	32154
596	3L	13020120	13029441	2.231131315231	13023963	1.901823759079	FBgn0036342	2992	FBgn0036342	2992
597	3R	18491585	18495228	2.230083465576	18492848	1.923355966806	FBgn0038999	2377	FBgn0039000	7043
598	3R	10538097	10550886	2.229371070862	10543018	1.887499584871	FBgn0053967	6960	FBgn0051314	19961
599	2R	7163800	7169107	2.229271411896	7167130	2.052875238306	FBgn0050254	1216	FBgn0033638	18653
600	2R	7683205	7691649	2.229248523712	7689081	2.077946126461	FBgn0014184	1088	FBgn0014184	1088
601	2L	16277346	16284974	2.228891849518	16277458	2.149049325423	FBgn0001994	6199	FBgn0001994	6199
602	X	4050263	4059950	2.227910995483	4056528	2.063928902149	FBgn0000635	5201	FBgn0026080	93849
603	3R	19025910	19028124	2.2266497612	19026911	2.044814229012	FBgn0011596	2845	FBgn0039066	50355
604	2L	12897601	12901998	2.224864006042	12900626	1.891032282511	FBgn0040508	11904	FBgn0028965	120681
605	2R	16979951	16990429	2.223686218262	16982678	2.145565101079	FBgn0010415	6072	FBgn0010415	6072
606	X	17933963	17936582	2.223039150238	17935211	1.819932281971	FBgn0030894	60	FBgn0030891	15516
607	3R	23753973	23758623	2.222610473633	23756834	1.875388813019	FBgn0051053	2956	FBgn0027579	5919
608	3R	4094701	4105017	2.220948219299	4103481	2.111758793102	FBgn0010433	33	FBgn0037561	7877
609	3R	13490426	13494036	2.220733642578	13492070	2.102642122904	FBgn0051576	1839	FBgn0051575	7895
610	3L	9011483	9018910	2.220674514771	9013261	2.074314229629	FBgn0028789	2063	FBgn0028789	2063
611	2R	15840680	15845031	2.220083236694	15842899	1.823209790622	FBgn0034504	769	FBgn0034504	769
612	3L	7961667	7963690	2.21891784668	7962319	1.994402380551	FBgn0011817	9323	FBgn0011817	9323
613	2L	21019244	21028779	2.218062400818	21022168	1.978385111865	FBgn0010395	18257	FBgn0023388	107777
614	2L	6046590	6051968	2.21656703949	6048650	1.95344285965	FBgn0031768	651	FBgn0031768	651
615	2L	6917120	6923425	2.216372489929	6921623	2.153708457947	FBgn0004838	913	FBgn0004838	913
616	3L	2368062	2372817	2.216288566589	2369369	1.933138735154	FBgn0052299	4397	FBgn0052299	4397
617	X	19468733	19477651	2.212225914001	19472103	1.896157376906	FBgn0026680	186	FBgn0026680	186
618	X	4896581	4900460	2.212209701538	4898171	2.124857139587	FBgn0003028	4637	FBgn0004368	113802
619	2L	2180445	2184164	2.21191072464	2181680	2.015762519836	FBgn0000097	2931	FBgn0000097	2931
620	X	4265366	4273183	2.210529327393	4270300	2.155154913664	FBgn0000179	12207	FBgn0029714	126904
621	2R	15680385	15684988	2.209610462189	15683752	2.106715763316	FBgn0034481	22742	FBgn0004364	57378
622	X	4810490	4817909	2.209289550781	4815948	1.996754010518	FBgn0061196	9711	FBgn0004368	31579
623	X	17003447	17007128	2.208694934845	17005959	2.085270510779	FBgn0000163	11083	FBgn0000163	11083
624	3L	20939499	20946503	2.20442533493	20942802	2.002654403448	FBgn0037042	17245	FBgn0003415	18463
625	X	10650403	10657150	2.203782558441	10653411	1.906599223614	FBgn0030235	14589	FBgn0030235	14589
626	2L	15033796	15040826	2.203345298767	15038440	1.782063192791	FBgn0004837	3015	FBgn0010422	18242
627	X	8249685	8260173	2.203236579895	8257939	1.760530799627	FBgn0052711	2608	FBgn0052711	2608
628	X	11649388	11660190	2.201020717621	11652110	1.825247466564	FBgn0030336	1642	FBgn0030350	69107
629	3L	16371809	16379116	2.20038318634	16375946	2.19147233402	FBgn0014163	1152	FBgn0014163	1152
630	2L	4817519	4825223	2.1996717453	4823945	1.984288832721	FBgn0031632	2169	FBgn0031632	2169
631	2L	19566429	19574941	2.197738170624	19572325	2.146607988021	FBgn0005672	928	FBgn0005672	928
632	3R	24682878	24688168	2.196935176849	24687102	2.009571373463	FBgn0028373	2187	FBgn0028373	2187
633	2R	10475861	10481164	2.196349143982	10479009	1.982263177633	FBgn0033987	832	FBgn0033987	832
634	3R	25532204	25536664	2.196051597595	25534395	2.020705640316	FBgn0039684	5866	FBgn0039687	16247
635	2R	10613607	10616341	2.194614887238	10614883	2.03399926424	FBgn0015371	15237	FBgn0033989	107797
636	3R	12539618	12547137	2.194496631622	12545862	1.979215979576	FBgn0003944	14486	FBgn0063261	31249
637	2L	12631567	12634222	2.193885803223	12632906	2.029336452484	FBgn0002970	14558	FBgn0002970	14558
638	2R	18231831	18238046	2.192004680634	18236568	1.914931029081	FBgn0028371	7855	FBgn0020257	40013
639	3R	8888727	8893086	2.191596031189	8889880	1.848226833344	FBgn0004666	6399	FBgn0003308	31621
640	3R	12064808	12073880	2.190319061279	12068428	2.042457252741	FBgn0040071	17057	FBgn0011253	29748
641	3R	6436282	6445435	2.188232898712	6440271	1.958850950003	FBgn0001235	24115	FBgn0001235	24115
642	2R	11041965	11047821	2.185946464539	11045337	1.976885288954	FBgn0019968	1764	FBgn0019968	1764
643	3L	6468542	6476089	2.183469295502	6470030	2.131874084473	FBgn0020251	353	FBgn0020251	353
644	3R	12574065	12577388	2.183274269104	12575852	2.096217691898	FBgn0063261	1259	FBgn0063261	1259
645	3R	5993785	5997258	2.182911872864	5996167	1.868502412524	FBgn0040238	40	FBgn0037797	52313
646	3R	26211653	26216263	2.181812047958	26213974	2.119737961713	FBgn0015222	123	FBgn0039764	35580
647	2L	21325947	21328419	2.179801464081	21327030	2.111613899469	FBgn0023091	326	FBgn0021856	78278
648	2R	7128769	7133663	2.17977809906	7131921	1.966840463526	FBgn0033636	183	FBgn0033636	183
649	2L	8871192	8876895	2.179004669189	8872585	1.816727722392	FBgn0032072	5818	FBgn0029123	46960
650	X	5262434	5268651	2.178220748901	5265323	1.800202710288	FBgn0029764	777	FBgn0029764	777
651	3R	18963012	18969865	2.178049087524	18967753	2.076355457306	FBgn0004644	128	FBgn0051457	14047
652	X	13870691	13874915	2.177369117737	13872122	1.914072002683	FBgn0053247	9280	FBgn0002873	209658
653	2L	1403752	1406666	2.17679977417	1405512	1.908177248637	FBgn0002543	14937	FBgn0002543	14937
654	2L	17374123	17381980	2.176095962524	17378826	1.813766058754	FBgn0032633	1250	FBgn0032633	1250
655	2R	9338901	9343262	2.175151348114	9340369	1.777693003416	FBgn0000662	92	FBgn0000662	92
656	3R	4288832	4298926	2.174612045288	4293610	1.929382127874	FBgn0051369	24063	FBgn0040529	126847
657	2L	13865209	13871564	2.173927307129	13869603	1.98799943924	FBgn0028532	20191	FBgn0051842	34565
658	3L	21811879	21815364	2.173289060593	21814334	1.819284111261	FBgn0014362	864	FBgn0046301	48288
659	3R	12274752	12282344	2.170989990234	12279133	1.861149191856	FBgn0044826	417	FBgn0044826	417
660	2R	13261395	13269502	2.170150756836	13268425	1.826504510992	FBgn0034276	2856	FBgn0003545	5451
661	X	1754095	1761757	2.170024871826	1755720	2.103083358091	FBgn0000117	1076	FBgn0000117	1076
662	3R	24369774	24375756	2.167909622192	24373163	2.069731533527	FBgn0039588	2639	FBgn0000659	37642
663	2R	5939772	5945444	2.165281295776	5941958	1.877331924438	FBgn0033522	433	FBgn0033522	433
664	X	5869175	5874430	2.164818286896	5869611	2.025208039717	FBgn0029003	11197	FBgn0029840	65331
665	X	18757746	18766329	2.164294719696	18764994	2.203579313615	FBgn0052541	698	FBgn0030974	37424
666	X	319982	324262	2.162867069244	323123	2.02257083444	FBgn0010019	3032	FBgn0002561	56578
667	X	7149784	7157039	2.161982536316	7153135	1.844267031726	FBgn0024250	42	FBgn0024250	42
668	3R	12238381	12240700	2.161524772644	12239600	1.879043102264	FBgn0003513	10195	FBgn0044826	39950
669	2L	7041678	7051694	2.161360263824	7048956	2.0346532166	FBgn0051630	6489	FBgn0051630	6489
670	2R	16788943	16791909	2.159468650818	16790416	1.992342780618	FBgn0034611	534	FBgn0034611	534
671	3R	12293435	12297221	2.158219337463	12295963	1.726725871746	FBgn0027053	140	FBgn0027053	140
672	2R	15384435	15386819	2.156739234924	15385542	1.974595427513	FBgn0043532	2563	FBgn0011849	143148
673	2R	15143497	15148304	2.156355857849	15145774	1.726111299851	FBgn0003435	591	FBgn0034463	26872
674	2R	11400375	11402999	2.154954433441	11401593	1.985096991062	FBgn0003425	4124	FBgn0003425	4124
675	2L	18942625	18945620	2.15357875824	18943735	1.604124686297	FBgn0032724	1091	FBgn0032728	21226
676	X	11337004	11341958	2.150897979736	11340222	1.925559885362	FBgn0052666	1834	FBgn0052666	1834
677	X	491612	495086	2.150647163391	493740	1.999716579914	FBgn0003575	1032	FBgn0002579	7457
678	2R	18551834	18561090	2.150166511536	18557357	1.84080805498	FBgn0003900	3649	FBgn0003900	3649
679	X	15977947	15985461	2.1496052742	15983107	1.746488034725	FBgn0042650	25976	FBgn0000459	67564
680	2R	13193084	13196430	2.148408889771	13195178	1.921379986931	FBgn0016059	3180	FBgn0016059	3180
681	2R	1638071	1642491	2.148334503174	1639460	1.837630033493	FBgn0033063	5318	FBgn0033062	46452
682	3L	678996	684158	2.146455764771	681146	1.751284487107	FBgn0035157	1529	FBgn0035156	4699
683	X	1086487	1094318	2.143581390381	1089872	1.949239611626	FBgn0026875	3582	FBgn0026875	3582
684	2R	13382764	13387798	2.14271402359	13384292	1.963774949312	FBgn0034282	2581	FBgn0034282	2581
685	3L	17613737	17625579	2.142669677734	17615350	1.997094750404	FBgn0052179	4185	FBgn0052179	4185
686	2R	12296896	12302184	2.142336845398	12300038	1.95717643289	FBgn0034158	1484	FBgn0025832	70163
687	3R	1494404	1501073	2.139328479767	1498131	1.940592706203	FBgn0037363	2696	FBgn0037363	2696
688	2R	8471126	8477024	2.138520717621	8474084	1.916666283327	FBgn0033787	4621	FBgn0004512	11833
689	X	15667603	15670876	2.138256072998	15668762	1.874099582434	FBgn0000319	649	FBgn0014391	14415
690	2R	13336477	13341761	2.1375207901	13338932	2.031570784251	FBgn0050111	9724	FBgn0050111	9724
691	2R	7406021	7410831	2.136987686157	7408761	2.050479143858	FBgn0015543	269	FBgn0015543	269
692	X	17410446	17416978	2.136194705963	17412987	1.919700678657	FBgn0028343	179	FBgn0030851	50426
693	2L	2882724	2890481	2.135000228882	2889224	1.838238155141	FBgn0041111	3272	FBgn0004584	83452
694	2L	18364431	18367633	2.133760929108	18365379	1.955535501242	FBgn0011559	10424	FBgn0004413	73787
695	3R	20120074	20128493	2.130391597748	20123424	2.04122579799	FBgn0000368	2286	FBgn0000368	2286
696	3L	13319504	13322508	2.129633426666	13321451	1.842144846916	FBgn0036348	1722	FBgn0036349	31081
697	3R	283039	285717	2.129544258118	284278	1.720111429691	FBgn0051522	5242	FBgn0037250	24547
698	3R	11472407	11478348	2.128490447998	11474786	1.694308408101	FBgn0038351	16181	FBgn0053207	17122
699	3R	15139540	15146255	2.128430366516	15140942	1.877958129434	FBgn0000463	10993	FBgn0000463	10993
700	X	4034413	4036824	2.127729892731	4035623	2.029691292689	FBgn0000635	15704	FBgn0026080	72944
701	3R	9636335	9640422	2.125946998596	9637660	2.012418061495	FBgn0053327	1181	FBgn0053327	1181
702	2L	5273224	5280032	2.119349479675	5277381	1.993072867393	FBgn0000228	1177	FBgn0000228	1177
703	2L	22138209	22141638	2.119045257568	22139554	2.049882159514	FBgn0032978	9339	FBgn0032979	17200
704	3R	17290150	17293141	2.118344306946	17292027	1.885334996616	FBgn0038889	16020	FBgn0013984	114224
705	3L	14619826	14622129	2.117566585541	14620873	1.812092940013	FBgn0011927	18399	FBgn0028418	94850
706	2L	8831543	8833706	2.117008686066	8832706	1.900054507785	FBgn0029123	7081	FBgn0029123	7081
707	3R	25874036	25879479	2.116763830185	25875136	1.892251938581	FBgn0039742	117	FBgn0039742	117
708	3L	854150	858197	2.116046905518	855712	1.989542722702	FBgn0052479	277	FBgn0035164	34666
709	2R	20170739	20174779	2.116025924683	20173547	1.980019345003	FBgn0035046	1522	FBgn0035046	1522
710	X	254170	257805	2.115872859955	256550	1.83296512155	FBgn0004170	3668	FBgn0004170	3668
711	2L	5408758	5414694	2.115401744843	5410444	2.051893037908	FBgn0016660	6102	FBgn0005511	51197
712	2L	9600261	9603765	2.114392280579	9601381	1.963232264799	FBgn0032132	489	FBgn0015393	98453
713	2L	8807976	8812771	2.114020824432	8811664	2.096375435591	FBgn0029123	13961	FBgn0029123	13961
714	3R	22973852	22978767	2.114015579224	22976181	1.912079538618	FBgn0029155	1182	FBgn0039488	33783
715	3R	25378010	25386756	2.113320350647	25381946	1.93087050494	FBgn0000492	163	FBgn0040623	65130
716	2R	1442204	1447876	2.113189697266	1445916	1.808725357056	FBgn0033046	13671	FBgn0033059	137849
717	X	472239	478945	2.112783908844	474127	1.842673838139	FBgn0025633	2889	FBgn0026879	7895
718	2R	19033288	19035885	2.112775802612	19034693	1.817693766426	FBgn0034873	3235	FBgn0034873	3235
719	2L	2012661	2015364	2.111242294312	2014194	1.759590566158	FBgn0051669	944	FBgn0031391	133093
720	2L	64939	68358	2.107900619507	66724	1.944969385862	FBgn0067779	320	FBgn0002931	20658
721	X	19481284	19487322	2.107578754425	19486062	1.755414426327	FBgn0031052	182	FBgn0031047	13245
722	3R	11617749	11621415	2.107448577881	11620224	1.959349028269	FBgn0038364	706	FBgn0038364	706
723	3R	17422974	17426510	2.107219696045	17424753	1.738879235586	FBgn0013984	18502	FBgn0013984	18502
724	3R	9508021	9511893	2.107194900513	9509671	1.905993640423	FBgn0024555	9	FBgn0024555	9
725	3L	19836709	19845211	2.10640001297	19843628	2.026546141681	FBgn0014037	402	FBgn0014037	402
726	3R	21848315	21857495	2.104877471924	21849210	1.900418408712	FBgn0002629	1005	FBgn0002629	1005
727	2R	3100566	3105620	2.104201316833	3102214	1.948083609343	FBgn0004243	282	FBgn0004243	282
728	3R	2628836	2633522	2.102895259857	2630433	1.938748556025	FBgn0082182	4823	FBgn0082182	4823
729	3R	19871435	19878316	2.102666378021	19872665	1.739134844612	FBgn0043455	847	FBgn0043455	847
730	3R	2616559	2618579	2.102354049683	2617424	1.695130007608	FBgn0000439	134	FBgn0082182	17832
731	X	16606276	16611660	2.102018356323	16608304	1.614155650139	FBgn0001250	9067	FBgn0030786	9587
732	2R	6912160	6917862	2.101049423218	6914595	2.121080061969	FBgn0050506	1153	FBgn0082585	1258
733	X	13613044	13619027	2.100387573242	13615980	2.119663506746	FBgn0030521	138	FBgn0030521	138
734	3L	4091061	4095617	2.09940290451	4092364	2.003175565175	FBgn0028484	627	FBgn0028484	627
735	2R	17149489	17155612	2.099284648895	17153918	2.009699881077	FBgn0034644	158	FBgn0050284	5663
736	2R	7531529	7537715	2.096143007278	7533789	1.742129802704	FBgn0004839	1942	FBgn0011704	32439
737	2R	18012813	18016799	2.09509563446	18015207	1.829170926412	FBgn0034735	15411	FBgn0022986	92083
738	X	541569	545482	2.094992637634	544056	2.146060883999	FBgn0021764	395	FBgn0025637	31163
739	2R	3736847	3739843	2.094377040863	3738651	1.877257198095	FBgn0010109	5489	FBgn0010109	5489
740	2R	8754677	8757680	2.094115257263	8756271	1.824046581984	FBgn0033817	636	FBgn0043010	17905
741	3R	20874321	20877493	2.089979171753	20875616	1.720477048089	FBgn0039266	102	FBgn0039266	102
742	X	19726397	19735548	2.088891983032	19732027	1.684804111719	FBgn0000076	8030	FBgn0031079	46039
743	3L	4085221	4087977	2.088407516479	4086743	1.914997816086	FBgn0035498	356	FBgn0028484	4994
744	X	20232395	20238378	2.087965011597	20234234	1.846110736623	FBgn0031114	422	FBgn0031114	422
745	2L	6322948	6325682	2.087940216064	6323920	2.038930237293	FBgn0021873	1348	FBgn0043854	48495
746	X	19312044	19317836	2.087870597839	19313774	1.750615737017	FBgn0044030	39	FBgn0044030	39
747	3L	19562699	19565421	2.086453437805	19563813	1.864984624526	FBgn0005386	194	FBgn0005386	194
748	X	8934310	8937754	2.086191177368	8934660	1.904488444328	FBgn0030086	111	FBgn0030086	111
749	2R	11248986	11256903	2.08521938324	11254822	1.885034441948	FBgn0050089	12561	FBgn0050089	12561
750	3L	14545722	14547922	2.081293106079	14546977	1.6619759202	FBgn0040811	13588	FBgn0028418	20954
751	3R	23266256	23272209	2.079455375671	23268315	1.792882978916	FBgn0039518	21596	FBgn0039509	154098
752	3R	20057952	20061442	2.078552246094	20059984	1.785557522493	FBgn0043884	2538	FBgn0039172	4233
753	3R	27017706	27021125	2.078319549561	27018865	1.810871292563	FBgn0004389	81	FBgn0004389	81
754	X	13824160	13833029	2.077783584595	13828947	1.847558116913	FBgn0000173	1344	FBgn0027537	172207
755	2L	8540118	8546666	2.074295043945	8543729	1.873167097569	FBgn0011259	396	FBgn0029004	15111
756	3R	19606076	19610290	2.072639465332	19608548	2.037299484015	FBgn0015513	1040	FBgn0015513	1040
757	3L	8421850	8436346	2.072340011597	8432863	1.776647597551	FBgn0010825	8600	FBgn0010825	8600
758	2L	5876439	5880542	2.071098327637	5877706	1.834596746108	FBgn0031745	1775	FBgn0031740	75451
759	3R	11242722	11247105	2.070117473602	11243941	1.943064391613	FBgn0067339	436	FBgn0067339	436
760	3L	15471852	15478009	2.068870544434	15474423	1.835732403923	FBgn0004052	103	FBgn0004052	103
761	2L	13884232	13889877	2.06876707077	13885464	1.915208143346	FBgn0019890	19195	FBgn0019890	19195
762	2L	1969267	1974980	2.067192077637	1973118	1.961814284325	FBgn0031376	1027	FBgn0031391	174169
763	2R	6803500	6806643	2.066935062408	6805309	1.731715619564	FBgn0033609	346	FBgn0040763	4995
764	3L	21531244	21533726	2.066694259644	21532386	1.97485269819	FBgn0023417	313	FBgn0028663	58683
765	3R	16919749	16924862	2.065791606903	16922497	1.963886231184	FBgn0038853	1030	FBgn0010770	19461
766	X	8260908	8269721	2.06489944458	8266833	1.835140705109	FBgn0026758	3667	FBgn0052711	11502
767	X	4528443	4534907	2.064603805542	4529830	1.722643226385	FBgn0022768	2278	FBgn0022768	2278
768	X	2268168	2273225	2.062591552734	2270966	1.933638039757	FBgn0040385	3911	FBgn0001150	14153
769	3R	2717499	2720252	2.060824394226	2719186	1.862007260323	FBgn0001077	29140	FBgn0001077	29140
770	2R	7050316	7055396	2.060714244843	7053538	1.814583329593	FBgn0000577	9421	FBgn0000577	9421
771	3R	801220	806676	2.058263778687	802807	1.826593370999	FBgn0037291	7147	FBgn0004183	28921
772	3L	6737413	6742425	2.056945800781	6738780	1.895720734316	FBgn0052392	1587	FBgn0035714	11920
773	3R	26097987	26105630	2.056740283966	26099812	1.90341091156	FBgn0010113	3844	FBgn0039757	65070
774	3R	19168754	19174413	2.05556678772	19171405	1.684850484133	FBgn0003118	479	FBgn0002622	13120
775	3R	2736435	2741262	2.05482006073	2740076	1.733796342214	FBgn0051488	43380	FBgn0001077	50030
776	3L	4521163	4524920	2.054749488831	4523869	1.93628209432	FBgn0035558	893	FBgn0015805	83695
777	3R	1545026	1549554	2.05438375473	1546814	2.019524680244	FBgn0004878	3792	FBgn0037372	33681
778	2R	8734370	8743008	2.053536891937	8739647	1.821307659149	FBgn0043010	1281	FBgn0043010	1281
779	3R	4664132	4677017	2.053408145905	4667035	1.79827234149	FBgn0037638	16903	FBgn0011966	20567
780	2R	13406565	13409811	2.053380966187	13407894	1.913039403803	FBgn0034283	1311	FBgn0034282	21021
781	2L	7826013	7829786	2.052043914795	7828298	1.626041664797	FBgn0004177	555	FBgn0020618	1046
782	2R	6696906	6701635	2.051003456116	6698863	1.822093218565	FBgn0003396	9136	FBgn0033581	32900
783	2R	8534258	8536618	2.049716472626	8535332	1.719933850425	FBgn0008654	22302	FBgn0005624	38436
784	3L	13199734	13203668	2.049258232117	13202442	1.818486511707	FBgn0023095	194	FBgn0010452	114222
785	3L	8647666	8652650	2.047372817993	8649520	1.815033149719	FBgn0001168	186	FBgn0001168	186
786	X	19680608	19688694	2.046985626221	19685113	1.520284925188	FBgn0031079	875	FBgn0031079	875
787	X	373605	388914	2.046234130859	379337	2.004956781864	FBgn0000570	705	FBgn0000570	705
788	3R	11857784	11861960	2.045715332031	11860161	1.742938097786	FBgn0003117	8342	FBgn0038396	15232
789	3L	17372065	17376169	2.045495033264	17373001	1.894650290994	FBgn0026197	6284	FBgn0026197	6284
790	3L	2790900	2792997	2.044613838196	2792004	1.770478316716	FBgn0035376	8342	FBgn0035370	41476
791	3R	21018543	21022265	2.044429779053	21020886	1.934667390936	FBgn0039288	396	FBgn0039288	396
792	3L	10486960	10493448	2.043308258057	10490634	1.950556844473	FBgn0052062	682	FBgn0000629	121443
793	3R	21418786	21423467	2.038743972778	21421616	1.817085602704	FBgn0039344	12930	FBgn0039345	13234
794	3L	9650999	9654023	2.038603305817	9652469	1.881407737732	FBgn0016081	304	FBgn0044049	125756
795	3R	16671593	16677322	2.037634372711	16674896	1.922005541184	FBgn0038834	1375	FBgn0038834	1375
796	X	6645071	6651501	2.037577629089	6649026	1.666619092226	FBgn0029903	103	FBgn0029905	17125
797	3R	26684975	26689251	2.036702156067	26687648	1.795523980085	FBgn0039805	5597	FBgn0003720	9611
798	X	2473655	2477382	2.036572933197	2475824	1.753824472427	FBgn0040334	70	FBgn0029629	9306
799	3L	19141239	19145401	2.034710884094	19144374	1.515969697167	FBgn0016797	8489	FBgn0016797	8489
800	3R	4465030	4467529	2.03445148468	4466127	1.88131248951	FBgn0012028	2020	FBgn0037602	10712
801	2L	3301397	3304479	2.031617164612	3303322	1.630261802673	FBgn0031516	193	FBgn0031511	130613
802	2L	13175586	13180272	2.03099822998	13176938	1.809669399261	FBgn0032475	155	FBgn0032476	234
803	3L	18311730	18316697	2.0294713974	18313932	1.682015746832	FBgn0015946	44259	FBgn0011706	49730
804	2L	16582916	16585636	2.029389381409	16583997	1.82747849822	FBgn0051815	13845	FBgn0002652	91988
805	2R	13669562	13678651	2.028388977051	13672066	1.719371414185	FBgn0022238	989	FBgn0022238	989
806	3R	15155137	15159673	2.026034355164	15158168	1.733434200287	FBgn0000463	6233	FBgn0000463	6233
807	3R	4847235	4866883	2.025478363037	4863512	1.882001568289	FBgn0002932	1677	FBgn0002932	1677
808	3R	5427123	5431584	2.0250415802	5430497	1.910890270682	FBgn0037720	13464	FBgn0037719	13788
809	2R	18431460	18434646	2.024955749512	18432860	1.79495752559	FBgn0050193	170	FBgn0034802	11670
810	2L	18889818	18894550	2.024667739868	18891505	1.746102750301	FBgn0003896	14320	FBgn0032717	55909
811	X	18528406	18530717	2.02267742157	18529503	1.7155995965	FBgn0010383	2821	FBgn0004959	9797
812	2L	8125112	8129007	2.022493362427	8127415	1.704483228571	FBgn0031988	391	FBgn0051607	21535
813	3R	4751237	4754746	2.022475242615	4753283	1.664262831211	FBgn0003177	3695	FBgn0037644	17443
814	3R	9539056	9542708	2.022345542908	9541326	1.873737692833	FBgn0054044	1400	FBgn0038175	2562
815	2L	18832615	18836412	2.022218704224	18835428	1.749614463133	FBgn0032717	168	FBgn0032717	168
816	X	14459193	14467667	2.022165775299	14463068	1.725735727946	FBgn0015773	24700	FBgn0015773	24700
817	2R	8485520	8490531	2.02210521698	8487878	1.696391773224	FBgn0005624	9018	FBgn0005624	9018
818	3L	20957246	20962828	2.021823406219	20959807	1.793423950672	FBgn0003415	1458	FBgn0003415	1458
819	2L	21815114	21817337	2.021676063538	21815997	1.781138476203	FBgn0003866	191	FBgn0003866	191
820	3L	19129507	19138165	2.020890235901	19132910	1.596739172935	FBgn0016797	2975	FBgn0016797	2975
821	3R	27352624	27354678	2.020471572876	27353613	1.802225056817	FBgn0039852	15141	FBgn0039857	68354
822	X	5530899	5537034	2.020442485809	5535401	1.799982249737	FBgn0000394	168	FBgn0029785	17722
823	3L	17977534	17982888	2.019917964935	17980578	1.635404979481	FBgn0052192	24998	FBgn0020300	124085
824	4	1232399	1238348	2.019156694412	1234174	1.639664471149	FBgn0027101	117	FBgn0011642	153008
825	X	6697093	6716619	2.019074440002	6707079	1.770377125059	FBgn0064122	6665	FBgn0064122	6665
826	3R	813817	816653	2.018951416016	815098	1.749634981155	FBgn0037292	624	FBgn0004183	41212
827	X	12484673	12490367	2.016042709351	12488243	1.8544665277	FBgn0015024	523	FBgn0015024	523
828	X	9501517	9505300	2.015647888184	9503606	1.923912733793	FBgn0028341	529	FBgn0015624	24491
829	2R	12540312	12544207	2.015329360962	12541710	1.883735768935	FBgn0023172	394	FBgn0034181	7319
830	X	7134961	7143356	2.014294624329	7142389	1.780110920177	FBgn0025549	5849	FBgn0025549	5849
831	X	7386793	7388922	2.014271736145	7387772	1.697162600125	FBgn0052720	5647	FBgn0027553	185786
832	2L	1073685	1078689	2.013599395752	1076703	1.918663529789	FBgn0003310	1108	FBgn0003310	1108
833	X	11183277	11187589	2.012846946716	11184434	1.786863744259	FBgn0028421	339	FBgn0030291	9838
834	3L	14148004	14152242	2.011727333069	14150640	1.870784074068	FBgn0036414	4267	FBgn0013718	5496
835	X	10572464	10578810	2.011606216431	10576729	1.955527866588	FBgn0003204	12995	FBgn0052672	36824
836	X	20522475	20529647	2.008738994598	20524202	1.8436311834	FBgn0003300	19085	FBgn0003300	19085
837	X	10053253	10058945	2.008638858795	10057100	1.766415483811	FBgn0030183	467	FBgn0030180	65693
838	3L	15789203	15792979	2.008456707001	15791115	1.811360740662	FBgn0036534	563	FBgn0036537	9530
839	X	14075170	14084481	2.007658481598	14081811	1.801763802767	FBgn0002873	31	FBgn0002873	31
840	2L	12506649	12511693	2.006366729736	12507990	1.805128127337	FBgn0051857	9110	FBgn0040286	73325
841	X	15437068	15445923	2.006112098694	15442309	1.738268584013	FBgn0052586	13521	FBgn0052586	13521
842	3L	15163959	15169720	2.004548549652	15165074	1.955997173603	FBgn0036490	8029	FBgn0029114	35826
843	2R	15173252	15178392	2.004220962524	15176735	1.973189380434	FBgn0067695	141	FBgn0067695	141
844	3L	15277748	15281921	2.002873897552	15280897	1.675207734108	FBgn0036493	11269	FBgn0036494	21062
845	3R	14814932	14818198	2.002120018005	14816995	1.832761526108	FBgn0026239	7248	FBgn0026239	7248
846	2R	9098567	9101855	2.001895904541	9100605	1.789493560791	FBgn0027581	8638	FBgn0033859	8951
847	4	520254	524132	2.001048564911	522741	1.85334867239	FBgn0004607	1360	FBgn0026777	194394
848	X	8993079	9013420	1.999917984009	9001232	1.707109621593	FBgn0004828	677	FBgn0004828	677
849	3R	9469765	9477300	1.997577667236	9471034	1.797039649066	FBgn0003498	992	FBgn0003498	992
850	3R	5375843	5379527	1.996320724487	5376781	1.803693548838	FBgn0037705	747	FBgn0037707	984
851	X	10610945	10615445	1.99616765976	10612977	1.776015460491	FBgn0052672	576	FBgn0052672	576
852	X	13085337	13093190	1.996039390564	13091226	1.836209970362	FBgn0030462	946	FBgn0004456	1201
853	3L	1867746	1871133	1.99542093277	1869038	1.980147234599	FBgn0035289	153	FBgn0002183	9170
854	3L	12539475	12541797	1.994510650635	12540420	1.610715329647	FBgn0036302	6049	FBgn0004926	39736
855	3R	9226541	9232674	1.994245052338	9230794	1.589965438843	FBgn0038150	204	FBgn0038150	204
856	X	18627365	18636245	1.990335941315	18633541	1.692590573255	FBgn0001090	1925	FBgn0001090	1925
857	2R	12093572	12102120	1.98805809021	12098508	1.668432347915	FBgn0003274	2449	FBgn0003274	2449
858	2R	2928732	2932293	1.987936019897	2931249	1.764888959772	FBgn0003460	404	FBgn0033159	37567
859	X	7178220	7184163	1.986855506897	7182466	1.741228818893	FBgn0026144	140	FBgn0026144	140
860	3L	4149561	4155109	1.986613273621	4151149	1.814057767391	FBgn0011653	156	FBgn0004574	28416
861	3R	17429949	17433795	1.98647403717	17431406	1.777683385213	FBgn0046832	16840	FBgn0046832	16840
862	3R	26605621	26612441	1.984505653381	26607698	1.786664205439	FBgn0004606	16050	FBgn0003720	70339
863	X	4885719	4894766	1.983481407166	4892406	1.675187289715	FBgn0003028	1128	FBgn0004368	108037
864	3L	18149379	18154855	1.98343372345	18151414	1.61807867686	FBgn0003997	518	FBgn0020300	46751
865	2L	21832738	21844412	1.983184814453	21834421	1.765054055623	FBgn0003866	18233	FBgn0003866	18233
866	3L	10982110	10986511	1.983148574829	10984729	1.696588880876	FBgn0013469	1958	FBgn0036118	50857
867	3L	9331480	9334966	1.981059551239	9332833	1.694038222818	FBgn0035978	35	FBgn0035980	5473
868	3L	6803522	6809077	1.980994701385	6805581	1.759181124823	FBgn0003995	41474	FBgn0035714	78721
869	3R	25122531	25125081	1.980486392975	25123811	1.852634317735	FBgn0039659	860	FBgn0003525	42309
870	X	10209494	10214250	1.980264663696	10211360	1.739101039039	FBgn0028331	174	FBgn0065046	17969
871	X	6542008	6547297	1.978390216827	6544759	1.792860367719	FBgn0029894	1020	FBgn0029891	15725
872	3L	240282	243404	1.978231430054	241715	1.922139823437	FBgn0024806	233	FBgn0035120	303
873	3R	1436941	1439887	1.978141307831	1438551	1.787148984273	FBgn0017550	279	FBgn0037351	11635
874	3L	15630149	15633635	1.976141929626	15631581	1.765190012315	FBgn0014851	5074	FBgn0041160	33527
875	2R	15010602	15013080	1.975578308105	15011739	1.691512949326	FBgn0034453	9	FBgn0034447	44367
876	X	4434088	4437189	1.975274085999	4435535	1.573459243774	FBgn0029717	18417	FBgn0029715	35953
877	3R	4644331	4648467	1.97486782074	4645510	1.530268164242	FBgn0037636	876	FBgn0037636	876
878	3L	13378646	13384607	1.973387718201	13382894	2.092956542969	FBgn0036356	3506	FBgn0036351	27604
879	X	8469163	8472201	1.972282409668	8470099	1.686443188611	FBgn0030054	18561	FBgn0030054	18561
880	X	2990042	2999322	1.971997261047	2991581	1.72698204858	FBgn0004647	553	FBgn0004647	553
881	3R	12593350	12600482	1.970593929291	12597861	1.764336013794	FBgn0020556	1050	FBgn0020556	1050
882	2R	9239263	9241899	1.970211029053	9240281	1.821972237693	FBgn0033866	30970	FBgn0000662	100180
883	2L	11074109	11079581	1.969421386719	11075371	2.01590978398	FBgn0032335	4310	FBgn0032335	4310
884	3L	622144	625707	1.969374656677	624089	1.839042127132	FBgn0064191	1702	FBgn0064191	1702
885	3R	9484584	9488718	1.969179153442	9486189	1.706663776846	FBgn0004237	52	FBgn0004237	52
886	3L	329701	334122	1.968707084656	330992	1.814826637506	FBgn0023000	551	FBgn0035136	13923
887	2R	3685042	3687661	1.968123435974	3686271	1.77915763855	FBgn0033274	845	FBgn0050373	9792
888	2L	21614405	21623390	1.96754360199	21620722	1.830873727798	FBgn0023416	530	FBgn0022893	3201
889	X	10966109	10974722	1.96754360199	10968784	1.637262314558	FBgn0030266	32	FBgn0028686	1622
890	2R	1726750	1730430	1.966982364655	1728666	1.753476917744	FBgn0033074	4349	FBgn0033074	4349
891	X	1864511	1870291	1.965064525604	1869035	1.671004070955	FBgn0010110	555	FBgn0003964	28404
892	X	17134399	17137345	1.96492433548	17136091	1.663304469165	FBgn0024238	176	FBgn0000163	141215
893	3L	11464458	11466969	1.964893102646	11465762	1.525336869558	FBgn0036165	4255	FBgn0036165	4255
894	X	325271	328009	1.964600563049	326926	1.651816676645	FBgn0010019	771	FBgn0000570	53116
895	X	549019	550952	1.964557647705	550332	1.70830976963	FBgn0021764	6671	FBgn0025637	37439
896	2L	5460060	5462542	1.964015960693	5461555	1.738672673702	FBgn0005511	86	FBgn0005511	86
897	2L	17913497	17916940	1.963886260986	17914355	1.825937102823	FBgn0032656	44912	FBgn0041184	233984
898	4	723540	725708	1.962953567505	724644	1.474685304305	FBgn0005558	6705	FBgn0039930	324965
899	3R	10392544	10397640	1.962261199951	10395330	1.647651840659	FBgn0004629	33	FBgn0004629	33
900	2R	15633138	15635890	1.961898326874	15634677	1.774544686079	FBgn0004364	8303	FBgn0004364	8303
901	2R	6970521	6973247	1.961426734924	6971601	1.797394275665	FBgn0000581	3477	FBgn0000581	3477
902	4	727954	730169	1.961261749268	729029	1.794209929074	FBgn0005558	11090	FBgn0039930	320580
903	2L	16261615	16268273	1.960613250732	16265313	1.668001511518	FBgn0028897	7261	FBgn0028897	7261
904	3L	6951757	6956632	1.957721233368	6953671	1.929044310252	FBgn0001104	329	FBgn0001104	329
905	3R	13427717	13433781	1.956209659576	13428892	1.82825867335	FBgn0038524	2932	FBgn0051575	55283
906	3L	20725778	20731396	1.955914974213	20729328	1.778623708089	FBgn0027364	2719	FBgn0016696	23950
907	2L	4997085	5005910	1.955281734467	5000347	1.748756520888	FBgn0053113	9397	FBgn0010607	28894
908	2R	13095424	13097725	1.954927921295	13096318	1.710588829858	FBgn0034246	51	FBgn0029079	9511
909	3R	21923589	21926536	1.954759597778	21925182	1.42103266716	FBgn0039411	2915	FBgn0039406	40197
910	2R	13813708	13817514	1.954660415649	13814819	1.830490224502	FBgn0034326	498	FBgn0034326	498
911	X	7471046	7476269	1.954390525818	7472342	1.705684521619	FBgn0004198	17958	FBgn0027553	101216
912	3R	12228098	12230775	1.953450679779	12229422	1.866140421699	FBgn0003513	17	FBgn0038421	43648
913	3R	4482369	4487102	1.951719760895	4485851	1.946831852198	FBgn0000171	632	FBgn0000447	6115
914	2R	5932164	5936210	1.951267242432	5935721	1.655378688465	FBgn0033520	528	FBgn0033522	5804
915	2R	15775813	15780074	1.951097488403	15776894	1.759730114656	FBgn0005655	826	FBgn0005655	826
916	3R	26057336	26060454	1.950950622559	26059188	1.648810611052	FBgn0039758	9844	FBgn0039757	24446
917	2R	10547063	10550060	1.950133323669	10548873	1.610371589661	FBgn0043530	9171	FBgn0033989	41787
918	2R	18142831	18146355	1.95006275177	18145251	1.664854049683	FBgn0019949	54	FBgn0026261	103
919	3L	13965543	13970653	1.949626922607	13968779	1.727452874184	FBgn0036398	1371	FBgn0036397	1640
920	3R	1482608	1488919	1.947178840637	1484900	1.794927914937	FBgn0037360	731	FBgn0037360	731
921	3L	21776216	21778289	1.946166992188	21777239	1.871346505483	FBgn0037139	1043	FBgn0046301	11193
922	3R	12349579	12357256	1.945550441742	12352709	1.7539842269	FBgn0038441	13537	FBgn0027053	56886
923	X	12412401	12418440	1.944010734558	12416989	1.849172455924	FBgn0030400	130	FBgn0015024	70731
924	2L	18728088	18734285	1.942949295044	18733494	1.640819430351	FBgn0032709	2845	FBgn0032702	34447
925	2R	3529818	3531884	1.942701816559	3530852	1.641576617956	FBgn0033250	5285	FBgn0033243	51015
926	X	10337949	10341911	1.941932678223	10339413	1.728505555321	FBgn0052680	458	FBgn0052680	458
927	3L	15763334	15765599	1.941751003265	15764488	1.508645311991	FBgn0036531	9189	FBgn0036537	36157
928	3R	27779573	27780684	1.941451072693	27780555	1.883073997498	FBgn0039886	23297	FBgn0002780	97239
929	3R	25829416	25831733	1.939074039459	25830552	1.757234545315	FBgn0016685	45	FBgn0039735	149
930	X	2837816	2842602	1.938250541687	2841684	1.707617791494	FBgn0003285	11696	FBgn0004647	149344
931	2L	707351	709622	1.936890602112	708475	1.479815755572	FBgn0000497	6493	FBgn0015621	111489
932	2L	4278652	4288569	1.935631752014	4287287	1.809154272079	FBgn0010473	4136	FBgn0003941	59645
933	3R	6447396	6450654	1.934399604797	6449343	1.733846505483	FBgn0001235	15043	FBgn0001235	15043
934	2R	8427998	8433945	1.93372631073	8432081	1.848694184247	FBgn0010488	177	FBgn0010488	177
935	3R	16374774	16380031	1.933135986328	16376558	1.678180442137	FBgn0016917	1476	FBgn0043457	7094
936	2L	16318435	16323658	1.932792186737	16319650	1.7975210863	FBgn0000250	2380	FBgn0000250	2380
937	2L	22005967	22008810	1.932784557343	22006646	1.697321295738	FBgn0053987	263	FBgn0032979	150108
938	2R	2381390	2385807	1.932722568512	2384333	1.690679041545	FBgn0033109	249	FBgn0033107	57460
939	X	4351969	4354720	1.931926727295	4353440	1.605647535885	FBgn0040910	7411	FBgn0029714	43764
940	2R	13654760	13657755	1.931011199951	13656138	1.757770359516	FBgn0003031	1197	FBgn0003031	1197
941	2R	7314808	7318562	1.930853366852	7316108	1.700059890747	FBgn0033652	9832	FBgn0033652	9832
942	X	8673983	8678541	1.930713653564	8677194	1.681114643812	FBgn0052710	12736	FBgn0030061	117007
943	3R	13381569	13386294	1.930565834045	13384703	1.769219545218	FBgn0038520	383	FBgn0025571	18558
944	3L	4212443	4216710	1.930122852325	4214354	1.72257822752	FBgn0001257	5325	FBgn0011692	11914
945	3R	10642051	10646601	1.930064201355	10643545	1.769703924656	FBgn0038262	16018	FBgn0038258	54787
946	X	8399008	8408238	1.930032730103	8406808	1.710695643174	FBgn0030049	911	FBgn0030054	44730
947	X	10607813	10610646	1.929967880249	10608933	1.835637982686	FBgn0052675	521	FBgn0052672	4620
948	X	3685584	3695110	1.928727626801	3690736	1.852793489184	FBgn0000542	9403	FBgn0000542	9403
949	3R	6047233	6050723	1.927132606506	6048275	1.49024438858	FBgn0037797	205	FBgn0037797	205
950	3R	1055651	1059037	1.926729679108	1057871	1.61628818512	FBgn0040208	69	FBgn0000340	14724
951	2R	7106698	7122074	1.926068782806	7120327	1.623367398977	FBgn0033636	11411	FBgn0033636	11411
952	X	10646221	10650134	1.925754070282	10647422	1.707802379833	FBgn0003360	15259	FBgn0030235	20578
953	2R	19251907	19255173	1.925475120544	19253357	1.705297133502	FBgn0000562	1068	FBgn0002174	38895
954	3L	22803964	22807548	1.925371170044	22805715	1.821733082042	FBgn0010348	183	FBgn0037200	332
955	3R	26884089	26889261	1.92480802536	26888124	1.791494339705	FBgn0002413	1193	FBgn0010808	8490
956	2L	16274448	16276222	1.924300670624	16276174	1.814855734507	FBgn0001994	7483	FBgn0001994	7483
957	2L	20744538	20747471	1.924299716949	20745990	1.962101817131	FBgn0011202	250	FBgn0000986	23482
958	2L	12001829	12008557	1.923533439636	12007271	1.695897638798	FBgn0014019	1105	FBgn0032390	17307
959	2L	18479082	18483952	1.921812057495	18480142	1.691360354424	FBgn0032681	298	FBgn0032682	1274
960	2R	17208304	17217792	1.921031951904	17210758	1.563498973846	FBgn0010228	1312	FBgn0010228	1312
961	X	6932595	6944078	1.920955657959	6941538	1.672661669114	FBgn0029933	1751	FBgn0029933	1751
962	2L	19353550	19361594	1.91992855072	19358897	1.580676751978	FBgn0024245	256	FBgn0024245	256
963	3L	4657597	4661674	1.918931007385	4660674	1.526464237886	FBgn0026729	3920	FBgn0035569	14912
964	3R	8894100	8902846	1.918122768402	8897901	1.818315085243	FBgn0004666	14420	FBgn0003308	39642
965	2R	17008567	17011326	1.917453289032	17009900	1.680997252464	FBgn0043070	232	FBgn0010415	21150
966	3L	16674766	16680188	1.916803359985	16677631	1.696427261128	FBgn0063485	720	FBgn0004108	53702
967	3L	105532	108836	1.915489196777	106472	1.616968828089	FBgn0020386	6512	FBgn0035105	61482
968	3L	12669902	12672983	1.915407180786	12671573	1.917801969192	FBgn0014343	3878	FBgn0036306	57131
969	X	17542628	17549584	1.912112236023	17546361	1.667559623718	FBgn0052560	1638	FBgn0030866	26850
970	X	2009274	2016179	1.910888195038	2012115	1.797803401947	FBgn0004655	3024	FBgn0025626	90823
971	3L	7341309	7346793	1.909161090851	7344353	1.705552260081	FBgn0082598	607	FBgn0082598	607
972	X	5742416	5748218	1.908279418945	5745310	1.841784140643	FBgn0000042	790	FBgn0000042	790
973	2L	8273579	8281931	1.908000230789	8276409	1.67217577205	FBgn0011902	14318	FBgn0011902	14318
974	2R	19483706	19488008	1.907687187195	19486234	1.495204703013	FBgn0005612	587	FBgn0034948	1356
975	3R	1552664	1555766	1.906187057495	1553867	1.804150938988	FBgn0037368	5396	FBgn0037372	26628
976	2R	20703946	20708664	1.904797077179	20707095	1.661604488597	FBgn0035094	10658	FBgn0001325	27120
977	2L	7216793	7220847	1.90337562561	7219774	1.736364173889	FBgn0031897	255	FBgn0031897	255
978	2L	8028566	8032898	1.902984142303	8031159	1.745773062986	FBgn0044323	436	FBgn0031977	1695
979	3R	21840043	21841920	1.902879714966	21841174	1.421035626355	FBgn0002578	727	FBgn0002592	2018
980	3R	18613989	18616292	1.902812957764	18615132	1.767418682575	FBgn0039026	4926	FBgn0039013	62510
981	3R	12654070	12661696	1.902638912201	12655293	1.705692082644	FBgn0000014	476	FBgn0020546	20433
982	3R	14020385	14026401	1.901694297791	14022812	1.538895845413	FBgn0011481	2505	FBgn0038585	26637
983	X	9310568	9314308	1.900961875916	9311940	1.776588757833	FBgn0030133	33402	FBgn0030136	87900
984	2R	7664949	7667867	1.900461673737	7666378	1.765316991245	FBgn0027504	586	FBgn0027504	586
985	3R	12716721	12721743	1.899512767792	12718014	1.596275217393	FBgn0015350	12564	FBgn0082171	35977
986	3L	5849433	5857045	1.896644592285	5855898	1.72575672935	FBgn0035643	456	FBgn0052409	17591
987	3R	18951150	18961083	1.896627902985	18955677	1.899484634399	FBgn0051457	1971	FBgn0051457	1971
988	3R	20083369	20087221	1.89609003067	20085380	1.679638989766	FBgn0051130	5601	FBgn0051130	5601
989	3L	12620112	12624648	1.895084381104	12623327	1.771909326315	FBgn0052111	21444	FBgn0036306	105377
990	3R	2678345	2681066	1.895073413849	2679624	1.759180217981	FBgn0003339	3738	FBgn0001077	10422
991	2L	8141014	8150691	1.894728183746	8145414	1.708942145109	FBgn0051606	2216	FBgn0051607	3536
992	2L	4207731	4209819	1.891700744629	4208828	1.711259028491	FBgn0001075	9024	FBgn0031590	18269
993	3L	6165815	6169148	1.891677856445	6166940	1.589759349823	FBgn0035692	193	FBgn0035692	193
994	3R	5219308	5227851	1.889746665955	5225024	1.629614297081	FBgn0037685	1112	FBgn0037686	1954
995	2L	10395546	10399284	1.889234542847	10397480	1.637243568897	FBgn0051716	769	FBgn0032240	7688
996	X	22056374	22059097	1.888918876648	22058821	1.808719423082	FBgn0000719	238	FBgn0031186	400836
997	3L	5607143	5609887	1.888761520386	5608449	1.676504611969	FBgn0035625	3519	FBgn0035625	3519
998	3R	15622476	15626724	1.888146877289	15625444	1.473508954048	FBgn0051471	2968	FBgn0038741	77695
999	3R	14067257	14072748	1.887665748596	14068846	1.471758931875	FBgn0020238	593	FBgn0020238	593
1000	2L	9137157	9140059	1.887068748474	9138399	1.628681600094	FBgn0051887	8556	FBgn0051887	8556
1001	3R	12679555	12687353	1.885737419128	12683521	1.672580480576	FBgn0082171	1484	FBgn0082171	1484
1002	3R	10563328	10569988	1.885337352753	10566067	1.611968159676	FBgn0011217	866	FBgn0038257	6976
1003	3L	3147491	3150240	1.885188102722	3148592	1.71431851387	FBgn0052280	122	FBgn0012049	16385
1004	2L	14463869	14465638	1.884716033936	14465013	1.737901508808	FBgn0028844	14197	FBgn0005771	25849
1005	3R	5242788	5246119	1.88458442688	5245166	1.627814382315	FBgn0024515	1502	FBgn0037686	18188
1006	X	16440336	16446245	1.884377479553	16445034	1.792607963085	FBgn0025743	385	FBgn0015615	17668
1007	3R	21864646	21869472	1.88286113739	21868108	1.799306551615	FBgn0001139	676	FBgn0000591	2062
1008	3R	12707430	12709633	1.882478713989	12708374	1.697644878836	FBgn0015350	2924	FBgn0082171	26337
1009	X	16431847	16436473	1.879670619965	16433417	1.689587873571	FBgn0061200	675	FBgn0015615	6051
1010	2L	375715	378447	1.877489089966	376916	1.675653233248	FBgn0000061	1200	FBgn0031250	19048
1011	3L	16437497	16441988	1.875988960266	16441048	1.739953041077	FBgn0004569	7912	FBgn0014163	63950
1012	2L	6644323	6650637	1.875224113464	6647700	1.635243247537	FBgn0051635	1388	FBgn0031836	36677
1013	X	19186450	19189912	1.875143051147	19187485	1.706497102976	FBgn0031016	363	FBgn0031008	84664
1014	2L	15480515	15483763	1.874438285828	15481895	1.800786972046	FBgn0020371	1198	FBgn0003448	7697
1015	2R	3427413	3430296	1.873062849045	3428605	1.585447639227	FBgn0015509	64	FBgn0033240	38870
1016	3R	5051677	5056841	1.872794151306	5055356	1.662264929877	FBgn0003165	8048	FBgn0000412	11020
1017	3L	3885126	3887648	1.872460365295	3885531	1.526651287079	FBgn0003943	1139	FBgn0035470	2843
1018	X	8494896	8497583	1.871468544006	8496040	1.586731731892	FBgn0004102	154	FBgn0004102	154
1019	3R	1832172	1836592	1.871192932129	1833462	1.71780238432	FBgn0003261	839	FBgn0003261	839
1020	2R	10282619	10287601	1.870189666748	10286057	1.888237446547	FBgn0050478	214	FBgn0050478	214
1021	2L	865361	872564	1.870018005371	867611	1.680814297994	FBgn0029095	741	FBgn0020305	2300
1022	3R	24379260	24383452	1.869770526886	24381327	1.395077996784	FBgn0040618	1242	FBgn0000659	29478
1023	2L	8820913	8828553	1.869456768036	8825527	1.626477559408	FBgn0029123	98	FBgn0029123	98
1024	X	7448033	7451499	1.86902141571	7449948	1.507615173564	FBgn0004198	4436	FBgn0027553	123610
1025	2R	5357092	5360668	1.86846446991	5358139	1.380540679483	FBgn0023180	133	FBgn0023180	133
1026	X	228256	235542	1.868021011353	234314	1.589241892099	FBgn0000022	7461	FBgn0000022	7461
1027	3L	11225048	11231459	1.867664813995	11226300	1.712183856964	FBgn0041094	44	FBgn0041094	44
1028	X	21646017	21649059	1.867364406586	21647211	1.760819882154	FBgn0031183	942	FBgn0031186	10774
1029	3R	4517231	4521923	1.867088794708	4520193	1.609077602625	FBgn0001180	3347	FBgn0001180	3347
1030	2L	4572295	4579925	1.866689682007	4574682	1.819107841043	FBgn0031613	3421	FBgn0000227	109777
1031	X	7774077	7785379	1.866106033325	7783502	1.631132062276	FBgn0029983	1297	FBgn0004404	3362
1032	2R	4424307	4428622	1.864619731903	4426148	1.614291936159	FBgn0002552	193	FBgn0033342	7334
1033	3R	24669070	24672941	1.864353179932	24671154	1.716262499491	FBgn0015589	782	FBgn0028373	13761
1034	2L	7302455	7308097	1.863824367523	7307053	1.722695014056	FBgn0004009	108	FBgn0004009	108
1035	3L	1575576	1577771	1.863699436188	1576622	1.698504090309	FBgn0035237	172	FBgn0035236	23906
1036	2L	21223735	21226431	1.860347270966	21225239	1.56696408987	FBgn0010229	409	FBgn0003930	22468
1037	3R	17958497	17961579	1.859670639038	17960129	1.722818957435	FBgn0051163	549	FBgn0053335	30611
1038	2R	20563584	20565809	1.857299804688	20564692	1.505811750889	FBgn0001147	4765	FBgn0001148	4888
1039	3L	16349769	16352489	1.855760574341	16351001	1.682583909286	FBgn0036623	215	FBgn0014163	26097
1040	X	509457	514234	1.855739116669	511529	1.83110220292	FBgn0025639	1334	FBgn0025639	1334
1041	3R	7966705	7970390	1.854604721069	7968641	1.661569651435	FBgn0011905	11563	FBgn0037992	14722
1042	2L	19811786	19813960	1.854382514954	19811836	1.718307590485	FBgn0003922	102	FBgn0043021	507
1043	3R	12626675	12632101	1.851493835449	12628791	1.710320781259	FBgn0015230	14758	FBgn0020556	29880
1044	2R	8480475	8483112	1.850953578949	8481708	1.634886994081	FBgn0033787	12245	FBgn0005624	15188
1045	3R	8451507	8455448	1.850464820862	8454109	1.629271745682	FBgn0038065	346	FBgn0038071	19673
1046	2L	8286333	8290846	1.850392818451	8287736	1.633801796857	FBgn0011902	2991	FBgn0011902	2991
1047	X	18332771	18336962	1.849193572998	18333928	1.421526938677	FBgn0030930	122	FBgn0030943	148196
1048	3R	24635749	24639000	1.848656654358	24637793	1.620871257782	FBgn0039600	33	FBgn0039600	33
1049	2R	15579287	15584156	1.848302841187	15581647	1.435064287747	FBgn0004364	44727	FBgn0004364	44727
1050	2L	5232798	5243798	1.847599029541	5239636	1.852519904866	FBgn0051971	1130	FBgn0000228	38922
1051	3L	17326080	17332736	1.845889091492	17331025	1.536122097689	FBgn0015550	6116	FBgn0026197	35692
1052	4	224785	227007	1.845615386963	226483	1.480501383543	FBgn0051998	307	FBgn0026777	101864
1053	4	86375	92220	1.84525346756	89818	1.688867628574	FBgn0019664	138	FBgn0019664	138
1054	2L	20926017	20929249	1.844506025314	20927918	1.452409297228	FBgn0032908	6625	FBgn0032906	14181
1055	3R	1424303	1428008	1.844230651855	1426434	1.766824666192	FBgn0037346	457	FBgn0037346	457
1056	2L	1523649	1528380	1.844024658203	1525037	1.619468520669	FBgn0026397	2346	FBgn0001174	6853
1057	3R	10677645	10680764	1.843995094299	10679701	1.679409623146	FBgn0053555	75	FBgn0038271	36099
1058	3R	1065406	1067957	1.843455314636	1066569	1.871255397797	FBgn0053293	112	FBgn0000340	23422
1059	2R	9468134	9471280	1.842675685883	9470011	1.593723416328	FBgn0053155	95	FBgn0033886	6300
1060	2L	3537672	3542772	1.838832139969	3539546	1.577084690332	FBgn0024244	295	FBgn0031549	9260
1061	2L	6087341	6089874	1.838591098785	6088659	1.395987689495	FBgn0028420	6851	FBgn0031781	36479
1062	3L	11664545	11669198	1.838223457336	11666967	1.695284366608	FBgn0036193	920	FBgn0036193	920
1063	2L	7639410	7642618	1.83819770813	7641085	1.617196980645	FBgn0031927	4912	FBgn0053529	96662
1064	3R	11087457	11092310	1.838139533997	11089056	1.556824852439	FBgn0003600	140	FBgn0003600	140
1065	2R	11434297	11438746	1.837774276733	11436237	1.566220730543	FBgn0034049	10555	FBgn0034050	13514
1066	X	20059590	20063561	1.837639808655	20062134	1.515031725168	FBgn0031098	31	FBgn0031098	31
1067	2L	5324028	5327918	1.836769580841	5326530	1.734259986877	FBgn0015031	711	FBgn0015031	711
1068	3R	23406108	23411139	1.831714630127	23407520	1.623662122091	FBgn0027492	441	FBgn0003330	100226
1069	2R	9512870	9521058	1.831611156464	9516669	1.296387910843	FBgn0050482	5528	FBgn0033889	21703
1070	2L	20783386	20789510	1.831405162811	20786214	1.511466354132	FBgn0032886	890	FBgn0000986	63706
1071	3L	9381936	9386078	1.831185340881	9384285	1.602943062782	FBgn0035986	493	FBgn0035987	721
1072	3R	4681607	4685397	1.829959869385	4683321	1.736815031837	FBgn0011966	4281	FBgn0011966	4281
1073	X	4781368	4787030	1.828672409058	4785555	1.74292457805	FBgn0004368	1186	FBgn0004368	1186
1074	3R	3937691	3946546	1.824874401093	3939490	1.699108155568	FBgn0004210	8433	FBgn0037550	12565
1075	2R	18360028	18363127	1.823789596558	18361302	1.552758979797	FBgn0034786	5	FBgn0010078	676
1076	3R	26736301	26739337	1.823365211487	26738150	1.520320129395	FBgn0020912	460	FBgn0003720	60113
1077	X	8949857	8957596	1.822469711304	8955629	1.644848791758	FBgn0030089	1715	FBgn0046828	19133
1078	3L	1443980	1449706	1.822422027588	1445846	1.771080344915	FBgn0004635	1478	FBgn0004635	1478
1079	3R	23088283	23090707	1.821252822876	23089374	1.541118240356	FBgn0010328	384	FBgn0039505	10052
1080	3L	15087374	15091666	1.820809364319	15090461	1.604226175944	FBgn0036481	116	FBgn0025776	81125
1081	2R	5565590	5570324	1.82066488266	5568092	1.60488948226	FBgn0010385	1712	FBgn0033476	7661
1082	2R	2121477	2127121	1.82027721405	2122577	1.736407458782	FBgn0041145	259	FBgn0041145	259
1083	3R	13505716	13509730	1.819107055664	13507873	1.695231718176	FBgn0038535	361	FBgn0038536	520
1084	2R	5586424	5591197	1.819045066833	5589295	1.511244829963	FBgn0033483	883	FBgn0033483	883
1085	X	8084986	8090729	1.817416667938	8089050	1.628786921501	FBgn0030026	510	FBgn0030028	27590
1086	3R	13535738	13545606	1.816578865051	13543037	1.686868985494	FBgn0003013	1022	FBgn0003013	1022
1087	2L	11967712	11974513	1.816017627716	11971055	1.551295340061	FBgn0041606	39	FBgn0032390	18909
1088	3L	9419271	9422611	1.816017150879	9421293	1.635398685932	FBgn0035995	471	FBgn0052038	4565
1089	2R	3040349	3044143	1.8157081604	3042677	1.747478961945	FBgn0033188	2118	FBgn0022772	5156
1090	3R	25864448	25870648	1.813433647156	25866969	1.65724327985	FBgn0003510	32	FBgn0003510	32
1091	3L	8470606	8472294	1.813103675842	8471543	1.571757614613	FBgn0035899	3285	FBgn0035899	3285
1092	2L	10219378	10223382	1.811349391937	10220894	1.692954203662	FBgn0024320	10	FBgn0003151	459
1093	3R	474465	477503	1.810857772827	475794	1.52173799627	FBgn0011341	849	FBgn0037262	8098
1094	2L	21036992	21041483	1.810232162476	21039181	1.468843430281	FBgn0010395	1244	FBgn0023388	90764
1095	3L	5564540	5567578	1.809813022614	5566289	1.650683683508	FBgn0003486	235	FBgn0003486	235
1096	2R	15594855	15598500	1.808699607849	15596384	1.612942920012	FBgn0004364	29990	FBgn0004364	29990
1097	X	536965	539514	1.807729721069	538425	1.45822507143	FBgn0021764	5236	FBgn0025637	25532
1098	3R	6402703	6406366	1.807288169861	6404816	1.629077792168	FBgn0051394	49938	FBgn0001235	59570
1099	2L	10229869	10233448	1.807223320007	10232299	1.581395485822	FBgn0032198	212	FBgn0032196	5491
1100	2R	14651003	14653309	1.806818008423	14652041	1.542302876711	FBgn0034419	199	FBgn0000578	4457
1101	2L	21247040	21252300	1.80645608902	21251130	1.401972800493	FBgn0032938	576	FBgn0021856	2378
1102	3L	22810869	22814953	1.80606842041	22813972	1.657355589025	FBgn0037203	915	FBgn0037202	1042
1103	3L	18102182	18107217	1.806034088135	18104533	1.687502776875	FBgn0020300	130	FBgn0020300	130
1104	X	10168421	10172571	1.805312156677	10170956	1.58749204874	FBgn0010338	222	FBgn0030189	736
1105	3L	22388428	22395653	1.805054187775	22394832	1.619171828032	FBgn0037163	192	FBgn0004449	53104
1106	3R	2248331	2257022	1.804816246033	2251858	1.675617666805	FBgn0014963	19260	FBgn0037443	20245
1107	2L	2764741	2771199	1.804460525513	2767871	1.716365844011	FBgn0028398	41	FBgn0028398	41
1108	X	13852346	13855031	1.804136276245	13853446	1.417591826121	FBgn0011951	2297	FBgn0027537	196706
1109	2R	19051137	19060747	1.803750514984	19059218	1.768362409928	FBgn0010501	303	FBgn0010501	303
1110	2L	9493129	9498218	1.802558898926	9495774	1.658097088337	FBgn0004868	847	FBgn0002973	58261
1111	X	2209379	2211544	1.800753593445	2210337	1.490801483393	FBgn0003159	84	FBgn0040389	9544
1112	3L	14745768	14756712	1.799701690674	14749133	1.655807346106	FBgn0036449	2549	FBgn0036449	2549
1113	3L	18318587	18323452	1.799491882324	18321857	1.70864289999	FBgn0011706	41805	FBgn0011706	41805
1114	2L	13190287	13193186	1.796998977661	13191637	1.499395370483	FBgn0032479	312	FBgn0032476	14465
1115	3L	12238467	12242558	1.796389579773	12240096	1.714138059055	FBgn0036268	640	FBgn0052100	1403
1116	X	15541959	15548822	1.795278072357	15544046	1.508917976828	FBgn0030672	489	FBgn0030672	489
1117	3R	20043800	20048620	1.794689178467	20047087	1.536237835884	FBgn0026257	223	FBgn0026257	223
1118	3R	18981596	18985709	1.794114112854	18982824	1.597857534885	FBgn0004395	768	FBgn0051457	29118
1119	2R	6615637	6617675	1.793294429779	6616421	1.53673094511	FBgn0040765	511	FBgn0033581	49542
1120	2R	3632260	3635872	1.792060852051	3634175	1.486058652401	FBgn0050372	490	FBgn0050372	490
1121	3R	7582889	7588262	1.79178237915	7585411	1.643920749426	FBgn0017581	4768	FBgn0037947	11861
1122	3R	18214707	18216999	1.790277957916	18215736	1.574259621756	FBgn0038957	234	FBgn0038950	24033
1123	3R	19855098	19859032	1.790014266968	19857717	1.586475878954	FBgn0020647	185	FBgn0039139	197
1124	X	21158882	21163294	1.789760112762	21162096	1.5250415802	FBgn0003464	1090	FBgn0015527	1581
1125	2L	13546587	13551553	1.789422988892	13550471	1.651515930891	FBgn0015954	330	FBgn0028546	90800
1126	3L	21412663	21418094	1.788379669189	21415994	1.667618878682	FBgn0014143	5597	FBgn0014143	5597
1127	2L	21885844	21887865	1.787692546844	21886993	1.450345102946	FBgn0032965	1139	FBgn0003866	70805
1128	2L	4809677	4813833	1.787680625916	4811542	1.539428043365	FBgn0031630	1483	FBgn0031632	10234
1129	2L	1516501	1520256	1.78729057312	1518096	1.585955917835	FBgn0001174	88	FBgn0001174	88
1130	3L	21063388	21066558	1.787251472473	21065173	1.483562141657	FBgn0037050	114	FBgn0037050	114
1131	4	1000997	1002365	1.787034511566	1001624	1.723731845617	FBgn0039931	4107	FBgn0039930	47985
1132	X	7002905	7012050	1.785962581635	7004614	1.661090514239	FBgn0047092	9528	FBgn0029933	61325
1133	2L	18919793	18923483	1.784909248352	18922170	1.607221275568	FBgn0032723	17707	FBgn0032728	42791
1134	X	19577574	19585760	1.783214569092	19584823	1.490449810028	FBgn0031069	86	FBgn0031066	6548
1135	X	16086662	16090762	1.782956123352	16088569	1.534555031703	FBgn0003920	40	FBgn0003920	40
1136	2R	13230483	13233432	1.782270431519	13231352	1.506269062267	FBgn0028494	2838	FBgn0063386	13387
1137	2L	21295909	21299569	1.782196044922	21297380	1.591434657574	FBgn0032940	219	FBgn0021856	48628
1138	3R	10140592	10143613	1.782084465027	10142239	1.64419558469	FBgn0011474	529	FBgn0011474	529
1139	X	4521738	4527065	1.781604766846	4523965	1.775030612946	FBgn0003200	858	FBgn0022768	8143
1140	X	11549183	11557148	1.781381607056	11552306	1.588124314944	FBgn0030328	495	FBgn0030328	495
1141	2L	11070084	11072731	1.781147956848	11071148	1.471195697784	FBgn0032335	87	FBgn0032335	87
1142	X	4753300	4759421	1.780905723572	4755723	1.618592262268	FBgn0052772	727	FBgn0029738	25664
1143	3L	3600724	3604487	1.780220985413	3602432	1.669717227711	FBgn0040694	2099	FBgn0053504	25077
1144	2R	7463545	7465624	1.780192375183	7464445	1.653501192729	FBgn0033668	9054	FBgn0033669	20305
1145	3L	15652444	15655382	1.779454231262	15653556	1.720377190908	FBgn0053999	1050	FBgn0041160	11552
1146	3L	4044829	4046964	1.779067516327	4045819	1.305843661813	FBgn0000449	17	FBgn0000449	17
1147	3L	17608519	17612782	1.779048919678	17609743	1.610691771788	FBgn0004401	547	FBgn0004401	547
1148	3L	22706072	22708705	1.778698921204	22707498	1.511916441076	FBgn0037191	14782	FBgn0037200	98549
1149	3R	11489908	11499467	1.778551101685	11494921	1.48466500114	FBgn0053207	3013	FBgn0053207	3013
1150	3R	24155571	24163111	1.778064727783	24161736	1.517680140103	FBgn0039579	1496	FBgn0039580	3754
1151	3R	5044007	5047468	1.777539253235	5046133	1.405598799388	FBgn0003165	17271	FBgn0000412	20243
1152	3L	7106961	7113244	1.776947021484	7111940	1.496004445212	FBgn0023001	3475	FBgn0002775	12470
1153	2L	19503206	19506320	1.776699066162	19504356	1.58654819216	FBgn0032796	333	FBgn0003732	54920
1154	2R	12905273	12913561	1.77650308609	12907489	1.588311799367	FBgn0011879	411	FBgn0034214	34853
1155	2R	13867952	13873311	1.776391983032	13872407	1.626191027024	FBgn0034328	25688	FBgn0034326	58086
1156	3R	17976973	17981141	1.775609970093	17978815	1.610312372446	FBgn0053335	11925	FBgn0053335	11925
1157	X	4458010	4465510	1.7743268013	4462468	1.536554723978	FBgn0003053	338	FBgn0029718	30646
1158	2R	6320374	6327927	1.773744106293	6325772	1.55208865334	FBgn0033547	472	FBgn0033547	472
1159	3L	13068237	13071317	1.773364543915	13069413	1.622949375826	FBgn0052118	2785	FBgn0010452	18807
1160	X	3583772	3590833	1.772435665131	3587790	1.459712757784	FBgn0029675	4608	FBgn0000542	93543
1161	3R	10194169	10197627	1.77224445343	10195417	1.574411964417	FBgn0024321	3256	FBgn0038224	42671
1162	3R	19139223	19142408	1.770791053772	19141049	1.654841005802	FBgn0039071	25138	FBgn0002622	43476
1163	X	11844886	11847099	1.770761489868	11846168	1.440792136722	FBgn0030361	22	FBgn0003865	23318
1164	2R	8510878	8514156	1.769494056702	8512407	1.496055042042	FBgn0008654	623	FBgn0005624	15511
1165	3R	25491780	25493962	1.768145561218	25492915	1.433761388063	FBgn0039676	1684	FBgn0039678	4467
1166	2L	15486592	15489766	1.768106937408	15487932	1.505217583974	FBgn0002524	7107	FBgn0003448	13734
1167	2L	7225920	7227939	1.767425537109	7226982	1.665031582117	FBgn0051906	1126	FBgn0031898	3903
1168	2L	11206069	11207986	1.767365932465	11206933	1.497090117137	FBgn0000011	3748	FBgn0028700	76288
1169	3R	19103729	19108017	1.765551567078	19104874	1.452334940434	FBgn0004882	1697	FBgn0039067	21095
1170	2L	4122530	4124980	1.765414237976	4123778	1.696220927768	FBgn0014033	2057	FBgn0000547	92399
1171	X	3680270	3685003	1.765107154846	3683223	1.62449612337	FBgn0000542	1890	FBgn0000542	1890
1172	X	10629042	10633788	1.764859676361	10631237	1.38800379965	FBgn0025111	861	FBgn0052672	17684
1173	3L	18590450	18596326	1.764789581299	18595228	1.689947436838	FBgn0036801	4008	FBgn0036800	7275
1174	2R	17748926	17752460	1.764765739441	17750645	1.605102658272	FBgn0020307	900	FBgn0034704	68157
1175	3L	14154039	14157487	1.764271736145	14156546	1.542089343071	FBgn0013718	410	FBgn0013718	410
1176	X	5839642	5848223	1.763803482056	5843239	1.591604782985	FBgn0027546	2794	FBgn0029840	91703
1177	X	10310570	10326785	1.76317691803	10318952	1.761974783505	FBgn0030205	149	FBgn0083167	12987
1178	X	7074890	7077176	1.762928009033	7076117	1.579319477081	FBgn0029940	36023	FBgn0025549	60423
1179	X	21176940	21181358	1.762786388397	21179875	1.560830682516	FBgn0003423	5142	FBgn0015527	19360
1180	3R	9619384	9625915	1.762711524963	9624666	1.577006929061	FBgn0051331	674	FBgn0053327	14175
1181	3L	4603081	4608871	1.762145042419	4604267	1.679964780807	FBgn0052246	2155	FBgn0015805	3297
1182	3R	12758262	12764823	1.761887550354	12762098	1.641389454112	FBgn0051270	12591	FBgn0082171	80061
1183	X	4820404	4823088	1.760734081268	4821115	1.375995367765	FBgn0061196	14878	FBgn0004368	36746
1184	X	19597431	19603072	1.759977340698	19598578	1.596340060234	FBgn0031070	2318	FBgn0031070	2318
1185	X	11625643	11628598	1.75878238678	11626776	1.448226102193	FBgn0000259	304	FBgn0030328	73975
1186	2R	11379555	11382530	1.758183002472	11380998	1.740319550037	FBgn0050085	3010	FBgn0050085	3010
1187	X	5606585	5611070	1.756217956543	5609054	1.571635034349	FBgn0013987	365	FBgn0029800	8934
1188	2R	2111231	2120071	1.754751205444	2112733	1.553839907927	FBgn0033076	58	FBgn0041145	9585
1189	3R	14805676	14814686	1.753902435303	14813412	1.569591075182	FBgn0026239	3665	FBgn0026239	3665
1190	3R	792637	800424	1.753408908844	796493	1.605275273323	FBgn0037290	5324	FBgn0004183	22607
1191	2R	4160044	4164626	1.753173351288	4161543	1.509296178818	FBgn0003892	95	FBgn0003892	95
1192	3L	10647137	10660705	1.752010345459	10649327	1.455752344692	FBgn0010762	10637	FBgn0010762	10637
1193	3R	16884987	16887358	1.751908302307	16886382	1.603084087372	FBgn0011672	135	FBgn0010770	55576
1194	2R	9107627	9110583	1.751834869385	9109322	1.423245626337	FBgn0027581	79	FBgn0033859	234
1195	2R	20515166	20520979	1.750298976898	20518194	1.606300634496	FBgn0005634	879	FBgn0005634	879
1196	3L	13995639	13998144	1.74978351593	13996740	1.414200053496	FBgn0036402	12	FBgn0036405	19748
1197	3L	3960130	3963888	1.748559951782	3962848	1.520953416824	FBgn0004880	4600	FBgn0035470	80160
1198	3L	19626651	19630502	1.748427867889	19629059	1.57080560572	FBgn0036899	137	FBgn0029094	44908
1199	3L	9587587	9590534	1.748359680176	9589436	1.612678555881	FBgn0002528	570	FBgn0010408	103947
1200	X	551279	553517	1.747369766235	552155	1.248960775488	FBgn0021764	8494	FBgn0025637	39262
1201	3L	111347	116761	1.747011184692	114648	1.47325018474	FBgn0020386	1664	FBgn0035105	53306
1202	3L	11214595	11223154	1.746960639954	11217357	1.615411309635	FBgn0036150	7472	FBgn0041094	8899
1203	3R	2229891	2235916	1.746343612671	2232989	1.754794569576	FBgn0014963	391	FBgn0037443	1376
1204	3L	19582659	19586296	1.745555877686	19584086	1.487371891737	FBgn0029094	65	FBgn0029094	65
1205	3R	2911055	2916323	1.745410919189	2912532	1.466584345874	FBgn0003884	272	FBgn0003884	272
1206	2L	3617841	3620169	1.74521780014	3619220	1.549603968859	FBgn0015663	72	FBgn0002985	12472
1207	X	989586	993167	1.744514465332	990823	1.602461338043	FBgn0040365	11676	FBgn0026875	102631
1208	3R	11110390	11119615	1.744424343109	11117058	1.489060738507	FBgn0003721	9804	FBgn0011476	12787
1209	3L	14410498	14414600	1.744206666946	14412872	1.258309777578	FBgn0036424	30281	FBgn0036424	30281
1210	3L	15111363	15113353	1.743856430054	15112205	1.37793466023	FBgn0036485	194	FBgn0029114	88695
1211	2L	4888063	4894373	1.743813991547	4889540	1.5118268013	FBgn0031644	455	FBgn0031645	2575
1212	3R	20404855	20409486	1.743654727936	20408301	1.633442129408	FBgn0039209	276	FBgn0039210	2554
1213	X	6891259	6895984	1.743462085724	6892429	1.317066501169	FBgn0004143	2228	FBgn0029931	6585
1214	2L	3547809	3550600	1.742864608765	3549555	1.585947990417	FBgn0024244	10304	FBgn0031549	19269
1215	3L	2617886	2620720	1.742517471313	2619072	1.5602721046	FBgn0035357	3820	FBgn0035357	3820
1216	2L	3630877	3634842	1.74228143692	3632380	1.713554263115	FBgn0031554	10699	FBgn0002985	25632
1217	3R	2789888	2793549	1.741606235504	2792497	1.417964607477	FBgn0051488	9041	FBgn0001077	102451
1218	X	10569196	10571899	1.74115395546	10570579	1.596176203559	FBgn0003204	19145	FBgn0052672	42974
1219	2R	13196954	13199398	1.738371372223	13197958	1.599283917745	FBgn0016059	400	FBgn0016059	400
1220	3R	17451686	17462148	1.738232135773	17454506	1.6078363657	FBgn0046832	6260	FBgn0046832	6260
1221	X	13654527	13658183	1.737613677979	13656246	1.550670782725	FBgn0030529	15	FBgn0027537	494
1222	3R	12502478	12505996	1.737576961517	12503975	1.317959547043	FBgn0051498	13348	FBgn0015019	30646
1223	2R	20557336	20562017	1.736753463745	20558827	1.567269886241	FBgn0001147	1100	FBgn0001148	10753
1224	2R	9454760	9459011	1.736511230469	9456344	1.541493415833	FBgn0013733	1673	FBgn0033886	19967
1225	3L	3434238	3437488	1.736181735992	3436376	1.515548974276	FBgn0026259	7758	FBgn0001254	59833
1226	3L	9393288	9402461	1.735283851624	9396924	1.420660916497	FBgn0023129	276	FBgn0023129	276
1227	X	18203078	18206623	1.734253883362	18205120	1.627364635468	FBgn0014467	950	FBgn0004956	63358
1228	2R	2207273	2209929	1.733694076538	2208471	1.515995025635	FBgn0033094	33	FBgn0033094	33
1229	2R	3538643	3544260	1.733459472656	3542876	1.601625283559	FBgn0025360	570	FBgn0021814	48972
1230	3L	15691910	15695710	1.733171463013	15694432	1.484337806702	FBgn0010105	750	FBgn0010105	750
1231	X	7788715	7794212	1.732218742371	7790317	1.423838503221	FBgn0027280	1925	FBgn0004404	10177
1232	2R	15694978	15697195	1.73193693161	15696063	1.470399856567	FBgn0034482	22824	FBgn0034488	64199
1233	X	10952775	10958987	1.731482982635	10953970	1.376078156864	FBgn0015245	279	FBgn0028686	16436
1234	3L	21279382	21282111	1.731436252594	21280975	1.496604800224	FBgn0037076	380	FBgn0037066	61071
1235	X	9587947	9590215	1.731327056885	9589189	1.630409081777	FBgn0020378	8991	FBgn0000233	49780
1236	2R	6821194	6824509	1.731263160706	6822731	1.416199291454	FBgn0025373	741	FBgn0025373	741
1237	X	134618	137868	1.730469465256	136037	1.403451919556	FBgn0005427	419	FBgn0000316	24263
1238	3R	12577789	12582099	1.73028588295	12580157	1.434276252985	FBgn0063261	3046	FBgn0063261	3046
1239	2R	11616562	11619838	1.728239059448	11617700	1.700966105742	FBgn0014020	151	FBgn0034073	234
1240	2R	16471803	16475579	1.727563858032	16473209	1.586767461565	FBgn0008636	4718	FBgn0034565	12610
1241	2L	13213753	13217029	1.726751327515	13216060	1.323753158251	FBgn0004192	221	FBgn0004192	221
1242	2L	9757474	9760502	1.726159095764	9758850	1.459797859192	FBgn0022720	512	FBgn0032138	47581
1243	2L	15380105	15383184	1.724002361298	15381060	1.343046545982	FBgn0051828	10599	FBgn0001981	51267
1244	3L	15105493	15110730	1.723913192749	15107214	1.549407452345	FBgn0014002	690	FBgn0029114	93686
1245	3R	27568699	27575712	1.723895072937	27574128	1.618860191769	FBgn0011013	877	FBgn0011013	877
1246	X	6443773	6450544	1.723628997803	6449434	1.286640554667	FBgn0029881	4133	FBgn0029882	49988
1247	X	8649812	8652968	1.722515583038	8651969	1.39930126071	FBgn0026411	958	FBgn0030061	91782
1248	3L	18783848	18790602	1.72207069397	18785417	1.445502185822	FBgn0036815	1015	FBgn0036815	1015
1249	3L	488716	490687	1.722028255463	489592	1.587676614523	FBgn0001316	34529	FBgn0035140	34791
1250	2R	16095878	16105568	1.721729755402	16102440	1.610497530769	FBgn0015907	72	FBgn0015907	72
1251	2R	16455568	16463133	1.721376419067	16459604	1.657157182693	FBgn0053704	1920	FBgn0034565	26215
1252	3L	5722911	5728029	1.720541954041	5725910	1.473512986127	FBgn0015657	267	FBgn0065058	11459
1253	2L	106265	109885	1.718208312988	107999	1.518623352051	FBgn0005278	1096	FBgn0002931	20617
1254	2L	16208839	16212323	1.718193054199	16209756	1.350558168748	FBgn0028893	2368	FBgn0028897	48296
1255	2L	18697779	18700391	1.716888427734	18698784	1.453039674198	FBgn0032702	263	FBgn0032702	263
1256	2L	6061347	6063980	1.71594285965	6062931	1.516311496496	FBgn0031772	87	FBgn0031769	12102
1257	2R	4648491	4652145	1.715837478638	4650186	1.407736122608	FBgn0028955	101	FBgn0033380	24110
1258	3R	25846133	25849337	1.715402603149	25847791	1.502798106935	FBgn0039738	189	FBgn0001281	16669
1259	X	12406280	12411146	1.714520931244	12408904	1.545557276408	FBgn0030400	8215	FBgn0015024	78816
1260	3L	7296176	7298649	1.712820053101	7297303	1.310313969851	FBgn0035761	53	FBgn0035763	5502
1261	3R	3930570	3932882	1.71261882782	3931782	1.475778102875	FBgn0004210	725	FBgn0037550	20273
1262	3L	1438472	1441368	1.71230840683	1440084	1.54956305027	FBgn0004635	7240	FBgn0004635	7240
1263	3L	8498474	8502585	1.710806369781	8501243	1.651290863752	FBgn0024236	2052	FBgn0024236	2052
1264	2L	5541103	5548215	1.710545539856	5542863	1.492986798286	FBgn0002525	336	FBgn0002525	336
1265	3L	6725173	6728289	1.709659099579	6726341	1.504700154066	FBgn0035713	108	FBgn0035713	108
1266	X	9196820	9202968	1.708505630493	9201486	1.37429599762	FBgn0026149	381	FBgn0026149	381
1267	X	18621710	18625186	1.708475589752	18624055	1.586760997772	FBgn0030960	1550	FBgn0030960	1550
1268	2R	7047453	7049532	1.708431243896	7048319	1.505794581245	FBgn0000577	4202	FBgn0000577	4202
1269	3L	14956657	14961864	1.707502365112	14960847	1.473138451576	FBgn0036461	990	FBgn0036462	4076
1270	3R	12765149	12769169	1.706896781921	12767628	1.495162178488	FBgn0051270	18121	FBgn0082171	85591
1271	3L	17014442	17019253	1.706645488739	17016495	1.440995311737	FBgn0036697	1720	FBgn0036702	190887
1272	2R	11329756	11335132	1.706389427185	11332034	1.577569681055	FBgn0050084	362	FBgn0050085	51974
1273	3L	11559598	11562867	1.705917358398	11561105	1.503235843447	FBgn0003292	610	FBgn0036180	22282
1274	3L	1843720	1847075	1.705821990967	1844990	1.442884206772	FBgn0004636	776	FBgn0004636	776
1275	3R	1075418	1077952	1.705790042877	1077328	1.62370002971	FBgn0037303	140	FBgn0051538	26229
1276	3R	2193039	2195795	1.7042760849	2194710	1.51968536377	FBgn0037439	34	FBgn0053097	700
1277	X	12771636	12775641	1.704234600067	12774306	1.287902228038	FBgn0047242	1834	FBgn0030434	30771
1278	3L	14014073	14019958	1.701960086823	14018633	1.565972137451	FBgn0036406	378	FBgn0036406	378
1279	2L	17559741	17562780	1.701868057251	17560796	1.523140907288	FBgn0067341	1559	FBgn0032646	63758
1280	2L	4047695	4057692	1.701218605042	4055470	1.395008311552	FBgn0000547	24091	FBgn0000547	24091
1281	2L	1953750	1955864	1.70100402832	1954679	1.446844157051	FBgn0031375	160	FBgn0031391	192608
1282	3L	9375047	9377145	1.699855804443	9376027	1.504007087034	FBgn0015218	385	FBgn0035987	8979
1283	3L	9826411	9832192	1.699758529663	9828636	1.667029857635	FBgn0004390	590	FBgn0015618	16039
1284	3R	12771460	12780490	1.699210166931	12777420	1.584818054648	FBgn0000015	20538	FBgn0038471	88986
1285	3R	13874237	13876995	1.698602676392	13876018	1.572674695183	FBgn0010389	2688	FBgn0010389	2688
1286	3R	19684460	19686176	1.697694540024	19685186	1.029296288123	FBgn0004185	166	FBgn0004185	166
1287	2R	19375612	19378288	1.69711971283	19376848	1.514966095195	FBgn0025352	632	FBgn0025790	6667
1288	X	5748577	5754515	1.69651889801	5750068	1.395260556539	FBgn0029821	1125	FBgn0000042	3968
1289	3L	14373672	14376616	1.69638299942	14375248	1.529792722066	FBgn0003459	66	FBgn0003459	66
1290	X	15492256	15497573	1.695964336395	15495816	1.569469579061	FBgn0030664	706	FBgn0003463	35339
1291	3R	900862	903629	1.695591449738	902518	1.448991656303	FBgn0010313	9890	FBgn0010313	9890
1292	2L	14476774	14480783	1.694700241089	14478135	1.527804883321	FBgn0005771	12727	FBgn0005771	12727
1293	2R	16365521	16368217	1.694351196289	16366940	1.568455040455	FBgn0034554	6743	FBgn0016984	26944
1294	X	5523696	5526107	1.694129943848	5524914	1.698431078593	FBgn0046687	298	FBgn0029785	7235
1295	2L	7494176	7497242	1.693930149078	7495603	1.573403994242	FBgn0011283	1757	FBgn0053529	48820
1296	3R	24458931	24462187	1.69348526001	24460808	1.535804496092	FBgn0039590	23	FBgn0001215	35279
1297	3R	18352168	18355298	1.692486763	18353511	1.582333151499	FBgn0038981	872	FBgn0024558	55439
1298	3L	13588016	13590185	1.691877365112	13589158	1.368476629257	FBgn0067703	5626	FBgn0036351	233868
1299	2L	3464675	3467547	1.690838098526	3466020	1.703018020181	FBgn0005616	91	FBgn0005616	91
1300	3R	1472588	1476547	1.690566062927	1474151	1.642799489638	FBgn0027951	308	FBgn0051545	519
1301	3L	14990032	14992273	1.690533161163	14991054	1.471242792466	FBgn0047338	2303	FBgn0036465	16775
1302	X	7013526	7015695	1.689597129822	7014602	1.230547961067	FBgn0047092	19516	FBgn0029933	71313
1303	3L	9440565	9442996	1.688628673553	9441882	1.572579750648	FBgn0036003	4935	FBgn0052043	6858
1304	2R	3740801	3746426	1.688076019287	3744001	1.338847917669	FBgn0010109	139	FBgn0010109	139
1305	3R	20479249	20481980	1.686284542084	20480560	1.460169736077	FBgn0051125	17	FBgn0051125	17
1306	2L	7133205	7135704	1.686189651489	7134297	1.388219889473	FBgn0031889	614	FBgn0031886	68464
1307	3L	7354371	7356722	1.686031341553	7355688	1.50653553009	FBgn0016983	112	FBgn0016983	112
1308	2R	16829757	16832799	1.685745239258	16831132	1.529593335258	FBgn0050394	1	FBgn0020306	106
1309	3L	14169038	14172500	1.685260772705	14170756	1.373767912388	FBgn0052141	2063	FBgn0036415	12412
1310	2R	1200460	1202076	1.68404006958	1200932	1.350771516562	FBgn0033033	1849	FBgn0033035	4310
1311	3L	10632582	10641957	1.683895587921	10639534	1.491119525012	FBgn0010762	844	FBgn0010762	844
1312	2L	12542036	12547288	1.683601379395	12545685	1.588839667184	FBgn0010460	5115	FBgn0002970	72663
1313	X	16955994	16960391	1.682961463928	16958982	1.409459927503	FBgn0030820	17408	FBgn0065049	19819
1314	3L	9464497	9466643	1.682293891907	9465553	1.187149188098	FBgn0052037	588	FBgn0036005	3839
1315	3L	2856246	2859887	1.681740760803	2858804	1.443197488785	FBgn0035378	3562	FBgn0035370	108276
1316	3L	3130922	3134651	1.680117607117	3132841	1.541123502395	FBgn0012049	634	FBgn0012049	634
1317	X	18092703	18099023	1.680072307587	18094573	1.467412263155	FBgn0030905	1180	FBgn0004956	47189
1318	2L	11792884	11796342	1.679915428162	11793874	1.40969691557	FBgn0032377	209	FBgn0032377	209
1319	X	21683514	21686885	1.679614543915	21685423	1.453631036422	FBgn0031190	63	FBgn0031186	27438
1320	3L	472530	475295	1.677984237671	473902	1.703508769765	FBgn0001316	50219	FBgn0035140	50481
1321	3R	2757400	2759577	1.677605628967	2758643	1.624109327793	FBgn0051488	24813	FBgn0001077	68597
1322	X	19409056	19415898	1.67675447464	19412490	1.480998824624	FBgn0031030	1256	FBgn0031032	5089
1323	3R	7015769	7018174	1.676620960236	7016958	1.554571882884	FBgn0037870	4870	FBgn0037873	18613
1324	3L	20404782	20409669	1.6760430336	20406944	1.516790211201	FBgn0052428	245	FBgn0036998	694
1325	3R	24456344	24458716	1.675196170807	24457536	1.532722473145	FBgn0039590	3249	FBgn0001215	32007
1326	3R	14121655	14126034	1.675019264221	14124221	1.626182615757	FBgn0010877	385	FBgn0024432	706
1327	4	424913	427893	1.674211025238	426939	1.593939612893	FBgn0039905	13299	FBgn0026777	98592
1328	2R	2318052	2327129	1.674161911011	2325979	1.335176047157	FBgn0033107	894	FBgn0033107	894
1329	2R	10384255	10386732	1.672987937927	10385564	1.479692161083	FBgn0022063	367	FBgn0022063	367
1330	3R	645937	650254	1.67077255249	647081	1.42321112752	FBgn0037282	69	FBgn0051529	14915
1331	X	248838	253827	1.670174121857	252849	1.422996342182	FBgn0004170	33	FBgn0004170	33
1332	3L	4533543	4535985	1.668815612793	4534622	1.404777891496	FBgn0053777	1461	FBgn0015805	72942
1333	3R	20544051	20547953	1.667020320892	20546790	1.555898079505	FBgn0004885	1371	FBgn0003719	28666
1334	X	8885667	8888839	1.665588378906	8887726	1.278642654419	FBgn0030075	4374	FBgn0030086	46823
1335	3R	17866767	17871292	1.665551185608	17868447	1.611651039124	FBgn0017397	533	FBgn0017397	533
1336	3R	18451436	18454464	1.665548324585	18452752	1.435810425702	FBgn0038996	8547	FBgn0014949	38634
1337	2L	17216536	17219357	1.665057182312	17218422	1.579757381888	FBgn0051745	23057	FBgn0032633	161654
1338	2R	15624578	15629166	1.664757728577	15626107	1.457401543856	FBgn0004364	267	FBgn0004364	267
1339	2L	18132101	18134902	1.664749145508	18133400	1.407873255866	FBgn0001301	739	FBgn0041184	14939
1340	2L	4095611	4097542	1.664196014404	4096642	1.589058707742	FBgn0020376	23721	FBgn0000547	65263
1341	2L	16415389	16421401	1.66413974762	16418925	1.453815788031	FBgn0020416	22284	FBgn0025678	66235
1342	X	16470295	16480814	1.664121627808	16478505	1.506463580661	FBgn0030766	3663	FBgn0030766	3663
1343	2L	21610375	21613825	1.6634516716	21611803	1.325069052832	FBgn0032955	611	FBgn0022893	5718
1344	3R	463194	469109	1.662379264832	465821	1.454895552467	FBgn0037261	1452	FBgn0037261	1452
1345	2L	18683554	18686950	1.662377357483	18684822	1.622003714244	FBgn0005617	97	FBgn0005617	97
1346	2L	8298964	8306533	1.66211605072	8300598	1.46548574111	FBgn0003502	474	FBgn0032015	7590
1347	4	853398	857331	1.661648750305	856149	1.542000191552	FBgn0039938	1886	FBgn0039930	193460
1348	X	21657625	21660922	1.660992622375	21659873	1.533122735865	FBgn0031187	671	FBgn0031186	1888
1349	3R	852706	854861	1.659543991089	853896	1.462646961212	FBgn0037292	39422	FBgn0010313	58512
1350	X	12937425	12939694	1.659434318542	12938728	1.458298374625	FBgn0030448	2860	FBgn0025463	54787
1351	X	17715311	17722441	1.658616065979	17721065	1.43641277949	FBgn0002777	79	FBgn0002777	79
1352	2L	21739588	21746881	1.65833902359	21744912	1.531210871304	FBgn0032960	142	FBgn0032960	142
1353	X	16150737	16159366	1.658001422882	16153951	1.524866729975	FBgn0004432	398	FBgn0053251	8512
1354	2L	3601776	3604123	1.657881736755	3602676	1.482520401478	FBgn0002985	4072	FBgn0002985	4072
1355	X	1763112	1765965	1.657387733459	1764688	1.382255643606	FBgn0023509	289	FBgn0023509	289
1356	2R	6068517	6074152	1.657365322113	6070634	1.415006488562	FBgn0004399	917	FBgn0004399	917
1357	3L	19121151	19124064	1.656777858734	19122330	1.534036099911	FBgn0016797	13555	FBgn0016797	13555
1358	X	12961314	12963856	1.656712532043	12962560	1.422333785466	FBgn0065101	7	FBgn0025463	30955
1359	2L	11183787	11186887	1.655011177063	11185939	1.50414130267	FBgn0032354	6898	FBgn0028700	55294
1360	3L	18360244	18366433	1.654755115509	18363518	1.446918487549	FBgn0011706	144	FBgn0011706	144
1361	X	16254300	16263469	1.652997016907	16256857	1.633553802967	FBgn0026575	76	FBgn0026575	76
1362	2R	17567527	17569996	1.652774810791	17568960	1.436582692464	FBgn0034685	425	FBgn0067102	14664
1363	3L	5965880	5971171	1.652236938477	5967130	1.604943387649	FBgn0052406	4031	FBgn0035656	17178
1364	2R	8553769	8560445	1.65184211731	8558592	1.533197066363	FBgn0033788	4603	FBgn0005624	61696
1365	2R	2137876	2140317	1.651689529419	2139164	1.379276107339	FBgn0053919	2774	FBgn0040673	14338
1366	X	1679003	1681618	1.650917053223	1680211	1.579651383793	FBgn0029591	1605	FBgn0029591	1605
1367	X	7578453	7583939	1.65029335022	7580292	1.393315259148	FBgn0029959	130	FBgn0029959	130
1368	X	8619126	8624020	1.650257110596	8620344	1.522276729345	FBgn0026411	30667	FBgn0030061	60157
1369	3R	27154104	27156210	1.649971961975	27155190	1.543330136467	FBgn0039841	21603	FBgn0039831	108764
1370	2R	10017244	10020360	1.649948120117	10019058	1.523114426931	FBgn0000142	186	FBgn0013725	71860
1371	3L	13992915	13995154	1.649468898773	13994048	1.41295636495	FBgn0052133	55	FBgn0036405	22440
1372	3L	16534870	16538213	1.648854732513	16536202	1.674059278825	FBgn0026061	2387	FBgn0036641	10297
1373	2L	1116446	1121179	1.647891521454	1119761	1.597026824951	FBgn0031302	6773	FBgn0031302	6773
1374	2R	18067661	18070428	1.646734714508	18069291	1.505856068929	FBgn0003175	355	FBgn0034743	44412
1375	3L	10258252	10266695	1.646701335907	10263405	1.319233922397	FBgn0036080	16254	FBgn0000629	348672
1376	2L	12477265	12484129	1.646305084229	12478737	1.274276480955	FBgn0051858	18558	FBgn0040286	44072
1377	X	10980003	10984542	1.645731925964	10981907	1.583618905809	FBgn0030268	334	FBgn0030272	7431
1378	3R	12104695	12109357	1.645432472229	12107184	1.528069019318	FBgn0051283	1175	FBgn0051283	1175
1379	X	16129203	16133177	1.64511680603	16130750	1.562906138102	FBgn0030735	99	FBgn0011571	7967
1380	2L	13244579	13246550	1.64465045929	13244728	1.592769098282	FBgn0003935	120	FBgn0003935	120
1381	X	6720340	6724854	1.64460849762	6723183	1.610075235367	FBgn0064122	9439	FBgn0064122	9439
1382	X	17578320	17583174	1.643800735474	17580123	1.336826264858	FBgn0030866	6912	FBgn0030866	6912
1383	X	7745582	7748525	1.643372297287	7747167	1.388442134857	FBgn0010292	29	FBgn0004922	602
1384	3L	18707299	18711890	1.642565250397	18709877	1.403181105852	FBgn0036810	124	FBgn0036810	124
1385	3R	16385165	16388252	1.642045974731	16387103	1.521671040853	FBgn0038803	521	FBgn0040575	1270
1386	2L	3860017	3864241	1.640787124634	3860843	1.392393320799	FBgn0031574	1838	FBgn0004567	24001
1387	2L	21089297	21098525	1.640067100525	21092714	1.435540467501	FBgn0040297	522	FBgn0023388	37231
1388	3R	21859894	21863881	1.639694213867	21862595	1.443087269278	FBgn0002633	165	FBgn0002633	165
1389	2R	12529253	12531676	1.639579296112	12530542	1.353770957274	FBgn0034180	207	FBgn0034181	3849
1390	X	21796012	21797810	1.639209747314	21796646	1.461266740163	FBgn0052499	39462	FBgn0031186	138661
1391	2R	7723697	7728213	1.639068126678	7727045	1.156712977091	FBgn0020377	87	FBgn0020377	87
1392	2R	14152554	14156056	1.638734817505	14153683	1.510457515717	FBgn0050122	448	FBgn0050227	737
1393	2R	6328280	6330363	1.638294219971	6329367	1.533008715686	FBgn0033551	91	FBgn0033550	130
1394	3L	18552596	18554386	1.63794708252	18554011	1.236602783203	FBgn0036791	11	FBgn0036800	33942
1395	X	21133056	21138510	1.636522293091	21134320	1.537058740854	FBgn0029067	389	FBgn0020369	7584
1396	3L	5603609	5605790	1.634873390198	5604718	1.258836437674	FBgn0035625	212	FBgn0035625	212
1397	X	16117125	16121234	1.634788513184	16118228	1.391219139099	FBgn0030733	2051	FBgn0030733	2051
1398	3R	10286803	10289142	1.634466409683	10287818	1.42362049222	FBgn0051330	28916	FBgn0038234	49772
1399	3L	8990174	8995967	1.633344650269	8993194	1.245634269714	FBgn0035956	1162	FBgn0035954	14049
1400	3R	13371658	13374894	1.63302564621	13372880	1.207000451929	FBgn0038519	649	FBgn0025571	6735
1401	3L	1620933	1624358	1.632866859436	1623172	1.384667575359	FBgn0013753	62	FBgn0035248	5902
1402	2L	16713636	16719547	1.63210773468	16716314	1.388785839081	FBgn0000409	511	FBgn0032596	11744
1403	2R	4951278	4954912	1.631814002991	4953005	1.584963866643	FBgn0029092	368	FBgn0053774	40908
1404	3R	2992102	2994198	1.631417274475	2993122	1.339430696824	FBgn0002306	4571	FBgn0037481	12224
1405	X	8112810	8119489	1.631298065186	8116562	1.531234592199	FBgn0030028	78	FBgn0030028	78
1406	X	15152581	15155841	1.631148338318	15153874	1.5977909863	FBgn0004924	445	FBgn0004924	445
1407	X	6196981	6200375	1.630527019501	6197753	1.38467541337	FBgn0026708	1888	FBgn0029868	2118
1408	2L	5798211	5804083	1.630089759827	5799947	1.349980718949	FBgn0031738	257	FBgn0031739	2022
1409	3L	5741210	5746593	1.629937171936	5744976	1.556974828243	FBgn0035633	2027	FBgn0035633	2027
1410	3R	9849885	9855933	1.629906654358	9853387	1.516725848703	FBgn0038194	1565	FBgn0038196	8500
1411	X	5881379	5887148	1.629358291626	5885827	1.491061350879	FBgn0029834	1072	FBgn0029840	49115
1412	2L	11279555	11282726	1.629254341125	11280536	1.598193841822	FBgn0032358	222	FBgn0028700	149891
1413	X	20053715	20056367	1.628315448761	20054946	1.397841274738	FBgn0022770	430	FBgn0031098	7219
1414	3R	20862876	20866869	1.627327442169	20864714	1.462751090527	FBgn0039261	87	FBgn0039266	10800
1415	2R	5469725	5473464	1.626952648163	5471912	1.376343138078	FBgn0033467	424	FBgn0033467	424
1416	2L	14037065	14044715	1.626534461975	14040685	1.466202259064	FBgn0028873	2479	FBgn0028876	6899
1417	3L	3205539	3211051	1.625294208527	3209798	1.494653065999	FBgn0035424	1428	FBgn0035423	2916
1418	X	2173604	2183306	1.624885559082	2173790	1.583919598506	FBgn0054052	4630	FBgn0003079	22492
1419	3L	20174184	20177620	1.623804569244	20175251	1.445065736771	FBgn0036958	108	FBgn0036959	139
1420	X	7115763	7121878	1.62379026413	7119412	1.360291659832	FBgn0029940	7272	FBgn0025549	17128
1421	3L	1754418	1757579	1.623463630676	1756256	1.331189772662	FBgn0013811	1074	FBgn0027903	2909
1422	X	11820900	11825657	1.623035430908	11822925	1.444588605095	FBgn0003865	75	FBgn0003865	75
1423	X	9161664	9166186	1.622386455536	9164581	1.278753981871	FBgn0040235	116	FBgn0040235	116
1424	3L	22092211	22094485	1.622371196747	22093350	1.370909452438	FBgn0037152	5918	FBgn0000100	83467
1425	3L	18193003	18194702	1.622229576111	18193985	1.069236516953	FBgn0036783	23362	FBgn0020300	89322
1426	3L	18558480	18559257	1.621401309967	18558854	1.373378610611	FBgn0003683	170	FBgn0036800	29099
1427	X	12505289	12509451	1.620807647705	12507942	1.528979873657	FBgn0053963	14543	FBgn0053963	14543
1428	3R	5693610	5696416	1.620290279388	5694927	1.423195560773	FBgn0037766	1085	FBgn0065050	90721
1429	X	22032776	22034993	1.620134353638	22033881	1.40691742301	FBgn0031201	18547	FBgn0031186	375896
1430	3L	22729108	22731338	1.620055198669	22730455	1.406168993782	FBgn0037191	8175	FBgn0037200	75592
1431	2R	16283625	16286960	1.619966745377	16285922	1.40130704244	FBgn0034548	2670	FBgn0016984	54074
1432	3L	7949196	7956352	1.619382858276	7953651	1.401106059551	FBgn0011817	655	FBgn0011817	655
1433	3R	17404786	17409642	1.618950605392	17406305	1.399690955877	FBgn0013984	54	FBgn0013984	54
1434	3L	11904263	11907636	1.61851644516	11905208	1.368308246136	FBgn0011723	120	FBgn0000404	97684
1435	2R	7653110	7657453	1.61782169342	7654750	1.134496370951	FBgn0033683	41	FBgn0027504	12214
1436	2R	20627439	20629668	1.617399692535	20628447	1.471066713333	FBgn0050430	8585	FBgn0001148	58867
1437	2L	2036888	2039638	1.617109298706	2038007	1.511914866311	FBgn0003557	205	FBgn0031391	109280
1438	3R	5337299	5339783	1.616065979004	5338565	1.302502810955	FBgn0003205	221	FBgn0003205	221
1439	3L	20225721	20231337	1.616016864777	20228780	1.268221080303	FBgn0052227	192	FBgn0003124	15066
1440	2L	19805226	19808631	1.615639209747	19806825	1.537725418806	FBgn0003931	162	FBgn0003931	162
1441	2R	6409410	6416017	1.61457824707	6410430	1.137294083834	FBgn0033569	12	FBgn0033569	12
1442	3R	25039132	25042677	1.614411354065	25041086	1.523309988134	FBgn0067714	287	FBgn0029176	4802
1443	2L	3832863	3837646	1.614291191101	3834022	1.535662118126	FBgn0004567	2820	FBgn0004567	2820
1444	2R	9688465	9692397	1.612873077393	9690766	1.446788489819	FBgn0000289	1181	FBgn0000289	1181
1445	3R	26393259	26395623	1.611142158508	26394339	1.522497147322	FBgn0039787	10815	FBgn0039767	140341
1446	3L	6430496	6432922	1.610511302948	6431452	1.27224111557	FBgn0035700	4161	FBgn0020251	38225
1447	2L	17788082	17790047	1.610425949097	17789144	1.465404033661	FBgn0032655	19389	FBgn0032646	292106
1448	X	2247602	2256047	1.609775543213	2255943	1.645199688998	FBgn0040385	11112	FBgn0001150	29176
1449	3R	24971980	24980320	1.609072685242	24978998	1.373805880547	FBgn0041186	29	FBgn0041186	29
1450	3R	6674682	6681309	1.608862876892	6676107	1.344380827511	FBgn0037841	2357	FBgn0037844	6406
1451	2L	14428923	14433159	1.608502626419	14430500	1.481044858694	FBgn0028871	5369	FBgn0005771	60362
1452	2R	9783406	9786490	1.608184814453	9785531	1.392621135712	FBgn0020615	14	FBgn0020615	14
1453	X	6368404	6370919	1.606956481934	6369735	1.35218077898	FBgn0029873	26	FBgn0029873	26
1454	2L	16400307	16403362	1.605791091919	16401813	1.435363173485	FBgn0020416	39396	FBgn0025678	49123
1455	3L	21403872	21407593	1.605519294739	21405653	1.29433802196	FBgn0014143	4744	FBgn0014143	4744
1456	X	225077	227922	1.604978561401	226900	1.517334222794	FBgn0000022	47	FBgn0000022	47
1457	X	8485282	8490483	1.604308128357	8488809	1.325766913096	FBgn0004102	7077	FBgn0004102	7077
1458	2L	16485973	16489448	1.604075193405	16487604	1.364369252149	FBgn0032586	133	FBgn0025678	134914
1459	X	17596211	17599808	1.602898597717	17597863	1.385925829411	FBgn0024184	5457	FBgn0030866	24652
1460	3R	772331	774817	1.602069854736	773598	1.296204030514	FBgn0004183	288	FBgn0004183	288
1461	3R	4015681	4020621	1.601692199707	4019113	1.40522813797	FBgn0053779	11431	FBgn0037554	40116
1462	X	5377729	5380133	1.600860595703	5378857	1.503297360738	FBgn0065061	9238	FBgn0029771	16359
1463	2R	17824406	17827284	1.600654602051	17825820	1.458298027515	FBgn0013272	576	FBgn0013272	576
1464	2L	20413546	20418031	1.600574016571	20417026	1.505177666159	FBgn0051688	406	FBgn0032858	12515
1465	3L	14908511	14910934	1.600408554077	14909532	1.560545603434	FBgn0040809	19	FBgn0040809	19
1466	3R	11099567	11101895	1.600405216217	11100721	1.52969567916	FBgn0000283	206	FBgn0000283	206
1467	X	17145759	17149894	1.599586486816	17147462	1.380644440651	FBgn0004854	1056	FBgn0000163	152586
1468	2L	154282	157269	1.599191665649	155982	1.435612930971	FBgn0031229	47	FBgn0031229	47
1469	3L	16598713	16605471	1.599018096924	16601631	1.365267721812	FBgn0000017	12202	FBgn0017572	20900
1470	3L	12774879	12781878	1.598693370819	12780082	1.407237024868	FBgn0027534	242	FBgn0036314	7868
1471	3L	15748290	15753763	1.598563194275	15750865	1.490978801952	FBgn0036531	22812	FBgn0036537	49780
1472	2R	22846	25408	1.598449707031	24204	1.28900864545	FBgn0050505	6216	FBgn0033015	777270
1473	3R	16653442	16660677	1.597599506378	16656035	1.422782589408	FBgn0027493	302	FBgn0038830	6084
1474	2L	7990837	7995197	1.597315788269	7994327	1.297077417374	FBgn0031969	145	FBgn0031977	35137
1475	X	12423383	12431632	1.596965312958	12430318	1.519946606954	FBgn0030403	742	FBgn0015024	57402
1476	2R	20351103	20353822	1.596196174622	20352870	1.425139539382	FBgn0035070	3706	FBgn0050423	30566
1477	X	5510298	5521056	1.595472335815	5517938	1.226333268483	FBgn0029785	259	FBgn0029785	259
1478	3L	15262547	15263379	1.595468044281	15262595	1.442326863607	FBgn0036491	1965	FBgn0036494	39364
1479	3L	19855558	19860969	1.595249652863	19856996	1.466367020327	FBgn0020887	245	FBgn0020887	245
1480	X	15315676	15322171	1.594438552856	15317324	1.299772707621	FBgn0030648	1020	FBgn0030659	99485
1481	X	1801998	1805670	1.594324111938	1804134	1.443100452423	FBgn0023521	7742	FBgn0023512	25117
1482	2L	2812402	2816260	1.593326568604	2815161	1.416180491447	FBgn0031463	325	FBgn0031459	45024
1483	X	4926488	4933256	1.593028068542	4928107	1.384098121098	FBgn0052767	1857	FBgn0004368	143738
1484	2R	11188731	11192187	1.592884063721	11190864	1.467414968154	FBgn0023441	667	FBgn0010426	4079
1485	3L	1902770	1907997	1.592849731445	1906825	1.354974150658	FBgn0035292	1027	FBgn0002183	46957
1486	3L	16544645	16557537	1.592176437378	16553781	1.390926276936	FBgn0002283	605	FBgn0002283	605
1487	3R	20054848	20057726	1.591893196106	20056528	1.471802552541	FBgn0039172	777	FBgn0039172	777
1488	2R	16498640	16508986	1.591669559479	16504674	1.529706478119	FBgn0034570	451	FBgn0034565	18855
1489	2L	10362037	10368097	1.591363430023	10366971	1.305190815645	FBgn0032231	273	FBgn0032231	273
1490	3R	25520005	25525318	1.591289520264	25523735	1.346195557538	FBgn0039683	5206	FBgn0039680	22337
1491	3L	3301985	3304975	1.590542793274	3303097	1.367032289505	FBgn0035436	8	FBgn0035436	8
1492	3L	20717230	20720643	1.5890417099	20719157	1.334798644571	FBgn0037021	890	FBgn0016696	13779
1493	3L	1550280	1554446	1.588614463806	1551947	1.510233434041	FBgn0035235	193	FBgn0035235	193
1494	2R	20551861	20555750	1.588066101074	20552735	1.475123532613	FBgn0001147	7192	FBgn0001148	16845
1495	3R	13989150	13999863	1.588063716888	13996038	1.242903198515	FBgn0042693	2587	FBgn0038570	3071
1496	3R	658734	662224	1.587398052216	661389	1.525630235672	FBgn0037284	4404	FBgn0003002	17146
1497	3L	7406510	7411315	1.587317943573	7409149	1.640617510852	FBgn0014011	23	FBgn0014011	23
1498	2R	2022067	2024546	1.587104320526	2023607	1.370432883501	FBgn0010347	9535	FBgn0041145	98711
1499	2L	10840165	10843634	1.586688995361	10842220	1.532124210806	FBgn0032305	383	FBgn0032305	383
1500	2L	6454586	6457553	1.586456298828	6455715	1.483611331267	FBgn0031814	219	FBgn0026571	24774
1501	3R	2829705	2833922	1.586000442505	2832821	1.361415498397	FBgn0000095	7871	FBgn0010774	73305
1502	3R	12622784	12626403	1.585900068283	12623987	1.503928633297	FBgn0015230	9954	FBgn0020556	25076
1503	2R	20319884	20323191	1.585619926453	20321615	1.48346035104	FBgn0000157	815	FBgn0050423	61821
1504	2R	14767940	14774363	1.585200786591	14773425	1.604947626591	FBgn0034423	1352	FBgn0003254	17164
1505	2R	12933608	12938179	1.584939479828	12934697	1.507813125849	FBgn0021818	235	FBgn0034214	7645
1506	3R	12670710	12678937	1.584403514862	12674635	1.465836973751	FBgn0020546	1091	FBgn0020546	1091
1507	X	18076243	18079813	1.58428478241	18077562	1.393067700522	FBgn0030904	491	FBgn0004956	64200
1508	2L	21828369	21832338	1.584229469299	21831240	1.448408663273	FBgn0003866	15052	FBgn0003866	15052
1509	X	15742539	15745213	1.583871364594	15743751	1.440189659595	FBgn0010315	139	FBgn0030703	19722
1510	3R	1680900	1682976	1.582762241364	1682036	1.271145259633	FBgn0029088	3	FBgn0037383	31810
1511	3R	17484750	17489124	1.582594394684	17486263	1.373364925385	FBgn0011766	136	FBgn0004493	11209
1512	X	22036810	22041410	1.582533836365	22039925	1.634332625071	FBgn0000719	18658	FBgn0031186	381940
1513	2L	15756010	15759390	1.582270145416	15758515	1.360743641853	FBgn0001987	169	FBgn0003936	10904
1514	X	18779482	18783800	1.581657409668	18782173	1.403135329485	FBgn0052541	17877	FBgn0030974	54603
1515	X	294366	296508	1.580582618713	295361	1.194591224194	FBgn0011822	1097	FBgn0002561	28816
1516	2R	8127405	8129676	1.580085754395	8128687	1.173760273877	FBgn0004435	39	FBgn0022764	19888
1517	X	1895014	1900574	1.579260826111	1898422	1.478088014266	FBgn0000667	45	FBgn0003964	983
1518	2L	33014	36699	1.578513145447	35826	1.456533670425	FBgn0031209	11938	FBgn0002121	14454
1519	3R	7260017	7263490	1.578177928925	7261363	1.473509820302	FBgn0037901	62	FBgn0037901	62
1520	2R	20613820	20616527	1.576993942261	20615294	1.416872950161	FBgn0050430	21738	FBgn0001148	45714
1521	3L	18804322	18808396	1.576306343079	18805428	1.494636535645	FBgn0052027	1410	FBgn0036815	18996
1522	3L	11804808	11810020	1.576059341431	11806893	1.394363999367	FBgn0000404	631	FBgn0000404	631
1523	3L	22943	25495	1.576010227203	23957	1.46704274416	FBgn0052475	17479	FBgn0035105	143997
1524	X	5404110	5406977	1.575660705566	5406029	1.447935740153	FBgn0053980	609	FBgn0029771	43531
1525	2L	430189	432749	1.57496547699	431298	1.488270759583	FBgn0004583	45	FBgn0031253	9891
1526	3R	5334514	5336810	1.574962615967	5335901	1.449847445768	FBgn0037701	156	FBgn0037701	156
1527	3L	23028135	23030120	1.574735641479	23029595	1.240666782155	FBgn0024733	280	FBgn0024733	280
1528	2R	15324116	15329620	1.574717521667	15327619	1.443473900066	FBgn0034475	2821	FBgn0011849	85225
1529	2L	22121464	22123171	1.573703289032	22122060	1.359814405441	FBgn0032976	116	FBgn0032979	34694
1530	3L	21573312	21579567	1.573459625244	21576914	1.264461040497	FBgn0053291	1887	FBgn0028663	103211
1531	2R	13746778	13749115	1.572338104248	13747640	1.3673145473	FBgn0000658	14	FBgn0000658	14
1532	2R	13800980	13804905	1.571718215942	13803683	1.469259879168	FBgn0034321	401	FBgn0010575	1032
1533	3L	13084184	13089384	1.571508407593	13088126	1.477989584208	FBgn0010452	94	FBgn0010452	94
1534	3R	7503322	7506702	1.571398735046	7505569	1.249237397138	FBgn0037933	88	FBgn0037921	54203
1535	2L	8266015	8268070	1.571263313293	8266819	1.037131563822	FBgn0046824	8174	FBgn0011902	23908
1536	3L	7318141	7322651	1.569319725037	7319374	1.491361281451	FBgn0035767	246	FBgn0011640	6161
1537	2L	13217677	13220929	1.569064617157	13219801	1.297992127282	FBgn0032485	132	FBgn0032486	187
1538	2L	19786168	19789017	1.568841934204	19787359	1.34780513539	FBgn0032821	470	FBgn0003931	19304
1539	3R	942417	947979	1.568470001221	944410	1.371318340302	FBgn0037293	9400	FBgn0010313	32002
1540	3L	19803688	19806275	1.568384170532	19805105	1.355287327486	FBgn0015796	207	FBgn0014037	38121
1541	3L	8479709	8481880	1.567445755005	8480943	1.442840492024	FBgn0035900	2751	FBgn0035900	2751
1542	3R	14987115	14995503	1.566424846649	14991628	1.450322449207	FBgn0010768	1685	FBgn0038678	71009
1543	2L	18647010	18649823	1.566243171692	18648532	1.465052008629	FBgn0032693	381	FBgn0032693	381
1544	3R	17093679	17097304	1.566102027893	17094945	1.441194141612	FBgn0016700	114	FBgn0043012	854
1545	2R	6286226	6288843	1.565791130066	6287621	1.264235814412	FBgn0053144	11131	FBgn0027499	37211
1546	3R	11021291	11023497	1.565664291382	11022561	1.436015914468	FBgn0038297	227	FBgn0038301	16761
1547	3R	1447977	1451935	1.565595626831	1450243	1.307103633881	FBgn0037351	57	FBgn0037351	57
1548	2R	5202807	5209749	1.565574169159	5204197	1.554562568665	FBgn0023143	944	FBgn0023143	944
1549	2R	4625092	4629587	1.564623832703	4628396	1.511996746063	FBgn0003612	457	FBgn0033380	2320
1550	3R	5958138	5961212	1.564085006714	5959213	1.211827222039	FBgn0004889	6279	FBgn0037777	87968
1551	3L	6675073	6678475	1.563484191895	6677561	1.236726506551	FBgn0035710	95	FBgn0035713	48672
1552	2L	7288785	7292331	1.560710906982	7289738	1.417953379014	FBgn0031901	7205	FBgn0004009	17423
1553	3R	18942482	18947433	1.558762073517	18943580	1.437240516438	FBgn0039055	93	FBgn0051457	10126
1554	2L	6543312	6547782	1.558390617371	6545413	1.354633076986	FBgn0000320	1559	FBgn0031830	12387
1555	2L	16596141	16599496	1.558265686035	16598019	1.099437377032	FBgn0051815	177	FBgn0002652	77966
1556	2R	2096677	2098990	1.55749797821	2097788	1.40681630373	FBgn0033076	15003	FBgn0041145	24530
1557	2L	711369	716684	1.557475090027	713400	1.481886471019	FBgn0000497	1568	FBgn0015621	106564
1558	2R	12342787	12347249	1.557366371155	12343895	1.366663392385	FBgn0082172	2416	FBgn0025832	26306
1559	3R	12342767	12344871	1.557357788086	12343757	1.303622722626	FBgn0038441	4585	FBgn0027053	47934
1560	3R	300623	306224	1.555950641632	304519	1.428051233292	FBgn0051523	309	FBgn0037255	6244
1561	3L	14596397	14604184	1.555432796478	14599740	1.345250542959	FBgn0041604	1861	FBgn0028418	73717
1562	2R	6873907	6877720	1.554037094116	6876879	1.31504611408	FBgn0024188	274	FBgn0050257	33381
1563	X	6377692	6381173	1.553605079651	6379481	1.347979513804	FBgn0000524	235	FBgn0014026	960
1564	X	4490727	4495734	1.553102493286	4491912	1.385743870455	FBgn0011277	739	FBgn0029718	1202
1565	3L	13458905	13464999	1.552711963654	13460027	1.326772633721	FBgn0036372	218	FBgn0036351	104737
1566	2R	20361523	20364171	1.551694393158	20363154	1.266076929429	FBgn0035071	639	FBgn0050423	20282
1567	3R	4808980	4811584	1.549944400787	4809837	1.21429207921	FBgn0037647	192	FBgn0022347	8830
1568	3R	10715137	10721155	1.549419403076	10719362	1.268993433784	FBgn0038272	313	FBgn0038272	313
1569	3R	16417329	16424671	1.548659801483	16419820	1.372298577253	FBgn0023097	935	FBgn0023097	935
1570	3R	9206942	9209471	1.548535346985	9208229	1.458088934422	FBgn0038145	430	FBgn0038145	430
1571	X	9395594	9401934	1.548150539398	9398825	1.179890127743	FBgn0028327	66	FBgn0030136	1015
1572	2R	8996960	9002758	1.547369480133	8998660	1.349991798401	FBgn0000119	465	FBgn0000119	465
1573	3R	21835182	21837732	1.547028303146	21836398	1.547457069159	FBgn0002732	287	FBgn0002732	287
1574	3R	2987291	2990085	1.546976089478	2988434	1.555085630978	FBgn0002306	117	FBgn0037481	7536
1575	X	13116207	13122852	1.545463562012	13119749	1.202308088541	FBgn0030465	218	FBgn0004456	27322
1576	2L	17717019	17719559	1.545226573944	17718226	1.4414285211	FBgn0015609	17224	FBgn0032646	221188
1577	3R	14995791	14999437	1.543883323669	14997612	1.309529572725	FBgn0038685	5110	FBgn0038678	76993
1578	2R	17628990	17631107	1.543795108795	17630074	1.328376173973	FBgn0034695	56	FBgn0067102	46450
1579	X	15986196	15989955	1.543659210205	15988923	1.298771977425	FBgn0042650	31792	FBgn0000459	61748
1580	X	19192774	19197330	1.542561531067	19195082	1.387247467041	FBgn0031016	7960	FBgn0031008	92261
1581	3L	21392290	21395779	1.542436599731	21394474	1.253258758121	FBgn0033583	14811	FBgn0014143	15923
1582	2R	10831441	10833458	1.542428970337	10832295	1.25771040075	FBgn0034009	4737	FBgn0000996	63528
1583	3L	5326304	5330945	1.540886878967	5330067	1.125115044912	FBgn0016031	197	FBgn0035602	10365
1584	3L	668025	670033	1.540239334106	669146	1.222968843248	FBgn0035153	69	FBgn0035156	7301
1585	3R	26628703	26636326	1.540118217468	26631922	1.328233101789	FBgn0011739	419	FBgn0003720	46115
1586	3L	4170109	4176090	1.539621353149	4173206	1.437382340431	FBgn0003710	1144	FBgn0004574	50473
1587	3R	6257261	6260455	1.539445877075	6259234	1.39636146321	FBgn0037817	1288	FBgn0015396	83328
1588	2R	5210254	5215768	1.538953781128	5212049	1.222894724678	FBgn0050002	4147	FBgn0023143	6908
1589	2R	4779576	4783290	1.537840843201	4782224	1.412037074566	FBgn0020621	14686	FBgn0033400	16218
1590	3R	22936598	22939129	1.537792205811	22937949	1.188812704647	FBgn0039487	28	FBgn0039488	4449
1591	3L	16595669	16598378	1.53755569458	16596963	1.403173983097	FBgn0017572	16232	FBgn0017572	16232
1592	2L	6721822	6725308	1.536749362946	6723136	1.228692643783	FBgn0025777	219	FBgn0025777	219
1593	4	843444	847533	1.536636352539	845363	1.328829616308	FBgn0039938	8900	FBgn0039930	204246
1594	3L	11525576	11529846	1.536507129669	11527225	1.304714361827	FBgn0036172	8955	FBgn0036180	56162
1595	2R	11624192	11626832	1.536089897156	11625556	1.212251354666	FBgn0034075	208	FBgn0034073	8090
1596	X	15900654	15903445	1.536074638367	15902166	1.427990408505	FBgn0030723	4488	FBgn0030718	81471
1597	X	11515067	11522906	1.535776138306	11519843	1.229575246572	FBgn0014133	3077	FBgn0030327	27878
1598	2R	7540093	7544748	1.53547000885	7543316	1.275685029871	FBgn0033675	279	FBgn0011704	41966
1599	3L	1558161	1563414	1.535423278809	1560854	1.427282810211	FBgn0035236	8138	FBgn0035236	8138
1600	2R	20580003	20585371	1.535325050354	20584372	1.313077195485	FBgn0050199	7	FBgn0001148	14792
1601	X	19515567	19519973	1.534842252731	19517472	1.51660341375	FBgn0043903	19	FBgn0031057	213
1602	3R	8082046	8088409	1.534459590912	8087015	1.40427533318	FBgn0003651	2544	FBgn0010044	118743
1603	3L	22201280	22203645	1.533983707428	22201328	1.487494574653	FBgn0004179	226	FBgn0037156	814
1604	2L	9696337	9701804	1.533136844635	9700053	1.423700392246	FBgn0015393	219	FBgn0015393	219
1605	2R	3560496	3565301	1.533121109009	3564353	1.191467565649	FBgn0033252	13011	FBgn0021814	27495
1606	3R	17321894	17327596	1.532789230347	17325268	1.284711927176	FBgn0051179	466	FBgn0013984	80983
1607	2L	1484787	1487290	1.5322265625	1486043	1.476812474868	FBgn0051928	6271	FBgn0031345	31395
1608	3L	7956678	7959368	1.531497955322	7958241	1.422341907726	FBgn0011817	5245	FBgn0011817	5245
1609	3R	9933076	9935322	1.531448364258	9934263	1.26455337861	FBgn0038202	726	FBgn0038196	72376
1610	3R	26759071	26760879	1.531314849854	26759910	1.30880131441	FBgn0039810	2319	FBgn0003720	81873
1611	3L	7301468	7303881	1.530259847641	7302504	1.37860456109	FBgn0035763	301	FBgn0035763	301
1612	3R	2487843	2490140	1.529859542847	2488924	1.433722467983	FBgn0024912	3102	FBgn0026567	5320
1613	2L	13164067	13166730	1.52965593338	13165826	1.375771109263	FBgn0032474	246	FBgn0024291	275
1614	2L	17746112	17752561	1.529059410095	17750263	1.388546198606	FBgn0015609	14813	FBgn0032646	253225
1615	2R	2140994	2145752	1.528196334839	2142456	1.457530736923	FBgn0004145	2485	FBgn0040673	17630
1616	3L	815704	819725	1.528106212616	816937	1.468418061733	FBgn0035162	3	FBgn0035162	3
1617	3R	3297932	3301251	1.527882575989	3299411	1.389922936757	FBgn0037504	85	FBgn0037504	85
1618	X	17601267	17603718	1.527154445648	17602373	1.432574907939	FBgn0024184	947	FBgn0030866	29162
1619	2L	2373133	2378273	1.526956558228	2376167	1.390814840794	FBgn0031420	273	FBgn0028485	10832
1620	X	20448003	20456611	1.526624679565	20452727	1.291249836192	FBgn0031125	3423	FBgn0003300	52390
1621	3R	17381117	17385616	1.526348114014	17383247	1.21742828687	FBgn0002941	243	FBgn0013984	23004
1622	2L	21855567	21857806	1.526294231415	21856572	1.421039637397	FBgn0032965	29282	FBgn0003866	40384
1623	3R	735691	741242	1.52592754364	740197	1.202375804677	FBgn0051536	3919	FBgn0004183	33689
1624	X	10666413	10671247	1.525720596313	10668456	1.471471281613	FBgn0030235	456	FBgn0030235	456
1625	3L	4265018	4268264	1.525634765625	4267191	1.36854687859	FBgn0035526	196	FBgn0035526	196
1626	X	13217230	13222688	1.525219917297	13221085	1.295825839043	FBgn0026749	246	FBgn0026749	246
1627	3R	22706347	22709743	1.525218486786	22708636	1.341248482466	FBgn0004359	1180	FBgn0002838	6958
1628	2L	20486675	20488881	1.525029182434	20487882	1.188925266266	FBgn0041000	1861	FBgn0046834	12793
1629	2R	9060522	9064110	1.524975776672	9061670	1.459368958193	FBgn0033853	1225	FBgn0014877	8319
1630	2R	19162177	19168521	1.523801803589	19167078	1.28608840704	FBgn0034886	1902	FBgn0016762	34520
1631	3R	11233371	11235902	1.523446083069	11234297	1.146070718765	FBgn0041188	139	FBgn0046829	8858
1632	X	19337754	19343028	1.522480487823	19339946	1.271513402462	FBgn0031023	3937	FBgn0040890	10800
1633	3L	11090803	11102179	1.521727561951	11097558	1.39902751586	FBgn0052078	250	FBgn0036136	410
1634	3L	15058531	15060666	1.520180225372	15059649	1.388704742704	FBgn0036476	329	FBgn0025776	50313
1635	3L	17492848	17500730	1.519910812378	17495656	1.435925371507	FBgn0036736	314	FBgn0036734	16098
1636	X	16939123	16944632	1.519195079803	16941650	1.119838349959	FBgn0030820	76	FBgn0054014	29833
1637	2L	5091746	5095400	1.519081115723	5093081	1.449157834053	FBgn0031681	434	FBgn0028696	22078
1638	3L	14165377	14167468	1.51834487915	14166356	1.255063247681	FBgn0052141	2337	FBgn0013718	10220
1639	3R	10597016	10601606	1.518255233765	10598773	1.478109931946	FBgn0038258	10015	FBgn0038258	10015
1640	3L	3284534	3289222	1.517431735992	3287491	1.410766392946	FBgn0035432	237	FBgn0035436	15598
1641	3R	19714661	19717448	1.517262935638	19716728	1.32212473796	FBgn0013347	50	FBgn0013347	50
1642	3L	8384546	8386968	1.516870498657	8385512	1.387162180508	FBgn0035891	10	FBgn0010825	38751
1643	X	15773576	15776552	1.516861438751	15775263	1.500854127547	FBgn0030710	247	FBgn0030711	3685
1644	3L	20234663	20238003	1.516686439514	20237172	1.293921582839	FBgn0036967	897	FBgn0003124	6674
1645	X	3277384	3279915	1.516616344452	3278396	1.207818648394	FBgn0052493	5283	FBgn0000472	49057
1646	2L	11058394	11062119	1.516178131104	11059399	1.167601857867	FBgn0032330	1996	FBgn0032335	11662
1647	2R	19535467	19538041	1.516091108322	19536349	1.262036071104	FBgn0061198	15	FBgn0022708	4551
1648	X	18478217	18487880	1.515874862671	18481423	1.343368249781	FBgn0027335	77	FBgn0030943	701
1649	3R	10197938	10200148	1.515444755554	10199256	1.170693565817	FBgn0024321	583	FBgn0038224	46510
1650	3L	1468197	1469292	1.514884471893	1469075	1.195650320787	FBgn0065069	3487	FBgn0028577	17046
1651	2L	6064836	6067083	1.514866828918	6065857	1.283310294151	FBgn0031773	92	FBgn0031769	15028
1652	3R	25595964	25601646	1.514653205872	25597845	1.272776211009	FBgn0001297	5138	FBgn0020235	22987
1653	3L	19846544	19850073	1.514449596405	19848735	1.124071289511	FBgn0028695	162	FBgn0028695	162
1654	X	13486277	13491068	1.514412879944	13487387	1.320931524038	FBgn0030506	14358	FBgn0030507	14573
1655	3L	22027448	22029377	1.513716697693	22028409	1.287535858154	FBgn0004414	11760	FBgn0000100	18526
1656	2L	3578816	3582001	1.513450622559	3580854	1.298847591176	FBgn0004892	88	FBgn0002985	25894
1657	3R	634555	639992	1.513339996338	637735	1.308190727234	FBgn0026417	48	FBgn0051529	5569
1658	2R	9015764	9019895	1.512826919556	9018806	1.318397849798	FBgn0004638	62	FBgn0004638	62
1659	2R	1720606	1725252	1.512400627136	1721536	1.39316813151	FBgn0021847	30	FBgn0033073	425
1660	3L	13014451	13016894	1.511713027954	13015437	1.243980556726	FBgn0011284	266	FBgn0011284	266
1661	2R	18724390	18726807	1.510406970978	18725636	1.447260351742	FBgn0034834	6497	FBgn0034846	128599
1662	2L	14683137	14685750	1.510313987732	14684772	1.141845941544	FBgn0003016	4539	FBgn0005771	193910
1663	2R	11444042	11450674	1.51012134552	11446374	1.241273038528	FBgn0034049	418	FBgn0034050	3377
1664	2L	7210957	7215172	1.509759902954	7212565	1.212426781654	FBgn0031897	7464	FBgn0031897	7464
1665	3L	398829	400964	1.509665489197	399875	1.357946227579	FBgn0035139	17548	FBgn0035136	54960
1666	3L	19723615	19728477	1.50897026062	19725491	1.370080173016	FBgn0013974	1915	FBgn0014037	117735
1667	2R	13647512	13651473	1.508842468262	13650354	1.25152276357	FBgn0003044	62	FBgn0003044	62
1668	2L	3802210	3808399	1.50871515274	3803682	1.274218050639	FBgn0021800	101	FBgn0003430	21998
1669	2L	16297470	16299654	1.50834274292	16298542	1.165394811069	FBgn0028894	339	FBgn0028894	339
1670	2L	824966	827268	1.507841587067	825966	1.263973236084	FBgn0010583	2	FBgn0010583	2
1671	2L	16324273	16327694	1.50775718689	16325736	1.304984120762	FBgn0040984	120	FBgn0040984	120
1672	2L	10482321	10484712	1.507695198059	10483509	1.290787994862	FBgn0026431	210	FBgn0004915	52165
1673	X	8020829	8026093	1.507053852081	8022039	1.332842230797	FBgn0030018	351	FBgn0030003	47076
1674	3R	17986530	17992282	1.506177902222	17989703	1.459587961435	FBgn0053335	1037	FBgn0053335	1037
1675	X	635517	639470	1.505678653717	636896	1.376277502845	FBgn0025618	4716	FBgn0015288	14936
1676	2R	3638609	3644853	1.505442619324	3641614	1.221723556519	FBgn0033267	1531	FBgn0033267	1531
1677	2L	18869274	18872560	1.505333423615	18871235	1.251660403083	FBgn0003896	5950	FBgn0032717	35639
1678	X	11190562	11198842	1.504899024963	11195832	1.376106178059	FBgn0030293	20	FBgn0030293	20
1679	3L	463723	465701	1.504600524902	464751	1.317988844479	FBgn0065092	46301	FBgn0035140	59632
1680	3R	20768543	20771777	1.503737449646	20770625	1.20060749054	FBgn0029157	29	FBgn0015625	74008
1681	2L	22155172	22157630	1.503619670868	22156261	1.160724908113	FBgn0032979	493	FBgn0032979	493
1682	2L	19447858	19450701	1.503479003906	19449279	1.174517182743	FBgn0003732	157	FBgn0003732	157
1683	2R	19091621	19095565	1.503213882446	19093999	1.292477579678	FBgn0050182	14355	FBgn0015903	21502
1684	2R	4244081	4245971	1.502751350403	4245155	1.320135235786	FBgn0025937	962	FBgn0050353	75136
1685	X	20316828	20324025	1.502646446228	20320955	1.202691853046	FBgn0031119	1268	FBgn0040649	24099
1686	3L	13928927	13932249	1.501912593842	13930573	1.227583726247	FBgn0036389	109	FBgn0036386	36317
1687	2L	8401508	8404963	1.501589536667	8403719	1.301280170679	FBgn0020497	144	FBgn0001084	277
1688	2R	15825351	15829164	1.501256942749	15827803	1.360563516617	FBgn0034501	3970	FBgn0034503	13866
1689	3R	5873374	5875389	1.500814914703	5874415	1.433612823486	FBgn0037779	157	FBgn0037777	3170
1690	3L	15720601	15722976	1.500104904175	15721812	1.424397051334	FBgn0010105	28130	FBgn0010105	28130
1691	3R	23069551	23071805	1.49967622757	23070855	1.277752965689	FBgn0042111	96	FBgn0005696	6040
1692	3R	25871074	25873587	1.499580383301	25872404	1.357690390419	FBgn0039741	207	FBgn0039741	207
1693	3R	20902291	20907178	1.499516010284	20903173	1.324078728171	FBgn0039274	2569	FBgn0039273	3265
1694	3L	21448752	21451975	1.499096870422	21450495	1.396667063236	FBgn0037093	339	FBgn0026371	770
1695	X	9126438	9132500	1.498696327209	9127909	1.416260063648	FBgn0040236	411	FBgn0030122	9271
1696	3R	19651272	19654987	1.498647212982	19653797	1.475648760796	FBgn0004186	205	FBgn0004186	205
1697	X	2488934	2503618	1.498229980469	2490522	1.384325027466	FBgn0003371	416	FBgn0003371	416
1698	2R	6966530	6970141	1.497440814972	6968658	1.426389153798	FBgn0000581	534	FBgn0000581	534
1699	3L	20914415	20917618	1.497432231903	20915353	1.34765791893	FBgn0053283	2747	FBgn0003415	45912
1700	3L	15932145	15934400	1.497138023376	15933433	1.366727744832	FBgn0036549	11	FBgn0036546	11624
1701	X	10771625	10773824	1.497032165527	10772897	1.359140014648	FBgn0030251	280	FBgn0030241	72805
1702	3R	20380212	20383879	1.497011184692	20381796	1.297124671936	FBgn0004188	14	FBgn0039205	25516
1703	3R	20410000	20416627	1.496967315674	20412475	1.543351471424	FBgn0053343	1090	FBgn0039210	1620
1704	X	17622428	17625537	1.496934890747	17623664	1.152621205648	FBgn0026058	1323	FBgn0030870	41113
1705	3R	7255877	7259518	1.496671199799	7257574	1.442520081997	FBgn0037900	114	FBgn0037899	177
1706	3R	10918992	10922112	1.496373176575	10920841	1.343383003684	FBgn0051304	7081	FBgn0038301	118481
1707	X	11233907	11237367	1.495774269104	11235404	1.414603296916	FBgn0030296	19243	FBgn0027359	21725
1708	2R	12369654	12372779	1.493363380432	12371451	1.179486583261	FBgn0026533	367	FBgn0025832	1250
1709	3L	20426626	20432681	1.493203163147	20427687	1.206952222188	FBgn0037000	938	FBgn0036998	20049
1710	2L	18985084	18987023	1.493084907532	18986091	1.462030691259	FBgn0032733	65	FBgn0015745	19073
1711	2L	8039069	8044319	1.492078781128	8042803	1.151501038495	FBgn0031980	53	FBgn0031980	53
1712	X	13456207	13460583	1.49108839035	13458994	1.367089203426	FBgn0030505	300	FBgn0030507	42966
1713	2R	16607794	16611313	1.489264965057	16609475	1.434954110314	FBgn0015721	37	FBgn0011824	4590
1714	2R	5976843	5981297	1.489137649536	5977697	1.220870685577	FBgn0033526	2605	FBgn0033526	2605
1715	2R	10266039	10268070	1.488573551178	10267302	1.175613194704	FBgn0050476	87	FBgn0050476	87
1716	3R	3833764	3836194	1.488564968109	3835209	1.263307929039	FBgn0037538	116	FBgn0037550	116846
1717	2R	17904453	17906422	1.488222122192	17905444	1.31946142982	FBgn0034724	4194	FBgn0053200	10789
1718	3R	6202637	6204606	1.485996246338	6203778	1.215535977307	FBgn0020379	12	FBgn0015396	27872
1719	2L	12519501	12522011	1.485143661499	12520386	1.16783952713	FBgn0051857	3286	FBgn0040286	85721
1720	2L	15745952	15748807	1.484592914581	15746977	1.478190285819	FBgn0001989	6	FBgn0003936	634
1721	2L	5995973	6001350	1.484572410583	5997386	1.353146761656	FBgn0031759	2097	FBgn0001942	15627
1722	2L	14232611	14235373	1.484043121338	14233871	1.263829595902	FBgn0016930	237	FBgn0028529	121209
1723	3L	1331667	1337049	1.483991622925	1333078	1.231953501701	FBgn0029514	1593	FBgn0035213	7143
1724	2R	14804182	14809353	1.483406066895	14807957	1.391875871023	FBgn0034431	526	FBgn0034430	891
1725	2L	22130929	22132621	1.4821600914	22131832	1.247786968946	FBgn0032976	9888	FBgn0032979	24922
1726	X	16980484	16984730	1.481601715088	16982036	1.238094859653	FBgn0002590	155	FBgn0002590	155
1727	3R	841789	852400	1.481279850006	847264	1.30890410287	FBgn0037292	32790	FBgn0010313	65144
1728	3L	11183532	11185846	1.480983734131	11184445	1.160012413474	FBgn0061469	82	FBgn0041094	41811
1729	3R	24916645	24919287	1.480633735657	24917960	1.341896820068	FBgn0039633	4749	FBgn0039633	4749
1730	4	1046129	1053733	1.479605674744	1052010	1.417671203613	FBgn0010217	54	FBgn0039929	100
1731	2R	15757360	15761403	1.479457855225	15760214	1.160084664822	FBgn0034488	48	FBgn0034488	48
1732	3R	9765806	9768055	1.479357242584	9766922	1.251359283924	FBgn0038188	2202	FBgn0000576	39341
1733	3R	7519154	7521332	1.478855133057	7520032	1.113450876872	FBgn0037937	33	FBgn0037921	68666
1734	3R	9613010	9615807	1.478029251099	9614548	1.150973852943	FBgn0038185	2153	FBgn0053327	24293
1735	2L	19046901	19051591	1.478000164032	19050243	1.288657844067	FBgn0032748	233	FBgn0000486	2484
1736	3L	8287784	8290399	1.477772712708	8289208	1.448630364736	FBgn0035872	226	FBgn0035872	226
1737	X	8419032	8420965	1.477728843689	8419977	1.222849200754	FBgn0030052	405	FBgn0030054	31561
1738	2L	19193765	19197635	1.477581977844	19195691	1.188183519575	FBgn0015380	9416	FBgn0032762	66336
1739	X	17569045	17574906	1.477326393127	17572579	1.54346558627	FBgn0030866	632	FBgn0030866	632
1740	3R	12256482	12259153	1.476498126984	12257660	1.232448130846	FBgn0051282	2	FBgn0044826	21890
1741	X	7808621	7816835	1.476367950439	7813246	1.208150267601	FBgn0003656	20	FBgn0004404	33106
1742	2L	21666773	21670391	1.476140022278	21669457	1.391941547394	FBgn0000559	286	FBgn0000559	286
1743	2R	5057475	5062490	1.47599363327	5061424	1.141613343183	FBgn0033421	2657	FBgn0025286	37572
1744	3R	15689098	15691196	1.475885629654	15690446	1.081098169088	FBgn0038739	267	FBgn0038741	12693
1745	2R	13735813	13738031	1.47580909729	13736893	1.228540360928	FBgn0000658	10733	FBgn0000658	10733
1746	3L	23173922	23175749	1.475263118744	23175134	1.175287544727	FBgn0037212	7736	FBgn0024733	145819
1747	3L	11405392	11410377	1.475130081177	11407986	1.323880700504	FBgn0036158	6331	FBgn0036165	53521
1748	3L	1777191	1780127	1.474718093872	1778791	1.315817177296	FBgn0024510	59	FBgn0067864	3550
1749	3R	2899373	2903263	1.474440097809	2901107	1.26021245122	FBgn0037468	548	FBgn0010774	5019
1750	X	16121609	16124370	1.474314212799	16122954	1.182349801064	FBgn0011571	171	FBgn0011571	171
1751	X	4300907	4303273	1.474123477936	4302045	1.253037817338	FBgn0000179	43952	FBgn0029714	95159
1752	X	9344234	9346948	1.473774909973	9345554	1.116814404726	FBgn0030133	212	FBgn0030136	54286
1753	X	16797832	16803859	1.473642349243	16802482	1.240408837795	FBgn0030809	104	FBgn0030806	25683
1754	2L	7055683	7058123	1.473257541656	7056551	1.172551695506	FBgn0031885	245	FBgn0040954	7434
1755	2R	13925613	13929776	1.473165988922	13927297	1.267070174217	FBgn0027835	428	FBgn0034326	112976
1756	2R	14655748	14660071	1.472819328308	14656881	1.265330251058	FBgn0000578	383	FBgn0000578	383
1757	3R	19820533	19823032	1.472783565521	19821676	1.476552346173	FBgn0053108	283	FBgn0053108	283
1758	3R	21705846	21710741	1.472506523132	21706949	1.198917627335	FBgn0027865	213	FBgn0002735	118631
1759	X	16191454	16196884	1.47243976593	16195529	0.993840085136	FBgn0004227	59	FBgn0004227	59
1760	X	15766815	15769283	1.472043991089	15767807	1.335516582836	FBgn0053180	216	FBgn0030711	11141
1761	3R	7820531	7825876	1.471747875214	7824272	1.367416415896	FBgn0037977	757	FBgn0037992	129647
1762	3L	13640138	13642367	1.471292495728	13641018	1.330988042495	FBgn0036379	322	FBgn0036386	253238
1763	3R	17331177	17333641	1.471229553223	17332075	1.343038278468	FBgn0004863	6098	FBgn0013984	74176
1764	X	8243250	8247880	1.471055984497	8244225	1.211425360511	FBgn0030034	406	FBgn0030034	406
1765	X	2123823	2128046	1.470935821533	2126559	1.405509084463	FBgn0023528	353	FBgn0023527	7561
1766	3L	14370814	14373177	1.470834732056	14372118	1.478988915682	FBgn0003459	3064	FBgn0003459	3064
1767	3L	20700248	20706398	1.469928264618	20705572	1.281844079494	FBgn0016696	194	FBgn0016696	194
1768	2R	12286424	12290163	1.469926834106	12287291	1.318678824107	FBgn0010213	1480	FBgn0025832	82910
1769	X	7426155	7428589	1.46906042099	7427779	1.289052073161	FBgn0029952	3467	FBgn0027553	145779
1770	3L	18585772	18588828	1.468599319458	18586785	1.233029127121	FBgn0013717	682	FBgn0036800	1168
1771	2L	21670915	21672461	1.468027114868	21671368	1.220552861691	FBgn0051619	761	FBgn0000559	1625
1772	X	22167420	22169366	1.467636585236	22169052	1.457139968872	FBgn0000719	110469	FBgn0031186	511067
1773	3L	12423599	12425633	1.465330123901	12424716	1.211749744415	FBgn0000625	17252	FBgn0027936	53533
1774	2L	2154548	2157072	1.465016365051	2155642	1.124472758349	FBgn0031393	118	FBgn0031393	118
1775	3L	9428785	9432497	1.464978218079	9430117	1.280982522403	FBgn0035997	86	FBgn0035997	86
1776	2L	11357675	11359758	1.463956356049	11358597	1.265928298235	FBgn0000287	6708	FBgn0004579	87006
1777	X	14413896	14418278	1.463913917542	14417015	1.373867251656	FBgn0030572	185	FBgn0030572	185
1778	2R	12013939	12016126	1.4627866745	12015058	1.377447992563	FBgn0011260	1	FBgn0034138	71042
1779	2R	19782088	19785222	1.462220191956	19783518	1.42122223798	FBgn0005636	181	FBgn0034987	87561
1780	3L	15976253	15979841	1.461466312408	15977970	1.256037575858	FBgn0036558	899	FBgn0036557	7514
1781	2R	20387897	20391286	1.461392402649	20390161	1.138812035322	FBgn0035075	992	FBgn0050423	6725
1782	2L	8363671	8367269	1.459629058838	8364742	1.340668201447	FBgn0005776	125	FBgn0005776	125
1783	2R	13637944	13642360	1.459411621094	13638883	1.233057695277	FBgn0003520	1812	FBgn0001222	10611
1784	X	13042798	13047800	1.459292411804	13045240	1.331833105821	FBgn0005410	363	FBgn0029133	1030
1785	2L	3475263	3479203	1.458649635315	3476470	1.175127085517	FBgn0022073	1964	FBgn0031540	6463
1786	3R	25693560	25696229	1.458577871323	25694746	1.302695602179	FBgn0039714	128	FBgn0051035	346
1787	X	21438929	21442923	1.458483934402	21440787	1.328170001507	FBgn0024807	47	FBgn0031186	217198
1788	X	7893665	7896085	1.457264900208	7894723	1.189063580831	FBgn0004656	11949	FBgn0004656	11949
1789	2R	13853001	13856958	1.457214355469	13855071	1.344743384255	FBgn0040737	28386	FBgn0034326	40750
1790	3L	17409725	17412466	1.457151412964	17411313	1.27546192805	FBgn0036725	6643	FBgn0042641	12866
1791	3R	5753497	5755459	1.456973075867	5754454	1.268080795512	FBgn0053975	458	FBgn0037770	57323
1792	3R	26387875	26390118	1.456703186035	26389065	1.271806017558	FBgn0039787	16089	FBgn0039767	135067
1793	X	7129186	7132724	1.45630645752	7131419	1.161627054214	FBgn0029941	10	FBgn0025549	5121
1794	2R	6106771	6109242	1.456133842468	6108096	1.172203677041	FBgn0033538	21381	FBgn0004399	38379
1795	X	4671732	4673252	1.455815792084	4672695	1.180715680122	FBgn0029729	1454	FBgn0029738	108692
1796	3R	10107945	10113281	1.45533490181	10112254	1.441974133253	FBgn0003862	369	FBgn0003862	369
1797	3R	7772568	7776344	1.454912662506	7774668	1.188664632685	FBgn0051211	734	FBgn0037955	126458
1798	2R	20381911	20386593	1.454849243164	20383217	1.250678174636	FBgn0050423	219	FBgn0050423	219
1799	X	8361529	8364914	1.454805374146	8363690	1.221730291843	FBgn0002968	1081	FBgn0030038	81374
1800	X	17174352	17178106	1.454641342163	17176880	1.247833251953	FBgn0004854	28362	FBgn0000163	182004
1801	X	5166886	5172160	1.454309940338	5167861	1.158764457703	FBgn0014024	102	FBgn0024332	1262
1802	2L	1883742	1887843	1.454246044159	1886730	1.477740228176	FBgn0031374	1746	FBgn0031357	176264
1803	3R	17244104	17246907	1.453847885132	17245386	1.289013743401	FBgn0051438	10537	FBgn0043012	149587
1804	3L	22878566	22884960	1.453492164612	22878660	1.356130917867	FBgn0037207	395	FBgn0037207	395
1805	2R	8051090	8053352	1.45320224762	8051978	1.361114726347	FBgn0011592	7015	FBgn0011592	7015
1806	X	6110350	6114744	1.453081607819	6113640	1.200891113281	FBgn0028982	590	FBgn0015818	12571
1807	X	11629620	11635453	1.452436923981	11630945	1.21248070399	FBgn0000259	4473	FBgn0030328	78144
1808	X	10884293	10885698	1.45142364502	10885228	1.14163535436	FBgn0040851	2295	FBgn0028686	85178
1809	3R	17200690	17207155	1.450090408325	17202793	1.261982048259	FBgn0002781	328	FBgn0043012	106994
1810	3L	15502865	15504568	1.449235916138	15503678	1.062487405889	FBgn0004396	3005	FBgn0036503	21393
1811	3R	20454845	20457020	1.449132919312	20456079	1.242496554057	FBgn0046685	269	FBgn0039212	4777
1812	X	17682933	17688667	1.449033737183	17684238	1.185455490561	FBgn0030873	62	FBgn0030871	5631
1813	2R	11700027	11703459	1.448525428772	11702425	1.25175745347	FBgn0034087	977	FBgn0034086	1561
1814	X	16449257	16450844	1.448490142822	16450035	0.9188760221	FBgn0025743	5386	FBgn0010412	21781
1815	3L	22657525	22659339	1.448267936707	22658489	1.249263539034	FBgn0016034	414	FBgn0037200	147558
1816	3L	2244940	2250730	1.448195457458	2249056	1.251166568083	FBgn0000543	287	FBgn0000543	287
1817	2R	16184847	16186972	1.447981357574	16185884	1.351613802068	FBgn0000615	124	FBgn0061362	27241
1818	X	17234815	17239715	1.44765329361	17238378	1.240226566792	FBgn0011758	6940	FBgn0030851	225035
1819	3R	14917095	14923270	1.447179794312	14922407	1.278157830238	FBgn0016120	1687	FBgn0038678	1788
1820	2R	3532881	3534688	1.446568012238	3533972	1.373960719389	FBgn0033250	8405	FBgn0033243	54135
1821	2R	4924558	4928382	1.446502685547	4926375	1.348381996155	FBgn0041087	218	FBgn0053774	14278
1822	3R	19075543	19078664	1.446357727051	19077506	1.422004196379	FBgn0039066	240	FBgn0039066	240
1823	2L	21330997	21333914	1.446166038513	21332269	1.264701277018	FBgn0032943	49	FBgn0021856	83517
1824	3L	16342740	16347957	1.445869445801	16346759	1.333886831999	FBgn0036622	70	FBgn0014163	30339
1825	X	9594157	9596172	1.445838928223	9595090	1.181364059448	FBgn0020378	3090	FBgn0000233	55681
1826	X	620843	623140	1.444900512695	622245	1.167118324953	FBgn0015288	285	FBgn0015288	285
1827	3L	5626168	5632342	1.443911552429	5628557	1.288320183754	FBgn0035626	73	FBgn0035625	23627
1828	2L	6850328	6855120	1.443594932556	6854315	1.174060285091	FBgn0031864	145	FBgn0042092	53502
1829	2R	3108161	3112982	1.443442344666	3111577	1.154633914723	FBgn0004243	9645	FBgn0004243	9645
1830	2R	10985613	10987355	1.443016052246	10986482	0.919974888072	FBgn0050470	10708	FBgn0019968	60619
1831	3R	21824148	21829314	1.442841529846	21828036	1.331726044416	FBgn0002735	2456	FBgn0002735	2456
1832	X	18454423	18456737	1.442701816559	18455884	1.298314879922	FBgn0030940	9374	FBgn0030943	26240
1833	3R	5968948	5971399	1.442226409912	5970242	1.296631962061	FBgn0002478	179	FBgn0037797	78238
1834	2L	4362748	4364913	1.441530704498	4363694	1.230185270309	FBgn0026319	8296	FBgn0026319	8296
1835	2R	14935014	14940989	1.441305160522	14939288	1.386019117692	FBgn0004873	524	FBgn0050326	9154
1836	2L	6176438	6180820	1.440937995911	6179123	1.352534490473	FBgn0040951	11348	FBgn0031782	51361
1837	4	403844	407767	1.440872192383	405644	1.175448596478	FBgn0039905	7996	FBgn0026777	77297
1838	3L	11178593	11180546	1.440687179565	11179599	1.03631093767	FBgn0036147	394	FBgn0041094	46657
1839	3R	17048357	17051515	1.440622329712	17049640	1.304909145131	FBgn0038872	214	FBgn0038871	385
1840	2R	2898067	2900392	1.440410614014	2899010	1.199327309926	FBgn0033160	17	FBgn0033159	5328
1841	3L	5779548	5782665	1.439693450928	5780999	1.309806374943	FBgn0052415	3388	FBgn0035639	3921
1842	X	19376771	19381636	1.43900680542	19380258	1.362889734904	FBgn0052532	1161	FBgn0027291	24511
1843	3R	13440930	13444265	1.438199996948	13442917	1.170992570765	FBgn0012002	566	FBgn0051575	41258
1844	2R	2015186	2017357	1.43657207489	2016382	1.311425545636	FBgn0010347	2310	FBgn0041145	105936
1845	2R	2172603	2176034	1.436044216156	2174080	1.293161981246	FBgn0000054	2	FBgn0000054	2
1846	3R	2040307	2042610	1.43544626236	2041299	1.183202238644	FBgn0037411	259	FBgn0053097	152711
1847	X	14896292	14901873	1.434572219849	14897231	1.262212842703	FBgn0030600	113	FBgn0030605	618
1848	3R	2700435	2702485	1.434524536133	2701315	1.327258895425	FBgn0001077	11269	FBgn0001077	11269
1849	3R	16398409	16404089	1.434306144714	16399997	1.194610623752	FBgn0038806	2733	FBgn0038805	2744
1850	X	16909767	16913500	1.434303283691	16911204	1.313332625798	FBgn0054014	613	FBgn0054014	613
1851	3R	15633474	15635482	1.433804988861	15634335	1.240510374308	FBgn0051471	5923	FBgn0038741	68804
1852	3R	5060939	5067279	1.433731079102	5063127	1.199527359009	FBgn0003165	277	FBgn0000412	3249
1853	X	12462395	12469500	1.433475494385	12466087	1.349695307868	FBgn0030412	530	FBgn0015024	21633
1854	X	16583554	16587647	1.433417797089	16585492	1.324939080647	FBgn0027528	355	FBgn0030786	32399
1855	2L	18875701	18879096	1.433130264282	18877168	1.358880102634	FBgn0003896	17	FBgn0032717	41572
1856	2R	17377977	17380399	1.432629585266	17379370	1.321641504765	FBgn0034667	4929	FBgn0034657	151291
1857	3L	16054698	16056704	1.432502746582	16055811	1.182173043489	FBgn0036566	96	FBgn0036565	165
1858	3L	3764508	3775133	1.432461738586	3768993	1.349639415741	FBgn0052266	5343	FBgn0035464	25808
1859	3L	15602011	15605290	1.43182849884	15604000	1.172025680542	FBgn0053209	6291	FBgn0036519	28353
1860	3R	25515941	25519226	1.431338310242	25517191	1.177542658413	FBgn0039683	1338	FBgn0039680	15793
1861	2L	10385274	10389646	1.431337356567	10388334	1.407647862154	FBgn0000413	256	FBgn0000413	256
1862	2L	2523510	2525557	1.431336402893	2524442	1.001649550029	FBgn0031430	6405	FBgn0015816	31776
1863	3R	15146457	15149417	1.43122959137	15147425	0.967449575663	FBgn0000463	4510	FBgn0000463	4510
1864	3R	2732166	2735677	1.430229663849	2733890	1.182663321495	FBgn0001077	43844	FBgn0001077	43844
1865	3R	12974317	12976283	1.429893016815	12975125	1.049722362967	FBgn0038488	4	FBgn0038477	63869
1866	3L	12416310	12418837	1.429839134216	12417777	1.361826568842	FBgn0036285	11162	FBgn0027936	60472
1867	3L	6714685	6718988	1.429530143738	6716867	1.269576370716	FBgn0052393	229	FBgn0035713	9366
1868	3L	20308974	20311006	1.42947101593	20309853	1.125515715281	FBgn0001247	117	FBgn0011425	14439
1869	2L	15493485	15496696	1.428999900818	15495430	1.236565814299	FBgn0002524	391	FBgn0003448	21232
1870	2L	7854540	7857425	1.428818702698	7855386	0.946437613169	FBgn0040099	1704	FBgn0020618	28134
1871	2L	9685349	9687214	1.428441524506	9686348	1.208172380924	FBgn0000273	12945	FBgn0015393	13486
1872	2L	20769073	20776331	1.428430557251	20773009	1.356572061777	FBgn0032884	2233	FBgn0000986	50501
1873	X	5720413	5736838	1.42813539505	5725245	1.23047631979	FBgn0029820	151	FBgn0000042	20855
1874	2L	11515948	11517969	1.428129673004	11517173	1.171515464783	FBgn0032363	116	FBgn0003313	30984
1875	2L	17582919	17586155	1.42777633667	17584327	1.219957224528	FBgn0032651	1109	FBgn0032646	87289
1876	3R	26670034	26672589	1.42675447464	26671374	1.212620830536	FBgn0003720	6663	FBgn0003720	6663
1877	2R	1521600	1526298	1.426375865936	1523132	1.152437355207	FBgn0000043	59	FBgn0033059	60633
1878	2L	6478041	6482119	1.426206588745	6479643	1.262205825132	FBgn0026571	846	FBgn0026571	846
1879	3R	1508349	1512392	1.425098419189	1510270	1.311625452603	FBgn0037364	878	FBgn0037363	14835
1880	3R	17189173	17192140	1.424928665161	17191167	1.11094121372	FBgn0002781	11954	FBgn0043012	95368
1881	3L	4949394	4952048	1.423535346985	4950461	1.168240785599	FBgn0005775	6558	FBgn0035570	259758
1882	3R	5318257	5321610	1.423128128052	5320109	1.279244619257	FBgn0043791	416	FBgn0043791	416
1883	2L	13295460	13298215	1.422841072083	13296550	1.239367961884	FBgn0051729	6544	FBgn0003935	51702
1884	2L	9520403	9523584	1.422729492188	9521281	1.286299256717	FBgn0032123	66	FBgn0002973	83768
1885	2R	19368004	19371963	1.422656059265	19370130	1.192352491267	FBgn0025790	51	FBgn0025790	51
1886	3L	1312852	1320419	1.422547101974	1318184	1.319718332852	FBgn0010786	225	FBgn0011361	4846
1887	3R	26208886	26210053	1.422352790833	26209070	1.039696620061	FBgn0015221	4484	FBgn0039764	40484
1888	2R	2522918	2526254	1.42228603363	2524280	1.313301116228	FBgn0029506	211	FBgn0033107	197407
1889	2L	3021801	3024238	1.421737194061	3022950	1.331948459148	FBgn0031491	198	FBgn0031493	6239
1890	3R	5415884	5423324	1.421715259552	5417998	1.375617086887	FBgn0037720	965	FBgn0037719	1289
1891	3L	12706227	12710091	1.421676635742	12708839	1.241101861	FBgn0014007	57	FBgn0036306	19865
1892	X	765323	767036	1.420927524567	765770	1.282981753349	FBgn0029539	14467	FBgn0040339	19188
1893	3R	15702471	15707890	1.420669555664	15706372	1.083177790922	FBgn0014006	931	FBgn0038741	3233
1894	4	865878	867703	1.420129776001	866725	1.285478621721	FBgn0053797	2928	FBgn0039930	182884
1895	2L	14495513	14499073	1.419927835464	14497871	1.236954450607	FBgn0028882	1993	FBgn0005771	7009
1896	2L	8380911	8388543	1.419805049896	8387397	1.119698552524	FBgn0041717	2327	FBgn0032036	2930
1897	2L	20055914	20063623	1.419749259949	20057185	1.15883509318	FBgn0019686	221	FBgn0019686	221
1898	3R	10448949	10452943	1.419679641724	10451323	1.320989519358	FBgn0003169	98	FBgn0013981	138
1899	2L	7630583	7634091	1.4191365242	7632762	1.340565077464	FBgn0031927	13235	FBgn0053529	88339
1900	2R	1159160	1162151	1.418330192566	1160203	1.260862911449	FBgn0033028	32	FBgn0027507	824
1901	2L	20115663	20117968	1.418292045593	20116464	1.095005989075	FBgn0032853	14366	FBgn0032849	22470
1902	3L	12250303	12253169	1.418154239655	12251966	1.236754585715	FBgn0036273	326	FBgn0052100	10467
1903	3L	17342931	17345765	1.417890548706	17344665	1.313287390603	FBgn0036715	123	FBgn0026197	22052
1904	X	6538091	6541198	1.417178153992	6539855	1.337338089943	FBgn0029893	363	FBgn0029891	10821
1905	4	1008870	1010921	1.417062520981	1009931	1.189172013601	FBgn0019650	47	FBgn0039930	39678
1906	3R	15181212	15183458	1.416646718979	15182267	1.282336330414	FBgn0038697	18204	FBgn0000463	30332
1907	X	1628340	1631868	1.416487216949	1630242	1.327351570129	FBgn0026086	336	FBgn0029591	51574
1908	2R	6605369	6607887	1.416374206543	6606640	1.254237429301	FBgn0040765	9270	FBgn0033581	59323
1909	X	2080703	2082986	1.416247606277	2081749	1.24839852838	FBgn0003048	118	FBgn0000377	24388
1910	2R	1289400	1290777	1.41502571106	1289949	1.207086703357	FBgn0025693	294	FBgn0033035	84707
1911	2L	7798812	7801074	1.414937973022	7799882	1.345850139856	FBgn0031950	36	FBgn0031947	17025
1912	X	15718226	15727134	1.414435386658	15721123	1.278474299113	FBgn0030702	100	FBgn0030703	2906
1913	2L	8208125	8215029	1.414319038391	8210025	1.241356737473	FBgn0003607	1108	FBgn0003607	1108
1914	2L	5051960	5056755	1.413121700287	5052949	1.260726153851	FBgn0031676	103	FBgn0022023	260
1915	3R	11635206	11637292	1.412628650665	11636222	1.301393985748	FBgn0026616	6248	FBgn0038364	16704
1916	3R	11058482	11060739	1.412569046021	11059653	1.21676504612	FBgn0038307	4264	FBgn0015610	8364
1917	3L	20562436	20564373	1.41211605072	20563381	1.192694842815	FBgn0037014	7690	FBgn0001320	65823
1918	3L	17966491	17969159	1.412065505981	17967572	1.036826044321	FBgn0052192	38004	FBgn0020300	137091
1919	2L	19790418	19792777	1.41180229187	19791644	1.116791343689	FBgn0004811	134	FBgn0003931	15019
1920	3L	6937456	6939678	1.411664009094	6938549	1.18701988856	FBgn0010851	200	FBgn0001104	15451
1921	3R	10971693	10974194	1.411534309387	10972927	1.208605934592	FBgn0038293	402	FBgn0038301	66395
1922	3R	2174614	2179691	1.411507129669	2176577	1.284905465444	FBgn0014001	43	FBgn0053097	17433
1923	3L	16817817	16820662	1.41136932373	16819262	1.071565119425	FBgn0003410	1258	FBgn0025582	67014
1924	3L	1847551	1850404	1.411339759827	1848785	1.194551552043	FBgn0042712	56	FBgn0042712	56
1925	3L	13107547	13111412	1.411158561707	13109850	1.160445101121	FBgn0053262	366	FBgn0010452	21630
1926	3R	18702676	18704549	1.411087989807	18703646	1.163601987502	FBgn0017590	21378	FBgn0039013	151024
1927	2L	8787970	8791227	1.410881519318	8789317	1.227820634842	FBgn0032069	8066	FBgn0029123	36308
1928	2R	14485218	14488836	1.410848617554	14487348	1.273421596078	FBgn0041702	47	FBgn0041702	47
1929	3L	19104630	19106736	1.410635232925	19105960	1.324996262789	FBgn0052203	4210	FBgn0016797	29925
1930	3R	22788802	22791050	1.410244941711	22790082	1.295322060585	FBgn0039465	465	FBgn0004510	51474
1931	3L	3354769	3359336	1.410041332245	3357689	1.062296152115	FBgn0027616	9	FBgn0027616	9
1932	2L	10332208	10335888	1.409958839417	10333886	1.17674554189	FBgn0032223	28	FBgn0032222	2423
1933	2L	15266665	15268525	1.40980553627	15267644	1.147578030825	FBgn0001980	296	FBgn0001981	62149
1934	2L	700961	703417	1.409515380859	702079	1.195394770304	FBgn0000497	12889	FBgn0015621	117885
1935	3R	4790235	4792276	1.409069538116	4791504	1.079359024763	FBgn0037645	11947	FBgn0037644	20778
1936	2R	10440113	10445914	1.408730506897	10443177	1.147141069174	FBgn0033983	4986	FBgn0033987	35000
1937	3R	4817699	4820218	1.408579349518	4818815	1.406824409962	FBgn0022347	148	FBgn0022347	148
1938	3L	13511562	13516420	1.40854549408	13513789	0.965093444375	FBgn0036377	20241	FBgn0036351	158499
1939	2R	20717450	20718552	1.408212661743	20718160	1.114513367414	FBgn0001325	16055	FBgn0001325	16055
1940	3R	12166519	12168909	1.408146381378	12167666	1.349242350634	FBgn0040284	40	FBgn0040284	40
1941	3R	2974888	2978314	1.408121109009	2976798	1.145152600606	FBgn0053546	137	FBgn0037481	4100
1942	3R	12085533	12087545	1.407961845398	12086312	1.189401251929	FBgn0040237	3498	FBgn0011253	11864
1943	2L	1610094	1612127	1.407754898071	1611059	1.206735491753	FBgn0051935	66	FBgn0021906	3123
1944	2L	7242583	7248386	1.407378196716	7245396	1.104465596816	FBgn0031899	4896	FBgn0031898	22317
1945	X	8985539	8990372	1.406992673874	8986723	1.216928762548	FBgn0030091	1050	FBgn0030092	7557
1946	3L	12550101	12555188	1.406979084015	12554151	1.294085158242	FBgn0015904	470	FBgn0004926	53467
1947	4	864108	865475	1.406965732574	864746	1.068897565206	FBgn0053797	949	FBgn0039930	184863
1948	2L	16515569	16518807	1.406962394714	16517317	1.252690887451	FBgn0032587	11489	FBgn0002652	158668
1949	X	2643861	2647444	1.406802177429	2645940	0.938256263733	FBgn0040384	158	FBgn0024978	57599
1950	4	870865	874291	1.406685829163	871611	1.163571066327	FBgn0053797	7814	FBgn0039930	177998
1951	3R	14483438	14485902	1.406664848328	14484673	1.271694215139	FBgn0051224	290	FBgn0027841	441
1952	2L	12172672	12176161	1.40626001358	12175273	1.123409628868	FBgn0032421	2289	FBgn0032408	78763
1953	3L	229256	232693	1.406103610992	230322	1.208911955357	FBgn0000541	111	FBgn0035120	11696
1954	2R	7950256	7954562	1.405560493469	7953448	1.335601747036	FBgn0033739	206	FBgn0010238	15650
1955	X	5588655	5594774	1.405469894409	5592275	1.304699484507	FBgn0027321	185	FBgn0029799	5485
1956	3R	23730527	23732436	1.405212402344	23731597	1.090564370155	FBgn0039553	6572	FBgn0039557	15196
1957	2R	20086873	20089261	1.404605865479	20088209	1.148108720779	FBgn0020521	663	FBgn0035031	17386
1958	2L	14587890	14592062	1.403723239899	14589090	1.13999414444	FBgn0028912	9769	FBgn0005771	98228
1959	X	8525806	8528180	1.403699874878	8526854	1.145636558533	FBgn0030056	36	FBgn0004102	30968
1960	3R	16935894	16939436	1.403513431549	16938199	1.185319836934	FBgn0015790	1070	FBgn0010770	3759
1961	2R	11525039	11527336	1.403164386749	11526260	1.211171865463	FBgn0034062	52	FBgn0034062	52
1962	X	2464209	2466586	1.402970790863	2466542	1.373306274414	FBgn0029629	24	FBgn0029629	24
1963	3L	22063629	22071534	1.401811599731	22070369	1.238270505269	FBgn0037153	412	FBgn0000100	60486
1964	4	1180915	1181810	1.401097297668	1181100	1.060722947121	FBgn0039925	13384	FBgn0011642	99934
1965	3R	11874368	11878139	1.400802612305	11876837	1.178245263941	FBgn0027948	292	FBgn0038396	1444
1966	2R	19538981	19542684	1.400753498077	19541498	0.97014605999	FBgn0013764	38	FBgn0022708	9700
1967	3R	17184307	17186909	1.400486946106	17185389	1.213906232048	FBgn0038881	10083	FBgn0043012	89590
1968	X	12758448	12762226	1.400368690491	12759862	1.152637736003	FBgn0047242	12610	FBgn0030434	16327
1969	3R	7126831	7130154	1.399964332581	7128888	1.107028344098	FBgn0051386	2442	FBgn0026063	45275
1970	3L	1347154	1354601	1.398730278015	1350596	1.176919788122	FBgn0003295	3556	FBgn0035213	24661
1971	3R	5529431	5531903	1.398722171783	5530812	1.248491427478	FBgn0051352	353	FBgn0016792	6050
1972	2R	12657411	12658384	1.397914886475	12657593	0.124221141522	FBgn0065048	963	FBgn0050235	2570
1973	3R	2207768	2211135	1.397868156433	2209298	1.311311848958	FBgn0037442	665	FBgn0027514	3248
1974	3L	22714892	22718919	1.396594524384	22717105	1.291564885308	FBgn0037191	5175	FBgn0037200	88942
1975	2L	441023	443151	1.396525382996	441934	1.311906846364	FBgn0004583	10681	FBgn0031253	20527
1976	2R	9448422	9453134	1.396004676819	9450585	1.296994097093	FBgn0013733	7432	FBgn0033886	25726
1977	2R	14960196	14968470	1.395400524139	14966068	1.248401193058	FBgn0003887	412	FBgn0003887	412
1978	3R	6481790	6483483	1.394466400146	6482573	1.056275010109	FBgn0001235	18187	FBgn0001235	18187
1979	2L	8164981	8168339	1.394364833832	8166290	1.236550387214	FBgn0031992	3965	FBgn0031992	3965
1980	2R	18703576	18706051	1.394080162048	18704417	1.098279111526	FBgn0034833	12409	FBgn0003062	122097
1981	3L	30492	35511	1.392673015594	34386	1.204045323765	FBgn0002564	15584	FBgn0035105	133568
1982	3R	23106566	23108485	1.392386436462	23107727	1.039571984609	FBgn0039507	161	FBgn0039509	6490
1983	3L	1384514	1389581	1.392305374146	1388395	1.257577323914	FBgn0011855	3082	FBgn0004635	58929
1984	2R	16675056	16679465	1.392223834991	16676015	1.218196487427	FBgn0034598	225	FBgn0034599	527
1985	2R	8270433	8274884	1.391835689545	8271880	1.064273357391	FBgn0026741	426	FBgn0011227	1550
1986	3L	9756885	9759157	1.391220569611	9758192	1.251983081593	FBgn0036044	13281	FBgn0044049	20033
1987	X	15592565	15597907	1.391213417053	15594951	1.217949390411	FBgn0030686	299	FBgn0025809	24565
1988	2R	19564299	19572277	1.391122817993	19565441	1.254869236666	FBgn0034967	17	FBgn0034967	17
1989	3R	7464511	7467571	1.390867233276	7466798	1.108576017268	FBgn0051389	400	FBgn0037921	15432
1990	X	1226386	1228866	1.389519929886	1227294	1.066262329326	FBgn0024987	93	FBgn0028274	93739
1991	X	7802590	7807584	1.389326095581	7804397	1.36967420578	FBgn0029987	3097	FBgn0004404	24257
1992	X	19353806	19357619	1.389167308807	19356093	1.216176453759	FBgn0053525	227	FBgn0027291	346
1993	3L	21741232	21743836	1.388495206833	21742414	1.104181252993	FBgn0000560	130	FBgn0037134	14892
1994	3R	8143091	8146965	1.388412475586	8144948	1.156014498542	FBgn0051432	3408	FBgn0010044	60810
1995	2R	17827927	17832297	1.386854171753	17830137	1.319300483255	FBgn0013272	4893	FBgn0013272	4893
1996	3R	12214079	12217018	1.386566638947	12214988	1.186023780278	FBgn0003513	14417	FBgn0038421	29214
1997	X	8447575	8452621	1.386031627655	8451800	1.27897310257	FBgn0030054	262	FBgn0030054	262
1998	3R	5502410	5506575	1.385658740997	5503872	1.069828538334	FBgn0037728	219	FBgn0037728	219
1999	X	4441062	4443040	1.385381698608	4442040	1.123912453651	FBgn0003053	20766	FBgn0029715	42458
[truncated: 14,502 more rows]
