# Supplementary material for: Developmental roles of 21 Drosophila transcription factors are determined by quantitative differences in binding to an overlapping set of thousands of genomic regions
Source: Genome Biol. 2009 Jul 23;10(7):R80. doi: 10.1186/gb-2009-10-7-r80 (PMC2728534; doi:10.1186/gb-2009-10-7-r80)
Supplement: Additional data file 7 — Genomic coordinates of regions bound by each factor for the 25% FDR data set, locations and scores of peak windows, and the closest gene and closest transcribed gene for each peak. [file gb-2009-10-7-r80-S7.zip › Additional Data File 4 25% FDR bound regions/da_2_050307-sym-25_table.txt]

Interval	Chr	Bound_Region_Start	Bound_Region_Stop	Bound_Region_Score	Peak_start	Peak_score	Closest_gene	Closest_gene_dist	Closest_transcribed_gene	Closest_transcribed_gene_dist
1	2R	9069648	9088898	4.797674417496	9085965	4.705563724041	FBgn0033857	4171	FBgn0033856	11513
2	2R	16553243	16557775	4.539681911469	16555945	4.279750049114	FBgn0003391	8796	FBgn0003391	8796
3	2R	2082787	2091130	4.444933891296	2085496	4.304600322948	FBgn0033076	27295	FBgn0041145	36822
4	2R	8701502	8716276	4.348622322083	8710950	4.146217823029	FBgn0053182	3233	FBgn0028991	4969
5	3L	20997776	21003692	4.343462467194	21000692	4.248452872038	FBgn0053285	22151	FBgn0037044	38956
6	3R	15174682	15184453	4.342861652374	15176316	4.140960553113	FBgn0038697	24155	FBgn0000463	24381
7	2L	9985929	9994776	4.332912445068	9988601	4.031248033047	FBgn0040965	3944	FBgn0040965	3944
8	2L	1516636	1519835	4.294414997101	1518210	3.806545227766	FBgn0001174	26	FBgn0001174	26
9	3L	20332090	20341513	4.2908411026	20336689	4.016059146208	FBgn0028978	1240	FBgn0028978	1240
10	3R	4630512	4640996	4.269227027893	4634113	3.835153018727	FBgn0037635	1420	FBgn0037633	2761
11	3L	15766223	15768718	4.2366065979	15767748	3.733459360459	FBgn0036531	5929	FBgn0036537	32897
12	3L	14936332	14945646	4.20844078064	14937699	3.927210744222	FBgn0000216	229	FBgn0000216	229
13	3R	21859819	21869296	4.18813085556	21865657	3.934995055199	FBgn0000591	389	FBgn0000591	389
14	2R	16110328	16121009	4.177518367767	16115664	3.968019737917	FBgn0050153	3952	FBgn0046816	5280
15	2R	2995495	3005923	4.150983810425	2998328	4.055979698896	FBgn0015930	3348	FBgn0015930	3348
16	3R	10502290	10510062	4.137938022614	10505315	4.148746658774	FBgn0038252	16150	FBgn0051314	17742
17	3R	15163257	15173492	4.133359909058	15167741	3.727405101061	FBgn0000463	15806	FBgn0000463	15806
18	3L	16974703	16978571	4.128106117249	16976332	3.772344619036	FBgn0036685	5107	FBgn0025582	224084
19	2R	7308309	7314169	4.104658126831	7310275	3.913774209864	FBgn0033652	3999	FBgn0033652	3999
20	X	7162837	7172078	4.087788105011	7165950	3.814447593689	FBgn0029943	3026	FBgn0024250	12773
21	2L	8840712	8853494	4.059923171997	8849391	3.819378347958	FBgn0052986	13416	FBgn0029123	23766
22	2R	8290282	8297973	4.057832717896	8292092	3.813871860504	FBgn0003326	4359	FBgn0003326	4359
23	2L	4362352	4376697	4.054753303528	4363814	3.925173521042	FBgn0026319	8176	FBgn0026319	8176
24	3L	30224	35477	4.05192732811	31576	3.639714830062	FBgn0002564	18394	FBgn0035105	136378
25	2L	9452448	9456371	4.031473636627	9454532	3.634968817234	FBgn0053723	13792	FBgn0002973	17019
26	3R	17478771	17481760	3.991027832031	17480195	3.637482951669	FBgn0011766	5932	FBgn0004493	17277
27	2R	11268759	11273168	3.953114032745	11270613	3.446121633053	FBgn0050089	28352	FBgn0050089	28352
28	2L	8807618	8812684	3.939435005188	8809918	3.68076913497	FBgn0029123	15707	FBgn0029123	15707
29	2L	8871226	8877446	3.936525344849	8876119	3.561221420765	FBgn0032072	9352	FBgn0029123	50494
30	2R	7314552	7318445	3.919427871704	7316152	3.209495576223	FBgn0033652	9876	FBgn0033652	9876
31	2R	5203124	5209104	3.918069839478	5206741	3.433283865452	FBgn0023143	1600	FBgn0023143	1600
32	3R	4846896	4853628	3.904949188232	4850762	3.572403818369	FBgn0015014	5023	FBgn0015014	5023
33	2L	14438615	14456748	3.896046638489	14445923	3.707557976246	FBgn0028844	4893	FBgn0005771	44939
34	2L	15317024	15324698	3.889664173126	15320517	3.692942927865	FBgn0041103	4682	FBgn0001981	9276
35	3R	7196942	7204990	3.88033246994	7204535	3.736154317856	FBgn0004595	6025	FBgn0026064	28168
36	2R	11246782	11256605	3.878685474396	11250352	3.444987705776	FBgn0050089	8091	FBgn0050089	8091
37	2R	17050893	17055743	3.865809440613	17053115	3.689408470603	FBgn0050283	4960	FBgn0010415	64365
38	3L	15225145	15233364	3.863204956055	15227702	3.674569466535	FBgn0029114	26802	FBgn0029114	26802
39	3L	16007996	16019388	3.848852872849	16014603	3.493017911911	FBgn0003691	1311	FBgn0003691	1311
40	3R	2926786	2938773	3.846745491028	2931389	3.64051212984	FBgn0040670	11543	FBgn0003884	19129
41	2L	1406566	1414825	3.828675746918	1410950	3.606067419052	FBgn0002543	9499	FBgn0002543	9499
42	3R	25369976	25375636	3.825720310211	25373912	3.546615971459	FBgn0000492	8197	FBgn0040623	57096
43	2L	9144208	9152326	3.818904876709	9146563	3.313645680745	FBgn0051887	16720	FBgn0051887	16720
44	X	2264353	2275741	3.794474601746	2264858	3.551166534424	FBgn0040385	2197	FBgn0001150	20261
45	X	3016973	3022113	3.778270721436	3019009	2.975492149591	FBgn0028746	10269	FBgn0028746	10269
46	2R	9942638	9949552	3.778268814087	9945910	3.614970982075	FBgn0013725	1288	FBgn0013725	1288
47	2R	10642678	10651120	3.774470329285	10647474	3.475018417134	FBgn0033993	15144	FBgn0033989	140388
48	3R	21845892	21859468	3.773541927338	21850535	3.441823929548	FBgn0002629	320	FBgn0002629	320
49	3L	22331932	22338650	3.772135734558	22336842	3.732904995189	FBgn0004449	4886	FBgn0004449	4886
50	2R	16607629	16611486	3.749974727631	16609266	3.368546783924	FBgn0015721	246	FBgn0011824	4381
51	2R	8962394	8967249	3.747276306152	8963820	3.36641131507	FBgn0050062	1575	FBgn0050062	1575
52	3R	7700941	7705994	3.741590023041	7703138	3.475284576416	FBgn0003312	181	FBgn0037955	54928
53	3L	15002065	15006806	3.739553928375	15004919	3.215946733952	FBgn0036465	2910	FBgn0036465	2910
54	2R	3639092	3643190	3.736287117004	3641405	3.31856238842	FBgn0033267	1740	FBgn0033267	1740
55	2R	11379586	11382991	3.736043930054	11381116	3.397166061401	FBgn0050085	2892	FBgn0050085	2892
56	3L	12477494	12481873	3.721893310547	12480168	3.260725133559	FBgn0036294	1489	FBgn0027936	1919
57	2L	21838289	21844412	3.7103266716	21841243	3.22198343277	FBgn0003866	25055	FBgn0003866	25055
58	3L	4207970	4217917	3.70646572113	4214293	3.505650311708	FBgn0001257	5386	FBgn0011692	11975
59	X	9957863	9962937	3.700119972229	9961739	3.016562402248	FBgn0030180	29668	FBgn0030180	29668
60	3R	12375947	12379376	3.694473266602	12377726	3.389080286026	FBgn0038442	1967	FBgn0027053	81903
61	2L	5869502	5872533	3.688300132751	5871082	3.222410033731	FBgn0031745	8399	FBgn0031740	68827
62	3R	24897028	24901532	3.645225048065	24898948	3.452723166522	FBgn0039632	10067	FBgn0039633	23761
63	X	3705809	3710572	3.644054889679	3707326	3.249383169062	FBgn0019661	598	FBgn0019661	598
64	2L	19150346	19162465	3.630819797516	19150980	3.444490015507	FBgn0010300	21245	FBgn0032762	21625
65	2R	18188316	18200628	3.626195907593	18198542	3.262908711153	FBgn0020257	1987	FBgn0020257	1987
66	3R	21834246	21845422	3.60672044754	21836131	3.259566634893	FBgn0002732	554	FBgn0002732	554
67	3R	19123049	19129700	3.602800369263	19126108	3.328543424606	FBgn0039071	10197	FBgn0039067	42329
68	3R	10393162	10398356	3.594846725464	10396646	3.333573400974	FBgn0004629	1283	FBgn0004629	1283
69	2L	19213597	19220057	3.592189788818	19215805	3.326535105705	FBgn0015380	29530	FBgn0032762	86450
70	3R	9813494	9817073	3.585789203644	9814936	3.279212206602	FBgn0015270	24297	FBgn0038196	46951
71	3L	9463994	9467045	3.571334838867	9465553	2.950007466709	FBgn0052037	588	FBgn0036005	3839
72	2L	17216607	17219726	3.558015823364	17218349	3.344456672668	FBgn0051745	23130	FBgn0032633	161727
73	3L	274632	284449	3.553346157074	280774	3.326872736216	FBgn0035128	580	FBgn0035128	580
74	3R	8470529	8476593	3.552267074585	8475030	3.389990462197	FBgn0038071	1248	FBgn0038071	1248
75	3L	19828533	19834583	3.548887252808	19833279	3.131468892097	FBgn0014037	9947	FBgn0014037	9947
76	3L	742141	749305	3.54861164093	746208	3.430702716112	FBgn0052480	6827	FBgn0000575	13270
77	3L	13022510	13031602	3.539270401001	13027968	3.200484067202	FBgn0036342	6997	FBgn0036342	6997
78	3L	2416562	2424155	3.529800891876	2422246	3.107914149761	FBgn0052306	24716	FBgn0053231	26442
79	X	19674972	19678551	3.528177261353	19676553	3.287119441562	FBgn0031079	9435	FBgn0031079	9435
80	3R	11058223	11060967	3.519330978394	11059730	3.406180858612	FBgn0038307	4341	FBgn0015610	8441
81	X	18142327	18150576	3.504072189331	18144918	3.446931109709	FBgn0004956	3156	FBgn0004956	3156
82	2L	13849543	13852665	3.500638961792	13851055	3.277908742428	FBgn0028532	1643	FBgn0051842	16017
83	3L	2861885	2869593	3.493570327759	2865312	3.248173713684	FBgn0035378	10070	FBgn0035370	114784
84	2L	19860546	19866689	3.488203525543	19862785	3.233810817494	FBgn0032826	399	FBgn0043021	50442
85	2R	19078565	19089334	3.478872299194	19080898	3.2865954717	FBgn0015903	8401	FBgn0015903	8401
86	2L	13223448	13231132	3.470953941345	13227321	3.305332239936	FBgn0032490	532	FBgn0032489	2115
87	3L	14096000	14103272	3.46919298172	14101148	3.143936549916	FBgn0042630	4565	FBgn0000411	42731
88	3L	5828837	5835606	3.467533588409	5830470	3.374825119972	FBgn0003984	10909	FBgn0052409	43019
89	2R	9846484	9850410	3.465274810791	9848751	3.156299845378	FBgn0033923	1493	FBgn0033923	1493
90	3L	11525547	11529990	3.462031364441	11528661	3.218577921391	FBgn0036172	7519	FBgn0036180	54726
91	3L	2390330	2392780	3.458608627319	2391577	2.990390384898	FBgn0035338	5927	FBgn0052299	17811
92	3R	20995902	21011676	3.451368808746	20998899	3.130538463593	FBgn0039285	516	FBgn0039286	11836
93	2R	11404026	11407836	3.445616483688	11406064	3.13788467295	FBgn0003425	347	FBgn0003425	347
94	2R	20557408	20565885	3.443960666656	20558827	2.994307181414	FBgn0001147	1100	FBgn0001148	10753
95	X	19584089	19589227	3.441925525665	19588064	3.281924145562	FBgn0031069	3327	FBgn0031070	8196
96	2L	5976194	5984872	3.437743186951	5983596	3.16823311413	FBgn0001942	1837	FBgn0001942	1837
97	2L	15469429	15484066	3.431228637695	15478147	2.86650539847	FBgn0020371	2550	FBgn0003448	3949
98	X	224617	228104	3.429472446442	226721	3.255354225636	FBgn0000022	132	FBgn0000022	132
99	X	18527998	18530823	3.423429965973	18529503	3.215359032154	FBgn0010383	2821	FBgn0004959	9797
100	X	13060929	13069286	3.412463903427	13064040	3.025060204899	FBgn0052639	6420	FBgn0052639	6420
101	X	9930031	9936170	3.405633926392	9933521	2.746561495463	FBgn0030179	1767	FBgn0030179	1767
102	X	2241912	2246042	3.401002407074	2244606	3.29304784887	FBgn0040387	786	FBgn0001150	40513
103	2L	18145141	18148992	3.398680686951	18147272	2.642514288425	FBgn0041184	1067	FBgn0041184	1067
104	2R	18012387	18025132	3.392558097839	18015169	3.223575464884	FBgn0034735	15373	FBgn0022986	92045
105	3L	16737181	16742207	3.37050485611	16738582	2.913655728102	FBgn0036660	6392	FBgn0036660	6392
106	2L	17255788	17261100	3.36802482605	17259459	3.241975969738	FBgn0032629	2798	FBgn0032633	120617
107	3R	17301791	17305205	3.367137908936	17303861	2.880622022292	FBgn0038889	4186	FBgn0013984	102390
108	3R	2585868	2590621	3.365005493164	2587232	3.41667433346	FBgn0000071	1083	FBgn0000071	1083
109	3L	3391442	3396044	3.361266136169	3394672	3.054606020451	FBgn0014388	13795	FBgn0027616	36974
110	X	17571440	17582349	3.357941627502	17580203	2.915420504177	FBgn0030866	6992	FBgn0030866	6992
111	3R	426495	430541	3.353888988495	428090	3.054294168949	FBgn0040685	7666	FBgn0037261	39183
112	2L	7288926	7297942	3.352662086487	7295697	2.941480384153	FBgn0004009	11464	FBgn0004009	11464
113	3R	4854593	4866054	3.351815223694	4863860	3.233378803029	FBgn0002932	1329	FBgn0002932	1329
114	2R	12989732	12995454	3.351428031921	12991165	3.137450154622	FBgn0034224	241	FBgn0028953	18621
115	2R	19780132	19789387	3.349425315857	19783053	3.247680902481	FBgn0005636	284	FBgn0034987	87096
116	2L	3814292	3830453	3.343252182007	3818248	3.075828944936	FBgn0031573	4841	FBgn0003430	7432
117	3L	13086737	13096712	3.340350627899	13088126	3.135484695435	FBgn0010452	94	FBgn0010452	94
118	2L	2748730	2756626	3.321436882019	2750774	3.011470476786	FBgn0031453	2025	FBgn0031453	2025
119	3R	17462373	17472372	3.316265106201	17466286	3.066621720791	FBgn0046832	18040	FBgn0046832	18040
120	2R	10476150	10482522	3.308480739594	10478973	3.185517984278	FBgn0033987	796	FBgn0033987	796
121	3L	7128978	7131720	3.305486679077	7130380	2.970589918249	FBgn0028383	640	FBgn0028383	640
122	3L	12055080	12058509	3.294942378998	12057339	3.152337900798	FBgn0028679	1607	FBgn0036248	34851
123	3R	12159721	12164877	3.289744853973	12162832	3.110977649689	FBgn0040284	4874	FBgn0040284	4874
124	2L	13231758	13236713	3.285920143127	13234332	2.854382574558	FBgn0032493	263	FBgn0032493	263
125	2L	5231395	5241266	3.285266876221	5239949	2.988458156586	FBgn0051971	817	FBgn0000228	38609
126	3R	8072408	8080196	3.283556461334	8078526	3.19842004776	FBgn0038008	1383	FBgn0037992	124607
127	2R	15562811	15584156	3.282138347626	15566869	3.09432926774	FBgn0034480	47019	FBgn0004364	59505
128	3R	19693307	19696454	3.280931472778	19695084	2.932316443499	FBgn0004185	9732	FBgn0004185	9732
129	3L	14923267	14936077	3.276881217957	14934689	2.830694586039	FBgn0026320	83	FBgn0026320	83
130	3L	721067	741135	3.274587631226	737433	2.800955802202	FBgn0000575	4495	FBgn0000575	4495
131	2L	8381386	8388580	3.274096488953	8387298	2.94636776868	FBgn0041717	2426	FBgn0032036	2831
132	3R	2248487	2254664	3.271301269531	2251592	2.855666372511	FBgn0014963	18994	FBgn0037443	19979
133	2R	13406500	13409745	3.26912689209	13407726	3.062119063209	FBgn0034283	1479	FBgn0034282	20853
134	X	8970871	8980855	3.266635894775	8973141	2.943281888962	FBgn0030090	7098	FBgn0030092	21139
135	3L	22201280	22203774	3.265541553497	22201590	3.023132514954	FBgn0004179	488	FBgn0037156	1076
136	3R	13650698	13653340	3.263887405396	13652086	3.023356353535	FBgn0051246	14820	FBgn0051246	14820
137	2R	8499693	8503224	3.263294696808	8500798	2.981180318197	FBgn0005624	3902	FBgn0005624	3902
138	X	6936593	6943484	3.253620147705	6941391	3.035109744352	FBgn0029933	1898	FBgn0029933	1898
139	2R	14184789	14197893	3.253142356873	14187078	2.946613648359	FBgn0023214	1317	FBgn0023214	1317
140	3L	890638	894283	3.251790523529	892114	3.002139091492	FBgn0028999	557	FBgn0035164	71068
141	3R	9760620	9765532	3.249080657959	9761889	3.159866690636	FBgn0038188	7235	FBgn0000576	34308
142	2R	19143545	19149444	3.243468761444	19147007	2.744068920612	FBgn0004795	6795	FBgn0016762	54591
143	3R	9794909	9801132	3.238538742065	9797601	2.767023245494	FBgn0015270	6962	FBgn0038196	64286
144	3R	23261603	23273211	3.238265037537	23271158	2.95962079366	FBgn0039518	18753	FBgn0039509	156941
145	2L	1419011	1423379	3.234612464905	1421557	3.006784766912	FBgn0002543	1108	FBgn0002543	1108
146	X	1989751	1995919	3.224828243256	1993150	3.12614107132	FBgn0004861	449	FBgn0025626	71858
147	3L	15772796	15773855	3.22451543808	15772844	3.066359731886	FBgn0036531	833	FBgn0036537	27801
148	3L	13047012	13060335	3.224446773529	13048264	3.042422238518	FBgn0036344	12438	FBgn0036342	27293
149	3R	14122506	14125843	3.222441673279	14124221	2.961305379868	FBgn0010877	385	FBgn0024432	706
150	2R	16341412	16349768	3.218425750732	16346093	3.089383882635	FBgn0011674	2447	FBgn0016984	6097
151	2L	5967418	5970679	3.212798118591	5969250	2.93587847317	FBgn0031758	633	FBgn0000308	11775
152	X	12575064	12591238	3.206882953644	12585818	2.761399745941	FBgn0030418	7415	FBgn0053963	92419
153	3R	2911652	2916323	3.204925060272	2915244	2.885854434967	FBgn0003884	2984	FBgn0003884	2984
154	3R	6450906	6457379	3.201214313507	6452550	2.82152235508	FBgn0001235	11836	FBgn0001235	11836
155	X	14459230	14467082	3.201011657715	14463068	2.844343694051	FBgn0015773	24700	FBgn0015773	24700
156	2R	8737259	8742938	3.199501991272	8740167	2.905351102352	FBgn0043010	1801	FBgn0043010	1801
157	2L	16738499	16743421	3.198316574097	16742444	3.010115476755	FBgn0032600	3111	FBgn0032600	3111
158	2L	14260316	14267711	3.198210716248	14262065	3.078646996442	FBgn0004002	1457	FBgn0028529	93015
159	3R	934290	937001	3.195847511292	935658	3.259177565575	FBgn0037293	18152	FBgn0010313	23250
160	3R	6175503	6184025	3.195462226868	6180361	2.762508183718	FBgn0015396	4455	FBgn0015396	4455
161	3R	15819643	15824671	3.195178985596	15821389	2.973221442279	FBgn0038755	12855	FBgn0038768	36153
162	2L	10054492	10060573	3.194102287292	10059065	3.103293061256	FBgn0032178	1832	FBgn0011823	2159
163	2R	2890500	2894747	3.188144683838	2892505	2.87015658617	FBgn0033159	1177	FBgn0033159	1177
164	3L	14113814	14121732	3.184188842773	14115290	3.133877068758	FBgn0042630	18707	FBgn0000411	28589
165	3L	2847067	2855325	3.182525634766	2852203	2.935113794663	FBgn0035378	3039	FBgn0035370	101675
166	3R	13218902	13221662	3.17928314209	13220208	2.841898918152	FBgn0025456	97	FBgn0025456	97
167	X	2147099	2164989	3.178727149963	2164941	3.252915594313	FBgn0054052	13479	FBgn0023526	16039
168	3L	10820826	10837978	3.177560806274	10825411	2.590001424154	FBgn0026160	6428	FBgn0026160	6428
169	2L	18876009	18884445	3.176215171814	18877334	3.051817067464	FBgn0003896	149	FBgn0032717	41738
170	2R	17914478	17917136	3.172991752625	17916140	3.125414222479	FBgn0053200	93	FBgn0053200	93
171	X	10650451	10657228	3.172492027283	10653447	2.537186384201	FBgn0030235	14553	FBgn0030235	14553
172	2L	18610175	18614092	3.16801071167	18611801	2.883052545435	FBgn0032692	195	FBgn0032693	37112
173	2R	16053067	16056746	3.167486190796	16054230	2.862276694354	FBgn0034514	102	FBgn0034514	102
174	2L	7639108	7642076	3.160223007202	7641085	2.805658845341	FBgn0031927	4912	FBgn0053529	96662
175	3L	4234082	4238379	3.154859542847	4236854	2.732981026173	FBgn0041171	987	FBgn0041171	987
176	2L	14481270	14493659	3.153557300568	14486319	2.981476671555	FBgn0005771	4543	FBgn0005771	4543
177	2R	3752945	3763626	3.151527881622	3757073	2.669756356408	FBgn0013726	7991	FBgn0010109	12933
178	2R	7061303	7065758	3.151147842407	7062731	2.962036705017	FBgn0000577	18614	FBgn0000577	18614
179	3R	15755553	15763913	3.148180961609	15756935	2.935115337372	FBgn0038753	2618	FBgn0021776	3907
180	2L	20763810	20767700	3.142842769623	20766288	2.972839804257	FBgn0000251	7960	FBgn0000986	43780
181	X	1977367	1982420	3.142066001892	1979724	2.888730415931	FBgn0004860	1844	FBgn0025626	58432
182	X	10990390	10993985	3.139029979706	10992133	2.745937684003	FBgn0020255	1674	FBgn0020255	1674
183	3R	26579227	26585420	3.137823581696	26580884	2.983347387875	FBgn0039801	8874	FBgn0003720	97153
184	2L	17559811	17562956	3.125933647156	17560757	2.809142056633	FBgn0067341	1598	FBgn0032646	63719
185	2R	2025045	2031387	3.124074935913	2027576	2.595118803136	FBgn0010347	13504	FBgn0041145	94742
186	4	723455	725872	3.118807792664	724750	2.709309830385	FBgn0005558	6811	FBgn0039930	324859
187	3L	7880271	7887411	3.118364334106	7883307	2.970965693979	FBgn0003041	2591	FBgn0003041	2591
188	2L	17375930	17380808	3.117486000061	17378753	2.924970178043	FBgn0032633	1323	FBgn0032633	1323
189	2R	16413692	16417085	3.117361068726	16414984	3.002336412668	FBgn0034560	2302	FBgn0034565	70835
190	3L	19520929	19525000	3.117345809937	19522255	2.855428409576	FBgn0036886	4574	FBgn0036886	4574
191	3L	15980247	15993718	3.108682632446	15982900	2.850334803263	FBgn0036558	5829	FBgn0044028	5839
192	2R	7496530	7502100	3.107226371765	7498319	3.033635914326	FBgn0053145	540	FBgn0011704	3031
193	X	19604704	19618402	3.10587310791	19609155	2.834715021981	FBgn0031071	7710	FBgn0031071	7710
194	2L	18350924	18358450	3.105125427246	18357215	2.90991376241	FBgn0011559	2260	FBgn0004413	81951
195	3R	14808520	14821982	3.099500656128	14815944	2.975287269143	FBgn0026239	6197	FBgn0026239	6197
196	2R	11411413	11417435	3.090649604797	11412823	2.589661916097	FBgn0053463	1533	FBgn0003425	7106
197	2L	3601116	3620205	3.090464115143	3602788	3.013544166789	FBgn0002985	3960	FBgn0002985	3960
198	3R	21449585	21464575	3.088943481445	21454532	2.865638508516	FBgn0039349	1889	FBgn0039350	9017
199	3R	27042155	27051695	3.088053703308	27049098	2.955893576145	FBgn0039831	2672	FBgn0039831	2672
200	2L	4348691	4355734	3.086933612823	4351303	3.074305870954	FBgn0031596	1672	FBgn0026319	20687
201	3L	3828199	3833747	3.084596633911	3829623	2.869085480185	FBgn0013751	62	FBgn0035464	34822
202	X	20525476	20529765	3.082575321198	20528174	2.509803379283	FBgn0031129	18462	FBgn0003300	23057
203	3R	20572316	20577731	3.082164764404	20575176	2.746866254246	FBgn0003719	280	FBgn0003719	280
204	2L	6175974	6181029	3.078810691833	6179345	2.791225573596	FBgn0040951	11126	FBgn0031782	51583
205	3R	21419077	21423752	3.076425552368	21421573	2.892857972313	FBgn0039344	12887	FBgn0039345	13277
206	2R	7047126	7049766	3.073006153107	7048355	2.907198681551	FBgn0000577	4238	FBgn0000577	4238
207	3L	17459748	17463404	3.06785774231	17461694	2.890707408681	FBgn0052185	1546	FBgn0036733	17476
208	3R	7175268	7182996	3.067705631256	7177803	3.005983859301	FBgn0026064	1436	FBgn0026064	1436
209	3L	21077881	21082089	3.067427635193	21080067	2.900837112876	FBgn0037051	10185	FBgn0037051	10185
210	3L	4579091	4582081	3.064396381378	4580892	2.793795029322	FBgn0052247	19291	FBgn0015805	26672
211	2R	12028982	12038595	3.062682151794	12033853	2.344798207283	FBgn0034134	15960	FBgn0034138	52247
212	3R	16417548	16425031	3.06081867218	16420737	2.218411810258	FBgn0023097	1852	FBgn0023097	1852
213	2L	1116446	1121245	3.060633659363	1119797	2.93285373052	FBgn0031302	6809	FBgn0031302	6809
214	3R	21821075	21829775	3.058581352234	21828457	2.833760917187	FBgn0002735	2877	FBgn0002735	2877
215	3R	670320	680793	3.057814598083	673357	2.883915873135	FBgn0003002	5178	FBgn0003002	5178
216	3L	16437340	16443487	3.056454181671	16440944	2.902293906492	FBgn0004569	8016	FBgn0014163	63846
217	2L	85907	94911	3.055525779724	91737	2.867307662964	FBgn0031216	3015	FBgn0002931	4355
218	3L	7957011	7959368	3.053642272949	7958887	2.953790869032	FBgn0011817	5891	FBgn0011817	5891
219	3R	11407878	11415811	3.051559925079	11410588	2.935396418852	FBgn0038350	32094	FBgn0053207	81320
220	3R	25126045	25138050	3.050742149353	25134678	2.864988062117	FBgn0015622	10688	FBgn0003525	53176
221	2R	13813672	13816235	3.047302246094	13814917	2.86575867148	FBgn0034326	596	FBgn0034326	596
222	3R	22706166	22715219	3.044441223145	22712904	2.732155203819	FBgn0004359	5448	FBgn0002838	11226
223	3R	3938098	3940819	3.040961265564	3939559	2.678196366628	FBgn0004210	8502	FBgn0037550	12496
224	X	8280775	8284930	3.040590286255	8283268	2.758804181043	FBgn0030038	952	FBgn0030038	952
225	3R	16653740	16657031	3.036180973053	16655934	2.481324925142	FBgn0027493	403	FBgn0038830	5983
226	3R	9636335	9640143	3.035776138306	9638622	2.957783444722	FBgn0053327	219	FBgn0053327	219
227	3L	15975836	15979277	3.035466194153	15977970	2.253401483808	FBgn0036558	899	FBgn0036557	7514
228	3L	20611438	20613675	3.033493041992	20612454	2.659050352433	FBgn0052431	9129	FBgn0001320	16750
229	X	3006425	3013534	3.032183647156	3008671	2.978246127858	FBgn0004647	17643	FBgn0004647	17643
230	X	7013208	7017221	3.031838417053	7014602	2.813484079698	FBgn0047092	19516	FBgn0029933	71313
231	3L	15811270	15814224	3.030559539795	15812546	2.197720868247	FBgn0052150	3229	FBgn0036538	9807
232	3R	5927748	5930117	3.029102325439	5929017	2.774222075939	FBgn0064158	2357	FBgn0037777	57772
233	2R	17029463	17039122	3.028234004974	17031382	2.760510893429	FBgn0003731	795	FBgn0010415	42632
234	3R	7952408	7955682	3.026721000671	7954510	2.676407724619	FBgn0037992	591	FBgn0037992	591
235	2L	2171186	2173792	3.026326656342	2172589	2.678959071636	FBgn0000097	6160	FBgn0000097	6160
236	3R	15153785	15159270	3.021398067474	15155919	2.612576176138	FBgn0000463	3984	FBgn0000463	3984
237	3L	18136465	18143831	3.018661499023	18140381	2.524090794956	FBgn0003997	10515	FBgn0020300	35718
238	3R	24683291	24688209	3.015988349915	24684982	2.66276301278	FBgn0028373	67	FBgn0028373	67
239	3R	2688669	2692971	3.014131546021	2691645	2.688172284295	FBgn0001077	1599	FBgn0001077	1599
240	3L	22880735	22884420	3.012324810028	22883551	2.630308151245	FBgn0037207	4496	FBgn0037207	4496
241	3L	15557645	15561642	3.012285232544	15558694	2.785818636417	FBgn0036518	4555	FBgn0036518	4555
242	2R	2037537	2041288	3.010087013245	2039939	2.975530512193	FBgn0010347	25867	FBgn0041145	82379
243	3L	5964862	5971940	3.009541511536	5967499	2.680982870214	FBgn0052406	3662	FBgn0035656	17547
244	2R	11213336	11217493	3.007360935211	11214637	2.592672684613	FBgn0050080	1920	FBgn0010426	19694
245	X	16625690	16628978	3.006717681885	16627362	2.637621939182	FBgn0030790	1271	FBgn0030790	1271
246	3L	19141139	19146627	3.006661891937	19144491	2.545410745284	FBgn0016797	8606	FBgn0016797	8606
247	3L	14416253	14421109	3.005169868469	14418192	2.786615908146	FBgn0036424	35601	FBgn0036424	35601
248	3L	15663972	15670143	3.00380897522	15668975	2.906574070454	FBgn0041160	3867	FBgn0041160	3867
249	2L	12677517	12684085	3.001086235046	12679518	2.949974677142	FBgn0032442	10349	FBgn0032445	13505
250	3R	818592	824021	3.000942468643	820424	2.879731208086	FBgn0037292	5950	FBgn0004183	46538
251	2L	2012906	2015246	2.997175216675	2014058	2.528917424819	FBgn0051669	808	FBgn0031391	133229
252	3R	12454773	12459292	2.995438575745	12456770	2.868923068047	FBgn0000634	5822	FBgn0038453	12557
253	3R	19741922	19749216	2.994540214539	19743461	2.932532575395	FBgn0016754	5234	FBgn0015282	13786
254	2R	12152450	12156913	2.991506576538	12155039	2.696029543877	FBgn0024232	1064	FBgn0003274	54082
255	2R	5994788	6000484	2.989315986633	5997195	2.480580075582	FBgn0033529	5222	FBgn0033529	5222
256	X	16254707	16264045	2.987939834595	16261101	2.539772288005	FBgn0026575	4320	FBgn0026575	4320
257	3L	19148289	19150940	2.987035274506	19149840	2.771144419909	FBgn0016797	13955	FBgn0016797	13955
258	X	10666888	10675690	2.986556053162	10668521	2.603748983807	FBgn0030235	521	FBgn0030235	521
259	X	18129537	18136122	2.985554695129	18130768	2.807083511353	FBgn0030911	4252	FBgn0004956	10994
260	2R	4913281	4922107	2.984189033508	4917005	2.626589326298	FBgn0053774	4908	FBgn0053774	4908
261	2R	4165024	4172766	2.984023094177	4169624	2.632855303147	FBgn0050353	395	FBgn0050353	395
262	3R	6193384	6199106	2.982175350189	6196914	2.806369501002	FBgn0020379	6876	FBgn0015396	21008
263	2R	18693931	18699187	2.982112884521	18695530	2.541839003563	FBgn0034833	3522	FBgn0003062	113210
264	2L	19332420	19338256	2.981437683105	19334201	2.883413255215	FBgn0024245	24952	FBgn0024245	24952
265	X	13511803	13514747	2.981177330017	13514193	2.289208157857	FBgn0030510	140	FBgn0030510	140
266	2L	19199936	19206266	2.980609893799	19205083	2.700072176316	FBgn0015380	18808	FBgn0032762	75728
267	3L	707342	720860	2.97870349884	710299	2.82383071675	FBgn0035160	12353	FBgn0000575	22639
268	X	1086274	1093780	2.972849845886	1089643	2.71639547348	FBgn0026875	3811	FBgn0026875	3811
269	X	19727567	19737795	2.971981048584	19728890	2.551822153727	FBgn0000076	4893	FBgn0031079	42902
270	3L	17613575	17620117	2.971937179565	17618707	2.515833826626	FBgn0052179	828	FBgn0052179	828
271	3L	22109239	22111795	2.971578598022	22110512	2.729412695941	FBgn0037152	11244	FBgn0037156	90002
272	3R	2860743	2864285	2.969838142395	2863323	2.707015850965	FBgn0024289	14734	FBgn0010774	42803
273	3L	15673106	15681891	2.968036174774	15677357	2.867621814503	FBgn0041160	12249	FBgn0041160	12249
274	2R	2096677	2099129	2.963577270508	2097788	2.795417249203	FBgn0033076	15003	FBgn0041145	24530
275	2L	5889545	5892544	2.963483810425	5890895	2.792767412522	FBgn0002856	1967	FBgn0031740	88640
276	3L	16674876	16680111	2.961630344391	16678888	2.584651890923	FBgn0000414	487	FBgn0004108	52445
277	3R	627133	634688	2.960631370544	629257	2.718689750223	FBgn0037278	1812	FBgn0037278	1812
278	2L	22005967	22007966	2.959848403931	22006646	2.546267986298	FBgn0053987	263	FBgn0032979	150108
279	2R	18099921	18102400	2.958969116211	18101228	2.347607135773	FBgn0034738	678	FBgn0034743	12475
280	2L	9447454	9450795	2.958203315735	9448760	2.543618281682	FBgn0053723	8020	FBgn0002973	11247
281	4	821313	823952	2.957925796509	823169	2.665438950062	FBgn0039939	3486	FBgn0039930	226440
282	3R	27618096	27621657	2.954191684723	27620387	2.569725692272	FBgn0027620	576	FBgn0011013	47136
283	X	271462	275704	2.953729629517	274326	2.555810391903	FBgn0002561	7781	FBgn0002561	7781
284	2L	19192388	19197497	2.95269203186	19195525	2.666486316257	FBgn0015380	9250	FBgn0032762	66170
285	3R	11478296	11484093	2.952000141144	11479674	2.692287743092	FBgn0053207	12234	FBgn0053207	12234
286	2R	9824620	9829554	2.949261903763	9827574	2.651814848185	FBgn0033921	10358	FBgn0033922	13115
287	X	10646020	10649318	2.949247360229	10647353	2.73628616333	FBgn0003360	15190	FBgn0030235	20647
288	X	2252012	2256047	2.949055194855	2255943	2.927879290147	FBgn0040385	11112	FBgn0001150	29176
289	3R	13765984	13768298	2.942709445953	13767162	2.35740724206	FBgn0000363	9567	FBgn0038554	89066
290	X	19619330	19623829	2.94141960144	19620802	2.809058157603	FBgn0031071	3937	FBgn0031071	3937
291	3R	17279837	17286748	2.940011501312	17284302	2.638849595014	FBgn0011278	12260	FBgn0013984	121949
292	3L	2465038	2468217	2.937272071838	2466682	2.89383243112	FBgn0035344	4657	FBgn0035346	5669
293	3R	19168203	19174343	2.936961174011	19169626	2.486741290373	FBgn0003118	2258	FBgn0002622	14899
294	3R	26299073	26303795	2.936128616333	26300890	2.816077974108	FBgn0011716	1521	FBgn0039767	46892
295	3L	10939346	10942306	2.934383869171	10940767	2.620274339403	FBgn0052070	2769	FBgn0036118	94819
296	3R	18966333	18975401	2.9340467453	18967753	2.717130959034	FBgn0004644	128	FBgn0051457	14047
297	3L	15292965	15298729	2.931980133057	15295110	2.70998839771	FBgn0036494	6849	FBgn0036494	6849
298	3R	4113428	4116340	2.929883480072	4114736	2.741682953305	FBgn0037562	1075	FBgn0037568	16244
299	2L	2452952	2459313	2.928639411926	2457178	2.590046435595	FBgn0012017	2866	FBgn0015816	35488
300	3R	1087247	1091728	2.9264960289	1090192	2.695903301239	FBgn0037309	4611	FBgn0051538	13365
301	2L	3769036	3774074	2.922527313232	3771885	2.722084105015	FBgn0004893	179	FBgn0003430	53795
302	2R	14313675	14318957	2.920136451721	14317695	2.652373462915	FBgn0010651	895	FBgn0010651	895
303	2R	15491752	15495432	2.918162345886	15494119	2.547762274742	FBgn0034479	1813	FBgn0004364	132255
304	3L	18996158	19002486	2.9176030159	18998962	2.300670951605	FBgn0002945	11628	FBgn0002945	11628
305	3R	2815596	2823642	2.913509368896	2820539	2.657885611057	FBgn0000095	4411	FBgn0010774	85587
306	3R	27430395	27435867	2.912068843842	27432333	2.630966663361	FBgn0011655	4437	FBgn0039857	10366
307	3R	20691249	20697296	2.909200668335	20692738	2.810124158859	FBgn0013949	1665	FBgn0015625	3879
308	2R	1625487	1631385	2.907539367676	1629797	2.70811956069	FBgn0033063	14981	FBgn0033062	36789
309	3L	3420619	3423603	2.905992984772	3422106	2.589154720306	FBgn0014388	13639	FBgn0027616	64408
310	X	18517764	18522186	2.903978347778	18519401	2.679540353663	FBgn0004959	305	FBgn0004959	305
311	2L	13862250	13871268	2.899953842163	13867714	2.504790633917	FBgn0028532	18302	FBgn0051842	32676
312	3L	15194637	15203024	2.899777412415	15199773	2.611935329437	FBgn0029114	1127	FBgn0029114	1127
313	2L	11342585	11345177	2.897622585297	11343937	2.511715948582	FBgn0032360	674	FBgn0004579	101666
314	2R	4147321	4156924	2.897411346436	4155461	2.681206310497	FBgn0003892	5987	FBgn0003892	5987
315	2L	2158050	2168901	2.897284507751	2164915	2.734086857902	FBgn0031393	9155	FBgn0031393	9155
316	2R	20491768	20495371	2.895974636078	20494005	2.751100242138	FBgn0035091	450	FBgn0002607	16858
317	2L	16318332	16322781	2.894611120224	16319590	2.62963553036	FBgn0000250	2440	FBgn0000250	2440
318	2L	1060327	1070867	2.888838768005	1068190	2.806705811444	FBgn0003310	9621	FBgn0003310	9621
319	3L	15284715	15292014	2.888494968414	15286469	2.572387844324	FBgn0036494	15490	FBgn0036494	15490
320	3L	20449235	20453086	2.887977600098	20451354	2.469802538554	FBgn0037007	1919	FBgn0037007	1919
321	2L	1883205	1888646	2.887004375458	1886730	2.777933835983	FBgn0031374	1746	FBgn0031357	176264
322	3L	7341726	7346905	2.879693031311	7344514	2.331393135919	FBgn0082598	768	FBgn0082598	768
323	2L	3578144	3582454	2.878544330597	3581004	2.08749591603	FBgn0004892	238	FBgn0002985	25744
324	3R	2773779	2777783	2.878098487854	2775352	2.40744253993	FBgn0051488	8104	FBgn0001077	85306
325	2R	16455844	16463387	2.876475334167	16459480	2.468642739689	FBgn0053704	1796	FBgn0034565	26339
326	X	11550581	11559882	2.875017166138	11553815	2.664310246706	FBgn0030329	924	FBgn0030328	1014
327	3L	3958194	3965478	2.872171401978	3963814	2.603747367859	FBgn0004880	3634	FBgn0035470	81126
328	2R	6710568	6716857	2.870632648468	6715321	2.456812434726	FBgn0033582	19799	FBgn0033590	37269
329	3R	2574595	2582207	2.870579242706	2580166	2.556984088	FBgn0004053	245	FBgn0004053	245
330	3R	9734355	9738129	2.869883537292	9735740	2.749494216021	FBgn0000576	8159	FBgn0000576	8159
331	2L	6077804	6080247	2.869353294373	6079205	2.548182936276	FBgn0031778	752	FBgn0031769	28376
332	2R	17904140	17909042	2.867906093597	17905586	2.674795329571	FBgn0034724	4052	FBgn0053200	10647
333	2L	14433557	14437540	2.867480278015	14436075	2.786585415111	FBgn0028871	10944	FBgn0005771	54787
334	2L	164910	167757	2.866834640503	166540	2.677444839478	FBgn0016977	7506	FBgn0016977	7506
335	X	439951	454340	2.865990638733	443275	2.70792725507	FBgn0003986	4588	FBgn0003986	4588
336	2L	18139670	18144102	2.86581993103	18141555	2.538157547221	FBgn0041184	6784	FBgn0041184	6784
337	3L	11210069	11213392	2.865744590759	11211216	2.568338036537	FBgn0036150	1331	FBgn0041094	15040
338	3R	12707430	12709428	2.856475830078	12708374	2.637307784137	FBgn0015350	2924	FBgn0082171	26337
339	2L	19317630	19328071	2.854620933533	19322932	2.651426764096	FBgn0032769	26697	FBgn0024245	36221
340	2L	19932322	19936606	2.847905158997	19934934	2.555369769826	FBgn0032831	6360	FBgn0019686	122472
341	2L	440250	443479	2.845818519592	441889	2.579201459885	FBgn0004583	10636	FBgn0031253	20482
342	2R	20568534	20578024	2.845432758331	20573256	2.702141523361	FBgn0001148	3676	FBgn0001148	3676
343	3R	863499	866143	2.8450050354	865012	2.679891347885	FBgn0010313	47396	FBgn0010313	47396
344	3R	11464451	11471366	2.843858480453	11465846	2.750475743238	FBgn0038351	7241	FBgn0053207	26062
345	2L	4279004	4285143	2.840635299683	4281571	2.56386089325	FBgn0010473	1580	FBgn0003941	53929
346	2R	5002421	5004067	2.840017795563	5002961	2.462302953005	FBgn0004360	3021	FBgn0053774	90864
347	3R	26585854	26594136	2.839099884033	26588054	2.429981708527	FBgn0004606	3594	FBgn0003720	89983
348	2L	9136926	9139527	2.838211536407	9138399	2.424400746822	FBgn0051887	8556	FBgn0051887	8556
349	2R	5220509	5227719	2.838188171387	5226330	2.777448399862	FBgn0010316	2194	FBgn0023143	21189
350	2R	3540431	3544332	2.836133003235	3542936	2.60478565428	FBgn0025360	510	FBgn0021814	48912
351	2L	7302702	7308025	2.836103916168	7304420	2.413850868449	FBgn0004009	2741	FBgn0004009	2741
352	2L	18479049	18483818	2.835409164429	18480142	2.463725060225	FBgn0032681	298	FBgn0032682	1274
353	2R	10864135	10869412	2.835351467133	10867286	2.62796643201	FBgn0034013	2269	FBgn0000996	28537
354	2R	5484451	5494910	2.834245681763	5485746	2.779810232275	FBgn0033471	2784	FBgn0027619	4973
355	X	2173604	2183852	2.833215713501	2173697	2.74557762146	FBgn0054052	4723	FBgn0003079	22585
356	2L	18801076	18806331	2.831912994385	18804893	2.64988007265	FBgn0040992	2022	FBgn0032717	30703
357	X	20557034	20565291	2.830953121185	20563969	2.631047546864	FBgn0031130	7344	FBgn0003300	58852
358	3L	21568437	21570378	2.823894023895	21569441	2.48903131485	FBgn0037110	215	FBgn0028663	95738
359	3R	8143560	8146763	2.822155952454	8145014	2.43300112556	FBgn0051432	3342	FBgn0010044	60744
360	3R	10286761	10289103	2.82018327713	10287956	2.474543452263	FBgn0051330	29054	FBgn0038234	49634
361	X	2990502	2999769	2.819717407227	2994074	2.450347721577	FBgn0004647	3046	FBgn0004647	3046
362	2L	14584177	14587249	2.818628787994	14585364	2.55408129096	FBgn0028912	13495	FBgn0005771	94502
363	3R	909354	917893	2.818323135376	915309	2.655239610111	FBgn0010313	2901	FBgn0010313	2901
364	X	307399	316219	2.817047119141	314048	2.755899176878	FBgn0000137	3274	FBgn0002561	47503
365	X	20547127	20553718	2.816149711609	20550502	2.67736008588	FBgn0031129	3866	FBgn0003300	45385
366	X	17173568	17177701	2.812213897705	17174965	2.473796339596	FBgn0004854	26447	FBgn0000163	180089
367	2L	10544740	10550107	2.80920124054	10548163	2.374082922935	FBgn0051721	3282	FBgn0032268	19127
368	2R	2977552	2980448	2.805439472198	2979289	2.634306430817	FBgn0033179	745	FBgn0033179	745
369	3R	9538177	9546658	2.804916858673	9541692	2.691985747393	FBgn0054044	1766	FBgn0038175	2196
370	3R	4028112	4032972	2.803440093994	4031428	2.660807497361	FBgn0053779	884	FBgn0037554	27801
371	2R	12970999	12978646	2.796256065369	12976563	2.684952876147	FBgn0028953	4019	FBgn0028953	4019
372	4	607865	609914	2.791409015656	608950	2.534526288509	FBgn0039912	2086	FBgn0026777	280603
373	3L	12650078	12653480	2.787316322327	12651649	2.37746116519	FBgn0014343	16046	FBgn0036306	77055
374	2L	21614738	21621925	2.787127494812	21620050	2.459151013692	FBgn0023416	142	FBgn0022893	2529
375	3R	6421824	6432874	2.782492876053	6425902	2.409973412752	FBgn0001235	38484	FBgn0001235	38484
376	3L	11405639	11411096	2.771640777588	11408272	2.448319968055	FBgn0036158	6045	FBgn0036165	53235
377	X	15479781	15482300	2.768380641937	15480961	2.463438987732	FBgn0030663	2733	FBgn0003463	20484
378	3L	6794124	6798973	2.767697811127	6795162	2.674107015133	FBgn0003995	31055	FBgn0035714	68302
379	3R	11809731	11816292	2.756194591522	11815111	2.388875624713	FBgn0003507	3188	FBgn0003507	3188
380	X	5742092	5748212	2.748446464539	5745495	2.526246295256	FBgn0000042	605	FBgn0000042	605
381	2L	9594581	9605445	2.74799823761	9602284	2.516148507595	FBgn0032132	1392	FBgn0015393	97550
382	2L	12006190	12013293	2.746387004852	12010705	2.413941663854	FBgn0014019	2329	FBgn0032390	20741
383	X	16075007	16077501	2.745700836182	16076104	2.581627337138	FBgn0003933	11950	FBgn0003933	11950
384	3R	15	2275	2.745488643646	198	2.424560876993	FBgn0037213	182	FBgn0037213	182
385	2R	18307844	18315159	2.744174480438	18310779	2.365245103836	FBgn0000405	3788	FBgn0000405	3788
386	2R	5565730	5569409	2.741975784302	5568092	2.287719666958	FBgn0010385	1712	FBgn0033476	7661
387	2R	13669777	13673548	2.739028930664	13671612	2.488194492128	FBgn0022238	1443	FBgn0022238	1443
388	2R	18440148	18445691	2.737462043762	18441869	2.561504602432	FBgn0034800	746	FBgn0034802	2661
389	2R	8044362	8048955	2.736744880676	8046918	2.447239875793	FBgn0011592	1955	FBgn0011592	1955
390	3R	6483152	6486116	2.736718177795	6484391	2.276938438416	FBgn0037818	18501	FBgn0001235	20005
391	X	14576185	14579397	2.736020088196	14577396	2.611201763153	FBgn0015774	5815	FBgn0015773	89628
392	3L	14914393	14917009	2.735997200012	14915774	2.629839479923	FBgn0040487	4403	FBgn0040487	4403
393	X	10586365	10591885	2.734119415283	10587361	2.064915984869	FBgn0003204	2363	FBgn0052672	26192
394	3L	5953760	5958602	2.73378944397	5957312	2.61934107542	FBgn0035656	7360	FBgn0035656	7360
395	3R	25846543	25849225	2.731579303741	25847610	2.390139018788	FBgn0039738	370	FBgn0001281	16850
396	3R	17440610	17443154	2.730321884155	17442045	2.297265350819	FBgn0046832	6201	FBgn0046832	6201
397	3L	19006291	19011024	2.729253768921	19009118	2.37539255619	FBgn0002945	1472	FBgn0002945	1472
398	3R	4510619	4516655	2.728563308716	4515464	2.620356587803	FBgn0001180	8076	FBgn0001180	8076
399	3L	3019003	3023901	2.728035926819	3021314	2.540566205978	FBgn0035388	2584	FBgn0035388	2584
400	2R	7256934	7259427	2.727592468262	7258250	2.570174789429	FBgn0033649	18420	FBgn0033652	48026
401	2R	20388955	20391539	2.725670814514	20390489	2.384414616753	FBgn0035075	1320	FBgn0050423	7053
402	3L	301008	306584	2.725603580475	305169	2.577286159291	FBgn0004373	1757	FBgn0004373	1757
403	2L	4819510	4825297	2.725364208221	4823945	2.446605149437	FBgn0031632	2169	FBgn0031632	2169
404	X	377563	387526	2.721132278442	386034	2.524698930628	FBgn0024983	1079	FBgn0000570	5992
405	X	9597872	9606262	2.714756965637	9599919	2.614953740438	FBgn0020378	1739	FBgn0000233	60510
406	3R	10642126	10647570	2.714263439178	10643972	2.671085918651	FBgn0038262	16445	FBgn0038258	55214
407	2L	375592	379075	2.711242675781	377939	2.471175014973	FBgn0000061	177	FBgn0031250	20071
408	3R	11659764	11661789	2.710120201111	11660787	2.149905092576	FBgn0038369	299	FBgn0038369	299
409	2R	14775831	14783478	2.706531524658	14777622	2.363372185651	FBgn0034423	2845	FBgn0003254	12967
410	3R	4790298	4793879	2.706186771393	4791389	2.309350728989	FBgn0037645	11832	FBgn0037644	20663
411	X	258151	260538	2.705010414124	259431	2.280175238848	FBgn0004170	6549	FBgn0004170	6549
412	3R	17977489	17981795	2.704638004303	17979195	2.466476917267	FBgn0053335	11545	FBgn0053335	11545
413	2R	15545078	15553263	2.70258808136	15550175	2.45001745224	FBgn0034480	30325	FBgn0004364	76199
414	2R	12297840	12301466	2.699385643005	12299827	2.600479546715	FBgn0034158	1273	FBgn0025832	70374
415	2R	6600113	6603718	2.698761940002	6601351	2.458970855264	FBgn0040766	4395	FBgn0033581	64612
416	2L	15724721	15740884	2.696593284607	15729769	2.557304326226	FBgn0010382	14315	FBgn0003936	17842
417	2L	19566961	19573776	2.693379402161	19572325	2.556092711056	FBgn0005672	928	FBgn0005672	928
418	3R	846299	848652	2.692803382874	847350	2.385756560734	FBgn0037292	32876	FBgn0010313	65058
419	3R	10538833	10545904	2.691455364227	10543144	2.404184430838	FBgn0053967	6834	FBgn0051314	20087
420	3L	118750	124366	2.69091463089	121772	2.574933290482	FBgn0035099	8213	FBgn0035105	46182
421	3L	13107991	13110488	2.690629959106	13109076	2.244607672972	FBgn0053262	1140	FBgn0010452	20856
422	3R	9723713	9729301	2.685920715332	9725587	2.582931462456	FBgn0000576	1994	FBgn0000576	1994
423	3L	14917336	14919679	2.685617923737	14918744	2.350044816732	FBgn0040487	7373	FBgn0040487	7373
424	3L	1461783	1466928	2.681885719299	1463110	2.511967791451	FBgn0046769	586	FBgn0004635	15786
425	3L	21531244	21533796	2.677731990814	21532386	2.305027042116	FBgn0023417	313	FBgn0028663	58683
426	2L	3852434	3855712	2.675292491913	3854708	2.233387261629	FBgn0031574	7973	FBgn0004567	17866
427	2L	15486336	15489959	2.670805931091	15488197	2.339697360992	FBgn0002524	6842	FBgn0003448	13999
428	2R	6358813	6361762	2.668416976929	6360356	2.414152425878	FBgn0027525	5723	FBgn0027525	5723
429	2R	20698693	20701273	2.665014743805	20699923	2.283140093088	FBgn0035094	3486	FBgn0001325	34292
430	3L	8625613	8632107	2.659120559692	8627236	2.587638995227	FBgn0035922	3765	FBgn0001168	22470
431	2R	7038481	7046634	2.65419626236	7044077	2.518589083354	FBgn0000577	40	FBgn0000577	40
432	X	15541887	15545331	2.653281211853	15544224	2.254113533918	FBgn0030672	311	FBgn0030672	311
433	2L	18971731	18973992	2.650922775269	18973126	2.513390731812	FBgn0032730	2225	FBgn0032728	8165
434	3R	950046	952719	2.650698184967	951051	2.318861722946	FBgn0037293	2759	FBgn0010313	38643
435	2R	13315350	13320273	2.647553920746	13316690	2.542251699111	FBgn0004586	962	FBgn0004586	962
436	3R	12595397	12600785	2.646751642227	12599091	2.490238722633	FBgn0020556	180	FBgn0020556	180
437	3L	8805663	8809756	2.640184879303	8807184	2.322446197271	FBgn0052026	3225	FBgn0020633	58373
438	2R	11304098	11313409	2.639175415039	11305703	2.630800247192	FBgn0050321	2484	FBgn0050089	63442
439	3L	14604947	14614027	2.63429069519	14609085	2.243085833157	FBgn0041604	11206	FBgn0028418	83062
440	2L	7132617	7139991	2.634140014648	7134907	2.443383322822	FBgn0031889	1224	FBgn0031886	69074
441	3L	8648358	8652914	2.633501529694	8649477	2.00205338796	FBgn0001168	229	FBgn0001168	229
442	2L	20472695	20476840	2.632946968079	20473909	2.284445405006	FBgn0046834	1180	FBgn0046834	1180
443	X	4886973	4895102	2.632524013519	4892363	2.249658696792	FBgn0003028	1171	FBgn0004368	107994
444	X	19053782	19057376	2.632335662842	19054920	2.512319594622	FBgn0031001	359	FBgn0031001	359
445	2L	21828128	21837160	2.631945133209	21831317	2.29998755455	FBgn0003866	15129	FBgn0003866	15129
446	3R	20094477	20100619	2.631645202637	20098540	2.338903230779	FBgn0029146	213	FBgn0051130	7559
447	2L	4052757	4057065	2.631416320801	4054043	2.332990676165	FBgn0000547	22664	FBgn0000547	22664
448	2L	17734159	17737782	2.630903244019	17736596	2.298306521247	FBgn0015609	1146	FBgn0032646	239558
449	3L	21278812	21283916	2.629559993744	21280975	2.414538115263	FBgn0037076	380	FBgn0037066	61071
450	3L	18325785	18328579	2.629474163055	18326943	2.410771117491	FBgn0011706	36719	FBgn0011706	36719
451	2R	17824594	17827166	2.628774166107	17825784	2.551138103008	FBgn0013272	540	FBgn0013272	540
452	2L	16277346	16284353	2.628493309021	16282250	2.437727987766	FBgn0001994	1407	FBgn0001994	1407
453	2L	13877629	13880236	2.627388000488	13878951	2.081445515156	FBgn0019890	25708	FBgn0019890	25708
454	2L	2446569	2452469	2.625494003296	2448321	2.378332867342	FBgn0012017	11723	FBgn0015816	44345
455	3L	776436	782763	2.624849319458	777630	2.30831415513	FBgn0052341	2820	FBgn0035162	39304
456	2L	2883957	2890794	2.624777793884	2889224	2.113953225753	FBgn0041111	3272	FBgn0004584	83452
457	2R	8494731	8498223	2.623551368713	8496966	2.211337959065	FBgn0005624	70	FBgn0005624	70
458	2R	7968655	7978549	2.618196487427	7971004	2.366283655167	FBgn0010238	1906	FBgn0010238	1906
459	3R	25495090	25498250	2.613018035889	25496691	2.30279302597	FBgn0039678	691	FBgn0039678	691
460	3R	17958866	17961943	2.611198425293	17960225	2.233935917125	FBgn0051163	645	FBgn0053335	30515
461	3L	3175848	3179683	2.608620643616	3178057	2.230143547058	FBgn0001233	1498	FBgn0001233	1498
462	X	12567052	12572522	2.607390403748	12567945	2.215892539305	FBgn0024308	8435	FBgn0053963	74546
463	2L	3082109	3084931	2.606191635132	3083848	2.33383992139	FBgn0005779	25824	FBgn0003934	35147
464	3L	17372065	17375277	2.605792045593	17373001	2.32231314042	FBgn0026197	6284	FBgn0026197	6284
465	2R	6912489	6917799	2.605070590973	6916344	2.456589400768	FBgn0050506	596	FBgn0082585	3007
466	3R	16112656	16120082	2.603007316589	16118251	2.125750732422	FBgn0028386	737	FBgn0028386	737
467	3L	4091177	4094684	2.602322816849	4092258	2.39235385259	FBgn0028484	521	FBgn0028484	521
468	X	3685248	3693920	2.601633071899	3692525	2.401042208952	FBgn0000542	11192	FBgn0000542	11192
469	3L	6739828	6742462	2.60117816925	6741187	2.472897164962	FBgn0052392	3994	FBgn0035714	14327
470	2L	21091524	21093753	2.600163459778	21092714	2.436854511499	FBgn0040297	522	FBgn0023388	37231
471	X	7178373	7183839	2.598994731903	7182280	2.238971657223	FBgn0026144	326	FBgn0026144	326
472	3R	10302393	10305495	2.598771572113	10303796	2.494864106178	FBgn0038233	33618	FBgn0038234	33794
473	3L	14545642	14552500	2.598353862762	14547045	2.389459387461	FBgn0040811	13656	FBgn0028418	21022
474	3L	21998972	22002806	2.596267700195	22000698	2.517607240116	FBgn0037149	724	FBgn0037149	724
475	3R	943062	949760	2.590744495392	944306	2.237264454365	FBgn0037293	9504	FBgn0010313	31898
476	3R	17986945	17991467	2.590176582336	17990058	2.382541209459	FBgn0053335	682	FBgn0053335	682
477	3L	15757535	15761228	2.588844299316	15760124	2.078059800466	FBgn0036531	13553	FBgn0036537	40521
478	3R	901040	903471	2.583250999451	902482	2.172151060665	FBgn0010313	9926	FBgn0010313	9926
479	3R	12074737	12082776	2.58061504364	12081005	2.427968382835	FBgn0040237	8805	FBgn0011253	17171
480	3R	24887776	24891738	2.579926967621	24890507	2.191388726234	FBgn0039632	1626	FBgn0039633	32202
481	3L	10991355	10994828	2.577772140503	10992975	2.262760611141	FBgn0029172	4511	FBgn0036118	42611
482	X	4050017	4059434	2.576053619385	4056528	2.492289841175	FBgn0000635	5201	FBgn0026080	93849
483	3L	13362807	13369916	2.574172496796	13366076	2.381083297729	FBgn0036354	2141	FBgn0036351	10786
484	X	15504691	15509963	2.573494672775	15508811	1.877404212952	FBgn0030666	627	FBgn0030671	29251
485	2L	1968473	1975331	2.572295188904	1970773	2.283048003912	FBgn0031376	3372	FBgn0031391	176514
486	2L	13884448	13889457	2.571834564209	13885709	2.343424161275	FBgn0019890	18950	FBgn0019890	18950
487	3R	5054394	5057299	2.571008682251	5055421	2.237019819372	FBgn0003165	7983	FBgn0000412	10955
488	X	11337733	11342240	2.570774555206	11340356	2.35757291317	FBgn0052666	1968	FBgn0052666	1968
489	2R	19150280	19155329	2.569952011108	19153296	2.346938525929	FBgn0034886	11880	FBgn0016762	48302
490	3L	2459511	2463537	2.56621837616	2460648	2.384466946125	FBgn0035344	1377	FBgn0035347	10213
491	2L	3093947	3096154	2.562714576721	3095096	2.212478041649	FBgn0005779	14576	FBgn0003934	46395
492	2L	2459635	2465102	2.561985969543	2461436	2.336881918066	FBgn0012016	1157	FBgn0015816	31230
493	3R	25122350	25125198	2.56094455719	25123683	2.367567679461	FBgn0039659	732	FBgn0003525	42181
494	2L	4888629	4895335	2.559643268585	4889748	2.373643785715	FBgn0031644	247	FBgn0031645	2367
495	2R	14805960	14810712	2.559408187866	14808034	2.227987003326	FBgn0034431	603	FBgn0034430	968
496	3R	15621944	15627337	2.557649850845	15625517	1.673059463501	FBgn0051471	2895	FBgn0038741	77622
497	2L	6237486	6243454	2.555099010468	6241970	2.339540332556	FBgn0031791	13906	FBgn0031782	114208
498	2R	17208196	17216714	2.554526090622	17212344	2.380100435681	FBgn0010228	274	FBgn0010228	274
499	2L	14428801	14433352	2.554344654083	14430427	2.346323788166	FBgn0028871	5296	FBgn0005771	60435
500	3L	19525261	19529130	2.552952766418	19527736	2.177015977747	FBgn0067680	2663	FBgn0067680	2663
501	2R	4930045	4934510	2.550969600677	4931996	2.341917430653	FBgn0033412	3439	FBgn0053774	19899
502	3R	18711357	18715122	2.549840450287	18712742	2.335087656975	FBgn0017590	12282	FBgn0039013	160120
503	3L	4589774	4596072	2.54959487915	4594787	2.25672009786	FBgn0052247	5396	FBgn0015805	12777
504	3L	15277444	15282210	2.547992229462	15278644	2.133709458744	FBgn0036493	9016	FBgn0036494	23315
505	X	12771847	12775237	2.547197818756	12774109	2.20554412206	FBgn0047242	1637	FBgn0030434	30574
506	2R	5939772	5945589	2.546131134033	5942210	2.147200754711	FBgn0033522	685	FBgn0033522	685
507	3R	21830195	21833244	2.546068191528	21831964	2.343488156796	FBgn0002733	219	FBgn0002733	219
508	3R	776596	778909	2.545618057251	777677	2.176770973206	FBgn0047299	124	FBgn0004183	3791
509	X	15980462	15993129	2.544622898102	15984666	2.307029787699	FBgn0042650	27535	FBgn0000459	66005
510	X	10053757	10059356	2.541481494904	10057067	2.084796288434	FBgn0030183	500	FBgn0030180	65660
511	X	16990779	16996209	2.538454532623	16994491	2.182693958282	FBgn0000163	385	FBgn0000163	385
512	3R	10573509	10576274	2.538365364075	10575312	2.014389514923	FBgn0038257	2269	FBgn0038257	2269
513	2L	12078793	12090779	2.538191795349	12080233	2.34181150794	FBgn0032406	3410	FBgn0003145	5559
514	X	19593255	19601078	2.537975311279	19600101	2.466922982534	FBgn0031070	3841	FBgn0031070	3841
515	3L	7965049	7967943	2.534499168396	7966810	2.255418833564	FBgn0046767	6685	FBgn0046767	6685
516	3L	18236810	18240231	2.532021045685	18237988	2.055143220084	FBgn0036783	20641	FBgn0011706	125674
517	3L	4080266	4082975	2.531300544739	4081894	2.294210076332	FBgn0035497	4335	FBgn0028484	9843
518	2R	9015120	9020499	2.529143333435	9016521	1.999082267284	FBgn0033845	2187	FBgn0033845	2187
519	2L	8520755	8523220	2.528684616089	8521972	2.218852940728	FBgn0016122	73	FBgn0029004	6646
520	2R	7247966	7250346	2.527792453766	7249182	2.325296458076	FBgn0033649	9352	FBgn0033652	57094
521	X	19720283	19725278	2.527569770813	19723023	2.334607328687	FBgn0000076	974	FBgn0031079	37035
522	X	16035722	16040820	2.525993347168	16037437	2.266739994287	FBgn0000459	13234	FBgn0000459	13234
523	3L	13187883	13191708	2.525358200073	13190120	2.185955643654	FBgn0052127	2064	FBgn0010452	101900
524	2R	13230077	13233171	2.525017738342	13231352	2.290756506078	FBgn0028494	2838	FBgn0063386	13387
525	2L	8983955	8986054	2.524157047272	8984960	2.075445091023	FBgn0032084	90	FBgn0052982	140791
526	3R	2709688	2716220	2.523092269897	2714593	2.193169057369	FBgn0001077	24547	FBgn0001077	24547
527	2R	7111921	7115055	2.522926330566	7113886	2.282895505428	FBgn0065063	6596	FBgn0065063	6596
528	2L	5454024	5458387	2.521737575531	5456776	2.261569752413	FBgn0005511	4865	FBgn0005511	4865
529	2R	2111670	2120218	2.520201683044	2114719	2.271273276385	FBgn0033076	1928	FBgn0041145	7599
530	3R	7596478	7607105	2.516699790955	7601165	2.155666800106	FBgn0011471	3661	FBgn0011471	3661
531	3R	2790003	2793580	2.516328334808	2792730	2.248538374901	FBgn0051488	9274	FBgn0001077	102684
532	3R	17331177	17333755	2.514582633972	17332117	2.084137972663	FBgn0004863	6140	FBgn0013984	74134
533	2L	20954842	20958288	2.513716697693	20956928	2.321544349194	FBgn0032909	392	FBgn0032906	43191
534	3L	12665652	12668499	2.511310100555	12666913	2.206989049911	FBgn0014343	782	FBgn0036306	61791
535	2R	11400515	11402999	2.510510921478	11401863	2.198564380407	FBgn0003425	3854	FBgn0003425	3854
536	3R	4292011	4300517	2.50865650177	4293610	2.273877312155	FBgn0051369	24063	FBgn0040529	126847
537	2R	11668212	11672048	2.507465362549	11670036	2.136262529037	FBgn0034082	3621	FBgn0034082	3621
538	2R	18713020	18715731	2.507009506226	18714536	2.348848230699	FBgn0034834	4603	FBgn0003062	132216
539	2R	2472115	2474449	2.504085540771	2473298	2.33459854126	FBgn0053558	10059	FBgn0033107	146425
540	3L	9419596	9423885	2.503984451294	9421442	2.229182579938	FBgn0035995	620	FBgn0052038	4416
541	2L	1507928	1511765	2.503962993622	1510595	2.20322749194	FBgn0031345	6843	FBgn0031345	6843
542	3L	7961667	7964044	2.503421783447	7962420	2.279700419482	FBgn0011817	9424	FBgn0011817	9424
543	2R	2616301	2619619	2.502770900726	2618371	2.340130301083	FBgn0033142	384	FBgn0033156	171909
544	3R	5702615	5708601	2.502465724945	5705549	2.357850670815	FBgn0037767	4152	FBgn0065050	101343
545	2L	14382981	14385024	2.502394676208	14383950	2.165963397307	FBgn0020258	2780	FBgn0028529	28870
546	3R	9612790	9616705	2.501467704773	9614512	2.145914947285	FBgn0038185	2189	FBgn0053327	24329
547	X	20487621	20494317	2.49683380127	20489181	2.394811749458	FBgn0031128	1581	FBgn0003300	15936
548	2R	7531226	7536464	2.495961666107	7533639	2.023091179984	FBgn0004839	2092	FBgn0011704	32289
549	2R	10546303	10552392	2.495810508728	10548816	2.293199253082	FBgn0043530	9114	FBgn0033989	41730
550	3L	19647370	19649427	2.49508523941	19648340	2.212940633297	FBgn0036900	4277	FBgn0029094	64189
551	3R	484442	490597	2.492538928986	488519	2.296734213829	FBgn0051531	3214	FBgn0037262	20823
552	3L	6235765	6238445	2.491548538208	6237085	2.315621273858	FBgn0001258	445	FBgn0035692	69952
553	2L	848820	851616	2.4907746315	849929	2.001068085432	FBgn0020304	1132	FBgn0020304	1132
554	2L	7048357	7051865	2.490007400513	7049956	2.037350416183	FBgn0031885	6350	FBgn0051630	7489
555	2R	2491187	2494327	2.489974975586	2492466	2.111746174949	FBgn0050156	2333	FBgn0033107	165593
556	2R	16159504	16162813	2.486330986023	16161090	2.208857727051	FBgn0034537	2189	FBgn0061362	2447
557	2R	20085756	20090868	2.485391139984	20088135	2.059128228356	FBgn0020521	737	FBgn0035031	17460
558	2L	8509239	8513177	2.484919071198	8510689	1.978757072898	FBgn0032050	1146	FBgn0032050	1146
559	X	542292	547450	2.484609603882	544395	2.155357152224	FBgn0021764	734	FBgn0025637	31502
560	3R	5383581	5386653	2.484518051147	5384978	2.192681761349	FBgn0024833	267	FBgn0037708	3876
561	3L	13319681	13322508	2.482016563416	13321488	2.146324634552	FBgn0036348	1685	FBgn0036349	31044
562	3R	25083036	25096855	2.481740951538	25091928	2.209509134293	FBgn0003525	10426	FBgn0003525	10426
563	2L	20057671	20063846	2.476319313049	20062938	1.85904315114	FBgn0045064	639	FBgn0003978	1334
564	2L	12664010	12667565	2.475072860718	12666277	2.292160868645	FBgn0032442	2892	FBgn0032445	26746
565	X	2283326	2300307	2.474472999573	2295949	2.075781205121	FBgn0003714	4183	FBgn0004050	7976
566	3L	5902351	5908983	2.470878601074	5903498	2.238205210368	FBgn0002638	3222	FBgn0002638	3222
567	3L	19131690	19138165	2.470672607422	19133711	2.207230122884	FBgn0016797	2174	FBgn0016797	2174
568	2L	3546424	3551495	2.468601226807	3549398	2.436792373657	FBgn0024244	10147	FBgn0031549	19112
569	3R	15184648	15187664	2.466740608215	15185822	1.969862520695	FBgn0038697	14649	FBgn0000463	33887
570	2R	6044427	6057547	2.465871810913	6047885	2.46448764801	FBgn0005630	7190	FBgn0004399	21832
571	3L	8427753	8431522	2.465765953064	8430583	2.092968241374	FBgn0010825	6320	FBgn0010825	6320
572	2L	2177558	2184135	2.463874816895	2182096	2.354619085789	FBgn0031394	2876	FBgn0000097	3347
573	3R	10151001	10154243	2.463672637939	10152025	2.320307540894	FBgn0038223	379	FBgn0038224	721
574	2L	8413977	8420441	2.463628292084	8416523	2.057541342343	FBgn0027932	833	FBgn0027932	833
575	3R	20454723	20457177	2.461919784546	20456079	2.30140953064	FBgn0046685	269	FBgn0039212	4777
576	3R	681082	695122	2.460439682007	691863	2.137053310871	FBgn0020280	12392	FBgn0003002	13328
577	2R	16869516	16878200	2.459972858429	16874932	2.081418458153	FBgn0000395	409	FBgn0000395	409
578	3R	12902240	12909281	2.452055931091	12905243	2.311584977543	FBgn0038475	422	FBgn0038475	422
579	2R	15586754	15588602	2.451314926147	15587252	2.046357452869	FBgn0004364	39122	FBgn0004364	39122
580	3R	12580440	12582099	2.450347661972	12582028	2.212940740585	FBgn0063261	4917	FBgn0063261	4917
581	2L	18773482	18780415	2.447430610657	18778954	2.23810970082	FBgn0045852	721	FBgn0032717	56642
582	3R	878666	883745	2.447153091431	881876	2.322795927525	FBgn0010313	30532	FBgn0010313	30532
583	3L	19627713	19630221	2.446992874146	19629134	2.207146027509	FBgn0036899	212	FBgn0029094	44983
584	3L	10303039	10306941	2.446955680847	10304785	2.303664326668	FBgn0067716	10992	FBgn0000629	307292
585	X	6878754	6887636	2.446548938751	6882498	2.082167357206	FBgn0029931	3346	FBgn0029931	3346
586	X	548978	550952	2.444687843323	550332	2.228634446859	FBgn0021764	6671	FBgn0025637	37439
587	3R	26674967	26679847	2.444248199463	26677811	2.064217623542	FBgn0003720	226	FBgn0003720	226
588	X	3682279	3684418	2.443496704102	3683223	2.10877979503	FBgn0000542	1890	FBgn0000542	1890
589	2L	1454739	1464583	2.439897060394	1460723	2.035780012608	FBgn0051925	13320	FBgn0002543	40274
590	2L	8830619	8833706	2.439272403717	8832557	2.228071717655	FBgn0029123	6932	FBgn0029123	6932
591	2L	219205	226871	2.438904762268	223039	2.055907922633	FBgn0031235	9475	FBgn0031235	9475
592	3L	4388277	4393733	2.438148498535	4391762	2.140355278464	FBgn0035542	2018	FBgn0035541	3193
593	3R	9621996	9626470	2.437600135803	9624704	2.126573506524	FBgn0051331	712	FBgn0053327	14137
594	X	6825961	6836547	2.437527656555	6834242	1.923170298338	FBgn0029927	2516	FBgn0029927	2516
595	3L	1076029	1082033	2.437219619751	1079641	2.140813708305	FBgn0004870	4980	FBgn0035194	151565
596	2R	4309493	4315086	2.435204982758	4313934	1.841733119067	FBgn0024189	3604	FBgn0033341	99251
597	3L	14158944	14163016	2.435060977936	14161784	2.020846605301	FBgn0013718	5648	FBgn0013718	5648
598	2R	18556460	18561798	2.434745788574	18557647	2.08786055621	FBgn0003900	3939	FBgn0003900	3939
599	2L	243630	251269	2.434310913086	249918	2.214023814482	FBgn0001309	877	FBgn0001309	877
600	3L	16371854	16377759	2.431949615479	16373456	2.194047361612	FBgn0014163	3642	FBgn0014163	3642
601	3L	11329942	11332107	2.430006027222	11331079	2.245045471191	FBgn0036155	7753	FBgn0041094	104823
602	X	6703586	6716379	2.428314685822	6709524	2.285898653666	FBgn0064122	4220	FBgn0064122	4220
603	3R	16365532	16370455	2.428307056427	16368949	2.279345721006	FBgn0053192	8222	FBgn0043457	14703
604	3R	20637733	20640395	2.428234100342	20639340	2.264508359572	FBgn0027539	410	FBgn0013953	33396
605	3L	1729009	1734713	2.427429199219	1730059	2.217727601528	FBgn0035267	383	FBgn0027903	29106
606	3R	11634604	11637443	2.424604892731	11636222	2.072659015656	FBgn0026616	6248	FBgn0038364	16704
607	3L	8797622	8804939	2.424458503723	8800224	2.269113260157	FBgn0011577	1229	FBgn0020633	65333
608	X	236338	241101	2.423440217972	237395	1.945092741648	FBgn0000022	10542	FBgn0000022	10542
609	3L	8421767	8427415	2.422823905945	8422894	2.005198987325	FBgn0035896	425	FBgn0010825	1369
610	2L	9520472	9523513	2.421187400818	9521482	2.035738690694	FBgn0032123	267	FBgn0002973	83969
611	3L	399033	401277	2.421047687531	400011	2.099605784697	FBgn0035139	17412	FBgn0035136	55096
612	3L	21249947	21252508	2.420075416565	21251364	2.073277727763	FBgn0003042	453	FBgn0037066	31460
613	2L	12631882	12634057	2.419790267944	12632906	2.157661437988	FBgn0002970	14558	FBgn0002970	14558
614	2R	10440007	10444911	2.41942691803	10442930	2.305814266205	FBgn0033983	5233	FBgn0033987	35247
615	2R	9803820	9807233	2.419343471527	9806047	2.021308057448	FBgn0050066	259	FBgn0020615	20530
616	2L	6609878	6613214	2.418417930603	6611537	2.202118460337	FBgn0031836	514	FBgn0031836	514
617	X	8494968	8497473	2.416724681854	8496067	2.013130805072	FBgn0004102	181	FBgn0004102	181
618	3R	277541	280452	2.416551113129	279218	2.107796728611	FBgn0051522	182	FBgn0037250	19487
619	3L	18102211	18105601	2.415811538696	18104571	2.012281137354	FBgn0020300	92	FBgn0020300	92
620	3L	15633186	15637570	2.415358543396	15636301	2.241145610809	FBgn0036527	7191	FBgn0041160	28807
621	2R	3740897	3751591	2.415038108826	3747444	2.265778850107	FBgn0013726	1638	FBgn0010109	3304
622	2L	6644883	6649111	2.4149518013	6646320	2.149386125452	FBgn0051635	2768	FBgn0031836	35297
623	3L	20620079	20623186	2.413920402527	20621872	2.352583914995	FBgn0052431	289	FBgn0001320	7332
624	3L	1437896	1448340	2.413563728333	1440123	2.27960640192	FBgn0004635	7201	FBgn0004635	7201
625	2R	8469948	8477584	2.411499500275	8474925	2.110374132792	FBgn0033787	5462	FBgn0004512	12674
626	3L	3767562	3772215	2.409427165985	3768810	1.968144863844	FBgn0052266	5526	FBgn0035464	25991
627	3R	10411433	10418726	2.409257411957	10412913	2.171650297502	FBgn0020299	5272	FBgn0020299	5272
628	3R	12104942	12108943	2.408433437347	12106160	2.096538459553	FBgn0051283	2199	FBgn0051283	2199
629	X	18628863	18636326	2.406884670258	18633577	2.154152112849	FBgn0001090	1961	FBgn0001090	1961
630	3R	4800837	4802902	2.405883789062	4801958	2.166368186474	FBgn0037646	4685	FBgn0022347	16709
631	2R	9821192	9824257	2.40558385849	9822350	2.184181779623	FBgn0033921	5134	FBgn0033922	18339
632	3L	20553554	20558684	2.404570579529	20557266	1.944919139147	FBgn0001323	2889	FBgn0001320	71938
633	3L	1148553	1152778	2.404412746429	1151109	2.189759403467	FBgn0025525	9697	FBgn0035194	80097
634	2L	19328900	19331524	2.403457641602	19329904	2.111263010237	FBgn0024245	29249	FBgn0024245	29249
635	2L	17742311	17746215	2.402288913727	17744756	2.008204132318	FBgn0015609	9306	FBgn0032646	247718
636	3L	9010740	9020047	2.399510860443	9015200	2.094105664422	FBgn0028789	124	FBgn0028789	124
637	2R	3048196	3051844	2.399296283722	3050810	2.261941373348	FBgn0033191	699	FBgn0022772	13289
638	2R	6752338	6755738	2.39860868454	6753683	2.301784964169	FBgn0033590	1093	FBgn0033590	1093
639	X	15511324	15522045	2.397517681122	15518426	2.101333281573	FBgn0030667	3326	FBgn0030671	19636
640	2L	8824069	8829345	2.395421504974	8825320	2.073928534985	FBgn0029123	305	FBgn0029123	305
641	3L	22931414	22933100	2.395260334015	22931829	2.167672252655	FBgn0005629	453	FBgn0037207	52774
642	2L	5397504	5401960	2.391963005066	5400858	2.319665368398	FBgn0016660	3484	FBgn0005511	60783
643	3R	7443342	7446636	2.391412734985	7445017	2.155639767647	FBgn0051363	639	FBgn0037920	796
644	2L	15325423	15331688	2.39117193222	15327553	1.914412947262	FBgn0001981	2240	FBgn0001981	2240
645	3R	16885022	16887322	2.38910484314	16886242	2.252307330861	FBgn0011672	275	FBgn0010770	55716
646	2L	21855450	21858245	2.388996601105	21856716	2.243002835442	FBgn0032965	29138	FBgn0003866	40528
647	3R	9116618	9121100	2.387936592102	9119082	2.048012316227	FBgn0038134	162	FBgn0038134	162
648	3R	16386006	16390020	2.38752746582	16387103	2.248910776774	FBgn0038803	521	FBgn0040575	1270
649	3R	17491666	17494287	2.387199401855	17493074	2.161251767476	FBgn0038894	1774	FBgn0004493	4398
650	2L	21845816	21854713	2.386939048767	21852090	2.012890787686	FBgn0032965	33764	FBgn0003866	35902
651	3L	595057	608912	2.386389732361	597326	2.414933933931	FBgn0016715	7236	FBgn0064191	28465
652	2L	4328806	4338425	2.386206150055	4333849	1.949325056637	FBgn0020762	77	FBgn0026319	38141
653	3R	25380912	25387550	2.385101318359	25385465	2.193004339933	FBgn0000492	3356	FBgn0040623	68649
654	3R	7588272	7590664	2.384782791138	7589360	2.0469840765	FBgn0017581	819	FBgn0037947	7912
655	2L	14463553	14465638	2.384703636169	14464753	1.838313411264	FBgn0028844	13937	FBgn0005771	26109
656	3L	3040521	3044852	2.384572029114	3043758	2.162327587605	FBgn0035393	5124	FBgn0035388	25028
657	X	12406616	12418209	2.383829593658	12408798	1.94492931366	FBgn0030400	8321	FBgn0015024	78922
658	X	5361461	5364275	2.380286216736	5362874	2.148367769578	FBgn0029771	376	FBgn0029771	376
659	3L	13380409	13385014	2.380242347717	13382864	2.379117404713	FBgn0036356	3536	FBgn0036351	27574
660	3L	16447069	16458999	2.377635002136	16456531	2.052082482506	FBgn0003515	6382	FBgn0014163	79433
661	2R	8484926	8489559	2.37750005722	8487919	2.039470672607	FBgn0005624	8977	FBgn0005624	8977
662	3L	21404570	21407379	2.377066135406	21405725	1.982622210185	FBgn0014143	4672	FBgn0014143	4672
663	2L	711522	717031	2.374797344208	713106	2.249578899807	FBgn0000497	1862	FBgn0015621	106858
664	2L	7810750	7813425	2.374092102051	7811760	1.984811663628	FBgn0002527	320	FBgn0020618	15492
665	2L	7514459	7521476	2.373518943787	7516547	2.245939703549	FBgn0011283	19187	FBgn0053529	27876
666	3L	4115759	4118885	2.373316287994	4117480	2.158091489006	FBgn0035500	602	FBgn0004574	5253
667	3R	13872993	13877183	2.372999429703	13876018	2.186004161835	FBgn0010389	2688	FBgn0010389	2688
668	3L	17085364	17089929	2.372617721558	17086318	1.991983032227	FBgn0036698	65441	FBgn0036702	121064
669	3L	18260848	18263720	2.372224807739	18261784	2.285511016846	FBgn0036784	2147	FBgn0011706	101878
670	2R	7124041	7126192	2.370348930359	7125262	1.892099142075	FBgn0033636	6476	FBgn0033636	6476
671	2R	7068225	7073481	2.36864900589	7072101	2.198864132166	FBgn0000577	27984	FBgn0000577	27984
672	3R	10102498	10105972	2.367821216583	10104623	2.058432238443	FBgn0003862	8000	FBgn0003862	8000
673	X	17651678	17654758	2.367584228516	17653788	2.236668109894	FBgn0030868	236	FBgn0030870	10989
674	3R	17237014	17241366	2.367429733276	17240260	2.212516486645	FBgn0051438	5411	FBgn0043012	144461
675	2R	19494005	19496813	2.367230415344	19495586	2.081267497119	FBgn0019948	481	FBgn0034948	10708
676	3L	3859537	3863600	2.364531517029	3862539	1.93694204092	FBgn0026592	13567	FBgn0035470	20149
677	X	18696760	18702993	2.364248275757	18701001	2.226544592116	FBgn0040883	1624	FBgn0040883	1624
678	2L	4809641	4813682	2.362222194672	4811579	1.989121119181	FBgn0031630	1446	FBgn0031632	10197
679	3R	6492565	6495012	2.36207485199	6493856	2.176131904125	FBgn0037818	9036	FBgn0001235	29470
680	3L	1340720	1345311	2.361107826233	1343904	2.055254042149	FBgn0029514	9233	FBgn0035213	17969
681	2L	17738260	17741035	2.36060667038	17739690	2.07451325655	FBgn0015609	4240	FBgn0032646	242652
682	X	19265064	19269898	2.360112190247	19266211	1.936578845978	FBgn0052827	19689	FBgn0044030	47602
683	3L	9826451	9831650	2.359414100647	9830027	2.158373271718	FBgn0004390	801	FBgn0015618	17430
684	3R	18497846	18502557	2.358732223511	18498945	2.114168924444	FBgn0039000	946	FBgn0039000	946
685	2L	5409144	5412995	2.357092857361	5410522	2.103210926056	FBgn0016660	6180	FBgn0005511	51119
686	3L	6786335	6789127	2.356337547302	6787809	2.249524116516	FBgn0003995	23702	FBgn0035714	60949
687	2R	13758731	13762528	2.355754852295	13761303	1.97581504186	FBgn0000658	13677	FBgn0000658	13677
688	2L	596962	598886	2.35089635849	598002	2.016543149948	FBgn0010323	3315	FBgn0031267	23770
689	X	989973	993167	2.350349903107	990892	2.105099790237	FBgn0040365	11607	FBgn0026875	102562
690	2L	1073832	1078532	2.349811077118	1076703	2.096120048972	FBgn0003310	1108	FBgn0003310	1108
691	X	15526809	15529487	2.349248886108	15528430	2.086055159569	FBgn0030668	3012	FBgn0030671	9632
692	2R	10539603	10543458	2.348337650299	10542325	1.995041072369	FBgn0043530	2623	FBgn0033989	35239
693	3R	12664037	12668532	2.346832275391	12665593	2.333447992802	FBgn0000014	9824	FBgn0020546	10133
694	3L	11315538	11319862	2.346081733704	11316842	2.136079947154	FBgn0036154	21176	FBgn0041094	90586
695	X	2837482	2847778	2.344629764557	2841658	2.215035140514	FBgn0003285	11670	FBgn0004647	149370
696	2L	4377461	4380696	2.344454288483	4379425	2.184873968363	FBgn0031597	3294	FBgn0031597	3294
697	2R	4737701	4744283	2.343361377716	4743259	2.191521835327	FBgn0033395	6084	FBgn0033400	55183
698	2R	3590853	3596254	2.342895030975	3595141	2.144194687114	FBgn0028563	350	FBgn0021814	3293
699	2L	7308371	7313076	2.340430259705	7310828	2.319208846373	FBgn0004009	3667	FBgn0004009	3667
700	3R	11471661	11476965	2.338111162186	11472959	2.175394386053	FBgn0038351	14354	FBgn0053207	18949
701	X	7061787	7072396	2.337802886963	7066622	1.862642736996	FBgn0029939	28310	FBgn0025549	69918
702	3L	21407950	21416948	2.337354660034	21410728	1.899272237505	FBgn0014143	331	FBgn0014143	331
703	X	16957417	16959924	2.336884498596	16958873	2.029595017433	FBgn0030820	17299	FBgn0065049	19928
704	X	17339794	17345367	2.335927963257	17342617	2.258963360506	FBgn0030842	19365	FBgn0030851	120796
705	3L	18583709	18589014	2.335114479065	18584900	2.007425487041	FBgn0052200	1251	FBgn0036800	3053
706	3L	11096681	11100808	2.335074424744	11097814	1.817089277155	FBgn0052078	506	FBgn0036136	666
707	2R	13723634	13727992	2.332555294037	13725996	2.1732827425	FBgn0050114	3378	FBgn0000658	21630
708	3R	12539999	12549593	2.328960418701	12541557	2.135583241781	FBgn0003944	18791	FBgn0063261	35554
709	2L	12610953	12617196	2.328336715698	12611990	2.202488958836	FBgn0032439	609	FBgn0002970	6358
710	3R	2824283	2827689	2.327892303467	2826661	2.189449151357	FBgn0000095	1711	FBgn0010774	79465
711	3R	433846	435323	2.324934005737	434611	2.2285592556	FBgn0013743	3986	FBgn0037261	32662
712	X	18986747	18990637	2.324511051178	18987958	2.17261660099	FBgn0030987	932	FBgn0027603	54163
713	3L	17324185	17332474	2.324453353882	17327366	2.244571012609	FBgn0015550	2457	FBgn0026197	39351
714	X	16049747	16052312	2.323227882385	16051196	2.061187070959	FBgn0000459	525	FBgn0000459	525
715	3L	5854186	5857208	2.323201179504	5856117	1.895992868087	FBgn0035643	237	FBgn0052409	17372
716	3R	18954170	18961316	2.322727680206	18957280	2.044640123844	FBgn0051457	3574	FBgn0051457	3574
717	X	20507915	20510309	2.322555541992	20508992	2.008752261891	FBgn0003300	3875	FBgn0003300	3875
718	3R	20901063	20905290	2.321910381317	20903142	2.099681124968	FBgn0039274	2538	FBgn0039273	3234
719	3R	2899373	2902378	2.321331977844	2900959	1.967101097107	FBgn0037468	400	FBgn0010774	5167
720	3R	21270884	21273211	2.319814682007	21271872	2.259920030832	FBgn0004509	26906	FBgn0039337	30853
721	3R	27230213	27234297	2.319483757019	27233005	2.049592733383	FBgn0039846	1831	FBgn0039831	186579
722	3R	17119563	17124209	2.319171905518	17121103	2.171373584054	FBgn0001234	1242	FBgn0043012	25304
723	2R	15322658	15329726	2.315484285355	15327937	2.022410504958	FBgn0034475	2503	FBgn0011849	85543
724	X	18809737	18813880	2.314095497131	18811768	1.971881357829	FBgn0052541	47472	FBgn0030974	84198
725	2L	16274910	16276222	2.308132171631	16276174	2.354479365879	FBgn0001994	7483	FBgn0001994	7483
726	3L	12619550	12624450	2.307678699493	12621384	2.09163834067	FBgn0052111	19501	FBgn0036306	107320
727	3L	3607527	3610756	2.306659221649	3609849	2.089930590461	FBgn0040694	5318	FBgn0053504	32494
728	3L	13827184	13831165	2.306136608124	13828757	2.113229870796	FBgn0036381	3387	FBgn0036386	65499
729	2R	20320418	20323311	2.305297851562	20321553	2.033195389642	FBgn0000157	877	FBgn0050423	61883
730	3L	1395759	1398798	2.302211284637	1397564	1.800761252642	FBgn0035217	2199	FBgn0004635	49760
731	3L	13646600	13650888	2.300870895386	13648845	2.177899777889	FBgn0036379	8149	FBgn0036386	245411
732	2L	158138	163607	2.298670291901	161832	2.078512758017	FBgn0016977	2798	FBgn0016977	2798
733	2R	3100927	3107126	2.298148155212	3104663	1.989214560565	FBgn0004243	2731	FBgn0004243	2731
734	3R	22776893	22779891	2.296936511993	22778605	1.9878468233	FBgn0039463	5015	FBgn0004510	39997
735	3R	19103729	19106169	2.2963514328	19104831	2.039837121964	FBgn0004882	1740	FBgn0039067	21052
736	2L	4998403	5001851	2.295782089233	5000272	1.994611010832	FBgn0053113	9472	FBgn0010607	28819
737	2L	6183387	6188457	2.293965339661	6184593	2.04530233807	FBgn0040951	5878	FBgn0031782	56831
738	3R	17678936	17690403	2.291820526123	17684307	1.939959526062	FBgn0015229	2323	FBgn0038925	168891
739	2L	11964433	11973946	2.29035282135	11968026	1.939291318258	FBgn0032386	1417	FBgn0032390	21938
740	3R	27527319	27533945	2.289870738983	27530897	1.961375832558	FBgn0054046	3957	FBgn0039867	31767
741	3R	10476832	10482811	2.288886547089	10478339	2.182642656214	FBgn0026578	3084	FBgn0026578	3084
742	3L	15061798	15068024	2.285321235657	15066882	1.635320218404	FBgn0036478	3486	FBgn0025776	57546
743	3R	7948448	7950375	2.283845424652	7949384	1.957828342915	FBgn0037992	4535	FBgn0037992	4535
744	3L	14140925	14144216	2.281829833984	14141794	1.363376379013	FBgn0000411	2085	FBgn0000411	2085
745	2L	281416	287710	2.280674934387	282602	2.070489350487	FBgn0031244	679	FBgn0031244	679
746	3L	21658482	21663229	2.274052619934	21661440	2.120606549581	FBgn0037120	1071	FBgn0037134	95866
747	2L	15420517	15425079	2.271939277649	15421713	2.1041580088	FBgn0001983	199	FBgn0003448	52485
748	X	4398263	4402227	2.271061420441	4400124	2.114777344924	FBgn0029715	542	FBgn0029715	542
749	3L	15718478	15726302	2.269479751587	15721812	2.240313589573	FBgn0010105	28130	FBgn0010105	28130
750	2R	16352476	16355525	2.268792152405	16353691	1.925934880972	FBgn0034552	3810	FBgn0016984	13695
751	2L	18728198	18734354	2.268267154694	18733494	1.917676925659	FBgn0032709	2845	FBgn0032702	34447
752	2L	14551650	14556257	2.267124652863	14554831	2.187409210205	FBgn0028881	5756	FBgn0005771	63969
753	2R	11389204	11391614	2.26700258255	11390435	2.072528958321	FBgn0053464	2578	FBgn0053464	2578
754	3R	9807568	9812941	2.266269207001	9809530	1.942026895635	FBgn0015270	18891	FBgn0038196	52357
755	3L	13889244	13891831	2.265467166901	13890540	1.80631172657	FBgn0026376	33	FBgn0036386	3716
756	3L	9391955	9398440	2.265118122101	9395657	2.036745015313	FBgn0023129	1543	FBgn0023129	1543
757	3R	2987364	2989950	2.26401424408	2988434	2.122761922724	FBgn0002306	117	FBgn0037481	7536
758	2R	7128571	7134946	2.262902259827	7132192	2.079836284413	FBgn0033636	454	FBgn0033636	454
759	2R	6092231	6097144	2.261907577515	6093652	2.312050565084	FBgn0004399	23935	FBgn0004399	23935
760	2R	9060300	9064570	2.25875711441	9061707	2.057549560771	FBgn0033853	1188	FBgn0014877	8282
761	2L	18869458	18873976	2.257014274597	18871554	2.072514891624	FBgn0003896	5631	FBgn0032717	35958
762	3L	21776113	21778082	2.256629943848	21777239	1.930113792419	FBgn0037139	1043	FBgn0046301	11193
763	3R	11853586	11856305	2.254698753357	11855094	1.998848497868	FBgn0003117	3275	FBgn0038396	20299
764	3L	8527043	8529245	2.254225730896	8528055	1.889331817627	FBgn0020254	7149	FBgn0024236	28864
765	3R	282887	285223	2.254214286804	284165	2.04355246226	FBgn0051522	5129	FBgn0037250	24434
766	2L	15034687	15039072	2.252641677856	15035668	1.979804770152	FBgn0004837	243	FBgn0010422	21014
767	X	7114917	7123802	2.252511501312	7118322	1.877443033106	FBgn0029940	6182	FBgn0025549	18218
768	2L	18364850	18367852	2.252350330353	18366745	1.903281599283	FBgn0011559	11790	FBgn0004413	72421
769	3R	19018108	19024012	2.251089572906	19019291	2.05804130435	FBgn0011596	10465	FBgn0039066	57975
770	X	21134420	21137300	2.249321460724	21135652	1.990980036118	FBgn0031174	931	FBgn0020369	8916
771	2L	513458	524840	2.244149208069	518672	1.891321126152	FBgn0003963	4795	FBgn0003963	4795
772	3R	658734	662155	2.243870258331	659217	2.006529471453	FBgn0037284	2232	FBgn0003002	19318
773	3L	10498447	10501148	2.243831157684	10499675	1.985767644994	FBgn0052062	9723	FBgn0000629	112402
774	3L	887169	890336	2.243688106537	889189	1.97670470967	FBgn0035176	2726	FBgn0035164	68143
775	3R	12635190	12638726	2.241212368011	12637794	1.82685696284	FBgn0000014	17975	FBgn0020546	37932
776	3R	13427654	13433632	2.239531040192	13430593	1.957152843475	FBgn0038524	1231	FBgn0051575	53582
777	3L	17380031	17383283	2.2383685112	17381388	2.065362095833	FBgn0027660	5383	FBgn0027660	5383
778	2R	14962058	14968260	2.237052440643	14965105	2.028403162956	FBgn0003887	1375	FBgn0003887	1375
779	2L	10605957	10612984	2.234772205353	10608972	2.050193995237	FBgn0032271	22081	FBgn0032269	31180
780	X	10998083	11002013	2.234290122986	11000044	1.756551456451	FBgn0030276	425	FBgn0030274	5377
781	3L	8974332	8981046	2.23218536377	8977557	1.74960826425	FBgn0035954	1588	FBgn0035954	1588
782	2L	21020489	21024719	2.231906652451	21023681	1.841101264954	FBgn0010395	16744	FBgn0023388	106264
783	3R	11169948	11172676	2.23003578186	11171243	2.064622984992	FBgn0019925	662	FBgn0013269	12379
784	2L	19126926	19137541	2.229975700378	19131277	2.10933932662	FBgn0010300	1542	FBgn0032762	1922
785	2R	15354285	15357521	2.229826450348	15355667	2.204253757701	FBgn0034476	13899	FBgn0011849	113273
786	X	10322146	10325720	2.228025436401	10324377	2.029387916837	FBgn0030208	326	FBgn0052680	14578
787	2L	6228083	6230458	2.227990150452	6229646	1.821430333455	FBgn0026755	4596	FBgn0031782	101884
788	3L	20979887	20982627	2.227074146271	20981723	1.772122859955	FBgn0026179	13343	FBgn0037044	19987
789	2R	1700397	1705058	2.224781990051	1703728	2.172241407282	FBgn0033068	333	FBgn0033068	333
790	2R	20551931	20555776	2.223808765411	20552930	2.140248537064	FBgn0001147	6997	FBgn0001148	16650
791	2L	9566088	9572574	2.223237514496	9568482	2.065293937922	FBgn0032130	410	FBgn0002973	130969
792	2R	10870199	10874159	2.221832752228	10871580	2.086651465472	FBgn0034013	6563	FBgn0000996	24243
793	3R	17270730	17274675	2.221154689789	17273633	2.033889994902	FBgn0011278	1591	FBgn0013984	132618
794	3R	12716721	12719828	2.21470117569	12718100	2.068518077626	FBgn0015350	12650	FBgn0082171	36063
795	X	20497351	20507635	2.214347839355	20504887	1.920607725779	FBgn0003300	230	FBgn0003300	230
796	3R	20962753	20965146	2.214035987854	20963699	1.942745096543	FBgn0039283	100	FBgn0039283	100
797	X	8087430	8090902	2.213989257812	8089091	1.957582950592	FBgn0030026	551	FBgn0030028	27549
798	2R	19485080	19489930	2.213901519775	19486234	2.065256977081	FBgn0005612	587	FBgn0034948	1356
799	2L	8285811	8291026	2.213471889496	8289868	1.929644286633	FBgn0011902	859	FBgn0011902	859
800	2L	25846	29403	2.212986946106	27040	1.963681876659	FBgn0031209	3152	FBgn0002121	5668
801	3R	20670853	20673381	2.211600780487	20671991	1.995320320129	FBgn0013953	745	FBgn0013953	745
802	X	3202886	3206496	2.209979534149	3205016	1.885386043125	FBgn0000472	24323	FBgn0000472	24323
803	X	7413855	7420447	2.208749771118	7419260	1.847584915161	FBgn0029951	574	FBgn0027553	154298
804	2R	4648527	4651862	2.208078384399	4650667	1.913069963455	FBgn0028955	380	FBgn0033380	24591
805	2L	355385	358669	2.208006381989	356337	2.082530260086	FBgn0031250	1531	FBgn0031250	1531
806	3L	16528388	16531159	2.207733154297	16529593	2.090650782866	FBgn0036639	7491	FBgn0036641	16906
807	3R	5697335	5702261	2.206619262695	5699858	2.051224708557	FBgn0040536	1005	FBgn0065050	95652
808	3R	7966633	7969207	2.206333637238	7967549	2.158046150208	FBgn0011905	10471	FBgn0037992	13630
809	4	852669	856199	2.206000328064	854447	1.996940930684	FBgn0039938	184	FBgn0039930	195162
810	X	16604929	16612382	2.205616474152	16609017	1.938326358795	FBgn0001250	8354	FBgn0030786	8874
811	3R	11242722	11247105	2.205275535583	11243941	2.10043990612	FBgn0067339	436	FBgn0067339	436
812	3R	24713152	24716116	2.2038230896	24715196	1.822906600104	FBgn0053203	473	FBgn0053553	1395
813	2L	8162611	8168902	2.20228767395	8165938	1.989401284386	FBgn0031992	3613	FBgn0031992	3613
814	3L	22519712	22523968	2.200987815857	22522082	2.064126519596	FBgn0037171	4588	FBgn0004449	180354
815	X	20542506	20546784	2.200605869293	20545414	1.877076878267	FBgn0031129	1222	FBgn0003300	40297
816	3R	2487666	2490506	2.199990272522	2488853	2.081307093302	FBgn0024912	3031	FBgn0026567	5249
817	2L	15741279	15744821	2.197916269302	15743590	2.159378949334	FBgn0010382	494	FBgn0003936	4021
818	2L	478088	482444	2.194765090942	481027	2.050223959817	FBgn0043364	1345	FBgn0003963	42440
819	3L	9352757	9356592	2.193495750427	9354021	1.790880084038	FBgn0001227	635	FBgn0011769	9037
820	2R	6604277	6608249	2.191916465759	6606640	1.995015239716	FBgn0040765	9270	FBgn0033581	59323
821	3L	2694243	2697042	2.191633224487	2695363	1.890335559845	FBgn0035367	22144	FBgn0035370	55165
822	3R	464471	467883	2.191390991211	466341	1.923297208898	FBgn0037261	932	FBgn0037261	932
823	3L	20575800	20579913	2.189980506897	20576881	2.151359647512	FBgn0037014	5810	FBgn0001320	52323
824	3L	10981311	10987222	2.189741134644	10984598	2.080455695882	FBgn0013469	1827	FBgn0036118	50988
825	2L	3774685	3777629	2.188203334808	3775799	1.872507274151	FBgn0004893	4093	FBgn0003430	49881
826	2R	2138091	2145095	2.187816619873	2142064	1.935923351961	FBgn0004145	2877	FBgn0040673	17238
827	3R	1619846	1624060	2.187353134155	1622610	1.979706764221	FBgn0037379	2184	FBgn0028690	7399
828	3L	11379855	11382205	2.187145233154	11380896	1.874614447355	FBgn0036156	12178	FBgn0036165	80611
829	3R	14748149	14750820	2.186700820923	14749665	1.770333935233	FBgn0038662	4731	FBgn0038666	57025
830	3L	16076629	16080497	2.186363220215	16079337	1.69703567028	FBgn0010280	814	FBgn0010280	814
831	3R	4099337	4105077	2.184759616852	4103550	2.001463609583	FBgn0010433	36	FBgn0037561	7946
832	2R	8987224	8989933	2.182208538055	8988126	1.583188086748	FBgn0000119	10999	FBgn0000119	10999
833	X	5438573	5444916	2.181648254395	5442493	2.053850769997	FBgn0029775	2983	FBgn0029783	68713
834	3R	20083262	20087500	2.181162834167	20085380	1.885735829671	FBgn0051130	5601	FBgn0051130	5601
835	3R	17866907	17871562	2.17949962616	17870529	1.525348769294	FBgn0017397	2615	FBgn0017397	2615
836	2R	20604277	20610055	2.177890300751	20606072	1.732275545597	FBgn0004919	14152	FBgn0001148	36492
837	3R	8894614	8899498	2.177757263184	8896087	1.929993909948	FBgn0004666	12606	FBgn0003308	37828
838	3R	17381418	17384487	2.175647735596	17383102	2.080462015592	FBgn0002941	98	FBgn0013984	23149
839	2R	1444164	1447192	2.175457000732	1446230	2.042360361885	FBgn0033046	13985	FBgn0033059	137535
840	2L	2872705	2875488	2.174841880798	2873803	2.013860365924	FBgn0051694	715	FBgn0004584	98873
841	2L	21863001	21865177	2.174584388733	21864652	2.125528812408	FBgn0032965	21202	FBgn0003866	48464
842	3R	18352282	18355569	2.174098968506	18353666	2.154939830303	FBgn0038981	717	FBgn0024558	55284
843	2L	21604745	21606761	2.170334815979	21606646	2.043795759028	FBgn0032955	4546	FBgn0022893	10875
844	2L	15452416	15455619	2.170219898224	15453726	1.667402744293	FBgn0003448	20472	FBgn0003448	20472
845	X	15643964	15648356	2.170097351074	15647340	1.838807498707	FBgn0003345	1075	FBgn0025809	27824
846	3L	4525353	4533531	2.168658733368	4527287	1.983098477125	FBgn0035558	4311	FBgn0015805	80277
847	2L	7055581	7058734	2.168110370636	7057459	1.922765851021	FBgn0031885	1153	FBgn0040954	6526
848	3R	25282102	25287623	2.168092727661	25283285	1.843366940816	FBgn0004369	6	FBgn0039664	31931
849	3R	10918029	10922043	2.167781829834	10920496	1.985033988953	FBgn0051304	7426	FBgn0038301	118826
850	X	7778655	7786645	2.167102813721	7783220	1.915950943442	FBgn0029983	1015	FBgn0004404	3080
851	3R	27096839	27100337	2.167080402374	27099047	1.838560700417	FBgn0039839	7595	FBgn0039831	52621
852	3R	12350400	12355698	2.166664123535	12354286	2.087383971495	FBgn0051448	15054	FBgn0027053	58463
853	3R	20404378	20406639	2.166463375092	20405684	1.893035243539	FBgn0039209	2893	FBgn0039210	5171
854	2L	14575858	14580353	2.165554523468	14577393	1.931874483824	FBgn0028913	13667	FBgn0005771	86531
855	3L	15007820	15011649	2.165316581726	15009124	2.005046163286	FBgn0025776	212	FBgn0025776	212
856	2L	5463549	5467003	2.165185451508	5464807	1.847423665664	FBgn0005511	3166	FBgn0005511	3166
857	2R	20475923	20479605	2.164884567261	20477487	1.94031867981	FBgn0035088	114	FBgn0002607	340
858	2R	3579236	3581776	2.163618564606	3580609	2.007731437683	FBgn0020279	815	FBgn0021814	11239
859	2L	13546412	13551487	2.163367271423	13548064	1.845407247543	FBgn0023407	1259	FBgn0028546	93207
860	3L	356326	359356	2.163339614868	357606	1.969366578495	FBgn0003749	3242	FBgn0035136	12691
861	3L	22080304	22082803	2.163321971893	22081735	1.770608961582	FBgn0037153	11778	FBgn0000100	71852
862	X	20059519	20063515	2.162321090698	20062497	1.970616499583	FBgn0031098	332	FBgn0031098	332
863	3R	22974534	22979080	2.162311553955	22975977	1.910571098328	FBgn0029155	1386	FBgn0039488	33579
864	3L	6799597	6807489	2.162250995636	6805504	1.686725775401	FBgn0003995	41397	FBgn0035714	78644
865	2R	19090321	19095845	2.160449981689	19094301	1.917243817273	FBgn0050182	14053	FBgn0015903	21804
866	3L	17820973	17823113	2.159675121307	17821865	2.0124604702	FBgn0036764	158	FBgn0036762	9690
867	2R	11042588	11047754	2.159237861633	11043627	1.752741230859	FBgn0019968	3474	FBgn0019968	3474
868	3R	20120298	20124628	2.158266067505	20123469	1.902803868055	FBgn0000368	2331	FBgn0000368	2331
869	X	3536459	3542307	2.157653331757	3537794	2.038017779589	FBgn0023215	3832	FBgn0029672	108018
870	X	6448519	6450544	2.157472133636	6449396	1.543042212725	FBgn0029881	4095	FBgn0029882	50026
871	X	22036810	22041410	2.156034469604	22040038	1.849088579416	FBgn0000719	18545	FBgn0031186	382053
872	X	18119000	18123661	2.155242919922	18121736	2.120136204888	FBgn0030911	4780	FBgn0004956	20026
873	2R	17772318	17779991	2.15521812439	17778630	1.978279232979	FBgn0034717	22411	FBgn0013272	46614
874	3R	4751201	4758721	2.15518951416	4757644	1.865253001451	FBgn0003177	666	FBgn0037644	13082
875	2R	2487351	2489770	2.152732372284	2488687	2.145024636213	FBgn0033121	1888	FBgn0033107	161814
876	X	19186178	19189912	2.151340961456	19187485	1.760684013367	FBgn0031016	363	FBgn0031008	84664
877	2R	14769430	14774472	2.151097297668	14773140	1.965404331684	FBgn0034423	1637	FBgn0003254	17449
878	3L	3147088	3150829	2.149182319641	3148453	1.742819505579	FBgn0052280	261	FBgn0012049	16246
879	2L	4286179	4288455	2.148866653442	4287239	1.949628382921	FBgn0010473	4088	FBgn0003941	59597
880	X	15650057	15652734	2.147897720337	15650920	1.792380650838	FBgn0003345	4655	FBgn0025809	31404
881	3L	2449579	2451954	2.14386844635	2450959	1.881048711141	FBgn0035347	524	FBgn0035347	524
882	2R	2901378	2903286	2.142913818359	2902348	1.860183656216	FBgn0041243	2614	FBgn0033159	8666
883	2L	5323577	5327268	2.142759799957	5325423	1.723858237267	FBgn0031698	496	FBgn0015031	1818
884	3R	925888	933659	2.142669677734	926794	1.659697757048	FBgn0010313	14386	FBgn0010313	14386
885	X	15438594	15444795	2.141164302826	15442309	1.864197075367	FBgn0052586	13521	FBgn0052586	13521
886	3L	12670102	12673929	2.140630722046	12671573	1.96727029015	FBgn0014343	3878	FBgn0036306	57131
887	3L	19023000	19025052	2.137574195862	19024220	1.85124797821	FBgn0036842	3841	FBgn0002945	13630
888	3R	23062649	23066299	2.13671875	23064685	1.775255119099	FBgn0051064	118	FBgn0005696	130
889	3R	11896613	11899369	2.136522293091	11897858	1.956461233251	FBgn0038397	4624	FBgn0038396	22465
890	2R	9479917	9483535	2.135172843933	9482096	1.940037310123	FBgn0020766	2158	FBgn0033886	5785
891	3R	12099454	12102593	2.133976697922	12100505	1.591641201692	FBgn0011253	2329	FBgn0011253	2329
892	3L	895539	899316	2.133817672729	896704	1.86195081823	FBgn0025593	902	FBgn0035164	75658
893	3R	2808782	2810611	2.133756160736	2809692	1.894255578518	FBgn0000095	15258	FBgn0010774	96434
894	X	230814	233296	2.133630275726	232048	2.008455472834	FBgn0000022	5195	FBgn0000022	5195
895	2R	10613565	10616441	2.132411956787	10614947	1.951473891735	FBgn0015371	15173	FBgn0033989	107861
896	3R	17261146	17263528	2.132068634033	17262193	1.93199634552	FBgn0008651	2348	FBgn0013984	144058
897	X	21234519	21236801	2.131252288818	21235512	1.746718088786	FBgn0054019	3248	FBgn0015527	74997
898	X	17635369	17639349	2.131102085114	17636288	1.862778610653	FBgn0026058	11301	FBgn0030870	28489
899	3L	6737526	6739486	2.127190113068	6738749	1.700950454263	FBgn0052392	1556	FBgn0035714	11889
900	3L	14719446	14725657	2.12603521347	14720773	1.765165441176	FBgn0013263	5535	FBgn0036449	30909
901	3R	18963141	18965626	2.125385761261	18964270	1.930575052897	FBgn0004644	3611	FBgn0051457	10564
902	2R	13320707	13323108	2.125202655792	13322017	1.874871594565	FBgn0004586	4365	FBgn0004586	4365
903	X	316455	324038	2.125163316727	320933	1.939927220345	FBgn0000137	3611	FBgn0002561	54388
904	2R	15339194	15342922	2.123969078064	15340490	2.08123549819	FBgn0034476	1278	FBgn0011849	98096
905	3R	4664300	4670362	2.123719215393	4667194	1.808241114897	FBgn0037638	17062	FBgn0011966	20408
906	3L	21400533	21402804	2.123516082764	21401838	1.998830727168	FBgn0014143	8559	FBgn0014143	8559
907	2R	13849174	13857373	2.12247133255	13856298	2.047188818455	FBgn0040737	29613	FBgn0034326	41977
908	3R	16398440	16404089	2.122148036957	16399791	1.835420384127	FBgn0038806	2939	FBgn0038805	2950
909	3R	4004037	4009958	2.121941566467	4006133	1.940266251564	FBgn0001138	1031	FBgn0037554	53096
910	2L	12605983	12609798	2.120757341385	12607444	1.748388711144	FBgn0051859	814	FBgn0002970	10904
911	X	8377967	8380156	2.120465755463	8379108	1.714749006125	FBgn0024943	4347	FBgn0030054	72430
912	3L	10742282	10746449	2.119779586792	10743173	1.992475902333	FBgn0036102	31966	FBgn0026160	88666
913	3R	2678097	2680469	2.119260311127	2679205	1.822637438774	FBgn0003339	3319	FBgn0001077	10841
914	3L	17519346	17523198	2.119112014771	17521429	2.033661730149	FBgn0025455	1618	FBgn0025455	1618
915	2L	6258839	6260913	2.118254184723	6259728	1.796916812658	FBgn0031791	3852	FBgn0043854	112687
916	2R	9135022	9139619	2.117875099182	9137398	1.812086168925	FBgn0000633	1597	FBgn0033859	27842
917	2R	16960318	16964656	2.117802143097	16962790	1.796868264675	FBgn0010415	25960	FBgn0010415	25960
918	3R	1472657	1476110	2.115229606628	1474036	1.785907520967	FBgn0051545	404	FBgn0051545	404
919	X	16474459	16480987	2.114912033081	16479832	1.913633963641	FBgn0030766	4990	FBgn0030766	4990
920	3R	17430355	17433647	2.11464881897	17431310	1.756002553304	FBgn0046832	16936	FBgn0046832	16936
921	X	4268590	4272933	2.111546516418	4272081	1.596483524029	FBgn0000179	13988	FBgn0029714	125123
922	3R	20826041	20829714	2.111494541168	20828531	2.00570499897	FBgn0051422	4645	FBgn0039259	22196
923	2R	4495701	4498352	2.111073493958	4497274	1.936644017696	FBgn0033359	97	FBgn0033357	33773
924	3R	15159726	15162791	2.110654830933	15161173	1.742014185588	FBgn0000463	9238	FBgn0000463	9238
925	3R	12525266	12529858	2.1106300354	12526818	1.766436755657	FBgn0003944	33530	FBgn0063261	50293
926	3R	18450558	18454586	2.110446453094	18452831	1.60345436545	FBgn0038996	8626	FBgn0014949	38713
927	2L	16638677	16640627	2.109445571899	16639674	1.73978126049	FBgn0051738	21701	FBgn0002652	36311
928	3R	22372065	22374596	2.109443664551	22373160	1.844079911709	FBgn0026178	11092	FBgn0039449	169947
929	2R	5440674	5444845	2.109101295471	5443601	1.922998964787	FBgn0033465	20895	FBgn0033466	27761
930	2R	7146876	7157636	2.10737323761	7152185	1.845256894827	FBgn0033638	3708	FBgn0033638	3708
931	3R	4109101	4112908	2.105165481567	4112005	1.820939484765	FBgn0037562	1656	FBgn0037561	16401
932	2L	16713591	16718536	2.104845046997	16716442	1.894080610836	FBgn0000409	639	FBgn0032596	11616
933	4	425606	427893	2.10359954834	426675	1.890014536241	FBgn0039905	13035	FBgn0026777	98328
934	X	1923193	1930962	2.100703239441	1929538	1.779137807734	FBgn0025628	96	FBgn0025626	8246
935	3L	19280250	19282980	2.100235939026	19281662	1.948664283752	FBgn0003089	21196	FBgn0036853	61346
936	2R	20710200	20714766	2.099759578705	20711783	2.051923274994	FBgn0035094	15346	FBgn0001325	22432
937	3L	22063164	22067683	2.099224090576	22064709	1.943059584674	FBgn0037153	5248	FBgn0000100	54826
938	3R	19710937	19713688	2.097457885742	19712276	1.894384801388	FBgn0025574	3521	FBgn0025574	3521
939	2L	13596129	13598752	2.097043037415	13597534	2.023764908314	FBgn0028513	348	FBgn0028546	43737
940	3L	3161643	3164077	2.096906661987	3162769	1.964780527003	FBgn0035411	303	FBgn0001233	13790
941	3R	22109193	22111814	2.096498966217	22110463	1.837384641171	FBgn0039420	22079	FBgn0039406	225478
942	2L	19638681	19640900	2.096013069153	19639598	1.860788457534	FBgn0000464	32259	FBgn0005590	57366
943	3R	2669829	2676475	2.095011472702	2671457	2.001912087202	FBgn0003339	4429	FBgn0001077	18589
944	3R	7494118	7496921	2.094215393066	7495152	1.775966114468	FBgn0037928	1825	FBgn0037921	43786
945	4	1025690	1027396	2.093842029572	1026463	1.724032794728	FBgn0019650	16485	FBgn0039930	23146
946	3R	8206995	8210406	2.092218399048	8208532	1.845179333406	FBgn0038028	120	FBgn0038028	120
947	2R	3202302	3205691	2.091840267181	3203457	1.906177133322	FBgn0033212	4560	FBgn0033210	15292
948	2R	12013815	12016003	2.090534210205	12014985	1.864759220796	FBgn0011260	74	FBgn0034138	71115
949	2L	15756088	15761539	2.089119911194	15758691	1.754590352376	FBgn0001987	7	FBgn0003936	11080
950	3L	12538889	12541754	2.088941574097	12540420	1.85553842783	FBgn0036302	6049	FBgn0004926	39736
951	X	14850660	14855126	2.087435722351	14853599	1.745920213064	FBgn0052594	4772	FBgn0030605	44250
952	2L	7525300	7528358	2.087222099304	7527441	1.627503619475	FBgn0053529	16982	FBgn0053529	16982
953	X	15967587	15970541	2.086693763733	15968717	1.899092702305	FBgn0042650	11586	FBgn0000459	81954
954	3L	10308886	10312873	2.085412502289	10311555	1.787826566135	FBgn0067716	17762	FBgn0000629	300522
955	3R	12689904	12691923	2.085076808929	12690928	1.863193243742	FBgn0082171	8891	FBgn0082171	8891
956	3R	12506956	12514092	2.084473609924	12510985	1.841993570328	FBgn0051498	20358	FBgn0015019	37656
957	2R	20522096	20526484	2.08333158493	20523358	1.973695993423	FBgn0004055	3708	FBgn0005634	4285
958	2L	2574467	2581031	2.081602096558	2577631	1.819541426266	FBgn0031435	40	FBgn0031435	40
959	X	18458215	18463413	2.081226348877	18459653	1.698686182499	FBgn0030941	9187	FBgn0030943	22471
960	2L	6203519	6206768	2.080770969391	6204869	2.016184508801	FBgn0051640	8426	FBgn0031782	77107
961	3L	20940855	20946394	2.078677177429	20943099	1.80035128313	FBgn0037042	17542	FBgn0003415	18166
962	2L	1404073	1406284	2.077792644501	1405172	1.946793198586	FBgn0002543	15277	FBgn0002543	15277
963	3R	17404748	17408933	2.074189662933	17405952	1.92723260607	FBgn0013984	299	FBgn0013984	299
964	X	8886196	8889057	2.07342338562	8887726	1.73929901123	FBgn0030075	4374	FBgn0030086	46823
965	2L	7494741	7496822	2.073187351227	7495603	1.624815273285	FBgn0011283	1757	FBgn0053529	48820
966	3R	12646709	12649086	2.071996688843	12647871	1.882267503177	FBgn0000014	7898	FBgn0020546	27855
967	3L	22068015	22071645	2.070940494537	22069674	1.958924353123	FBgn0037153	283	FBgn0000100	59791
968	3L	11804808	11809869	2.070828914642	11806721	1.993630184847	FBgn0000404	803	FBgn0000404	803
969	3R	17200799	17208009	2.070237159729	17205873	1.908902078867	FBgn0004110	1172	FBgn0043012	110074
970	3L	11390441	11397069	2.070156097412	11396102	1.786725640297	FBgn0036157	2995	FBgn0036165	65405
971	2L	12729734	12731120	2.069511651993	12731021	1.97744252465	FBgn0032455	9183	FBgn0032445	37998
972	3R	2635011	2639257	2.067374229431	2636411	1.814035981894	FBgn0046833	1115	FBgn0046833	1115
973	3R	23768972	23771296	2.066619873047	23770267	1.769703135771	FBgn0039561	3464	FBgn0039559	6696
974	2L	8477803	8480446	2.066604137421	8479218	1.884833971659	FBgn0053194	1869	FBgn0032050	32617
975	2R	3571822	3578392	2.065863609314	3573047	1.780618940081	FBgn0033252	4317	FBgn0021814	18801
976	3R	18458002	18461476	2.065661430359	18460422	1.71090482263	FBgn0020278	4660	FBgn0039000	39469
977	X	17659990	17668560	2.065486431122	17664319	1.938902237836	FBgn0030870	458	FBgn0030870	458
978	3R	19615277	19617415	2.065077781677	19616262	1.599702119827	FBgn0015513	8754	FBgn0015513	8754
979	3R	1034902	1039603	2.064211845398	1038068	1.847772570217	FBgn0000340	5079	FBgn0000340	5079
980	3R	4522674	4529591	2.06263923645	4523836	1.868270874023	FBgn0001180	296	FBgn0001180	296
981	3R	27756718	27759045	2.062306404114	27758088	1.658589531394	FBgn0039886	45764	FBgn0002780	119706
982	3R	8835848	8845366	2.062053203583	8839867	1.896351687113	FBgn0020496	2479	FBgn0038109	4250
983	X	18074776	18079775	2.061471939087	18077346	1.855452919006	FBgn0030904	275	FBgn0004956	64416
984	3R	6468463	6473868	2.061195373535	6471437	1.826084193061	FBgn0001235	7051	FBgn0001235	7051
985	2R	9995551	9998268	2.060070037842	9997233	1.682844190037	FBgn0001332	1167	FBgn0013725	50035
986	3L	17341057	17348156	2.059920310974	17343843	1.843740912045	FBgn0036715	945	FBgn0026197	22874
987	2L	6568760	6570737	2.058183193207	6569870	1.515329658985	FBgn0031834	3753	FBgn0031830	12070
988	2R	5088603	5092923	2.058073043823	5089686	1.705232339747	FBgn0033426	446	FBgn0025286	9310
989	3L	15300630	15304695	2.0578083992	15301803	1.918960601091	FBgn0036494	156	FBgn0036494	156
990	X	11537730	11539636	2.052350997925	11538723	1.590697288513	FBgn0030326	4059	FBgn0030327	8998
991	3L	17963772	17968475	2.051995277405	17965180	1.809841829188	FBgn0052193	38261	FBgn0020300	139483
992	3R	26208886	26210393	2.051267623901	26209141	1.417098283768	FBgn0015221	4413	FBgn0039764	40413
993	X	4034318	4036451	2.051231384277	4035449	1.943398271288	FBgn0000635	15878	FBgn0026080	72770
994	2L	20467875	20470671	2.050377845764	20468946	1.870011329651	FBgn0046834	6143	FBgn0046834	6143
995	X	6664707	6670387	2.050140380859	6668167	1.778430153342	FBgn0029907	324	FBgn0029907	324
996	3L	12553293	12555306	2.049909591675	12554176	1.695058093351	FBgn0015904	445	FBgn0004926	53492
997	2R	10892689	10897738	2.049472808838	10893863	1.786084830761	FBgn0026370	1718	FBgn0000996	1960
998	2R	1304399	1307097	2.049132347107	1305352	1.855550646782	FBgn0033043	548	FBgn0033035	100110
999	2R	18724390	18730344	2.048864364624	18725636	1.964661990895	FBgn0034834	6497	FBgn0034846	128599
1000	3R	848967	854555	2.048488616943	851875	1.684574484825	FBgn0037292	37401	FBgn0010313	60533
1001	3R	12651105	12653943	2.047800540924	12652211	1.846166414373	FBgn0000014	3558	FBgn0020546	23515
1002	2R	15775777	15778237	2.046625137329	15776783	1.830011665821	FBgn0005655	937	FBgn0005655	937
1003	2L	6733265	6735894	2.046507835388	6734746	1.796421443715	FBgn0031853	1880	FBgn0025777	11391
1004	3R	26211167	26216148	2.046090126038	26214317	1.762685102575	FBgn0015222	466	FBgn0039764	35237
1005	2L	16261585	16268348	2.044939756393	16264137	1.686414808035	FBgn0028897	6085	FBgn0028897	6085
1006	X	6647437	6650972	2.044362783432	6649923	1.670129537582	FBgn0029903	1000	FBgn0029905	16228
1007	2R	1638631	1642701	2.042803287506	1641793	1.656985610723	FBgn0033063	2985	FBgn0033067	47221
1008	2L	8295793	8298305	2.042575359344	8297300	1.470613092184	FBgn0003502	3772	FBgn0011902	6573
1009	X	3619341	3626954	2.042410373688	3625276	1.935902088881	FBgn0026698	368	FBgn0000542	56057
1010	3L	2856400	2859852	2.04062461853	2857796	1.88343890508	FBgn0035378	2554	FBgn0035370	107268
1011	3L	8479745	8481844	2.040412902832	8480830	1.873111069202	FBgn0035900	2864	FBgn0035900	2864
1012	2L	12001126	12004889	2.039534091949	12003278	2.055903026036	FBgn0032394	1002	FBgn0032390	13314
1013	X	19047363	19051193	2.039433479309	19050192	1.778776359558	FBgn0031000	738	FBgn0031001	4369
1014	3L	2640394	2642910	2.03910779953	2641903	1.878851652145	FBgn0053233	1268	FBgn0035357	26651
1015	X	9594020	9596483	2.039055347443	9595349	1.917243733126	FBgn0020378	2831	FBgn0000233	55940
1016	X	5534227	5536869	2.037825584412	5535401	1.719877898693	FBgn0000394	168	FBgn0029785	17722
1017	3L	12426390	12429255	2.036460876465	12428221	1.744601620568	FBgn0000625	13747	FBgn0027936	50028
1018	3L	19839525	19844881	2.035397052765	19842326	1.871002733707	FBgn0014037	900	FBgn0014037	900
1019	3R	14483367	14486505	2.034220695496	14484445	1.78705900056	FBgn0051224	518	FBgn0027841	669
1020	2R	11700997	11705060	2.034160614014	11702294	1.943729311228	FBgn0034087	846	FBgn0034086	1430
1021	X	19129325	19134240	2.033765792847	19132790	1.848380088806	FBgn0065084	3020	FBgn0031008	29969
1022	2L	3630443	3634287	2.032952308655	3632869	1.956437110901	FBgn0031554	11188	FBgn0002985	26121
1023	2R	10563240	10567051	2.031634807587	10564550	1.801488749186	FBgn0053467	6554	FBgn0033989	57464
1024	2R	7683344	7685736	2.030492305756	7684624	1.826850235462	FBgn0023167	9	FBgn0023167	9
1025	3R	24379048	24383339	2.029967784882	24380914	1.922714878531	FBgn0040618	829	FBgn0000659	29891
1026	2L	12542170	12548029	2.028343200684	12545574	1.569936784108	FBgn0010460	5004	FBgn0002970	72774
1027	3R	243896	246252	2.028317928314	245309	1.887085129233	FBgn0051528	3156	FBgn0037249	14343
1028	3R	937705	942837	2.026570796967	939197	1.941969839732	FBgn0037293	14613	FBgn0010313	26789
1029	X	8673410	8678022	2.026285171509	8676828	1.925574302673	FBgn0052710	12370	FBgn0030061	116641
1030	3R	10108870	10113055	2.025657176971	10110006	1.845608346602	FBgn0003862	2617	FBgn0003862	2617
1031	2R	20100594	20102925	2.022470474243	20101500	1.839678436518	FBgn0035031	4095	FBgn0035031	4095
1032	X	8610067	8613980	2.022459030151	8611734	1.584340333939	FBgn0026411	39277	FBgn0030061	51547
1033	X	4783816	4786916	2.021262168884	4785555	1.816549862132	FBgn0004368	1186	FBgn0004368	1186
1034	2L	12506881	12508903	2.020981311798	12508074	1.565661176046	FBgn0051857	9026	FBgn0040286	73409
1035	3R	6693230	6695379	2.020826339722	6694333	1.851671568553	FBgn0037847	46	FBgn0037844	11820
1036	2L	12091402	12094337	2.019502639771	12092853	1.933903005388	FBgn0032407	918	FBgn0032407	918
1037	3L	11215321	11223527	2.01691532135	11217357	1.710536311654	FBgn0036150	7472	FBgn0041094	8899
1038	2R	17218870	17223729	2.01651763916	17219804	1.555592149496	FBgn0050403	601	FBgn0004362	1109
1039	2L	593782	595929	2.015291213989	594863	1.663384661955	FBgn0010323	176	FBgn0031267	20631
1040	2R	5209797	5216720	2.015146017075	5211025	1.830050319433	FBgn0050002	5171	FBgn0023143	5884
1041	2R	13336572	13339630	2.014397621155	13338519	1.574115435282	FBgn0050111	9311	FBgn0050111	9311
1042	3L	5940844	5946019	2.012213230133	5944809	1.933469593525	FBgn0035656	5143	FBgn0035656	5143
1043	X	4813017	4818807	2.01211643219	4815768	1.814406170565	FBgn0061196	9531	FBgn0004368	31399
1044	3L	13001909	13006918	2.01013469696	13003848	1.652036722969	FBgn0036338	3464	FBgn0011284	11855
1045	X	8498316	8500970	2.009634017944	8499913	1.902684688568	FBgn0004102	4027	FBgn0004102	4027
1046	3R	11886176	11888583	2.006938934326	11887483	1.736717869254	FBgn0038397	5751	FBgn0038396	12090
1047	3L	470063	474841	2.006694316864	473862	1.819789942573	FBgn0001316	50259	FBgn0035140	50521
1048	3L	9341590	9345235	2.006548881531	9342503	1.755565979901	FBgn0035981	1230	FBgn0035981	1230
1049	X	3948092	3954894	2.005869865417	3953844	1.616910487413	FBgn0026084	2492	FBgn0000221	4263
1050	3R	801153	807542	2.004112243652	806218	1.819822928485	FBgn0037291	3736	FBgn0004183	32332
1051	2R	1232665	1235527	2.003596782684	1234469	1.961617862477	FBgn0000099	251	FBgn0033035	29227
1052	2L	4901167	4903558	2.003281593323	4902226	1.733924360836	FBgn0031646	4535	FBgn0047314	5025
1053	2L	20463136	20465633	2.00155210495	20464628	1.549128027523	FBgn0046834	10461	FBgn0046834	10461
1054	3L	2367154	2370937	2.001391410828	2369161	1.849167525768	FBgn0052299	4605	FBgn0052299	4605
1055	3R	27677167	27679213	1.999402999878	27678165	1.810453583212	FBgn0039883	19566	FBgn0011013	104914
1056	3L	15481351	15483921	1.99861240387	15482192	1.784514763776	FBgn0036503	93	FBgn0036503	93
1057	3R	1192731	1198248	1.997774124146	1193532	1.798219428343	FBgn0037315	495	FBgn0003275	3988
1058	3L	14577555	14580374	1.996852636337	14578666	1.533418782552	FBgn0003388	6038	FBgn0028418	52643
1059	3L	21456390	21458197	1.995262145996	21457284	1.68697977066	FBgn0037094	265	FBgn0037094	265
1060	2L	5787859	5790658	1.994633674622	5789509	1.918331034043	FBgn0051913	5478	FBgn0031739	12460
1061	3R	6089314	6094035	1.99351644516	6090912	1.620312213898	FBgn0037804	884	FBgn0037802	3450
1062	2L	15465970	15469137	1.992467880249	15466911	1.673547127668	FBgn0003448	7287	FBgn0003448	7287
1063	3R	12064422	12074030	1.992464065552	12068488	1.744433657328	FBgn0040071	17117	FBgn0011253	29688
1064	X	9980696	9983481	1.992038726807	9981922	1.666471004486	FBgn0030180	9485	FBgn0030180	9485
1065	X	8368234	8370580	1.991906642914	8369140	1.785370724542	FBgn0024943	5621	FBgn0030054	82398
1066	3R	867306	871412	1.990851402283	869187	1.778735974256	FBgn0010313	43221	FBgn0010313	43221
1067	2R	3077539	3079895	1.990645885468	3078651	1.680746290419	FBgn0004132	103	FBgn0004132	103
1068	2L	14232918	14235233	1.990107536316	14234010	1.676054388285	FBgn0016930	98	FBgn0028529	121070
1069	2L	12456492	12461998	1.989820480347	12460156	1.548597574234	FBgn0032437	6474	FBgn0040286	25491
1070	3R	2548152	2552145	1.989535331726	2549915	1.86979823954	FBgn0051481	17870	FBgn0004054	19947
1071	2R	12342962	12346972	1.988996505737	12343928	1.675344149272	FBgn0082172	2383	FBgn0025832	26273
1072	X	7731019	7739281	1.988765239716	7737617	1.827327644124	FBgn0029970	809	FBgn0029970	809
1073	X	18092840	18097420	1.988338470459	18094405	1.6436842978	FBgn0030905	1012	FBgn0004956	47357
1074	3L	15188099	15191775	1.987133026123	15189055	1.728863716125	FBgn0029114	11845	FBgn0029114	11845
1075	3L	1391397	1395243	1.985957145691	1394049	1.657990623923	FBgn0035216	709	FBgn0004635	53275
1076	2R	4951242	4955265	1.985553264618	4953344	1.503711096446	FBgn0029092	29	FBgn0053774	41247
1077	2R	3529818	3531714	1.985343456268	3530816	1.676561504602	FBgn0033250	5249	FBgn0033243	50979
1078	2L	3078248	3081400	1.985262393951	3079517	1.693847740398	FBgn0027571	22902	FBgn0003934	30816
1079	3R	1076173	1077952	1.985189914703	1077222	1.782137989998	FBgn0037303	246	FBgn0051538	26335
1080	2R	17057145	17061806	1.984195709229	17060322	1.675620913506	FBgn0050283	12167	FBgn0010415	71572
1081	X	18770002	18772417	1.982711791992	18771068	1.721040785313	FBgn0052541	6772	FBgn0030974	43498
1082	3L	22112780	22117827	1.981893539429	22115528	1.653205447727	FBgn0037152	16260	FBgn0037156	84986
1083	3L	1519840	1524041	1.980458259583	1522560	1.770874528324	FBgn0035229	1879	FBgn0035233	19207
1084	3R	12394013	12398210	1.97820186615	12396276	1.868699848652	FBgn0038445	962	FBgn0038453	73051
1085	3L	15629341	15632472	1.977425575256	15631581	1.790635333342	FBgn0014851	5074	FBgn0041160	33527
1086	3R	735872	741269	1.977398872375	739747	1.647596147325	FBgn0051536	3469	FBgn0004183	34139
1087	X	21796012	21797715	1.97691822052	21796646	1.637042204539	FBgn0052499	39462	FBgn0031186	138661
1088	2R	3871965	3874447	1.976752281189	3873322	1.855480867274	FBgn0050365	319	FBgn0010109	129182
1089	3L	1529017	1533861	1.976661682129	1530208	1.652993426603	FBgn0041342	595	FBgn0035233	11559
1090	2L	4556858	4560566	1.976599693298	4558081	1.782448824714	FBgn0031613	20022	FBgn0031609	94644
1091	X	7471324	7473591	1.976227283478	7472417	1.920478284359	FBgn0004198	18033	FBgn0027553	101141
1092	2L	105905	110310	1.97611618042	109217	1.819795072079	FBgn0005278	2314	FBgn0002931	21835
1093	3R	10278771	10284542	1.975586891174	10280800	1.804747641087	FBgn0051330	21898	FBgn0038234	56790
1094	3L	21543561	21546773	1.975085258484	21544473	1.821924746037	FBgn0037105	6732	FBgn0028663	70770
1095	2R	19163743	19166180	1.974817752838	19164907	1.771754264832	FBgn0034886	269	FBgn0016762	36691
1096	X	8400971	8408171	1.973388671875	8407086	1.757052477668	FBgn0030049	1189	FBgn0030054	44452
1097	2R	7725955	7728051	1.971613407135	7726897	1.510976664225	FBgn0020377	235	FBgn0020377	235
1098	2R	16562687	16565344	1.971567153931	16564400	1.834107988021	FBgn0003391	341	FBgn0003391	341
1099	X	14482497	14488767	1.970425605774	14483599	1.574418842793	FBgn0015773	4169	FBgn0015773	4169
1100	3L	1879357	1881783	1.969803333282	1880141	1.463539779186	FBgn0035290	1046	FBgn0002183	20273
1101	3L	21741068	21743504	1.969546318054	21742549	1.595895877251	FBgn0000560	5	FBgn0037134	14757
1102	3L	19938327	19941546	1.969117164612	19940469	1.807415664196	FBgn0036930	2207	FBgn0036918	82935
1103	X	11840328	11842002	1.96879196167	11841137	1.199381010873	FBgn0030360	22	FBgn0003865	18287
1104	3R	24456374	24458475	1.968777656555	24457536	1.730969821706	FBgn0039590	3249	FBgn0001215	32007
1105	X	12758840	12761294	1.968644142151	12760352	1.726189225912	FBgn0047242	12120	FBgn0030434	16817
1106	3R	5931356	5938897	1.968124389648	5934952	1.567521870136	FBgn0028734	892	FBgn0037777	63707
1107	3R	25340200	25343939	1.967288970947	25342462	1.836151908426	FBgn0039669	895	FBgn0040623	25646
1108	3R	18192778	18196274	1.966616153717	18195151	1.656721591949	FBgn0003178	1917	FBgn0038950	3448
1109	X	17716308	17721893	1.966566085815	17719262	1.770090132952	FBgn0030881	1517	FBgn0030881	1517
1110	2L	17261717	17265156	1.964780807495	17262670	1.810844168944	FBgn0032629	6009	FBgn0032633	117406
1111	2R	11792692	11794484	1.963595151901	11793612	1.483496245216	FBgn0024249	391	FBgn0034110	15653
1112	3R	12588235	12592597	1.963592529297	12591710	1.626985645294	FBgn0020556	7201	FBgn0020556	7201
1113	X	265342	267739	1.963341236115	266729	1.768865299225	FBgn0002561	184	FBgn0002561	184
1114	2R	20020133	20023166	1.962079048157	20021418	1.790367266711	FBgn0019886	1472	FBgn0019886	1472
1115	2R	18584436	18587225	1.961527824402	18585489	1.623336567598	FBgn0034817	1139	FBgn0003062	3169
1116	X	10629159	10632219	1.961236953735	10631237	1.658128076129	FBgn0025111	861	FBgn0052672	17684
1117	2L	123614	125608	1.960868358612	124573	1.858204782009	FBgn0031220	2599	FBgn0031227	30748
1118	X	4404916	4412610	1.960404396057	4408384	1.430501492818	FBgn0029716	5075	FBgn0029715	8802
1119	3R	23394524	23396733	1.960211753845	23395644	1.60212951548	FBgn0039525	8622	FBgn0003330	112102
1120	X	8984227	8987692	1.959902763367	8986686	1.516946136951	FBgn0030091	1087	FBgn0030092	7594
1121	X	6196981	6199314	1.959393978119	6197655	1.866322696209	FBgn0026708	1790	FBgn0029868	2020
1122	X	17541966	17549173	1.957101345062	17546096	1.808601617813	FBgn0052560	1373	FBgn0030866	27115
1123	3R	2866479	2871675	1.957059860229	2869827	1.728085461785	FBgn0024289	8230	FBgn0010774	36299
1124	X	15492071	15496324	1.956574440002	15494590	1.652109093136	FBgn0030664	1932	FBgn0003463	34113
1125	3R	19076431	19078849	1.956310749054	19077816	1.672989059897	FBgn0039066	550	FBgn0039066	550
1126	3R	4034860	4040300	1.955112934113	4036009	1.751016587019	FBgn0053779	5465	FBgn0037554	23220
1127	X	10572853	10579326	1.954836845398	10576797	1.605698943138	FBgn0003204	12927	FBgn0052672	36756
1128	X	16499525	16503153	1.952129840851	16502206	1.59913751483	FBgn0030769	2687	FBgn0030766	27364
1129	3R	1153056	1158844	1.950619697571	1157732	1.584946716533	FBgn0013576	3894	FBgn0037310	31865
1130	2L	3301202	3304479	1.949596405029	3303322	1.77257903417	FBgn0031516	193	FBgn0031511	130613
1131	X	18667556	18672369	1.948528766632	18669196	1.760059102376	FBgn0030964	2555	FBgn0030965	9240
1132	2L	5738401	5740490	1.948351860046	5739256	1.734370708466	FBgn0031734	1988	FBgn0031739	62713
1133	X	18740987	18746689	1.947880744934	18744557	1.689157093272	FBgn0030976	10210	FBgn0030974	16987
1134	2L	3586583	3590502	1.947499752045	3588015	1.420277427225	FBgn0004892	7249	FBgn0002985	18733
1135	2L	14518898	14521176	1.947072982788	14519763	1.615434590508	FBgn0011864	1072	FBgn0005771	28901
1136	3R	18214819	18216999	1.947050094604	18215924	1.517902247111	FBgn0038957	422	FBgn0038950	24221
1137	3L	12564001	12566872	1.946210861206	12565742	1.585217101233	FBgn0015904	11121	FBgn0004926	65058
1138	2R	17662128	17666838	1.945489883423	17663135	1.759120604571	FBgn0029084	15618	FBgn0034704	19353
1139	3R	24418730	24423601	1.944295883179	24421005	1.708290735881	FBgn0026400	3996	FBgn0001215	4524
1140	3R	17484750	17487537	1.943903923035	17485840	1.673632621765	FBgn0011766	287	FBgn0004493	11632
1141	X	756690	758800	1.941812515259	757933	1.413379073143	FBgn0029539	6630	FBgn0040339	27025
1142	3R	25038784	25045580	1.941699981689	25041548	1.709708550397	FBgn0067714	175	FBgn0029176	4340
1143	X	17145532	17152472	1.93958568573	17148402	1.936571057638	FBgn0004854	116	FBgn0000163	153526
1144	3R	13505815	13509254	1.938924312592	13507546	1.595562934875	FBgn0038535	688	FBgn0038536	847
1145	X	9606734	9615007	1.938749790192	9609288	1.695512890816	FBgn0020378	11108	FBgn0000233	69879
1146	2L	5380417	5383483	1.93807220459	5381720	1.648398756981	FBgn0016660	22622	FBgn0031700	52850
1147	X	9138647	9141472	1.937335968018	9139658	1.61386975646	FBgn0002576	9788	FBgn0030122	21020
1148	2L	11444447	11448559	1.937089443207	11445653	1.774061965942	FBgn0004579	50	FBgn0004579	50
1149	2R	16845348	16848913	1.935458183289	16847756	1.769223149618	FBgn0034622	1811	FBgn0065060	13113
1150	2R	20242993	20245362	1.93544626236	20244349	1.721209208171	FBgn0053988	96	FBgn0053228	67207
1151	3R	19529687	19532516	1.934711456299	19530593	1.795687258244	FBgn0051414	29	FBgn0040227	24826
1152	3L	18804480	18808463	1.93386220932	18805448	1.751234896043	FBgn0052027	1390	FBgn0036815	19016
1153	2R	6697357	6701669	1.933829307556	6700829	1.504665629069	FBgn0003396	11102	FBgn0033581	34866
1154	X	18136665	18139350	1.933670043945	18137883	1.773233477275	FBgn0004956	3879	FBgn0004956	3879
1155	2L	14496734	14500638	1.932141780853	14497690	1.580331474543	FBgn0028882	1812	FBgn0005771	6828
1156	2R	15384087	15387656	1.931289196014	15385512	1.866712373846	FBgn0043532	2533	FBgn0011849	143118
1157	3L	11464776	11469587	1.931091308594	11468591	1.668467746061	FBgn0036165	7084	FBgn0036165	7084
1158	2R	15624367	15631422	1.93101978302	15626147	1.522027587891	FBgn0004364	227	FBgn0004364	227
1159	X	19339043	19342892	1.930443763733	19341656	1.692593462327	FBgn0031023	2227	FBgn0040890	12510
1160	3R	12723729	12726469	1.930400848389	12725302	1.754934132099	FBgn0015350	19852	FBgn0082171	43265
1161	2R	8480392	8483588	1.930202007294	8481615	1.767164856195	FBgn0033787	12152	FBgn0005624	15281
1162	3L	15316236	15321054	1.928769111633	15320060	1.569351136684	FBgn0036494	18101	FBgn0036494	18101
1163	3R	2732244	2734136	1.928330421448	2733192	1.620159345515	FBgn0001077	43146	FBgn0001077	43146
1164	3R	10305833	10312917	1.928167819977	10310401	1.654578864574	FBgn0038233	27013	FBgn0038234	27189
1165	3R	11744628	11749709	1.927698135376	11745837	1.673575737897	FBgn0038385	798	FBgn0038385	798
1166	3L	1090993	1094753	1.927055835724	1092349	1.563149007161	FBgn0052334	3532	FBgn0035194	138857
1167	2L	6840117	6842370	1.927042961121	6841147	1.804856244256	FBgn0017551	11177	FBgn0042092	66670
1168	3R	4555608	4558819	1.926144599915	4557906	1.485115323748	FBgn0037622	87	FBgn0037621	490
1169	3L	5594079	5601870	1.92608165741	5595117	1.695979511037	FBgn0035625	9813	FBgn0035625	9813
1170	3R	169227	176793	1.925391674042	176219	1.686054959017	FBgn0001204	3847	FBgn0001204	3847
1171	2R	16754000	16759860	1.924760341644	16758546	1.75542986393	FBgn0034606	11	FBgn0034606	11
1172	3R	12627687	12630147	1.924112319946	12628756	1.740419780507	FBgn0015230	14723	FBgn0020556	29845
1173	2L	3840594	3843670	1.923042297363	3842518	1.670744587393	FBgn0004567	5676	FBgn0004567	5676
1174	2R	18231896	18238433	1.922879457474	18236680	1.728453467874	FBgn0028371	7743	FBgn0020257	40125
1175	3L	5925417	5930380	1.921585083008	5926404	1.646229715908	FBgn0053993	1802	FBgn0002638	19684
1176	3R	94875	96282	1.921475410461	95767	1.845605015755	FBgn0037228	3071	FBgn0037220	37690
1177	2L	824966	827628	1.920969963074	826553	1.731296211481	FBgn0010583	589	FBgn0010583	589
1178	2R	20704019	20708742	1.920456886292	20706246	1.679521448472	FBgn0035094	9809	FBgn0001325	27969
1179	X	5952706	5955981	1.92028427124	5954871	1.494655104244	FBgn0029843	17865	FBgn0029840	19929
1180	2R	17909576	17911984	1.920246362686	17911105	1.48613256216	FBgn0034725	650	FBgn0053200	5128
1181	3R	11068181	11070956	1.919651508331	11069468	1.649969100952	FBgn0001219	1101	FBgn0001219	1101
1182	X	6699867	6701948	1.918405056	6701117	1.519083768129	FBgn0029915	3258	FBgn0064122	12627
1183	3L	11141987	11145417	1.918097496033	11144104	1.514111042023	FBgn0036142	359	FBgn0036136	46956
1184	2L	7387151	7388964	1.917387008667	7388174	1.654220072428	FBgn0031904	74	FBgn0004009	81013
1185	2L	21761611	21763088	1.91601896286	21762506	1.621373513166	FBgn0032964	9100	FBgn0032960	17452
1186	3R	7047475	7049540	1.91490650177	7048443	1.346624402439	FBgn0020910	825	FBgn0020910	825
1187	2R	1214870	1219727	1.914319515228	1218773	1.601814397176	FBgn0010633	9278	FBgn0033035	13531
1188	3L	16707092	16712397	1.913796424866	16708974	1.796338796616	FBgn0036659	10141	FBgn0004108	22359
1189	2R	9439560	9442644	1.912556648254	9441381	1.668417201323	FBgn0013733	16636	FBgn0033886	34930
1190	2R	8101116	8110528	1.910131454468	8105371	1.661897659302	FBgn0050055	161	FBgn0050055	161
1191	X	535965	539480	1.909896373749	538527	1.588057168325	FBgn0021764	5134	FBgn0025637	25634
1192	3L	11188115	11191570	1.908319473267	11189834	1.741836547852	FBgn0036149	1387	FBgn0041094	36422
1193	3L	18177670	18185227	1.9047498703	18182112	1.620446317336	FBgn0036782	15014	FBgn0020300	77449
1194	3L	14238876	14243922	1.904304504395	14241586	1.830001045676	FBgn0001085	1980	FBgn0036415	58418
1195	3R	23755219	23758552	1.904106616974	23757382	1.633691370487	FBgn0051053	3504	FBgn0039559	6189
1196	3R	2556794	2563274	1.902220249176	2561632	1.713187158108	FBgn0051481	6153	FBgn0004054	8230
1197	X	573633	577274	1.901888370514	575874	1.776457241603	FBgn0021764	32213	FBgn0065054	45021
1198	3R	5172693	5176612	1.901166915894	5175591	1.874493718147	FBgn0053937	5626	FBgn0053937	5626
1199	3L	259764	263384	1.900351047516	262170	1.753627332052	FBgn0035125	924	FBgn0035121	14260
1200	3R	5711310	5713370	1.899629116058	5712260	1.653387196859	FBgn0037767	10863	FBgn0037770	99517
1201	X	1802582	1805257	1.898769140244	1803772	1.573393758138	FBgn0023521	7380	FBgn0023512	24755
1202	2R	12094165	12099638	1.898725032806	12095510	1.770875594195	FBgn0016131	1171	FBgn0003274	5447
1203	2L	6937993	6940528	1.89769077301	6939665	1.639444238999	FBgn0031869	1253	FBgn0031875	17345
1204	2L	6248978	6251621	1.895762443542	6250380	1.568595826626	FBgn0031791	5496	FBgn0043854	122035
1205	2R	9516009	9521292	1.895670890808	9516919	1.354642765863	FBgn0050482	5278	FBgn0033889	21953
1206	2L	5798740	5802949	1.895650863647	5801639	1.6533831954	FBgn0031739	330	FBgn0031739	330
1207	X	10884293	10885698	1.894515991211	10885228	1.718079217275	FBgn0040851	2295	FBgn0028686	85178
1208	3L	6468502	6475832	1.894170284271	6470116	1.651827871799	FBgn0020251	439	FBgn0020251	439
1209	X	9572481	9578313	1.893175125122	9575613	1.81584578294	FBgn0020378	22567	FBgn0000233	36204
1210	2L	18833741	18836131	1.893093585968	18835100	1.689258659587	FBgn0032717	496	FBgn0032717	496
1211	2L	9580767	9589162	1.892798423767	9584606	1.797336488962	FBgn0014179	2864	FBgn0015393	115228
1212	3R	162738	167918	1.892057418823	167098	1.690672874451	FBgn0037236	1811	FBgn0001204	5274
1213	2L	13590330	13594080	1.891778945923	13591501	1.707564036051	FBgn0028513	5685	FBgn0028546	49770
1214	3L	8162086	8164525	1.891340255737	8163520	1.626834897434	FBgn0035851	1699	FBgn0035851	1699
1215	3R	12565929	12571957	1.890735149384	12570632	1.671893060207	FBgn0063261	6479	FBgn0063261	6479
1216	3L	6877112	6880156	1.889732837677	6878110	1.481689631939	FBgn0041194	10695	FBgn0001104	75890
1217	X	16069363	16071136	1.889588832855	16070292	1.562555134296	FBgn0003933	17762	FBgn0003933	17762
1218	3L	678288	684358	1.888234138489	683200	1.793598427492	FBgn0035157	525	FBgn0035156	6753
1219	3R	25110146	25121225	1.887891292572	25111638	1.80810434678	FBgn0039659	11313	FBgn0003525	30136
1220	2R	2623997	2625980	1.886545181274	2625087	1.634521484375	FBgn0033142	6332	FBgn0033156	165193
1221	X	1754485	1757628	1.886381149292	1755690	1.716471301185	FBgn0000117	1106	FBgn0000117	1106
1222	3R	25665823	25668068	1.885831832886	25667229	1.523130544027	FBgn0039709	4097	FBgn0051032	18358
1223	3R	20407163	20409623	1.884620189667	20408072	1.840713228498	FBgn0039209	505	FBgn0039210	2783
1224	X	1474942	1479832	1.884568214417	1476424	1.458442014806	FBgn0000210	9756	FBgn0023530	49011
1225	3L	4149994	4154867	1.883871555328	4151294	1.597695797682	FBgn0011653	301	FBgn0004574	28561
1226	3L	14374135	14377220	1.883770942688	14375074	1.597188264132	FBgn0003459	108	FBgn0003459	108
1227	3L	18193072	18195591	1.883185625076	18194794	1.41953941981	FBgn0036783	22553	FBgn0020300	90131
1228	2L	4021423	4025272	1.88209438324	4023716	1.692040527568	FBgn0000547	7663	FBgn0000547	7663
1229	3L	5160088	5162706	1.881885528564	5161153	1.646497488022	FBgn0035596	4283	FBgn0035602	179279
1230	3L	11232757	11236910	1.881315231323	11234079	1.689902603626	FBgn0041094	7823	FBgn0041094	7823
1231	3R	17161470	17163909	1.880873680115	17162295	1.427563607693	FBgn0051182	8650	FBgn0043012	66496
1232	X	4781368	4783630	1.879465579987	4781487	1.577424006029	FBgn0029738	100	FBgn0029738	100
1233	3R	9717102	9723314	1.87940120697	9720714	1.710675895214	FBgn0000576	6867	FBgn0000576	6867
1234	2L	21796769	21798949	1.878314971924	21797705	1.668663918972	FBgn0051612	14667	FBgn0003866	18483
1235	3L	18590525	18596017	1.878033638	18595052	1.531570266275	FBgn0036801	3832	FBgn0036800	7099
1236	X	21177598	21182914	1.877655982971	21179047	1.461751747131	FBgn0024251	5343	FBgn0015527	18532
1237	3L	1755280	1761714	1.875890731812	1756325	1.608116486493	FBgn0013811	1143	FBgn0027903	2840
1238	3L	5625754	5632378	1.873659133911	5628557	1.68176150322	FBgn0035626	73	FBgn0035625	23627
1239	2L	6917324	6923197	1.873143196106	6921980	1.747694352094	FBgn0004838	1270	FBgn0004838	1270
1240	3L	571893	574421	1.872650146484	573209	1.629022916158	FBgn0035144	405	FBgn0035141	46761
1241	3L	12676473	12684441	1.872162818909	12677995	1.752485529582	FBgn0014343	10300	FBgn0036306	50709
1242	3L	12096494	12100308	1.87133026123	12098328	1.286649958293	FBgn0022959	724	FBgn0036248	6138
1243	X	13870831	13873693	1.871117115021	13871767	1.437980890274	FBgn0053247	9635	FBgn0002873	210013
1244	3L	19045804	19049539	1.871035575867	19048509	1.50030207634	FBgn0036844	3172	FBgn0036844	3172
1245	X	18040593	18044728	1.870255470276	18042250	1.523718943963	FBgn0030900	1118	FBgn0004956	99512
1246	3R	13655273	13657874	1.868221282959	13656972	1.684966199538	FBgn0051246	19706	FBgn0051246	19706
1247	2L	8265971	8267591	1.868154525757	8266769	1.383365631104	FBgn0046824	8124	FBgn0011902	23958
1248	2L	9430394	9433592	1.867990493774	9431477	1.821136387912	FBgn0011232	70	FBgn0002973	6036
1249	2L	8949141	8951512	1.867961883545	8950155	1.766387490665	FBgn0032078	1045	FBgn0029123	124530
1250	X	11650787	11655593	1.86720085144	11651884	1.509098351002	FBgn0030336	1416	FBgn0030350	69333
1251	3R	25595989	25601332	1.866736412048	25597639	1.666931545033	FBgn0001297	4932	FBgn0020235	22781
1252	2R	13193601	13196686	1.866710662842	13195068	1.509830743074	FBgn0016059	3290	FBgn0016059	3290
1253	2L	19698047	19699516	1.866206169128	19699472	1.674916055467	FBgn0005590	2508	FBgn0005590	2508
1254	3L	13041016	13046465	1.865946769714	13042098	1.508385785421	FBgn0036344	6272	FBgn0036342	21127
1255	3R	14020464	14025516	1.865180492401	14024155	1.812556445599	FBgn0011481	1162	FBgn0038585	25294
1256	2L	18919479	18924293	1.865120410919	18922031	1.648823092966	FBgn0032723	17846	FBgn0032728	42930
1257	2L	5390812	5393561	1.864945411682	5392045	1.894257545471	FBgn0016660	12297	FBgn0031700	63175
1258	2R	13818550	13823953	1.864389419556	13822077	1.632160604	FBgn0034327	3237	FBgn0034326	7756
1259	2L	2195830	2199338	1.863518238068	2197085	1.423277265885	FBgn0031395	4713	FBgn0031395	4713
1260	X	6992085	6994378	1.862831115723	6993037	1.499716430902	FBgn0047092	2049	FBgn0029933	49748
1261	3R	20363071	20367144	1.862617492676	20364478	1.797594294829	FBgn0039207	5125	FBgn0039205	8198
1262	2R	13383677	13387418	1.860933303833	13385745	1.664796284267	FBgn0034282	1128	FBgn0034282	1128
1263	3R	17539216	17540942	1.858890533447	17540113	1.437396817737	FBgn0051176	5267	FBgn0004493	42641
1264	2R	20171068	20174743	1.85856628418	20173768	1.688211188597	FBgn0035046	1743	FBgn0035046	1743
1265	X	4289651	4294486	1.858174324036	4292922	1.656386824215	FBgn0000179	34829	FBgn0029714	104282
1266	X	18250805	18252684	1.858173847198	18251819	1.598477840424	FBgn0030918	2369	FBgn0004956	110057
1267	2R	8050515	8052862	1.856773853302	8051660	1.718793064356	FBgn0011592	6697	FBgn0011592	6697
1268	2R	16365635	16368700	1.856230735779	16367088	1.827568292618	FBgn0034554	6595	FBgn0016984	27092
1269	3R	12553505	12561090	1.855849266052	12557444	1.524707345402	FBgn0003944	2904	FBgn0063261	19667
1270	X	8053885	8062540	1.855403900146	8056382	1.530965954065	FBgn0030025	29538	FBgn0030028	60258
1271	2R	8417215	8423473	1.855010509491	8420298	1.705386217903	FBgn0010488	11606	FBgn0010488	11606
1272	3L	4959419	4961634	1.853300571442	4960459	1.634981828577	FBgn0035584	1157	FBgn0035570	269756
1273	2L	7618169	7621933	1.852938652039	7620976	1.727993207819	FBgn0031926	12586	FBgn0053529	76553
1274	3R	6439124	6445517	1.852506160736	6440271	1.696613013744	FBgn0001235	24115	FBgn0001235	24115
1275	3R	11922008	11927011	1.851520061493	11925676	1.738570577958	FBgn0010379	738	FBgn0038396	50283
1276	3L	22467802	22469205	1.851085662842	22467956	1.542137861252	FBgn0037169	14322	FBgn0004449	126228
1277	2L	15051947	15054226	1.850955963135	15053288	1.393329938253	FBgn0000317	489	FBgn0010422	3394
1278	2R	16543656	16547841	1.850289344788	16546564	1.609869745043	FBgn0034576	13902	FBgn0003391	18177
1279	X	12471940	12474293	1.848951816559	12473133	1.41012207667	FBgn0030412	7576	FBgn0015024	14587
1280	X	6123925	6125800	1.846887588501	6124851	1.553057461977	FBgn0052744	344	FBgn0029857	8539
1281	3R	8138447	8141436	1.846670627594	8139533	1.598159621744	FBgn0038011	2458	FBgn0010044	66225
1282	3L	244886	249096	1.846626758575	247497	1.53280133009	FBgn0035121	413	FBgn0035121	413
1283	2L	9011958	9014384	1.845762729645	9013222	1.621003031731	FBgn0032089	848	FBgn0052982	112529
1284	2R	13267322	13269866	1.842294454575	13268425	1.556349614087	FBgn0034276	2856	FBgn0003545	5451
1285	3R	17323926	17326593	1.842000961304	17325268	1.636978268623	FBgn0051179	466	FBgn0013984	80983
1286	X	15152917	15155640	1.841791152954	15154084	1.815669178963	FBgn0004924	655	FBgn0004924	655
1287	3L	18270355	18273851	1.841375350952	18272116	1.294176673889	FBgn0015946	2443	FBgn0011706	91546
1288	3L	14911121	14914070	1.841196537018	14913071	1.657587051392	FBgn0040487	1700	FBgn0040487	1700
1289	2L	21886098	21887865	1.84018611908	21887161	1.354871332645	FBgn0032965	1307	FBgn0003866	70973
1290	3R	286837	289308	1.839390277863	287967	1.623794892255	FBgn0051522	8931	FBgn0037255	22796
1291	3R	19606212	19610128	1.839094161987	19608548	1.800940662622	FBgn0015513	1040	FBgn0015513	1040
1292	2L	1434448	1442237	1.838766098022	1436080	1.845517396927	FBgn0003926	3369	FBgn0002543	15631
1293	2L	864781	869223	1.837712287903	865884	1.564928849538	FBgn0029095	2468	FBgn0020305	4027
1294	3R	17983775	17985909	1.837483406067	17984851	1.648714721203	FBgn0053335	5889	FBgn0053335	5889
1295	2L	11454504	11456688	1.835194587708	11455708	1.685689687729	FBgn0004579	10105	FBgn0004579	10105
1296	3R	21281576	21283780	1.834975242615	21282735	1.736465072632	FBgn0004509	16043	FBgn0039337	19990
1297	2L	9225072	9227439	1.834810256958	9226479	1.48079097271	FBgn0051885	10115	FBgn0032105	26637
1298	3L	253753	256379	1.832966804504	255272	1.780431932873	FBgn0029002	100	FBgn0035121	7362
1299	3R	12766757	12769021	1.831840991974	12767903	1.622424215078	FBgn0051270	18396	FBgn0082171	85866
1300	2L	1154502	1160362	1.831701755524	1157638	1.776872545481	FBgn0028388	626	FBgn0031310	6855
1301	3R	22789077	22791093	1.831472158432	22790128	1.688810944557	FBgn0039465	419	FBgn0004510	51520
1302	3R	24459386	24461473	1.831441879272	24460505	1.434016577403	FBgn0039590	280	FBgn0001215	34976
1303	3R	2207768	2210332	1.831071853638	2209186	1.684992599487	FBgn0037442	553	FBgn0027514	3136
1304	3R	16375163	16380247	1.830832958221	16376353	1.60089725256	FBgn0016917	1681	FBgn0043457	7299
1305	2L	20980843	20984754	1.830115318298	20983601	1.630309359233	FBgn0032909	27065	FBgn0032906	69864
1306	3R	11487861	11492869	1.828819274902	11490814	1.298653284709	FBgn0053207	1094	FBgn0053207	1094
1307	2R	20516901	20521060	1.827667713165	20518813	1.682347465964	FBgn0005634	260	FBgn0005634	260
1308	3L	8810962	8812999	1.82746219635	8811845	1.582511621363	FBgn0052026	1436	FBgn0020633	53712
1309	2L	15308861	15316788	1.827226638794	15309746	1.715591400862	FBgn0041103	6089	FBgn0001981	20047
1310	X	17484249	17487282	1.827141284943	17485933	1.621789114816	FBgn0026375	556	FBgn0030855	15713
1311	3L	15747612	15753856	1.825860500336	15752366	1.537071789012	FBgn0036531	21311	FBgn0036537	48279
1312	2L	18689539	18692449	1.824383735657	18691360	1.590434968472	FBgn0032699	9	FBgn0032698	5850
1313	3R	20956698	20958741	1.824240684509	20957631	1.616743905204	FBgn0039282	565	FBgn0039280	4563
1314	2L	7622671	7626345	1.824219226837	7624846	1.480300202089	FBgn0031926	16456	FBgn0053529	80423
1315	2R	1692648	1694932	1.822736740112	1693954	1.760784261367	FBgn0011935	3636	FBgn0011935	3636
1316	3R	1140929	1147412	1.820025920868	1145389	1.543078927433	FBgn0013576	16237	FBgn0037310	19522
1317	2L	18470722	18473086	1.818952560425	18472018	1.561418950558	FBgn0064159	3761	FBgn0032682	9398
1318	4	576527	579631	1.818572044373	577652	1.699039379756	FBgn0022361	580	FBgn0026777	249305
1319	X	8115482	8119413	1.818048477173	8116635	1.371636509895	FBgn0030028	5	FBgn0030028	5
1320	3R	12502252	12504748	1.817761421204	12503731	1.433028459549	FBgn0051498	13104	FBgn0015019	30402
1321	2L	367938	369975	1.817494153976	368983	1.249857753515	FBgn0000061	9133	FBgn0031250	11115
1322	X	3530160	3532407	1.817148208618	3531306	1.398351388819	FBgn0023215	2656	FBgn0029672	101530
1323	2L	16314872	16317302	1.816967010498	16316070	1.603909941281	FBgn0000250	5960	FBgn0000250	5960
1324	2L	14038109	14041900	1.816383361816	14040430	1.642496705055	FBgn0028873	2734	FBgn0028876	7154
1325	3R	2803212	2807952	1.816188335419	2804038	1.577755838633	FBgn0051488	20582	FBgn0010774	102088
1326	3L	22715904	22718528	1.815499782562	22717034	1.491460547728	FBgn0037191	5246	FBgn0037200	89013
1327	3L	20958308	20963000	1.814678668976	20962062	1.408874899149	FBgn0037044	326	FBgn0037044	326
1328	2R	12286377	12288345	1.81324005127	12287291	1.375854746501	FBgn0010213	1480	FBgn0025832	82910
1329	2R	17828471	17832086	1.813185691833	17830279	1.656424746794	FBgn0013272	5035	FBgn0013272	5035
1330	X	6532935	6540648	1.812984466553	6536441	1.602619111538	FBgn0029892	2435	FBgn0029891	7407
1331	3R	919219	924751	1.812788963318	922324	1.547951277565	FBgn0010313	9916	FBgn0010313	9916
1332	X	1405550	1409163	1.812229156494	1407796	1.640232594808	FBgn0025390	6532	FBgn0003517	67562
1333	3R	16776389	16779388	1.811168670654	16777402	1.49384319081	FBgn0002921	2966	FBgn0038834	101131
1334	X	8951922	8957684	1.810214042664	8955629	1.707774861654	FBgn0030089	1715	FBgn0046828	19133
1335	3R	21412362	21415412	1.809959411621	21413733	1.500298172235	FBgn0039344	5047	FBgn0039345	21117
1336	2L	21295732	21299424	1.809809207916	21297111	1.635299650828	FBgn0032940	488	FBgn0021856	48359
1337	X	11166527	11171191	1.809595108032	11167910	1.530642986298	FBgn0003411	346	FBgn0003411	346
1338	3L	11412354	11415585	1.809503555298	11413455	1.556267811702	FBgn0036158	862	FBgn0036165	48052
1339	X	1602428	1607924	1.809086799622	1603704	1.462415442747	FBgn0025391	6491	FBgn0023130	51659
1340	3R	4409963	4411797	1.808738231659	4410885	1.521626710892	FBgn0037599	6325	FBgn0037602	65954
1341	3L	19724515	19726544	1.808537483215	19725553	1.69202876091	FBgn0013974	1853	FBgn0014037	117673
1342	3R	2566743	2568879	1.8075299263	2567858	1.522370100021	FBgn0051481	73	FBgn0004054	2004
1343	2R	11072243	11075074	1.807415962219	11074321	1.200968176126	FBgn0034031	2874	FBgn0019968	27220
1344	2L	21965050	21966928	1.805908679962	21965958	1.761508811604	FBgn0032969	14568	FBgn0003866	149770
1345	2R	18699949	18703147	1.804933547974	18701830	1.563776016235	FBgn0034833	9822	FBgn0003062	119510
1346	X	16149356	16155333	1.804911136627	16153314	1.514199761783	FBgn0004432	1035	FBgn0053251	7875
1347	2R	9426013	9429189	1.804602146149	9427061	1.602855514078	FBgn0013733	30956	FBgn0033884	49142
1348	3L	1349165	1355110	1.804546356201	1350743	1.610803425312	FBgn0003295	3409	FBgn0035213	24808
1349	3L	13485858	13488193	1.804263114929	13486966	1.699938886306	FBgn0036375	88	FBgn0036351	131676
1350	2L	17730587	17732896	1.803491592407	17731754	1.48406368494	FBgn0015609	3696	FBgn0032646	234716
1351	2R	11417881	11421886	1.802056312561	11419220	1.579094052315	FBgn0053463	7930	FBgn0003425	13503
1352	3R	18851707	18854547	1.801870346069	18853552	1.447526105245	FBgn0039039	1117	FBgn0051457	100154
1353	X	6720754	6724854	1.800946712494	6723594	1.577938079834	FBgn0064122	9850	FBgn0064122	9850
1354	X	19079708	19084285	1.799573898315	19081182	1.583665072918	FBgn0031004	26	FBgn0031002	8778
1355	X	20925546	20928796	1.79857635498	20927216	1.536558459787	FBgn0003950	33	FBgn0031144	84590
1356	3R	14917594	14920490	1.797173500061	14918500	1.197151464574	FBgn0004876	1576	FBgn0038678	2119
1357	3R	5223800	5227277	1.795816898346	5225024	1.545490573434	FBgn0037685	1112	FBgn0037686	1954
1358	3L	1867602	1871709	1.79478263855	1869005	1.342548020681	FBgn0035289	186	FBgn0002183	9137
1359	3R	21297121	21300523	1.794349193573	21298225	1.752596378326	FBgn0004509	553	FBgn0039337	4500
1360	2R	16981878	16986200	1.794156551361	16984982	1.338359209207	FBgn0010415	3768	FBgn0010415	3768
1361	X	18801312	18803120	1.793397903442	18801357	1.65808814764	FBgn0052541	37061	FBgn0030974	73787
1362	3R	2502665	2506382	1.79106426239	2504149	1.49549477441	FBgn0002522	163	FBgn0026567	20545
1363	X	8999982	9005717	1.790056705475	9001107	1.69534184138	FBgn0004828	802	FBgn0004828	802
1364	3L	14541048	14542749	1.789279460907	14541907	1.475923806429	FBgn0040811	8518	FBgn0028418	15884
1365	2R	3040536	3043650	1.787770271301	3042544	1.487348163829	FBgn0033188	2251	FBgn0022772	5023
1366	2L	18281834	18286274	1.787765979767	18285308	1.425319867976	FBgn0051787	3695	FBgn0041184	136969
1367	3R	26605621	26612366	1.787059783936	26607756	1.522847876829	FBgn0004606	16108	FBgn0003720	70281
1368	3R	9548998	9551277	1.786639690399	9550162	1.653080910444	FBgn0038175	6274	FBgn0038175	6274
1369	2L	3538306	3544270	1.786306858063	3541820	1.6672298207	FBgn0024244	2569	FBgn0031549	11534
1370	X	6811815	6814580	1.786016941071	6812692	1.600249737501	FBgn0052732	1257	FBgn0029925	5954
1371	2R	2325102	2326960	1.785920143127	2325979	1.510077252108	FBgn0033107	894	FBgn0033107	894
1372	3L	20559462	20564757	1.785318374634	20563165	1.765487446504	FBgn0037014	7906	FBgn0001320	66039
1373	3R	8849602	8851763	1.785174846649	8850728	1.637494723002	FBgn0038111	5644	FBgn0038111	5644
1374	2L	7243085	7246230	1.784995079041	7245317	1.559424232034	FBgn0031899	4817	FBgn0031898	22238
1375	3L	18311431	18316401	1.784947395325	18314287	1.650030255318	FBgn0015946	44614	FBgn0011706	49375
1376	3R	12212696	12217573	1.783896446228	12215218	1.805984675884	FBgn0003513	14187	FBgn0038421	29444
1377	2L	9704205	9706858	1.783834457397	9705663	1.370793551207	FBgn0051710	281	FBgn0032138	5606
1378	X	6498910	6504378	1.783411026001	6501675	1.570047020912	FBgn0028360	1823	FBgn0029882	2253
1379	2L	6211318	6217523	1.782874107361	6213587	1.595662858751	FBgn0026755	11463	FBgn0031782	85825
1380	3L	18832306	18834086	1.782370090485	18833298	1.216341495514	FBgn0036819	262	FBgn0036818	1700
1381	X	2937110	2940045	1.781684875488	2938684	1.747065748487	FBgn0029649	14966	FBgn0004647	52344
1382	3L	18318705	18323959	1.781135559082	18321857	1.728813618422	FBgn0011706	41805	FBgn0011706	41805
1383	2L	7041678	7046723	1.779485702515	7043217	1.589430212975	FBgn0051630	750	FBgn0051630	750
1384	3R	24407741	24413115	1.779035568237	24411684	1.528881518046	FBgn0000659	879	FBgn0000659	879
1385	2R	11850000	11852609	1.778970718384	11851480	1.442996305578	FBgn0020611	20	FBgn0022070	10881
1386	3L	5779886	5782554	1.778636932373	5781204	1.448352056391	FBgn0052415	3593	FBgn0035639	3716
1387	2R	3470039	3475584	1.778380393982	3473528	1.698732488296	FBgn0026361	207	FBgn0026361	207
1388	X	765323	767639	1.777515888214	765770	1.553444802761	FBgn0029539	14467	FBgn0040339	19188
1389	3L	15602756	15605073	1.777277946472	15603851	1.470057360331	FBgn0053209	6142	FBgn0036519	28204
1390	X	3583994	3590649	1.776256561279	3587657	1.567406233619	FBgn0029675	4741	FBgn0000542	93676
1391	3R	25515600	25525357	1.776198387146	25518256	1.433151693905	FBgn0039683	273	FBgn0039680	16858
1392	3L	12441090	12442911	1.775609016418	12441941	1.467451163701	FBgn0000625	27	FBgn0027936	36308
1393	3L	3053405	3059627	1.772198677063	3057200	1.625400320689	FBgn0035397	2540	FBgn0003938	17133
1394	2L	18888044	18895090	1.771264076233	18891541	1.586287587881	FBgn0003896	14356	FBgn0032717	55945
1395	3R	26741381	26749492	1.770826339722	26747206	1.632505529067	FBgn0020912	8596	FBgn0003720	69169
1396	3L	4955869	4958599	1.770092964172	4957134	1.567244950463	FBgn0005775	115	FBgn0035570	266431
1397	3R	27403397	27407527	1.767689704895	27405728	1.534165352583	FBgn0003268	666	FBgn0039857	16239
1398	X	20041537	20042746	1.7670545578	20041898	1.381714963913	FBgn0053498	5196	FBgn0031098	20267
1399	X	255546	257805	1.767046928406	256626	1.41980378768	FBgn0004170	3744	FBgn0004170	3744
1400	3L	11559450	11562724	1.766876220703	11561236	1.617935445574	FBgn0003292	479	FBgn0036180	22151
1401	X	2308450	2312620	1.766316413879	2310192	1.581355667114	FBgn0004050	6267	FBgn0004050	6267
1402	3R	17414722	17417734	1.766019821167	17415881	1.169296010335	FBgn0013984	9630	FBgn0013984	9630
1403	3R	3941234	3945987	1.764434814453	3942092	1.501891702414	FBgn0037550	9963	FBgn0037550	9963
1404	X	12491434	12501101	1.763854026794	12497893	1.62046991984	FBgn0053963	4494	FBgn0053963	4494
1405	3L	664426	670306	1.763391017914	665406	1.618404865265	FBgn0035152	319	FBgn0035156	11041
1406	3L	622255	625315	1.758832454681	623674	1.558838844299	FBgn0064191	2117	FBgn0064191	2117
1407	3R	24972173	24976126	1.758393764496	24973914	1.503552549026	FBgn0039642	20	FBgn0014869	56
1408	3L	4535919	4538225	1.758153438568	4536807	1.351287871599	FBgn0052245	127	FBgn0015805	70757
1409	3R	24668931	24672006	1.756525039673	24670036	1.563135932474	FBgn0015589	336	FBgn0028373	14879
1410	3L	13083186	13086529	1.755356311798	13085479	1.606941363391	FBgn0010452	2741	FBgn0010452	2741
1411	3L	22197650	22200787	1.755328178406	22200257	1.352953211466	FBgn0037156	257	FBgn0037156	257
1412	3L	16729934	16736024	1.754964351654	16735194	1.350244437947	FBgn0004108	3861	FBgn0004108	3861
1413	3R	27761076	27765187	1.754727363586	27763439	1.593451827765	FBgn0039886	40413	FBgn0002780	114355
1414	2R	15841004	15844694	1.753909349442	15842831	1.412000039045	FBgn0034504	701	FBgn0034504	701
1415	2L	9415492	9417487	1.753067970276	9416378	1.597002426783	FBgn0032116	215	FBgn0002973	21135
1416	2R	20717296	20718552	1.752942085266	20718057	1.347650845846	FBgn0001325	16158	FBgn0001325	16158
1417	3L	882041	886175	1.752474784851	883160	1.722668965658	FBgn0054057	2248	FBgn0035164	62114
1418	2R	15451420	15453955	1.751968383789	15452656	1.378947108984	FBgn0050447	9523	FBgn0004364	173718
1419	3R	5051415	5054117	1.751482009888	5052651	1.60157623291	FBgn0003165	10753	FBgn0000412	13725
1420	3L	8368941	8371192	1.750959873199	8370016	1.595169235678	FBgn0035888	1989	FBgn0035878	49739
1421	X	17114780	17116926	1.74890089035	17115877	1.510114950292	FBgn0030836	771	FBgn0000163	121001
1422	X	8254123	8259602	1.748482704163	8258216	1.527594706591	FBgn0052711	2885	FBgn0052711	2885
1423	X	8558039	8561358	1.748368740082	8559986	1.530800482806	FBgn0030060	118	FBgn0030061	201
1424	3L	8992417	8995967	1.748091220856	8994992	1.41157579422	FBgn0035956	636	FBgn0035954	15847
1425	X	649734	654928	1.745309829712	653430	1.575519371033	FBgn0025621	3441	FBgn0025617	9463
1426	2L	13511326	13517003	1.744970321655	13513407	1.698988097055	FBgn0053640	14434	FBgn0032518	118292
1427	2R	20223830	20227247	1.74351644516	20225024	1.595750892864	FBgn0053988	19229	FBgn0053228	47882
1428	3L	12655832	12658217	1.743467569351	12657423	1.577918753904	FBgn0014343	10272	FBgn0036306	71281
1429	3L	153930	157452	1.743141174316	154920	1.485548913479	FBgn0035102	4838	FBgn0035105	13034
1430	2R	9897200	9899767	1.742393493652	9898334	1.623181062586	FBgn0033932	5346	FBgn0033925	26187
1431	3L	9434520	9439232	1.741937637329	9435904	1.539279878139	FBgn0052043	880	FBgn0052043	880
1432	3L	140626	146483	1.741486549377	141539	1.549334301668	FBgn0035101	2803	FBgn0035105	26415
1433	3L	755835	757727	1.741410732269	756803	1.295916186439	FBgn0052481	2908	FBgn0000575	23865
1434	2R	15496112	15498472	1.740801811218	15497464	1.581069946289	FBgn0034479	1532	FBgn0004364	128910
1435	2R	5610790	5614110	1.740759372711	5611721	1.412370990304	FBgn0004907	229	FBgn0033485	322
1436	2R	11189652	11192187	1.740200042725	11191136	1.568908691406	FBgn0023441	395	FBgn0010426	3807
1437	3R	27570754	27575521	1.739429473877	27574128	1.623949050903	FBgn0011013	877	FBgn0011013	877
1438	3R	14738057	14742338	1.738606452942	14739691	1.550607064191	FBgn0038661	999	FBgn0038666	66999
1439	3L	15476037	15478265	1.735454559326	15477058	1.559382706881	FBgn0000565	746	FBgn0000565	746
1440	2L	14023213	14028652	1.735057830811	14024483	1.431433498859	FBgn0051840	236	FBgn0028519	2527
1441	X	4240704	4243577	1.734851837158	4242063	1.293231391907	FBgn0052773	8575	FBgn0029714	155141
1442	3L	1560055	1563836	1.734406709671	1562800	1.485218558993	FBgn0035236	10084	FBgn0035236	10084
1443	3L	330602	334193	1.734049320221	333162	1.647313286276	FBgn0023000	2721	FBgn0035136	11753
1444	2R	5469681	5473318	1.733617782593	5472277	1.564893610337	FBgn0033467	789	FBgn0033467	789
1445	2R	15343156	15346420	1.73357963562	15344164	1.480366314159	FBgn0034476	2396	FBgn0011849	101770
1446	3L	1332186	1336395	1.732834339142	1333078	1.405239731073	FBgn0029514	1593	FBgn0035213	7143
1447	2L	5873827	5882596	1.732528448105	5877706	1.372419301201	FBgn0031745	1775	FBgn0031740	75451
1448	3R	14222039	14226326	1.731756210327	14224633	1.620767200694	FBgn0028670	243	FBgn0038609	32255
1449	3R	22377068	22379787	1.731692314148	22378118	1.688762982686	FBgn0026178	16050	FBgn0039449	164989
1450	2L	14042241	14048815	1.731687545776	14046103	1.567429065704	FBgn0028876	1481	FBgn0028876	1481
1451	2R	14096845	14099714	1.73048210144	14098222	1.462841629982	FBgn0050115	21724	FBgn0050119	43774
1452	3L	16955929	16960329	1.729357242584	16958995	1.396919979769	FBgn0027593	7101	FBgn0025582	206747
1453	3R	24039065	24041236	1.728790283203	24040076	1.577229612014	FBgn0039572	20745	FBgn0040108	113929
1454	2R	15005636	15008858	1.728306770325	15007280	1.621360143026	FBgn0026378	326	FBgn0034447	39908
1455	X	2319054	2323223	1.727777481079	2321873	1.472245104173	FBgn0040388	4286	FBgn0004050	17948
1456	3R	24893977	24896785	1.725533485413	24895097	1.493411689997	FBgn0039632	6216	FBgn0039633	27612
1457	X	19376610	19381558	1.725357055664	19380258	1.567454592387	FBgn0052532	1161	FBgn0027291	24511
1458	2R	2793578	2797476	1.725100040436	2796551	1.415710617514	FBgn0033156	6271	FBgn0033156	6271
1459	2R	16465743	16470997	1.723871707916	16467046	1.420614570379	FBgn0008636	1445	FBgn0034565	18773
1460	2R	11624192	11626792	1.723369598389	11625851	1.598944246769	FBgn0034075	503	FBgn0034073	8385
1461	2R	8256491	8260010	1.723346710205	8258937	1.475535252515	FBgn0033772	5410	FBgn0011227	14493
1462	2L	12064053	12066984	1.722669124603	12066129	1.103398382664	FBgn0032405	644	FBgn0032404	9805
1463	2L	4033619	4036967	1.722084999084	4034727	1.62971005073	FBgn0000547	3348	FBgn0000547	3348
1464	3R	7366434	7370245	1.720316886902	7367482	1.44053217944	FBgn0053512	2513	FBgn0037920	78331
1465	2L	21039097	21041882	1.719657897949	21041017	1.4997103635	FBgn0010395	592	FBgn0023388	88928
1466	2L	582150	584051	1.719104290009	583187	1.223689415876	FBgn0023489	5699	FBgn0031267	8955
1467	2L	14570526	14573639	1.718767166138	14571733	1.47508302331	FBgn0028913	8007	FBgn0005771	80871
1468	3L	13079287	13082566	1.71834897995	13081631	1.555294185877	FBgn0010452	6589	FBgn0010452	6589
1469	2R	9341677	9343225	1.717303991318	9342392	1.34973376592	FBgn0033872	110	FBgn0033871	1593
1470	X	4790599	4792971	1.716969490051	4792017	1.380955457687	FBgn0004368	7648	FBgn0004368	7648
1471	2L	8081032	8085592	1.716694831848	8081903	1.456642087301	FBgn0020240	1066	FBgn0010287	9006
1472	3R	7711351	7715224	1.716634273529	7713725	1.462990283966	FBgn0037960	838	FBgn0037955	65515
1473	3L	1898938	1902232	1.716556549072	1900265	1.468660863241	FBgn0035291	4682	FBgn0002183	40397
1474	3L	3628538	3631574	1.716501235962	3629692	1.796141017567	FBgn0035454	1006	FBgn0053504	52337
1475	3L	3620940	3623809	1.715045452118	3622642	1.335669835409	FBgn0035454	8056	FBgn0053504	45287
1476	2R	11261729	11264122	1.714679718018	11263085	1.459002733231	FBgn0050089	20824	FBgn0050089	20824
1477	2R	12291936	12294251	1.714079380035	12292952	1.367112776812	FBgn0053544	276	FBgn0025832	77249
1478	X	19469001	19477958	1.713733196259	19471080	1.482925415039	FBgn0026680	1209	FBgn0026680	1209
1479	3R	6418982	6421564	1.713716983795	6420223	1.6078748703	FBgn0001235	44163	FBgn0001235	44163
1480	2R	19030462	19032633	1.712755680084	19031472	1.343120336533	FBgn0034873	14	FBgn0034873	14
1481	3L	15949565	15952685	1.711475372314	15951509	1.591987553765	FBgn0012066	1561	FBgn0012066	1561
1482	3R	25078189	25082378	1.711189746857	25081167	1.556264936924	FBgn0003525	335	FBgn0003525	335
1483	3L	8641662	8646253	1.711120605469	8645225	1.39848119872	FBgn0001168	4481	FBgn0001168	4481
1484	3R	20043734	20048283	1.710477352142	20045604	1.567797422409	FBgn0039167	1166	FBgn0039167	1166
1485	3L	1902976	1905873	1.709468841553	1904939	1.336622476578	FBgn0035291	8	FBgn0002183	45071
1486	2L	5996520	6001746	1.709059715271	5997386	1.536331534386	FBgn0031759	2097	FBgn0001942	15627
1487	3R	3852702	3854341	1.707851648331	3853500	1.318593277651	FBgn0001255	2667	FBgn0037550	98555
1488	X	7901291	7910350	1.706839799881	7903570	1.511417484283	FBgn0004656	3102	FBgn0004656	3102
1489	2L	8273904	8278784	1.706617832184	8276133	1.293452094583	FBgn0011902	14594	FBgn0011902	14594
1490	2L	16229556	16232167	1.706267356873	16231192	1.559358083285	FBgn0028859	1096	FBgn0028897	26860
1491	3R	11115121	11118803	1.705934524536	11116233	1.467686148251	FBgn0003721	8979	FBgn0011476	11962
1492	3L	5807092	5811088	1.705284118652	5809829	1.603490889072	FBgn0003984	9732	FBgn0035640	22799
1493	3L	10638106	10642064	1.70442199707	10639597	1.513526383568	FBgn0010762	907	FBgn0010762	907
1494	3L	1413542	1418679	1.704042434692	1415680	1.598168611526	FBgn0043865	5495	FBgn0004635	31644
1495	2R	2269468	2271532	1.703796386719	2270601	1.396668041454	FBgn0033101	98	FBgn0022224	51649
1496	3R	27077097	27079351	1.703070640564	27078321	1.397264172049	FBgn0051005	5	FBgn0039831	31895
1497	3R	2737166	2743472	1.702000617981	2738752	1.537557491889	FBgn0051488	44704	FBgn0001077	48706
1498	2R	1289400	1290777	1.701839447021	1289949	1.649086307077	FBgn0025693	294	FBgn0033035	84707
1499	3L	21720927	21722806	1.698791503906	21721805	1.624839425087	FBgn0037133	18149	FBgn0037134	35501
1500	2L	16515639	16519664	1.698471069336	16517317	1.290668169657	FBgn0032587	11489	FBgn0002652	158668
1501	3R	747485	749750	1.69841003418	748570	1.686777451459	FBgn0051536	12292	FBgn0004183	25316
1502	2L	19786131	19788275	1.697964191437	19787096	1.42399445702	FBgn0032821	733	FBgn0003931	19567
1503	3R	10291235	10296996	1.697658538818	10296040	1.42142790556	FBgn0051330	37138	FBgn0038234	41550
1504	3L	12640704	12648195	1.697650909424	12646847	1.542590533986	FBgn0014343	20848	FBgn0036306	81857
1505	X	14896212	14898857	1.694984436035	14897979	1.393049120903	FBgn0030605	130	FBgn0030605	130
1506	2R	10484476	10487958	1.694869995117	10485375	1.439150641946	FBgn0033987	7198	FBgn0033987	7198
1507	3R	8081910	8087774	1.694660663605	8085809	1.650309254141	FBgn0003651	1338	FBgn0010044	119949
1508	2L	21815200	21817337	1.694187641144	21816216	1.264175891876	FBgn0003866	28	FBgn0003866	28
1509	2R	9098846	9101462	1.693031311035	9100289	1.672628346611	FBgn0027581	8954	FBgn0033859	9267
1510	2R	3688619	3691408	1.691814422607	3689757	1.308952242136	FBgn0033274	4331	FBgn0050373	13278
1511	2L	21094674	21097607	1.691117286682	21095781	1.523950308561	FBgn0040297	3589	FBgn0023388	34164
1512	3R	10546515	10550576	1.690793991089	10549616	1.335914802551	FBgn0053967	362	FBgn0038257	23427
1513	2R	9449468	9458516	1.689840316772	9452441	1.542230314679	FBgn0013733	5576	FBgn0033886	23870
1514	3L	22095187	22098389	1.689772605896	22096331	1.408747196198	FBgn0037152	2937	FBgn0000100	86448
1515	3L	5741611	5746593	1.689756393433	5745283	1.477124045877	FBgn0035633	2334	FBgn0035633	2334
1516	3L	15519240	15520220	1.68935918808	15519564	1.491994234232	FBgn0046812	188	FBgn0036516	33861
1517	X	614271	618345	1.689342975616	616112	1.376174449921	FBgn0040382	304	FBgn0065054	4783
1518	2R	1727299	1729967	1.688396930695	1728666	1.533932775259	FBgn0033074	4349	FBgn0033074	4349
1519	X	16164901	16171235	1.688210010529	16167376	1.513674343334	FBgn0011764	173	FBgn0011764	173
1520	3L	16535084	16538426	1.68798828125	16536202	1.368724177865	FBgn0026061	2387	FBgn0036641	10297
1521	X	15565474	15568897	1.687705039978	15566315	1.287617266178	FBgn0030675	196	FBgn0030675	196
1522	3R	4681851	4685307	1.687043190002	4683501	1.450551629066	FBgn0011966	4101	FBgn0011966	4101
1523	3R	5202085	5206119	1.686237812042	5205228	1.433539956808	FBgn0037684	14086	FBgn0037686	21750
1524	X	13486317	13490104	1.685607194901	13487188	1.453708320856	FBgn0030506	14557	FBgn0030507	14772
1525	3L	17016336	17019324	1.685356140137	17018365	1.424286216497	FBgn0036698	2512	FBgn0036702	189017
1526	2L	6721822	6725387	1.685115814209	6722934	1.438470083124	FBgn0025777	421	FBgn0025777	421
1527	2R	17224142	17226870	1.68466091156	17225242	1.505760610104	FBgn0050398	173	FBgn0050398	173
1528	3L	11225071	11229213	1.684272289276	11225960	1.630470067263	FBgn0041094	296	FBgn0041094	296
1529	2L	6086368	6089874	1.682094573975	6088689	1.466711437001	FBgn0028420	6881	FBgn0031781	36449
1530	2R	9107737	9110275	1.681472301483	9109214	1.333254842197	FBgn0027581	29	FBgn0033859	342
1531	X	619538	624615	1.680953502655	620492	1.525104254484	FBgn0065054	403	FBgn0065054	403
1532	X	7135881	7143258	1.679656982422	7139148	1.450905354818	FBgn0025549	2608	FBgn0025549	2608
1533	X	13827787	13830519	1.678404331207	13828873	1.55801970164	FBgn0000173	1418	FBgn0027537	172133
1534	3R	17391361	17393436	1.677616119385	17392224	1.415646404028	FBgn0038892	2647	FBgn0013984	14027
1535	2R	7224357	7226680	1.676948547363	7225415	1.573857419631	FBgn0033648	7059	FBgn0033638	76938
1536	3L	14921296	14922939	1.676555633545	14921851	1.662447564742	FBgn0040487	10480	FBgn0040487	10480
1537	3R	5371890	5373926	1.676330566406	5372781	1.290237744649	FBgn0037705	4747	FBgn0037707	4984
1538	2R	6188591	6193587	1.676052093506	6191804	1.35618574479	FBgn0033541	26985	FBgn0004399	122087
1539	2L	11469063	11472918	1.676033496857	11470294	1.133118756612	FBgn0003313	15895	FBgn0003313	15895
1540	3L	14745552	14751959	1.675439834595	14749382	1.372329473495	FBgn0036449	2300	FBgn0036449	2300
1541	2R	15175884	15177793	1.675065994263	15176801	1.424333519406	FBgn0067695	207	FBgn0067695	207
1542	2L	7583068	7586378	1.674840927124	7585044	1.58858534495	FBgn0083141	3109	FBgn0053529	40621
1543	X	3412441	3415601	1.67458152771	3413368	1.354063258452	FBgn0052792	11191	FBgn0029672	16408
1544	2L	18331444	18333493	1.674474239349	18332500	1.394304892596	FBgn0000636	16470	FBgn0004413	106666
1545	3R	24033453	24038833	1.672777175903	24036963	1.256561391494	FBgn0039572	23858	FBgn0040108	117042
1546	3L	15696219	15699367	1.672054767609	15697125	1.362164258957	FBgn0010105	3443	FBgn0010105	3443
1547	3R	4505136	4510244	1.671814918518	4506214	1.458538756651	FBgn0053325	162	FBgn0037608	6375
1548	3L	15763227	15765356	1.671591281891	15764523	1.573246447245	FBgn0036531	9154	FBgn0036537	36122
1549	3R	26391895	26395550	1.670892715454	26394235	1.549638972563	FBgn0039787	10919	FBgn0039767	140237
1550	3L	13462128	13464914	1.670036315918	13463882	1.465469896793	FBgn0036373	3131	FBgn0036351	108592
1551	4	728176	730381	1.669582366943	729068	1.630114443162	FBgn0005558	11129	FBgn0039930	320541
1552	2R	7073979	7078048	1.669356822968	7077016	1.459407750298	FBgn0065063	30274	FBgn0065063	30274
1553	3R	2369702	2371774	1.669330596924	2370626	1.454875767231	FBgn0046873	4132	FBgn0037446	87750
1554	3R	2781511	2783947	1.669191360474	2782669	1.518565919664	FBgn0051488	787	FBgn0001077	92623
1555	3L	359599	362691	1.669115066528	361729	1.272912406921	FBgn0003749	881	FBgn0035136	16814
1556	3R	1494251	1499547	1.668704986572	1497860	1.497436523438	FBgn0037363	2425	FBgn0037363	2425
1557	3L	15127619	15129434	1.668122291565	15128631	1.228124842924	FBgn0036489	252	FBgn0029114	72269
1558	X	7150711	7156179	1.667740345001	7153008	1.449684037103	FBgn0024250	169	FBgn0024250	169
1559	2L	2986757	2989302	1.667477607727	2988299	1.320645987988	FBgn0025109	164	FBgn0025109	164
1560	2R	9584435	9586288	1.665787696838	9585314	1.225883126259	FBgn0033896	20969	FBgn0033893	40789
1561	X	19716209	19719558	1.665287017822	19717079	1.313558510372	FBgn0000076	6918	FBgn0031079	31091
1562	2R	3665546	3669124	1.665256500244	3667659	1.407563527425	FBgn0010504	804	FBgn0050373	8820
1563	3L	10646595	10654018	1.664198875427	10649055	1.499899417162	FBgn0010762	10365	FBgn0010762	10365
1564	3L	22878566	22880451	1.663345336914	22879382	1.444822704091	FBgn0037207	327	FBgn0037207	327
1565	X	6841563	6847077	1.662899017334	6842809	1.699353582719	FBgn0027108	1090	FBgn0027108	1090
1566	X	8064504	8067434	1.662831783295	8065744	1.339553864797	FBgn0030025	20176	FBgn0030028	50896
1567	3L	22657525	22659416	1.662216186523	22658489	1.303218224469	FBgn0016034	414	FBgn0037200	147558
1568	2L	7255220	7257570	1.661737442017	7256057	1.43488779068	FBgn0051909	1514	FBgn0031898	32978
1569	X	5381299	5383782	1.661660671234	5382466	1.46478882432	FBgn0065061	12847	FBgn0029771	19968
1570	3R	24364305	24367537	1.661650657654	24366402	1.411424891154	FBgn0003137	349	FBgn0000659	44403
1571	2R	3054923	3057174	1.660790920258	3055993	1.593518705929	FBgn0033191	4484	FBgn0022772	18472
1572	3L	19582867	19585161	1.659704685211	19583811	1.393613994122	FBgn0036894	56	FBgn0029094	340
1573	3L	10261619	10264976	1.659388542175	10263405	1.113772560568	FBgn0036080	16254	FBgn0000629	348672
1574	X	4296625	4303822	1.657821178436	4299414	1.449036300182	FBgn0000179	41321	FBgn0029714	97790
1575	3R	24371694	24375115	1.657639026642	24373163	1.52631187439	FBgn0039588	2639	FBgn0000659	37642
1576	3L	8633903	8641250	1.653936386108	8636833	1.514780717738	FBgn0001168	12873	FBgn0001168	12873
1577	3L	14001975	14007235	1.653120040894	14003582	1.355800088247	FBgn0026418	1299	FBgn0036405	12906
1578	2R	4789834	4792831	1.652625083923	4791065	1.541653088161	FBgn0020621	5845	FBgn0033400	7377
1579	X	10359594	10361879	1.652465343475	10360862	1.600552940369	FBgn0052680	21907	FBgn0052680	21907
1580	X	10169728	10172004	1.651815414429	10170956	1.529772877693	FBgn0010338	222	FBgn0030189	736
1581	2L	7141244	7147065	1.651494979858	7143992	1.556835875792	FBgn0031889	10309	FBgn0031897	76037
1582	X	19154424	19158913	1.649820804596	19155893	1.596869917477	FBgn0028469	109	FBgn0031008	53072
1583	X	635586	637833	1.648326873779	636501	1.315018990461	FBgn0025618	5111	FBgn0015288	14541
1584	X	19456150	19458351	1.647567272186	19457124	1.402732729912	FBgn0031044	73	FBgn0031041	4658
1585	2L	1956542	1959273	1.647397041321	1957557	1.477762571971	FBgn0031375	3038	FBgn0031391	189730
1586	3L	3290531	3293237	1.647038459778	3291354	1.437006791433	FBgn0035432	4100	FBgn0035436	11735
1587	X	12961314	12963704	1.6461353302	12962371	1.380297367389	FBgn0065101	196	FBgn0025463	31144
1588	3R	10269351	10272733	1.645354747772	10271256	1.401860833168	FBgn0051330	12354	FBgn0038234	66334
1589	X	22035136	22036460	1.645300865173	22036287	1.490855971972	FBgn0031201	20953	FBgn0031186	378302
1590	3L	5947173	5953550	1.643879890442	5950095	1.363170455484	FBgn0035656	143	FBgn0035656	143
1591	3L	14130230	14132342	1.643420696259	14131365	1.358337938786	FBgn0000411	12514	FBgn0000411	12514
1592	2L	1428901	1433150	1.642533779144	1429711	1.395924932816	FBgn0003926	3000	FBgn0002543	9262
1593	3R	4617209	4619323	1.642488479614	4618416	1.359439150492	FBgn0027540	147	FBgn0037632	8859
1594	3R	12622681	12624692	1.641908168793	12623807	1.395420670509	FBgn0015230	9774	FBgn0020556	24896
1595	3R	17011055	17015368	1.6409907341	17014510	1.295242756605	FBgn0038867	20660	FBgn0038870	30291
1596	3L	21208595	21211584	1.639794826508	21210434	1.44568567276	FBgn0012034	3650	FBgn0037066	9470
1597	3L	7295995	7298795	1.638523101807	7297180	1.280788898468	FBgn0035761	176	FBgn0035763	5625
1598	3R	25981964	25984187	1.638246536255	25983188	1.372965083403	FBgn0039749	457	FBgn0065067	50346
1599	2R	17749315	17753329	1.637830734253	17751806	1.429648458958	FBgn0020307	261	FBgn0034704	69318
1600	3R	11087830	11090421	1.637715339661	11088945	1.467348884134	FBgn0003600	251	FBgn0003600	251
1601	3R	12293435	12295841	1.635678768158	12294534	1.633615325479	FBgn0038434	816	FBgn0038434	816
1602	2R	3116111	3118052	1.635571479797	3117019	1.224204570055	FBgn0033196	9329	FBgn0004243	15087
1603	3R	7190752	7196464	1.634951591492	7192261	1.475286900997	FBgn0004595	6249	FBgn0026064	15894
1604	3R	21314923	21317815	1.634155511856	21316258	1.409522954155	FBgn0039341	954	FBgn0039338	7709
1605	2L	6829202	6834606	1.633974075317	6830170	1.444468259811	FBgn0051632	7853	FBgn0042092	77647
1606	4	826861	829415	1.633946418762	827613	1.484253238229	FBgn0039939	7930	FBgn0039930	221996
1607	2R	17745203	17746937	1.633750915527	17746178	1.272074699402	FBgn0020307	5367	FBgn0034704	63690
1608	2R	7407225	7411124	1.633369445801	7408805	1.516286401188	FBgn0015543	225	FBgn0015543	225
1609	X	8514915	8524599	1.632417678833	8520205	1.451783180237	FBgn0030055	2094	FBgn0004102	24319
1610	2R	6659804	6661671	1.632136821747	6660705	1.167493522167	FBgn0033579	1127	FBgn0033581	5258
1611	3L	18149522	18152210	1.631978988647	18151150	1.367511844635	FBgn0003997	254	FBgn0020300	46487
1612	2L	8119624	8121429	1.631679534912	8120462	1.197895975674	FBgn0031985	3539	FBgn0051607	28488
1613	2R	19209057	19211295	1.63143825531	19210229	1.413187363568	FBgn0013548	150	FBgn0013548	150
1614	2R	15616930	15619783	1.631180286407	15618147	1.43587698656	FBgn0004364	8227	FBgn0004364	8227
1615	3L	22797075	22799406	1.630725383759	22798417	1.555081754923	FBgn0053169	712	FBgn0037200	7630
1616	X	6445168	6448038	1.630409240723	6446740	1.449398756027	FBgn0029881	1439	FBgn0029882	52682
1617	3R	1548158	1549877	1.630401611328	1549052	1.307204723358	FBgn0004878	6030	FBgn0037372	31443
1618	3R	15832658	15835254	1.629076004028	15833666	1.393291838029	FBgn0038755	578	FBgn0038768	23876
1619	2L	7155794	7158554	1.629014015198	7157751	1.270741558075	FBgn0031892	1054	FBgn0031897	62278
1620	3R	24911783	24916383	1.628520965576	24913906	1.537594234242	FBgn0039633	8803	FBgn0039633	8803
1621	X	18455472	18457873	1.628270626068	18456916	1.328907907009	FBgn0030940	10406	FBgn0030943	25208
1622	3R	2565009	2566425	1.628123283386	2565546	1.556570557987	FBgn0051481	2239	FBgn0004054	4316
1623	2L	4049605	4052162	1.627543449402	4051021	1.431215196848	FBgn0000547	19642	FBgn0000547	19642
1624	2R	20750089	20751842	1.627455711365	20751017	1.196483294169	FBgn0050429	3112	FBgn0001325	16802
1625	2R	8852153	8855764	1.626501083374	8853646	1.571320003933	FBgn0067725	8259	FBgn0011882	93245
1626	2L	7511700	7513662	1.625296831131	7512718	1.491418063641	FBgn0011283	15358	FBgn0053529	31705
1627	2R	14045049	14049113	1.624344348907	14046897	1.43067702651	FBgn0034356	4602	FBgn0003067	4733
1628	3L	11090637	11096103	1.624216079712	11094107	1.246892865499	FBgn0036134	615	FBgn0036135	699
1629	3L	2244940	2247297	1.623952865601	2246367	1.127892045414	FBgn0035323	138	FBgn0000543	2976
1630	3L	10487118	10491990	1.622790336609	10490432	1.235776583354	FBgn0052062	480	FBgn0000629	121645
1631	3R	12174122	12176031	1.622135162354	12174934	1.427570286919	FBgn0038419	12	FBgn0040284	7228
1632	X	19546346	19553433	1.621705532074	19550368	1.48965846791	FBgn0040089	3390	FBgn0031066	27907
1633	2R	20361139	20364426	1.621385097504	20363308	1.218167529387	FBgn0035071	793	FBgn0050423	20128
1634	2L	9175499	9177223	1.620977640152	9176386	1.361933606012	FBgn0041092	9584	FBgn0051887	46543
1635	3R	44157	47938	1.620840072632	45510	1.488247422611	FBgn0051516	342	FBgn0037220	12567
1636	2L	12433268	12437484	1.62047958374	12435731	1.326659875758	FBgn0040286	1066	FBgn0040286	1066
1637	2R	4925485	4927793	1.619976997375	4926375	1.498989441816	FBgn0041087	218	FBgn0053774	14278
1638	2R	14784470	14794213	1.619243621826	14788025	1.562722712755	FBgn0003254	2564	FBgn0003254	2564
1639	2L	19694841	19697668	1.618367671967	19695964	1.515741797055	FBgn0005590	1000	FBgn0005590	1000
1640	X	1176707	1179830	1.618352413177	1178605	1.625189244747	FBgn0025641	572	FBgn0026875	85151
1641	3L	7105154	7113282	1.618224620819	7111783	1.431332906087	FBgn0023001	3318	FBgn0002775	12313
1642	3L	16020056	16024837	1.618110656738	16020992	1.309940179189	FBgn0005536	3765	FBgn0003691	5078
1643	2L	4573463	4575992	1.616965770721	4574717	1.517449557781	FBgn0031613	3386	FBgn0000227	109742
1644	3R	22859255	22862375	1.616925239563	22860311	1.36318767772	FBgn0004842	6671	FBgn0039488	82087
1645	3R	18698636	18701021	1.616769313812	18699528	1.231667013729	FBgn0017590	25496	FBgn0039013	146906
1646	3R	3974843	3978957	1.616471767426	3977105	1.470704138279	FBgn0011959	10341	FBgn0037550	25050
1647	2L	6080537	6082842	1.616351604462	6081271	1.143716603518	FBgn0028420	537	FBgn0031769	30442
1648	3R	24413753	24415672	1.616097927094	24414730	1.211940709282	FBgn0000659	3925	FBgn0000659	3925
1649	X	4461040	4463415	1.615643024445	4462468	1.267699718475	FBgn0003053	338	FBgn0029718	30646
1650	2R	5057625	5062126	1.614953517914	5058755	1.518664864933	FBgn0033421	12	FBgn0025286	40241
1651	2L	2998894	3001731	1.614368438721	3000725	1.490823970121	FBgn0025681	7761	FBgn0002989	7964
1652	2R	11264820	11267179	1.612934589386	11265925	1.471883325016	FBgn0050089	23664	FBgn0050089	23664
1653	3L	21988018	21989745	1.612360954285	21988857	1.359142959118	FBgn0037149	11117	FBgn0037149	11117
1654	3R	18702466	18706976	1.611060142517	18706234	1.532949223238	FBgn0017590	18790	FBgn0039013	153612
1655	2L	14504424	14509779	1.610762119293	14508892	1.359251308441	FBgn0011862	9199	FBgn0005771	18030
1656	3R	25643654	25645477	1.610051631927	25644439	1.347534835339	FBgn0039704	395	FBgn0002924	11590
1657	3L	11665768	11671820	1.609182834625	11666834	1.42384745093	FBgn0036193	787	FBgn0036193	787
1658	3R	9932304	9935085	1.608523845673	9934044	1.356954798979	FBgn0038202	507	FBgn0038196	72157
1659	2L	3531673	3534329	1.606786251068	3533400	1.434659845689	FBgn0031550	2497	FBgn0031549	3114
1660	2R	9689252	9692498	1.606218338013	9690941	1.488809585571	FBgn0000289	1356	FBgn0000289	1356
1661	3R	1507787	1512260	1.605669021606	1510303	1.410541646621	FBgn0037364	845	FBgn0037363	14868
1662	3R	12672172	12676696	1.605454444885	12674377	1.509055642521	FBgn0020546	1349	FBgn0020546	1349
1663	2L	19679156	19681931	1.604642868042	19680215	1.357791059157	FBgn0005590	16749	FBgn0005590	16749
1664	2L	12593066	12595246	1.604424476624	12593989	1.458772261937	FBgn0032438	201	FBgn0002970	24359
1665	3R	301982	305128	1.60418510437	304255	1.239647304311	FBgn0051523	573	FBgn0037255	6508
1666	3L	18819241	18820790	1.602670669556	18819955	1.369075073915	FBgn0067689	6286	FBgn0036818	11643
1667	3L	10632618	10636474	1.602543830872	10633623	1.293864041567	FBgn0052066	1337	FBgn0052068	3713
1668	X	20852338	20853933	1.602499961853	20853202	1.09755513072	FBgn0025814	37	FBgn0031144	10576
1669	3L	17977570	17979589	1.602365493774	17978475	1.509586588542	FBgn0052192	27101	FBgn0020300	126188
1670	3L	15105908	15109054	1.602118015289	15107436	1.281012713909	FBgn0014002	468	FBgn0029114	93464
1671	2R	11349117	11352361	1.601244926453	11350056	1.465192476908	FBgn0003130	418	FBgn0050085	33952
1672	3L	19804182	19806553	1.59924030304	19805161	1.512380515828	FBgn0015796	263	FBgn0014037	38065
1673	2L	18938483	18941027	1.599111557007	18939501	1.222203612328	FBgn0032723	376	FBgn0032728	25460
1674	3L	4171865	4174741	1.599093437195	4172985	1.372094126309	FBgn0003710	923	FBgn0004574	50252
1675	2R	16179517	16183059	1.598360061646	16180682	1.520593732595	FBgn0034542	1466	FBgn0061362	22039
1676	3R	19851096	19853230	1.59769821167	19852179	1.248680194219	FBgn0020647	5353	FBgn0039139	5735
1677	3L	20704632	20706512	1.597663879395	20705572	1.369342833757	FBgn0016696	194	FBgn0016696	194
1678	3R	17421980	17428171	1.596866607666	17425633	1.426387250423	FBgn0013984	19382	FBgn0013984	19382
1679	2L	18647557	18649887	1.596803188324	18648609	1.29040182338	FBgn0032693	304	FBgn0032693	304
1680	3R	5810050	5814512	1.596015930176	5811481	1.084246695042	FBgn0037770	296	FBgn0037770	296
1681	X	1480033	1482100	1.595832824707	1480996	1.408987157485	FBgn0000210	14328	FBgn0023530	44439
1682	3L	21755368	21760577	1.595145702362	21758903	1.51415681839	FBgn0037135	243	FBgn0037134	1597
1683	3L	14951653	14956374	1.594117641449	14955329	1.342649347642	FBgn0036461	4528	FBgn0036462	9594
1684	2L	13903057	13905357	1.593950748444	13904295	1.419750213623	FBgn0019890	364	FBgn0019890	364
1685	3L	8982327	8992228	1.593087673187	8991274	1.481035288642	FBgn0035956	3082	FBgn0035954	12129
1686	3R	15614902	15617017	1.592545032501	15616032	1.318941503763	FBgn0012004	188	FBgn0038741	87107
1687	3R	7059938	7062326	1.591442108154	7061251	1.444770991802	FBgn0037885	146	FBgn0037885	146
1688	3R	8860698	8863008	1.590606212616	8861759	1.18207990422	FBgn0038113	2376	FBgn0003308	3500
1689	3L	4990220	4993358	1.590447425842	4991813	1.36137714386	FBgn0035585	1148	FBgn0035570	301110
1690	3L	12515592	12518429	1.590118408203	12517515	1.260890119216	FBgn0036301	6258	FBgn0004926	16831
1691	3L	12615663	12617939	1.58960723877	12616600	1.30027782917	FBgn0052111	14717	FBgn0036306	112104
1692	2R	12934457	12938075	1.589427471161	12935376	1.420401685378	FBgn0022029	80	FBgn0034214	6966
1693	3R	7256314	7258483	1.589339733124	7257463	1.399226048413	FBgn0037900	3	FBgn0037899	66
1694	X	5615305	5617514	1.589311122894	5616504	1.376590967178	FBgn0029804	489	FBgn0029800	16384
1695	3R	26047319	26051301	1.58857011795	26049141	1.531530324151	FBgn0000279	6935	FBgn0039757	14399
1696	3L	14041053	14043014	1.588272094727	14042082	1.522650309971	FBgn0005592	1051	FBgn0036406	23827
1697	X	2323582	2326478	1.587763309479	2324709	1.45027410984	FBgn0040388	1450	FBgn0004050	20784
1698	2L	9937295	9939762	1.586637020111	9938782	1.3542984128	FBgn0051713	50	FBgn0051713	50
1699	X	17161038	17164207	1.586451530457	17163113	1.314938783646	FBgn0004854	14595	FBgn0000163	168237
1700	2L	65914	67877	1.586074829102	66832	1.46795463562	FBgn0067779	212	FBgn0002931	20550
1701	2L	19946391	19948650	1.585872650146	19947745	1.258599281311	FBgn0032832	2579	FBgn0019686	109661
1702	3R	22734884	22737228	1.585530281067	22736054	1.464343295378	FBgn0004510	2554	FBgn0004510	2554
1703	X	7548579	7552132	1.585098266602	7550327	1.158821134006	FBgn0029504	8397	FBgn0027553	23231
1704	X	9528259	9532852	1.584428310394	9531259	1.230782091618	FBgn0030150	2366	FBgn0030150	2366
1705	2R	19243412	19246466	1.584402084351	19244465	1.567432403564	FBgn0000562	9960	FBgn0002174	30003
1706	3R	22700761	22702936	1.584314346313	22701829	1.318727374077	FBgn0002838	151	FBgn0002838	151
1707	2R	16863257	16868929	1.584105014801	16867341	1.484513580799	FBgn0000395	7182	FBgn0000395	7182
1708	X	14581764	14585365	1.582041740417	14583074	1.437192153931	FBgn0015774	137	FBgn0052590	89898
1709	2R	19875760	19878027	1.581352710724	19876802	1.490103304386	FBgn0053537	4861	FBgn0019886	146088
1710	2R	2223395	2226238	1.58127784729	2225282	1.314383731169	FBgn0033095	2396	FBgn0033094	16844
1711	3R	17355864	17362270	1.58124256134	17360728	1.759882253759	FBgn0038891	2839	FBgn0013984	45523
1712	X	16108060	16111026	1.580983638763	16109734	1.436797912304	FBgn0040207	383	FBgn0030733	10545
1713	3R	7584010	7588068	1.580839157104	7585171	1.314655335744	FBgn0017581	5008	FBgn0037947	12101
1714	X	5177220	5179105	1.580501079559	5178039	1.283968508244	FBgn0010014	57	FBgn0024332	8916
1715	3L	1718224	1720261	1.579793930054	1719240	1.383323473089	FBgn0035264	47	FBgn0027903	39925
1716	3R	21879921	21882667	1.579067707062	21880961	1.281497120857	FBgn0028833	249	FBgn0039406	4024
1717	3R	10499447	10501785	1.578763961792	10500640	1.436884820461	FBgn0038252	11475	FBgn0026578	19217
1718	4	1146656	1147897	1.578689575195	1147492	1.116034418344	FBgn0039927	635	FBgn0011642	66326
1719	X	3234120	3239301	1.578550815582	3236626	1.118996828794	FBgn0000472	7287	FBgn0000472	7287
1720	3R	13903747	13908139	1.578417778015	13904928	1.251927534739	FBgn0038566	1915	FBgn0038566	1915
1721	3R	1552664	1554554	1.577853679657	1553729	1.444211959839	FBgn0037368	5534	FBgn0037372	26766
1722	3R	20718862	20721747	1.577246189117	20720895	1.212740707397	FBgn0039244	429	FBgn0015625	24278
1723	3R	6982064	6983930	1.576783180237	6982884	1.484846711159	FBgn0040259	62	FBgn0037873	52687
1724	3L	15203847	15207523	1.574760913849	15206533	1.352917820215	FBgn0029114	5633	FBgn0029114	5633
1725	3R	22615221	22624474	1.573716640472	22622648	1.489340417525	FBgn0003717	2117	FBgn0027889	69881
1726	3R	5252720	5256542	1.571938514709	5253935	1.309908280006	FBgn0026188	4389	FBgn0037686	26957
1727	3L	13351374	13353462	1.57169675827	13352499	1.511042875402	FBgn0036349	33	FBgn0036349	33
1728	3L	10286641	10291382	1.57154417038	10287306	1.16137522459	FBgn0036081	646	FBgn0000629	324771
1729	2L	2045892	2049101	1.571111679077	2047003	1.255680224475	FBgn0028952	1478	FBgn0031391	100284
1730	X	9339953	9343317	1.569776535034	9342503	1.190491139889	FBgn0030133	2839	FBgn0030136	57337
1731	2L	8156027	8158007	1.569396018982	8156941	1.42470484972	FBgn0051900	114	FBgn0031992	5384
1732	2R	14075596	14080183	1.56915473938	14077354	1.353757521685	FBgn0050115	856	FBgn0050119	22906
1733	X	18607262	18610045	1.568192958832	18609075	1.28316820369	FBgn0030955	92	FBgn0004462	13328
1734	X	5842918	5847452	1.567661762238	5846070	1.352250417074	FBgn0027546	37	FBgn0029840	88872
1735	3L	11460233	11462407	1.567539215088	11461606	1.243336677551	FBgn0036165	99	FBgn0036165	99
1736	2R	2253046	2255199	1.567066192627	2254146	1.275465965271	FBgn0028579	466	FBgn0033094	45708
1737	3R	24569119	24571842	1.56590461731	24570267	1.475162954891	FBgn0039595	412	FBgn0005642	66793
1738	2R	2698180	2700075	1.565231800079	2699082	1.174008818234	FBgn0050384	4272	FBgn0033156	91198
1739	3R	27508205	27512639	1.564385414124	27509414	1.322599358029	FBgn0039864	3812	FBgn0039867	53250
1740	3L	4018204	4020235	1.564021110535	4019128	1.300223559141	FBgn0052255	203	FBgn0000449	26708
1741	2L	14050990	14053402	1.563869476318	14051752	1.112161964178	FBgn0028876	4168	FBgn0028876	4168
1742	3R	14068070	14072588	1.56384563446	14070794	1.295504897833	FBgn0020238	2541	FBgn0020238	2541
1743	X	2195728	2197660	1.563150405884	2196703	1.40099180446	FBgn0003079	421	FBgn0003079	421
1744	3R	665709	668998	1.562140464783	667702	1.278569668531	FBgn0037284	10717	FBgn0003002	10833
1745	X	17134185	17137661	1.562029838562	17136530	1.319479882717	FBgn0030838	117	FBgn0000163	141654
1746	2R	7632312	7636121	1.561524391174	7635067	1.372557776315	FBgn0033681	288	FBgn0027504	31897
1747	2R	2878340	2884493	1.561446666718	2883198	1.08306068182	FBgn0033159	10484	FBgn0033159	10484
1748	3L	7334021	7336290	1.559893131256	7334861	1.298428339117	FBgn0035771	351	FBgn0082598	8885
1749	3L	12579204	12585855	1.55989074707	12583518	1.359942099627	FBgn0015919	555	FBgn0004926	82834
1750	2L	7008536	7011508	1.559448242188	7010375	1.387412548065	FBgn0031880	3121	FBgn0051908	16920
1751	3R	788868	790920	1.558788299561	789663	1.240565723843	FBgn0037290	1506	FBgn0004183	15777
1752	3L	9333671	9335363	1.558094024658	9334541	1.211233026841	FBgn0035979	282	FBgn0035980	3765
1753	X	16944869	16946595	1.557939052582	16945592	1.16285058856	FBgn0030820	4018	FBgn0065049	33209
1754	X	8261780	8264720	1.556617736816	8263424	1.132781573704	FBgn0026758	7076	FBgn0052711	8093
1755	3R	15727926	15732666	1.556337356567	15731111	1.344798905509	FBgn0038747	250	FBgn0038746	522
1756	X	789800	794538	1.555881500244	792408	1.232581887926	FBgn0040340	355	FBgn0040345	4734
1757	3L	111529	116442	1.555505752563	114695	1.349274533136	FBgn0020386	1711	FBgn0035105	53259
1758	X	8615962	8624020	1.554926872253	8620300	1.452397704124	FBgn0026411	30711	FBgn0030061	60113
1759	2R	3856269	3858526	1.554743766785	3857539	1.35846811533	FBgn0033282	1813	FBgn0010109	113399
1760	3L	10814727	10820490	1.552498340607	10816965	1.322294796214	FBgn0026160	14874	FBgn0026160	14874
1761	2L	13505458	13509714	1.551991462708	13506297	1.294084885541	FBgn0051847	10212	FBgn0032518	111182
1762	3R	16487285	16491686	1.551832199097	16490730	1.279159069061	FBgn0038819	4563	FBgn0051506	60176
1763	3L	13929138	13931731	1.551458835602	13930769	1.37122853597	FBgn0036389	305	FBgn0036397	36370
1764	3L	3794694	3796769	1.551371574402	3795651	1.22420165118	FBgn0035464	850	FBgn0035464	850
1765	3L	11898418	11902225	1.55112695694	11899442	1.339452350841	FBgn0036222	738	FBgn0000404	91918
1766	3R	12608192	12610356	1.550720691681	12609319	1.222785919905	FBgn0015230	4714	FBgn0020556	10408
1767	3L	12072134	12074317	1.549891471863	12073381	1.149964928627	FBgn0036246	10791	FBgn0036248	18809
1768	3L	15111467	15113724	1.548980236053	15112205	1.186663423266	FBgn0036485	194	FBgn0029114	88695
1769	2R	15682709	15686240	1.548890113831	15683833	1.438133537769	FBgn0034481	22823	FBgn0004364	57459
1770	3R	16431602	16435024	1.548283576965	16432952	1.377930551767	FBgn0051506	2398	FBgn0051506	2398
1771	2L	8029076	8032937	1.547778129578	8031443	1.264533884385	FBgn0044323	720	FBgn0031977	1979
1772	3L	418045	420341	1.54719543457	419087	1.528419214136	FBgn0065092	637	FBgn0035136	74172
1773	2L	8299260	8301837	1.547006130219	8300788	1.229635683695	FBgn0003502	284	FBgn0032015	7400
1774	3R	17212538	17219918	1.546748161316	17217024	1.219358384609	FBgn0004862	2419	FBgn0043012	121225
1775	3R	16919531	16923856	1.546578884125	16922723	1.511712729931	FBgn0038853	804	FBgn0010770	19235
1776	3L	18356240	18358681	1.544636726379	18357786	1.171822508176	FBgn0011706	5876	FBgn0011706	5876
1777	3R	18043161	18048145	1.542639732361	18044949	1.097917199135	FBgn0038934	7403	FBgn0053335	54209
1778	2L	18326745	18331011	1.541656494141	18329695	1.493749499321	FBgn0000636	13665	FBgn0004413	109471
1779	X	10610391	10614391	1.540675163269	10612718	1.332748234272	FBgn0052672	835	FBgn0052672	835
1780	4	807011	808555	1.540670394897	807845	1.1028393507	FBgn0039923	1383	FBgn0039930	241764
1781	3L	204335	210386	1.539011001587	208177	1.386714598712	FBgn0053229	514	FBgn0053229	514
1782	X	17229812	17232919	1.53900718689	17231421	1.581942614387	FBgn0011758	17	FBgn0030851	231992
1783	2L	19439884	19441943	1.53770160675	19440853	1.409701038809	FBgn0024230	163	FBgn0024230	163
1784	3L	4603307	4608800	1.537308692932	4604089	1.203387022018	FBgn0052246	1977	FBgn0015805	3475
1785	3R	26684707	26688925	1.535950660706	26685702	1.143488377333	FBgn0039805	7543	FBgn0003720	7665
1786	3R	18410215	18415675	1.534913063049	18412543	1.300511717796	FBgn0014949	1575	FBgn0014949	1575
1787	2R	10495693	10498733	1.533629894257	10496846	1.447609116049	FBgn0033988	688	FBgn0033988	688
1788	3L	2562130	2567688	1.533264160156	2563184	1.268962551566	FBgn0010909	6888	FBgn0024939	7798
1789	3L	20626532	20632151	1.53272485733	20629575	1.428694158792	FBgn0001320	371	FBgn0001320	371
1790	3L	6763000	6767346	1.532165527344	6763850	1.383157533758	FBgn0003995	257	FBgn0035714	36990
1791	X	9586594	9590672	1.532056808472	9589317	1.273574755742	FBgn0020378	8863	FBgn0000233	49908
1792	3R	2044520	2048183	1.531893253326	2045412	1.403282221626	FBgn0037412	2091	FBgn0053097	148598
1793	3L	21058289	21059983	1.530154705048	21059111	0.92217540741	FBgn0053284	955	FBgn0037050	6176
1794	2R	13270484	13273117	1.529993057251	13272160	1.402183392469	FBgn0022740	120	FBgn0003545	9186
1795	3R	25054210	25057351	1.529801607132	25054975	1.293655554454	FBgn0028476	87	FBgn0029176	9087
1796	2R	18552970	18555846	1.529609680176	18553901	1.46665507555	FBgn0003900	193	FBgn0003900	193
1797	X	1466853	1471707	1.529430866241	1469228	1.368640009562	FBgn0000210	2560	FBgn0023530	56207
1798	2L	9983489	9985204	1.529412269592	9984935	1.009543806314	FBgn0040965	278	FBgn0040965	278
1799	2L	21735598	21737626	1.527464866638	21736590	1.451026082039	FBgn0032960	8464	FBgn0032960	8464
1800	4	404566	407877	1.52742767334	405644	1.044090926647	FBgn0039905	7996	FBgn0026777	77297
1801	2L	22019865	22021703	1.526954650879	22020827	1.321345933278	FBgn0051601	9800	FBgn0032979	135927
1802	2R	11331109	11333483	1.526924133301	11332034	1.368446546442	FBgn0050084	362	FBgn0050085	51974
1803	2L	20625716	20626788	1.526859283447	20625939	1.232711571913	FBgn0051680	1800	FBgn0000986	96569
1804	3R	12140111	12141941	1.526841640472	12141054	1.324709499584	FBgn0040271	201	FBgn0011858	6071
1805	X	16910112	16912492	1.526801586151	16911204	1.286968708038	FBgn0054014	613	FBgn0054014	613
1806	2R	6909814	6912211	1.526242017746	6911237	1.488711059093	FBgn0050257	977	FBgn0050257	977
1807	X	22164504	22166341	1.525705814362	22165513	1.33753067255	FBgn0000719	106930	FBgn0031186	507528
1808	X	13201780	13204544	1.525193214417	13203509	1.38099900414	FBgn0030478	1034	FBgn0052634	13128
1809	3L	7348481	7350463	1.524966239929	7349658	1.303651064634	FBgn0052380	5806	FBgn0082598	5912
1810	2R	3458891	3463443	1.524939060211	3459886	1.318071197061	FBgn0033238	1766	FBgn0033240	7589
1811	X	1864583	1870216	1.523870944977	1866228	1.387651324272	FBgn0023545	729	FBgn0003964	31211
1812	2L	5613416	5619430	1.523755073547	5617350	1.2930374426	FBgn0031725	4327	FBgn0031718	66324
1813	3L	3026255	3028147	1.522971153259	3027322	1.303099772509	FBgn0040308	1415	FBgn0035388	8592
1814	3R	19553887	19557239	1.522220611572	19554802	1.334965369281	FBgn0065098	1210	FBgn0028691	4382
1815	3L	6715025	6718677	1.52189874649	6716288	1.370253058041	FBgn0052393	808	FBgn0035713	9945
1816	X	20205275	20207610	1.521880626678	20207367	1.352554695947	FBgn0031107	2213	FBgn0031106	2911
1817	2R	18206257	18210385	1.521859169006	18208135	1.396858317511	FBgn0005631	409	FBgn0020257	11580
1818	3L	11657667	11659252	1.521652698517	11658389	1.208163708448	FBgn0036191	458	FBgn0015828	2405
1819	3L	8617369	8620159	1.521529197693	8618304	1.195941954851	FBgn0035921	2461	FBgn0001168	31402
1820	2R	7239898	7241970	1.521285057068	7240790	1.313617388407	FBgn0033649	960	FBgn0033652	65486
1821	2R	10329172	10332880	1.520906925201	10330118	1.191855430603	FBgn0033969	4732	FBgn0050478	44275
1822	3L	9001595	9006007	1.520457267761	9003500	1.431252241135	FBgn0035956	9144	FBgn0028789	11824
1823	3R	2946668	2951218	1.520299196243	2949562	1.215717983246	FBgn0037471	345	FBgn0037481	31336
1824	3L	3400108	3404560	1.51965713501	3403230	1.175283114115	FBgn0014388	5237	FBgn0027616	45532
1825	3R	2962965	2965861	1.51893901825	2965376	1.310181842131	FBgn0037475	3448	FBgn0037481	15522
1826	3L	21527425	21529163	1.518857955933	21528194	1.267694354057	FBgn0023417	4505	FBgn0028663	54491
1827	2R	1540205	1544885	1.518770217896	1542983	1.371193044326	FBgn0033052	89	FBgn0033059	40782
1828	2R	8511494	8514114	1.518537521362	8512407	1.454976306242	FBgn0008654	623	FBgn0005624	15511
1829	3L	14385273	14388082	1.518138885498	14386275	1.346727259019	FBgn0036424	3684	FBgn0036424	3684
1830	X	21658692	21660922	1.518083572388	21660043	1.292445799884	FBgn0031187	841	FBgn0031186	2058
1831	X	12738171	12740731	1.518008232117	12739866	1.278109848499	FBgn0030432	106	FBgn0030433	1177
1832	X	4615486	4619204	1.517605781555	4617175	1.124306903166	FBgn0025679	421	FBgn0022768	85067
1833	3R	9701490	9704001	1.517124176025	9703202	1.197242230177	FBgn0008646	3301	FBgn0000576	24379
1834	X	17596359	17598827	1.516989707947	17597863	1.206858277321	FBgn0024184	5457	FBgn0030866	24652
1835	X	13042232	13045727	1.516400814056	13043681	1.122783025106	FBgn0005410	1922	FBgn0029133	2589
1836	3L	20235182	20238044	1.515774726868	20237172	1.271603331846	FBgn0036967	897	FBgn0003124	6674
1837	X	18465980	18468905	1.515040874481	18467328	1.364801466465	FBgn0030941	1512	FBgn0030943	14796
1838	X	12487148	12489466	1.515005111694	12488391	1.38691627278	FBgn0015024	671	FBgn0015024	671
1839	2L	18592017	18595932	1.51478433609	18594196	1.33126152263	FBgn0003270	1067	FBgn0032693	54717
1840	4	521122	524442	1.514731884003	523254	1.327761509839	FBgn0004607	847	FBgn0026777	194907
1841	3L	18205208	18208448	1.514730453491	18207488	1.134125148549	FBgn0036783	9859	FBgn0020300	102825
1842	2R	2495092	2498766	1.514121055603	2496661	1.246968179941	FBgn0022960	861	FBgn0033107	169788
1843	3R	14989703	14992448	1.513753890991	14991518	1.254683017731	FBgn0010768	1575	FBgn0038678	70899
1844	2L	18443558	18445416	1.513396263123	18444334	1.244626671076	FBgn0032678	591	FBgn0032678	591
1845	3L	1497208	1502114	1.513160228729	1500203	1.410803430221	FBgn0011204	567	FBgn0028577	14082
1846	X	22166582	22169366	1.512476921082	22168555	1.357769910027	FBgn0000719	109972	FBgn0031186	510570
1847	2L	509597	511630	1.51211643219	510557	1.426659202576	FBgn0003963	12910	FBgn0003963	12910
1848	2L	18915381	18918914	1.511929988861	18916429	1.308929275064	FBgn0032723	23448	FBgn0032728	48532
1849	X	11183392	11186453	1.511737823486	11184820	1.330918312073	FBgn0028421	47	FBgn0030291	9452
1850	3L	16799591	16801527	1.510912418365	16800515	1.149992568152	FBgn0036666	7043	FBgn0025582	48267
1851	2L	18796788	18799296	1.510902404785	18797749	1.164805948734	FBgn0040992	9166	FBgn0032717	37847
1852	2L	16075778	16077673	1.510715961456	16076765	1.245294094086	FBgn0028520	14173	FBgn0028897	181287
1853	3L	20854380	20858220	1.509921550751	20856451	1.280877113342	FBgn0037035	5216	FBgn0003415	104814
1854	3R	5328109	5331467	1.509182929993	5329360	1.281233338749	FBgn0037700	1022	FBgn0037700	1022
1855	3L	15087851	15091458	1.508785247803	15090461	1.217089398702	FBgn0036481	116	FBgn0025776	81125
1856	X	19680818	19687205	1.508749961853	19685113	1.222486904689	FBgn0031079	875	FBgn0031079	875
1857	3L	695366	703206	1.508676528931	701768	1.240340681637	FBgn0035159	6662	FBgn0035156	25321
1858	2L	14539419	14541907	1.508341789246	14540456	1.273140176137	FBgn0028881	8619	FBgn0005771	49594
1859	2R	1266857	1268426	1.50779914856	1267618	0.9848874036	FBgn0033038	161	FBgn0033035	62376
1860	X	5970947	5972690	1.507685661316	5971775	1.234623591105	FBgn0029846	18849	FBgn0029840	36833
1861	3R	26076842	26079065	1.50651550293	26077921	1.402042150497	FBgn0039761	983	FBgn0039757	43179
1862	2R	6990395	6994190	1.506111621857	6991600	1.246798872948	FBgn0001269	1228	FBgn0000581	23476
1863	3R	26594430	26596835	1.50560760498	26595812	1.461723327637	FBgn0004606	4164	FBgn0003720	82225
1864	2L	19224474	19228564	1.505573272705	19225806	1.415014616648	FBgn0051797	32256	FBgn0032762	96451
1865	2R	2937757	2939762	1.505386829376	2938881	1.136947504679	FBgn0033168	1525	FBgn0033179	39663
1866	3L	15584112	15586640	1.50520324707	15585436	1.279741923014	FBgn0036522	218	FBgn0036519	9789
1867	2L	17371011	17373399	1.503635406494	17371964	1.33506578207	FBgn0032633	8112	FBgn0032633	8112
1868	3R	1832562	1834825	1.503255844116	1833492	1.323110580444	FBgn0003261	809	FBgn0003261	809
1869	3R	6395584	6398500	1.503174781799	6397182	1.408610016108	FBgn0051394	42304	FBgn0001235	67204
1870	X	5413348	5415328	1.501992225647	5414395	1.17281035816	FBgn0053980	8975	FBgn0029771	51897
1871	3L	16349899	16351706	1.50193977356	16350865	1.226287894779	FBgn0036623	351	FBgn0014163	26233
1872	3R	19139115	19142143	1.50185585022	19141049	1.287136346102	FBgn0039071	25138	FBgn0002622	43476
1873	2R	10424478	10427394	1.501786231995	10426344	1.320007903235	FBgn0027596	736	FBgn0022063	40413
1874	3R	19687233	19692172	1.501605987549	19688233	1.228439420462	FBgn0004185	2881	FBgn0004185	2881
1875	3R	18603235	18611499	1.501010894775	18609100	1.472200085135	FBgn0039026	1106	FBgn0039013	56478
1876	3R	15134673	15139302	1.500555038452	15138319	1.289122074842	FBgn0000463	13616	FBgn0000463	13616
1877	2R	16502494	16505657	1.500505924225	16504674	1.232542514801	FBgn0034570	451	FBgn0034565	18855
1878	3R	5074122	5075707	1.500485897064	5074896	1.320630518595	FBgn0037664	1723	FBgn0037668	8504
1879	2R	15824201	15828689	1.500333309174	15826956	1.259208510904	FBgn0034500	3428	FBgn0034503	14713
1880	2L	19175563	19178237	1.499915122986	19176456	1.223713902866	FBgn0032763	1175	FBgn0032762	47101
1881	2R	6106839	6109385	1.499562740326	6108096	1.496848549162	FBgn0033538	21381	FBgn0004399	38379
1882	3L	3320727	3323932	1.49955368042	3322780	1.177739048004	FBgn0052268	2886	FBgn0035437	10377
1883	3R	12369862	12372741	1.499113559723	12370803	1.268537342548	FBgn0051448	1463	FBgn0027053	74980
1884	X	13076459	13079232	1.498424530029	13076931	1.162569373846	FBgn0052639	6471	FBgn0052639	6471
1885	2R	9735714	9737840	1.497508049011	9736691	1.246711450465	FBgn0033913	1908	FBgn0033912	5201
1886	2R	6451859	6453933	1.495883464813	6453003	1.178107202053	FBgn0033574	4570	FBgn0033571	38038
1887	3R	812578	818216	1.49553155899	815926	1.429079882304	FBgn0037292	1452	FBgn0004183	42040
1888	2R	20347506	20350225	1.495292663574	20348410	1.410837745667	FBgn0035070	8166	FBgn0050423	35026
1889	3L	13689502	13691895	1.494590520859	13690707	1.382499575615	FBgn0036379	50011	FBgn0036386	203549
1890	3L	14556608	14558330	1.494407653809	14557415	1.278299275567	FBgn0040318	7412	FBgn0028418	31392
1891	2L	4596344	4598579	1.49435043335	4597547	1.335131943226	FBgn0053196	5584	FBgn0000227	86912
1892	2R	8555747	8561012	1.49317741394	8556651	0.994424790144	FBgn0033788	6544	FBgn0005624	59755
1893	3L	16726206	16729050	1.493043899536	16727999	1.276089612175	FBgn0004108	3334	FBgn0004108	3334
1894	X	7401061	7406535	1.492990016937	7401898	1.33795783099	FBgn0029951	17936	FBgn0027553	171660
1895	2L	1953832	1955752	1.492620944977	1954791	1.206561863422	FBgn0031375	272	FBgn0031391	192496
1896	3L	11386617	11389927	1.492200374603	11388877	1.342397241031	FBgn0036157	10220	FBgn0036165	72630
1897	2L	1485107	1487254	1.492109298706	1486201	1.298675228568	FBgn0051928	6113	FBgn0031345	31237
1898	X	19464718	19467207	1.491602420807	19465613	1.202370405197	FBgn0031045	5942	FBgn0026680	6676
1899	3R	12680758	12687353	1.490888118744	12683521	1.332071632147	FBgn0082171	1484	FBgn0082171	1484
1900	3R	4288868	4291825	1.490602493286	4290818	1.367462873459	FBgn0051369	21271	FBgn0040529	124055
1901	3L	6676427	6678752	1.490530014038	6677642	1.138020420074	FBgn0035710	176	FBgn0035713	48591
1902	X	14989754	14991708	1.489583015442	14990553	1.219343900681	FBgn0030617	6606	FBgn0030616	17226
1903	3L	21382362	21384354	1.488246917725	21383343	1.356614393346	FBgn0033583	3680	FBgn0014143	27054
1904	3R	12574838	12577353	1.48805141449	12575923	1.352252244949	FBgn0063261	1188	FBgn0063261	1188
1905	X	509168	514059	1.487765312195	511934	1.315872977762	FBgn0025639	929	FBgn0025639	929
1906	2R	7115821	7122074	1.487173080444	7117072	1.360066469978	FBgn0065063	9782	FBgn0065063	9782
1907	3R	26633876	26636178	1.485785007477	26635205	1.145024120808	FBgn0027598	856	FBgn0003720	42832
1908	2R	5164537	5166614	1.485548734665	5165390	1.281020343304	FBgn0011921	7648	FBgn0023143	39751
1909	2R	5775320	5784338	1.484829902649	5776926	1.216452227698	FBgn0050009	1287	FBgn0033486	147420
1910	2R	2291477	2293641	1.484270095825	2292675	1.390790402889	FBgn0000473	593	FBgn0022224	29575
1911	3L	37151	39145	1.483562469482	38086	1.272004015305	FBgn0002564	11884	FBgn0035105	129868
1912	2R	6059148	6062124	1.483113288879	6060197	1.344692617655	FBgn0005630	5122	FBgn0004399	9520
1913	3L	22706646	22708668	1.483016014099	22707498	1.237323760986	FBgn0037191	14782	FBgn0037200	98549
1914	3L	522701	525041	1.482876300812	523855	1.240934960982	FBgn0001316	266	FBgn0035140	528
1915	3R	26680065	26684314	1.4825091362	26681069	1.380282514236	FBgn0003720	3032	FBgn0003720	3032
1916	2R	18596610	18599062	1.482457637787	18597745	1.159693437464	FBgn0034820	2883	FBgn0003062	15425
1917	2R	8429251	8433452	1.482271671295	8432366	1.31558451933	FBgn0010488	462	FBgn0010488	462
1918	2R	18155349	18157804	1.482227325439	18157057	1.346604241265	FBgn0034755	271	FBgn0034753	3129
1919	3L	13073101	13076122	1.482107162476	13074748	1.266990840435	FBgn0052118	2550	FBgn0010452	13472
1920	3L	12691836	12694523	1.481462717056	12693554	1.248460685506	FBgn0016940	15001	FBgn0036306	35150
1921	X	14861303	14864427	1.480686187744	14862293	1.217765106874	FBgn0052594	3922	FBgn0030605	35556
1922	2R	2015186	2019983	1.480137825012	2016315	1.124293355381	FBgn0010347	2243	FBgn0041145	106003
1923	X	4529008	4536835	1.479382038116	4529793	1.139885425568	FBgn0022768	2315	FBgn0022768	2315
1924	2L	13664900	13666889	1.478529930115	13666024	1.278374615838	FBgn0028527	496	FBgn0028546	24753
1925	2L	20225325	20229002	1.477737426758	20226278	1.216736137867	FBgn0058169	2764	FBgn0011638	111643
1926	3L	20726095	20730304	1.477223396301	20729328	1.345992151896	FBgn0027364	2719	FBgn0016696	23950
1927	3L	15692456	15695543	1.476855278015	15694317	1.462000250816	FBgn0010105	635	FBgn0010105	635
1928	2R	7026823	7030419	1.476026535034	7027956	1.294731925516	FBgn0050034	9999	FBgn0000577	16161
1929	2R	7539934	7541961	1.475954055786	7540996	1.275893396801	FBgn0033674	181	FBgn0011704	39646
1930	2L	20222705	20224185	1.47527217865	20223475	1.25360840559	FBgn0058169	39	FBgn0011638	114446
1931	3L	6153088	6155589	1.475243091583	6154524	1.247544139624	FBgn0035690	1206	FBgn0035688	6711
1932	2L	6336291	6340331	1.475222587585	6337815	1.237954318523	FBgn0031799	678	FBgn0043854	34600
1933	2L	14682838	14686107	1.474872589111	14684674	1.106149703264	FBgn0003016	4637	FBgn0005771	193812
1934	3R	13641318	13643150	1.474563598633	13642311	1.145875706392	FBgn0051246	5045	FBgn0051246	5045
1935	3R	25443220	25446350	1.47404050827	25444973	1.334307352702	FBgn0039674	217	FBgn0039678	52409
1936	2R	16337377	16340704	1.473661422729	16339756	1.20794585016	FBgn0016984	240	FBgn0016984	240
1937	3L	5117042	5121245	1.473602771759	5120043	1.26188508202	FBgn0028962	9	FBgn0035602	220389
1938	2R	5635121	5637514	1.473551273346	5636533	1.3015152812	FBgn0050011	626	FBgn0033486	7027
1939	3R	2748671	2750541	1.4725522995	2749654	1.277353202595	FBgn0051488	33802	FBgn0001077	59608
1940	2R	5929129	5931054	1.472507953644	5930020	1.115173753103	FBgn0033518	511	FBgn0033522	11505
1941	3R	25552795	25556165	1.472455501556	25554690	1.353443980217	FBgn0039688	1940	FBgn0039687	4048
1942	2L	3844714	3846795	1.472165584564	3845492	1.235602014205	FBgn0004567	8650	FBgn0004567	8650
1943	2R	14656297	14659992	1.471994400024	14659168	1.259494304657	FBgn0034418	164	FBgn0000578	2670
1944	3L	10298323	10300129	1.471966743469	10299201	1.283087147607	FBgn0067716	5408	FBgn0000629	312876
1945	3L	22153008	22156039	1.471828460693	22154079	1.362201499939	FBgn0028500	42657	FBgn0037156	46435
1946	2R	15083585	15085692	1.47110915184	15084597	1.285645689283	FBgn0053535	4790	FBgn0034463	88049
1947	3R	10207361	10209121	1.470433235168	10208003	1.122580750783	FBgn0038225	582	FBgn0038224	55257
1948	X	19151868	19153923	1.470291137695	19153022	1.149349521188	FBgn0028469	2980	FBgn0031008	50201
1949	X	21199038	21200747	1.469886779785	21199858	1.249494234721	FBgn0020272	175	FBgn0015527	39343
1950	3L	20967657	20971080	1.469515800476	20970192	1.289923638105	FBgn0026179	1812	FBgn0037044	8456
1951	3R	14227167	14230217	1.469322681427	14228127	1.412343947093	FBgn0038617	308	FBgn0038609	35749
1952	2L	21183151	21185011	1.467820167542	21184227	1.148803114891	FBgn0011829	2111	FBgn0003930	18544
1953	2R	18112782	18114698	1.467149734497	18113907	1.118536219877	FBgn0034743	204	FBgn0034743	204
1954	3R	2856462	2860560	1.466619968414	2859283	1.343240064733	FBgn0024289	18774	FBgn0010774	46843
1955	3R	12783614	12787056	1.466355323792	12786011	1.1389002239	FBgn0000015	11947	FBgn0038471	80395
1956	3L	13268190	13270943	1.466080665588	13269967	1.247632132636	FBgn0003034	5615	FBgn0036349	82565
1957	2L	8974604	8976519	1.463564872742	8975601	1.164057175318	FBgn0032083	2205	FBgn0029123	149976
1958	2L	4220601	4223998	1.462691783905	4221689	1.285708725452	FBgn0001075	3837	FBgn0031590	5408
1959	3L	22364422	22366870	1.46236538887	22365526	1.326186448336	FBgn0037161	7766	FBgn0004449	23798
1960	2L	18300684	18302448	1.462185382843	18301485	1.222098499537	FBgn0032677	10652	FBgn0004413	137681
1961	2L	5052351	5056946	1.462124824524	5053785	1.388897895813	FBgn0022023	576	FBgn0022023	576
1962	2L	5459113	5462310	1.461957931519	5461592	1.155848026276	FBgn0005511	49	FBgn0005511	49
1963	3R	474506	477466	1.459969997406	475694	1.371523022652	FBgn0011341	749	FBgn0037262	7998
1964	2R	13749317	13751300	1.459852218628	13750413	1.311708211899	FBgn0000658	2787	FBgn0000658	2787
1965	3R	14823700	14829042	1.459280967712	14825969	1.241237699986	FBgn0026239	16222	FBgn0026239	16222
1966	3L	17004947	17006516	1.459060668945	17005586	1.178524136543	FBgn0053522	2232	FBgn0036702	201796
1967	3L	9756998	9759097	1.458988666534	9758234	1.149497144363	FBgn0036044	13239	FBgn0044049	19991
1968	3L	13371555	13378699	1.458066940308	13372799	1.280287742615	FBgn0002573	2273	FBgn0036351	17509
1969	2R	9506993	9512586	1.45689201355	9511722	1.260408910116	FBgn0002643	4634	FBgn0033889	16756
1970	3R	1127361	1131023	1.456418991089	1128883	1.314949572086	FBgn0037310	3016	FBgn0037310	3016
1971	X	13653639	13658833	1.456317901611	13655707	1.283789316813	FBgn0030529	554	FBgn0027537	1033
1972	2L	12669804	12671583	1.455762863159	12670694	1.339052319527	FBgn0032442	1525	FBgn0032445	22329
1973	3R	24908440	24911126	1.455739498138	24909843	1.135084713207	FBgn0039633	12866	FBgn0039633	12866
1974	3L	17979830	17983503	1.455488681793	17980720	1.210112422705	FBgn0052192	24856	FBgn0020300	123943
1975	X	5899195	5902677	1.455096721649	5901096	1.157814757029	FBgn0029835	4050	FBgn0029840	33846
1976	3L	3525869	3527931	1.454972743988	3526854	1.08696603775	FBgn0005640	27637	FBgn0001254	30645
1977	3R	19698420	19701064	1.454678535461	19699592	1.279709935188	FBgn0004185	14240	FBgn0004185	14240
1978	2L	15494425	15496696	1.454543113708	15495430	1.435302061193	FBgn0002524	391	FBgn0003448	21232
1979	3L	20214483	20217493	1.454516410828	20215267	1.172122597694	FBgn0036962	6091	FBgn0003124	28579
1980	X	7984476	7992466	1.454491615295	7987175	1.102656110128	FBgn0025800	302	FBgn0030003	12212
1981	2L	7005864	7007750	1.454222679138	7006714	1.233633686514	FBgn0031880	6782	FBgn0051908	20581
1982	3R	11819138	11822331	1.453967094421	11820607	1.385622365134	FBgn0003507	8684	FBgn0003507	8684
1983	2L	11417767	11419847	1.453532218933	11418986	1.271150224349	FBgn0004579	26617	FBgn0004579	26617
1984	2R	15369293	15373811	1.45187664032	15370625	1.404099822044	FBgn0043532	12354	FBgn0011849	128231
1985	3R	24398368	24403344	1.451766490936	24399743	1.422449529171	FBgn0000659	11062	FBgn0000659	11062
1986	3R	11493700	11499806	1.451323032379	11494921	1.37287123063	FBgn0053207	3013	FBgn0053207	3013
1987	2R	7081794	7083978	1.450685024261	7083078	1.234595626593	FBgn0065063	24212	FBgn0065063	24212
1988	3R	6047574	6049604	1.450574636459	6048456	1.223658365362	FBgn0037797	24	FBgn0037797	24
1989	3L	764694	773346	1.450570106506	766498	1.254736244678	FBgn0052481	12603	FBgn0000575	33560
1990	X	10152968	10155299	1.450406074524	10154323	1.121653884649	FBgn0052682	541	FBgn0030189	17369
1991	2L	2812845	2816189	1.450270175934	2815161	1.249787449837	FBgn0031463	325	FBgn0031459	45024
1992	X	11455049	11456959	1.449489593506	11455949	1.234132935019	FBgn0002723	1329	FBgn0030322	2357
1993	2R	11940744	11943206	1.449336051941	11941592	1.215160538169	FBgn0034126	5444	FBgn0022070	79231
1994	3L	6077413	6079585	1.449083328247	6078769	1.212308238534	FBgn0005658	6700	FBgn0035675	29263
1995	2L	22138598	22140464	1.448444843292	22139518	1.137294376598	FBgn0032978	9375	FBgn0032979	17236
1996	3L	21873895	21875974	1.447722434998	21874983	1.268832266331	FBgn0037141	640	FBgn0046301	108937
1997	2L	7211388	7213692	1.447603225708	7212536	1.362407326698	FBgn0031897	7493	FBgn0031897	7493
1998	3R	12223687	12230627	1.447453975677	12229049	1.263257324696	FBgn0003513	356	FBgn0038421	43275
1999	3L	18404443	18406087	1.447176933289	18405167	1.135197766622	FBgn0036786	29	FBgn0011706	41505
[truncated: 12,145 more rows]
