# Supplementary material for: Developmental roles of 21 Drosophila transcription factors are determined by quantitative differences in binding to an overlapping set of thousands of genomic regions
Source: Genome Biol. 2009 Jul 23;10(7):R80. doi: 10.1186/gb-2009-10-7-r80 (PMC2728534; doi:10.1186/gb-2009-10-7-r80)
Supplement: Additional data file 7 — Genomic coordinates of regions bound by each factor for the 25% FDR data set, locations and scores of peak windows, and the closest gene and closest transcribed gene for each peak. [file gb-2009-10-7-r80-S7.zip › Additional Data File 4 25% FDR bound regions/ftz_3_032707-sym-25_table.txt]

Interval	Chr	Bound_Region_Start	Bound_Region_Stop	Bound_Region_Score	Peak_start	Peak_score	Closest_gene	Closest_gene_dist	Closest_transcribed_gene	Closest_transcribed_gene_dist
1	3L	13052649	13057360	4.270916938782	13055605	4.047527537626	FBgn0036345	5631	FBgn0010452	32615
2	3R	11478477	11481833	3.448424816132	11479674	3.019485592842	FBgn0053207	12234	FBgn0053207	12234
3	2L	5472914	5475923	3.303144454956	5474152	2.991390556097	FBgn0005511	12511	FBgn0005511	12511
4	2L	14442913	14448224	3.252655982971	14445995	2.897627592087	FBgn0028844	4821	FBgn0005771	44867
5	3R	18963177	18965494	3.157405376434	18964306	2.928322410583	FBgn0004644	3575	FBgn0051457	10600
6	3R	2688559	2692444	3.105556488037	2689828	2.716023254395	FBgn0001077	218	FBgn0001077	218
7	2L	12079028	12089380	3.076838970184	12080159	2.784508705139	FBgn0032406	3336	FBgn0003145	5633
8	2R	7047453	7049691	3.054340839386	7048466	2.657979011536	FBgn0000577	4349	FBgn0000577	4349
9	2R	7052246	7054619	2.976705551147	7053508	2.819431585424	FBgn0000577	9391	FBgn0000577	9391
10	3L	22796490	22798613	2.898226261139	22797627	2.464963181814	FBgn0053169	78	FBgn0037200	8420
11	3L	15675986	15678358	2.879389286041	15677186	2.572690874338	FBgn0041160	12078	FBgn0041160	12078
12	X	6443490	6445355	2.816306114197	6444476	2.387764566085	FBgn0029881	825	FBgn0029882	54946
13	3R	2682356	2686785	2.688322067261	2685943	2.525141323314	FBgn0001077	4103	FBgn0001077	4103
14	2L	19332736	19336158	2.684089183807	19334201	2.468837678432	FBgn0024245	24952	FBgn0024245	24952
15	X	20925320	20928698	2.682975769043	20927635	2.455632342233	FBgn0031161	200	FBgn0031144	85009
16	3L	1392963	1395345	2.678941249847	1393969	2.567217041464	FBgn0035216	789	FBgn0004635	53355
17	3R	670733	676426	2.6776304245	675197	2.461472230799	FBgn0003002	3338	FBgn0003002	3338
18	2L	14485156	14488041	2.668948173523	14486319	2.58109070273	FBgn0005771	4543	FBgn0005771	4543
19	2L	3816931	3819244	2.664236545563	3818080	2.387832909822	FBgn0031573	4673	FBgn0003430	7600
20	2R	5653109	5655253	2.653593063354	5654201	2.522528553009	FBgn0033491	48	FBgn0033486	24695
21	3L	16772606	16774507	2.650638103485	16773554	2.411578210195	FBgn0021768	127	FBgn0025582	21306
22	2R	15564887	15568022	2.644063472748	15566755	2.267086085151	FBgn0034480	46905	FBgn0004364	59619
23	2L	3613540	3616316	2.642149925232	3614650	2.614421963692	FBgn0015663	4642	FBgn0002985	7902
24	2R	11361660	11363505	2.618271350861	11362701	2.212880723617	FBgn0034045	478	FBgn0050085	21307
25	3R	12703282	12705442	2.530935287476	12704426	2.363617897034	FBgn0015350	1024	FBgn0082171	22389
26	3R	11853586	11856157	2.529692649841	11854685	2.412761323592	FBgn0003117	2866	FBgn0038396	20708
27	3R	2819440	2821573	2.494369983673	2820468	2.237807869911	FBgn0000095	4482	FBgn0010774	85658
28	3R	1263637	1265462	2.462395191193	1264633	1.943284183741	FBgn0037325	11654	FBgn0037328	28186
29	X	20507915	20510134	2.447520256042	20509035	2.283292097204	FBgn0003300	3918	FBgn0003300	3918
30	X	16673116	16675006	2.440379858017	16674164	2.095154434443	FBgn0024941	3580	FBgn0030801	44356
31	2L	8848407	8850505	2.432783126831	8849500	2.141866543714	FBgn0052986	13307	FBgn0029123	23875
32	3L	4533685	4537407	2.420104026794	4534660	2.029581097996	FBgn0053777	1423	FBgn0015805	72904
33	2R	16414004	16416240	2.412677764893	16415269	2.24881541729	FBgn0034560	2017	FBgn0034565	70550
34	2R	3757425	3761074	2.362023830414	3760008	2.204024595373	FBgn0033277	6061	FBgn0010109	15868
35	3R	950500	953572	2.314805984497	952744	1.839214754105	FBgn0037293	1066	FBgn0010313	40336
36	3R	9795059	9799336	2.310652256012	9798117	1.895521947316	FBgn0015270	7478	FBgn0038196	63770
37	2R	11087857	11089783	2.28870677948	11088722	2.09236317873	FBgn0034033	132	FBgn0019968	41621
38	2R	7040425	7044598	2.28263759613	7041761	1.94800936381	FBgn0000577	2356	FBgn0000577	2356
39	2L	7303613	7306227	2.276480674744	7304937	2.019415294423	FBgn0004009	2224	FBgn0004009	2224
40	3R	10504417	10506633	2.269216060638	10505421	2.366116285324	FBgn0038252	16256	FBgn0051314	17636
41	X	20527271	20529503	2.268351078033	20528356	2.004485018113	FBgn0031129	18280	FBgn0003300	23239
42	3R	7953702	7955420	2.245331764221	7954582	2.053458718693	FBgn0037992	663	FBgn0037992	663
43	3L	11330163	11332169	2.238583087921	11331234	1.891153126955	FBgn0036155	7598	FBgn0041094	104978
44	3R	2831655	2833755	2.226343154907	2832858	2.207968487459	FBgn0000095	7908	FBgn0010774	73268
45	2R	5488673	5494034	2.223867893219	5493196	2.049102923449	FBgn0000606	2142	FBgn0000606	2142
46	X	13828790	13830962	2.218350410461	13829716	1.893206566572	FBgn0000173	575	FBgn0027537	172976
47	3L	6740033	6742087	2.215945243835	6741248	1.800295072443	FBgn0052392	4055	FBgn0035714	14388
48	3L	12545279	12547220	2.212340354919	12546466	1.827208787203	FBgn0036302	3	FBgn0004926	45782
49	2L	6970028	6973082	2.195050239563	6971817	1.707638472319	FBgn0016978	81	FBgn0016978	81
50	3R	2773654	2775732	2.176394462585	2774891	1.943709653967	FBgn0051488	8565	FBgn0001077	84845
51	3R	16116192	16119414	2.171448707581	16117094	1.823398679495	FBgn0028386	1894	FBgn0028386	1894
52	3R	10919650	10922149	2.168884277344	10921358	1.634177790748	FBgn0051304	6564	FBgn0038301	117964
53	3R	15169864	15172514	2.167588233948	15171076	2.009324431419	FBgn0000463	19141	FBgn0000463	19141
54	3L	14918076	14919679	2.154499053955	14918893	1.990855455399	FBgn0040487	7522	FBgn0040487	7522
55	3L	18326014	18327757	2.147226333618	18326943	1.873701993157	FBgn0011706	36719	FBgn0011706	36719
56	2R	14316678	14318704	2.12393951416	14317660	1.945892870426	FBgn0010651	930	FBgn0010651	930
57	3R	12598228	12600236	2.113721132278	12599205	1.729341703303	FBgn0020556	294	FBgn0020556	294
58	3R	12554437	12557562	2.110795974731	12555204	1.990631474389	FBgn0003944	5144	FBgn0063261	21907
59	2L	12091898	12093643	2.098917007446	12092853	1.921920220057	FBgn0032407	918	FBgn0032407	918
60	3R	23266256	23269109	2.09299659729	23268210	1.85978642632	FBgn0039518	21701	FBgn0039509	153993
61	3L	15296730	15298765	2.076752901077	15297828	1.930568695068	FBgn0036494	4131	FBgn0036494	4131
62	X	15300255	15303192	2.067529201508	15301528	1.641695245107	FBgn0030642	122	FBgn0030659	115281
63	3R	11798245	11800210	2.066019058228	11799428	1.686522006989	FBgn0002783	797	FBgn0002783	797
64	X	18142870	18146130	2.057252883911	18145240	1.947481870651	FBgn0004956	3478	FBgn0004956	3478
65	3R	23270295	23272209	2.053158283234	23271194	1.946283086141	FBgn0039518	18717	FBgn0039509	156977
66	3L	15226447	15228560	2.031537055969	15227588	1.884483898387	FBgn0029114	26688	FBgn0029114	26688
67	2R	5483903	5487011	2.026282787323	5485845	2.036352241741	FBgn0033471	2883	FBgn0027619	5072
68	3L	5955745	5957921	2.024332046509	5956973	1.601692855358	FBgn0035656	7021	FBgn0035656	7021
69	2L	18481962	18483748	2.022389411926	18482921	1.781204879284	FBgn0032682	1505	FBgn0032682	1505
70	3L	14932359	14936077	2.019275665283	14933242	1.876857196583	FBgn0026320	1364	FBgn0026320	1364
71	3L	15668071	15670010	2.011302947998	15668853	1.745291173458	FBgn0041160	3745	FBgn0041160	3745
72	X	16050274	16051944	2.001082897186	16051271	1.699473493239	FBgn0000459	600	FBgn0000459	600
73	3R	22013591	22015538	1.997692108154	22014534	1.79504275322	FBgn0039417	8	FBgn0039406	129549
74	3R	15164048	15168550	1.995614528656	15166812	1.559330575606	FBgn0000463	14877	FBgn0000463	14877
75	3R	6419211	6421007	1.993432044983	6420152	1.94948554039	FBgn0001235	44234	FBgn0001235	44234
76	2R	18197081	18199212	1.992695808411	18198135	1.685094637029	FBgn0020257	1580	FBgn0020257	1580
77	2R	19375612	19377524	1.989218235016	19376726	1.766940874212	FBgn0025352	510	FBgn0025790	6545
78	3R	13651148	13653049	1.984371185303	13652086	1.69570684433	FBgn0051246	14820	FBgn0051246	14820
79	3R	8206876	8209310	1.974349975586	8208467	1.861914298114	FBgn0038028	55	FBgn0038028	55
80	2L	89876	92374	1.9692735672	91390	1.612178550047	FBgn0031216	3362	FBgn0002931	4008
81	2L	5399583	5401606	1.952035903931	5400826	1.650146663189	FBgn0016660	3516	FBgn0005511	60815
82	X	6196981	6198301	1.950761795044	6197344	1.73924267292	FBgn0026708	1479	FBgn0029868	1709
83	3R	20997686	21000631	1.942820549011	20999371	1.853343910641	FBgn0039285	988	FBgn0039286	11364
84	3L	8643324	8645582	1.93533372879	8644042	1.635863360237	FBgn0001168	5664	FBgn0001168	5664
85	2L	7451327	7452972	1.932757377625	7452131	1.504751065198	FBgn0025697	966	FBgn0053529	92292
86	3R	17283422	17285186	1.921069145203	17284339	1.664443745333	FBgn0011278	12297	FBgn0013984	121912
87	2R	8291283	8294053	1.906879425049	8292922	1.662313991123	FBgn0003326	3529	FBgn0003326	3529
88	3L	5192545	5193703	1.8980884552	5193145	1.115832010905	FBgn0035598	15281	FBgn0035602	147287
89	2R	19243668	19246075	1.893218994141	19244361	1.559905669268	FBgn0000562	10064	FBgn0002174	29899
90	3L	8626684	8628642	1.893001556396	8627691	1.621752907248	FBgn0035922	4220	FBgn0001168	22015
91	2L	14435189	14437211	1.890107631683	14436150	1.771436130299	FBgn0028871	11019	FBgn0005771	54712
92	2L	3820856	3823581	1.887122154236	3822697	1.706385444192	FBgn0003430	2983	FBgn0003430	2983
93	X	2544183	2545624	1.875303030014	2544997	1.191850578084	FBgn0003068	3261	FBgn0024978	43344
94	2L	21840300	21842292	1.871852874756	21841267	1.572252610151	FBgn0003866	25079	FBgn0003866	25079
95	3R	18571486	18573281	1.867812156677	18572906	0.809986352921	FBgn0039020	372	FBgn0039013	20284
96	3L	2421314	2424420	1.866251945496	2422282	1.650197982788	FBgn0052306	24752	FBgn0053231	26406
97	2R	6752769	6754857	1.861957073212	6753825	1.696328387541	FBgn0033591	1076	FBgn0033590	1235
98	3R	9228047	9231038	1.859910011292	9228935	1.562860040104	FBgn0053977	164	FBgn0053977	164
99	3R	27420309	27421491	1.850607872009	27420935	1.140428122352	FBgn0039857	1032	FBgn0039857	1032
100	3R	2869002	2870824	1.846652507782	2869937	1.711880207062	FBgn0024289	8120	FBgn0010774	36189
101	2L	6342519	6344560	1.844877243042	6343570	1.443815602197	FBgn0031800	4581	FBgn0043854	28845
102	2L	3082109	3083973	1.843688011169	3082981	1.578840199639	FBgn0027571	26366	FBgn0003934	34280
103	3R	24456735	24458546	1.841152191162	24457609	1.645204684314	FBgn0039590	3176	FBgn0001215	32080
104	2R	18713636	18715511	1.83828163147	18714572	1.685127202202	FBgn0034834	4567	FBgn0003062	132252
105	2L	16482906	16484815	1.836804389954	16483976	1.650014340878	FBgn0032585	156	FBgn0025678	131286
106	2R	11269596	11271996	1.833839416504	11271002	1.74534887426	FBgn0050089	28741	FBgn0050089	28741
107	3R	12726998	12728768	1.833262443542	12727842	1.586473613977	FBgn0051270	21665	FBgn0082171	45805
108	X	6884418	6886630	1.828206062317	6885549	1.665140039781	FBgn0029931	295	FBgn0029931	295
109	3L	19143387	19145334	1.827416419983	19144417	1.473903824301	FBgn0016797	8532	FBgn0016797	8532
110	X	16449450	16450688	1.814329147339	16450115	1.126431614161	FBgn0030763	5408	FBgn0010412	21701
111	X	8280257	8282185	1.811664581299	8281097	1.285175856422	FBgn0030037	939	FBgn0030038	1219
112	X	9599027	9600717	1.808601379395	9599954	1.217972244535	FBgn0020378	1774	FBgn0000233	60545
113	3L	5829750	5831467	1.808547019958	5830498	1.393700838089	FBgn0003984	10937	FBgn0052409	42991
114	3L	13014771	13016391	1.805603027344	13015549	1.448415130377	FBgn0011284	154	FBgn0011284	154
115	3L	7882756	7885193	1.804208755493	7884438	1.560534667969	FBgn0003041	1460	FBgn0003041	1460
116	2R	5045460	5048345	1.799550056458	5047007	1.451562152189	FBgn0050337	5104	FBgn0025286	51989
117	3R	16818651	16820425	1.797562599182	16819372	1.210448145866	FBgn0038845	13337	FBgn0010770	122586
118	X	6203794	6205451	1.79139995575	6204515	1.196172630086	FBgn0016974	3681	FBgn0029868	8880
119	3L	13027063	13028701	1.78547000885	13027925	1.491219071781	FBgn0036342	6954	FBgn0036342	6954
120	3R	2670673	2672548	1.783550262451	2671671	1.722406134886	FBgn0003339	4215	FBgn0001077	18375
121	3L	14937127	14939312	1.771465301514	14938217	1.614754941728	FBgn0000216	289	FBgn0000216	289
122	3R	18702676	18704400	1.770921230316	18703646	1.522821286145	FBgn0017590	21378	FBgn0039013	151024
123	X	12520818	12525977	1.768894195557	12524064	1.31989972932	FBgn0030417	16071	FBgn0053963	30665
124	3L	9184533	9186410	1.766833782196	9185431	1.655464256511	FBgn0035969	400	FBgn0035980	152875
125	3L	6737932	6739486	1.765918254852	6738679	1.571566020741	FBgn0052392	1486	FBgn0035714	11819
126	2L	517347	519460	1.764392375946	518454	1.513870298862	FBgn0003963	5013	FBgn0003963	5013
127	3L	12056240	12058132	1.759189605713	12057339	1.643721898397	FBgn0028679	1607	FBgn0036248	34851
128	X	15295328	15298683	1.757021903992	15296658	1.504230111837	FBgn0030640	6	FBgn0030659	120151
129	3R	4525068	4527803	1.753273010254	4526709	1.580136140188	FBgn0037612	5	FBgn0001180	3169
130	2L	8845400	8847675	1.749691486359	8846362	1.425025350907	FBgn0052986	16445	FBgn0029123	20737
131	X	7164823	7166921	1.748456954956	7165689	1.618336116566	FBgn0029943	3287	FBgn0024250	12512
132	3R	2936497	2938228	1.746728897095	2937443	1.438605084139	FBgn0014863	6010	FBgn0003884	25183
133	2R	20100756	20102694	1.745822429657	20101743	1.512017965317	FBgn0035031	3852	FBgn0035031	3852
134	3R	12455773	12458936	1.744607448578	12458112	1.520447787117	FBgn0000634	7164	FBgn0038453	11215
135	2R	9825244	9828727	1.737654685974	9826136	1.585497800042	FBgn0033921	8920	FBgn0033922	14553
136	3R	5990170	5991901	1.736825466156	5990842	1.614637076855	FBgn0037794	3792	FBgn0037797	57638
137	2L	11454863	11456799	1.735612869263	11455784	1.518142640591	FBgn0004579	10181	FBgn0004579	10181
138	3R	14126553	14128160	1.725871562958	14127344	1.412134021521	FBgn0038601	114	FBgn0038601	114
139	3L	12670102	12671251	1.7246966362	12670641	1.026417128245	FBgn0014343	2946	FBgn0036306	58063
140	3R	24159193	24160463	1.717351913452	24159883	1.29426352183	FBgn0039579	357	FBgn0039580	5607
141	3L	4528985	4530504	1.710514783859	4529811	1.389980624704	FBgn0053777	6272	FBgn0015805	77753
142	2R	15354752	15356645	1.710267066956	15355667	1.440644123975	FBgn0034476	13899	FBgn0011849	113273
143	3R	12526035	12527849	1.709506750107	12526859	1.412159532309	FBgn0003944	33489	FBgn0063261	50252
144	X	16407381	16409120	1.702888965607	16408249	1.455255873063	FBgn0030758	12815	FBgn0015615	19117
145	2R	8710328	8711873	1.701940536499	8711065	1.538496843974	FBgn0053182	3118	FBgn0028991	5084
146	2L	6498433	6500028	1.700105190277	6499227	1.355287611485	FBgn0051637	585	FBgn0031822	8399
147	3R	12665006	12666678	1.697558879852	12665799	1.507289241342	FBgn0020546	9927	FBgn0020546	9927
148	3R	7946244	7948090	1.697443962097	7946846	1.217308461666	FBgn0037992	7073	FBgn0037992	7073
149	2L	1429026	1430580	1.697030544281	1429819	1.393881909988	FBgn0003926	2892	FBgn0002543	9370
150	2R	20563649	20565552	1.691370487213	20564577	1.455314457417	FBgn0001147	4650	FBgn0001148	5003
151	2L	11268657	11270078	1.690852642059	11269012	1.549971213708	FBgn0040232	167	FBgn0028700	138367
152	3L	17380568	17382755	1.689678192139	17381760	1.604666765998	FBgn0027660	5011	FBgn0027660	5011
153	3L	13093433	13095301	1.688086032867	13094319	1.58128154979	FBgn0010452	6099	FBgn0010452	6099
154	X	6569551	6571443	1.687180280685	6570408	1.386769827674	FBgn0029896	14814	FBgn0029891	41374
155	X	18472942	18474528	1.68618106842	18473785	1.555102288723	FBgn0030941	4945	FBgn0030943	8339
156	2L	19322184	19324120	1.686023712158	19322932	1.442855049582	FBgn0032769	26697	FBgn0024245	36221
157	3R	2710415	2712325	1.685328006744	2711206	1.712681293488	FBgn0001077	21160	FBgn0001077	21160
158	X	20059555	20062182	1.680530548096	20060400	1.305058703703	FBgn0015789	1700	FBgn0031098	1765
159	X	2536637	2539394	1.677914619446	2538659	1.244656787199	FBgn0025838	429	FBgn0003371	48553
160	X	8093860	8096793	1.675109863281	8096101	1.245271652937	FBgn0017566	801	FBgn0030028	20539
161	2R	7315536	7317055	1.670893669128	7316231	1.3582508564	FBgn0033652	9955	FBgn0033652	9955
162	X	19310417	19311555	1.668974876404	19310936	1.12362168817	FBgn0031018	1872	FBgn0044030	2877
163	X	1312787	1313985	1.66802406311	1313417	1.1602583773	FBgn0027795	458	FBgn0028274	7616
164	X	273518	275135	1.667583465576	274326	1.489728212357	FBgn0002561	7781	FBgn0002561	7781
165	3R	25958696	25960083	1.665675163269	25959394	1.414148860508	FBgn0003738	927	FBgn0065067	74140
166	2L	20765364	20767186	1.665247917175	20766174	1.500651752248	FBgn0000251	7846	FBgn0000986	43666
167	2L	9600307	9603122	1.664428710938	9602284	1.487456440926	FBgn0032132	1392	FBgn0015393	97550
168	2R	7918800	7920473	1.662755012512	7919632	1.459657865412	FBgn0033728	1510	FBgn0010238	49466
169	3R	8470894	8472755	1.660467624664	8471860	1.36352335612	FBgn0038071	1922	FBgn0038071	1922
170	2R	11857665	11859773	1.655520439148	11858730	1.469688247232	FBgn0034117	312	FBgn0022070	3631
171	X	10966109	10968943	1.655275821686	10967020	1.226097499623	FBgn0030266	1796	FBgn0028686	3386
172	3R	9813985	9815571	1.651889801025	9814827	1.486083703883	FBgn0015270	24188	FBgn0038196	47060
173	3L	14100105	14101873	1.651119232178	14100816	1.328929816975	FBgn0042630	4233	FBgn0000411	43063
174	3R	18498318	18500927	1.650510311127	18499171	1.421458512545	FBgn0039000	720	FBgn0039000	720
175	3L	10939847	10941586	1.648759365082	10940806	1.524358987808	FBgn0052070	2808	FBgn0036118	94780
176	2R	18071637	18073015	1.648055553436	18072420	1.179798841476	FBgn0034737	2478	FBgn0034743	41283
177	2L	1013590	1015040	1.648000717163	1014313	1.296476364136	FBgn0031295	12584	FBgn0003310	63498
178	3R	15196341	15197175	1.646061897278	15197127	0.988441997104	FBgn0038697	3344	FBgn0000463	45192
179	X	19667143	19670731	1.644289016724	19668011	1.345172713785	FBgn0031074	10075	FBgn0031079	17977
180	2R	15579783	15582621	1.643144607544	15581623	1.543494561139	FBgn0004364	44751	FBgn0004364	44751
181	X	19054005	19055647	1.641929626465	19054817	1.469255956014	FBgn0031001	256	FBgn0031001	256
182	3L	18957433	18960102	1.639430999756	18958971	1.400723189116	FBgn0036837	4571	FBgn0002945	51619
183	X	12518484	12519432	1.639317512512	12519107	0.815857291222	FBgn0030417	21028	FBgn0053963	25708
184	3R	12623510	12625091	1.637946128845	12624209	1.307793841642	FBgn0015230	10176	FBgn0020556	25298
185	3L	16346238	16347740	1.63621711731	16346924	1.323341310024	FBgn0036622	95	FBgn0014163	30174
186	3R	12793415	12794960	1.635188102722	12794341	1.473838710785	FBgn0000015	3617	FBgn0038471	72065
187	X	2002799	2004728	1.633470058441	2003589	1.155693918467	FBgn0013432	2167	FBgn0025626	82297
188	3R	12673720	12675367	1.631490707397	12674598	1.445188690634	FBgn0020546	1128	FBgn0020546	1128
189	3L	15285055	15286642	1.631290435791	15285838	1.314041726729	FBgn0036494	16121	FBgn0036494	16121
190	3R	11465111	11466782	1.630850315094	11465918	1.455199718475	FBgn0038351	7313	FBgn0053207	25990
191	2R	20557444	20559529	1.628342151642	20558682	1.497009333442	FBgn0001147	1245	FBgn0001148	10898
192	3R	19125268	19127863	1.626160621643	19127083	1.262717008591	FBgn0039071	11172	FBgn0039067	43304
193	3R	864088	865867	1.625710010529	865158	1.449365317822	FBgn0010313	47250	FBgn0010313	47250
194	2R	2038299	2040965	1.623527526855	2040219	1.470162808895	FBgn0010347	26147	FBgn0041145	82099
195	3R	12203399	12204562	1.622409820557	12203924	0.94308423996	FBgn0038423	7669	FBgn0038421	18150
196	3L	15976933	15978819	1.61980009079	15977804	1.416649659475	FBgn0036558	733	FBgn0036557	7348
197	3R	9734850	9736654	1.617884635925	9735773	1.596823580125	FBgn0000576	8192	FBgn0000576	8192
198	X	19695089	19698636	1.617390632629	19695873	1.349132032955	FBgn0031077	3588	FBgn0031079	9885
199	2L	7309709	7311757	1.616777420044	7310701	1.572097385631	FBgn0004009	3540	FBgn0004009	3540
200	X	1316449	1317898	1.613050222397	1317185	1.152115821838	FBgn0027794	194	FBgn0028274	3848
201	X	19689558	19692757	1.610271453857	19691847	1.413342475891	FBgn0031078	5694	FBgn0031079	5859
202	3L	7145192	7146204	1.609290599823	7145558	0.830455808079	FBgn0052389	8482	FBgn0028383	14538
203	X	2012130	2013747	1.609133720398	2012984	1.221319310805	FBgn0004655	2155	FBgn0025626	91692
204	2L	8874980	8876926	1.605877876282	8876178	1.391912235933	FBgn0032072	9411	FBgn0029123	50553
205	X	10761514	10763846	1.604804992676	10763118	1.194787883759	FBgn0030249	5566	FBgn0030241	63026
206	3R	25132115	25134660	1.604584217072	25133064	1.44110506773	FBgn0039659	10113	FBgn0003525	51562
207	2R	7248294	7250058	1.601126194	7249147	1.412251640769	FBgn0033649	9317	FBgn0033652	57129
208	X	10938459	10939850	1.594618320465	10939185	1.222504794598	FBgn0027498	1474	FBgn0028686	31221
209	X	5990031	5991467	1.593995094299	5990833	1.316730611465	FBgn0029846	209	FBgn0029840	55891
210	2R	2084480	2086508	1.592803478241	2085496	1.493915165172	FBgn0033076	27295	FBgn0041145	36822
211	3R	12647069	12648912	1.592553138733	12648172	1.590553283691	FBgn0000014	7597	FBgn0020546	27554
212	X	225235	227298	1.591604948044	225958	1.546101951599	FBgn0000022	895	FBgn0000022	895
213	X	10697734	10699850	1.591048240662	10698725	1.246016586528	FBgn0030241	1367	FBgn0030241	1367
214	3L	11317635	11319148	1.589708328247	11318474	1.271265633901	FBgn0036155	20358	FBgn0041094	92218
215	3R	26676991	26678624	1.585907936096	26677847	1.243881982916	FBgn0003720	190	FBgn0003720	190
216	2R	19062466	19063724	1.585618972778	19063044	0.865897823783	FBgn0034878	726	FBgn0034878	726
217	3R	9623464	9625373	1.584856033325	9624333	1.46826544404	FBgn0051331	341	FBgn0053327	14508
218	X	8972050	8974036	1.583485603333	8972815	1.418404410867	FBgn0030090	7424	FBgn0030092	21465
219	X	258560	260073	1.581991672516	259207	1.174282193184	FBgn0004170	6325	FBgn0004170	6325
220	2R	14814454	14815648	1.581844806671	14814905	1.034236371517	FBgn0034432	5098	FBgn0034430	7839
221	X	6311858	6313772	1.579399108887	6312583	1.468851979574	FBgn0029871	1481	FBgn0029873	57126
222	3R	11866178	11867405	1.576763153076	11866765	1.074552572691	FBgn0038394	2574	FBgn0038396	8628
223	2L	18594278	18595822	1.574700593948	18595022	1.295593514162	FBgn0003270	1893	FBgn0032693	53891
224	X	18483330	18486935	1.573893070221	18485386	1.274669408798	FBgn0030944	1009	FBgn0030944	1009
225	X	19481429	19483546	1.573101997375	19482196	1.183439927943	FBgn0031050	2213	FBgn0031047	9379
226	2L	9987146	9989460	1.56673002243	9988382	1.442432908451	FBgn0040965	3725	FBgn0040965	3725
227	3R	5050316	5051503	1.56652879715	5050913	1.121056842804	FBgn0003165	12491	FBgn0000412	15463
228	2L	2455561	2458680	1.565830469131	2456974	1.279894143343	FBgn0012017	3070	FBgn0015816	35692
229	X	7126926	7128715	1.56559419632	7127388	1.01251484366	FBgn0029941	4041	FBgn0025549	9152
230	X	15332512	15333466	1.561086177826	15332700	0.84978393408	FBgn0067708	9212	FBgn0030659	84109
231	2R	7061926	7063903	1.558430671692	7062609	1.25232976675	FBgn0000577	18492	FBgn0000577	18492
232	2L	3601812	3603464	1.558318138123	3602711	1.357126460356	FBgn0002985	4037	FBgn0002985	4037
233	X	18072884	18074175	1.554352760315	18073554	1.27222520113	FBgn0030904	3517	FBgn0004956	68208
234	3R	12377010	12378637	1.55319070816	12377726	1.466532021761	FBgn0038442	1967	FBgn0027053	81903
235	3L	6794345	6795881	1.553017616272	6795162	1.366689026356	FBgn0003995	31055	FBgn0035714	68302
236	X	19534094	19535833	1.55206155777	19534732	1.1317735672	FBgn0031060	958	FBgn0031057	17047
237	3L	19008341	19010238	1.549640655518	19009073	1.335578173399	FBgn0002945	1517	FBgn0002945	1517
238	3R	26251574	26252883	1.548267364502	26252146	1.349698739893	FBgn0039766	1287	FBgn0039766	1287
239	2L	18942958	18944588	1.545303821564	18943694	1.327786557815	FBgn0032724	1132	FBgn0032728	21267
240	2L	19864889	19866133	1.545087814331	19865548	1.162476285299	FBgn0032826	3162	FBgn0043021	53205
241	3R	25324964	25326317	1.54320526123	25325615	1.256437189439	FBgn0039668	3904	FBgn0040623	8799
242	X	8769776	8770540	1.541674613953	8770465	1.036839067936	FBgn0003217	45	FBgn0030086	164084
243	2L	11452222	11453869	1.541670799255	11452983	1.440123866586	FBgn0004579	7380	FBgn0004579	7380
244	X	4203257	4204386	1.537602424622	4203746	0.977878233966	FBgn0067702	7733	FBgn0029714	193458
245	3L	7408637	7410071	1.537011146545	7409410	1.322618126869	FBgn0014011	284	FBgn0014011	284
246	X	18076243	18078772	1.53662109375	18077562	1.18515426772	FBgn0030904	491	FBgn0004956	64200
247	X	20490108	20491862	1.536566734314	20491176	1.393428381752	FBgn0031128	3576	FBgn0003300	13941
248	3L	1021555	1023800	1.533595561981	1022201	1.311229889209	FBgn0024277	3794	FBgn0035164	201155
249	2L	18804080	18805858	1.533266067505	18805006	1.187729269266	FBgn0040992	1909	FBgn0032717	30590
250	2R	3761792	3763123	1.530484199524	3762472	1.174016189575	FBgn0033277	3597	FBgn0010109	18332
251	2L	19504971	19506211	1.529821395874	19505659	1.243992356693	FBgn0032796	970	FBgn0003732	56223
252	3R	15157042	15158949	1.529740095139	15157913	1.364804522196	FBgn0000463	5978	FBgn0000463	5978
253	2L	21619774	21621887	1.527168273926	21621008	1.329880297184	FBgn0023416	816	FBgn0022893	3487
254	3R	25122606	25124726	1.526047706604	25123683	1.478217405431	FBgn0039659	732	FBgn0003525	42181
255	2R	6714395	6716267	1.52582359314	6715367	1.450655993293	FBgn0033582	19753	FBgn0033590	37223
256	2R	7309425	7311094	1.525173187256	7310275	1.210020850686	FBgn0033652	3999	FBgn0033652	3999
257	2R	8495858	8497357	1.524295330048	8496738	1.108223795891	FBgn0005624	158	FBgn0005624	158
258	X	22077719	22078924	1.524263381958	22078320	0.901659647624	FBgn0000719	19737	FBgn0031186	420335
259	X	3706139	3708161	1.52255821228	3707432	1.371614158154	FBgn0019661	492	FBgn0019661	492
260	3L	12438144	12439123	1.522206783295	12438543	0.740195498747	FBgn0000625	3425	FBgn0027936	39706
261	X	10168609	10169372	1.52206993103	10169252	0.794136142731	FBgn0010338	1926	FBgn0030189	2440
262	3R	12570209	12571885	1.52197933197	12571141	1.344092930064	FBgn0063261	5970	FBgn0063261	5970
263	2L	16651964	16653344	1.521946430206	16652635	1.116882744957	FBgn0032593	19960	FBgn0002652	23350
264	3L	8799432	8801149	1.521943092346	8800290	1.469077671275	FBgn0011577	1163	FBgn0020633	65267
265	X	11196748	11198510	1.521860122681	11197991	1.05910469504	FBgn0030293	2139	FBgn0030293	2139
266	3L	22336013	22337663	1.521147251129	22336725	1.414749920368	FBgn0004449	5003	FBgn0004449	5003
267	2L	4367881	4369468	1.520987987518	4368564	1.363258361816	FBgn0026319	3426	FBgn0026319	3426
268	2R	18671853	18672857	1.517847061157	18672316	1.028807789087	FBgn0034829	5810	FBgn0003062	89996
269	X	19605338	19607215	1.51596736908	19606276	1.413739740849	FBgn0031070	10016	FBgn0031070	10016
270	2R	2268627	2270649	1.512376308441	2269981	1.297020519481	FBgn0033101	718	FBgn0022224	52269
271	3L	12650650	12652359	1.51192855835	12651449	1.274479866028	FBgn0014343	16246	FBgn0036306	77255
272	X	18278036	18280108	1.51059627533	18279219	1.366282701492	FBgn0052548	4701	FBgn0004956	137457
273	3L	357729	358957	1.510513305664	358295	1.172235071659	FBgn0003749	2553	FBgn0035136	13380
274	3R	677732	679838	1.508513450623	678394	1.23332528507	FBgn0003002	141	FBgn0003002	141
275	X	14062415	14066205	1.506544113159	14063836	1.338192967808	FBgn0053249	2267	FBgn0002873	17944
276	2L	19329181	19331117	1.506487846375	19330266	1.373596482807	FBgn0024245	28887	FBgn0024245	28887
277	X	19434235	19435256	1.50426864624	19434743	0.968180432039	FBgn0031036	1044	FBgn0031036	1044
278	3R	5570254	5572076	1.503911018372	5571251	1.372039458331	FBgn0051411	231	FBgn0002431	19918
279	2R	10276528	10277859	1.503217458725	10277241	1.376584023237	FBgn0033963	2784	FBgn0033962	4549
280	2L	8509847	8511525	1.498711585999	8510578	1.198701213388	FBgn0032050	1257	FBgn0032050	1257
281	X	5169528	5172238	1.49714756012	5171552	1.259035755606	FBgn0024332	2429	FBgn0024332	2429
282	3L	2640938	2642910	1.496662139893	2641874	1.258953150581	FBgn0053233	1297	FBgn0035357	26622
283	3L	14416946	14418793	1.496530532837	14417888	1.400652647018	FBgn0036424	35297	FBgn0036424	35297
284	2R	4147955	4149850	1.496156692505	4148894	1.260016388363	FBgn0033317	5119	FBgn0033315	9497
285	2L	13224055	13226436	1.493304252625	13225559	1.471046447754	FBgn0032489	353	FBgn0032489	353
286	2L	15319700	15321671	1.493036270142	15320624	1.376508600572	FBgn0041103	4789	FBgn0001981	9169
287	2L	17735721	17737339	1.492462158203	17736457	1.170998997158	FBgn0015609	1007	FBgn0032646	239419
288	2R	13749790	13750965	1.49240398407	13750285	0.984817308538	FBgn0000658	2659	FBgn0000658	2659
289	3R	16941796	16942890	1.491961479187	16942325	0.969937380622	FBgn0010770	367	FBgn0010770	367
290	2R	2096917	2098848	1.49061870575	2098026	1.43987596035	FBgn0033076	14765	FBgn0041145	24292
291	3R	934814	936396	1.490546703339	935699	1.119541041056	FBgn0037293	18111	FBgn0010313	23291
292	2R	7581160	7582965	1.489633560181	7581810	1.358636968276	FBgn0028407	12959	FBgn0011704	80460
293	X	8402116	8404325	1.489411830902	8403749	1.024464905262	FBgn0026679	248	FBgn0030054	47789
294	X	4481829	4483051	1.487921237946	4482283	0.901366919279	FBgn0025739	716	FBgn0029718	10831
295	2L	14488252	14490034	1.485874652863	14489141	1.270460605621	FBgn0005771	1721	FBgn0005771	1721
296	X	16447069	16448363	1.485801696777	16447592	1.059154955546	FBgn0025743	2943	FBgn0015615	20226
297	X	17684548	17685684	1.481784343719	17685223	0.916081091937	FBgn0030874	802	FBgn0030871	6616
298	X	10892627	10893939	1.481072425842	10893192	1.117967942182	FBgn0030257	3216	FBgn0028686	77214
299	X	19117257	19118746	1.481010437012	19117927	1.110759342418	FBgn0031011	838	FBgn0031008	15106
300	2L	21960397	21962018	1.480073451996	21961109	1.21577278773	FBgn0032969	19417	FBgn0003866	144921
301	3L	16737690	16739268	1.479625701904	16738467	1.186514288187	FBgn0036660	6507	FBgn0036660	6507
302	2L	14338326	14339086	1.479448795319	14339038	1.164812723796	FBgn0028531	798	FBgn0028529	16042
303	X	20065417	20066581	1.476970672607	20065934	1.051233291626	FBgn0031099	1872	FBgn0031098	3769
304	3L	17603506	17604521	1.476425647736	17604034	1.021535110474	FBgn0036742	5326	FBgn0004401	6256
305	2R	13337892	13339018	1.476415634155	13338618	0.799618721008	FBgn0050111	9410	FBgn0050111	9410
306	X	7736677	7738566	1.476147174835	7737617	1.313844231998	FBgn0029970	809	FBgn0029970	809
307	2R	18895575	18896882	1.475263118744	18896133	1.053376277288	FBgn0034858	2007	FBgn0034849	30968
308	X	16775152	16776547	1.474880695343	16775959	1.15092010498	FBgn0030806	840	FBgn0030806	840
309	3R	5225896	5226610	1.474696159363	5226528	1.082565975189	FBgn0037686	450	FBgn0037686	450
310	X	614303	615159	1.474473953247	615040	0.758839225769	FBgn0040382	1376	FBgn0065054	5855
311	3R	2586207	2588726	1.473762512207	2587055	1.46002589955	FBgn0000071	1260	FBgn0000071	1260
312	X	10705319	10707921	1.473621368408	10707352	1.061153666178	FBgn0030243	4477	FBgn0030241	7260
313	X	14662865	14664320	1.472270011902	14663479	1.224441247828	FBgn0030581	2515	FBgn0052590	9493
314	2R	9083583	9086695	1.470430850983	9085301	1.272351592779	FBgn0033857	4835	FBgn0033856	10849
315	2R	19312229	19313370	1.470051765442	19312667	0.900075070998	FBgn0034907	256	FBgn0010278	3928
316	X	1336030	1337126	1.469841003418	1336661	0.860797489391	FBgn0025381	1288	FBgn0025381	1288
317	2L	3540461	3542494	1.469050884247	3541074	1.263984494739	FBgn0024244	1823	FBgn0031549	10788
318	3R	6493116	6494741	1.467218399048	6493999	1.35489136378	FBgn0037818	8893	FBgn0001235	29613
319	3R	27566027	27567139	1.465747833252	27566490	1.153956234455	FBgn0000557	2300	FBgn0039868	3726
320	2R	9805058	9807062	1.464685440063	9806013	1.342499673367	FBgn0050066	225	FBgn0020615	20496
321	2R	19818758	19820131	1.464676856995	19819475	1.279799573562	FBgn0003888	5993	FBgn0034987	123518
322	3R	4801030	4802551	1.464245796204	4801958	1.20984429121	FBgn0037646	4685	FBgn0022347	16709
323	X	20501778	20503212	1.463184356689	20502512	1.20224788785	FBgn0003300	2605	FBgn0003300	2605
324	3L	4580072	4581604	1.462870359421	4580772	1.217296488145	FBgn0052247	19411	FBgn0015805	26792
325	3R	4101886	4104239	1.461256980896	4102844	1.377279842601	FBgn0010433	670	FBgn0037561	7240
326	X	19302243	19303722	1.459159851074	19303002	0.978922843933	FBgn0031018	6062	FBgn0044030	10811
327	3R	12589305	12590604	1.458934783936	12590023	1.208571881056	FBgn0020556	8888	FBgn0020556	8888
328	2R	13794681	13795846	1.458925247192	13795308	0.977100260117	FBgn0053198	2919	FBgn0003022	3252
329	2L	1410115	1412283	1.458393096924	1411211	1.284491658211	FBgn0002543	9238	FBgn0002543	9238
330	3R	22694816	22696250	1.457139968872	22695444	1.060015261173	FBgn0026562	2294	FBgn0001197	2791
331	3R	14232921	14233986	1.456565856934	14233511	0.861537615458	FBgn0038619	2779	FBgn0038609	41133
332	X	11676596	11677735	1.455518245697	11677126	1.027023792267	FBgn0030340	2976	FBgn0030350	44091
333	3L	15199207	15202096	1.454063892365	15200666	1.224403172731	FBgn0029114	234	FBgn0029114	234
334	X	2840735	2842602	1.453057765961	2841658	1.478892803192	FBgn0003285	11670	FBgn0004647	149370
335	2L	20428938	20429885	1.451433181763	20429551	0.970161606284	FBgn0051683	8015	FBgn0032858	25040
336	2L	3825516	3827828	1.451163291931	3826323	1.150246732375	FBgn0003430	643	FBgn0003430	643
337	X	19558096	19559514	1.450891971588	19558707	1.201920509338	FBgn0031064	2730	FBgn0031066	19568
338	X	20205240	20207547	1.449779033661	20206035	1.125586565803	FBgn0031107	881	FBgn0031106	1579
339	3R	3802958	3804462	1.449666023254	3803653	1.080918676713	FBgn0037533	165	FBgn0037550	148402
340	2L	6914731	6915783	1.449563026428	6915383	0.782958142898	FBgn0052829	1004	FBgn0052829	1004
341	X	5952706	5954393	1.447674274445	5953160	1.34352273941	FBgn0029843	16154	FBgn0029840	18218
342	X	10455932	10457807	1.446698188782	10456497	1.252470970154	FBgn0030219	1736	FBgn0052680	117542
343	3R	16721831	16723106	1.446531772614	16722532	1.128491654116	FBgn0038839	510	FBgn0038834	46261
344	2L	2447448	2449020	1.444484233856	2448103	1.208650280448	FBgn0012017	11941	FBgn0015816	44563
345	X	1491979	1492904	1.443363189697	1492396	0.783163182876	FBgn0029584	16081	FBgn0023530	33039
346	X	5586284	5587482	1.442108154297	5587015	0.895995521545	FBgn0052758	3740	FBgn0029799	10745
347	X	8719006	8721075	1.442101955414	8719771	1.110815197229	FBgn0030065	10422	FBgn0030061	159584
348	2R	14191774	14194018	1.442091464996	14192525	1.254335689545	FBgn0023214	4130	FBgn0023214	4130
349	2L	10662901	10664855	1.441581726074	10663930	1.369802250582	FBgn0051871	1843	FBgn0032293	68888
350	X	10449341	10454135	1.441577911377	10453430	1.324329376221	FBgn0030219	4803	FBgn0052680	114475
351	2R	2996040	2999060	1.440346717834	2998402	1.242247790098	FBgn0015930	3274	FBgn0015930	3274
352	3L	16051106	16053075	1.43954205513	16052596	0.996351655324	FBgn0036564	173	FBgn0036564	173
353	2R	17722297	17723225	1.438147544861	17722779	0.911931767183	FBgn0025186	2356	FBgn0034704	40291
354	3R	10336639	10338176	1.4376745224	10337425	1.159167793062	FBgn0038233	11	FBgn0038234	165
355	X	11714705	11715862	1.436551094055	11715397	0.973536282778	FBgn0030348	4739	FBgn0030350	5820
356	X	4398322	4399382	1.43532371521	4398919	1.005704462528	FBgn0029715	663	FBgn0029715	663
357	3R	16069410	16070596	1.435066223145	16069846	0.967685878277	FBgn0038780	8659	FBgn0028386	49142
358	2R	2488142	2489155	1.434425830841	2488648	0.907553280101	FBgn0033121	1849	FBgn0033107	161775
359	2L	5543015	5544107	1.434003829956	5543546	0.892308235168	FBgn0002525	1019	FBgn0002525	1019
360	3L	11665986	11667744	1.431014060974	11666798	1.425350778243	FBgn0036193	751	FBgn0036193	751
361	3L	11899012	11900178	1.430739879608	11899696	1.008884373833	FBgn0036222	992	FBgn0000404	92172
362	3R	25508897	25509881	1.427368164062	25509455	1.01067006588	FBgn0013972	1231	FBgn0039680	8057
363	X	793447	794502	1.42701292038	793947	0.878901720047	FBgn0040340	1894	FBgn0040345	6273
364	3R	20692075	20693530	1.426675796509	20692846	1.183160543442	FBgn0013949	1773	FBgn0015625	3771
365	3L	11233389	11235226	1.42505979538	11234284	1.24807434082	FBgn0041094	8028	FBgn0041094	8028
366	3R	17037081	17038254	1.42455291748	17037534	1.102239216075	FBgn0038868	3260	FBgn0038870	7267
367	X	8935434	8937824	1.424493312836	8937050	1.152023017406	FBgn0046828	554	FBgn0046828	554
368	3R	4004780	4005767	1.424327135086	4005371	0.73744726181	FBgn0001138	1793	FBgn0037550	53316
369	3L	10228034	10229397	1.422534942627	10228618	1.133772182465	FBgn0036078	9965	FBgn0000629	383459
370	X	9097322	9098640	1.421979427338	9098077	1.075533642488	FBgn0030114	2429	FBgn0000077	5520
371	X	16401017	16402198	1.420358657837	16401094	1.420358657837	FBgn0011826	7138	FBgn0015615	26272
372	3R	17303151	17304966	1.419778347015	17303861	1.061553001404	FBgn0038889	4186	FBgn0013984	102390
373	X	6508641	6510084	1.41922712326	6509399	1.281750112772	FBgn0062413	2516	FBgn0029882	9977
374	2R	1627886	1631104	1.418799877167	1629761	1.297941937166	FBgn0033063	15017	FBgn0033062	36753
375	X	19682748	19684104	1.418497085571	19683563	1.055527238285	FBgn0031079	2425	FBgn0031079	2425
376	2L	6097457	6099712	1.417743206024	6098379	1.235026022967	FBgn0031779	585	FBgn0031781	26759
377	X	6133286	6136175	1.417677879333	6135636	0.992911282708	FBgn0028685	843	FBgn0028685	843
378	2L	7035214	7036731	1.41583776474	7036065	1.041859596968	FBgn0022201	1933	FBgn0022201	1933
379	3L	5594606	5596389	1.41513633728	5595525	1.321382242091	FBgn0035625	9405	FBgn0035625	9405
380	X	20402467	20404027	1.414351940155	20403202	1.102871119976	FBgn0031123	1388	FBgn0003300	101915
381	X	18518072	18521706	1.41405582428	18519164	1.351669152578	FBgn0004959	542	FBgn0004959	542
382	2L	5465671	5467042	1.414054870605	5466263	1.285412279765	FBgn0005511	4622	FBgn0005511	4622
383	3L	19108719	19110145	1.411429405212	19109432	1.097013791402	FBgn0052203	7682	FBgn0016797	26453
384	3R	26619180	26620287	1.41045165062	26619825	0.892828315496	FBgn0011739	12516	FBgn0003720	58212
385	X	4761664	4762968	1.409900665283	4762369	1.019415855408	FBgn0029736	1313	FBgn0029738	19018
386	3R	23499739	23502759	1.40980052948	23502145	1.369572242101	FBgn0039537	1152	FBgn0003330	5601
387	2R	5500079	5501532	1.40892124176	5500956	1.133488346549	FBgn0024923	18	FBgn0024923	18
388	3R	26283617	26285317	1.408364295959	26284564	1.177263259888	FBgn0039773	546	FBgn0039767	30566
389	3L	10262821	10265640	1.407362937927	10264964	1.204699643453	FBgn0036080	17813	FBgn0000629	347113
390	3R	7578370	7579527	1.405211448669	7579010	0.853305906057	FBgn0037944	3824	FBgn0037947	18262
391	3R	1043390	1044821	1.404660224915	1044061	1.393465995789	FBgn0000340	914	FBgn0000340	914
392	3R	586942	587866	1.403284072876	587069	1.380652999878	FBgn0037273	6898	FBgn0051532	29886
393	2L	2878782	2880679	1.402210712433	2879915	1.083935379982	FBgn0028970	791	FBgn0004584	92761
394	3R	12162141	12163892	1.401911735535	12163068	1.25549475352	FBgn0040284	4638	FBgn0040284	4638
395	X	19475464	19476889	1.401614665985	19476171	1.090888219721	FBgn0031048	632	FBgn0031047	3354
396	3R	1497848	1499010	1.40127325058	1498576	0.909395975225	FBgn0037363	3141	FBgn0037363	3141
397	2R	12801199	12802683	1.400932312012	12802126	1.241819731394	FBgn0053197	21710	FBgn0034214	140216
398	X	12731002	12734494	1.400737762451	12731866	1.160861183615	FBgn0052650	740	FBgn0030433	9177
399	X	8946676	8947794	1.399366855621	8947177	0.931914217332	FBgn0030087	1763	FBgn0046828	10681
400	2L	18890322	18892402	1.399149894714	18891229	1.053442730623	FBgn0003896	14044	FBgn0032717	55633
401	X	11177296	11178565	1.397938728333	11177872	0.941828370094	FBgn0028421	6901	FBgn0003411	10308
402	2L	11343299	11344828	1.397363185883	11343973	1.175132513046	FBgn0032360	710	FBgn0004579	101630
403	3L	418174	419714	1.396755695343	418868	1.075737953186	FBgn0065092	418	FBgn0035136	73953
404	X	20218782	20222095	1.396188259125	20221348	1.140342772007	FBgn0031108	2936	FBgn0031114	13308
405	2L	17261885	17263178	1.395956993103	17262670	0.974139437956	FBgn0032629	6009	FBgn0032633	117406
406	X	14764214	14765515	1.395436286926	14764908	1.099409832674	FBgn0052591	2027	FBgn0052590	91936
407	2R	19795508	19797233	1.39461517334	19795949	0.947444502513	FBgn0034999	5749	FBgn0034987	99992
408	2L	2171965	2173295	1.393227577209	2172553	1.031638860703	FBgn0000097	6196	FBgn0000097	6196
409	X	5783911	5785372	1.393061161041	5784429	0.969203054905	FBgn0029825	3415	FBgn0000042	38329
410	3R	25314305	25316676	1.393045425415	25315681	1.337795369765	FBgn0039664	465	FBgn0039664	465
411	3R	9761158	9762923	1.392314434052	9761960	1.237315475941	FBgn0038188	7164	FBgn0000576	34379
412	3R	255744	256971	1.391745090485	256405	0.925941859975	FBgn0037248	1351	FBgn0037249	3247
413	2L	16780532	16782941	1.391091823578	16782213	1.344120811014	FBgn0000406	4434	FBgn0032600	42880
414	3L	18627615	18628825	1.390904903412	18628203	0.943186844096	FBgn0042134	10245	FBgn0036800	40250
415	X	12866003	12868211	1.390873432159	12867661	1.161586411794	FBgn0030442	2639	FBgn0030434	124126
416	3R	10999335	11000322	1.390835762024	10999751	0.826477864209	FBgn0038294	6241	FBgn0038301	39571
417	2L	8841004	8842678	1.390205383301	8841999	1.266366425683	FBgn0029123	16374	FBgn0029123	16374
418	2L	6207756	6208931	1.390058517456	6208372	0.970811843872	FBgn0051640	11929	FBgn0031782	80610
419	3R	14259987	14261084	1.387877464294	14260585	1.048790582021	FBgn0051122	21996	FBgn0038609	68207
420	3L	18139393	18141280	1.387742519379	18140522	1.160464090459	FBgn0003997	10374	FBgn0020300	35859
421	3L	182094	183612	1.387353897095	182902	1.302818382488	FBgn0035106	783	FBgn0035107	810
422	X	14122682	14123376	1.387007713318	14123042	0.728566001443	FBgn0030562	268	FBgn0002873	41262
423	2L	5968623	5970057	1.385753154755	5969319	1.230556992924	FBgn0031758	564	FBgn0000308	11706
424	2L	305149	306474	1.384556531906	305718	1.123129576445	FBgn0004611	223	FBgn0024352	10609
425	2L	2164035	2165895	1.384440898895	2164646	1.296477205613	FBgn0031393	8886	FBgn0031393	8886
426	3L	2549224	2551001	1.383697986603	2550116	1.335936196645	FBgn0010905	12307	FBgn0024939	20866
427	2R	19007057	19008156	1.383595943451	19007622	0.96617859602	FBgn0034869	290	FBgn0034868	10184
428	X	11091765	11093021	1.382999420166	11092444	0.997232182821	FBgn0030282	241	FBgn0003411	75120
429	X	10310398	10311533	1.382904052734	10311031	0.900675684214	FBgn0083167	5066	FBgn0083167	5066
430	3L	16074937	16075595	1.382431030273	16074978	1.20338455836	FBgn0017453	2669	FBgn0010280	3545
431	2R	19357919	19358956	1.382296562195	19358369	0.908090535332	FBgn0021895	327	FBgn0021895	327
432	3L	13515512	13516357	1.381937026978	13515701	0.741857210795	FBgn0036377	22153	FBgn0036351	160411
433	2R	11246708	11247789	1.381566762924	11247214	1.006601184607	FBgn0050089	4953	FBgn0050089	4953
434	2R	18997267	18998578	1.38147354126	18997824	1.041396169101	FBgn0034868	386	FBgn0034868	386
435	2L	15487405	15488801	1.379826068878	15487881	1.143310478755	FBgn0002524	7158	FBgn0003448	13683
436	X	18726678	18727950	1.379367113113	18727478	1.06383732387	FBgn0030974	92	FBgn0030974	92
437	2R	9449203	9450171	1.37850189209	9449720	0.746716618538	FBgn0013733	8297	FBgn0033886	26591
438	X	19492206	19495227	1.378472805023	19492756	0.960594236851	FBgn0031053	2703	FBgn0031047	19939
439	2R	16118574	16120040	1.376843452454	16119235	1.109896183014	FBgn0046816	1709	FBgn0046816	1709
440	3R	6715492	6716604	1.376315116882	6715956	0.956899979535	FBgn0042094	1107	FBgn0037855	3296
441	3R	14020464	14022191	1.375938892365	14021741	0.976858475629	FBgn0011481	3576	FBgn0038585	27708
442	3L	1462200	1463756	1.37349319458	1462975	1.145258202272	FBgn0046769	451	FBgn0004635	15651
443	3R	7176609	7178269	1.373382091522	7177265	1.089176626766	FBgn0026064	898	FBgn0026064	898
444	X	2580431	2584339	1.372578144073	2583285	0.962843686342	FBgn0024977	422	FBgn0024978	5056
445	2L	13850527	13852171	1.371371984482	13851184	1.116717785597	FBgn0028532	1772	FBgn0051842	16146
446	X	15501979	15503307	1.371165275574	15502315	1.25337022543	FBgn0030665	916	FBgn0030671	35747
447	3L	2253199	2254384	1.37099647522	2253724	0.97648563385	FBgn0052302	1365	FBgn0000543	4381
448	X	2071096	2074327	1.370386123657	2072776	1.115993499756	FBgn0053548	2845	FBgn0000377	33361
449	2L	12009986	12012419	1.369678974152	12010967	1.201430380344	FBgn0014019	2591	FBgn0032390	21003
450	3L	2865217	2866634	1.368414402008	2865973	1.055412709713	FBgn0035379	9723	FBgn0035370	115445
451	3L	22333231	22335285	1.367630958557	22334008	1.194169807434	FBgn0004449	7720	FBgn0004449	7720
452	3L	22716142	22718244	1.366942882538	22717034	1.335089066449	FBgn0037191	5246	FBgn0037200	89013
453	2L	5579424	5580753	1.366760730743	5580050	1.183441274306	FBgn0031722	1066	FBgn0031718	29024
454	X	6192638	6194097	1.366316318512	6193362	1.069209549162	FBgn0029867	1023	FBgn0029868	2273
455	3R	8456008	8457175	1.36625957489	8456388	0.868418766902	FBgn0028495	1	FBgn0038071	17394
456	X	15596509	15597665	1.366032123566	15597005	0.943430031047	FBgn0030687	65	FBgn0025809	22511
457	X	6130705	6131843	1.365979194641	6131294	0.957801061518	FBgn0026015	1906	FBgn0029857	2096
458	X	14035079	14037294	1.365867137909	14035780	1.024940322427	FBgn0026713	471	FBgn0002873	46000
459	3R	9704676	9705906	1.365206718445	9705411	1.032087382148	FBgn0008646	5510	FBgn0000576	22170
460	3L	8020175	8021498	1.364712238312	8020820	1.016352344962	FBgn0026263	11838	FBgn0052370	18255
461	X	7888018	7889211	1.364418506622	7888564	0.942712920053	FBgn0029990	5828	FBgn0004656	18108
462	3R	11213427	11214570	1.362644195557	11213994	0.814195941476	FBgn0051302	5274	FBgn0038332	16096
463	2R	13287207	13288920	1.362588882446	13288080	1.247685993419	FBgn0028740	665	FBgn0003545	25106
464	X	17508508	17511747	1.3609790802	17508556	0.91745101081	FBgn0030859	2731	FBgn0030855	38336
465	X	17495829	17497504	1.360551357269	17496606	1.215209371903	FBgn0003471	5248	FBgn0030855	26386
466	X	9754358	9755561	1.360264778137	9755052	0.925725873311	FBgn0030162	1295	FBgn0030177	173339
467	3R	19768248	19769088	1.359037399292	19768330	0.914175701141	FBgn0001098	494	FBgn0039128	10965
468	2R	2977298	2978569	1.359023571014	2977944	1.005195617676	FBgn0033179	600	FBgn0033179	600
469	3L	18321090	18322547	1.357463359833	18321857	1.185026168823	FBgn0011706	41805	FBgn0011706	41805
470	X	19613877	19616171	1.357117652893	19615312	1.069387828603	FBgn0031071	1553	FBgn0031071	1553
471	3R	19184627	19185808	1.357004165649	19185226	1.05871441785	FBgn0002622	701	FBgn0002622	701
472	X	5940874	5942022	1.35657453537	5941549	1.011388093233	FBgn0029843	4543	FBgn0029840	6607
473	3L	20034588	20035735	1.356153488159	20035175	1.001352876425	FBgn0036935	2473	FBgn0036959	139937
474	3R	19182874	19183821	1.355834960938	19183234	0.762602031231	FBgn0024509	944	FBgn0002622	1291
475	3L	2571264	2572546	1.355721473694	2571949	1.274328848895	FBgn0024939	967	FBgn0024939	967
476	3R	22057691	22058672	1.35485458374	22058083	0.858748231615	FBgn0039419	2109	FBgn0039406	173098
477	2L	11802020	11803520	1.351749420166	11802726	1.197638332844	FBgn0020309	6707	FBgn0032377	8643
478	X	8558810	8559785	1.351306915283	8558969	0.76746070385	FBgn0030060	899	FBgn0030061	1218
479	X	16297443	16298643	1.350640296936	16298000	1.075081853306	FBgn0010256	15386	FBgn0010256	15386
480	2R	17144865	17145771	1.347321510315	17145263	0.80409693718	FBgn0034643	3013	FBgn0034643	3013
481	2L	19862228	19863717	1.346720218658	19862926	1.310904054081	FBgn0032826	540	FBgn0043021	50583
482	3R	24723618	24725124	1.346360683441	24724295	1.048013687134	FBgn0053203	9572	FBgn0053553	10494
483	3L	21594900	21596688	1.345275878906	21595887	1.236528088065	FBgn0053292	3671	FBgn0028663	122184
484	2R	19044748	19045810	1.345240592957	19044910	1.049688632672	FBgn0000241	1183	FBgn0050185	6731
485	3R	27048351	27049841	1.34441280365	27049200	1.180651307106	FBgn0039831	2774	FBgn0039831	2774
486	X	6090725	6094229	1.343668937683	6093087	1.040320962667	FBgn0023458	5403	FBgn0015818	7982
487	X	10786892	10789674	1.343632221222	10789169	0.940057305729	FBgn0030252	5502	FBgn0030241	89077
488	3R	310398	311653	1.342255592346	310859	1.023833990097	FBgn0037255	96	FBgn0037255	96
489	2R	18022828	18024361	1.342170715332	18023584	1.153762245178	FBgn0034735	23788	FBgn0034743	90119
490	X	6136373	6138064	1.341728210449	6136972	1.010970681906	FBgn0029858	386	FBgn0028685	493
491	X	2987591	2988838	1.341448307037	2988270	0.997278830584	FBgn0004647	2758	FBgn0004647	2758
492	3L	12096531	12097779	1.341345310211	12097144	1.145871575673	FBgn0022959	1908	FBgn0036248	4954
493	3L	1012246	1013312	1.340605258942	1012807	0.886888616225	FBgn0035181	5422	FBgn0035164	191761
494	X	18136863	18138151	1.338048934937	18137545	0.996490033468	FBgn0004956	4217	FBgn0004956	4217
495	2L	10547011	10548332	1.338004589081	10547798	1.009732365608	FBgn0051721	2917	FBgn0032268	19492
496	3L	4416881	4417896	1.337556838989	4417425	0.855182816001	FBgn0035544	1895	FBgn0035541	28856
497	3R	25836963	25837932	1.337335586548	25837438	0.833261994755	FBgn0039736	2527	FBgn0039735	7035
498	3L	13904030	13904894	1.336529254913	13904817	0.822695636749	FBgn0052137	306	FBgn0036386	10561
499	3L	1650901	1652170	1.336320877075	1651528	0.985254340702	FBgn0026372	681	FBgn0026372	681
500	2L	19516971	19518098	1.335418701172	19517485	0.987813681364	FBgn0032798	2769	FBgn0046825	47962
501	X	18193612	18194551	1.334745407104	18194006	0.728251737707	FBgn0030914	1186	FBgn0004956	52244
502	2L	2746743	2748290	1.334735870361	2747341	1.112670141108	FBgn0003075	1181	FBgn0003075	1181
503	X	3253538	3254607	1.333647727966	3253943	0.750732449924	FBgn0029657	4373	FBgn0000472	24604
504	3R	5704882	5706622	1.332291603088	5705635	1.272265613079	FBgn0037767	4238	FBgn0065050	101429
505	3R	4897747	4898969	1.332159519196	4898448	1.140608923776	FBgn0037661	7547	FBgn0037660	7629
506	3L	20999720	21002363	1.330438375473	21001059	1.253681182861	FBgn0053285	21784	FBgn0037044	39323
507	3R	9636965	9639175	1.329992294312	9637693	1.086275545756	FBgn0053327	1148	FBgn0053327	1148
508	2R	20572828	20573886	1.329785823822	20573292	0.861156702042	FBgn0001148	3712	FBgn0001148	3712
509	2L	15481564	15483403	1.329497814178	15482612	1.128295505748	FBgn0020371	1915	FBgn0003448	8414
510	3R	23755764	23758227	1.328429222107	23756565	1.083699554205	FBgn0051053	2687	FBgn0027579	5650
511	X	17156308	17157422	1.32830286026	17156778	0.923970794678	FBgn0004854	8260	FBgn0000163	161902
512	X	16010829	16012248	1.328094959259	16011589	1.166541129351	FBgn0000459	39082	FBgn0000459	39082
513	2R	12299054	12300667	1.32786655426	12299799	1.118866555831	FBgn0034158	1245	FBgn0025832	70402
514	X	9051156	9052339	1.326748847961	9051827	1.110970139503	FBgn0016718	3869	FBgn0030099	13937
515	2L	2749875	2751658	1.325740814209	2750872	1.225851217906	FBgn0031453	1927	FBgn0031453	1927
516	3R	2629552	2631046	1.325354099274	2630393	1.243421217974	FBgn0082182	4863	FBgn0082182	4863
517	X	9926515	9927799	1.325109958649	9927151	1.190619023641	FBgn0052685	552	FBgn0030177	1240
518	3L	4138355	4139872	1.324015617371	4139115	1.185228600222	FBgn0053545	5326	FBgn0004574	16382
519	2R	19226559	19227464	1.323540687561	19226960	0.740847363191	FBgn0034898	576	FBgn0002174	12498
520	3R	9613884	9615454	1.323261737823	9614548	1.184197285596	FBgn0038185	2153	FBgn0053327	24293
521	X	19536987	19538194	1.323042869568	19537553	0.984289001016	FBgn0031061	529	FBgn0031057	19868
522	3R	12618013	12619531	1.321531772614	12618630	1.235073238611	FBgn0015230	4597	FBgn0020556	19719
523	3R	27762703	27763891	1.32150888443	27763160	0.902015349444	FBgn0039886	40692	FBgn0002780	114634
524	X	8245084	8247683	1.320793390274	8246876	1.096254096312	FBgn0030034	2245	FBgn0030034	2245
525	X	13152328	13153315	1.320325374603	13152958	0.787879214567	FBgn0030470	369	FBgn0004456	60531
526	X	9042140	9045326	1.320222854614	9044529	0.981493921841	FBgn0030101	2847	FBgn0030099	6639
527	X	6714428	6715545	1.320187568665	6715027	0.933095286874	FBgn0064122	1283	FBgn0064122	1283
528	2R	16114756	16116535	1.320068836212	16115664	1.21436105055	FBgn0050153	3952	FBgn0046816	5280
529	2L	1159313	1162325	1.319105148315	1161758	1.064586471109	FBgn0031313	2124	FBgn0031310	10975
530	3R	27553094	27554151	1.318949222565	27553527	0.890536989485	FBgn0039867	9137	FBgn0039867	9137
531	2L	16259150	16260305	1.318344116211	16259683	0.957111581167	FBgn0028897	1631	FBgn0028897	1631
532	X	7082429	7083460	1.318014144897	7082929	0.949990193049	FBgn0029940	29211	FBgn0025549	53611
533	3R	3821247	3822220	1.317753791809	3821764	0.772739823659	FBgn0037534	196	FBgn0037550	130291
534	3L	4471095	4472403	1.317349910736	4471733	1.083435714245	FBgn0035553	2873	FBgn0035541	83164
535	X	11705764	11706771	1.316502571106	11706236	0.958902527304	FBgn0030346	479	FBgn0030350	14981
536	2R	16458747	16460319	1.31556892395	16459540	1.130998779746	FBgn0053704	1856	FBgn0034565	26279
537	3R	12740585	12742147	1.314837932587	12741405	1.281801668803	FBgn0051270	8102	FBgn0082171	59368
538	X	10559468	10561165	1.314363479614	10559980	0.901035881042	FBgn0052677	12308	FBgn0052672	53573
539	X	9163268	9164450	1.313920974731	9163769	1.050864368677	FBgn0040235	696	FBgn0040235	696
540	3R	6580388	6581646	1.313855171204	6580959	1.107410711401	FBgn0037829	397	FBgn0051390	5696
541	3R	22082207	22083894	1.312307834625	22082993	1.040593014823	FBgn0000064	4320	FBgn0039406	198008
542	2L	16717966	16718671	1.312034606934	16718281	0.705051183701	FBgn0000409	2478	FBgn0032596	9777
543	2R	7305499	7306269	1.309658050537	7305679	0.743416786194	FBgn0033651	279	FBgn0033652	597
544	2L	6125240	6125930	1.308909654617	6125612	0.672907084227	FBgn0031781	474	FBgn0031781	474
545	X	12415388	12416905	1.308830738068	12416102	1.022546589375	FBgn0030400	1017	FBgn0015024	71618
546	X	17677592	17678732	1.308734416962	17678198	0.776681184769	FBgn0030871	409	FBgn0030871	409
547	3R	5846211	5847412	1.308609008789	5846762	0.975251742772	FBgn0051407	2568	FBgn0027524	22218
548	3R	158939	159880	1.308246612549	159473	0.814627451055	FBgn0027866	254	FBgn0001204	12899
549	2R	1703058	1704422	1.307506322861	1703728	1.156637864954	FBgn0033068	333	FBgn0033068	333
550	2L	11793168	11794610	1.307234287262	11793981	1.174408465624	FBgn0032377	102	FBgn0032377	102
551	X	20202062	20204143	1.307148933411	20202924	0.992309263774	FBgn0027334	797	FBgn0027334	797
552	X	1794350	1796234	1.306589126587	1795716	1.003563768723	FBgn0023520	447	FBgn0023512	16699
553	X	5629512	5630618	1.305959224701	5629986	0.823334357318	FBgn0029808	310	FBgn0029800	29866
554	2L	19577092	19578265	1.305902957916	19577946	0.734797870412	FBgn0032812	480	FBgn0032812	480
555	3R	683120	684650	1.305390357971	683916	1.153809659621	FBgn0003002	5381	FBgn0003002	5381
556	X	2481693	2482854	1.30521774292	2482312	1.002251416445	FBgn0040335	1138	FBgn0003371	7794
557	X	7899133	7900276	1.305150985718	7899874	0.976215044657	FBgn0004656	6798	FBgn0004656	6798
558	X	14028887	14030321	1.304963588715	14029478	1.106028768751	FBgn0004649	2322	FBgn0002873	52302
559	X	19988046	19988997	1.304047584534	19988526	0.876191812403	FBgn0031090	5249	FBgn0031093	15136
560	X	11823877	11824958	1.302023410797	11824396	0.975478204091	FBgn0003865	1546	FBgn0003865	1546
561	2L	11436268	11437166	1.301702976227	11436703	0.764533379499	FBgn0004579	8900	FBgn0004579	8900
562	X	7065667	7067509	1.301699638367	7066833	1.155427800284	FBgn0029939	28521	FBgn0025549	69707
563	2R	16056761	16058047	1.30153465271	16057379	0.974332183599	FBgn0034515	2115	FBgn0034515	2115
564	X	18700692	18701982	1.301516056061	18701353	0.869571994333	FBgn0040883	1976	FBgn0040883	1976
565	3L	19777862	19778901	1.301265239716	19778427	0.950160912105	FBgn0020389	713	FBgn0014037	64799
566	X	15743204	15744821	1.299632549286	15743955	1.187532424927	FBgn0010315	343	FBgn0030703	19926
567	3R	2579655	2580869	1.299046993256	2580233	0.983937431784	FBgn0004053	312	FBgn0004053	312
568	2R	13504008	13505142	1.29691362381	13504709	0.890455133775	FBgn0034286	197	FBgn0034298	102713
569	3R	2678879	2680394	1.296030521393	2679468	1.111134783427	FBgn0003339	3582	FBgn0001077	10578
570	X	18090481	18091104	1.295936584473	18091058	0.937678443061	FBgn0030905	2335	FBgn0004956	50704
571	X	6585799	6587716	1.295697689056	6586448	0.964932666105	FBgn0065052	1174	FBgn0029891	57414
572	3R	25373184	25374845	1.29500579834	25373991	1.204154464934	FBgn0000492	8118	FBgn0040623	57175
573	3R	24149185	24150386	1.293988227844	24149736	1.046247285955	FBgn0040108	4269	FBgn0040108	4269
574	X	1250155	1251548	1.293850898743	1250760	0.939043241389	FBgn0024985	874	FBgn0028274	70273
575	2R	13672252	13673863	1.293676376343	13673022	1.348838837941	FBgn0022238	33	FBgn0022238	33
576	X	10257793	10259445	1.293596744537	10258495	1.209195529713	FBgn0030200	4222	FBgn0083167	47470
577	X	7948497	7949441	1.293395042419	7949025	0.782250642776	FBgn0029997	1735	FBgn0030003	25938
578	2R	15843093	15844587	1.293304443359	15844057	0.990885734558	FBgn0034504	1927	FBgn0034504	1927
579	2L	4999910	5002221	1.293208599091	5000681	1.043032926672	FBgn0053113	9063	FBgn0010607	29228
580	3R	2930694	2932049	1.293166160583	2931355	1.073265075684	FBgn0040670	11509	FBgn0003884	19095
581	3L	19072444	19073926	1.293040752411	19073173	1.183676928282	FBgn0036851	2484	FBgn0036844	21492
582	3L	9827915	9829500	1.291828155518	9828803	1.076394408941	FBgn0004390	423	FBgn0015618	16206
583	2R	8316195	8317104	1.291471481323	8316672	0.859251260757	FBgn0040755	5912	FBgn0003326	20221
584	2L	20944190	20946042	1.291379928589	20944871	1.179819226265	FBgn0032909	11665	FBgn0032906	31134
585	X	6448828	6450151	1.291320800781	6449574	1.014737337828	FBgn0029881	4273	FBgn0029882	49848
586	3L	14929501	14930779	1.28937625885	14930260	0.981970437368	FBgn0026320	4346	FBgn0026320	4346
587	X	19409169	19410282	1.288952827454	19409671	0.867232620716	FBgn0031030	4075	FBgn0031032	7908
588	2R	19210320	19211465	1.288914203644	19210923	1.049374421438	FBgn0013548	844	FBgn0013548	844
589	X	808043	808987	1.287962913513	808516	0.746641665697	FBgn0040350	187	FBgn0040345	20842
590	X	9924922	9926034	1.287798881531	9925352	0.861090267406	FBgn0052685	2351	FBgn0030177	3039
591	2R	18136839	18138199	1.286260604858	18137778	0.921796143055	FBgn0034748	5734	FBgn0026261	7576
592	3L	22388428	22390088	1.286252975464	22389206	1.150498777628	FBgn0037162	992	FBgn0004449	47478
593	X	13917652	13918555	1.28617143631	13918094	0.768784612417	FBgn0011974	13516	FBgn0002873	163686
594	X	18724424	18725716	1.284899711609	18725148	0.909637778997	FBgn0030974	2422	FBgn0030974	2422
595	2R	17214870	17216215	1.283860206604	17215471	0.921263754368	FBgn0010228	3401	FBgn0010228	3401
596	2R	19359622	19360795	1.282729148865	19360297	0.918855330523	FBgn0024234	1114	FBgn0024234	1114
597	3L	9301953	9303141	1.281730651855	9302576	0.864225724164	FBgn0035975	5703	FBgn0035980	35730
598	3L	11216446	11218537	1.281478881836	11217739	1.045000665328	FBgn0036150	7854	FBgn0041094	8517
599	3L	19310334	19311298	1.281302928925	19310841	0.796417741215	FBgn0003089	7983	FBgn0036853	90525
600	X	10598144	10599152	1.28054523468	10598583	0.839532347286	FBgn0030230	4301	FBgn0052672	14970
601	X	12545357	12547348	1.279385566711	12546622	0.858433106366	FBgn0030417	6487	FBgn0053963	53223
602	X	2225043	2227243	1.279121875763	2226425	1.038638085127	FBgn0040390	5503	FBgn0040389	25632
603	2R	19782433	19784674	1.278982639313	19783262	1.161300897598	FBgn0005636	75	FBgn0034987	87305
604	X	8498809	8500706	1.27875328064	8499876	1.201830415165	FBgn0004102	3990	FBgn0004102	3990
605	X	5438823	5440432	1.278038978577	5439578	0.802755514781	FBgn0029775	68	FBgn0029783	71628
606	3R	20574388	20575838	1.27742266655	20575012	1.217584638035	FBgn0003719	444	FBgn0003719	444
607	3R	4292800	4294134	1.276740074158	4293340	1.061139702797	FBgn0051369	23793	FBgn0040529	126577
608	X	20549667	20551331	1.276144981384	20550431	1.18141746521	FBgn0031129	3795	FBgn0003300	45314
609	3L	2661851	2664012	1.275779724121	2662419	1.191241236294	FBgn0035367	10800	FBgn0035357	47167
610	2R	18580525	18581177	1.27537727356	18581046	0.966034809748	FBgn0065073	522	FBgn0065073	522
611	2L	6489019	6490212	1.275362968445	6489503	0.910228308509	FBgn0027496	411	FBgn0027496	411
612	3R	12684849	12686501	1.274991989136	12685685	1.35621085763	FBgn0082171	3648	FBgn0082171	3648
613	2R	19080380	19082694	1.274406433105	19081815	1.084790173699	FBgn0015903	9318	FBgn0015903	9318
614	3L	8439764	8441819	1.274360656738	8440586	0.97236960729	FBgn0035898	14423	FBgn0035898	14423
615	2R	8481148	8482441	1.274189949036	8481820	1.065512180328	FBgn0033787	12357	FBgn0005624	15076
616	X	13356579	13357399	1.273910522461	13356761	0.853276912983	FBgn0030491	2321	FBgn0030482	125931
617	2L	10685237	10686836	1.273846626282	10686070	1.157176367442	FBgn0032283	918	FBgn0032293	46748
618	3L	18023751	18024849	1.272416114807	18024422	0.9016071558	FBgn0000568	435	FBgn0020300	80241
619	3L	19141461	19143076	1.271594524384	19142283	1.250240453084	FBgn0016797	6398	FBgn0016797	6398
620	2L	6009135	6010694	1.271284580231	6009838	1.05957404305	FBgn0031762	2500	FBgn0031764	14697
621	X	9616024	9617034	1.271069526672	9616421	0.927895242518	FBgn0030151	7546	FBgn0000233	77012
622	2R	8295491	8297052	1.270607948303	8296230	1.172937785878	FBgn0003326	221	FBgn0003326	221
623	3R	24407937	24411875	1.270497322083	24410031	1.031425744295	FBgn0000659	774	FBgn0000659	774
624	3L	8638538	8640988	1.270117282867	8640294	1.011135578156	FBgn0001168	9412	FBgn0001168	9412
625	2R	3047820	3048985	1.268520355225	3048412	0.872629390043	FBgn0033190	680	FBgn0022772	10891
626	X	16806332	16807503	1.268126487732	16806922	0.862107192769	FBgn0030809	4336	FBgn0030806	30123
627	2R	20523042	20524644	1.268123626709	20523799	1.099796014674	FBgn0004055	4149	FBgn0005634	4726
628	2R	18152475	18153376	1.268089294434	18152901	0.750802010298	FBgn0034753	1027	FBgn0034753	1027
629	3L	18206657	18208080	1.267756462097	18207372	1.153479351717	FBgn0036783	9975	FBgn0020300	102709
630	X	2573549	2576123	1.267748355865	2574362	1.019872469061	FBgn0024973	2119	FBgn0024978	13979
631	X	2137400	2139057	1.26757144928	2138289	0.844558924437	FBgn0052798	4663	FBgn0023526	10613
632	3R	4482333	4483536	1.267053604126	4483132	0.885106198928	FBgn0000171	3351	FBgn0000447	3396
633	X	8113281	8115060	1.266488552094	8114175	1.033081531525	FBgn0030028	2465	FBgn0030028	2465
634	2R	14685525	14686468	1.266170501709	14685999	0.807313323021	FBgn0034420	6989	FBgn0000578	29501
635	3R	4863037	4864641	1.265983581543	4863894	1.204161167145	FBgn0002932	1295	FBgn0002932	1295
636	3R	2861135	2864089	1.265972137451	2863289	1.105786772335	FBgn0024289	14768	FBgn0010774	42837
637	X	5830571	5831642	1.265813827515	5831057	0.718646113078	FBgn0029831	2991	FBgn0000042	84957
638	3L	14195467	14196586	1.265639305115	14196134	0.822453582988	FBgn0036416	2594	FBgn0036415	12966
639	3R	6599981	6600961	1.265370368958	6600422	0.930506674449	FBgn0020439	2661	FBgn0010252	9682
640	2L	1586068	1587012	1.265213489532	1586465	0.856400349561	FBgn0031347	805	FBgn0021906	27717
641	X	1321253	1322669	1.264750480652	1321985	1.140915393829	FBgn0028274	952	FBgn0028274	952
642	3R	11684046	11685323	1.264236450195	11684696	0.82384967804	FBgn0038377	1222	FBgn0017567	21877
643	3L	6721749	6723321	1.262804985046	6722652	1.089295487655	FBgn0035713	3581	FBgn0035713	3581
644	2R	20002719	20003947	1.262211799622	20003293	0.890156353221	FBgn0029501	1175	FBgn0019886	19597
645	X	5346758	5347775	1.261813163757	5347304	1.04864102602	FBgn0029770	235	FBgn0029771	15194
646	2R	20580348	20581198	1.261518001556	20580471	0.869992082769	FBgn0050198	3134	FBgn0001148	10891
647	X	14783899	14785148	1.260448932648	14784463	0.900814841775	FBgn0027601	212	FBgn0052590	111491
648	X	1881416	1884247	1.259982585907	1882325	0.931378543377	FBgn0010110	13845	FBgn0003964	15114
649	2L	4342332	4343062	1.259117126465	4342490	0.778474052747	FBgn0020762	8564	FBgn0026319	29500
650	X	11658669	11660041	1.256812572479	11659448	0.959773629904	FBgn0052663	2160	FBgn0030350	61769
651	3R	16889647	16890870	1.256197452545	16890290	0.954660922289	FBgn0025865	105	FBgn0010770	51668
652	X	1989751	1991029	1.255233287811	1990395	1.048895597458	FBgn0004861	2306	FBgn0025626	69103
653	X	10955076	10957273	1.255138158798	10955901	1.371080905199	FBgn0015245	2210	FBgn0028686	14505
654	3R	5935067	5935706	1.255036354065	5935434	0.66676384608	FBgn0028734	410	FBgn0037777	64189
655	3R	11113042	11114538	1.254237174988	11113735	1.022132593043	FBgn0003721	6481	FBgn0011476	9464
656	X	19107479	19108746	1.253976345062	19108088	0.947634472566	FBgn0052537	677	FBgn0031008	5267
657	2L	3609275	3611242	1.253601074219	3610423	1.073224703471	FBgn0002985	3675	FBgn0002985	3675
658	2L	13244579	13245559	1.253215312958	13244981	0.825929101308	FBgn0003935	133	FBgn0003935	133
659	X	12603474	12604634	1.252471923828	12604005	0.858899772167	FBgn0030421	4800	FBgn0053963	110606
660	3R	8106955	8108047	1.25192117691	8107617	1.00557243824	FBgn0038009	10975	FBgn0010044	98141
661	X	14996371	14997415	1.251330375671	14996851	0.860087013245	FBgn0030617	308	FBgn0030616	23524
662	X	18341480	18342614	1.251210689545	18341958	0.894143634372	FBgn0010194	2618	FBgn0030943	140166
663	3R	1048045	1049014	1.250938892365	1048516	0.968102365732	FBgn0037298	681	FBgn0000340	5369
664	X	16485829	16487349	1.250932693481	16486768	1.026943711674	FBgn0052573	1455	FBgn0030766	11926
665	X	17662696	17664775	1.250299692154	17663352	0.960723082225	FBgn0030870	1425	FBgn0030870	1425
666	3L	1454014	1456042	1.250199317932	1454700	1.104540467262	FBgn0052319	892	FBgn0004635	7376
667	X	10312843	10316208	1.249186515808	10313739	1.12569697698	FBgn0030205	5064	FBgn0083167	7774
668	3L	3020054	3022407	1.249135971069	3021012	0.97502502799	FBgn0035388	2282	FBgn0035388	2282
669	3R	16897751	16898901	1.248295307159	16898239	0.991684913635	FBgn0003257	800	FBgn0010770	43719
670	2L	4890474	4891316	1.248111248016	4891192	0.839231317694	FBgn0031645	923	FBgn0031645	923
671	3R	23763157	23763881	1.247644901276	23763283	0.892082118988	FBgn0039559	288	FBgn0039559	288
672	3R	17830828	17831879	1.247619628906	17831364	0.968246936798	FBgn0038921	9055	FBgn0038925	21834
673	3R	4109404	4111126	1.247317790985	4110183	1.197613267338	FBgn0037562	3478	FBgn0037561	14579
674	3R	27438920	27440867	1.247217178345	27440305	0.826041460037	FBgn0039859	1420	FBgn0039857	18338
675	3L	9434985	9436866	1.246909141541	9435538	1.110746055841	FBgn0052043	514	FBgn0052043	514
676	2R	16869924	16871200	1.246759414673	16870706	0.804815471172	FBgn0000395	3817	FBgn0000395	3817
677	X	13704266	13705413	1.245764732361	13704967	0.946978055514	FBgn0030532	13906	FBgn0027537	48227
678	2R	3460920	3462277	1.245344638824	3461494	1.139410942793	FBgn0033238	158	FBgn0033240	5981
679	3L	2695046	2696010	1.245159626007	2695494	0.839563161135	FBgn0035367	22275	FBgn0035370	55034
680	2L	10057596	10059337	1.245063781738	10058551	1.099767655134	FBgn0011823	1645	FBgn0011823	1645
681	3L	2541211	2541934	1.245022773743	2541849	0.801158237457	FBgn0010905	4040	FBgn0024939	29133
682	3L	5767096	5768111	1.24461889267	5767454	0.747298806906	FBgn0035637	684	FBgn0035637	684
683	X	18528730	18530661	1.244518280029	18529742	1.222347140312	FBgn0010383	3060	FBgn0004959	10036
684	X	18222315	18223978	1.244399547577	18223212	0.936934888363	FBgn0022355	1343	FBgn0004956	81450
685	X	18728789	18730103	1.24435710907	18729603	0.992009555592	FBgn0030975	1159	FBgn0030974	2033
686	3L	17918753	17921607	1.244293212891	17919526	1.400589942932	FBgn0052193	7393	FBgn0036762	107351
687	2R	8717065	8718198	1.243734359741	8717624	0.957080336178	FBgn0027079	2866	FBgn0028991	11643
688	3R	24545401	24546408	1.24254322052	24546072	0.739627669839	FBgn0039595	23783	FBgn0005642	90988
689	2L	5308844	5310024	1.242114782333	5309463	0.939984828234	FBgn0031697	5422	FBgn0015031	17778
690	3R	23356834	23357985	1.242084026337	23357381	0.892597030191	FBgn0039523	1346	FBgn0003330	150365
691	X	7129259	7130139	1.241943359375	7129658	0.728148825028	FBgn0029941	1771	FBgn0025549	6882
692	3R	14554184	14555234	1.241351604462	14554578	0.812404099633	FBgn0038646	388	FBgn0027841	69464
693	X	18280288	18281399	1.241230964661	18280875	0.865833142224	FBgn0052548	6357	FBgn0004956	139113
694	X	16075399	16077191	1.240817070007	16076422	1.17308476766	FBgn0003933	11632	FBgn0003933	11632
695	X	15517755	15518970	1.240262031555	15518389	0.955176633947	FBgn0030667	3363	FBgn0030671	19673
696	X	2438775	2439998	1.2399559021	2439491	0.914380073547	FBgn0040376	631	FBgn0011606	20717
697	X	12561376	12562409	1.239806175232	12561788	0.878920481755	FBgn0024308	14592	FBgn0053963	68389
698	X	20222766	20223991	1.239732265472	20223438	1.26646733284	FBgn0031108	846	FBgn0031114	11218
699	3R	23746915	23748074	1.239284515381	23747477	1.04138580958	FBgn0039558	596	FBgn0039558	596
700	X	12908212	12909814	1.23902463913	12909766	1.094123840332	FBgn0030444	7902	FBgn0025463	83749
701	2R	8659957	8660822	1.238723278046	8660266	0.716684341431	FBgn0053007	3921	FBgn0033802	41453
702	X	2298518	2299196	1.237936019897	2298961	0.724884918758	FBgn0003714	1171	FBgn0004050	4964
703	3R	11238109	11239369	1.237760066986	11238715	1.013460271499	FBgn0046829	4440	FBgn0046829	4440
704	X	10723572	10725242	1.236964225769	10724085	0.871118910172	FBgn0030245	1060	FBgn0030241	23993
705	3R	909844	911760	1.236680984497	910760	1.118119936723	FBgn0010313	1648	FBgn0010313	1648
706	3R	21182060	21183232	1.236666679382	21182704	0.99381536596	FBgn0039331	1326	FBgn0039306	91075
707	X	5562309	5563533	1.236532211304	5562819	0.975930634667	FBgn0053080	196	FBgn0029799	34941
708	X	18130756	18132442	1.236300230026	18131563	1.165874789743	FBgn0030911	5047	FBgn0004956	10199
709	3R	24146198	24147225	1.235368728638	24146712	0.967294216156	FBgn0040108	7293	FBgn0040108	7293
710	X	16991569	16993206	1.235234498978	16992381	0.786194268395	FBgn0028974	862	FBgn0000163	2495
711	X	12354021	12356035	1.23496055603	12354664	1.025991503398	FBgn0030397	3565	FBgn0015024	133056
712	3L	1084594	1085758	1.234571456909	1085155	0.957476503709	FBgn0004870	534	FBgn0035194	146051
713	3L	13856146	13857377	1.234489440918	13856850	1.303792869343	FBgn0036384	846	FBgn0036386	37406
714	3R	6177902	6179548	1.234331130981	6178635	1.155853390694	FBgn0015396	2729	FBgn0015396	2729
715	3R	8524009	8525156	1.233448982239	8524663	1.060572206974	FBgn0016693	1619	FBgn0038071	50881
716	X	16528685	16531318	1.233098268509	16529572	1.157889187336	FBgn0030772	462	FBgn0030766	54730
717	2R	19214449	19215936	1.231762886047	19215099	1.04122801388	FBgn0002174	637	FBgn0002174	637
718	2L	6046517	6047812	1.23138999939	6047206	1.136694961124	FBgn0029161	735	FBgn0029161	735
719	X	20504415	20507557	1.231196403503	20505778	1.048246103175	FBgn0003300	661	FBgn0003300	661
720	X	17702666	17704342	1.230803966522	17703299	1.243259738473	FBgn0030879	5678	FBgn0030879	5678
721	3L	1189456	1190993	1.230715751648	1190288	1.143808960915	FBgn0004425	615	FBgn0035194	40918
722	3R	11130568	11131839	1.230220794678	11131264	0.923237234354	FBgn0004117	4651	FBgn0038319	25198
723	2L	6452185	6453164	1.23021531105	6452635	0.760983495151	FBgn0031814	3299	FBgn0026571	27854
724	X	4504328	4506159	1.229678153992	4505066	1.089630070855	FBgn0029719	5381	FBgn0025615	9997
725	3R	19952422	19953402	1.228747367859	19953028	0.716608804815	FBgn0039153	2948	FBgn0013343	21563
726	3R	25660040	25661148	1.228640079498	25660470	0.712056785822	FBgn0039705	353	FBgn0051032	25117
727	3L	1840613	1841649	1.228302955627	1841094	0.851350980646	FBgn0035283	395	FBgn0004636	4672
728	3L	7214040	7215077	1.228191375732	7214572	0.829733163118	FBgn0035753	724	FBgn0035753	724
729	2R	3103742	3106819	1.227993011475	3104839	1.190121818991	FBgn0004243	2907	FBgn0004243	2907
730	3L	14419517	14421034	1.22789144516	14420438	1.109001243816	FBgn0036424	37847	FBgn0036424	37847
731	X	12547853	12549087	1.227865219116	12548311	0.789662361145	FBgn0030417	8176	FBgn0053963	54912
732	X	1544942	1547649	1.227504491806	1546734	0.901743322611	FBgn0023531	1969	FBgn0029588	2258
733	X	17692942	17695601	1.227088928223	17694264	1.160367124221	FBgn0030877	480	FBgn0030878	601
734	X	17235518	17236545	1.227083206177	17235979	0.862246148727	FBgn0011758	4541	FBgn0030851	227434
735	X	15049538	15050267	1.226705551147	15049573	0.880735662248	FBgn0030621	153	FBgn0030616	76246
736	X	16145391	16146693	1.226580619812	16146235	0.807989344877	FBgn0053251	796	FBgn0053251	796
737	X	10997821	10998916	1.226212501526	10998389	0.870350488027	FBgn0030275	608	FBgn0030274	3722
738	2R	18310181	18311484	1.225978851318	18310779	1.044932097197	FBgn0000405	3788	FBgn0000405	3788
739	2L	6733333	6735016	1.225441932678	6734069	1.107100234312	FBgn0031853	1203	FBgn0025777	10714
740	X	8956429	8957542	1.224521636963	8956970	0.90434718132	FBgn0030089	3056	FBgn0046828	20474
741	3L	8330415	8331131	1.223531723022	8330901	0.772017819541	FBgn0035880	658	FBgn0035878	10624
742	3R	23506326	23507643	1.222256660461	23507167	0.94350158467	FBgn0003330	579	FBgn0003330	579
743	2R	19431681	19433192	1.220999240875	19432528	1.096266017241	FBgn0034931	311	FBgn0015268	17614
744	3R	18186669	18188213	1.22049331665	18187620	1.057949038113	FBgn0038948	635	FBgn0038948	635
745	2R	20552533	20553608	1.220079421997	20553117	0.938820838928	FBgn0001147	6810	FBgn0001148	16463
746	X	2557615	2558900	1.219481945038	2558218	0.881709267111	FBgn0024994	1714	FBgn0024978	30123
747	3R	20963482	20964527	1.219348907471	20963986	0.787320077419	FBgn0039283	187	FBgn0039283	187
748	X	12930641	12932692	1.218910932541	12931147	0.887348148558	FBgn0030447	2696	FBgn0025463	62368
749	X	1147166	1148128	1.21800994873	1147645	0.835224628448	FBgn0025642	2778	FBgn0026875	54191
750	3L	17977708	17979220	1.217547416687	17978445	0.920723025004	FBgn0052192	27131	FBgn0020300	126218
751	X	6066369	6067420	1.217377662659	6066939	1.030008119695	FBgn0029849	1779	FBgn0003514	3460
752	2L	7848876	7849952	1.215089082718	7849480	0.926427014669	FBgn0031955	3821	FBgn0020618	22228
753	3L	20336003	20337285	1.215047836304	20336689	0.97718816645	FBgn0028978	1240	FBgn0028978	1240
754	2R	19052936	19053877	1.214956283569	19053390	0.767208716449	FBgn0050185	1749	FBgn0050185	1749
755	3R	13719646	13720845	1.214861392975	13720243	1.05287917455	FBgn0038558	11924	FBgn0038554	42147
756	X	14034231	14034890	1.213864326477	14034394	0.767168912021	FBgn0030545	253	FBgn0002873	47386
757	X	17697414	17698347	1.212645530701	17697853	0.838677406311	FBgn0030878	2988	FBgn0030878	2988
758	3L	20119921	20121325	1.212272644043	20120676	0.891779899597	FBgn0036945	1707	FBgn0036959	54436
759	X	7516062	7517012	1.212188720703	7516188	0.816635608673	FBgn0029504	25742	FBgn0027553	57370
760	2L	9551545	9553734	1.211437702179	9553106	1.040726829978	FBgn0032127	7062	FBgn0002973	115593
761	3R	12651328	12653372	1.211097717285	12652143	1.128159344196	FBgn0000014	3626	FBgn0020546	23583
762	X	18674253	18675267	1.210664272308	18674842	0.849335670471	FBgn0030965	3594	FBgn0030965	3594
763	2R	19539170	19540983	1.210406780243	19539656	0.879039792454	FBgn0050172	855	FBgn0022708	7858
764	X	13202210	13203136	1.210333824158	13202670	0.899662345648	FBgn0030477	533	FBgn0052634	13967
765	3R	10525135	10526304	1.209935665131	10525886	0.876173824072	FBgn0051314	2829	FBgn0051314	2829
766	X	15403018	15404235	1.209017276764	15403566	0.88494163401	FBgn0030653	636	FBgn0030659	13243
767	3L	8994255	8995546	1.208986282349	8994992	0.918449654299	FBgn0035956	636	FBgn0035954	15847
768	3L	12707229	12708153	1.208981513977	12707617	0.749032229185	FBgn0016940	938	FBgn0036306	21087
769	2L	6205730	6206732	1.20828962326	6206104	0.77825978223	FBgn0051640	9661	FBgn0031782	78342
770	3L	30868	32140	1.20799446106	31467	0.971642830793	FBgn0002564	18503	FBgn0035105	136487
771	3L	6986404	6987041	1.207708835602	6986955	0.896153132121	FBgn0035729	782	FBgn0001104	32955
772	X	20208720	20209665	1.207418441772	20208909	1.059760313768	FBgn0031107	3755	FBgn0031106	4453
773	X	5467356	5469623	1.207043647766	5468338	1.246138460496	FBgn0004687	543	FBgn0029783	42868
774	2R	11304783	11306134	1.206683635712	11305366	0.943791249219	FBgn0050321	2821	FBgn0050089	63105
775	2L	20093554	20094900	1.206637382507	20094235	1.205980602064	FBgn0032849	241	FBgn0032849	241
776	X	5758114	5760125	1.205023765564	5758844	1.219482809305	FBgn0029823	3185	FBgn0000042	12744
777	2L	13959928	13961178	1.204561233521	13960619	0.882138061523	FBgn0051765	332	FBgn0012037	54974
778	X	2793280	2794521	1.204461097717	2793904	0.893874981824	FBgn0025645	620	FBgn0004647	197124
779	2R	5206126	5207270	1.20420217514	5206694	0.922501003041	FBgn0023143	1553	FBgn0023143	1553
780	X	20067089	20068790	1.204120635986	20068038	1.052525341511	FBgn0031099	232	FBgn0031098	5873
781	3R	464334	465558	1.203617572784	464973	0.845660150051	FBgn0037261	2300	FBgn0037261	2300
782	X	12640433	12641363	1.203544855118	12640811	0.749279171228	FBgn0030425	5166	FBgn0030433	100232
783	X	8989063	8990237	1.203179836273	8989647	0.929009269266	FBgn0030091	1874	FBgn0030092	4633
784	3R	2074395	2075991	1.202920436859	2075236	1.06608172024	FBgn0037414	522	FBgn0053097	118774
785	X	10445977	10447231	1.20272064209	10446659	1.09003347509	FBgn0030218	1273	FBgn0052680	107704
786	X	16628351	16629121	1.202587604523	16628503	0.87211894989	FBgn0030790	2412	FBgn0030790	2412
787	X	6117779	6119566	1.202491283417	6118413	1.077099084854	FBgn0029854	3501	FBgn0029857	14977
788	X	9639120	9640206	1.202250003815	9639596	0.826203121858	FBgn0052698	5893	FBgn0000233	100187
789	X	5554050	5556359	1.201152324677	5555808	1.069258838892	FBgn0053080	7207	FBgn0029785	38129
790	2L	7295458	7296910	1.200940608978	7296056	0.944948701298	FBgn0004009	11105	FBgn0004009	11105
791	2R	19503515	19505387	1.200601577759	19504132	1.032692460453	FBgn0034951	1482	FBgn0034948	19254
792	2R	9695093	9695985	1.200277805328	9695464	0.767432246889	FBgn0000289	5879	FBgn0000289	5879
793	3R	4030575	4032277	1.199847221375	4031428	1.072383544024	FBgn0053779	884	FBgn0037554	27801
794	X	5548332	5550396	1.199715614319	5549050	0.791449165344	FBgn0029791	4626	FBgn0029785	31371
795	3R	5448699	5450305	1.199287891388	5449244	0.918994651121	FBgn0037721	2943	FBgn0037722	3876
796	X	11612125	11613229	1.199260234833	11612746	0.931251959367	FBgn0004511	134	FBgn0030328	59945
797	2R	9079025	9080905	1.199155807495	9080148	0.884318407844	FBgn0033856	5696	FBgn0033856	5696
798	X	9165302	9166120	1.198781967163	9165374	0.927965068817	FBgn0040234	661	FBgn0040235	909
799	X	19540599	19541677	1.198766708374	19541230	0.87187936902	FBgn0031062	3133	FBgn0031057	23545
800	2L	1052272	1053543	1.19874382019	1052908	1.046990782022	FBgn0031294	4855	FBgn0003310	24903
801	3L	3115599	3116687	1.198660850525	3116217	0.936980426311	FBgn0026189	4962	FBgn0012049	15990
802	3R	12075814	12077702	1.198192596436	12076838	0.922104947707	FBgn0040237	12972	FBgn0011253	21338
803	X	9626183	9627201	1.1977186203	9626705	0.865694236755	FBgn0030151	2738	FBgn0000233	87296
804	3L	17755287	17756369	1.197130203247	17755802	0.855924241683	FBgn0052186	6804	FBgn0036761	55957
805	X	17756025	17757647	1.196903705597	17757142	0.775403106914	FBgn0030884	11742	FBgn0002777	35998
806	3L	7423626	7424340	1.196781158447	7423691	1.003225207329	FBgn0053278	1109	FBgn0014011	14565
807	2L	5391578	5393035	1.195998668671	5392193	1.114898904165	FBgn0016660	12149	FBgn0031700	63323
808	3R	26741490	26742469	1.195918560028	26742106	0.800190308515	FBgn0020912	3496	FBgn0003720	64069
809	X	5172650	5174771	1.194790840149	5173864	0.819595056422	FBgn0029756	709	FBgn0024332	4741
810	X	19377480	19378661	1.194442272186	19378054	1.153564516703	FBgn0052532	3365	FBgn0027291	22307
811	X	19705512	19706616	1.194273948669	19706091	1.13805290858	FBgn0052529	3744	FBgn0031079	20103
812	2L	14261387	14262793	1.193961143494	14262065	1.075658237233	FBgn0004002	1457	FBgn0028529	93015
813	3L	22109834	22111139	1.193382263184	22110308	0.975655163036	FBgn0037152	11040	FBgn0037156	90206
814	2R	7740405	7741535	1.19310092926	7740876	0.870046168566	FBgn0033702	1877	FBgn0020377	13744
815	2L	19217998	19219215	1.191659927368	19218688	0.919238535563	FBgn0015380	32413	FBgn0032762	89333
816	3L	11560195	11561510	1.191493988037	11560686	1.03135173461	FBgn0003292	1029	FBgn0036180	22701
817	3R	25605101	25606217	1.191324234009	25605641	0.922240986544	FBgn0039694	533	FBgn0019972	19734
818	X	9316925	9317896	1.191090583801	9317385	0.822497725487	FBgn0030133	27957	FBgn0030136	82455
819	X	8537415	8538060	1.190270423889	8537608	0.827680873871	FBgn0030058	1251	FBgn0030061	22579
820	2R	19953527	19954849	1.190128326416	19954335	0.996377299814	FBgn0035005	1235	FBgn0019886	68555
821	2L	18870778	18872162	1.189913749695	18871417	1.048393810497	FBgn0003896	5768	FBgn0032717	35821
822	3L	15294575	15295994	1.18946647644	15295110	1.034785046297	FBgn0036494	6849	FBgn0036494	6849
823	2L	8006129	8007464	1.18900346756	8006753	1.106069957509	FBgn0031973	379	FBgn0031977	22711
824	2L	14390967	14393042	1.188759326935	14391566	1.061507463455	FBgn0020258	10396	FBgn0028529	36486
825	X	8939285	8941146	1.188571453094	8940368	1.113947868347	FBgn0046828	3872	FBgn0046828	3872
826	2L	5535765	5536796	1.188386917114	5536332	0.950864511378	FBgn0031715	394	FBgn0014189	5978
827	3R	13501605	13502655	1.187406539917	13502059	0.952259652755	FBgn0000063	5039	FBgn0038536	6334
828	3R	5795220	5796251	1.187121868134	5795826	0.812399119139	FBgn0037769	11677	FBgn0037770	15951
829	X	5451170	5452219	1.18677520752	5451733	0.903634468714	FBgn0029776	9264	FBgn0029783	59473
830	3L	15834851	15835794	1.186766147614	15835266	0.817676095402	FBgn0036541	13630	FBgn0036538	32527
831	2L	2196388	2197775	1.186626911163	2196822	0.981654672062	FBgn0031395	4450	FBgn0031395	4450
832	X	19065914	19066992	1.186202049255	19066486	0.894667829786	FBgn0031002	5918	FBgn0031002	5918
833	X	15420250	15421271	1.186037778854	15420866	0.739586353302	FBgn0030661	804	FBgn0030660	3768
834	X	8994075	8996682	1.185991764069	8995813	1.007218360901	FBgn0030093	1267	FBgn0030093	1267
835	X	17929062	17930488	1.185883522034	17929926	1.089828550816	FBgn0030893	2828	FBgn0030891	10231
836	3L	2282979	2283786	1.185781478882	2283636	0.862331823869	FBgn0035330	33	FBgn0000543	34293
837	3R	15624825	15625810	1.185576438904	15625312	0.840415626764	FBgn0051471	3100	FBgn0038741	77827
838	2R	19858129	19859808	1.185552120209	19858624	1.009903685252	FBgn0004101	7311	FBgn0034987	162667
839	3R	12917813	12920485	1.185458183289	12918532	1.077806725222	FBgn0038478	4519	FBgn0038477	7276
840	2R	7345577	7346436	1.185451507568	7346275	0.834675875577	FBgn0033653	4952	FBgn0013756	22251
841	3R	15316040	15317584	1.185094833374	15316669	0.994776052587	FBgn0038709	168	FBgn0038722	154081
842	X	11427609	11428826	1.18484544754	11428192	0.930376108955	FBgn0030317	1186	FBgn0027259	10532
843	2L	1033433	1034400	1.184788703918	1033945	0.733487987518	FBgn0031296	3290	FBgn0003310	43866
844	3R	17056337	17057721	1.18408203125	17057147	0.884742652669	FBgn0000527	5753	FBgn0038871	7892
845	3L	4804275	4805386	1.184079170227	4804653	0.724203221938	FBgn0010349	1927	FBgn0035570	113950
846	3L	9022964	9024310	1.183803081512	9023610	1.110866338015	FBgn0035957	2223	FBgn0028789	8286
847	3R	9286761	9287841	1.183786392212	9287243	0.786081538481	FBgn0040554	4585	FBgn0000046	35536
848	2L	14157534	14158711	1.183520078659	14158187	0.901469332831	FBgn0028906	1861	FBgn0028876	110603
849	2R	17678191	17679347	1.183259010315	17678621	0.837875899147	FBgn0034703	3699	FBgn0034704	3867
850	2L	5409948	5411148	1.18282699585	5410522	0.956519454718	FBgn0016660	6180	FBgn0005511	51119
851	X	2591562	2592691	1.182653427124	2591885	0.69618088007	FBgn0000376	3048	FBgn0024978	3544
852	X	5726325	5727518	1.181975364685	5727018	0.766647279263	FBgn0029820	1924	FBgn0000042	19082
853	3R	6484200	6485497	1.181144714355	6484751	0.808321700377	FBgn0037818	18141	FBgn0001235	20365
854	3R	785125	786958	1.180467605591	786112	1.108373790979	FBgn0037289	958	FBgn0004183	12226
855	3R	20625494	20626657	1.180304527283	20626148	0.935030519962	FBgn0039226	758	FBgn0000140	46523
856	3R	14235818	14236674	1.180008888245	14236169	0.76865079999	FBgn0038621	923	FBgn0038609	43791
857	X	6631106	6632162	1.179601192474	6631646	0.899318440755	FBgn0003390	6751	FBgn0029905	34505
858	3R	14645030	14645989	1.178894996643	14645470	0.817703519549	FBgn0038652	24594	FBgn0027841	160356
859	2L	10461655	10462602	1.178678035736	10461913	0.69042784373	FBgn0027611	4257	FBgn0004915	30569
860	X	17581290	17582695	1.17866563797	17581928	1.051735990188	FBgn0030866	8717	FBgn0030866	8717
861	3R	4896429	4897260	1.178329467773	4896927	0.713766490712	FBgn0037661	6026	FBgn0037660	6108
862	3R	24698283	24698925	1.178253173828	24698327	0.867919709947	FBgn0039609	310	FBgn0028373	13412
863	X	5270243	5271741	1.178160667419	5271003	1.075273990631	FBgn0029765	1751	FBgn0029764	4903
864	2L	19319214	19320557	1.177279472351	19319833	0.964756460751	FBgn0032769	23598	FBgn0024245	39320
865	X	8865986	8867106	1.176777839661	8866471	0.900014765122	FBgn0052709	4966	FBgn0030086	68078
866	3R	18719574	18721047	1.176738262177	18720317	1.146455512327	FBgn0017590	4707	FBgn0039013	167695
867	X	5500786	5502237	1.176704645157	5501376	1.105447038015	FBgn0029780	412	FBgn0029783	9830
868	X	6168818	6169532	1.175744056702	6168927	0.970048284531	FBgn0029864	3202	FBgn0029868	26708
869	3L	6156251	6157500	1.175411701202	6156882	1.005613088608	FBgn0035690	1152	FBgn0035688	9069
870	2R	10547527	10549617	1.175101041794	10548273	1.090981572866	FBgn0043530	8571	FBgn0033989	41187
871	2L	849390	850594	1.173789024353	850014	1.00097027421	FBgn0020304	1047	FBgn0020304	1047
872	3R	22093697	22094975	1.173583984375	22094443	0.981387643253	FBgn0039420	6059	FBgn0039406	209458
873	3R	15442682	15443891	1.172600746155	15443422	0.933616890627	FBgn0038719	4319	FBgn0038722	27328
874	3R	11132050	11133102	1.172362327576	11132495	1.009999593099	FBgn0004117	3420	FBgn0038319	23967
875	3R	24641820	24642585	1.172212123871	24642538	0.77254682117	FBgn0039601	2808	FBgn0039601	2808
876	3L	1765079	1766994	1.171782493591	1766258	1.057385164149	FBgn0035272	5285	FBgn0035271	5363
877	X	19687361	19688694	1.17169046402	19687883	0.809834536384	FBgn0031078	1730	FBgn0031079	1895
878	X	15782920	15784514	1.171679973602	15783636	1.141750812531	FBgn0030712	133	FBgn0030711	4688
879	3L	14925267	14926611	1.171508312225	14925860	1.121509327608	FBgn0026320	8746	FBgn0026320	8746
880	X	1855222	1857534	1.171462059021	1855923	1.149900811059	FBgn0023546	2180	FBgn0003964	41516
881	3L	5117185	5118997	1.171422481537	5117722	0.927360366373	FBgn0035587	1820	FBgn0035602	222710
882	X	9002047	9003686	1.170973300934	9002946	1.000013800228	FBgn0014868	786	FBgn0014868	786
883	X	10970671	10971856	1.170795440674	10971232	0.981235952938	FBgn0028686	826	FBgn0028686	826
884	2R	14520293	14521593	1.170695304871	14521058	1.013988554478	FBgn0034412	18854	FBgn0041702	33757
885	2R	9015859	9017022	1.170152664185	9016521	0.80599552393	FBgn0033845	2187	FBgn0033845	2187
886	3R	17845615	17846341	1.170109272003	17846253	0.893713283539	FBgn0038922	1149	FBgn0038925	6945
887	2R	3552758	3553862	1.170090675354	3553336	0.950019168854	FBgn0025360	9890	FBgn0021814	38512
888	3L	7319690	7320769	1.170078277588	7320285	0.781789863811	FBgn0035768	785	FBgn0011640	7072
889	3R	22549418	22550863	1.169880867004	22550168	0.910485772526	FBgn0039451	769	FBgn0039449	7061
890	X	5462216	5463446	1.169723510742	5462670	0.816529722775	FBgn0029777	1267	FBgn0029783	48536
891	3R	14733186	14734421	1.169000148773	14733959	0.975571006536	FBgn0038659	1627	FBgn0038666	72731
892	X	18629053	18632007	1.168912887573	18629831	1.104867994785	FBgn0001090	1785	FBgn0001090	1785
893	2L	13475066	13476406	1.168901920319	13475901	1.101056734721	FBgn0032527	679	FBgn0032518	80786
894	3L	8363164	8364500	1.168580055237	8363873	1.04618832469	FBgn0035886	1616	FBgn0035878	43596
895	X	11415384	11416522	1.168486595154	11416004	0.873326974757	FBgn0030311	162	FBgn0030311	162
896	3R	9474662	9475996	1.168141841888	9475249	1.095531016588	FBgn0015778	2562	FBgn0003498	3223
897	X	8416275	8417346	1.167565822601	8416859	0.938629150391	FBgn0030050	688	FBgn0030054	34679
898	3R	12166690	12167789	1.167484283447	12167315	0.806741535664	FBgn0040284	391	FBgn0040284	391
899	3L	14942207	14943502	1.167200088501	14942884	1.026286665599	FBgn0036459	2484	FBgn0040296	2984
900	X	15274718	15275834	1.167009353638	15275277	0.792005651137	FBgn0030636	122	FBgn0004924	121848
901	3R	25382366	25383781	1.166724205017	25383131	1.189849535624	FBgn0000492	1022	FBgn0040623	66315
902	3L	6966751	6967612	1.166595458984	6967361	0.761478717511	FBgn0045759	2792	FBgn0001104	13361
903	3R	11814531	11815830	1.166460037231	11815182	0.939005010268	FBgn0003507	3259	FBgn0003507	3259
904	X	2264353	2265368	1.166405200958	2264568	1.023662941796	FBgn0040385	2487	FBgn0001150	20551
905	X	9078393	9079839	1.166321754456	9079068	0.943657145781	FBgn0030109	1474	FBgn0000077	13489
906	3L	11647921	11648922	1.165978431702	11648320	0.81474348704	FBgn0052085	5967	FBgn0015828	7664
907	2L	16617868	16618891	1.165868759155	16618339	1.06364096128	FBgn0051738	366	FBgn0002652	57646
908	X	14668112	14669725	1.165844917297	14669188	0.893195390701	FBgn0030583	1474	FBgn0052590	3784
909	X	2484078	2487048	1.165372371674	2485160	0.938840978286	FBgn0040335	3986	FBgn0003371	4946
910	2R	9382273	9383042	1.165341854095	9382368	0.820875406265	FBgn0033884	4449	FBgn0033884	4449
911	3R	16396507	16398114	1.164813995361	16398068	0.942521095276	FBgn0038806	4662	FBgn0038805	4673
912	3L	16945441	16947283	1.164583683014	16946656	0.998899877071	FBgn0036683	710	FBgn0025582	194408
913	X	13767458	13768505	1.164195537567	13768145	0.826319422041	FBgn0052606	19104	FBgn0027537	111405
914	2R	5626576	5627853	1.163948059082	5627077	0.852253966861	FBgn0033486	2429	FBgn0033486	2429
915	X	14948467	14949524	1.163869857788	14949040	0.84309053421	FBgn0030615	1436	FBgn0030616	24287
916	X	13098955	13099832	1.163702011108	13099408	0.812825471163	FBgn0000346	6476	FBgn0004456	6981
917	3R	10395839	10397143	1.16272354126	10396528	0.98794781367	FBgn0004629	1165	FBgn0004629	1165
918	3R	25370498	25371567	1.162651062012	25371072	0.931049406528	FBgn0000492	11037	FBgn0040623	54256
919	X	1303105	1304325	1.162541389465	1303666	0.853779882193	FBgn0027796	5846	FBgn0028274	17367
920	3L	8648905	8650185	1.161814689636	8649520	1.10970770518	FBgn0001168	186	FBgn0001168	186
921	X	19704051	19705157	1.161620140076	19704592	0.85267050126	FBgn0052529	2245	FBgn0031079	18604
922	2R	17166110	17166858	1.161492347717	17166195	0.931605815887	FBgn0034645	272	FBgn0034645	272
923	X	8440728	8443034	1.161155700684	8442601	0.801370084286	FBgn0040929	4975	FBgn0030054	8937
924	3R	13369788	13370807	1.161127090454	13370278	0.886040475633	FBgn0038519	1953	FBgn0025571	4133
925	X	14850660	14851875	1.161099910736	14851094	0.869363486767	FBgn0052594	7277	FBgn0030605	46755
926	3L	12369386	12370084	1.160596370697	12370031	0.879260645972	FBgn0011279	87	FBgn0027936	108218
927	2R	9742453	9743341	1.160566329956	9743215	0.739440224387	FBgn0033914	7096	FBgn0033912	11725
928	X	1755076	1756163	1.160194396973	1755720	0.852944935069	FBgn0000117	1076	FBgn0000117	1076
929	3R	16368343	16369992	1.16007566452	16369337	1.01520460844	FBgn0053192	8610	FBgn0043457	14315
930	3R	4145395	4146352	1.160021781921	4145927	0.76444336772	FBgn0003129	1373	FBgn0037573	6991
931	2R	7497633	7498932	1.159459590912	7498319	1.058286070824	FBgn0053145	540	FBgn0011704	3031
932	3R	18352963	18354359	1.158877849579	18353632	1.105277597904	FBgn0038981	751	FBgn0024558	55318
933	X	620936	622036	1.158513069153	621391	0.940527158625	FBgn0065054	496	FBgn0065054	496
934	3L	3386567	3388244	1.156627178192	3387413	0.966757774353	FBgn0014388	21054	FBgn0027616	29715
935	X	1346231	1347248	1.156421661377	1346859	0.865852888893	FBgn0003517	6625	FBgn0003517	6625
936	2L	5902408	5903607	1.156420707703	5902933	0.864052563906	FBgn0031747	1741	FBgn0000308	78092
937	3L	16522193	16523263	1.155666828156	16522677	0.979387124379	FBgn0036639	575	FBgn0036641	23822
938	3L	21429998	21430896	1.155545711517	21430161	0.787017703056	FBgn0015239	1162	FBgn0037085	6319
939	2R	3252204	3253723	1.155454158783	3252771	0.76825768607	FBgn0042135	5339	FBgn0033210	64606
940	2R	4555163	4556353	1.155438899994	4555824	0.904853147619	FBgn0033367	697	FBgn0065074	51793
941	X	18632851	18634209	1.155344486237	18633460	1.060989295735	FBgn0001090	1844	FBgn0001090	1844
942	3R	12707754	12708994	1.155113220215	12708374	0.986163756427	FBgn0015350	2924	FBgn0082171	26337
943	2L	7025086	7025595	1.155085325241	7025175	0.795670577458	FBgn0000053	1235	FBgn0051908	2120
944	X	13440240	13442548	1.154418945312	13442451	0.955421638489	FBgn0030499	2831	FBgn0030507	59509
945	2R	10089816	10090759	1.154117584229	10090276	0.834501296282	FBgn0010397	389	FBgn0010638	43314
946	3L	10558700	10559687	1.15376663208	10559183	0.887225866318	FBgn0036085	26187	FBgn0000629	52894
947	X	5158519	5160359	1.15346622467	5159379	1.223081201315	FBgn0029753	876	FBgn0024332	9744
948	X	18780359	18781566	1.153293609619	18780840	0.858306439718	FBgn0052541	16544	FBgn0030974	53270
949	2R	7176821	7177775	1.15260887146	7177159	0.702913628684	FBgn0011916	617	FBgn0033638	28682
950	2L	1421203	1422377	1.152538776398	1421957	0.809891055612	FBgn0002543	1508	FBgn0002543	1508
951	3R	5039571	5040253	1.152400970459	5039693	0.874634477827	FBgn0003165	23711	FBgn0000412	26683
952	2L	9447940	9450027	1.151846885681	9448692	0.89618062973	FBgn0053723	7952	FBgn0002973	11179
953	X	8006770	8007952	1.151837348938	8007250	0.901978352491	FBgn0030015	778	FBgn0030003	32287
954	3R	9516121	9517016	1.151824951172	9516629	0.880572290982	FBgn0038170	3146	FBgn0038168	3697
955	3L	12622755	12624269	1.151428222656	12623543	1.070682495832	FBgn0052111	21660	FBgn0036306	105161
956	3L	17952763	17955185	1.150617599487	17953632	1.093517273664	FBgn0052193	26713	FBgn0036762	141457
957	X	19100841	19101672	1.150091171265	19100916	0.897724092007	FBgn0031008	1905	FBgn0031008	1905
958	2L	6977421	6979493	1.149884223938	6978007	0.89029971291	FBgn0016978	6271	FBgn0016978	6271
959	3L	6763419	6766229	1.149416923523	6765096	0.936918034273	FBgn0003995	989	FBgn0035714	38236
960	X	14101410	14103164	1.148927688599	14102241	1.014058621724	FBgn0002917	651	FBgn0002873	20461
961	X	12155695	12156563	1.148453712463	12156095	0.790908617132	FBgn0030384	51053	FBgn0015024	331625
962	X	13532315	13533138	1.148274421692	13532777	0.747240193685	FBgn0052627	2178	FBgn0030510	18444
963	3L	1328702	1329617	1.148245811462	1329234	0.696712464094	FBgn0035213	3299	FBgn0035213	3299
964	3R	24940257	24941180	1.148244857788	24941134	0.86535358429	FBgn0039636	976	FBgn0039633	18425
965	3R	16502005	16502899	1.14807677269	16502540	0.830913850239	FBgn0038820	534	FBgn0004107	58802
966	3R	26599694	26600733	1.147622585297	26600050	0.80727318355	FBgn0004606	8402	FBgn0003720	77987
967	2L	16733538	16734334	1.147554397583	16734278	0.9496445126	FBgn0015391	23	FBgn0032599	4740
968	3R	1925895	1927303	1.147416114807	1926574	0.850752383471	FBgn0026077	35	FBgn0003261	92273
969	X	20470419	20471458	1.146977901459	20470935	0.909129709005	FBgn0031126	2475	FBgn0003300	34182
970	2R	5495932	5497895	1.146967887878	5496643	1.045167558333	FBgn0024923	4331	FBgn0024923	4331
971	X	13100794	13102374	1.146956920624	13101666	1.009884178638	FBgn0000346	8734	FBgn0004456	9239
972	2L	14576939	14577991	1.146653175354	14577536	0.781393051147	FBgn0028913	13810	FBgn0005771	86674
973	2L	4596483	4598137	1.146431922913	4597294	1.146290063858	FBgn0053196	5331	FBgn0000227	87165
974	X	18156434	18157191	1.14582157135	18157020	0.862399637699	FBgn0030912	1918	FBgn0004956	15258
975	2L	4725564	4726907	1.145707607269	4726251	1.004487121806	FBgn0031625	6639	FBgn0031621	38738
976	2L	2356197	2357084	1.145518541336	2356568	0.720116418951	FBgn0031413	764	FBgn0028485	8767
977	3L	16732904	16734178	1.145268440247	16733559	0.979199353386	FBgn0004108	2226	FBgn0004108	2226
978	2L	2981051	2982337	1.145129203796	2981845	0.934692382812	FBgn0031485	2435	FBgn0016132	5832
979	3L	14118468	14119771	1.144519805908	14119206	0.948198711171	FBgn0042630	22623	FBgn0000411	24673
980	X	4498491	4499468	1.143689870834	4499005	0.905931847436	FBgn0029719	680	FBgn0025615	3936
981	X	12992334	12993585	1.143589496613	12993105	0.90506502986	FBgn0025463	410	FBgn0025463	410
982	X	3686314	3687840	1.14343547821	3687053	1.005225807428	FBgn0000542	5720	FBgn0000542	5720
983	2R	5810909	5811777	1.143290519714	5811375	0.779873847961	FBgn0028426	10209	FBgn0033522	130150
984	3R	23908620	23909339	1.143244743347	23908939	0.736595312754	FBgn0039570	35643	FBgn0039559	145368
985	X	15557742	15558809	1.143181800842	15558357	0.842954579522	FBgn0030675	7762	FBgn0030675	7762
986	X	8602944	8603661	1.143049240112	8603321	0.666012103741	FBgn0030063	37528	FBgn0030061	43134
987	3R	17543741	17544868	1.142931938171	17544343	0.779265600092	FBgn0051176	1037	FBgn0004493	46871
988	X	19593836	19596585	1.142748832703	19595184	0.913208933438	FBgn0031070	1076	FBgn0031070	1076
989	X	10642260	10643792	1.14243888855	10642301	0.952230334282	FBgn0003360	10138	FBgn0030235	25699
990	X	6722268	6724113	1.142236232758	6722958	0.949872136116	FBgn0064122	9214	FBgn0064122	9214
991	X	9146869	9147894	1.142064094543	9147425	1.035739898682	FBgn0030124	10710	FBgn0040235	17040
992	X	17497723	17498459	1.141947031021	17498408	1.086735785007	FBgn0003471	7050	FBgn0030855	28188
993	X	19504740	19506041	1.14146900177	19505364	1.070849054	FBgn0004057	4194	FBgn0031057	12321
994	2L	15037513	15038768	1.141180992126	15038138	0.860087103314	FBgn0004837	2713	FBgn0010422	18544
995	2R	16681013	16681668	1.140835285187	16681496	0.711131731669	FBgn0003162	1403	FBgn0034599	4954
996	3R	14620367	14621296	1.140403747559	14620795	1.025083273649	FBgn0038652	81	FBgn0027841	135681
997	3L	5516080	5517375	1.14021396637	5516716	1.061151772738	FBgn0035611	7112	FBgn0003486	49808
998	X	18043816	18044825	1.139932632446	18044369	0.747755557299	FBgn0030900	1001	FBgn0004956	97393
999	3L	12313746	12314734	1.139826774597	12314286	0.787803045909	FBgn0036277	3663	FBgn0052100	72787
1000	2R	13638156	13639588	1.139802455902	13638918	1.016488611698	FBgn0003520	1777	FBgn0001222	10576
1001	X	22039571	22040679	1.139069795609	22040129	0.847421079874	FBgn0000719	18454	FBgn0031186	382144
1002	X	1853318	1854802	1.13875579834	1854156	1.160294729121	FBgn0023546	413	FBgn0003964	43283
1003	2R	13683443	13684769	1.138478755951	13684149	1.049829304218	FBgn0034311	2009	FBgn0034311	2009
1004	X	15181297	15183661	1.13832950592	15182931	0.976461559534	FBgn0030631	3875	FBgn0004924	29502
1005	X	4764966	4766789	1.137893676758	4765730	0.995120721705	FBgn0029737	1763	FBgn0029738	15657
1006	2R	4931229	4932473	1.137892723083	4931707	0.869601165547	FBgn0033412	3728	FBgn0053774	19610
1007	2R	4346572	4347536	1.137385368347	4347042	0.722853720188	FBgn0050350	8838	FBgn0033341	66143
1008	X	15412330	15413383	1.136762142181	15413221	0.803748687108	FBgn0030658	1194	FBgn0030659	3588
1009	3R	22951100	22952615	1.13661813736	22951726	1.040437081281	FBgn0039491	1316	FBgn0039488	9328
1010	X	13197201	13198384	1.136358261108	13197757	1.033691823483	FBgn0030477	4380	FBgn0052634	18880
1011	X	3953182	3954642	1.136228561401	3953999	0.923249959946	FBgn0026084	2647	FBgn0000221	4418
1012	2R	18554649	18555674	1.135740280151	18555251	0.78407313029	FBgn0003900	1543	FBgn0003900	1543
1013	X	431503	432236	1.135262489319	432121	0.933858091181	FBgn0003986	15742	FBgn0003986	15742
1014	3L	11210554	11211860	1.1351146698	11211192	1.1197793063	FBgn0036150	1307	FBgn0041094	15064
1015	2L	6727831	6729251	1.135043144226	6728425	0.961402836968	FBgn0031853	4441	FBgn0025777	5070
1016	2R	5035019	5035968	1.135014057159	5035547	0.908617705107	FBgn0033419	796	FBgn0025286	63449
1017	3R	26592355	26593623	1.134867668152	26593090	0.718653903288	FBgn0004606	1442	FBgn0003720	84947
1018	3L	18998347	18999552	1.134630203247	18998856	0.883951485157	FBgn0002945	11734	FBgn0002945	11734
1019	3R	2585055	2585851	1.134342193604	2585103	0.900396241082	FBgn0000166	96	FBgn0000071	3212
1020	X	4629679	4631061	1.133994579315	4630337	0.869579343235	FBgn0029727	902	FBgn0022768	98229
1021	X	16105403	16107609	1.133958339691	16106953	1.108503133059	FBgn0030731	2042	FBgn0030733	13326
1022	3L	1846319	1847539	1.133904933929	1847409	0.753426551819	FBgn0042712	1432	FBgn0042712	1432
1023	3R	6190201	6191498	1.132600784302	6190810	0.926375293732	FBgn0020379	12980	FBgn0015396	14904
1024	3R	12214477	12215666	1.132316589355	12215012	0.927864646912	FBgn0003513	14393	FBgn0038421	29238
1025	X	15784981	15785977	1.132250785828	15785497	1.04758346782	FBgn0030712	1728	FBgn0030711	6549
1026	2R	9073315	9074275	1.132211208344	9073764	0.883329119001	FBgn0033856	688	FBgn0033856	688
1027	2R	18871960	18873582	1.132164001465	18872848	0.892612513374	FBgn0003977	1006	FBgn0034849	7683
1028	3L	21999438	22002351	1.132048606873	22000774	0.990852636449	FBgn0037149	800	FBgn0037149	800
1029	X	3018323	3019611	1.131995677948	3018936	0.925893624624	FBgn0028746	10342	FBgn0028746	10342
1030	2L	14904393	14905407	1.13195848465	14904969	0.857084695031	FBgn0032555	727	FBgn0028535	98364
1031	2L	14492285	14493375	1.13152217865	14492819	0.875708187328	FBgn0005771	1957	FBgn0005771	1957
1032	X	19469101	19470296	1.131479263306	19469580	0.891901663371	FBgn0026680	2709	FBgn0026680	2709
1033	3R	1475698	1476547	1.131190776825	1475776	0.955163383484	FBgn0037357	989	FBgn0051545	2144
1034	2L	1714761	1715685	1.130816459656	1715192	0.77683287859	FBgn0031358	669	FBgn0031357	4726
1035	X	1542692	1543660	1.13056230545	1543039	0.779432641135	FBgn0024897	257	FBgn0029588	5953
1036	3R	8846464	8847539	1.129837036133	8847173	0.997449308634	FBgn0038111	9199	FBgn0038111	9199
1037	2L	5314299	5315200	1.129279375076	5314733	0.845220117008	FBgn0031697	152	FBgn0015031	12508
1038	3L	12513376	12514310	1.12926864624	12513952	0.805237960815	FBgn0036301	2695	FBgn0004926	13268
1039	3R	17004214	17005413	1.128764152527	17004815	0.9579717954	FBgn0038867	10965	FBgn0038870	39986
1040	X	4473523	4474087	1.128520011902	4474029	0.862397253513	FBgn0025387	2144	FBgn0029718	19085
1041	2R	5831888	5832921	1.128203868866	5832303	0.772588044405	FBgn0026403	6572	FBgn0033522	109222
1042	2R	5946744	5947570	1.128063201904	5946943	0.786795343672	FBgn0033523	2229	FBgn0033522	5418
1043	2L	19965396	19966086	1.127791404724	19966039	0.847341749403	FBgn0040995	146	FBgn0019686	91367
1044	2L	6671804	6672791	1.127752304077	6672370	0.788461506367	FBgn0028990	974	FBgn0025777	50985
1045	3L	15004253	15005487	1.127637386322	15004877	0.949870496988	FBgn0036465	2952	FBgn0036465	2952
1046	2R	5996788	5999215	1.127191543579	5998556	1.124711930752	FBgn0033529	6583	FBgn0033529	6583
1047	2R	11372725	11373817	1.127068042755	11373380	0.851407976711	FBgn0034047	2556	FBgn0050085	10628
1048	2L	5746796	5747857	1.12687587738	5747218	0.880680412054	FBgn0031735	941	FBgn0031739	54751
1049	2L	18702717	18703438	1.126554012299	18702796	0.860171794891	FBgn0032704	1168	FBgn0032702	3749
1050	3R	22476379	22477332	1.126221179962	22476968	0.731959683555	FBgn0039445	343	FBgn0039449	66139
1051	X	14330106	14331259	1.126012802124	14330881	0.918268961065	FBgn0030570	807	FBgn0030571	83664
1052	2L	3604748	3607520	1.125973701477	3605621	0.913107872009	FBgn0002985	1127	FBgn0002985	1127
1053	3L	2459929	2461394	1.125915527344	2460488	1.011357531828	FBgn0035343	1362	FBgn0035347	10053
1054	X	18844951	18847474	1.125896930695	18845801	1.023717740003	FBgn0040885	38841	FBgn0030974	118231
1055	2R	18231896	18233262	1.125774860382	18232646	1.036968595841	FBgn0028371	11777	FBgn0020257	36091
1056	3R	9816415	9817434	1.125744819641	9817383	0.74908012814	FBgn0015270	26744	FBgn0038196	44504
1057	X	6561472	6562406	1.125025033951	6561890	0.923548741774	FBgn0029895	6934	FBgn0029891	32856
1058	3R	7812021	7812843	1.124157428741	7812433	0.785217060762	FBgn0037975	2170	FBgn0037992	141486
1059	X	19315201	19317836	1.123902320862	19315953	1.080508204067	FBgn0031020	1863	FBgn0044030	2140
1060	3R	21461174	21462554	1.123856067657	21461707	0.930824965239	FBgn0039350	1842	FBgn0039350	1842
1061	2R	10329377	10330857	1.123747825623	10330118	1.073293179274	FBgn0033969	4732	FBgn0050478	44275
1062	3L	18261235	18262601	1.123592376709	18261934	0.988486514372	FBgn0036784	2297	FBgn0011706	101728
1063	2L	7350969	7351992	1.123030662537	7351552	0.87555066277	FBgn0031902	654	FBgn0004009	44391
1064	2R	3513146	3513977	1.123000144958	3513575	0.757962077856	FBgn0033249	358	FBgn0033243	33738
1065	3L	4623428	4624537	1.122792720795	4623893	0.842024190085	FBgn0052234	1150	FBgn0035562	12844
1066	2R	6401063	6401916	1.122715950012	6401562	0.741200383504	FBgn0033566	636	FBgn0033566	636
1067	X	18212062	18213123	1.122694015503	18212488	0.763943980722	FBgn0030915	999	FBgn0004956	70726
1068	2L	1169307	1170287	1.122688293457	1170010	0.66234929221	FBgn0024314	69	FBgn0031310	19227
1069	3L	3355113	3356348	1.122407913208	3355653	0.894440174103	FBgn0027616	2045	FBgn0027616	2045
1070	2L	9149556	9151038	1.122121810913	9150180	1.058386746575	FBgn0032100	14055	FBgn0051887	20337
1071	X	18074859	18075928	1.12203836441	18075393	0.871916055679	FBgn0030904	1678	FBgn0004956	66369
1072	3L	17956630	17957849	1.121947288513	17957047	0.894496589899	FBgn0052193	30128	FBgn0036762	144872
1073	3R	3731925	3733329	1.121897220612	3732572	0.964356759015	FBgn0024909	483	FBgn0037550	219483
1074	X	12526847	12527568	1.121691703796	12526894	0.837530559964	FBgn0030417	13241	FBgn0053963	33495
1075	3R	14178227	14179184	1.121528625488	14178381	0.759617646535	FBgn0038606	2868	FBgn0038609	13997
1076	X	18134061	18135366	1.12139415741	18134663	0.835961682456	FBgn0004956	7099	FBgn0004956	7099
1077	3R	1037681	1038932	1.121176719666	1038319	0.885335866143	FBgn0000340	4828	FBgn0000340	4828
1078	X	5505195	5507560	1.121014595032	5505817	0.952465820312	FBgn0029782	1472	FBgn0029783	5389
1079	X	6559090	6560143	1.120992422104	6559788	0.760900169611	FBgn0029895	4832	FBgn0029891	30754
1080	2R	4740967	4742124	1.120866775513	4741539	0.976399449741	FBgn0033395	7804	FBgn0033400	56903
1081	3R	12473997	12475779	1.120455741882	12475191	0.962118569542	FBgn0015351	1656	FBgn0015019	1862
1082	3L	11532063	11532829	1.120321273804	11532201	0.789115515622	FBgn0036172	3979	FBgn0036180	51186
1083	X	13643091	13644812	1.120229244232	13643876	1.021206706762	FBgn0030528	1760	FBgn0027537	12864
1084	X	1774691	1775594	1.119662284851	1775188	0.789097070694	FBgn0023512	3829	FBgn0023512	3829
1085	X	16807693	16808724	1.119165420532	16808193	0.922924041748	FBgn0030809	5607	FBgn0030806	31394
1086	X	18723084	18723861	1.119065761566	18723739	0.838284925981	FBgn0030974	3831	FBgn0030974	3831
1087	3R	16401642	16403020	1.118925094604	16402235	1.026804804802	FBgn0038806	495	FBgn0038805	506
1088	X	13119868	13120952	1.118504047394	13120751	0.740732853229	FBgn0030465	784	FBgn0004456	28324
1089	3R	10270593	10271903	1.118084907532	10271318	0.961069170634	FBgn0051330	12416	FBgn0038234	66272
1090	3R	3992449	3993384	1.117768287659	3992532	0.874402099186	FBgn0001138	14632	FBgn0037550	40477
1091	3L	21691174	21692050	1.117490291595	21691625	0.714142680168	FBgn0037131	627	FBgn0037134	65681
1092	3R	2174712	2175826	1.117346286774	2175245	0.855618196375	FBgn0037436	280	FBgn0053097	18765
1093	3L	21415237	21416546	1.117060661316	21415825	0.966337362925	FBgn0014143	5428	FBgn0014143	5428
1094	X	20078483	20080133	1.116786956787	20078922	0.912554432364	FBgn0027107	1253	FBgn0031098	16757
1095	3R	13429435	13431446	1.116722106934	13430527	0.97236046195	FBgn0038524	1297	FBgn0051575	53648
1096	3R	3785294	3786640	1.11668586731	3786017	1.052084137412	FBgn0000504	7113	FBgn0037550	166038
1097	3L	8990589	8991757	1.116558074951	8991239	0.859924204209	FBgn0035956	3117	FBgn0035954	12094
1098	3R	805332	806538	1.116552352905	805945	0.904867284438	FBgn0037291	4009	FBgn0004183	32059
1099	2L	1118910	1120615	1.116306304932	1119723	0.993209075928	FBgn0031302	6735	FBgn0031302	6735
1100	X	3958089	3959032	1.115962982178	3958647	0.775936663151	FBgn0026079	324	FBgn0026080	4032
1101	2L	3053721	3055402	1.115661621094	3054602	0.933197289705	FBgn0027571	2013	FBgn0003934	5901
1102	X	17546349	17547925	1.11540222168	17547119	1.057761639357	FBgn0052560	2396	FBgn0030866	26092
1103	2R	5798411	5799339	1.11532497406	5798800	0.81365993619	FBgn0033504	17964	FBgn0033522	142725
1104	X	7989752	7992724	1.114815711975	7991945	1.136558869306	FBgn0030008	772	FBgn0030003	16982
1105	3R	9933532	9934660	1.114689826965	9934263	0.766978235806	FBgn0038202	726	FBgn0038196	72376
1106	X	5512618	5514396	1.114686012268	5513461	0.958729070776	FBgn0028474	2130	FBgn0029783	2255
1107	3R	9540766	9542363	1.114621639252	9541618	0.989227687611	FBgn0054044	1692	FBgn0038175	2270
1108	2L	19214941	19216532	1.114383220673	19215716	0.940023141749	FBgn0015380	29441	FBgn0032762	86361
1109	3R	18464482	18465945	1.114248991013	18465302	0.909725040197	FBgn0020278	220	FBgn0039000	34589
1110	X	12934490	12935124	1.114104270935	12934883	0.997980390276	FBgn0030448	985	FBgn0025463	58632
1111	X	9514648	9516151	1.114092826843	9515300	1.081737875938	FBgn0030148	7323	FBgn0015624	12797
1112	3L	6766456	6767018	1.113861560822	6766905	0.917123198509	FBgn0003995	2798	FBgn0035714	40045
1113	3R	20762406	20763579	1.113852024078	20763017	0.890737954308	FBgn0020626	942	FBgn0015625	66400
1114	X	1325615	1326728	1.113834381104	1326145	0.882301639108	FBgn0052808	322	FBgn0028274	5112
1115	X	5163342	5164230	1.113726615906	5163699	0.834556937218	FBgn0029755	1033	FBgn0024332	5424
1116	2R	3767483	3768666	1.113723754883	3768080	0.872787028551	FBgn0033277	2011	FBgn0010109	23940
1117	2L	8365273	8366483	1.11357831955	8365875	0.88894555148	FBgn0005776	1008	FBgn0005776	1008
1118	3L	13947251	13948544	1.11301612854	13947694	0.804705563714	FBgn0036391	3073	FBgn0036397	19445
1119	3R	18945843	18947161	1.112832307816	18946493	0.993836599238	FBgn0039056	2368	FBgn0051457	7213
1120	3L	8163096	8164182	1.112241268158	8163556	0.902031365563	FBgn0035851	1663	FBgn0035851	1663
1121	2R	8361687	8362860	1.111708164215	8362336	0.83821069493	FBgn0033776	167	FBgn0000181	23808
1122	2R	16555340	16556437	1.111662387848	16555753	0.838435958414	FBgn0003391	8988	FBgn0003391	8988
1123	X	13717020	13718065	1.111569404602	13717444	0.779791593552	FBgn0052611	2005	FBgn0027537	60704
1124	X	16461511	16463720	1.111491680145	16462983	0.834297825308	FBgn0030764	3115	FBgn0010412	8833
1125	X	5654338	5655361	1.11146068573	5654675	0.760943496928	FBgn0029812	433	FBgn0029800	54555
1126	X	13063453	13064653	1.111433506012	13063975	0.856317744536	FBgn0052639	6485	FBgn0052639	6485
1127	X	16352976	16354258	1.111215591431	16353647	0.966974049807	FBgn0030755	5511	FBgn0010256	71033
1128	3L	9655849	9656560	1.11115026474	9655933	0.936420228746	FBgn0004236	707	FBgn0044049	122292
1129	2R	19713478	19714586	1.111147880554	19713992	0.889317344217	FBgn0034990	1811	FBgn0034987	18035
1130	X	10443455	10444192	1.110861778259	10444150	1.00939628813	FBgn0030217	2855	FBgn0052680	105195
1131	2L	6418438	6419371	1.110373497009	6418855	0.712629169226	FBgn0011722	4453	FBgn0043854	46440
1132	3R	18712051	18713479	1.110279560089	18712742	1.008942633867	FBgn0017590	12282	FBgn0039013	160120
1133	2R	17923827	17924720	1.109770774841	17924316	0.767634167391	FBgn0022985	921	FBgn0022986	1192
1134	2R	18973867	18975160	1.109761714935	18974484	0.884724084069	FBgn0034864	547	FBgn0034868	22954
1135	2R	16737729	16738742	1.109446525574	16738356	0.69436198473	FBgn0034605	13614	FBgn0034606	20179
1136	2R	1714497	1715794	1.109323501587	1715124	0.977159659068	FBgn0033072	1572	FBgn0033073	6837
1137	X	20375499	20376801	1.108877182007	20375541	0.940882137844	FBgn0031122	94	FBgn0040649	78685
1138	3L	19029193	19030333	1.108795166016	19029654	0.807763308287	FBgn0036843	1223	FBgn0002945	19064
1139	X	265993	267045	1.108639717102	266548	0.837381035089	FBgn0002561	3	FBgn0002561	3
1140	3L	1155973	1157358	1.108251571655	1156759	0.953385988871	FBgn0025525	4047	FBgn0035194	74447
1141	X	17686934	17689864	1.108167648315	17688369	0.916997629053	FBgn0052557	1691	FBgn0030878	6496
1142	3L	15533450	15534600	1.107442378998	15534008	0.799084693193	FBgn0036511	2701	FBgn0036516	19417
1143	3R	25573437	25574857	1.107291221619	25573920	0.920819282532	FBgn0020235	938	FBgn0020235	938
1144	3L	23234465	23235661	1.106816291809	23234928	1.019153849284	FBgn0052231	544	FBgn0024733	205613
1145	2R	8511588	8512730	1.106409549713	8512191	0.961272186703	FBgn0008654	839	FBgn0005624	15295
1146	3L	1594591	1596132	1.106194496155	1594758	0.801837227561	FBgn0035241	5376	FBgn0035248	34316
1147	X	15508692	15509603	1.106171607971	15509190	0.800437450409	FBgn0030666	248	FBgn0030671	28872
1148	3R	1463269	1464056	1.106037139893	1463899	0.767921765645	FBgn0037356	940	FBgn0037356	940
1149	3L	745737	747093	1.105974674225	746536	0.925684171564	FBgn0052480	6499	FBgn0000575	13598
1150	X	15834591	15835336	1.105937957764	15835211	0.723050811074	FBgn0030720	4237	FBgn0030718	14516
1151	3L	1782547	1783969	1.105843544006	1783247	1.019477619844	FBgn0067864	906	FBgn0067864	906
1152	3L	5541643	5543316	1.105303287506	5542703	1.001677036285	FBgn0065097	795	FBgn0003486	23821
1153	X	15414737	15416053	1.105264663696	15415474	1.001907516928	FBgn0030659	1335	FBgn0030659	1335
1154	2L	4881474	4882132	1.104835033417	4881806	0.707381566366	FBgn0000286	1307	FBgn0031645	10309
1155	2R	8697442	8699210	1.104581832886	8698587	0.95419737872	FBgn0033802	3132	FBgn0033802	3132
1156	3R	1198876	1199788	1.104195594788	1199240	0.733621120453	FBgn0037316	1113	FBgn0037316	1113
1157	2L	13828082	13829353	1.104131221771	13828727	1.014550938326	FBgn0004406	934	FBgn0001961	1012
1158	3L	3128880	3129684	1.103539943695	3129529	0.747187693914	FBgn0035401	2187	FBgn0012049	2678
1159	3R	14848439	14849364	1.103439331055	14848904	0.756119754579	FBgn0038672	840	FBgn0027785	4170
1160	2R	15571036	15572467	1.103326797485	15571849	0.938728392124	FBgn0034480	51999	FBgn0004364	54525
1161	3R	2550602	2551858	1.10312962532	2551306	0.848742753267	FBgn0051481	16479	FBgn0004054	18556
1162	3R	24570255	24571181	1.102823257446	24570651	0.706424772739	FBgn0039595	796	FBgn0005642	66409
1163	2L	4280140	4281306	1.102794647217	4280627	0.948149172465	FBgn0031592	1337	FBgn0003941	52985
1164	2L	4485293	4487145	1.102786540985	4485812	0.81718007256	FBgn0011603	8788	FBgn0031609	22375
1165	X	14027157	14028622	1.102491855621	14027890	0.974179099588	FBgn0004649	734	FBgn0002873	53890
1166	3R	17629270	17630194	1.101552963257	17629700	0.931049038382	FBgn0013759	18664	FBgn0004493	132228
1167	X	20006209	20006948	1.101498126984	20006321	1.02519122037	FBgn0000084	880	FBgn0031093	2659
1168	3L	18306174	18307402	1.10142993927	18306749	0.886876046658	FBgn0015946	37076	FBgn0011706	56913
1169	X	6142267	6143757	1.101349830627	6142786	0.851383972168	FBgn0029861	2159	FBgn0028685	6307
1170	2L	18177785	18178742	1.100872993469	18178238	0.727572300855	FBgn0032673	2321	FBgn0041184	29899
1171	2R	19238239	19239139	1.100800037384	19238668	0.722964959986	FBgn0034898	11132	FBgn0002174	24206
1172	3L	13481110	13481960	1.100631713867	13481542	0.693685363321	FBgn0036374	4855	FBgn0036351	126252
1173	3L	12387111	12387738	1.100448608398	12387573	0.83056527918	FBgn0052103	1216	FBgn0027936	90676
1174	2L	4910510	4911875	1.100371360779	4911284	0.886526893167	FBgn0031646	4523	FBgn0047314	14083
1175	2L	6775924	6777395	1.099899291992	6777342	0.99715730879	FBgn0031858	3303	FBgn0025777	53987
1176	2R	17162645	17163895	1.099678039551	17163091	0.934013478896	FBgn0034645	2832	FBgn0034645	2832
1177	X	15423932	15425274	1.099552154541	15424553	1.098818480968	FBgn0030662	312	FBgn0030660	7455
1178	3L	5967933	5969020	1.099504470825	5968325	0.778403663635	FBgn0052406	2836	FBgn0035656	18373
1179	X	19457171	19458506	1.099495410919	19457665	0.810991764069	FBgn0031044	614	FBgn0031041	5199
1180	X	19611589	19613327	1.099225997925	19612592	1.009373537699	FBgn0031071	4273	FBgn0031071	4273
1181	3R	18967208	18968391	1.098978042603	18967640	0.919786036015	FBgn0004644	241	FBgn0051457	13934
1182	2L	12159294	12160108	1.098743438721	12159751	0.804249674082	FBgn0051861	2137	FBgn0032408	63241
1183	X	2445388	2446597	1.098644256592	2445938	1.01872101952	FBgn0001404	1281	FBgn0011606	14270
1184	2R	2504645	2505883	1.098566055298	2505348	1.071202446433	FBgn0050159	849	FBgn0033107	178475
1185	3R	10972392	10973573	1.098496437073	10972891	0.906635820866	FBgn0038293	438	FBgn0038301	66431
1186	2L	2993560	2994542	1.098478317261	2994019	0.871945829952	FBgn0025681	1055	FBgn0002989	1258
1187	X	16445022	16446245	1.098404407501	16445720	0.838900148869	FBgn0025743	1071	FBgn0015615	18354
1188	3L	15514765	15515740	1.098240375519	15514875	0.886776256561	FBgn0046812	4501	FBgn0036503	32590
1189	3R	2018861	2020006	1.098118782043	2019458	1.013263106346	FBgn0037409	5077	FBgn0053097	174552
1190	X	19734417	19735373	1.097979068756	19734894	0.896679825253	FBgn0052821	9746	FBgn0031079	48906
1191	2R	9409043	9410144	1.097772121429	9409549	0.85055957121	FBgn0033884	31630	FBgn0033884	31630
1192	3R	23494309	23496124	1.097743988037	23494970	1.047963731429	FBgn0039536	6414	FBgn0003330	12776
1193	2R	19644766	19645675	1.097706794739	19644925	0.732821822166	FBgn0034982	713	FBgn0034982	713
1194	2L	20049807	20050652	1.097155332565	20050173	0.735329270363	FBgn0014127	6731	FBgn0019686	7233
1195	3R	20123075	20123837	1.096927881241	20123648	0.768802046776	FBgn0000368	2510	FBgn0000368	2510
1196	2L	2061470	2062274	1.096665382385	2061519	0.943359904819	FBgn0026396	6930	FBgn0031391	85768
1197	3L	727239	728388	1.096503734589	727768	0.899225950241	FBgn0052482	442	FBgn0000575	5170
1198	3L	19521417	19522715	1.09595489502	19522157	0.932404462029	FBgn0036886	4476	FBgn0036886	4476
1199	X	9594821	9595626	1.095714569092	9594944	0.755827585856	FBgn0020378	3236	FBgn0000233	55535
1200	3L	21079203	21081756	1.095482826233	21079961	0.940720109379	FBgn0037051	10079	FBgn0037051	10079
1201	3R	14234788	14235554	1.095481872559	14235506	1.040700793266	FBgn0038621	1586	FBgn0038609	43128
1202	X	17277687	17278501	1.095198631287	17277732	0.91268852022	FBgn0030840	4979	FBgn0030851	185681
1203	X	22198228	22199072	1.095195770264	22198988	0.803108109368	FBgn0000719	140405	FBgn0031186	541003
1204	3L	13050948	13052244	1.094702720642	13051542	0.926153182983	FBgn0036345	9694	FBgn0036342	30571
1205	X	15566011	15566897	1.094636917114	15566814	0.730246734619	FBgn0030676	616	FBgn0030676	616
1206	3R	16481172	16481979	1.094499588013	16481897	0.811421818203	FBgn0038818	3431	FBgn0051506	51343
1207	2L	19039179	19040943	1.09396314621	19040158	1.023838222027	FBgn0032744	917	FBgn0032745	1132
1208	X	6378925	6380341	1.093816280365	6379714	0.880485475063	FBgn0000524	468	FBgn0014026	1193
1209	3R	438836	439667	1.093789100647	439621	1.038658618927	FBgn0013743	1024	FBgn0037261	27652
1210	2R	20544369	20545616	1.093705177307	20544830	0.856721013784	FBgn0035092	4850	FBgn0001148	24750
1211	3L	2621902	2623658	1.093326568604	2623533	0.79791674614	FBgn0035358	3345	FBgn0035357	8281
1212	X	13968678	13969662	1.093077421188	13969088	0.845522256998	FBgn0052614	3093	FBgn0002873	112692
1213	X	3734598	3735789	1.092790603638	3735202	0.999370042016	FBgn0029681	5793	FBgn0019661	27278
1214	2L	22248578	22249825	1.09256362915	22249294	0.952645142873	FBgn0032991	1028	FBgn0032987	13868
1215	3L	19850882	19851986	1.092411994934	19851416	1.029984277837	FBgn0028695	2519	FBgn0028695	2519
1216	3L	16455845	16457426	1.092130661011	16456600	0.975674258338	FBgn0003515	6313	FBgn0014163	79502
1217	X	16266905	16267745	1.091977119446	16267295	0.71578001976	FBgn0030752	7922	FBgn0026575	10514
1218	3R	11625598	11626368	1.09191608429	11625679	0.935006035699	FBgn0038365	2187	FBgn0038364	6161
1219	X	9530615	9532402	1.091777801514	9531798	0.711043685675	FBgn0030150	2905	FBgn0030150	2905
1220	X	16132088	16132886	1.091606140137	16132428	0.767688218285	FBgn0030734	773	FBgn0011571	9645
1221	3L	8968221	8968949	1.091597080231	8968270	0.847352663676	FBgn0016070	3652	FBgn0035954	10875
1222	2R	14290810	14291905	1.091566085815	14291313	0.858747370103	FBgn0034390	591	FBgn0010651	27277
1223	X	13251101	13252464	1.091366291046	13251931	0.878396258635	FBgn0030486	4716	FBgn0030482	21101
1224	2L	21202145	21203035	1.091059207916	21202631	0.785800774892	FBgn0003930	140	FBgn0003930	140
1225	2R	8963194	8964589	1.090929031372	8963850	0.922268284692	FBgn0050062	1605	FBgn0050062	1605
1226	X	1247643	1249013	1.090526103973	1248403	0.936409771442	FBgn0024985	1483	FBgn0028274	72630
1227	3R	14180198	14181432	1.090233802795	14180698	0.915622742971	FBgn0038606	551	FBgn0038609	11680
1228	2R	18566933	18567631	1.08898639679	18567509	0.901092095809	FBgn0010622	2693	FBgn0050202	12672
1229	3L	12666750	12667966	1.088342189789	12667269	0.842558860779	FBgn0014343	426	FBgn0036306	61435
1230	X	8327130	8328547	1.08830165863	8327796	1.042889922857	FBgn0000360	646	FBgn0030038	45480
1231	3L	1647570	1648488	1.088176250458	1647938	0.753219520344	FBgn0035253	654	FBgn0026372	4271
1232	X	21735964	21737272	1.088021278381	21736615	0.937639965731	FBgn0011285	3239	FBgn0031186	78630
1233	3R	11494120	11495576	1.087757110596	11494806	0.921895027161	FBgn0053207	2898	FBgn0053207	2898
1234	2R	8407053	8407998	1.087551593781	8407515	0.79961130023	FBgn0003975	7319	FBgn0000181	21371
1235	3L	10901669	10902603	1.087370872498	10902201	0.80917647481	FBgn0040821	12062	FBgn0026160	70362
1236	3L	10846156	10847382	1.087324619293	10846781	0.960711985826	FBgn0036104	6201	FBgn0026160	14942
1237	X	10589008	10591100	1.087296009064	10590446	1.002199947834	FBgn0052676	323	FBgn0052672	23107
1238	X	17657497	17659781	1.087253093719	17658158	0.902085125446	FBgn0030869	1772	FBgn0030870	6619
1239	3R	9627842	9628580	1.086907863617	9627889	0.847959942288	FBgn0051331	3897	FBgn0053327	10952
1240	3L	16549529	16551305	1.086785316467	16550824	0.83190086484	FBgn0036642	1441	FBgn0036642	1441
1241	X	11644029	11646664	1.086682319641	11646197	1.041377842426	FBgn0030336	4271	FBgn0030350	75020
1242	X	5026004	5027504	1.08667755127	5026688	0.975587526957	FBgn0029747	918	FBgn0024332	142435
1243	X	9588857	9590086	1.086620330811	9589408	0.882352975699	FBgn0020378	8772	FBgn0000233	49999
1244	3R	12761286	12762532	1.086587905884	12761885	0.887347670162	FBgn0051270	12378	FBgn0082171	79848
1245	2R	19492154	19492924	1.086314201355	19492569	0.691936997806	FBgn0050178	1705	FBgn0034948	7691
1246	X	19510285	19513203	1.086182594299	19511631	0.97268640995	FBgn0031055	1735	FBgn0031057	6054
1247	2R	10517204	10518291	1.08602809906	10517769	0.730101725634	FBgn0033990	7704	FBgn0033989	10683
1248	3R	5505334	5507128	1.085981369019	5505768	0.899715721607	FBgn0028997	105	FBgn0037728	2115
1249	3R	27284579	27285365	1.085836410522	27284669	0.956113529205	FBgn0039848	780	FBgn0039857	137298
1250	2L	12706707	12707728	1.085300445557	12707372	0.767596665551	FBgn0032452	157	FBgn0032445	14349
1251	X	12406523	12407724	1.08499622345	12406977	0.843638865153	FBgn0030399	7589	FBgn0015024	80743
1252	2R	7480816	7481491	1.084906578064	7481359	0.764328145981	FBgn0033669	3391	FBgn0033669	3391
1253	X	7896718	7898569	1.084880828857	7897370	1.182500362396	FBgn0004656	9302	FBgn0004656	9302
1254	X	11167371	11168060	1.084789276123	11167681	0.696175519158	FBgn0003411	117	FBgn0003411	117
1255	X	16500502	16502576	1.084578514099	16501821	0.830310881138	FBgn0030769	3072	FBgn0030766	26979
1256	3R	16655351	16656607	1.08448266983	16656035	0.921929696027	FBgn0027493	302	FBgn0038830	6084
1257	3L	2354196	2355051	1.084394454956	2354660	0.819452790653	FBgn0035333	832	FBgn0035334	1071
1258	X	8469794	8470926	1.084360122681	8470284	0.771918240715	FBgn0030054	18746	FBgn0030054	18746
1259	2R	20019927	20020759	1.084157943726	20020649	0.806915196505	FBgn0019886	2241	FBgn0019886	2241
1260	X	8714440	8717075	1.08393239975	8715328	0.971545836505	FBgn0030065	5979	FBgn0030061	155141
1261	2L	9913471	9914533	1.083901882172	9914110	0.842798401328	FBgn0040064	1145	FBgn0024285	1203
1262	X	19599094	19600842	1.083625793457	19600015	1.022592862447	FBgn0031070	3755	FBgn0031070	3755
1263	X	5924243	5925017	1.083596229553	5924297	1.070990562439	FBgn0029838	1579	FBgn0029840	10645
1264	X	20370038	20371042	1.083580493927	20370536	0.966158270836	FBgn0031122	4911	FBgn0040649	73680
1265	X	5611291	5612474	1.083536148071	5612047	0.726491619559	FBgn0029803	2244	FBgn0029800	11927
1266	X	17925851	17927001	1.083164215088	17926559	0.859689712524	FBgn0030893	539	FBgn0030891	6864
1267	X	12182042	12183018	1.082958698273	12182221	0.738365346735	FBgn0030384	24927	FBgn0015024	305499
1268	2R	9374810	9375621	1.082448482513	9374967	0.793878396352	FBgn0033882	103	FBgn0033882	103
1269	X	14079401	14080624	1.082157611847	14079963	0.902443773606	FBgn0002873	1817	FBgn0002873	1817
1270	3R	8045579	8046649	1.081944465637	8045994	0.809556147631	FBgn0037998	582	FBgn0037992	92075
1271	3L	11577411	11578440	1.081642150879	11577913	0.773699551821	FBgn0036179	1243	FBgn0036180	5474
1272	X	16958220	16959736	1.081324577332	16959022	1.023633311777	FBgn0030820	17448	FBgn0065049	19779
1273	2L	9568289	9569122	1.081296920776	9569073	0.888337135315	FBgn0032130	181	FBgn0015393	130761
1274	X	1727757	1729705	1.081266403198	1728148	0.734147846699	FBgn0023517	1545	FBgn0023519	18307
1275	2R	20206975	20208069	1.081240177155	20207445	0.926596248851	FBgn0035050	6297	FBgn0053228	30303
1276	X	2545995	2548056	1.080932617188	2546439	0.802558842827	FBgn0000092	3603	FBgn0024978	41902
1277	X	20282614	20283834	1.080846786499	20283249	0.971738815308	FBgn0031117	4186	FBgn0040649	13607
1278	3R	22518149	22519127	1.080613613129	22518527	0.736901788151	FBgn0039448	718	FBgn0039449	24580
1279	X	14837780	14839323	1.080402374268	14838619	0.99515727361	FBgn0052594	19752	FBgn0030605	59230
1280	X	15813492	15814616	1.080387830734	15814026	0.953705877066	FBgn0030716	2852	FBgn0030718	6669
1281	X	385259	386540	1.080271720886	385747	1.05770778656	FBgn0024983	1366	FBgn0000570	5705
1282	3R	10295346	10296486	1.079720973969	10295877	0.849987000227	FBgn0051330	36975	FBgn0038234	41713
1283	3R	10643416	10644906	1.079549312592	10644043	0.999967743369	FBgn0038262	16516	FBgn0038258	55285
1284	2R	17790862	17791872	1.079525470734	17791369	0.784821987152	FBgn0034717	9672	FBgn0013272	33875
1285	X	16475756	16477474	1.079233169556	16476399	0.945765082041	FBgn0030766	1557	FBgn0030766	1557
1286	2R	4645550	4646996	1.079129219055	4646492	0.878067297094	FBgn0033382	2140	FBgn0033380	20416
1287	3R	11034626	11035785	1.078721046448	11035276	1.068482511184	FBgn0038300	348	FBgn0038301	4046
1288	3L	16856049	16856927	1.078344345093	16856450	0.716363668442	FBgn0036673	8276	FBgn0025582	104202
1289	X	11240357	11241335	1.078178405762	11240820	0.801372808569	FBgn0030296	13827	FBgn0027359	27141
1290	2R	6203431	6204516	1.077962875366	6203920	0.780390948057	FBgn0024836	17893	FBgn0027499	120912
1291	X	12489368	12490367	1.077930450439	12489997	0.737832293791	FBgn0015024	2277	FBgn0015024	2277
1292	3L	9464935	9466106	1.077900886536	9465622	0.853488736682	FBgn0052037	519	FBgn0036005	3908
1293	2L	17258829	17260240	1.077789306641	17259501	1.205670412849	FBgn0032629	2840	FBgn0032633	120575
1294	2R	1740924	1741884	1.077699184418	1741494	0.754270385293	FBgn0033075	7918	FBgn0033074	8479
1295	X	16519113	16521232	1.077535152435	16520568	0.994857367347	FBgn0000152	2736	FBgn0030766	45726
1296	X	8153061	8153916	1.077334403992	8153871	0.933534516229	FBgn0030032	16083	FBgn0030028	37231
1297	X	7971740	7972821	1.077260017395	7972261	0.856102438534	FBgn0030003	2702	FBgn0030003	2702
1298	2L	1725058	1726652	1.077250003815	1726254	0.931868384866	FBgn0031359	1863	FBgn0031357	15788
1299	X	1268892	1269659	1.076998710632	1269261	0.743589401245	FBgn0029577	1822	FBgn0028274	51772
1300	2R	1400618	1401426	1.076986789703	1401269	0.730943878492	FBgn0050436	25894	FBgn0033059	182496
1301	X	20473494	20474459	1.07677936554	20473978	0.795996576548	FBgn0031127	5020	FBgn0003300	31139
1302	2L	9917384	9918336	1.076767921448	9917947	0.757074475288	FBgn0025700	218	FBgn0024285	5040
1303	X	18337893	18338908	1.076356887817	18338270	0.750513017178	FBgn0010194	1070	FBgn0030943	143854
1304	X	16279967	16281055	1.076355934143	16280477	0.96249998317	FBgn0004925	434	FBgn0004925	434
1305	2R	10486806	10487876	1.07631111145	10487327	0.837022360633	FBgn0033988	8831	FBgn0033988	8831
1306	X	14072253	14073658	1.076158046722	14073006	1.089191138744	FBgn0030554	1080	FBgn0002873	8774
1307	2L	4369915	4371422	1.076117515564	4370622	0.962871214923	FBgn0026319	1368	FBgn0026319	1368
1308	2L	1987966	1989079	1.076059818268	1988393	0.813310112272	FBgn0031381	102	FBgn0031391	158894
1309	2L	21611167	21612417	1.076017379761	21611767	0.857494388308	FBgn0032955	575	FBgn0022893	5754
1310	X	2589554	2590481	1.075636863708	2589821	0.727779324849	FBgn0024975	1287	FBgn0024978	1480
1311	3R	25820448	25821205	1.075411319733	25820535	0.731982326508	FBgn0039730	396	FBgn0039730	396
1312	X	17597044	17597765	1.07540512085	17597201	0.798188166185	FBgn0024184	6119	FBgn0030866	23990
1313	3R	14812797	14813805	1.075050354004	14813330	0.810621351004	FBgn0026239	3583	FBgn0026239	3583
1314	3L	15794023	15795020	1.075018882751	15794850	0.773222403093	FBgn0040230	2711	FBgn0036537	5795
1315	3L	6704155	6705522	1.074342727661	6704757	0.728191524744	FBgn0052394	8836	FBgn0035713	21476
1316	2R	5202257	5203184	1.074285507202	5202502	0.694941043854	FBgn0023143	2639	FBgn0023143	2639
1317	3L	5769286	5770263	1.074120521545	5769388	0.859741991216	FBgn0035638	960	FBgn0035637	1250
1318	3L	16027381	16028082	1.073784828186	16027924	0.787945667903	FBgn0005536	10697	FBgn0003691	12010
1319	X	2009194	2010559	1.073648929596	2010055	0.804489696727	FBgn0013432	4299	FBgn0025626	88763
1320	3R	15	1881	1.073371887207	94	0.811589384079	FBgn0037213	286	FBgn0037213	286
1321	2R	5327584	5328713	1.0732421875	5328126	0.729851901531	FBgn0040092	803	FBgn0023180	30146
1322	3R	11474208	11475298	1.073110580444	11474872	0.855386511485	FBgn0038351	16267	FBgn0053207	17036
1323	2L	7500763	7501678	1.072286605835	7501171	0.770936881795	FBgn0011283	3811	FBgn0053529	43252
1324	2R	19189132	19190511	1.072108268738	19189883	1.003597203423	FBgn0034887	659	FBgn0016762	11715
1325	2R	18711264	18712267	1.070992946625	18711789	0.760843992233	FBgn0034834	7350	FBgn0003062	129469
1326	3L	11836040	11837118	1.070916652679	11836711	0.868833333254	FBgn0036216	398	FBgn0000404	29187
1327	3L	8987253	8988904	1.070721149445	8988219	1.005588245392	FBgn0035955	4421	FBgn0035954	9074
1328	2R	20356746	20357689	1.070454597473	20357252	0.811607080347	FBgn0035070	676	FBgn0050423	26184
1329	X	17261630	17262773	1.070307254791	17262133	0.866719901562	FBgn0030839	4605	FBgn0030851	201280
1330	X	3023832	3025961	1.070261001587	3025446	0.877860742457	FBgn0028746	3832	FBgn0028746	3832
1331	X	18688074	18689273	1.070113420486	18688597	0.941713492076	FBgn0030968	2791	FBgn0030969	3556
1332	X	4274090	4274992	1.069984436035	4274320	0.83884708698	FBgn0000179	16227	FBgn0029714	122884
1333	3R	18956599	18957935	1.069853782654	18957244	0.993031561375	FBgn0051457	3538	FBgn0051457	3538
1334	2L	18479649	18480667	1.069733858109	18480142	0.816171735525	FBgn0032681	298	FBgn0032682	1274
1335	X	19575504	19576891	1.069547653198	19576495	0.873371481895	FBgn0031066	1780	FBgn0031066	1780
1336	X	9933204	9934206	1.069518089294	9933685	0.884875625372	FBgn0030179	1931	FBgn0030179	1931
1337	3R	1195140	1195875	1.06947517395	1195830	0.840417014228	FBgn0051542	568	FBgn0003275	1690
1338	2L	457558	458344	1.069290161133	458104	0.724010687608	FBgn0031257	2561	FBgn0031253	36697
1339	3L	1017705	1019825	1.069111824036	1019424	0.872216336867	FBgn0024277	1017	FBgn0035164	198378
1340	2R	6094456	6095645	1.068932533264	6094976	0.952149450779	FBgn0004399	25259	FBgn0004399	25259
1341	2L	12665501	12666846	1.068778038025	12666066	0.985710144043	FBgn0032442	3103	FBgn0032445	26957
1342	3R	13305842	13306679	1.068474769592	13306092	0.697408231099	FBgn0038512	23594	FBgn0010926	59606
1343	3L	12185708	12186744	1.068295955658	12186305	0.899560732	FBgn0036267	3018	FBgn0052100	55194
1344	3L	16383706	16384971	1.068271636963	16384493	0.789127405952	FBgn0027080	61	FBgn0014163	7395
1345	X	3347608	3349239	1.068111419678	3348378	0.999280230204	FBgn0029666	6569	FBgn0029665	6848
1346	3L	1661108	1661832	1.06796836853	1661742	0.83598195182	FBgn0035256	5505	FBgn0026372	9533
1347	3R	25627554	25628610	1.067763328552	25628038	0.952566988328	FBgn0039697	637	FBgn0039697	637
1348	2R	1742400	1743525	1.067165374756	1742969	1.100649637334	FBgn0033075	6443	FBgn0033074	9954
1349	2R	19146523	19147598	1.066464424133	19147007	0.883274793625	FBgn0004795	6795	FBgn0016762	54591
1350	2R	9041210	9042083	1.066207885742	9041445	0.794917106628	FBgn0033851	59	FBgn0024556	17980
1351	2R	13814211	13815397	1.066168308258	13814706	0.903065260719	FBgn0034326	385	FBgn0034326	385
1352	2L	5015602	5016518	1.066163539886	5016264	0.667595418294	FBgn0031670	5151	FBgn0022023	36945
1353	2R	18063345	18064433	1.066106796265	18063951	0.797933518887	FBgn0003175	5695	FBgn0034743	49752
1354	X	10550094	10550914	1.066005706787	10550548	0.796887874603	FBgn0052677	2876	FBgn0052672	63005
1355	X	13663263	13663984	1.065811157227	13663939	0.847453832626	FBgn0030530	257	FBgn0027537	7199
1356	X	2284621	2285751	1.065489768982	2285124	0.848850846291	FBgn0001150	5	FBgn0001150	5
1357	X	17297751	17298894	1.065186023712	17298349	0.88127040863	FBgn0030841	11869	FBgn0030851	165064
1358	X	13233551	13234499	1.065142154694	13233694	0.821668068568	FBgn0030482	2864	FBgn0030482	2864
1359	2L	7010138	7011221	1.06512928009	7010590	0.860187895158	FBgn0031880	2906	FBgn0051908	16705
1360	X	14089803	14091577	1.065121650696	14090383	0.80852988187	FBgn0030558	4777	FBgn0002873	8603
1361	3R	19825348	19826278	1.065111160278	19825846	0.900666117668	FBgn0051184	3705	FBgn0051184	3705
1362	3L	5670388	5671601	1.06494808197	5671136	0.754242897034	FBgn0019652	29369	FBgn0035625	66206
1363	X	10791324	10793838	1.064633369446	10793346	0.971714377403	FBgn0052671	2835	FBgn0030241	93254
1364	3L	11984456	11986229	1.064377784729	11985154	0.961594890146	FBgn0036240	8031	FBgn0036248	107036
1365	2L	6031057	6032332	1.064293384552	6031659	0.890795988195	FBgn0031765	2764	FBgn0031764	7124
1366	3R	20142289	20143074	1.064238548279	20142692	0.74460068871	FBgn0028471	1450	FBgn0028471	1450
1367	X	5345579	5346375	1.064118862152	5345740	0.807433475148	FBgn0052762	683	FBgn0029771	16758
1368	3R	5464716	5466586	1.06390619278	5465229	0.915252113342	FBgn0012344	1325	FBgn0003334	1900
1369	3R	17331739	17333446	1.063770294189	17332633	0.82474398613	FBgn0004863	6656	FBgn0013984	73618
1370	2L	9708893	9710133	1.063689231873	9710035	0.869422149658	FBgn0032138	1234	FBgn0032138	1234
1371	3R	3701007	3701683	1.063286781311	3701118	0.691008806229	FBgn0037525	11336	FBgn0037550	250937
1372	3R	13711134	13712032	1.063136100769	13711678	0.861474542057	FBgn0038558	20489	FBgn0038554	33582
1373	3L	11227478	11228574	1.062686920166	11228077	0.901280224323	FBgn0041094	1821	FBgn0041094	1821
1374	2L	2268109	2269093	1.062563896179	2268549	0.847857415676	FBgn0042188	544	FBgn0031395	76177
1375	X	5441821	5443070	1.06237411499	5442349	0.964080512524	FBgn0029775	2839	FBgn0029783	68857
1376	2L	11163008	11163956	1.061860084534	11163860	0.864880180359	FBgn0032351	3682	FBgn0028700	33215
1377	X	1329273	1331490	1.061851501465	1329958	1.001230520361	FBgn0025383	612	FBgn0026871	3957
1378	3R	24974755	24975438	1.061824321747	24974879	0.814738750458	FBgn0014869	909	FBgn0014869	909
1379	X	11695940	11697593	1.061367034912	11696446	0.846980235156	FBgn0030344	6375	FBgn0030350	24771
1380	X	19684914	19687053	1.061161518097	19685499	0.874399185181	FBgn0031079	489	FBgn0031079	489
1381	3L	21711277	21712033	1.061020851135	21711372	0.809715175629	FBgn0037133	7716	FBgn0037134	45934
1382	X	9345112	9345954	1.060974121094	9345600	0.831984817982	FBgn0030133	258	FBgn0030136	54240
1383	3R	8474329	8475531	1.060472488403	8474904	0.834180461036	FBgn0038071	1122	FBgn0038071	1122
1384	X	4111772	4112929	1.060379505157	4112479	0.919275283813	FBgn0029701	1082	FBgn0026080	149800
1385	2R	9378527	9379234	1.059947013855	9378575	0.71227561103	FBgn0033884	656	FBgn0033884	656
1386	2L	7133978	7135571	1.059576034546	7134907	0.929666015837	FBgn0031889	1224	FBgn0031886	69074
1387	X	9205103	9206912	1.059536457062	9205721	1.059413254261	FBgn0026149	3854	FBgn0026149	3854
1388	2R	16053364	16054809	1.059443473816	16053880	0.844083140878	FBgn0034514	248	FBgn0034514	248
1389	3R	3100822	3101745	1.059400558472	3101128	0.709295619618	FBgn0037493	3814	FBgn0037481	120230
1390	3L	9757565	9758834	1.059271335602	9758192	0.911849162158	FBgn0036044	13281	FBgn0044049	20033
1391	3R	901767	903071	1.059263706207	902518	0.948534339666	FBgn0010313	9890	FBgn0010313	9890
1392	X	6502895	6503900	1.059092998505	6503390	0.917660199679	FBgn0029885	3293	FBgn0029882	3968
1393	3R	1710252	1711170	1.058504581451	1711038	0.847133966593	FBgn0037394	2142	FBgn0037383	60812
1394	3L	11498304	11499386	1.058310747147	11498857	0.870066131864	FBgn0036170	2197	FBgn0036165	37350
1395	2R	11782599	11783647	1.058304786682	11783115	0.878486493055	FBgn0015925	3577	FBgn0034110	26150
1396	3L	8515210	8516405	1.058277130127	8515839	0.844297493205	FBgn0035909	6940	FBgn0024236	16648
1397	X	12738171	12739177	1.058223247528	12738646	0.829568077536	FBgn0030431	1226	FBgn0030433	2397
1398	X	18639012	18639842	1.057695865631	18639456	0.752094521242	FBgn0030961	1259	FBgn0001090	7840
1399	3R	21873077	21874140	1.057565689087	21873562	0.834891655866	FBgn0039401	4395	FBgn0000591	7516
1400	2L	9251719	9252878	1.056990623474	9252265	0.794811024385	FBgn0032105	851	FBgn0032105	851
1401	3R	22712322	22713106	1.056967735291	22712476	0.695362369219	FBgn0004359	5020	FBgn0002838	10798
1402	2L	3040108	3040991	1.056822299957	3040811	0.700533940242	FBgn0031500	835	FBgn0003934	7890
1403	3L	12246891	12248300	1.056735277176	12247748	0.955502510071	FBgn0036271	2471	FBgn0052100	6249
1404	X	20284577	20285525	1.056584358215	20285079	0.867490598134	FBgn0031117	6016	FBgn0040649	11777
1405	3L	2088716	2090484	1.056509494781	2089528	0.926557064056	FBgn0003432	9621	FBgn0035315	91017
1406	2R	12524169	12524876	1.056482315063	12524724	0.775166251443	FBgn0034179	4408	FBgn0026402	4762
1407	X	13247029	13247816	1.056472301483	13247775	0.766754468282	FBgn0030486	560	FBgn0030482	16945
1408	2R	10086310	10087029	1.056415557861	10086913	0.77648525238	FBgn0010397	3752	FBgn0010638	46677
1409	X	5151103	5152251	1.056253433228	5151736	0.737891169155	FBgn0040913	640	FBgn0024332	17387
1410	X	14032689	14033940	1.055876731873	14033246	0.812391168931	FBgn0030545	895	FBgn0002873	48534
1411	2L	7137913	7139066	1.055828094482	7138502	0.844198339126	FBgn0031889	4819	FBgn0031886	72669
1412	3L	12310112	12311002	1.055334329605	12310501	0.742515676162	FBgn0036277	122	FBgn0052100	69002
1413	3R	283482	285016	1.05513048172	284239	0.995237410069	FBgn0051522	5203	FBgn0037250	24508
1414	3R	14565325	14566241	1.055073261261	14565558	0.75846011822	FBgn0024329	3722	FBgn0027841	80444
1415	X	6668086	6669445	1.055002212524	6668842	0.859673857689	FBgn0029907	351	FBgn0029907	351
1416	X	10919885	10921115	1.054769992828	10920563	0.870634078979	FBgn0030261	8765	FBgn0028686	49843
1417	3R	21008656	21010911	1.054714202881	21010022	0.984152094523	FBgn0039286	713	FBgn0039286	713
1418	3R	5409423	5410066	1.054693222046	5409628	0.816531976064	FBgn0053654	684	FBgn0027338	6122
1419	X	13593958	13594981	1.054216861725	13594579	0.734877169132	FBgn0004047	1097	FBgn0030521	21539
1420	3L	1534969	1535951	1.054202079773	1535559	0.724553332609	FBgn0035231	1466	FBgn0035233	6208
1421	3L	19527220	19528314	1.054045200348	19527909	0.829936981201	FBgn0067680	2490	FBgn0067680	2490
1422	3R	4410486	4411686	1.053925037384	4411285	0.770305381102	FBgn0037599	5925	FBgn0037602	65554
1423	X	8914529	8915207	1.053811788559	8915107	0.808587741852	FBgn0030078	1522	FBgn0030086	19442
1424	X	18709546	18711301	1.053713321686	18710314	0.86126262801	FBgn0052542	4807	FBgn0030973	8125
1425	3L	17017728	17019024	1.053529262543	17018438	0.746952742338	FBgn0036698	2439	FBgn0036702	188944
1426	3L	11380351	11381444	1.053471088409	11380826	0.818224102259	FBgn0036156	12108	FBgn0036165	80681
1427	X	17253266	17254163	1.05332660675	17253707	0.821445465088	FBgn0027602	2385	FBgn0030851	209706
1428	X	7998487	7999627	1.053062915802	7999502	0.736805959181	FBgn0030012	1222	FBgn0030003	24539
1429	4	1117749	1118976	1.05296754837	1118287	0.907917439938	FBgn0005561	9219	FBgn0011642	37121
1430	2L	5712622	5713392	1.052874326706	5713173	0.800274005303	FBgn0031730	916	FBgn0031739	88796
1431	X	1413177	1413969	1.05286359787	1413909	0.798151373863	FBgn0025390	419	FBgn0003517	73675
1432	3L	6733953	6734571	1.052785873413	6734069	0.805732120167	FBgn0052392	3124	FBgn0035714	7209
1433	3R	20083893	20086604	1.052437782288	20086035	0.996840983629	FBgn0051130	4946	FBgn0051130	4946
1434	3L	20040373	20041476	1.052224159241	20040887	0.996198654175	FBgn0036936	925	FBgn0036959	134225
1435	3R	9071135	9072240	1.051991939545	9071731	0.818346893086	FBgn0000024	12859	FBgn0038128	18024
1436	X	14848207	14849211	1.051763057709	14848756	0.797142714262	FBgn0052594	9615	FBgn0030605	49093
1437	X	8080850	8082072	1.051693916321	8081456	0.828993937548	FBgn0030025	4464	FBgn0030028	35184
1438	2L	3078248	3079331	1.051501750946	3078303	1.038480599721	FBgn0027571	21688	FBgn0003934	29602
1439	2L	9454004	9455288	1.051496505737	9454734	0.945207297802	FBgn0053723	13994	FBgn0002973	17221
1440	X	803208	805203	1.051253318787	803839	0.955152307238	FBgn0040349	466	FBgn0040345	16165
1441	2R	7683344	7684033	1.0509557724	7683393	0.922104358673	FBgn0023167	1240	FBgn0023167	1240
1442	3R	23534848	23535678	1.050889015198	23535560	0.853989744186	FBgn0039544	2736	FBgn0003330	27814
1443	3R	17167929	17168975	1.050831794739	17168493	0.882168701717	FBgn0038881	6813	FBgn0043012	72694
1444	X	7040647	7041948	1.050777435303	7041452	0.999241948128	FBgn0029939	3140	FBgn0025549	95088
1445	2L	15167492	15168320	1.050573348999	15168217	0.779057714674	FBgn0028888	6032	FBgn0024183	101972
1446	2L	6812924	6813781	1.050518512726	6813351	0.75057108262	FBgn0031861	7559	FBgn0025777	89996
1447	2R	13791183	13791960	1.050128936768	13791808	0.756298939387	FBgn0003022	248	FBgn0003022	248
1448	X	8086718	8087558	1.050058841705	8087180	0.747492453631	FBgn0020653	540	FBgn0030028	29460
1449	X	20845900	20846536	1.05002117157	20846018	0.861028385162	FBgn0031145	132	FBgn0031144	3392
1450	X	5835530	5836669	1.049933433533	5836153	0.905535697937	FBgn0029831	2105	FBgn0000042	90053
1451	2L	8165668	8168413	1.049810886383	8167815	0.950201719999	FBgn0031993	5255	FBgn0031992	5490
1452	3L	19409199	19410098	1.04967212677	19409665	0.743714332581	FBgn0053062	1977	FBgn0036886	108016
1453	2L	10733244	10735070	1.049607038498	10733780	0.929676324129	FBgn0032293	962	FBgn0032293	962
1454	X	16555089	16556792	1.049364089966	16556308	0.786882082621	FBgn0030782	964	FBgn0030786	61583
1455	2L	21022495	21024258	1.049038887024	21023570	0.959484070539	FBgn0010395	16855	FBgn0023388	106375
1456	X	19340637	19342796	1.048950195312	19341200	1.038488360012	FBgn0031023	2683	FBgn0040890	12054
1457	X	20488602	20489851	1.048915863037	20489145	0.873308986425	FBgn0031128	1545	FBgn0003300	15972
1458	X	2781843	2783080	1.048762321472	2782568	1.031805780199	FBgn0025644	757	FBgn0024978	194227
1459	X	19226390	19227607	1.048696517944	19226979	0.88920694987	FBgn0052827	19543	FBgn0044030	86834
1460	2R	18073285	18074416	1.048632144928	18073833	0.78705069598	FBgn0034737	3891	FBgn0034743	39870
1461	3L	5907859	5908776	1.048397302628	5908738	0.909084267086	FBgn0002638	2018	FBgn0002638	2018
1462	3L	3571502	3572636	1.047935962677	3572038	0.786652714014	FBgn0053504	5317	FBgn0053504	5317
1463	2R	2630126	2631040	1.047780990601	2630630	0.686195224524	FBgn0015038	10990	FBgn0033156	159650
1464	3L	19075090	19075750	1.047548294067	19075623	0.777031811801	FBgn0036851	34	FBgn0036844	23942
1465	X	6542048	6543529	1.047531604767	6542920	1.058769157955	FBgn0029894	819	FBgn0029891	13886
1466	X	18161020	18163598	1.04749917984	18161502	0.975557237864	FBgn0030912	6400	FBgn0004956	19740
1467	3L	15104025	15104771	1.047419548035	15104395	0.772364728591	FBgn0036483	2207	FBgn0025776	95059
1468	3R	8378357	8379132	1.047316789627	8378477	0.89312415123	FBgn0067707	1204	FBgn0038071	95305
1469	X	18719718	18720571	1.047301292419	18720120	0.787878906026	FBgn0030973	1681	FBgn0030973	1681
1470	3R	10726553	10727465	1.046813964844	10726935	0.834826946259	FBgn0038277	375	FBgn0038274	2845
1471	X	6201620	6202330	1.046686172485	6202249	0.881979763508	FBgn0016974	5947	FBgn0029868	6614
1472	3L	8602016	8603235	1.045999288559	8602636	0.804692387581	FBgn0035917	4316	FBgn0017429	24544
1473	3R	21473081	21473852	1.045623779297	21473807	1.072679247175	FBgn0067682	1525	FBgn0067682	1525
1474	2R	9474580	9476014	1.045465946198	9475384	0.945893091314	FBgn0033886	927	FBgn0033886	927
1475	3L	21874674	21875974	1.045320034027	21875339	0.98159879446	FBgn0037141	284	FBgn0046301	109293
1476	2L	5935976	5938181	1.044795036316	5936597	0.862771630287	FBgn0001128	7085	FBgn0000308	44428
1477	2R	13013200	13014526	1.044783592224	13013930	0.926214863272	FBgn0061355	3661	FBgn0034237	37146
1478	2R	11941096	11941801	1.044462203979	11941657	0.77990659078	FBgn0034126	5379	FBgn0022070	79296
1479	2L	2838762	2839554	1.044436454773	2838805	0.821907877922	FBgn0031467	391	FBgn0031459	68668
1480	X	14671007	14672376	1.044272422791	14671908	0.969374358654	FBgn0030584	226	FBgn0052590	1064
1481	3R	2503642	2504450	1.044215202332	2503693	0.853264808655	FBgn0002522	619	FBgn0026567	20089
1482	2L	13821364	13822221	1.044132232666	13821523	0.962331164967	FBgn0000153	320	FBgn0001961	8216
1483	2L	1462138	1462809	1.044033050537	1462724	0.895166609022	FBgn0051925	11319	FBgn0002543	42275
1484	2L	1712663	1714099	1.043801784515	1713401	0.910281956196	FBgn0031358	2460	FBgn0031357	2935
1485	3L	18965197	18966906	1.043377876282	18966055	1.060252815485	FBgn0036838	188	FBgn0002945	44535
1486	X	8065849	8067216	1.043021202087	8066449	0.803688176473	FBgn0030025	19471	FBgn0030028	50191
1487	X	1914140	1915581	1.042849063873	1915533	0.823820537991	FBgn0025625	2538	FBgn0025626	5759
1488	2L	14348010	14349510	1.042575836182	14348761	1.04403051734	FBgn0028530	57	FBgn0028529	6319
1489	X	9608652	9609783	1.042568683624	9609288	0.854363650084	FBgn0020378	11108	FBgn0000233	69879
1490	X	485296	486058	1.042542934418	485484	0.72813141346	FBgn0002579	799	FBgn0002579	799
1491	X	4296852	4297472	1.042381763458	4297303	0.713100671768	FBgn0000179	39210	FBgn0029714	99901
1492	X	2270918	2272057	1.042171955109	2271570	0.851668974933	FBgn0040385	4515	FBgn0001150	13549
1493	X	19466442	19467385	1.041927337646	19466908	0.846950650215	FBgn0026680	5381	FBgn0026680	5381
1494	X	9101570	9102525	1.041670799255	9102345	1.017650699615	FBgn0028292	933	FBgn0000077	9788
1495	X	2553223	2554355	1.041607379913	2553808	0.832963526249	FBgn0024992	563	FBgn0024978	34533
1496	3R	15737111	15737919	1.041321277618	15737154	0.911647796631	FBgn0038748	2337	FBgn0038746	6565
1497	X	8950296	8951424	1.041218280792	8950769	0.856238954207	FBgn0004856	1054	FBgn0046828	14273
1498	X	5889152	5890821	1.041205406189	5889855	1.00460267067	FBgn0029834	2956	FBgn0029840	45087
1499	X	18450330	18451442	1.041174888611	18450780	0.86796687631	FBgn0030940	4270	FBgn0030943	31344
1500	X	9524443	9525152	1.041100502014	9525067	0.80538225174	FBgn0015624	3030	FBgn0015624	3030
1501	X	19861554	19862985	1.040917396545	19862280	0.947647452354	FBgn0053517	150	FBgn0031093	141382
1502	3R	16147502	16148508	1.040481567383	16147923	0.777364955229	FBgn0038786	4108	FBgn0038787	5809
1503	3L	14909339	14910934	1.040372848511	14910768	0.961358123355	FBgn0040487	603	FBgn0040487	603
1504	3L	4213146	4215367	1.040368080139	4213947	0.929303407669	FBgn0001257	5732	FBgn0011692	12321
1505	3R	27089347	27090131	1.039858818054	27089595	0.692590713501	FBgn0040629	708	FBgn0039831	43169
1506	2L	17495095	17496352	1.039760112762	17495932	0.852876691257	FBgn0032646	1106	FBgn0032646	1106
1507	X	15287832	15288686	1.039727687836	15288290	0.7262403965	FBgn0030638	868	FBgn0030659	128519
1508	2R	9076658	9078791	1.039609909058	9077286	0.886637968176	FBgn0033856	2834	FBgn0033856	2834
1509	3R	8895491	8896607	1.039344787598	8896015	0.927871367511	FBgn0004666	12534	FBgn0003308	37756
1510	3R	5271430	5272110	1.03927898407	5272032	0.882389848883	FBgn0037694	5386	FBgn0037686	45054
1511	3R	19403927	19404751	1.039236068726	19404570	0.727033761831	FBgn0039091	10967	FBgn0040227	101197
1512	2L	11029046	11029787	1.03900718689	11029587	0.70601272583	FBgn0040967	5265	FBgn0013349	18255
1513	X	5964328	5965171	1.038683891296	5964439	0.829099655151	FBgn0029846	26185	FBgn0029840	29497
1514	2L	901028	901810	1.038281440735	901752	0.932139110565	FBgn0003916	90	FBgn0003916	90
1515	3L	10547283	10548308	1.038279771805	10547763	1.067824035883	FBgn0036085	14767	FBgn0000629	64314
1516	2R	8473591	8475424	1.038184165955	8474196	0.882617641898	FBgn0033787	4733	FBgn0004512	11945
1517	3R	13596993	13597972	1.038021564484	13597601	0.743814580581	FBgn0038543	2408	FBgn0038545	23218
1518	3L	17562546	17563731	1.037939071655	17562987	0.827885150909	FBgn0000567	21579	FBgn0025455	39940
1519	3R	21020464	21021286	1.037880420685	21021127	0.756980339686	FBgn0039288	155	FBgn0039288	155
1520	X	6534983	6536596	1.037843704224	6535784	0.945277999429	FBgn0029892	1778	FBgn0029891	6750
1521	2L	4867998	4869312	1.037381649017	4868486	0.88655427297	FBgn0000286	14627	FBgn0031639	18068
1522	2L	17378108	17379742	1.037261486053	17378789	0.996145332561	FBgn0032633	1287	FBgn0032633	1287
1523	3R	25856983	25857967	1.03711938858	25857423	0.823799788952	FBgn0039740	5145	FBgn0001281	7037
1524	X	20000729	20001417	1.037090539932	20001332	0.921732854843	FBgn0031092	975	FBgn0031093	2330
1525	3R	14631734	14633309	1.036693572998	14632244	0.815778434277	FBgn0038652	11368	FBgn0027841	147130
1526	2R	18401633	18402478	1.036555290222	18402430	0.828914701939	FBgn0034796	367	FBgn0010078	40452
1527	2R	8749586	8750318	1.036469936371	8749668	0.751548480988	FBgn0033814	1281	FBgn0043010	11302
1528	3L	16740207	16741509	1.036237716675	16740818	0.915508214165	FBgn0036660	4156	FBgn0036660	4156
1529	X	19091246	19092195	1.036232948303	19091801	0.792934004466	FBgn0031006	3362	FBgn0031008	11020
1530	2L	6139486	6142958	1.035983085632	6140372	0.864752460929	FBgn0031785	911	FBgn0031782	12610
1531	X	5720054	5721180	1.03543138504	5720754	0.814883737003	FBgn0014340	1333	FBgn0000042	25346
1532	2L	2804753	2805379	1.035160541534	2804951	0.796607971191	FBgn0031461	567	FBgn0031459	34814
1533	X	10461927	10463061	1.035064697266	10462720	0.935735327857	FBgn0030220	1363	FBgn0052680	123765
1534	X	5374555	5375606	1.034680843353	5375107	0.945017031261	FBgn0065061	5488	FBgn0029771	12609
1535	3L	10659411	10660347	1.034004211426	10659900	0.860975714291	FBgn0036099	5064	FBgn0010762	21210
1536	2L	7856426	7857168	1.033844232559	7857122	0.883238315582	FBgn0040099	32	FBgn0031962	28303
1537	2L	2576737	2578388	1.033782958984	2577570	0.974150293014	FBgn0031435	101	FBgn0031435	101
1538	2L	6973829	6975167	1.033703804016	6974530	1.031445138595	FBgn0016978	2794	FBgn0016978	2794
1539	X	5551118	5553726	1.033660888672	5552091	0.972074733061	FBgn0029791	7667	FBgn0029785	34412
1540	2L	10262670	10263487	1.033529281616	10262791	0.782999212092	FBgn0011305	791	FBgn0011305	791
1541	2L	2367746	2368871	1.033517122269	2368246	0.870570510626	FBgn0014010	2884	FBgn0028485	2911
1542	X	13390586	13391430	1.033288002014	13390955	0.762007208431	FBgn0052631	546	FBgn0030507	111005
1543	3R	23797937	23799253	1.033221244812	23798663	0.815724730492	FBgn0039566	9525	FBgn0039559	35092
1544	2L	1130315	1131470	1.033117294312	1130882	0.912553787231	FBgn0031304	1647	FBgn0031308	16951
1545	2R	9373358	9374144	1.032793045044	9373689	0.72589969635	FBgn0033881	935	FBgn0033881	935
1546	2R	7533848	7534927	1.03258895874	7534383	0.741872955771	FBgn0004839	1348	FBgn0011704	33033
1547	X	10977589	10978542	1.032317638397	10977764	0.799151463942	FBgn0010391	3443	FBgn0028686	7358
1548	X	16681400	16682526	1.032207012177	16681774	0.808203315735	FBgn0024941	4030	FBgn0030801	36746
1549	3L	1736044	1737205	1.032189846039	1736505	0.819809577044	FBgn0022702	2690	FBgn0027903	22660
1550	X	4484678	4486931	1.032157897949	4485305	0.901430803187	FBgn0025613	1008	FBgn0029718	7809
1551	3R	15820595	15821790	1.03210735321	15821110	0.91632789724	FBgn0038755	13134	FBgn0038768	36432
1552	2R	4264371	4265577	1.03200340271	4264929	0.890859098995	FBgn0027585	17297	FBgn0050353	94910
1553	X	17083903	17084821	1.03185749054	17084671	0.737721284231	FBgn0030835	1223	FBgn0000163	89795
1554	2L	5461136	5461960	1.0314412117	5461224	0.786174535751	FBgn0005511	417	FBgn0005511	417
1555	3R	25048833	25050373	1.031402587891	25049503	1.014283312692	FBgn0039654	290	FBgn0029176	3615
1556	3R	23522839	23524142	1.030646324158	23523530	0.937668979168	FBgn0039541	2437	FBgn0003330	15784
1557	3R	1570697	1571757	1.030536174774	1571099	0.80844065547	FBgn0027497	2885	FBgn0037372	9396
1558	X	2777533	2779639	1.03039932251	2778053	0.727949647342	FBgn0025643	2127	FBgn0024978	189712
1559	2R	20503042	20504079	1.030236721039	20503575	0.89171889249	FBgn0035091	10020	FBgn0005634	15498
1560	2L	12466201	12467503	1.030164718628	12466819	1.016116843504	FBgn0032437	13137	FBgn0040286	32154
1561	X	12453338	12454492	1.02995634079	12453951	0.899257302284	FBgn0030408	677	FBgn0015024	33769
1562	3R	25521193	25522215	1.029671669006	25521640	0.799322128296	FBgn0039683	3111	FBgn0039680	20242
1563	2L	3779588	3780575	1.029563903809	3780114	0.847238630056	FBgn0051960	4832	FBgn0003430	45566
1564	X	5458594	5459510	1.029532909393	5458645	0.969927099016	FBgn0029776	2352	FBgn0029783	52561
1565	2R	11655511	11656351	1.029253721237	11656023	0.764479721294	FBgn0050094	1072	FBgn0034082	17634
1566	2L	8332067	8332803	1.029094696045	8332711	0.839059591293	FBgn0032022	5253	FBgn0032017	21567
1567	3R	846812	847865	1.029005050659	847350	0.77847126552	FBgn0037292	32876	FBgn0010313	65058
1568	3R	14538462	14539444	1.028692245483	14538873	0.86117118597	FBgn0000303	7628	FBgn0027841	53759
1569	2R	17846610	17847714	1.028505802155	17846989	0.86204038726	FBgn0017482	7350	FBgn0013272	21745
1570	2R	18854123	18854922	1.028492927551	18854679	0.712258883885	FBgn0034846	444	FBgn0034846	444
1571	2L	988026	989082	1.028374671936	988115	0.733558548821	FBgn0031295	38782	FBgn0003916	86453
1572	X	5567068	5567890	1.028257369995	5567479	0.850337393144	FBgn0053080	4464	FBgn0029799	30281
1573	X	10957733	10958705	1.028038978577	10958186	0.947160959244	FBgn0015245	4495	FBgn0028686	12220
1574	X	1550226	1551964	1.027775764465	1550844	1.02782613039	FBgn0023130	1201	FBgn0023130	1201
1575	X	6809871	6811053	1.027652263641	6810330	0.975879251957	FBgn0029922	2948	FBgn0029925	8316
1576	3L	11394786	11396540	1.027592658997	11395935	0.853716457591	FBgn0036157	3162	FBgn0036165	65572
1577	2L	12677913	12680301	1.02758026123	12679576	0.850588666068	FBgn0032442	10407	FBgn0032445	13447
1578	3L	18149677	18151503	1.027560710907	18151274	0.674131830533	FBgn0003997	378	FBgn0020300	46611
1579	X	271543	272765	1.027401924133	272254	0.820339006536	FBgn0002561	5709	FBgn0002561	5709
1580	X	449969	451145	1.027156829834	450748	0.850130208333	FBgn0003986	2885	FBgn0003986	2885
1581	3L	1770093	1771256	1.026774406433	1770723	0.825529603397	FBgn0024510	8127	FBgn0035271	9828
1582	3L	15759391	15760645	1.026770591736	15760124	0.857038625081	FBgn0036531	13553	FBgn0036537	40521
1583	2R	3582401	3583905	1.026519775391	3582976	0.875583171844	FBgn0020279	3182	FBgn0021814	8872
1584	X	11243062	11244123	1.026506900787	11243627	0.792499351501	FBgn0030296	11020	FBgn0027359	29948
1585	2R	4134419	4135145	1.026430130005	4134770	0.720915466547	FBgn0022027	2494	FBgn0022027	2494
1586	2R	2892111	2893590	1.026214122772	2892756	0.97025680542	FBgn0033159	926	FBgn0033159	926
1587	2R	9571728	9573070	1.025562286377	9572443	0.875198252061	FBgn0033893	27918	FBgn0033893	27918
1588	X	11742577	11744808	1.025532722473	11743056	0.98431997829	FBgn0030354	3779	FBgn0030350	21839
1589	2R	20315670	20316619	1.025501728058	20316161	0.728266435511	FBgn0000157	6269	FBgn0050423	67275
1590	X	11600569	11601779	1.025434494019	11601179	0.853448033333	FBgn0030332	2655	FBgn0030328	48378
1591	2L	10735270	10735959	1.025374412537	10735809	0.831826816906	FBgn0027868	244	FBgn0027868	244
1592	3L	1945525	1946581	1.025079250336	1946009	0.859257996082	FBgn0035297	436	FBgn0002183	86141
1593	3L	869488	870325	1.024901866913	870129	0.745043974656	FBgn0035173	4724	FBgn0035164	49083
1594	2R	1645009	1646235	1.023802280426	1645568	0.85203148337	FBgn0033063	790	FBgn0033067	43446
1595	X	4327520	4328637	1.0235247612	4328129	0.862105565913	FBgn0040910	32722	FBgn0029714	69075
1596	2L	3046844	3047871	1.022954940796	3047417	0.826840008006	FBgn0003934	1284	FBgn0003934	1284
1597	2L	8416101	8417096	1.02294254303	8416639	0.765727162361	FBgn0027932	949	FBgn0027932	949
1598	2R	14940643	14941752	1.022748947144	14941238	0.815167623408	FBgn0012051	1302	FBgn0050326	11104
1599	3R	23748630	23750971	1.022609233856	23750170	0.951521368588	FBgn0027579	745	FBgn0027579	745
1600	X	10629550	10630359	1.022347450256	10629935	0.731206953526	FBgn0025111	2163	FBgn0052672	16382
1601	X	13521207	13522227	1.022310256958	13521777	0.777109622955	FBgn0030511	4933	FBgn0030510	7444
1602	X	17680565	17681727	1.022082328796	17681246	0.987911045551	FBgn0030872	2321	FBgn0030871	2639
1603	X	6881896	6883034	1.021916389465	6882459	0.755676299334	FBgn0029931	3385	FBgn0029931	3385
1604	X	6690220	6692125	1.021900177002	6690768	0.938153238857	FBgn0029912	1189	FBgn0029907	22277
1605	X	801113	802204	1.021780490875	801613	0.797149002552	FBgn0040348	980	FBgn0040345	13939
1606	2L	13832655	13834135	1.021527767181	13833107	0.784998557147	FBgn0004407	60	FBgn0004407	60
1607	2L	6653419	6654372	1.021283149719	6653906	1.046407222748	FBgn0051633	2395	FBgn0031836	42883
1608	3L	3133429	3134554	1.020877838135	3134039	0.78319802651	FBgn0012049	1832	FBgn0012049	1832
1609	2L	11445343	11446220	1.02068567276	11445432	0.709847736359	FBgn0004579	171	FBgn0004579	171
1610	2R	19034260	19035395	1.02021074295	19035038	0.831073194742	FBgn0034873	3580	FBgn0034873	3580
1611	X	17499149	17501620	1.020161628723	17499787	0.946944117546	FBgn0030859	6038	FBgn0030855	29567
1612	X	6672122	6673180	1.019684314728	6672791	0.789151370525	FBgn0052743	2917	FBgn0029907	4300
1613	X	6169931	6171184	1.019441604614	6170442	0.912022899179	FBgn0029864	4717	FBgn0029868	25193
1614	3R	7056474	7057497	1.019026279449	7056886	0.754012696883	FBgn0037881	596	FBgn0037881	596
1615	3R	14340680	14341420	1.018891334534	14340887	0.749892711639	FBgn0053541	17176	FBgn0027841	144227
1616	2R	6124450	6125500	1.018768310547	6124976	0.831917089574	FBgn0033538	4501	FBgn0004399	55259
1617	X	654226	655216	1.018720149994	654593	0.705216407776	FBgn0015799	3685	FBgn0025617	8300
1618	2L	6000237	6001440	1.018627405167	6000882	0.896385129293	FBgn0031760	653	FBgn0001942	19123
1619	3R	24611488	24612220	1.018367767334	24612089	0.79416105964	FBgn0039599	4155	FBgn0005642	24971
1620	X	1503490	1505301	1.018189430237	1504105	1.141441092772	FBgn0029584	4372	FBgn0023530	21330
1621	3R	25977411	25978075	1.017974853516	25977996	0.763165807724	FBgn0039748	212	FBgn0065067	55538
1622	X	4056132	4057201	1.017822742462	4056707	0.833076030016	FBgn0000635	5380	FBgn0026080	94028
1623	2L	13226710	13228035	1.017517089844	13227393	0.90357354108	FBgn0032490	460	FBgn0032489	2187
1624	3R	4671430	4672618	1.0173869133	4671995	0.833795992533	FBgn0011966	15607	FBgn0011966	15607
1625	X	19326305	19327475	1.016891479492	19326844	1.010253345265	FBgn0031021	484	FBgn0031021	484
1626	2L	15738494	15739860	1.016861915588	15739173	0.963554769754	FBgn0010382	4911	FBgn0003936	8438
1627	3R	25457483	25458774	1.016700744629	25458190	1.176837921143	FBgn0039674	13434	FBgn0039678	39192
1628	2R	2025879	2027014	1.016528129578	2026445	0.811354412752	FBgn0010347	12373	FBgn0041145	95873
1629	X	8091577	8093145	1.016337394714	8092501	1.043711830588	FBgn0052715	799	FBgn0030028	24139
1630	3L	4522863	4523927	1.016324043274	4523456	0.854587256908	FBgn0035558	480	FBgn0015805	84108
1631	2L	8249433	8250251	1.015502929688	8249926	0.676028549671	FBgn0032008	7259	FBgn0015299	38563
1632	2L	6636327	6637169	1.015210151672	6637084	0.809208726883	FBgn0051634	4680	FBgn0031836	26061
1633	3L	3034270	3036574	1.015186786652	3035687	0.890252003303	FBgn0035392	359	FBgn0035388	16957
1634	X	2562273	2563593	1.014719963074	2563153	0.795803038279	FBgn0024995	438	FBgn0024978	25188
1635	2L	13822406	13823551	1.01468038559	13823045	0.931123584509	FBgn0000153	1842	FBgn0001961	6694
1636	2R	8386042	8386861	1.014608860016	8386749	0.915220087225	FBgn0000181	605	FBgn0000181	605
1637	3L	2120866	2121651	1.014309406281	2121250	0.761221997878	FBgn0052310	9096	FBgn0035315	59295
1638	X	3136216	3137456	1.014081954956	3136937	0.813733756542	FBgn0003374	31280	FBgn0000472	92402
1639	2L	16715790	16717107	1.013729095459	16716442	0.863125408397	FBgn0000409	639	FBgn0032596	11616
1640	2R	11341903	11343024	1.013507843018	11342457	0.902295897989	FBgn0053465	6706	FBgn0050085	41551
1641	X	8303869	8304596	1.013024806976	8303956	0.969653606415	FBgn0052713	1160	FBgn0030038	21640
1642	X	6948149	6949508	1.012825012207	6949058	0.837648475871	FBgn0029936	676	FBgn0029933	5769
1643	2R	13182738	13183723	1.012112617493	13183288	0.768918121562	FBgn0050108	980	FBgn0034258	2747
1644	X	10694076	10694980	1.012100219727	10694613	0.764538961298	FBgn0030240	633	FBgn0030239	1895
1645	X	21165082	21167385	1.012050151825	21166832	0.914032823899	FBgn0011710	2120	FBgn0015527	6317
1646	2L	5366108	5367192	1.011945724487	5366715	0.758575523601	FBgn0016920	20478	FBgn0031700	37845
1647	X	15602279	15603185	1.011724948883	15603092	0.816303348541	FBgn0053172	671	FBgn0025809	16424
1648	3L	1708503	1709242	1.011648178101	1708579	0.899116386067	FBgn0035263	657	FBgn0027903	50586
1649	2R	2022762	2023973	1.011478424072	2023358	0.828766738667	FBgn0010347	9286	FBgn0041145	98960
1650	3R	11916115	11916915	1.011161327362	11916470	0.759225428104	FBgn0038398	5243	FBgn0038396	41077
1651	3L	4496535	4497214	1.011132240295	4496880	0.683201761807	FBgn0052244	7604	FBgn0035541	108311
1652	X	1233410	1234058	1.010654449463	1233580	0.7915011247	FBgn0023169	1212	FBgn0028274	87453
1653	2L	10069071	10069829	1.010610580444	10069156	0.934196233749	FBgn0032178	8259	FBgn0011823	12250
1654	3R	19215995	19216749	1.010439634323	19216634	0.797215938568	FBgn0051515	2041	FBgn0002622	32109
1655	3L	18810582	18811561	1.010390281677	18811107	0.840973345439	FBgn0036816	412	FBgn0036818	20491
1656	X	1213242	1214349	1.010369300842	1213617	0.810121985043	FBgn0000826	817	FBgn0028274	107416
1657	2R	11050025	11051132	1.010171413422	11050464	0.762926241931	FBgn0050471	406	FBgn0019968	3363
1658	X	11685471	11686386	1.009885549545	11685623	0.691048065821	FBgn0030341	829	FBgn0030350	35594
1659	3R	21063353	21064138	1.009798526764	21063749	0.795820266008	FBgn0039297	402	FBgn0039300	9473
1660	2R	7064250	7065245	1.009683609009	7064658	0.760205661549	FBgn0000577	20541	FBgn0000577	20541
1661	2L	6353351	6354107	1.009629249573	6353434	0.89294462204	FBgn0031802	897	FBgn0043854	18981
1662	2R	4167038	4168601	1.009471893311	4167922	0.963960102626	FBgn0050353	2097	FBgn0050353	2097
1663	3R	27485510	27486564	1.009414672852	27485923	0.824773311615	FBgn0039862	1283	FBgn0039857	63956
1664	3L	6730703	6732296	1.00893497467	6731600	0.895333234002	FBgn0035715	1134	FBgn0035714	4740
1665	2L	13635342	13636342	1.008298397064	13635804	0.884206593037	FBgn0028546	5467	FBgn0028546	5467
1666	2L	19883195	19884172	1.0082654953	19883646	0.72586741167	FBgn0032827	4812	FBgn0043021	71303
1667	X	20534684	20536183	1.008111000061	20535250	0.809585634867	FBgn0031129	11386	FBgn0003300	30133
1668	2R	15369809	15371037	1.008095741272	15370493	0.912134706974	FBgn0043532	12486	FBgn0011849	128099
1669	2L	13308722	13309657	1.007911205292	13309267	0.69629278779	FBgn0032504	1555	FBgn0022069	56921
1670	X	12663512	12665390	1.007270812988	12665036	0.760225931803	FBgn0030428	537	FBgn0030433	76007
1671	3L	16008505	16009685	1.007159233093	16009043	0.959929593404	FBgn0003691	6871	FBgn0003691	6871
1672	3R	16896735	16897483	1.006945610046	16896786	0.756080627441	FBgn0003257	2253	FBgn0010770	45172
1673	X	9012162	9013800	1.006876468658	9013097	0.994819879532	FBgn0026206	4609	FBgn0040931	7891
1674	2R	3050170	3051412	1.006621360779	3050853	0.94109749794	FBgn0033191	656	FBgn0022772	13332
1675	3L	20732989	20733955	1.005958080292	20733509	0.848919672125	FBgn0037025	875	FBgn0016696	28131
1676	X	15554694	15555837	1.005848884583	15555219	0.863815307617	FBgn0030674	7167	FBgn0030673	10158
1677	X	5476493	5477197	1.005823135376	5476659	0.873087565104	FBgn0029779	6168	FBgn0029783	34547
1678	X	2529217	2529868	1.005648136139	2529735	0.783660491308	FBgn0011276	8144	FBgn0003371	39629
1679	3R	18424816	18425788	1.005099773407	18425288	0.978120867411	FBgn0051158	608	FBgn0014949	11170
1680	X	16265680	16266628	1.00507068634	16265943	0.689581553141	FBgn0026575	9162	FBgn0026575	9162
1681	X	10220810	10221698	1.005051136017	10221393	0.735707759857	FBgn0030195	722	FBgn0065046	28002
1682	3L	13441192	13442221	1.004930257797	13441636	0.863999843597	FBgn0036369	6854	FBgn0036351	86346
1683	X	10813779	10814424	1.004903554916	10813820	0.914529853397	FBgn0030256	799	FBgn0030241	113728
1684	3L	2938508	2939828	1.004767894745	2939005	0.907555439893	FBgn0035381	710	FBgn0035388	79725
1685	4	89495	90559	1.004600048065	90081	0.73217472434	FBgn0019664	125	FBgn0019664	125
1686	X	17718149	17719005	1.004510879517	17718965	1.012573772007	FBgn0030881	1220	FBgn0030881	1220
1687	3R	789137	790285	1.004463195801	789762	0.831654522154	FBgn0037290	1407	FBgn0004183	15876
1688	2R	3902232	3903192	1.004338741302	3902751	0.772532126483	FBgn0033288	3568	FBgn0010109	158611
1689	3R	9190424	9191533	1.004169464111	9190849	0.81542879343	FBgn0027610	187	FBgn0044511	16665
1690	2R	4241888	4242533	1.004041194916	4242015	0.879573995417	FBgn0050356	700	FBgn0050353	71996
1691	2R	14069083	14069897	1.003442049026	14069403	0.684543550014	FBgn0050115	7095	FBgn0050119	14955
1692	3R	23147720	23148461	1.003375768661	23147882	0.798142086376	FBgn0039510	165	FBgn0039509	33665
1693	X	8478043	8478875	1.003336906433	8478559	0.753399467468	FBgn0004102	17327	FBgn0004102	17327
1694	X	8901839	8903473	1.003168821335	8902972	0.90757598877	FBgn0030077	315	FBgn0030086	31577
1695	3R	3683352	3684271	1.00279712677	3683842	0.913813054562	FBgn0051187	16637	FBgn0037550	268213
1696	2L	1741448	1742614	1.00199508667	1741983	0.91473236084	FBgn0031362	9457	FBgn0031357	31517
1697	2R	18675555	18676466	1.001888275146	18676021	0.811647542318	FBgn0050188	4785	FBgn0003062	93701
1698	2R	2124907	2126642	1.001682281494	2125685	0.783469647169	FBgn0040673	859	FBgn0040673	859
1699	X	15305962	15307151	1.001648902893	15306515	0.989689954122	FBgn0030645	335	FBgn0030659	110294
1700	X	5827108	5828774	1.001146316528	5827533	0.88171453476	FBgn0029831	6515	FBgn0000042	81433
1701	X	3949453	3950813	1.001051425934	3950344	0.956467684577	FBgn0000221	763	FBgn0000221	763
1702	2R	18607714	18608725	1.0009765625	18608562	0.807448607225	FBgn0034822	589	FBgn0003062	26242
1703	2R	4363328	4364503	1.000960350037	4363908	0.891478602091	FBgn0011286	8296	FBgn0033341	49277
1704	2L	7031404	7032053	1.000467300415	7031574	0.855788151423	FBgn0031882	1029	FBgn0031883	1139
1705	3L	14940036	14941354	1.000454902649	14940680	0.925354677088	FBgn0040296	780	FBgn0040296	780
1706	4	1025690	1026995	1.000310897827	1026390	0.952398664811	FBgn0019650	16412	FBgn0039930	23219
1707	3R	10613599	10614633	1.000136375427	10614241	0.730754403507	FBgn0053330	5857	FBgn0038258	25483
1708	2R	15455690	15457032	0.999942779541	15456220	0.888138546663	FBgn0050447	5959	FBgn0004364	170154
1709	X	19461900	19462810	0.999690771103	19462722	0.872509214613	FBgn0031045	3051	FBgn0026680	9567
1710	3L	9778421	9779376	0.999583244324	9778985	0.748576276443	FBgn0044328	578	FBgn0044049	760
1711	3L	1125398	1126544	0.999505996704	1125798	0.804585784674	FBgn0052336	23280	FBgn0035194	105408
1712	X	7794464	7795372	0.999069452286	7794819	0.749743910397	FBgn0029985	2102	FBgn0004404	14679
1713	2L	2975794	2976441	0.998952388763	2975944	0.78743716081	FBgn0031483	915	FBgn0004584	3268
1714	X	13742747	13743390	0.998870372772	13743266	0.774398374557	FBgn0052606	5775	FBgn0027537	86526
1715	3L	23213153	23214204	0.998847961426	23213525	0.922540823619	FBgn0052231	21947	FBgn0024733	184210
1716	3R	14311040	14311956	0.998774528503	14311552	0.703889131546	FBgn0053541	12159	FBgn0038609	119174
1717	2R	4434768	4435985	0.998754501343	4435483	0.967548089869	FBgn0033349	882	FBgn0033349	882
1718	X	8229704	8230370	0.998669862747	8230138	0.70692546027	FBgn0030033	879	FBgn0030034	14493
1719	3R	17441351	17442559	0.998396396637	17441853	0.851242959499	FBgn0046832	6393	FBgn0046832	6393
1720	2R	18569308	18570271	0.998300552368	18569799	0.806517511606	FBgn0010622	403	FBgn0050202	10382
1721	2L	4797032	4797682	0.998178482056	4797175	0.731963992119	FBgn0031628	2626	FBgn0031632	24601
1722	X	14058884	14060088	0.997973918915	14059489	0.768706083298	FBgn0030551	332	FBgn0002873	22291
1723	2R	19840235	19841415	0.997572898865	19841024	0.733762128013	FBgn0005638	882	FBgn0034987	145067
1724	3R	15757599	15759682	0.997339248657	15758239	0.931231835309	FBgn0021776	2603	FBgn0021776	2603
1725	3L	9342418	9343956	0.996939182281	9343807	0.804639021556	FBgn0011769	1177	FBgn0011769	1177
1726	3R	5928623	5929583	0.996821403503	5929095	0.771084547043	FBgn0064158	2435	FBgn0037777	57850
1727	3R	25317020	25318149	0.996804714203	25317777	0.714136460248	FBgn0040623	961	FBgn0040623	961
1728	X	18678779	18680030	0.996273994446	18679475	0.862955856323	FBgn0030965	1039	FBgn0030965	1039
1729	2R	19396594	19397719	0.996096611023	19397226	0.86917257309	FBgn0034921	639	FBgn0034921	639
1730	X	12627242	12628431	0.995997905731	12627855	0.942349433899	FBgn0030425	7790	FBgn0030433	113188
1731	X	10233484	10234396	0.995434999466	10234003	0.867573515574	FBgn0000711	2849	FBgn0065046	40612
1732	2L	12006584	12007362	0.995351791382	12007314	0.812357544899	FBgn0014019	1062	FBgn0032390	17350
1733	X	17967522	17968597	0.995202064514	17967983	0.949475228786	FBgn0017418	3603	FBgn0030891	48288
1734	X	14271632	14272238	0.994920730591	14272143	0.766157309214	FBgn0030569	41873	FBgn0030571	142402
1735	3R	25815351	25816041	0.994554042816	25815993	0.863077759743	FBgn0000032	3137	FBgn0039730	4938
1736	2L	18778293	18779527	0.994514465332	18778772	0.825295504402	FBgn0045852	539	FBgn0032717	56824
1737	X	1934910	1936727	0.994481086731	1936247	0.906530439854	FBgn0040394	292	FBgn0025626	14955
1738	3L	6579396	6580628	0.994387149811	6580025	0.904032791362	FBgn0024177	49	FBgn0052396	75349
1739	X	5746676	5747556	0.994272708893	5747430	0.751741192558	FBgn0000042	1330	FBgn0000042	1330
1740	2L	13802955	13803906	0.99396944046	13803447	0.794547810274	FBgn0027844	180	FBgn0028932	19990
1741	2R	4175375	4176213	0.993732452393	4175805	0.744002209769	FBgn0010609	1863	FBgn0050353	5786
1742	2R	13964732	13965936	0.99334859848	13965251	0.733554279103	FBgn0013969	652	FBgn0003067	86379
1743	2L	10371005	10372312	0.993190765381	10371810	0.918723702431	FBgn0041723	1088	FBgn0053303	3942
1744	X	8231336	8232348	0.993083953857	8231954	0.75090526132	FBgn0030033	937	FBgn0030034	12677
1745	X	2056028	2056742	0.992829799652	2056485	0.760405472347	FBgn0023550	3475	FBgn0000377	49652
1746	2L	13992845	13993577	0.992812156677	13993393	0.750783840815	FBgn0003255	7859	FBgn0028519	33617
1747	3L	18096539	18097382	0.992237567902	18097273	0.823194850575	FBgn0036778	52	FBgn0020300	7390
1748	2R	18724685	18726373	0.99178647995	18725636	0.769663418041	FBgn0034834	6497	FBgn0034846	128599
1749	2R	2106216	2107870	0.991783618927	2106959	0.913410514593	FBgn0033076	5832	FBgn0041145	15359
1750	3R	10309559	10310531	0.991759777069	10310440	0.766992039151	FBgn0038233	26974	FBgn0038234	27150
1751	3R	1156252	1158150	0.991744041443	1156857	0.888496539172	FBgn0013576	4769	FBgn0037310	30990
1752	X	4763317	4763975	0.99148273468	4763362	0.851771891117	FBgn0029736	320	FBgn0029738	18025
1753	3L	134179	135207	0.991185188293	134623	0.872362852097	FBgn0035100	1498	FBgn0035105	33331
1754	X	1895451	1897083	0.990870952606	1896684	0.781115829945	FBgn0003964	755	FBgn0003964	755
1755	3R	23187090	23187896	0.990558624268	23187474	0.734399907729	FBgn0039513	2362	FBgn0039509	73257
1756	X	4910087	4911024	0.990416049957	4910508	0.890399336815	FBgn0003028	16974	FBgn0004368	126139
1757	X	14031034	14032231	0.990375518799	14031621	0.793059124666	FBgn0030545	2520	FBgn0002873	50159
1758	3R	13384888	13386181	0.990264892578	13385474	0.887352670942	FBgn0038520	388	FBgn0025571	19329
1759	X	15581392	15582466	0.990235328674	15581899	0.844103693962	FBgn0030683	1215	FBgn0030676	14469
1760	X	16936350	16937353	0.990091323853	16936431	0.932532946269	FBgn0030817	1216	FBgn0054014	24614
1761	X	9724906	9725898	0.989762306213	9725524	0.840141705104	FBgn0030158	434	FBgn0000233	186115
1762	3R	22735403	22736464	0.989608764648	22735991	0.779505729675	FBgn0004510	2617	FBgn0004510	2617
1763	3R	16789979	16790919	0.989384651184	16790392	0.840885506736	FBgn0013995	13606	FBgn0038834	114121
1764	2L	14186341	14187054	0.989281654358	14187006	0.773552205828	FBgn0028905	6325	FBgn0028876	139422
1765	3R	10481788	10482483	0.989130020142	10481828	0.992423057556	FBgn0026578	405	FBgn0026578	405
1766	X	19019857	19020884	0.988985061646	19020490	0.946763345173	FBgn0030993	1482	FBgn0027603	21631
1767	X	18216412	18217310	0.98885679245	18216859	0.76848375096	FBgn0008635	2273	FBgn0004956	75097
1768	X	932160	932932	0.988837242126	932816	0.77173241702	FBgn0040397	6444	FBgn0040345	145142
1769	2L	5621381	5622181	0.988694190979	5621776	0.738966554403	FBgn0031726	1984	FBgn0031718	70750
1770	2R	11516791	11518171	0.988444328308	11517401	0.930378184599	FBgn0020236	1278	FBgn0034062	8807
1771	X	21860188	21860877	0.98828125	21860794	0.798755550385	FBgn0052499	24686	FBgn0031186	202809
1772	3R	7367067	7368204	0.988165855408	7367549	0.859584640054	FBgn0053512	2580	FBgn0037920	78264
1773	X	5336713	5337454	0.987999916077	5336760	0.722210248311	FBgn0029769	4526	FBgn0029771	25738
1774	2L	4378717	4379592	0.987669467926	4379544	0.7416690588	FBgn0031597	3175	FBgn0031597	3175
1775	3L	15767134	15767988	0.987417221069	15767367	0.751402309963	FBgn0036531	6310	FBgn0036537	33278
1776	X	20522754	20523531	0.987384796143	20522874	0.859612894058	FBgn0003300	17757	FBgn0003300	17757
1777	X	12745075	12745724	0.98698425293	12745541	0.769577185313	FBgn0030435	1651	FBgn0030434	2006
1778	3R	23549551	23550293	0.986941814423	23550182	0.834698200226	FBgn0005659	12080	FBgn0003330	42436
1779	3R	14123749	14124898	0.986847400665	14124256	0.941638469696	FBgn0010877	350	FBgn0024432	671
1780	3L	4232019	4232972	0.986758708954	4232382	0.715110414168	FBgn0041171	5459	FBgn0041171	5459
1781	2L	5983234	5984341	0.98673582077	5984328	0.963446855545	FBgn0001941	1996	FBgn0001942	2569
1782	X	9522627	9523417	0.98669052124	9522975	0.672924462487	FBgn0015624	5122	FBgn0015624	5122
1783	3L	6852054	6852843	0.98618888855	6852471	0.793994605541	FBgn0041194	36334	FBgn0001104	101529
1784	X	137633	138841	0.985781669617	138228	0.918933868408	FBgn0024989	1703	FBgn0000316	26454
1785	3R	12353560	12355189	0.985495090485	12354323	0.995620503145	FBgn0051448	15017	FBgn0027053	58500
1786	3R	15177429	15178623	0.985464572906	15177931	0.886836977566	FBgn0038697	22540	FBgn0000463	25996
1787	X	19092466	19093513	0.985374450684	19093130	0.738405227661	FBgn0031006	2033	FBgn0031008	9691
1788	X	7943208	7944474	0.985155105591	7943815	1.015591979027	FBgn0029997	3475	FBgn0030003	31148
1789	2R	7364672	7365789	0.985020637512	7365235	0.872693622814	FBgn0013756	3291	FBgn0013756	3291
1790	3L	11916472	11917265	0.984653949738	11917109	0.793532888095	FBgn0036224	1139	FBgn0000404	109585
1791	3R	17430774	17431927	0.98460483551	17431406	1.04176715215	FBgn0046832	16840	FBgn0046832	16840
1792	X	19518319	19519759	0.98459482193	19518826	0.988687694073	FBgn0031057	1141	FBgn0031057	1141
1793	X	2325717	2326409	0.984591007233	2325848	0.800133546193	FBgn0040388	311	FBgn0004050	21923
1794	3R	21854784	21855634	0.984387397766	21854948	0.714985370636	FBgn0002631	509	FBgn0002631	509
1795	X	18116985	18118066	0.984387397766	18117403	0.839349836111	FBgn0053542	7878	FBgn0004956	24359
1796	2L	21864152	21865177	0.984233856201	21864749	0.897284507751	FBgn0032965	21105	FBgn0003866	48561
1797	X	5929613	5933016	0.983735084534	5930414	0.890216322506	FBgn0029839	3811	FBgn0029840	4528
1798	3R	25629395	25630082	0.983660697937	25629490	0.738523960114	FBgn0039698	571	FBgn0039698	571
1799	3R	23795343	23796058	0.983522415161	23795563	0.724430935723	FBgn0039566	6425	FBgn0039559	31992
1800	X	17672650	17673990	0.983441352844	17673403	0.969707816839	FBgn0000617	2709	FBgn0000617	2709
1801	2R	15626435	15627774	0.98323059082	15627186	0.918598932378	FBgn0004364	812	FBgn0004364	812
1802	3R	17273190	17274208	0.983222961426	17273706	0.779703252456	FBgn0011278	1664	FBgn0013984	132545
1803	2L	6415630	6416744	0.983159065247	6416318	0.832055866718	FBgn0031811	3614	FBgn0043854	43903
1804	2L	6683555	6684528	0.983083724976	6683605	0.750026649899	FBgn0028703	752	FBgn0025777	39750
1805	2L	3069887	3072182	0.983077049255	3070769	0.829899042845	FBgn0027571	14154	FBgn0003934	22068
1806	X	9474405	9475432	0.983002662659	9474973	0.781272292137	FBgn0030145	9999	FBgn0015624	53124
1807	3L	11467911	11469001	0.982854366302	11468309	0.963828623295	FBgn0036165	6802	FBgn0036165	6802
1808	X	12426745	12429693	0.982512950897	12427231	0.851321108201	FBgn0041203	1101	FBgn0015024	60489
1809	3R	26321392	26322269	0.982362747192	26321917	0.74199333787	FBgn0026190	45	FBgn0039767	67919
1810	2L	4328920	4330202	0.982345581055	4329473	1.027375602722	FBgn0020762	4453	FBgn0026319	42517
1811	3L	4080940	4082589	0.982124328613	4081386	0.829043775797	FBgn0035496	4648	FBgn0028484	10351
1812	2L	3518644	3519666	0.981655597687	3519104	0.817085295916	FBgn0031545	593	FBgn0031549	11182
1813	X	2578362	2579631	0.981575012207	2579176	0.863041957219	FBgn0000927	1266	FBgn0024978	9165
1814	2L	2026718	2027706	0.981351852417	2027665	0.872144275241	FBgn0031384	3622	FBgn0031391	119622
1815	3L	10337242	10338128	0.981221199036	10337698	0.782359155019	FBgn0067717	1492	FBgn0000629	274379
1816	3L	10017308	10018475	0.98118686676	10017356	0.8674109247	FBgn0036066	45720	FBgn0015618	204759
1817	2L	1984459	1985506	0.981132507324	1984913	0.815249022316	FBgn0031379	2679	FBgn0031391	162374
1818	3R	20605212	20606654	0.981073379517	20605601	0.951958207523	FBgn0039222	162	FBgn0000140	25976
1819	X	16906859	16907597	0.980991601944	16907513	0.957506285773	FBgn0030812	1422	FBgn0054014	4304
1820	2L	21153603	21154237	0.98045873642	21154079	0.836081902186	FBgn0032926	1858	FBgn0024371	10241
1821	X	5933674	5934457	0.98042011261	5934094	0.741834191715	FBgn0029840	848	FBgn0029840	848
1822	3L	10164380	10165415	0.980093479156	10164952	0.830611646175	FBgn0052057	4900	FBgn0015618	352355
1823	2R	14806293	14806984	0.979784011841	14806862	0.875529289246	FBgn0034430	204	FBgn0034430	204
1824	2R	20362278	20363320	0.979783535004	20362771	0.802919775248	FBgn0035071	256	FBgn0050423	20665
1825	X	12539563	12540834	0.979732513428	12540041	0.925273497899	FBgn0030417	94	FBgn0053963	46642
1826	3L	1445233	1446559	0.979680538177	1446035	0.901787122091	FBgn0004635	1289	FBgn0004635	1289
1827	3L	19872502	19873735	0.979555606842	19873183	0.882903639476	FBgn0004852	56	FBgn0036918	15649
1828	X	7098142	7098839	0.979332923889	7098644	0.775290855995	FBgn0029940	13496	FBgn0025549	37896
1829	2R	15793944	15795080	0.979277610779	15794490	0.945496194503	FBgn0034496	631	FBgn0010411	15644
1830	3R	12544952	12546307	0.978984355927	12545476	0.908053725958	FBgn0003944	14872	FBgn0063261	31635
1831	3R	2106728	2107658	0.978965759277	2107181	0.774363742155	FBgn0037419	2928	FBgn0053097	86829
1832	2R	16076444	16077116	0.978652477264	16077043	0.83995757103	FBgn0034521	147	FBgn0034515	21779
1833	X	15831172	15831908	0.978406906128	15831327	0.756081620852	FBgn0030720	353	FBgn0030718	10632
1834	3L	13042509	13043434	0.978104114532	13042913	0.773505806923	FBgn0036344	7087	FBgn0036342	21942
1835	2L	559713	560401	0.977955341339	560318	0.772691631317	FBgn0031263	707	FBgn0031265	3852
1836	X	9036968	9037627	0.977899551392	9037539	0.828800868988	FBgn0030099	351	FBgn0030099	351
1837	3L	4668863	4669835	0.977767467499	4669239	0.72642584408	FBgn0035567	382	FBgn0035569	6347
1838	2R	16517464	16518406	0.977758407593	16518168	0.710526099572	FBgn0050291	1013	FBgn0034565	32349
1839	X	13507257	13508243	0.977638244629	13507720	0.815668370989	FBgn0030509	3132	FBgn0030507	5760
1840	3L	6161413	6162200	0.977361679077	6161566	0.770144242507	FBgn0022935	1482	FBgn0035692	5567
1841	3R	26587689	26588681	0.977244853973	26588241	0.750514447689	FBgn0004606	3407	FBgn0003720	89796
1842	2R	2772095	2773114	0.977070808411	2772668	0.832477513482	FBgn0033154	396	FBgn0033156	17612
1843	2L	13304706	13305741	0.977046012878	13305225	0.963274899651	FBgn0032503	1363	FBgn0003935	60377
1844	3R	6451996	6452923	0.976714134216	6452409	0.767826192519	FBgn0001235	11977	FBgn0001235	11977
1845	3L	2791239	2792640	0.976639270782	2791708	0.899325118345	FBgn0035376	8046	FBgn0035370	41180
1846	3R	3337666	3338321	0.976282835007	3337772	0.813975906372	FBgn0015576	3619	FBgn0003885	18605
1847	2R	4533536	4535229	0.975885868073	4534575	0.861296474934	FBgn0033364	4907	FBgn0033357	71074
1848	3L	21531998	21532755	0.97532248497	21532386	0.755789177758	FBgn0023417	313	FBgn0028663	58683
1849	X	5946734	5947717	0.975265979767	5947193	0.847585229313	FBgn0029843	10187	FBgn0029840	12251
1850	2L	3806961	3807585	0.975244998932	3807505	0.864727258682	FBgn0021800	3924	FBgn0003430	18175
1851	3L	6970544	6971461	0.975234031677	6970969	0.837555801167	FBgn0045759	6400	FBgn0001104	16969
1852	X	18697011	18697771	0.975094795227	18697718	0.749318122864	FBgn0030970	65	FBgn0030970	65
1853	X	13645222	13646404	0.975093364716	13645925	0.774915248156	FBgn0030528	289	FBgn0027537	10815
1854	X	17115571	17116335	0.975018501282	17116069	0.754583903721	FBgn0030836	579	FBgn0000163	121193
1855	X	6227775	6228654	0.974985122681	6228174	0.720088640849	FBgn0053664	1255	FBgn0029868	32539
1856	3R	16518220	16519356	0.974974155426	16518774	0.754722567166	FBgn0038820	15700	FBgn0004107	42568
1857	3R	17556417	17557388	0.974865436554	17556803	0.780120134354	FBgn0054034	8018	FBgn0004493	59331
1858	3L	2172399	2173808	0.97429895401	2173164	0.84219622612	FBgn0026593	2548	FBgn0035315	7381
1859	X	4828193	4828784	0.974274635315	4828234	0.869222164154	FBgn0029740	14737	FBgn0004368	43865
1860	2R	4404005	4404770	0.974189758301	4404161	0.730590105057	FBgn0021825	508	FBgn0033341	9024
1861	2L	13980833	13982595	0.973956108093	13981246	0.748499512672	FBgn0028939	1086	FBgn0028519	45764
1862	2R	13677704	13678433	0.973799228668	13677822	0.960213184357	FBgn0034308	2242	FBgn0034310	4170
1863	2R	18963595	18964921	0.973737478256	18964322	0.908736144795	FBgn0034862	747	FBgn0034868	33116
1864	X	780629	781422	0.973572254181	781011	0.742057660047	FBgn0040344	3373	FBgn0040339	3947
1865	2L	8102347	8103589	0.973511219025	8103233	0.871599260966	FBgn0011219	19811	FBgn0010287	30336
1866	2R	9522160	9523350	0.973267555237	9522870	0.779456774394	FBgn0050482	673	FBgn0033893	21655
1867	3R	19576875	19578273	0.973155498505	19577354	0.73427349329	FBgn0039110	1198	FBgn0039110	1198
1868	3L	13323883	13324662	0.972863197327	13324332	0.708008646965	FBgn0036348	1159	FBgn0036349	28200
1869	2R	1710344	1711006	0.972722053528	1710386	1.101620316505	FBgn0050431	255	FBgn0033068	6991
1870	3L	596715	597641	0.972640037537	596877	0.761486609777	FBgn0016715	6787	FBgn0064191	28914
1871	X	1929928	1931064	0.972386837006	1930481	0.870786554673	FBgn0025628	847	FBgn0025626	9189
1872	2L	6753737	6755267	0.972324371338	6754292	0.830527361702	FBgn0031856	5336	FBgn0025777	30937
1873	2R	11405598	11406795	0.972266674042	11405785	0.816125209515	FBgn0003425	68	FBgn0003425	68
1874	3L	8952290	8953465	0.972262859344	8952796	0.721727907658	FBgn0035948	1031	FBgn0035954	26349
1875	3R	17040682	17041961	0.972040176392	17041388	0.843280399547	FBgn0038868	594	FBgn0038870	3413
1876	3R	141648	142548	0.971712827682	142414	0.823587721044	FBgn0037233	2377	FBgn0001204	29958
1877	X	6530820	6531773	0.971260070801	6531267	0.816662059111	FBgn0029891	2233	FBgn0029891	2233
1878	X	3698151	3699341	0.971115350723	3698649	0.876723037047	FBgn0019661	9275	FBgn0019661	9275
1879	X	35986	37164	0.970977783203	36559	0.886385122935	FBgn0029128	27015	FBgn0040373	66105
1880	2R	12029726	12030654	0.970915794373	12030156	0.743106991053	FBgn0011260	15097	FBgn0034138	55944
1881	X	8012734	8014012	0.970880031586	8013338	0.917353994706	FBgn0030017	1820	FBgn0030003	38375
1882	3R	16515198	16516471	0.970731258392	16516038	0.772138595581	FBgn0038820	12964	FBgn0004107	45304
1883	X	20215252	20217190	0.970353841782	20215793	0.80422928754	FBgn0031108	8491	FBgn0031106	11337
1884	X	11013102	11014501	0.970265865326	11014034	0.88367097518	FBgn0026268	242	FBgn0030274	19367
1885	3L	828492	830304	0.970265388489	829059	0.800332013298	FBgn0035168	1259	FBgn0035164	8013
1886	3L	736893	737857	0.970255851746	737300	0.790112495422	FBgn0000575	4362	FBgn0000575	4362
1887	2L	4474150	4475016	0.969908714294	4474600	0.741111587076	FBgn0011603	2424	FBgn0031609	11163
1888	3R	3623664	3624319	0.969877719879	3623783	0.83445930481	FBgn0042101	752	FBgn0003885	267406
1889	2L	4408418	4409250	0.969672203064	4409037	0.732242144071	FBgn0031602	316	FBgn0031597	26318
1890	3R	20354436	20355075	0.969534873962	20354941	0.689692410556	FBgn0039204	1143	FBgn0039205	1339
1891	2L	16858488	16859134	0.969306707382	16858784	0.652118937174	FBgn0032615	1436	FBgn0032620	39334
1892	X	6596281	6597552	0.969171524048	6597022	0.784630843571	FBgn0029898	4237	FBgn0029891	67988
1893	2L	19460371	19461651	0.968867301941	19460843	0.96683204174	FBgn0000964	152	FBgn0003732	11407
1894	X	18803096	18803902	0.968641281128	18803825	0.907028935172	FBgn0052541	39529	FBgn0030974	76255
1895	3R	10645459	10646332	0.968284606934	10646166	0.730553106828	FBgn0038262	18639	FBgn0038258	57408
1896	3L	13087318	13088418	0.96820640564	13087937	0.812495736515	FBgn0010452	283	FBgn0010452	283
1897	3L	14412208	14413194	0.968111515045	14412681	0.75684145093	FBgn0036424	30090	FBgn0036424	30090
1898	2R	14817382	14818372	0.968039512634	14817912	0.927498136248	FBgn0034432	2091	FBgn0034430	10846
1899	3R	12068198	12068882	0.967925310135	12068313	0.914043383165	FBgn0040071	16942	FBgn0011253	29863
1900	X	14635035	14635756	0.967377662659	14635083	1.115839719772	FBgn0015010	14913	FBgn0052590	37889
1901	3R	27618306	27619348	0.967264652252	27618861	0.922196477652	FBgn0039877	767	FBgn0011013	45610
1902	2R	14779861	14781259	0.967204093933	14780419	0.934424781799	FBgn0034423	5642	FBgn0003254	10170
1903	3R	12087960	12088851	0.9670753479	12088442	0.839304419125	FBgn0040237	1368	FBgn0011253	9734
1904	3L	6341969	6343035	0.966912269592	6342536	0.823294258118	FBgn0052398	1072	FBgn0020251	127141
1905	2L	8718820	8719567	0.966770172119	8719519	0.803092797597	FBgn0004914	10481	FBgn0032059	33565
1906	X	10990659	10993445	0.966117858887	10992133	0.823351130766	FBgn0020255	1674	FBgn0020255	1674
1907	X	11736141	11737148	0.966074943542	11736603	0.81441193819	FBgn0030354	2674	FBgn0030350	15386
1908	X	20001594	20003228	0.965921401978	20002327	1.026060328764	FBgn0031093	1335	FBgn0031093	1335
1909	X	1912529	1913872	0.965638160706	1913307	0.839863554637	FBgn0025632	4534	FBgn0025626	7985
1910	3R	8250528	8251462	0.965615272522	8251379	0.796228027344	FBgn0004103	260	FBgn0004103	260
1911	X	375152	376272	0.965492248535	375662	0.899133145809	FBgn0000570	4380	FBgn0000570	4380
1912	3R	5058920	5059917	0.96498632431	5059431	0.908213788813	FBgn0003165	3973	FBgn0000412	6945
1913	X	17022819	17023621	0.964931964874	17023040	0.811962421124	FBgn0030823	13495	FBgn0000163	28164
1914	X	16577990	16579136	0.964804649353	16578776	0.679905444384	FBgn0052574	1916	FBgn0030786	39115
1915	2L	16180613	16181407	0.964652061462	16181102	0.729097652435	FBgn0001991	14516	FBgn0028897	76950
1916	X	2021932	2022915	0.964513301849	2022388	0.736472045674	FBgn0023540	583	FBgn0000377	83749
1917	3L	12539842	12540861	0.964470863342	12540420	0.758311212063	FBgn0036302	6049	FBgn0004926	39736
1918	X	19313058	19314241	0.964377403259	19313711	0.698577628416	FBgn0044030	102	FBgn0044030	102
1919	X	18271244	18272161	0.964339733124	18271770	0.730183096493	FBgn0030921	329	FBgn0004956	130008
1920	3L	725437	726616	0.964185237885	725972	0.801453649998	FBgn0052482	1354	FBgn0000575	6966
1921	3R	25510221	25511055	0.963724136353	25510542	0.757490747115	FBgn0039682	1962	FBgn0039680	9144
1922	2R	18014840	18016070	0.96367931366	18015269	0.887936051687	FBgn0034735	15473	FBgn0022986	92145
1923	2R	2292049	2293177	0.96363735199	2292520	0.839346436893	FBgn0000473	748	FBgn0022224	29730
1924	2R	17978171	17979075	0.963397979736	17978599	0.956752717495	FBgn0034731	4546	FBgn0022986	55475
1925	2R	18307954	18308629	0.963003635406	18308551	0.86262845993	FBgn0011211	1915	FBgn0011211	1915
1926	X	17259584	17260288	0.962996482849	17260134	0.857522885005	FBgn0030839	2606	FBgn0030851	203279
1927	X	19373717	19374614	0.962973594666	19374566	0.849122259352	FBgn0052532	6853	FBgn0027291	18819
1928	3R	7820976	7821988	0.962905406952	7821472	0.935072562274	FBgn0024211	2435	FBgn0037992	132447
1929	X	16434356	16435017	0.962834358215	16434855	0.790839115779	FBgn0061200	763	FBgn0015615	7489
1930	2L	8052101	8053121	0.962684631348	8052709	0.845688960131	FBgn0031981	8994	FBgn0031980	9853
1931	3L	12079338	12080226	0.962609291077	12079527	0.7331607992	FBgn0011335	10556	FBgn0036248	12663
1932	3L	12495134	12495898	0.962549686432	12495292	0.805105527242	FBgn0020388	2656	FBgn0020388	2656
1933	2R	3238622	3239942	0.962306976318	3239198	0.863906294107	FBgn0042135	8234	FBgn0033210	51033
1934	3L	20294764	20295486	0.962100028992	20294840	0.997111034393	FBgn0011425	574	FBgn0011425	574
1935	2R	19342808	19343602	0.961851119995	19343447	0.736444513003	FBgn0065068	4155	FBgn0034915	14452
1936	X	17043085	17044234	0.961591720581	17043628	0.842485368252	FBgn0030826	399	FBgn0000163	48752
1937	X	14582617	14583585	0.961572647095	14583485	0.70430527793	FBgn0015774	274	FBgn0052590	89487
1938	3R	11070208	11071693	0.961452484131	11070297	0.893564012316	FBgn0001219	1930	FBgn0001219	1930
1939	3R	24731384	24732259	0.961427211761	24731472	0.783360534244	FBgn0053204	7137	FBgn0053204	7137
1940	2L	5870565	5871250	0.961420059204	5871202	0.779822243585	FBgn0031745	8279	FBgn0031740	68947
1941	2R	19980573	19981543	0.961417675018	19981060	0.805872804978	FBgn0035007	748	FBgn0019886	41830
1942	2R	15330537	15331272	0.961396217346	15330585	0.904051780701	FBgn0034475	145	FBgn0011849	88191
1943	X	18458381	18459101	0.961362838745	18458740	0.716948668162	FBgn0030941	10100	FBgn0030943	23384
1944	2R	6663727	6664473	0.961338043213	6663805	0.901960459622	FBgn0033580	1530	FBgn0033581	2158
1945	X	2068750	2069460	0.961179733276	2068971	0.725569656917	FBgn0053548	960	FBgn0000377	37166
1946	2R	16073132	16074088	0.961084842682	16073691	0.838541816263	FBgn0034520	1969	FBgn0034515	18427
1947	X	21197898	21198695	0.961058616638	21198438	0.810208388737	FBgn0001565	178	FBgn0015527	37923
1948	X	7964436	7965417	0.960916519165	7964831	0.765243838815	FBgn0030000	1525	FBgn0030003	10132
1949	X	16478007	16479136	0.96088218689	16478505	0.844230757819	FBgn0030766	3663	FBgn0030766	3663
1950	3R	118174	118929	0.960654258728	118519	0.725990632001	FBgn0037230	2039	FBgn0001204	53853
1951	2L	1600503	1601279	0.960630893707	1600913	0.700206391952	FBgn0051935	10212	FBgn0021906	13269
1952	X	7807560	7809233	0.96063041687	7807787	0.756409204923	FBgn0003447	1473	FBgn0004404	27647
1953	X	4548876	4550058	0.96062374115	4549382	0.836515247822	FBgn0029722	1164	FBgn0022768	17274
1954	X	6627993	6628889	0.959923744202	6628626	0.731390253703	FBgn0003390	3731	FBgn0029905	37525
1955	3L	15988255	15989145	0.959902763367	15988450	0.738926323977	FBgn0044028	289	FBgn0044028	289
1956	2R	20087691	20088897	0.959364891052	20088281	0.862367033958	FBgn0020521	591	FBgn0035031	17314
1957	3R	13716267	13718307	0.959218502045	13716910	0.784157242094	FBgn0038558	15257	FBgn0038554	38814
1958	X	2063912	2064773	0.959046840668	2064742	0.769891579946	FBgn0023550	4782	FBgn0000377	41395
1959	X	2243944	2245123	0.958969593048	2244534	0.82025606492	FBgn0040387	714	FBgn0001150	40585
1960	2R	17674821	17675605	0.958706855774	17674902	0.728716850281	FBgn0034703	7418	FBgn0034704	7586
1961	3R	20909425	20910344	0.958568572998	20910293	0.930094612969	FBgn0004897	1019	FBgn0039273	10385
1962	X	4535534	4536445	0.958555221558	4535920	0.780154396506	FBgn0011760	2882	FBgn0022768	3812
1963	X	19995495	19996836	0.958425998688	19996253	0.846741648281	FBgn0031091	414	FBgn0031093	7409
1964	3R	26795638	26796795	0.958311080933	26796147	0.843120336533	FBgn0062411	6105	FBgn0010808	83487
1965	2L	13722318	13723220	0.95814704895	13722432	0.77060101249	FBgn0028847	1210	FBgn0028541	48655
1966	2R	2720552	2721507	0.95801448822	2721230	0.703072293599	FBgn0026389	25496	FBgn0033156	69050
1967	3L	21279922	21281508	0.95787191391	21280559	0.898298431845	FBgn0037076	36	FBgn0037066	60655
1968	3R	7600529	7601696	0.957813262939	7601059	0.865896505468	FBgn0011471	3767	FBgn0011471	3767
1969	2R	16726688	16727336	0.957798957825	16726875	0.830369429155	FBgn0034605	2133	FBgn0034606	31660
1970	2R	10375058	10376080	0.957677364349	10375411	0.733385226306	FBgn0053505	197	FBgn0022063	10520
1971	2L	3450324	3451161	0.957540512085	3450579	0.788490358988	FBgn0031534	893	FBgn0031538	11396
1972	2L	4443472	4444437	0.956897735596	4444038	0.712340467116	FBgn0027609	639	FBgn0031604	694
1973	X	19041384	19044322	0.955677509308	19042000	0.87617084384	FBgn0027603	121	FBgn0027603	121
1974	2R	4084156	4085098	0.955581188202	4084656	0.768187999725	FBgn0033304	2341	FBgn0022027	52608
1975	X	787771	789562	0.955433607101	788694	0.839577277501	FBgn0052815	593	FBgn0040345	1020
1976	2R	19315334	19316334	0.955296516418	19315877	0.72371228536	FBgn0010278	718	FBgn0010278	718
1977	2R	1215476	1216584	0.955182552338	1216009	0.842536330223	FBgn0010633	6514	FBgn0033035	10767
1978	2R	18572338	18574654	0.955111503601	18572975	0.906754213221	FBgn0000487	591	FBgn0050202	7206
1979	2R	16123541	16124564	0.955060482025	16124482	0.958327579498	FBgn0046816	3538	FBgn0046816	3538
1980	3R	13709036	13709965	0.955001831055	13709554	0.913845926523	FBgn0038558	22613	FBgn0038554	31458
1981	X	16160099	16161049	0.95448589325	16160555	0.835055887699	FBgn0030741	849	FBgn0030743	5671
1982	3R	24517876	24518667	0.954368591309	24518255	0.713136404753	FBgn0027655	3709	FBgn0001215	92726
1983	3L	12559478	12560475	0.954206466675	12559944	0.826901882887	FBgn0015904	5323	FBgn0004926	59260
1984	2R	3459543	3460516	0.954135894775	3460140	0.754073053598	FBgn0033238	1512	FBgn0033240	7335
1985	3R	24821795	24822616	0.953889846802	24821979	0.738509691679	FBgn0039619	5024	FBgn0053204	83370
1986	X	18488853	18490164	0.953778743744	18490085	0.867463922501	FBgn0030946	1138	FBgn0030945	3057
1987	3L	4277978	4279138	0.953669071198	4278198	0.750437327794	FBgn0035529	2169	FBgn0035529	2169
1988	2L	3184629	3185487	0.953610897064	3184709	0.782260894775	FBgn0031508	1081	FBgn0031511	12000
1989	3R	14077363	14078353	0.953531265259	14077703	0.701266877791	FBgn0038590	747	FBgn0020238	9450
1990	2R	9098923	9100715	0.953461170197	9100224	0.929996770971	FBgn0027581	9019	FBgn0033859	9332
1991	X	19565838	19566594	0.953172206879	19566214	0.751246648676	FBgn0010380	1274	FBgn0031066	12061
1992	2L	6078253	6079377	0.953163146973	6078900	0.830478509267	FBgn0031778	447	FBgn0031769	28071
1993	X	16514286	16514991	0.953148841858	16514400	0.77664642334	FBgn0030771	1148	FBgn0030766	39558
1994	3R	1128345	1129135	0.953143119812	1128921	0.742491881053	FBgn0037310	3054	FBgn0037310	3054
1995	2R	19158847	19159836	0.952866315842	19159388	0.963036696116	FBgn0034886	5788	FBgn0016762	42210
1996	3L	4121012	4122308	0.952283859253	4121851	0.75667588851	FBgn0003206	759	FBgn0004574	882
1997	3R	15756504	15757379	0.952267169952	15756847	0.722259577583	FBgn0038753	2530	FBgn0021776	3995
1998	X	991454	992488	0.952178955078	991938	0.899278416353	FBgn0040365	10561	FBgn0026875	101516
1999	X	2421464	2422096	0.951738357544	2422048	0.777661561966	FBgn0040378	11791	FBgn0011606	38160
[truncated: 1,722 more rows]
