# Supplementary material for: Developmental roles of 21 Drosophila transcription factors are determined by quantitative differences in binding to an overlapping set of thousands of genomic regions
Source: Genome Biol. 2009 Jul 23;10(7):R80. doi: 10.1186/gb-2009-10-7-r80 (PMC2728534; doi:10.1186/gb-2009-10-7-r80)
Supplement: Additional data file 7 — Genomic coordinates of regions bound by each factor for the 25% FDR data set, locations and scores of peak windows, and the closest gene and closest transcribed gene for each peak. [file gb-2009-10-7-r80-S7.zip › Additional Data File 4 25% FDR bound regions/gt_2_020107-sym-25_table.txt]

Interval	Chr	Bound_Region_Start	Bound_Region_Stop	Bound_Region_Score	Peak_start	Peak_score	Closest_gene	Closest_gene_dist	Closest_transcribed_gene	Closest_transcribed_gene_dist
1	3R	4799993	4803306	4.63872051239	4801786	4.389635384083	FBgn0037646	4857	FBgn0022347	16881
2	2L	21863367	21865177	4.598641872406	21865141	4.474009990692	FBgn0032965	20713	FBgn0003866	48953
3	3L	8626178	8629453	4.203283309937	8627392	3.984967400046	FBgn0035922	3921	FBgn0001168	22314
4	2L	15762107	15763727	4.09255695343	15762962	3.28566237057	FBgn0001990	1284	FBgn0003936	15351
5	3R	4524009	4527874	4.060827732086	4525154	3.887875795364	FBgn0037612	1550	FBgn0001180	1614
6	2R	3757474	3763123	4.034293651581	3760114	3.771236980663	FBgn0033277	5955	FBgn0010109	15974
7	2R	9074845	9088240	4.011250495911	9085779	3.860619012047	FBgn0033857	4357	FBgn0033856	11327
8	2L	13223937	13232420	3.992164611816	13229575	3.887052311617	FBgn0032491	142	FBgn0032491	142
9	3L	18324711	18328370	3.977977752686	18326815	3.777678517734	FBgn0011706	36847	FBgn0011706	36847
10	3L	5593741	5600097	3.907381057739	5597265	3.67085238064	FBgn0035625	7665	FBgn0035625	7665
11	2L	18592357	18597233	3.859347343445	18594196	3.620462978587	FBgn0003270	1067	FBgn0032693	54717
12	3R	11853403	11856551	3.852418899536	11854714	3.552878884708	FBgn0003117	2895	FBgn0038396	20679
13	2R	18713020	18716874	3.818137168884	18714809	3.577865689993	FBgn0034834	4330	FBgn0003062	132489
14	3R	172529	175606	3.797185897827	174288	3.483248763614	FBgn0001204	1916	FBgn0001204	1916
15	3R	2773100	2776238	3.753279209137	2774891	3.58413216647	FBgn0051488	8565	FBgn0001077	84845
16	X	20542719	20548675	3.72527885437	20545306	3.476909917944	FBgn0031129	1330	FBgn0003300	40189
17	X	16053637	16056756	3.709869861603	16055212	3.632414162159	FBgn0000459	4541	FBgn0000459	4541
18	3R	1035118	1039522	3.652209281921	1037543	3.428494870663	FBgn0000340	5604	FBgn0000340	5604
19	X	2283893	2299740	3.606872558594	2287218	3.558978978325	FBgn0001150	2099	FBgn0001150	2099
20	3L	715463	720013	3.600308418274	718802	3.486411631107	FBgn0035160	3850	FBgn0000575	14136
21	3R	12745854	12748936	3.589800357819	12747242	3.337358891964	FBgn0051270	2265	FBgn0082171	65205
22	3R	15164089	15173153	3.577900886536	15167846	3.247550308704	FBgn0000463	15911	FBgn0000463	15911
23	3R	4290770	4296426	3.573871612549	4293406	3.379106072819	FBgn0051369	23859	FBgn0040529	126643
24	3R	2682356	2686785	3.566757440567	2683518	3.414677535786	FBgn0001077	6528	FBgn0001077	6528
25	2R	5484791	5492385	3.56423664093	5489561	3.51505167344	FBgn0000606	1493	FBgn0000606	1493
26	3R	20995301	21000419	3.531693935394	20998073	3.14078733325	FBgn0039285	310	FBgn0039286	12662
27	3L	2862501	2867981	3.515429496765	2866180	3.015604776495	FBgn0035379	9516	FBgn0035370	115652
28	2R	7541937	7544542	3.510936737061	7543205	3.314723295324	FBgn0033675	390	FBgn0011704	41855
29	3L	15187576	15190867	3.509251117706	15189196	3.313326686621	FBgn0029114	11704	FBgn0029114	11704
30	X	20533953	20537226	3.502074718475	20535712	3.31421140035	FBgn0031129	10924	FBgn0003300	30595
31	2L	14434520	14437785	3.4948387146	14436260	3.298749474918	FBgn0028871	11129	FBgn0005771	54602
32	2R	2083834	2090966	3.489700317383	2085167	3.176712260527	FBgn0033076	27624	FBgn0041145	37151
33	3L	14416157	14420917	3.484363079071	14417888	3.199935138226	FBgn0036424	35297	FBgn0036424	35297
34	2L	18889818	18894514	3.478535175323	18891541	3.447761118412	FBgn0003896	14356	FBgn0032717	55945
35	X	12568723	12571690	3.452357292175	12569713	2.992854567135	FBgn0024308	6667	FBgn0053963	76314
36	2R	14045611	14048016	3.449268817902	14047004	2.96877339307	FBgn0003067	4626	FBgn0003067	4626
37	3L	14113814	14121361	3.390682458878	14119100	3.330308830037	FBgn0042630	22517	FBgn0000411	24779
38	3R	2819172	2821716	3.378949642181	2820468	3.152469694614	FBgn0000095	4482	FBgn0010774	85658
39	X	11166720	11169474	3.375717163086	11168265	3.112822592258	FBgn0003411	701	FBgn0003411	701
40	3L	20626800	20634993	3.371213912964	20628509	3.098813141094	FBgn0001320	695	FBgn0001320	695
41	3R	11811105	11816334	3.355852603912	11815111	3.102258570054	FBgn0003507	3188	FBgn0003507	3188
42	2R	19152202	19155426	3.354578495026	19153379	3.098016679287	FBgn0034886	11797	FBgn0016762	48219
43	3R	2578800	2582454	3.34890460968	2580166	3.130778200486	FBgn0004053	245	FBgn0004053	245
44	3R	9118092	9120915	3.326098442078	9119257	3.168494056253	FBgn0038134	337	FBgn0038134	337
45	2L	88229	92576	3.317490100861	89437	2.929620444775	FBgn0002931	2055	FBgn0002931	2055
46	3R	2688099	2695018	3.312947273254	2693677	3.09152208964	FBgn0001077	3631	FBgn0001077	3631
47	2L	6227853	6230739	3.30383682251	6229646	2.908122825623	FBgn0026755	4596	FBgn0031782	101884
48	3L	4674816	4679305	3.30260515213	4677643	3.283020861009	FBgn0042199	883	FBgn0042199	883
49	2L	21604291	21606761	3.297623634338	21606680	3.148175668716	FBgn0032955	4512	FBgn0022893	10841
50	X	19618526	19622995	3.29582118988	19620538	3.117810471853	FBgn0031071	3673	FBgn0031071	3673
51	3R	670779	676671	3.291704177856	674832	2.938985675573	FBgn0003002	3703	FBgn0003002	3703
52	2L	14483396	14491542	3.285615682602	14489353	2.714852839708	FBgn0005771	1509	FBgn0005771	1509
53	3R	12554361	12558095	3.285520076752	12555345	2.807994618135	FBgn0003944	5003	FBgn0063261	21766
54	X	10338142	10340888	3.265767097473	10339204	2.921265546013	FBgn0052680	249	FBgn0052680	249
55	2R	20728854	20735030	3.263293743134	20732910	2.971066580878	FBgn0001325	1305	FBgn0001325	1305
56	3L	8643092	8646355	3.255688667297	8645157	3.027330811818	FBgn0001168	4549	FBgn0001168	4549
57	3R	13219073	13221528	3.249572753906	13220322	2.859257529764	FBgn0025456	17	FBgn0025456	17
58	2L	8142921	8149365	3.246755123138	8145377	2.952255249023	FBgn0051606	2253	FBgn0051607	3573
59	X	7386793	7388991	3.245768070221	7387772	2.904906497282	FBgn0052720	5647	FBgn0027553	185786
60	3R	4027616	4032648	3.232034683228	4031428	3.118399002973	FBgn0053779	884	FBgn0037554	27801
61	3L	18259944	18263681	3.21918296814	18261861	3.05739551432	FBgn0036784	2224	FBgn0011706	101801
62	2L	15318155	15323098	3.215651035309	15321659	2.882779057821	FBgn0041103	5824	FBgn0001981	8134
63	X	15479579	15482300	3.210322856903	15480997	2.850845449111	FBgn0030663	2769	FBgn0003463	20520
64	2R	18196370	18200142	3.209805011749	18197839	2.81332051754	FBgn0020257	1284	FBgn0020257	1284
65	2L	3078248	3081475	3.20702457428	3078477	2.7796928542	FBgn0027571	21862	FBgn0003934	29776
66	2L	20754773	20759338	3.20587348938	20756564	3.080638706684	FBgn0000251	1764	FBgn0000986	34056
67	3L	8637611	8641686	3.204891681671	8640369	3.059000856736	FBgn0001168	9337	FBgn0001168	9337
68	3R	20574049	20576536	3.198432922363	20575012	2.759918156792	FBgn0003719	444	FBgn0003719	444
69	2L	14440623	14447225	3.196785926819	14445736	2.734724283218	FBgn0028844	5080	FBgn0005771	45126
70	X	6830709	6835483	3.182681798935	6832594	2.978773891926	FBgn0029927	868	FBgn0029927	868
71	X	20487621	20491979	3.178965806961	20488285	2.646489171421	FBgn0031128	685	FBgn0003300	16832
72	3R	15755716	15762548	3.166549682617	15757105	2.822947157754	FBgn0038753	2788	FBgn0021776	3737
73	3R	2710267	2713305	3.162056446075	2711206	3.019665539265	FBgn0001077	21160	FBgn0001077	21160
74	3R	12074810	12078384	3.158220291138	12076497	2.963649693657	FBgn0040237	13313	FBgn0011253	21679
75	3R	863196	866113	3.153182506561	864677	2.873833274841	FBgn0010313	47731	FBgn0010313	47731
76	2R	19145358	19149406	3.147550582886	19146902	2.836113065481	FBgn0004795	6690	FBgn0016762	54696
77	2R	7308263	7312528	3.142414093018	7310134	3.031352460384	FBgn0033652	3858	FBgn0033652	3858
78	X	17652799	17654852	3.139161109924	17653858	2.850899892695	FBgn0030868	306	FBgn0030870	10919
79	3L	13050413	13059248	3.129831314087	13055524	2.989245022044	FBgn0036345	5712	FBgn0010452	32696
80	X	8971518	8975694	3.12931060791	8972815	2.5795861132	FBgn0030090	7424	FBgn0030092	21465
81	2L	5979946	5984872	3.114854812622	5983798	2.764644804455	FBgn0001942	2039	FBgn0001942	2039
82	2L	4365966	4369939	3.114604473114	4368406	3.016169369221	FBgn0026319	3584	FBgn0026319	3584
83	2R	5494388	5499663	3.109433174133	5498731	2.662362070645	FBgn0024923	2243	FBgn0024923	2243
84	2R	6711686	6716857	3.102149963379	6715367	2.583071456236	FBgn0033582	19753	FBgn0033590	37223
85	2L	219494	225527	3.091136932373	223148	3.134503701154	FBgn0031235	9366	FBgn0031235	9366
86	2R	6706364	6708956	3.086995124817	6707674	2.934534241171	FBgn0003396	17947	FBgn0033581	41711
87	3L	19523994	19529607	3.084465026855	19526216	2.592837061201	FBgn0067680	4183	FBgn0067680	4183
88	3L	279374	283334	3.081842899323	282310	2.948675632477	FBgn0035128	956	FBgn0035128	956
89	X	6891610	6895497	3.081567764282	6894285	2.533253445345	FBgn0004143	372	FBgn0029931	8441
90	2L	7009601	7012613	3.076935768127	7010859	2.677775691537	FBgn0031880	2637	FBgn0051908	16436
91	2R	15354325	15357021	3.068598747253	15355486	2.784134135527	FBgn0034476	13718	FBgn0011849	113092
92	X	2264353	2265845	3.065671443939	2264402	2.838149812486	FBgn0040385	2653	FBgn0001150	20717
93	X	7065336	7068260	3.065654277802	7066794	2.859505877775	FBgn0029939	28482	FBgn0025549	69746
94	2L	8165197	8168306	3.063981533051	8166290	2.941203538109	FBgn0031992	3965	FBgn0031992	3965
95	3L	15981338	15985226	3.052862167358	15983202	2.699720770121	FBgn0044028	5537	FBgn0044028	5537
96	3L	3435252	3437778	3.052087783813	3436730	2.855259895325	FBgn0026259	7404	FBgn0001254	59479
97	3L	7108614	7113465	3.040712356567	7111940	2.691251550402	FBgn0023001	3475	FBgn0002775	12470
98	2L	11448345	11454387	3.0395860672	11453018	2.920143604279	FBgn0004579	7415	FBgn0004579	7415
99	3L	6793944	6797173	3.03796005249	6795230	2.844341397285	FBgn0003995	31123	FBgn0035714	68370
100	2R	16866002	16868517	3.035869598389	16867296	2.782725036144	FBgn0000395	7227	FBgn0000395	7227
101	2R	1626833	1630926	3.034730911255	1629797	2.967813996708	FBgn0033063	14981	FBgn0033062	36789
102	3R	8470419	8475854	3.033292770386	8471500	2.669376204996	FBgn0038071	2282	FBgn0038071	2282
103	2L	25888	29679	3.03188419342	28547	2.947275966406	FBgn0031209	4659	FBgn0002121	7175
104	3R	10477312	10479668	3.029770851135	10478559	2.747724476983	FBgn0026578	2864	FBgn0026578	2864
105	X	3681984	3684798	3.026240348816	3683223	2.666102241067	FBgn0000542	1890	FBgn0000542	1890
106	X	20472932	20477605	3.02220916748	20474110	2.752741158009	FBgn0031127	4888	FBgn0003300	31007
107	2R	17051113	17054915	3.01740694046	17053616	2.698910713196	FBgn0050283	5461	FBgn0010415	64866
108	3R	17977289	17980796	3.014827251434	17978779	2.601672232151	FBgn0053335	11961	FBgn0053335	11961
109	2L	7047675	7050428	3.013879776001	7048819	2.753994703293	FBgn0051630	6352	FBgn0051630	6352
110	2L	15733816	15740632	3.0135846138	15739034	2.676726060755	FBgn0010382	5050	FBgn0003936	8577
111	3R	18954339	18957970	3.011373519897	18955848	2.681245982647	FBgn0051457	2142	FBgn0051457	2142
112	3L	8802131	8804776	3.008919715881	8803376	2.843368418076	FBgn0011577	1923	FBgn0020633	62181
113	3R	16674055	16676310	3.008897781372	16675337	2.711960568148	FBgn0038834	934	FBgn0038834	934
114	X	9533667	9540292	3.000244140625	9535284	2.972781689962	FBgn0000233	4125	FBgn0000233	4125
115	3L	22332886	22338441	2.995695590973	22336760	2.805541038513	FBgn0004449	4968	FBgn0004449	4968
116	X	18629053	18635336	2.983734130859	18633610	2.84895215315	FBgn0001090	1994	FBgn0001090	1994
117	3R	27043198	27051115	2.979232311249	27044862	2.85749399662	FBgn0039830	495	FBgn0039830	495
118	2L	20784922	20788250	2.977447509766	20786921	2.508501137004	FBgn0032886	1597	FBgn0000986	64413
119	2R	13265442	13269338	2.976418972015	13268135	2.716929407681	FBgn0034275	2974	FBgn0003545	5161
120	3R	7203277	7204990	2.974084854126	7204535	2.840726792812	FBgn0004595	6025	FBgn0026064	28168
121	3R	2732166	2734290	2.971411466599	2733260	2.644809863147	FBgn0001077	43214	FBgn0001077	43214
122	3R	13903852	13909177	2.970097064972	13907165	2.753763367148	FBgn0038566	322	FBgn0038566	322
123	3L	10303730	10306085	2.963812828064	10304785	2.80725812912	FBgn0067716	10992	FBgn0000629	307292
124	3R	12664146	12667289	2.960629463196	12665760	2.742070674896	FBgn0020546	9966	FBgn0020546	9966
125	3R	21007905	21011382	2.940327644348	21009914	2.707132085164	FBgn0039286	821	FBgn0039286	821
126	2L	8274185	8278102	2.939905166626	8276206	2.675628606011	FBgn0011902	14521	FBgn0011902	14521
127	3R	15157079	15159167	2.939680099487	15158168	2.573299153646	FBgn0000463	6233	FBgn0000463	6233
128	3R	2858338	2864256	2.937578201294	2861684	2.790919363499	FBgn0024289	16373	FBgn0010774	44442
129	3L	20914266	20916331	2.929976463318	20915149	2.625363051891	FBgn0053283	2543	FBgn0003415	46116
130	3R	12567444	12572029	2.920327186584	12568285	2.522623896599	FBgn0003944	7937	FBgn0063261	8826
131	3R	1143311	1147841	2.917075634003	1146647	2.704047650099	FBgn0013576	14979	FBgn0037310	20780
132	2L	12079097	12083332	2.915404081345	12081431	2.668424129486	FBgn0003145	4361	FBgn0003145	4361
133	X	11821853	11824925	2.910677909851	11822925	2.7303536359	FBgn0003865	75	FBgn0003865	75
134	3R	12595791	12600482	2.909242391586	12599382	2.567328901852	FBgn0020556	471	FBgn0020556	471
135	2L	9144943	9147661	2.904500961304	9146500	2.461066060596	FBgn0051887	16657	FBgn0051887	16657
136	3L	15004253	15006841	2.902590274811	15005912	2.76781091094	FBgn0036465	1917	FBgn0036465	1917
137	3L	15985778	15992075	2.902455329895	15990668	2.419282257557	FBgn0044028	1929	FBgn0044028	1929
138	3R	21019814	21022412	2.896648406982	21020886	2.73977913576	FBgn0039288	396	FBgn0039288	396
139	2L	1408606	1413380	2.894479751587	1411562	2.738166681925	FBgn0002543	8887	FBgn0002543	8887
140	2R	15586754	15588723	2.887091636658	15587489	2.657559675329	FBgn0004364	38885	FBgn0004364	38885
141	X	6702256	6703801	2.886787891388	6702903	2.160513967276	FBgn0029915	5044	FBgn0064122	10841
142	X	8497752	8500970	2.883738040924	8499442	2.56590488553	FBgn0004102	3556	FBgn0004102	3556
143	X	9931428	9934747	2.875055551529	9933362	2.556721001863	FBgn0030179	1608	FBgn0030179	1608
144	3R	2933563	2939379	2.872783184052	2934677	2.578846707064	FBgn0014863	8776	FBgn0003884	22417
145	2L	11454645	11456969	2.872777938843	11455901	2.565263017019	FBgn0004579	10298	FBgn0004579	10298
146	2R	6911915	6917623	2.870868682861	6914035	2.74756714877	FBgn0082585	698	FBgn0082585	698
147	2L	13863473	13870651	2.870269298553	13867854	2.604001522064	FBgn0028532	18442	FBgn0051842	32816
148	3L	3019184	3022442	2.863857746124	3021012	2.759881556034	FBgn0035388	2282	FBgn0035388	2282
149	3R	26680286	26684585	2.863540649414	26681936	2.654357790947	FBgn0003720	3899	FBgn0003720	3899
150	3R	8077045	8079580	2.862947463989	8078640	2.753889846802	FBgn0038008	1269	FBgn0037992	124721
151	2L	21091779	21094211	2.862788677216	21092714	2.54994726181	FBgn0040297	522	FBgn0023388	37231
152	X	7141077	7143683	2.85870552063	7142389	2.770660344292	FBgn0025549	5849	FBgn0025549	5849
153	2L	517230	523688	2.858325958252	518672	2.733586816227	FBgn0003963	4795	FBgn0003963	4795
154	3L	8805888	8808526	2.843790531158	8807307	2.600710779428	FBgn0052026	3102	FBgn0020633	58250
155	X	7735697	7739603	2.839378833771	7737970	2.733669421252	FBgn0029971	1062	FBgn0029971	1062
156	3R	17463439	17471408	2.834399700165	17470158	2.512557983398	FBgn0011766	15969	FBgn0046832	21912
157	3L	9001958	9004742	2.833700180054	9003267	2.7157066981	FBgn0035956	8911	FBgn0028789	12057
158	2R	10865992	10868951	2.832910060883	10867358	2.591730903177	FBgn0034013	2341	FBgn0000996	28465
159	3R	18613670	18615962	2.829322338104	18615012	2.533812761307	FBgn0039026	4806	FBgn0039013	62390
160	3R	2868778	2870916	2.828691005707	2869901	2.554685704848	FBgn0024289	8156	FBgn0010774	36225
161	X	8675182	8678417	2.828484535217	8677147	2.698634713888	FBgn0052710	12689	FBgn0030061	116960
162	2L	6372099	6377665	2.825399398804	6373146	2.470580756664	FBgn0043854	731	FBgn0043854	731
163	2L	19332817	19335829	2.81590795517	19334201	2.757922708988	FBgn0024245	24952	FBgn0024245	24952
164	2R	16873724	16877481	2.814922332764	16875248	2.539489633897	FBgn0000395	725	FBgn0000395	725
165	3R	14814292	14818477	2.801577091217	14816849	2.658838152885	FBgn0026239	7102	FBgn0026239	7102
166	3L	15008708	15011649	2.800004005432	15010515	2.764223456383	FBgn0025776	1179	FBgn0025776	1179
167	3R	2741547	2743615	2.79496383667	2742680	2.689712552463	FBgn0051488	40776	FBgn0001077	52634
168	2R	12298966	12301596	2.792855739594	12300038	2.637508756974	FBgn0034158	1484	FBgn0025832	70163
169	X	7732668	7735185	2.791904449463	7733940	2.308809578419	FBgn0029969	48	FBgn0029970	2868
170	3R	26098665	26103205	2.789133071899	26101828	2.504890497993	FBgn0010113	1828	FBgn0039757	67086
171	2R	6359102	6362058	2.788873910904	6360566	2.424390091616	FBgn0027525	5933	FBgn0027525	5933
172	3R	11478617	11482567	2.781815052032	11479825	2.632558107376	FBgn0053207	12083	FBgn0053207	12083
173	3L	4689316	4692652	2.781805515289	4690769	2.750557843377	FBgn0035570	66	FBgn0035570	66
174	X	6196981	6202484	2.777253627777	6199506	2.415059594547	FBgn0026708	3641	FBgn0029868	3871
175	2L	5273726	5278868	2.777083396912	5277607	2.559288193198	FBgn0000228	951	FBgn0000228	951
176	3R	5701909	5706187	2.773097038269	5703538	2.482267975807	FBgn0037767	2141	FBgn0065050	99332
177	X	19597968	19601029	2.764940261841	19600015	2.522017478943	FBgn0031070	3755	FBgn0031070	3755
178	X	15517154	15519447	2.760535240173	15518468	2.676682388081	FBgn0030667	3284	FBgn0030671	19594
179	X	15457696	15460696	2.754130840302	15458794	2.230066394806	FBgn0003463	1683	FBgn0003463	1683
180	2L	8831370	8833754	2.752628326416	8832706	2.515614350637	FBgn0029123	7081	FBgn0029123	7081
181	X	7164555	7167997	2.749031066895	7165689	2.440000197467	FBgn0029943	3287	FBgn0024250	12512
182	3L	2367228	2370117	2.742270946503	2368597	2.619765639305	FBgn0052299	5169	FBgn0052299	5169
183	3L	8425240	8429304	2.741567611694	8426763	2.345465211307	FBgn0010825	2500	FBgn0010825	2500
184	2L	15480601	15483235	2.741515159607	15481474	2.109422852011	FBgn0020371	777	FBgn0003448	7276
185	2R	16468625	16471181	2.73866558075	16470072	2.581714034081	FBgn0008636	1581	FBgn0034565	15747
186	2R	19080040	19086659	2.73779296875	19081815	2.520959938274	FBgn0015903	9318	FBgn0015903	9318
187	X	4813017	4816998	2.736768722534	4815806	2.458787667124	FBgn0061196	9569	FBgn0004368	31437
188	2L	2452841	2458387	2.730948448181	2456689	2.71904260972	FBgn0012017	3355	FBgn0015816	35977
189	3L	9012154	9014339	2.724073886871	9013327	2.563104012433	FBgn0028789	1997	FBgn0028789	1997
190	3R	11242483	11244850	2.72029209137	11243537	2.476124346256	FBgn0067339	32	FBgn0067339	32
191	X	2320736	2323040	2.71928358078	2321840	2.478089164285	FBgn0040388	4319	FBgn0004050	17915
192	2L	19212066	19217234	2.714733123779	19215945	2.537791532629	FBgn0015380	29670	FBgn0032762	86590
193	2R	15173252	15177965	2.713575839996	15176004	2.578275680542	FBgn0046820	81	FBgn0046820	81
194	3L	2464381	2469407	2.708209037781	2466682	2.482999521143	FBgn0035344	4657	FBgn0035346	5669
195	3L	19046931	19051562	2.70747756958	19048621	2.402956068516	FBgn0036844	3060	FBgn0036844	3060
196	3R	13650893	13653179	2.70728302002	13652086	2.55993938446	FBgn0051246	14820	FBgn0051246	14820
197	2R	2992837	3000865	2.704325675964	2998207	2.402352809906	FBgn0015930	3469	FBgn0015930	3469
198	2L	3004589	3007379	2.701712608337	3005737	2.379544549518	FBgn0031488	7764	FBgn0002989	12976
199	3L	11330119	11332653	2.700549125671	11331270	2.433012545109	FBgn0036155	7562	FBgn0041094	105014
200	3L	15674734	15678760	2.697568416595	15677143	2.614551712485	FBgn0041160	12035	FBgn0041160	12035
201	3L	14929026	14935977	2.693042755127	14933427	2.543955017539	FBgn0026320	1179	FBgn0026320	1179
202	2R	9825319	9828422	2.692061424255	9827574	2.255308896303	FBgn0033921	10358	FBgn0033922	13115
203	X	19586469	19588901	2.69092464447	19587866	2.488150085722	FBgn0031069	3129	FBgn0031070	8394
204	3L	7961667	7963660	2.689752578735	7962420	2.795901747311	FBgn0011817	9424	FBgn0011817	9424
205	2R	14776512	14778564	2.688600540161	14777588	2.468059680041	FBgn0034423	2811	FBgn0003254	13001
206	3R	880787	882987	2.686010360718	881838	2.521876394749	FBgn0010313	30570	FBgn0010313	30570
207	X	3007286	3009513	2.684169530869	3008354	2.412834532121	FBgn0004647	17326	FBgn0004647	17326
208	3R	6177572	6180718	2.68404340744	6178858	2.333187832552	FBgn0015396	2952	FBgn0015396	2952
209	2L	17734549	17741035	2.683990478516	17739690	2.444600313902	FBgn0015609	4240	FBgn0032646	242652
210	2R	2037426	2040853	2.683060646057	2038684	2.390216518851	FBgn0010347	24612	FBgn0041145	83634
211	3R	801556	803862	2.682989120483	802634	2.456957564634	FBgn0037291	7320	FBgn0004183	28748
212	2R	8461678	8464683	2.68267250061	8463554	2.461140436285	FBgn0004512	1303	FBgn0004512	1303
213	2L	7631530	7634053	2.681395053864	7632557	2.592168569565	FBgn0031927	13440	FBgn0053529	88134
214	3R	12646417	12648912	2.680213928223	12647738	2.642638206482	FBgn0000014	8031	FBgn0020546	27988
215	X	3252236	3255344	2.678924560547	3253943	2.417422967799	FBgn0029657	4373	FBgn0000472	24604
216	X	6903198	6905294	2.678830623627	6904274	2.482536175672	FBgn0004143	9617	FBgn0029931	18430
217	X	20492195	20497201	2.677125930786	20496136	2.457643733305	FBgn0031128	8536	FBgn0003300	8981
218	3R	6448380	6454671	2.675239086151	6452645	2.48785918951	FBgn0001235	11741	FBgn0001235	11741
219	3L	6786849	6788839	2.666349411011	6787599	2.347208668204	FBgn0003995	23492	FBgn0035714	60739
220	3R	277084	280635	2.665750026703	279557	2.547326533	FBgn0051522	521	FBgn0037250	19826
221	3L	20999401	21002316	2.65993309021	21000973	2.505799686207	FBgn0053285	21870	FBgn0037044	39237
222	X	5743745	5747784	2.657192707062	5745495	2.487272515016	FBgn0000042	605	FBgn0000042	605
223	3R	12707568	12709633	2.656776428223	12708454	2.384446003858	FBgn0015350	3004	FBgn0082171	26417
224	X	14081080	14084584	2.656532287598	14083177	2.248451513403	FBgn0002873	1397	FBgn0002873	1397
225	2R	12991444	12994904	2.651513576508	12993378	2.381655782461	FBgn0034225	609	FBgn0028953	20834
226	2R	8044479	8049825	2.650786876678	8046625	2.578785896301	FBgn0011592	1662	FBgn0011592	1662
227	3L	8660654	8662547	2.649648666382	8661646	2.514781355858	FBgn0001168	11940	FBgn0001168	11940
228	3R	2813003	2815868	2.6496052742	2813971	2.29600538927	FBgn0000095	10979	FBgn0010774	92155
229	3R	9703673	9706357	2.64838218689	9705411	2.395088672638	FBgn0008646	5510	FBgn0000576	22170
230	3R	17301829	17305094	2.646348953247	17303861	2.228833338794	FBgn0038889	4186	FBgn0013984	102390
231	3L	2420816	2423674	2.64430809021	2422209	2.704193681479	FBgn0052306	24679	FBgn0053231	26479
232	2L	9447621	9451093	2.641417503357	9448849	2.217031055027	FBgn0053723	8109	FBgn0002973	11336
233	2R	11269244	11272914	2.640709877014	11271097	2.321708410978	FBgn0050089	28836	FBgn0050089	28836
234	3R	21455575	21464257	2.640256881714	21458561	2.412183873794	FBgn0039350	4988	FBgn0039350	4988
235	2R	10495507	10500110	2.637364387512	10497109	2.295815187342	FBgn0033988	951	FBgn0033988	951
236	2R	18305518	18308629	2.635427951813	18306998	2.57089954264	FBgn0011211	362	FBgn0011211	362
237	3R	162738	167837	2.633229255676	166306	2.477096697863	FBgn0037236	1019	FBgn0001204	6066
238	2R	5610839	5613256	2.631479263306	5611721	2.300312154433	FBgn0004907	229	FBgn0033485	322
239	3R	3012691	3015010	2.630930900574	3014030	2.348155133864	FBgn0026210	1311	FBgn0037481	33132
240	3R	9734672	9738051	2.626535415649	9736958	2.289899468422	FBgn0000576	9377	FBgn0000576	9377
241	2L	3607804	3612551	2.624341487885	3611230	2.526726841927	FBgn0002985	4482	FBgn0002985	4482
242	2R	14772250	14774472	2.624321460724	14773694	2.305120150248	FBgn0034423	1083	FBgn0003254	16895
243	3R	25085678	25090702	2.621476173401	25089220	2.375857561827	FBgn0003525	7718	FBgn0003525	7718
244	2L	1428296	1430858	2.621361732483	1429854	2.246459371903	FBgn0003926	2857	FBgn0002543	9405
245	2L	9704326	9706694	2.617123126984	9705544	2.33606043458	FBgn0051710	400	FBgn0015393	5710
246	X	7130580	7133249	2.617069244385	7132111	2.377283348757	FBgn0029942	22	FBgn0025549	4429
247	3L	6469122	6471284	2.611167430878	6470030	2.49748431935	FBgn0020251	353	FBgn0020251	353
248	2L	16401149	16403272	2.6099858284	16402190	2.207810223103	FBgn0020416	39019	FBgn0025678	49500
249	3L	6740147	6742388	2.605310440063	6741281	2.261021726272	FBgn0052392	4088	FBgn0035714	14421
250	3L	15195899	15201743	2.605253219604	15200666	2.379405200481	FBgn0029114	234	FBgn0029114	234
251	X	22038884	22041323	2.600133895874	22040299	2.34183087945	FBgn0000719	18284	FBgn0031186	382314
252	2R	13819787	13823253	2.595890045166	13821084	2.277904778719	FBgn0034327	2244	FBgn0034326	6763
253	2L	19155913	19162975	2.590475559235	19157080	2.212715625763	FBgn0032763	20551	FBgn0032762	27725
254	3L	20334804	20341000	2.588312149048	20336733	2.516442972071	FBgn0028978	1284	FBgn0028978	1284
255	3L	17979463	17981632	2.586887121201	17980578	2.176084209891	FBgn0052192	24998	FBgn0020300	124085
256	2R	12464483	12466944	2.584657669067	12465898	2.399694330552	FBgn0053456	778	FBgn0053456	778
257	3R	4665447	4669776	2.583546638489	4667390	2.293767094612	FBgn0037638	17258	FBgn0011966	20212
258	2R	17218907	17223024	2.580715179443	17219804	2.172958999872	FBgn0050403	601	FBgn0004362	1109
259	2R	16869924	16872732	2.578942298889	16871819	2.20670633316	FBgn0000395	2704	FBgn0000395	2704
260	3L	15664350	15670143	2.576500892639	15667062	2.436713947969	FBgn0041160	1954	FBgn0041160	1954
261	3R	4106616	4108968	2.575945854187	4107756	2.265036225319	FBgn0010433	4242	FBgn0037561	12152
262	2R	7112863	7115159	2.572076797485	7113886	2.379605531693	FBgn0065063	6596	FBgn0065063	6596
263	3R	16398537	16401613	2.571491241455	16399997	2.313928800471	FBgn0038806	2733	FBgn0038805	2744
264	2L	4822841	4825406	2.568549156189	4823903	2.464962903191	FBgn0031632	2127	FBgn0031632	2127
265	3R	4854800	4858390	2.56764793396	4855916	2.312961410074	FBgn0002932	9273	FBgn0002932	9273
266	3R	24157810	24162736	2.566122531891	24161427	2.120365381241	FBgn0039579	1187	FBgn0039580	4063
267	2R	10642678	10646451	2.565277099609	10643215	2.277031600475	FBgn0015371	13095	FBgn0033989	136129
268	2L	7288637	7292018	2.563915729523	7289738	2.355323791504	FBgn0031901	7205	FBgn0004009	17423
269	3R	13429471	13432481	2.562962532043	13430527	2.058879524469	FBgn0038524	1297	FBgn0051575	53648
270	2L	18869898	18872560	2.562567710876	18870961	2.368920494528	FBgn0003896	6224	FBgn0032717	35365
271	3R	19018367	19020324	2.560678005219	19019412	2.43112552166	FBgn0011596	10344	FBgn0039066	57854
272	3R	24456562	24458752	2.559821128845	24457645	2.329413294792	FBgn0039590	3140	FBgn0001215	32116
273	X	6878909	6881103	2.555696487427	6879751	2.2972907722	FBgn0029930	936	FBgn0029931	6093
274	3L	13030329	13031980	2.546236038208	13030776	2.503057003021	FBgn0036343	4565	FBgn0036342	9805
275	3R	16775803	16778716	2.541809082031	16777482	2.411859063541	FBgn0002921	3046	FBgn0038834	101211
276	3R	2670024	2675050	2.539950847626	2671671	2.332733434789	FBgn0003339	4215	FBgn0001077	18375
277	3R	4518362	4521602	2.537577152252	4520405	2.34218081306	FBgn0001180	3135	FBgn0001180	3135
278	3L	14159260	14162905	2.536960124969	14161784	2.183045095868	FBgn0013718	5648	FBgn0013718	5648
279	2L	18481320	18483784	2.536911010742	18482580	2.099679862752	FBgn0032682	1164	FBgn0032682	1164
280	3L	9434865	9438762	2.534560680389	9437482	2.308024317026	FBgn0052043	2458	FBgn0052043	2458
281	X	16075007	16077153	2.532692432404	16075915	2.011381268501	FBgn0003933	12139	FBgn0003933	12139
282	2R	16554830	16557631	2.529304504395	16556121	2.251504926121	FBgn0003391	8620	FBgn0003391	8620
283	2L	2171447	2173985	2.527904987335	2172589	2.206811785698	FBgn0000097	6160	FBgn0000097	6160
284	2R	6092736	6096530	2.52562379837	6093972	2.16116469247	FBgn0004399	24255	FBgn0004399	24255
285	X	251149	253859	2.520035266876	252849	2.207912564278	FBgn0004170	33	FBgn0004170	33
286	3R	26211724	26215337	2.519871234894	26212671	2.004072888692	FBgn0015221	883	FBgn0039764	36883
287	X	10646545	10648880	2.518904685974	10647422	2.247034128974	FBgn0003360	15259	FBgn0030235	20578
288	2R	13194450	13196550	2.515019416809	13195214	2.050379949458	FBgn0016059	3144	FBgn0016059	3144
289	2R	14786665	14792377	2.514976024628	14788314	2.242374728708	FBgn0003254	2275	FBgn0003254	2275
290	2L	1516501	1519952	2.512149810791	1517318	2.003911844889	FBgn0031345	120	FBgn0031345	120
291	3L	21231559	21233492	2.511773586273	21232530	2.424845863791	FBgn0000551	886	FBgn0037066	12626
292	2R	9480981	9483353	2.511570453644	9482096	2.515221446753	FBgn0020766	2158	FBgn0033886	5785
293	X	20500981	20507308	2.506162166595	20503335	2.217269027934	FBgn0003300	1782	FBgn0003300	1782
294	3R	6687498	6689989	2.502847194672	6688791	2.542448436513	FBgn0037846	456	FBgn0037844	6278
295	3R	12635504	12638841	2.502593994141	12636889	2.238196765675	FBgn0000014	18880	FBgn0020556	37978
296	3L	17380322	17382861	2.502038478851	17381552	2.317576436435	FBgn0027660	5219	FBgn0027660	5219
297	3L	16453819	16457689	2.501829147339	16456531	2.125477229848	FBgn0003515	6382	FBgn0014163	79433
298	X	19605338	19610713	2.498987197876	19609977	2.145050872456	FBgn0031071	6888	FBgn0031071	6888
299	2L	1960480	1963349	2.491248607635	1962116	2.50394894095	FBgn0051942	3310	FBgn0031391	185171
300	2R	15554806	15557393	2.490260124207	15556202	2.12746232748	FBgn0034480	36352	FBgn0004364	70172
301	2L	3613851	3616496	2.489217758179	3615222	2.219002387103	FBgn0015663	4070	FBgn0002985	8474
302	2R	16074438	16077712	2.48596572876	16075354	2.146928562837	FBgn0034521	1836	FBgn0034515	20090
303	2L	12606622	12609463	2.484160900116	12607480	2.187511640437	FBgn0051859	778	FBgn0002970	10868
304	3R	24897571	24902566	2.482773303986	24900347	2.165722072124	FBgn0039632	11466	FBgn0039633	22362
305	3L	4390369	4393626	2.480277061462	4391864	2.324642742381	FBgn0035542	2120	FBgn0035541	3295
306	2L	2163018	2167198	2.479309082031	2165344	2.253828357248	FBgn0031393	9584	FBgn0031393	9584
307	3R	1496421	1499055	2.478748321533	1497709	2.313421279192	FBgn0037363	2274	FBgn0037363	2274
308	3R	25122715	25125122	2.476923942566	25123748	2.489210577572	FBgn0039659	797	FBgn0003525	42246
309	2R	6752522	6754585	2.475787639618	6753649	2.313769340515	FBgn0033590	1059	FBgn0033590	1059
310	X	1997531	1999816	2.475433349609	1998500	2.119021683931	FBgn0023507	856	FBgn0025626	77208
311	2L	15473837	15477330	2.472032546997	15475815	2.333737036761	FBgn0003448	1617	FBgn0003448	1617
312	2R	14657926	14659885	2.471240997314	14658821	2.302668124437	FBgn0034418	183	FBgn0000578	2323
313	2L	12669618	12671617	2.471238136292	12670658	2.091473758221	FBgn0032442	1489	FBgn0032445	22365
314	3L	15720821	15723016	2.47030544281	15721937	2.133279927572	FBgn0010105	28255	FBgn0010105	28255
315	2L	12611110	12617410	2.469393253326	12616550	2.232882678509	FBgn0002970	1798	FBgn0002970	1798
316	3L	17520272	17522402	2.464804649353	17521135	2.19828044667	FBgn0025455	1912	FBgn0025455	1912
317	2L	19861469	19863950	2.464160442352	19862826	2.287653249853	FBgn0032826	440	FBgn0043021	50483
318	3R	20120710	20124573	2.461369037628	20123424	2.236071782954	FBgn0000368	2286	FBgn0000368	2286
319	2L	3070721	3073070	2.458138465881	3072063	2.304764803718	FBgn0027571	15448	FBgn0003934	23362
320	3L	745264	747386	2.457860469818	746604	2.162097173579	FBgn0052480	6431	FBgn0000575	13666
321	3L	22096319	22098710	2.456811904907	22097494	2.121698829863	FBgn0037152	1774	FBgn0000100	87611
322	3L	12650327	12652821	2.456120014191	12651403	1.966992020607	FBgn0014343	16292	FBgn0036306	77301
323	4	1002697	1004352	2.455350875854	1003754	2.178997937371	FBgn0019650	6224	FBgn0039930	45855
324	2R	11411992	11416271	2.452586174011	11415029	2.325738373925	FBgn0053463	3739	FBgn0003425	9312
325	2R	7969949	7972386	2.449342250824	7971190	2.29231518507	FBgn0010238	2092	FBgn0010238	2092
326	3L	622982	625023	2.445399284363	623825	2.238010978699	FBgn0064191	1966	FBgn0064191	1966
327	3L	5829466	5832280	2.444699764252	5830822	2.404628024382	FBgn0003984	11261	FBgn0052409	42667
328	X	2242006	2245959	2.440501213074	2243047	2.097459506989	FBgn0040387	773	FBgn0001150	42072
329	3R	9636522	9639175	2.439991950989	9637693	2.309564495087	FBgn0053327	1148	FBgn0053327	1148
330	X	6881719	6887307	2.438943386078	6885549	2.326647309696	FBgn0029931	295	FBgn0029931	295
331	2L	21619505	21622112	2.438767910004	21620886	2.193654596806	FBgn0023416	694	FBgn0022893	3365
332	3L	14936332	14941310	2.433000564575	14938585	2.166693687439	FBgn0000216	657	FBgn0000216	657
333	3L	16595535	16598047	2.431519985199	16596963	2.320383906364	FBgn0017572	16232	FBgn0017572	16232
334	2L	2749360	2758865	2.431507110596	2750774	2.3743836085	FBgn0031453	2025	FBgn0031453	2025
335	X	18133087	18139350	2.43140411377	18134860	2.338407823018	FBgn0004956	6902	FBgn0004956	6902
336	X	438954	442228	2.430234909058	441105	2.246782183647	FBgn0003986	6758	FBgn0003986	6758
337	3R	16116192	16119842	2.430060863495	16117385	2.241756439209	FBgn0028386	1603	FBgn0028386	1603
338	3L	4212778	4216947	2.426815986633	4215816	2.255704290727	FBgn0001257	3863	FBgn0011692	10452
339	3L	1777224	1779420	2.424024581909	1778235	2.090143484228	FBgn0024510	615	FBgn0067864	4106
340	3R	11858106	11861153	2.423183441162	11860161	2.202782911413	FBgn0003117	8342	FBgn0038396	15232
341	2R	8291449	8294164	2.421373844147	8293298	2.07349357605	FBgn0003326	3153	FBgn0003326	3153
342	3R	7366798	7369183	2.415581226349	7367797	2.100826151231	FBgn0053512	2828	FBgn0037920	78016
343	3R	4023681	4025636	2.415498733521	4024696	1.995184779167	FBgn0053779	5848	FBgn0037554	34533
344	2L	2998973	3001889	2.415090560913	3000866	2.235392991234	FBgn0025681	7902	FBgn0002989	8105
345	3R	177307	180761	2.412343978882	178100	2.249498397112	FBgn0001204	5728	FBgn0001204	5728
346	3L	14103918	14106184	2.411648750305	14104988	2.193950793322	FBgn0042630	8405	FBgn0000411	38891
347	X	16475828	16480881	2.408091068268	16478820	2.312268018723	FBgn0030766	3978	FBgn0030766	3978
348	2R	7723731	7725671	2.407982587814	7724911	1.982985440423	FBgn0020377	2221	FBgn0020377	2221
349	3L	1728941	1731064	2.406747817993	1730030	2.23337584734	FBgn0035267	412	FBgn0027903	29135
350	2L	7525407	7527253	2.406374454498	7526275	1.867577104007	FBgn0053529	18148	FBgn0053529	18148
351	X	1679133	1681503	2.405627250671	1680398	2.206685010125	FBgn0029591	1418	FBgn0029591	1418
352	2L	12086645	12090384	2.397678375244	12087631	1.946077048779	FBgn0003145	1839	FBgn0003145	1839
353	3L	11214746	11219821	2.391247749329	11216359	2.092945070828	FBgn0036150	6474	FBgn0041094	9897
354	2L	13903391	13905712	2.385588645935	13904367	2.127348170561	FBgn0019890	292	FBgn0019890	292
355	2L	277463	280022	2.384449005127	278595	2.159196096308	FBgn0003444	1007	FBgn0003444	1007
356	3R	17479188	17481272	2.37960100174	17480233	2.271627874935	FBgn0011766	5894	FBgn0004493	17239
357	3L	16736816	16741792	2.376846790314	16738431	2.078720878152	FBgn0036660	6543	FBgn0036660	6543
358	3L	15765623	15768718	2.376052856445	15767748	2.107308696298	FBgn0036531	5929	FBgn0036537	32897
359	3L	18552955	18554386	2.375792503357	18554011	2.214714440432	FBgn0036791	11	FBgn0036800	33942
360	2L	8840902	8842960	2.375691413879	8841708	2.269266009331	FBgn0029123	16083	FBgn0029123	16083
361	2R	20171865	20174521	2.375327110291	20173412	2.255398133222	FBgn0035046	1387	FBgn0035046	1387
362	3L	14411784	14414020	2.375009059906	14413018	2.096603900194	FBgn0036424	30427	FBgn0036424	30427
363	3L	14911121	14913854	2.374589920044	14911345	2.328101264106	FBgn0040487	26	FBgn0040487	26
364	2L	1956507	1959046	2.372574329376	1957978	2.069168627262	FBgn0031375	3459	FBgn0031391	189309
365	2L	1075371	1077660	2.372540473938	1076492	2.212706734152	FBgn0003310	1319	FBgn0003310	1319
366	3R	8071964	8075122	2.370737552643	8074265	2.148470317616	FBgn0038008	5644	FBgn0037992	120346
367	X	255377	257523	2.367055416107	256587	2.027565451229	FBgn0004170	3705	FBgn0004170	3705
368	3R	7584083	7587842	2.36675453186	7584990	2.058547326497	FBgn0017581	5189	FBgn0037947	12282
369	3R	485382	490751	2.365637302399	488480	2.184313714504	FBgn0051531	3175	FBgn0037262	20784
370	2R	11253108	11255806	2.362694740295	11254756	1.933798662821	FBgn0050089	12495	FBgn0050089	12495
371	X	17010922	17014616	2.360933303833	17011850	1.964101426742	FBgn0000163	16974	FBgn0000163	16974
372	3R	1541659	1543368	2.360085964203	1542681	2.039830863476	FBgn0004878	341	FBgn0037372	37814
373	2L	9127528	9130232	2.357367515564	9128844	2.053222444322	FBgn0051887	999	FBgn0051887	999
374	3L	2375705	2379109	2.356597185135	2377027	2.165751709658	FBgn0052298	2503	FBgn0052299	3261
375	2R	7131499	7133489	2.354711532593	7132504	1.923537114087	FBgn0033636	766	FBgn0033636	766
376	X	2149221	2157303	2.354637145996	2155379	1.933273156484	FBgn0023526	6477	FBgn0023526	6477
377	2R	18022480	18024607	2.353961467743	18023543	2.019320678711	FBgn0034735	23747	FBgn0034743	90160
378	3L	1461747	1464260	2.353881835938	1462842	2.230749635135	FBgn0046769	318	FBgn0004635	15518
379	3R	10504379	10510175	2.353346824646	10505655	2.10812886556	FBgn0038252	16490	FBgn0051314	17402
380	3L	722396	730061	2.350739955902	727768	2.07558041811	FBgn0052482	442	FBgn0000575	5170
381	3R	19125222	19128409	2.348233222961	19127083	2.062448501587	FBgn0039071	11172	FBgn0039067	43304
382	X	6839221	6844410	2.345530509949	6840915	1.924040794373	FBgn0027108	2984	FBgn0027108	2984
383	3L	14604947	14611080	2.344278335571	14607766	2.082099369594	FBgn0041604	9887	FBgn0028418	81743
384	2R	11400375	11402746	2.343215942383	11401792	2.276277899742	FBgn0003425	3925	FBgn0003425	3925
385	3L	5565474	5567299	2.34250998497	5566508	2.002433524412	FBgn0003486	16	FBgn0003486	16
386	3L	18102445	18105215	2.342256069183	18103404	1.781513512135	FBgn0020300	1259	FBgn0020300	1259
387	3L	14137415	14139806	2.339929580688	14138713	2.269741356373	FBgn0000411	5166	FBgn0000411	5166
388	3R	6442275	6444699	2.339570999146	6443710	2.218118578196	FBgn0001235	20676	FBgn0001235	20676
389	3R	2831586	2833822	2.337429046631	2832637	2.220622718334	FBgn0000095	7687	FBgn0010774	73489
390	2R	15371734	15373684	2.336636066437	15372787	2.107847541571	FBgn0043532	10192	FBgn0011849	130393
391	2R	7026543	7028773	2.336032867432	7027677	2.188078761101	FBgn0050034	10278	FBgn0000577	16440
392	3L	8983700	8986641	2.335144042969	8984657	2.1662458532	FBgn0035955	859	FBgn0035954	5512
393	X	8280775	8285171	2.332767486572	8283474	1.886745661497	FBgn0030038	1158	FBgn0030038	1158
394	3R	26670853	26678660	2.331698417664	26675915	2.405929312986	FBgn0003720	2122	FBgn0003720	2122
395	2L	19317921	19320743	2.329921722412	19318941	1.84693813324	FBgn0032769	22706	FBgn0024245	40212
396	2R	13813794	13817296	2.32977771759	13814706	2.319130757276	FBgn0034326	385	FBgn0034326	385
397	X	321570	324410	2.326869249344	323277	2.183752424577	FBgn0010019	2878	FBgn0002561	56732
398	X	4891454	4893979	2.326373100281	4892363	2.084194688236	FBgn0003028	1171	FBgn0004368	107994
399	3R	6439224	6441697	2.320639371872	6440271	2.079689592123	FBgn0001235	24115	FBgn0001235	24115
400	2L	15328608	15330418	2.320473194122	15329489	2.092288911343	FBgn0001981	304	FBgn0001981	304
401	X	6615630	6617687	2.3200507164	6616438	1.768155956268	FBgn0029502	34	FBgn0029905	49713
402	3L	13093361	13096605	2.317092418671	13094612	2.205265820026	FBgn0010452	6392	FBgn0010452	6392
403	2L	12091402	12093307	2.31197977066	12092170	2.17553694108	FBgn0032407	1601	FBgn0032407	1601
404	2R	12028872	12037095	2.306920528412	12033853	1.876950651407	FBgn0034134	15960	FBgn0034138	52247
405	3R	5450501	5452592	2.306158542633	5451591	1.873442762038	FBgn0037721	596	FBgn0037722	1529
406	3L	15226476	15229027	2.305467605591	15227734	2.301251215093	FBgn0029114	26834	FBgn0029114	26834
407	3R	27760743	27765481	2.3053150177	27761721	2.048512458801	FBgn0039886	42131	FBgn0002780	116073
408	X	7110736	7112619	2.302515506744	7111676	1.934127667371	FBgn0029940	464	FBgn0025549	24864
409	3R	17674077	17675890	2.302314758301	17674924	1.936714204152	FBgn0045468	2543	FBgn0004493	177452
410	3R	6470534	6472297	2.298694133759	6471437	1.954786525053	FBgn0001235	7051	FBgn0001235	7051
411	3R	10286876	10288998	2.298307418823	10287818	2.01681804657	FBgn0051330	28916	FBgn0038234	49772
412	2R	3737349	3739290	2.296381473541	3738531	1.974416227902	FBgn0010109	5609	FBgn0010109	5609
413	3L	1289028	1291647	2.294685840607	1290942	2.072525437673	FBgn0035204	7	FBgn0010333	4727
414	3R	11971376	11973292	2.29407453537	11972299	1.972229508793	FBgn0038400	278	FBgn0038396	96906
415	2R	5402356	5404022	2.293424606323	5403336	1.983975887299	FBgn0033463	155	FBgn0033458	20051
416	3L	15652650	15655044	2.29295539856	15653556	2.123970858256	FBgn0053999	1050	FBgn0041160	11552
417	3L	1439061	1441181	2.289286136627	1440123	2.175083816051	FBgn0004635	7201	FBgn0004635	7201
418	X	10651155	10655698	2.288653850555	10654558	2.197614298926	FBgn0030235	13442	FBgn0030235	13442
419	2L	5409645	5413885	2.287639141083	5410476	1.952387080473	FBgn0016660	6134	FBgn0005511	51165
420	3L	15558036	15562154	2.283828258514	15560937	2.130078583956	FBgn0036518	6798	FBgn0036518	6798
421	X	4784088	4786482	2.279802322388	4785094	2.109991858987	FBgn0004368	725	FBgn0004368	725
422	2L	12465535	12467653	2.279458999634	12466819	2.035079114577	FBgn0032437	13137	FBgn0040286	32154
423	2L	3548509	3550338	2.279133796692	3549361	2.085864394903	FBgn0024244	10110	FBgn0031549	19075
424	2L	8843200	8848101	2.277688980103	8846064	1.830735266209	FBgn0052986	16743	FBgn0029123	20439
425	3R	914559	917821	2.275459289551	915650	2.047828316689	FBgn0010313	3242	FBgn0010313	3242
426	3L	18312802	18316043	2.273692131042	18314215	2.015464782715	FBgn0015946	44542	FBgn0011706	49447
427	2L	5454690	5457697	2.27300786972	5455518	1.967715322971	FBgn0005511	6123	FBgn0005511	6123
428	2L	12665103	12667494	2.271315097809	12666144	2.001478046179	FBgn0032442	3025	FBgn0032445	26879
429	X	230851	235870	2.269794940948	234314	2.052265644073	FBgn0000022	7461	FBgn0000022	7461
430	2R	13406755	13409898	2.26976442337	13408292	2.147757202387	FBgn0034283	913	FBgn0034282	21419
431	X	13063077	13065073	2.267747402191	13064229	2.09065836668	FBgn0052639	6231	FBgn0052639	6231
432	X	6888983	6890806	2.266607284546	6890051	1.982737668355	FBgn0029931	4207	FBgn0029931	4207
433	3L	1444646	1448340	2.266199588776	1446112	2.082703948021	FBgn0004635	1212	FBgn0004635	1212
434	2L	22138280	22141037	2.265992164612	22139257	2.021348420311	FBgn0032978	9636	FBgn0032979	17497
435	3R	15175096	15177208	2.265607833862	15176242	2.193206815159	FBgn0038697	24229	FBgn0000463	24307
436	2R	14779613	14782771	2.263840675354	14781543	1.876925805036	FBgn0034423	6766	FBgn0003254	9046
437	2L	15726384	15730603	2.263665676117	15727947	2.138211867389	FBgn0010382	16137	FBgn0003936	19664
438	2R	14316084	14318680	2.262875556946	14317660	2.001236081123	FBgn0010651	930	FBgn0010651	930
439	3L	526827	528727	2.262421131134	527687	1.936532306671	FBgn0035142	1085	FBgn0035141	1239
440	X	19131761	19134240	2.260548114777	19132716	2.143715063731	FBgn0065084	3094	FBgn0031008	29895
441	2R	10632922	10634224	2.260419845581	10634034	1.852248350779	FBgn0015371	3914	FBgn0033989	126948
442	X	10667463	10669203	2.26012802124	10668388	1.916400348439	FBgn0030235	388	FBgn0030235	388
443	3L	12052661	12054453	2.260032176971	12053635	2.075304889679	FBgn0028679	2097	FBgn0036248	38555
444	3R	27017745	27019855	2.258651733398	27018719	2.282939181608	FBgn0004389	227	FBgn0004389	227
445	3L	20449527	20452517	2.258648872375	20451354	2.077763054106	FBgn0037007	1919	FBgn0037007	1919
446	3R	1127805	1130238	2.258554458618	1128921	2.181023538113	FBgn0037310	3054	FBgn0037310	3054
447	2L	16277346	16280638	2.254611968994	16279365	2.082451002938	FBgn0001994	4292	FBgn0001994	4292
448	3L	21078161	21081219	2.25217962265	21080105	2.065572738647	FBgn0037051	10223	FBgn0037051	10223
449	2L	9582067	9586273	2.250964164734	9583324	2.169574849746	FBgn0014179	1582	FBgn0015393	116510
450	2R	1700725	1705021	2.250929355621	1703877	2.013472497463	FBgn0033068	482	FBgn0033068	482
451	3R	658734	662085	2.249642848969	661241	2.008414605085	FBgn0037284	4256	FBgn0003002	17294
452	2L	18875933	18877715	2.247067451477	18876767	2.012147158384	FBgn0003896	418	FBgn0032717	41171
453	3R	14738733	14740480	2.24652671814	14739657	2.137632952796	FBgn0038660	1010	FBgn0038666	67033
454	X	2993336	2996581	2.246312856674	2995748	1.8990780045	FBgn0004647	4720	FBgn0004647	4720
455	3L	19148431	19150671	2.246262550354	19149805	2.134920120239	FBgn0016797	13920	FBgn0016797	13920
456	3R	4467883	4469793	2.241508483887	4468713	2.081351343791	FBgn0012027	198	FBgn0037602	8126
457	3R	19020603	19022436	2.239810466766	19021359	1.99709624052	FBgn0011596	8397	FBgn0039066	55907
458	3R	11493240	11495830	2.23916721344	11494880	2.053396701813	FBgn0053207	2972	FBgn0053207	2972
459	2R	17030418	17033247	2.237268447876	17032444	1.884967803955	FBgn0003731	1857	FBgn0010415	43694
460	3L	105963	108624	2.235628128052	107469	2.056960701942	FBgn0020386	5515	FBgn0035105	60485
461	X	12583760	12586725	2.229971885681	12585818	2.039069592953	FBgn0030418	7415	FBgn0053963	92419
462	2L	6646631	6649111	2.224680423737	6647809	2.128564666299	FBgn0051635	1279	FBgn0031836	36786
463	3R	12672478	12676274	2.223377943039	12674635	1.687681366416	FBgn0020546	1091	FBgn0020546	1091
464	2R	20726263	20728081	2.222663879395	20727175	1.908560911814	FBgn0001325	7040	FBgn0001325	7040
465	3L	11209604	11212933	2.221167087555	11211119	2.069233119488	FBgn0036150	1234	FBgn0041094	15137
466	3R	12627436	12630021	2.221165657043	12628791	2.10407963921	FBgn0015230	14758	FBgn0020556	29880
467	3R	27077457	27079160	2.220071792603	27078321	1.902666905347	FBgn0051005	5	FBgn0039831	31895
468	3R	24410724	24415197	2.219979763031	24412050	1.842747449875	FBgn0000659	1245	FBgn0000659	1245
469	X	7789225	7791998	2.218358516693	7790458	2.104648702285	FBgn0027280	1784	FBgn0004404	10318
470	3L	4266039	4267872	2.216670513153	4266970	1.972794673022	FBgn0035525	20	FBgn0035525	20
471	2R	1727024	1729126	2.215171575546	1727992	1.985807597637	FBgn0033074	5023	FBgn0033074	5023
472	2L	12010119	12012587	2.214997291565	12011084	1.945954561234	FBgn0014019	2708	FBgn0032390	21120
473	3R	16386355	16388394	2.213716983795	16387383	2.105011701584	FBgn0038803	801	FBgn0040575	1550
474	3L	7882242	7887191	2.213486671448	7884358	1.957594871521	FBgn0003041	1540	FBgn0003041	1540
475	4	651550	653188	2.212559700012	652272	1.771652603149	FBgn0039915	2329	FBgn0026777	323925
476	3L	8975793	8978218	2.212184906006	8976829	2.092351043926	FBgn0035954	2316	FBgn0035954	2316
477	2L	8809108	8812588	2.211873054504	8811025	2.026982195237	FBgn0029123	14600	FBgn0029123	14600
478	3R	228315	230231	2.211468696594	229172	2.006755034129	FBgn0037245	401	FBgn0037249	30480
479	2R	15545245	15548582	2.209010601044	15546084	2.002552986145	FBgn0034480	26234	FBgn0004364	80290
480	X	448844	451145	2.208568572998	449908	2.10407778796	FBgn0003986	2045	FBgn0003986	2045
481	2R	20021150	20023565	2.206330299377	20022785	1.968458811442	FBgn0019886	105	FBgn0019886	105
482	2R	4165812	4171174	2.204516887665	4166828	1.943251848221	FBgn0050353	3191	FBgn0050353	3191
483	2L	2768724	2770591	2.204112052917	2769704	1.81170129776	FBgn0019830	362	FBgn0019830	362
484	3L	19828860	19834078	2.203139781952	19832056	2.13916425705	FBgn0014037	11170	FBgn0014037	11170
485	3R	1547823	1550489	2.200196266174	1549230	1.674343172709	FBgn0004878	6208	FBgn0037372	31265
486	2L	2576041	2580017	2.198514938354	2577603	1.985666611615	FBgn0031435	68	FBgn0031435	68
487	3R	19703788	19707165	2.197594642639	19706016	1.886569350958	FBgn0025574	9781	FBgn0025574	9781
488	3L	12622083	12624197	2.193895816803	12623230	1.89666390419	FBgn0052111	21347	FBgn0036306	105474
489	X	7009870	7011957	2.193362236023	7011002	1.833970069885	FBgn0047092	15916	FBgn0029933	67713
490	3R	25982323	25984337	2.193326473236	25983256	1.994469586541	FBgn0039749	525	FBgn0065067	50278
491	2R	7532888	7535146	2.190975666046	7533860	1.849723696709	FBgn0004839	1871	FBgn0011704	32510
492	3R	17987306	17991008	2.188901901245	17989624	2.105089860804	FBgn0053335	1116	FBgn0053335	1116
493	X	12758671	12761371	2.186437606812	12759462	1.80772125721	FBgn0047242	13010	FBgn0030434	15927
494	2R	7497125	7499140	2.183866024017	7498077	2.006465294782	FBgn0053145	782	FBgn0011704	3273
495	X	13060929	13062585	2.182104110718	13061763	1.948887768914	FBgn0052639	8697	FBgn0052639	8697
496	X	17340709	17343738	2.181882858276	17342796	1.84152290225	FBgn0030842	19544	FBgn0030851	120617
497	2L	20745323	20747146	2.181228160858	20746227	1.943062501795	FBgn0011202	487	FBgn0000986	23719
498	3R	819413	820986	2.180730819702	820180	1.889145177953	FBgn0037292	5706	FBgn0004183	46294
499	2L	7137701	7139589	2.178026199341	7138534	2.00849757475	FBgn0031889	4851	FBgn0031886	72701
500	2L	16715463	16718293	2.17787361145	16716442	1.855174597572	FBgn0000409	639	FBgn0032596	11616
501	3L	4737341	4739587	2.177571296692	4738289	1.9154846528	FBgn0035572	587	FBgn0035570	47586
502	X	13067478	13069374	2.176605224609	13068386	1.977794675266	FBgn0052639	2074	FBgn0052639	2074
503	3R	12904787	12911285	2.175113916397	12908228	2.087435638203	FBgn0038476	2277	FBgn0038476	2277
504	3R	19139969	19143584	2.173751354218	19141107	1.801738570718	FBgn0039071	25196	FBgn0002622	43418
505	3R	4100116	4104170	2.173237323761	4102699	2.138753610499	FBgn0010433	815	FBgn0037561	7095
506	3L	1754453	1757507	2.172534942627	1756290	2.059475842644	FBgn0013811	1108	FBgn0027903	2875
507	3L	15471554	15475767	2.172438621521	15474454	1.919225187863	FBgn0004052	134	FBgn0004052	134
508	2R	6106880	6108685	2.171178817749	6107783	1.927400620778	FBgn0033538	21694	FBgn0004399	38066
509	3R	2548349	2550356	2.169613838196	2549402	2.083642691374	FBgn0051481	18383	FBgn0004054	20460
510	3L	14148272	14151434	2.168719291687	14150640	1.894291728735	FBgn0036414	4267	FBgn0013718	5496
511	3R	688736	690807	2.16680765152	689957	1.997287591298	FBgn0003002	11422	FBgn0003002	11422
512	3L	14941889	14945081	2.165882587433	14942884	1.879135322571	FBgn0036459	2484	FBgn0040296	2984
513	3R	28648	31097	2.163237571716	30210	1.945330058827	FBgn0037215	7181	FBgn0037220	27867
514	3R	7953702	7955384	2.16091632843	7954510	1.974538147449	FBgn0037992	591	FBgn0037992	591
515	2L	3832863	3834930	2.160293102264	3833957	2.06085395813	FBgn0004567	2885	FBgn0004567	2885
516	3R	6421247	6426693	2.159870147705	6425864	2.005506426096	FBgn0001235	38522	FBgn0001235	38522
517	3R	27529311	27531736	2.15917634964	27530897	1.95242986083	FBgn0054046	3957	FBgn0039867	31767
518	3R	4018132	4020077	2.15585231781	4019113	2.027722570631	FBgn0053779	11431	FBgn0037554	40116
519	2L	7308001	7313207	2.155267238617	7311927	1.953142285347	FBgn0004009	4766	FBgn0004009	4766
520	2L	18611213	18612968	2.154542922974	18612217	1.576427824357	FBgn0032692	221	FBgn0032693	36696
521	3L	11282284	11283715	2.153751850128	11283052	1.724426805973	FBgn0036153	551	FBgn0041094	56796
522	3L	17730150	17731931	2.152829170227	17730853	1.7568804797	FBgn0036752	1441	FBgn0036761	80906
523	3L	14371146	14373037	2.152562618256	14372118	1.878202259541	FBgn0003459	3064	FBgn0003459	3064
524	2L	19150346	19155489	2.152027130127	19150535	2.035880015447	FBgn0010300	20800	FBgn0032762	21180
525	3R	2713833	2715330	2.149411201477	2714546	1.796488791704	FBgn0001077	24500	FBgn0001077	24500
526	2R	16365806	16368039	2.145607948303	16367021	1.97685277462	FBgn0034554	6662	FBgn0016984	27025
527	3L	14240593	14244667	2.144351005554	14241586	1.954698310179	FBgn0001085	1980	FBgn0036415	58418
528	X	19730632	19732794	2.144298553467	19731676	1.978014162609	FBgn0000076	7679	FBgn0031079	45688
529	2L	15314989	15317011	2.144170761108	15316152	1.967149734497	FBgn0041103	317	FBgn0001981	13641
530	X	22195327	22196759	2.144024848938	22195714	1.967725419998	FBgn0000719	137131	FBgn0031186	537729
531	2R	5751940	5753670	2.143698692322	5752787	1.683864930097	FBgn0005619	105	FBgn0033486	123281
532	3R	10308982	10311505	2.143498420715	10310139	1.870255291462	FBgn0038233	27275	FBgn0038234	27451
533	3L	355888	359994	2.14316701889	358665	1.903936088085	FBgn0003749	2183	FBgn0035136	13750
534	X	14054206	14056259	2.138134479523	14055449	1.639902479508	FBgn0030551	4372	FBgn0002873	26331
535	2L	7584305	7586000	2.13697719574	7585087	1.982620938619	FBgn0083141	3152	FBgn0053529	40664
536	2R	14807260	14808850	2.13568687439	14808034	1.724124272664	FBgn0034431	603	FBgn0034430	968
537	2R	4917342	4919780	2.135443687439	4918835	1.682451665401	FBgn0016078	6438	FBgn0053774	6738
538	3R	8894865	8898996	2.134420871735	8898112	2.033580723931	FBgn0004666	14631	FBgn0003308	39853
539	2R	10870119	10872772	2.129567623138	10871255	1.794739305973	FBgn0034013	6238	FBgn0000996	24568
540	2L	11223844	11225966	2.129370689392	11225138	1.940788328648	FBgn0000011	14457	FBgn0028700	94493
541	3R	4862284	4864641	2.126793622971	4863151	1.934725873611	FBgn0002932	2038	FBgn0002932	2038
542	3L	5942184	5945632	2.12478351593	5944544	1.948564465841	FBgn0035656	5408	FBgn0035656	5408
543	3L	736496	739159	2.123005867004	737398	1.864172101021	FBgn0000575	4460	FBgn0000575	4460
544	2L	248017	250248	2.122135162354	248825	1.762735366821	FBgn0001309	1970	FBgn0001309	1970
545	2R	3743954	3750095	2.121218681335	3745482	1.841439723969	FBgn0010109	1342	FBgn0010109	1342
546	2L	14260316	14262956	2.119804382324	14261851	1.993362146265	FBgn0004002	1671	FBgn0028529	93229
547	3R	18572098	18574218	2.119368076324	18572950	1.852952718735	FBgn0039020	328	FBgn0039013	20328
548	2L	5870311	5872533	2.119225502014	5871520	1.818634287516	FBgn0031745	7961	FBgn0031740	69265
549	3L	7754905	7757050	2.116850376129	7755884	1.62106626174	FBgn0023076	6334	FBgn0035823	112943
550	X	4458128	4459986	2.112556695938	4459002	1.94279794693	FBgn0003053	3804	FBgn0029718	34112
551	X	2253777	2256047	2.111834049225	2255868	1.892256259918	FBgn0040385	11187	FBgn0001150	29251
552	2L	5776874	5778599	2.111463546753	5777660	1.802301108837	FBgn0051913	6371	FBgn0031739	24309
553	2L	11343264	11344910	2.110188961029	11343937	1.971478700638	FBgn0032360	674	FBgn0004579	101666
554	3R	18497700	18502330	2.110025882721	18499207	1.743136151632	FBgn0039000	684	FBgn0039000	684
555	X	11461972	11463477	2.107964515686	11462733	1.582336061141	FBgn0004370	2953	FBgn0030322	9141
556	3L	15763726	15765439	2.107542991638	15764570	1.809691874186	FBgn0036531	9107	FBgn0036537	36075
557	3L	14909339	14910934	2.107031345367	14909532	2.094587855869	FBgn0040809	19	FBgn0040809	19
558	3R	310398	311551	2.104811668396	310859	1.159698077611	FBgn0037255	96	FBgn0037255	96
559	2L	5787896	5790582	2.104122161865	5789222	2.11095125535	FBgn0051913	5191	FBgn0031739	12747
560	2L	21840257	21842258	2.10387468338	21841209	1.950713382048	FBgn0003866	25021	FBgn0003866	25021
561	3L	11804808	11807788	2.103350639343	11806317	1.857029676437	FBgn0000404	1207	FBgn0000404	1207
562	X	267932	275224	2.101456165314	268842	2.021702003479	FBgn0002561	2297	FBgn0002561	2297
563	X	6705659	6709175	2.100999832153	6706782	1.929504803249	FBgn0064122	6962	FBgn0064122	6962
564	3R	5936048	5938613	2.100978851318	5937067	1.798267185688	FBgn0037788	1201	FBgn0037777	65822
565	3L	5192574	5193570	2.10080242157	5193024	1.031452973684	FBgn0035598	15402	FBgn0035602	147408
566	3R	3358516	3360364	2.100588798523	3359481	1.609386030833	FBgn0015573	2766	FBgn0003885	3104
567	X	1989751	1996039	2.099660873413	1991731	1.725836157799	FBgn0004861	970	FBgn0025626	70439
568	2R	16052834	16054947	2.097946643829	16053521	2.061812480291	FBgn0034514	607	FBgn0034514	607
569	3R	13546894	13548784	2.095833778381	13547740	1.688220351934	FBgn0038538	2544	FBgn0003013	3681
570	3R	21851856	21853893	2.095409393311	21852993	1.726744848139	FBgn0002631	2464	FBgn0002631	2464
571	3L	274866	276422	2.094972133636	275579	1.723147541285	FBgn0035127	858	FBgn0035127	858
572	3R	11406189	11410171	2.094905376434	11409230	1.879778665655	FBgn0038350	30736	FBgn0053207	82678
573	2L	9987191	9989635	2.087886810303	9988382	1.829015844009	FBgn0040965	3725	FBgn0040965	3725
574	2L	4279981	4283905	2.086874246597	4281161	2.051568746567	FBgn0031592	1871	FBgn0003941	53519
575	3R	4513522	4515378	2.084299087524	4514256	1.90056014061	FBgn0053325	8204	FBgn0001180	9284
576	3R	16653589	16655732	2.078266143799	16654627	2.006843805313	FBgn0027493	1710	FBgn0038830	4676
577	2L	17217593	17219459	2.077929496765	17218422	1.946027110605	FBgn0051745	23057	FBgn0032633	161654
578	X	22035269	22036460	2.072866439819	22036388	1.952951049805	FBgn0031201	21054	FBgn0031186	378403
579	3R	2488139	2490063	2.071160316467	2489054	1.792496628231	FBgn0024912	3232	FBgn0026567	5450
580	2L	19695952	19699516	2.071092128754	19696860	1.645564079285	FBgn0005590	104	FBgn0005590	104
581	2L	18364706	18367716	2.070994853973	18365455	1.782573491335	FBgn0011559	10500	FBgn0004413	73711
582	X	8256058	8259318	2.068314313889	8258431	1.885928541422	FBgn0052711	3100	FBgn0052711	3100
583	X	1339457	1341379	2.066871166229	1340437	1.737788021564	FBgn0003517	203	FBgn0003517	203
584	3R	15	2275	2.066506385803	94	1.862195158005	FBgn0037213	286	FBgn0037213	286
585	X	16583701	16585912	2.063080310822	16584676	1.736551125844	FBgn0027528	1171	FBgn0030786	33215
586	3R	12651295	12653281	2.062004089355	12652375	1.727316528559	FBgn0000014	3394	FBgn0020546	23351
587	X	10655988	10657371	2.060272216797	10656763	1.476892026265	FBgn0030235	11237	FBgn0030235	11237
588	3L	14100179	14102187	2.059607505798	14101259	1.827878334943	FBgn0042630	4676	FBgn0000411	42620
589	3R	938007	940863	2.054758071899	939581	1.89055237174	FBgn0037293	14229	FBgn0010313	27173
590	3L	21999438	22002806	2.052755832672	22001117	1.811824490042	FBgn0037149	1143	FBgn0037149	1143
591	2R	14979826	14981764	2.052603721619	14980612	1.708659857512	FBgn0002716	9554	FBgn0034447	13240
592	2R	15563883	15568263	2.052347183228	15565716	1.806521952152	FBgn0034480	45866	FBgn0004364	60658
593	3L	15164138	15165869	2.051781654358	15165033	2.11424108652	FBgn0036490	8070	FBgn0029114	35867
594	4	1004711	1006307	2.050622940063	1005279	1.9902789172	FBgn0019650	4699	FBgn0039930	44330
595	3L	13109064	13110740	2.048401832581	13109924	1.646745204926	FBgn0053262	292	FBgn0010452	21704
596	3R	15160264	15162408	2.048095226288	15161374	1.975608158112	FBgn0000463	9439	FBgn0000463	9439
597	3R	26606765	26608913	2.044647216797	26607853	1.829837905036	FBgn0004606	16205	FBgn0003720	70184
598	2L	10849273	10851830	2.044594764709	10850228	1.901316940784	FBgn0004363	640	FBgn0032305	7625
599	2R	10613737	10616051	2.044379234314	10615137	1.961779266596	FBgn0015371	14983	FBgn0033989	108051
600	3L	12056338	12058299	2.044239997864	12057339	1.940489578247	FBgn0028679	1607	FBgn0036248	34851
601	2L	4123193	4124859	2.042734146118	4123979	1.956508524278	FBgn0014033	2258	FBgn0000547	92600
602	2L	7303184	7307748	2.042054176331	7305052	1.849023370182	FBgn0004009	2109	FBgn0004009	2109
603	3R	25874576	25876177	2.04057598114	25875622	1.394547780355	FBgn0039742	369	FBgn0039742	369
604	3L	11904263	11906283	2.039800167084	11905127	1.724243760109	FBgn0011723	201	FBgn0000404	97603
605	X	17662210	17665750	2.039675712585	17663352	1.813010136286	FBgn0030870	1425	FBgn0030870	1425
606	X	4546942	4549545	2.038123130798	4547841	1.872204720974	FBgn0028325	332	FBgn0022768	15733
607	2R	20525364	20527026	2.037763118744	20526182	1.816761521732	FBgn0004055	6532	FBgn0005634	7109
608	3R	26388377	26390250	2.037616729736	26389366	1.906392008066	FBgn0039787	15788	FBgn0039767	135368
609	3R	17012146	17014132	2.037487030029	17013415	1.701033087338	FBgn0038867	19565	FBgn0038870	31386
610	X	8487479	8489646	2.037421226501	8488773	1.778539435069	FBgn0004102	7113	FBgn0004102	7113
611	X	8977221	8979489	2.037313461304	8978336	1.945855220159	FBgn0030090	1903	FBgn0030092	15944
612	2L	20927138	20928577	2.035954475403	20928012	1.421468061559	FBgn0032908	6719	FBgn0032906	14275
613	2R	2141413	2143587	2.035309791565	2142491	1.786784291267	FBgn0004145	2450	FBgn0040673	17665
614	3R	12689904	12692031	2.034164905548	12690890	1.821227401495	FBgn0082171	8853	FBgn0082171	8853
615	2R	8104302	8106745	2.033365249634	8105335	1.868164896965	FBgn0050055	125	FBgn0050055	125
616	2L	281340	284465	2.032783508301	282283	1.815372242647	FBgn0031244	998	FBgn0031244	998
617	3L	18708980	18710590	2.032550811768	18709877	1.703673988581	FBgn0036810	124	FBgn0036810	124
618	2R	2950651	2952123	2.032468795776	2951077	1.774315643311	FBgn0033169	1429	FBgn0033179	27467
619	3L	13351213	13353892	2.031967163086	13352139	1.885843725765	FBgn0036349	393	FBgn0036349	393
620	2L	2154176	2156588	2.031808853149	2155319	1.640980839729	FBgn0031393	441	FBgn0031393	441
621	2R	18551834	18554673	2.031164169312	18552805	1.869210779667	FBgn0003900	903	FBgn0003900	903
622	X	18142615	18146992	2.031083583832	18144918	1.758142106673	FBgn0004956	3156	FBgn0004956	3156
623	3L	5808152	5811052	2.031060218811	5809985	1.848043077132	FBgn0003984	9576	FBgn0035640	22955
624	2L	355385	357916	2.030409812927	356482	1.890283346176	FBgn0031250	1386	FBgn0031250	1386
625	2L	3828354	3830408	2.028878688812	3829180	1.772060036659	FBgn0003430	3500	FBgn0003430	3500
626	2L	20057671	20059847	2.028341293335	20058750	1.867903485018	FBgn0019686	1344	FBgn0019686	1344
627	3R	9540596	9542063	2.027268409729	9541326	1.564357817173	FBgn0054044	1400	FBgn0038175	2562
628	2L	13244579	13246196	2.025928020477	13245091	1.698286596934	FBgn0003935	243	FBgn0003935	243
629	3L	8368902	8370794	2.023187160492	8369615	1.625654411316	FBgn0035887	2019	FBgn0035878	49338
630	X	9957819	9959862	2.022242546082	9958524	1.587758765501	FBgn0030179	26770	FBgn0030179	26770
631	2L	7516226	7521083	2.021026134491	7520055	1.764995872974	FBgn0011283	22695	FBgn0053529	24368
632	3L	19006467	19010800	2.020703792572	19009245	1.709941923618	FBgn0002945	1345	FBgn0002945	1345
633	3R	17319042	17321154	2.019875526428	17319927	1.906273000381	FBgn0051179	4875	FBgn0013984	86324
634	3L	18137776	18141135	2.019545555115	18139103	1.789526436064	FBgn0036781	11329	FBgn0020300	34440
635	3L	20727480	20730082	2.019494056702	20729256	1.921200454235	FBgn0027364	2647	FBgn0016696	23878
636	3R	26684975	26688887	2.019251823425	26687759	1.714641458848	FBgn0039805	5486	FBgn0003720	9722
637	3L	11669521	11671362	2.013598442078	11670379	1.899291303423	FBgn0036194	554	FBgn0036194	554
638	2L	16348557	16351686	2.01286315918	16350011	1.853689474218	FBgn0028506	1146	FBgn0028506	1146
639	3R	474810	476513	2.012276649475	475794	1.639658927917	FBgn0011341	849	FBgn0037262	8098
640	2L	12678141	12682920	2.009625911713	12679518	1.585616392248	FBgn0032442	10349	FBgn0032445	13505
641	3L	13047418	13049277	2.005650520325	13048228	1.767754526699	FBgn0036344	12402	FBgn0036342	27257
642	2R	16755678	16759695	2.00336933136	16758362	2.013774505028	FBgn0034606	173	FBgn0034606	173
643	3R	24911892	24914304	2.003274440765	24912803	1.778695318434	FBgn0039633	9906	FBgn0039633	9906
644	3L	600882	602694	2.003105163574	601714	1.821200595183	FBgn0052345	4134	FBgn0064191	24077
645	3L	21773595	21775872	2.0004093647	21775042	1.7100426169	FBgn0037138	163	FBgn0046301	8996
646	2L	1524125	1526309	2.000386238098	1525259	1.65569636401	FBgn0026397	2568	FBgn0001174	7075
647	3L	4150405	4153123	1.999472141266	4151328	1.972772240639	FBgn0011653	335	FBgn0004574	28595
648	2L	3819480	3825821	1.999145507812	3822834	1.794366598129	FBgn0003430	2846	FBgn0003430	2846
649	2L	5473166	5474958	1.999019861221	5473999	1.613458919525	FBgn0005511	12358	FBgn0005511	12358
650	3R	10411950	10413804	1.99792098999	10412942	1.862246064579	FBgn0020299	5243	FBgn0020299	5243
651	X	20461918	20465478	1.99732208252	20463011	1.650571409861	FBgn0031126	5449	FBgn0003300	42106
652	2R	18309189	18311856	1.995875835419	18310193	1.668415397406	FBgn0011211	3557	FBgn0011211	3557
653	X	5519332	5522391	1.995410442352	5520361	1.872267610887	FBgn0029785	2682	FBgn0029785	2682
654	3L	16440190	16441807	1.994918823242	16441023	1.661766949822	FBgn0004569	7937	FBgn0014163	63925
655	3L	11016585	11018456	1.994579315186	11017327	1.761417643229	FBgn0036115	7989	FBgn0036118	18259
656	2L	4033769	4035259	1.993385314941	4034640	1.618021210035	FBgn0000547	3261	FBgn0000547	3261
657	3L	9464124	9466568	1.993104934692	9465658	1.849677589205	FBgn0052037	483	FBgn0036005	3944
658	2L	4573656	4575604	1.98911190033	4574563	1.708694338799	FBgn0031613	3540	FBgn0000227	109896
659	2R	15595476	15598367	1.988455295563	15596501	1.669737279415	FBgn0004364	29873	FBgn0004364	29873
660	2L	7042935	7046795	1.987942695618	7044413	1.880809605122	FBgn0051630	1946	FBgn0051630	1946
661	2R	10134872	10136500	1.987176895142	10135656	1.583784439984	FBgn0033948	519	FBgn0033948	519
662	3L	4091928	4094144	1.986173629761	4093265	1.643826793222	FBgn0028484	1528	FBgn0028484	1528
663	2R	11405321	11407072	1.984606266022	11406064	1.724310201757	FBgn0003425	347	FBgn0003425	347
664	2R	18590216	18592285	1.982818603516	18591265	1.92708122029	FBgn0045482	1462	FBgn0003062	8945
665	3L	22885893	22887633	1.98241186142	22886879	1.799594110913	FBgn0052461	2247	FBgn0037207	7824
666	X	17718249	17720399	1.980033874512	17719030	1.817366543938	FBgn0030881	1285	FBgn0030881	1285
667	X	9606695	9609739	1.979299545288	9609010	1.5611756742	FBgn0020378	10830	FBgn0000233	69601
668	3R	25958801	25959803	1.978816986084	25959228	1.172371834517	FBgn0003738	1093	FBgn0065067	74306
669	3R	10643074	10646255	1.978626251221	10644043	1.6029010941	FBgn0038262	16516	FBgn0038258	55285
670	2R	4150017	4154653	1.9771900177	4152644	1.85815513134	FBgn0003892	8804	FBgn0003892	8804
671	2R	15006323	15007835	1.977086544037	15007076	1.385438862969	FBgn0026378	122	FBgn0034447	39704
672	3R	18963320	18965173	1.976722240448	18964306	1.730824597677	FBgn0004644	3575	FBgn0051457	10600
673	3L	140774	142379	1.976311206818	141539	1.840323167689	FBgn0035101	2803	FBgn0035105	26415
674	3R	7176505	7182161	1.975051879883	7177623	1.721513046938	FBgn0026064	1256	FBgn0026064	1256
675	2L	14429213	14434105	1.973279953003	14431678	1.918310138914	FBgn0028871	6547	FBgn0005771	59184
676	3L	11898849	11901738	1.971704006195	11899696	1.849395808052	FBgn0036222	992	FBgn0000404	92172
677	2R	13725193	13726979	1.970774173737	13725822	1.811699777842	FBgn0050114	3204	FBgn0000658	21804
678	X	21658765	21661027	1.970552444458	21659800	1.840478644652	FBgn0031187	598	FBgn0031186	1815
679	3R	16367745	16370166	1.969740867615	16368692	1.723197039436	FBgn0053192	7965	FBgn0043457	14960
680	2L	8871625	8873945	1.969223499298	8872585	1.651943318984	FBgn0032072	5818	FBgn0029123	46960
681	2R	7248294	7250941	1.96727848053	7249262	1.830057088067	FBgn0033649	9432	FBgn0033652	57014
682	3R	14399242	14400767	1.963196754456	14400108	1.631768584251	FBgn0038627	1291	FBgn0027841	85006
683	3L	4234879	4238029	1.9626121521	4236376	1.76784734165	FBgn0041171	1465	FBgn0041171	1465
684	X	4790946	4792971	1.96191740036	4792135	1.841288566589	FBgn0004368	7766	FBgn0004368	7766
685	X	6917710	6919778	1.957630634308	6918775	1.841119373546	FBgn0029932	4126	FBgn0029933	24514
686	X	21184598	21186651	1.955254554749	21185787	1.642197472709	FBgn0003423	770	FBgn0015527	25272
687	2R	7061725	7063684	1.954179763794	7062822	1.806057039897	FBgn0000577	18705	FBgn0000577	18705
688	2L	12471840	12474362	1.954010009766	12472609	1.723320400014	FBgn0032437	18927	FBgn0040286	37944
689	3L	10958919	10960589	1.95216178894	10959896	1.517073462991	FBgn0052080	10347	FBgn0036118	75690
690	2L	15487303	15489178	1.949908256531	15488197	1.633694857359	FBgn0002524	6842	FBgn0003448	13999
691	2L	16281004	16282986	1.949884414673	16282144	1.661934584379	FBgn0001994	1513	FBgn0001994	1513
692	3L	3302451	3304631	1.949000835419	3303343	1.741300975575	FBgn0035436	254	FBgn0035436	254
693	2R	20351438	20353585	1.946895599365	20352900	1.693383637597	FBgn0035070	3676	FBgn0050423	30536
694	3R	11182515	11183981	1.946680545807	11183325	1.775550169103	FBgn0038326	358	FBgn0038332	14573
695	2R	6044427	6048738	1.945688247681	6047804	1.85318848292	FBgn0005630	7271	FBgn0004399	21913
696	2R	2121839	2125163	1.945570468903	2123307	1.860279083252	FBgn0041145	989	FBgn0041145	989
697	3L	21413170	21416874	1.944125175476	21415129	1.835081756115	FBgn0014143	4732	FBgn0014143	4732
698	X	9960631	9962750	1.942556858063	9961882	1.710222065449	FBgn0030180	29525	FBgn0030180	29525
699	2R	5588106	5589913	1.942217350006	5588879	1.674331337214	FBgn0033483	1299	FBgn0033483	1299
700	3L	30714	32952	1.940823554993	31503	1.543974736158	FBgn0002564	18467	FBgn0035105	136451
701	X	2158471	2163432	1.939834833145	2159667	1.619841321309	FBgn0023526	10765	FBgn0023526	10765
702	3R	19651582	19654531	1.939729690552	19653797	1.645221034686	FBgn0004186	205	FBgn0004186	205
703	3R	8085536	8088126	1.939159393311	8086809	1.765251583523	FBgn0003651	2338	FBgn0010044	118949
704	X	16449450	16450575	1.938969135284	16450115	1.238326817751	FBgn0030763	5408	FBgn0010412	21701
705	3R	783853	787068	1.934025764465	785578	1.848730951548	FBgn0037289	1492	FBgn0004183	11692
706	X	11402017	11403689	1.933751106262	11402777	1.579024982452	FBgn0030309	1076	FBgn0003277	12763
707	3L	5902533	5904866	1.93305683136	5903678	1.780219107866	FBgn0002638	3042	FBgn0002638	3042
708	3R	1686904	1688794	1.92840385437	1687874	1.730445581324	FBgn0037391	259	FBgn0037383	37648
709	2L	10219475	10221225	1.928354740143	10220193	1.651700524723	FBgn0024320	711	FBgn0003151	1160
710	3L	1387117	1389086	1.927890777588	1388192	1.722987365723	FBgn0011855	2879	FBgn0004635	59132
711	2L	13233978	13235934	1.927165031433	13234951	1.782582461834	FBgn0032493	356	FBgn0032493	356
712	2L	1417952	1422879	1.926801204681	1420545	1.769836425781	FBgn0002543	96	FBgn0002543	96
713	2L	2180884	2182707	1.926069736481	2181636	1.70781365037	FBgn0000097	2887	FBgn0000097	2887
714	2R	13315487	13317838	1.925396442413	13316600	1.756919888889	FBgn0004586	1052	FBgn0004586	1052
715	3R	19988395	19990271	1.924721717834	19989264	1.698596729952	FBgn0039159	18	FBgn0039167	55174
716	2R	3110473	3112363	1.924601554871	3111462	1.758056416231	FBgn0004243	9530	FBgn0004243	9530
717	3L	14918076	14919679	1.92415189743	14918936	1.736422240734	FBgn0040487	7565	FBgn0040487	7565
718	X	236491	240276	1.923931121826	238692	1.596969660591	FBgn0000022	11839	FBgn0000022	11839
719	3L	15696012	15697914	1.923575401306	15696996	1.819563248578	FBgn0010105	3314	FBgn0010105	3314
720	2L	9420731	9422581	1.922881126404	9421493	1.721211274465	FBgn0032116	4900	FBgn0002973	16020
721	3L	14747974	14751783	1.922362327576	14748895	1.75695699056	FBgn0036449	2787	FBgn0036449	2787
722	3R	13373044	13374894	1.922142982483	13373870	1.849913933698	FBgn0038519	1639	FBgn0025571	7725
723	3L	9827715	9832429	1.921718120575	9829993	1.69424012128	FBgn0004390	767	FBgn0015618	17396
724	2R	20557084	20559646	1.921050071716	20558827	1.750965174507	FBgn0001147	1100	FBgn0001148	10753
725	2L	15756299	15759129	1.920734882355	15757478	1.538538455963	FBgn0001987	1206	FBgn0003936	9867
726	X	18517809	18520559	1.920421600342	18519060	1.750666886568	FBgn0004959	646	FBgn0004959	646
727	X	20556934	20558899	1.920369148254	20558003	1.715400190914	FBgn0031130	1378	FBgn0003300	52886
728	X	20458381	20459968	1.920090913773	20459250	1.699342615464	FBgn0031126	9210	FBgn0003300	45867
729	3L	3083417	3085244	1.919843673706	3084486	1.597989018758	FBgn0052286	3435	FBgn0003938	10153
730	3L	9476132	9478714	1.919107437134	9477391	1.753167741439	FBgn0036007	1885	FBgn0036007	1885
731	X	7901401	7906321	1.917580366135	7902368	1.741522282362	FBgn0004656	4304	FBgn0004656	4304
732	2L	1065408	1069815	1.915307044983	1068591	1.727562343373	FBgn0003310	9220	FBgn0003310	9220
733	2R	7146758	7149619	1.915188312531	7147719	1.495932420095	FBgn0033638	758	FBgn0033638	758
734	X	15511259	15513332	1.911624908447	15512089	1.364465683699	FBgn0030666	2651	FBgn0030671	25973
735	2R	13337789	13339334	1.911552429199	13338519	1.518996047974	FBgn0050111	9311	FBgn0050111	9311
736	3L	15480269	15482822	1.911283969879	15482227	1.518366230859	FBgn0036503	58	FBgn0036503	58
737	2R	1706685	1709434	1.910737514496	1708147	1.565917640924	FBgn0033069	36	FBgn0033068	4752
738	2R	2096917	2098812	1.910374641418	2098026	1.726192891598	FBgn0033076	14765	FBgn0041145	24292
739	3L	22068803	22071279	1.908813476562	22070167	1.699849072625	FBgn0037153	210	FBgn0000100	60284
740	3R	12275596	12277729	1.908523082733	12276834	1.683789372444	FBgn0044826	2716	FBgn0044826	2716
741	3R	2642461	2645066	1.90739107132	2644094	1.799026250839	FBgn0051485	966	FBgn0046833	8798
742	2L	6653463	6654299	1.907168388367	6653906	1.001106293996	FBgn0051633	2395	FBgn0031836	42883
743	X	492804	494457	1.906958580017	493811	1.659678141276	FBgn0003575	1103	FBgn0002579	7528
744	3L	18996657	19002424	1.906725883484	19001360	1.900799919577	FBgn0002945	9230	FBgn0002945	9230
745	2R	13018728	13021196	1.905715942383	13020208	1.854012769811	FBgn0034228	2448	FBgn0034237	30868
746	3L	9652101	9653788	1.904887199402	9652976	1.622705519199	FBgn0036028	200	FBgn0044049	125249
747	X	6667399	6669115	1.904806137085	6668235	1.689886987209	FBgn0029907	256	FBgn0029907	256
748	2R	18313002	18314617	1.904587507248	18313810	1.54193547368	FBgn0000405	757	FBgn0000405	757
749	2L	3540692	3543063	1.903594970703	3542256	1.669671595097	FBgn0024244	3005	FBgn0031549	11970
750	3R	25866158	25869790	1.902612686157	25867044	1.738425759708	FBgn0003510	107	FBgn0003510	107
751	3R	283341	285126	1.901181221008	284085	1.682608095805	FBgn0051522	5049	FBgn0037250	24354
752	3R	677034	681216	1.900918483734	678726	1.671387232267	FBgn0003002	191	FBgn0003002	191
753	2L	870399	872048	1.900159358978	871346	1.698037988999	FBgn0053526	882	FBgn0053526	882
754	3R	2250508	2252419	1.900045394897	2251592	1.415663215849	FBgn0014963	18994	FBgn0037443	19979
755	3L	17410398	17412069	1.899712085724	17411351	1.590911928813	FBgn0036725	6681	FBgn0042641	12904
756	X	6722268	6723970	1.898124217987	6723150	1.632487177849	FBgn0064122	9406	FBgn0064122	9406
757	3L	20556007	20558570	1.897208690643	20557090	1.716057360172	FBgn0001323	2713	FBgn0001320	72114
758	4	377711	379351	1.896842479706	378515	1.745292246342	FBgn0025704	407	FBgn0026777	50168
759	X	20059774	20063710	1.895139217377	20062770	1.693531811237	FBgn0031098	605	FBgn0031098	605
760	3L	8990371	8992228	1.895040512085	8991305	1.719757472768	FBgn0035956	3051	FBgn0035954	12160
761	2L	19537909	19539723	1.895030975342	19538973	1.679461535286	FBgn0003231	598	FBgn0046825	26474
762	X	15526165	15528315	1.891568183899	15527406	1.857683841999	FBgn0030668	4036	FBgn0030671	10656
763	2L	3081741	3083814	1.891301631927	3082683	1.529259457308	FBgn0027571	26068	FBgn0003934	33982
764	2L	1107137	1109051	1.890431404114	1108334	1.640129979451	FBgn0031300	35	FBgn0031302	4654
765	2R	16981804	16985702	1.89009475708	16983990	1.579099471752	FBgn0010415	4760	FBgn0010415	4760
766	3R	12589271	12590723	1.886590480804	12590063	1.452780246735	FBgn0020556	8848	FBgn0020556	8848
767	3R	11114813	11119166	1.886211872101	11116031	1.767072565415	FBgn0003721	8777	FBgn0011476	11760
768	X	2538169	2539317	1.884565353394	2538659	1.278444682851	FBgn0025838	429	FBgn0003371	48553
769	2L	7298691	7301163	1.884260177612	7299846	1.546153664589	FBgn0004009	7315	FBgn0004009	7315
770	3L	8992723	8995787	1.882784366608	8994877	1.655853383681	FBgn0035956	521	FBgn0035954	15732
771	3R	12510063	12511732	1.881590843201	12511012	1.667098373175	FBgn0051498	20385	FBgn0015019	37683
772	2L	8788414	8790135	1.880415916443	8789377	1.614344821257	FBgn0032069	8126	FBgn0029123	36248
773	3L	11560195	11561898	1.879195213318	11560858	1.50226985707	FBgn0003292	857	FBgn0036180	22529
774	2R	13871444	13873226	1.878889560699	13872316	1.531785905361	FBgn0034328	25779	FBgn0034326	57995
775	3L	6700608	6702811	1.878704071045	6701435	1.798150316874	FBgn0005626	7964	FBgn0035713	24798
776	2L	6178483	6180651	1.87867641449	6179345	1.783312489005	FBgn0040951	11126	FBgn0031782	51583
777	3L	1325201	1326517	1.877593994141	1325803	1.500837922096	FBgn0035213	132	FBgn0035213	132
778	2R	18013785	18016393	1.877407073975	18015593	1.75174164772	FBgn0034735	15797	FBgn0022986	92469
779	3R	27840853	27842182	1.877140045166	27841387	1.400832737193	FBgn0011224	22387	FBgn0002780	36407
780	2R	14937059	14940192	1.876892089844	14938384	1.643543075113	FBgn0004873	1428	FBgn0050326	8250
781	3L	12774537	12777032	1.874629974365	12775577	1.706406481126	FBgn0010715	3484	FBgn0036314	12373
782	3R	13551085	13552800	1.873959541321	13551967	1.582757741213	FBgn0016650	719	FBgn0003013	7908
783	3R	8106784	8108047	1.87371635437	8107544	1.182615846395	FBgn0038009	10902	FBgn0010044	98214
784	X	2840629	2845708	1.873616695404	2843394	1.639594554901	FBgn0003285	13406	FBgn0004647	147634
785	3L	1736092	1737810	1.872257232666	1737020	1.575136044446	FBgn0022702	2175	FBgn0027903	22145
786	2R	9069503	9072482	1.871542930603	9070356	1.655000602498	FBgn0014877	367	FBgn0014877	367
787	3R	12105302	12107103	1.870724201202	12106312	1.71773058176	FBgn0051283	2047	FBgn0051283	2047
788	3R	22711182	22714571	1.869827985764	22712829	1.579031579635	FBgn0004359	5373	FBgn0002838	11151
789	3R	25127425	25129951	1.868857383728	25128358	1.670523047447	FBgn0039659	5407	FBgn0003525	46856
790	X	10629230	10632148	1.868105888367	10630007	1.679271161556	FBgn0025111	2091	FBgn0052672	16454
791	2R	11667496	11670814	1.867926597595	11670036	1.429444902083	FBgn0034082	3621	FBgn0034082	3621
792	2L	8386746	8388382	1.866808414459	8387397	1.520408349879	FBgn0041717	2327	FBgn0032036	2930
793	3L	302047	305723	1.865772485733	304128	1.575578719378	FBgn0004373	716	FBgn0004373	716
794	2L	8470633	8472343	1.86577129364	8471727	1.347470551729	FBgn0032045	4564	FBgn0032050	40108
795	X	9599115	9600490	1.863277435303	9600438	1.331976890564	FBgn0020378	2258	FBgn0000233	61029
796	X	15441410	15443314	1.863001823425	15442420	1.478459626436	FBgn0052586	13410	FBgn0052586	13410
797	3L	23163670	23165376	1.862855911255	23164425	1.65250864625	FBgn0037212	18445	FBgn0024733	135110
798	3L	6473885	6475482	1.861975669861	6474560	1.390517473221	FBgn0020251	4883	FBgn0020251	4883
799	3R	12351001	12355335	1.859914779663	12351770	1.489653559292	FBgn0038441	12598	FBgn0027053	55947
800	3R	25131287	25135184	1.857716083527	25132789	1.608973185221	FBgn0039659	9838	FBgn0003525	51287
801	X	22032968	22034694	1.857645511627	22033881	1.492469251156	FBgn0031201	18547	FBgn0031186	375896
802	2R	9368757	9370662	1.855938434601	9369898	1.654743644926	FBgn0033879	357	FBgn0033881	4726
803	2R	13951409	13954531	1.85320854187	13952702	1.658921092749	FBgn0050118	2642	FBgn0003067	98928
804	2L	596877	598777	1.853163719177	597930	1.694690227509	FBgn0010323	3243	FBgn0031267	23698
805	2L	10547070	10550680	1.852958202362	10549124	1.668665647507	FBgn0051721	4243	FBgn0032268	18166
806	2R	4741070	4742250	1.852459907532	4741652	0.982595527873	FBgn0033395	7691	FBgn0033400	56790
807	2L	19570954	19573246	1.85155248642	19572357	1.781957626343	FBgn0005672	896	FBgn0005672	896
808	2R	17213190	17217630	1.846698284149	17213863	1.555960038129	FBgn0010228	1793	FBgn0010228	1793
809	3L	9341898	9343982	1.8453373909	9342834	1.669984424815	FBgn0035981	1561	FBgn0035981	1561
810	3R	1552799	1554788	1.844740867615	1553867	1.651632338762	FBgn0037368	5396	FBgn0037372	26628
811	2R	15579599	15584156	1.844355106354	15581204	1.613814353943	FBgn0004364	45170	FBgn0004364	45170
812	2R	11304454	11306608	1.844241142273	11305521	1.75579104704	FBgn0050321	2666	FBgn0050089	63260
813	X	7055744	7057298	1.843668937683	7056596	1.426385851467	FBgn0029939	18284	FBgn0025549	79944
814	X	377869	381014	1.843098163605	379545	1.762824282927	FBgn0000570	497	FBgn0000570	497
815	3R	18702795	18704592	1.842665195465	18703573	1.71957467584	FBgn0017590	21451	FBgn0039013	150951
816	3L	4530762	4532301	1.842523574829	4531593	1.576716535232	FBgn0053777	4490	FBgn0015805	75971
817	2R	3753197	3755281	1.840391635895	3753938	1.588141385247	FBgn0013726	4856	FBgn0010109	9798
818	3R	6492826	6494741	1.83869934082	6493856	1.777400314808	FBgn0037818	9036	FBgn0001235	29470
819	X	19052678	19057702	1.836827278137	19054817	1.770300356547	FBgn0031001	256	FBgn0031001	256
820	3R	463228	467288	1.836807250977	465123	1.64334156934	FBgn0037261	2150	FBgn0037261	2150
821	3R	26160248	26161799	1.836431026459	26160901	1.230704527635	FBgn0015221	52653	FBgn0039764	88653
822	3R	4644727	4647321	1.83508682251	4645533	1.583155856413	FBgn0037636	853	FBgn0037636	853
823	3R	7068160	7070589	1.834465026855	7069076	1.436415963703	FBgn0037890	622	FBgn0037885	7971
824	3R	20145010	20146655	1.833273410797	20145785	1.530712071587	FBgn0011785	1044	FBgn0028471	1643
825	3L	13041716	13044522	1.832863807678	13042947	1.619492590427	FBgn0036344	7121	FBgn0036342	21976
826	3L	10647469	10653801	1.832152366638	10650491	1.495974961449	FBgn0010762	11801	FBgn0010762	11801
827	2R	7044645	7046518	1.831948280334	7045421	1.394100308418	FBgn0000577	1304	FBgn0000577	1304
828	3L	10262339	10263971	1.830960273743	10263173	1.44866253348	FBgn0036080	16022	FBgn0000629	348904
829	X	11429846	11430995	1.830728530884	11430545	1.18683013916	FBgn0030317	1167	FBgn0027259	12885
830	3R	5224110	5226442	1.830695152283	5225024	1.636479321648	FBgn0037685	1112	FBgn0037686	1954
831	2R	16458881	16462987	1.830422401428	16461257	1.693818204543	FBgn0053704	3573	FBgn0034565	24562
832	X	19667280	19669178	1.829022407532	19668011	1.439268280478	FBgn0031074	10075	FBgn0031079	17977
833	2R	20717450	20718552	1.827855587006	20718057	1.391097450256	FBgn0001325	16158	FBgn0001325	16158
834	X	9574296	9577764	1.827735424042	9576481	1.770789987901	FBgn0020378	21699	FBgn0000233	37072
835	2R	16112136	16120355	1.826557159424	16119390	1.553448110819	FBgn0046816	1554	FBgn0046816	1554
836	2L	15470229	15472106	1.825371265411	15471330	1.738338343302	FBgn0003448	2868	FBgn0003448	2868
837	4	425858	427752	1.825032234192	426832	1.764940447277	FBgn0039905	13192	FBgn0026777	98485
838	2L	12662184	12663988	1.823271751404	12662846	1.625318914652	FBgn0004394	5017	FBgn0032445	30177
839	4	328043	329930	1.823031425476	329017	1.589661704169	FBgn0026777	670	FBgn0026777	670
840	2L	19811786	19812921	1.823003292084	19811872	1.611297369003	FBgn0003922	138	FBgn0043021	471
841	2L	1117949	1121983	1.821750164032	1119723	1.650696786245	FBgn0031302	6735	FBgn0031302	6735
842	X	9935489	9937982	1.821097373962	9936578	1.560445448932	FBgn0030179	4824	FBgn0030179	4824
843	X	6933716	6939220	1.820152282715	6936148	1.603247404099	FBgn0029933	7141	FBgn0029933	7141
844	2R	14963569	14966738	1.819806098938	14965700	1.490475088358	FBgn0003887	780	FBgn0003887	780
845	3R	25117203	25120886	1.818957567215	25118209	1.664720647475	FBgn0039659	4742	FBgn0003525	36707
846	3L	2573487	2575492	1.818360328674	2574709	1.572144762675	FBgn0016794	1775	FBgn0024939	3727
847	3L	14620029	14621538	1.817639350891	14620795	1.619269073009	FBgn0011927	18477	FBgn0028418	94772
848	3L	16732474	16734285	1.816694259644	16733420	1.520846422981	FBgn0004108	2087	FBgn0004108	2087
849	3L	16008311	16011462	1.815711021423	16009009	1.57075249354	FBgn0003691	6905	FBgn0003691	6905
850	3L	3831494	3833569	1.815320968628	3832600	1.698787122965	FBgn0013751	2915	FBgn0035464	37799
851	X	7782370	7784306	1.815191268921	7783468	1.712052218119	FBgn0029983	1263	FBgn0004404	3328
852	3L	4625733	4627388	1.815021514893	4626631	1.60647167879	FBgn0052234	1588	FBgn0035562	15582
853	2R	2325030	2326523	1.814964294434	2325737	1.488084512598	FBgn0033107	1136	FBgn0033107	1136
854	X	635988	638601	1.814023017883	637495	1.53416004777	FBgn0025618	4117	FBgn0015288	15535
855	3L	20447410	20448743	1.811603546143	20448144	1.433185636997	FBgn0037007	5129	FBgn0037007	5129
856	2R	7257389	7259278	1.80757522583	7258250	1.661192480723	FBgn0033649	18420	FBgn0033652	48026
857	2R	6614811	6617639	1.807375431061	6616421	1.57427251339	FBgn0040765	511	FBgn0033581	49542
858	X	3283672	3285154	1.807080745697	3284607	1.458984295527	FBgn0052493	928	FBgn0029664	54518
859	2L	18132269	18134050	1.803561687469	18133173	1.711101353168	FBgn0001301	966	FBgn0041184	15166
860	2R	4931048	4932864	1.802981853485	4931847	1.707134359023	FBgn0033412	3588	FBgn0053774	19750
861	2R	3001557	3003381	1.801955699921	3002447	1.528446376324	FBgn0015930	771	FBgn0015930	771
862	3L	3392067	3395524	1.800855636597	3394710	1.874958992004	FBgn0014388	13757	FBgn0027616	37012
863	X	4887006	4888509	1.800776004791	4887723	1.51790860494	FBgn0003028	5811	FBgn0004368	103354
864	3R	14222746	14224936	1.800314903259	14223778	1.650989083683	FBgn0051232	1061	FBgn0038609	31400
865	2R	13383342	13386383	1.799158096313	13384325	1.526782063877	FBgn0034282	2548	FBgn0034282	2548
866	3R	909945	914213	1.798914194107	913233	1.716781705618	FBgn0010313	825	FBgn0010313	825
867	3R	8206450	8209157	1.797528266907	8208467	1.532645001131	FBgn0038028	55	FBgn0038028	55
868	2R	10539984	10541552	1.797258377075	10540727	1.518016226151	FBgn0043530	1025	FBgn0033989	33641
869	2R	8499799	8502043	1.794813156128	8500719	1.625448465347	FBgn0005624	3823	FBgn0005624	3823
870	2L	22117140	22118342	1.79359960556	22117983	1.820307135582	FBgn0025674	248	FBgn0032979	38771
871	3R	17121866	17123961	1.793395042419	17122822	1.536418050528	FBgn0001234	477	FBgn0043012	27023
872	X	19310458	19311407	1.791742324829	19310936	0.962840080261	FBgn0031018	1872	FBgn0044030	2877
873	2L	849067	851506	1.791665077209	850449	1.659402678995	FBgn0020304	612	FBgn0020304	612
874	2L	13190347	13192265	1.789751052856	13191266	1.61917584283	FBgn0032479	683	FBgn0032476	14094
875	4	1025690	1027294	1.789618968964	1026504	1.734064757824	FBgn0019650	16526	FBgn0039930	23105
876	3R	6047455	6049467	1.788441896439	6048077	1.375205874443	FBgn0037797	403	FBgn0037797	403
877	X	4529212	4530960	1.78825044632	4530085	1.661706030369	FBgn0022768	2023	FBgn0022768	2023
878	X	16206420	16208255	1.788217544556	16207412	1.558356677785	FBgn0004598	387	FBgn0004227	11942
879	3L	1529625	1531489	1.786784648895	1530572	1.633136570454	FBgn0041342	959	FBgn0035233	11195
880	2R	19033468	19035469	1.786651611328	19034442	1.77068715937	FBgn0034873	2984	FBgn0034873	2984
881	X	16166287	16169300	1.786355018616	16167060	1.391783416271	FBgn0011764	489	FBgn0011764	489
882	X	2309255	2310809	1.78620672226	2310084	1.448916882277	FBgn0004050	6159	FBgn0004050	6159
883	2L	14623231	14624697	1.785298109055	14623978	1.412989582334	FBgn0000055	8423	FBgn0005771	133116
884	2R	12934147	12936550	1.781163215637	12935832	1.387933760881	FBgn0022029	536	FBgn0034214	6510
885	2R	3562161	3563966	1.781084775925	3563042	1.497646868229	FBgn0033252	14322	FBgn0021814	28806
886	2R	8473449	8476574	1.780869245529	8474301	1.627142148859	FBgn0033787	4838	FBgn0004512	12050
887	3R	4790724	4792119	1.780552864075	4791389	1.515315949917	FBgn0037645	11832	FBgn0037644	20663
888	3R	5420593	5422699	1.780485153198	5421410	1.630398329567	FBgn0037720	4377	FBgn0037719	4701
889	X	16152651	16154956	1.779815196991	16154007	1.592338383198	FBgn0004432	342	FBgn0053251	8568
890	3R	169227	171408	1.779342651367	170116	1.756106208352	FBgn0001204	2256	FBgn0001204	2256
891	3L	4614784	4616607	1.778633117676	4615645	1.55821198225	FBgn0035563	9	FBgn0035562	4596
892	X	7896755	7898269	1.77832698822	7897370	1.280654854245	FBgn0004656	9302	FBgn0004656	9302
893	X	6500202	6502739	1.777760982513	6501823	1.548820273081	FBgn0028360	1971	FBgn0029882	2401
894	3L	19601486	19602871	1.777621269226	19602181	1.356354320751	FBgn0036896	1326	FBgn0029094	18030
895	3L	4590082	4592142	1.777509212494	4591495	1.299292832613	FBgn0052247	8688	FBgn0015805	16069
896	3L	23272807	23273717	1.776156425476	23273578	1.34303393364	FBgn0052230	411	FBgn0024733	244263
897	2L	15306315	15307991	1.775935173035	15307104	1.530798126669	FBgn0041103	8731	FBgn0001981	22689
898	2L	3475525	3477685	1.775748252869	3476212	1.440759210026	FBgn0022073	2222	FBgn0031540	6205
899	3R	17870006	17871292	1.775188684464	17870707	1.253002867979	FBgn0017397	2793	FBgn0017397	2793
900	3L	11394594	11396923	1.77472114563	11396102	1.601916313171	FBgn0036157	2995	FBgn0036165	65405
901	2L	11077114	11079373	1.774059295654	11078111	1.544461995363	FBgn0032336	3286	FBgn0032335	7050
902	2R	1443527	1446735	1.773622512817	1445563	1.416949019713	FBgn0033046	13318	FBgn0033059	138202
903	2R	12154366	12156099	1.770811080933	12155176	1.639065980911	FBgn0024232	927	FBgn0003274	54219
904	X	17590207	17592158	1.768038749695	17590958	1.429906452403	FBgn0024184	12362	FBgn0030866	17747
905	3R	7396413	7398008	1.767841339111	7397358	1.699763536453	FBgn0025701	2386	FBgn0037920	48455
906	X	6130808	6131697	1.767330169678	6131294	1.091114549076	FBgn0026015	1906	FBgn0029857	2096
907	3L	13000783	13002142	1.766302108765	13001416	1.199800312519	FBgn0036338	1032	FBgn0011284	14287
908	3R	868221	871131	1.76558971405	869529	1.558823333067	FBgn0010313	42879	FBgn0010313	42879
909	X	14919111	14920784	1.765074729919	14919948	1.284009965261	FBgn0030612	127	FBgn0030611	204
910	2L	8208817	8210625	1.764350891113	8209709	1.488954319673	FBgn0003607	1424	FBgn0003607	1424
911	3L	4101810	4103495	1.763978242874	4102557	1.42606022954	FBgn0035499	3398	FBgn0028484	10820
912	2R	16414039	16416035	1.763003349304	16414945	1.578443050385	FBgn0034560	2341	FBgn0034565	70874
913	3R	12717316	12719026	1.762696266174	12718100	1.62146282196	FBgn0015350	12650	FBgn0082171	36063
914	2R	9943322	9947522	1.760802268982	9944191	1.580420864953	FBgn0013725	3007	FBgn0013725	3007
915	2L	8509625	8511274	1.759651184082	8510447	1.405537268695	FBgn0032050	1388	FBgn0032050	1388
916	X	1090049	1092676	1.759165287018	1091583	1.572232050054	FBgn0026875	1871	FBgn0026875	1871
917	X	8058729	8063858	1.758610725403	8060317	1.419810295105	FBgn0030025	25603	FBgn0030028	56323
918	3L	22115054	22118043	1.758150577545	22116991	1.57905589833	FBgn0037152	17723	FBgn0037156	83523
919	X	8962718	8964091	1.758133411407	8963335	1.32550239563	FBgn0030089	9421	FBgn0046828	26839
920	3L	13381420	13383831	1.757887363434	13382720	1.740578483133	FBgn0036356	3680	FBgn0036351	27430
921	X	18278036	18280144	1.755803108215	18278621	1.194107373556	FBgn0052548	4103	FBgn0004956	136859
922	3L	10834208	10837793	1.755032539368	10835151	1.555715942383	FBgn0026160	3312	FBgn0026160	3312
923	2R	11674209	11675606	1.754858493805	11674739	1.303553547178	FBgn0034082	1082	FBgn0034082	1082
924	3L	16708514	16710067	1.754446029663	16709341	1.395645870882	FBgn0036659	10508	FBgn0004108	21992
925	3R	950398	952572	1.753969192505	951491	1.591860294342	FBgn0037293	2319	FBgn0010313	39083
926	3L	21279777	21282341	1.752941131592	21281051	1.541015177965	FBgn0037076	456	FBgn0037066	61147
927	3R	20989053	20991826	1.751951217651	20989845	1.468972015381	FBgn0039284	3218	FBgn0039286	20890
928	2L	21608689	21609806	1.751271486282	21609115	1.744356261359	FBgn0032955	2077	FBgn0022893	8406
929	3R	2569312	2571679	1.750264167786	2570232	1.560311466455	FBgn0004054	370	FBgn0004054	370
930	3L	8499066	8502443	1.750065803528	8501724	1.568501276128	FBgn0024236	2533	FBgn0024236	2533
931	3L	1393072	1395277	1.749208450317	1393862	1.689974975586	FBgn0035216	896	FBgn0004635	53462
932	3R	12740585	12742147	1.748504161835	12741445	1.624056561788	FBgn0051270	8062	FBgn0082171	59408
933	3L	13068595	13070882	1.74703502655	13069451	1.670559125788	FBgn0052118	2747	FBgn0010452	18769
934	3L	10819477	10827077	1.746018409729	10824053	1.4197910749	FBgn0026160	7786	FBgn0026160	7786
935	X	18699628	18701725	1.744106292725	18700480	1.529634740618	FBgn0040883	1103	FBgn0040883	1103
936	3R	25573437	25575008	1.743261814117	25574218	1.498561634737	FBgn0020235	640	FBgn0020235	640
937	3L	20986335	20988160	1.742837905884	20987035	1.271711461684	FBgn0026179	18655	FBgn0037044	25299
938	2L	14264307	14266012	1.742774963379	14265101	1.619276327245	FBgn0004002	1579	FBgn0028529	89979
939	3L	2179956	2181576	1.742725372314	2180657	1.529058635235	FBgn0035315	112	FBgn0035315	112
940	2L	9567525	9569675	1.742247104645	9568894	1.43169781741	FBgn0032130	2	FBgn0015393	130940
941	X	18193577	18194551	1.741574764252	18194047	1.088066381567	FBgn0030914	1227	FBgn0004956	52285
942	3L	22003730	22005848	1.74135017395	22004589	1.551806330681	FBgn0027532	1106	FBgn0027532	1106
943	X	19691244	19692757	1.740176677704	19691847	1.607292294502	FBgn0031078	5694	FBgn0031079	5859
944	2R	14188837	14191350	1.739616394043	14189705	1.525985781352	FBgn0023214	1310	FBgn0023214	1310
945	2R	15549350	15551255	1.738218784332	15550310	1.602817198809	FBgn0034480	30460	FBgn0004364	76064
946	2L	160565	162702	1.737891674042	161832	1.644764304161	FBgn0016977	2798	FBgn0016977	2798
947	4	404179	405459	1.737028598785	404786	1.417077988386	FBgn0039905	8854	FBgn0026777	76439
948	3R	27735164	27736836	1.736407756805	27736046	1.474746984594	FBgn0039886	67806	FBgn0002780	141748
949	2R	20309940	20311581	1.736023902893	20310755	1.478004736059	FBgn0035069	4357	FBgn0050423	72681
950	2L	16781828	16782721	1.733169078827	16782248	1.035752492792	FBgn0000406	4399	FBgn0032600	42915
951	2L	19336507	19338527	1.731811523438	19337527	1.518269181252	FBgn0024245	21626	FBgn0024245	21626
952	3R	20960361	20961583	1.730762958527	20960896	1.277100404104	FBgn0039283	2903	FBgn0039283	2903
953	3R	4182446	4183893	1.73074054718	4183322	1.507374064128	FBgn0020249	633	FBgn0040529	16559
954	3R	25341488	25343647	1.730225563049	25342596	1.685702884898	FBgn0039669	1029	FBgn0040623	25780
955	3R	8856420	8859293	1.727929115295	8857169	1.414836855496	FBgn0002354	505	FBgn0002354	505
956	3R	10502126	10503601	1.727367401123	10502835	1.353500217199	FBgn0038252	13670	FBgn0051314	20222
957	2L	162923	167580	1.726331233978	165552	1.530857026577	FBgn0016977	6518	FBgn0016977	6518
958	X	15667603	15670009	1.724781990051	15669213	1.480621933937	FBgn0000319	198	FBgn0014391	13964
959	3R	2634938	2638965	1.724224090576	2636121	1.587251158322	FBgn0046833	825	FBgn0046833	825
960	2L	7542953	7546518	1.724138736725	7544105	1.461480196785	FBgn0053529	318	FBgn0053529	318
961	3L	15316911	15320595	1.723567008972	15319095	1.219587662641	FBgn0036494	17136	FBgn0036494	17136
962	3L	11665986	11667744	1.723501205444	11666967	1.703707933426	FBgn0036193	920	FBgn0036193	920
963	3L	16974157	16977436	1.723471641541	16975240	1.701933013068	FBgn0052167	4686	FBgn0025582	222992
964	3L	14195559	14196586	1.723385334015	14196031	0.956750056323	FBgn0036416	2697	FBgn0036415	12863
965	2R	20543577	20545386	1.722764968872	20544489	1.393641084433	FBgn0035092	4509	FBgn0001148	25091
966	3R	8837215	8841081	1.720703125	8838362	1.535103257497	FBgn0020496	974	FBgn0038109	2745
967	3L	13372068	13374488	1.720590591431	13373372	1.749658505122	FBgn0002573	1700	FBgn0036351	18082
968	3R	9509259	9511276	1.719591140747	9510448	1.422904098735	FBgn0024555	768	FBgn0024555	768
969	X	12518765	12519432	1.719463825226	12518853	1.230445861816	FBgn0030417	21282	FBgn0053963	25454
970	3R	5753569	5755000	1.719149112701	5754321	1.328921149759	FBgn0053975	591	FBgn0037770	57456
971	3R	12162025	12164670	1.716714859009	12162867	1.502045273781	FBgn0040284	4839	FBgn0040284	4839
972	2L	5304717	5306320	1.716704368591	5305546	1.42951926589	FBgn0016076	5899	FBgn0015031	21695
973	3R	17959024	17961436	1.716660022736	17960668	1.577871743371	FBgn0051163	1088	FBgn0053335	30072
974	2L	2365127	2366914	1.716630935669	2366080	1.512765351464	FBgn0014010	718	FBgn0028485	745
975	2R	11044316	11046255	1.716554164886	11045203	1.567232787609	FBgn0019968	1898	FBgn0019968	1898
976	3R	12450522	12452267	1.716217041016	12451546	1.353470102946	FBgn0000634	598	FBgn0038453	17781
977	3L	3056200	3058300	1.714268684387	3057200	1.52251513799	FBgn0035397	2540	FBgn0003938	17133
978	3R	2706630	2708353	1.713942527771	2707316	1.497950581943	FBgn0001077	17270	FBgn0001077	17270
979	2R	10478393	10479944	1.713931083679	10479124	1.476938247681	FBgn0033987	947	FBgn0033987	947
980	2L	2196212	2199258	1.713418006897	2196854	1.342795876896	FBgn0031395	4482	FBgn0031395	4482
981	X	1312896	1313922	1.712876319885	1313448	1.061792401706	FBgn0027795	427	FBgn0028274	7585
982	2R	8963023	8965738	1.71280002594	8964916	1.628465212308	FBgn0013765	1476	FBgn0013765	1476
983	X	12412551	12416834	1.711753368378	12414496	1.444256126881	FBgn0030400	2623	FBgn0015024	73224
984	3R	27432292	27435541	1.710679531097	27434313	1.587622578939	FBgn0011655	2457	FBgn0039857	12346
985	2L	19933492	19935337	1.710292816162	19934408	1.488538891077	FBgn0032831	6886	FBgn0043021	122065
986	2R	17828905	17831348	1.710047721863	17830207	1.655525039224	FBgn0013272	4963	FBgn0013272	4963
987	X	22168071	22169366	1.709650993347	22169052	1.59922850132	FBgn0000719	110469	FBgn0031186	511067
988	3L	15921413	15923047	1.709394931793	15922117	1.533346933477	FBgn0036546	308	FBgn0036546	308
989	2L	8384263	8386271	1.708686828613	8385042	1.591059881098	FBgn0032036	575	FBgn0032036	575
990	3R	4897965	4898875	1.707116127014	4898448	1.18240414347	FBgn0037661	7547	FBgn0037660	7629
991	3R	2586438	2588766	1.707097053528	2588000	1.433371768278	FBgn0000071	315	FBgn0000071	315
992	2L	7639410	7641982	1.706857681274	7641202	1.49218416214	FBgn0031927	4795	FBgn0053529	96779
993	3R	10999295	11000439	1.704923152924	10999787	1.141593456268	FBgn0038294	6205	FBgn0038301	39535
994	X	1071334	1072606	1.704920768738	1072002	1.27126270182	FBgn0040366	50	FBgn0026875	21452
995	3R	12682761	12684836	1.704877376556	12683955	1.449674725533	FBgn0082171	1918	FBgn0082171	1918
996	2L	16852888	16854687	1.70475769043	16854465	1.197508017222	FBgn0032615	2883	FBgn0032620	43653
997	3L	2582406	2583998	1.704732894897	2583225	1.468459718368	FBgn0028504	152	FBgn0024939	12243
998	2R	2029629	2031465	1.704329490662	2030583	1.498989552259	FBgn0010347	16511	FBgn0041145	91735
999	X	17579057	17580984	1.704180240631	17579842	1.492567539215	FBgn0030866	6631	FBgn0030866	6631
1000	2R	20517152	20520835	1.704165458679	20520013	1.502653654884	FBgn0004055	363	FBgn0005634	940
1001	3R	27420552	27421268	1.703679561615	27421160	1.187965046276	FBgn0039857	807	FBgn0039857	807
1002	3L	2450377	2454991	1.703450202942	2451329	1.524735142203	FBgn0035347	894	FBgn0035347	894
1003	X	3705845	3708161	1.702231884003	3707074	1.460390118992	FBgn0019661	850	FBgn0019661	850
1004	X	12465539	12467706	1.702121257782	12466366	1.603226661682	FBgn0030412	809	FBgn0015024	21354
1005	3L	16017200	16019814	1.702078342438	16017966	1.410836488008	FBgn0005536	739	FBgn0003691	2052
1006	3L	13365234	13366992	1.700207710266	13366076	1.58346417745	FBgn0036354	2141	FBgn0036351	10786
1007	2L	15037441	15039377	1.699098587036	15038276	1.562377187941	FBgn0004837	2851	FBgn0010422	18406
1008	3R	26586920	26589007	1.698833942413	26588088	1.439142167568	FBgn0004606	3560	FBgn0003720	89949
1009	2L	20905204	20906862	1.697788238525	20906020	1.607725016276	FBgn0032901	501	FBgn0032906	7717
1010	2R	16055373	16056910	1.697685241699	16056068	1.436871290207	FBgn0034515	804	FBgn0034515	804
1011	2L	14439134	14440432	1.695944786072	14439628	1.272440224886	FBgn0028844	11188	FBgn0005771	51234
1012	2L	5192	7044	1.695572853088	5759	1.574126175472	FBgn0031208	1770	FBgn0002121	15613
1013	X	549503	550952	1.695378780365	550437	1.44738638401	FBgn0021764	6776	FBgn0025637	37544
1014	3R	17283250	17285260	1.695234775543	17284339	1.475761020885	FBgn0011278	12297	FBgn0013984	121912
1015	X	10569834	10571331	1.69514465332	10570541	1.32233133316	FBgn0003204	19183	FBgn0052672	43012
1016	X	21796012	21797371	1.694428443909	21796646	1.482270208995	FBgn0052499	39462	FBgn0031186	138661
1017	3L	7956744	7959368	1.693288326263	7958279	1.729864400976	FBgn0011817	5283	FBgn0011817	5283
1018	X	13850932	13851822	1.692461967468	13851594	0.839928047998	FBgn0011951	445	FBgn0027537	194854
1019	3L	18271324	18273812	1.691994667053	18273062	1.562039852142	FBgn0015946	3389	FBgn0011706	90600
1020	3R	17430774	17433314	1.69192814827	17431406	1.252274036407	FBgn0046832	16840	FBgn0046832	16840
1021	X	10574552	10577480	1.691914558411	10575078	1.41686112086	FBgn0003204	14646	FBgn0052672	38475
1022	3R	20903569	20905249	1.691393375397	20904500	1.651112556458	FBgn0039274	3896	FBgn0039273	4592
1023	X	8115734	8117852	1.690616607666	8116635	1.560780823231	FBgn0030028	5	FBgn0030028	5
1024	X	15493647	15496212	1.690311431885	15494278	1.44407527587	FBgn0030664	2244	FBgn0003463	33801
1025	3R	18219434	18221373	1.689981460571	18220524	1.460780199836	FBgn0038958	1284	FBgn0038964	26266
1026	2L	7038338	7040100	1.689933300018	7039392	1.429937587065	FBgn0022201	1394	FBgn0022201	1394
1027	2L	14383057	14384864	1.689792633057	14383950	1.39430623896	FBgn0020258	2780	FBgn0028529	28870
1028	3L	19724749	19726745	1.689420223236	19725553	1.587289750576	FBgn0013974	1853	FBgn0014037	117673
1029	2R	13736198	13737552	1.689389944077	13736927	1.407516270876	FBgn0000658	10699	FBgn0000658	10699
1030	3L	1021735	1022778	1.688228607178	1022158	1.187009738042	FBgn0024277	3751	FBgn0035164	201112
1031	2R	14314000	14315785	1.687604904175	14314834	1.468313872814	FBgn0034392	3295	FBgn0010651	3756
1032	2L	19805994	19808631	1.68651342392	19806856	1.458340615034	FBgn0003931	193	FBgn0003931	193
1033	3R	4633247	4635026	1.686307668686	4634185	1.51507694581	FBgn0037635	1348	FBgn0037633	2833
1034	3R	934814	936536	1.684719085693	935658	1.625882565975	FBgn0037293	18152	FBgn0010313	23250
1035	3L	18183302	18184831	1.684542179108	18184076	1.529852092266	FBgn0036782	16978	FBgn0020300	79413
1036	3L	11093612	11095337	1.683784484863	11094365	1.453435357412	FBgn0036134	357	FBgn0036135	441
1037	3L	4000163	4002022	1.683029651642	4001137	1.46544444561	FBgn0004895	1489	FBgn0000449	44699
1038	3L	20944373	20945988	1.682960510254	20945025	1.410517990589	FBgn0003415	16240	FBgn0003415	16240
1039	2L	8477692	8479317	1.681793689728	8478377	1.422473094043	FBgn0053194	1028	FBgn0032050	33458
1040	3L	10310586	10312473	1.681577205658	10311709	1.582208812237	FBgn0067716	17916	FBgn0000629	300368
1041	2L	6610369	6612503	1.681312084198	6611573	1.529389063517	FBgn0031836	550	FBgn0031836	550
1042	2R	13230518	13233790	1.681128501892	13232570	1.39051361645	FBgn0028494	1620	FBgn0063386	14605
1043	3R	9459515	9461523	1.68102645874	9460918	1.212518010821	FBgn0038163	3254	FBgn0053328	5272
1044	X	265342	267394	1.680814266205	266513	1.532081633806	FBgn0002561	32	FBgn0002561	32
1045	3L	229715	232509	1.679491996765	230579	1.367929331462	FBgn0000541	146	FBgn0035120	11439
1046	X	8405948	8407771	1.679196357727	8406869	1.674137353897	FBgn0030049	972	FBgn0030054	44669
1047	3R	12793481	12794994	1.67885684967	12794341	1.611393547058	FBgn0000015	3617	FBgn0038471	72065
1048	3L	12410995	12412343	1.67827129364	12411815	1.195479124784	FBgn0036285	5200	FBgn0027936	66434
1049	X	3689853	3694327	1.677226066589	3692746	1.405197395998	FBgn0000542	11413	FBgn0000542	11413
1050	3R	10303094	10304522	1.677186965942	10303715	1.461838394403	FBgn0038233	33699	FBgn0038234	33875
1051	3R	2246606	2248278	1.676755428314	2247322	1.39204454422	FBgn0014963	14724	FBgn0037443	15709
1052	3R	2930565	2932292	1.676431655884	2931389	1.27840906031	FBgn0040670	11543	FBgn0003884	19129
1053	3R	25618620	25620853	1.67622756958	25620202	1.59827153823	FBgn0039695	156	FBgn0019972	5173
1054	2R	19087014	19088937	1.67618560791	19088133	1.402865886688	FBgn0015903	15636	FBgn0015903	15636
1055	X	10391397	10392915	1.675763130188	10391959	1.599313100179	FBgn0030215	19758	FBgn0052680	53004
1056	3R	19973871	19976304	1.675729751587	19975483	1.531878415276	FBgn0046322	421	FBgn0013343	44018
1057	2R	10760348	10761933	1.674559116364	10761141	1.47932484746	FBgn0003328	2507	FBgn0000996	134682
1058	2R	13318103	13319971	1.674529075623	13319041	1.348573616573	FBgn0004586	1389	FBgn0004586	1389
1059	3R	9889407	9890822	1.674490451813	9890131	1.496015993754	FBgn0038197	7441	FBgn0038196	28244
1060	X	9000325	9001860	1.674079418182	9001146	1.390648651123	FBgn0004828	763	FBgn0004828	763
1061	3R	5429316	5431548	1.673075199127	5430497	1.578900786007	FBgn0037720	13464	FBgn0037719	13788
1062	2R	8705366	8707378	1.671395301819	8706517	1.570615572088	FBgn0028991	536	FBgn0028991	536
1063	2R	13959954	13961402	1.671074867249	13960670	1.500937334696	FBgn0034350	763	FBgn0003067	90960
1064	2R	19375940	19377287	1.670925140381	19376523	1.374626860899	FBgn0025352	307	FBgn0025790	6342
1065	2L	19135161	19136698	1.670765399933	19136003	1.410331189632	FBgn0010300	6268	FBgn0032762	6648
1066	2L	3618529	3619919	1.670572280884	3619220	1.512312591076	FBgn0015663	72	FBgn0002985	12472
1067	3L	8162762	8164432	1.670164585114	8163592	1.545410773333	FBgn0035851	1627	FBgn0035851	1627
1068	3L	12416513	12418493	1.668043136597	12417777	1.381904602051	FBgn0036285	11162	FBgn0027936	60472
1069	X	20449423	20450798	1.666660308838	20450001	1.277049690485	FBgn0031125	697	FBgn0003300	55116
1070	2L	8156223	8157486	1.66636800766	8156867	1.253770887852	FBgn0051900	40	FBgn0031992	5458
1071	2L	12898390	12900947	1.666066646576	12899733	1.443823369344	FBgn0040508	12797	FBgn0028965	121574
1072	X	8303729	8305050	1.665705680847	8304550	1.449598312378	FBgn0030040	1580	FBgn0030038	22234
1073	2L	15309023	15312132	1.665607452393	15309934	1.453846763162	FBgn0041103	5901	FBgn0001981	19859
1074	2L	14455184	14457099	1.664956092834	14456381	1.372022002935	FBgn0028844	5565	FBgn0005771	34481
1075	3R	7823047	7825455	1.664784431458	7823825	1.537239487966	FBgn0037977	1204	FBgn0037992	130094
1076	2L	11070578	11072298	1.663684844971	11071405	1.55788949132	FBgn0032335	344	FBgn0032335	344
1077	3L	3043498	3044852	1.659650802612	3044327	1.516577860888	FBgn0035393	5693	FBgn0035388	25597
1078	3R	14884080	14885739	1.659537315369	14884853	1.398599961225	FBgn0038676	19580	FBgn0027784	27880
1079	2L	11968321	11970201	1.659526824951	11969197	1.493717586293	FBgn0041606	1897	FBgn0032390	20767
1080	2L	18479414	18480861	1.659517288208	18480142	1.478757023811	FBgn0032681	298	FBgn0032682	1274
1081	2L	7539309	7542539	1.658666610718	7540687	1.572702127344	FBgn0053529	3736	FBgn0053529	3736
1082	3L	8479709	8481525	1.658152580261	8480224	1.446210861206	FBgn0035900	3470	FBgn0035900	3470
1083	3L	20131144	20132590	1.657205343246	20131867	1.274501884685	FBgn0036946	322	FBgn0036959	43245
1084	X	10970846	10971856	1.655888557434	10971232	1.021286122939	FBgn0028686	826	FBgn0028686	826
1085	3R	21420624	21424018	1.655614852905	21422034	1.550385334912	FBgn0039345	12816	FBgn0039345	12816
1086	2R	20605284	20609481	1.654838562012	20608358	1.220627728631	FBgn0004919	16438	FBgn0001148	38778
1087	2R	18191587	18192923	1.653779029846	18192295	1.212322235107	FBgn0020257	4260	FBgn0020257	4260
1088	2L	5890059	5894167	1.65305519104	5891856	1.568952223834	FBgn0002856	1006	FBgn0000308	89169
1089	2L	7217068	7219127	1.652830123901	7218305	1.327553468592	FBgn0031897	1724	FBgn0031897	1724
1090	2L	16481225	16483074	1.652690887451	16482105	1.401951845954	FBgn0005677	192	FBgn0025678	129415
1091	3R	12727237	12728676	1.650567531586	12727842	1.428450345993	FBgn0051270	21665	FBgn0082171	45805
1092	X	18472942	18474365	1.64981842041	18473785	1.301660597324	FBgn0030941	4945	FBgn0030943	8339
1093	X	16775152	16776325	1.649362564087	16775695	1.055941015482	FBgn0030805	932	FBgn0030806	1104
1094	3R	1152019	1155727	1.649342536926	1153369	1.288430690765	FBgn0013576	8257	FBgn0037310	27502
1095	X	17693740	17694721	1.648979187012	17694264	1.013591037077	FBgn0030877	480	FBgn0030878	601
1096	3L	16535262	16537780	1.648809909821	16536039	1.423287279466	FBgn0026061	2550	FBgn0036641	10460
1097	2R	20563649	20565768	1.64818572998	20564856	1.473922505098	FBgn0001148	4724	FBgn0001148	4724
1098	3R	7463325	7466744	1.648125648499	7465374	1.536141514778	FBgn0051389	1824	FBgn0037921	14008
1099	2L	19322095	19324596	1.647749900818	19322932	1.66097276351	FBgn0032769	26697	FBgn0024245	36221
1100	X	2002353	2004108	1.647570610046	2003310	1.195891857147	FBgn0004654	2018	FBgn0025626	82018
1101	X	6545385	6547202	1.645637512207	6546335	1.421171833487	FBgn0029894	2596	FBgn0029891	17301
1102	3R	810151	811589	1.645427703857	810896	1.526991993189	FBgn0037291	942	FBgn0004183	37010
1103	2R	11083246	11084928	1.645369052887	11083947	1.438138127327	FBgn0024754	318	FBgn0019968	36846
1104	3R	14811394	14814037	1.6450715065	14812095	1.308655709028	FBgn0026239	2348	FBgn0026239	2348
1105	2R	7047491	7049187	1.643950462341	7048319	1.474520571092	FBgn0000577	4202	FBgn0000577	4202
1106	2L	6342839	6344797	1.643949508667	6343668	1.412574185265	FBgn0031800	4483	FBgn0043854	28747
1107	3R	19541614	19542948	1.643680095673	19542254	1.327554881573	FBgn0002922	1825	FBgn0028691	16930
1108	3L	11225071	11226711	1.643343925476	11225911	1.555307269096	FBgn0041094	345	FBgn0041094	345
1109	2L	7623530	7625566	1.643144607544	7624401	1.308777242899	FBgn0031926	16011	FBgn0053529	79978
1110	3R	11067949	11070047	1.642974376678	11068851	1.639534866109	FBgn0001219	484	FBgn0001219	484
1111	3L	6738151	6739486	1.641819953918	6738749	1.368907311383	FBgn0052392	1556	FBgn0035714	11889
1112	3R	20083632	20085209	1.641703605652	20084583	1.338466447942	FBgn0039175	6203	FBgn0051130	6398
1113	3R	19747474	19749284	1.641563415527	19748466	1.531544012182	FBgn0016754	229	FBgn0015282	8781
1114	X	225039	227512	1.641403198242	225958	1.573178100586	FBgn0000022	895	FBgn0000022	895
1115	4	645622	646528	1.641367435455	646427	1.468485225331	FBgn0039914	147	FBgn0026777	318080
1116	2R	7118008	7121010	1.641211509705	7118892	1.359615802765	FBgn0065063	11602	FBgn0065063	11602
1117	X	7888335	7888977	1.641127109528	7888892	1.248643112183	FBgn0029990	6156	FBgn0004656	17780
1118	3L	3131888	3133687	1.640148162842	3132841	1.504605124978	FBgn0012049	634	FBgn0012049	634
1119	X	14088929	14090786	1.639917373657	14089852	1.424252271652	FBgn0030558	5308	FBgn0002873	8072
1120	2L	16416478	16417738	1.639263153076	16417101	1.140711277723	FBgn0020416	24108	FBgn0025678	64411
1121	3R	25370323	25372357	1.638937950134	25371215	1.670615404844	FBgn0000492	10894	FBgn0040623	54399
1122	3R	7820976	7822160	1.638376712799	7821539	1.162317865035	FBgn0024211	2502	FBgn0037992	132380
1123	2L	21834641	21838218	1.638196468353	21835639	1.500163975884	FBgn0003866	19451	FBgn0003866	19451
1124	2R	14759419	14760677	1.637986183167	14760035	1.301301270723	FBgn0004003	4589	FBgn0003254	30554
1125	3R	2914431	2916323	1.637466430664	2916291	1.293153762817	FBgn0040670	3555	FBgn0003884	4031
1126	X	5170968	5172124	1.636600494385	5171519	1.277181681465	FBgn0024332	2396	FBgn0024332	2396
1127	X	20527236	20529309	1.635922908783	20528356	1.470292764551	FBgn0031129	18280	FBgn0003300	23239
1128	3R	25281278	25282980	1.635726928711	25282078	1.385583464305	FBgn0004369	1213	FBgn0039664	33138
1129	2R	7688045	7689980	1.635476589203	7688953	1.352570660909	FBgn0014184	1216	FBgn0014184	1216
1130	3L	20226042	20229246	1.635326862335	20228521	1.270578503609	FBgn0052227	451	FBgn0003124	15325
1131	3R	7773519	7775296	1.635305404663	7774633	1.28507605721	FBgn0051211	769	FBgn0037955	126423
1132	2R	7081861	7083798	1.635179519653	7082889	1.531468689442	FBgn0065063	24401	FBgn0065063	24401
1133	2L	17258005	17260388	1.634722232819	17259715	1.302497807671	FBgn0032629	3054	FBgn0032633	120361
1134	3R	26393370	26395550	1.634079456329	26394605	1.534057885408	FBgn0039787	10549	FBgn0039767	140607
1135	X	19695200	19697744	1.63352394104	19695873	1.33023520077	FBgn0031077	3588	FBgn0031079	9885
1136	X	19577248	19578613	1.632640838623	19577932	1.247226490694	FBgn0031066	343	FBgn0031066	343
1137	2R	12972464	12974619	1.631877422333	12973599	1.48588386178	FBgn0028953	1055	FBgn0028953	1055
1138	X	17139121	17140572	1.631719589233	17139873	1.20721095403	FBgn0030838	3460	FBgn0000163	144997
1139	X	21116455	21118317	1.631017446518	21117650	1.163128347958	FBgn0052525	2261	FBgn0020369	9086
1140	2R	13829907	13831477	1.629950284958	13830562	1.427940607071	FBgn0040737	3877	FBgn0034326	16241
1141	X	5361666	5363404	1.629825592041	5362438	1.500307210286	FBgn0029771	60	FBgn0029771	60
1142	2L	2013351	2014793	1.629271507263	2014058	1.376096332774	FBgn0051669	808	FBgn0031391	133229
1143	2L	6921011	6922541	1.629182815552	6921759	1.439352764803	FBgn0004838	1049	FBgn0004838	1049
1144	3R	19742863	19744826	1.628668308258	19743882	1.43629026413	FBgn0016754	4813	FBgn0015282	13365
1145	3L	678843	680438	1.628617763519	679625	1.476028891171	FBgn0035157	3050	FBgn0035156	3178
1146	X	14316727	14318251	1.628175735474	14317481	1.379824250937	FBgn0030569	3465	FBgn0030571	97064
1147	2R	5045601	5047484	1.62797164917	5047007	1.274279482224	FBgn0050337	5104	FBgn0025286	51989
1148	3L	1308150	1309776	1.627653121948	1309041	1.399391949177	FBgn0035208	2707	FBgn0011361	4297
1149	3R	25508897	25509778	1.627022743225	25508956	1.051636457443	FBgn0013972	732	FBgn0039680	7558
1150	3R	7600120	7602154	1.626413345337	7601059	1.464086616741	FBgn0011471	3767	FBgn0011471	3767
1151	2R	20706368	20708391	1.625774860382	20707288	1.363112360239	FBgn0035094	10851	FBgn0001325	26927
1152	2R	15324809	15326428	1.624623298645	15325685	1.485864549875	FBgn0034475	4755	FBgn0011849	83291
1153	2R	17825045	17827320	1.624612808228	17826513	1.498830914497	FBgn0013272	1269	FBgn0013272	1269
1154	X	14460992	14464810	1.624514579773	14462994	1.446695774794	FBgn0015773	24774	FBgn0015773	24774
1155	3L	21527425	21529199	1.623852729797	21528267	1.432024300098	FBgn0023417	4432	FBgn0028663	54564
1156	3L	11233815	11236585	1.623803138733	11234433	1.416753451029	FBgn0041094	8177	FBgn0041094	8177
1157	3L	119161	122124	1.622612953186	121340	1.544224500656	FBgn0020386	8356	FBgn0035105	46614
1158	3R	20692346	20694060	1.622538566589	20693404	1.294808149338	FBgn0013949	2331	FBgn0015625	3213
1159	2R	20576375	20578133	1.622321128845	20577267	1.500772027408	FBgn0050198	6338	FBgn0001148	7687
1160	X	12575699	12578940	1.621932506561	12576982	1.479741513729	FBgn0024308	602	FBgn0053963	83583
1161	3L	3960388	3963354	1.62112903595	3962142	1.548001736403	FBgn0004880	5306	FBgn0035470	79454
1162	2R	8295108	8297936	1.621104240417	8296197	1.461899876595	FBgn0003326	254	FBgn0003326	254
1163	3R	5697234	5700787	1.62105178833	5699784	1.318401056177	FBgn0040536	1079	FBgn0065050	95578
1164	2R	17210490	17212581	1.620671033859	17211868	1.42240151763	FBgn0010228	202	FBgn0010228	202
1165	2L	21865720	21867106	1.6199259758	21865842	1.40224199295	FBgn0032965	20012	FBgn0003866	49654
1166	4	90343	91752	1.619920253754	90998	1.286965931163	FBgn0019664	1042	FBgn0019664	1042
1167	2R	11380036	11381983	1.619472503662	11380873	1.49059343338	FBgn0050085	3135	FBgn0050085	3135
1168	2L	11074609	11076219	1.617316246033	11075439	1.448574963738	FBgn0032335	4378	FBgn0032335	4378
1169	2L	22135393	22137193	1.617160797119	22136628	1.096308112144	FBgn0032978	12265	FBgn0032979	20126
1170	2R	15084061	15085791	1.617156028748	15084981	1.489681434631	FBgn0053535	5174	FBgn0034463	87665
1171	2R	17757574	17758797	1.615893363953	17758216	1.269921779633	FBgn0020307	6671	FBgn0013272	67028
1172	3L	12096494	12098888	1.615388870239	12097144	1.552662213643	FBgn0022959	1908	FBgn0036248	4954
1173	3L	20472357	20473736	1.614824295044	20473026	1.378540486097	FBgn0037012	1229	FBgn0037009	18176
1174	X	18484363	18486753	1.614621162415	18484879	1.171412972843	FBgn0030944	502	FBgn0030944	502
1175	3R	17331147	17333171	1.613175392151	17332075	1.578575975755	FBgn0004863	6098	FBgn0013984	74176
1176	3R	15879029	15880507	1.613136768341	15879786	1.523032156626	FBgn0040571	2029	FBgn0038769	18009
1177	X	6999486	7001598	1.61267375946	7000398	1.357181340456	FBgn0047092	5312	FBgn0029933	57109
1178	X	9594632	9596043	1.612665653229	9595349	1.321673056659	FBgn0020378	2831	FBgn0000233	55940
1179	2L	8300150	8301391	1.612654685974	8300766	1.239140868187	FBgn0003502	306	FBgn0032015	7422
1180	3L	14155716	14157381	1.612622261047	14156432	1.433562576771	FBgn0013718	296	FBgn0013718	296
1181	X	6940141	6942592	1.612400054932	6940911	1.508413060506	FBgn0029933	2378	FBgn0029933	2378
1182	2L	21728595	21730414	1.61153793335	21729188	1.380732923746	FBgn0032960	15866	FBgn0032960	15866
1183	2R	14991403	14992792	1.609669208527	14992162	1.34852661806	FBgn0034451	9536	FBgn0034447	24790
1184	X	4398322	4399382	1.609220504761	4398774	1.143966257572	FBgn0029715	808	FBgn0029715	808
1185	2L	1062385	1064198	1.608973503113	1062981	1.342523126041	FBgn0003310	14830	FBgn0003310	14830
1186	2L	10056529	10059562	1.608626365662	10058652	1.490863211015	FBgn0011823	1746	FBgn0011823	1746
1187	3L	5969790	5971135	1.608181476593	5970474	1.383015185595	FBgn0052406	687	FBgn0035656	20522
1188	2L	2175848	2177509	1.605360984802	2176737	1.383120282491	FBgn0000097	2012	FBgn0000097	2012
1189	2R	19093095	19095296	1.605277061462	19094528	1.566924273968	FBgn0050182	13826	FBgn0015903	22031
1190	3R	5043	7410	1.603343963623	6277	1.403785088483	FBgn0037213	5897	FBgn0037213	5897
1191	3L	16074576	16075670	1.603051185608	16075049	1.049141939949	FBgn0017453	2598	FBgn0010280	3474
1192	2L	6213060	6216975	1.602722167969	6213879	1.468315769644	FBgn0026755	11171	FBgn0031782	86117
1193	2R	6702965	6705414	1.601945877075	6703627	1.203135430813	FBgn0003396	13900	FBgn0033581	37664
1194	2L	18797007	18798212	1.600880622864	18797585	1.213237229516	FBgn0040992	9330	FBgn0032717	38011
1195	2L	20287573	20288906	1.600751399994	20288165	1.243166839375	FBgn0040996	5865	FBgn0011638	49756
1196	X	4057497	4059876	1.600620269775	4058892	1.501246312085	FBgn0029696	3698	FBgn0026080	96213
1197	X	1925345	1926713	1.600456237793	1925951	1.299877194797	FBgn0052804	560	FBgn0025626	4659
1198	X	7948497	7949247	1.599588871002	7949025	1.009756124937	FBgn0029997	1735	FBgn0030003	25938
1199	3R	5436468	5437692	1.598782539368	5437172	1.258269906044	FBgn0037721	15015	FBgn0037722	15948
1200	2L	8416101	8418634	1.598671913147	8416954	1.431635407841	FBgn0027932	1264	FBgn0027932	1264
1201	2L	7531970	7533366	1.596993207932	7532851	1.347427517176	FBgn0053529	11572	FBgn0053529	11572
1202	3R	6484277	6485717	1.596755027771	6485116	1.178127110004	FBgn0037818	17776	FBgn0001235	20730
1203	3R	6428467	6431301	1.595828056335	6430146	1.355360239744	FBgn0001235	34240	FBgn0001235	34240
1204	3L	19129648	19131415	1.59579372406	19130524	1.482588515562	FBgn0016797	5361	FBgn0016797	5361
1205	3L	18150500	18153339	1.595494270325	18151076	1.193706862132	FBgn0003997	180	FBgn0020300	46413
1206	3L	16372864	16375565	1.595341205597	16374285	1.593193471432	FBgn0014163	2813	FBgn0014163	2813
1207	3R	7604258	7607003	1.594380378723	7605144	1.416749870076	FBgn0011471	318	FBgn0011471	318
1208	3R	4682064	4685930	1.594087600708	4684988	1.424332588911	FBgn0011966	2614	FBgn0011966	2614
1209	X	13090515	13092419	1.593963623047	13091397	1.288704448276	FBgn0030462	775	FBgn0004456	1030
1210	3L	16448850	16451075	1.59224653244	16449629	1.391742801666	FBgn0004569	669	FBgn0014163	72531
1211	2L	4567696	4571248	1.592153549194	4568585	1.42361795201	FBgn0031613	9518	FBgn0031609	105148
1212	3R	8846279	8847710	1.589237213135	8846964	1.362314112046	FBgn0038111	9408	FBgn0038111	9408
1213	2R	18067929	18070110	1.587559700012	18069070	1.447202801704	FBgn0003175	576	FBgn0034743	44633
1214	3L	13217121	13218486	1.587307453156	13217717	1.30554330349	FBgn0052119	4932	FBgn0010452	129497
1215	3L	18318619	18320226	1.586698055267	18319403	1.297115522272	FBgn0011706	44259	FBgn0011706	44259
1216	3L	8053067	8054575	1.583055496216	8053786	1.402861202464	FBgn0035832	8039	FBgn0035838	41662
1217	3R	9813408	9815298	1.582644939423	9814555	1.553080230951	FBgn0015270	23916	FBgn0038196	47332
1218	2R	18233997	18237394	1.582271099091	18234961	1.429181744071	FBgn0028371	9462	FBgn0020257	38406
1219	X	8087996	8089952	1.580428600311	8089050	1.40905880928	FBgn0030026	510	FBgn0030028	27590
1220	X	10451717	10454135	1.58000087738	10453430	1.310524720412	FBgn0030219	4803	FBgn0052680	114475
1221	2L	7005964	7007731	1.579991340637	7006714	1.380603593938	FBgn0031880	6782	FBgn0051908	20581
1222	2R	20522962	20524568	1.579761981964	20523761	1.466714441776	FBgn0004055	4111	FBgn0005634	4688
1223	X	5729332	5730327	1.5795981884	5729380	1.366674105326	FBgn0029820	4286	FBgn0000042	16720
1224	X	7151086	7152467	1.579506874084	7151780	1.398796737194	FBgn0024250	1397	FBgn0024250	1397
1225	3L	11808442	11809797	1.579107761383	11809029	1.26081720988	FBgn0000404	1505	FBgn0000404	1505
1226	3R	25324964	25326215	1.577878952026	25325615	1.282750802882	FBgn0039668	3904	FBgn0040623	8799
1227	3L	14502492	14503796	1.577770233154	14503172	1.191171646118	FBgn0026409	295	FBgn0028418	22851
1228	X	17484617	17486775	1.577478885651	17485832	1.437662124634	FBgn0026375	657	FBgn0030855	15612
1229	3R	851090	852730	1.576824188232	851991	1.361409632365	FBgn0037292	37517	FBgn0010313	60417
1230	2R	7693875	7695153	1.574265480042	7694489	1.200670747196	FBgn0033690	52	FBgn0033691	1256
1231	X	2146962	2148823	1.573644161224	2148102	1.422496739556	FBgn0023526	800	FBgn0023526	800
1232	3L	14578091	14579982	1.572302341461	14578777	1.27912310993	FBgn0003388	5927	FBgn0028418	52754
1233	4	843817	846222	1.572150230408	845155	1.511753559113	FBgn0039938	9108	FBgn0039930	204454
1234	2L	13886599	13888592	1.571821689606	13887753	1.394435377682	FBgn0019890	16906	FBgn0019890	16906
1235	3R	14122649	14124703	1.571731567383	14123523	1.446083798128	FBgn0010877	1083	FBgn0024432	1404
1236	X	2012103	2013611	1.571707725525	2012795	1.31782952477	FBgn0004655	2344	FBgn0025626	91503
1237	3R	3826748	3827992	1.570874214172	3827427	1.224457348094	FBgn0037536	121	FBgn0037550	124628
1238	2R	9968183	9970189	1.570183753967	9969243	1.565491318703	FBgn0033939	4356	FBgn0013725	22045
1239	X	2544427	2545376	1.569639205933	2544914	1.04061349233	FBgn0003068	3178	FBgn0024978	43427
1240	3L	14145577	14147310	1.569442749023	14146507	1.413115445305	FBgn0000411	2628	FBgn0000411	2628
1241	3L	18558480	18559257	1.569181442261	18558609	1.523587703705	FBgn0003683	415	FBgn0036800	29344
1242	X	14996512	14997616	1.568965673447	14997261	1.047308206558	FBgn0030617	102	FBgn0030616	23934
1243	3R	6419289	6420857	1.56786441803	6420040	1.526457898757	FBgn0001235	44346	FBgn0001235	44346
1244	3R	12776539	12778144	1.566898345947	12777452	1.331333132351	FBgn0000015	20506	FBgn0038471	88954
1245	3R	5399832	5401126	1.566519737244	5400332	1.266974194845	FBgn0037715	624	FBgn0027338	3174
1246	2L	6970126	6971511	1.565860748291	6970701	1.22400188446	FBgn0016978	1035	FBgn0016978	1035
1247	2L	3456136	3457720	1.56573343277	3457001	1.307362705469	FBgn0031536	57	FBgn0031538	4974
1248	2L	1461785	1463401	1.565497398376	1462724	1.337069225311	FBgn0051925	11319	FBgn0002543	42275
1249	2L	4593807	4595688	1.564994812012	4594696	1.307277232409	FBgn0053196	2733	FBgn0000227	89763
1250	3R	4751421	4754065	1.563692092896	4752170	1.50459831953	FBgn0003177	4808	FBgn0037644	18556
1251	3R	17037193	17038218	1.562838554382	17037743	0.961738754721	FBgn0038868	3051	FBgn0038870	7058
1252	2L	5542813	5544006	1.560751914978	5543370	1.231751441956	FBgn0002525	843	FBgn0002525	843
1253	X	20202876	20204143	1.56045293808	20203555	1.253851469825	FBgn0031106	901	FBgn0031106	901
1254	2R	3552872	3553750	1.559997320175	3553259	1.016332658132	FBgn0025360	9813	FBgn0021814	38589
1255	2R	5211627	5214858	1.559621334076	5214106	1.405564476462	FBgn0050002	2090	FBgn0023143	8965
1256	2R	9133390	9138042	1.559468746185	9135070	1.444589519501	FBgn0000633	3925	FBgn0033859	25514
1257	3L	7965883	7966698	1.559465408325	7966332	0.900450527668	FBgn0046767	7163	FBgn0046767	7163
1258	3R	24712576	24714377	1.558951377869	24713315	1.474353671074	FBgn0053553	486	FBgn0053553	486
1259	2R	20713289	20714664	1.558860778809	20713960	1.305902290344	FBgn0035094	17523	FBgn0001325	20255
1260	2R	15825650	15828157	1.558506011963	15827094	1.460331972908	FBgn0034500	3566	FBgn0034503	14575
1261	3L	12423960	12425479	1.55832195282	12424664	1.183515280485	FBgn0000625	17304	FBgn0027936	53585
1262	3R	6395741	6397685	1.557907342911	6396825	1.5269780159	FBgn0051394	41947	FBgn0001235	67561
1263	2L	19954274	19955696	1.557472229004	19954803	1.406176771436	FBgn0032833	162	FBgn0019686	102603
1264	X	10586950	10588299	1.556902885437	10587568	1.15627709557	FBgn0003204	2156	FBgn0052672	25985
1265	X	8263576	8267709	1.556007385254	8265221	1.284799716052	FBgn0026758	5279	FBgn0052711	9890
1266	2L	13512616	13515388	1.554656028748	13513478	1.36518351237	FBgn0053640	14363	FBgn0032518	118363
1267	X	12523283	12524724	1.554314613342	12524064	1.426463774272	FBgn0030417	16071	FBgn0053963	30665
1268	3L	604439	605650	1.553864479065	605211	1.042380899191	FBgn0052345	637	FBgn0064191	20580
1269	X	12561376	12562484	1.553181171417	12561886	1.004277672086	FBgn0024308	14494	FBgn0053963	68487
1270	X	12300455	12301821	1.553046226501	12301138	1.295590718587	FBgn0030392	3102	FBgn0015024	186582
1271	3R	20584330	20586079	1.552800178528	20585240	1.426594793797	FBgn0015591	5540	FBgn0000140	5615
1272	2R	19062426	19063372	1.552548408508	19062849	1.01360727759	FBgn0034878	531	FBgn0034878	531
1273	2L	8286066	8288618	1.552139759064	8287866	1.359461475821	FBgn0011902	2861	FBgn0011902	2861
1274	3L	682297	683835	1.552104949951	683048	1.303928010604	FBgn0035157	373	FBgn0035156	6601
1275	2L	6543384	6545501	1.551004886627	6544117	1.458403587341	FBgn0000320	2855	FBgn0031830	13683
1276	3R	16722117	16722889	1.550583839417	16722237	1.023150704124	FBgn0038839	805	FBgn0038834	45966
1277	2R	12353231	12354701	1.548940181732	12354007	1.238126248121	FBgn0026754	5743	FBgn0025832	16194
1278	3L	8332155	8333508	1.548797607422	8332834	1.296034392189	FBgn0001248	2044	FBgn0035878	12557
1279	2R	12908320	12911435	1.548540592194	12910728	1.294117897749	FBgn0010620	1269	FBgn0034214	31614
1280	X	9549114	9551367	1.546627998352	9549803	1.280925146739	FBgn0000233	10394	FBgn0000233	10394
1281	X	20208720	20209482	1.544720649719	20208909	1.024714103112	FBgn0031107	3755	FBgn0031106	4453
1282	2R	20710726	20712920	1.544582366943	20711456	1.35412348018	FBgn0035094	15019	FBgn0001325	22759
1283	2R	15834153	15835704	1.544233798981	15835017	1.40358287096	FBgn0034502	2746	FBgn0034503	6652
1284	3R	12395000	12397251	1.54385304451	12395650	1.456933915615	FBgn0038444	984	FBgn0038453	73677
1285	3R	8101031	8102490	1.542594432831	8101754	1.301056665533	FBgn0038009	5112	FBgn0010044	104004
1286	2R	2269434	2270613	1.541558742523	2270056	1.169200897217	FBgn0033101	643	FBgn0022224	52194
1287	2L	19448139	19449400	1.54039144516	19448824	1.252555787563	FBgn0051699	174	FBgn0051699	174
1288	3L	1318019	1320893	1.540313243866	1319198	1.569111317396	FBgn0035211	363	FBgn0011361	5860
1289	3R	9230210	9233067	1.540130615234	9231135	1.282336056232	FBgn0038150	545	FBgn0038150	545
1290	2L	4286546	4287897	1.540091514587	4287197	1.27764972051	FBgn0010473	4046	FBgn0003941	59555
1291	3R	27154731	27156119	1.539744853973	27155401	1.262399673462	FBgn0039841	21392	FBgn0039831	108975
1292	2R	9072778	9074344	1.53931760788	9073662	1.526652812958	FBgn0033856	790	FBgn0033856	790
1293	X	7103227	7104788	1.538886070251	7103912	1.322732836008	FBgn0029940	8228	FBgn0025549	32628
1294	3R	901509	903411	1.538695812225	902665	1.240524965174	FBgn0010313	9743	FBgn0010313	9743
1295	3R	10715492	10716694	1.538440704346	10716059	1.153967030843	FBgn0004597	144	FBgn0038271	259
1296	3L	11467824	11468930	1.538225650787	11468309	1.303052484989	FBgn0036165	6802	FBgn0036165	6802
1297	2L	4030908	4032682	1.538191795349	4031780	1.393744766712	FBgn0000547	401	FBgn0000547	401
1298	2L	14463741	14465463	1.537652015686	14464496	1.362163040373	FBgn0028844	13680	FBgn0005771	26366
1299	X	14484057	14485909	1.537395477295	14485243	1.222554981709	FBgn0015773	2525	FBgn0015773	2525
1300	X	11339383	11341168	1.537058830261	11340328	1.267718511469	FBgn0052666	1940	FBgn0052666	1940
1301	3L	9364102	9365810	1.536702156067	9364787	1.280541270971	FBgn0001226	6775	FBgn0011769	19803
1302	3R	11472710	11476022	1.536654472351	11474786	1.346092478434	FBgn0038351	16181	FBgn0053207	17122
1303	3R	2987625	2989227	1.536023616791	2988434	1.444155552808	FBgn0002306	117	FBgn0037481	7536
1304	4	716497	717778	1.535985469818	717034	1.260696589947	FBgn0026199	735	FBgn0039930	332575
1305	2L	18732542	18734208	1.535788536072	18733494	1.402507543564	FBgn0032709	2845	FBgn0032702	34447
1306	3L	1569211	1570755	1.53534412384	1569961	1.272413889567	FBgn0035237	6833	FBgn0035236	17245
1307	3R	18958229	18960883	1.535006046295	18959872	1.368270705728	FBgn0051457	6166	FBgn0051457	6166
1308	3R	15820399	15822235	1.534936904907	15821315	1.458672663745	FBgn0038755	12929	FBgn0038768	36227
1309	2R	8710328	8712724	1.534694194794	8711101	1.46021938324	FBgn0053182	3082	FBgn0028991	5120
1310	2L	7245174	7246530	1.533999919891	7245920	1.242572695017	FBgn0031899	5420	FBgn0031898	22841
1311	2R	11393292	11394842	1.533128261566	11393985	1.4246571064	FBgn0053464	6128	FBgn0053464	6128
1312	2L	3546747	3547732	1.532700061798	3547254	1.1177312306	FBgn0024244	8003	FBgn0031549	16968
1313	3R	20876911	20878023	1.532686233521	20877513	1.128841145833	FBgn0039266	1999	FBgn0039266	1999
1314	3L	13968030	13969796	1.531646728516	13968779	1.409437060356	FBgn0036398	1371	FBgn0036397	1640
1315	2L	4613874	4615078	1.531234741211	4614338	1.111400716445	FBgn0053196	22375	FBgn0000227	70121
1316	2R	8739125	8741560	1.531210899353	8740447	1.407480537891	FBgn0043010	2081	FBgn0043010	2081
1317	3L	17041929	17042852	1.530574321747	17042294	0.873916625977	FBgn0036698	21417	FBgn0036702	165088
1318	X	8093912	8096420	1.530032157898	8095820	1.030261516571	FBgn0017566	1082	FBgn0030028	20820
1319	2R	8496004	8497811	1.52983045578	8496930	1.415888225331	FBgn0005624	34	FBgn0005624	34
1320	2R	10931011	10931692	1.529541969299	10931050	1.146655983395	FBgn0034017	670	FBgn0000996	35227
1321	X	12521176	12522981	1.529127120972	12521764	1.031737764676	FBgn0030417	18371	FBgn0053963	28365
1322	2R	11308359	11311025	1.527433872223	11310322	1.384041982539	FBgn0050321	2135	FBgn0050089	68061
1323	3L	16004453	16006841	1.525902748108	16006008	1.409106310676	FBgn0036560	5262	FBgn0003691	9906
1324	X	4240659	4242491	1.525894165039	4241544	1.415069550276	FBgn0052773	8056	FBgn0029714	155660
1325	3L	21576289	21577249	1.525828838348	21576763	1.028205513954	FBgn0052446	1880	FBgn0028663	103060
1326	2L	19195280	19197090	1.52571439743	19196435	1.271737407236	FBgn0015380	10160	FBgn0032762	67080
1327	2R	15758930	15760305	1.525212049484	15759622	1.147534608841	FBgn0034488	640	FBgn0034488	640
1328	3L	15630261	15632315	1.524991989136	15631084	1.43893891573	FBgn0014851	4577	FBgn0041160	34024
1329	2R	2026990	2029198	1.524746894836	2027916	1.339510160334	FBgn0010347	13844	FBgn0041145	94402
1330	3R	7256425	7257360	1.523473739624	7256971	0.953850954771	FBgn0037899	426	FBgn0037899	426
1331	X	8419032	8420786	1.523437023163	8419977	1.154154581182	FBgn0030052	405	FBgn0030054	31561
1332	2L	33086	34364	1.523048400879	33677	1.255638907937	FBgn0031209	9789	FBgn0002121	12305
1333	3R	2227476	2229225	1.522443294525	2228309	1.447778731585	FBgn0037443	3304	FBgn0037443	3304
1334	2L	9430703	9432604	1.522248744965	9431513	1.439893960953	FBgn0011232	106	FBgn0002973	6000
1335	X	6448471	6450440	1.522008419037	6449605	1.331336855888	FBgn0029881	4304	FBgn0029882	49817
1336	X	5357825	5359229	1.521914958954	5358713	1.113050376668	FBgn0029771	3785	FBgn0029771	3785
1337	3R	19506173	19507382	1.521899700165	19506752	1.246769836971	FBgn0040227	985	FBgn0040227	985
1338	2L	3538882	3540414	1.52165555954	3539511	1.357501856486	FBgn0024244	260	FBgn0031549	9225
1339	3R	17993443	17994821	1.521337509155	17994204	1.228167000939	FBgn0053335	3464	FBgn0053335	3464
1340	2L	13877461	13878754	1.520893573761	13878110	1.131422102451	FBgn0019890	26549	FBgn0019890	26549
1341	2R	7040058	7042136	1.519941806793	7041386	1.486446201801	FBgn0000577	2731	FBgn0000577	2731
1342	2R	2223044	2225366	1.51954460144	2224552	1.417235739091	FBgn0033095	3126	FBgn0033094	16114
1343	2L	16848079	16848724	1.518679141998	16848237	1.058370828629	FBgn0051810	58	FBgn0032620	49881
1344	3R	14020620	14022122	1.518517971039	14021299	0.970884547514	FBgn0038579	3774	FBgn0038585	28150
1345	4	924787	926366	1.517773628235	925846	1.324748304155	FBgn0025726	803	FBgn0039930	123763
1346	X	2991076	2993144	1.517118453979	2991901	1.508949190378	FBgn0004647	873	FBgn0004647	873
1347	X	4761772	4762780	1.51655626297	4762577	0.965454248282	FBgn0029736	1105	FBgn0029738	18810
1348	3R	9718775	9721432	1.516550064087	9720714	1.321340680122	FBgn0000576	6867	FBgn0000576	6867
1349	X	7137934	7139863	1.516199111938	7139046	1.397343190511	FBgn0025549	2506	FBgn0025549	2506
1350	X	16297559	16298569	1.516144275665	16298000	1.175372123718	FBgn0010256	15386	FBgn0010256	15386
1351	2R	9108517	9109878	1.51586151123	9109214	1.29999441259	FBgn0027581	29	FBgn0033859	342
1352	3R	15195579	15196997	1.515413761139	15196914	1.299092716641	FBgn0038697	3557	FBgn0000463	44979
1353	4	1000997	1002224	1.515132904053	1001624	1.424917817116	FBgn0039931	4107	FBgn0039930	47985
1354	3L	14985642	14987456	1.51452589035	14986532	1.452800750732	FBgn0047338	2219	FBgn0036465	21297
1355	2L	5977365	5979266	1.513885498047	5978207	1.336844780866	FBgn0000308	2818	FBgn0000308	2818
1356	3R	21860783	21863232	1.513814926147	21862195	1.356403939864	FBgn0002633	565	FBgn0002633	565
1357	X	7447447	7450099	1.513629436493	7448665	1.232445969301	FBgn0004198	5719	FBgn0027553	124893
1358	3R	18698967	18700256	1.513582229614	18699600	1.273463757833	FBgn0017590	25424	FBgn0039013	146978
1359	2L	13241250	13242004	1.513408184052	13241956	1.560206651688	FBgn0032494	1823	FBgn0032494	1823
1360	X	3713905	3716488	1.51296043396	3714643	1.324529591729	FBgn0015565	1080	FBgn0019661	6719
1361	3R	27837303	27839008	1.510704040527	27838066	1.324502199888	FBgn0011224	19066	FBgn0002780	39728
1362	3L	20941251	20943669	1.510687828064	20942025	1.249196794298	FBgn0037042	16468	FBgn0003415	19240
1363	X	7821808	7823418	1.509958744049	7822590	1.427949078878	FBgn0003656	9324	FBgn0004404	42450
1364	3L	12788341	12789376	1.509778022766	12788867	0.975197255611	FBgn0036315	546	FBgn0036314	917
1365	2R	19694568	19696816	1.509673595428	19696195	1.334193930906	FBgn0034987	238	FBgn0034987	238
1366	3R	3802549	3804126	1.508092880249	3803368	1.334951506721	FBgn0037533	120	FBgn0037550	148687
1367	X	12773411	12774603	1.507707595825	12773965	1.214392375946	FBgn0047242	1493	FBgn0030434	30430
1368	2L	12026905	12028566	1.507590293884	12027630	1.244019068204	FBgn0010497	190	FBgn0032398	13052
1369	3R	25043370	25044767	1.506966114044	25043986	1.379733979702	FBgn0051044	1350	FBgn0029176	1902
1370	X	8950430	8951168	1.506698131561	8951085	1.182807922363	FBgn0004856	738	FBgn0046828	14589
1371	3L	15735299	15736705	1.506475925446	15735995	1.287722110748	FBgn0036531	37682	FBgn0010105	42313
1372	X	2940409	2941664	1.506278991699	2941127	1.232093683879	FBgn0028369	15107	FBgn0004647	49901
1373	3L	16447276	16448582	1.505982875824	16448065	1.17498418263	FBgn0004569	895	FBgn0014163	70967
1374	3R	25532301	25534039	1.505266189575	25533263	1.224494099617	FBgn0039684	6998	FBgn0039687	17379
1375	2L	8038752	8040059	1.504771709442	8039441	1.191852122545	FBgn0031979	1674	FBgn0031979	1674
1376	2R	18556872	18558097	1.504576683044	18557288	0.999100893736	FBgn0003900	3580	FBgn0003900	3580
1377	X	19058836	19059876	1.504544734955	19059346	0.980576038361	FBgn0031001	4785	FBgn0031001	4785
1378	3R	11924441	11926518	1.504451274872	11925892	1.171611036573	FBgn0010379	954	FBgn0038396	50499
1379	3R	15180853	15182590	1.503572463989	15181500	1.074554471409	FBgn0038697	18971	FBgn0000463	29565
1380	2L	10356153	10357949	1.503336429596	10356814	1.244980303446	FBgn0032229	71	FBgn0032229	71
1381	3L	1651012	1651870	1.503244400024	1651833	0.945804023743	FBgn0026372	376	FBgn0026372	376
1382	3R	12543643	12546212	1.503106117249	12544964	1.476089859009	FBgn0003944	15384	FBgn0063261	32147
1383	3R	25384930	25386511	1.502814769745	25385721	1.320185661316	FBgn0000492	3612	FBgn0040623	68905
1384	X	2987728	2988612	1.502754211426	2988154	0.943548828363	FBgn0004647	2874	FBgn0004647	2874
1385	X	19340674	19341904	1.502628326416	19341301	1.276015449973	FBgn0031023	2582	FBgn0040890	12155
1386	X	19533979	19535643	1.501980781555	19534732	1.493014526367	FBgn0031060	958	FBgn0031057	17047
1387	X	7120513	7121878	1.501953125	7121304	1.244659805298	FBgn0029940	9164	FBgn0025549	15236
1388	X	442579	445726	1.501670837402	443598	1.430791013381	FBgn0003986	4265	FBgn0003986	4265
1389	3R	13947032	13948117	1.501569271088	13947452	0.941981703043	FBgn0051518	12737	FBgn0038566	40609
1390	3R	4849341	4851137	1.501373291016	4850158	1.519781112671	FBgn0015014	4419	FBgn0015014	4419
1391	2R	2111638	2114093	1.500623226166	2112699	1.419575186337	FBgn0033076	92	FBgn0041145	9619
1392	X	3250575	3251735	1.500422477722	3250617	1.45790248447	FBgn0029657	1047	FBgn0000472	21278
1393	2L	7820021	7822032	1.500085353851	7821355	1.203324604034	FBgn0027515	179	FBgn0020618	5897
1394	2L	3860088	3861869	1.499919891357	3860735	1.264257311821	FBgn0031574	1946	FBgn0004567	23893
1395	X	10608544	10610083	1.49934387207	10609411	1.332911968231	FBgn0052675	43	FBgn0052672	4142
1396	2R	20583252	20584956	1.497023105621	20584139	1.36747119006	FBgn0050199	226	FBgn0001148	14559
1397	3L	5742066	5743462	1.49639415741	5742729	1.178575545549	FBgn0035632	23	FBgn0035632	23
1398	2R	2114393	2115906	1.496374607086	2115262	1.241158932447	FBgn0033076	2471	FBgn0041145	7056
1399	X	12866116	12868123	1.496341705322	12867661	1.128746477763	FBgn0030442	2639	FBgn0030434	124126
1400	2L	5876620	5878639	1.495630264282	5877706	1.417968245114	FBgn0031745	1775	FBgn0031740	75451
1401	3R	845159	848524	1.494974136353	847688	1.433787473043	FBgn0037292	33214	FBgn0010313	64720
1402	X	284412	285276	1.494588851929	284959	1.148756391862	FBgn0011822	9305	FBgn0002561	18414
1403	X	9416449	9417773	1.494557380676	9417164	1.359755903482	FBgn0052702	795	FBgn0030137	15467
1404	2L	21842759	21844348	1.493532657623	21843559	1.38072013855	FBgn0003866	27371	FBgn0003866	27371
1405	3L	20040507	20041287	1.492775917053	20041111	1.005598371679	FBgn0036936	1149	FBgn0036959	134001
1406	2L	20789310	20791604	1.491850852966	20790157	1.394408798218	FBgn0032886	4833	FBgn0000986	67649
1407	X	10428130	10429559	1.491682052612	10428829	1.232218686272	FBgn0030216	1412	FBgn0052680	89874
1408	X	17555117	17556690	1.49086856842	17555677	1.087432244245	FBgn0052560	10954	FBgn0030866	17534
1409	2R	12016913	12018376	1.490750312805	12017580	1.191564500332	FBgn0011260	2521	FBgn0034138	68520
1410	2L	3778145	3779545	1.490482807159	3778852	1.282328573863	FBgn0051960	6094	FBgn0003430	46828
1411	3L	5753656	5754941	1.490346193314	5754370	1.198715518503	FBgn0035635	378	FBgn0035633	11421
1412	X	19613956	19614807	1.490337371826	19614418	1.001673579216	FBgn0031071	2447	FBgn0031071	2447
1413	2L	13850491	13852171	1.490025520325	13851334	1.372703075409	FBgn0028532	1922	FBgn0051842	16296
1414	3L	111831	113217	1.48988199234	112442	1.208916596004	FBgn0020386	542	FBgn0035105	55512
1415	X	8231083	8232110	1.489357948303	8231603	1.100365470437	FBgn0030033	586	FBgn0030034	13028
1416	2R	16353711	16355056	1.489164829254	16354381	1.18300306797	FBgn0034552	3120	FBgn0016984	14385
1417	2L	480068	482517	1.488548278809	480994	1.399299330182	FBgn0043364	1312	FBgn0003963	42473
1418	2L	15531558	15534182	1.488524436951	15533513	1.244880115285	FBgn0028880	12888	FBgn0003448	59315
1419	3R	10322559	10324936	1.488025665283	10323811	1.223069190979	FBgn0038233	13603	FBgn0038234	13779
1420	2L	1507232	1509416	1.487878322601	1508177	1.308571487665	FBgn0031344	5274	FBgn0031345	9261
1421	3L	21423729	21425121	1.48775100708	21424482	1.278621028451	FBgn0037085	640	FBgn0037085	640
1422	3L	14303496	14304727	1.487582206726	14304195	1.164120833079	FBgn0036419	9499	FBgn0003459	70987
1423	3R	23501371	23502580	1.487281799316	23501981	1.238307391896	FBgn0039537	1316	FBgn0003330	5765
1424	3R	21297330	21299409	1.48725605011	21297979	1.345121315547	FBgn0004509	799	FBgn0039337	4746
1425	2R	20050399	20053123	1.486848831177	20052550	1.168529919216	FBgn0035023	4978	FBgn0019886	29660
1426	X	15987816	15989445	1.486358642578	15988583	1.260449241189	FBgn0042650	31452	FBgn0000459	62088
1427	3R	11744844	11747571	1.486336708069	11745514	1.378012264476	FBgn0038385	1121	FBgn0038385	1121
1428	3R	204291	205499	1.48623752594	204803	1.247714659747	FBgn0037239	417	FBgn0001204	32431
1429	3L	20458983	20460739	1.486110687256	20459849	1.454503953457	FBgn0037010	173	FBgn0037009	4999
1430	3R	5380708	5382542	1.485833644867	5381712	1.330036848783	FBgn0037709	195	FBgn0037708	610
1431	X	11193077	11196116	1.485752105713	11195326	1.15981685414	FBgn0030292	109	FBgn0030292	109
1432	X	8602907	8603948	1.485549449921	8603373	0.949366648992	FBgn0030063	37580	FBgn0030061	43186
1433	3R	12703699	12705370	1.485493898392	12704468	1.334951316609	FBgn0015350	982	FBgn0082171	22431
1434	3R	27079899	27081237	1.485370635986	27080597	1.24033501943	FBgn0039836	25	FBgn0039831	34171
1435	X	5913338	5914829	1.485363006592	5914260	1.196395397186	FBgn0029836	1064	FBgn0029840	20682
1436	2R	5996882	5999188	1.484789848328	5998578	1.279995076797	FBgn0033529	6605	FBgn0033529	6605
1437	X	13053232	13054723	1.484105110168	13053926	1.345835864544	FBgn0029133	7656	FBgn0029133	7656
1438	3L	15277748	15279198	1.483850955963	15278540	1.196188365712	FBgn0036493	8912	FBgn0036494	23419
1439	3R	6258385	6259643	1.483551502228	6258879	1.140532135963	FBgn0037817	1643	FBgn0015396	82973
1440	3L	10281433	10282750	1.482528686523	10282177	1.342790182899	FBgn0036081	4483	FBgn0000629	329900
1441	4	420646	422414	1.482515335083	421708	1.346275133245	FBgn0039905	8068	FBgn0026777	93361
1442	3R	27779848	27780684	1.481556892395	27780555	1.464582014084	FBgn0039886	23297	FBgn0002780	97239
1443	3L	18180384	18182627	1.481360435486	18182112	1.073439457837	FBgn0036782	15014	FBgn0020300	77449
1444	3L	19520956	19522774	1.481212615967	19521973	1.334658650791	FBgn0036886	4292	FBgn0036886	4292
1445	3R	11087984	11089797	1.480619430542	11088984	1.306693694171	FBgn0003600	212	FBgn0003600	212
1446	2L	21888815	21890207	1.479859352112	21889480	1.338306367397	FBgn0032966	1175	FBgn0003866	73292
1447	X	14065451	14066133	1.479412078857	14066064	1.167977619171	FBgn0053249	39	FBgn0002873	15716
1448	2R	16830254	16831573	1.478959083557	16830967	1.234111573961	FBgn0020306	59	FBgn0020306	59
1449	2R	17722450	17723119	1.478803634644	17722641	1.011328953963	FBgn0025186	2218	FBgn0034704	40153
1450	X	3478345	3479707	1.478735923767	3478877	1.125661313534	FBgn0044046	34891	FBgn0029672	49101
1451	4	418010	419574	1.477627754211	418896	1.146654337645	FBgn0039905	5256	FBgn0026777	90549
1452	2L	20428938	20429849	1.476997375488	20429316	1.014952884001	FBgn0051683	8250	FBgn0032858	24805
1453	X	9205103	9206250	1.476798057556	9205721	0.984341263771	FBgn0026149	3854	FBgn0026149	3854
1454	X	20205482	20207547	1.476179122925	20206071	1.066401600838	FBgn0031107	917	FBgn0031106	1615
1455	X	20065554	20066581	1.474611282349	20065968	1.024883329868	FBgn0031099	1838	FBgn0031098	3803
1456	2R	15576489	15578057	1.474115848541	15577165	1.303836080763	FBgn0004364	49209	FBgn0004364	49209
1457	2R	1742584	1743489	1.473736763	1743015	1.074999697068	FBgn0033075	6397	FBgn0033074	10000
1458	X	2492554	2494396	1.473200798035	2493439	1.349958249501	FBgn0003371	3333	FBgn0003371	3333
1459	3L	9395472	9398750	1.473046302795	9397953	1.221440394719	FBgn0023129	753	FBgn0023129	753
1460	2L	22112365	22113684	1.473016738892	22113031	1.232056101163	FBgn0032974	3602	FBgn0032979	43723
1461	2L	13215410	13216846	1.472973823547	13216028	1.217274188995	FBgn0004192	189	FBgn0004192	189
1462	2R	4645027	4646960	1.471885204315	4645872	1.343995451927	FBgn0033382	1520	FBgn0033380	19796
1463	3R	19606898	19609942	1.471288204193	19609485	1.228581517935	FBgn0015513	1977	FBgn0015513	1977
1464	X	16486202	16487349	1.471124649048	16486768	1.106019721312	FBgn0052573	1455	FBgn0030766	11926
1465	2R	4566747	4568158	1.4709649086	4567430	1.130370744069	FBgn0033368	4289	FBgn0065074	40187
1466	3R	17271924	17274386	1.469627380371	17273773	1.247166409212	FBgn0011278	1731	FBgn0013984	132478
1467	3L	15772796	15773609	1.469248771667	15772880	1.350172472	FBgn0036531	797	FBgn0036537	27765
1468	2R	14191774	14194114	1.468963623047	14192525	1.361738681793	FBgn0023214	4130	FBgn0023214	4130
1469	3R	9707582	9708924	1.468896865845	9708387	1.206256754258	FBgn0008646	8486	FBgn0000576	19194
1470	2R	5225739	5227419	1.467503070831	5226777	1.349995106459	FBgn0010316	2641	FBgn0023143	21636
1471	3R	24895384	24897206	1.466762542725	24896342	1.2269969267	FBgn0039632	7461	FBgn0039633	26367
1472	2L	7591072	7592442	1.465184211731	7591770	1.200344758875	FBgn0083141	9835	FBgn0053529	47347
1473	2L	18329112	18330517	1.465163230896	18329879	1.274076016744	FBgn0000636	13849	FBgn0004413	109287
1474	X	19091894	19095471	1.46480846405	19094800	1.270213454962	FBgn0031006	363	FBgn0031008	8021
1475	2R	15683028	15684534	1.46441078186	15683833	1.235634028912	FBgn0034481	22823	FBgn0004364	57459
1476	3L	1499206	1501154	1.464110851288	1500203	1.30570080701	FBgn0011204	567	FBgn0028577	14082
1477	3L	22818861	22820143	1.464014053345	22818935	1.356655693054	FBgn0037203	4048	FBgn0037202	6005
1478	2L	18302658	18303968	1.463338375092	18303371	1.237116701463	FBgn0032677	12538	FBgn0004413	135795
1479	3R	2911865	2913547	1.462381839752	2912641	1.293486651252	FBgn0003884	381	FBgn0003884	381
1480	X	6394406	6395775	1.462293624878	6395165	1.371066411336	FBgn0029875	9158	FBgn0014026	16644
1481	3R	8082291	8084519	1.461301803589	8083421	1.360738277435	FBgn0003651	1050	FBgn0010044	122337
1482	3L	10829977	10832262	1.460425376892	10830795	1.211637109518	FBgn0026160	1044	FBgn0026160	1044
1483	3L	3837257	3838725	1.460065364838	3838152	1.250331759453	FBgn0013751	8467	FBgn0035464	43351
1484	3R	4465511	4466962	1.459604740143	4466371	1.400226424722	FBgn0012028	1776	FBgn0037602	10468
1485	2L	14508138	14511310	1.459467411041	14508980	1.437322003501	FBgn0011862	9111	FBgn0005771	18118
1486	X	11437534	11439080	1.457992553711	11438369	1.319470064981	FBgn0030318	3004	FBgn0030321	11400
1487	3R	17874114	17875303	1.456429004669	17874596	1.041027367115	FBgn0017397	6682	FBgn0017397	6682
1488	3R	12685068	12686534	1.455561637878	12685647	1.317333221436	FBgn0082171	3610	FBgn0082171	3610
1489	2L	21725805	21727051	1.455541133881	21726538	1.330086167653	FBgn0032960	18516	FBgn0032960	18516
1490	3R	15141750	15143034	1.454946041107	15142385	1.192566553752	FBgn0000463	9550	FBgn0000463	9550
1491	X	10598144	10598864	1.45444393158	10598807	1.31218708886	FBgn0030230	4077	FBgn0052672	14746
1492	3R	16401800	16402631	1.453940391541	16402235	0.904824078083	FBgn0038806	495	FBgn0038805	506
1493	3R	11090883	11092237	1.453560829163	11091578	1.346790154775	FBgn0016691	280	FBgn0016691	280
1494	X	19720120	19721784	1.453393936157	19721010	1.437472062952	FBgn0000076	2987	FBgn0031079	35022
1495	3R	8144323	8145658	1.452656269073	8144984	1.22806226506	FBgn0051432	3372	FBgn0010044	60774
1496	3L	20562471	20563968	1.452516555786	20563283	1.26147133112	FBgn0037014	7788	FBgn0001320	65921
1497	X	6826569	6829308	1.452356338501	6828683	1.154679954052	FBgn0004646	1749	FBgn0004646	1749
1498	X	6203858	6205380	1.452160835266	6204659	1.155554268095	FBgn0016974	3537	FBgn0029868	9024
1499	4	264800	266076	1.452156543732	265347	1.082951831818	FBgn0054013	10420	FBgn0026777	63000
1500	X	20220936	20221991	1.452057361603	20221621	0.974583953619	FBgn0031108	2663	FBgn0031114	13035
1501	2L	9445141	9446677	1.451502799988	9445871	1.15941463198	FBgn0053723	5131	FBgn0002973	8358
1502	2L	14476853	14478629	1.451400518417	14477526	1.186375826597	FBgn0005771	13336	FBgn0005771	13336
1503	3R	12714295	12715397	1.451264381409	12714775	1.140953007866	FBgn0015350	9325	FBgn0082171	32738
1504	3R	11058591	11060156	1.450947761536	11059399	1.233804871054	FBgn0038307	4010	FBgn0015610	8110
1505	X	2143435	2144719	1.450885772705	2144146	1.21881633997	FBgn0023526	4756	FBgn0023526	4756
1506	3L	536659	538148	1.450749158859	537374	1.291203358594	FBgn0035142	10772	FBgn0035141	10926
1507	X	8619712	8622817	1.450572490692	8620742	1.237420320511	FBgn0026411	30269	FBgn0030061	60555
1508	3L	19109017	19109893	1.450265884399	19109152	0.945134003957	FBgn0052203	7402	FBgn0016797	26733
1509	X	18130756	18132107	1.450192451477	18131427	1.198029488325	FBgn0030911	4911	FBgn0004956	10335
1510	3R	9496286	9497888	1.449637889862	9497023	1.35257137523	FBgn0038165	800	FBgn0004587	10001
1511	3L	1313039	1314649	1.448659896851	1313666	1.213288426399	FBgn0011361	328	FBgn0011361	328
1512	3L	22716507	22717884	1.447947025299	22717143	1.243656270644	FBgn0037191	5137	FBgn0037200	88904
1513	3L	2661984	2663097	1.447796344757	2662419	1.188598464517	FBgn0035367	10800	FBgn0035357	47167
1514	X	10892735	10893939	1.447731971741	10893156	1.134929572835	FBgn0030257	3180	FBgn0028686	77250
1515	X	9754433	9755503	1.447460174561	9755052	1.083983771006	FBgn0030162	1295	FBgn0030177	173339
1516	X	18127278	18128736	1.447124481201	18128142	1.258701197306	FBgn0030911	1626	FBgn0004956	13620
1517	2L	18139351	18142701	1.44673538208	18141792	1.201926343581	FBgn0041184	6547	FBgn0041184	6547
1518	3R	20044988	20046760	1.446658611298	20045759	1.375001966953	FBgn0026257	1105	FBgn0026257	1105
1519	X	17496160	17497686	1.446498394012	17497068	1.391466259956	FBgn0003471	5710	FBgn0030855	26848
1520	3R	19694222	19696274	1.446455955505	19694909	1.295571208	FBgn0004185	9557	FBgn0004185	9557
1521	X	9601869	9603010	1.446413040161	9602309	0.979916493098	FBgn0020378	4129	FBgn0000233	62900
1522	3R	15151146	15152436	1.445744752884	15151666	1.236962139606	FBgn0000463	269	FBgn0000463	269
1523	3R	7045203	7046739	1.445525169373	7045886	1.217718404882	FBgn0037877	120	FBgn0037877	120
1524	2L	54403	55539	1.445316791534	54925	1.131748255561	FBgn0051973	4317	FBgn0002931	32457
1525	4	80282	81503	1.444078445435	80721	1.128783959609	FBgn0004859	3054	FBgn0004859	3054
1526	2L	9917384	9918263	1.444067001343	9917767	0.921091079712	FBgn0025700	398	FBgn0024285	4860
1527	3R	13951562	13953382	1.442811012268	13952135	1.279606119792	FBgn0051518	17420	FBgn0022943	38250
1528	4	1050865	1052700	1.4427318573	1051934	1.463331369253	FBgn0039929	24	FBgn0039929	24
1529	X	6877262	6878670	1.442066192627	6878032	1.253906472524	FBgn0029930	783	FBgn0029931	7812
1530	2R	15634130	15635657	1.442060470581	15635015	1.201282092503	FBgn0004364	8641	FBgn0004364	8641
1531	2L	16324750	16327545	1.441890239716	16325736	1.385384531582	FBgn0040984	120	FBgn0040984	120
1532	3R	8274368	8275824	1.441884040833	8275186	1.198563607534	FBgn0038053	168	FBgn0038046	20184
1533	2R	18895722	18896619	1.441519737244	18896133	1.094307502111	FBgn0034858	2007	FBgn0034849	30968
1534	3R	859589	861154	1.441164970398	860360	1.163511544466	FBgn0037292	45886	FBgn0010313	52048
1535	3L	3765908	3767075	1.439977645874	3766501	1.141110777855	FBgn0052266	7835	FBgn0035464	28300
1536	3R	6675554	6677079	1.438593387604	6676297	1.251857953913	FBgn0037841	2167	FBgn0037844	6216
1537	3L	14036459	14037959	1.438436031342	14037103	1.227107316256	FBgn0013563	48	FBgn0036406	18848
1538	3L	12635508	12636299	1.438358306885	12635666	0.888998855244	FBgn0014343	32029	FBgn0036306	93038
1539	2R	2105119	2107292	1.437349796295	2106531	1.107784748077	FBgn0033076	6260	FBgn0041145	15787
1540	2R	15493268	15494817	1.437056064606	15494017	1.190791831297	FBgn0034479	1915	FBgn0004364	132357
1541	X	1853758	1854520	1.436455726624	1854156	1.054541475633	FBgn0023546	413	FBgn0003964	43283
1542	3R	9726706	9728131	1.435875892639	9727394	1.286991512074	FBgn0000576	187	FBgn0000576	187
1543	2L	5762572	5763340	1.435380935669	5763215	0.981848630038	FBgn0031737	2926	FBgn0031739	38754
1544	3L	16078367	16079925	1.435134410858	16079023	1.304271602631	FBgn0010280	500	FBgn0010280	500
1545	3R	12881393	12882741	1.434393882751	12882119	1.253776045407	FBgn0020493	2390	FBgn0038472	13293
1546	2L	5362178	5363390	1.434322595596	5362567	1.187615007162	FBgn0016920	16330	FBgn0031700	33697
1547	3L	16280145	16281354	1.434056043625	16280674	1.230929991778	FBgn0036603	1239	FBgn0052357	34502
1548	4	521258	522950	1.433327198029	521755	1.091030204997	FBgn0004607	2346	FBgn0026777	193408
1549	3R	13981286	13982462	1.432777404785	13981888	1.107118792004	FBgn0038568	2604	FBgn0022943	8497
1550	X	1082208	1083391	1.432578086853	1082777	1.244533426621	FBgn0026875	10677	FBgn0026875	10677
1551	2R	5776302	5777651	1.432169914246	5776965	1.183902025223	FBgn0050009	1326	FBgn0033486	147459
1552	3R	9766449	9767609	1.431610107422	9766963	1.006037712097	FBgn0038188	2161	FBgn0000576	39382
1553	3R	10400733	10402130	1.431594371796	10401460	1.163634419441	FBgn0038244	110	FBgn0004629	6097
1554	3L	21512983	21514508	1.43111038208	21513736	1.289862573147	FBgn0037104	1457	FBgn0028663	40033
1555	3L	14374354	14375942	1.430217266083	14375248	1.216398874919	FBgn0003459	66	FBgn0003459	66
1556	2L	8365616	8366650	1.430115699768	8366076	0.952095368329	FBgn0005776	1209	FBgn0005776	1209
1557	X	5990210	5991366	1.42955493927	5990873	1.053748130798	FBgn0029846	249	FBgn0029840	55931
1558	3L	18213843	18214992	1.429194450378	18214336	1.03349722133	FBgn0036783	3011	FBgn0020300	109673
1559	3L	17918782	17920089	1.428377151489	17919526	1.364897489548	FBgn0052193	7393	FBgn0036762	107351
1560	2L	16823649	16824800	1.42798614502	16824242	1.148824469248	FBgn0051739	1215	FBgn0032620	73876
1561	2R	10646650	10648289	1.427965164185	10647657	1.21353146765	FBgn0033993	14961	FBgn0033989	140571
1562	3R	1043633	1044512	1.427574157715	1044061	1.099784766926	FBgn0000340	914	FBgn0000340	914
1563	3R	13900336	13902159	1.427321434021	13901395	1.415066045873	FBgn0038566	5448	FBgn0038566	5448
1564	3L	5160482	5161870	1.427077293396	5161119	1.33923740387	FBgn0035596	4249	FBgn0035602	179313
1565	2R	8554450	8555557	1.426290035248	8555075	1.074974570956	FBgn0033788	8120	FBgn0005624	58179
1566	2R	11376301	11378955	1.425899505615	11378202	1.405015440548	FBgn0022160	593	FBgn0050085	5806
1567	X	19315201	19316741	1.425580024719	19315953	1.353209215052	FBgn0031020	1863	FBgn0044030	2140
1568	2R	19697641	19699066	1.424956321716	19698505	1.208720992593	FBgn0034987	2548	FBgn0034987	2548
1569	2L	7035342	7036418	1.424668312073	7036065	0.911207824945	FBgn0022201	1933	FBgn0022201	1933
1570	3R	17456476	17459978	1.423824310303	17457202	1.210500266817	FBgn0046832	8956	FBgn0046832	8956
1571	2R	8729866	8731233	1.423435211182	8730658	1.19788237179	FBgn0033807	267	FBgn0033810	5474
1572	2L	4363180	4365035	1.422755718231	4363849	1.285039722919	FBgn0026319	8141	FBgn0026319	8141
1573	2R	19485080	19486547	1.422128200531	19485693	1.18386644125	FBgn0034948	815	FBgn0034948	815
1574	X	19354416	19356219	1.421746730804	19355384	1.272919935339	FBgn0027291	363	FBgn0027291	363
1575	3R	2928554	2930187	1.421625614166	2929178	1.076293945312	FBgn0040670	9332	FBgn0003884	16918
1576	X	3304617	3305790	1.421155691147	3305169	1.186283906301	FBgn0029659	11226	FBgn0029664	33956
1577	2R	7166661	7168110	1.421144485474	7167228	1.23037369111	FBgn0050254	1118	FBgn0033638	18751
1578	2R	13605558	13606806	1.420904636383	13606097	1.209964871407	FBgn0034298	1325	FBgn0034298	1325
1579	3R	4879781	4881018	1.42085647583	4880486	0.978853914473	FBgn0037659	2246	FBgn0028708	3940
1580	3R	27566166	27567065	1.420084476471	27566490	0.920091539621	FBgn0000557	2300	FBgn0039868	3726
1581	2R	20269920	20271253	1.419386386871	20270696	1.365574330091	FBgn0035059	68	FBgn0053228	93554
1582	3L	17469122	17470583	1.41844701767	17469922	1.074174796834	FBgn0036733	9248	FBgn0036733	9248
1583	2R	5064468	5065775	1.417949676514	5065153	1.157932505888	FBgn0046827	462	FBgn0025286	33843
1584	3L	13143644	13144979	1.417182922363	13144463	1.180770605803	FBgn0036347	3166	FBgn0010452	56243
1585	4	577449	578824	1.416728973389	578046	1.083257198334	FBgn0022361	186	FBgn0026777	249699
1586	2L	18939066	18940604	1.416315793991	18939989	1.313924670219	FBgn0032723	112	FBgn0032728	24972
1587	3R	12503498	12504855	1.416216850281	12504236	1.27051300161	FBgn0051498	13609	FBgn0015019	30907
1588	3L	16457903	16458999	1.415899753571	16458415	0.984109233407	FBgn0003515	4498	FBgn0014163	81317
1589	X	13580356	13581508	1.415412425995	13581044	1.038687451681	FBgn0001612	2452	FBgn0030521	35074
1590	2L	19543603	19545240	1.414752960205	19544525	1.340889960527	FBgn0041180	1197	FBgn0046825	20922
1591	3L	4038681	4039821	1.414664745331	4039180	0.886248528957	FBgn0052254	3735	FBgn0000449	6656
1592	X	8454461	8456060	1.414304733276	8455220	1.213776616489	FBgn0030054	3682	FBgn0030054	3682
1593	2L	6914659	6915619	1.41354227066	6915192	0.933225989342	FBgn0011737	1055	FBgn0052829	1195
1594	2L	5943623	5945317	1.413128852844	5944491	1.258658801808	FBgn0001128	809	FBgn0000308	36534
1595	2R	14784248	14786245	1.412334918976	14785280	1.390650093555	FBgn0003254	5309	FBgn0003254	5309
1596	X	5441080	5442997	1.411867141724	5442210	1.287678182125	FBgn0029775	2700	FBgn0029783	68996
1597	X	19723663	19724949	1.41117477417	19724214	1.132186889648	FBgn0000076	217	FBgn0031079	38226
1598	X	1803042	1804447	1.411133289337	1803772	1.280388514201	FBgn0023521	7380	FBgn0023512	24755
1599	3R	10195033	10196859	1.410961151123	10195991	1.312770806826	FBgn0024321	2682	FBgn0038224	43245
1600	2L	13509364	13510238	1.410899162292	13509422	1.074751567841	FBgn0051847	13337	FBgn0032518	114307
1601	X	12408027	12409757	1.410806655884	12408904	1.346033191681	FBgn0030400	8215	FBgn0015024	78816
1602	3L	11317496	11319299	1.410544395447	11318437	1.172981654896	FBgn0036155	20395	FBgn0041094	92181
1603	2L	20760127	20761353	1.410197257996	20760818	0.9927957654	FBgn0000251	2490	FBgn0000986	38310
1604	3R	13371386	13372668	1.409194946289	13372010	1.256810506185	FBgn0038519	221	FBgn0025571	5865
1605	3R	17966914	17969677	1.409083366394	17967612	1.070250314825	FBgn0051163	8032	FBgn0053335	23128
1606	3L	17372488	17374183	1.408164024353	17373434	1.308368444443	FBgn0026197	6717	FBgn0026197	6717
1607	3L	5780099	5783748	1.408089637756	5780928	1.249320142409	FBgn0052415	3317	FBgn0035639	3992
1608	3L	776796	778119	1.407821893692	777493	1.094786167145	FBgn0052341	2957	FBgn0035162	39441
1609	2L	9453333	9456194	1.407632827759	9454532	1.309560924768	FBgn0053723	13792	FBgn0002973	17019
1610	2R	9862078	9863306	1.407155036926	9862674	1.116120310391	FBgn0033924	4428	FBgn0033925	9473
1611	2R	8399929	8401383	1.406690597534	8400726	1.194118589163	FBgn0003975	530	FBgn0000181	14582
1612	2R	2989356	2990954	1.406570911407	2990001	1.237998092876	FBgn0010548	1026	FBgn0033179	11457
1613	2L	678238	679505	1.404974937439	678888	1.131435422336	FBgn0000497	36080	FBgn0031267	104656
1614	2L	8848611	8850362	1.404052257538	8849757	1.288859980447	FBgn0052986	13050	FBgn0029123	24132
1615	2R	7251955	7253457	1.403586387634	7252727	1.330621551065	FBgn0033649	12897	FBgn0033652	53549
1616	2R	8997682	8999493	1.403542041779	8998590	1.119154373805	FBgn0000119	535	FBgn0000119	535
1617	3R	2224260	2226052	1.403383255005	2225161	1.29589770822	FBgn0037443	6452	FBgn0037443	6452
1618	2R	1258566	1259702	1.403038024902	1259190	1.157450816211	FBgn0022288	2726	FBgn0033035	53948
1619	2R	11701450	11703161	1.402763366699	11702294	1.294507980347	FBgn0034087	846	FBgn0034086	1430
1620	3R	10679182	10680569	1.401784896851	10680025	1.230981379747	FBgn0053555	399	FBgn0038271	35775
1621	X	10706732	10707716	1.401612281799	10707168	1.017244645527	FBgn0030243	4293	FBgn0030241	7076
1622	2L	10544541	10546815	1.401154518127	10546222	1.138630867004	FBgn0051721	1341	FBgn0032268	21068
1623	2L	14046282	14047770	1.400426864624	14047216	1.152592350455	FBgn0028876	368	FBgn0028876	368
1624	X	9581608	9583190	1.399992465973	9582381	1.153629809618	FBgn0020378	15799	FBgn0000233	42972
1625	2L	4335477	4337084	1.399691581726	4336505	1.246458838968	FBgn0020762	2579	FBgn0026319	35485
1626	2L	13394056	13394715	1.399507522583	13394479	0.97299514498	FBgn0032518	636	FBgn0032518	636
1627	3R	2629552	2631066	1.39933013916	2630433	1.272750574	FBgn0082182	4823	FBgn0082182	4823
1628	3R	4664132	4665050	1.399011611938	4664938	1.0864338345	FBgn0037638	14806	FBgn0037636	18552
1629	3R	5271430	5272309	1.398596763611	5272032	0.93285369873	FBgn0037694	5386	FBgn0037686	45054
1630	X	18724495	18726737	1.398065567017	18726176	1.123469803068	FBgn0030974	1394	FBgn0030974	1394
1631	3L	22109411	22111378	1.397850036621	22110308	1.249450010412	FBgn0037152	11040	FBgn0037156	90206
1632	3R	17437361	17440497	1.397788047791	17437936	1.22402084575	FBgn0046832	10310	FBgn0046832	10310
1633	2L	7055581	7057129	1.397745132446	7056416	1.329925239086	FBgn0031885	110	FBgn0040954	7569
1634	2L	3774814	3776724	1.397717475891	3775874	1.21196949482	FBgn0004893	4168	FBgn0003430	49806
1635	3L	732915	735394	1.397706031799	733788	1.317784428596	FBgn0000575	850	FBgn0000575	850
1636	3R	5427372	5428773	1.397663116455	5428097	1.25605430603	FBgn0037720	11064	FBgn0037719	11388
1637	2R	5205992	5207488	1.397547245026	5206769	1.344984727747	FBgn0023143	1628	FBgn0023143	1628
1638	3R	19768077	19769057	1.396580696106	19768330	0.831389018467	FBgn0001098	494	FBgn0039128	10965
1639	2R	9099465	9101721	1.396224975586	9100260	1.322553915136	FBgn0027581	8983	FBgn0033859	9296
1640	X	19331431	19332777	1.394846916199	19331913	1.120651185513	FBgn0027621	2471	FBgn0040890	2767
1641	2L	1404288	1405708	1.394333362579	1405104	1.186858713627	FBgn0002543	15345	FBgn0002543	15345
1642	3R	2616917	2618017	1.393959522247	2617389	1.063985531147	FBgn0000439	169	FBgn0082182	17867
1643	2L	18298324	18299724	1.393594741821	18298914	1.175071716309	FBgn0032677	8081	FBgn0004413	140252
1644	X	5395912	5397191	1.393342971802	5396435	1.175308003145	FBgn0053980	8985	FBgn0029771	33937
1645	2L	7848944	7849918	1.393300056458	7849480	0.99439757665	FBgn0031955	3821	FBgn0020618	22228
1646	X	1233239	1234131	1.39253950119	1233653	1.019671976566	FBgn0023169	1285	FBgn0028274	87380
1647	2L	14539672	14540775	1.392377376556	14540263	1.070750534534	FBgn0028881	8812	FBgn0005771	49401
1648	X	9042533	9043457	1.392309188843	9042626	0.980426025391	FBgn0030101	944	FBgn0030099	4736
1649	3R	4755752	4756835	1.392228603363	4756394	1.150549143553	FBgn0003177	584	FBgn0037644	14332
1650	3L	11392601	11394405	1.39203453064	11393620	1.290319330552	FBgn0036157	5477	FBgn0036165	67887
1651	3L	10270024	10272703	1.391910552979	10270559	1.170238077641	FBgn0036081	16101	FBgn0000629	341518
1652	3L	14129239	14131485	1.391646385193	14130025	1.060993615319	FBgn0000411	13854	FBgn0000411	13854
1653	3L	705633	706489	1.39148068428	705714	1.193352222443	FBgn0035159	10608	FBgn0000575	27224
1654	X	310344	311709	1.391282081604	311220	1.232490371255	FBgn0000137	6102	FBgn0002561	44675
1655	2L	1414555	1415873	1.391103744507	1415253	1.166014134884	FBgn0002543	5196	FBgn0002543	5196
1656	X	4504586	4505473	1.391006469727	4504624	1.260943770409	FBgn0029719	4939	FBgn0025615	9555
1657	X	12155848	12156496	1.390979766846	12155989	1.098087310791	FBgn0030384	51159	FBgn0015024	331731
1658	2R	19568567	19569695	1.39074420929	19569098	1.043907463551	FBgn0023170	931	FBgn0023170	931
1659	2L	21021337	21024258	1.389506340027	21022168	1.17627472036	FBgn0010395	18257	FBgn0023388	107777
1660	2R	12343037	12344457	1.38930606842	12343812	1.191703796387	FBgn0082172	2499	FBgn0025832	26389
1661	3R	18464482	18465711	1.388583660126	18465035	1.087615221739	FBgn0020278	47	FBgn0039000	34856
1662	3R	773218	774623	1.388460159302	773926	1.31045293808	FBgn0004183	40	FBgn0004183	40
1663	2L	245477	247603	1.387198925018	246212	1.175774753094	FBgn0001309	4583	FBgn0001309	4583
1664	3R	14407729	14408901	1.387023925781	14408303	1.209023980533	FBgn0038628	9258	FBgn0027841	76811
1665	3L	15634175	15635868	1.386957168579	15635244	1.289834863999	FBgn0036527	8248	FBgn0041160	29864
1666	X	14837879	14839107	1.386745929718	14838584	1.157350476583	FBgn0052594	19787	FBgn0030605	59265
1667	2L	5579461	5580541	1.386617660522	5579972	1.138941884041	FBgn0031722	1144	FBgn0031718	28946
1668	X	9616180	9617422	1.386354446411	9616816	1.133267055858	FBgn0030151	7151	FBgn0000233	77407
1669	3L	12547670	12548986	1.38560628891	12548467	1.163623269399	FBgn0036302	1998	FBgn0004926	47783
1670	X	9004522	9005753	1.385450839996	9005178	1.193857161204	FBgn0040931	28	FBgn0040931	28
1671	3R	2679083	2680426	1.385193824768	2679624	1.135200560093	FBgn0003339	3738	FBgn0001077	10422
1672	3L	3073970	3075376	1.384530067444	3074584	1.12711909612	FBgn0003938	251	FBgn0003938	251
1673	2L	6088237	6089737	1.384345531464	6089126	1.055971056223	FBgn0028420	7318	FBgn0031781	36012
1674	3R	11170618	11172170	1.384201049805	11171318	1.386891418033	FBgn0019925	587	FBgn0013269	12454
1675	X	4051788	4052839	1.383790969849	4052408	0.956558942795	FBgn0000635	1081	FBgn0026080	89729
1676	2L	21326226	21327595	1.382925510406	21326952	1.207447826862	FBgn0023091	248	FBgn0021856	78200
1677	2R	13670985	13672811	1.382787704468	13672109	1.229191017151	FBgn0022238	946	FBgn0022238	946
1678	2L	2222094	2223615	1.382786989212	2222841	1.161901919047	FBgn0031401	2074	FBgn0031395	30469
1679	X	10602370	10603615	1.3827252388	10602988	1.145031183958	FBgn0030230	104	FBgn0052672	10565
1680	3R	3965163	3966525	1.382536888123	3965767	1.014907029959	FBgn0011963	22	FBgn0037550	13712
1681	X	1745775	1747538	1.381735801697	1746734	1.129604816437	FBgn0023519	279	FBgn0023519	279
1682	3R	12069711	12071416	1.381699085236	12070368	1.209146350622	FBgn0040071	18997	FBgn0011253	27808
1683	2L	18975338	18976737	1.380873680115	18975883	1.20435333252	FBgn0032730	4982	FBgn0032728	10922
1684	3R	12657432	12659504	1.380626678467	12659107	1.120554417372	FBgn0000014	3338	FBgn0020546	16619
1685	3R	9613767	9615556	1.380206108093	9614512	1.336748880499	FBgn0038185	2189	FBgn0053327	24329
1686	X	10456073	10457301	1.379977226257	10456497	0.975308609009	FBgn0030219	1736	FBgn0052680	117542
1687	3L	14511650	14513034	1.379793405533	14512419	1.299847518697	FBgn0036428	3811	FBgn0028418	13604
1688	2R	9507301	9508813	1.379537582397	9507926	1.186685786528	FBgn0002643	838	FBgn0033889	12960
1689	3L	14546246	14547718	1.379184246063	14546977	1.269879758358	FBgn0040811	13588	FBgn0028418	20954
1690	3R	12331501	12333243	1.378939628601	12332208	1.208236545324	FBgn0028381	4814	FBgn0027053	36385
1691	3R	17877748	17878691	1.378522872925	17878193	0.950927706326	FBgn0017397	10279	FBgn0017397	10279
1692	3L	12539722	12541363	1.378083229065	12540420	1.240673184395	FBgn0036302	6049	FBgn0004926	39736
1693	3R	19529754	19531406	1.377786159515	19530454	1.301288380342	FBgn0051414	168	FBgn0040227	24687
1694	3R	24034615	24036190	1.377680778503	24035351	1.116723328829	FBgn0039572	25470	FBgn0040108	118654
1695	3R	22622139	22623874	1.377553462982	22623231	1.200776717242	FBgn0003717	1534	FBgn0027889	69298
1696	3R	12063716	12066073	1.377395153046	12064596	1.159042105955	FBgn0040071	13225	FBgn0011253	33580
1697	3L	473094	474674	1.376826286316	474099	1.224752033458	FBgn0001316	50022	FBgn0035140	50284
1698	3R	1546063	1547189	1.37682390213	1546814	1.383740954929	FBgn0004878	3792	FBgn0037372	33681
1699	3R	9634563	9636259	1.375820159912	9635444	1.07530968984	FBgn0053327	3397	FBgn0053327	3397
1700	2R	14927504	14929870	1.375548839569	14928413	1.425230471293	FBgn0028981	1048	FBgn0028981	1048
1701	X	1316631	1317735	1.375452041626	1317185	1.148264586926	FBgn0027794	194	FBgn0028274	3848
1702	X	1927913	1929688	1.375291824341	1928810	1.33939855239	FBgn0025630	241	FBgn0025626	7518
1703	3L	7408595	7410131	1.374901771545	7409547	1.251724607804	FBgn0014011	421	FBgn0014011	421
1704	3L	17614733	17616459	1.373816490173	17615350	1.183255732059	FBgn0052179	4185	FBgn0052179	4185
1705	X	10994131	10995406	1.373330116272	10994754	1.206530655132	FBgn0030274	87	FBgn0030274	87
1706	3L	19840382	19842374	1.372848987579	19841661	1.13875991106	FBgn0014037	1565	FBgn0014037	1565
1707	2R	10426052	10427194	1.372838020325	10426803	1.012061412518	FBgn0027596	277	FBgn0022063	40872
1708	X	18204734	18206052	1.372314453125	18205418	1.14898370107	FBgn0014467	652	FBgn0004956	63656
1709	2L	19411220	19413285	1.3712682724	19412738	1.061158853419	FBgn0016675	638	FBgn0003346	25232
1710	X	4901169	4902165	1.370876312256	4901752	0.947189221015	FBgn0003028	8218	FBgn0004368	117383
1711	3L	8202740	8203840	1.370839595795	8203338	1.053293641408	FBgn0035860	158	FBgn0035853	31535
1712	2R	2136430	2137655	1.370300292969	2136877	1.376674738797	FBgn0053919	487	FBgn0040673	12051
1713	X	16065065	16066454	1.369456291199	16065136	1.226453781128	FBgn0000459	14465	FBgn0000459	14465
1714	3R	4851867	4853195	1.368881225586	4852545	1.117379814386	FBgn0015014	6806	FBgn0015014	6806
1715	3L	596357	597708	1.368835926056	597089	1.288149861728	FBgn0016715	6999	FBgn0064191	28702
1716	2L	4892068	4894047	1.368032932281	4893202	1.260685316722	FBgn0031645	1087	FBgn0031645	1087
1717	2R	18071713	18072975	1.367656230927	18072339	1.098971871769	FBgn0034737	2397	FBgn0034743	41364
1718	X	6542276	6543175	1.367541790009	6542795	1.026763916016	FBgn0029894	944	FBgn0029891	13761
1719	3R	13897555	13898761	1.367481231689	13898063	1.170959154765	FBgn0038566	8780	FBgn0038566	8780
1720	3R	10466944	10468755	1.367475509644	10467903	1.297233760357	FBgn0038248	382	FBgn0026578	13520
1721	X	15546316	15547858	1.367153167725	15547270	1.149914124433	FBgn0030674	782	FBgn0030673	2209
1722	2L	9966509	9967845	1.367057800293	9967186	1.059011114968	FBgn0011272	126	FBgn0011272	126
1723	X	7180129	7182839	1.366841316223	7181056	1.324483841658	FBgn0026144	1550	FBgn0026144	1550
1724	X	6135312	6135963	1.366287231445	6135919	1.048460801442	FBgn0028685	560	FBgn0028685	560
1725	X	1062827	1065227	1.365894317627	1063469	1.229799717665	FBgn0040357	121	FBgn0026875	29985
1726	2R	17198676	17199970	1.365458965302	17199322	1.103471363292	FBgn0050290	150	FBgn0027360	631
1727	3L	2571616	2572318	1.364921569824	2571659	1.449330329895	FBgn0024939	677	FBgn0024939	677
1728	X	11625858	11628226	1.364485740662	11627389	1.269480355581	FBgn0000259	917	FBgn0030328	74588
1729	X	18478400	18480398	1.364205598831	18479163	1.196561336517	FBgn0027335	2337	FBgn0030943	2961
1730	3R	5994921	5996642	1.364125728607	5995907	1.274203568697	FBgn0040238	300	FBgn0037797	52573
1731	3L	8432482	8433952	1.363590717316	8433289	1.316135602839	FBgn0010825	9026	FBgn0010825	9026
1732	2L	18803341	18805440	1.363560199738	18804622	1.268366112429	FBgn0040992	2293	FBgn0032717	30974
1733	2L	1013638	1014946	1.362682342529	1014313	1.284364768437	FBgn0031295	12584	FBgn0003310	63498
1734	2L	14590470	14591660	1.362406730652	14591064	0.981161564589	FBgn0028912	7795	FBgn0005771	100202
1735	3L	20601115	20602923	1.361575603485	20602140	1.208448678255	FBgn0052431	19443	FBgn0001320	27064
1736	2R	20552082	20553608	1.36092376709	20552887	1.143463643392	FBgn0001147	7040	FBgn0001148	16693
1737	3R	879054	880570	1.36047410965	879844	1.310595680686	FBgn0010313	32564	FBgn0010313	32564
1738	2L	22011236	22012737	1.360285282135	22011945	1.311704355128	FBgn0028979	4317	FBgn0032979	144809
1739	X	16432504	16434481	1.360234260559	16433890	1.227055942311	FBgn0061200	202	FBgn0015615	6524
1740	3R	12654651	12656158	1.360006332397	12655400	1.182541020711	FBgn0000014	369	FBgn0020546	20326
1741	3R	20551830	20552976	1.359532833099	20552501	1.061347573996	FBgn0004885	7082	FBgn0003719	22955
1742	3L	771751	772937	1.359009504318	772468	1.112582461039	FBgn0052341	7982	FBgn0000575	39530
1743	X	20300178	20301131	1.358863830566	20300624	1.056739419699	FBgn0031118	1158	FBgn0040649	3768
1744	X	20523279	20525043	1.358796596527	20523901	1.194272490109	FBgn0003300	18784	FBgn0003300	18784
1745	3R	12525845	12527520	1.358790397644	12526714	1.235525523915	FBgn0003944	33634	FBgn0063261	50397
1746	3L	1084697	1085545	1.35875082016	1084937	0.936617749078	FBgn0004870	316	FBgn0035194	146269
1747	3R	17099426	17100694	1.358649730682	17099930	1.106102689107	FBgn0038877	395	FBgn0043012	4131
1748	2R	3685407	3686645	1.358295440674	3685928	1.09078356425	FBgn0033274	502	FBgn0050373	9449
1749	3L	21536400	21537943	1.357601165771	21537124	1.258896708488	FBgn0023417	4425	FBgn0028663	63421
1750	X	10998181	10998879	1.355709552765	10998349	1.068361369046	FBgn0030275	648	FBgn0030274	3682
1751	3R	9485286	9485901	1.355386734009	9485395	0.8342710495	FBgn0004237	846	FBgn0004237	846
1752	2R	19055342	19056646	1.354856967926	19056092	1.132040262222	FBgn0034877	252	FBgn0034877	252
1753	X	16447191	16448119	1.354814529419	16447592	1.030365371704	FBgn0025743	2943	FBgn0015615	20226
1754	X	15506071	15509369	1.354615926743	15508635	1.136665568632	FBgn0030666	803	FBgn0030671	29427
1755	2R	14076672	14077592	1.354568958282	14077085	0.929711550474	FBgn0050115	587	FBgn0050119	22637
1756	3L	4115928	4117175	1.354337215424	4116629	1.053724934073	FBgn0035500	1453	FBgn0004574	6104
1757	3R	15177429	15178623	1.354269504547	15177931	1.088501313153	FBgn0038697	22540	FBgn0000463	25996
1758	X	4274227	4274899	1.35395526886	4274320	1.129011058807	FBgn0000179	16227	FBgn0029714	122884
1759	3R	2958779	2960437	1.352972984314	2959738	1.400008930879	FBgn0037475	2190	FBgn0037481	21160
1760	3R	27352959	27354029	1.352843761444	27353507	1.105136927436	FBgn0039852	15247	FBgn0039857	68460
1761	X	5346990	5347775	1.352445602417	5347690	0.968273067474	FBgn0029770	621	FBgn0029771	14808
1762	2R	5993167	5994288	1.352130889893	5993622	1.117040521958	FBgn0033529	1649	FBgn0033529	1649
1763	2R	6069913	6071207	1.351394176483	6070608	1.255385488272	FBgn0004399	891	FBgn0004399	891
1764	X	15332550	15333400	1.351078987122	15332700	1.001794735591	FBgn0067708	9212	FBgn0030659	84109
1765	3R	26689584	26692506	1.350704193115	26691729	1.186176131753	FBgn0039805	1516	FBgn0003720	13692
1766	2L	7295722	7296810	1.350653648376	7296362	0.948627696318	FBgn0004009	10799	FBgn0004009	10799
1767	3R	17244969	17247662	1.350369691849	17245477	1.056306203206	FBgn0051438	10628	FBgn0043012	149678
1768	X	20470262	20471424	1.350266456604	20470935	1.178153306246	FBgn0031126	2475	FBgn0003300	34182
1769	3R	4077019	4078037	1.350156784058	4077521	0.942231464386	FBgn0040528	3834	FBgn0037555	11287
1770	2R	2195029	2196638	1.350130081177	2196003	1.239537743961	FBgn0033090	951	FBgn0033087	10845
1771	3L	15789378	15790754	1.349818229675	15789949	1.109692349153	FBgn0036534	1729	FBgn0036537	10696
1772	2R	20176341	20177553	1.349807739258	20176879	1.065450780532	FBgn0035047	99	FBgn0035047	99
1773	3R	21040598	21041593	1.349262952805	21041122	1.051943480968	FBgn0039291	262	FBgn0039288	19840
1774	3L	5516265	5517231	1.348944187164	5516716	0.978884756565	FBgn0035611	7112	FBgn0003486	49808
1775	2R	15444925	15446712	1.348892211914	15445767	1.251984456006	FBgn0050447	16412	FBgn0004364	180607
1776	2L	19503935	19506060	1.34881067276	19505659	1.069747139426	FBgn0032796	970	FBgn0003732	56223
1777	2R	15460959	15462381	1.34855890274	15461637	1.166652982885	FBgn0050447	542	FBgn0004364	164737
1778	2R	20614608	20616051	1.347869873047	20615263	1.224949387943	FBgn0050430	21769	FBgn0001148	45683
1779	2L	12691530	12692237	1.347848892212	12692161	1.135107135773	FBgn0032444	776	FBgn0032445	862
1780	X	19377449	19378625	1.347720146179	19378054	1.188344065348	FBgn0052532	3365	FBgn0027291	22307
1781	2L	178633	180076	1.347450733185	179554	1.142433209853	FBgn0016977	20520	FBgn0016977	20520
1782	2R	11311891	11313037	1.347394943237	11312382	1.186689198017	FBgn0050321	4195	FBgn0050089	70121
1783	3L	5627090	5628878	1.347295761108	5627794	1.03013664484	FBgn0035626	836	FBgn0035625	22864
1784	3L	8418682	8419922	1.347165584564	8419179	1.148293270784	FBgn0062463	2852	FBgn0010825	5084
1785	3L	15285390	15286714	1.346940517426	15286080	1.081720688764	FBgn0036494	15879	FBgn0036494	15879
1786	X	17610885	17612026	1.346892356873	17611498	1.118574078878	FBgn0024184	8178	FBgn0030866	38287
1787	3L	10939615	10941519	1.346173286438	10940767	1.266068458557	FBgn0052070	2769	FBgn0036118	94819
1788	2R	18997297	18998400	1.345775604248	18997824	1.057127251345	FBgn0034868	386	FBgn0034868	386
1789	X	2072445	2073143	1.345693588257	2072816	0.873760521412	FBgn0053548	2885	FBgn0000377	33321
1790	3R	3999888	4000697	1.345685005188	4000308	0.982102496283	FBgn0001138	6856	FBgn0037550	48253
1791	3R	17934439	17935815	1.345530986786	17935241	1.136378675699	FBgn0051164	3908	FBgn0053335	55499
1792	X	11552760	11554478	1.344345092773	11553850	1.17673432827	FBgn0030329	889	FBgn0030328	1049
1793	3R	12067209	12069053	1.344178199768	12068313	1.308134471669	FBgn0040071	16942	FBgn0011253	29863
1794	2L	1892447	1893149	1.34326839447	1893033	1.251827933572	FBgn0031374	8049	FBgn0031357	182567
1795	2R	19819133	19819820	1.341641902924	19819207	1.246277385288	FBgn0003888	5725	FBgn0034987	123250
1796	X	1897236	1899080	1.341586351395	1897673	1.032487616819	FBgn0003964	234	FBgn0003964	234
1797	X	7013582	7015274	1.341325759888	7014390	1.10889563841	FBgn0047092	19304	FBgn0029933	71101
1798	2R	20573794	20574959	1.341102600098	20574422	1.053765386343	FBgn0001148	4842	FBgn0001148	4842
1799	3R	25283504	25285873	1.340892314911	25284998	1.013525794534	FBgn0004369	1707	FBgn0039664	30218
1800	2L	11971301	11974386	1.340748310089	11973657	1.169407095228	FBgn0041606	2563	FBgn0032390	16307
1801	3R	17688723	17690008	1.338980674744	17689443	0.97311297585	FBgn0038908	1479	FBgn0038925	163755
1802	3R	14101266	14103260	1.338044643402	14102174	1.147102415562	FBgn0026250	1787	FBgn0038595	3078
1803	2R	11188891	11191267	1.337513446808	11190755	0.955107155968	FBgn0023441	776	FBgn0010426	4188
1804	X	2481875	2482700	1.336829185486	2482499	0.990976015727	FBgn0040335	1325	FBgn0003371	7607
1805	X	8886391	8887972	1.33669757843	8887213	0.944187556996	FBgn0030075	3861	FBgn0030086	47336
1806	3L	20981170	20983640	1.336208581924	20983127	1.123193995158	FBgn0026179	14747	FBgn0037044	21391
1807	3L	8363129	8364557	1.336133956909	8363968	1.163813562954	FBgn0035886	1521	FBgn0035878	43691
1808	3L	709212	710910	1.336023330688	710164	1.28072977066	FBgn0035160	12488	FBgn0000575	22774
1809	X	14092666	14093326	1.335997343063	14093215	1.071435070038	FBgn0030558	1945	FBgn0002873	11435
1810	2R	4925798	4927401	1.33563041687	4926680	1.323240504545	FBgn0041087	523	FBgn0053774	14583
1811	2L	7012968	7014432	1.335591316223	7013775	1.17450615939	FBgn0031880	279	FBgn0051908	13520
1812	2L	13246957	13248888	1.335481643677	13247683	1.256379884832	FBgn0032495	1452	FBgn0003935	2835
1813	3R	586942	587831	1.335182189941	587027	1.324157714844	FBgn0037273	6940	FBgn0051532	29928
1814	3R	13376539	13377827	1.335124969482	13377218	0.92211920023	FBgn0038519	4987	FBgn0025571	11073
1815	2R	14043868	14044950	1.334927082062	14044417	1.023815691471	FBgn0034356	2122	FBgn0003067	7213
1816	X	647380	648584	1.334372520447	647934	1.088909766253	FBgn0025620	1024	FBgn0025617	14959
1817	2L	1971969	1974137	1.33392906189	1972910	1.239678442478	FBgn0031376	1235	FBgn0031391	174377
1818	3L	14951801	14953286	1.333911418915	14952474	1.248343765736	FBgn0002778	2100	FBgn0036462	12449
1819	2R	7064250	7065392	1.332755565643	7064891	1.04120272398	FBgn0000577	20774	FBgn0000577	20774
1820	3L	1478952	1480111	1.332560539246	1479559	1.035039424896	FBgn0043458	640	FBgn0028577	6562
1821	3R	184391	185670	1.332482337952	185079	1.182271331549	FBgn0037238	431	FBgn0001204	12707
1822	X	5264582	5266535	1.332304000854	5265214	1.068147977193	FBgn0029764	886	FBgn0029764	886
1823	2R	7975839	7978510	1.332164764404	7977673	1.282668899087	FBgn0033741	6874	FBgn0010238	8575
1824	3R	25091145	25092577	1.332005977631	25091928	1.143102884293	FBgn0003525	10426	FBgn0003525	10426
1825	3L	1551250	1553284	1.331903457642	1551947	1.058556811015	FBgn0035235	193	FBgn0035235	193
1826	2L	20170795	20171627	1.331673622131	20171546	1.189783361223	FBgn0069952	38926	FBgn0032849	77552
1827	3L	17617111	17618089	1.331319093704	17617671	0.95398414135	FBgn0052179	1864	FBgn0052179	1864
1828	3L	11686305	11687220	1.331191778183	11686473	0.893594438379	FBgn0040817	682	FBgn0036198	1154
1829	2R	3316928	3317958	1.331165790558	3317376	0.958641865674	FBgn0033224	836	FBgn0033210	129211
1830	3L	20038676	20040117	1.33109998703	20039365	1.040199343363	FBgn0036936	597	FBgn0036959	135747
1831	2L	18300976	18302410	1.330903053284	18301524	1.129528880119	FBgn0032677	10691	FBgn0004413	137642
1832	3R	10395585	10396897	1.330873012543	10396152	1.104480981827	FBgn0004629	789	FBgn0004629	789
1833	2R	20633500	20637143	1.330814838409	20636384	1.212866961956	FBgn0050430	648	FBgn0001148	66804
1834	X	16999968	17001111	1.330651283264	17000500	0.993873007157	FBgn0000163	5624	FBgn0000163	5624
1835	3L	11388123	11389790	1.330527305603	11388976	1.15172515196	FBgn0036157	10121	FBgn0036165	72531
1836	3R	25720479	25722066	1.330495834351	25721392	1.1681024327	FBgn0039718	8131	FBgn0051035	26300
1837	3R	459623	461030	1.330061912537	460305	1.291598916054	FBgn0037261	6968	FBgn0037261	6968
1838	X	10966537	10967431	1.330023288727	10967020	0.953237309175	FBgn0030266	1796	FBgn0028686	3386
1839	2R	20719180	20720323	1.330007076263	20719690	0.97502859901	FBgn0001325	14525	FBgn0001325	14525
1840	3L	14914822	14916641	1.329413414001	14915333	1.147520038817	FBgn0040487	3962	FBgn0040487	3962
1841	2L	3771043	3772161	1.329396724701	3771534	1.092217781964	FBgn0004893	172	FBgn0003430	54146
1842	2R	10276779	10277677	1.329292297363	10277241	0.939489245415	FBgn0033963	2784	FBgn0033962	4549
1843	2R	10486997	10487876	1.328495502472	10487256	0.917822424571	FBgn0033988	8902	FBgn0033988	8902
1844	2L	4053622	4054484	1.328449249268	4053801	0.948423266411	FBgn0000547	22422	FBgn0000547	22422
1845	2R	9848598	9850042	1.328444957733	9849274	1.1306031732	FBgn0033923	2016	FBgn0033923	2016
1846	3L	21595064	21595899	1.328378915787	21595418	1.052747279406	FBgn0053292	3202	FBgn0028663	121715
1847	X	17581562	17583065	1.327422142029	17582373	1.170993075651	FBgn0030866	9162	FBgn0030866	9162
1848	3L	19072597	19073695	1.326612472534	19073099	1.17368388176	FBgn0036851	2558	FBgn0036844	21418
1849	X	18345965	18347144	1.326498985291	18346486	0.999037951231	FBgn0030932	190	FBgn0030943	135638
1850	3L	5604274	5606136	1.326228618622	5605217	1.142288656796	FBgn0035625	287	FBgn0035625	287
1851	2R	16700268	16701590	1.326144218445	16700867	1.265344023705	FBgn0034602	288	FBgn0034599	24325
1852	X	19325686	19327433	1.326086997986	19326844	1.413509789635	FBgn0031021	484	FBgn0031021	484
1853	X	11680266	11681326	1.325781822205	11680461	1.044918966293	FBgn0030340	359	FBgn0030350	40756
1854	3R	24977101	24978219	1.325681686401	24977772	0.947806470534	FBgn0041588	260	FBgn0041588	260
1855	3R	17443920	17445253	1.325344085693	17444445	1.123404671164	FBgn0046832	3801	FBgn0046832	3801
1856	X	793520	794282	1.325182914734	794228	1.206801520454	FBgn0040340	2175	FBgn0040345	6554
1857	3R	21212277	21213828	1.324550628662	21212919	1.283160209656	FBgn0051437	3481	FBgn0039337	89806
1858	3R	26592122	26593455	1.324306964874	26592737	1.0895763846	FBgn0004606	1089	FBgn0003720	85300
1859	2R	3540069	3541369	1.324156045914	3540668	1.139144084033	FBgn0025360	2778	FBgn0021814	51180
1860	3R	9761877	9763172	1.324003219604	9762528	1.060488909483	FBgn0038188	6596	FBgn0000576	34947
1861	3L	18404547	18406046	1.323603391647	18405440	1.220389016469	FBgn0036786	244	FBgn0011706	41778
1862	3R	2177416	2178678	1.322366714478	2178048	1.065457075834	FBgn0014001	1428	FBgn0053097	15962
1863	3R	926489	927680	1.322173118591	927079	1.142700167263	FBgn0010313	14671	FBgn0010313	14671
1864	3R	6466575	6467862	1.322137832642	6467304	1.188963532448	FBgn0001235	2918	FBgn0001235	2918
1865	2R	1641013	1642103	1.321374416351	1641516	1.024721987107	FBgn0033063	3262	FBgn0033067	47498
1866	2R	2697836	2699201	1.320945501328	2698555	0.999203934389	FBgn0050384	3745	FBgn0033156	91725
1867	3L	16420132	16421135	1.320697307587	16420697	0.972156822681	FBgn0052159	3484	FBgn0014163	43599
1868	2R	20580003	20581198	1.320559501648	20580508	1.060236722231	FBgn0050198	3097	FBgn0001148	10928
1869	X	9613087	9614346	1.320444107056	9613747	1.150493335724	FBgn0030151	10220	FBgn0000233	74338
1870	3R	3548046	3548960	1.319897174835	3548554	0.973734098322	FBgn0037512	415	FBgn0003885	192177
1871	3R	2748904	2749958	1.319823741913	2749459	1.059372842312	FBgn0051488	33997	FBgn0001077	59413
1872	3R	14260286	14260938	1.319411277771	14260332	1.200854165213	FBgn0051122	21743	FBgn0038609	67954
1873	3R	8092900	8094123	1.318490028381	8093586	1.084250211716	FBgn0038009	3056	FBgn0010044	112172
1874	X	10310714	10311496	1.318426132202	10311144	0.861502983991	FBgn0083167	5179	FBgn0083167	5179
1875	3R	7016132	7017412	1.317781925201	7016618	1.060317277908	FBgn0037870	5210	FBgn0037873	18953
1876	3R	12603024	12604667	1.317689418793	12603910	1.098572394427	FBgn0020556	4999	FBgn0020556	4999
1877	2R	11724241	11725772	1.317174911499	11724889	1.130492750804	FBgn0050237	2320	FBgn0034088	13724
1878	2R	2257523	2259167	1.317111492157	2258144	1.256206484402	FBgn0042083	54	FBgn0033094	49706
1879	2L	9149789	9151833	1.3170337677	9150365	1.036812585943	FBgn0032100	13870	FBgn0051887	20522
1880	X	8718963	8720219	1.316980361938	8719771	1.125880300999	FBgn0030065	10422	FBgn0030061	159584
1881	X	8738978	8740455	1.316926002502	8739859	1.318784586589	FBgn0011661	3687	FBgn0030061	179672
1882	3R	24380542	24382957	1.31688117981	24381171	1.085450490316	FBgn0040618	1086	FBgn0000659	29634
1883	X	3686314	3687906	1.316696166992	3687594	1.208237886429	FBgn0000542	6261	FBgn0000542	6261
1884	3R	4672750	4674445	1.316286087036	4673780	1.159966805402	FBgn0011966	13822	FBgn0011966	13822
1885	3L	254061	255314	1.316183567047	254725	0.971642361747	FBgn0029002	447	FBgn0035121	6815
1886	2R	8755156	8757608	1.315812110901	8756750	1.322286307812	FBgn0033817	1115	FBgn0043010	18384
1887	3L	18321124	18322573	1.315734863281	18321883	1.08710038662	FBgn0011706	41779	FBgn0011706	41779
1888	X	5262951	5264064	1.315271377563	5263527	1.104540179758	FBgn0029764	2573	FBgn0029764	2573
1889	X	1807448	1808578	1.31430721283	1808057	1.090436518192	FBgn0023521	11665	FBgn0023512	29040
1890	2R	7071640	7072489	1.313883781433	7072101	0.886911094189	FBgn0000577	27984	FBgn0000577	27984
1891	3L	21539572	21541397	1.313455581665	21540059	1.117930215948	FBgn0023417	7360	FBgn0028663	66356
1892	2L	11445020	11447241	1.313251495361	11445766	1.278929769993	FBgn0004579	163	FBgn0004579	163
1893	2R	13333377	13334709	1.313175201416	13333899	1.095310084025	FBgn0050111	4691	FBgn0050111	4691
1894	2L	11184929	11186657	1.31298494339	11185974	1.284198760986	FBgn0032354	6933	FBgn0028700	55329
1895	3R	25382535	25383537	1.312926054001	25382575	1.058945477009	FBgn0000492	466	FBgn0040623	65759
1896	3R	20671360	20672487	1.312925815582	20671991	0.95165336132	FBgn0013953	745	FBgn0013953	745
1897	2L	18702686	18703438	1.311985015869	18703354	0.921506786346	FBgn0025608	1263	FBgn0032702	4307
1898	X	9146869	9147826	1.311866760254	9147221	1.034759426117	FBgn0030124	10914	FBgn0040235	17244
1899	2R	20307985	20309198	1.311849117279	20308654	1.124898582697	FBgn0035069	2256	FBgn0050423	74782
1900	2R	10996914	10998088	1.311811447144	10997459	1.146805735195	FBgn0034021	237	FBgn0019968	49642
1901	2R	12542104	12543301	1.311522483826	12542818	0.983119901021	FBgn0023172	714	FBgn0034181	8427
1902	3L	2549559	2550866	1.310727119446	2549999	1.200677108765	FBgn0010905	12190	FBgn0024939	20983
1903	X	19684080	19685809	1.310471534729	19685113	1.096295629229	FBgn0031079	875	FBgn0031079	875
1904	2R	9378344	9379234	1.31045293808	9378388	0.999712414212	FBgn0033884	469	FBgn0033884	469
1905	3R	24152435	24154151	1.30906867981	24153476	1.133970681359	FBgn0040108	529	FBgn0040108	529
1906	2R	4185427	4186530	1.309040546417	4186012	1.087990536409	FBgn0050354	3128	FBgn0050353	15993
1907	3R	6677745	6679472	1.308836460114	6678333	1.077852585736	FBgn0037841	131	FBgn0037844	4180
1908	3L	4129434	4130733	1.308485984802	4130254	1.087921778361	FBgn0035501	1975	FBgn0004574	7521
1909	3R	12773710	12776156	1.308303356171	12775048	1.177219986916	FBgn0000015	22910	FBgn0038471	91358
1910	3L	5967390	5969474	1.307903289795	5968705	1.297698378563	FBgn0052406	2456	FBgn0035656	18753
1911	2L	20809221	20810598	1.307875156403	20809960	1.015463002523	FBgn0032888	1500	FBgn0000986	87452
1912	X	19083326	19084285	1.306551456451	19083724	0.917498524984	FBgn0031005	712	FBgn0031002	11320
1913	2R	2015552	2016798	1.306329727173	2016056	1.06838983648	FBgn0010347	1984	FBgn0041145	106262
1914	X	17491041	17493904	1.306254386902	17491840	1.126051187515	FBgn0003471	482	FBgn0030855	21620
1915	X	4301390	4302610	1.305324316025	4302013	1.03333717234	FBgn0000179	43920	FBgn0029714	95191
1916	X	7126962	7128175	1.305255889893	7127388	1.036617222954	FBgn0029941	4041	FBgn0025549	9152
1917	3L	4035065	4037179	1.304857730865	4035673	1.223463647506	FBgn0052254	228	FBgn0000449	10163
1918	3R	17363487	17364668	1.304721832275	17364218	1.05609691143	FBgn0038891	6329	FBgn0013984	42033
1919	2L	20133089	20134169	1.304423332214	20133650	1.017542541027	FBgn0032853	2820	FBgn0032849	39656
1920	2R	20463370	20464856	1.304389953613	20463847	1.047265277189	FBgn0035086	6614	FBgn0002607	13300
1921	4	866367	867306	1.304038047791	866725	0.967662751675	FBgn0053797	2928	FBgn0039930	182884
1922	3L	2443926	2445913	1.303793907166	2445292	1.134902477264	FBgn0053231	3396	FBgn0053231	3396
1923	3R	3941286	3942498	1.303603172302	3941748	0.987769305706	FBgn0037550	10307	FBgn0037550	10307
1924	X	16534784	16535464	1.303530216217	16535319	0.990093968131	FBgn0030774	574	FBgn0030766	60477
1925	3R	12360680	12361868	1.30331325531	12361311	1.102747746876	FBgn0051448	8029	FBgn0027053	65488
1926	3L	20604008	20605257	1.303137302399	20604613	1.116740366992	FBgn0052431	16970	FBgn0001320	24591
1927	3R	6684737	6686496	1.302314758301	6685614	1.265220698188	FBgn0037845	89	FBgn0037844	3101
1928	3R	12761393	12763551	1.30190372467	12761848	1.009889490464	FBgn0051270	12341	FBgn0082171	79811
1929	3L	14957165	14958391	1.301436901093	14957742	1.017825901508	FBgn0036461	2115	FBgn0036462	7181
1930	3L	8160425	8161620	1.300538539886	8161094	1.149727672338	FBgn0035850	146	FBgn0035850	146
1931	X	7135999	7136774	1.300520896912	7136728	0.93045647939	FBgn0025549	188	FBgn0025549	188
1932	3R	24682195	24688300	1.300155162811	24687714	1.086517122057	FBgn0028373	2799	FBgn0028373	2799
1933	3R	25373077	25374760	1.29930973053	25374186	1.080395089255	FBgn0000492	7923	FBgn0040623	57370
1934	3R	21855905	21857714	1.299249649048	21857038	1.121718210333	FBgn0002631	1581	FBgn0002631	1581
1935	X	16674391	16676376	1.298641443253	16675111	1.125244885683	FBgn0024941	2633	FBgn0030801	43409
1936	X	22036810	22037782	1.298530578613	22036843	1.231335043907	FBgn0031201	21509	FBgn0031186	378858
1937	2R	8419338	8420858	1.298519611359	8420108	1.348363982307	FBgn0010488	11796	FBgn0010488	11796
1938	2R	13686230	13687307	1.298411369324	13686809	1.07535135746	FBgn0027836	661	FBgn0034311	4669
1939	3L	4648879	4650232	1.297992229462	4649709	1.146188672384	FBgn0046793	1473	FBgn0035569	25877
1940	3R	22977368	22978647	1.297898769379	22978128	1.043916344643	FBgn0029155	765	FBgn0039488	35730
1941	2R	20542027	20543160	1.297773361206	20542481	1.028876394033	FBgn0035092	2501	FBgn0005634	23408
1942	3L	3207064	3208331	1.297367095947	3207605	1.070575938505	FBgn0035423	723	FBgn0035423	723
1943	3L	3499049	3500272	1.296986579895	3499597	1.028796132406	FBgn0005640	380	FBgn0001254	3388
1944	3L	18165072	18166435	1.29641866684	18165760	1.12259833953	FBgn0036782	1338	FBgn0020300	61097
1945	3R	17285479	17286918	1.296266555786	17286028	1.119645371157	FBgn0011278	13986	FBgn0013984	120223
1946	3R	11619128	11620905	1.296174049377	11620070	1.28612391154	FBgn0038364	552	FBgn0038364	552
1947	X	19541845	19543055	1.295941352844	19542523	0.909592807293	FBgn0031062	4426	FBgn0031057	24838
1948	3L	15602465	15604890	1.295691490173	15604272	1.208815515041	FBgn0053209	6563	FBgn0036519	28625
1949	3L	11449046	11449702	1.295467376709	11449120	1.073883480496	FBgn0028668	175	FBgn0036165	12387
1950	2L	17261959	17263269	1.29519367218	17262670	1.007100806517	FBgn0032629	6009	FBgn0032633	117406
1951	2R	1541415	1542392	1.295086860657	1541898	1.06052507673	FBgn0033052	996	FBgn0033059	41867
1952	2L	8851346	8852591	1.294608592987	8851907	1.150727897882	FBgn0052986	10900	FBgn0029123	26282
1953	2L	1424728	1425971	1.294406890869	1425534	0.932328796387	FBgn0002543	5085	FBgn0002543	5085
1954	2R	11214265	11215530	1.294091701508	11214919	1.142616927624	FBgn0050080	1638	FBgn0010426	19976
1955	2R	5976968	5978232	1.293078899384	5977633	1.097790746128	FBgn0033526	2669	FBgn0033526	2669
1956	X	19107655	19108746	1.292609214783	19108088	1.052945024827	FBgn0052537	677	FBgn0031008	5267
1957	3R	10564746	10566031	1.292453765869	10565295	1.134936173757	FBgn0011217	1638	FBgn0038257	7748
1958	2R	19205166	19206200	1.292444229126	19205642	0.941719363717	FBgn0034893	66	FBgn0016762	4044
1959	3R	17867047	17869820	1.291505336761	17869207	1.205773770809	FBgn0017397	1293	FBgn0017397	1293
1960	2L	15104061	15105102	1.29149055481	15104627	1.056159585714	FBgn0028878	887	FBgn0024183	38382
1961	3L	10555701	10557306	1.290601730347	10555742	1.146353615655	FBgn0036085	22746	FBgn0000629	56335
1962	X	5731087	5733569	1.290511131287	5732598	1.139566361904	FBgn0029820	7504	FBgn0000042	13502
1963	3L	18788966	18790046	1.290422677994	18789591	0.97212303386	FBgn0000261	1726	FBgn0036815	3159
1964	X	3277990	3279174	1.290361404419	3278514	0.96992596458	FBgn0052493	5165	FBgn0000472	49175
1965	X	9544898	9546628	1.290196418762	9546029	1.186463654041	FBgn0000233	6620	FBgn0000233	6620
1966	3L	5948146	5949196	1.29008102417	5948628	1.014636600719	FBgn0035656	1324	FBgn0035656	1324
1967	X	6170003	6170775	1.289411067963	6170442	0.940794383778	FBgn0029864	4717	FBgn0029868	25193
1968	X	17715627	17716651	1.289094924927	17715985	1.06021121832	FBgn0030881	1760	FBgn0030881	1760
1969	3R	15096899	15097644	1.288984775543	15096991	0.908439874649	FBgn0038695	14003	FBgn0000463	54944
1970	2R	18725575	18726484	1.288946151733	18725681	1.036441707611	FBgn0034834	6542	FBgn0034846	128554
1971	2L	5237446	5238634	1.288938999176	5238069	1.03660103854	FBgn0051971	2697	FBgn0000228	40489
1972	X	21780891	21782347	1.288807868958	21781703	1.15288412571	FBgn0031197	31174	FBgn0031186	123718
1973	X	17509626	17511670	1.288584709167	17511288	0.976335406303	FBgn0030859	5463	FBgn0030855	41068
1974	X	2266113	2269845	1.288097381592	2267023	1.200474121991	FBgn0040385	32	FBgn0001150	18096
1975	X	2179013	2180230	1.287922382355	2179626	1.059308290482	FBgn0054052	1206	FBgn0003079	16656
1976	2R	10424740	10425732	1.28781414032	10425146	0.959463035359	FBgn0027596	1934	FBgn0022063	39215
1977	3L	4080976	4082265	1.287442684174	4081576	1.009276658297	FBgn0035497	4653	FBgn0028484	10161
1978	2R	18188844	18189853	1.28741979599	18189352	0.999614536762	FBgn0020257	7203	FBgn0020257	7203
1979	3R	26045933	26047120	1.287294864655	26046602	1.079051354352	FBgn0000279	4396	FBgn0039757	11860
1980	X	12487521	12488255	1.287170410156	12487649	0.932400798798	FBgn0015024	71	FBgn0015024	71
1981	X	9540976	9541876	1.287092685699	9541146	1.025176445643	FBgn0000233	1737	FBgn0000233	1737
1982	3R	3934003	3935237	1.286875724792	3934758	0.921776294708	FBgn0004210	3701	FBgn0037550	17297
1983	3R	9724425	9726435	1.286677837372	9725616	1.224660592921	FBgn0000576	1965	FBgn0000576	1965
1984	X	16520043	16520914	1.286656856537	16520114	0.894077195062	FBgn0000152	2282	FBgn0030766	45272
1985	X	12624119	12625256	1.286575555801	12624660	1.003192644853	FBgn0052647	5765	FBgn0030433	116383
1986	2R	10314529	10315862	1.286137104034	10315105	1.092529624701	FBgn0001319	1288	FBgn0050478	29262
1987	3R	10473871	10475854	1.286106109619	10474686	1.182453505198	FBgn0038248	6401	FBgn0026578	6737
1988	X	18222474	18223643	1.285851478577	18223252	1.015023052692	FBgn0022355	1383	FBgn0004956	81490
1989	2L	14374228	14375363	1.285614013672	14374788	1.11548948288	FBgn0020258	6382	FBgn0028529	19708
1990	3R	945642	946967	1.285272598267	946399	1.055888288161	FBgn0037293	7411	FBgn0010313	33991
1991	3L	1152917	1153861	1.285196781158	1153370	0.985924788884	FBgn0025525	7436	FBgn0035194	77836
1992	2R	1673773	1675087	1.284176826477	1674456	1.15656894796	FBgn0011880	917	FBgn0033067	14558
1993	2L	6557335	6558799	1.284027576447	6558196	1.097779154778	FBgn0031830	396	FBgn0031830	396
1994	X	17005265	17006339	1.283857822418	17005770	0.960571497679	FBgn0000163	10894	FBgn0000163	10894
1995	2R	13677704	13678331	1.283811569214	13677822	0.98023668925	FBgn0034308	2242	FBgn0034310	4170
1996	2L	6723943	6725387	1.283609390259	6724785	1.101840860703	FBgn0046704	878	FBgn0025777	1430
1997	2R	17151752	17152834	1.2834649086	17152342	0.906423270702	FBgn0034644	1418	FBgn0050284	7239
1998	2R	17036137	17037469	1.283226966858	17036856	1.060417175293	FBgn0003731	6269	FBgn0010415	48106
1999	3L	18105897	18107217	1.283120155334	18106677	1.06162494421	FBgn0020300	2014	FBgn0020300	2014
[truncated: 1,969 more rows]
