# Supplementary material for: Developmental roles of 21 Drosophila transcription factors are determined by quantitative differences in binding to an overlapping set of thousands of genomic regions
Source: Genome Biol. 2009 Jul 23;10(7):R80. doi: 10.1186/gb-2009-10-7-r80 (PMC2728534; doi:10.1186/gb-2009-10-7-r80)
Supplement: Additional data file 7 — Genomic coordinates of regions bound by each factor for the 25% FDR data set, locations and scores of peak windows, and the closest gene and closest transcribed gene for each peak. [file gb-2009-10-7-r80-S7.zip › Additional Data File 4 25% FDR bound regions/hb_1_012505-sym-25_table.txt]

Interval	Chr	Bound_Region_Start	Bound_Region_Stop	Bound_Region_Score	Peak_start	Peak_score	Closest_gene	Closest_gene_dist	Closest_transcribed_gene	Closest_transcribed_gene_dist
1	3R	4518676	4529208	3.968637466431	4526888	3.846164166927	FBgn0037612	184	FBgn0001180	3348
2	2R	20728529	20735715	3.948481082916	20730443	3.441429586972	FBgn0001325	3772	FBgn0001325	3772
3	3L	20626421	20635684	3.796475410461	20631339	3.496438306921	FBgn0001320	2135	FBgn0001320	2135
4	X	2283451	2291884	3.643593788147	2287121	3.417243677027	FBgn0001150	2002	FBgn0001150	2002
5	2L	20754709	20759338	3.318642139435	20756564	3.040596425533	FBgn0000251	1764	FBgn0000986	34056
6	3L	8642835	8646617	3.255444049835	8644637	2.855194918315	FBgn0001168	5069	FBgn0001168	5069
7	2R	5492679	5499808	3.240768432617	5496059	2.919860267639	FBgn0024923	4915	FBgn0024923	4915
8	3L	13054216	13058971	3.232472896576	13055683	2.860168905819	FBgn0036345	5553	FBgn0010452	32537
9	2R	18192695	18199713	3.203014850616	18197872	2.724880516529	FBgn0020257	1317	FBgn0020257	1317
10	2L	2574394	2579483	3.195887088776	2577631	2.903592390173	FBgn0031435	40	FBgn0031435	40
11	3L	14137025	14140064	3.147194862366	14138790	2.990777671337	FBgn0000411	5089	FBgn0000411	5089
12	3R	673417	676637	3.141768455505	675159	2.859639763832	FBgn0003002	3376	FBgn0003002	3376
13	X	18133724	18139419	3.081493854523	18137585	2.641726791859	FBgn0004956	4177	FBgn0004956	4177
14	2L	21604628	21606761	3.0670337677	21606646	2.651552893899	FBgn0032955	4546	FBgn0022893	10875
15	2R	14786035	14792414	3.066759109497	14788176	2.975485146046	FBgn0003254	2413	FBgn0003254	2413
16	2R	8500058	8504080	3.035399436951	8501804	2.768138156218	FBgn0005624	4908	FBgn0005624	4908
17	2L	1075122	1078400	2.978058338165	1076631	2.710176972782	FBgn0003310	1180	FBgn0003310	1180
18	X	20500349	20506434	2.96248960495	20501903	2.796775705674	FBgn0003300	3214	FBgn0003300	3214
19	X	20487621	20491933	2.95362329483	20488285	2.504653033088	FBgn0031128	685	FBgn0003300	16832
20	3L	4234517	4238029	2.943575382233	4236150	2.587841763216	FBgn0041171	1691	FBgn0041171	1691
21	2R	9074982	9088662	2.891704559326	9085120	2.703282833099	FBgn0033857	5016	FBgn0033856	10668
22	3R	5702445	5708036	2.862794876099	5705786	2.646107165019	FBgn0037767	4389	FBgn0065050	101580
23	X	20494443	20499916	2.795057296753	20496248	2.512729700874	FBgn0031128	8648	FBgn0003300	8869
24	3L	8637754	8642147	2.770731449127	8640582	2.413469538969	FBgn0001168	9124	FBgn0001168	9124
25	3R	7175758	7180079	2.751903057098	7177544	2.64548329746	FBgn0026064	1177	FBgn0026064	1177
26	2L	12458989	12461887	2.739750862122	12460223	2.610062026978	FBgn0032437	6541	FBgn0040286	25558
27	3R	12597015	12600362	2.728492736816	12599017	2.255847818711	FBgn0020556	106	FBgn0020556	106
28	X	4255410	4258746	2.706805229187	4256835	2.236134719849	FBgn0000179	1258	FBgn0029714	140369
29	X	8405166	8408050	2.69962310791	8406869	2.327919430203	FBgn0030049	972	FBgn0030054	44669
30	3L	19828717	19834583	2.695534706116	19831712	2.450927495956	FBgn0014037	11514	FBgn0014037	11514
31	X	3952757	3955610	2.678718090057	3953926	2.498330340666	FBgn0026084	2574	FBgn0000221	4345
32	3R	2681601	2686533	2.676960468292	2683198	2.367706179619	FBgn0001077	6848	FBgn0001077	6848
33	3R	2641508	2645437	2.671426773071	2644026	2.397596478462	FBgn0051485	1034	FBgn0046833	8730
34	2R	8472618	8477186	2.646747112274	8474519	2.321242051966	FBgn0033787	5056	FBgn0004512	12268
35	3R	27017422	27020638	2.626885890961	27018793	2.291351318359	FBgn0004389	153	FBgn0004389	153
36	2R	3756504	3761785	2.625444412231	3758404	2.328298119938	FBgn0033277	7665	FBgn0010109	14264
37	2L	5274013	5279806	2.614168643951	5277381	2.444248199463	FBgn0000228	1177	FBgn0000228	1177
38	3R	11242891	11247250	2.60009098053	11246182	2.342235505581	FBgn0067339	2677	FBgn0067339	2677
39	3R	15174390	15178093	2.589328289032	15176316	2.435559216668	FBgn0038697	24155	FBgn0000463	24381
40	2R	5484762	5492385	2.584408760071	5487180	2.390984535217	FBgn0000606	3874	FBgn0000606	3874
41	X	2990365	2997958	2.571207046509	2992664	2.067050597247	FBgn0004647	1636	FBgn0004647	1636
42	2L	13224165	13231268	2.566415786743	13229575	2.275109122781	FBgn0032491	142	FBgn0032491	142
43	3L	13966802	13970653	2.561363220215	13968079	2.307345222024	FBgn0036398	671	FBgn0036397	940
44	2L	15737175	15742895	2.560936450958	15739173	2.055764317513	FBgn0010382	4911	FBgn0003936	8438
45	3R	26674141	26679481	2.557619094849	26675571	2.4338128146	FBgn0003720	2466	FBgn0003720	2466
46	2L	14485444	14491757	2.531989097595	14489067	2.036041080952	FBgn0005771	1795	FBgn0005771	1795
47	X	1978364	1982049	2.502081871033	1980653	1.889322794401	FBgn0004860	2773	FBgn0025626	59361
48	2L	19679027	19681622	2.493204116821	19680521	1.715351819992	FBgn0005590	16443	FBgn0005590	16443
49	2L	18585730	18588386	2.488285064697	18586719	2.25558757782	FBgn0032688	107	FBgn0032693	62194
50	2L	1409697	1413028	2.482976913452	1411443	2.234804916382	FBgn0002543	9006	FBgn0002543	9006
51	3L	21078062	21081250	2.47913980484	21079610	2.438064575195	FBgn0037051	9728	FBgn0037051	9728
52	2L	277261	280022	2.463273048401	278699	2.119248053607	FBgn0003444	1111	FBgn0003444	1111
53	3R	21005884	21011382	2.451800346375	21009470	2.339201569557	FBgn0039286	1265	FBgn0039286	1265
54	3R	9375097	9377476	2.448385238647	9376321	1.597761726379	FBgn0051337	5215	FBgn0053328	89869
55	3L	22332820	22338719	2.440272331238	22337164	2.152577579021	FBgn0004449	4564	FBgn0004449	4564
56	3R	15163802	15173330	2.416818618774	15171076	2.106322348118	FBgn0000463	19141	FBgn0000463	19141
57	2L	8142567	8148093	2.39745092392	8143913	2.188041269779	FBgn0051606	3717	FBgn0051607	5037
58	3L	14240081	14243165	2.394914627075	14241801	2.1279668247	FBgn0001085	2195	FBgn0036415	58633
59	2R	6091524	6096969	2.391443729401	6094161	1.993413476383	FBgn0004399	24444	FBgn0004399	24444
60	2L	4365863	4372322	2.389552116394	4368816	2.209896028042	FBgn0026319	3174	FBgn0026319	3174
61	3R	11408184	11410750	2.37667131424	11409267	2.014955296236	FBgn0038350	30773	FBgn0053207	82641
62	3R	4644225	4647424	2.355507850647	4645594	1.906555712223	FBgn0037636	792	FBgn0037636	792
63	3L	4657223	4659706	2.354548454285	4658427	2.167462573332	FBgn0026729	1673	FBgn0035569	17159
64	2R	9943622	9949249	2.333735466003	9945835	2.207978367805	FBgn0013725	1363	FBgn0013725	1363
65	3R	14021253	14026401	2.32631444931	14024838	1.926915705204	FBgn0011481	479	FBgn0038585	24611
66	2L	18610924	18613024	2.318912029266	18612049	1.984984005199	FBgn0032692	53	FBgn0032693	36864
67	2R	18309331	18312196	2.315642356873	18310779	1.89479547739	FBgn0000405	3788	FBgn0000405	3788
68	3L	10489245	10492423	2.305986404419	10490396	2.097538820903	FBgn0052062	444	FBgn0000629	121681
69	2L	15470066	15472361	2.294348239899	15471185	2.191553235054	FBgn0003448	3013	FBgn0003448	3013
70	2R	8291571	8294379	2.289386749268	8293088	1.99335378759	FBgn0003326	3363	FBgn0003326	3363
71	3L	5118699	5121101	2.286866664886	5120043	1.984478277319	FBgn0028962	9	FBgn0035602	220389
72	X	10650263	10655385	2.260834693909	10654046	2.042404230903	FBgn0030235	13954	FBgn0030235	13954
73	3R	16375246	16378237	2.260206222534	16376724	1.921357154846	FBgn0016917	1310	FBgn0043457	6928
74	2R	17219236	17222998	2.259033679962	17220861	2.017896315631	FBgn0004362	52	FBgn0004362	52
75	X	509819	514443	2.252770900726	513257	1.929538853963	FBgn0025637	364	FBgn0025637	364
76	2R	5994920	5999691	2.250542163849	5998432	1.832475045148	FBgn0033529	6459	FBgn0033529	6459
77	3R	4862768	4866883	2.219996452332	4865477	2.16048771143	FBgn0037657	33	FBgn0037657	33
78	3L	14113854	14121240	2.219142913818	14119100	1.708489866818	FBgn0042630	22517	FBgn0000411	24779
79	2L	14259785	14264331	2.204196929932	14262065	2.025237307829	FBgn0004002	1457	FBgn0028529	93015
80	2R	6044689	6055863	2.200753211975	6047339	1.909196573145	FBgn0005630	7736	FBgn0004399	22378
81	3L	8162046	8166300	2.200207710266	8163266	2.037714509403	FBgn0035851	1953	FBgn0035851	1953
82	3L	14749950	14753500	2.200128555298	14752347	1.95268881321	FBgn0036450	295	FBgn0036450	295
83	2R	16982193	16985848	2.194268226624	16984187	1.917539732797	FBgn0010415	4563	FBgn0010415	4563
84	2L	26574	29883	2.193219184875	28204	2.043186804828	FBgn0031209	4316	FBgn0002121	6832
85	3L	14545722	14547960	2.182315349579	14546977	1.953045785427	FBgn0040811	13588	FBgn0028418	20954
86	3R	15191506	15193807	2.174570083618	15192782	1.767561239355	FBgn0038697	7689	FBgn0000463	40847
87	3L	111384	117032	2.167952537537	114648	1.788642678942	FBgn0020386	1664	FBgn0035105	53306
88	3R	7598816	7607285	2.167060375214	7606306	1.812667147319	FBgn0011471	1480	FBgn0011471	1480
89	3R	27230049	27232467	2.163566589355	27230998	1.720505535603	FBgn0004834	27	FBgn0039831	184572
90	3L	20338083	20341548	2.13910484314	20340561	1.757658541203	FBgn0036984	3849	FBgn0028978	5112
91	3L	20940408	20945988	2.135813713074	20942918	1.953335986418	FBgn0037042	17361	FBgn0003415	18347
92	3R	863126	867438	2.135504722595	864877	2.076726341248	FBgn0010313	47531	FBgn0010313	47531
93	X	20543938	20547573	2.129041671753	20545174	1.937762379646	FBgn0031129	1462	FBgn0003300	40057
94	3R	21296914	21299507	2.124053955078	21298019	1.68314749854	FBgn0004509	759	FBgn0039337	4706
95	3L	4149675	4153720	2.122518062592	4152253	1.975432078044	FBgn0011653	1260	FBgn0004574	29520
96	X	264826	267559	2.122228622437	266197	1.791665582096	FBgn0002561	348	FBgn0002561	348
97	2R	8494239	8497931	2.121231555939	8496297	1.932444632053	FBgn0005624	599	FBgn0005624	599
98	3L	18260848	18263132	2.116373062134	18261897	1.918890560375	FBgn0036784	2260	FBgn0011706	101765
99	2R	10495850	10498733	2.113862991333	10497109	1.979511373183	FBgn0033988	951	FBgn0033988	951
100	2R	7247597	7250246	2.107760906219	7249051	1.892172634602	FBgn0033649	9221	FBgn0033652	57225
101	3R	17430151	17433921	2.104784011841	17431406	1.853303654989	FBgn0046832	16840	FBgn0046832	16840
102	2L	19255326	19258334	2.095066547394	19256594	1.655245304108	FBgn0051797	1468	FBgn0024245	102559
103	X	19618756	19623909	2.087633132935	19622431	1.860735668856	FBgn0031071	5566	FBgn0031071	5566
104	2L	12677745	12683019	2.086301803589	12679614	1.972696079927	FBgn0032442	10445	FBgn0032445	13409
105	2L	4027726	4033387	2.072081565857	4030433	1.742496490479	FBgn0000547	946	FBgn0000547	946
106	3L	14936332	14944979	2.055002212524	14937699	2.018302981059	FBgn0000216	229	FBgn0000216	229
107	2L	7631417	7633867	2.053589344025	7632520	1.785059452057	FBgn0031927	13477	FBgn0053529	88097
108	3L	14416253	14421109	2.041185855865	14418192	1.559098422527	FBgn0036424	35601	FBgn0036424	35601
109	3R	21848851	21854013	2.038366317749	21850647	1.899700343609	FBgn0002629	432	FBgn0002629	432
110	2L	15480801	15483313	2.033484458923	15481895	1.620207618265	FBgn0020371	1198	FBgn0003448	7697
111	3R	25079471	25084825	2.031445980072	25081248	1.872825229869	FBgn0003525	254	FBgn0003525	254
112	3L	13886888	13891614	2.020431995392	13888182	1.881686939913	FBgn0026376	2325	FBgn0036386	6074
113	3R	19711238	19715131	2.012078285217	19712669	1.829128205776	FBgn0025574	3128	FBgn0025574	3128
114	3R	12507630	12512241	2.002615451813	12511012	1.780082166195	FBgn0051498	20385	FBgn0015019	37683
115	3L	11897829	11901001	2.00213766098	11899406	1.874603551977	FBgn0036222	702	FBgn0000404	91882
116	3L	11224613	11228962	1.99760723114	11225911	1.660578966141	FBgn0041094	345	FBgn0041094	345
117	2L	16480830	16483830	1.997293949127	16481837	1.878109514713	FBgn0005677	76	FBgn0025678	129147
118	3R	24033915	24037381	1.995832920074	24035187	1.591885121663	FBgn0039572	25634	FBgn0040108	118818
119	3R	18498396	18501747	1.992354393005	18499990	1.76837943582	FBgn0039000	99	FBgn0039000	99
120	2R	17051322	17054867	1.986732006073	17053443	1.885130713968	FBgn0050283	5288	FBgn0010415	64693
121	3R	2578978	2582416	1.985724449158	2580347	1.972770522623	FBgn0026564	334	FBgn0026564	334
122	X	12583327	12588634	1.984632015228	12585744	1.682221055031	FBgn0030418	7341	FBgn0053963	92345
123	3L	8626321	8629233	1.984624385834	8627801	1.82319169886	FBgn0035922	4330	FBgn0001168	21905
124	X	18140967	18147538	1.978873729706	18144955	1.726461410522	FBgn0004956	3193	FBgn0004956	3193
125	2R	19151404	19155426	1.976031303406	19152770	1.626206099987	FBgn0034886	12406	FBgn0016762	48828
126	X	20461435	20465051	1.974296092987	20463363	1.780453085899	FBgn0031126	5097	FBgn0003300	41754
127	3L	4613800	4616832	1.963429927826	4615826	1.776584180196	FBgn0035563	190	FBgn0035562	4777
128	2R	2121767	2126441	1.95708322525	2124919	1.749536812305	FBgn0040673	93	FBgn0040673	93
129	2R	19079544	19083621	1.952945709229	19082123	1.762652060565	FBgn0015903	9626	FBgn0015903	9626
130	2L	3538049	3542837	1.94845867157	3539271	1.581014811993	FBgn0024244	20	FBgn0031549	8985
131	2R	4165856	4170973	1.945756912231	4168092	1.791205525398	FBgn0050353	1927	FBgn0050353	1927
132	3L	6469122	6471422	1.939946174622	6470191	1.704094529152	FBgn0020251	514	FBgn0020251	514
133	2L	7005644	7011908	1.939342975616	7006891	1.76130732368	FBgn0031880	6605	FBgn0051908	20404
134	3R	2933134	2938302	1.933382987976	2934576	1.544294413398	FBgn0014863	8877	FBgn0003884	22316
135	2L	14433366	14438502	1.932516098022	14436300	1.63068558188	FBgn0028871	11169	FBgn0005771	54562
136	3R	15878437	15880566	1.927217006683	15879416	1.631189763546	FBgn0040571	2399	FBgn0038769	17639
137	3R	8470529	8476225	1.920142650604	8471860	1.747725550334	FBgn0038071	1922	FBgn0038071	1922
138	3L	18325107	18328825	1.919743537903	18327088	1.699910780963	FBgn0011706	36574	FBgn0011706	36574
139	2L	8844808	8847819	1.914529800415	8846064	1.435046672821	FBgn0052986	16743	FBgn0029123	20439
140	3L	3400494	3402891	1.912587165833	3401649	1.718571126461	FBgn0014388	6818	FBgn0027616	43951
141	3L	18312802	18315249	1.907848358154	18313975	1.397965669632	FBgn0015946	44302	FBgn0011706	49687
142	2R	16554721	16557310	1.907724380493	16556121	1.697800580193	FBgn0003391	8620	FBgn0003391	8620
143	2L	8415007	8418035	1.905643463135	8416600	1.515742480755	FBgn0027932	910	FBgn0027932	910
144	X	255742	259898	1.903879642487	256868	1.552072244532	FBgn0004170	3986	FBgn0004170	3986
145	2R	20517152	20520123	1.89834356308	20518357	1.680766522884	FBgn0005634	716	FBgn0005634	716
146	X	542784	545731	1.89376783371	544466	1.667644612929	FBgn0021764	805	FBgn0025637	31573
147	3L	14928931	14935878	1.893265247345	14933498	1.742603919085	FBgn0026320	1108	FBgn0026320	1108
148	X	18779961	18782626	1.892961502075	18780817	1.497380529131	FBgn0052541	16521	FBgn0030974	53247
149	3R	16116532	16120750	1.888768196106	16118868	1.854358168209	FBgn0028386	120	FBgn0028386	120
150	X	12567459	12572074	1.881598949432	12569785	1.638030108284	FBgn0024308	6595	FBgn0053963	76386
151	2L	22155430	22157700	1.878331661224	22156824	1.649407327175	FBgn0032979	70	FBgn0032979	70
152	3R	26670529	26672550	1.874140262604	26671647	1.715636074543	FBgn0003720	6390	FBgn0003720	6390
153	3R	19856663	19858953	1.872936248779	19857752	1.550935745239	FBgn0039139	162	FBgn0039139	162
154	2L	3607883	3612790	1.872505664825	3610290	1.694751571206	FBgn0002985	3542	FBgn0002985	3542
155	2R	6107003	6109149	1.869851112366	6108096	1.639398097992	FBgn0033538	21381	FBgn0004399	38379
156	2R	19143591	19147844	1.857703208923	19146743	1.574849072625	FBgn0004795	6531	FBgn0016762	54855
157	3R	10102640	10105861	1.85622215271	10104889	1.553460189274	FBgn0003862	7734	FBgn0003862	7734
158	2R	7776147	7778557	1.854238986969	7777411	1.55871295929	FBgn0000253	2096	FBgn0020377	50279
159	3R	24894439	24901299	1.851865768433	24900121	1.584568977356	FBgn0039632	11240	FBgn0039633	22588
160	2L	282053	285821	1.851408958435	283821	1.58573251612	FBgn0031244	540	FBgn0031244	540
161	3R	9118129	9121137	1.851402759552	9119973	1.543313363019	FBgn0038135	499	FBgn0038134	1053
162	3R	12646748	12649086	1.845570087433	12648022	1.675093948841	FBgn0000014	7747	FBgn0020546	27704
163	3L	15986971	15992046	1.84215259552	15990629	1.63145416975	FBgn0044028	1890	FBgn0044028	1890
164	3R	17958866	17961622	1.841070175171	17960225	1.814589556526	FBgn0051163	645	FBgn0053335	30515
165	3L	15981807	15985119	1.840600013733	15983116	1.601806461811	FBgn0044028	5623	FBgn0044028	5623
166	3R	27572580	27575521	1.838704109192	27574361	1.625500361125	FBgn0011013	1110	FBgn0011013	1110
167	2L	4846163	4848273	1.838230133057	4847205	1.707017008464	FBgn0031637	87	FBgn0031638	543
168	3L	17520143	17523723	1.833915710449	17521236	1.598652222577	FBgn0025455	1811	FBgn0025455	1811
169	3R	12567564	12572098	1.831777572632	12570938	1.509221434593	FBgn0063261	6173	FBgn0063261	6173
170	3R	11813718	11816533	1.826782226562	11815291	1.503253824571	FBgn0003507	3368	FBgn0003507	3368
171	3L	11665630	11668843	1.824191093445	11666869	1.662533479578	FBgn0036193	822	FBgn0036193	822
172	X	8495052	8500970	1.823024749756	8496040	1.674063742161	FBgn0004102	154	FBgn0004102	154
173	3L	522282	524835	1.822806358337	523855	1.684098524206	FBgn0001316	266	FBgn0035140	528
174	2R	15586754	15588638	1.822016716003	15587418	1.620365535512	FBgn0004364	38956	FBgn0004364	38956
175	2R	8418474	8420858	1.820721626282	8419809	1.326355881161	FBgn0010488	12095	FBgn0010488	12095
176	3L	16737216	16742016	1.81989812851	16738510	1.632837295532	FBgn0036660	6464	FBgn0036660	6464
177	3R	26098059	26105214	1.818904876709	26101917	1.423981049482	FBgn0010113	1739	FBgn0039757	67175
178	X	2148256	2161094	1.810493469238	2151914	1.555782318115	FBgn0023526	3012	FBgn0023526	3012
179	2L	12086975	12090663	1.809000968933	12089482	1.697983682156	FBgn0003145	3690	FBgn0003145	3690
180	3R	2817214	2821573	1.802338123322	2820468	1.650658845901	FBgn0000095	4482	FBgn0010774	85658
181	X	7140872	7143325	1.801671981812	7142389	1.501439879922	FBgn0025549	5849	FBgn0025549	5849
182	4	651550	653226	1.801090240479	652272	1.426158078512	FBgn0039915	2329	FBgn0026777	323925
183	2R	13315350	13320273	1.79704284668	13316287	1.712951491861	FBgn0004586	1365	FBgn0004586	1365
184	3R	911455	916861	1.793173789978	913369	1.683335431417	FBgn0010313	961	FBgn0010313	961
185	3R	2911542	2913873	1.783169746399	2912494	1.469234764576	FBgn0003884	234	FBgn0003884	234
186	3L	3390716	3395263	1.781923294067	3393771	1.460423827171	FBgn0014388	14696	FBgn0027616	36073
187	3L	20999435	21002605	1.77402305603	21000586	1.619893610477	FBgn0053285	22257	FBgn0037044	38850
188	X	10666375	10671165	1.773345947266	10668456	1.361440321978	FBgn0030235	456	FBgn0030235	456
189	2L	3821426	3826514	1.773010253906	3822421	1.431906924528	FBgn0003430	3259	FBgn0003430	3259
190	2L	9987227	9990915	1.76934671402	9988783	1.716104447842	FBgn0040965	4126	FBgn0040965	4126
191	2L	10260221	10263332	1.767349720001	10260862	1.142337143421	FBgn0026379	155	FBgn0011305	2720
192	X	1989751	1997411	1.766030311584	1993344	1.546377499898	FBgn0004861	643	FBgn0025626	72052
193	X	6933225	6939931	1.763527870178	6936148	1.293930053711	FBgn0029933	7141	FBgn0029933	7141
194	2L	9447007	9450904	1.762912750244	9448437	1.641872966991	FBgn0053723	7697	FBgn0002973	10924
195	2R	6912370	6917759	1.762734413147	6914896	1.493028360255	FBgn0050506	852	FBgn0082585	1559
196	3R	2856520	2862416	1.761046409607	2859381	1.598008930683	FBgn0024289	18676	FBgn0010774	46745
197	3R	19018207	19022994	1.756638050079	19021424	1.633975926568	FBgn0011596	8332	FBgn0039066	55842
198	2R	10642678	10648442	1.75476360321	10644709	1.50142697727	FBgn0015371	14589	FBgn0033989	137623
199	X	2130231	2132162	1.753310203552	2131236	1.32209631976	FBgn0023529	2	FBgn0023527	12238
200	3R	21456515	21465534	1.750288009644	21458676	1.55843521567	FBgn0039350	4873	FBgn0039350	4873
201	2L	4888310	4893323	1.748442649841	4889680	1.499644339085	FBgn0031644	315	FBgn0031645	2435
202	3R	934455	936588	1.74772644043	935658	1.387116789818	FBgn0037293	18152	FBgn0010313	23250
203	2L	15328116	15330718	1.747360706329	15329525	1.75430315733	FBgn0001981	268	FBgn0001981	268
204	X	9932114	9936293	1.745920181274	9933521	1.456403477987	FBgn0030179	1767	FBgn0030179	1767
205	X	236571	239238	1.743916511536	237501	1.472008466721	FBgn0000022	10648	FBgn0000022	10648
206	2R	17829165	17831348	1.740888595581	17830321	1.608959702884	FBgn0013272	5077	FBgn0013272	5077
207	2L	8840401	8843079	1.737015724182	8841708	1.589689791203	FBgn0029123	16083	FBgn0029123	16083
208	3L	9651747	9653910	1.736476898193	9652976	1.500017166138	FBgn0036028	200	FBgn0044049	125249
209	3R	9470350	9474190	1.733205318451	9471605	1.563141654519	FBgn0003498	421	FBgn0003498	421
210	3R	15154518	15156844	1.733125209808	15155919	1.408559069914	FBgn0000463	3984	FBgn0000463	3984
211	3L	15226447	15228765	1.720148086548	15227621	1.544902128332	FBgn0029114	26721	FBgn0029114	26721
212	3L	2420479	2423894	1.719638824463	2422418	1.513738295611	FBgn0052306	24888	FBgn0053231	26270
213	3R	19139223	19142351	1.718661785126	19141049	1.544683396816	FBgn0039071	25138	FBgn0002622	43476
214	2L	8809076	8812650	1.716114997864	8809991	1.407079431746	FBgn0029123	15634	FBgn0029123	15634
215	X	17004113	17006508	1.703254699707	17005019	1.433394908905	FBgn0000163	10143	FBgn0000163	10143
216	X	7163947	7168520	1.70080280304	7165950	1.495060284932	FBgn0029943	3026	FBgn0024250	12773
217	2R	13926563	13929460	1.699275016785	13928261	1.472523240482	FBgn0013983	174	FBgn0034326	113940
218	3R	19643649	19645718	1.698530197144	19644684	1.476538711124	FBgn0053111	270	FBgn0004187	7372
219	3R	12664340	12667106	1.697295665741	12665842	1.462085331188	FBgn0020546	9884	FBgn0020546	9884
220	X	9339919	9343389	1.694510936737	9340962	1.64248269399	FBgn0030133	4380	FBgn0030136	58878
221	3R	4509677	4515508	1.693036079407	4512217	1.504381628597	FBgn0053325	6165	FBgn0001180	11323
222	2R	8704680	8709022	1.692507266998	8706341	1.499729275703	FBgn0028991	360	FBgn0028991	360
223	X	16800641	16803342	1.687334060669	16801766	1.506058184306	FBgn0030809	820	FBgn0030806	24967
224	3R	17867047	17870142	1.684560775757	17868475	1.217073186239	FBgn0017397	561	FBgn0017397	561
225	2L	7047422	7050428	1.679145812988	7048889	1.400222946616	FBgn0051630	6422	FBgn0051630	6422
226	2L	16345431	16350978	1.67799949646	16350011	1.419745052562	FBgn0028506	1146	FBgn0028506	1146
227	3L	5808990	5811813	1.674599647522	5809985	1.189720714793	FBgn0003984	9576	FBgn0035640	22955
228	2L	245899	250920	1.670740127563	248790	1.47570669651	FBgn0001309	2005	FBgn0001309	2005
229	2L	11343108	11345250	1.670277118683	11344219	1.464221596718	FBgn0032360	956	FBgn0004579	101384
230	2R	9995839	9998219	1.666163921356	9996968	1.413634359837	FBgn0001332	902	FBgn0013725	49770
231	X	18762699	18766191	1.66446018219	18765101	1.444200179156	FBgn0052541	805	FBgn0030974	37531
232	3R	21019555	21022012	1.664170265198	21020746	1.379819982192	FBgn0039288	536	FBgn0039288	536
233	X	7901083	7907189	1.661409378052	7906340	1.418462809394	FBgn0004656	332	FBgn0004656	332
234	3L	16008032	16012917	1.661199569702	16011852	1.353493392467	FBgn0003691	4062	FBgn0003691	4062
235	3R	12524461	12529614	1.661039352417	12526714	1.671422565685	FBgn0003944	33634	FBgn0063261	50397
236	3L	14909339	14910934	1.66083240509	14909646	1.336818521673	FBgn0040809	95	FBgn0040809	95
237	X	19603696	19610376	1.659006118774	19608011	1.366059752072	FBgn0031071	8854	FBgn0031071	8854
238	X	6881802	6888518	1.657066345215	6882851	1.463400602341	FBgn0029931	2993	FBgn0029931	2993
239	2L	20133021	20134948	1.653486728668	20133963	1.237275123596	FBgn0032853	3133	FBgn0032849	39969
240	2L	2154255	2157287	1.651200294495	2156379	1.252495129903	FBgn0031393	619	FBgn0031393	619
241	3R	7366652	7370110	1.647456645966	7367577	1.531396417057	FBgn0053512	2608	FBgn0037920	78236
242	3L	5953999	5958175	1.638633728027	5956813	1.366470277309	FBgn0035656	6861	FBgn0035656	6861
243	2R	13194450	13196466	1.634775161743	13195358	1.308158033034	FBgn0016059	3000	FBgn0016059	3000
244	X	16111384	16113855	1.633497714996	16112425	1.549376130104	FBgn0000536	161	FBgn0030733	7854
245	3R	9795172	9798821	1.631592750549	9797050	1.538404464722	FBgn0015270	6411	FBgn0038196	64837
246	3L	10647394	10653061	1.628598690033	10649585	1.400943819682	FBgn0010762	10895	FBgn0010762	10895
247	2R	6665090	6667023	1.626294136047	6665918	1.306608031778	FBgn0033581	45	FBgn0033581	45
248	2L	19806104	19808631	1.624826431274	19807520	1.245660557466	FBgn0043022	483	FBgn0043022	483
249	2R	1638484	1642903	1.624628067017	1639460	1.40369951725	FBgn0033063	5318	FBgn0033062	46452
250	X	2267913	2270067	1.621812820435	2269073	1.497752245735	FBgn0040385	2018	FBgn0001150	16046
251	3L	725960	729961	1.620285511017	727947	1.391533795525	FBgn0052482	621	FBgn0000575	4991
252	X	2241912	2245223	1.619982242584	2243047	1.291427866618	FBgn0040387	773	FBgn0001150	42072
253	3R	25866020	25868467	1.618566036224	25866969	1.211543027092	FBgn0003510	32	FBgn0003510	32
254	2L	9120158	9122374	1.614895820618	9121055	1.155880331993	FBgn0052982	4696	FBgn0052982	4696
255	3R	9540310	9542947	1.613924026489	9541326	1.435047984123	FBgn0054044	1400	FBgn0038175	2562
256	3L	23163456	23165376	1.612718582153	23164583	1.423667967319	FBgn0037212	18287	FBgn0024733	135268
257	3R	18491289	18494011	1.612429618835	18492708	1.36732228597	FBgn0038999	2237	FBgn0039000	7183
258	X	3620653	3627259	1.608424186707	3623612	1.453098241021	FBgn0026698	2032	FBgn0000542	57721
259	2L	9704820	9706694	1.607374668121	9705824	1.295432627201	FBgn0051710	120	FBgn0032138	5445
260	X	621005	623176	1.606397151947	621952	1.168005606707	FBgn0015288	8	FBgn0015288	8
261	X	320517	324223	1.602389335632	323277	1.400951161104	FBgn0010019	2878	FBgn0002561	56732
262	2R	13061634	13064219	1.599882125854	13062917	1.588490373948	FBgn0010409	560	FBgn0010409	560
263	3L	7961667	7963563	1.599446296692	7962140	1.573768784018	FBgn0011817	9144	FBgn0011817	9144
264	2R	3571822	3573918	1.595782279968	3572713	1.320057937077	FBgn0033252	4651	FBgn0021814	19135
265	2L	32865	34912	1.594922065735	33910	1.348051230113	FBgn0031209	10022	FBgn0002121	12538
266	2L	3070531	3073070	1.592710971832	3073019	1.415523952908	FBgn0027571	16404	FBgn0003934	24318
267	2R	13819528	13823450	1.592660427094	13820997	1.532099836013	FBgn0034327	2157	FBgn0034326	6676
268	X	6828784	6835269	1.591081619263	6834275	1.33846282959	FBgn0029927	2549	FBgn0029927	2549
269	3R	4800759	4802845	1.586704730988	4801677	1.524145424366	FBgn0037646	4966	FBgn0022347	16990
270	3L	2375982	2378303	1.58670425415	2377254	1.404676886166	FBgn0052298	2730	FBgn0052299	3488
271	2R	16563161	16565670	1.585678100586	16564482	1.521778892068	FBgn0003391	259	FBgn0003391	259
272	2R	16819436	16821683	1.583414077759	16820476	1.391910998027	FBgn0034618	214	FBgn0034617	546
273	2R	7309109	7312816	1.580978870392	7310307	1.365635703592	FBgn0033652	4031	FBgn0033652	4031
274	2L	4052258	4057608	1.579067230225	4054043	1.297860324383	FBgn0000547	22664	FBgn0000547	22664
275	3L	4737428	4740033	1.576438426971	4738608	1.425456464291	FBgn0035572	268	FBgn0035570	47905
276	3L	15512303	15514498	1.576161384583	15513672	1.248428535461	FBgn0046812	5704	FBgn0036503	31387
277	2L	19571031	19573922	1.575818538666	19572818	1.555992186069	FBgn0005672	435	FBgn0005672	435
278	2R	2084256	2089661	1.575538635254	2085531	1.410595781663	FBgn0033076	27260	FBgn0041145	36787
279	3L	13046937	13049339	1.575093746185	13048371	1.377135501188	FBgn0036344	12545	FBgn0036342	27400
280	3R	926196	928028	1.565851211548	927150	1.234192511615	FBgn0010313	14742	FBgn0010313	14742
281	2L	3805242	3807330	1.565501213074	3806316	1.275865274317	FBgn0021800	2735	FBgn0003430	19364
282	3R	14747378	14750891	1.565460205078	14749302	1.445916056633	FBgn0038662	5094	FBgn0038666	57388
283	3L	5593972	5598594	1.56383228302	5595075	1.431075376623	FBgn0035625	9855	FBgn0035625	9855
284	3R	1437466	1439704	1.563667297363	1438589	1.370669174194	FBgn0017550	241	FBgn0037351	11597
285	3L	20333440	20337777	1.560961723328	20336768	1.457155059366	FBgn0028978	1319	FBgn0028978	1319
286	3L	19045936	19049883	1.559925079346	19048833	1.472894668579	FBgn0036844	2848	FBgn0036844	2848
287	3R	6437096	6441624	1.557776451111	6439782	1.331725776196	FBgn0001235	24604	FBgn0001235	24604
288	3R	9636522	9639091	1.553635597229	9637504	1.405600845814	FBgn0053327	1337	FBgn0053327	1337
289	3L	18814765	18817095	1.551847934723	18816170	1.475365702311	FBgn0036816	4651	FBgn0036818	15428
290	X	20318066	20321901	1.549430847168	20320778	1.336617410183	FBgn0031119	1445	FBgn0040649	23922
291	3L	17379990	17383067	1.54829120636	17381552	1.483220493092	FBgn0027660	5219	FBgn0027660	5219
292	2L	9145323	9147531	1.546911239624	9146605	1.356869379679	FBgn0051887	16762	FBgn0051887	16762
293	2L	712469	714803	1.545503616333	713863	1.276155352592	FBgn0000497	1105	FBgn0015621	106101
294	2R	12971985	12974619	1.54062461853	12973030	1.38860219717	FBgn0028953	486	FBgn0028953	486
295	2R	3579309	3581660	1.540605068207	3580692	1.276924312115	FBgn0020279	898	FBgn0021814	11156
296	2L	22033458	22034699	1.540294647217	22033872	1.399555762609	FBgn0051601	3245	FBgn0032979	122882
297	3R	819027	821377	1.538743019104	820144	1.33437498878	FBgn0037292	5670	FBgn0004183	46258
298	2L	16324310	16328007	1.537717819214	16326960	1.419170796871	FBgn0040984	1104	FBgn0040984	1104
299	3R	688376	691691	1.535912513733	689849	1.256061329561	FBgn0003002	11314	FBgn0003002	11314
300	2R	15570566	15572741	1.535064220428	15571811	1.198990316952	FBgn0034480	51961	FBgn0004364	54563
301	2L	6568550	6571384	1.533086776733	6569870	1.063633620739	FBgn0031834	3753	FBgn0031830	12070
302	3L	7107189	7113356	1.531703948975	7111986	1.43748651232	FBgn0023001	3521	FBgn0002775	12516
303	2L	2452952	2458680	1.530149459839	2457178	1.225341796875	FBgn0012017	2866	FBgn0015816	35488
304	2R	1314366	1316607	1.530064582825	1315696	1.076385438442	FBgn0033043	9796	FBgn0033035	110454
305	3R	12904640	12910406	1.528150558472	12908549	1.414167523384	FBgn0038476	2598	FBgn0038476	2598
306	X	1897016	1899683	1.527433872223	1898422	1.205361029681	FBgn0000667	45	FBgn0003964	983
307	X	7183922	7185731	1.526859283447	7184798	1.091480318705	FBgn0026144	2192	FBgn0026144	2192
308	2L	17738260	17740755	1.526076316833	17739730	1.306440830231	FBgn0015609	4280	FBgn0032646	242692
309	3R	17465433	17471443	1.523836135864	17467130	1.322580039501	FBgn0046832	18884	FBgn0046832	18884
310	3R	20584330	20586590	1.522030830383	20585562	1.479565249549	FBgn0015591	5218	FBgn0000140	5937
311	2R	2995425	3003194	1.517820358276	3000143	1.452296853065	FBgn0015930	1533	FBgn0015930	1533
312	3R	15805542	15807404	1.51646232605	15806477	1.166030406952	FBgn0051213	7242	FBgn0021776	45635
313	2R	5557276	5559742	1.515969753265	5558855	1.202233612537	FBgn0033476	1576	FBgn0033476	1576
314	3L	21423534	21425446	1.51287651062	21424482	1.250424497268	FBgn0037085	640	FBgn0037085	640
315	2R	10633080	10634224	1.512434959412	10634102	1.316416220231	FBgn0015371	3982	FBgn0033989	127016
316	3R	4670662	4674764	1.511880874634	4672110	0.945356786251	FBgn0011966	15492	FBgn0011966	15492
317	3R	12351078	12353630	1.51075553894	12352557	1.449760941898	FBgn0038441	13385	FBgn0027053	56734
318	2R	13407100	13409620	1.510241031647	13408292	1.419058382511	FBgn0034283	913	FBgn0034282	21419
319	3R	12689855	12692406	1.504622936249	12690928	1.364115476608	FBgn0082171	8891	FBgn0082171	8891
320	2L	12611486	12619543	1.503509998322	12618421	1.394250615438	FBgn0002970	73	FBgn0002970	73
321	2L	9567049	9570761	1.501000404358	9568020	1.264889492708	FBgn0032130	872	FBgn0002973	130507
322	2L	19861888	19863825	1.49974155426	19862862	1.195174515247	FBgn0032826	476	FBgn0043021	50519
323	3R	19929775	19932072	1.495958805084	19931031	1.206009229024	FBgn0013343	434	FBgn0013343	434
324	3L	11209827	11214278	1.495317459106	11211119	1.313587665558	FBgn0036150	1234	FBgn0041094	15137
325	2R	8710234	8714455	1.49197769165	8712130	1.355470466614	FBgn0053182	2053	FBgn0028991	6149
326	2R	20171787	20174664	1.491509914398	20173704	1.337120109134	FBgn0035046	1679	FBgn0035046	1679
327	X	8977047	8980954	1.4894323349	8978173	1.25323082419	FBgn0030090	2066	FBgn0030092	16107
328	2L	6228260	6230587	1.4865899086	6229646	1.196533330282	FBgn0026755	4596	FBgn0031782	101884
329	3R	12074774	12078384	1.483949661255	12076012	1.345864359538	FBgn0040237	13798	FBgn0011253	22164
330	3L	14140889	14144329	1.481342792511	14143354	1.270100930158	FBgn0000411	525	FBgn0000411	525
331	3L	4676534	4679080	1.47980594635	4677535	1.317295074463	FBgn0042199	991	FBgn0042199	991
332	3R	7584165	7587928	1.47975730896	7585411	1.405326664448	FBgn0017581	4768	FBgn0037947	11861
333	3R	10548013	10550662	1.478234767914	10549791	1.224916040897	FBgn0053967	187	FBgn0038257	23252
334	4	843852	846548	1.477643966675	845363	1.215887367725	FBgn0039938	8900	FBgn0039930	204246
335	3R	20996709	21000419	1.477470397949	20998826	1.250828799079	FBgn0039285	443	FBgn0039286	11909
336	2L	7298655	7301163	1.474046230316	7299846	1.306388437748	FBgn0004009	7315	FBgn0004009	7315
337	3R	5592164	5594602	1.47349691391	5593429	1.312083542347	FBgn0037747	144	FBgn0037752	10389
338	3L	4522247	4524571	1.472417831421	4523194	1.206757321077	FBgn0035558	218	FBgn0015805	84370
339	3L	12622509	12624499	1.471981525421	12623543	1.315052986145	FBgn0052111	21660	FBgn0036306	105161
340	3R	27046258	27050322	1.471767425537	27047364	1.363403544706	FBgn0039831	938	FBgn0039831	938
341	3L	1721110	1723136	1.471132278442	1722218	1.067178514269	FBgn0035266	114	FBgn0027903	36947
342	3L	6937341	6939596	1.469790458679	6938549	1.261417261759	FBgn0010851	200	FBgn0001104	15451
343	X	6940295	6943633	1.469111919403	6941884	1.122162931106	FBgn0029933	1405	FBgn0029933	1405
344	3L	13376378	13378367	1.468775749207	13377292	1.297552406788	FBgn0002573	2220	FBgn0036351	22002
345	2L	15756580	15759129	1.468190193176	15757478	1.301179409027	FBgn0001987	1206	FBgn0003936	9867
346	X	17340215	17343471	1.468046188354	17342447	1.203660428524	FBgn0030842	19195	FBgn0030851	120966
347	3L	19521103	19529093	1.467931270599	19526088	1.203414780753	FBgn0067680	4311	FBgn0067680	4311
348	3R	12716801	12718868	1.467632293701	12717982	1.338608797859	FBgn0015350	12532	FBgn0082171	35945
349	2R	7129494	7133568	1.466871261597	7131921	1.088319946738	FBgn0033636	183	FBgn0033636	183
350	2L	9696945	9699751	1.464813709259	9698594	1.286442644456	FBgn0000273	699	FBgn0015393	1240
351	3R	4854717	4862227	1.463977813721	4859890	1.203231250539	FBgn0002932	5299	FBgn0002932	5299
352	2L	19129811	19134162	1.46323299408	19131277	1.356879472733	FBgn0010300	1542	FBgn0032762	1922
353	3L	7882210	7886360	1.463050842285	7883485	1.074735809775	FBgn0003041	2413	FBgn0003041	2413
354	2R	12030896	12037177	1.462194442749	12032431	1.265709102154	FBgn0011260	17372	FBgn0034138	53669
355	3L	10823862	10827384	1.462104797363	10825276	1.261587142944	FBgn0026160	6563	FBgn0026160	6563
356	4	1000997	1002365	1.461813926697	1001774	0.985519587994	FBgn0039931	4257	FBgn0039930	47835
357	X	6771632	6772282	1.459306716919	6772213	0.811259269714	FBgn0029920	23533	FBgn0029920	23533
358	3R	2635133	2639574	1.459086894989	2638563	1.395977749544	FBgn0046833	3267	FBgn0046833	3267
359	X	15315374	15317484	1.458261966705	15316291	1.418132845561	FBgn0030648	13	FBgn0030659	100518
360	X	273328	275224	1.457493782043	274293	1.452880740166	FBgn0002561	7748	FBgn0002561	7748
361	2L	16401040	16403567	1.455821037292	16402121	1.264893114567	FBgn0020416	39088	FBgn0025678	49431
362	3R	9180951	9182899	1.455267906189	9181907	1.241283118725	FBgn0045442	2512	FBgn0044511	25607
363	X	4897024	4899212	1.454679489136	4898134	1.254131380717	FBgn0003028	4600	FBgn0004368	113765
364	X	6698342	6709210	1.454650878906	6705868	1.156233515058	FBgn0064122	7876	FBgn0064122	7876
365	3R	23265919	23268919	1.45338010788	23266898	1.176764547825	FBgn0016061	22651	FBgn0039509	152681
366	3R	17440794	17443231	1.452589035034	17442004	1.247723639011	FBgn0046832	6242	FBgn0046832	6242
367	3L	4955379	4958310	1.452577590942	4956760	1.258862495422	FBgn0005775	259	FBgn0035570	266057
368	2R	8295070	8297505	1.451717376709	8296197	1.328776657581	FBgn0003326	254	FBgn0003326	254
369	3L	22095007	22098363	1.451615333557	22097165	1.243193906896	FBgn0037152	2103	FBgn0000100	87282
370	3R	12588903	12592929	1.44793510437	12589842	1.08177703619	FBgn0020556	9069	FBgn0020556	9069
371	3R	21860001	21863346	1.447337627411	21861099	1.163840472698	FBgn0002633	1661	FBgn0002633	1661
372	2R	19087014	19089495	1.444703102112	19088133	1.194941588811	FBgn0015903	15636	FBgn0015903	15636
373	2L	7518650	7521185	1.444402217865	7520055	1.305444598198	FBgn0011283	22695	FBgn0053529	24368
374	X	7003586	7005671	1.443469524384	7004688	1.353247225285	FBgn0047092	9602	FBgn0029933	61399
375	2L	19213822	19217271	1.442022323608	19216419	1.330981969833	FBgn0015380	30144	FBgn0032762	87064
376	3R	12635409	12638987	1.43985748291	12636889	1.21746040793	FBgn0000014	18880	FBgn0020556	37978
377	3L	15558036	15562337	1.439753055573	15560937	1.256884872913	FBgn0036518	6798	FBgn0036518	6798
378	3R	1473375	1476799	1.439001083374	1474151	1.025741857641	FBgn0027951	308	FBgn0051545	519
379	3R	1036197	1039090	1.437881946564	1037249	1.254723941579	FBgn0000340	5898	FBgn0000340	5898
380	3R	2227231	2229261	1.437797546387	2228058	1.056341507856	FBgn0037443	3555	FBgn0037443	3555
381	X	19615810	19618550	1.436675071716	19617030	1.201955795288	FBgn0031071	165	FBgn0031071	165
382	4	425717	427893	1.436269760132	427035	1.24822807312	FBgn0039905	13395	FBgn0026777	98688
383	2L	11074256	11078724	1.435374259949	11075371	1.362538281609	FBgn0032335	4310	FBgn0032335	4310
384	2R	12975452	12977867	1.433979034424	12976662	1.083370149136	FBgn0028953	4118	FBgn0028953	4118
385	3L	18149762	18152801	1.426884651184	18151414	1.231414159139	FBgn0003997	518	FBgn0020300	46751
386	2R	15620306	15622603	1.426564693451	15621323	1.402835284962	FBgn0004364	5051	FBgn0004364	5051
387	2L	15308709	15310549	1.420126438141	15309746	1.082439303398	FBgn0041103	6089	FBgn0001981	20047
388	2R	20605505	20610384	1.419580459595	20607359	1.020495033264	FBgn0004919	15439	FBgn0001148	37779
389	3L	13108730	13110776	1.418271064758	13109924	1.249710195205	FBgn0053262	292	FBgn0010452	21704
390	2L	18145141	18148522	1.417852401733	18146100	1.079527080059	FBgn0041184	2239	FBgn0041184	2239
391	3L	11316324	11319421	1.417804718018	11318305	0.997842669487	FBgn0036155	20527	FBgn0041094	92049
392	3R	24425001	24427125	1.416434288025	24426082	1.261064235981	FBgn0001215	553	FBgn0001215	553
393	2L	15726872	15728828	1.413283348083	15727690	1.110768139362	FBgn0010382	16394	FBgn0003936	19921
394	3L	15968627	15971282	1.411696434021	15969922	1.324770927429	FBgn0036556	72	FBgn0036557	534
395	X	325574	327521	1.411259174347	326453	1.237779112423	FBgn0010019	298	FBgn0000570	53589
396	3L	4171381	4174319	1.409569740295	4173206	1.270023286343	FBgn0003710	1144	FBgn0004574	50473
397	3R	18614181	18616069	1.406168460846	18615096	1.257885336876	FBgn0039026	4890	FBgn0039013	62474
398	2L	20720977	20723291	1.40558052063	20722057	1.13438538944	FBgn0032880	154	FBgn0000986	451
399	3R	27761076	27765000	1.403568744659	27763480	1.246904850006	FBgn0039886	40372	FBgn0002780	114314
400	X	2489034	2491512	1.403257369995	2490559	1.20297396183	FBgn0003371	453	FBgn0003371	453
401	3R	1494706	1499593	1.402759552002	1495856	1.251887702942	FBgn0037363	421	FBgn0037363	421
402	X	3017158	3019988	1.402145385742	3019009	1.159559845924	FBgn0028746	10269	FBgn0028746	10269
403	2L	15472804	15479674	1.402051925659	15478491	1.09123544132	FBgn0020371	2206	FBgn0003448	4293
404	X	5384464	5386305	1.401620864868	5385400	1.068951861064	FBgn0065061	15781	FBgn0029771	22902
405	3L	7130068	7131689	1.3970079422	7130865	0.931995815701	FBgn0028383	155	FBgn0028383	155
406	3R	2914544	2916323	1.397003173828	2916291	1.3733030955	FBgn0040670	3555	FBgn0003884	4031
407	3R	4751237	4754635	1.396861076355	4753712	1.298413444968	FBgn0003177	3266	FBgn0037644	17014
408	3R	18698636	18700415	1.396298885345	18699528	1.162161939284	FBgn0017590	25496	FBgn0039013	146906
409	X	17718249	17721579	1.395441532135	17719438	1.206633627415	FBgn0030881	1693	FBgn0030881	1693
410	2L	19150346	19159673	1.394742012024	19154203	1.301013999515	FBgn0032763	23428	FBgn0032762	24848
411	2L	3832712	3835221	1.388631820679	3834022	1.271855354309	FBgn0004567	2820	FBgn0004567	2820
412	3L	3041972	3044852	1.38418674469	3043818	1.187716841698	FBgn0035393	5184	FBgn0035388	25088
413	2R	7154579	7157052	1.383598327637	7155517	1.153604283052	FBgn0033639	6039	FBgn0033638	7040
414	X	15980947	15983667	1.380811691284	15982135	1.284139188131	FBgn0042650	25004	FBgn0000459	68536
415	2L	12009713	12013150	1.377209663391	12012339	1.076288402081	FBgn0014019	3963	FBgn0032390	22375
416	3R	11067784	11070640	1.376997470856	11069623	1.111648201942	FBgn0001219	1256	FBgn0001219	1256
417	3R	8895118	8899177	1.376071929932	8896247	1.122748321957	FBgn0004666	12766	FBgn0003308	37988
418	X	18501258	18503147	1.371959209442	18502305	1.161582183838	FBgn0030947	6215	FBgn0030945	15277
419	X	2264353	2265544	1.371826648712	2264500	1.265362819036	FBgn0040385	2555	FBgn0001150	20619
420	3L	472831	474873	1.370764255524	473862	1.135257216061	FBgn0001316	50259	FBgn0035140	50521
421	2L	12091148	12095016	1.370051383972	12091994	1.067800249372	FBgn0032407	1777	FBgn0032407	1777
422	2L	12465204	12467740	1.369575977325	12466957	1.057513535023	FBgn0032437	13275	FBgn0040286	32292
423	X	21439959	21441895	1.367136955261	21440921	1.042066454887	FBgn0024807	87	FBgn0031186	217064
424	3R	6424206	6427328	1.36683511734	6425864	1.18964356184	FBgn0001235	38522	FBgn0001235	38522
425	2R	7367658	7369933	1.361278057098	7368707	1.169657987707	FBgn0013756	181	FBgn0013756	181
426	X	9533975	9536520	1.360366821289	9535603	1.174005746841	FBgn0000233	3806	FBgn0000233	3806
427	3L	10829732	10838018	1.359057426453	10834573	1.194351364585	FBgn0026160	2734	FBgn0026160	2734
428	X	11550849	11555364	1.358546257019	11553930	1.25175601244	FBgn0030329	809	FBgn0030328	1129
429	2L	5409144	5414606	1.358218193054	5412254	1.300520055434	FBgn0016660	7912	FBgn0005511	49387
430	2L	20298246	20299788	1.356919288635	20298840	1.165678620338	FBgn0003475	28	FBgn0011638	39081
431	3L	12054830	12058268	1.350742340088	12057226	1.068263530731	FBgn0028679	1494	FBgn0036248	34964
432	2L	5518732	5520677	1.350476264954	5519830	1.062079489231	FBgn0031708	59	FBgn0031708	59
433	3L	13513297	13515062	1.345920562744	13514511	0.801011926988	FBgn0036377	20963	FBgn0036351	159221
434	2R	15240650	15242589	1.34482049942	15241905	0.979513617123	FBgn0065076	110	FBgn0065076	110
435	3R	879578	883079	1.343700408936	881985	1.16495513916	FBgn0010313	30423	FBgn0010313	30423
436	2R	8667506	8669532	1.343131542206	8668671	1.15020608902	FBgn0013955	108	FBgn0033802	33048
437	3R	10140860	10143178	1.337456226349	10142060	1.17735517025	FBgn0011474	350	FBgn0011474	350
438	2R	9056060	9058123	1.335296630859	9057052	1.001232596005	FBgn0011896	5028	FBgn0014877	12937
439	2L	19332997	19335723	1.334619522095	19334201	1.199153900146	FBgn0024245	24952	FBgn0024245	24952
440	2R	2025624	2029586	1.333714485168	2026398	0.887487972484	FBgn0010347	12326	FBgn0041145	95920
441	2L	9453577	9455519	1.332445144653	9454587	1.125760912895	FBgn0053723	13847	FBgn0002973	17074
442	3L	1559298	1561485	1.331460952759	1560406	1.172612607479	FBgn0035236	7690	FBgn0035236	7690
443	2L	12542551	12547159	1.328414916992	12544333	1.243404328823	FBgn0010460	3763	FBgn0002970	74015
444	2L	20903499	20906532	1.32652759552	20904410	1.214621543884	FBgn0032901	2111	FBgn0032906	9327
445	2R	14807116	14808887	1.321838378906	14807957	1.108804893494	FBgn0034431	526	FBgn0034430	891
446	2R	11044135	11047465	1.321352958679	11045337	1.139912009239	FBgn0019968	1764	FBgn0019968	1764
447	3L	6725523	6728253	1.32132768631	6726341	1.235297381878	FBgn0035713	108	FBgn0035713	108
448	3R	21835182	21837494	1.320036888123	21836131	1.136225104332	FBgn0002732	554	FBgn0002732	554
449	2L	11454715	11456724	1.318707466125	11455901	1.144958368937	FBgn0004579	10298	FBgn0004579	10298
450	X	12407828	12410036	1.31782913208	12409058	1.055868216923	FBgn0030400	8061	FBgn0015024	78662
451	3L	2449775	2451954	1.317184448242	2450996	1.198876857758	FBgn0035347	561	FBgn0035347	561
452	2L	15314941	15317084	1.316722869873	15316152	1.045093127659	FBgn0041103	317	FBgn0001981	13641
453	X	17543096	17545074	1.316558837891	17544022	1.082280039787	FBgn0030864	427	FBgn0030866	29189
454	X	8055351	8062760	1.314377784729	8061345	1.097709549798	FBgn0030025	24575	FBgn0030028	55295
455	2R	3811433	3812841	1.312337875366	3812227	0.83724628176	FBgn0067713	2299	FBgn0010109	68087
456	3L	5626436	5630922	1.309112548828	5628510	1.102978348732	FBgn0035626	120	FBgn0035625	23580
457	3R	27430315	27433138	1.308344364166	27431343	1.034538773929	FBgn0011655	5427	FBgn0039857	9376
458	2L	219175	225988	1.30801486969	222256	1.250388145447	FBgn0031235	10258	FBgn0031235	10258
459	2R	15172980	15178451	1.301974773407	15176153	1.192310669843	FBgn0046821	31	FBgn0046821	31
460	2L	10056529	10059825	1.301847934723	10058955	1.121447682381	FBgn0032178	1942	FBgn0011823	2049
461	2R	16157932	16162022	1.301647663116	16161090	1.099269866943	FBgn0034537	2189	FBgn0061362	2447
462	X	15719776	15721502	1.301061630249	15720588	1.024925085214	FBgn0030702	635	FBgn0030703	3441
463	3L	13381562	13384441	1.299936294556	13383114	1.175714850426	FBgn0036356	3286	FBgn0036351	27824
464	3R	12703381	12705606	1.299598693848	12704229	1.122383594513	FBgn0015350	1221	FBgn0082171	22192
465	X	1865401	1870108	1.298552036285	1867748	1.103790507597	FBgn0010110	732	FBgn0003964	29691
466	2L	20057537	20059711	1.296762466431	20058750	1.057874623467	FBgn0019686	1344	FBgn0019686	1344
467	X	19597142	19601447	1.295475006104	19600218	1.11418800354	FBgn0031070	3958	FBgn0031070	3958
468	X	635517	638308	1.290130138397	637012	1.02330903446	FBgn0025618	4600	FBgn0015288	15052
469	3L	678768	684025	1.289153575897	681146	1.178013296688	FBgn0035157	1529	FBgn0035156	4699
470	4	874529	876246	1.289054870605	875295	0.963605095358	FBgn0053797	11498	FBgn0039930	174314
471	X	3585597	3589136	1.288623809814	3587790	1.008336403791	FBgn0029675	4608	FBgn0000542	93543
472	X	12580453	12582739	1.287756919861	12581895	0.984463055929	FBgn0030418	3492	FBgn0053963	88496
473	2R	5170884	5172853	1.287662506104	5171876	1.121699810028	FBgn0011921	1162	FBgn0023143	33265
474	2R	17030715	17033463	1.286890029907	17031611	0.95745164156	FBgn0003731	1024	FBgn0010415	42861
475	3L	15277480	15279693	1.28574848175	15278606	1.179478140438	FBgn0036493	8978	FBgn0036494	23353
476	3L	3793908	3795935	1.285230636597	3794887	1.032073750215	FBgn0035464	86	FBgn0035464	86
477	2R	7111843	7114833	1.285212516785	7113886	0.984033465385	FBgn0065063	6596	FBgn0065063	6596
478	3R	7302778	7304802	1.284671783447	7303887	1.060189755758	FBgn0037906	20145	FBgn0037902	42294
479	3L	15519240	15520220	1.284341335297	15519809	1.03863972884	FBgn0046812	433	FBgn0036516	33616
480	3L	6715414	6718607	1.28416967392	6716795	1.252281069756	FBgn0052393	301	FBgn0035713	9438
481	3L	3019834	3022796	1.281982898712	3021048	1.104017702738	FBgn0035388	2318	FBgn0035388	2318
482	3R	18676042	18677678	1.281684875488	18676835	0.795128377279	FBgn0039029	5801	FBgn0039013	124213
483	3R	777090	779514	1.280452251434	778557	1.092906177044	FBgn0004436	151	FBgn0004183	4671
484	3L	7957273	7959368	1.280433654785	7958887	1.158944470542	FBgn0011817	5891	FBgn0011817	5891
485	2L	21863832	21865177	1.279193878174	21864785	1.257313966751	FBgn0032965	21069	FBgn0003866	48597
486	X	6839569	6844622	1.278621673584	6841424	1.031105339527	FBgn0027108	2475	FBgn0027108	2475
487	3R	5044763	5047284	1.278020858765	5046207	1.112148475647	FBgn0003165	17197	FBgn0000412	20169
488	3L	730549	733582	1.277600288391	732318	1.026154816151	FBgn0000575	620	FBgn0000575	620
489	X	7735836	7739428	1.272932052612	7736616	0.963491022587	FBgn0029970	192	FBgn0029970	192
490	3L	15752426	15754191	1.27160358429	15753345	0.974520234501	FBgn0036531	20332	FBgn0036537	47300
491	2R	4151531	4154006	1.269319534302	4152739	1.081259727478	FBgn0003892	8709	FBgn0003892	8709
492	3R	9508887	9512068	1.266904354095	9510779	1.18997913599	FBgn0024555	1099	FBgn0024555	1099
493	3R	25589350	25592358	1.26557636261	25590483	1.030581057072	FBgn0001297	2224	FBgn0020235	15625
494	2L	5541139	5543558	1.262697219849	5542201	1.036146388334	FBgn0014189	109	FBgn0014189	109
495	3R	21807955	21809927	1.262623310089	21809129	1.016080677509	FBgn0015269	394	FBgn0002735	16451
496	2L	4033725	4036423	1.262485027313	4034640	1.200668891271	FBgn0000547	3261	FBgn0000547	3261
497	3R	15139738	15141841	1.262438297272	15141046	1.223323204938	FBgn0000463	10889	FBgn0000463	10889
498	3L	20958418	20961741	1.261219024658	20959697	1.162271916866	FBgn0003415	1568	FBgn0003415	1568
499	2R	7952405	7954460	1.258231639862	7953448	1.078784525394	FBgn0033739	206	FBgn0010238	15650
500	3L	2465751	2467953	1.255839347839	2466682	1.041211184333	FBgn0035344	4657	FBgn0035346	5669
501	3R	2569256	2571264	1.255563735962	2570232	1.027235209942	FBgn0004054	370	FBgn0004054	370
502	3R	6396012	6398500	1.255190372467	6397452	1.008675396442	FBgn0051394	42574	FBgn0001235	66934
503	2R	15595369	15597215	1.254745483398	15596235	1.050372421741	FBgn0004364	30139	FBgn0004364	30139
504	2L	2752062	2756775	1.254700660706	2755438	1.01061886549	FBgn0031453	2639	FBgn0031453	2639
505	X	15774673	15776338	1.254259586334	15775574	1.066354751587	FBgn0030710	558	FBgn0030711	3374
506	3R	5753383	5755299	1.253965377808	5754274	1.051382569706	FBgn0053975	638	FBgn0037770	57503
507	2R	9135912	9137919	1.251773357391	9137056	0.981748801011	FBgn0000633	1939	FBgn0033859	27500
508	2R	18013508	18016393	1.251446723938	18015245	1.269951502482	FBgn0034735	15449	FBgn0022986	92121
509	X	8255233	8260568	1.25134563446	8258014	1.158630932079	FBgn0052711	2683	FBgn0052711	2683
510	X	6998809	7001197	1.250876903534	6999498	0.994819054237	FBgn0047092	4412	FBgn0029933	56209
511	3R	5969026	5971229	1.250468730927	5970343	1.022774219513	FBgn0002478	78	FBgn0037797	78137
512	2L	304993	306912	1.248827934265	305830	1.072309970856	FBgn0004611	111	FBgn0024352	10721
513	3R	4848870	4851559	1.248579978943	4850617	0.968494474888	FBgn0015014	4878	FBgn0015014	4878
514	2L	2163149	2166056	1.247948646545	2165095	1.055224362542	FBgn0031393	9335	FBgn0031393	9335
515	2L	22138209	22141037	1.247859954834	22140218	0.979928270976	FBgn0032978	8675	FBgn0032979	16536
516	3R	10411824	10413768	1.245125293732	10412516	0.886181887458	FBgn0020299	5669	FBgn0020299	5669
517	X	7289705	7291264	1.244324684143	7290407	0.804178655148	FBgn0040923	7037	FBgn0026144	107801
518	3R	26884858	26889622	1.242320537567	26886637	1.045318901539	FBgn0002413	294	FBgn0010808	7003
519	2L	13903427	13906374	1.24209022522	13904295	1.108013826258	FBgn0019890	364	FBgn0019890	364
520	3R	7015019	7017754	1.240935325623	7016686	1.139116108418	FBgn0037870	5142	FBgn0037873	18885
521	X	13262326	13263444	1.23620557785	13263274	1.075682933514	FBgn0030486	16059	FBgn0030482	32444
522	3R	14815573	14818440	1.235696792603	14816809	1.143163442612	FBgn0026239	7062	FBgn0026239	7062
523	3R	17443570	17445623	1.234239578247	17444445	1.031960150775	FBgn0046832	3801	FBgn0046832	3801
524	3R	8077274	8079462	1.234137535095	8078447	1.113991498947	FBgn0038008	1462	FBgn0037992	124528
525	X	990085	992728	1.232037067413	991721	1.027349640341	FBgn0040365	10778	FBgn0026875	101733
526	2L	21094834	21096876	1.231880187988	21095927	1.117522060871	FBgn0040297	3735	FBgn0023388	34018
527	2R	8044068	8047949	1.230972766876	8045271	1.129806624519	FBgn0011592	308	FBgn0011592	308
528	2R	4154521	4156203	1.230607509613	4155461	0.938078094931	FBgn0003892	5987	FBgn0003892	5987
529	3L	19006427	19010682	1.230367660522	19008622	1.13734716177	FBgn0002945	1968	FBgn0002945	1968
530	3R	21713336	21715383	1.229487419128	21714334	1.24198066487	FBgn0028717	69	FBgn0002735	111246
531	3R	12726870	12728676	1.229106426239	12727733	0.967835962772	FBgn0051270	21774	FBgn0082171	45696
532	X	8115482	8117590	1.227059364319	8116659	1.042819528019	FBgn0030028	19	FBgn0030028	19
533	3L	14176357	14177930	1.22353553772	14177265	0.978484322043	FBgn0036415	5903	FBgn0036415	5903
534	3R	16041730	16043429	1.221798419952	16042528	0.977363169193	FBgn0051499	3045	FBgn0028386	76460
535	3L	9434909	9438185	1.219874858856	9436509	0.78715503917	FBgn0052043	1485	FBgn0052043	1485
536	3L	3053405	3058300	1.218881130219	3055159	0.997807860374	FBgn0035397	499	FBgn0003938	19174
537	2L	8301952	8303496	1.218038082123	8302698	0.954723417759	FBgn0032012	285	FBgn0032015	5490
538	3L	5854397	5856342	1.217804908752	5855346	1.001165390015	FBgn0035643	1008	FBgn0052409	18143
539	3R	19076607	19078412	1.217095375061	19077412	0.934201190346	FBgn0039066	146	FBgn0039066	146
540	2R	9825319	9828549	1.216723442078	9826492	1.105393356747	FBgn0033921	9276	FBgn0033922	14197
541	3R	27529402	27531736	1.216207027435	27530897	1.080610394478	FBgn0054046	3957	FBgn0039867	31767
542	2L	13244579	13245738	1.215384960175	13245091	0.784090677897	FBgn0003935	243	FBgn0003935	243
543	2R	1647731	1650295	1.215231895447	1648922	1.001880084767	FBgn0011958	631	FBgn0033067	40092
544	3R	4769589	4772415	1.215055942535	4770464	1.14923025767	FBgn0037644	262	FBgn0037644	262
545	2R	11411886	11416459	1.214587211609	11412823	0.995123036702	FBgn0053463	1533	FBgn0003425	7106
546	2R	18713327	18717083	1.212960243225	18714451	1.075485117295	FBgn0034834	4688	FBgn0003062	132131
547	X	12412651	12417560	1.212169647217	12414100	1.054400387932	FBgn0030400	3019	FBgn0015024	73620
548	2L	1065526	1069893	1.211894989014	1068591	1.047772575827	FBgn0003310	9220	FBgn0003310	9220
549	2R	13870572	13872797	1.21127986908	13871780	1.065453974406	FBgn0034328	26315	FBgn0034326	57459
550	2L	21608689	21609806	1.210253715515	21609115	1.129074202644	FBgn0032955	2077	FBgn0022893	8406
551	2R	7166211	7168073	1.209955215454	7167061	1.163935773513	FBgn0050254	1285	FBgn0033638	18584
552	X	3689853	3693653	1.207472324371	3691361	0.944732606411	FBgn0000542	10028	FBgn0000542	10028
553	2L	17229309	17231026	1.206806182861	17230117	0.912765741348	FBgn0051745	11362	FBgn0032633	149959
554	3R	1832454	1834825	1.206310272217	1833462	1.109777618857	FBgn0003261	839	FBgn0003261	839
555	3R	13651019	13653748	1.205303192139	13652086	1.186337863698	FBgn0051246	14820	FBgn0051246	14820
556	X	10608123	10610166	1.204616546631	10609272	0.956927972681	FBgn0052675	182	FBgn0052672	4281
557	3R	12060404	12062103	1.202135562897	12061271	0.996106402079	FBgn0040071	9900	FBgn0011253	36905
558	X	8262024	8268353	1.202004432678	8266362	1.034634272257	FBgn0026758	4138	FBgn0052711	11031
559	3L	690865	692600	1.20098733902	691694	1.029126882553	FBgn0035158	39	FBgn0035156	15247
560	2L	15603150	15604890	1.200912475586	15603943	0.908466696739	FBgn0028950	4077	FBgn0003448	129745
561	2R	4566668	4568535	1.200881958008	4567657	1.074208831787	FBgn0033368	4062	FBgn0065074	39960
562	3L	17618153	17620251	1.200783729553	17619431	0.903442203999	FBgn0052179	104	FBgn0052179	104
563	X	7150586	7153957	1.200464725494	7151498	0.901749504937	FBgn0024250	1679	FBgn0024250	1679
564	2L	517347	519860	1.200126647949	518562	1.028017759323	FBgn0003963	4905	FBgn0003963	4905
565	3R	16367708	16370166	1.199527740479	16369227	1.192951917648	FBgn0053192	8500	FBgn0043457	14425
566	X	12295918	12298332	1.198467731476	12296615	0.762100696564	FBgn0030391	430	FBgn0015024	191105
567	X	13870983	13873058	1.197985172272	13872229	0.918086869376	FBgn0053247	9173	FBgn0002873	209551
568	3R	2692947	2695018	1.19739818573	2693677	1.078185399373	FBgn0001077	3631	FBgn0001077	3631
569	3R	6613391	6615196	1.194699764252	6614427	1.107181429863	FBgn0017577	177	FBgn0017577	177
570	3L	5942299	5945512	1.194505691528	5944580	0.927384138107	FBgn0035656	5372	FBgn0035656	5372
571	3R	19606292	19609373	1.193401813507	19607229	1.207795760211	FBgn0039120	137	FBgn0015513	279
572	X	2292993	2300453	1.191788673401	2294328	1.046329778783	FBgn0003714	5804	FBgn0001150	9209
573	3R	13904197	13908957	1.189885139465	13907165	1.125243074754	FBgn0038566	322	FBgn0038566	322
574	X	14486639	14488512	1.187331199646	14487613	1.053448867798	FBgn0015773	155	FBgn0015773	155
575	3R	171766	175232	1.187267303467	174150	1.090557715472	FBgn0001204	1778	FBgn0001204	1778
576	3R	21470947	21475397	1.186740398407	21471890	1.06943915872	FBgn0067682	392	FBgn0067682	392
577	2R	1627291	1630430	1.185750961304	1628222	1.002627849579	FBgn0033063	16556	FBgn0033062	35214
578	2R	20705335	20708391	1.182298183441	20706284	1.094604604384	FBgn0035094	9847	FBgn0001325	27931
579	2L	6212795	6216512	1.182255268097	6215484	1.006120628781	FBgn0026755	9566	FBgn0031782	87722
580	X	11200126	11202788	1.182235717773	11200889	0.932130813599	FBgn0000499	210	FBgn0000499	210
581	3L	8499565	8502313	1.181000709534	8501243	0.986256420612	FBgn0024236	2052	FBgn0024236	2052
582	3R	6177953	6180215	1.178284645081	6178932	0.999279527103	FBgn0015396	3026	FBgn0015396	3026
583	3R	19125417	19128195	1.176965236664	19126359	1.018514913671	FBgn0039071	10448	FBgn0039067	42580
584	2R	15354681	15356700	1.1756772995	15355589	0.93679893718	FBgn0034476	13821	FBgn0011849	113195
585	3R	6492973	6494877	1.173385620117	6493815	1.018141746521	FBgn0037818	9077	FBgn0001235	29429
586	2L	6132551	6134194	1.171613693237	6133443	0.984517770655	FBgn0031784	2420	FBgn0031782	5681
587	3L	2571541	2574545	1.169618606567	2573795	0.961789488792	FBgn0016794	861	FBgn0024939	2813
588	2R	17209951	17212899	1.169485092163	17210906	1.052616055806	FBgn0010228	1164	FBgn0010228	1164
589	X	12424924	12426730	1.168521404266	12425792	1.043062005724	FBgn0041203	338	FBgn0015024	61928
590	4	898507	899995	1.16762304306	899113	0.841222465038	FBgn0039936	11837	FBgn0039930	150496
591	2L	2887603	2889807	1.167407989502	2889092	0.934127583223	FBgn0041111	3140	FBgn0004584	83584
592	X	17545274	17548059	1.166574001312	17547119	1.034857332706	FBgn0052560	2396	FBgn0030866	26092
593	2R	6191317	6193673	1.164612770081	6192739	0.939117177327	FBgn0033541	27920	FBgn0004399	123022
594	X	8619430	8623231	1.164587020874	8620587	1.088194910685	FBgn0026411	30424	FBgn0030061	60400
595	X	8087753	8089769	1.164484024048	8088778	0.994640052319	FBgn0030026	238	FBgn0030028	27862
596	3L	7192394	7193853	1.163907527924	7193082	0.856294631958	FBgn0035750	15649	FBgn0035752	19407
597	3L	16974343	16977837	1.163470745087	16976332	0.961680293083	FBgn0036685	5107	FBgn0025582	224084
598	X	18628863	18634452	1.162228107452	18633541	0.891119283788	FBgn0001090	1925	FBgn0001090	1925
599	X	7075192	7076989	1.160739898682	7076155	0.98349610497	FBgn0029940	35985	FBgn0025549	60385
600	3R	12682761	12684500	1.160183429718	12683605	1.004638075829	FBgn0082171	1568	FBgn0082171	1568
601	2L	2047520	2049249	1.159160614014	2048657	0.764277570388	FBgn0028952	3132	FBgn0031391	98630
602	3R	14271828	14275541	1.158553123474	14274672	0.959192556493	FBgn0051122	36083	FBgn0038609	82294
603	2R	12464556	12466717	1.157955169678	12465861	0.868081205031	FBgn0053456	815	FBgn0053456	815
604	2L	2749538	2751807	1.157867431641	2750645	0.938763830397	FBgn0003075	2123	FBgn0003075	2123
605	3R	15	1957	1.157195091248	755	0.952376029071	FBgn0037213	375	FBgn0037213	375
606	2R	15180655	15186164	1.156707286835	15184743	0.872668434592	FBgn0015949	60	FBgn0015949	60
607	2R	8103041	8106265	1.155077934265	8104006	1.014701902866	FBgn0050055	1204	FBgn0050055	1204
608	3R	6451456	6454438	1.153394699097	6452780	0.850782394409	FBgn0001235	11606	FBgn0001235	11606
609	2R	10175066	10176920	1.1526927948	10175924	0.758816943449	FBgn0033952	2306	FBgn0033948	39749
610	3L	16372905	16377458	1.151844501495	16373808	0.939726324642	FBgn0014163	3290	FBgn0014163	3290
611	3R	18864523	18866665	1.151699066162	18865526	1.074346991146	FBgn0039041	2437	FBgn0051457	88180
612	2R	6711871	6716497	1.151243209839	6714816	1.032979786396	FBgn0033582	20304	FBgn0033590	37774
613	3L	21531563	21533374	1.150309085846	21532561	1.017111380895	FBgn0023417	138	FBgn0028663	58858
614	3L	5108648	5110802	1.149707794189	5109647	1.059080660343	FBgn0035592	533	FBgn0035602	230785
615	2L	21224065	21226599	1.148481845856	21225680	1.054878010469	FBgn0010229	850	FBgn0003930	22909
616	3L	6461474	6463080	1.148481845856	6462263	0.806966304779	FBgn0035702	25	FBgn0020251	7414
617	3R	10504795	10508379	1.148453712463	10505786	1.034512068096	FBgn0038252	16621	FBgn0051314	17271
618	2L	5977461	5984341	1.147610187531	5983666	0.923887140611	FBgn0001942	1907	FBgn0001942	1907
619	2L	6793058	6795794	1.145969390869	6794654	1.004926849814	FBgn0015777	4210	FBgn0025777	71299
620	2L	11357913	11359758	1.145667552948	11358675	0.895557085673	FBgn0000287	6630	FBgn0004579	86928
621	3L	1444646	1448592	1.144279003143	1446000	1.100803502401	FBgn0004635	1324	FBgn0004635	1324
622	X	16166457	16169628	1.144207954407	16168564	1.065755307674	FBgn0011764	1015	FBgn0011764	1015
623	2R	16365806	16367922	1.144100189209	16367021	1.092730998993	FBgn0034554	6662	FBgn0016984	27025
624	3L	14374604	14376407	1.143642425537	14375560	1.015272649129	FBgn0036423	325	FBgn0003459	378
625	3R	20574205	20576363	1.143052101135	20575220	0.903403001673	FBgn0003719	236	FBgn0003719	236
626	3L	2693767	2695600	1.14198923111	2694754	0.844680964947	FBgn0035367	21535	FBgn0035370	55774
627	3R	11744693	11749122	1.141842842102	11746060	1.053405200734	FBgn0038385	575	FBgn0038385	575
628	2L	5614374	5618440	1.140209674835	5615505	0.910127460957	FBgn0031725	2482	FBgn0031718	64479
629	2R	8737748	8740830	1.139532089233	8739744	0.961044928607	FBgn0043010	1378	FBgn0043010	1378
630	3R	5398978	5400544	1.137927055359	5399754	0.835448582967	FBgn0037715	46	FBgn0027338	3752
631	3L	9776196	9777747	1.136746406555	9777053	0.758595168591	FBgn0044050	1057	FBgn0044049	1172
632	3L	621597	625138	1.135789871216	623519	0.940800905228	FBgn0064191	2272	FBgn0064191	2272
633	X	3794175	3795681	1.134605884552	3794576	0.849608167013	FBgn0029687	363	FBgn0019661	86652
634	2L	6919206	6923046	1.134001731873	6921759	1.016022009008	FBgn0004838	1049	FBgn0004838	1049
635	X	16626764	16628515	1.128705978394	16627587	0.949038684368	FBgn0030790	1496	FBgn0030790	1496
636	2L	5798407	5800757	1.128297328949	5799440	0.918542581446	FBgn0031738	764	FBgn0031739	2529
637	3R	2230171	2233877	1.127948284149	2232805	1.068900055355	FBgn0014963	207	FBgn0037443	1192
638	2R	11405082	11407166	1.127770900726	11406110	1.008786481969	FBgn0003425	393	FBgn0003425	393
639	X	19054005	19055683	1.127007484436	19054842	1.040211260319	FBgn0031001	281	FBgn0031001	281
640	3R	20380750	20383508	1.125697135925	20381938	0.871923446655	FBgn0004188	128	FBgn0039205	25658
641	X	2255047	2256047	1.123665809631	2256002	1.176088545058	FBgn0040385	11053	FBgn0001150	29117
642	3R	8086085	8088299	1.123195171356	8087344	0.832317071802	FBgn0003651	2873	FBgn0010044	118414
643	3L	600785	602831	1.122813224792	601575	0.90053486824	FBgn0052345	4273	FBgn0064191	24216
644	2R	9515016	9517736	1.121753692627	9516309	1.052751668294	FBgn0050482	5888	FBgn0033889	21343
645	2L	1957508	1959557	1.121677398682	1958447	0.908446648542	FBgn0031375	3928	FBgn0031391	188840
646	X	6194481	6196274	1.120840072632	6195363	0.926883809707	FBgn0029868	272	FBgn0029868	272
647	3R	773218	774655	1.120701313019	773598	0.86547088623	FBgn0004183	288	FBgn0004183	288
648	3R	15755553	15758464	1.1202044487	15757105	1.038808027903	FBgn0038753	2788	FBgn0021776	3737
649	3R	19168754	19173859	1.120079040527	19171732	1.01101231575	FBgn0003118	152	FBgn0002622	12793
650	3L	4345432	4347259	1.119298934937	4346218	0.969663937887	FBgn0035533	501	FBgn0035532	40456
651	2R	11639059	11640854	1.11922121048	11640100	0.835923135281	FBgn0004571	254	FBgn0034073	22634
652	3R	6441976	6445639	1.118615627289	6443258	1.078613758087	FBgn0001235	21128	FBgn0001235	21128
653	3R	27404866	27406680	1.117221832275	27405890	0.973973095417	FBgn0003268	504	FBgn0039857	16077
654	X	8971684	8973683	1.116586685181	8972908	0.902698460747	FBgn0030090	7331	FBgn0030092	21372
655	3L	19583279	19584637	1.115092277527	19583895	0.817592024803	FBgn0036894	140	FBgn0029094	256
656	3L	8479709	8481880	1.114359855652	8480921	0.896291957182	FBgn0035900	2773	FBgn0035900	2773
657	2R	6359257	6360979	1.113948822021	6360070	0.797991359935	FBgn0027525	5437	FBgn0027525	5437
658	X	269392	272889	1.111710548401	270198	0.918875336647	FBgn0002561	3653	FBgn0002561	3653
659	2L	5051996	5053629	1.111587524414	5052795	0.854529261589	FBgn0031676	51	FBgn0022023	414
660	3R	14989391	14993919	1.111189842224	14991518	1.093390226364	FBgn0010768	1575	FBgn0038678	70899
661	3L	9464124	9466523	1.110204696655	9465658	0.950725184547	FBgn0052037	483	FBgn0036005	3944
662	X	10629159	10632148	1.108773231506	10631073	0.858005299288	FBgn0025111	1025	FBgn0052672	17520
663	3R	3358341	3360778	1.108741760254	3359588	0.732766219548	FBgn0015573	2659	FBgn0003885	3211
664	3R	18954729	18958207	1.108317375183	18955709	1.078909537371	FBgn0051457	2003	FBgn0051457	2003
665	3R	12617873	12619632	1.108201503754	12618729	0.951689776252	FBgn0015230	4696	FBgn0020556	19818
666	2L	13233908	13236193	1.107563972473	13235225	1.068897366524	FBgn0032493	630	FBgn0032493	630
667	3L	17009357	17011323	1.104194641113	17010450	0.825195368598	FBgn0036696	166	FBgn0036702	196932
668	2R	18852769	18855319	1.103789329529	18854059	0.972339405733	FBgn0034846	176	FBgn0034846	176
669	X	17490829	17492482	1.103631496429	17491638	0.990529298782	FBgn0003471	280	FBgn0030855	21418
670	2L	21249671	21251619	1.10310459137	21250641	0.835275650024	FBgn0032938	87	FBgn0021856	1889
671	2L	12079740	12083754	1.100694656372	12081279	1.062309861183	FBgn0032406	4456	FBgn0003145	4513
672	2L	19357685	19359893	1.100646972656	19358941	0.861791049733	FBgn0024245	212	FBgn0024245	212
673	X	3706233	3708387	1.100626945496	3707468	0.905075353735	FBgn0019661	456	FBgn0019661	456
674	3R	15833156	15834789	1.099360466003	15834003	0.925407353569	FBgn0038755	241	FBgn0038768	23539
675	2R	2382712	2384852	1.09880065918	2383996	0.883109855652	FBgn0033109	586	FBgn0033107	57123
676	3L	2862903	2866811	1.098758220673	2864899	0.891535699368	FBgn0035378	9657	FBgn0035370	114371
677	X	4889328	4890929	1.097961902618	4890266	0.791180537297	FBgn0003028	3268	FBgn0004368	105897
678	2R	15825650	15829137	1.097724914551	15826622	0.905953743879	FBgn0034500	3094	FBgn0034503	15047
679	3L	15188050	15190478	1.093111991882	15189125	1.032608807087	FBgn0029114	11775	FBgn0029114	11775
680	X	16584115	16586411	1.092288017273	16585460	0.988501358032	FBgn0027528	387	FBgn0030786	32431
681	3R	21866890	21869472	1.089861869812	21867806	1.006995257209	FBgn0001139	374	FBgn0000591	1760
682	X	8525721	8528143	1.08935213089	8526854	1.064979791641	FBgn0030056	36	FBgn0004102	30968
683	2R	8486983	8488762	1.089184761047	8487878	0.928262138367	FBgn0005624	9018	FBgn0005624	9018
684	2R	16873831	16875923	1.08741569519	16875248	0.892172925613	FBgn0000395	725	FBgn0000395	725
685	3R	11897135	11898945	1.08618927002	11898137	0.87503182888	FBgn0038397	4903	FBgn0038396	22744
686	2L	19566593	19569327	1.08571767807	19567566	0.872367522296	FBgn0046823	1426	FBgn0046823	1426
687	3R	17987485	17991152	1.085710525513	17989661	0.802985696232	FBgn0053335	1079	FBgn0053335	1079
688	2L	10199965	10201710	1.085332393646	10200820	0.876944541931	FBgn0032189	152	FBgn0032189	152
689	3R	15160396	15162264	1.08327960968	15161496	0.910039075216	FBgn0000463	9561	FBgn0000463	9561
690	2R	15633352	15635418	1.083241462708	15634572	0.878016293049	FBgn0004364	8198	FBgn0004364	8198
691	2L	12006505	12008415	1.082896232605	12007468	1.031259775162	FBgn0014019	908	FBgn0032390	17504
692	3R	12228286	12229974	1.080241680145	12229138	0.83570510149	FBgn0003513	267	FBgn0038421	43364
693	X	14658293	14659828	1.07999420166	14659049	0.803508554186	FBgn0003301	793	FBgn0052590	13923
694	2L	6594169	6595508	1.079321861267	6594887	0.792161464691	FBgn0031835	6179	FBgn0031836	16136
695	3R	12740467	12742634	1.07887840271	12741560	0.975713431835	FBgn0051270	7947	FBgn0082171	59523
696	X	16993581	16995279	1.07795715332	16994338	0.860220082601	FBgn0000163	538	FBgn0000163	538
697	2L	17258251	17260352	1.077836990356	17259459	0.867509524028	FBgn0032629	2798	FBgn0032633	120617
698	2R	13655317	13657058	1.077474117279	13656210	0.888166189194	FBgn0003031	1269	FBgn0003031	1269
699	3R	23756375	23758403	1.076581001282	23757418	1.01270978591	FBgn0051053	3540	FBgn0039559	6153
700	3R	4680021	4685632	1.076147079468	4684527	1.043406009674	FBgn0011966	3075	FBgn0011966	3075
701	3L	10637731	10641714	1.075474262238	10638488	0.910950124264	FBgn0010762	202	FBgn0010762	202
702	2L	12172476	12174012	1.074619293213	12173233	0.964765436509	FBgn0032421	249	FBgn0032408	76723
703	2L	10008947	10010391	1.072834014893	10009772	0.755172782474	FBgn0011584	386	FBgn0043456	5961
704	3L	15675284	15678846	1.072796821594	15676915	0.990457296371	FBgn0041160	11807	FBgn0041160	11807
705	2R	10893338	10897410	1.072643280029	10895679	0.979029715061	FBgn0026370	98	FBgn0000996	144
706	X	4926068	4928907	1.07155418396	4927949	0.782143831253	FBgn0052767	2015	FBgn0004368	143580
707	X	7471396	7473081	1.071472167969	7472248	0.874695956707	FBgn0004198	17864	FBgn0027553	101310
708	X	4781368	4783630	1.070635795593	4781409	0.883554458618	FBgn0029738	22	FBgn0029738	22
709	3R	10564524	10566962	1.070013999939	10565713	0.805900700887	FBgn0011217	1220	FBgn0038257	7330
710	4	521295	523969	1.069422721863	522213	1.01066672802	FBgn0004607	1888	FBgn0026777	193866
711	2L	6646669	6648694	1.068628311157	6647773	0.82790890862	FBgn0051635	1315	FBgn0031836	36750
712	X	16075007	16077081	1.067500114441	16076143	0.831015229225	FBgn0003933	11911	FBgn0003933	11911
713	3R	12065599	12069379	1.067174911499	12067149	0.993536758423	FBgn0040071	15778	FBgn0011253	31027
714	3R	17485050	17486946	1.0671043396	17485937	0.874212861061	FBgn0011766	190	FBgn0004493	11535
715	2L	7303901	7306294	1.066794395447	7305052	0.955842466915	FBgn0004009	2109	FBgn0004009	2109
716	2L	21740725	21745360	1.066711425781	21742771	1.059385359287	FBgn0032960	2283	FBgn0032960	2283
717	2L	21091195	21093506	1.066332817078	21092714	0.879065096378	FBgn0040297	522	FBgn0023388	37231
718	2L	9612737	9614330	1.065799713135	9613554	0.921936147353	FBgn0040070	372	FBgn0015393	86280
719	X	18699549	18701445	1.063523292542	18700480	1.038075870938	FBgn0040883	1103	FBgn0040883	1103
720	X	13858641	13860471	1.063257217407	13859693	0.941124677658	FBgn0011982	109	FBgn0027537	202953
721	3R	7203335	7204990	1.061732292175	7204199	0.994606375694	FBgn0004595	5689	FBgn0026064	27832
722	2L	4819545	4822447	1.061428070068	4820656	1.023431241512	FBgn0031632	1120	FBgn0031632	1120
723	3L	4387843	4393034	1.061283111572	4388656	0.841005921364	FBgn0035541	87	FBgn0035541	87
724	3L	20174358	20176152	1.060820579529	20175399	0.892637952169	FBgn0036958	40	FBgn0036959	287
725	2L	13866777	13870140	1.060799598694	13867669	0.914691307965	FBgn0028532	18257	FBgn0051842	32631
726	2L	6722253	6724771	1.057765007019	6723929	0.808006847606	FBgn0046704	22	FBgn0025777	574
727	2L	15486993	15489135	1.056669235229	15487855	0.834316126506	FBgn0020371	7158	FBgn0003448	13657
728	3R	7588489	7590450	1.056594848633	7589608	0.896552562714	FBgn0017581	571	FBgn0037947	7664
729	2R	16502931	16505657	1.05610704422	16504674	0.941151499748	FBgn0034570	451	FBgn0034565	18855
730	X	1475224	1477080	1.055295944214	1476036	0.840755013859	FBgn0000210	9368	FBgn0023530	49399
731	3L	19027579	19029487	1.05491065979	19028704	0.885687715867	FBgn0036843	273	FBgn0002945	18114
732	2R	16116872	16120040	1.054170131683	16117657	0.929284095764	FBgn0046816	3287	FBgn0046816	3287
733	3L	18784134	18786463	1.053454399109	18785282	0.912110900879	FBgn0036815	1150	FBgn0036815	1150
734	X	4522605	4525592	1.052502632141	4524569	0.92560970082	FBgn0003200	254	FBgn0022768	7539
735	2L	5192	6672	1.052038669586	5723	0.960430264473	FBgn0031208	1806	FBgn0002121	15649
736	2L	18364742	18366418	1.0515832901	18365601	0.798183216768	FBgn0011559	10646	FBgn0004413	73565
737	3R	5424136	5425933	1.051096439362	5424984	0.952968709609	FBgn0037720	7951	FBgn0037719	8275
738	X	16613372	16614871	1.050904750824	16614214	0.742768478394	FBgn0001250	3157	FBgn0030786	3677
739	2R	12298634	12301063	1.04964017868	12300038	0.873736101038	FBgn0034158	1484	FBgn0025832	70163
740	3L	16453953	16457426	1.048615455627	16454739	0.959801292419	FBgn0004569	5779	FBgn0014163	77641
741	2L	1961375	1963108	1.048594474792	1962188	0.864776330836	FBgn0051942	3238	FBgn0031391	185099
742	2R	1779219	1780454	1.048060417175	1780371	0.822010199229	FBgn0033075	30959	FBgn0033074	47356
743	2L	21166085	21167895	1.047607898712	21167191	0.96490757282	FBgn0000239	99	FBgn0024371	23353
744	3R	7644010	7645969	1.047486305237	7644959	0.855550408363	FBgn0019624	122	FBgn0019624	122
745	2R	3185181	3186978	1.047072410583	3186169	0.863392591476	FBgn0033208	47	FBgn0033208	47
746	3R	26393370	26395415	1.046545505524	26394267	0.905497789383	FBgn0039787	10887	FBgn0039767	140269
747	3R	17978240	17979731	1.044298171997	17978779	0.738888382912	FBgn0053335	11961	FBgn0053335	11961
748	2L	8824778	8827847	1.043766975403	8825709	0.846045430501	FBgn0029123	84	FBgn0029123	84
749	X	137270	138899	1.043706893921	138194	0.836250007153	FBgn0024989	1669	FBgn0000316	26420
750	3R	14156230	14157559	1.042787075043	14157160	0.567362606525	FBgn0051235	2499	FBgn0038601	29702
751	3L	22201280	22202329	1.041262149811	22201328	0.947793748644	FBgn0004179	226	FBgn0037156	814
752	2L	5459794	5462310	1.041023254395	5461401	0.963655114174	FBgn0005511	240	FBgn0005511	240
753	3L	7408316	7410131	1.040877819061	7409258	0.936066091061	FBgn0014011	132	FBgn0014011	132
754	3R	20122565	20124284	1.040626525879	20123373	0.82206350565	FBgn0000368	2235	FBgn0000368	2235
755	3R	16792675	16794246	1.040206432343	16793610	0.880162631764	FBgn0013995	10388	FBgn0038834	117339
756	2L	3613741	3616030	1.038343906403	3615143	1.052542910856	FBgn0015663	4149	FBgn0002985	8395
757	2L	7531670	7533626	1.037952899933	7532774	0.914839744568	FBgn0053529	11649	FBgn0053529	11649
758	2R	17152977	17155246	1.037913322449	17153995	0.989930868149	FBgn0034644	235	FBgn0050284	5586
759	3R	5204542	5205898	1.036868572235	5205298	0.688523124246	FBgn0037684	14156	FBgn0037686	21680
760	X	20523279	20525253	1.036547660828	20524202	0.903072749867	FBgn0003300	19085	FBgn0003300	19085
761	3R	4633534	4635295	1.036415576935	4634518	0.726538836956	FBgn0037635	1015	FBgn0037633	3166
762	3L	18139566	18141158	1.033993244171	18140308	0.722079781925	FBgn0003997	10588	FBgn0020300	35645
763	X	21683990	21686285	1.032647132874	21685486	0.854147854973	FBgn0031190	0	FBgn0031186	27501
764	3R	14883884	14885778	1.032512187958	14884709	0.889733931598	FBgn0038676	19436	FBgn0027784	27736
765	2R	9821592	9824138	1.031635284424	9823130	0.703566551208	FBgn0033921	5914	FBgn0033922	17559
766	3R	6428499	6430905	1.031451225281	6429345	0.941279284159	FBgn0001235	35041	FBgn0001235	35041
767	3L	3073598	3075412	1.031330108643	3074548	0.890112622579	FBgn0003938	215	FBgn0003938	215
768	3L	9826561	9830705	1.030719280243	9828336	0.847809282939	FBgn0004390	890	FBgn0015618	15739
769	2R	19486639	19488136	1.030563831329	19487480	0.749500393867	FBgn0005612	659	FBgn0034948	2602
770	2L	6108423	6109880	1.030270576477	6109054	0.668562114239	FBgn0051641	8676	FBgn0031781	16084
771	2L	162994	167875	1.030216217041	166782	0.91651892662	FBgn0016977	7748	FBgn0016977	7748
772	X	3251824	3254866	1.030117511749	3253732	0.744001030922	FBgn0029657	4162	FBgn0000472	24393
773	2L	6145776	6147700	1.030101776123	6146428	0.705295681953	FBgn0040950	5543	FBgn0031782	18666
774	3L	3319988	3322023	1.029627799988	3321232	1.039809431349	FBgn0052268	1338	FBgn0035437	8829
775	3L	10202012	10203542	1.02934551239	10202789	0.716270615073	FBgn0052056	3602	FBgn0015618	390192
776	3L	19000488	19002351	1.029098510742	19001360	1.022326188929	FBgn0002945	9230	FBgn0002945	9230
777	3R	24683468	24685826	1.028841495514	24684619	0.806966336568	FBgn0028373	296	FBgn0028373	296
778	2R	8852646	8854869	1.028217315674	8853646	0.932091183133	FBgn0067725	8259	FBgn0011882	93245
779	2L	19328974	19331751	1.027729034424	19329904	0.903970294529	FBgn0024245	29249	FBgn0024245	29249
780	2R	11249228	11251221	1.02735042572	11250385	0.907359636747	FBgn0050089	8124	FBgn0050089	8124
781	X	8281767	8284358	1.027022361755	8283088	0.725318011116	FBgn0030038	772	FBgn0030038	772
782	2L	21026497	21028709	1.02637052536	21027476	0.952395379543	FBgn0010395	12949	FBgn0023388	102469
783	2L	7542409	7546701	1.026171207428	7544320	1.045369982719	FBgn0053529	103	FBgn0053529	103
784	X	17662169	17665163	1.025688171387	17663599	0.908809555901	FBgn0030870	1178	FBgn0030870	1178
785	X	16477869	16480494	1.024800300598	16479339	0.979466795921	FBgn0030766	4497	FBgn0030766	4497
786	2L	21836255	21838354	1.024603843689	21837286	0.997229351717	FBgn0003866	21098	FBgn0003866	21098
787	2R	18556872	18558414	1.024566650391	18557574	0.683637282428	FBgn0003900	3866	FBgn0003900	3866
788	2L	5236596	5239567	1.024307250977	5237348	0.825678096098	FBgn0051971	3418	FBgn0000228	41210
789	3L	1430574	1432365	1.024061203003	1431558	0.894676208496	FBgn0043865	10383	FBgn0004635	15766
790	2L	9125415	9127148	1.023960113525	9126288	0.936638327206	FBgn0052982	537	FBgn0052982	537
791	X	10611536	10613924	1.022622108459	10613162	0.866255251567	FBgn0052672	391	FBgn0052672	391
792	2L	11449970	11454198	1.021297454834	11450995	0.822334671021	FBgn0004579	5392	FBgn0004579	5392
793	X	21178571	21181320	1.019829273224	21179969	0.97363960743	FBgn0003423	5048	FBgn0015527	19454
794	2L	18593396	18595581	1.018878936768	18594290	0.782607018948	FBgn0003270	1161	FBgn0032693	54623
795	2L	20784954	20788651	1.017151832581	20786675	0.868083119392	FBgn0032886	1351	FBgn0000986	64167
796	3L	10269837	10272067	1.016409397125	10270813	0.895780843847	FBgn0036081	15847	FBgn0000629	341264
797	3R	12881226	12883246	1.014855861664	12882145	0.796761120067	FBgn0020493	2416	FBgn0038472	13319
798	3L	14100141	14102555	1.014388561249	14101069	0.821777287652	FBgn0042630	4486	FBgn0000411	42810
799	3L	330103	332158	1.013944149017	331315	0.873577415943	FBgn0023000	874	FBgn0035136	13600
800	X	6890863	6893410	1.013860702515	6892429	0.936549018411	FBgn0004143	2228	FBgn0029931	6585
801	3R	2813280	2815089	1.013849258423	2814044	0.865714690265	FBgn0000095	10906	FBgn0010774	92082
802	3L	22003593	22005180	1.013795375824	22004441	0.703713978038	FBgn0027532	1254	FBgn0027532	1254
803	3L	12105494	12107174	1.013579845428	12106302	0.775161206722	FBgn0046296	183	FBgn0036255	4725
804	2R	18068151	18070179	1.0130443573	18069220	0.884889781475	FBgn0003175	426	FBgn0034743	44483
805	3L	10303652	10305789	1.012790203094	10304569	0.815136432648	FBgn0067716	10776	FBgn0000629	307508
806	3R	14221838	14224006	1.012519836426	14222859	0.916901364046	FBgn0051232	142	FBgn0038609	30481
807	X	378096	380772	1.012235164642	379966	0.890885689679	FBgn0000570	76	FBgn0000570	76
808	3L	9588598	9590223	1.011908531189	9589436	0.820080364452	FBgn0002528	570	FBgn0010408	103947
809	2L	1517005	1518872	1.011723995209	1518096	0.861655473709	FBgn0001174	88	FBgn0001174	88
810	2L	10841525	10843313	1.011649131775	10842430	0.977318988127	FBgn0032305	173	FBgn0032305	173
811	2R	9455077	9458516	1.011514663696	9457580	0.804387410482	FBgn0013733	437	FBgn0033886	18731
812	3R	14986508	14988871	1.010916233063	14987835	0.890322124257	FBgn0038684	165	FBgn0038678	67216
813	3R	17120414	17123624	1.00963973999	17121560	1.016510486603	FBgn0001234	785	FBgn0043012	25761
814	3R	810219	812090	1.009356498718	811306	0.659317553043	FBgn0037291	1352	FBgn0004183	37420
815	3R	5433638	5435422	1.007974147797	5434614	0.938674253576	FBgn0037721	17573	FBgn0037719	17905
816	3R	26633801	26636925	1.007437705994	26635205	1.018589675426	FBgn0027598	856	FBgn0003720	42832
817	3R	7128048	7129656	1.005997657776	7128938	0.79778138329	FBgn0051386	2392	FBgn0026063	45225
818	X	12623610	12625323	1.005700111389	12624446	0.730661255973	FBgn0052647	5551	FBgn0030433	116597
819	2R	20021796	20023608	1.005662918091	20022635	0.820966529846	FBgn0019886	255	FBgn0019886	255
820	X	8650071	8652592	1.00537109375	8651823	0.651001930237	FBgn0026411	812	FBgn0030061	91636
821	2R	16053067	16054880	1.005083084106	16053521	0.858097871145	FBgn0034514	607	FBgn0034514	607
822	X	13118098	13120433	1.005076885223	13119669	0.77236354351	FBgn0030465	298	FBgn0004456	27242
823	2R	7106929	7110465	1.004129886627	7109029	0.818052172661	FBgn0065063	1739	FBgn0065063	1739
824	2L	19322095	19323762	1.003892421722	19322859	0.791903368632	FBgn0032769	26624	FBgn0024245	36294
825	X	1763808	1765560	1.003598213196	1764723	0.775408029556	FBgn0023511	260	FBgn0023509	324
826	3L	19839254	19844813	1.003572463989	19840425	0.818973092472	FBgn0014037	2801	FBgn0014037	2801
827	2L	5906709	5908257	1.002045631409	5907498	0.747208714485	FBgn0043362	318	FBgn0000308	73527
828	3R	9485286	9488182	1.001201629639	9485735	0.805287968029	FBgn0004237	506	FBgn0004237	506
829	X	12945311	12946931	1.001042842865	12946186	0.893085300922	FBgn0040862	2187	FBgn0025463	47329
830	2L	5454793	5457730	1.000964164734	5456811	0.797533315771	FBgn0005511	4830	FBgn0005511	4830
831	2R	12370760	12372737	1.000148773193	12371756	0.868778397055	FBgn0026533	672	FBgn0025832	1555
832	2R	1405473	1406859	0.999877929688	1406153	0.745962977409	FBgn0033045	22168	FBgn0033059	177612
833	4	79132	81892	0.999670982361	81159	0.755154665779	FBgn0004859	3492	FBgn0004859	3492
834	2R	4916743	4919344	0.99959230423	4918479	0.855182170868	FBgn0053774	6382	FBgn0053774	6382
835	2R	19909340	19912516	0.998312950134	19910827	0.857471883297	FBgn0002787	256	FBgn0019886	112063
836	X	3006117	3009422	0.997141838074	3008462	0.816357724807	FBgn0004647	17434	FBgn0004647	17434
837	3R	11618322	11621013	0.996719360352	11620029	0.925356547038	FBgn0038364	511	FBgn0038364	511
838	2L	7309671	7312764	0.996449947357	7310550	0.827476445366	FBgn0004009	3389	FBgn0004009	3389
839	2L	65944	68139	0.996288299561	66832	0.906519711018	FBgn0067779	212	FBgn0002931	20550
840	3L	18819278	18820711	0.996091842651	18819955	0.845565908095	FBgn0067689	6286	FBgn0036818	11643
841	2R	17141469	17143603	0.995700836182	17142759	0.83802873948	FBgn0034643	509	FBgn0034643	509
842	3R	27727382	27729374	0.995656013489	27728365	0.930034974042	FBgn0039883	69766	FBgn0002780	149429
843	2R	4911473	4912702	0.995576858521	4911951	0.58511206309	FBgn0053774	146	FBgn0053774	146
844	X	9623057	9624772	0.994646072388	9623987	0.874090611935	FBgn0030151	20	FBgn0000233	84578
845	2L	20222852	20224081	0.993774414062	20223475	0.703623354435	FBgn0058169	39	FBgn0011638	114446
846	2R	5221569	5223684	0.993496894836	5222906	0.764295578003	FBgn0010316	1230	FBgn0023143	17765
847	3R	17860635	17862682	0.993037700653	17861742	1.024703923394	FBgn0038928	1538	FBgn0038928	1538
848	2L	1435142	1436582	0.992580413818	1435825	0.68172109127	FBgn0003926	3114	FBgn0002543	15376
849	3R	24149223	24153562	0.992491722107	24150561	0.772440910339	FBgn0040108	3444	FBgn0040108	3444
850	3R	485347	486848	0.992290496826	486199	0.716579829945	FBgn0051531	894	FBgn0037262	18503
851	2L	17378108	17380772	0.99218416214	17378860	0.760022331687	FBgn0032633	1216	FBgn0032633	1216
852	2L	3004622	3006594	0.991265296936	3005798	0.7825483746	FBgn0031488	7703	FBgn0002989	13037
853	3L	279953	282540	0.990914344788	281190	0.850325393677	FBgn0035128	164	FBgn0035128	164
854	3L	4605389	4607436	0.99079656601	4606458	0.88111436367	FBgn0003501	585	FBgn0015805	1106
855	3L	19050313	19052810	0.99066400528	19051423	0.970463371277	FBgn0036844	258	FBgn0036844	258
856	3L	7970234	7972773	0.989534854889	7971973	0.721735954285	FBgn0046767	1522	FBgn0046767	1522
857	3R	17437361	17440145	0.989496231079	17437415	0.832552242279	FBgn0046832	10831	FBgn0046832	10831
858	3L	14923368	14924904	0.988955974579	14924156	0.763030588627	FBgn0026320	10450	FBgn0026320	10450
859	2R	8755156	8757200	0.988817691803	8756337	0.852003378027	FBgn0033817	702	FBgn0043010	17971
860	2L	1666721	1670987	0.988080978394	1669900	0.90919983387	FBgn0051934	1416	FBgn0031357	40566
861	3R	15288865	15290764	0.987894058228	15289833	0.801082674662	FBgn0024242	578	FBgn0000463	137898
862	2L	7525654	7527387	0.987826347351	7526477	0.785832629484	FBgn0053529	17946	FBgn0053529	17946
863	3R	5051446	5053392	0.9877576828	5052306	0.858020484447	FBgn0003165	11098	FBgn0000412	14070
864	3L	9837640	9839592	0.987709522247	9838889	0.849408566952	FBgn0027567	336	FBgn0015618	26292
865	4	964303	965089	0.985273361206	965048	0.755616950989	FBgn0019985	7956	FBgn0039930	84561
866	3R	25400994	25402743	0.983671188354	25401816	0.801505593693	FBgn0039670	12006	FBgn0040623	85000
867	3R	677732	680919	0.982960700989	680003	0.744777735542	FBgn0003002	1468	FBgn0003002	1468
868	X	11337582	11341917	0.982007026672	11340328	0.817269661847	FBgn0052666	1940	FBgn0052666	1940
869	2R	1444065	1446635	0.980993747711	1445329	0.846796540653	FBgn0033046	13084	FBgn0033059	138436
870	2L	15108457	15110289	0.980249404907	15109389	0.763567686081	FBgn0001978	22	FBgn0024183	43144
871	2L	2461256	2462696	0.979882717133	2461953	0.71021771431	FBgn0012016	640	FBgn0015816	30713
872	3L	21526723	21528410	0.978484630585	21527507	0.848475265503	FBgn0023417	5192	FBgn0028663	53804
873	2L	8273837	8278216	0.978414058685	8274675	0.718236499363	FBgn0046824	16030	FBgn0011902	16052
874	2R	3684869	3687004	0.9780626297	3686271	0.830324872335	FBgn0033274	845	FBgn0050373	9792
875	3R	867680	871372	0.977739810944	869187	0.828552975374	FBgn0010313	43221	FBgn0010313	43221
876	X	16980747	16982710	0.97692489624	16981819	0.83164870739	FBgn0002590	372	FBgn0002590	372
877	3L	18364888	18366573	0.975734710693	18365623	0.755570636076	FBgn0011706	1961	FBgn0011706	1961
878	2L	18773732	18775897	0.975655078888	18775050	0.928450135624	FBgn0045852	3183	FBgn0032717	60546
879	2L	16277346	16283806	0.97504901886	16282763	0.855820655823	FBgn0001994	894	FBgn0001994	894
880	2L	17734653	17737887	0.974785804749	17736910	0.759381855235	FBgn0015609	1460	FBgn0032646	239872
881	2L	17592273	17593914	0.974092960358	17593147	0.646393597126	FBgn0032653	4354	FBgn0032646	96109
882	3L	19402155	19403545	0.973341941833	19402925	0.616664942573	FBgn0053062	8717	FBgn0036886	114756
883	3R	24888262	24891363	0.973282337189	24889240	0.757925331593	FBgn0039632	359	FBgn0039633	33469
884	3R	22936664	22938582	0.97171831131	22937595	0.746106922626	FBgn0039487	382	FBgn0039488	4803
885	3R	900667	903471	0.971556663513	902128	0.787065730375	FBgn0010313	10280	FBgn0010313	10280
886	3R	12673623	12675698	0.970861434937	12674598	0.885705555187	FBgn0020546	1128	FBgn0020546	1128
887	X	10659756	10662946	0.970183372498	10662214	0.825009405613	FBgn0030235	5786	FBgn0030235	5786
888	2L	4822801	4825297	0.969977855682	4823723	0.882169947905	FBgn0031632	1947	FBgn0031632	1947
889	3L	3033250	3035220	0.969706058502	3034096	0.75798779726	FBgn0052485	235	FBgn0035388	15366
890	2L	355740	357226	0.969592094421	356482	0.727706193924	FBgn0031250	1386	FBgn0031250	1386
891	3R	1541481	1543573	0.968684673309	1542681	0.956500291824	FBgn0004878	341	FBgn0037372	37814
892	3L	15664636	15667693	0.968650817871	15665584	0.909011781216	FBgn0041160	476	FBgn0041160	476
893	3R	24373055	24374906	0.96798658371	24373960	0.770340526805	FBgn0039588	3436	FBgn0000659	36845
894	2R	20050206	20052777	0.967677593231	20051022	0.86986541748	FBgn0035023	3450	FBgn0019886	28132
895	3R	18881938	18883831	0.967631816864	18882783	0.885110795498	FBgn0039045	485	FBgn0051457	70923
896	3R	19694187	19696778	0.967406272888	19695125	0.774451536291	FBgn0004185	9773	FBgn0004185	9773
897	2R	5932784	5934400	0.967346668243	5933710	0.732489705086	FBgn0053474	336	FBgn0033522	7815
898	2L	16681042	16683294	0.967020511627	16682615	0.557684169096	FBgn0053552	4067	FBgn0002652	6630
899	X	132176	133941	0.966875076294	133105	0.830064031813	FBgn0005427	3351	FBgn0000316	21331
900	3R	7197447	7199652	0.966536521912	7198586	0.783137607574	FBgn0004595	76	FBgn0026064	22219
901	2R	7115968	7121368	0.965546131134	7120405	0.800683259964	FBgn0033636	11333	FBgn0033636	11333
902	2L	3769966	3772399	0.964985847473	3771534	0.774845796473	FBgn0004893	172	FBgn0003430	54146
903	3L	8971036	8972613	0.964644432068	8971834	0.768513977528	FBgn0016070	88	FBgn0035954	7311
904	2L	11065224	11067717	0.962854385376	11066602	0.736295819283	FBgn0032334	2174	FBgn0032335	4459
905	3R	9231123	9233298	0.962577819824	9232264	0.842335820198	FBgn0038151	456	FBgn0038150	1674
906	3L	14072908	14074428	0.962340354919	14073674	0.827072203159	FBgn0036411	1341	FBgn0036406	55419
907	3L	16077274	16080936	0.962340354919	16079301	0.797247350216	FBgn0010280	778	FBgn0010280	778
908	X	21796012	21797768	0.961953639984	21796646	1.00038878123	FBgn0052499	39462	FBgn0031186	138661
909	2L	8788486	8789974	0.961080551147	8789377	0.718221440035	FBgn0032069	8126	FBgn0029123	36248
910	3R	25619368	25621038	0.958917617798	25620262	0.719933117137	FBgn0039695	96	FBgn0019972	5113
911	2R	17825045	17827203	0.958854198456	17826375	0.762140393257	FBgn0013272	1131	FBgn0013272	1131
912	X	8954390	8956340	0.955446243286	8955560	0.735007095337	FBgn0030089	1646	FBgn0046828	19064
913	2L	10547418	10549913	0.955145835876	10548965	0.882466888428	FBgn0051721	4084	FBgn0032268	18325
914	3R	20671154	20673056	0.954458713531	20672097	0.819495618343	FBgn0013953	639	FBgn0013953	639
915	3L	20704858	20706337	0.954172134399	20705572	0.739588618279	FBgn0016696	194	FBgn0016696	194
916	3L	16020245	16021720	0.954031944275	16020959	0.706273247214	FBgn0005536	3732	FBgn0003691	5045
917	2R	16467994	16471059	0.953409194946	16470163	0.829347273883	FBgn0008636	1672	FBgn0034565	15656
918	X	448289	450568	0.952495574951	449136	0.731914456685	FBgn0003986	1273	FBgn0003986	1273
919	3L	20728449	20730567	0.952139854431	20729627	0.737311172485	FBgn0037023	2589	FBgn0016696	24249
920	3R	16919824	16923342	0.951449871063	16920900	0.736338447122	FBgn0038853	2627	FBgn0010770	21058
921	X	17011399	17013509	0.951412200928	17012765	0.70887793435	FBgn0000163	17889	FBgn0000163	17889
922	2R	9070790	9074344	0.950235366821	9071610	0.814316581277	FBgn0033855	190	FBgn0033855	190
923	3L	11215977	11218306	0.950218200684	11217152	0.767919031779	FBgn0036150	7267	FBgn0041094	9104
924	3R	20691848	20693826	0.949661254883	20692890	0.726129114628	FBgn0013949	1817	FBgn0015625	3727
925	3R	25039917	25042327	0.949503898621	25040739	0.73549450145	FBgn0067714	634	FBgn0029176	5149
926	3R	12097707	12100074	0.948863506317	12099063	0.911283493042	FBgn0011253	887	FBgn0011253	887
927	3R	18045302	18047949	0.948750495911	18046077	0.667612075806	FBgn0038934	8531	FBgn0053335	55337
928	3R	13219393	13220974	0.948677062988	13220106	0.745925678926	FBgn0025456	199	FBgn0025456	199
929	2R	6967705	6969940	0.947455883026	6968883	0.866269111633	FBgn0000581	759	FBgn0000581	759
930	X	5746270	5748093	0.947444438934	5747106	0.88936239481	FBgn0000042	1006	FBgn0000042	1006
931	2L	10310398	10311934	0.947191238403	10311196	0.788172912598	FBgn0027491	460	FBgn0032222	20267
932	3R	16386417	16388129	0.947138309479	16387348	0.743886590004	FBgn0038803	766	FBgn0040575	1515
933	2L	6388508	6391197	0.946885585785	6389801	0.829679489136	FBgn0031809	5673	FBgn0043854	17386
934	3R	586942	587904	0.945641517639	587027	0.953401777479	FBgn0037273	6940	FBgn0051532	29928
935	3L	21279883	21282275	0.944933414459	21280929	0.884313344955	FBgn0037076	334	FBgn0037066	61025
936	2R	15563444	15565683	0.944725990295	15564594	0.906882815891	FBgn0034480	44744	FBgn0004364	61780
937	X	10999022	11000850	0.944627761841	11000007	0.644278883934	FBgn0030276	388	FBgn0030274	5340
938	X	10586666	10591036	0.943903446198	10587498	0.812342587639	FBgn0003204	2226	FBgn0052672	26055
939	2L	10857391	10859618	0.942865371704	10858960	0.74651594723	FBgn0027363	432	FBgn0024227	878
940	3L	10310797	10312715	0.942419052124	10311989	0.689566016197	FBgn0067716	18196	FBgn0000629	300088
941	3L	21209492	21211034	0.942016124725	21210356	0.724794642131	FBgn0012034	3728	FBgn0037066	9548
942	2L	5042069	5043632	0.941756248474	5042912	0.70249158144	FBgn0053995	357	FBgn0022023	10297
943	3L	14605339	14608367	0.940587043762	14607541	0.925957134792	FBgn0041604	9662	FBgn0028418	81518
944	3L	302572	304264	0.940544128418	303382	0.768351049984	FBgn0004373	30	FBgn0004373	30
945	2L	19336366	19338498	0.940506458282	19337527	0.779720246792	FBgn0024245	21626	FBgn0024245	21626
946	X	6960173	6962582	0.940014839172	6961922	0.729334259033	FBgn0027342	6394	FBgn0029933	18633
947	3L	9440729	9442851	0.939199447632	9442064	0.588407223041	FBgn0036003	4753	FBgn0052043	7040
948	X	7068781	7072647	0.938601493835	7071530	0.702366054058	FBgn0029939	33218	FBgn0025549	65010
949	3L	21218815	21220768	0.937851905823	21219811	0.834237217903	FBgn0037065	8	FBgn0037066	93
950	2R	5977026	5978552	0.937401294708	5977893	0.683955788612	FBgn0033526	2409	FBgn0033526	2409
951	3R	26607112	26609201	0.93678188324	26608216	0.825499254114	FBgn0004606	16568	FBgn0003720	69821
952	2R	15555397	15557015	0.936260223389	15556202	0.805375277996	FBgn0034480	36352	FBgn0004364	70172
953	3L	14720344	14724773	0.935183525085	14723783	0.802216593424	FBgn0013263	2525	FBgn0036449	27899
954	X	7448375	7450596	0.934662342072	7448953	0.677528605742	FBgn0004198	5431	FBgn0027553	124605
955	3R	17453471	17455267	0.934100627899	17454286	0.701683163643	FBgn0046832	6040	FBgn0046832	6040
956	3L	2618336	2619943	0.933438301086	2619072	0.803788577809	FBgn0035357	3820	FBgn0035357	3820
957	3R	1425474	1427272	0.933350086212	1426434	0.790705400355	FBgn0037346	457	FBgn0037346	457
958	3L	11560781	11562506	0.932863712311	11561541	0.617026984692	FBgn0003292	174	FBgn0036180	21846
959	3L	19105131	19106690	0.932734489441	19106032	0.737752437592	FBgn0052203	4282	FBgn0016797	29853
960	X	4529386	4532360	0.932093143463	4531438	0.746477635701	FBgn0022768	670	FBgn0022768	670
961	3L	6430807	6432079	0.932079315186	6431452	0.562940915426	FBgn0035700	4161	FBgn0020251	38225
962	3R	16657887	16660069	0.931929588318	16658470	0.693141207975	FBgn0053094	37	FBgn0038830	8519
963	2R	2096713	2098632	0.930593967438	2097628	0.756103908314	FBgn0033076	15163	FBgn0041145	24690
964	X	3685692	3688664	0.929679870605	3687254	0.768729925156	FBgn0000542	5921	FBgn0000542	5921
965	3L	9340538	9343583	0.929035186768	9342687	0.821937084198	FBgn0035981	1414	FBgn0035981	1414
966	2R	2105734	2107624	0.928420066833	2106959	0.786785364151	FBgn0033076	5832	FBgn0041145	15359
967	2L	8830448	8833326	0.92800617218	8832410	0.736630664152	FBgn0029123	6785	FBgn0029123	6785
968	2R	7147044	7152389	0.927398681641	7150922	0.718574047089	FBgn0033638	2445	FBgn0033638	2445
969	3L	11091810	11095266	0.927316665649	11094107	0.954780578613	FBgn0036134	615	FBgn0036135	699
970	X	11166778	11168885	0.926793575287	11168265	0.730708897114	FBgn0003411	701	FBgn0003411	701
971	3R	19811315	19813873	0.926027297974	19812344	0.823282778263	FBgn0039136	18	FBgn0053108	9049
972	2R	1700434	1702829	0.925826072693	1701338	0.781566858292	FBgn0033068	2057	FBgn0033068	2057
973	3R	2586285	2589604	0.925065040588	2588881	0.702657997608	FBgn0000071	566	FBgn0000071	566
974	3L	14911121	14912004	0.92430305481	14911616	0.3523853302	FBgn0040487	245	FBgn0040487	245
975	3R	26680529	26683311	0.924077033997	26682474	0.779560762293	FBgn0003720	4437	FBgn0003720	4437
976	X	2839919	2842539	0.923707962036	2841278	0.746036589146	FBgn0003285	11290	FBgn0004647	149750
977	2L	9906784	9908255	0.922458648682	9907570	0.869205057621	FBgn0032156	1038	FBgn0024285	5337
978	2L	12669865	12671735	0.92236328125	12670821	0.895987622878	FBgn0032442	1652	FBgn0032445	22202
979	2L	9968992	9972110	0.921721458435	9971492	0.608511865139	FBgn0015664	4037	FBgn0015664	4037
980	2R	3007326	3008977	0.921621322632	3008223	0.770541191101	FBgn0033183	56	FBgn0033183	56
981	X	14051626	14053346	0.9211602211	14052530	0.887921333313	FBgn0040153	7138	FBgn0002873	29250
982	3L	11762385	11764485	0.921011924744	11763090	0.631213693058	FBgn0015278	865	FBgn0036213	33709
983	3L	13022776	13025455	0.92076253891	13024028	0.845449447632	FBgn0036342	3057	FBgn0036342	3057
984	X	10317121	10320985	0.919344425201	10319548	0.97595242893	FBgn0030206	392	FBgn0083167	13583
985	X	8504242	8505861	0.918762207031	8504888	0.644847929478	FBgn0004102	9002	FBgn0004102	9002
986	2L	21023035	21025814	0.918209075928	21023779	0.898389458656	FBgn0010395	16646	FBgn0023388	106166
987	3R	16398738	16402015	0.917469024658	16399791	0.833648120656	FBgn0038806	2939	FBgn0038805	2950
988	2L	3816333	3819170	0.917350769043	3818430	0.691042244434	FBgn0031573	5023	FBgn0003430	7250
989	2L	441126	442761	0.917306423187	441934	0.79156850179	FBgn0004583	10681	FBgn0031253	20527
990	2R	13197540	13200304	0.916984081268	13199584	0.693733047037	FBgn0034260	163	FBgn0016059	1226
991	2L	4220141	4222675	0.916962623596	4221346	0.780111312866	FBgn0001075	3494	FBgn0031590	5751
992	3R	21307096	21309234	0.916626930237	21308302	0.904112458229	FBgn0039338	247	FBgn0039338	247
993	2L	11070578	11072262	0.916547775269	11071488	0.67226746877	FBgn0032335	427	FBgn0032335	427
994	2L	2181359	2183926	0.91644525528	2182035	0.68044346571	FBgn0031394	2937	FBgn0000097	3286
995	2L	1419845	1423516	0.915923118591	1421957	0.843196139616	FBgn0002543	1508	FBgn0002543	1508
996	X	2843755	2845433	0.915370464325	2844772	0.621441543102	FBgn0003285	14784	FBgn0004647	146256
997	2R	14234544	14235868	0.914796352386	14235150	0.536467484065	FBgn0053147	2158	FBgn0023214	46755
998	2R	15384664	15387143	0.914552688599	15385613	0.752203285694	FBgn0043532	2634	FBgn0011849	143219
999	2L	2171844	2173319	0.914256572723	2172589	0.753134191036	FBgn0000097	6160	FBgn0000097	6160
1000	2L	10425951	10427609	0.914220809937	10426774	0.801961490086	FBgn0010083	17	FBgn0010083	17
1001	2R	17748843	17751284	0.913868427277	17750108	0.728864557603	FBgn0020307	1437	FBgn0034704	67620
1002	X	18528672	18530591	0.913320541382	18529742	0.724958717823	FBgn0010383	3060	FBgn0004959	10036
1003	2L	13165135	13166903	0.911320209503	13166042	0.846398694175	FBgn0032474	30	FBgn0024291	491
1004	3L	3831610	3833793	0.911143779755	3832424	0.733796400182	FBgn0013751	2739	FBgn0035464	37623
1005	2L	12520589	12522049	0.911128520966	12521367	0.764306259155	FBgn0051857	4267	FBgn0040286	86702
1006	X	7130478	7132419	0.911121368408	7131214	0.724232561448	FBgn0029941	215	FBgn0025549	5326
1007	X	13063077	13064825	0.910890102386	13064040	0.754933020648	FBgn0052639	6420	FBgn0052639	6420
1008	X	9199233	9202674	0.910549163818	9201525	0.79980284373	FBgn0026149	342	FBgn0026149	342
1009	2L	10766632	10768948	0.910522937775	10768103	0.744919776917	FBgn0015320	98	FBgn0032298	1861
1010	2L	1885062	1887577	0.910429000854	1886768	0.747837841511	FBgn0031374	1784	FBgn0031357	176302
1011	2L	11060638	11062272	0.910228729248	11061368	0.796978473663	FBgn0032330	3965	FBgn0032335	9693
1012	2R	6069050	6072440	0.909107208252	6069774	0.792347158704	FBgn0004399	57	FBgn0004399	57
1013	4	1027900	1029186	0.907777786255	1028501	0.589260714395	FBgn0019650	18523	FBgn0039930	21108
1014	2R	11304454	11306205	0.907570362091	11305330	0.672358288484	FBgn0050321	2857	FBgn0050089	63069
1015	2R	13802571	13804244	0.907073974609	13803354	0.732221722603	FBgn0034321	730	FBgn0010575	1361
1016	2R	4803439	4804972	0.906521320343	4804327	0.703131956213	FBgn0028408	657	FBgn0033400	5885
1017	3R	17935337	17936707	0.906286239624	17935954	0.577442526817	FBgn0051164	3195	FBgn0053335	54786
1018	2L	598963	602316	0.906079292297	600778	0.724059760571	FBgn0031270	2035	FBgn0031267	26546
1019	3L	11233426	11237143	0.906054496765	11234392	0.649023183187	FBgn0041094	8136	FBgn0041094	8136
1020	X	3616988	3619517	0.905544281006	3618197	0.839503884315	FBgn0026698	7447	FBgn0000542	63136
1021	2L	5099136	5101138	0.905227661133	5099971	0.853592760423	FBgn0031684	207	FBgn0028696	28968
1022	2R	5105204	5106480	0.905115127563	5105861	0.623740364523	FBgn0033434	35	FBgn0010342	3222
1023	X	16183766	16185029	0.904654502869	16184223	0.731000788072	FBgn0003416	23	FBgn0005411	8753
1024	3R	4485103	4486752	0.904003620148	4485956	0.632317038143	FBgn0000171	527	FBgn0000447	6220
1025	2R	11616707	11618522	0.903807640076	11617665	0.789429552415	FBgn0014020	116	FBgn0034073	199
1026	3R	2688240	2692169	0.903244495392	2689513	0.941927075386	FBgn0001077	533	FBgn0001077	533
1027	3L	15473720	15475767	0.902857303619	15474893	0.732948134927	FBgn0028377	189	FBgn0028377	189
1028	2L	2201913	2203270	0.902299880981	2202574	0.703435280744	FBgn0051668	3855	FBgn0031395	10202
1029	3L	4141776	4145511	0.902183532715	4142980	0.865365087986	FBgn0053545	1461	FBgn0004574	20247
1030	2L	9493341	9497734	0.902183055878	9495774	0.830254971981	FBgn0004868	847	FBgn0002973	58261
1031	3L	5160123	5162091	0.902080535889	5161153	0.793503080096	FBgn0035596	4283	FBgn0035602	179279
1032	3L	18558480	18559257	0.90198135376	18558892	0.615152445706	FBgn0003683	132	FBgn0036800	29061
1033	2L	4363064	4364487	0.901707649231	4363694	0.621467292309	FBgn0026319	8296	FBgn0026319	8296
1034	2L	19160108	19163541	0.901623249054	19161072	0.838085006265	FBgn0032763	16559	FBgn0032762	31717
1035	3R	2738697	2740792	0.9010181427	2739839	0.74534791708	FBgn0051488	43617	FBgn0001077	49793
1036	3R	5166518	5168231	0.900585174561	5167340	0.760068416595	FBgn0053936	252	FBgn0053936	252
1037	4	1046241	1048181	0.900369644165	1047295	0.604565048218	FBgn0025741	49	FBgn0039930	2314
1038	X	4791021	4792391	0.900297641754	4791669	0.736035283407	FBgn0004368	7300	FBgn0004368	7300
1039	3L	6928294	6930584	0.899796962738	6929192	0.793459713459	FBgn0035720	659	FBgn0001104	24808
1040	X	19194489	19196216	0.899707794189	19195279	0.77929931879	FBgn0031016	8157	FBgn0031008	92458
1041	3R	10474168	10482406	0.899503231049	10478559	0.843590792488	FBgn0026578	2864	FBgn0026578	2864
1042	2L	18444061	18445897	0.899345397949	18445213	0.720198154449	FBgn0032678	288	FBgn0032678	288
1043	X	20534264	20537121	0.899058818817	20535177	0.787657737732	FBgn0031129	11459	FBgn0003300	30060
1044	3R	3938571	3940219	0.898083686829	3939590	0.807948453086	FBgn0004210	8533	FBgn0037550	12465
1045	X	13061037	13062820	0.897354125977	13062193	0.709323474339	FBgn0052639	8267	FBgn0052639	8267
1046	2R	10889447	10891719	0.897254943848	10891159	0.694954463414	FBgn0026370	4422	FBgn0000996	4664
1047	3R	1395849	1397748	0.896690368652	1396648	0.626079166637	FBgn0023023	182	FBgn0037342	2316
1048	3L	14149831	14151710	0.896550178528	14150804	0.734355807304	FBgn0036414	4103	FBgn0013718	5332
1049	2R	12992708	12994595	0.895695209503	12993835	0.674384355545	FBgn0034225	152	FBgn0028953	21291
1050	X	4813017	4816860	0.89559841156	4815731	0.898102984709	FBgn0061196	9494	FBgn0004368	31362
1051	X	18517987	18520701	0.895043373108	18519060	0.788256824017	FBgn0004959	646	FBgn0004959	646
1052	3R	950500	952572	0.894994735718	951642	0.752157772289	FBgn0037293	2168	FBgn0010313	39234
1053	2R	7224776	7226260	0.894564628601	7225480	0.743133825414	FBgn0033648	7124	FBgn0033638	77003
1054	3L	22339159	22340656	0.894532203674	22339851	0.613416433334	FBgn0004449	1877	FBgn0004449	1877
1055	3L	14766253	14768075	0.894423961639	14767184	0.782653868198	FBgn0029148	264	FBgn0029148	264
1056	3R	22712072	22713571	0.894268512726	22712793	0.76064491272	FBgn0004359	5337	FBgn0002838	11115
1057	3L	18553287	18554386	0.894000053406	18553830	0.53102940321	FBgn0036791	192	FBgn0036800	34123
1058	3L	4265809	4267807	0.893439292908	4266970	0.762901867137	FBgn0035525	20	FBgn0035525	20
1059	2L	17479395	17480994	0.893223762512	17480258	0.769662797451	FBgn0032643	27	FBgn0032643	27
1060	X	12429593	12431478	0.893120765686	12430452	0.762563769023	FBgn0052654	838	FBgn0015024	57268
1061	X	7775285	7776943	0.892317771912	7776040	0.889219284058	FBgn0029979	551	FBgn0029980	2476
1062	X	6647322	6650065	0.891396045685	6648567	0.762465364793	FBgn0026145	215	FBgn0029905	17584
1063	2R	5057701	5059306	0.891344070435	5058434	0.754288617302	FBgn0033421	333	FBgn0025286	40562
1064	3R	11858813	11861083	0.890128612518	11860161	0.764236674589	FBgn0003117	8342	FBgn0038396	15232
1065	3L	21409960	21411370	0.889781951904	21410728	0.744058540889	FBgn0014143	331	FBgn0014143	331
1066	3R	17679490	17681842	0.889651298523	17680859	0.762115001678	FBgn0015229	1125	FBgn0038925	172339
1067	3R	6490025	6491385	0.889649868011	6490776	0.660609960556	FBgn0037818	12116	FBgn0001235	26390
1068	2L	7426023	7427769	0.889600753784	7426977	0.757566564223	FBgn0031912	111	FBgn0053529	117446
1069	3R	20922508	20924250	0.88943195343	20923416	0.714430987835	FBgn0053096	52	FBgn0053096	52
1070	3R	3466276	3466838	0.888476371765	3466685	0.878683010737	FBgn0051146	17286	FBgn0003885	110308
1071	2R	11269450	11271996	0.888209342957	11270265	0.68096768856	FBgn0050089	28004	FBgn0050089	28004
1072	2R	3637230	3638633	0.888141155243	3637933	0.716724227456	FBgn0033265	1122	FBgn0033265	1122
1073	3R	943202	945098	0.888071537018	944031	0.767426609993	FBgn0037293	9779	FBgn0010313	31623
1074	X	10635541	10637228	0.886915206909	10636639	0.678951199849	FBgn0003360	4476	FBgn0052672	23086
1075	X	15480022	15481922	0.886901378632	15480922	0.763867497444	FBgn0030663	2694	FBgn0003463	20445
1076	X	4929187	4930645	0.886308670044	4929918	0.677597109477	FBgn0052767	46	FBgn0004368	145549
1077	X	21148962	21151425	0.886050224304	21150817	0.714352439432	FBgn0000709	345	FBgn0015379	5239
1078	2R	10866086	10868269	0.886029243469	10866965	0.805702145894	FBgn0034013	1948	FBgn0000996	28858
1079	2R	14316566	14318334	0.885437011719	14317306	0.718019485474	FBgn0010651	1284	FBgn0010651	1284
1080	3R	4788010	4789776	0.884525299072	4789050	0.805232328527	FBgn0037645	9493	FBgn0037644	18324
1081	3L	21510931	21512471	0.884370803833	21511627	0.665491157108	FBgn0037104	3566	FBgn0028663	37924
1082	3R	682899	685716	0.883630752563	683657	0.81777536869	FBgn0003002	5122	FBgn0003002	5122
1083	3L	4000496	4001983	0.883329868317	4001137	0.720678389072	FBgn0004895	1489	FBgn0000449	44699
1084	2R	16987552	16989349	0.88249540329	16988509	0.682026803493	FBgn0010415	241	FBgn0010415	241
1085	3L	16600804	16602268	0.882203102112	16601449	0.738137499491	FBgn0000017	12384	FBgn0017572	20718
1086	3L	13661341	13663080	0.882172584534	13662281	0.739428265889	FBgn0036379	21585	FBgn0036386	231975
1087	3R	5168759	5171607	0.881958961487	5170212	0.79880288068	FBgn0053936	2620	FBgn0053936	2620
1088	3R	18409640	18411174	0.881819725037	18410378	0.764915466309	FBgn0038989	130	FBgn0038989	130
1089	2L	12102995	12105256	0.880986213684	12103702	0.803577613831	FBgn0027081	32	FBgn0032408	7192
1090	3R	17773829	17775568	0.880405426025	17774624	0.783542251587	FBgn0051171	16082	FBgn0038925	78574
1091	3L	16440146	16441924	0.880341053009	16441085	0.765058293062	FBgn0004569	7875	FBgn0014163	63987
1092	3R	17190432	17191968	0.879515171051	17191202	0.802302472732	FBgn0002781	11919	FBgn0043012	95403
1093	3R	165042	167804	0.878599643707	166854	0.765344956342	FBgn0037236	1567	FBgn0001204	5518
1094	X	13439620	13441139	0.878468513489	13440294	0.681642591953	FBgn0030499	674	FBgn0030507	61666
1095	X	12492688	12495968	0.878087997437	12494180	0.693614896139	FBgn0053963	781	FBgn0053963	781
1096	3R	22617177	22620774	0.877447128296	22619589	0.738165518817	FBgn0003717	5176	FBgn0027889	72940
1097	3R	11923896	11926453	0.877049446106	11924840	0.697944831848	FBgn0010379	98	FBgn0038396	49447
1098	3R	2762424	2763935	0.876920700073	2763237	0.683192431927	FBgn0051488	20219	FBgn0001077	73191
1099	3L	12666053	12668047	0.876619338989	12666798	0.920313488353	FBgn0014343	897	FBgn0036306	61906
1100	3L	15058531	15059828	0.876194000244	15059201	0.612922259739	FBgn0036476	777	FBgn0025776	49865
1101	2L	8509661	8512658	0.875297546387	8510980	0.757805487689	FBgn0032050	855	FBgn0032050	855
1102	2L	20551140	20553486	0.874703407288	20551956	0.600220736335	FBgn0032865	19722	FBgn0046834	76867
1103	3L	13374279	13375871	0.874527454376	13375115	0.639674723148	FBgn0002573	43	FBgn0036351	19825
1104	4	576760	579156	0.874516487122	577493	0.646089834325	FBgn0022361	739	FBgn0026777	249146
1105	2L	5546062	5547690	0.873543262482	5546776	0.686535779168	FBgn0031717	427	FBgn0002525	4249
1106	3R	16134138	16136171	0.873249053955	16135098	0.827969610691	FBgn0038785	827	FBgn0028386	16110
1107	2R	12529974	12531461	0.871779441833	12530873	0.673468708992	FBgn0034180	124	FBgn0034181	3518
1108	X	18810155	18812541	0.871373176575	18811131	0.828039337607	FBgn0052541	46835	FBgn0030974	83561
1109	3R	24013058	24014363	0.871371269226	24013708	0.620778756983	FBgn0039571	41162	FBgn0040108	140297
1110	2L	7306497	7307784	0.871133804321	7307118	0.601869863622	FBgn0004009	43	FBgn0004009	43
1111	2L	19318035	19321480	0.870960235596	19320710	0.694898044362	FBgn0032769	24475	FBgn0024245	38443
1112	3L	18644605	18645920	0.870308876038	18645167	0.639011323452	FBgn0036804	1780	FBgn0036800	57214
1113	3R	20902291	20903900	0.870093345642	20903008	0.620215752546	FBgn0039274	2404	FBgn0039273	3100
1114	3L	18362962	18364381	0.869735240936	18363761	0.713492965698	FBgn0011706	99	FBgn0011706	99
1115	3R	2670332	2672477	0.869137763977	2671380	0.757100946763	FBgn0003339	4506	FBgn0001077	18666
1116	X	5523824	5525995	0.867893218994	5524914	0.680153465271	FBgn0046687	298	FBgn0029785	7235
1117	X	11169926	11171297	0.866861343384	11170625	0.711899697781	FBgn0030286	55	FBgn0003411	3061
1118	3R	12651180	12653145	0.866727828979	12652288	0.826481987448	FBgn0000014	3481	FBgn0020546	23438
1119	3L	20229796	20231400	0.866620063782	20230597	0.813225269318	FBgn0036964	144	FBgn0003124	13249
1120	3L	14925216	14926578	0.865166664124	14926017	0.671088695526	FBgn0026320	8589	FBgn0026320	8589
1121	X	5615754	5617410	0.864696979523	5616606	0.665676285239	FBgn0029804	591	FBgn0029800	16486
1122	3R	19045470	19047171	0.864234447479	19046231	0.756392815534	FBgn0000338	1452	FBgn0039066	31035
1123	2R	9060778	9063768	0.864193916321	9062096	0.822836932014	FBgn0033853	799	FBgn0014877	7893
1124	2L	9966303	9967926	0.863454818726	9967024	0.724860359641	FBgn0011272	288	FBgn0011272	288
1125	3L	18478792	18480066	0.863216400146	18479595	0.524445645949	FBgn0036789	11779	FBgn0036800	108358
1126	3R	14825251	14826791	0.862873077393	14826073	0.724973022938	FBgn0026239	16326	FBgn0026239	16326
1127	3L	20227753	20229549	0.862489700317	20228663	0.697023808956	FBgn0052227	309	FBgn0003124	15183
1128	3L	21231781	21233454	0.861665725708	21232855	0.635310999552	FBgn0000551	1211	FBgn0037066	12951
1129	X	6196981	6199848	0.860716819763	6198761	0.795829836528	FBgn0026708	2896	FBgn0029868	3126
1130	2L	8521201	8522771	0.860475540161	8521828	0.668509419759	FBgn0016122	71	FBgn0029004	6790
1131	X	17484249	17486508	0.85940694809	17485112	0.77870497984	FBgn0026375	1377	FBgn0030855	14892
1132	X	6879363	6881557	0.85791015625	6880108	0.650896191597	FBgn0029930	1293	FBgn0029931	5736
1133	2L	15319424	15322713	0.857665061951	15320517	0.763344203725	FBgn0041103	4682	FBgn0001981	9276
1134	3R	21864940	21866686	0.85763168335	21865744	0.745732486248	FBgn0000591	302	FBgn0000591	302
1135	3L	15789239	15790718	0.85756111145	15790010	0.669218456044	FBgn0036534	1668	FBgn0036537	10635
1136	3R	18199358	18201561	0.855675697327	18200805	0.708875417709	FBgn0038953	862	FBgn0038950	9102
1137	X	15901502	15903029	0.855617046356	15902136	0.647730827332	FBgn0030723	4458	FBgn0030718	81441
1138	3L	21109272	21111172	0.855151176453	21110197	0.68454515934	FBgn0041607	3428	FBgn0037051	40315
1139	X	7789535	7791100	0.855130672455	7790280	0.680738091469	FBgn0027280	1962	FBgn0004404	10140
1140	3R	15157042	15159063	0.854895114899	15158206	0.801114976406	FBgn0000463	6271	FBgn0000463	6271
1141	2L	15034732	15036562	0.853652954102	15035443	0.628225008647	FBgn0004837	18	FBgn0010422	21239
1142	3R	627689	633343	0.853559970856	632445	0.747510274251	FBgn0051529	279	FBgn0051529	279
1143	X	8675303	8678059	0.853507995605	8676328	0.847886029412	FBgn0052710	11870	FBgn0030061	116141
1144	2R	19621192	19623123	0.853501319885	19622037	0.699866890907	FBgn0034976	167	FBgn0021875	19568
1145	3R	7774068	7775854	0.853147983551	7774966	0.671286582947	FBgn0051211	436	FBgn0037955	126756
1146	3L	525862	528342	0.851779937744	526603	0.576944351196	FBgn0035142	1	FBgn0035141	155
1147	X	4784048	4787055	0.851535797119	4786168	0.816036581993	FBgn0004368	1799	FBgn0004368	1799
1148	2R	3853415	3855380	0.85125541687	3854608	0.830156718983	FBgn0033282	4744	FBgn0010109	110468
1149	2L	12324164	12325410	0.850742340088	12324655	0.531345939636	FBgn0051862	14215	FBgn0032431	106238
1150	2L	6047825	6049675	0.850175380707	6048765	0.74734723568	FBgn0031768	766	FBgn0031768	766
1151	2L	4573963	4575365	0.849469184875	4574759	0.656133651733	FBgn0031613	3344	FBgn0000227	109700
1152	3R	17455702	17457214	0.849094390869	17456330	0.661762661404	FBgn0046832	8084	FBgn0046832	8084
1153	2R	13383163	13386383	0.848613739014	13383869	0.726455295787	FBgn0034282	3004	FBgn0034282	3004
1154	2R	9107663	9109914	0.848288536072	9109110	0.650317528669	FBgn0027581	133	FBgn0033859	446
1155	3L	15285251	15287271	0.847962379456	15285910	0.691144774942	FBgn0036494	16049	FBgn0036494	16049
1156	3R	9886517	9887607	0.847183227539	9887029	0.470405832926	FBgn0038197	4339	FBgn0038196	25142
1157	3R	6933067	6934548	0.846895217896	6933783	0.746633461543	FBgn0037860	7645	FBgn0037873	101788
1158	4	76349	77851	0.846842765808	77005	0.613136736552	FBgn0004859	662	FBgn0004859	662
1159	3L	8423054	8425089	0.846030712128	8424219	0.763481736183	FBgn0010825	44	FBgn0010825	44
1160	2L	2364556	2366592	0.845791816711	2365645	0.761708147386	FBgn0014010	283	FBgn0028485	310
1161	2L	11223920	11226057	0.845319271088	11224823	0.896963702308	FBgn0000011	14142	FBgn0028700	94178
1162	3L	8798176	8801827	0.844779014587	8799754	0.779238252079	FBgn0011577	1699	FBgn0020633	65803
1163	2L	21614672	21618917	0.844717502594	21617378	0.765608215332	FBgn0022893	143	FBgn0022893	143
1164	X	8974083	8975453	0.843807697296	8974650	0.594237836202	FBgn0030090	5589	FBgn0030092	19630
1165	2L	7038595	7040130	0.843292713165	7039321	0.70502724367	FBgn0022201	1323	FBgn0022201	1323
1166	3R	6471065	6472474	0.842626571655	6471861	0.660940825939	FBgn0001235	7475	FBgn0001235	7475
1167	3L	14170623	14172246	0.842591285706	14171612	0.683416604996	FBgn0052141	2919	FBgn0036415	11556
1168	3L	7966868	7968343	0.84255695343	7967567	0.693424582481	FBgn0046767	5928	FBgn0046767	5928
1169	3L	9394799	9397193	0.842109680176	9395657	0.700138933518	FBgn0023129	1543	FBgn0023129	1543
1170	2L	2177631	2179536	0.84201335907	2178460	0.803589757284	FBgn0000097	289	FBgn0000097	289
1171	3R	11797592	11800357	0.842000961304	11799459	0.6060888627	FBgn0002783	828	FBgn0002783	828
1172	3L	5157913	5159794	0.841920852661	5158861	0.702475845814	FBgn0035596	1991	FBgn0035602	181571
1173	3L	22881951	22884059	0.841137886047	22883276	0.600887358189	FBgn0037207	4221	FBgn0037207	4221
1174	2R	6706517	6708696	0.841117858887	6707734	0.788657468908	FBgn0003396	18007	FBgn0033581	41771
1175	3R	20343170	20344675	0.840886116028	20343855	0.68173049478	FBgn0003134	124	FBgn0039205	12425
1176	3R	15181459	15183023	0.840550899506	15182349	0.77666276296	FBgn0038697	18122	FBgn0000463	30414
1177	2R	16667149	16668949	0.840394973755	16668339	0.735028326511	FBgn0050389	212	FBgn0034599	8203
1178	3L	2188035	2189595	0.840346336365	2188907	0.66541559556	FBgn0035316	7128	FBgn0035315	8362
1179	3L	17614914	17616758	0.840262413025	17615871	0.754971504211	FBgn0052179	3664	FBgn0052179	3664
1180	2R	8022329	8023934	0.839352607727	8023165	0.761592360104	FBgn0045063	78	FBgn0033751	11660
1181	3L	11330199	11332134	0.839333534241	11331382	0.721887767315	FBgn0036155	7450	FBgn0041094	105126
1182	2R	20722466	20725176	0.838736057281	20724104	0.691551135137	FBgn0001325	10111	FBgn0001325	10111
1183	3R	25127538	25130794	0.838185787201	25130242	0.620116488139	FBgn0039659	7291	FBgn0003525	48740
1184	2L	13884273	13888818	0.83763217926	13887356	0.636486589909	FBgn0019890	17303	FBgn0019890	17303
1185	2L	15141679	15142975	0.837316989899	15142272	0.60717600584	FBgn0028889	13954	FBgn0024183	76027
1186	3R	4006571	4008602	0.837225914001	4007843	0.698666853063	FBgn0001138	679	FBgn0037554	51386
1187	X	9000390	9002157	0.837132453918	9001312	0.710313677788	FBgn0004828	597	FBgn0004828	597
1188	3R	2629876	2631345	0.836060523987	2630542	0.607918262482	FBgn0082182	4714	FBgn0082182	4714
1189	3R	6181320	6183581	0.835820198059	6182428	0.70679962635	FBgn0015396	6522	FBgn0015396	6522
1190	3R	14811511	14814151	0.835584163666	14813496	0.652272669474	FBgn0026239	3749	FBgn0026239	3749
1191	3L	735405	738245	0.835392951965	737398	0.656512856483	FBgn0000575	4460	FBgn0000575	4460
1192	3L	2440206	2442771	0.832773685455	2441943	0.710719645023	FBgn0053231	6745	FBgn0053231	6745
1193	2R	17804453	17805481	0.832171440125	17804865	0.420885721842	FBgn0034717	3824	FBgn0013272	20379
1194	3L	14921296	14922654	0.831842422485	14922018	0.633884373833	FBgn0040487	10647	FBgn0040487	10647
1195	X	7181365	7183554	0.831840991974	7182827	0.623911184423	FBgn0026144	221	FBgn0026144	221
1196	3R	6202838	6204606	0.831554412842	6203818	0.842330708223	FBgn0020379	28	FBgn0015396	27912
1197	2R	6970486	6972294	0.831411361694	6971383	0.667505039888	FBgn0000581	3259	FBgn0000581	3259
1198	4	328278	329930	0.831150054932	329177	0.727080569548	FBgn0026777	830	FBgn0026777	830
1199	3R	12331501	12332798	0.83109664917	12332208	0.512492656708	FBgn0028381	4814	FBgn0027053	36385
1200	2R	8534606	8536240	0.829677581787	8535444	0.762706347874	FBgn0008654	22414	FBgn0005624	38548
1201	3R	25881596	25883770	0.829090118408	25882455	0.635084033012	FBgn0039745	120	FBgn0003479	688
1202	3L	4085221	4086948	0.827986240387	4086094	0.622405276579	FBgn0035497	135	FBgn0028484	5643
1203	2L	4279742	4284924	0.827821731567	4282258	0.660363972187	FBgn0010473	893	FBgn0003941	54616
1204	3L	15111625	15112805	0.827087402344	15112205	0.526199613299	FBgn0036485	194	FBgn0029114	88695
1205	2L	19141866	19143347	0.826920509338	19142631	0.78106657664	FBgn0010300	12896	FBgn0032762	13276
1206	4	506271	509918	0.82671546936	507868	0.695965409279	FBgn0039908	1553	FBgn0026777	179521
1207	3L	16449527	16451523	0.825706481934	16450692	0.685528642991	FBgn0004569	1732	FBgn0014163	73594
1208	2R	10762448	10763748	0.825179576874	10763034	0.540191054344	FBgn0003328	614	FBgn0000996	132789
1209	2L	16275401	16276222	0.824960231781	16276009	0.639937987694	FBgn0001994	7648	FBgn0001994	7648
1210	X	2321199	2322710	0.824917316437	2321873	0.722307261299	FBgn0040388	4286	FBgn0004050	17948
1211	3R	25341415	25343353	0.824193000793	25342596	0.799850127276	FBgn0039669	1029	FBgn0040623	25780
1212	3L	122712	124460	0.823976039886	123593	0.744864622752	FBgn0035099	6392	FBgn0035105	44361
1213	3R	7395923	7397370	0.823379516602	7396655	0.662167156444	FBgn0025701	1683	FBgn0037920	49158
1214	X	5405458	5406720	0.823263168335	5405992	0.641995620728	FBgn0053980	572	FBgn0029771	43494
1215	3R	19651621	19654568	0.82279920578	19653797	0.632835070292	FBgn0004186	205	FBgn0004186	205
1216	3R	10631694	10633343	0.822608947754	10632454	0.751130223274	FBgn0038262	4927	FBgn0038258	43696
1217	2L	1118687	1120820	0.82199716568	1120118	0.789059975568	FBgn0031302	7130	FBgn0031302	7130
1218	3L	22124737	22126404	0.821665763855	22125404	0.694858908653	FBgn0037152	26136	FBgn0037156	75110
1219	3R	23979689	23980956	0.821524620056	23980313	0.609588432312	FBgn0039571	7767	FBgn0040108	173692
1220	3R	18779553	18781309	0.821397781372	18780434	0.605592166676	FBgn0051281	11589	FBgn0051457	173272
1221	3R	21419179	21422987	0.821068286896	21419870	0.774620831013	FBgn0039344	11184	FBgn0039345	14980
1222	2R	20208836	20209961	0.8208360672	20209473	0.555194139481	FBgn0035050	8325	FBgn0053228	32331
1223	3L	9914669	9915894	0.820549964905	9915315	0.56700359072	FBgn0036060	3026	FBgn0015618	102718
1224	3R	8207030	8209157	0.820253372192	8208148	0.681259884554	FBgn0038028	264	FBgn0038028	264
1225	2L	2998973	3001662	0.820114135742	3000793	0.60733239791	FBgn0025681	7829	FBgn0002989	8032
1226	2L	14439414	14441578	0.819657325745	14440248	0.505595080058	FBgn0028844	10568	FBgn0005771	50614
1227	3R	15759805	15762476	0.81884765625	15761746	0.650262608248	FBgn0021776	904	FBgn0021776	904
1228	2L	420585	422229	0.81858587265	421407	0.669097582499	FBgn0031253	0	FBgn0031253	0
1229	2R	16414228	16415953	0.818545818329	16415160	0.709403395653	FBgn0034560	2126	FBgn0034565	70659
1230	2L	11058644	11060172	0.818289756775	11059552	0.542390687125	FBgn0032330	2149	FBgn0032335	11509
1231	3L	12052423	12054166	0.818270683289	12053326	0.616938082377	FBgn0028679	2406	FBgn0036248	38864
1232	2L	20745006	20746925	0.81808757782	20746064	0.740582690519	FBgn0011202	324	FBgn0000986	23556
1233	3L	13042348	13044164	0.817534446716	13043082	0.621419608593	FBgn0036344	7256	FBgn0036342	22111
1234	3R	11492809	11495962	0.81738948822	11495145	0.686893463135	FBgn0053207	3237	FBgn0053207	3237
1235	X	10427424	10429708	0.816918373108	10428898	0.708552996318	FBgn0030216	1343	FBgn0052680	89943
1236	2R	3825138	3826604	0.816741466522	3825893	0.656957962934	FBgn0050358	5767	FBgn0010109	81753
1237	3L	15319371	15321054	0.81670331955	15320211	0.688751101494	FBgn0036494	18252	FBgn0036494	18252
1238	2R	18551376	18553612	0.816506385803	18552805	0.652366936207	FBgn0003900	903	FBgn0003900	903
1239	3L	1149846	1151692	0.816466808319	1150796	0.739701390266	FBgn0025525	10010	FBgn0035194	80410
1240	3L	18320340	18322573	0.816152572632	18321883	0.623394429684	FBgn0011706	41779	FBgn0011706	41779
1241	X	9528259	9532720	0.815547466278	9529616	0.686224664961	FBgn0030150	723	FBgn0030150	723
1242	X	14464721	14466510	0.815251350403	14465714	0.715927741107	FBgn0015773	22054	FBgn0015773	22054
1243	3R	11044058	11045755	0.815164089203	11044886	0.730425389608	FBgn0038304	98	FBgn0038301	5564
1244	2R	9177326	9179214	0.815032482147	9178355	0.713361040751	FBgn0033862	1150	FBgn0033859	68799
1245	3R	12654322	12656479	0.814762115479	12655212	0.584770798683	FBgn0000014	557	FBgn0020546	20514
1246	2L	10118590	10119852	0.814161300659	10119210	0.565704409281	FBgn0040966	1304	FBgn0011823	62304
1247	3L	13351374	13354748	0.813726425171	13352982	0.679130610298	FBgn0036350	257	FBgn0036350	257
1248	3R	8569919	8572007	0.8132853508	8571171	0.671725441428	FBgn0038083	1827	FBgn0038071	97389
1249	3R	11474208	11476708	0.813249588013	11475390	0.614800643921	FBgn0053207	16518	FBgn0053207	16518
1250	3R	7145824	7147733	0.81240940094	7146644	0.588051438332	FBgn0051386	15314	FBgn0026063	27519
1251	3L	8427883	8429812	0.81210899353	8428904	0.657209941319	FBgn0010825	4641	FBgn0010825	4641
1252	2L	18777023	18779527	0.811866760254	18778867	0.574167083291	FBgn0045852	634	FBgn0032717	56729
1253	3R	2774138	2775606	0.811502456665	2774781	0.577661752701	FBgn0051488	8675	FBgn0001077	84735
1254	3L	20576135	20577501	0.81125164032	20576916	0.562375187874	FBgn0037014	5845	FBgn0001320	52288
1255	2R	9506108	9509312	0.810832977295	9508426	0.652310907841	FBgn0002643	1338	FBgn0033889	13460
1256	3L	3131476	3133650	0.810790061951	3132437	0.64271569252	FBgn0012049	230	FBgn0012049	230
1257	3L	16383824	16385370	0.810622692108	16384493	0.644238528083	FBgn0027080	61	FBgn0014163	7395
1258	3L	17343729	17345562	0.810585975647	17344701	0.757158173455	FBgn0036715	87	FBgn0026197	22016
1259	X	13067182	13068847	0.809968471527	13067937	0.548892557621	FBgn0052639	2523	FBgn0052639	2523
1260	2L	15106792	15108167	0.80988407135	15107440	0.64201438427	FBgn0028878	1926	FBgn0024183	41195
1261	3L	253641	255966	0.808391094208	255128	0.683754179213	FBgn0029002	44	FBgn0035121	7218
1262	2R	20624158	20625360	0.808381080627	20624699	0.516140699387	FBgn0050430	12333	FBgn0001148	55119
1263	X	7110975	7112899	0.807953834534	7111966	0.556006655974	FBgn0029940	174	FBgn0025549	24574
1264	3R	17232402	17233862	0.807787895203	17233041	0.628440618515	FBgn0038888	133	FBgn0043012	137242
1265	2L	20982179	20983989	0.807770729065	20983126	0.741193434771	FBgn0032909	26590	FBgn0032906	69389
1266	3L	4116522	4118407	0.806182384491	4117731	0.60907137394	FBgn0035500	351	FBgn0004574	5002
1267	2L	6371980	6377548	0.80583190918	6373915	0.764115109163	FBgn0043854	1500	FBgn0043854	1500
1268	X	9573803	9577656	0.803877353668	9576845	0.612827076631	FBgn0020378	21335	FBgn0000233	37436
1269	3R	23019100	23020998	0.803821563721	23020040	0.699943900108	FBgn0004197	324	FBgn0005696	44775
1270	3R	11496249	11497866	0.803749084473	11497176	0.699060976505	FBgn0053207	5268	FBgn0053207	5268
1271	3R	2824283	2827664	0.803297042847	2825468	0.626155292287	FBgn0000095	518	FBgn0010774	80658
1272	3R	19555422	19556773	0.802542209625	19555974	0.528211593628	FBgn0065098	38	FBgn0028691	3210
1273	2L	3529511	3530968	0.802252292633	3530113	0.63449680104	FBgn0031549	173	FBgn0031549	173
1274	2L	11384422	11385654	0.802146911621	11385060	0.50206142664	FBgn0000287	19755	FBgn0004579	60543
1275	2R	13813987	13815625	0.801693916321	13814744	0.686402489157	FBgn0034326	423	FBgn0034326	423
1276	X	2126173	2127618	0.801692962646	2126914	0.669856127571	FBgn0023528	2	FBgn0023527	7916
1277	2R	19204877	19206473	0.801686763763	19205686	0.616075515747	FBgn0034893	22	FBgn0016762	4088
1278	3R	21824655	21828679	0.800908088684	21827076	0.720381498337	FBgn0002735	1496	FBgn0002735	1496
1279	2L	7827591	7829644	0.800856590271	7828472	0.759456017438	FBgn0004177	729	FBgn0020618	1220
1280	3L	9002482	9005627	0.800271034241	9003341	0.616894276937	FBgn0035956	8985	FBgn0028789	11983
1281	3L	13086799	13088925	0.80020236969	13087803	0.739776891821	FBgn0010452	417	FBgn0010452	417
1282	3L	1843972	1845829	0.799465656281	1844849	0.739318668842	FBgn0004636	917	FBgn0004636	917
1283	2L	18062825	18063963	0.799279212952	18063312	0.561655489604	FBgn0000120	10883	FBgn0041184	85027
1284	2L	2199531	2201019	0.799095630646	2200251	0.559292288388	FBgn0051668	6178	FBgn0031395	7879
1285	2R	3470648	3472414	0.799090385437	3471681	0.705383237203	FBgn0033241	159	FBgn0033241	159
1286	3L	10820877	10823651	0.79891204834	10822916	0.66570444668	FBgn0026160	8923	FBgn0026160	8923
1287	2L	4683287	4684911	0.79877281189	4684004	0.680128546322	FBgn0000227	455	FBgn0000227	455
1288	2L	14429213	14432152	0.797134876251	14430623	0.702954053879	FBgn0028871	5492	FBgn0005771	60239
1289	X	1924309	1925547	0.796963214874	1924938	0.60218167305	FBgn0025627	175	FBgn0025626	3646
1290	3L	9253183	9254615	0.796922683716	9253982	0.577026162829	FBgn0028431	27611	FBgn0035980	84324
1291	3L	14517306	14518577	0.795372486115	14517819	0.550541541156	FBgn0036428	1589	FBgn0028418	8204
1292	3L	1439445	1441074	0.7951836586	1440161	0.50580239296	FBgn0004635	7163	FBgn0004635	7163
1293	3R	1484068	1485520	0.795039176941	1484995	0.546473334817	FBgn0037360	636	FBgn0037360	636
1294	2L	8087565	8089161	0.794751644135	8088445	0.73439654182	FBgn0011219	5023	FBgn0010287	15548
1295	3L	10299095	10300722	0.794325828552	10300011	0.67478056515	FBgn0067716	6218	FBgn0000629	312066
1296	2R	17784027	17786124	0.794095039368	17785378	0.654291470846	FBgn0034717	15663	FBgn0013272	39866
1297	X	16823997	16825724	0.794078350067	16824846	0.551340690026	FBgn0030810	3843	FBgn0030806	48047
1298	2R	14937818	14939684	0.793678283691	14938525	0.587309658527	FBgn0004873	1287	FBgn0050326	8391
1299	3L	6805019	6806676	0.793389320374	6805896	0.696000754833	FBgn0003995	41789	FBgn0035714	79036
1300	2R	14769299	14774239	0.793180465698	14772683	0.636951386929	FBgn0034423	2094	FBgn0003254	17906
1301	2L	10366277	10367798	0.792446136475	10367111	0.590316355228	FBgn0032231	413	FBgn0032231	413
1302	2R	10283276	10284834	0.792321205139	10284084	0.573447704315	FBgn0020767	201	FBgn0015602	1249
1303	2R	16675513	16677141	0.792191505432	16676276	0.669955934797	FBgn0034598	36	FBgn0034599	266
1304	2L	9507846	9509421	0.791884422302	9508654	0.641247391701	FBgn0032120	4862	FBgn0002973	71141
1305	X	10980582	10983299	0.791542053223	10982331	0.63243338641	FBgn0030268	90	FBgn0030272	7007
1306	2L	11210293	11212148	0.791494369507	11211501	0.713221613566	FBgn0000011	820	FBgn0028700	80856
1307	3R	2862829	2864256	0.791266441345	2863428	0.574737380533	FBgn0024289	14629	FBgn0010774	42698
1308	2L	6926641	6927755	0.791009902954	6927063	0.541534287589	FBgn0004838	6353	FBgn0004838	6353
1309	X	1679003	1681091	0.790874481201	1680277	0.742346942425	FBgn0029591	1539	FBgn0029591	1539
1310	2L	18132530	18134350	0.790735244751	18133285	0.695246040821	FBgn0001301	854	FBgn0041184	15054
1311	2R	16878758	16880105	0.789425849915	16879386	0.669636011124	FBgn0000395	4863	FBgn0000395	4863
1312	3L	15500305	15502099	0.789402008057	15501139	0.537346899509	FBgn0004396	466	FBgn0036503	18854
1313	3L	8039658	8041480	0.789124488831	8040563	0.736431333754	FBgn0052362	540	FBgn0052370	37998
1314	3L	3960852	3962860	0.787221431732	3962142	0.625823020935	FBgn0004880	5306	FBgn0035470	79454
1315	2R	15617585	15620113	0.786732196808	15619159	0.699493296006	FBgn0004364	7215	FBgn0004364	7215
1316	X	21731921	21734590	0.786647796631	21732850	0.604180784786	FBgn0011285	526	FBgn0031186	74865
1317	2R	18305665	18307183	0.785809516907	18306319	0.642147344701	FBgn0011211	317	FBgn0011211	317
1318	X	5591525	5592768	0.785561561584	5592315	0.46960824728	FBgn0027321	145	FBgn0029799	5445
1319	2R	18019834	18024434	0.785034656525	18020657	0.636099310482	FBgn0034735	20861	FBgn0034743	93046
1320	3R	13536177	13537759	0.784974098206	13536869	0.591954358419	FBgn0003013	7190	FBgn0003013	7190
1321	2L	7639295	7640985	0.784578323364	7640063	0.626359098098	FBgn0031927	5934	FBgn0053529	95640
1322	3R	11115380	11119518	0.784175395966	11117381	0.729674900279	FBgn0003721	10127	FBgn0011476	13110
1323	X	5743810	5745883	0.784121513367	5744947	0.691704189076	FBgn0000042	1153	FBgn0000042	1153
1324	3L	304533	306479	0.783428192139	305878	0.564992736368	FBgn0052344	2371	FBgn0004373	2466
1325	3R	11075234	11076954	0.783331871033	11076064	0.663390696049	FBgn0038309	200	FBgn0001219	7697
1326	3L	8806075	8808180	0.783197879791	8807001	0.6105068326	FBgn0052026	3408	FBgn0020633	58556
1327	2L	8286781	8288445	0.782962322235	8287517	0.618410050869	FBgn0011902	3210	FBgn0011902	3210
1328	3R	12236297	12237565	0.781978607178	12236882	0.523925500758	FBgn0003513	7477	FBgn0044826	42668
1329	2L	3775322	3776798	0.781589508057	3776067	0.589412629604	FBgn0004893	4361	FBgn0003430	49613
1330	X	8455495	8457309	0.781462669373	8456272	0.502508819103	FBgn0030054	4734	FBgn0030054	4734
1331	3R	9735051	9738051	0.780875205994	9737289	0.764954185486	FBgn0000576	9708	FBgn0000576	9708
1332	2L	6479537	6481812	0.780403137207	6481013	0.582013765971	FBgn0031820	57	FBgn0026571	524
1333	4	404106	406533	0.780003547668	404931	0.754126043881	FBgn0039905	8709	FBgn0026777	76584
1334	X	7118634	7120212	0.779946327209	7119452	0.625203311443	FBgn0029940	7312	FBgn0025549	17088
1335	3R	18678911	18680258	0.77986574173	18679508	0.518701910973	FBgn0039029	8474	FBgn0039013	126886
1336	3R	8835983	8842830	0.779034614563	8837151	0.721404016018	FBgn0038110	174	FBgn0038109	1534
1337	3R	8071010	8072360	0.778695583344	8071636	0.544209122658	FBgn0038007	6805	FBgn0037992	117717
1338	3R	10718693	10720157	0.778131484985	10719362	0.739771955154	FBgn0038272	313	FBgn0038272	313
1339	3L	20555162	20558131	0.777991771698	20556019	0.652733922005	FBgn0001323	1642	FBgn0001320	73185
1340	3R	9021020	9022897	0.777097225189	9022041	0.587556670694	FBgn0038125	4618	FBgn0038128	67714
1341	X	16087717	16089592	0.776787757874	16088949	0.610852877299	FBgn0003920	340	FBgn0003920	340
1342	X	13586605	13590727	0.776647567749	13588375	0.675349593163	FBgn0030520	950	FBgn0030521	27743
1343	3R	4292766	4295264	0.775951385498	4293406	0.628000203301	FBgn0051369	23859	FBgn0040529	126643
1344	X	252000	253480	0.775825500488	252807	0.636076646693	FBgn0004170	75	FBgn0004170	75
1345	X	10646332	10648150	0.775499343872	10647258	0.672975484063	FBgn0003360	15095	FBgn0030235	20742
1346	2L	1972382	1973879	0.775470733643	1973232	0.512505924	FBgn0031376	913	FBgn0031391	174055
1347	X	15475630	15476747	0.775346755981	15476276	0.495616012149	FBgn0030663	1952	FBgn0003463	15799
1348	2L	11444985	11448157	0.775222301483	11445805	0.683433469137	FBgn0004579	202	FBgn0004579	202
1349	3R	14488605	14490050	0.775157928467	14489243	0.634273697348	FBgn0038636	7	FBgn0027841	4129
1350	3R	2782165	2783507	0.775063514709	2782818	0.613212361055	FBgn0051488	638	FBgn0001077	92772
1351	3R	18982528	18984218	0.775001525879	18983197	0.537823359172	FBgn0004395	395	FBgn0051457	29491
1352	3L	1091165	1094538	0.774862289429	1093608	0.678161172306	FBgn0052334	2273	FBgn0035194	137598
1353	2L	18770468	18771919	0.774754524231	18771265	0.664754168193	FBgn0045852	6968	FBgn0032717	64331
1354	2L	3078248	3080857	0.774503231049	3078337	0.697006416321	FBgn0027571	21722	FBgn0003934	29636
1355	2L	13863161	13864711	0.774337768555	13864003	0.545634942896	FBgn0028532	14591	FBgn0051842	28965
1356	3R	6403772	6405440	0.77433013916	6404706	0.620195557089	FBgn0051394	49828	FBgn0001235	59680
1357	2R	3561762	3563270	0.77405166626	3562568	0.495014071465	FBgn0033252	14796	FBgn0021814	29280
1358	3R	18215383	18216801	0.7739610672	18216079	0.661485910416	FBgn0038957	577	FBgn0038950	24376
1359	2R	9654787	9657889	0.773889541626	9656624	0.616693751017	FBgn0040752	181	FBgn0040751	16687
1360	2L	18481776	18483237	0.773800373077	18482515	0.578361735624	FBgn0032682	1099	FBgn0032682	1099
1361	3L	1384619	1386039	0.773612976074	1385141	0.499979532682	FBgn0011854	169	FBgn0035213	59206
1362	2R	11253108	11255586	0.77285194397	11254345	0.588380873203	FBgn0050089	12084	FBgn0050089	12084
1363	X	3534194	3535779	0.771748542786	3535053	0.679783523083	FBgn0023215	1091	FBgn0029672	105277
1364	3L	16818529	16820395	0.77156829834	16819622	0.641488134861	FBgn0003410	1618	FBgn0025582	67374
1365	2R	8648156	8650108	0.771318912506	8649214	0.617065548897	FBgn0033795	188	FBgn0033802	52505
1366	3R	24409981	24413162	0.77123260498	24411684	0.741233507792	FBgn0000659	879	FBgn0000659	879
1367	3R	13429807	13431713	0.771214008331	13430527	0.581738114357	FBgn0038524	1297	FBgn0051575	53648
1368	3R	5536318	5537836	0.771039009094	5537174	0.626678859486	FBgn0016792	312	FBgn0016792	312
1369	3R	25085496	25087048	0.770228385925	25086234	0.653955291299	FBgn0003525	4732	FBgn0003525	4732
1370	3R	670363	673162	0.770143985748	672260	0.668245315552	FBgn0003002	6275	FBgn0003002	6275
1371	3L	13068595	13070124	0.76926279068	13069488	0.6786454916	FBgn0052118	2710	FBgn0010452	18732
1372	3R	5237414	5239244	0.769214630127	5238539	0.57903918098	FBgn0011740	268	FBgn0037686	11561
1373	2R	5203375	5205202	0.769147872925	5204366	0.675053596497	FBgn0023143	775	FBgn0023143	775
1374	X	8981730	8982842	0.768815040588	8982712	0.538869063059	FBgn0030090	2473	FBgn0030092	11568
1375	3R	4030606	4032648	0.768666744232	4031819	0.63059313157	FBgn0053779	1275	FBgn0037554	27410
1376	2L	13215713	13217273	0.768227577209	13216146	0.71776898702	FBgn0004192	307	FBgn0004192	307
1377	X	15515420	15516817	0.768123626709	15516167	0.631561219692	FBgn0030667	5585	FBgn0030671	21895
1378	3L	2787321	2788607	0.767898082733	2787918	0.472429156303	FBgn0035376	4256	FBgn0035370	37390
1379	2L	14444854	14447377	0.767673492432	14445923	0.681862771511	FBgn0028844	4893	FBgn0005771	44939
1380	3L	19855987	19857947	0.767554283142	19857033	0.56958619286	FBgn0020887	208	FBgn0020887	208
1381	2R	2891774	2893895	0.766829967499	2892720	0.686515078825	FBgn0033159	962	FBgn0033159	962
1382	2R	2143125	2144602	0.766320705414	2143951	0.603823717903	FBgn0004145	990	FBgn0040673	19125
1383	3L	7342483	7346316	0.766109466553	7344768	0.577466607094	FBgn0082598	1022	FBgn0082598	1022
1384	X	233421	235148	0.765853404999	234314	0.636010885239	FBgn0000022	7461	FBgn0000022	7461
1385	2L	12487271	12488572	0.7652759552	12487878	0.421753658968	FBgn0051858	9417	FBgn0040286	53213
1386	3L	11460862	11462183	0.764632225037	11461531	0.506489922019	FBgn0036165	24	FBgn0036165	24
1387	3R	2930771	2932722	0.76437664032	2931715	0.673000503989	FBgn0014863	11738	FBgn0003884	19455
1388	3R	21451979	21453543	0.764272212982	21452886	0.611481329974	FBgn0039349	243	FBgn0039350	10663
1389	2L	9607585	9608970	0.764025688171	9608247	0.542919278145	FBgn0019809	232	FBgn0015393	91587
1390	X	212950	214213	0.763903617859	213484	0.536992669106	FBgn0004034	153	FBgn0000022	13369
1391	3R	26474893	26476757	0.763838291168	26475802	0.66127764384	FBgn0039794	913	FBgn0003720	202235
1392	3R	6448708	6450263	0.763137817383	6449439	0.680282761069	FBgn0001235	14947	FBgn0001235	14947
1393	2R	10083789	10084889	0.762906074524	10084236	0.428271174431	FBgn0010397	6429	FBgn0010638	49354
1394	2R	10441972	10443614	0.7625041008	10442633	0.611580491066	FBgn0033983	5530	FBgn0033987	35544
1395	3R	302852	305128	0.76231098175	303723	0.69170832634	FBgn0051523	1105	FBgn0037255	7040
1396	3R	1217649	1219521	0.761549472809	1218588	0.698071122169	FBgn0001311	1	FBgn0037316	18235
1397	3L	15300907	15302988	0.761515617371	15301840	0.609186112881	FBgn0036494	119	FBgn0036494	119
1398	2R	11668582	11672008	0.76095533371	11670279	0.658687353134	FBgn0034082	3378	FBgn0034082	3378
1399	3L	13608156	13609926	0.760887145996	13609087	0.601393419154	FBgn0067703	14303	FBgn0036351	253797
1400	2R	18694655	18696425	0.76016664505	18695598	0.648365795612	FBgn0034833	3590	FBgn0003062	113278
1401	3L	604476	605620	0.759374141693	605185	0.49109607935	FBgn0052345	663	FBgn0064191	20606
1402	3L	22885980	22887526	0.759281158447	22886772	0.725875798394	FBgn0052461	2354	FBgn0037207	7717
1403	2L	13877461	13878686	0.75871181488	13878183	0.392777681351	FBgn0019890	26476	FBgn0019890	26476
1404	2L	158617	162554	0.758302688599	161154	0.737012526568	FBgn0016977	2120	FBgn0016977	2120
1405	2R	12028227	12030654	0.757701396942	12029136	0.709123015404	FBgn0011260	14077	FBgn0034138	56964
1406	2R	1757900	1759119	0.757615566254	1758494	0.476280331612	FBgn0033075	9082	FBgn0033074	25479
1407	3L	21813473	21814853	0.757523059845	21814185	0.547571818034	FBgn0014362	715	FBgn0046301	48139
1408	3R	5934783	5936273	0.757187843323	5935508	0.638472735882	FBgn0028734	336	FBgn0037777	64263
1409	2R	13852674	13856911	0.757139205933	13856014	0.683936455671	FBgn0040737	29329	FBgn0034326	41693
1410	3R	7474871	7476897	0.756298065186	7475640	0.719232976437	FBgn0037925	778	FBgn0037921	24274
1411	3L	16013686	16016895	0.755977630615	16015986	0.767614305019	FBgn0003691	72	FBgn0003691	72
1412	3L	14165491	14166870	0.755442619324	14166321	0.651471972466	FBgn0052141	2372	FBgn0013718	10185
1413	3R	13397311	13398980	0.755380630493	13397964	0.671755510218	FBgn0038522	4288	FBgn0025571	31819
1414	2R	4425208	4427448	0.754767417908	4426334	0.663136303425	FBgn0002552	7	FBgn0033342	7520
1415	2R	10836870	10838170	0.754386901855	10837432	0.551845741272	FBgn0013750	95	FBgn0000996	58391
1416	X	17665830	17667543	0.754117965698	17666674	0.526506760541	FBgn0030870	1897	FBgn0030870	1897
1417	2R	6898428	6900159	0.754098892212	6899226	0.599386036396	FBgn0033631	789	FBgn0050257	11034
1418	3L	5339230	5340683	0.753817558289	5339906	0.521140266867	FBgn0035601	266	FBgn0035602	526
1419	3L	17428792	17430585	0.753446102142	17429756	0.710424602032	FBgn0036726	1452	FBgn0036726	1452
1420	2R	18113279	18114658	0.753405570984	18113907	0.603259759791	FBgn0034743	204	FBgn0034743	204
1421	3L	18102152	18105067	0.753388881683	18103368	0.729614893595	FBgn0020300	1295	FBgn0020300	1295
1422	2L	13318245	13319567	0.752653121948	13318842	0.579743721906	FBgn0032504	8020	FBgn0022069	47346
1423	3L	8648905	8653582	0.752418518066	8649722	0.674220720927	FBgn0001168	16	FBgn0001168	16
1424	2L	18190173	18191695	0.752414703369	18190816	0.689992568072	FBgn0051746	1820	FBgn0041184	42477
1425	2R	1706732	1707910	0.751640796661	1707248	0.392276954651	FBgn0033069	935	FBgn0033068	3853
1426	X	10656024	10657521	0.751497268677	10656763	0.563035710653	FBgn0030235	11237	FBgn0030235	11237
1427	2L	9581959	9583403	0.751406669617	9582614	0.530360221863	FBgn0014179	872	FBgn0015393	117220
1428	2L	3464812	3466776	0.751359939575	3466128	0.696556147407	FBgn0005616	17	FBgn0005616	17
1429	3R	10642850	10645871	0.750981807709	10643582	0.704161167145	FBgn0038262	16055	FBgn0038258	54824
1430	3R	12111420	12112827	0.750600337982	12112089	0.602301152547	FBgn0051283	3730	FBgn0051283	3730
1431	X	16910195	16912309	0.749364852905	16911619	0.604095907772	FBgn0054014	198	FBgn0054014	198
1432	4	690173	691894	0.748686313629	691857	0.61586327023	FBgn0024728	8019	FBgn0039930	357752
1433	2R	10823216	10824747	0.748087882996	10824026	0.534863789876	FBgn0034008	1966	FBgn0000996	71797
1434	X	19925424	19927210	0.747835159302	19925955	0.501178920269	FBgn0031086	367	FBgn0031093	77707
1435	2L	8209009	8211761	0.747690200806	8210198	0.682709413416	FBgn0003607	935	FBgn0003607	935
1436	X	16037032	16038502	0.747534751892	16037787	0.603435007731	FBgn0000459	12884	FBgn0000459	12884
1437	X	7057652	7058914	0.74747467041	7058308	0.420885903495	FBgn0029939	19996	FBgn0025549	78232
1438	4	1167427	1168340	0.747463226318	1168265	0.733743561639	FBgn0039925	549	FBgn0011642	87099
1439	2R	14759457	14760932	0.747113227844	14760180	0.684827868144	FBgn0004003	4444	FBgn0003254	30409
1440	3R	12744304	12747942	0.746721744537	12747202	0.670555675731	FBgn0051270	2305	FBgn0082171	65165
1441	2L	18527973	18528906	0.745517253876	18528753	0.437922824513	FBgn0032687	11291	FBgn0032682	47337
1442	3L	13050536	13052244	0.744947433472	13051398	0.669567669139	FBgn0036345	9838	FBgn0036342	30427
1443	3L	22644221	22645545	0.744504928589	22644920	0.547288358212	FBgn0037181	1078	FBgn0037200	161127
1444	2L	21815637	21817174	0.744340896606	21816454	0.624792337418	FBgn0003866	266	FBgn0003866	266
1445	3R	20046098	20048355	0.744338989258	20047518	0.74193871816	FBgn0011725	169	FBgn0026257	654
1446	3L	6952771	6954563	0.744292259216	6953671	0.664852587382	FBgn0001104	329	FBgn0001104	329
1447	X	16775910	16777646	0.744069576263	16776699	0.525033614215	FBgn0030806	100	FBgn0030806	100
1448	2R	5630340	5631966	0.743923187256	5631214	0.704451448777	FBgn0033486	1708	FBgn0033486	1708
1449	X	17179291	17180663	0.743545055389	17179867	0.513921737671	FBgn0004854	31349	FBgn0000163	184991
1450	3L	17238285	17239466	0.743440628052	17238837	0.429134559631	FBgn0036705	9078	FBgn0036702	31455
1451	2L	5634417	5635636	0.742918968201	5635061	0.523428075454	FBgn0031726	11301	FBgn0031718	84035
1452	2R	13664964	13667027	0.742525100708	13666048	0.626987934113	FBgn0034304	202	FBgn0062440	3191
1453	2R	15683106	15684434	0.742077350616	15683752	0.568577934714	FBgn0034481	22742	FBgn0004364	57378
1454	3R	9634417	9635969	0.741470336914	9635255	0.567777872086	FBgn0053327	3586	FBgn0053327	3586
1455	2L	4596819	4598286	0.741083621979	4597652	0.616358399391	FBgn0053196	5689	FBgn0000227	86807
1456	2L	2196280	2197775	0.740706920624	2197256	0.634940465291	FBgn0031395	4884	FBgn0031395	4884
1457	2R	19084127	19086586	0.740528106689	19085596	0.741307449341	FBgn0015903	13099	FBgn0015903	13099
1458	3L	13027456	13031602	0.740416526794	13029330	0.664933485143	FBgn0036343	6011	FBgn0036342	8359
1459	3L	17303953	17305081	0.739923477173	17304671	0.446695709229	FBgn0036710	154	FBgn0026197	62046
1460	3L	20562178	20564373	0.739841461182	20563347	0.662620993222	FBgn0037014	7724	FBgn0001320	65857
1461	2L	20416404	20417791	0.739765644073	20417026	0.569066608653	FBgn0051688	406	FBgn0032858	12515
1462	2R	10135226	10137426	0.739646911621	10136834	0.52285194397	FBgn0033948	659	FBgn0033948	659
1463	3R	16422288	16424671	0.739168643951	16423141	0.707954645157	FBgn0023097	4256	FBgn0023097	4256
1464	3R	8073446	8074902	0.738476753235	8074192	0.594000591951	FBgn0038008	5717	FBgn0037992	120273
1465	2L	20482217	20484395	0.73774433136	20482936	0.602581501007	FBgn0054007	237	FBgn0046834	7847
1466	X	8732692	8733899	0.737703323364	8733348	0.4588135551	FBgn0011661	10198	FBgn0030061	173161
1467	3R	12105444	12108076	0.737694263458	12106312	0.640239059925	FBgn0051283	2047	FBgn0051283	2047
1468	3R	24752434	24753758	0.737545967102	24753250	0.496744791667	FBgn0039616	4408	FBgn0053204	14641
1469	2L	21201653	21203072	0.737345695496	21202515	0.607432683309	FBgn0003930	256	FBgn0003930	256
1470	2L	521095	524478	0.737305164337	523676	0.517723981072	FBgn0003963	209	FBgn0003963	209
1471	3L	933110	934544	0.737270355225	933801	0.597000956535	FBgn0025593	36195	FBgn0035164	112755
1472	2R	5088938	5090787	0.737047195435	5089725	0.610631045173	FBgn0033426	485	FBgn0025286	9271
1473	3R	12724458	12726179	0.736888885498	12725302	0.5802500844	FBgn0015350	19852	FBgn0082171	43265
1474	2R	4795495	4797459	0.736504554749	4796405	0.660549332114	FBgn0020621	505	FBgn0033400	2037
1475	2L	12674931	12676301	0.736271381378	12675674	0.528527915478	FBgn0032442	6505	FBgn0032445	17349
1476	2R	13800717	13802003	0.735938072205	13801383	0.483907636007	FBgn0034321	2701	FBgn0010575	3332
1477	3L	16196373	16197771	0.735604763031	16197058	0.510738036212	FBgn0036581	230	FBgn0036580	233
1478	3R	21329377	21330689	0.735456466675	21330068	0.535012693966	FBgn0039342	867	FBgn0039338	21519
1479	2L	11793060	11794610	0.735427379608	11794017	0.60478746891	FBgn0032377	66	FBgn0032377	66
1480	2R	1727299	1729126	0.734467029572	1728164	0.563714265823	FBgn0033074	4851	FBgn0033074	4851
1481	3R	9861668	9862786	0.73427438736	9862365	0.434702038765	FBgn0038196	478	FBgn0038196	478
1482	2R	14313781	14315037	0.733703136444	14314534	0.457725942135	FBgn0034392	2995	FBgn0010651	4056
1483	2L	585699	587463	0.733273983002	586628	0.654449014103	FBgn0010323	8059	FBgn0031267	12396
1484	3L	6740635	6741970	0.733242034912	6741281	0.568217053133	FBgn0052392	4088	FBgn0035714	14421
1485	3R	785271	786958	0.733139038086	786012	0.67895451714	FBgn0037289	1058	FBgn0004183	12126
1486	X	4532881	4534614	0.733015537262	4533877	0.601081954108	FBgn0011760	839	FBgn0022768	1769
1487	2L	178486	180076	0.733003139496	179334	0.659140586853	FBgn0016977	20300	FBgn0016977	20300
1488	X	16432672	16434302	0.732996463776	16433554	0.518399967867	FBgn0061200	538	FBgn0015615	6188
1489	3L	32827	35338	0.732947349548	34640	0.554652382346	FBgn0002564	15330	FBgn0035105	133314
1490	X	17678229	17679581	0.732635498047	17678945	0.544054921468	FBgn0030872	20	FBgn0030871	338
1491	3L	22109639	22111062	0.732633590698	22110476	0.553588754991	FBgn0037152	11208	FBgn0037156	90038
1492	2R	16101874	16103860	0.731330871582	16103097	0.602104008198	FBgn0015907	729	FBgn0015907	729
1493	X	7974592	7975902	0.730202674866	7975111	0.643776966975	FBgn0030003	148	FBgn0030003	148
1494	2R	11135085	11137472	0.729749679565	11136607	0.624221016379	FBgn0050465	15477	FBgn0010426	58336
1495	3L	2748988	2751193	0.729151725769	2750339	0.608217477798	FBgn0035370	189	FBgn0035370	189
1496	4	631731	632617	0.728998184204	632503	0.60199174881	FBgn0025936	1567	FBgn0026777	304156
1497	X	17571908	17573445	0.728940010071	17572559	0.667318463326	FBgn0030866	652	FBgn0030866	652
1498	3L	6730243	6731487	0.728800773621	6730859	0.492805361748	FBgn0035715	393	FBgn0035714	3999
1499	3R	4637470	4639250	0.728744506836	4638441	0.641492226545	FBgn0037635	2908	FBgn0037633	7089
1500	3R	11112720	11114366	0.728297233582	11113385	0.59869235754	FBgn0003721	6131	FBgn0011476	9114
1501	3R	22081484	22084524	0.727684020996	22082993	0.535974926419	FBgn0000064	4320	FBgn0039406	198008
1502	3L	13320662	13322508	0.7272605896	13321525	0.671171844006	FBgn0036348	1648	FBgn0036349	31007
1503	X	17578979	17580696	0.727175712585	17579842	0.559424512527	FBgn0030866	6631	FBgn0030866	6631
1504	3R	919294	921321	0.726241111755	920398	0.658092319965	FBgn0010313	7990	FBgn0010313	7990
1505	3R	14999310	15001399	0.726047515869	15000648	0.596776898702	FBgn0038685	2074	FBgn0038678	80029
1506	3L	19117993	19119443	0.72568321228	19118766	0.64285826683	FBgn0052203	17016	FBgn0016797	17119
1507	2R	16866378	16867795	0.725608825684	16867258	0.60691088438	FBgn0000395	7265	FBgn0000395	7265
1508	3L	15720933	15722671	0.72553062439	15721727	0.685745298862	FBgn0010105	28045	FBgn0010105	28045
1509	3R	7034938	7037682	0.725513935089	7035749	0.680970085992	FBgn0037873	178	FBgn0037873	178
1510	3R	18192681	18194880	0.725431442261	18194203	0.46715927124	FBgn0003178	969	FBgn0038950	2500
1511	3R	23730372	23732068	0.725137710571	23731445	0.617916166782	FBgn0039553	6724	FBgn0039557	15348
1512	X	1754714	1757176	0.724445819855	1756183	0.588123938617	FBgn0000117	613	FBgn0000117	613
1513	3R	10306338	10310997	0.723901748657	10307132	0.570233768887	FBgn0038233	30282	FBgn0038234	30458
1514	X	15546521	15548021	0.723443984985	15547145	0.495864026687	FBgn0030674	907	FBgn0030673	2084
1515	3L	12779328	12780889	0.723330974579	12780043	0.640253796297	FBgn0027534	203	FBgn0036314	7907
1516	2L	8156272	8157414	0.723192691803	8156898	0.522092401981	FBgn0051900	71	FBgn0031992	5427
1517	2L	8516573	8518207	0.723166942596	8517440	0.639717102051	FBgn0032054	6	FBgn0032051	2576
1518	X	19728480	19729747	0.723063468933	19729098	0.573551314218	FBgn0000076	5101	FBgn0031079	43110
1519	X	7416540	7417915	0.723027229309	7417292	0.581304550171	FBgn0029951	2542	FBgn0027553	156266
1520	X	5452423	5454540	0.722917079926	5453565	0.648923158646	FBgn0029776	7432	FBgn0029783	57641
1521	3R	7953968	7955527	0.722900867462	7954788	0.624825982487	FBgn0037992	869	FBgn0037992	869
1522	3L	11890704	11891746	0.722583293915	11891243	0.445075480143	FBgn0036221	4270	FBgn0000404	83719
1523	2R	10425925	10427302	0.722466468811	10426700	0.602216243744	FBgn0027596	380	FBgn0022063	40769
1524	3L	15106721	15108018	0.722006320953	15107284	0.5680732131	FBgn0014002	620	FBgn0029114	93616
1525	2L	8543032	8544918	0.720550060272	8544270	0.602489022648	FBgn0011259	937	FBgn0029004	15652
1526	3R	11048009	11049423	0.720372200012	11048665	0.585030078888	FBgn0051155	149	FBgn0015610	2624
1527	X	21882685	21883708	0.720019340515	21883585	0.638207262213	FBgn0052499	47477	FBgn0031186	225600
1528	2R	4112814	4114249	0.719957351685	4113638	0.590709742378	FBgn0033310	1392	FBgn0022027	23626
1529	3R	25088229	25089991	0.719911575317	25089058	0.626721550437	FBgn0003525	7556	FBgn0003525	7556
1530	3L	12239926	12241136	0.719861984253	12240557	0.572761774063	FBgn0036268	179	FBgn0052100	942
1531	2R	628339	630141	0.719407081604	629274	0.554510235786	FBgn0026238	6426	FBgn0033015	172200
1532	2L	19448501	19449617	0.7186460495	19449211	0.42629180235	FBgn0003732	225	FBgn0003732	225
1533	3L	19751463	19752763	0.718534469604	19752110	0.556733957926	FBgn0013799	87	FBgn0014037	91116
1534	3L	4215649	4216752	0.718376159668	4216207	0.42720452477	FBgn0001257	3472	FBgn0011692	10061
1535	3L	23501	24494	0.718069076538	23999	0.411157103146	FBgn0052475	17521	FBgn0035105	143955
1536	3R	4530486	4532093	0.717575550079	4531222	0.60166154589	FBgn0037612	4518	FBgn0001180	7682
1537	2L	867040	868826	0.71722984314	868034	0.619650713603	FBgn0029095	318	FBgn0020305	1877
1538	2L	13240467	13242004	0.716981887817	13241849	0.714214758439	FBgn0032494	1716	FBgn0032494	1716
1539	3R	24880931	24882114	0.716851234436	24881362	0.501381465367	FBgn0039631	292	FBgn0039633	41347
1540	3R	27434492	27436364	0.71621799469	27435529	0.591989015278	FBgn0011655	1241	FBgn0039857	13562
1541	X	17125132	17126566	0.716152191162	17125841	0.64177905812	FBgn0030837	7421	FBgn0000163	130965
1542	X	7168941	7170633	0.716062545776	7169672	0.545144855976	FBgn0029944	218	FBgn0026144	12934
1543	X	225986	227584	0.716013908386	226760	0.662838206572	FBgn0000022	93	FBgn0000022	93
1544	3L	18504469	18505923	0.715971469879	18505067	0.490219056606	FBgn0052198	12818	FBgn0036800	82886
1545	3L	1622075	1624166	0.715435028076	1623210	0.583147227764	FBgn0013753	24	FBgn0035248	5864
1546	3L	14041350	14042814	0.714809417725	14042082	0.593717438834	FBgn0005592	1051	FBgn0036406	23827
1547	X	1803364	1805257	0.714643478394	1804218	0.603535715739	FBgn0023521	7826	FBgn0023512	25201
1548	X	2443984	2445658	0.714282512665	2444810	0.559032380581	FBgn0001404	153	FBgn0011606	15398
1549	3L	16437791	16439380	0.713491916656	16438684	0.578001260757	FBgn0004569	10276	FBgn0014163	61586
1550	4	1009283	1010675	0.713410377502	1009931	0.666293144226	FBgn0019650	47	FBgn0039930	39678
1551	2R	15546331	15548161	0.713360786438	15547382	0.602111592012	FBgn0034480	27532	FBgn0004364	78992
1552	4	1071024	1073435	0.713279724121	1072731	0.628366978963	FBgn0004624	1222	FBgn0011642	8435
1553	X	19155263	19156840	0.712958335876	19156041	0.620986557007	FBgn0028469	39	FBgn0031008	53220
1554	3R	19872030	19874772	0.71276807785	19874182	0.589171409607	FBgn0005649	195	FBgn0005649	195
1555	2L	16685732	16687073	0.712641716003	16686257	0.464671432972	FBgn0067678	7608	FBgn0002652	10272
1556	4	62930	64013	0.712641239166	63321	0.532490062714	FBgn0025740	1082	FBgn0004859	14346
1557	2L	9274828	9276123	0.71257019043	9275523	0.54493945837	FBgn0028433	18962	FBgn0032105	22407
1558	2R	16114947	16116535	0.712327003479	16115740	0.629491581636	FBgn0050153	4028	FBgn0046816	5204
1559	3L	8802897	8804370	0.711933135986	8803717	0.559165674097	FBgn0011577	2264	FBgn0020633	61840
1560	3R	4901013	4902190	0.711884975433	4901562	0.469608902931	FBgn0037661	10661	FBgn0037660	10743
1561	X	1749139	1750952	0.711850643158	1750206	0.482029466068	FBgn0023519	3751	FBgn0023519	3751
1562	3L	11219238	11220575	0.711598873138	11219869	0.629987569956	FBgn0041094	6387	FBgn0041094	6387
1563	X	8362243	8363487	0.711497306824	8362928	0.473071827608	FBgn0002968	319	FBgn0030038	80612
1564	2R	15579783	15582272	0.711388587952	15581486	0.601980041055	FBgn0004364	44888	FBgn0004364	44888
1565	X	13465824	13467281	0.711191177368	13466765	0.457594454288	FBgn0030505	8071	FBgn0030507	35195
1566	2L	21255597	21256280	0.711183547974	21255829	0.540569646018	FBgn0032938	5275	FBgn0021856	7077
1567	2L	7218293	7219925	0.710621833801	7219205	0.524726486206	FBgn0031897	824	FBgn0031897	824
1568	X	10575100	10577526	0.710525512695	10576729	0.625177159029	FBgn0003204	12995	FBgn0052672	36824
1569	3R	5530408	5531533	0.710239887238	5531032	0.492950312297	FBgn0051352	133	FBgn0016792	5830
1570	3R	1926035	1927771	0.709707736969	1926826	0.621885243584	FBgn0026077	217	FBgn0003261	92525
1571	3L	5949273	5950845	0.70889377594	5950095	0.63081965727	FBgn0035656	143	FBgn0035656	143
1572	2L	5036793	5037960	0.708557128906	5037398	0.581951459249	FBgn0040280	655	FBgn0022023	15811
1573	2L	11972686	11974130	0.708541870117	11973275	0.583255894979	FBgn0041606	2181	FBgn0032390	16689
1574	X	14081404	14084033	0.708512306213	14083108	0.668684230131	FBgn0002873	1328	FBgn0002873	1328
1575	4	950246	951495	0.70843744278	951038	0.584416116987	FBgn0023213	67	FBgn0039930	98571
1576	X	19355135	19356966	0.708065032959	19356332	0.533406853676	FBgn0053525	466	FBgn0027291	585
1577	3R	12394050	12397282	0.70804977417	12394823	0.578907181235	FBgn0038444	157	FBgn0038453	74504
1578	2L	13783651	13785041	0.707757949829	13784114	0.618353128433	FBgn0028539	56	FBgn0028932	657
1579	3L	5250368	5252230	0.70746421814	5251004	0.667603254318	FBgn0052423	887	FBgn0035602	89428
1580	2L	5999234	6000775	0.70610332489	5999853	0.484275129106	FBgn0031759	370	FBgn0001942	18094
1581	3L	8369171	8370613	0.705849647522	8369976	0.563560654135	FBgn0035888	2029	FBgn0035878	49699
1582	3R	2757672	2759750	0.705832481384	2758485	0.61423032424	FBgn0051488	24971	FBgn0001077	68439
1583	2L	21620078	21621851	0.705417633057	21620886	0.656782507896	FBgn0023416	694	FBgn0022893	3365
1584	2L	11969651	11972249	0.704671859741	11971055	0.673260331154	FBgn0041606	39	FBgn0032390	18909
1585	X	2161692	2163201	0.704648971558	2162392	0.713367335002	FBgn0023526	13490	FBgn0023526	13490
1586	2R	12108391	12109878	0.704305648804	12109071	0.63948649168	FBgn0034142	505	FBgn0003274	8114
1587	2L	1073604	1074936	0.703663349152	1074216	0.559884488583	FBgn0003310	3595	FBgn0003310	3595
1588	2R	7687173	7690359	0.702531814575	7687960	0.558795332909	FBgn0067711	1605	FBgn0067711	1605
1589	2R	4952724	4954023	0.702521324158	4953409	0.524923706055	FBgn0029092	36	FBgn0053774	41312
1590	2R	3110280	3111795	0.702453613281	3110869	0.545347690582	FBgn0004243	8937	FBgn0004243	8937
1591	2L	21569131	21569888	0.701560020447	21569843	0.606520175934	FBgn0016919	7105	FBgn0022893	47678
1592	3L	20986574	20987250	0.701397895813	20987176	0.452414830526	FBgn0026179	18796	FBgn0037044	25440
1593	2R	18604032	18605616	0.701331138611	18604948	0.745539601644	FBgn0034822	3025	FBgn0003062	22628
1594	2L	12608589	12609624	0.701261520386	12609156	0.470076942444	FBgn0051859	898	FBgn0002970	9192
1595	3R	26249948	26251845	0.701082229614	26251062	0.628345680237	FBgn0039766	203	FBgn0039766	203
1596	X	7585213	7586449	0.700941085815	7585718	0.548821508884	FBgn0016041	3593	FBgn0029959	5556
1597	X	21160210	21161391	0.700875282288	21160823	0.50973739624	FBgn0003464	183	FBgn0015527	308
1598	3R	11321072	11322050	0.700813293457	11321566	0.420826435089	FBgn0038345	1242	FBgn0067339	78061
1599	2L	10396558	10398242	0.700667381287	10397383	0.561831355095	FBgn0051716	672	FBgn0032240	7785
1600	3R	3637230	3640269	0.700647354126	3639478	0.573722203573	FBgn0040523	1463	FBgn0003885	283101
1601	2R	1654668	1656307	0.700347423553	1655473	0.617907524109	FBgn0011938	4591	FBgn0033067	33541
1602	X	6712330	6714556	0.700248241425	6713631	0.669044887318	FBgn0064122	113	FBgn0064122	113
1603	2R	20718982	20721121	0.700156211853	20719690	0.530286340153	FBgn0001325	14525	FBgn0001325	14525
1604	3L	10259435	10260732	0.699890136719	10260089	0.626520942239	FBgn0036080	12938	FBgn0000629	351988
1605	3R	24911783	24914633	0.699821472168	24912631	0.6477691426	FBgn0039633	10078	FBgn0039633	10078
1606	3R	20120001	20122144	0.699600696564	20120679	0.603231598349	FBgn0000368	459	FBgn0000368	459
1607	2L	4272481	4273557	0.699012756348	4273059	0.458247745738	FBgn0031592	6231	FBgn0003941	45417
1608	4	1236090	1237314	0.698332309723	1236562	0.550222616929	FBgn0053653	1234	FBgn0011642	155396
1609	3R	25282656	25284644	0.69802236557	25283562	0.654997944832	FBgn0004369	271	FBgn0039664	31654
1610	2R	3742520	3746426	0.697988510132	3745365	0.613251517801	FBgn0010109	1225	FBgn0010109	1225
1611	3R	24160783	24162623	0.697937011719	24161806	0.636120291317	FBgn0039579	1566	FBgn0039580	3684
1612	X	22039286	22040878	0.697870254517	22040160	0.547447919846	FBgn0000719	18423	FBgn0031186	382175
1613	3R	6678394	6679755	0.697721004486	6678984	0.607231084038	FBgn0037841	520	FBgn0037844	3529
1614	3L	22394083	22395440	0.697647094727	22394795	0.505264506621	FBgn0037163	229	FBgn0004449	53067
1615	2R	7683982	7685602	0.697274684906	7684840	0.612691879272	FBgn0023167	207	FBgn0023167	207
1616	3R	21830961	21832719	0.697186470032	21831893	0.620499165853	FBgn0002733	148	FBgn0002733	148
1617	3L	7630617	7631825	0.697129249573	7631239	0.515039724462	FBgn0035807	2547	FBgn0014011	222113
1618	2R	5384400	5386039	0.697085380554	5385351	0.602264909183	FBgn0011241	1534	FBgn0033458	2066
1619	X	21658510	21660649	0.696981430054	21659800	0.554095099954	FBgn0031187	598	FBgn0031186	1815
1620	3L	10633993	10635291	0.696639060974	10634665	0.509522020817	FBgn0052066	295	FBgn0052068	2671
1621	X	3204025	3205935	0.69610118866	3205016	0.552617126041	FBgn0000472	24323	FBgn0000472	24323
1622	2L	14455291	14457214	0.695994377136	14456068	0.668277084827	FBgn0028844	5252	FBgn0005771	34794
1623	3L	7953055	7954360	0.695713996887	7953525	0.485174369812	FBgn0011817	529	FBgn0011817	529
1624	3R	18415759	18417866	0.695279121399	18416448	0.647290110588	FBgn0014949	2330	FBgn0014949	2330
1625	3L	15481520	15483008	0.695164680481	15482192	0.582204145544	FBgn0036503	93	FBgn0036503	93
1626	X	5885529	5886741	0.693838119507	5886239	0.473943948746	FBgn0029834	660	FBgn0029840	48703
1627	2R	16753702	16754695	0.69366645813	16754306	0.398097872734	FBgn0034606	4229	FBgn0034606	4229
1628	3R	13658978	13660655	0.693361282349	13659868	0.565769644345	FBgn0038554	18228	FBgn0038554	18228
1629	2L	3778280	3779720	0.693206787109	3779048	0.515192389488	FBgn0051960	5898	FBgn0003430	46632
1630	3R	177451	178693	0.692762374878	177924	0.573522787828	FBgn0001204	5552	FBgn0001204	5552
1631	3R	283265	284866	0.692624092102	284165	0.631418927511	FBgn0051522	5129	FBgn0037250	24434
1632	3R	4797015	4798449	0.692216873169	4797686	0.583525240421	FBgn0037646	8957	FBgn0022347	20981
1633	3L	3302123	3303615	0.69172000885	3302822	0.609415352345	FBgn0035435	98	FBgn0035436	267
1634	2R	6753005	6755587	0.691655635834	6753866	0.565932947047	FBgn0033591	1035	FBgn0033590	1276
1635	X	14462144	14463702	0.691505432129	14463068	0.603595924377	FBgn0015773	24700	FBgn0015773	24700
1636	3R	9813756	9815249	0.69148683548	9814591	0.517314314842	FBgn0015270	23952	FBgn0038196	47296
1637	2L	19586372	19587557	0.691190719604	19586916	0.464917351218	FBgn0032814	6728	FBgn0032812	8490
1638	3L	12388336	12389269	0.691129684448	12388829	0.412212371826	FBgn0052103	40	FBgn0027936	89420
1639	X	6124274	6125545	0.690341949463	6124819	0.46321451664	FBgn0052744	312	FBgn0029857	8571
1640	3R	20262356	20263698	0.690299987793	20263149	0.553297877312	FBgn0000036	19502	FBgn0039186	88640
1641	3R	23549726	23551025	0.690188407898	23550469	0.461473969852	FBgn0005659	11793	FBgn0003330	42723
1642	2L	8165433	8167939	0.690077781677	8166441	0.564999156528	FBgn0031992	4116	FBgn0031992	4116
1643	2R	8511324	8513737	0.689920425415	8512256	0.599601215786	FBgn0008654	774	FBgn0005624	15360
1644	2R	18596982	18598429	0.689855575562	18597768	0.491206169128	FBgn0034820	2906	FBgn0003062	15448
1645	X	11822112	11823901	0.689496517181	11822883	0.642404735088	FBgn0003865	33	FBgn0003865	33
1646	3R	5634226	5635645	0.689334869385	5634868	0.560064017773	FBgn0037760	217	FBgn0065050	30662
1647	3R	26690607	26692429	0.68895149231	26691761	0.542203398312	FBgn0039805	1484	FBgn0003720	13724
1648	X	3255569	3257104	0.688757896423	3256205	0.559189605713	FBgn0029657	6635	FBgn0000472	26866
1649	2L	593513	595235	0.688426971436	594584	0.498667997472	FBgn0010323	103	FBgn0031267	20352
1650	2R	15047867	15048850	0.688233375549	15048349	0.40322303772	FBgn0050130	17867	FBgn0034447	80977
1651	2R	19553003	19554793	0.68820476532	19553697	0.563053692088	FBgn0011726	739	FBgn0011726	739
1652	3L	12620663	12622107	0.688167095184	12621502	0.523199418012	FBgn0052111	19619	FBgn0036306	107202
1653	X	15320057	15321172	0.687937736511	15320529	0.404492995318	FBgn0027287	330	FBgn0030659	96280
1654	3R	25132741	25133998	0.687865257263	25133387	0.548865935382	FBgn0039659	10436	FBgn0003525	51885
1655	X	22075073	22076399	0.687816619873	22075744	0.581914152418	FBgn0000719	17161	FBgn0031186	417759
1656	3R	5699333	5701186	0.687640190125	5700250	0.633595466614	FBgn0040536	613	FBgn0065050	96044
1657	3L	11393218	11395739	0.687500953674	11395044	0.607601547241	FBgn0036157	4053	FBgn0036165	66463
1658	3L	1869026	1870586	0.687425136566	1869664	0.491351604462	FBgn0035289	473	FBgn0002183	9796
1659	3L	5829959	5832854	0.687314987183	5831030	0.583060040193	FBgn0003984	11469	FBgn0052409	42459
1660	2L	15821155	15822575	0.686853885651	15821884	0.540202421301	FBgn0028900	9653	FBgn0003936	74273
1661	2L	10230206	10232340	0.686547279358	10231470	0.546862265643	FBgn0032197	219	FBgn0032196	4662
1662	3L	18709020	18710781	0.685402870178	18709877	0.660841464996	FBgn0036810	124	FBgn0036810	124
1663	2R	4418170	4420362	0.685291290283	4419410	0.69046908617	FBgn0050349	77	FBgn0033342	596
1664	3L	11298182	11299822	0.685049533844	11298875	0.550210447872	FBgn0036154	3209	FBgn0041094	72619
1665	3R	11478948	11480582	0.684440612793	11479825	0.649642944336	FBgn0053207	12083	FBgn0053207	12083
1666	X	15385667	15386957	0.684282302856	15386404	0.428533196449	FBgn0030653	16526	FBgn0030659	30405
1667	X	4064365	4065853	0.684277534485	4065304	0.462755680084	FBgn0029697	1841	FBgn0026080	102625
1668	2R	16756035	16759496	0.683969974518	16758059	0.535480101903	FBgn0034606	476	FBgn0034606	476
1669	2L	2757624	2759282	0.683808326721	2758463	0.49060344696	FBgn0031454	1247	FBgn0031454	1247
1670	3L	17330455	17331826	0.683683395386	17331131	0.563715766458	FBgn0015550	6222	FBgn0026197	35586
1671	2L	3605777	3607520	0.683514118195	3606617	0.654132664204	FBgn0002985	131	FBgn0002985	131
1672	3L	2499729	2500891	0.68340587616	2500201	0.370424887713	FBgn0052295	10303	FBgn0035348	13085
1673	3R	25123000	25124689	0.683200359344	25123783	0.712680255665	FBgn0039659	832	FBgn0003525	42281
1674	3L	12097680	12099217	0.682482719421	12098328	0.553418413798	FBgn0022959	724	FBgn0036248	6138
1675	3R	5175044	5176882	0.681832313538	5175914	0.557416439056	FBgn0053937	5303	FBgn0053937	5303
1676	2R	20234133	20235548	0.681823730469	20235187	0.597022294998	FBgn0053988	9066	FBgn0053228	58045
1677	2R	20726350	20727734	0.681807994843	20726915	0.56092228609	FBgn0001325	7300	FBgn0001325	7300
1678	X	19339209	19340566	0.681562900543	19339911	0.594728112221	FBgn0031023	3972	FBgn0040890	10765
1679	2L	19841251	19842633	0.681529998779	19842074	0.5381178538	FBgn0032825	18871	FBgn0043021	29731
1680	3L	8111079	8112516	0.681221008301	8111727	0.53531702827	FBgn0002899	34	FBgn0042112	12667
1681	X	17653089	17654670	0.680920600891	17653858	0.726421804989	FBgn0030868	306	FBgn0030870	10919
1682	2L	17717119	17718904	0.680243968964	17717525	0.396211445332	FBgn0015609	17925	FBgn0032646	220487
1683	X	438806	444011	0.680137634277	441105	0.652091741562	FBgn0003986	6758	FBgn0003986	6758
1684	X	10338342	10340319	0.68012714386	10339386	0.530827971066	FBgn0052680	431	FBgn0052680	431
1685	2L	9149866	9152051	0.679605960846	9150990	0.52262839149	FBgn0032100	13245	FBgn0051887	21147
1686	3L	10227942	10229310	0.679397583008	10228679	0.567452367147	FBgn0036078	10026	FBgn0000629	383398
1687	2L	12665687	12667193	0.67938709259	12666531	0.465698410483	FBgn0032442	2638	FBgn0032445	26492
1688	3R	16981479	16983393	0.679282188416	16982195	0.533087412516	FBgn0038865	4620	FBgn0010770	40237
1689	X	4547663	4549581	0.679229736328	4548309	0.53420325688	FBgn0028325	800	FBgn0022768	16201
1690	3R	26744294	26745832	0.679098129272	26745116	0.496569156647	FBgn0020912	6506	FBgn0003720	67079
1691	2L	2873163	2874775	0.678340911865	2874008	0.532918761758	FBgn0051694	510	FBgn0004584	98668
1692	3L	21999084	22001485	0.678075790405	21999857	0.469044148922	FBgn0037149	117	FBgn0037149	117
1693	3R	24456735	24458001	0.6775598526	24457280	0.5174556059	FBgn0039590	3505	FBgn0001215	31751
1694	3L	13723370	13725204	0.677192687988	13723943	0.580226050483	FBgn0036379	83247	FBgn0036386	170313
1695	X	8212091	8213569	0.676755905151	8212692	0.536187934875	FBgn0030033	18325	FBgn0030034	31939
1696	2L	16272503	16273855	0.676690578461	16273062	0.531654953957	FBgn0001994	10595	FBgn0001994	10595
1697	2R	7504450	7506535	0.676688194275	7504968	0.509176837073	FBgn0033673	72	FBgn0011704	3618
1698	3L	3286789	3288018	0.676671981812	3287379	0.474367983201	FBgn0035432	125	FBgn0035436	15710
1699	2L	15370189	15371440	0.675559997559	15370713	0.468870162964	FBgn0051828	252	FBgn0001981	40920
1700	3R	6156018	6157335	0.67528629303	6156572	0.564680163066	FBgn0037808	499	FBgn0051406	17982
1701	3R	17460092	17461346	0.67489528656	17460811	0.416985094547	FBgn0046832	12565	FBgn0046832	12565
1702	3R	15197471	15198996	0.674230098724	15198212	0.625253796577	FBgn0038697	2259	FBgn0000463	46277
1703	2R	10489737	10491350	0.673683166504	10490636	0.576052946203	FBgn0033988	5522	FBgn0033988	5522
1704	2L	1524125	1526347	0.673079013824	1525340	0.5617536657	FBgn0026397	2649	FBgn0001174	7156
1705	2R	13671535	13673643	0.672826766968	13672448	0.602039400736	FBgn0022238	607	FBgn0022238	607
1706	X	16152109	16153940	0.672442436218	16152955	0.601911187172	FBgn0004432	1394	FBgn0053251	7516
1707	2R	7972967	7975035	0.672094345093	7974416	0.564338459688	FBgn0010238	5318	FBgn0010238	5318
1708	3R	2718833	2720376	0.671417236328	2719648	0.657579141505	FBgn0001077	29602	FBgn0001077	29602
1709	2L	16047637	16048927	0.67137670517	16048367	0.501954920152	FBgn0013433	2443	FBgn0028897	209685
1710	2R	12906624	12908254	0.671101093292	12907384	0.69812189738	FBgn0011879	306	FBgn0034214	34958
1711	3L	17967122	17968620	0.670936584473	17967939	0.508096077863	FBgn0052192	37637	FBgn0020300	136724
1712	3L	9102470	9104182	0.670930862427	9103217	0.664125722997	FBgn0011206	1082	FBgn0028789	87893
1713	3L	15772796	15773496	0.670816898346	15773021	0.419551996084	FBgn0036531	656	FBgn0036537	27624
1714	3R	26751603	26753221	0.670813560486	26752300	0.55232167244	FBgn0039810	9929	FBgn0003720	74263
1715	X	1088877	1092409	0.669325828552	1089643	0.700251261393	FBgn0026875	3811	FBgn0026875	3811
1716	2L	16418264	16419548	0.669216156006	16418835	0.471819698811	FBgn0020416	22374	FBgn0025678	66145
1717	2R	5194837	5196099	0.669103622437	5195399	0.531770930571	FBgn0033438	3079	FBgn0023143	9742
1718	2L	16306226	16307539	0.668685913086	16306896	0.491062223911	FBgn0001086	38	FBgn0001086	38
1719	2L	15734336	15736041	0.668254852295	15735203	0.620290875435	FBgn0010382	8881	FBgn0003936	12408
1720	X	11650471	11652764	0.668246269226	11651798	0.592294991016	FBgn0030336	1330	FBgn0030350	69419
1721	2R	1703203	1705798	0.668013572693	1704137	0.598622995264	FBgn0033068	742	FBgn0033068	742
1722	X	15457855	15460896	0.667818069458	15460180	0.555852890015	FBgn0003463	297	FBgn0003463	297
1723	2R	7407607	7409387	0.667435646057	7408761	0.544904053211	FBgn0015543	269	FBgn0015543	269
1724	X	15517491	15518944	0.666937828064	15518348	0.51016886094	FBgn0030667	3404	FBgn0030671	19714
1725	2R	15455553	15456754	0.666493415833	15456120	0.485317286323	FBgn0050447	6059	FBgn0004364	170254
1726	2L	11469998	11471282	0.665713310242	11470538	0.545598665873	FBgn0003313	15651	FBgn0003313	15651
1727	4	90391	91957	0.6656665802	90998	0.539703817929	FBgn0019664	1042	FBgn0019664	1042
1728	2L	14040208	14041699	0.665237426758	14040914	0.518559964498	FBgn0028873	2250	FBgn0028876	6670
1729	3R	21682602	21683813	0.664857387543	21683185	0.517273562295	FBgn0039379	5809	FBgn0002735	142395
1730	3L	6146051	6147559	0.664817810059	6146785	0.627879535451	FBgn0035688	1028	FBgn0035688	1028
1731	3R	2155434	2156522	0.66472196579	2155968	0.395281903884	FBgn0037428	4	FBgn0053097	38042
1732	2L	3475864	3477311	0.664712905884	3476615	0.52222853899	FBgn0022073	1819	FBgn0031540	6608
1733	2L	19730669	19732051	0.664619445801	19731411	0.580134928226	FBgn0032815	472	FBgn0005590	34447
1734	X	10570109	10571406	0.664536952972	10570729	0.499767367045	FBgn0003204	18995	FBgn0052672	42824
1735	2L	5788671	5790539	0.664140701294	5789757	0.618018038133	FBgn0051913	5726	FBgn0031739	12212
1736	3R	7440817	7441864	0.663613796234	7441231	0.439128160477	FBgn0051363	4425	FBgn0037920	4582
1737	3R	15390570	15391662	0.663510799408	15391193	0.445459544659	FBgn0038713	3741	FBgn0038722	79557
1738	3L	21413130	21416994	0.663474082947	21413962	0.600495159626	FBgn0014143	3565	FBgn0014143	3565
1739	2L	4999171	5001093	0.663373947144	4999922	0.559502780437	FBgn0053113	9822	FBgn0010607	28469
1740	X	16942206	16943247	0.663280487061	16942825	0.402665710449	FBgn0030820	1251	FBgn0054014	31008
1741	3L	20601240	20602579	0.6632604599	20601870	0.535913825035	FBgn0052431	19713	FBgn0001320	27334
1742	3R	16371638	16372719	0.662927150726	16372323	0.427268505096	FBgn0016917	5711	FBgn0043457	11329
1743	2L	12434977	12436497	0.661796092987	12435836	0.569482074064	FBgn0040286	1171	FBgn0040286	1171
1744	2R	19694035	19695910	0.661640644073	19694947	0.591866605422	FBgn0034987	1010	FBgn0034987	1010
1745	3L	5902638	5904663	0.661469936371	5903359	0.505966067314	FBgn0002638	3361	FBgn0002638	3361
1746	3R	10574650	10575751	0.661244392395	10575312	0.467820448034	FBgn0038257	2269	FBgn0038257	2269
1747	2L	19786557	19787767	0.660554885864	19787246	0.442271681393	FBgn0032821	583	FBgn0003931	19417
1748	3R	5697498	5698868	0.660373687744	5698196	0.592987166511	FBgn0040536	2667	FBgn0065050	93990
1749	3R	11854033	11855826	0.660181999207	11854968	0.5961115781	FBgn0003117	3149	FBgn0038396	20425
1750	3R	2790280	2791630	0.660062789917	2791022	0.537142157555	FBgn0051488	7566	FBgn0001077	100976
1751	2L	12503564	12504896	0.659840583801	12504150	0.52456296285	FBgn0051858	6855	FBgn0040286	69485
1752	3R	23384179	23385487	0.659814357758	23384719	0.507273928324	FBgn0004387	117	FBgn0003330	123027
1753	3L	662468	664262	0.659190177917	663147	0.534112257116	FBgn0035151	707	FBgn0035156	13300
1754	3R	3374648	3376152	0.659086227417	3375361	0.539204279582	FBgn0015568	517	FBgn0003885	18984
1755	2R	10476847	10479572	0.658989429474	10479009	0.510875582695	FBgn0033987	832	FBgn0033987	832
1756	3R	1153118	1154504	0.658916473389	1153793	0.503835173214	FBgn0013576	7833	FBgn0037310	27926
1757	4	472619	474042	0.65827703476	473337	0.548433367411	FBgn0016126	7593	FBgn0026777	144990
1758	X	5441914	5443809	0.6580991745	5442659	0.606455922127	FBgn0029775	3149	FBgn0029783	68547
1759	3R	24636967	24638284	0.658055782318	24637793	0.480376625061	FBgn0039600	33	FBgn0039600	33
1760	3R	11490064	11492607	0.657384872437	11491927	0.488928377628	FBgn0053207	19	FBgn0053207	19
1761	3L	717656	719869	0.657270431519	718522	0.571412086487	FBgn0035160	4130	FBgn0000575	14416
1762	2L	18143420	18144630	0.657069206238	18143975	0.504787862301	FBgn0041184	4364	FBgn0041184	4364
1763	2R	1204843	1206457	0.656981945038	1205638	0.699038786047	FBgn0033035	396	FBgn0033035	396
1764	X	11840517	11841933	0.656756401062	11841137	0.544946602413	FBgn0030360	22	FBgn0003865	18287
1765	3L	360252	362368	0.656203746796	361555	0.636650800705	FBgn0003749	707	FBgn0035136	16640
1766	2R	3040320	3041819	0.656116485596	3041346	0.457714305205	FBgn0033188	3449	FBgn0022772	3825
1767	3R	26631366	26632759	0.656043052673	26631922	0.436413708855	FBgn0011739	419	FBgn0003720	46115
1768	X	12496280	12498195	0.655714035034	12497418	0.554378958309	FBgn0053963	4019	FBgn0053963	4019
1769	2L	2945445	2946611	0.655660629272	2945925	0.557316462199	FBgn0010263	8837	FBgn0004584	26751
1770	3R	8857598	8858971	0.655481338501	8858356	0.570176124573	FBgn0003308	97	FBgn0003308	97
1771	3L	13518555	13519817	0.654147148132	13519056	0.527287864685	FBgn0036377	25508	FBgn0036351	163766
1772	3R	17682645	17684004	0.654075622559	17683380	0.628578440348	FBgn0015229	1396	FBgn0038925	169818
1773	3L	4975380	4976466	0.653569221497	4975861	0.43618443433	FBgn0052232	1863	FBgn0035570	285158
1774	3L	15196547	15199749	0.653522014618	15198528	0.539729118347	FBgn0029114	2372	FBgn0029114	2372
1775	2L	2449026	2451412	0.652894496918	2449779	0.65953707695	FBgn0012017	10265	FBgn0015816	42887
1776	3L	4593293	4595183	0.652596473694	4593988	0.550780913409	FBgn0052247	6195	FBgn0015805	13576
1777	3R	4790837	4792119	0.652345657349	4791389	0.504649162292	FBgn0037645	11832	FBgn0037644	20663
1778	3R	1209849	1210968	0.652294635773	1210355	0.500617251677	FBgn0037320	3058	FBgn0037316	10002
1779	X	18985587	18987111	0.652279853821	18986421	0.547132492065	FBgn0030987	2469	FBgn0027603	55700
1780	X	8736376	8737616	0.652109146118	8736991	0.4528502296	FBgn0011661	6555	FBgn0030061	176804
1781	3R	4667342	4668541	0.652098655701	4667937	0.437167953042	FBgn0037638	17805	FBgn0011966	19665
1782	3L	13189195	13190570	0.651622772217	13189915	0.49063761094	FBgn0052127	1859	FBgn0010452	101695
1783	X	5779370	5781079	0.651215076447	5780147	0.462959183587	FBgn0029825	7697	FBgn0000042	34047
1784	3L	6474105	6475290	0.651062488556	6474599	0.495689272881	FBgn0020251	4922	FBgn0020251	4922
1785	2R	11401032	11402283	0.651009559631	11401593	0.414049804211	FBgn0003425	4124	FBgn0003425	4124
1786	2R	5588649	5590247	0.650674819946	5589422	0.593983986798	FBgn0033483	756	FBgn0033483	756
1787	3L	14127035	14128459	0.650115966797	14127907	0.475232533046	FBgn0000411	15972	FBgn0000411	15972
1788	3L	4674674	4676229	0.64981174469	4675516	0.589175336501	FBgn0035569	70	FBgn0035569	70
1789	3R	16774060	16775576	0.649531364441	16774840	0.536046854655	FBgn0002921	404	FBgn0038834	98569
1790	3L	1778143	1779514	0.649495124817	1778934	0.533301115036	FBgn0011573	24	FBgn0067864	3407
1791	2R	8461312	8464204	0.649387836456	8462623	0.582035625682	FBgn0004512	372	FBgn0004512	372
1792	2R	19318570	19320387	0.649380207062	19319627	0.647247195244	FBgn0028411	54	FBgn0028411	54
1793	X	16105188	16106397	0.649040222168	16105855	0.46066385157	FBgn0030731	944	FBgn0030733	14424
1794	2L	849257	851220	0.648911476135	850201	0.572025358677	FBgn0020304	860	FBgn0020304	860
1795	X	1801715	1802832	0.648536682129	1802276	0.376725589528	FBgn0023521	5884	FBgn0023512	23259
1796	X	7087374	7089360	0.648468017578	7088606	0.575285275777	FBgn0029940	23534	FBgn0025549	47934
1797	X	15819842	15821615	0.648331642151	15820928	0.594652831554	FBgn0030718	233	FBgn0030718	233
1798	4	1014711	1016636	0.648050308228	1015652	0.601253085666	FBgn0019650	5674	FBgn0039930	33957
1799	3R	18452135	18454097	0.648021221161	18452856	0.442649364471	FBgn0038996	8651	FBgn0014949	38738
1800	2R	8945075	8946308	0.647626876831	8945499	0.463086809431	FBgn0011881	763	FBgn0011882	1392
1801	3L	14104157	14106518	0.647567749023	14104988	0.552084530101	FBgn0042630	8405	FBgn0000411	38891
1802	3L	1529687	1530966	0.647557735443	1530344	0.451074123383	FBgn0041342	731	FBgn0035233	11423
1803	3L	15297157	15298448	0.647441387177	15297751	0.486305012422	FBgn0036494	4208	FBgn0036494	4208
1804	3L	12576863	12578064	0.647401809692	12577349	0.435555636883	FBgn0015919	6724	FBgn0004926	76665
1805	2R	13410469	13411946	0.647331237793	13411310	0.585841496785	FBgn0034284	1369	FBgn0034282	24437
1806	2R	13725109	13726646	0.647292613983	13725922	0.483451545238	FBgn0050114	3304	FBgn0000658	21704
1807	3R	25846817	25848232	0.646877288818	25847436	0.562855103437	FBgn0039738	544	FBgn0001281	17024
1808	3R	12761393	12763630	0.646602630615	12762198	0.620436331805	FBgn0051270	12691	FBgn0082171	80161
1809	3L	16577222	16579017	0.646514892578	16578094	0.644776789347	FBgn0025558	259	FBgn0025558	259
1810	3L	5742998	5745295	0.646246433258	5743859	0.450139943291	FBgn0035633	910	FBgn0035633	910
1811	2R	18893419	18894820	0.646182060242	18894137	0.551501778995	FBgn0034858	11	FBgn0034849	28972
1812	2R	4496837	4498038	0.645541191101	4497373	0.48628915151	FBgn0033359	2	FBgn0033357	33872
1813	3R	17201518	17203749	0.645427703857	17202825	0.5632649029	FBgn0002781	296	FBgn0043012	107026
1814	X	12598834	12600104	0.644887924194	12599483	0.542685031891	FBgn0030421	278	FBgn0053963	106084
1815	X	7135771	7137084	0.644752979279	7136336	0.55421263831	FBgn0025549	204	FBgn0025549	204
1816	3R	2987656	2988948	0.644550800323	2988300	0.477424383163	FBgn0002306	251	FBgn0037481	7402
1817	3R	17479524	17480928	0.644173145294	17480403	0.484217107296	FBgn0011766	5724	FBgn0004493	17069
1818	2L	11485991	11488333	0.643986225128	11487747	0.4974763734	FBgn0003313	1558	FBgn0003313	1558
1819	3R	7580196	7581274	0.643892765045	7580687	0.352371664608	FBgn0037944	5501	FBgn0037947	16585
1820	3L	13883790	13885066	0.643622398376	13884347	0.460271716118	FBgn0026376	6160	FBgn0036386	9909
1821	X	13268375	13269366	0.643518924713	13268952	0.46443602618	FBgn0052635	10891	FBgn0030482	38122
1822	2R	14653700	14654641	0.643493652344	14654103	0.351971944173	FBgn0034419	1863	FBgn0000578	2395
1823	3R	16417869	16420726	0.643058300018	16418721	0.577573537827	FBgn0023097	164	FBgn0023097	164
1824	4	591215	593399	0.642725944519	592441	0.513638436794	FBgn0040324	434	FBgn0026777	264094
1825	2L	13549602	13551331	0.642648220062	13550741	0.613204206739	FBgn0015954	600	FBgn0028546	90530
1826	2R	7853328	7854795	0.642238616943	7853886	0.594332422529	FBgn0033716	177	FBgn0010238	115212
1827	X	15709186	15710392	0.642223358154	15709758	0.438239097595	FBgn0030701	5636	FBgn0030703	14271
1828	3R	22974999	22976551	0.642149925232	22975938	0.587223434448	FBgn0029155	1425	FBgn0039488	33540
1829	2L	5549944	5551496	0.64208984375	5550738	0.485844836516	FBgn0031718	288	FBgn0031718	288
1830	2R	11323441	11324890	0.641874313354	11323529	0.351430130005	FBgn0050084	8143	FBgn0050085	60479
1831	3L	18287063	18288163	0.641414642334	18287585	0.422500217662	FBgn0015946	17912	FBgn0011706	76077
1832	3L	16734640	16736269	0.641090393066	16735278	0.444187521935	FBgn0004108	3945	FBgn0004108	3945
1833	3L	2857157	2859491	0.640931129456	2858766	0.49313133955	FBgn0035378	3524	FBgn0035370	108238
1834	3R	13448142	13449781	0.640043735504	13449010	0.478440453024	FBgn0053534	742	FBgn0051575	35165
1835	X	6201345	6202294	0.639989852905	6201768	0.421123708997	FBgn0026708	5903	FBgn0029868	6133
1836	2L	8871451	8873412	0.639718532562	8872620	0.579289660734	FBgn0032072	5853	FBgn0029123	46995
1837	3R	1618979	1620880	0.638915061951	1620049	0.509001286825	FBgn0037378	4	FBgn0028690	4838
1838	X	11532416	11533941	0.638837814331	11533363	0.467792102269	FBgn0011754	461	FBgn0030327	14358
1839	3L	21773957	21775297	0.638731956482	21774762	0.490512511309	FBgn0037138	443	FBgn0046301	8716
1840	3R	12575381	12576833	0.63862323761	12576260	0.50252789259	FBgn0063261	851	FBgn0063261	851
1841	X	14785661	14787821	0.63861989975	14786970	0.551265884848	FBgn0030599	2067	FBgn0030605	110879
1842	2R	6600947	6602278	0.638502597809	6601621	0.566064417362	FBgn0040766	4665	FBgn0033581	64342
1843	2L	7583389	7586042	0.638200283051	7585382	0.530424594879	FBgn0083141	3447	FBgn0053529	40959
1844	X	7120555	7121805	0.638142585754	7121162	0.541768264771	FBgn0029940	9022	FBgn0025549	15378
1845	3R	20545302	20547365	0.638019561768	20546678	0.521001448998	FBgn0004885	1259	FBgn0003719	28778
1846	4	682805	684790	0.637762546539	684034	0.525514337752	FBgn0024728	196	FBgn0026777	355687
1847	2L	11691001	11692814	0.637496948242	11691435	0.351635147544	FBgn0032372	3421	FBgn0032376	100930
1848	3R	802147	803432	0.637441635132	802844	0.445533135358	FBgn0037291	7110	FBgn0004183	28958
1849	3L	15603378	15604698	0.637311935425	15604048	0.5942223231	FBgn0053209	6339	FBgn0036519	28401
1850	X	19132018	19133288	0.637054443359	19132678	0.440332984924	FBgn0065084	3132	FBgn0031008	29857
1851	2L	19135009	19136298	0.636708259583	19135726	0.50035821067	FBgn0010300	5991	FBgn0032762	6371
1852	3L	12823379	12824640	0.635739326477	12823986	0.507883866628	FBgn0036317	75	FBgn0036314	36036
1853	2R	19677931	19679306	0.635601520538	19678729	0.467831671238	FBgn0034986	3308	FBgn0034986	3308
1854	X	16054662	16056188	0.635492801666	16055665	0.522975667318	FBgn0000459	4994	FBgn0000459	4994
1855	X	10054514	10057944	0.635067462921	10055179	0.502201378345	FBgn0030183	2388	FBgn0030180	63772
1856	2L	18140980	18143127	0.634389877319	18141555	0.380308768328	FBgn0041184	6784	FBgn0041184	6784
1857	3L	22878566	22879773	0.63423204422	22878660	0.640330208672	FBgn0037207	395	FBgn0037207	395
1858	X	2325431	2326561	0.634128093719	2325919	0.458730765751	FBgn0040388	240	FBgn0004050	21994
1859	3R	18719574	18720581	0.634068489075	18720099	0.501019954681	FBgn0017590	4925	FBgn0039013	167477
1860	3R	17463828	17464964	0.633821964264	17464371	0.505309998989	FBgn0046832	16125	FBgn0046832	16125
1861	2R	15776846	15778165	0.633792877197	15777616	0.503111183643	FBgn0005655	104	FBgn0005655	104
1862	2R	1621822	1623075	0.633764266968	1622431	0.545288912455	FBgn0033063	22347	FBgn0033062	29423
1863	X	13228693	13230012	0.632586479187	13229464	0.451829685884	FBgn0030482	1366	FBgn0030482	1366
1864	3R	3376981	3378285	0.63250875473	3377543	0.447850171257	FBgn0015568	2699	FBgn0003885	21166
1865	X	7393561	7395344	0.632471561432	7394208	0.527312517166	FBgn0052720	12083	FBgn0027553	179350
1866	3L	3765812	3767295	0.632251739502	3766783	0.47964066267	FBgn0052266	7553	FBgn0035464	28018
1867	3L	15010100	15011649	0.632099151611	15010938	0.526381386651	FBgn0025776	1602	FBgn0025776	1602
1868	2R	1233300	1234811	0.631910324097	1234211	0.503992136787	FBgn0000099	7	FBgn0033035	28969
1869	3L	14912322	14913854	0.631904602051	14913071	0.617105126381	FBgn0040487	1700	FBgn0040487	1700
1870	3L	1551428	1553398	0.631834030151	1552755	0.472336320316	FBgn0035236	39	FBgn0035236	39
1871	2L	10192783	10194207	0.631036281586	10193382	0.549409925938	FBgn0051874	1886	FBgn0032189	7590
1872	3L	8432331	8433830	0.63027048111	8433148	0.555990555707	FBgn0010825	8885	FBgn0010825	8885
1873	3L	20718671	20720134	0.630108833313	20719405	0.538785373463	FBgn0037021	642	FBgn0016696	14027
1874	2R	9133531	9134896	0.629703521729	9134205	0.467981159687	FBgn0000633	4790	FBgn0033859	24649
1875	3R	7415313	7416909	0.629578590393	7416274	0.455640792847	FBgn0037918	410	FBgn0037920	29539
1876	3L	20406377	20407460	0.629467487335	20406979	0.41446262598	FBgn0052428	210	FBgn0036998	659
1877	2L	10003516	10005074	0.629439353943	10004255	0.576505941503	FBgn0043456	444	FBgn0043456	444
1878	2L	19635086	19636556	0.629395484924	19635797	0.558861196041	FBgn0000464	28458	FBgn0032812	57371
1879	X	7803676	7804888	0.629323959351	7804355	0.504915237427	FBgn0029987	3055	FBgn0004404	24215
1880	2R	2789183	2791382	0.629056453705	2790447	0.510234159582	FBgn0033156	167	FBgn0033156	167
1881	2R	4830198	4831229	0.628254890442	4830792	0.435143190272	FBgn0033402	10303	FBgn0033400	32350
1882	3L	18310576	18311754	0.628005504608	18311050	0.402528166771	FBgn0015946	41377	FBgn0011706	52612
1883	2L	9466678	9467968	0.627959251404	9467321	0.541850634984	FBgn0053723	26581	FBgn0002973	29808
1884	3R	945564	946797	0.627618789673	946130	0.482174031875	FBgn0037293	7680	FBgn0010313	33722
1885	2L	1007199	1008560	0.627367973328	1007899	0.475640952587	FBgn0031295	18998	FBgn0003310	69912
1886	2R	7975450	7978158	0.627149581909	7976445	0.432145511403	FBgn0010238	7347	FBgn0010238	7347
1887	3L	19054653	19055883	0.626944065094	19055236	0.515652477741	FBgn0036846	2695	FBgn0036844	3555
1888	X	11429632	11431355	0.626631736755	11430545	0.666905117035	FBgn0030317	1167	FBgn0027259	12885
1889	3L	10241312	10242514	0.626618862152	10241806	0.466966819763	FBgn0011569	748	FBgn0000629	370271
1890	3R	24712633	24714498	0.626457691193	24713315	0.455000460148	FBgn0053553	486	FBgn0053553	486
1891	3R	21510179	21511699	0.626294136047	21511046	0.617571175098	FBgn0039359	233	FBgn0039359	233
1892	3R	23930052	23931033	0.626033782959	23930453	0.415296161876	FBgn0039571	42093	FBgn0039559	166882
1893	3R	277994	279601	0.625967979431	278849	0.64680778279	FBgn0051522	187	FBgn0037250	19118
1894	2L	4464983	4466106	0.625891685486	4465489	0.458204650879	FBgn0031611	289	FBgn0031609	2052
1895	3R	12785299	12787056	0.625826835632	12786011	0.64698230519	FBgn0000015	11947	FBgn0038471	80395
1896	3R	17271662	17272637	0.625629425049	17272074	0.400164365768	FBgn0011278	32	FBgn0013984	134177
1897	2R	2115076	2118292	0.62553024292	2117603	0.468055188656	FBgn0041145	4715	FBgn0041145	4715
1898	3L	8876145	8877160	0.625427246094	8876673	0.410840034485	FBgn0052034	623	FBgn0020633	11116
1899	2L	1507559	1509658	0.62525177002	1508177	0.628935098648	FBgn0031344	5274	FBgn0031345	9261
1900	2L	3579867	3581546	0.625176906586	3580612	0.501222722671	FBgn0004892	154	FBgn0002985	26136
1901	3R	10188058	10189460	0.625051021576	10188796	0.562922414144	FBgn0051320	1335	FBgn0038224	36050
1902	X	6046273	6047512	0.624660968781	6046979	0.503751516342	FBgn0040069	816	FBgn0003514	23420
1903	2R	3514233	3515028	0.623909473419	3514844	0.40150304941	FBgn0033249	911	FBgn0033243	35007
1904	X	2070824	2072036	0.623841762543	2071389	0.48774856329	FBgn0053548	1458	FBgn0000377	34748
1905	3L	1601264	1602398	0.623581886292	1601791	0.495109489986	FBgn0035244	133	FBgn0035248	27283
1906	2R	4715090	4716427	0.623312950134	4715746	0.467067241669	FBgn0033392	3188	FBgn0033400	82696
1907	2R	20321273	20322738	0.623239517212	20322087	0.514975309372	FBgn0000157	343	FBgn0050423	61349
1908	2R	14180849	14182254	0.62292098999	14181434	0.475519239902	FBgn0053136	826	FBgn0023214	6961
1909	2L	6683623	6684857	0.622734069824	6684229	0.442589815925	FBgn0028703	128	FBgn0025777	39126
1910	X	20527485	20528938	0.622151851654	20528174	0.496272535885	FBgn0031129	18462	FBgn0003300	23057
1911	3R	9207498	9209156	0.621922492981	9208456	0.543413925171	FBgn0038145	657	FBgn0038145	657
1912	2L	14441857	14444542	0.620955467224	14443056	0.505313098431	FBgn0028844	7760	FBgn0005771	47806
1913	X	13828328	13831480	0.620765686035	13829267	0.684636433919	FBgn0000173	1024	FBgn0027537	172527
1914	2L	14482593	14484383	0.620455741882	14483508	0.455580094281	FBgn0005771	7354	FBgn0005771	7354
1915	2R	6615910	6617956	0.620361328125	6616774	0.650313258171	FBgn0040765	864	FBgn0033581	49189
1916	X	3989911	3990748	0.620344161987	3990024	0.392747272145	FBgn0066114	13541	FBgn0026080	27345
1917	2L	21038820	21040177	0.619956016541	21039644	0.611825815837	FBgn0010395	781	FBgn0023388	90301
1918	2L	6688287	6689018	0.619821548462	6688827	0.419190724691	FBgn0031849	1832	FBgn0025777	34528
1919	3L	1161153	1162705	0.619789123535	1161863	0.554984211922	FBgn0025525	1057	FBgn0035194	69343
1920	3L	2791345	2792640	0.619739532471	2792004	0.50821188518	FBgn0035376	8342	FBgn0035370	41476
1921	3R	27515214	27516666	0.619669437408	27515952	0.529919677311	FBgn0039864	10350	FBgn0039867	46712
1922	X	6448563	6450151	0.619608879089	6449396	0.616652965546	FBgn0029881	4095	FBgn0029882	50026
1923	2L	88009	91933	0.619601249695	89990	0.477117145763	FBgn0002931	2608	FBgn0002931	2608
1924	2R	11308334	11311673	0.619582653046	11310322	0.527904510498	FBgn0050321	2135	FBgn0050089	68061
1925	2L	5325327	5326657	0.61945104599	5326030	0.517950713634	FBgn0031698	1103	FBgn0015031	1211
1926	2R	6059592	6061085	0.619407176971	6060403	0.471889138222	FBgn0005630	5328	FBgn0004399	9314
1927	3R	5995230	5996733	0.619299888611	5995800	0.601451635361	FBgn0040238	407	FBgn0037797	52680
1928	2L	5866826	5867968	0.618485450745	5867542	0.437705802917	FBgn0031745	11939	FBgn0031740	65287
1929	3R	18172450	18173459	0.61839723587	18172888	0.425171279907	FBgn0038945	4952	FBgn0038948	15367
1930	2R	20265564	20266613	0.618349075317	20266002	0.415252791511	FBgn0035056	1022	FBgn0053228	88860
1931	2R	16456645	16457644	0.618244171143	16457069	0.379426193237	FBgn0053704	615	FBgn0034565	28750
1932	2L	17662176	17663498	0.618125915527	17662849	0.548825800419	FBgn0032654	40575	FBgn0032646	165811
1933	3R	20407780	20409120	0.617837905884	20408377	0.5372534434	FBgn0039209	200	FBgn0039210	2478
1934	3L	5966590	5969474	0.617651939392	5968705	0.609620332718	FBgn0052406	2456	FBgn0035656	18753
1935	3L	14599251	14601307	0.617504119873	14600471	0.556749025981	FBgn0041604	2592	FBgn0028418	74448
1936	2L	13190599	13192409	0.617239952087	13191494	0.611279169718	FBgn0032479	455	FBgn0032476	14322
1937	3R	9703742	9705755	0.617238998413	9704368	0.479387044907	FBgn0008646	4467	FBgn0000576	23213
1938	3L	9384273	9386186	0.61701965332	9384998	0.447777239482	FBgn0035987	8	FBgn0035987	8
1939	3R	5054601	5056012	0.616708755493	5055188	0.517223993937	FBgn0003165	8216	FBgn0000412	11188
1940	2R	16112210	16113674	0.616652965546	16113072	0.458912491798	FBgn0050153	1360	FBgn0046816	7872
1941	2R	5155291	5156053	0.616582870483	5155613	0.370125546175	FBgn0011921	17425	FBgn0023143	49528
1942	X	20542364	20543248	0.616513252258	20542847	0.38306202608	FBgn0031129	3789	FBgn0003300	37730
1943	3L	5565543	5566799	0.616366386414	5566253	0.437513688031	FBgn0003486	271	FBgn0003486	271
1944	2L	2160547	2162826	0.615949630737	2161503	0.515541026467	FBgn0031393	5743	FBgn0031393	5743
1945	3L	1462024	1464081	0.615812301636	1463110	0.556625154283	FBgn0046769	586	FBgn0004635	15786
1946	2L	15743242	15744465	0.61505317688	15743732	0.425313556896	FBgn0010382	352	FBgn0003936	3879
1947	3R	850713	852730	0.614786624908	851615	0.54109454155	FBgn0037292	37141	FBgn0010313	60793
1948	3R	26788252	26789731	0.614731788635	26789128	0.484411576215	FBgn0062411	914	FBgn0010808	90506
1949	3L	3601490	3602960	0.614677429199	3602396	0.436116330764	FBgn0040694	2135	FBgn0053504	25041
1950	2R	9735876	9737172	0.614562988281	9736660	0.503002285957	FBgn0033913	1877	FBgn0033912	5170
1951	2R	9339010	9340116	0.614545345306	9339675	0.423825945173	FBgn0000662	786	FBgn0000662	786
1952	2L	901028	902344	0.614427566528	901485	0.494878609975	FBgn0003916	177	FBgn0003916	177
1953	X	3248919	3249914	0.614008426666	3249333	0.388522092034	FBgn0029657	237	FBgn0000472	19994
1954	3R	6767705	6768511	0.613591194153	6768283	0.340985885033	FBgn0037857	7758	FBgn0037855	49031
1955	2L	825845	827089	0.613250255585	826416	0.531223535538	FBgn0010583	452	FBgn0010583	452
1956	3L	12417323	12418305	0.613209724426	12417856	0.38183520822	FBgn0036285	11241	FBgn0027936	60393
1957	3L	790693	791706	0.613128662109	791107	0.46793905894	FBgn0035161	3575	FBgn0035162	25827
1958	2R	14929053	14930447	0.613066673279	14929906	0.549571718488	FBgn0050225	198	FBgn0050225	198
1959	3L	21874172	21875834	0.612859249115	21875166	0.548425018787	FBgn0037141	457	FBgn0046301	109120
1960	3R	3213628	3214617	0.612565994263	3214021	0.3812520504	FBgn0051513	737	FBgn0043853	84923
1961	3L	6230103	6231133	0.61231803894	6230768	0.337405459086	FBgn0035696	155	FBgn0035692	63635
1962	X	13096779	13097876	0.61229467392	13097202	0.362770779928	FBgn0000346	4270	FBgn0004456	4775
1963	X	20656875	20657729	0.612112998962	20657042	0.422428448995	FBgn0031133	20020	FBgn0003300	151925
1964	2R	19034153	19035359	0.611970424652	19034793	0.506826232461	FBgn0034873	3335	FBgn0034873	3335
1965	2L	13086839	13087681	0.611536502838	13086886	0.346495734321	FBgn0051856	13041	FBgn0028965	65579
1966	3R	9854061	9855289	0.610731601715	9854595	0.441538989544	FBgn0038194	357	FBgn0038196	7292
1967	2L	16583669	16585260	0.610565185547	16584456	0.561994280134	FBgn0051815	13386	FBgn0002652	91529
1968	3R	2948483	2949772	0.610546112061	2949206	0.482102330526	FBgn0037471	701	FBgn0037481	31692
1969	2R	2222147	2223524	0.610104560852	2222813	0.557928646312	FBgn0033095	4865	FBgn0033094	14375
1970	3R	10920249	10921687	0.610087394714	10921080	0.521246433258	FBgn0051304	6842	FBgn0038301	118242
1971	2R	2037922	2040853	0.610046386719	2039441	0.523082203335	FBgn0010347	25369	FBgn0041145	82877
1972	3L	4949548	4951265	0.610011577606	4950332	0.503499087165	FBgn0005775	6687	FBgn0035570	259629
1973	2L	4123078	4124479	0.609868049622	4123883	0.54590028875	FBgn0014033	2162	FBgn0000547	92504
1974	X	313423	314753	0.609661102295	313972	0.480956582462	FBgn0000137	3350	FBgn0002561	47427
1975	3L	10328269	10329328	0.609468460083	10328738	0.403602536519	FBgn0067717	10452	FBgn0000629	283339
1976	3L	11016888	11018026	0.60931634903	11017480	0.431413205465	FBgn0036115	7836	FBgn0036118	18106
1977	X	21646674	21648587	0.609266281128	21647211	0.453798353672	FBgn0031183	942	FBgn0031186	10774
1978	X	4035084	4036236	0.608819961548	4035623	0.518879230206	FBgn0000635	15704	FBgn0026080	72944
1979	2L	7032761	7034196	0.608747959137	7033571	0.524185498556	FBgn0031883	858	FBgn0031883	858
1980	3R	16821277	16822479	0.608689308167	16822008	0.450094727909	FBgn0038845	10701	FBgn0010770	119950
1981	X	3680348	3684561	0.608532905579	3683365	0.530723010792	FBgn0000542	2032	FBgn0000542	2032
1982	2R	9809798	9810808	0.608337402344	9810391	0.392826192519	FBgn0050066	4603	FBgn0020615	24874
1983	2L	15490921	15492024	0.608183383942	15491523	0.425763298483	FBgn0002524	3516	FBgn0003448	17325
1984	3R	2958817	2960104	0.608172893524	2959455	0.527413592619	FBgn0051493	2058	FBgn0037481	21443
1985	3R	17932353	17933604	0.608024597168	17933082	0.453526178996	FBgn0038931	3946	FBgn0053335	57658
1986	3R	26425909	26427475	0.607853889465	26426759	0.581648588181	FBgn0039790	452	FBgn0039767	172761
1987	4	864589	865475	0.607835769653	865397	0.380158615112	FBgn0053797	1600	FBgn0039930	184212
1988	2L	12567129	12568886	0.607834815979	12568374	0.446847859551	FBgn0032438	25414	FBgn0002970	49974
1989	2L	627887	628493	0.607774734497	627960	0.496857643127	FBgn0031273	2297	FBgn0031267	53728
1990	3R	12542996	12544015	0.607717514038	12543655	0.338490037357	FBgn0003944	16693	FBgn0063261	33456
1991	3L	14001835	14004474	0.607522964478	14003749	0.506430117289	FBgn0026418	1466	FBgn0036405	12739
1992	2R	16342487	16343658	0.607346534729	16343163	0.388236284256	FBgn0011674	483	FBgn0016984	3167
1993	X	21781017	21782269	0.607297897339	21781595	0.448140525818	FBgn0031197	31066	FBgn0031186	123610
1994	2R	3417290	3418399	0.606956481934	3417799	0.37075315203	FBgn0050377	5033	FBgn0033240	49676
1995	3L	4804987	4806758	0.606922626495	4805662	0.479364563437	FBgn0010349	918	FBgn0035570	114959
1996	2L	8883911	8885294	0.606795310974	8884701	0.493918138392	FBgn0032072	17934	FBgn0029123	59076
1997	3R	24537893	24538623	0.606616973877	24538471	0.394546942277	FBgn0027655	16507	FBgn0005642	98589
1998	X	15567095	15568145	0.606482505798	15567796	0.346913456917	FBgn0030676	366	FBgn0030676	366
1999	2L	596877	598411	0.606433868408	597505	0.491619046529	FBgn0010323	2818	FBgn0031267	23273
[truncated: 2,708 more rows]
