# Supplementary material for: Developmental roles of 21 Drosophila transcription factors are determined by quantitative differences in binding to an overlapping set of thousands of genomic regions
Source: Genome Biol. 2009 Jul 23;10(7):R80. doi: 10.1186/gb-2009-10-7-r80 (PMC2728534; doi:10.1186/gb-2009-10-7-r80)
Supplement: Additional data file 7 — Genomic coordinates of regions bound by each factor for the 25% FDR data set, locations and scores of peak windows, and the closest gene and closest transcribed gene for each peak. [file gb-2009-10-7-r80-S7.zip › Additional Data File 4 25% FDR bound regions/dl_3_120106-sym-25_table.txt]

Interval	Chr	Bound_Region_Start	Bound_Region_Stop	Bound_Region_Score	Peak_start	Peak_score	Closest_gene	Closest_gene_dist	Closest_transcribed_gene	Closest_transcribed_gene_dist
1	X	16047683	16053362	4.57906293869	16051196	4.084778168622	FBgn0000459	525	FBgn0000459	525
2	X	1977367	1983490	3.969808578491	1979834	3.402559060317	FBgn0004860	1954	FBgn0025626	58542
3	3R	12588235	12593069	3.923533439636	12589842	3.312612175941	FBgn0020556	9069	FBgn0020556	9069
4	2R	14803872	14812285	3.890706062317	14808034	3.341254488627	FBgn0034431	603	FBgn0034430	968
5	2R	8485205	8509399	3.882394313812	8501615	3.705254442552	FBgn0005624	4719	FBgn0005624	4719
6	2R	13314191	13332188	3.882357597351	13316600	3.42405574462	FBgn0004586	1052	FBgn0004586	1052
7	3R	4004532	4021585	3.865568161011	4007379	3.49476629893	FBgn0001138	215	FBgn0037554	51850
8	X	18129537	18151199	3.829557418823	18143629	3.660978794098	FBgn0004956	1867	FBgn0004956	1867
9	3R	12059537	12084435	3.774876594543	12068428	3.348173201084	FBgn0040071	17057	FBgn0011253	29748
10	2L	5459488	5468691	3.766817331314	5461592	3.396824687719	FBgn0005511	49	FBgn0005511	49
11	X	16163433	16174466	3.751033782959	16167376	3.368476166445	FBgn0011764	173	FBgn0011764	173
12	X	13822073	13832025	3.746321678162	13828947	3.490288066864	FBgn0000173	1344	FBgn0027537	172207
13	3R	665709	695625	3.731913566589	678469	3.346033424139	FBgn0003002	66	FBgn0003002	66
14	3R	17422107	17434784	3.708955764771	17431406	3.333684921265	FBgn0046832	16840	FBgn0046832	16840
15	3R	26733888	26749095	3.70074224472	26738391	3.292837279184	FBgn0020912	219	FBgn0003720	60354
16	2L	1953007	1965887	3.700679779053	1954641	3.49950158596	FBgn0031375	122	FBgn0031391	192646
17	2R	6031547	6082707	3.697479963303	6047339	3.542134817909	FBgn0005630	7736	FBgn0004399	22378
18	X	3015072	3021889	3.687361240387	3019279	3.357412934303	FBgn0028746	9999	FBgn0028746	9999
19	3L	14134656	14147619	3.673757553101	14143142	3.684740150676	FBgn0000411	737	FBgn0000411	737
20	2L	3814641	3830453	3.627861499786	3825528	3.481479925268	FBgn0003430	152	FBgn0003430	152
21	X	20494606	20514504	3.624890327454	20504887	3.351116307576	FBgn0003300	230	FBgn0003300	230
22	2L	16479187	16484677	3.618453502655	16482365	3.562751798069	FBgn0005677	452	FBgn0025678	129675
23	3L	353654	365791	3.597619056702	361799	3.553363545736	FBgn0003749	951	FBgn0035136	16884
24	3L	19825253	19845714	3.581773757935	19829470	3.337717396872	FBgn0014037	13756	FBgn0014037	13756
25	2L	8821161	8835378	3.578305244446	8825527	3.171181042989	FBgn0029123	98	FBgn0029123	98
26	X	16990752	17008915	3.575980186462	16994491	3.206753313541	FBgn0000163	385	FBgn0000163	385
27	X	12540937	12591273	3.555547714233	12585838	3.320079267025	FBgn0030418	7435	FBgn0053963	92439
28	3L	10486960	10494635	3.545288085938	10490432	3.491270637512	FBgn0052062	480	FBgn0000629	121645
29	3R	658734	663913	3.531955718994	661308	3.272761106491	FBgn0037284	4323	FBgn0003002	17227
30	2R	5985979	6000826	3.527677536011	5998340	3.345825254917	FBgn0033529	6367	FBgn0033529	6367
31	3R	8249876	8260416	3.526314735413	8251748	2.824573814869	FBgn0004103	109	FBgn0004103	109
32	3R	24408036	24415776	3.522551059723	24411232	2.785150647163	FBgn0000659	427	FBgn0000659	427
33	2R	8701625	8715271	3.516226768494	8706165	3.172313928604	FBgn0028991	184	FBgn0028991	184
34	2R	7038184	7055468	3.49072933197	7044077	3.414305114746	FBgn0000577	40	FBgn0000577	40
35	2L	19150346	19168310	3.487714767456	19154182	3.16321934594	FBgn0032763	23449	FBgn0032762	24827
36	2L	18770309	18781705	3.487478256226	18778923	3.284398415509	FBgn0045852	690	FBgn0032717	56673
37	X	19593476	19631268	3.486265659332	19622431	3.083772939794	FBgn0031071	5566	FBgn0031071	5566
38	3R	12500992	12533373	3.481895685196	12528752	3.135577229893	FBgn0003944	31596	FBgn0063261	48359
39	X	1989751	2006717	3.468639373779	1993409	3.485212053571	FBgn0004861	708	FBgn0025626	72117
40	3L	2415700	2431089	3.468271255493	2422246	3.171342670918	FBgn0052306	24716	FBgn0053231	26442
41	3R	16111642	16121257	3.468172073364	16118077	3.129555002848	FBgn0028386	911	FBgn0028386	911
42	3R	9718775	9729587	3.463976860046	9727394	3.427511103013	FBgn0000576	187	FBgn0000576	187
43	X	9522169	9547632	3.462932109833	9539179	3.176956558228	FBgn0000233	230	FBgn0000233	230
44	X	5402855	5410729	3.45912361145	5406029	3.138379001617	FBgn0053980	609	FBgn0029771	43531
45	2R	6085147	6097340	3.458448410034	6095067	3.156598854065	FBgn0004399	25350	FBgn0004399	25350
46	2L	513458	528314	3.457952976227	518562	3.187057495117	FBgn0003963	4905	FBgn0003963	4905
47	2L	11443185	11458138	3.446513652802	11447779	3.252012401819	FBgn0004579	2176	FBgn0004579	2176
48	2R	8398485	8403967	3.439262390137	8400422	3.017057959239	FBgn0003975	226	FBgn0000181	14278
49	X	541569	547046	3.435274124146	544056	3.132383406162	FBgn0021764	395	FBgn0025637	31163
50	2L	8838162	8850905	3.430839538574	8841999	3.07114648819	FBgn0029123	16374	FBgn0029123	16374
51	3R	7174016	7182996	3.429742336273	7177803	3.546821504831	FBgn0026064	1436	FBgn0026064	1436
52	2R	8417141	8423644	3.427186489105	8420365	3.206521483029	FBgn0010488	11539	FBgn0010488	11539
53	3R	18962972	18976384	3.425656795502	18967753	3.126029908657	FBgn0004644	128	FBgn0051457	14047
54	3L	13962633	13972537	3.425433158875	13967744	3.16207854888	FBgn0036398	336	FBgn0036397	605
55	X	2989891	3000679	3.424067735672	2991501	2.972246340343	FBgn0004647	473	FBgn0004647	473
56	2R	12342162	12349879	3.408876895905	12343895	3.175582377116	FBgn0082172	2416	FBgn0025832	26306
57	3L	3018065	3023901	3.404705524445	3021314	2.977924227715	FBgn0035388	2584	FBgn0035388	2584
58	2L	7825228	7830561	3.394257545471	7828400	3.287622451782	FBgn0004177	657	FBgn0020618	1148
59	3R	6409680	6455677	3.390746593475	6440271	3.027958035469	FBgn0001235	24115	FBgn0001235	24115
60	3L	14109895	14121911	3.388402938843	14115591	3.196081049302	FBgn0042630	19008	FBgn0000411	28288
61	2L	3604412	3617033	3.385798931122	3606785	2.998124059041	FBgn0002985	37	FBgn0002985	37
62	X	11648735	11659937	3.384288787842	11651716	3.082887321711	FBgn0030336	1248	FBgn0030350	69501
63	2L	153962	169420	3.380904197693	161869	3.290077954531	FBgn0016977	2835	FBgn0016977	2835
64	2L	218048	226684	3.380000114441	222219	3.1522128582	FBgn0031235	10295	FBgn0031235	10295
65	3R	906580	917821	3.377754688263	913015	3.215522050858	FBgn0010313	607	FBgn0010313	607
66	X	10645785	10675690	3.369602203369	10647422	3.108277124517	FBgn0003360	15259	FBgn0030235	20578
67	3R	21845862	21859165	3.369389057159	21850535	3.209299236536	FBgn0002629	320	FBgn0002629	320
68	X	8494105	8500970	3.367351531982	8496182	3.107076729045	FBgn0004102	296	FBgn0004102	296
69	X	4264493	4275188	3.36697101593	4272081	2.858094618871	FBgn0000179	13988	FBgn0029714	125123
70	2R	14767822	14795442	3.366170883179	14790445	3.100093364716	FBgn0003254	144	FBgn0003254	144
71	2R	6696496	6721661	3.364670753479	6715054	2.987621363472	FBgn0033582	20066	FBgn0033590	37536
72	2R	3538643	3545248	3.364175796509	3542876	3.073433134291	FBgn0025360	570	FBgn0021814	48972
73	2R	19070773	19097757	3.364122390747	19088133	3.090602874756	FBgn0015903	15636	FBgn0015903	15636
74	2L	20751905	20776440	3.36364364624	20758262	3.156676432666	FBgn0000251	66	FBgn0000986	35754
75	X	7144410	7157109	3.356890678406	7152920	3.090931555804	FBgn0024250	257	FBgn0024250	257
76	3L	16369083	16379116	3.353802680969	16376080	3.18724822998	FBgn0014163	1018	FBgn0014163	1018
77	3L	20325527	20341627	3.34846496582	20335673	3.222653024337	FBgn0028978	224	FBgn0028978	224
78	2R	12027113	12038293	3.345246315002	12030110	3.029386281967	FBgn0011260	15051	FBgn0034138	55990
79	2R	17047854	17062134	3.342151641846	17053582	3.112199951621	FBgn0050283	5427	FBgn0010415	64832
80	3R	25075308	25092975	3.338932275772	25081167	3.137450784445	FBgn0003525	335	FBgn0003525	335
81	3L	22332212	22343253	3.331573486328	22336842	3.182504008798	FBgn0004449	4886	FBgn0004449	4886
82	2L	15723796	15744920	3.327589035034	15727915	3.153858631849	FBgn0010382	16169	FBgn0003936	19696
83	2R	9467665	9485334	3.324456691742	9469975	2.960834026337	FBgn0053155	131	FBgn0033886	6336
84	X	7469297	7477435	3.31834602356	7472417	3.082597374916	FBgn0004198	18033	FBgn0027553	101141
85	2R	13058212	13066992	3.313544273376	13063261	3.05247001087	FBgn0034240	412	FBgn0034240	412
86	2L	5398104	5416146	3.31051492691	5403808	2.978889577529	FBgn0016660	534	FBgn0005511	57833
87	X	5586845	5596422	3.295559883118	5592275	2.944165579478	FBgn0027321	185	FBgn0029799	5485
88	3R	20987488	21022883	3.293733596802	21010495	3.164492925008	FBgn0039286	240	FBgn0039286	240
89	2R	7104533	7138486	3.290033340454	7119533	3.220421987421	FBgn0033636	12205	FBgn0033636	12205
90	X	9339151	9347063	3.287296295166	9342547	2.997054815292	FBgn0030133	2795	FBgn0030136	57293
91	2L	4027429	4036296	3.28714466095	4031745	2.633204340935	FBgn0000547	366	FBgn0000547	366
92	3R	625654	640257	3.2787733078	629257	2.989171645221	FBgn0037278	1812	FBgn0037278	1812
93	3R	11617516	11622888	3.277697563171	11619540	3.080117225647	FBgn0038364	22	FBgn0038364	22
94	2L	847540	854279	3.276533603668	850014	2.82307690382	FBgn0020304	1047	FBgn0020304	1047
95	2L	8413312	8427742	3.276020526886	8416523	3.043976727654	FBgn0027932	833	FBgn0027932	833
96	3R	15755330	15763998	3.27309179306	15760725	2.945922978719	FBgn0021776	117	FBgn0021776	117
97	3L	20997745	21003650	3.272293567657	21001462	3.05965256691	FBgn0053285	21381	FBgn0037044	39726
98	3L	18814730	18821006	3.267468929291	18819835	2.768757184347	FBgn0067689	6406	FBgn0036818	11763
99	X	17483666	17494340	3.266889095306	17485543	3.169830679893	FBgn0026375	946	FBgn0030855	15323
100	3R	10537626	10551851	3.264831066132	10548025	2.640640847823	FBgn0053967	1953	FBgn0051314	24968
101	2R	16551950	16569246	3.261382102966	16555794	3.123754739761	FBgn0003391	8947	FBgn0003391	8947
102	2R	2988408	3009044	3.258896827698	2998328	3.045385688543	FBgn0015930	3348	FBgn0015930	3348
103	3L	110915	117959	3.25433921814	114648	2.885399239404	FBgn0020386	1664	FBgn0035105	53306
104	X	436807	454805	3.251590251923	447553	3.10754430294	FBgn0003986	310	FBgn0003986	310
105	2L	9444569	9457728	3.251213550568	9449396	2.912373244762	FBgn0053723	8656	FBgn0002973	11883
106	2R	3570982	3585945	3.245551586151	3580728	3.137607125675	FBgn0020279	934	FBgn0021814	11120
107	3R	17446753	17471783	3.244907855988	17467561	3.022523371379	FBgn0011766	18566	FBgn0046832	19315
108	3L	18149315	18155015	3.239550590515	18151414	2.937443383535	FBgn0003997	518	FBgn0020300	46751
109	2R	5478324	5502211	3.237213134766	5490877	3.055533240823	FBgn0000606	177	FBgn0000606	177
110	3R	2812012	2840091	3.235879898071	2826661	3.068606185913	FBgn0000095	1711	FBgn0010774	79465
111	3L	11214370	11237279	3.235877513885	11226232	3.050480253556	FBgn0041094	24	FBgn0041094	24
112	2R	18183200	18202940	3.235626220703	18197699	3.052488102632	FBgn0020257	1144	FBgn0020257	1144
113	2R	16095809	16107394	3.230611801147	16102906	2.956767857075	FBgn0015907	538	FBgn0015907	538
114	2R	17205217	17229798	3.228918075562	17220894	2.990839200861	FBgn0004362	19	FBgn0004362	19
115	X	6696923	6718589	3.228530883789	6700989	3.009820328818	FBgn0029915	3130	FBgn0064122	12755
116	2R	20566498	20574505	3.227119445801	20569358	3.037727804745	FBgn0001148	222	FBgn0001148	222
117	3L	15975246	15995535	3.219236373901	15990668	2.778079152107	FBgn0044028	1929	FBgn0044028	1929
118	2L	7301917	7316576	3.217080116272	7307053	3.179241853602	FBgn0004009	108	FBgn0004009	108
119	3R	25376757	25388785	3.211578845978	25381946	3.083253355587	FBgn0000492	163	FBgn0040623	65130
120	3L	20957246	20971331	3.207696914673	20960435	3.049546325908	FBgn0003415	830	FBgn0003415	830
121	2R	8469462	8477161	3.207386016846	8474587	3.215456366539	FBgn0033787	5124	FBgn0004512	12336
122	2L	16277346	16285264	3.204740524292	16283208	2.909127771854	FBgn0001994	449	FBgn0001994	449
123	X	10988626	11003033	3.202383518219	10992133	2.767181452583	FBgn0020255	1674	FBgn0020255	1674
124	3L	19520348	19533341	3.199557304382	19527697	2.915656650768	FBgn0067680	2702	FBgn0067680	2702
125	2L	13217379	13231168	3.197362422943	13225488	2.91311973684	FBgn0032489	282	FBgn0032489	282
126	3L	14718880	14728274	3.197190284729	14723269	3.02163699094	FBgn0013263	3039	FBgn0036449	28413
127	2L	14482341	14493514	3.195637702942	14490636	2.830692094915	FBgn0005771	226	FBgn0005771	226
128	3R	27038116	27051612	3.195071220398	27047510	2.758456847247	FBgn0039831	1084	FBgn0039831	1084
129	3L	4230361	4239184	3.194478988647	4236014	2.893770330092	FBgn0041171	1827	FBgn0041171	1827
130	3L	2860913	2870191	3.193470478058	2865312	3.092944281442	FBgn0035378	10070	FBgn0035370	114784
131	X	373835	390253	3.187748908997	379337	2.956093937159	FBgn0000570	705	FBgn0000570	705
132	2L	5976230	5988192	3.18708896637	5982277	2.873375780442	FBgn0001942	518	FBgn0001942	518
133	2L	3537235	3544060	3.187058448792	3539140	3.063924424789	FBgn0024244	111	FBgn0031549	8854
134	2L	12075147	12098904	3.183143138885	12085940	3.002105320201	FBgn0003145	148	FBgn0003145	148
135	2R	3529479	3537214	3.180281877518	3530816	2.9032343328	FBgn0033250	5249	FBgn0033243	50979
136	3L	14921296	14945727	3.17822599411	14933463	3.07229866701	FBgn0026320	1143	FBgn0026320	1143
137	3L	19625864	19631934	3.173906803131	19629059	3.033509899588	FBgn0036899	137	FBgn0029094	44908
138	4	723028	727055	3.171826839447	724783	2.784049314611	FBgn0005558	6844	FBgn0039930	324826
139	X	4781368	4787626	3.170168399811	4781533	2.703585426013	FBgn0029738	146	FBgn0029738	146
140	3L	20551036	20558883	3.170065879822	20555712	2.827658144633	FBgn0001323	1335	FBgn0001320	73492
141	X	19675460	19687679	3.169842243195	19685113	2.660610743931	FBgn0031079	875	FBgn0031079	875
142	3R	2615840	2619664	3.166947364807	2617315	2.957714830126	FBgn0000439	243	FBgn0082182	17941
143	2L	12000069	12015041	3.166256427765	12010934	3.05031400919	FBgn0014019	2558	FBgn0032390	20970
144	X	15978262	15992417	3.166152000427	15983107	2.566023349762	FBgn0042650	25976	FBgn0000459	67564
145	2R	19138180	19171853	3.165968418121	19153379	2.919485598803	FBgn0034886	11797	FBgn0016762	48219
146	2L	9985643	9997607	3.150242805481	9988382	2.920777433059	FBgn0040965	3725	FBgn0040965	3725
147	2L	11964478	11980791	3.149837017059	11971126	2.871452331543	FBgn0041606	32	FBgn0032390	18838
148	3R	2852924	2865028	3.149404525757	2863323	3.035124582403	FBgn0024289	14734	FBgn0010774	42803
149	3L	21408071	21418094	3.148416519165	21410728	2.74725658553	FBgn0014143	331	FBgn0014143	331
150	X	6824057	6848470	3.146226882935	6842809	3.002051129061	FBgn0027108	1090	FBgn0027108	1090
151	X	5748577	5755510	3.143064975739	5750162	2.884796649218	FBgn0029821	1031	FBgn0000042	4062
152	X	7160851	7172975	3.142688751221	7165950	2.889832337697	FBgn0029943	3026	FBgn0024250	12773
153	2R	13229897	13236394	3.142170906067	13231352	2.830812342027	FBgn0028494	2838	FBgn0063386	13387
154	3R	12093539	12113207	3.141112565994	12106160	2.565752029419	FBgn0051283	2199	FBgn0051283	2199
155	2R	16455410	16476954	3.137443065643	16468786	2.920070311602	FBgn0008636	295	FBgn0034565	17033
156	X	4254556	4259134	3.127014160156	4256901	2.857313701085	FBgn0000179	1192	FBgn0029714	140303
157	X	17337258	17345659	3.126380443573	17342573	2.885164075428	FBgn0030842	19321	FBgn0030851	120840
158	X	11536361	11561488	3.126290559769	11552660	2.847784409156	FBgn0030328	141	FBgn0030328	141
159	3L	9007080	9020086	3.124659538269	9015200	2.909403436324	FBgn0028789	124	FBgn0028789	124
160	2R	15140608	15148540	3.1238489151	15145733	2.642343408921	FBgn0003435	632	FBgn0034463	26913
161	3L	6468192	6476089	3.12331533432	6470116	2.831646025181	FBgn0020251	439	FBgn0020251	439
162	3R	17957424	17962725	3.112792015076	17960091	2.760519588695	FBgn0051163	511	FBgn0053335	30649
163	3R	21859681	21869647	3.110816001892	21862452	2.872930079699	FBgn0002633	308	FBgn0002633	308
164	3L	8974950	8996196	3.110257148743	8978921	3.032175153494	FBgn0035954	224	FBgn0035954	224
165	3L	2613195	2624023	3.109657287598	2618758	2.802322892582	FBgn0035357	3506	FBgn0035357	3506
166	2L	15326161	15333588	3.108862400055	15329629	2.810142070055	FBgn0001981	164	FBgn0001981	164
167	3L	13083847	13096563	3.107660531998	13088126	2.794038295746	FBgn0010452	94	FBgn0010452	94
168	X	7984939	7996074	3.100082397461	7986851	2.462966092428	FBgn0025800	626	FBgn0030003	11888
169	2L	16415200	16423083	3.09968328476	16419010	2.728956788778	FBgn0020416	22199	FBgn0025678	66320
170	3R	17437361	17446576	3.098514556885	17439200	2.749027280247	FBgn0046832	9046	FBgn0046832	9046
171	3R	2502547	2506935	3.090473175049	2504438	2.940095424652	FBgn0002522	126	FBgn0026567	20834
172	3R	12670624	12687280	3.090276241302	12683605	2.738813400269	FBgn0082171	1568	FBgn0082171	1568
173	3R	9842204	9847414	3.079733848572	9843506	2.723043033055	FBgn0038194	11446	FBgn0038196	18381
174	3R	12226805	12231477	3.078573226929	12229607	2.9057765568	FBgn0003513	202	FBgn0038421	43833
175	3L	3040231	3044852	3.073894500732	3044017	2.949918925762	FBgn0035393	5383	FBgn0035388	25287
176	X	8241524	8269758	3.073571205139	8257939	2.706760108471	FBgn0052711	2608	FBgn0052711	2608
177	3R	12780625	12790519	3.06663608551	12786108	2.725750137778	FBgn0000015	11850	FBgn0038471	80298
178	3L	17606327	17612896	3.061670303345	17609676	2.768299691817	FBgn0004401	614	FBgn0004401	614
179	2R	6989755	6995542	3.056474685669	6991600	2.684950351715	FBgn0001269	1228	FBgn0000581	23476
180	2R	8041936	8050201	3.054946899414	8045328	2.550403033986	FBgn0011592	365	FBgn0011592	365
181	2R	13104428	13109837	3.050268173218	13108022	2.809357106686	FBgn0029006	345	FBgn0029006	345
182	X	263423	276620	3.050103187561	266286	2.821155716391	FBgn0002561	259	FBgn0002561	259
183	3R	9507921	9513458	3.048939704895	9510448	2.977040935965	FBgn0024555	768	FBgn0024555	768
184	2L	21603986	21606761	3.048320770264	21606646	2.811703942039	FBgn0032955	4546	FBgn0022893	10875
185	3R	7594376	7607651	3.045866012573	7601199	2.704481124878	FBgn0011471	3627	FBgn0011471	3627
186	X	17659827	17669219	3.045827865601	17664403	2.766917526722	FBgn0030870	374	FBgn0030870	374
187	2L	6335138	6340784	3.043461799622	6339413	2.798478126526	FBgn0015623	641	FBgn0043854	33002
188	3L	12659576	12672320	3.041751861572	12667302	2.807458961711	FBgn0014343	393	FBgn0036306	61402
189	3R	13529579	13549116	3.041482925415	13542943	3.017685209002	FBgn0003013	1116	FBgn0003013	1116
190	X	4885796	4902647	3.039712905884	4892406	2.756487488747	FBgn0003028	1128	FBgn0004368	108037
191	X	2009383	2016366	3.039569854736	2012115	2.85885322094	FBgn0004655	3024	FBgn0025626	90823
192	X	8280106	8285380	3.039484024048	8283054	2.4993968606	FBgn0030038	738	FBgn0030038	738
193	2L	3831689	3838805	3.039251327515	3836638	2.721439978656	FBgn0004567	204	FBgn0004567	204
194	2L	22010011	22013402	3.038046836853	22012202	2.792037907769	FBgn0028979	4574	FBgn0032979	144552
195	3R	2925185	2945156	3.035247325897	2934288	2.845818575691	FBgn0014863	9165	FBgn0003884	22028
196	3R	11919611	11927224	3.035116195679	11925640	2.908742427826	FBgn0010379	702	FBgn0038396	50247
197	3L	16729216	16742243	3.03448343277	16738582	2.598473966122	FBgn0036660	6392	FBgn0036660	6392
198	3R	10101061	10107246	3.031596183777	10104623	2.999425002507	FBgn0003862	8000	FBgn0003862	8000
199	3R	862736	871412	3.030751228333	864836	2.816850471497	FBgn0010313	47572	FBgn0010313	47572
200	X	7772198	7785119	3.030715942383	7783183	2.699032390819	FBgn0029983	978	FBgn0004404	3043
201	2L	864093	873842	3.02964925766	867997	2.992375310262	FBgn0029095	355	FBgn0020305	1914
202	X	548846	550952	3.025964736938	550609	2.68521639506	FBgn0021764	6948	FBgn0025637	37716
203	2R	9132555	9141103	3.02251291275	9137298	2.668948745728	FBgn0000633	1697	FBgn0033859	27742
204	3R	26673513	26683998	3.0222864151	26677847	2.958293522105	FBgn0003720	190	FBgn0003720	190
205	X	8465051	8475715	3.021448612213	8470217	2.761109650135	FBgn0030054	18679	FBgn0030054	18679
206	X	18516084	18522319	3.019526481628	18519136	3.019125938416	FBgn0004959	570	FBgn0004959	570
207	X	6953614	6961423	3.017582416534	6956449	2.328039203371	FBgn0027342	921	FBgn0029933	13160
208	3R	12634052	12646370	3.016542434692	12637794	2.984787082672	FBgn0000014	17975	FBgn0020546	37932
209	X	6123925	6126405	3.01532793045	6124851	2.536957919598	FBgn0052744	344	FBgn0029857	8539
210	2R	4802586	4809255	3.013538360596	4804508	2.742655305301	FBgn0028408	838	FBgn0033400	6066
211	2L	12674595	12683736	3.010782718658	12678457	3.005330022176	FBgn0032442	9288	FBgn0032445	14566
212	3L	3053405	3062342	3.006594657898	3053522	2.606527198445	FBgn0052486	849	FBgn0003938	20811
213	3L	6876594	6879754	3.005311012268	6878110	2.379531294107	FBgn0041194	10695	FBgn0001104	75890
214	X	15282204	15289615	3.004037857056	15287528	2.463523976943	FBgn0030638	106	FBgn0030659	129281
215	3R	5048077	5057194	3.002858161926	5055421	2.613230901606	FBgn0003165	7983	FBgn0000412	10955
216	2L	8807222	8812722	3.00239276886	8809918	2.771432792439	FBgn0029123	15707	FBgn0029123	15707
217	X	4527612	4540057	3.000170469284	4529793	2.786777436733	FBgn0022768	2315	FBgn0022768	2315
218	3R	26583725	26602354	2.999883651733	26589978	2.72830748558	FBgn0004606	1670	FBgn0003720	88059
219	2R	16751223	16760366	2.998652458191	16758620	2.659207007464	FBgn0034606	85	FBgn0034606	85
220	2L	13543939	13555886	2.9978723526	13550585	2.656858325005	FBgn0015954	444	FBgn0028546	90686
221	2R	13332951	13340233	2.997349739075	13337305	2.736387507121	FBgn0050111	8097	FBgn0050111	8097
222	2R	9337755	9347187	2.993859291077	9340130	2.565235444478	FBgn0000662	331	FBgn0000662	331
223	3R	2687108	2698528	2.992020130157	2689828	2.701022815704	FBgn0001077	218	FBgn0001077	218
224	3L	9433762	9452702	2.991975545883	9436022	2.745900273323	FBgn0052043	998	FBgn0052043	998
225	2L	6085487	6093661	2.990893363953	6088689	2.626026995042	FBgn0028420	6881	FBgn0031781	36449
226	2L	581413	603490	2.989343166351	594863	2.480515928829	FBgn0010323	176	FBgn0031267	20631
227	X	18757396	18767361	2.988257884979	18764918	2.899076163769	FBgn0052541	622	FBgn0030974	37348
228	X	19375911	19383995	2.988018989563	19380258	2.63982445399	FBgn0052532	1161	FBgn0027291	24511
229	2L	13163757	13167786	2.987680435181	13165826	2.603500874837	FBgn0032474	246	FBgn0024291	275
230	2L	5192	9424	2.985529899597	5723	2.704405903816	FBgn0031208	1806	FBgn0002121	15649
231	3L	13347810	13356173	2.984855175018	13352346	2.684763133526	FBgn0036349	186	FBgn0036349	186
232	2R	16980135	16990357	2.982779502869	16982678	2.674220017024	FBgn0010415	6072	FBgn0010415	6072
233	3R	9692009	9706515	2.979833602905	9703202	2.524473369122	FBgn0008646	3301	FBgn0000576	24379
234	3L	6936641	6940038	2.979715824127	6938439	2.798444493612	FBgn0010851	310	FBgn0001104	15561
235	2R	2928220	2932538	2.977128982544	2930676	2.799201045718	FBgn0003460	169	FBgn0033159	36994
236	3L	12096453	12100453	2.975288391113	12098328	2.818093967438	FBgn0022959	724	FBgn0036248	6138
237	3R	10194169	10200869	2.974761009216	10199364	2.588200372808	FBgn0024321	691	FBgn0038224	46618
238	X	8393203	8409126	2.973310470581	8407182	2.771646440029	FBgn0030049	1285	FBgn0030054	44356
239	2L	2153138	2167848	2.97295999527	2165061	2.767966663136	FBgn0031393	9301	FBgn0031393	9301
240	X	7899133	7910870	2.97190952301	7903715	2.911932093757	FBgn0004656	2957	FBgn0004656	2957
241	2R	10642678	10654835	2.971692085266	10643261	2.744196563959	FBgn0015371	13141	FBgn0033989	136175
242	2L	1966494	1975434	2.96922326088	1972945	2.830963548024	FBgn0031376	1200	FBgn0031391	174342
243	2L	8028291	8033780	2.968911647797	8031159	2.765334774466	FBgn0044323	436	FBgn0031977	1695
244	2R	8510845	8516157	2.965998649597	8512407	2.727936408099	FBgn0008654	623	FBgn0005624	15511
245	3R	17270554	17274784	2.965518951416	17272361	2.444849077861	FBgn0011278	319	FBgn0013984	133890
246	3R	8103508	8110617	2.965041160583	8106753	2.700615882874	FBgn0038009	10111	FBgn0010044	99005
247	2R	18203259	18209746	2.95763874054	18208278	2.789368569851	FBgn0005631	266	FBgn0020257	11723
248	2R	5939772	5951352	2.956873893738	5941958	2.817703342438	FBgn0033522	433	FBgn0033522	433
249	3L	8996871	9006872	2.955177307129	9003267	2.609445476532	FBgn0035956	8911	FBgn0028789	12057
250	2R	9454538	9459079	2.955077648163	9457150	2.756078720093	FBgn0013733	867	FBgn0033886	19161
251	3R	17321473	17327079	2.954032897949	17325268	2.549692034721	FBgn0051179	466	FBgn0013984	80983
252	2L	19125613	19143347	2.952345371246	19131378	2.823558986187	FBgn0010300	1643	FBgn0032762	2023
253	3R	12769225	12780028	2.951464653015	12774557	2.576942629284	FBgn0000015	23401	FBgn0038471	91849
254	2L	242666	253189	2.951432228088	249187	2.668710343978	FBgn0001309	1608	FBgn0001309	1608
255	2R	12965880	12980192	2.950895309448	12973341	2.663162708282	FBgn0028953	797	FBgn0028953	797
256	3L	5940509	5958740	2.950835227966	5950095	2.546111303217	FBgn0035656	143	FBgn0035656	143
257	3R	1493795	1502377	2.949153423309	1495785	2.69153175354	FBgn0037363	350	FBgn0037363	350
258	3R	4664230	4678055	2.94725894928	4672152	2.530093997717	FBgn0011966	15450	FBgn0011966	15450
259	3R	9618793	9641963	2.945528030396	9638622	2.884296003977	FBgn0053327	219	FBgn0053327	219
260	3L	15103906	15110884	2.94282913208	15107214	2.695910662413	FBgn0014002	690	FBgn0029114	93686
261	X	2137400	2164989	2.942520141602	2150707	2.616357428687	FBgn0023526	1805	FBgn0023526	1805
262	3R	1087247	1093669	2.942453384399	1089934	2.856951376971	FBgn0037309	4869	FBgn0051538	13623
263	2R	15840603	15846956	2.936532974243	15842899	2.571425465976	FBgn0034504	769	FBgn0034504	769
264	2R	2082478	2091627	2.935232639313	2085348	2.798357178183	FBgn0033076	27443	FBgn0041145	36970
265	X	9926152	9938125	2.934820175171	9933521	2.432559553782	FBgn0030179	1767	FBgn0030179	1767
266	3R	2669475	2677040	2.932825565338	2675754	2.613645881414	FBgn0003339	132	FBgn0001077	14292
267	2L	2746905	2761249	2.932480812073	2753082	2.603951867421	FBgn0031453	283	FBgn0031453	283
268	2R	4141943	4174404	2.927180767059	4167765	2.795411927359	FBgn0050353	2254	FBgn0050353	2254
269	2R	8099354	8112027	2.921981811523	8104707	2.879813373089	FBgn0050055	503	FBgn0050055	503
270	X	4454205	4469141	2.921724319458	4462232	2.598901176453	FBgn0003053	574	FBgn0029718	30882
271	3R	5696800	5714490	2.920379161835	5703538	2.748071819544	FBgn0037767	2141	FBgn0065050	99332
272	2L	18875767	18887992	2.920040130615	18877298	2.839473660787	FBgn0003896	113	FBgn0032717	41702
273	3R	169227	176793	2.919504165649	172541	2.695459067822	FBgn0001204	169	FBgn0001204	169
274	2L	2446689	2463211	2.918897628784	2454734	2.847769916058	FBgn0012017	5310	FBgn0015816	37932
275	3L	10815145	10842737	2.916620254517	10831028	2.517422563889	FBgn0026160	811	FBgn0026160	811
276	3R	22935915	22939585	2.916236877441	22937710	2.435272244846	FBgn0039487	267	FBgn0039488	4688
277	3L	13639608	13642970	2.914167404175	13641307	2.714238345623	FBgn0036379	611	FBgn0036386	252949
278	X	15477842	15482869	2.913502216339	15480997	2.70417101243	FBgn0030663	2769	FBgn0003463	20520
279	3R	10399292	10404131	2.912406921387	10401173	2.488341135137	FBgn0038244	397	FBgn0004629	5810
280	X	16623677	16629268	2.912360191345	16627362	2.596408247948	FBgn0030790	1271	FBgn0030790	1271
281	X	17143817	17153823	2.91198348999	17148402	3.065198771159	FBgn0004854	116	FBgn0000163	153526
282	3L	19723395	19729215	2.911913394928	19725602	2.675426661968	FBgn0013974	1804	FBgn0014037	117624
283	3R	20404711	20419736	2.911570549011	20412445	3.011451721191	FBgn0053343	1060	FBgn0039210	1590
284	X	17600695	17603945	2.911507606506	17602373	2.824732335409	FBgn0024184	947	FBgn0030866	29162
285	X	17621729	17626596	2.911186218262	17623377	2.485229939222	FBgn0026058	1610	FBgn0030870	41400
286	2L	19565885	19581788	2.910132408142	19572325	2.935355579152	FBgn0005672	928	FBgn0005672	928
287	2R	20509199	20521510	2.906960010529	20518357	2.710162758827	FBgn0005634	716	FBgn0005634	716
288	3R	12538828	12561751	2.905541419983	12541618	2.62805223465	FBgn0003944	18730	FBgn0063261	35493
289	X	1254388	1260335	2.902255058289	1256627	2.424610495567	FBgn0024985	6741	FBgn0028274	64406
290	2R	15624307	15631656	2.899193763733	15626107	2.563141852617	FBgn0004364	267	FBgn0004364	267
291	X	4428886	4449896	2.89604139328	4435292	2.394179372226	FBgn0029717	18174	FBgn0029715	35710
292	3R	10107467	10113760	2.893869876862	10112182	2.75297164917	FBgn0003862	441	FBgn0003862	441
293	2L	21610375	21624331	2.893581867218	21616972	2.66372310414	FBgn0022893	549	FBgn0022893	549
294	3L	12579453	12585343	2.893479347229	12583478	2.701674103737	FBgn0015919	595	FBgn0004926	82794
295	3L	11897101	11907709	2.889524459839	11901292	2.795510067659	FBgn0036222	2588	FBgn0000404	93768
296	3L	20441395	20456668	2.888796806335	20451281	2.6324621737	FBgn0037007	1992	FBgn0037007	1992
297	X	507952	514443	2.888321399689	511934	2.654907198513	FBgn0025639	929	FBgn0025639	929
298	3R	27561187	27575845	2.887522697449	27574128	2.787863784366	FBgn0011013	877	FBgn0011013	877
299	3R	8835848	8845446	2.88623046875	8838147	2.905625915527	FBgn0020496	759	FBgn0038109	2530
300	3R	19102785	19108239	2.88564491272	19104945	2.605356216431	FBgn0004882	1626	FBgn0039067	21166
301	2R	18302366	18316040	2.882264137268	18310687	2.736513376236	FBgn0000405	3880	FBgn0000405	3880
302	X	3612993	3628145	2.879724025726	3622628	2.810919088476	FBgn0026698	3016	FBgn0000542	58705
303	3R	25844809	25849633	2.876941680908	25847791	2.602446450127	FBgn0039738	189	FBgn0001281	16669
304	2R	13669430	13678759	2.875631332397	13671992	2.600842475891	FBgn0022238	1063	FBgn0022238	1063
305	2L	2191288	2204313	2.874767303467	2197256	2.558415031433	FBgn0031395	4884	FBgn0031395	4884
306	3R	16918823	16924964	2.874735832214	16922568	2.836468219757	FBgn0038853	959	FBgn0010770	19390
307	3R	12743907	12752971	2.872305870056	12746367	2.556745618582	FBgn0051270	3140	FBgn0082171	64330
308	X	5423521	5425495	2.872243404388	5424949	2.616901145262	FBgn0029775	14561	FBgn0029771	62451
309	2R	8734260	8743347	2.870504379272	8739647	2.446507930756	FBgn0043010	1281	FBgn0043010	1281
310	3R	19710849	19717448	2.867131233215	19712418	2.812836676836	FBgn0025574	3379	FBgn0025574	3379
311	2R	8290616	8298590	2.86517906189	8292922	2.518210199144	FBgn0003326	3529	FBgn0003326	3529
312	4	1004711	1012374	2.865104675293	1009931	2.481559181213	FBgn0019650	47	FBgn0039930	39678
313	3R	19138196	19143196	2.863194465637	19141049	2.803490847349	FBgn0039071	25138	FBgn0002622	43476
314	3R	24886798	24902610	2.8630194664	24900121	2.738340109587	FBgn0039632	11240	FBgn0039633	22588
315	3R	19605650	19611618	2.861110687256	19608548	2.630989342928	FBgn0015513	1040	FBgn0015513	1040
316	3L	17376614	17385433	2.860352516174	17381478	2.613040306989	FBgn0027660	5293	FBgn0027660	5293
317	3R	4480952	4487138	2.858624458313	4485425	2.728806527456	FBgn0000171	1058	FBgn0000447	5689
318	3R	2585055	2595041	2.858345985413	2588158	2.746225160711	FBgn0000071	157	FBgn0000071	157
319	3R	1831949	1836732	2.851996421814	1833426	2.751550001257	FBgn0003261	875	FBgn0003261	875
320	X	1864338	1872692	2.849908351898	1869211	2.68408036232	FBgn0010110	731	FBgn0003964	28228
321	X	2187795	2193800	2.849736213684	2190478	2.615074932575	FBgn0044047	2183	FBgn0003079	5804
322	2L	2881795	2902148	2.8486328125	2889092	2.574522186728	FBgn0041111	3140	FBgn0004584	83584
323	3L	720803	741384	2.847989559174	737472	2.507965743542	FBgn0000575	4534	FBgn0000575	4534
324	2L	2998341	3002990	2.847931861877	3000725	2.637563228607	FBgn0025681	7761	FBgn0002989	7964
325	X	18074915	18080026	2.842422008514	18077468	2.571866955076	FBgn0030904	397	FBgn0004956	64294
326	X	7446996	7454944	2.836196899414	7449882	2.402424615972	FBgn0004198	4502	FBgn0027553	123676
327	X	18198971	18210942	2.835611343384	18205456	2.504373341799	FBgn0014467	614	FBgn0004956	63694
328	3L	8636022	8653120	2.834896087646	8649679	2.470240211487	FBgn0001168	27	FBgn0001168	27
329	2R	19127680	19135576	2.833790302277	19129216	2.687997309367	FBgn0034885	6870	FBgn0015903	56719
330	2R	9067342	9088199	2.833609580994	9085743	2.688733428717	FBgn0033857	4393	FBgn0033856	11291
331	3R	5252094	5255995	2.833191871643	5254034	2.5618354593	FBgn0026188	4290	FBgn0037686	27056
332	3R	24149501	24168086	2.831694126129	24161839	2.695309021894	FBgn0039579	1599	FBgn0039580	3651
333	3L	22062545	22073250	2.830154418945	22066792	2.743632443746	FBgn0037153	3165	FBgn0000100	56909
334	3L	21075437	21081904	2.829867362976	21080037	2.697569061728	FBgn0037051	10155	FBgn0037051	10155
335	2L	6938206	6943543	2.827723503113	6939957	2.406164477853	FBgn0031869	961	FBgn0031875	17053
336	2R	16336916	16350508	2.827666282654	16339560	2.78407150507	FBgn0016984	436	FBgn0016984	436
337	2R	6801501	6806816	2.8275141716	6805309	2.527633011341	FBgn0033609	346	FBgn0040763	4995
338	3R	17198027	17207613	2.826508283615	17202281	2.561809147105	FBgn0002781	840	FBgn0043012	106482
339	3R	20572608	20577660	2.82620716095	20575220	2.701812351451	FBgn0003719	236	FBgn0003719	236
340	2R	9816535	9830224	2.826000213623	9826747	2.445390084211	FBgn0033921	9531	FBgn0033922	13942
341	3L	20938381	20948809	2.822813034058	20942875	2.49413523078	FBgn0037042	17318	FBgn0003415	18390
342	2R	7683037	7691791	2.822404384613	7688953	2.700769233704	FBgn0014184	1216	FBgn0014184	1216
343	3L	12620044	12628916	2.822172164917	12627343	2.674978396472	FBgn0052111	25460	FBgn0036306	101361
344	X	10168031	10173047	2.819188117981	10170825	2.62250238657	FBgn0010338	353	FBgn0030189	867
345	3R	11857450	11864647	2.818574905396	11860161	2.409808299121	FBgn0003117	8342	FBgn0038396	15232
346	3R	2946414	2954643	2.817543983459	2949605	2.700998812914	FBgn0037471	302	FBgn0037481	31293
347	2R	7308001	7314379	2.815878868103	7310512	2.60606619891	FBgn0033652	4236	FBgn0033652	4236
348	X	10572717	10592193	2.813938140869	10576797	2.598055690527	FBgn0003204	12927	FBgn0052672	36756
349	3R	26604518	26612622	2.811027526855	26607698	2.589521548327	FBgn0004606	16050	FBgn0003720	70339
350	X	3704355	3710781	2.809672832489	3707074	2.595699506647	FBgn0019661	850	FBgn0019661	850
351	3L	14562802	14567003	2.808396339417	14565032	2.452242672443	FBgn0040318	205	FBgn0028418	39009
352	X	1744872	1761828	2.808093070984	1755612	2.690904729507	FBgn0000117	1184	FBgn0000117	1184
353	2R	1637740	1646956	2.804370880127	1639460	2.438569545746	FBgn0033063	5318	FBgn0033062	46452
354	X	8052168	8068798	2.804312229156	8059443	2.686367670695	FBgn0030025	26477	FBgn0030028	57197
355	2R	12013394	12019362	2.800527095795	12014848	2.432457685471	FBgn0011260	211	FBgn0034138	71252
356	2R	17149739	17157486	2.800060749054	17153707	2.884182761697	FBgn0034644	53	FBgn0050284	5874
357	X	19336974	19346504	2.79957151413	19339946	2.43483287096	FBgn0031023	3937	FBgn0040890	10800
358	X	17652146	17659258	2.799237251282	17653858	2.485647005193	FBgn0030868	306	FBgn0030870	10919
359	X	3679623	3695070	2.798674583435	3690770	2.725160745474	FBgn0000542	9437	FBgn0000542	9437
360	3R	15660362	15663654	2.797914981842	15662605	2.22720524844	FBgn0014135	66	FBgn0038741	40534
361	2L	4278121	4288669	2.796710968018	4283022	2.54530775547	FBgn0010473	129	FBgn0003941	55380
362	X	11164629	11172514	2.795359611511	11167876	2.619857507593	FBgn0003411	312	FBgn0003411	312
363	X	5720192	5748219	2.792760848999	5747069	2.622428357601	FBgn0000042	969	FBgn0000042	969
364	2L	3578605	3582559	2.79044342041	3580967	2.3928677615	FBgn0004892	201	FBgn0002985	25781
365	3R	6086757	6095248	2.789555549622	6090426	2.515897051493	FBgn0037804	398	FBgn0037802	2964
366	X	8114051	8122308	2.788649559021	8116732	2.587512254715	FBgn0030028	92	FBgn0030028	92
367	2R	20314722	20323740	2.787892818451	20322003	2.693541891435	FBgn0000157	427	FBgn0050423	61433
368	3R	13490327	13494572	2.786942005157	13492070	2.682355435689	FBgn0051576	1839	FBgn0051575	7895
369	2R	17744848	17753521	2.786734104156	17749644	2.766522519729	FBgn0020307	1901	FBgn0034704	67156
370	3R	20054464	20066222	2.783849716187	20056604	2.744814025031	FBgn0043884	842	FBgn0039172	853
371	2L	4994298	5006892	2.781577110291	5000645	2.410062902114	FBgn0053113	9099	FBgn0010607	29192
372	X	2283218	2306303	2.780815601349	2285275	2.545286118984	FBgn0001150	156	FBgn0001150	156
373	2L	7538138	7548129	2.776830196381	7544320	2.455609768629	FBgn0053529	103	FBgn0053529	103
374	2R	3632227	3636317	2.773334980011	3634175	2.350504100323	FBgn0050372	490	FBgn0050372	490
375	3R	24680563	24688632	2.770197868347	24684982	2.712757269541	FBgn0028373	67	FBgn0028373	67
376	3L	181344	197212	2.770193099976	182866	2.552778412314	FBgn0035106	747	FBgn0035107	846
377	2R	8646992	8650670	2.768951416016	8649084	2.318997889757	FBgn0033795	58	FBgn0033802	52635
378	2R	5202330	5207914	2.768219947815	5204335	2.624035779168	FBgn0023143	806	FBgn0023143	806
379	3R	11242483	11248519	2.76732301712	11245148	2.516753286123	FBgn0067339	1643	FBgn0067339	1643
380	X	6926823	6944420	2.767170906067	6942416	2.557759682337	FBgn0029933	873	FBgn0029933	873
381	X	11336738	11346066	2.765530347824	11340250	2.652196463417	FBgn0052666	1862	FBgn0052666	1862
382	2L	18130866	18149328	2.764995574951	18146506	2.747468324808	FBgn0041184	1833	FBgn0041184	1833
383	3R	6174966	6184655	2.763784885406	6182190	2.391524370979	FBgn0015396	6284	FBgn0015396	6284
384	X	17630236	17641046	2.761548042297	17636461	2.387814170436	FBgn0026058	11474	FBgn0030870	28316
385	3L	16443926	16459301	2.75864982605	16454784	2.288319047292	FBgn0004569	5824	FBgn0014163	77686
386	X	19186178	19190979	2.752833366394	19187552	2.534858926137	FBgn0031016	430	FBgn0031008	84731
387	3L	15003802	15014089	2.752479553223	15009124	2.541367530823	FBgn0025776	212	FBgn0025776	212
388	2L	15470229	15484663	2.750163078308	15475627	2.428331613541	FBgn0003448	1429	FBgn0003448	1429
389	3R	4094599	4106450	2.750123977661	4103587	2.715746122248	FBgn0010433	73	FBgn0037561	7983
390	3R	20961266	20965541	2.749230861664	20963535	2.513262748718	FBgn0039283	264	FBgn0039283	264
391	2R	2888208	2900392	2.747376918793	2892505	2.595820307732	FBgn0033159	1177	FBgn0033159	1177
392	3L	6714719	6728330	2.747375488281	6716325	2.588040351868	FBgn0052393	771	FBgn0035713	9908
393	3L	16073994	16084996	2.746253967285	16079337	2.439774900675	FBgn0010280	814	FBgn0010280	814
394	X	10628128	10634318	2.745342254639	10631237	2.347195174959	FBgn0025111	861	FBgn0052672	17684
395	3R	8885882	8905368	2.743810653687	8889880	2.417278385162	FBgn0004666	6399	FBgn0003308	31621
396	3L	5850481	5857506	2.741552352905	5855694	2.5154374908	FBgn0035643	660	FBgn0052409	17795
397	3L	8287401	8290616	2.740852355957	8289140	2.545478153229	FBgn0035872	294	FBgn0035872	294
398	3L	4955515	4959108	2.739472389221	4957339	2.622155049268	FBgn0005775	320	FBgn0035570	266636
399	3R	15	3635	2.73889541626	162	2.796933174133	FBgn0037213	218	FBgn0037213	218
400	2L	1403752	1427836	2.738112449646	1411027	2.558375060558	FBgn0002543	9422	FBgn0002543	9422
401	3R	14020575	14026858	2.737957954407	14024464	2.500451534986	FBgn0011481	853	FBgn0038585	24985
402	2L	2012549	2015920	2.734600067139	2014058	2.457715314977	FBgn0051669	808	FBgn0031391	133229
403	3L	4603081	4610598	2.734437942505	4606708	2.48385950923	FBgn0003501	335	FBgn0015805	856
404	3R	6360359	6366313	2.732018709183	6361790	2.260454893112	FBgn0051394	6912	FBgn0001235	102596
405	3L	15195837	15203461	2.729717731476	15200666	2.417914837599	FBgn0029114	234	FBgn0029114	234
406	X	6876226	6895948	2.727685451508	6885762	2.5627936999	FBgn0029931	82	FBgn0029931	82
407	3R	9793600	9804456	2.725879669189	9797601	2.237135632833	FBgn0015270	6962	FBgn0038196	64286
408	X	471182	484085	2.722472190857	473985	2.359525680542	FBgn0025633	3031	FBgn0026879	8037
409	2R	5586315	5594505	2.722332000732	5590269	2.167559707866	FBgn0033483	91	FBgn0033483	91
410	X	988850	994761	2.722294330597	990892	2.566546215731	FBgn0040365	11607	FBgn0026875	102562
411	3R	2574359	2583775	2.71749830246	2580347	2.369655440835	FBgn0026564	334	FBgn0026564	334
412	3R	12700441	12714319	2.714117050171	12708374	2.599057842703	FBgn0015350	2924	FBgn0082171	26337
413	X	19514365	19520127	2.713898658752	19517192	2.543482337679	FBgn0043903	261	FBgn0031057	493
414	2R	2121477	2128986	2.713841438293	2125073	2.47942053477	FBgn0040673	247	FBgn0040673	247
415	X	490158	495412	2.712519168854	493740	2.559070050716	FBgn0003575	1032	FBgn0002579	7457
416	3R	21292579	21300065	2.709330558777	21297979	2.645524399621	FBgn0004509	799	FBgn0039337	4746
417	3R	3930570	3949161	2.707380771637	3931820	2.441967169444	FBgn0004210	763	FBgn0037550	20235
418	2R	15617111	15624090	2.707352161407	15621417	2.623685752644	FBgn0004364	4957	FBgn0004364	4957
419	X	10336748	10341974	2.705986022949	10339204	2.36047632554	FBgn0052680	249	FBgn0052680	249
420	3L	12404344	12410691	2.704299926758	12408042	2.167563851674	FBgn0036285	1427	FBgn0027936	70207
421	3L	22657525	22663240	2.703124523163	22658417	2.442903210135	FBgn0016034	342	FBgn0037200	147630
422	3L	21276085	21283689	2.700828552246	21280630	2.607714116573	FBgn0037076	35	FBgn0037066	60726
423	X	8647726	8656167	2.700780391693	8652015	2.449651940664	FBgn0026411	1004	FBgn0030061	91828
424	2R	2104145	2120787	2.700741767883	2117832	2.466374129057	FBgn0041145	4486	FBgn0041145	4486
425	2L	5091555	5097721	2.699955940247	5093081	2.509481370449	FBgn0031681	434	FBgn0028696	22078
426	2R	17028424	17039369	2.697044372559	17031418	2.413342083202	FBgn0003731	831	FBgn0010415	42668
427	2R	1231859	1235814	2.696189880371	1234502	2.494160443544	FBgn0000099	284	FBgn0033035	29260
428	2R	18017332	18029456	2.693210601807	18022241	2.415094316006	FBgn0034735	22445	FBgn0034743	91462
429	X	4517978	4526987	2.692834377289	4524190	2.638507783413	FBgn0003200	633	FBgn0022768	7918
430	3R	26883762	26889552	2.691718101501	26888227	2.388236671686	FBgn0002413	1296	FBgn0010808	8593
431	2R	10475747	10491861	2.689834594727	10477566	2.368716324077	FBgn0022131	243	FBgn0033987	611
432	X	7731427	7742454	2.687307834625	7737489	2.526492476463	FBgn0029970	681	FBgn0029970	681
433	3L	17963461	17972031	2.68648815155	17964973	2.362002905677	FBgn0052193	38054	FBgn0020300	139690
434	2R	3740801	3764109	2.685329914093	3749565	2.170870921191	FBgn0013726	483	FBgn0010109	5425
435	2L	8540161	8546813	2.684933662415	8543772	2.527567923069	FBgn0011259	439	FBgn0029004	15154
436	2L	4362414	4376371	2.684421539307	4368885	2.437022507191	FBgn0026319	3105	FBgn0026319	3105
437	2L	6369550	6378150	2.684293746948	6373346	2.440715253353	FBgn0043854	931	FBgn0043854	931
438	X	13116207	13125949	2.684292316437	13118541	2.429702832149	FBgn0041210	717	FBgn0004456	26114
439	X	12405878	12418934	2.683525562286	12408904	2.568652439117	FBgn0030400	8215	FBgn0015024	78816
440	3R	11809508	11816864	2.681878089905	11815111	2.562034158146	FBgn0003507	3188	FBgn0003507	3188
441	2L	21844932	21860600	2.681027412415	21856496	2.537282494938	FBgn0032965	29358	FBgn0003866	40308
442	3R	18496976	18504589	2.679943561554	18498982	2.428592429442	FBgn0039000	909	FBgn0039000	909
443	3R	17119235	17124764	2.679227828979	17122189	2.586492697398	FBgn0001234	156	FBgn0043012	26390
444	2R	9991308	10004201	2.677471637726	9996760	2.474602907896	FBgn0001332	694	FBgn0013725	49562
445	X	4349375	4355383	2.676733016968	4353440	2.257113484775	FBgn0040910	7411	FBgn0029714	43764
446	3L	1726536	1733202	2.675779819489	1730059	2.617502570152	FBgn0035267	383	FBgn0027903	29106
447	3R	16671378	16677403	2.675779342651	16672637	2.344073414803	FBgn0038833	196	FBgn0038834	3634
448	3L	4670615	4679710	2.674531936646	4677417	2.469640016556	FBgn0042199	1109	FBgn0042199	1109
449	2R	17902581	17912737	2.672739028931	17911035	2.429874588461	FBgn0034725	720	FBgn0053200	5198
450	2L	5905748	5909002	2.671092033386	5907385	2.659009724855	FBgn0043362	205	FBgn0000308	73640
451	3L	16974046	16982649	2.666893482208	16976332	2.506760388613	FBgn0036685	5107	FBgn0025582	224084
452	X	6645112	6651994	2.664426088333	6649884	2.368910133839	FBgn0029903	961	FBgn0029905	16267
453	3L	21217157	21222777	2.662563323975	21219782	2.429921346552	FBgn0037065	21	FBgn0037066	122
454	2R	16413585	16417522	2.661770820618	16414984	2.446171611547	FBgn0034560	2302	FBgn0034565	70835
455	X	13480055	13484852	2.660346984863	13481321	2.002425418181	FBgn0030506	20424	FBgn0030507	20639
456	2R	9718175	9732842	2.659470558167	9722955	2.378130407894	FBgn0050071	3435	FBgn0067696	7731
457	X	17710901	17722441	2.659278869629	17720568	2.299075752497	FBgn0002777	576	FBgn0002777	576
458	3R	7582134	7592707	2.658772468567	7585411	2.401444613934	FBgn0017581	4768	FBgn0037947	11861
459	3L	22801122	22807690	2.655915737152	22805933	2.44575342536	FBgn0010348	35	FBgn0037200	114
460	2R	1687797	1705798	2.655019760132	1703728	2.579512343687	FBgn0033068	333	FBgn0033068	333
461	3R	15163037	15179093	2.653966426849	15176242	2.436611596276	FBgn0038697	24229	FBgn0000463	24307
462	3R	1034553	1046309	2.653729438782	1037767	2.583443641663	FBgn0000340	5380	FBgn0000340	5380
463	2R	13864208	13873311	2.65353012085	13872473	2.452222599703	FBgn0034328	25622	FBgn0034326	58152
464	X	12758366	12761876	2.649793148041	12760093	2.363022685051	FBgn0047242	12379	FBgn0030434	16558
465	3R	4847016	4867104	2.646518707275	4859851	2.563805608188	FBgn0002932	5338	FBgn0002932	5338
466	3R	19867487	19878587	2.646200180054	19873007	2.325305938721	FBgn0043455	505	FBgn0043455	505
467	2R	12369951	12372986	2.64492225647	12371317	2.346842597513	FBgn0026533	233	FBgn0025832	1116
468	3R	25587298	25594246	2.642676353455	25590228	2.484972596169	FBgn0001297	2479	FBgn0020235	15370
469	X	12961314	12966459	2.64128780365	12962371	2.300946198977	FBgn0065101	196	FBgn0025463	31144
470	4	863645	865475	2.641010284424	864777	2.300060717265	FBgn0053797	980	FBgn0039930	184832
471	2R	5928428	5936210	2.635391235352	5933273	2.388247907162	FBgn0033519	393	FBgn0033522	8252
472	3L	15672896	15681550	2.634325027466	15677393	2.482903592727	FBgn0041160	12285	FBgn0041160	12285
473	2R	18549099	18561510	2.634114742279	18553901	2.441700279713	FBgn0003900	193	FBgn0003900	193
474	2L	1514393	1520256	2.632788181305	1518210	2.449985921383	FBgn0001174	26	FBgn0001174	26
475	2R	5606360	5618090	2.631097316742	5612800	2.41943359375	FBgn0004907	1308	FBgn0033485	1401
476	2R	20729292	20741670	2.629625320435	20733933	2.469062721028	FBgn0001325	282	FBgn0001325	282
477	2R	10495059	10511780	2.629579544067	10497353	2.447018116713	FBgn0033988	1195	FBgn0033988	1195
478	3R	20119672	20129765	2.628931522369	20123424	2.474094390869	FBgn0000368	2286	FBgn0000368	2286
479	2L	5798310	5806070	2.628579139709	5799873	2.153246253729	FBgn0031738	331	FBgn0031739	2096
480	3L	17492433	17500991	2.628005981445	17498697	2.385626673698	FBgn0036736	3355	FBgn0036734	19139
481	3R	10639441	10647643	2.626264095306	10643898	2.415134654326	FBgn0038262	16371	FBgn0038258	55140
482	3L	1312564	1321519	2.625891208649	1319372	2.487858744229	FBgn0035211	537	FBgn0011361	6034
483	3R	19166935	19174900	2.625163078308	19173121	2.134392009062	FBgn0020756	792	FBgn0002622	11404
484	2R	11188825	11199938	2.624828338623	11190994	2.510230928659	FBgn0023441	537	FBgn0010426	3949
485	2L	1060946	1079061	2.624440193176	1077423	2.50831413269	FBgn0003310	388	FBgn0003310	388
486	3L	14745219	14757083	2.623869895935	14750785	2.413769834182	FBgn0036449	897	FBgn0036449	897
487	2L	22138209	22141684	2.623787403107	22139408	2.393996238708	FBgn0032978	9485	FBgn0032979	17346
488	3L	14154001	14162873	2.623520851135	14156546	2.287576138973	FBgn0013718	410	FBgn0013718	410
489	3R	12646560	12662371	2.623496055603	12655898	2.472529113293	FBgn0000014	129	FBgn0020546	19828
490	2R	2616936	2619834	2.622195720673	2618371	2.396894735449	FBgn0033142	384	FBgn0033156	171909
491	3R	26211132	26217438	2.621388435364	26213974	2.400850127725	FBgn0015222	123	FBgn0039764	35580
492	3L	15997662	16021937	2.619122982025	16017803	2.553966129527	FBgn0005536	576	FBgn0003691	1889
493	2R	12107686	12110507	2.618951797485	12109170	2.517252326012	FBgn0034142	406	FBgn0003274	8213
494	3L	520232	535424	2.615686416626	526839	2.44634408421	FBgn0035142	237	FBgn0035141	391
495	X	3576986	3598204	2.615389347076	3586112	2.272378355265	FBgn0029675	6286	FBgn0000542	95221
496	2R	16498413	16510057	2.614826202393	16504674	2.511662781239	FBgn0034570	451	FBgn0034565	18855
497	2R	9688386	9692888	2.613410949707	9690766	2.446226119995	FBgn0000289	1181	FBgn0000289	1181
498	2L	477769	488470	2.613150596619	479167	2.428692221642	FBgn0043364	515	FBgn0003963	44300
499	3L	203459	213266	2.610926628113	208177	2.24336753172	FBgn0053229	514	FBgn0053229	514
500	4	76349	94907	2.609762191772	77005	2.028346252441	FBgn0004859	662	FBgn0004859	662
501	X	13569167	13575135	2.608745574951	13573524	2.398517354329	FBgn0030519	157	FBgn0030521	42594
502	3L	19042508	19055313	2.60661315918	19048546	2.209633767605	FBgn0036844	3135	FBgn0036844	3135
503	3L	7920480	7923869	2.603079795837	7921969	2.217487080892	FBgn0041156	169	FBgn0035827	11647
504	X	11839622	11843789	2.60301399231	11841137	2.31287244388	FBgn0030360	22	FBgn0003865	18287
505	X	13052832	13075899	2.602630615234	13068356	2.269587236292	FBgn0052639	2104	FBgn0052639	2104
506	3R	13649529	13653706	2.601929664612	13652119	2.49438459733	FBgn0051246	14853	FBgn0051246	14853
507	3L	7124761	7132143	2.600701332092	7130380	2.481395749485	FBgn0028383	640	FBgn0028383	640
508	3L	11329327	11333024	2.5995054245	11331079	2.505336666107	FBgn0036155	7753	FBgn0041094	104823
509	3R	11110882	11119855	2.599457740784	11117058	2.365427017212	FBgn0003721	9804	FBgn0011476	12787
510	3R	17866227	17880517	2.597724437714	17868270	2.323142081499	FBgn0017397	356	FBgn0017397	356
511	2L	19328622	19340987	2.595596790314	19334247	2.43477883935	FBgn0024245	24906	FBgn0024245	24906
512	2L	3769036	3780904	2.595366954803	3771534	2.520277051365	FBgn0004893	172	FBgn0003430	54146
513	2R	17140650	17144017	2.593412399292	17142426	2.30658567653	FBgn0034643	176	FBgn0034643	176
514	3L	4084701	4088713	2.592413902283	4086294	2.253697067499	FBgn0035497	65	FBgn0028484	5443
515	3R	5751449	5755932	2.592215538025	5754524	2.320297100965	FBgn0053975	388	FBgn0037770	57253
516	2R	15171902	15187000	2.590476989746	15176801	2.462866756651	FBgn0067695	207	FBgn0067695	207
517	3R	5448453	5458367	2.589551925659	5456446	2.493056409499	FBgn0005585	161	FBgn0005585	161
518	3R	11744193	11750600	2.588929176331	11745898	2.230413542853	FBgn0038385	737	FBgn0038385	737
519	3L	3130749	3134795	2.586443901062	3132841	2.610325757195	FBgn0012049	634	FBgn0012049	634
520	3R	16652691	16660882	2.585659980774	16654817	2.209099471569	FBgn0027493	1520	FBgn0038830	4866
521	2L	21827837	21844412	2.585367202759	21835370	2.306850573596	FBgn0003866	19182	FBgn0003866	19182
522	2L	9729926	9732802	2.58499622345	9731531	2.343276262283	FBgn0032139	1591	FBgn0032138	20262
523	3R	9117753	9121524	2.584056854248	9119154	2.343787978677	FBgn0038134	234	FBgn0038134	234
524	2R	7772579	7778790	2.583712100983	7777272	2.385917216539	FBgn0000253	1957	FBgn0020377	50140
525	X	12771636	12775800	2.583490371704	12772506	2.161264673869	FBgn0047242	34	FBgn0030434	28971
526	3R	18981289	18986101	2.583368301392	18982921	2.498338878155	FBgn0004395	671	FBgn0051457	29215
527	2L	21221937	21226709	2.581527709961	21225502	2.193762143453	FBgn0010229	672	FBgn0003930	22731
528	3R	14746388	14751386	2.579471588135	14749665	2.275255371543	FBgn0038662	4731	FBgn0038666	57025
529	X	9125893	9132600	2.579256057739	9129296	2.175654284159	FBgn0002576	574	FBgn0030122	10658
530	3L	662346	672474	2.577791690826	669177	2.240472290251	FBgn0035153	100	FBgn0035156	7270
531	3R	10470013	10486593	2.575743675232	10478339	2.245424214531	FBgn0026578	3084	FBgn0026578	3084
532	3R	12273088	12283104	2.575591564178	12278951	2.178402816548	FBgn0044826	599	FBgn0044826	599
533	2L	2574023	2581212	2.575031280518	2577307	2.40528601408	FBgn0031434	301	FBgn0031434	301
534	3L	11208929	11214192	2.572160720825	11211119	2.407801508904	FBgn0036150	1234	FBgn0041094	15137
535	2L	3802342	3808507	2.570831298828	3806477	2.388369448045	FBgn0021800	2896	FBgn0003430	19203
536	3L	18994423	19012587	2.570694923401	19009823	2.36168088913	FBgn0002945	767	FBgn0002945	767
537	3L	21811798	21815673	2.570007324219	21814185	2.244461186727	FBgn0014362	715	FBgn0046301	48139
538	X	21655783	21661623	2.568173408508	21659800	2.503601915696	FBgn0031187	598	FBgn0031186	1815
539	3R	13215960	13221761	2.568039894104	13220142	2.235630484188	FBgn0025456	163	FBgn0025456	163
540	X	18695680	18704810	2.567920684814	18698328	2.554830823626	FBgn0030970	675	FBgn0030970	675
541	X	10305336	10326191	2.566277980804	10319515	2.463273384992	FBgn0030206	359	FBgn0083167	13550
542	X	18345570	18352476	2.565608978271	18350067	2.411309093237	FBgn0027087	731	FBgn0030943	132057
543	2R	11400302	11410510	2.565488815308	11406064	2.363378188189	FBgn0003425	347	FBgn0003425	347
544	3L	12774749	12782199	2.56516456604	12780082	2.067617977367	FBgn0027534	242	FBgn0036314	7868
545	3L	5600853	5612282	2.565093040466	5604749	2.322755645303	FBgn0035625	181	FBgn0035625	181
546	2R	3036459	3046625	2.564750671387	3042677	2.46402671602	FBgn0033188	2118	FBgn0022772	5156
547	2R	14309096	14319804	2.564712524414	14317660	2.406704604626	FBgn0010651	930	FBgn0010651	930
548	2R	13048537	13052440	2.563333511353	13050344	2.555096179247	FBgn0022085	168	FBgn0034237	732
549	3L	10257754	10269193	2.562117576599	10263371	2.07669392754	FBgn0036080	16220	FBgn0000629	348706
550	X	16908111	16913763	2.561231613159	16911119	2.377160549164	FBgn0054014	698	FBgn0054014	698
551	2L	12541688	12550802	2.557644844055	12543971	2.515345156193	FBgn0010460	3401	FBgn0002970	74377
552	3R	5044466	5047791	2.557601928711	5046370	2.183646380901	FBgn0003165	17034	FBgn0000412	20006
553	2R	9504120	9528199	2.556477546692	9508138	2.464994823231	FBgn0002643	1050	FBgn0033889	13172
554	3L	11525326	11533084	2.556107521057	11527225	2.285911560059	FBgn0036172	8955	FBgn0036180	56162
555	X	19129355	19134455	2.555701255798	19132438	2.238127435957	FBgn0065084	3372	FBgn0031008	29617
556	2R	12539863	12544631	2.553393363953	12543021	2.438138902187	FBgn0023172	917	FBgn0034181	8630
557	X	6662475	6671066	2.553271770477	6668235	2.324499368668	FBgn0029907	256	FBgn0029907	256
558	X	5839168	5848092	2.552453994751	5846612	2.317238241434	FBgn0027546	579	FBgn0029840	88330
559	X	7126995	7144071	2.551965236664	7142419	2.357335034539	FBgn0025549	5879	FBgn0025549	5879
560	3L	6761291	6767018	2.55170249939	6763850	2.48160830666	FBgn0003995	257	FBgn0035714	36990
561	2R	16409839	16412579	2.55088186264	16411271	2.280019872329	FBgn0034560	6015	FBgn0016984	71275
562	X	7177787	7186328	2.549162864685	7182280	2.395529799991	FBgn0026144	326	FBgn0026144	326
563	3R	24911399	24921627	2.548948287964	24912979	2.338427375345	FBgn0039633	9730	FBgn0039633	9730
564	3L	7104785	7113531	2.548773288727	7111940	2.307946307319	FBgn0023001	3475	FBgn0002775	12470
565	2R	16862878	16882777	2.548108100891	16874973	2.370795642628	FBgn0000395	450	FBgn0000395	450
566	3R	9465103	9477363	2.547804832458	9471605	2.449616544387	FBgn0003498	421	FBgn0003498	421
567	3R	20690975	20697416	2.54723739624	20692811	2.363363683224	FBgn0013949	1738	FBgn0015625	3806
568	3L	21773342	21779315	2.545838356018	21777314	2.188789874315	FBgn0037139	1118	FBgn0046301	11268
569	3R	9206707	9210750	2.545637369156	9208520	2.343281714122	FBgn0038145	721	FBgn0038145	721
570	3R	19929523	19940939	2.544990539551	19931178	2.309882581234	FBgn0013343	287	FBgn0013343	287
571	3R	8204804	8211087	2.544465065002	8208532	2.410958963282	FBgn0038028	120	FBgn0038028	120
572	3R	10562644	10570177	2.541879653931	10566770	2.396295785904	FBgn0011217	163	FBgn0038257	6273
573	3L	9825791	9831785	2.541132926941	9828450	2.568229103088	FBgn0004390	776	FBgn0015618	15853
574	2R	7850217	7862950	2.541122436523	7853886	2.134496177946	FBgn0033716	177	FBgn0010238	115212
575	3R	12722078	12729165	2.540522098541	12725302	2.451454222202	FBgn0015350	19852	FBgn0082171	43265
576	2R	11697226	11703977	2.535124778748	11702425	2.183386297787	FBgn0034087	977	FBgn0034086	1561
577	X	5531534	5537188	2.534940719604	5535497	2.254481247493	FBgn0000394	264	FBgn0029785	17818
578	3R	9538177	9546480	2.534035205841	9541326	2.31398075819	FBgn0054044	1400	FBgn0038175	2562
579	2R	13382799	13388048	2.533822536469	13384292	2.482337892056	FBgn0034282	2581	FBgn0034282	2581
580	2L	15485545	15493474	2.53236246109	15488233	2.346388041973	FBgn0002524	6806	FBgn0003448	14035
581	3L	15663086	15670252	2.532278060913	15665307	2.303590774536	FBgn0041160	199	FBgn0041160	199
582	3R	12393962	12397791	2.531639099121	12396547	2.423317067763	FBgn0038445	691	FBgn0038453	72780
583	3L	616135	629882	2.530480384827	624051	2.484759449959	FBgn0064191	1740	FBgn0064191	1740
584	2L	10543914	10552656	2.528374195099	10548929	2.106464799245	FBgn0051721	4048	FBgn0032268	18361
585	X	15718625	15728545	2.525744438171	15720744	2.27272439003	FBgn0030702	479	FBgn0030703	3285
586	X	17542075	17551964	2.523990154266	17543959	2.145377993584	FBgn0030864	364	FBgn0030866	29252
587	2L	15050701	15058853	2.520531177521	15053252	2.265106350183	FBgn0000317	525	FBgn0010422	3430
588	3R	27760584	27766427	2.518350601196	27763559	2.269045978785	FBgn0039886	40293	FBgn0002780	114235
589	2R	11616227	11620546	2.517851352692	11617999	2.319046104656	FBgn0014020	450	FBgn0034073	533
590	2R	17824120	17832695	2.514029026031	17825854	2.374030590057	FBgn0013272	610	FBgn0013272	610
591	2L	5230332	5243924	2.51381111145	5237607	2.396002799273	FBgn0051971	3159	FBgn0000228	40951
592	3R	11797005	11801367	2.512281417847	11799296	2.452609791475	FBgn0002783	665	FBgn0002783	665
593	X	9500551	9505474	2.512020111084	9503658	2.295941633337	FBgn0028341	477	FBgn0015624	24439
594	3R	27016831	27024005	2.511899471283	27019001	2.340051566853	FBgn0004389	55	FBgn0004389	55
595	2L	15493945	15497038	2.511701583862	15495430	2.193584161646	FBgn0002524	391	FBgn0003448	21232
596	X	4751496	4760017	2.510224342346	4755640	2.067225774129	FBgn0052772	644	FBgn0029738	25747
597	X	10053188	10059015	2.509912490845	10057067	2.242757180158	FBgn0030183	500	FBgn0030180	65660
598	2L	4817377	4832536	2.508687496185	4823945	2.178803443909	FBgn0031632	2169	FBgn0031632	2169
599	2R	5051141	5068449	2.507934093475	5058543	2.189223345588	FBgn0033421	224	FBgn0025286	40453
600	3R	19015087	19023703	2.506556034088	19019291	2.312054425478	FBgn0011596	10465	FBgn0039066	57975
601	3R	735298	741055	2.503826141357	736680	2.09231954813	FBgn0051536	402	FBgn0004183	37206
602	3R	16417226	16427388	2.501717567444	16420714	1.885252728182	FBgn0023097	1829	FBgn0023097	1829
603	X	6995552	7016617	2.501012325287	7004614	2.424014091492	FBgn0047092	9528	FBgn0029933	61325
604	2L	2035806	2039895	2.499958515167	2038007	2.490815196718	FBgn0003557	205	FBgn0031391	109280
605	2R	7405536	7412309	2.498878479004	7408761	2.388821721077	FBgn0015543	269	FBgn0015543	269
606	3L	467964	477024	2.497745513916	473788	2.393227156471	FBgn0001316	50333	FBgn0035140	50595
607	3R	4516789	4533096	2.495311260223	4526783	2.270180898554	FBgn0037612	79	FBgn0001180	3243
608	3R	20378002	20384137	2.493664264679	20381719	2.300213038921	FBgn0004188	91	FBgn0039205	25439
609	3R	24369526	24376046	2.492567539215	24373099	2.258695244789	FBgn0039588	2575	FBgn0000659	37706
610	3R	8465919	8477153	2.492521762848	8471860	2.226643053691	FBgn0038071	1922	FBgn0038071	1922
611	3R	2634632	2645809	2.49182510376	2636411	2.305293023586	FBgn0046833	1115	FBgn0046833	1115
612	2R	16108364	16124601	2.488059043884	16117624	2.441819816828	FBgn0046816	3320	FBgn0046816	3320
613	4	1115742	1121397	2.48747587204	1118316	2.112313240767	FBgn0005561	9248	FBgn0011642	37150
614	2L	16344757	16354982	2.48623752594	16346648	2.126874979805	FBgn0000307	1881	FBgn0000307	1881
615	2R	20601574	20610384	2.48614025116	20608249	2.270109877867	FBgn0004919	16329	FBgn0001148	38669
616	X	12470947	12513011	2.485527992249	12488391	2.451023943284	FBgn0015024	671	FBgn0015024	671
617	X	9197013	9203349	2.485063552856	9201090	2.123740762472	FBgn0026149	777	FBgn0026149	777
618	2L	429385	433070	2.484533309937	431298	2.418555915356	FBgn0004583	45	FBgn0031253	9891
619	2R	9942318	9956162	2.484286308289	9945981	2.435668557882	FBgn0013725	1217	FBgn0013725	1217
620	2R	13192632	13199677	2.483170509338	13195178	2.273211142596	FBgn0016059	3180	FBgn0016059	3180
621	3L	14095515	14102638	2.483108520508	14097009	2.489610728096	FBgn0042630	426	FBgn0000411	46870
622	2R	4794040	4799752	2.480895042419	4796211	2.411180299871	FBgn0020621	699	FBgn0033400	2231
623	X	8970318	8982842	2.479778766632	8972990	2.257943153381	FBgn0030090	7249	FBgn0030092	21290
624	X	18627116	18637295	2.478114128113	18633541	2.349242098191	FBgn0001090	1925	FBgn0001090	1925
625	2L	5994687	6001704	2.477791786194	5997386	2.299331486225	FBgn0031759	2097	FBgn0001942	15627
626	3L	16673680	16680188	2.476450443268	16677672	2.215716987848	FBgn0000414	729	FBgn0004108	53661
627	3R	21820175	21841778	2.475528240204	21836364	2.533622741699	FBgn0002732	321	FBgn0002732	321
628	2R	8553630	8560651	2.475175380707	8558390	2.293645999011	FBgn0033788	4805	FBgn0005624	61494
629	2L	19353149	19361635	2.475031852722	19358839	2.287559088539	FBgn0024245	314	FBgn0024245	314
630	X	11514597	11529333	2.474836349487	11519710	2.166030659395	FBgn0014133	2944	FBgn0030327	28011
631	2R	15586754	15589818	2.471780776978	15587352	2.295743297128	FBgn0004364	39022	FBgn0004364	39022
632	2L	13664844	13670847	2.470746040344	13666068	2.276556407704	FBgn0028527	540	FBgn0028546	24797
633	X	7885509	7896040	2.468605041504	7894723	2.017274602254	FBgn0004656	11949	FBgn0004656	11949
634	3L	3201846	3213257	2.466184616089	3209946	2.167068354289	FBgn0035424	1576	FBgn0035423	3064
635	3R	9806620	9817434	2.464838027954	9809502	2.300562634188	FBgn0015270	18863	FBgn0038196	52385
636	3R	20454441	20457795	2.464826583862	20455953	2.148782193661	FBgn0046685	143	FBgn0039212	4651
637	2L	11801822	11810023	2.458515167236	11807136	2.225746472677	FBgn0020309	2297	FBgn0032377	13053
638	3R	10970996	10974907	2.45733165741	10972595	2.159559474272	FBgn0038293	734	FBgn0038301	66727
639	X	14459193	14466573	2.457255363464	14463986	2.249086959021	FBgn0015773	23782	FBgn0015773	23782
640	3R	11896338	11899457	2.45720243454	11897858	2.268882358775	FBgn0038397	4624	FBgn0038396	22465
641	3L	15787729	15793729	2.456613540649	15791257	2.344253094991	FBgn0036534	421	FBgn0036537	9388
642	3L	11459767	11469587	2.456273078918	11465614	2.157627455393	FBgn0036165	4107	FBgn0036165	4107
643	3L	4169346	4175775	2.456207275391	4173267	2.224856436253	FBgn0003710	1205	FBgn0004574	50534
644	2L	12611076	12620424	2.456049919128	12618673	2.316454138075	FBgn0002970	325	FBgn0002970	325
645	3R	19025625	19028552	2.455030679703	19026911	2.405608564615	FBgn0011596	2845	FBgn0039066	50355
646	3L	3389759	3396517	2.454986333847	3393583	2.431031958262	FBgn0014388	14884	FBgn0027616	35885
647	2R	7140983	7158102	2.454811096191	7155517	2.378512242261	FBgn0033639	6039	FBgn0033638	7040
648	2L	6825563	6835126	2.45459651947	6833866	2.297465885387	FBgn0051632	11549	FBgn0042092	73951
649	3R	473937	477426	2.453395843506	475794	1.970843932208	FBgn0011341	849	FBgn0037262	8098
650	2R	11410729	11421411	2.453090667725	11413179	2.235723120826	FBgn0053463	1889	FBgn0003425	7462
651	2R	2021928	2031674	2.452792167664	2026445	2.067670625799	FBgn0010347	12373	FBgn0041145	95873
652	3R	4630178	4642857	2.45111989975	4634254	2.190337836742	FBgn0037635	1279	FBgn0037633	2902
653	2L	20902494	20907181	2.447541236877	20904410	2.094251155853	FBgn0032901	2111	FBgn0032906	9327
654	3R	19117360	19131989	2.445414066315	19121278	2.441017263076	FBgn0039071	5367	FBgn0039067	37499
655	3L	13047055	13060063	2.444532394409	13055560	2.212365487043	FBgn0036345	5676	FBgn0010452	32660
656	2R	14653988	14660487	2.443479061127	14656881	2.185221672058	FBgn0000578	383	FBgn0000578	383
657	3R	5993518	5997403	2.443326473236	5996249	2.056294074425	FBgn0040238	42	FBgn0037797	52231
658	3L	8159118	8168621	2.439258575439	8163483	2.12224595687	FBgn0035851	1736	FBgn0035851	1736
659	3R	26627262	26636537	2.438558101654	26631788	2.199750959873	FBgn0011739	553	FBgn0003720	46249
660	3L	6948758	6957000	2.438005447388	6955482	2.107664616903	FBgn0001104	1482	FBgn0001104	1482
661	2L	18832532	18836515	2.437345743179	18835069	2.367009920232	FBgn0032717	527	FBgn0032717	527
662	X	13869286	13875268	2.435984134674	13872071	2.183532306126	FBgn0053247	9331	FBgn0002873	209709
663	2R	11246782	11256903	2.435222625732	11250223	2.327086448669	FBgn0050089	7962	FBgn0050089	7962
664	3R	13946062	13948780	2.435080528259	13947416	2.066439241171	FBgn0051518	12701	FBgn0038566	40573
665	3R	7127351	7133313	2.433299064636	7129045	1.983499891618	FBgn0051386	2285	FBgn0026063	45118
666	X	17229547	17233705	2.432125091553	17231248	2.204208037433	FBgn0011758	190	FBgn0030851	232165
667	3L	15187478	15194661	2.431265830994	15189091	2.188139021397	FBgn0029114	11809	FBgn0029114	11809
668	3R	10502357	10514865	2.431196212769	10505421	2.252063274384	FBgn0038252	16256	FBgn0051314	17636
669	3L	14237054	14245015	2.429436683655	14239428	2.283007472754	FBgn0001085	178	FBgn0036415	56260
670	3L	1558197	1565381	2.428984642029	1560854	2.208913382362	FBgn0035236	8138	FBgn0035236	8138
671	3R	16396231	16407475	2.427515029907	16399997	2.193328997668	FBgn0038806	2733	FBgn0038805	2744
672	X	17565779	17583406	2.425973892212	17572922	2.462005468515	FBgn0030866	289	FBgn0030866	289
673	3R	2736296	2752360	2.424870491028	2738789	2.298531723022	FBgn0051488	44667	FBgn0001077	48743
674	X	16438975	16454933	2.423181533813	16441971	2.264178454876	FBgn0025743	2678	FBgn0015615	14605
675	3L	7406205	7412598	2.423012733459	7409333	2.383416265249	FBgn0014011	207	FBgn0014011	207
676	3L	21517150	21520453	2.421912193298	21518752	2.095226961024	FBgn0037104	3559	FBgn0028663	45049
677	2R	10016817	10020458	2.421497344971	10019058	2.360418319702	FBgn0000142	186	FBgn0013725	71860
678	3L	1902127	1907880	2.421483516693	1904833	2.07266587019	FBgn0035291	114	FBgn0002183	44965
679	X	19052061	19060150	2.420279026031	19054676	2.344932746887	FBgn0031001	115	FBgn0031001	115
680	X	15315676	15322399	2.419092178345	15317044	1.899679690599	FBgn0030648	740	FBgn0030659	99765
681	3L	7961667	7972364	2.418885231018	7962420	2.315252640668	FBgn0011817	9424	FBgn0011817	9424
682	3R	2910515	2916323	2.417436599731	2915459	2.264897704124	FBgn0003884	3199	FBgn0003884	3199
683	3R	1540875	1544013	2.417304992676	1542716	2.04225320816	FBgn0004878	306	FBgn0037372	37779
684	2R	12093166	12102680	2.416145324707	12098508	2.293720834395	FBgn0003274	2449	FBgn0003274	2449
685	3R	5370708	5379933	2.412508010864	5377094	2.219164339701	FBgn0037705	434	FBgn0037707	671
686	2L	9564656	9571694	2.412292003632	9568482	2.436092406511	FBgn0032130	410	FBgn0002973	130969
687	3R	13872852	13877183	2.404523849487	13875195	2.013000348035	FBgn0010389	3511	FBgn0010389	3511
688	3L	5737460	5746670	2.404280185699	5744976	2.226609230042	FBgn0035633	2027	FBgn0035633	2027
689	X	5360805	5364981	2.4041056633	5362725	2.204728066921	FBgn0029771	227	FBgn0029771	227
690	3R	13380843	13386765	2.404065132141	13384703	2.247071486253	FBgn0038520	383	FBgn0025571	18558
691	2L	11791378	11796488	2.402709960938	11794053	1.949914127588	FBgn0032377	30	FBgn0032377	30
692	3L	11803518	11809727	2.402482032776	11807078	2.16142308712	FBgn0000404	446	FBgn0000404	446
693	2L	9492853	9499472	2.400184631348	9496074	2.143373340368	FBgn0004868	1147	FBgn0002973	58561
694	3L	2790644	2793322	2.399377346039	2792004	2.038619143622	FBgn0035376	8342	FBgn0035370	41476
695	X	2316440	2327333	2.398644447327	2322075	2.172822840074	FBgn0040388	4084	FBgn0004050	18150
696	3R	25595920	25601972	2.398545265198	25597845	2.252015702865	FBgn0001297	5138	FBgn0020235	22987
697	2L	21815114	21819353	2.395491123199	21816035	1.982971012592	FBgn0003866	153	FBgn0003866	153
698	3R	26095584	26115888	2.389978408813	26098791	2.037315424751	FBgn0010113	4865	FBgn0039757	64049
699	2R	7963425	7980943	2.389081954956	7971040	2.028069704771	FBgn0010238	1942	FBgn0010238	1942
700	X	19577248	19590403	2.388561248779	19588026	2.237522533962	FBgn0031069	3289	FBgn0031070	8234
701	3L	5155945	5162871	2.385467529297	5158941	2.103214836121	FBgn0035596	2071	FBgn0035602	181491
702	3R	20043415	20048832	2.385298728943	20047317	2.201983006795	FBgn0011725	370	FBgn0026257	453
703	X	3001189	3013338	2.385173797607	3008626	2.235974564272	FBgn0004647	17598	FBgn0004647	17598
704	3L	14373672	14377643	2.38506937027	14375210	2.200174840291	FBgn0003459	28	FBgn0003459	28
705	3R	18457590	18461027	2.383473396301	18458868	1.734957885742	FBgn0020278	6214	FBgn0039000	41023
706	2L	22154830	22157677	2.383347511292	22156261	1.886455118656	FBgn0032979	493	FBgn0032979	493
707	X	19695593	19701955	2.383026599884	19700602	2.155487256892	FBgn0031077	1141	FBgn0031079	14614
708	2R	8961132	8968056	2.382331848145	8963886	2.207525449641	FBgn0050062	1641	FBgn0050062	1641
709	2R	11691194	11697034	2.381193161011	11695020	2.183972895145	FBgn0015754	1353	FBgn0034086	5844
710	2L	12519603	12524670	2.381048679352	12521318	1.743583456675	FBgn0051857	4218	FBgn0040286	86653
711	2R	4951056	4960008	2.380962848663	4953220	2.213609367609	FBgn0029092	153	FBgn0053774	41123
712	3L	15471478	15484292	2.377046108246	15474423	2.047951389762	FBgn0004052	103	FBgn0004052	103
713	3R	18461532	18466243	2.376986980438	18464962	2.287122070789	FBgn0020278	120	FBgn0039000	34929
714	2R	19483488	19493329	2.376815319061	19486234	2.258361752828	FBgn0005612	587	FBgn0034948	1356
715	2R	9968038	9974288	2.376491546631	9973016	2.026085535685	FBgn0033939	583	FBgn0013725	25818
716	3R	12877763	12895978	2.376350402832	12882145	2.07915095722	FBgn0020493	2416	FBgn0038472	13319
717	2R	11212332	11217213	2.376098632812	11214780	1.940136253834	FBgn0050080	1777	FBgn0010426	19837
718	2R	10892297	10897839	2.375699043274	10895679	1.974597543478	FBgn0026370	98	FBgn0000996	144
719	2R	16050730	16058919	2.375526428223	16054230	2.145766117994	FBgn0034514	102	FBgn0034514	102
720	3L	10629414	10663106	2.374062538147	10649327	2.142859711367	FBgn0010762	10637	FBgn0010762	10637
721	X	10600852	10615073	2.373923778534	10612811	2.211600271861	FBgn0052672	742	FBgn0052672	742
722	3L	9756552	9759341	2.373290538788	9758234	2.12788699655	FBgn0036044	13239	FBgn0044049	19991
723	2L	22005967	22008930	2.372559547424	22006646	2.119272530079	FBgn0053987	263	FBgn0032979	150108
724	3R	21418635	21423629	2.372226238251	21421517	2.058682918549	FBgn0039344	12831	FBgn0039345	13333
725	X	17172994	17181157	2.372185468674	17179940	2.100511014462	FBgn0004854	31422	FBgn0000163	185064
726	3L	11737127	11741146	2.371717453003	11738997	2.069337964058	FBgn0036202	1132	FBgn0036198	53678
727	X	8984227	9014722	2.371537923813	9001107	2.108089224497	FBgn0004828	802	FBgn0004828	802
728	3L	2447764	2455510	2.369539737701	2451036	2.052326023579	FBgn0035347	601	FBgn0035347	601
729	2L	12454981	12463572	2.369390487671	12459994	2.010176714729	FBgn0032437	6312	FBgn0040286	25329
730	2L	16313167	16328360	2.369033813477	16319650	2.1155648512	FBgn0000250	2380	FBgn0000250	2380
731	2R	1622132	1634907	2.368669509888	1629761	2.10623847737	FBgn0033063	15017	FBgn0033062	36753
732	2L	2170987	2184246	2.368041992188	2178537	2.106136500835	FBgn0000097	212	FBgn0000097	212
733	3L	10980490	10986683	2.36766242981	10984557	2.196958654067	FBgn0013469	1786	FBgn0036118	51029
734	3R	16884752	16887824	2.367471694946	16886382	2.144350081682	FBgn0011672	135	FBgn0010770	55576
735	2R	9437126	9443739	2.366706848145	9441455	2.183345037348	FBgn0013733	16562	FBgn0033886	34856
736	2R	13812995	13828204	2.36625623703	13814917	2.285629524904	FBgn0034326	596	FBgn0034326	596
737	X	16954741	16960830	2.365109443665	16959271	1.918014189776	FBgn0028581	17584	FBgn0065049	19530
738	3L	21531049	21533947	2.363827228546	21532386	2.238345793315	FBgn0023417	313	FBgn0028663	58683
739	2R	16607794	16612133	2.361347675323	16609366	2.213290095329	FBgn0015721	146	FBgn0011824	4481
740	3R	2565080	2571857	2.360678672791	2567522	2.095937609673	FBgn0051481	263	FBgn0004054	2340
741	3R	878666	888991	2.360456466675	881838	2.19144564867	FBgn0010313	30570	FBgn0010313	30570
742	3R	27545181	27554113	2.360332965851	27551496	2.132181942463	FBgn0039867	11168	FBgn0039867	11168
743	X	7808483	7819674	2.359647750854	7813038	2.150351524353	FBgn0003656	228	FBgn0004404	32898
744	2L	1115553	1121670	2.358107566833	1119761	2.190979035695	FBgn0031302	6773	FBgn0031302	6773
745	3L	18552314	18554386	2.357967853546	18554011	1.833112803372	FBgn0036791	11	FBgn0036800	33942
746	X	249157	254492	2.357964992523	252849	2.201821029186	FBgn0004170	33	FBgn0004170	33
747	X	9310568	9314514	2.357859611511	9311940	2.173383903503	FBgn0030133	33402	FBgn0030136	87900
748	X	19990404	19997371	2.35502910614	19993281	1.971383503505	FBgn0031090	494	FBgn0031093	10381
749	3R	5525632	5532104	2.354515552521	5530733	2.216149947223	FBgn0051352	432	FBgn0016792	6129
750	2R	7160152	7169107	2.35377073288	7167061	2.143982045791	FBgn0050254	1285	FBgn0033638	18584
751	3L	4208522	4218517	2.353636741638	4214167	2.135589066674	FBgn0001257	5512	FBgn0011692	12101
752	3L	14410392	14422876	2.353594303131	14418047	1.94885841012	FBgn0036424	35456	FBgn0036424	35456
753	3L	7879262	7890829	2.353052139282	7883521	2.294285356998	FBgn0003041	2377	FBgn0003041	2377
754	3R	12689533	12700197	2.351858615875	12695416	2.089946492513	FBgn0015350	10034	FBgn0082171	13379
755	X	4923758	4936759	2.349821567535	4928931	2.06859292984	FBgn0052767	1033	FBgn0004368	144562
756	3L	7354371	7357006	2.348778247833	7355530	2.120501097511	FBgn0052380	66	FBgn0016983	270
757	X	16515984	16524091	2.348460197449	16517541	2.044752180576	FBgn0000152	291	FBgn0030766	42699
758	X	8749925	8754486	2.348348140717	8751022	1.980838902791	FBgn0011586	458	FBgn0030086	183527
759	3L	22706036	22709006	2.348258018494	22707408	2.034868380603	FBgn0037191	14872	FBgn0037200	98639
760	3R	23261714	23272472	2.347280502319	23267212	2.165627479553	FBgn0039518	22699	FBgn0039509	152995
761	4	826861	830002	2.346309661865	828446	2.099764767815	FBgn0039939	8763	FBgn0039930	221163
762	3R	5223565	5228543	2.343712806702	5225024	2.253738066729	FBgn0037685	1112	FBgn0037686	1954
763	2L	21860871	21865177	2.343464851379	21865021	2.204432566961	FBgn0032965	20833	FBgn0003866	48833
764	3L	672825	686868	2.343377113342	683158	2.193022251129	FBgn0035157	483	FBgn0035156	6711
765	3L	8797856	8809588	2.342583417892	8807144	2.122362285852	FBgn0052026	3265	FBgn0020633	58413
766	X	7088721	7099118	2.340708732605	7097859	2.148732095957	FBgn0029940	14281	FBgn0025549	38681
767	X	3794175	3800240	2.340630531311	3794976	1.805330957685	FBgn0029687	763	FBgn0019661	87052
768	3L	1776064	1783741	2.340550422668	1778403	2.290015332839	FBgn0024510	447	FBgn0067864	3938
769	2L	7525033	7536971	2.339581012726	7532667	2.053932487965	FBgn0053529	11756	FBgn0053529	11756
770	2R	3469615	3479988	2.339570045471	3473597	2.255301391377	FBgn0026361	138	FBgn0026361	138
771	2R	8534015	8536868	2.339374065399	8535444	2.01042675972	FBgn0008654	22414	FBgn0005624	38548
772	3R	2507981	2510428	2.337965488434	2509109	1.871836155653	FBgn0000552	1063	FBgn0026567	25505
773	X	16392428	16400603	2.337649345398	16393514	2.098665680204	FBgn0011826	442	FBgn0015615	33852
774	2L	9144396	9152326	2.337275505066	9146441	2.101939025678	FBgn0051887	16598	FBgn0051887	16598
775	3L	15550820	15562770	2.335541725159	15558694	2.176028698683	FBgn0036518	4555	FBgn0036518	4555
776	2L	5540444	5548474	2.334814071655	5542980	2.141752551584	FBgn0002525	453	FBgn0002525	453
777	2R	10843339	10846915	2.329718589783	10844348	2.211252331734	FBgn0034011	1220	FBgn0000996	51475
778	3L	18192590	18195445	2.329432487488	18193985	1.698953807354	FBgn0036783	23362	FBgn0020300	89322
779	X	254938	259937	2.328512191772	256550	1.986327620114	FBgn0004170	3668	FBgn0004170	3668
780	2R	13800048	13808759	2.327383995056	13803683	2.179818349726	FBgn0034321	401	FBgn0010575	1032
781	X	16150701	16160189	2.325048923492	16153210	2.117808878422	FBgn0004432	1139	FBgn0053251	7771
782	2R	4174988	4184207	2.324620246887	4182317	2.037332142101	FBgn0010609	4649	FBgn0050353	12298
783	X	2173604	2186308	2.324540615082	2173697	2.289633703232	FBgn0054052	4723	FBgn0003079	22585
784	3L	20717193	20722588	2.324166297913	20719306	2.100126911612	FBgn0037021	741	FBgn0016696	13928
785	3R	5932249	5940870	2.321434020996	5935356	2.090921759605	FBgn0028734	488	FBgn0037777	64111
786	3R	4679759	4685464	2.321393966675	4683612	2.209134070079	FBgn0011966	3990	FBgn0011966	3990
787	3R	13427717	13433216	2.321152687073	13430593	1.973187834024	FBgn0038524	1231	FBgn0051575	53582
788	2L	3069474	3073070	2.321005821228	3072063	2.162885385401	FBgn0027571	15448	FBgn0003934	23362
789	X	21742134	21745207	2.320692062378	21743508	2.180442529566	FBgn0031194	232	FBgn0031186	85523
790	3L	21740725	21743727	2.317502975464	21742013	2.007813866933	FBgn0000560	531	FBgn0037134	15293
791	2L	9580506	9588340	2.316411972046	9581724	2.066253942602	FBgn0014179	18	FBgn0015393	118110
792	3L	4382827	4394130	2.315603256226	4391762	2.17811051537	FBgn0035542	2018	FBgn0035541	3193
793	2L	10055538	10060408	2.314921855927	10058892	1.923861205578	FBgn0011823	1986	FBgn0011823	1986
794	2L	6819914	6824031	2.313377380371	6821912	2.117658869425	FBgn0052828	215	FBgn0042092	85905
795	3R	19650799	19655598	2.310848712921	19653517	2.223418871562	FBgn0004186	75	FBgn0004186	75
796	2R	14485005	14489354	2.307498931885	14487995	2.234182526084	FBgn0034410	188	FBgn0041702	694
797	2R	2381046	2385918	2.30660533905	2383814	2.228294531504	FBgn0033109	768	FBgn0033107	56941
798	X	12443549	12457989	2.306328773499	12449976	1.942408561707	FBgn0030408	3298	FBgn0015024	37744
799	3L	15519240	15520220	2.305669784546	15519564	1.848118378566	FBgn0046812	188	FBgn0036516	33861
800	X	15541626	15548822	2.305440425873	15547206	1.879299521446	FBgn0030674	846	FBgn0030673	2145
801	3R	24456195	24462187	2.305348873138	24460540	2.193453375498	FBgn0039590	245	FBgn0001215	35011
802	X	5614786	5618337	2.304967880249	5616395	1.934199142456	FBgn0029804	380	FBgn0029800	16275
803	X	18524953	18530938	2.304350852966	18529615	1.98983079195	FBgn0010383	2933	FBgn0004959	9909
804	3L	21998509	22006456	2.304185390472	21999823	2.179575383663	FBgn0037149	151	FBgn0037149	151
805	X	1085865	1094318	2.303462982178	1090683	2.237742841244	FBgn0026875	2771	FBgn0026875	2771
806	3L	11558660	11563197	2.300766944885	11561105	2.110983583662	FBgn0003292	610	FBgn0036180	22282
807	3R	25861417	25879994	2.300191879272	25866897	2.076958572163	FBgn0003510	40	FBgn0003510	40
808	3L	13883657	13891872	2.299843788147	13890708	1.887633472681	FBgn0026376	201	FBgn0036386	3548
809	2R	18365174	18381082	2.297988891602	18367988	2.129888534546	FBgn0001263	1594	FBgn0010078	6010
810	2R	2137289	2145996	2.295963287354	2143362	2.210526496172	FBgn0004145	1579	FBgn0040673	18536
811	3L	19594390	19603629	2.293164253235	19600684	1.81940945457	FBgn0036896	171	FBgn0029094	16533
812	3L	20625084	20634961	2.292719841003	20629332	2.115573942661	FBgn0001320	128	FBgn0001320	128
813	3R	16367353	16380392	2.29237985611	16369337	2.084132254124	FBgn0053192	8610	FBgn0043457	14315
814	2L	16261482	16276222	2.290828704834	16276174	2.019025908576	FBgn0001994	7483	FBgn0001994	7483
815	2R	20242993	20253685	2.29076385498	20251980	1.999588012695	FBgn0050421	568	FBgn0053228	74838
816	3R	274407	281462	2.289966583252	278813	2.102099502788	FBgn0051522	223	FBgn0037250	19082
817	3L	1755043	1761790	2.289719104767	1756325	1.94264125824	FBgn0013811	1143	FBgn0027903	2840
818	X	6196981	6200794	2.289556026459	6197855	2.157181113958	FBgn0026708	1990	FBgn0029868	2220
819	3R	484372	491570	2.289310932159	485624	1.99143409729	FBgn0051531	319	FBgn0037262	17928
820	3L	8421149	8438116	2.289223670959	8428942	1.99438895498	FBgn0010825	4679	FBgn0010825	4679
821	3L	22791	25937	2.287788391113	23957	2.057596355677	FBgn0052475	17479	FBgn0035105	143997
822	3R	13903211	13909640	2.286811828613	13906522	2.293360948563	FBgn0038566	321	FBgn0038566	321
823	3L	1575317	1578163	2.286194324493	1576622	2.090695858002	FBgn0035237	172	FBgn0035236	23906
824	X	2837182	2846554	2.285642147064	2838748	2.095738202333	FBgn0003285	8760	FBgn0004647	152280
825	3R	1435916	1440488	2.284721374512	1438312	2.214435964823	FBgn0017550	518	FBgn0037346	11421
826	2L	18591253	18597128	2.284171581268	18593104	2.303684806824	FBgn0003270	25	FBgn0032693	55809
827	X	8515806	8528629	2.28310585022	8522117	1.936912119389	FBgn0030055	182	FBgn0004102	26231
828	3L	13199468	13203703	2.281752109528	13202442	2.024542927742	FBgn0023095	194	FBgn0010452	114222
829	X	8946784	8958350	2.280813217163	8955697	2.095572217306	FBgn0030089	1783	FBgn0046828	19201
830	X	19091182	19105308	2.280265808105	19094000	2.182336568832	FBgn0031006	1163	FBgn0031008	8821
831	3R	7190719	7204990	2.279600143433	7204568	2.243973016739	FBgn0004595	6058	FBgn0026064	28201
832	3L	14540972	14551711	2.278942108154	14544343	1.844265292673	FBgn0040811	10954	FBgn0028418	18320
833	2L	6609597	6614274	2.277532577515	6611727	1.984522670507	FBgn0031836	704	FBgn0031836	704
834	3L	14595763	14611366	2.277027130127	14607381	2.101703950337	FBgn0041604	9502	FBgn0028418	81358
835	3L	17451365	17455194	2.276628494263	17452699	1.778671677907	FBgn0036732	301	FBgn0036726	21491
836	X	16575795	16587873	2.275148391724	16585164	1.958381271362	FBgn0027528	683	FBgn0030786	32727
837	3L	12050443	12058595	2.274927139282	12057339	1.880606333415	FBgn0028679	1607	FBgn0036248	34851
838	X	12943812	12946931	2.27462720871	12945899	2.003048980937	FBgn0040862	2474	FBgn0025463	47616
839	X	8069623	8090417	2.273962974548	8088824	2.114563910166	FBgn0030026	284	FBgn0030028	27816
840	3L	18102152	18106780	2.273843288422	18104533	2.065441299887	FBgn0020300	130	FBgn0020300	130
841	3R	17672411	17685241	2.27100944519	17680820	1.979333316579	FBgn0015229	1164	FBgn0038925	172378
842	2R	19693124	19699943	2.270824670792	19694868	2.134918549482	FBgn0034987	1089	FBgn0034987	1089
843	2L	19785902	19789049	2.270792007446	19787246	2.15144331315	FBgn0032821	583	FBgn0003931	19417
844	X	19468773	19480708	2.268755435944	19471951	1.909594872419	FBgn0026680	338	FBgn0026680	338
845	2L	7493720	7499914	2.268458366394	7495639	2.15975707372	FBgn0011283	1721	FBgn0053529	48784
846	3R	4871940	4884856	2.268349647522	4880183	2.034476336311	FBgn0037659	1943	FBgn0028708	3637
847	3R	25038215	25050482	2.267795562744	25041086	2.240379277398	FBgn0067714	287	FBgn0029176	4802
848	2L	6916138	6925499	2.267333507538	6921679	2.040648348191	FBgn0004838	969	FBgn0004838	969
849	2L	355385	358768	2.266655921936	356528	1.940559162813	FBgn0031250	1340	FBgn0031250	1340
850	3R	4158426	4164324	2.265010356903	4160607	2.125938247232	FBgn0040529	6156	FBgn0040529	6156
851	2L	16515085	16519918	2.264887809753	16517246	2.149778493245	FBgn0032587	11560	FBgn0002652	158739
852	3L	7947887	7959368	2.262285232544	7957955	2.035171508789	FBgn0011817	4959	FBgn0011817	4959
853	2L	7005533	7014797	2.261546611786	7009983	2.153069832746	FBgn0031880	3513	FBgn0051908	17312
854	2R	17773137	17780414	2.259778022766	17778385	2.020954966545	FBgn0034717	22656	FBgn0013272	46859
855	3R	9932747	9935405	2.259469509125	9934188	1.983094103196	FBgn0038202	651	FBgn0038196	72301
856	3L	19129392	19140879	2.259108066559	19136940	2.195198744535	FBgn0016797	1055	FBgn0016797	1055
857	X	7802795	7807724	2.258992195129	7804397	2.019745528698	FBgn0029987	3097	FBgn0004404	24257
858	2L	21088927	21098813	2.258813858032	21092714	1.979523003101	FBgn0040297	522	FBgn0023388	37231
859	3L	20979585	20985098	2.258182525635	20981502	1.862001985312	FBgn0026179	13122	FBgn0037044	19766
860	2R	6357923	6361874	2.257960319519	6360403	2.246176355025	FBgn0027525	5770	FBgn0027525	5770
861	2L	8080396	8096155	2.257552146912	8081809	2.034719340007	FBgn0020240	1160	FBgn0010287	8912
862	3R	10138979	10143613	2.257252693176	10142060	1.794732153416	FBgn0011474	350	FBgn0011474	350
863	2R	18440491	18446570	2.257236480713	18441869	2.062217116356	FBgn0034800	746	FBgn0034802	2661
864	X	3948275	3956241	2.256656646729	3954111	2.017261922359	FBgn0026084	2759	FBgn0000221	4530
865	2R	3560426	3566871	2.256124973297	3563160	1.884665713591	FBgn0033252	14204	FBgn0021814	28688
866	3L	5625054	5633229	2.255890846252	5628557	1.862350404263	FBgn0035626	73	FBgn0035625	23627
867	X	11233406	11239699	2.254806518555	11235368	2.108659140269	FBgn0030296	19279	FBgn0027359	21689
868	X	6442813	6450544	2.254408836365	6446959	2.009189605713	FBgn0029881	1658	FBgn0029882	52463
869	X	15667412	15670547	2.254174947739	15668932	1.943193227053	FBgn0000319	479	FBgn0014391	14245
870	X	14580748	14584920	2.25334239006	14583074	2.086188030243	FBgn0015774	137	FBgn0052590	89898
871	X	6377126	6381024	2.252716064453	6379507	1.910064488649	FBgn0000524	261	FBgn0014026	986
872	2R	11667462	11672600	2.25232219696	11670452	2.03212184906	FBgn0034082	3205	FBgn0034082	3205
873	3R	20142603	20147668	2.250673294067	20146244	2.002690434456	FBgn0011785	1503	FBgn0028471	2102
874	2L	1883451	1887944	2.249527931213	1886730	2.220103740692	FBgn0031374	1746	FBgn0031357	176264
875	2L	14439050	14462634	2.249283313751	14445885	2.032791495323	FBgn0028844	4931	FBgn0005771	44977
876	3L	5591897	5600554	2.24772644043	5595368	2.021553320043	FBgn0035625	9562	FBgn0035625	9562
877	3R	25617389	25623115	2.247647762299	25620092	1.843126857982	FBgn0039695	266	FBgn0019972	5283
878	3L	22201280	22203840	2.247231483459	22201328	2.216448995802	FBgn0004179	226	FBgn0037156	814
879	3R	2727440	2730996	2.246454715729	2729527	1.832689004786	FBgn0001077	39481	FBgn0001077	39481
880	3R	2224161	2238743	2.245758056641	2232989	2.188124993268	FBgn0014963	391	FBgn0037443	1376
881	2L	6642992	6651315	2.245369911194	6647700	2.1696471046	FBgn0051635	1388	FBgn0031836	36677
882	3R	20872746	20878504	2.245218753815	20875876	1.951941430569	FBgn0039266	362	FBgn0039266	362
883	3L	9370710	9377312	2.244463920593	9376027	2.089668217827	FBgn0015218	385	FBgn0035987	8979
884	3R	11471691	11483421	2.2439494133	11479907	1.997452354431	FBgn0053207	12001	FBgn0053207	12001
885	2R	14934186	14941574	2.243848800659	14938814	2.020883532131	FBgn0004873	998	FBgn0050326	8680
886	2R	3684703	3688877	2.243187904358	3686406	2.050350368023	FBgn0033274	980	FBgn0050373	9927
887	3R	22616852	22628566	2.241008281708	22623831	2.127370325724	FBgn0003717	934	FBgn0027889	68698
888	X	15151586	15158308	2.239520549774	15154118	2.13731533289	FBgn0004924	689	FBgn0004924	689
889	3L	274709	284303	2.23853302002	281287	2.021107419332	FBgn0035128	67	FBgn0035128	67
890	3L	11664014	11672134	2.235689640045	11666967	2.158261865377	FBgn0036193	920	FBgn0036193	920
891	3R	22705303	22715055	2.234781742096	22708636	1.96039763093	FBgn0004359	1180	FBgn0002838	6958
892	3L	14911121	14916704	2.233913898468	14911345	2.177322175768	FBgn0040487	26	FBgn0040487	26
893	3R	5632683	5636098	2.233041286469	5634900	1.907316652934	FBgn0037760	185	FBgn0065050	30694
894	3L	9382022	9386619	2.232094287872	9384285	2.000064611435	FBgn0035986	493	FBgn0035987	721
895	3L	6578775	6581372	2.23189163208	6579987	2.019004464149	FBgn0024177	11	FBgn0052396	75311
896	2L	15755824	15761503	2.23128080368	15758515	1.801673680544	FBgn0001987	169	FBgn0003936	10904
897	3L	1865755	1871133	2.231091022491	1869038	2.113748772939	FBgn0035289	153	FBgn0002183	9170
898	2R	16154254	16163427	2.230744361877	16161116	1.991230547428	FBgn0034537	2215	FBgn0061362	2473
899	X	9588029	9591002	2.230008125305	9589430	1.982101644788	FBgn0020378	8750	FBgn0000233	50021
900	2R	3638404	3644773	2.229736804962	3641614	1.970295625574	FBgn0033267	1531	FBgn0033267	1531
901	3R	2681641	2686785	2.229565620422	2684925	1.836176753044	FBgn0001077	5121	FBgn0001077	5121
902	2L	5788003	5790909	2.229177474976	5789509	1.816437272465	FBgn0051913	5478	FBgn0031739	12460
903	3R	2716436	2720748	2.227764129639	2719186	2.069960534573	FBgn0001077	29140	FBgn0001077	29140
904	2R	7720253	7729479	2.227741241455	7726822	1.608076632023	FBgn0020377	310	FBgn0020377	310
905	2L	6074850	6084309	2.227639198303	6079238	1.972075013553	FBgn0031778	785	FBgn0031769	28409
906	X	20316510	20324326	2.227207183838	20322486	1.929644078016	FBgn0031119	263	FBgn0040649	25630
907	2R	11304000	11314354	2.227179765701	11305558	1.982272737166	FBgn0050321	2629	FBgn0050089	63297
908	3R	14236116	14239739	2.227172374725	14238585	1.999968136058	FBgn0051122	4	FBgn0038609	46207
909	X	6961910	6965088	2.225406169891	6963064	1.887725925446	FBgn0027342	7536	FBgn0029933	19775
910	3L	15111319	15113624	2.225143909454	15112400	1.877854283651	FBgn0036485	1	FBgn0029114	88500
911	2L	21036992	21042594	2.22504234314	21039644	2.001010831197	FBgn0010395	781	FBgn0023388	90301
912	X	5259973	5268591	2.224290370941	5263266	2.137425690889	FBgn0029764	2834	FBgn0029764	2834
913	X	15644002	15653808	2.224047660828	15645967	2.03557402747	FBgn0003345	298	FBgn0025809	26451
914	2L	5869284	5872652	2.223113059998	5871342	1.884183715372	FBgn0031745	8139	FBgn0031740	69087
915	X	8885050	8890753	2.222641944885	8887726	1.984125455221	FBgn0030075	4374	FBgn0030086	46823
916	2L	9419963	9423507	2.221633911133	9421493	1.937115033468	FBgn0032116	4900	FBgn0002973	16020
917	2L	17374010	17382745	2.221346616745	17378789	2.09537637935	FBgn0032633	1287	FBgn0032633	1287
918	3R	12715221	12721662	2.219648838043	12718131	1.955916488872	FBgn0015350	12681	FBgn0082171	36094
919	3R	22973852	22979852	2.219136714935	22976181	2.112927573068	FBgn0029155	1182	FBgn0039488	33783
920	X	12423499	12437609	2.21875	12435567	2.124079997723	FBgn0052654	4277	FBgn0015024	52153
921	3L	1442742	1451221	2.218727111816	1445773	2.224326515198	FBgn0004635	1551	FBgn0004635	1551
922	3L	1158329	1163290	2.218726158142	1161822	2.045039513532	FBgn0025525	1016	FBgn0035194	69384
923	3R	11818037	11822022	2.217858314514	11820021	1.985946262584	FBgn0003507	8098	FBgn0003507	8098
924	3R	25281162	25287755	2.217329025269	25283602	1.963494092226	FBgn0004369	311	FBgn0039664	31614
925	2L	20742452	20750608	2.21603345871	20746301	2.076607197523	FBgn0011202	561	FBgn0000986	23793
926	3L	244886	252537	2.215574264526	247355	2.035044163466	FBgn0035121	555	FBgn0035121	555
927	X	2238490	2251694	2.214347362518	2244057	2.101166218519	FBgn0040387	237	FBgn0001150	41062
928	3R	563899	568079	2.214220046997	565413	2.07149775823	FBgn0027570	7818	FBgn0037270	25495
929	3R	18489901	18495522	2.2136926651	18492773	1.891454070807	FBgn0038999	2302	FBgn0039000	7118
930	2R	12989453	12995526	2.213599205017	12991165	2.074320252736	FBgn0034224	241	FBgn0028953	18621
931	3L	7341268	7346984	2.212936401367	7344353	2.004086865319	FBgn0082598	607	FBgn0082598	607
932	X	1678384	1683673	2.212791442871	1680178	1.938488034641	FBgn0029591	1638	FBgn0029591	1638
933	3L	11090558	11102012	2.21267414093	11092624	2.036373334772	FBgn0036134	2098	FBgn0036135	2182
934	3L	4521377	4532596	2.212363243103	4523644	2.211897023519	FBgn0035558	668	FBgn0015805	83920
935	X	13637285	13641242	2.211999893188	13639595	1.991693878174	FBgn0030528	6041	FBgn0027537	17145
936	3R	9483151	9489084	2.210660934448	9487022	1.652259694205	FBgn0004587	0	FBgn0004587	0
937	2L	64939	68502	2.20941734314	66987	1.993221647599	FBgn0067779	57	FBgn0002931	20395
938	2R	10412669	10415349	2.208923339844	10414245	1.743790213267	FBgn0033982	113	FBgn0022063	28314
939	2L	3301098	3304425	2.203246116638	3303322	1.941865348816	FBgn0031516	193	FBgn0031511	130613
940	X	20391976	20394958	2.203240871429	20393831	1.752187824249	FBgn0031123	10759	FBgn0040649	96975
941	2R	10864135	10869412	2.200606822968	10864410	2.066241463025	FBgn0034013	607	FBgn0000996	31413
942	3L	1346454	1355078	2.197034358978	1348087	1.850506922778	FBgn0003295	6065	FBgn0035213	22152
943	2L	19860617	19864487	2.195573806763	19862785	2.026784840752	FBgn0032826	399	FBgn0043021	50442
944	3L	2462460	2475508	2.194605350494	2466682	2.16832040338	FBgn0035344	4657	FBgn0035346	5669
945	3R	801025	807074	2.193846702576	802079	1.582846939564	FBgn0037291	7875	FBgn0004183	28193
946	3L	20725453	20735035	2.193443775177	20726719	1.987907028198	FBgn0027364	110	FBgn0016696	21341
947	2L	7990070	7996251	2.192675113678	7994290	1.838484287262	FBgn0031969	108	FBgn0031977	35174
948	2L	14259971	14266385	2.192539215088	14262065	2.034318026374	FBgn0004002	1457	FBgn0028529	93015
949	3L	8479709	8489819	2.192499637604	8480943	1.829993612626	FBgn0035900	2751	FBgn0035900	2751
950	3R	12902752	12915125	2.192239284515	12908131	2.133905999801	FBgn0038476	2180	FBgn0038476	2180
951	3R	11067224	11073036	2.192124843597	11069284	2.062684834003	FBgn0001219	917	FBgn0001219	917
952	2R	17605721	17608316	2.192070484161	17606894	1.724387281081	FBgn0034693	414	FBgn0067102	23270
953	X	20862822	20872590	2.191521644592	20864839	2.112788587809	FBgn0031149	47	FBgn0031144	22213
954	3R	1424065	1428221	2.191307544708	1426160	1.961076418559	FBgn0037346	731	FBgn0037346	731
955	X	1794269	1811093	2.190793991089	1803812	2.015896606445	FBgn0023521	7420	FBgn0023512	24795
956	3L	1843186	1846773	2.190078258514	1845075	2.045133709908	FBgn0004636	691	FBgn0004636	691
957	2R	9654276	9658329	2.189297199249	9656582	1.972069040934	FBgn0040752	223	FBgn0040751	16729
958	X	11531274	11535062	2.189044475555	11533105	1.989155977964	FBgn0011754	203	FBgn0030327	14616
959	3L	9337303	9345357	2.188333749771	9342503	2.137954263126	FBgn0035981	1230	FBgn0035981	1230
960	2R	2172528	2176034	2.184423923492	2175048	1.983618175282	FBgn0000054	966	FBgn0000054	966
961	3L	14040378	14044511	2.183374404907	14042082	1.972190856934	FBgn0005592	1051	FBgn0036406	23827
962	2L	5320984	5328544	2.180721759796	5325374	1.925792946535	FBgn0031698	447	FBgn0015031	1867
963	3R	25515252	25522612	2.180414199829	25517011	1.819133877754	FBgn0039683	1518	FBgn0039680	15613
964	3L	1549407	1557999	2.179945468903	1551747	2.099612045288	FBgn0035235	393	FBgn0035235	393
965	3R	14121595	14128266	2.178644180298	14124142	2.201150512695	FBgn0010877	464	FBgn0024432	785
966	2R	20168374	20178297	2.177931785583	20173620	2.003190377179	FBgn0035046	1595	FBgn0035046	1595
967	2R	6965845	6973352	2.177173137665	6971601	1.845044304343	FBgn0000581	3477	FBgn0000581	3477
968	2L	7041627	7058405	2.176306247711	7049503	1.910729239969	FBgn0031885	6803	FBgn0051630	7036
969	3L	1014303	1019466	2.175822257996	1017980	2.158957277025	FBgn0035181	249	FBgn0035164	196934
970	2L	700335	703823	2.175778388977	701875	1.660556856791	FBgn0000497	13093	FBgn0015621	118089
971	2R	1740924	1744617	2.174131393433	1743447	1.765515863895	FBgn0033075	5965	FBgn0033074	10432
972	2R	6320065	6330796	2.173223495483	6323582	1.983106921701	FBgn0027499	1250	FBgn0027499	1250
973	2R	18431345	18435837	2.171510696411	18432860	1.968546811272	FBgn0050193	170	FBgn0034802	11670
974	2L	4886192	4894257	2.170346260071	4889540	1.979307174683	FBgn0031644	455	FBgn0031645	2575
975	3R	1075801	1077952	2.168989181519	1077031	1.992991626263	FBgn0037303	437	FBgn0051538	26526
976	X	16074842	16078317	2.165456295013	16076104	2.035288778941	FBgn0003933	11950	FBgn0003933	11950
977	2R	18710493	18717017	2.165179729462	18714572	2.022911548615	FBgn0034834	4567	FBgn0003062	132252
978	3R	5163737	5180858	2.165054798126	5167377	1.858430653811	FBgn0053936	215	FBgn0053936	215
979	2R	3590711	3599203	2.16394329071	3595077	1.986699721392	FBgn0028563	286	FBgn0021814	3229
980	2L	13901786	13906978	2.16353559494	13904402	1.972976263832	FBgn0019890	257	FBgn0019890	257
981	X	1472426	1482779	2.163112640381	1478223	1.896286249161	FBgn0000210	11555	FBgn0023530	47212
982	2R	4738948	4744685	2.160826206207	4743259	2.01362546285	FBgn0033395	6084	FBgn0033400	55183
983	2R	6604199	6620601	2.159057617188	6616504	1.872706508636	FBgn0040765	594	FBgn0033581	49459
984	3R	18612614	18617517	2.158108711243	18615132	1.907632648945	FBgn0039026	4926	FBgn0039013	62510
985	2R	14968735	14973119	2.157382011414	14971408	2.047369062901	FBgn0002716	350	FBgn0034447	4036
986	2L	3475076	3479957	2.156046867371	3476509	1.765368640423	FBgn0022073	1925	FBgn0031540	6502
987	3L	20224815	20231577	2.15593624115	20228941	1.924491465092	FBgn0052227	31	FBgn0003124	14905
988	2R	17007972	17013085	2.155473232269	17009900	1.852185606956	FBgn0043070	232	FBgn0010415	21150
989	3R	12595477	12601479	2.1547498703	12597861	2.084196631114	FBgn0020556	1050	FBgn0020556	1050
990	X	3563285	3570826	2.153755187988	3564760	1.782993157705	FBgn0015286	607	FBgn0000542	116573
991	X	5598852	5602546	2.153060913086	5600274	1.965831251705	FBgn0029800	154	FBgn0029800	154
992	3R	17280839	17287216	2.150698184967	17286067	1.764761391808	FBgn0011278	14025	FBgn0013984	120184
993	X	7820032	7825302	2.150400161743	7822590	2.047139422099	FBgn0003656	9324	FBgn0004404	42450
994	X	16775430	16780479	2.148019790649	16777634	1.706025928259	FBgn0030806	835	FBgn0030806	835
995	3L	327864	333903	2.143858909607	331424	2.090187132359	FBgn0023000	983	FBgn0035136	13491
996	2L	17733520	17753983	2.142778396606	17739690	2.070656180382	FBgn0015609	4240	FBgn0032646	242652
997	X	1224906	1235103	2.142279148102	1231996	1.981223079893	FBgn0023169	372	FBgn0028274	89037
998	2R	2317830	2328363	2.142019271851	2325979	1.835929085227	FBgn0033107	894	FBgn0033107	894
999	X	19352872	19358154	2.141729354858	19355384	1.860554582932	FBgn0027291	363	FBgn0027291	363
1000	3L	298717	309842	2.140135765076	302997	1.98974014731	FBgn0004373	415	FBgn0004373	415
1001	3R	14221374	14232018	2.139713764191	14222797	1.988684822531	FBgn0051232	80	FBgn0038609	30419
1002	2L	18478835	18484213	2.13965845108	18480142	2.012345135212	FBgn0032681	298	FBgn0032682	1274
1003	3R	12792705	12797096	2.138869762421	12795665	1.913003051982	FBgn0000015	2293	FBgn0038471	70741
1004	X	634995	639990	2.137768268585	636501	2.079056852004	FBgn0025618	5111	FBgn0015288	14541
1005	3R	10678307	10681079	2.137479782104	10679701	1.839394390583	FBgn0053555	75	FBgn0038271	36099
1006	2R	18067690	18074096	2.137369155884	18069096	1.841316789389	FBgn0003175	550	FBgn0034743	44607
1007	3R	7952120	7955854	2.137319564819	7954375	1.89712664485	FBgn0037992	456	FBgn0037992	456
1008	3R	5060485	5068000	2.135438919067	5063127	1.949184385935	FBgn0003165	277	FBgn0000412	3249
1009	3R	4800500	4807815	2.132511138916	4801958	1.785713791847	FBgn0037646	4685	FBgn0022347	16709
1010	3R	17381304	17390644	2.130253791809	17387266	1.872010848101	FBgn0002941	4262	FBgn0013984	18985
1011	3R	11847244	11856373	2.12961435318	11851512	1.899519324303	FBgn0003117	307	FBgn0038396	23881
1012	3R	5242130	5247378	2.129285812378	5244035	1.808176130056	FBgn0024515	371	FBgn0037686	17057
1013	X	19192360	19199430	2.128465652466	19195082	1.974563439687	FBgn0031016	7960	FBgn0031008	92261
1014	X	22036810	22041410	2.127949714661	22039925	2.008370145162	FBgn0000719	18658	FBgn0031186	381940
1015	X	13455806	13464643	2.126277446747	13458994	2.219577721187	FBgn0030505	300	FBgn0030507	42966
1016	3L	22878566	22885177	2.126251220703	22879040	1.995417773724	FBgn0037207	15	FBgn0037207	15
1017	3R	16948638	16954557	2.124555587769	16952694	2.099344534032	FBgn0023423	508	FBgn0010770	10736
1018	3L	17340952	17347873	2.124410629272	17344665	1.858711693022	FBgn0036715	123	FBgn0026197	22052
1019	X	15437399	15446409	2.123231887817	15442309	1.906599879265	FBgn0052586	13521	FBgn0052586	13521
1020	3R	16380711	16395546	2.121244430542	16386890	1.921897351742	FBgn0038803	308	FBgn0040575	1057
1021	2L	20413068	20418003	2.121220588684	20416487	1.859458081863	FBgn0051688	133	FBgn0032858	11976
1022	2R	12244484	12249386	2.12051153183	12245963	2.008290141821	FBgn0050463	284	FBgn0025832	124238
1023	3L	10159713	10164672	2.120055198669	10163355	1.731390644522	FBgn0052057	3303	FBgn0015618	350758
1024	2R	20387573	20391539	2.119544029236	20390220	1.760630697012	FBgn0035075	1051	FBgn0050423	6784
1025	3R	19690995	19696778	2.119343757629	19695161	2.014730060802	FBgn0004185	9809	FBgn0004185	9809
1026	3R	7034294	7039103	2.116632938385	7037079	2.035536457511	FBgn0037874	1104	FBgn0037874	1104
1027	3R	18549023	18555507	2.11506652832	18552929	1.822067158563	FBgn0040587	226	FBgn0039013	307
1028	2R	15680138	15686335	2.115006446838	15683615	1.977168588077	FBgn0034481	22605	FBgn0004364	57241
1029	2R	2037624	2045307	2.11448097229	2039801	1.971134129693	FBgn0010347	25729	FBgn0041145	82517
1030	2L	11484443	11493716	2.114466667175	11491605	1.722217798233	FBgn0003313	5416	FBgn0003313	5416
1031	2R	11327570	11335167	2.112016201019	11332034	2.042892680449	FBgn0050084	362	FBgn0050085	51974
1032	2L	15007383	15010927	2.111559867859	15009664	1.855914878845	FBgn0028924	3419	FBgn0028925	4138
1033	3L	20426204	20433007	2.1095225811	20427725	1.744080638885	FBgn0037000	900	FBgn0036998	20087
1034	3R	19641748	19647261	2.109451770782	19644611	1.940542009142	FBgn0039122	247	FBgn0004187	7445
1035	2L	9520183	9524035	2.109294891357	9521482	1.893074703217	FBgn0032123	267	FBgn0002973	83969
1036	2R	8996960	9002830	2.108559131622	8998660	1.693121236913	FBgn0000119	465	FBgn0000119	465
1037	3L	2847340	2855265	2.108452320099	2851332	2.019399951486	FBgn0035378	3910	FBgn0035370	100804
1038	2L	17437310	17439342	2.107864379883	17438485	1.466350406408	FBgn0053928	5956	FBgn0032640	30927
1039	2R	19550717	19557442	2.107750892639	19553912	1.804906340206	FBgn0011726	524	FBgn0011726	524
1040	2R	5555060	5562352	2.106786251068	5560076	1.806164432974	FBgn0033476	355	FBgn0033476	355
1041	3R	17404748	17410033	2.106769561768	17406451	2.008976727724	FBgn0013984	200	FBgn0013984	200
1042	3R	13765984	13770814	2.106395721436	13769692	1.778383984285	FBgn0000363	12097	FBgn0038554	91596
1043	2L	824523	828125	2.106275081635	826553	2.074258685112	FBgn0010583	589	FBgn0010583	589
1044	3R	10411354	10418298	2.103335380554	10416711	1.782459199429	FBgn0020299	1474	FBgn0020299	1474
1045	X	3981686	3987636	2.102463722229	3985092	1.962551057339	FBgn0066114	8609	FBgn0026080	22413
1046	X	782456	794436	2.102247238159	791973	1.698050022125	FBgn0040340	80	FBgn0040345	4299
1047	2L	7806952	7813425	2.102039337158	7811864	1.882732741038	FBgn0002527	424	FBgn0020618	15388
1048	3L	9587274	9591763	2.101841926575	9589436	1.995031693402	FBgn0002528	570	FBgn0010408	103947
1049	3R	934119	941637	2.099474906921	935658	2.106689035892	FBgn0037293	18152	FBgn0010313	23250
1050	3R	2987115	2990786	2.099154472351	2988434	2.075334044064	FBgn0002306	117	FBgn0037481	7536
1051	2R	12297872	12302484	2.098412513733	12300038	2.002729864681	FBgn0034158	1484	FBgn0025832	70163
1052	2L	7217103	7221095	2.097777843475	7219774	2.096505610148	FBgn0031897	255	FBgn0031897	255
1053	2L	8520532	8523525	2.096992969513	8521900	2.009878158569	FBgn0016122	1	FBgn0029004	6718
1054	4	678239	686693	2.092570781708	680815	1.878140393425	FBgn0051992	1200	FBgn0026777	352468
1055	X	4395735	4406475	2.09105014801	4400331	1.835474601159	FBgn0029715	749	FBgn0029715	749
1056	3R	27527432	27533526	2.090713977814	27530707	1.816343337297	FBgn0054046	4147	FBgn0039867	31957
1057	2R	4789192	4792220	2.088327407837	4790955	1.425348997116	FBgn0020621	5955	FBgn0033400	7487
1058	X	20566314	20569046	2.088274002075	20567966	1.684598754434	FBgn0031130	11341	FBgn0003300	62849
1059	X	19324401	19334025	2.087995052338	19330783	2.001548449198	FBgn0027621	1341	FBgn0040890	1637
1060	X	2264353	2276086	2.08744430542	2264538	1.860291334299	FBgn0040385	2517	FBgn0001150	20581
1061	2L	11063154	11079581	2.084739208221	11075299	2.06965008904	FBgn0032335	4238	FBgn0032335	4238
1062	2R	5749220	5753949	2.084095954895	5750782	1.911921292543	FBgn0005619	1900	FBgn0033486	121276
1063	2L	11515054	11518035	2.081377029419	11516909	1.882521629333	FBgn0032363	148	FBgn0003313	30720
1064	2R	19908648	19912150	2.08030128479	19910017	1.958051681519	FBgn0035001	271	FBgn0019886	112873
1065	2L	25846	31194	2.079636573792	28348	1.958542823792	FBgn0031209	4460	FBgn0002121	6976
1066	2L	18646580	18650655	2.078903198242	18648456	1.855162501335	FBgn0032693	457	FBgn0032693	457
1067	X	2122684	2128238	2.077991962433	2126081	1.917587532717	FBgn0023528	831	FBgn0023527	7083
1068	3R	15134391	15153432	2.07776927948	15147715	1.651614367962	FBgn0000463	4220	FBgn0000463	4220
1069	3R	12052368	12059318	2.077638149261	12057824	1.576577018289	FBgn0040071	6453	FBgn0011253	40352
1070	3R	4750866	4758965	2.077461242676	4753283	1.895082235336	FBgn0003177	3695	FBgn0037644	17443
1071	2R	6751853	6755840	2.075963020325	6753618	1.859423973981	FBgn0033590	1028	FBgn0033590	1028
1072	X	7548579	7557719	2.074462890625	7551204	1.753539926866	FBgn0029504	9274	FBgn0027553	22354
1073	3L	228866	232920	2.074220180511	230247	1.861353874207	FBgn0000541	186	FBgn0035120	11771
1074	2R	5465799	5477903	2.074045658112	5467055	1.805647015572	FBgn0011656	3566	FBgn0033466	4307
1075	3L	3607527	3610756	2.073930740356	3608422	1.919241232031	FBgn0040694	3891	FBgn0053504	31067
1076	3L	8496725	8506267	2.072620868683	8501243	1.995674550533	FBgn0024236	2052	FBgn0024236	2052
1077	2R	7950181	7956240	2.072354316711	7953323	1.891549166511	FBgn0033739	81	FBgn0010238	15775
1078	3L	12238496	12242558	2.071480751038	12240096	1.723942363963	FBgn0036268	640	FBgn0052100	1403
1079	3L	11187712	11195211	2.070672988892	11189633	1.855000972748	FBgn0036149	1186	FBgn0041094	36623
1080	2L	18727841	18734440	2.070246696472	18733494	1.809709310532	FBgn0032709	2845	FBgn0032702	34447
1081	3L	9419271	9423985	2.070078849792	9421293	1.726060181856	FBgn0035995	471	FBgn0052038	4565
1082	X	16053829	16056756	2.069580078125	16055212	1.976798713207	FBgn0000459	4541	FBgn0000459	4541
1083	3L	5779375	5788005	2.069536209106	5783929	1.771982389338	FBgn0015806	975	FBgn0035639	991
1084	2L	9696337	9701944	2.069295883179	9698784	1.824847370386	FBgn0000273	509	FBgn0015393	1050
1085	2L	2372987	2378346	2.069270133972	2376264	1.941592581132	FBgn0031420	370	FBgn0028485	10929
1086	2R	10627034	10634224	2.067870616913	10634034	1.792320569356	FBgn0015371	3914	FBgn0033989	126948
1087	2R	10269338	10273648	2.067386627197	10270792	1.834304094315	FBgn0033960	359	FBgn0033961	592
1088	2L	6176146	6181065	2.066783905029	6179276	1.901584625244	FBgn0040951	11195	FBgn0031782	51514
1089	3L	18558480	18559257	2.066653251648	18558609	1.908044099808	FBgn0003683	415	FBgn0036800	29344
1090	3L	15225815	15234366	2.065276145935	15227552	1.874102844911	FBgn0029114	26652	FBgn0029114	26652
1091	X	20519906	20537193	2.064137458801	20535712	1.706528536479	FBgn0031129	10924	FBgn0003300	30595
1092	2L	5360633	5364523	2.062132835388	5362528	1.819550067186	FBgn0016920	16291	FBgn0031700	33658
1093	2L	16399811	16403802	2.06149148941	16401925	1.872562240152	FBgn0020416	39284	FBgn0025678	49235
1094	2R	19033102	19035994	2.061068534851	19034693	1.945859011482	FBgn0034873	3235	FBgn0034873	3235
1095	X	7063348	7088522	2.060573101044	7076012	1.932952493429	FBgn0029940	36128	FBgn0025549	60528
1096	2L	3661147	3663677	2.05847454071	3662512	1.926411211491	FBgn0000721	5561	FBgn0002985	55764
1097	3R	282887	289520	2.05619430542	284278	1.693059802055	FBgn0051522	5242	FBgn0037250	24547
1098	2L	14231988	14235634	2.055675506592	14233716	1.943223741319	FBgn0016930	392	FBgn0028529	121364
1099	2L	16583045	16585925	2.054201126099	16584112	1.71981886455	FBgn0051815	13730	FBgn0002652	91873
1100	3L	18311664	18317636	2.053580284119	18314287	1.915030121803	FBgn0015946	44614	FBgn0011706	49375
1101	2L	14433594	14437757	2.053557872772	14436112	1.996508373934	FBgn0028871	10981	FBgn0005771	54750
1102	X	3251969	3257949	2.052721500397	3254204	1.610442042351	FBgn0029657	4634	FBgn0000472	24865
1103	3L	252944	256555	2.051394939423	255054	1.964681943258	FBgn0029002	118	FBgn0035121	7144
1104	3L	415007	417762	2.050623178482	416249	1.831524316002	FBgn0035139	1174	FBgn0035136	71334
1105	3R	14066974	14079572	2.05007648468	14068846	1.905452311039	FBgn0020238	593	FBgn0020238	593
1106	3R	20082540	20087547	2.049650669098	20085380	1.87640508016	FBgn0051130	5601	FBgn0051130	5601
1107	2R	13653690	13657912	2.04958486557	13656138	1.910611689091	FBgn0003031	1197	FBgn0003031	1197
1108	3L	17613575	17625690	2.049108028412	17615350	1.814038217068	FBgn0052179	4185	FBgn0052179	4185
1109	2L	5273087	5280393	2.048583030701	5277343	1.936498473672	FBgn0000228	1215	FBgn0000228	1215
1110	2R	2503263	2506727	2.047350406647	2504689	1.973098427057	FBgn0050159	190	FBgn0033107	177816
1111	2R	11375317	11385083	2.046761512756	11380998	1.980688452721	FBgn0050085	3010	FBgn0050085	3010
1112	3L	22808600	22814953	2.044332504272	22812839	1.672053541456	FBgn0037202	91	FBgn0037202	91
1113	2R	6912160	6922404	2.043339252472	6913745	2.024473488331	FBgn0082585	408	FBgn0082585	408
1114	2L	5304494	5310967	2.043103218079	5306686	1.796933746338	FBgn0016076	7039	FBgn0015031	20555
1115	X	11291887	11302994	2.042326927185	11298557	1.743406239678	FBgn0030299	963	FBgn0052666	39831
1116	3R	1142808	1158783	2.0419921875	1153937	1.894988957573	FBgn0013576	7689	FBgn0037310	28070
1117	X	14816537	14824626	2.041272640228	14819375	1.45157366991	FBgn0000535	14182	FBgn0030605	78474
1118	3R	17173212	17176616	2.040940284729	17175111	1.817082292893	FBgn0038881	195	FBgn0043012	79312
1119	X	430593	434992	2.040349006653	432434	1.584996193647	FBgn0003986	15429	FBgn0003986	15429
1120	2R	18231896	18238671	2.036701202393	18236568	1.982635647058	FBgn0028371	7855	FBgn0020257	40013
1121	2L	15033761	15041050	2.034128189087	15035668	1.637679163615	FBgn0004837	243	FBgn0010422	21014
1122	2R	4548162	4552600	2.033808708191	4551219	1.577237718246	FBgn0033366	2736	FBgn0065074	56398
1123	3L	9650960	9654264	2.031754016876	9652469	1.950285434723	FBgn0016081	304	FBgn0044049	125756
1124	2R	1719337	1732608	2.031213283539	1728555	1.790658324957	FBgn0033074	4460	FBgn0033074	4460
1125	X	4938531	4941375	2.031058311462	4939869	1.717352040609	FBgn0052767	9905	FBgn0004368	155500
1126	3R	14805437	14821484	2.030186653137	14816849	1.88761729002	FBgn0026239	7102	FBgn0026239	7102
1127	3R	6395349	6399840	2.029782295227	6397292	1.754195213318	FBgn0051394	42414	FBgn0001235	67094
1128	2R	13406643	13409855	2.029682636261	13407894	1.995027962853	FBgn0034283	1311	FBgn0034282	21021
1129	3L	13380409	13387965	2.029233932495	13382492	2.002316713333	FBgn0036356	3908	FBgn0036351	27202
1130	2L	19503206	19506354	2.029035568237	19504511	1.877395289285	FBgn0032796	178	FBgn0003732	55075
1131	3R	11488710	11501062	2.028714179993	11494921	1.878343638252	FBgn0053207	3013	FBgn0053207	3013
1132	3L	1460832	1464814	2.02730846405	1462803	1.794337898493	FBgn0046769	279	FBgn0004635	15479
1133	2L	19804860	19808631	2.027027130127	19806825	1.779250353575	FBgn0003931	162	FBgn0003931	162
1134	2R	10311067	10317259	2.024347305298	10314234	1.788010765524	FBgn0001319	417	FBgn0050478	28391
1135	2L	19317630	19328107	2.023629188538	19322932	1.761095888474	FBgn0032769	26697	FBgn0024245	36221
1136	X	8767993	8772125	2.022779464722	8770164	1.720401614904	FBgn0003217	256	FBgn0030086	164385
1137	3L	13848871	13851256	2.022575378418	13850108	1.561899065971	FBgn0036383	2577	FBgn0036386	44148
1138	X	2488649	2505743	2.022484779358	2490559	1.708761096001	FBgn0003371	453	FBgn0003371	453
1139	3R	16077504	16081555	2.022023200989	16079118	1.879058392843	FBgn0038780	613	FBgn0028386	39870
1140	3L	3289435	3293237	2.021137237549	3291613	1.600207567215	FBgn0035432	4359	FBgn0035436	11476
1141	3R	9865411	9870920	2.020340204239	9866769	1.690610468388	FBgn0011971	3559	FBgn0038196	4882
1142	3R	4643316	4651387	2.020063400269	4645668	1.763907337189	FBgn0037636	718	FBgn0037636	718
1143	3R	19878947	19885062	2.019878387451	19883099	1.635899633169	FBgn0001230	70	FBgn0010709	6364
1144	3R	12758104	12768935	2.019684314728	12762098	1.919120451983	FBgn0051270	12591	FBgn0082171	80061
1145	3R	18199540	18202984	2.019050598145	18200876	1.785279077642	FBgn0038953	791	FBgn0038950	9173
1146	3R	11085549	11092740	2.01856136322	11088910	1.873388234307	FBgn0003600	286	FBgn0003600	286
1147	3R	4289033	4298722	2.018082141876	4295077	1.771292293773	FBgn0051369	25530	FBgn0040529	128314
1148	3L	105053	109750	2.017993927002	107431	1.726616501808	FBgn0020386	5553	FBgn0035105	60523
1149	2L	5942477	5945818	2.016962051392	5943913	1.727316220601	FBgn0001128	231	FBgn0000308	37112
1150	X	19154502	19162626	2.01553106308	19156355	1.892848525728	FBgn0028469	353	FBgn0031008	53534
1151	3R	21449388	21467675	2.014266014099	21459015	1.987220203175	FBgn0039350	4534	FBgn0039350	4534
1152	3L	12545244	12556270	2.013418197632	12554385	1.679709672928	FBgn0015904	236	FBgn0004926	53701
1153	3R	8077011	8079722	2.011989116669	8078417	1.747901916504	FBgn0038008	1492	FBgn0037992	124498
1154	3L	12440725	12443533	2.011821746826	12442215	1.904633101295	FBgn0000625	247	FBgn0027936	36034
1155	3R	2706302	2716220	2.011771202087	2714778	1.76888353484	FBgn0001077	24732	FBgn0001077	24732
1156	2L	2813261	2817395	2.011725902557	2815161	1.712543308735	FBgn0031463	325	FBgn0031459	45024
1157	3L	14576485	14580559	2.011600971222	14578897	1.5855448246	FBgn0003388	5807	FBgn0028418	52874
1158	3R	2244826	2257243	2.010713100433	2250021	1.820359959322	FBgn0014963	17423	FBgn0037443	18408
1159	X	5437666	5448502	2.009728431702	5439424	1.872338983748	FBgn0029775	86	FBgn0029783	71782
1160	X	7546615	7548180	2.009601593018	7548063	1.976117992401	FBgn0029504	6133	FBgn0027553	25495
1161	2R	11732451	11737563	2.008756637573	11735794	1.799244992873	FBgn0034091	865	FBgn0034088	24629
1162	2L	4808856	4813731	2.008585929871	4811703	1.884254118975	FBgn0031630	1322	FBgn0031632	10073
1163	3R	462449	469558	2.007964134216	466341	1.897507134606	FBgn0037261	932	FBgn0037261	932
1164	3R	784424	791438	2.007848739624	785799	1.798877745867	FBgn0037289	1271	FBgn0004183	11913
1165	2R	20306996	20311689	2.007583618164	20309570	1.729215860367	FBgn0035069	3172	FBgn0050423	73866
1166	2R	16788804	16792314	2.007352828979	16790416	1.823782303754	FBgn0034611	534	FBgn0034611	534
1167	2L	12525340	12534501	2.00696182251	12529710	1.839060362648	FBgn0010460	10860	FBgn0002970	88638
1168	3L	18403005	18407778	2.006096363068	18405272	1.840747515361	FBgn0036786	76	FBgn0011706	41610
1169	X	15206074	15210437	2.005210876465	15208268	1.448816363017	FBgn0000028	4123	FBgn0004924	54839
1170	2R	9106263	9110986	2.004731655121	9109110	1.715181434856	FBgn0027581	133	FBgn0033859	446
1171	2R	14042923	14049175	2.004606246948	14046934	1.669314664953	FBgn0034356	4639	FBgn0003067	4696
1172	3R	23404898	23409790	2.003487586975	23407520	1.938315200806	FBgn0027492	441	FBgn0003330	100226
1173	X	12458442	12469689	2.00313949585	12468011	1.835804730654	FBgn0030412	2454	FBgn0015024	19709
1174	2R	20349667	20354074	2.002799034119	20352557	1.783342123032	FBgn0035070	4019	FBgn0050423	30879
1175	2R	18012698	18017006	2.002760887146	18015245	1.772700564067	FBgn0034735	15449	FBgn0022986	92121
1176	X	12920640	12926440	2.001509189606	12923999	1.748042186101	FBgn0010303	371	FBgn0025463	69516
1177	3L	18324888	18328579	2.000970840454	18326815	1.95055437088	FBgn0011706	36847	FBgn0011706	36847
1178	2R	19361788	19373741	1.999747276306	19370130	1.781915300033	FBgn0025790	51	FBgn0025790	51
1179	3L	15691875	15699481	1.998365879059	15694671	1.75144058466	FBgn0010105	989	FBgn0010105	989
1180	3L	5829171	5833946	1.998067378998	5830498	1.756046891212	FBgn0003984	10937	FBgn0052409	42991
1181	X	11191943	11205333	1.997995376587	11196216	1.895913749933	FBgn0030293	364	FBgn0030293	364
1182	3R	5957917	5961250	1.996096611023	5958981	1.698586172528	FBgn0004889	6511	FBgn0037777	87736
1183	2L	8477158	8480614	1.995396375656	8478652	1.951296223534	FBgn0053194	1303	FBgn0032050	33183
1184	3R	20919444	20924821	1.99532699585	20920525	1.74322026968	FBgn0004898	306	FBgn0053096	2839
1185	3L	15293121	15298553	1.994241714478	15295010	1.64786753935	FBgn0036494	6949	FBgn0036494	6949
1186	X	5538495	5545927	1.992955207825	5541838	1.632728240069	FBgn0027564	1395	FBgn0029785	24159
1187	2L	13294931	13298068	1.992276668549	13296589	1.806388574488	FBgn0051729	6583	FBgn0003935	51741
1188	3L	18590303	18596240	1.991901397705	18593142	1.796798139811	FBgn0036801	1922	FBgn0036800	5189
1189	2R	12933262	12938433	1.991787910461	12935277	1.841224053327	FBgn0022029	19	FBgn0034214	7065
1190	X	8600038	8604654	1.991617918015	8603220	1.454100410144	FBgn0030063	37427	FBgn0030061	43033
1191	4	403844	409804	1.990885257721	405644	1.794872671366	FBgn0039905	7996	FBgn0026777	77297
1192	3L	3825489	3831001	1.990523338318	3829547	1.83411581376	FBgn0013751	138	FBgn0035464	34746
1193	2R	16418285	16428435	1.990383625031	16424002	1.786743195852	FBgn0020617	360	FBgn0034565	61817
1194	2R	3498282	3502765	1.98935508728	3500995	1.850669384003	FBgn0033247	720	FBgn0033243	21158
1195	3R	20094830	20100693	1.98902130127	20096949	1.858163714409	FBgn0011225	4	FBgn0051130	5968
1196	2L	17255752	17260583	1.988405227661	17258391	1.587838369257	FBgn0032629	1730	FBgn0032633	121685
1197	X	16923509	16926978	1.987258434296	16925154	1.435013085604	FBgn0030816	637	FBgn0054014	13337
1198	3R	1470549	1476443	1.986723899841	1474151	1.812212775735	FBgn0027951	308	FBgn0051545	519
1199	X	13654455	13661988	1.986067295074	13655888	1.899803578854	FBgn0030529	373	FBgn0027537	852
1200	3L	22094978	22099909	1.984144210815	22097271	1.838653957143	FBgn0037152	1997	FBgn0000100	87388
1201	2R	2221379	2230814	1.983229160309	2224099	1.624720990658	FBgn0033095	3579	FBgn0033094	15661
1202	X	7462105	7467228	1.981818914413	7465681	1.677550792694	FBgn0004198	11297	FBgn0027553	107877
1203	2L	373659	378996	1.980358600616	377866	1.657097876072	FBgn0000061	250	FBgn0031250	19998
1204	2R	1441853	1447527	1.978651046753	1445404	1.76839651781	FBgn0033046	13159	FBgn0033059	138361
1205	X	18621710	18626612	1.977428913116	18624055	1.812814207638	FBgn0030960	1550	FBgn0030960	1550
1206	3L	850016	858412	1.976497173309	855832	1.826019455405	FBgn0052479	397	FBgn0035164	34786
1207	3R	4028112	4032938	1.976052284241	4031355	1.676025418674	FBgn0053779	811	FBgn0037554	27874
1208	2L	6791272	6796629	1.974385261536	6794110	1.801141103109	FBgn0015777	4754	FBgn0025777	70755
1209	X	11620292	11637045	1.974272727966	11626812	1.724729728699	FBgn0000259	340	FBgn0030328	74011
1210	3R	17009857	17015682	1.973197937012	17014543	1.713627457619	FBgn0038867	20693	FBgn0038870	30258
1211	3L	11016390	11022558	1.971176147461	11020640	1.690441322327	FBgn0036115	4676	FBgn0036118	14946
1212	2L	14504492	14513751	1.968907833099	14509024	1.864948885781	FBgn0011862	9067	FBgn0005771	18162
1213	X	4811414	4818451	1.968778610229	4815948	1.730118778017	FBgn0061196	9711	FBgn0004368	31579
1214	2R	10835866	10840876	1.96874499321	10837676	1.44006875356	FBgn0013750	339	FBgn0000996	58147
1215	X	15690503	15698669	1.968515872955	15694468	1.823205841912	FBgn0001105	405	FBgn0002914	2710
1216	2L	18889321	18895425	1.968093395233	18891366	1.666136012358	FBgn0003896	14181	FBgn0032717	55770
1217	2L	275740	287710	1.967884063721	282357	1.707786560059	FBgn0031244	924	FBgn0031244	924
1218	2R	17912942	17917301	1.966740608215	17915950	1.870452319874	FBgn0053200	283	FBgn0053200	283
1219	3R	27430395	27440800	1.965591430664	27434895	1.811551094055	FBgn0011655	1875	FBgn0039857	12928
1220	3R	6046939	6055416	1.964914321899	6048304	1.67412331525	FBgn0037797	176	FBgn0037797	176
1221	2L	10395316	10399555	1.964900970459	10397480	1.689144074917	FBgn0051716	769	FBgn0032240	7688
1222	X	6068253	6072731	1.964632034302	6071036	1.760303329019	FBgn0029850	375	FBgn0003514	637
1223	2R	6983877	6988607	1.964218139648	6985411	1.716941091749	FBgn0001269	4961	FBgn0000581	17287
1224	2L	711785	717606	1.963680744171	715338	1.734152853489	FBgn0000497	370	FBgn0015621	104626
1225	2R	9014252	9026919	1.962533950806	9018427	1.872838973999	FBgn0033845	281	FBgn0033845	281
1226	3R	17258705	17263106	1.96244764328	17260164	1.741020798683	FBgn0008651	319	FBgn0013984	146087
1227	2R	19780364	19790138	1.96230506897	19783518	1.799874642316	FBgn0005636	181	FBgn0034987	87561
1228	2L	18610850	18616093	1.962197303772	18611976	1.735783100128	FBgn0032692	20	FBgn0032693	36937
1229	X	225077	229554	1.958593845367	226721	1.913446456194	FBgn0000022	132	FBgn0000022	132
1230	X	13040752	13048529	1.957650184631	13044797	1.836908131838	FBgn0005410	806	FBgn0029133	1473
1231	X	15165489	15168844	1.957352638245	15167378	1.834847245898	FBgn0030628	1	FBgn0004924	13949
1232	2L	9757192	9760784	1.956514358521	9758850	1.708221379448	FBgn0022720	512	FBgn0032138	47581
1233	X	4543793	4550032	1.955207824707	4548055	1.768865903219	FBgn0028325	546	FBgn0022768	15947
1234	4	520254	530950	1.95352602005	522779	1.883814513683	FBgn0004607	1322	FBgn0026777	194432
1235	X	11747642	11752130	1.951448917389	11749076	1.744624519348	FBgn0030355	2094	FBgn0030350	27859
1236	3R	1341125	1345374	1.949193954468	1342934	1.739854307736	FBgn0010051	72	FBgn0015402	33327
1237	3L	12537992	12541903	1.948589324951	12540420	1.657696038485	FBgn0036302	6049	FBgn0004926	39736
1238	2L	5041468	5047507	1.948037147522	5043512	1.688983768225	FBgn0053995	243	FBgn0022023	9697
1239	3L	14072284	14077530	1.947765827179	14073469	1.539383824666	FBgn0036411	1136	FBgn0036406	55214
1240	2L	21885205	21887865	1.947020530701	21886920	1.750586922963	FBgn0032965	1066	FBgn0003866	70732
1241	2L	17216536	17219393	1.946276664734	17218422	1.814105370465	FBgn0051745	23057	FBgn0032633	161654
1242	3R	10392544	10398923	1.944527626038	10396528	1.894936180115	FBgn0004629	1165	FBgn0004629	1165
1243	2L	8141268	8150649	1.944183826447	8145414	1.799220085144	FBgn0051606	2216	FBgn0051607	3536
1244	2R	19050082	19064593	1.943631649017	19059218	1.828635608449	FBgn0010501	303	FBgn0010501	303
1245	3R	26162714	26165790	1.943007469177	26164017	1.586733967066	FBgn0015221	49537	FBgn0039764	85537
1246	X	18040378	18044790	1.942882061005	18042119	1.588716602325	FBgn0030900	1249	FBgn0004956	99643
1247	X	8673258	8678349	1.942758083344	8677027	1.788831806183	FBgn0052710	12569	FBgn0030061	116840
1248	3L	10293667	10301078	1.940892219543	10299338	1.730735957623	FBgn0067716	5545	FBgn0000629	312739
1249	2R	10153558	10157550	1.940720081329	10155844	1.617160439491	FBgn0033950	90	FBgn0033948	19669
1250	3L	14906747	14910934	1.939522743225	14909532	1.874998940362	FBgn0040809	19	FBgn0040809	19
1251	X	8735580	8747968	1.939435958862	8736892	1.594507413752	FBgn0011661	6654	FBgn0030061	176705
1252	2R	7496449	7502630	1.93695807457	7498319	1.865836203098	FBgn0053145	540	FBgn0011704	3031
1253	X	14658019	14670379	1.936534881592	14658786	1.610795194452	FBgn0003301	1056	FBgn0052590	14186
1254	2R	3890051	3893583	1.935007572174	3892272	1.603936463594	FBgn0033288	6911	FBgn0010109	148132
1255	X	20487621	20494424	1.931796073914	20491176	1.746313824373	FBgn0031128	3576	FBgn0003300	13941
1256	3L	21108428	21112711	1.931385040283	21110127	1.714000701904	FBgn0041607	3358	FBgn0037051	40245
1257	3L	2694128	2697231	1.930781364441	2695363	1.683602922103	FBgn0035367	22144	FBgn0035370	55165
1258	2L	3156734	3161467	1.930744171143	3159358	1.622569243113	FBgn0011648	272	FBgn0031506	598
1259	2L	12503207	12510575	1.930072784424	12507955	1.70076289773	FBgn0051857	9145	FBgn0040286	73290
1260	X	13094944	13102900	1.928804397583	13097354	1.383837604523	FBgn0000346	4422	FBgn0004456	4927
1261	3R	12030006	12035102	1.928781509399	12032945	1.63250380296	FBgn0010438	1972	FBgn0011253	65231
1262	2L	19408747	19413396	1.928485870361	19410008	1.757689535618	FBgn0016675	3368	FBgn0003346	27962
1263	3L	690047	696261	1.928033828735	691654	1.73742711544	FBgn0035158	79	FBgn0035156	15207
1264	2L	489362	493199	1.927602291107	490695	1.862074661255	FBgn0043364	11013	FBgn0003963	32772
1265	2L	16780706	16784626	1.927094459534	16783667	1.637033685048	FBgn0000406	2980	FBgn0032600	44334
1266	X	18475102	18493213	1.925978422165	18481347	1.568860362558	FBgn0027335	153	FBgn0030943	777
1267	2R	17921620	17924866	1.925685882568	17923095	1.493582121531	FBgn0022986	29	FBgn0022986	29
1268	2R	9098703	9102316	1.925455093384	9100536	1.907707214355	FBgn0027581	8707	FBgn0033859	9020
1269	2L	11351239	11360031	1.923993587494	11358675	1.654814020793	FBgn0000287	6630	FBgn0004579	86928
1270	2L	17559867	17562883	1.922407150269	17561968	1.614447341246	FBgn0067341	387	FBgn0032646	64930
1271	X	17527255	17539050	1.92195224762	17536703	1.796194648743	FBgn0030863	195	FBgn0030866	36508
1272	X	3516342	3544910	1.919745445251	3523182	1.82303237915	FBgn0023216	5889	FBgn0029672	93406
1273	X	10771305	10777984	1.918298721313	10772828	1.778123140335	FBgn0030251	211	FBgn0030241	72736
1274	2L	18930399	18933751	1.917785167694	18932367	1.547215908766	FBgn0032723	7510	FBgn0032728	32594
1275	2L	12476924	12487522	1.917761802673	12483131	1.618415296078	FBgn0051858	14164	FBgn0040286	48466
1276	X	5880599	5888337	1.917054653168	5885919	1.616191078635	FBgn0029834	980	FBgn0029840	49023
1277	X	765323	767425	1.916117191315	765770	1.578919827938	FBgn0029539	14467	FBgn0040339	19188
1278	3L	17517582	17524395	1.91604757309	17521393	1.922384991365	FBgn0025455	1654	FBgn0025455	1654
1279	2L	16738000	16743554	1.916045188904	16742444	1.563585831569	FBgn0032600	3111	FBgn0032600	3111
1280	2R	7665150	7670692	1.915670394897	7666667	1.626753939523	FBgn0027504	297	FBgn0027504	297
1281	3L	6235503	6239265	1.915253639221	6236881	1.750719368458	FBgn0001258	241	FBgn0035692	69748
1282	2R	11268976	11277761	1.914805412292	11271328	1.627997636795	FBgn0050089	29067	FBgn0050089	29067
1283	3L	15057718	15061304	1.913646697998	15059649	1.697999136789	FBgn0036476	329	FBgn0025776	50313
1284	2L	10258228	10271367	1.912865161896	10260332	1.532812663487	FBgn0026379	685	FBgn0011305	3250
1285	X	11820276	11824019	1.912365913391	11822968	1.762587279081	FBgn0003865	118	FBgn0003865	118
1286	3R	12159721	12165560	1.911136627197	12162985	1.60817788442	FBgn0040284	4721	FBgn0040284	4721
1287	3R	18352139	18357256	1.909959793091	18353789	1.729988366365	FBgn0038981	594	FBgn0024558	55161
1288	2R	15576730	15584156	1.909497261047	15581403	1.501734901877	FBgn0004364	44971	FBgn0004364	44971
1289	X	5952706	5968371	1.908926963806	5964439	1.62037563324	FBgn0029846	26185	FBgn0029840	29497
1290	2R	9448422	9453277	1.908903598785	9450652	1.632943405825	FBgn0013733	7365	FBgn0033886	25659
1291	2L	21026283	21028779	1.908147335052	21027476	1.617320209742	FBgn0010395	12949	FBgn0023388	102469
1292	2R	11441046	11456030	1.907551765442	11446505	1.695456364576	FBgn0034049	287	FBgn0034050	3246
1293	3R	6674348	6690804	1.905959367752	6682690	1.507178813219	FBgn0037844	177	FBgn0037844	177
1294	3L	11062818	11068761	1.905923366547	11066623	1.729019193088	FBgn0020412	463	FBgn0036135	28183
1295	3R	18450721	18456200	1.905745029449	18452752	1.592535832349	FBgn0038996	8547	FBgn0014949	38634
1296	3R	26618371	26624332	1.905349254608	26620537	1.748208910227	FBgn0011739	11804	FBgn0003720	57500
1297	2R	6878272	6888052	1.904712677002	6882946	1.659940510988	FBgn0033627	328	FBgn0050257	27314
1298	3L	13800912	13804318	1.904293060303	13802893	1.58562374115	FBgn0036380	4606	FBgn0036386	91363
1299	3R	22788873	22793898	1.903149604797	22790128	1.665308266878	FBgn0039465	419	FBgn0004510	51520
1300	X	16254464	16266701	1.900771141052	16260521	1.739718993505	FBgn0026575	3740	FBgn0026575	3740
1301	2R	1706132	1712857	1.899741649628	1707289	1.483492406209	FBgn0033069	894	FBgn0033068	3894
1302	2L	6962936	6969466	1.899715423584	6966589	1.690643978119	FBgn0026170	1004	FBgn0026170	1004
1303	2R	15554732	15559056	1.899660110474	15556202	1.655117511749	FBgn0034480	36352	FBgn0004364	70172
1304	3L	3433252	3441633	1.899173736572	3436526	1.683247029781	FBgn0026259	7608	FBgn0001254	59683
1305	2R	15491517	15496010	1.897661685944	15494017	1.692349237554	FBgn0034479	1915	FBgn0004364	132357
1306	3R	24669009	24672874	1.896938323975	24671154	1.700675519307	FBgn0015589	782	FBgn0028373	13761
1307	X	6527852	6558057	1.89618396759	6545634	1.698100537062	FBgn0029894	1895	FBgn0029891	16600
1308	X	9423095	9432324	1.895515441895	9424570	1.593296079075	FBgn0052699	626	FBgn0030137	22873
1309	2R	3209050	3212784	1.895352363586	3211269	1.518018468221	FBgn0050496	48	FBgn0033210	23104
1310	3R	23095519	23103935	1.894053936005	23100900	1.665904045105	FBgn0046247	471	FBgn0039505	1474
1311	2R	17841971	17845312	1.893804550171	17843596	1.714262872934	FBgn0017482	3957	FBgn0013272	18352
1312	3L	1148597	1152732	1.893423557281	1150971	1.720219999552	FBgn0025525	9835	FBgn0035194	80235
1313	4	62930	67210	1.892546653748	64663	1.502189509074	FBgn0025740	260	FBgn0004859	13004
1314	2L	8273442	8282470	1.892353057861	8277876	1.662387371063	FBgn0011902	12851	FBgn0011902	12851
1315	2L	20471579	20478458	1.892174243927	20473909	1.623199164867	FBgn0046834	1180	FBgn0046834	1180
1316	2L	10293910	10297024	1.891998291016	10295481	1.712067693472	FBgn0032209	182	FBgn0032203	30143
1317	X	5509117	5528074	1.891823291779	5524914	1.605922317505	FBgn0046687	298	FBgn0029785	7235
1318	2R	7539830	7545345	1.890961647034	7543375	1.691932341632	FBgn0033675	220	FBgn0011704	42025
1319	X	11211978	11220016	1.890807628632	11215558	1.738306879997	FBgn0001624	703	FBgn0027359	1879
1320	2R	10384042	10386930	1.89003610611	10385531	1.75215613842	FBgn0022063	400	FBgn0022063	400
1321	3R	19073962	19078849	1.889713287354	19077847	1.738421440125	FBgn0039066	581	FBgn0039066	581
1322	3L	18361952	18369644	1.889628410339	18365510	1.642491022746	FBgn0011706	1848	FBgn0011706	1848
1323	3L	13912832	13915993	1.889555931091	13914903	1.60711590449	FBgn0052137	10392	FBgn0036386	20647
1324	2R	4909623	4922342	1.889159202576	4918479	1.601096332073	FBgn0053774	6382	FBgn0053774	6382
1325	3R	21485939	21489027	1.888980865479	21487923	1.249143123627	FBgn0039352	401	FBgn0067681	10744
1326	2R	16284730	16287160	1.888931274414	16286152	1.839956156413	FBgn0034548	2440	FBgn0016984	53844
1327	2L	16525296	16534507	1.888875007629	16529010	1.780230970944	FBgn0032587	204	FBgn0002652	146975
1328	2R	4233850	4238539	1.885856151581	4236373	1.682282447815	FBgn0005695	300	FBgn0050353	66354
1329	2R	13261294	13272959	1.884676456451	13268425	1.565333983477	FBgn0034276	2856	FBgn0003545	5451
1330	2R	8458414	8467754	1.884521484375	8462455	1.448526045855	FBgn0004512	204	FBgn0004512	204
1331	3L	21229989	21235266	1.883657455444	21232707	1.752505747477	FBgn0000551	1063	FBgn0037066	12803
1332	3L	11057144	11061053	1.882387161255	11058643	1.582413613796	FBgn0020412	8443	FBgn0052069	22153
1333	3L	5899313	5909579	1.881603717804	5903498	1.74626677831	FBgn0002638	3222	FBgn0002638	3222
1334	X	16205084	16208769	1.881496429443	16207557	1.507699489594	FBgn0004598	532	FBgn0004227	12087
1335	X	21172994	21188374	1.881478309631	21179523	1.763708055019	FBgn0003423	5494	FBgn0015527	19008
1336	3R	12293214	12296814	1.88081407547	12294593	1.736695570104	FBgn0038434	757	FBgn0038434	757
1337	2R	14959734	14968508	1.880211353302	14966068	1.864606071921	FBgn0003887	412	FBgn0003887	412
1338	3L	10709738	10715421	1.880130767822	10711115	1.559406101704	FBgn0036101	40294	FBgn0010762	72425
1339	3R	25880182	25890777	1.879194259644	25884306	1.405133187771	FBgn0015542	270	FBgn0003479	2539
1340	X	8376393	8381980	1.878820419312	8379108	1.341879954705	FBgn0024943	4347	FBgn0030054	72430
1341	2R	10613642	10616377	1.877006053925	10614947	1.730984687805	FBgn0015371	15173	FBgn0033989	107861
1342	3L	4115204	4124568	1.876763343811	4117813	1.678974684547	FBgn0035500	269	FBgn0004574	4920
1343	2L	6535067	6537696	1.876404762268	6536190	1.761849739972	FBgn0000320	10782	FBgn0031830	21610
1344	2R	8852017	8855724	1.876266479492	8853295	1.597145822313	FBgn0067725	7908	FBgn0011882	93596
1345	2L	13244579	13246339	1.875700950623	13244728	1.633311986923	FBgn0003935	120	FBgn0003935	120
1346	2L	7242583	7250472	1.875157833099	7245396	1.578434327069	FBgn0031899	4896	FBgn0031898	22317
1347	3R	23753390	23758873	1.874925613403	23757118	1.642541319132	FBgn0051053	3240	FBgn0027579	6203
1348	3R	21468933	21478571	1.874505996704	21473980	1.722129485186	FBgn0067682	1698	FBgn0067682	1698
1349	3L	2562460	2576791	1.87363910675	2569770	1.714484108819	FBgn0010909	302	FBgn0024939	1212
1350	X	18605487	18612447	1.873568296432	18609125	1.854356457205	FBgn0030955	42	FBgn0004462	13278
1351	2L	10330396	10336163	1.873263835907	10335037	1.77058044076	FBgn0032223	1123	FBgn0032222	3574
1352	X	4042878	4053717	1.873065948486	4044435	1.593683433533	FBgn0000635	6892	FBgn0026080	81756
1353	2R	5170689	5173274	1.872763156891	5171979	1.663638174534	FBgn0011921	1059	FBgn0023143	33162
1354	2L	10839259	10843530	1.871734619141	10841974	1.804469029109	FBgn0032305	629	FBgn0032305	629
1355	3R	4982524	4986411	1.871393680573	4983954	1.516235463759	FBgn0037662	19330	FBgn0000412	82422
1356	2L	18861439	18874024	1.871328830719	18870961	1.530971695395	FBgn0003896	6224	FBgn0032717	35365
1357	2L	7136886	7141039	1.871243000031	7138574	1.752596069785	FBgn0031889	4891	FBgn0031886	72741
1358	X	18720583	18727950	1.871165990829	18725930	1.703783371869	FBgn0030974	1640	FBgn0030974	1640
1359	2L	21019083	21025701	1.868130207062	21023811	1.730895489454	FBgn0010395	16614	FBgn0023388	106134
1360	2L	21295639	21299536	1.867802143097	21297335	1.824913529789	FBgn0032940	264	FBgn0021856	48583
1361	2L	2129187	2131699	1.867336750031	2130538	1.452483766219	FBgn0004507	277	FBgn0031391	16749
1362	3R	2773499	2793549	1.865240097046	2782607	1.552140291999	FBgn0051488	849	FBgn0001077	92561
1363	2R	20398138	20401666	1.863813400269	20399509	1.812863490161	FBgn0035076	887	FBgn0066084	12020
1364	3R	17976777	17981765	1.861104011536	17979085	1.594124943018	FBgn0053335	11655	FBgn0053335	11655
1365	2R	19200513	19206786	1.86056470871	19205347	1.601109441121	FBgn0034893	361	FBgn0016762	3749
1366	3R	6192864	6198070	1.859170913696	6194261	1.632593631744	FBgn0020379	9529	FBgn0015396	18355
1367	2L	13508378	13518713	1.856851577759	13513407	1.753515379769	FBgn0053640	14434	FBgn0032518	118292
1368	3R	5989217	5992236	1.854710578918	5990911	1.663479384254	FBgn0037794	3861	FBgn0037797	57569
1369	3R	8272864	8278827	1.854368209839	8275297	1.746938824654	FBgn0038053	279	FBgn0038046	20295
1370	3R	15065815	15068732	1.854019165039	15067508	1.615152299404	FBgn0038693	4344	FBgn0000463	84427
1371	3R	10521505	10523804	1.853269100189	10522581	1.593982855479	FBgn0051314	476	FBgn0051314	476
1372	X	9395489	9401934	1.853067159653	9398825	1.729998784907	FBgn0028327	66	FBgn0030136	1015
1373	X	5480496	5486486	1.853046417236	5482118	1.925774060763	FBgn0029779	709	FBgn0029783	29088
1374	3L	2535673	2538652	1.85018825531	2537087	1.760462147849	FBgn0010905	722	FBgn0024939	33895
1375	X	13173824	13176886	1.847778320312	13175758	1.581010460854	FBgn0030474	3467	FBgn0052634	40879
1376	2L	12463921	12471192	1.844433307648	12466923	1.498746282914	FBgn0032437	13241	FBgn0040286	32258
1377	3L	4090153	4095424	1.843047857285	4092596	1.711538060506	FBgn0028484	859	FBgn0028484	859
1378	3L	3354789	3361935	1.84286737442	3357724	1.485818445683	FBgn0027616	26	FBgn0027616	26
1379	3R	25125566	25139681	1.842426776886	25130170	1.593540847301	FBgn0039659	7219	FBgn0003525	48668
1380	2L	3848395	3850678	1.840602874756	3849541	1.622243067797	FBgn0004567	12699	FBgn0004567	12699
1381	X	4789655	4793417	1.840257644653	4791898	1.590691715479	FBgn0004368	7529	FBgn0004368	7529
1382	2R	13949830	13958840	1.839606285095	13956026	1.599170656765	FBgn0026173	206	FBgn0003067	95604
1383	3L	13371832	13379452	1.839392185211	13377584	1.514891803265	FBgn0002573	2512	FBgn0036351	22294
1384	3R	9226326	9233456	1.838790416718	9230869	1.742292881012	FBgn0038150	279	FBgn0038150	279
1385	3R	23069410	23072120	1.83820438385	23070855	1.737456351519	FBgn0042111	96	FBgn0005696	6040
1386	2L	19210279	19219773	1.837941646576	19216032	1.68290579319	FBgn0015380	29757	FBgn0032762	86677
1387	2L	19811786	19813842	1.8376121521	19811872	1.528884092967	FBgn0003922	138	FBgn0043021	471
1388	2R	14200961	14206871	1.837462425232	14203723	1.728814686046	FBgn0034376	244	FBgn0023214	15328
1389	X	4772473	4777455	1.836682319641	4775748	1.517003536224	FBgn0029738	5639	FBgn0029738	5639
1390	3L	15779424	15783861	1.83635187149	15781233	1.663782456342	FBgn0036533	435	FBgn0036537	19412
1391	X	7787613	7794247	1.835657596588	7790242	1.739650964737	FBgn0027280	2000	FBgn0004404	10102
1392	3L	4138170	4145610	1.834641456604	4142873	1.639824807644	FBgn0053545	1568	FBgn0004574	20140
1393	3L	6794057	6798400	1.834193706512	6795162	1.757546842098	FBgn0003995	31055	FBgn0035714	68302
1394	2L	21161842	21168624	1.833948612213	21166448	1.480826546164	FBgn0000239	842	FBgn0024371	22610
1395	X	20889385	20892225	1.832215547562	20891155	1.443274413838	FBgn0052512	12957	FBgn0031144	48529
1396	X	16114969	16125279	1.83177781105	16122993	1.419678360224	FBgn0011571	210	FBgn0011571	210
1397	3R	13504831	13509509	1.831342220306	13507621	1.78500059247	FBgn0038535	613	FBgn0038536	772
1398	3R	27229555	27234080	1.83064031601	27231299	1.703680571388	FBgn0039846	125	FBgn0039831	184873
1399	X	21683229	21686847	1.829626560211	21684667	1.612934841829	FBgn0031190	819	FBgn0031186	26682
1400	X	18984433	18994971	1.829349517822	18987599	1.583706140518	FBgn0030987	1291	FBgn0027603	54522
1401	X	11452731	11457213	1.828046798706	11454319	1.250906499227	FBgn0002723	301	FBgn0030322	727
1402	3R	21923555	21926536	1.827001094818	21925182	1.379157861074	FBgn0039411	2915	FBgn0039406	40197
1403	X	1176881	1180153	1.826700687408	1178715	1.554121673107	FBgn0025641	462	FBgn0026875	85261
1404	3L	4264631	4271367	1.826632976532	4267191	1.720901685603	FBgn0035526	196	FBgn0035526	196
1405	X	6656320	6659570	1.824446678162	6657297	1.577223777771	FBgn0029904	2057	FBgn0029905	8854
1406	3L	9097928	9104549	1.823793411255	9103656	1.605651140213	FBgn0011206	643	FBgn0028789	88332
1407	3R	17414665	17421615	1.823617935181	17415819	1.456627505166	FBgn0013984	9568	FBgn0013984	9568
1408	3L	19924538	19928740	1.822784900665	19926002	1.523660570383	FBgn0013303	238	FBgn0036918	68468
1409	2L	18938890	18946157	1.822434902191	18943514	1.741789873909	FBgn0032724	1312	FBgn0032728	21447
1410	4	689072	691894	1.82225894928	691817	1.793994903564	FBgn0024728	7979	FBgn0039930	357792
1411	2L	12054469	12057549	1.822138786316	12056103	1.586212724447	FBgn0028425	121	FBgn0032404	221
1412	3R	17048170	17051825	1.821481227875	17049787	1.719780585345	FBgn0038872	361	FBgn0038871	532
1413	2R	16829263	16833055	1.820383071899	16831275	1.723574245677	FBgn0050394	142	FBgn0020306	249
1414	3L	3283978	3289152	1.81992816925	3287491	1.581678330898	FBgn0035432	237	FBgn0035436	15598
1415	3L	18804156	18808396	1.819806098938	18805490	1.632261977476	FBgn0052027	1348	FBgn0036815	19058
1416	2L	2213276	2218753	1.819498538971	2217409	1.399587070241	FBgn0031399	46	FBgn0031395	25037
1417	3R	19855596	19859143	1.819374084473	19857372	1.655449731009	FBgn0020647	160	FBgn0039139	542
1418	3R	10917292	10922293	1.819177627563	10920567	1.768848475288	FBgn0051304	7355	FBgn0038301	118755
1419	3L	1568790	1571265	1.819113731384	1570047	1.434215354919	FBgn0035237	6747	FBgn0035236	17331
1420	3L	3317688	3324683	1.817809104919	3321305	1.753975187029	FBgn0052268	1411	FBgn0035437	8902
1421	3L	1528574	1534449	1.816948890686	1530380	1.704571932554	FBgn0041342	767	FBgn0035233	11387
1422	2L	4218706	4225376	1.816282749176	4221346	1.635204485485	FBgn0001075	3494	FBgn0031590	5751
1423	2R	13743191	13752351	1.814699649811	13747679	1.56639945507	FBgn0000658	53	FBgn0000658	53
1424	3L	20173538	20177659	1.81433057785	20175251	1.679829418659	FBgn0036958	108	FBgn0036959	139
1425	3L	4044674	4047341	1.814311027527	4045782	1.618358443765	FBgn0000449	54	FBgn0000449	54
1426	X	6718988	6725279	1.813986301422	6721419	1.446461757024	FBgn0064122	7675	FBgn0064122	7675
1427	2L	9704087	9707761	1.813666343689	9705865	1.562585860491	FBgn0051710	79	FBgn0032138	5404
1428	3R	23105124	23110079	1.812166690826	23107454	1.783841311932	FBgn0039507	112	FBgn0039509	6763
1429	3L	6737382	6742733	1.811978340149	6741140	1.487608292524	FBgn0052392	3947	FBgn0035714	14280
1430	X	19312008	19316741	1.811686515808	19313959	1.478638860914	FBgn0031020	131	FBgn0044030	146
1431	2R	14183587	14194495	1.810402870178	14192525	1.532308737437	FBgn0023214	4130	FBgn0023214	4130
1432	3R	23561371	23563846	1.810325622559	23562661	1.730409846586	FBgn0005659	399	FBgn0003330	54915
1433	3L	10301310	10307427	1.8099193573	10304785	1.475718080997	FBgn0067716	10992	FBgn0000629	307292
1434	X	18092663	18096769	1.809902191162	18094293	1.594230741262	FBgn0030905	900	FBgn0004956	47469
1435	X	15451165	15462168	1.809617519379	15458794	1.546610450745	FBgn0003463	1683	FBgn0003463	1683
1436	2R	17586620	17589073	1.808813333511	17587946	1.674871360554	FBgn0034691	193	FBgn0067102	4322
1437	4	644827	646528	1.808316707611	646427	1.713127049533	FBgn0039914	147	FBgn0026777	318080
1438	X	9098901	9102387	1.807262420654	9100572	1.639179674784	FBgn0028292	840	FBgn0000077	8015
1439	3L	12118863	12126666	1.806888580322	12121036	1.751927572138	FBgn0013997	514	FBgn0036258	974
1440	2L	6721066	6725775	1.80673122406	6723057	1.702059970183	FBgn0025777	298	FBgn0025777	298
1441	2R	8427647	8434196	1.806567668915	8432401	1.744188364814	FBgn0010488	497	FBgn0010488	497
1442	3L	9463994	9466718	1.80624961853	9465658	1.274411386914	FBgn0052037	483	FBgn0036005	3944
1443	3R	24711906	24718461	1.805415153503	24715120	1.658190515306	FBgn0053203	397	FBgn0053553	1319
1444	X	6191243	6196274	1.804606437683	6192610	1.526002764702	FBgn0029867	271	FBgn0029868	3025
1445	2R	19539097	19543424	1.802704334259	19541498	1.382003128529	FBgn0013764	38	FBgn0022708	9700
1446	X	572567	576933	1.801286220551	574166	1.625077396631	FBgn0021764	30505	FBgn0065054	46729
1447	3R	23018003	23024284	1.800981044769	23019999	1.790028635661	FBgn0004197	283	FBgn0005696	44816
1448	3L	20281025	20284484	1.800871372223	20282437	1.525161069982	FBgn0036974	266	FBgn0011425	12977
1449	2R	19493898	19497375	1.800155162811	19495735	1.686720455394	FBgn0019948	332	FBgn0034948	10857
1450	3R	1479351	1488805	1.799831390381	1485031	1.743306216072	FBgn0037360	600	FBgn0037360	600
1451	X	2080336	2083868	1.79913520813	2081888	1.530971779543	FBgn0003048	21	FBgn0000377	24249
1452	3R	11221410	11223710	1.797296524048	11222586	1.537775484721	FBgn0038337	10203	FBgn0046829	20569
1453	3R	162296	168254	1.797214031219	167063	1.671567201614	FBgn0037236	1776	FBgn0001204	5309
1454	3R	1447977	1452159	1.796086549759	1450755	1.695754808538	FBgn0037351	569	FBgn0037351	569
1455	3R	14823700	14831267	1.796041488647	14826040	1.39810732007	FBgn0026239	16293	FBgn0026239	16293
1456	3L	3762540	3776173	1.795582771301	3769075	1.650512504578	FBgn0052266	5261	FBgn0035464	25726
1457	2L	13864815	13871631	1.79468870163	13867854	1.522046178579	FBgn0028532	18442	FBgn0051842	32816
1458	X	19410364	19416183	1.794629573822	19412982	1.800635159016	FBgn0031030	764	FBgn0031032	4597
1459	X	17009219	17016450	1.794379711151	17012248	1.630409128526	FBgn0000163	17372	FBgn0000163	17372
1460	X	18776718	18785794	1.793672561646	18781021	1.688543230295	FBgn0052541	16725	FBgn0030974	53451
1461	3R	13633948	13643451	1.79360294342	13639726	1.751010119915	FBgn0051246	2460	FBgn0051246	2460
1462	X	5380688	5399248	1.793518543243	5396462	1.521222680807	FBgn0053980	8958	FBgn0029771	33964
1463	X	16288604	16293777	1.793141365051	16292582	1.435158289396	FBgn0010256	9968	FBgn0010256	9968
1464	X	14075544	14085483	1.792457580566	14081811	1.602764129639	FBgn0002873	31	FBgn0002873	31
1465	3R	25442848	25446246	1.791834354401	25444825	1.669800622123	FBgn0039674	69	FBgn0039678	52557
1466	2R	13723672	13728071	1.79008436203	13725885	1.553847283125	FBgn0050114	3267	FBgn0000658	21741
1467	3R	17646577	17656566	1.78920173645	17655413	1.373727500439	FBgn0041229	2812	FBgn0004493	157941
1468	X	14040899	14057782	1.788621425629	14052572	1.500963538885	FBgn0040153	7180	FBgn0002873	29208
1469	2L	1523719	1526730	1.787438392639	1525259	1.486166280859	FBgn0026397	2568	FBgn0001174	7075
1470	2L	7514639	7521759	1.787383079529	7520029	1.604880988598	FBgn0011283	22669	FBgn0053529	24394
1471	3R	7517579	7521871	1.787006378174	7520032	1.455996831258	FBgn0037937	33	FBgn0037921	68666
1472	3L	20404349	20410009	1.786982536316	20407916	1.458999633789	FBgn0036998	278	FBgn0036998	278
1473	X	10359335	10362239	1.786863327026	10360862	1.677371724447	FBgn0052680	21907	FBgn0052680	21907
1474	2R	18076521	18081145	1.784749984741	18079454	1.636855810881	FBgn0034737	9512	FBgn0034743	34249
1475	4	589028	594150	1.78469991684	592404	1.365954875946	FBgn0040324	397	FBgn0026777	264057
1476	3L	21391874	21399450	1.784405708313	21394413	1.621952957577	FBgn0033583	14750	FBgn0014143	15984
1477	X	14482497	14489788	1.783249378204	14487613	1.616595904032	FBgn0015773	155	FBgn0015773	155
1478	X	132176	138899	1.782911300659	135978	1.555335402489	FBgn0005427	478	FBgn0000316	24204
1479	2R	12905668	12912597	1.782691955566	12907418	1.73182964325	FBgn0011879	340	FBgn0034214	34924
1480	2L	9174743	9177782	1.780261993408	9176533	1.60885219574	FBgn0041092	9731	FBgn0051887	46690
1481	3L	890603	894283	1.778228521347	892361	1.62001773715	FBgn0028999	310	FBgn0035164	71315
1482	3R	16963062	16967449	1.777950286865	16966943	1.592899126165	FBgn0025803	480	FBgn0010770	24985
1483	4	423577	427893	1.777711391449	426866	1.623733296114	FBgn0039905	13226	FBgn0026777	98519
1484	X	5465353	5469559	1.777620315552	5467437	1.666740163167	FBgn0026702	150	FBgn0029783	43769
1485	2L	13233408	13236193	1.777462005615	13234951	1.452624499798	FBgn0032493	356	FBgn0032493	356
1486	3L	18582514	18589082	1.777193069458	18586891	1.614477038383	FBgn0013717	576	FBgn0036800	1062
1487	X	13214094	13222910	1.77706861496	13221085	1.569507956505	FBgn0026749	246	FBgn0026749	246
1488	3L	17460038	17463404	1.776138305664	17461917	1.613021233503	FBgn0052185	1769	FBgn0036733	17253
1489	3L	19934207	19941790	1.776114463806	19940603	1.649267841788	FBgn0036930	2073	FBgn0036918	83069
1490	2R	13925208	13930262	1.77511548996	13927221	1.6108565611	FBgn0027835	352	FBgn0034326	112900
1491	3L	3965847	3968944	1.774910926819	3967149	1.438151640051	FBgn0004880	299	FBgn0000449	78687
1492	X	9591790	9596448	1.772924423218	9595123	1.43472135067	FBgn0020378	3057	FBgn0000233	55714
1493	3L	15720419	15726384	1.772071838379	15721812	1.58937561512	FBgn0010105	28130	FBgn0010105	28130
1494	3L	118378	126338	1.772065639496	121445	1.596348061281	FBgn0020386	8461	FBgn0035105	46509
1495	3R	8543355	8546583	1.771840572357	8545598	1.552039504051	FBgn0002719	2669	FBgn0038071	71816
1496	3R	12662552	12669504	1.771733760834	12665476	1.577809303999	FBgn0000014	9707	FBgn0020546	10250
1497	4	574564	581016	1.771013259888	577881	1.447682910495	FBgn0022361	351	FBgn0026777	249534
1498	3R	16932643	16943035	1.769625663757	16938077	1.621160759645	FBgn0015790	948	FBgn0010770	3881
1499	2R	2207131	2209856	1.769345760345	2208471	1.49951654322	FBgn0033094	33	FBgn0033094	33
1500	X	13472987	13476961	1.768935680389	13475793	1.476092619054	FBgn0030505	17099	FBgn0030507	26167
1501	X	13104165	13115214	1.768602848053	13112599	1.550632715225	FBgn0041210	6659	FBgn0004456	20172
1502	X	3146745	3153304	1.768371582031	3151270	1.534532165527	FBgn0029656	21288	FBgn0000472	78069
1503	X	15522297	15526076	1.767340898514	15523733	1.619423516591	FBgn0030667	1981	FBgn0030671	14329
1504	3L	20854874	20858113	1.76699924469	20856225	1.670274853706	FBgn0037035	5442	FBgn0003415	105040
1505	3R	3010538	3015598	1.76694393158	3013089	1.759878831751	FBgn0026210	370	FBgn0037481	32191
1506	3R	3638288	3640625	1.766893863678	3639573	1.490210420945	FBgn0040523	1368	FBgn0003885	283196
1507	X	16386042	16389275	1.765626907349	16387310	1.626922369003	FBgn0011742	595	FBgn0015615	40056
1508	3L	16365290	16368424	1.76487159729	16366493	1.342980861664	FBgn0036628	1177	FBgn0014163	10605
1509	2L	12431666	12437792	1.763959884644	12435661	1.615375266356	FBgn0040286	996	FBgn0040286	996
1510	3L	17632473	17635742	1.76327753067	17634424	1.52357749939	FBgn0065088	435	FBgn0036745	14534
1511	X	13005395	13008218	1.761253356934	13007038	1.544371801264	FBgn0052637	1010	FBgn0025463	13523
1512	X	2105294	2109114	1.76123380661	2108054	1.699285715818	FBgn0023525	86	FBgn0000377	1917
1513	3R	776112	779380	1.760996341705	777901	1.758828341961	FBgn0047299	100	FBgn0004183	4015
1514	3R	18190253	18198400	1.760946273804	18194203	1.599939739003	FBgn0003178	969	FBgn0038950	2500
1515	3L	7317706	7324789	1.760692596436	7319046	1.473673423131	FBgn0035767	82	FBgn0011640	5833
1516	2R	3833424	3840674	1.760075569153	3839123	1.620859146118	FBgn0050358	7463	FBgn0010109	94983
1517	3L	17994102	17996003	1.758999109268	17994825	1.181107929775	FBgn0052192	10751	FBgn0020300	109838
1518	3R	12566031	12582099	1.758048534393	12568285	1.377134919167	FBgn0003944	7937	FBgn0063261	8826
1519	X	14895963	14901873	1.757066249847	14897231	1.623269110918	FBgn0030600	113	FBgn0030605	618
1520	3L	2367299	2372886	1.756571292877	2369161	1.561085939407	FBgn0052299	4605	FBgn0052299	4605
1521	3L	17324115	17333386	1.755450248718	17332295	1.630838125944	FBgn0015550	7386	FBgn0026197	34422
1522	3R	10302697	10312500	1.754506111145	10307689	1.748960410847	FBgn0038233	29725	FBgn0038234	29901
1523	X	15773576	15777583	1.754318237305	15775612	1.713168144226	FBgn0030710	596	FBgn0030711	3336
1524	2L	10216615	10223454	1.752710342407	10221213	1.543014358072	FBgn0003151	140	FBgn0003151	140
1525	3R	26424167	26428433	1.752470493317	26426829	1.624144610237	FBgn0039790	382	FBgn0039767	172831
1526	3R	20700526	20703704	1.752375125885	20701920	1.446248817444	FBgn0039240	446	FBgn0015625	5303
1527	X	14851223	14857097	1.751895904541	14853369	1.465417194366	FBgn0052594	5002	FBgn0030605	44480
1528	2L	9980850	9985204	1.751479148865	9984897	1.440442449906	FBgn0040965	240	FBgn0040965	240
1529	3L	13000736	13009749	1.750549316406	13006349	1.630490331089	FBgn0036340	4424	FBgn0011284	9354
1530	2R	14050299	14054062	1.74942445755	14051527	1.381703168154	FBgn0003067	103	FBgn0003067	103
1531	3L	8507423	8510736	1.747885704041	8509269	1.605747559491	FBgn0035909	370	FBgn0024236	10078
1532	3R	7044743	7050711	1.74645614624	7048443	1.472352308386	FBgn0020910	825	FBgn0020910	825
1533	3L	594855	614906	1.746341705322	605025	1.557190924883	FBgn0052345	823	FBgn0064191	20766
1534	3R	15154132	15162480	1.746192932129	15158168	1.650125312805	FBgn0000463	6233	FBgn0000463	6233
1535	2R	14924813	14932261	1.745565891266	14926343	1.616961065928	FBgn0028981	3118	FBgn0028981	3118
1536	3L	16544307	16557464	1.744617462158	16553781	1.414076188031	FBgn0002283	605	FBgn0002283	605
1537	2L	18622728	18626539	1.744488716125	18625141	1.378767140706	FBgn0032694	11955	FBgn0032693	23772
1538	3R	14738021	14743164	1.743711471558	14739752	1.548368173487	FBgn0038661	938	FBgn0038666	66938
1539	3R	900897	903859	1.742969512939	902518	1.377423942089	FBgn0010313	9890	FBgn0010313	9890
1540	3L	14370814	14373322	1.741915225983	14372118	1.54325813055	FBgn0003459	3064	FBgn0003459	3064
1541	2L	6212250	6217128	1.741364479065	6213484	1.43064698051	FBgn0026755	11566	FBgn0031782	85722
1542	3L	20700466	20707243	1.741225242615	20705534	1.718084007502	FBgn0016696	156	FBgn0016696	156
1543	X	16469463	16483778	1.740591049194	16478505	1.520863850911	FBgn0030766	3663	FBgn0030766	3663
1544	X	16939437	16944731	1.739701271057	16941693	1.363881980672	FBgn0030820	119	FBgn0054014	29876
1545	2R	19564019	19573333	1.738446712494	19565626	1.55543978074	FBgn0034967	202	FBgn0034967	202
1546	X	6497914	6510226	1.738079071045	6502727	1.40608069102	FBgn0028360	2875	FBgn0029882	3305
1547	2R	11662743	11666983	1.737316131592	11665526	1.579410731792	FBgn0029175	1047	FBgn0034082	8131
1548	2L	2491498	2495319	1.736124038696	2493129	1.371859718772	FBgn0011818	174	FBgn0015816	463
1549	3L	15494997	15504604	1.735601425171	15500770	1.571161492666	FBgn0004396	97	FBgn0036503	18485
1550	3L	18260629	18263612	1.734643936157	18261897	1.536955833435	FBgn0036784	2260	FBgn0011706	101765
1551	2R	14096845	14099983	1.733971595764	14098287	1.310306638479	FBgn0050115	21789	FBgn0050119	43839
1552	2R	11638368	11643027	1.7314453125	11640100	1.703101098537	FBgn0004571	254	FBgn0034073	22634
1553	3R	25395897	25399448	1.730975151062	25398057	1.591185986996	FBgn0039670	15765	FBgn0040623	81241
1554	3L	14427605	14431395	1.730852127075	14428890	1.391235530376	FBgn0036424	46299	FBgn0036424	46299
1555	2L	4047724	4057794	1.7301902771	4055870	1.4422914505	FBgn0000547	24491	FBgn0000547	24491
1556	3L	22771074	22774749	1.729986667633	22773372	1.408755526823	FBgn0037195	2463	FBgn0037200	32675
1557	X	2194866	2201485	1.72967338562	2196590	1.331874987658	FBgn0003079	308	FBgn0003079	308
1558	2R	4647952	4652476	1.72944355011	4650490	1.473043382168	FBgn0028955	203	FBgn0033380	24414
1559	X	10709756	10713228	1.729426383972	10710853	1.233176422119	FBgn0030244	3671	FBgn0030241	10761
1560	3L	11761941	11765420	1.728544235229	11763332	1.504268460804	FBgn0015278	623	FBgn0036213	33467
1561	X	16429861	16436137	1.727787017822	16433417	1.556855145623	FBgn0061200	675	FBgn0015615	6051
1562	3L	15947046	15956724	1.727710723877	15953724	1.417006105185	FBgn0036555	225	FBgn0012066	654
1563	2R	9781344	9786585	1.727031230927	9785321	1.614335626364	FBgn0020615	196	FBgn0020615	196
1564	2R	1289400	1291080	1.72699546814	1289894	1.43667714736	FBgn0025693	349	FBgn0033035	84652
1565	3R	5968031	5973419	1.726716041565	5970343	1.651319061007	FBgn0002478	78	FBgn0037797	78137
1566	2R	17719321	17723835	1.725915908813	17720794	1.563446124395	FBgn0025186	371	FBgn0034704	38306
1567	2L	6454101	6457730	1.725177764893	6455715	1.664008196662	FBgn0031814	219	FBgn0026571	24774
1568	3R	5549780	5554293	1.725070953369	5551172	1.47027695179	FBgn0002431	161	FBgn0002431	161
1569	X	16604929	16623079	1.724290847778	16614214	1.442868677775	FBgn0001250	3157	FBgn0030786	3677
1570	X	9622942	9625892	1.72398352623	9624129	1.448845134062	FBgn0030151	162	FBgn0000233	84720
1571	3R	12485590	12490209	1.723659515381	12487580	1.576941639185	FBgn0051498	3047	FBgn0015019	14251
1572	2R	18742608	18746405	1.723026275635	18744418	1.267613298753	FBgn0034835	4192	FBgn0034846	109817
1573	2L	4329380	4338727	1.722870349884	4333849	1.517167203567	FBgn0020762	77	FBgn0026319	38141
1574	3R	3297494	3301251	1.722671508789	3301146	1.541362550524	FBgn0065099	472	FBgn0037504	1650
1575	3L	6189328	6193786	1.722497940063	6192641	1.438892237345	FBgn0002526	710	FBgn0035692	25508
1576	2R	15632811	15636056	1.722238540649	15634606	1.453218698502	FBgn0004364	8232	FBgn0004364	8232
1577	3R	18951109	18961533	1.721883296967	18955677	1.510971546173	FBgn0051457	1971	FBgn0051457	1971
1578	3L	20242945	20246250	1.721837043762	20244294	1.590550290214	FBgn0003124	448	FBgn0003124	448
1579	2R	13646288	13653508	1.721739292145	13649211	1.50220301572	FBgn0001222	283	FBgn0001222	283
1580	3R	19889466	19893166	1.720065116882	19891455	1.588533605848	FBgn0040283	7431	FBgn0010709	14720
1581	X	8613236	8624020	1.719823122025	8622038	1.53156291114	FBgn0026411	28973	FBgn0030061	61851
1582	3R	22359237	22363966	1.719291687012	22362314	1.67708568573	FBgn0026178	246	FBgn0039449	180793
1583	3R	23088048	23092122	1.718745231628	23089415	1.52403939565	FBgn0010328	343	FBgn0039505	10011
1584	X	9482754	9487615	1.718254089355	9484635	1.125962790321	FBgn0028341	19500	FBgn0015624	43462
1585	2R	3737541	3740027	1.717184066772	3738651	1.550314366817	FBgn0010109	5489	FBgn0010109	5489
1586	3R	17933424	17938000	1.717009544373	17935097	1.471988230944	FBgn0051164	4052	FBgn0053335	55643
1587	3L	18751170	18759090	1.715756416321	18755055	1.442360288957	FBgn0001078	8935	FBgn0036815	31377
1588	3R	11203485	11206059	1.715475082397	11204986	1.466796427965	FBgn0038333	1921	FBgn0038332	7088
1589	2R	3100494	3105738	1.715038299561	3101944	1.497639095082	FBgn0004243	12	FBgn0004243	12
1590	3L	20882349	20886632	1.713261604309	20883499	1.506450812022	FBgn0011591	149	FBgn0003415	77766
1591	3R	14483045	14486672	1.713006496429	14484748	1.473424094064	FBgn0051224	215	FBgn0027841	366
1592	3L	4820318	4825253	1.712864875793	4823578	1.526701927185	FBgn0035578	3989	FBgn0035570	132875
1593	3R	12166221	12169371	1.71230506897	12167666	1.60752436694	FBgn0040284	40	FBgn0040284	40
1594	2L	7133056	7136343	1.711317062378	7134260	1.401779651642	FBgn0031889	577	FBgn0031886	68427
1595	2R	16699072	16702984	1.711220741272	16700728	1.608799766092	FBgn0034602	427	FBgn0034599	24186
1596	2R	5220272	5228669	1.710474014282	5224239	1.537183228661	FBgn0010316	103	FBgn0023143	19098
1597	3R	772221	775027	1.709895133972	773598	1.400103449821	FBgn0004183	288	FBgn0004183	288
1598	2L	8207861	8215493	1.709196090698	8209425	1.473704702714	FBgn0003607	1708	FBgn0003607	1708
1599	2R	20020461	20024634	1.709022521973	20022544	1.471418857574	FBgn0019886	346	FBgn0019886	346
1600	X	20059555	20064006	1.707612991333	20062497	1.709065755208	FBgn0031098	332	FBgn0031098	332
1601	3L	4148677	4155109	1.707415342331	4151149	1.627624005079	FBgn0011653	156	FBgn0004574	28416
1602	3L	14013483	14023087	1.707411766052	14018522	1.530528450012	FBgn0036406	267	FBgn0036406	267
1603	3R	22691007	22694384	1.707402229309	22692745	1.387132476358	FBgn0001197	92	FBgn0001197	92
1604	3L	6165851	6170572	1.706976413727	6167879	1.505869090557	FBgn0024921	448	FBgn0035692	746
1605	X	11182298	11187692	1.706961154938	11184606	1.714915724362	FBgn0028421	167	FBgn0030291	9666
1606	X	16798342	16803826	1.706398487091	16801766	1.488264751434	FBgn0030809	820	FBgn0030806	24967
1607	X	8413538	8422433	1.706048488617	8419977	1.507084481856	FBgn0030052	405	FBgn0030054	31561
1608	2L	17730198	17732861	1.705867767334	17731681	1.598453491926	FBgn0015609	3769	FBgn0032646	234643
1609	X	5857195	5860963	1.70512342453	5858593	1.449007062351	FBgn0029003	179	FBgn0029840	76349
1610	2L	17260862	17264276	1.704390525818	17262670	1.607453907237	FBgn0032629	6009	FBgn0032633	117406
1611	3R	15284658	15291131	1.701213359833	15289980	1.632799561818	FBgn0024242	725	FBgn0000463	138045
1612	3R	17475994	17489421	1.700862884521	17485840	1.574534267187	FBgn0011766	287	FBgn0004493	11632
1613	X	13512070	13514747	1.700375556946	13514297	1.349628575643	FBgn0030510	36	FBgn0030510	36
1614	3R	295262	299616	1.700186729431	298474	1.551475652059	FBgn0051523	6354	FBgn0037255	12289
1615	2L	20625716	20626991	1.699305534363	20625939	1.473317843217	FBgn0051680	1800	FBgn0000986	96569
1616	X	19434343	19444048	1.698514938354	19442258	1.403377175331	FBgn0031037	3163	FBgn0031036	6471
1617	3L	9424725	9433090	1.697771072388	9430117	1.587807711433	FBgn0035997	86	FBgn0035997	86
1618	3L	5564490	5567878	1.697682380676	5566289	1.439811762641	FBgn0003486	235	FBgn0003486	235
1619	X	18366470	18374609	1.697414398193	18368610	1.551295852661	FBgn0000242	8	FBgn0030943	113514
1620	2L	3630335	3634906	1.696716308594	3632307	1.700084716082	FBgn0031554	10626	FBgn0002985	25559
1621	2R	4370919	4376123	1.69612455368	4374679	1.419841035207	FBgn0011286	2475	FBgn0033341	38506
1622	3L	2748239	2752015	1.692390918732	2749894	1.558164946238	FBgn0052296	118	FBgn0035370	634
1623	3L	13992570	13998216	1.690810203552	13994081	1.384643713633	FBgn0052133	22	FBgn0036405	22407
1624	2L	86137	93326	1.69026184082	91480	1.604173099293	FBgn0031216	3272	FBgn0002931	4098
1625	3R	3709199	3713568	1.689651489258	3711828	1.358335558573	FBgn0037525	626	FBgn0037550	240227
1626	2R	4701207	4708286	1.689049243927	4706805	1.372765600681	FBgn0015561	222	FBgn0033380	80729
1627	3L	14586016	14591608	1.686686992645	14590034	1.557550489902	FBgn0036433	1965	FBgn0028418	64011
1628	3R	14985595	14995596	1.686560153961	14991518	1.576343119144	FBgn0010768	1575	FBgn0038678	70899
1629	2R	10279589	10287685	1.686141014099	10283710	1.405029922724	FBgn0020767	575	FBgn0015602	1623
1630	2L	6471421	6483022	1.686136245728	6480623	1.540587663651	FBgn0026571	134	FBgn0026571	134
1631	2R	1671619	1679504	1.685572862625	1674456	1.635002024033	FBgn0011880	917	FBgn0033067	14558
1632	3L	18707299	18715397	1.684520721436	18709525	1.144328912099	FBgn0036810	228	FBgn0036810	228
1633	X	15185208	15193255	1.684187412262	15190418	1.491182547349	FBgn0003132	4580	FBgn0004924	36989
1634	3R	20550880	20553574	1.683270454407	20552501	1.442104756832	FBgn0004885	7082	FBgn0003719	22955
1635	3L	9350185	9358898	1.683080673218	9357752	1.260592520237	FBgn0001226	260	FBgn0011769	12768
1636	2L	6227452	6230414	1.68304681778	6229497	1.318976065692	FBgn0026755	4447	FBgn0031782	101735
1637	3L	10783768	10786748	1.683036804199	10785108	1.579105036599	FBgn0036102	9969	FBgn0026160	46731
1638	2R	2096677	2103733	1.682782173157	2097788	1.641014039516	FBgn0033076	15003	FBgn0041145	24530
1639	2L	539404	545683	1.682651996613	544263	1.446349203587	FBgn0031260	364	FBgn0031260	364
1640	3L	8412778	8417420	1.682264328003	8416183	1.343221103444	FBgn0062463	144	FBgn0010825	8080
1641	2L	5876337	5880937	1.682108402252	5877706	1.399158057045	FBgn0031745	1775	FBgn0031740	75451
1642	3L	15062635	15075367	1.681025505066	15064664	1.521399497986	FBgn0036478	1268	FBgn0025776	55328
1643	3L	13449745	13452620	1.680867671967	13451272	1.405358664195	FBgn0052130	228	FBgn0036351	95982
1644	3L	21448495	21452346	1.680490016937	21450495	1.541278749704	FBgn0037093	339	FBgn0026371	770
1645	X	15506902	15520817	1.680166244507	15518572	1.482214450836	FBgn0030667	3180	FBgn0030671	19490
1646	2R	19251450	19256341	1.67936372757	19253913	1.573287739473	FBgn0000562	512	FBgn0002174	39451
1647	X	4296852	4303237	1.679275512695	4299414	1.468585848808	FBgn0000179	41321	FBgn0029714	97790
1648	3R	17318621	17320938	1.677257537842	17319889	1.463579514447	FBgn0051179	4913	FBgn0013984	86362
1649	3L	8397439	8401385	1.676568984985	8399065	1.438508612769	FBgn0020224	173	FBgn0010825	25198
1650	3L	1483652	1487215	1.675546646118	1485918	1.628982684192	FBgn0028577	203	FBgn0028577	203
1651	2L	8292537	8306533	1.675345420837	8300788	1.452057361603	FBgn0003502	284	FBgn0032015	7400
1652	2R	9060300	9064392	1.67501783371	9061743	1.530835544362	FBgn0033853	1152	FBgn0014877	8246
1653	3L	707768	711666	1.673501014709	710299	1.273729156045	FBgn0035160	12353	FBgn0000575	22639
1654	3R	18214353	18216999	1.671816825867	18215888	1.399719238281	FBgn0038957	386	FBgn0038950	24185
1655	3R	25573371	25576542	1.671627998352	25575332	1.358816655477	FBgn0039692	384	FBgn0020235	474
1656	3R	12238381	12240734	1.669535636902	12239600	1.413891553879	FBgn0003513	10195	FBgn0044826	39950
1657	2L	21739225	21747497	1.668932437897	21744687	1.567998381222	FBgn0032960	367	FBgn0032960	367
1658	2R	5724662	5729537	1.66849899292	5726529	1.376111775637	FBgn0000448	18675	FBgn0033486	97023
1659	2L	13875979	13880199	1.668461322784	13878912	1.216230481863	FBgn0019890	25747	FBgn0019890	25747
1660	X	12299735	12308305	1.668074607849	12301138	1.254810068342	FBgn0030392	3102	FBgn0015024	186582
1661	3L	18604872	18607192	1.668008804321	18605993	1.280131311978	FBgn0036801	14773	FBgn0036800	18040
1662	2R	2252252	2255238	1.666754722595	2253837	1.396458864212	FBgn0028579	157	FBgn0033094	45399
1663	3L	16145510	16148818	1.666353702545	16147223	1.409334182739	FBgn0053795	10584	FBgn0036578	46725
1664	3R	948064	954923	1.664427757263	951805	1.599050073063	FBgn0037293	2005	FBgn0010313	39397
1665	3R	2899067	2906850	1.663762569427	2901222	1.498503572801	FBgn0037468	663	FBgn0010774	4904
1666	2L	8161287	8168413	1.663285017014	8163629	1.533764642828	FBgn0031992	1304	FBgn0031992	1304
1667	3R	5333995	5339966	1.66121339798	5338565	1.507924765348	FBgn0003205	221	FBgn0003205	221
1668	2L	7288534	7297717	1.660898685455	7290175	1.54453933239	FBgn0031901	7642	FBgn0004009	16986
1669	3R	27618096	27621380	1.660673618317	27620227	1.488898217678	FBgn0027620	416	FBgn0011013	46976
1670	2L	21200989	21210568	1.660546779633	21209176	1.482383307289	FBgn0026577	247	FBgn0003930	6405
1671	X	12736082	12745612	1.660317420959	12739866	1.616962611675	FBgn0030432	106	FBgn0030433	1177
1672	3R	10151001	10154068	1.659698486328	10152091	1.44261118571	FBgn0038223	313	FBgn0038224	655
1673	3R	9661516	9667272	1.659284114838	9663790	1.497138778369	FBgn0013998	82	FBgn0053327	24949
1674	4	415383	423188	1.659003019333	416710	1.520368155311	FBgn0039905	3070	FBgn0026777	88363
1675	X	17410469	17416803	1.658109664917	17412951	1.556946361766	FBgn0028343	215	FBgn0030851	50462
1676	X	2440429	2447893	1.657551288605	2445646	1.447721779346	FBgn0001404	989	FBgn0011606	14562
1677	3R	21807694	21810183	1.65746307373	21809129	1.580755650997	FBgn0015269	394	FBgn0002735	16451
1678	3L	10198233	10204294	1.656639099121	10200218	1.288872045629	FBgn0052056	1031	FBgn0015618	387621
1679	2L	15062031	15065007	1.655725717545	15063987	1.479356543223	FBgn0053678	976	FBgn0024183	2258
1680	X	21245411	21253442	1.655431747437	21249888	1.326730132103	FBgn0031179	3417	FBgn0015527	89373
1681	X	11637731	11642333	1.655170440674	11639413	1.550954538233	FBgn0001218	1702	FBgn0030350	81804
1682	2L	7034828	7041379	1.655079841614	7038275	1.484240055084	FBgn0022201	277	FBgn0022201	277
1683	3R	3355285	3362460	1.655059814453	3359437	1.18341700236	FBgn0015573	2810	FBgn0003885	3060
1684	3R	19973703	19976997	1.654176712036	19975483	1.45766362022	FBgn0046322	421	FBgn0013343	44018
1685	3R	21713336	21717063	1.653216362	21714397	1.5262483709	FBgn0028717	132	FBgn0002735	111183
1686	X	6383109	6387381	1.652805805206	6385264	1.412173299228	FBgn0029875	743	FBgn0014026	6743
1687	3L	14985349	14987911	1.65210723877	14986532	1.498341588413	FBgn0047338	2219	FBgn0036465	21297
1688	3R	4124932	4135777	1.652090072632	4133424	1.626430455376	FBgn0037569	920	FBgn0037569	920
1689	2L	20780631	20792410	1.651210784912	20785448	1.37782227993	FBgn0032886	124	FBgn0000986	62940
1690	X	1628314	1632033	1.65083360672	1630685	1.605035445269	FBgn0026086	779	FBgn0029591	51131
1691	3R	13389900	13394201	1.650588989258	13392698	1.449124472482	FBgn0014858	159	FBgn0025571	26553
1692	2L	6322514	6325585	1.650274276733	6324189	1.593959247365	FBgn0021873	1079	FBgn0043854	48226
1693	3R	21306052	21310637	1.650227069855	21308337	1.635040462017	FBgn0039338	212	FBgn0039338	212
1694	2L	6543280	6550603	1.650005340576	6545413	1.586032772064	FBgn0000320	1559	FBgn0031830	12387
1695	2L	8509207	8513326	1.649513244629	8510578	1.33966810563	FBgn0032050	1257	FBgn0032050	1257
1696	3R	918418	925085	1.649267196655	920287	1.469732940197	FBgn0010313	7879	FBgn0010313	7879
1697	3R	5316384	5324628	1.64834022522	5319845	1.554508328438	FBgn0043791	680	FBgn0043791	680
1698	X	10389299	10394738	1.648136138916	10391995	1.472698338826	FBgn0030215	19722	FBgn0052680	53040
1699	2R	16664123	16670077	1.647254943848	16667779	1.492533122792	FBgn0050389	348	FBgn0034599	8763
1700	3L	21250212	21254054	1.646140098572	21251640	1.501610565186	FBgn0003042	177	FBgn0037066	31736
1701	X	16129203	16132816	1.645807266235	16130822	1.477129650116	FBgn0030735	171	FBgn0011571	8039
1702	3R	20898954	20911882	1.645233154297	20906324	1.352250814438	FBgn0004897	2950	FBgn0039273	6416
1703	3L	14165269	14167658	1.644236087799	14166356	1.250447177887	FBgn0052141	2337	FBgn0013718	10220
1704	2R	7531565	7538940	1.643533229828	7533789	1.255347506205	FBgn0004839	1942	FBgn0011704	32439
1705	2L	8380413	8389567	1.642854690552	8387298	1.534188943751	FBgn0041717	2426	FBgn0032036	2831
1706	2L	9458840	9462432	1.642641544342	9460221	1.465868860483	FBgn0053723	19481	FBgn0002973	22708
1707	3R	26391577	26396185	1.64258813858	26394339	1.475011080503	FBgn0039787	10815	FBgn0039767	140341
1708	2R	5633404	5638127	1.640357971191	5636051	1.441807466395	FBgn0050011	1108	FBgn0033486	6545
1709	2R	20491290	20495472	1.640181541443	20494343	1.488562315702	FBgn0035091	788	FBgn0002607	17196
1710	3L	13319398	13322746	1.639386177063	13321451	1.414369791746	FBgn0036348	1722	FBgn0036349	31081
1711	2R	7714009	7718762	1.639038085938	7716629	1.3344810009	FBgn0033699	106	FBgn0033699	106
1712	3R	24971908	24980429	1.636657714844	24978894	1.335127919912	FBgn0041186	75	FBgn0041186	75
1713	3L	4737341	4739691	1.63618850708	4738486	1.482519318076	FBgn0035572	390	FBgn0035570	47783
1714	2R	16674740	16679531	1.635227680206	16676015	1.328293291728	FBgn0034598	225	FBgn0034599	527
1715	2R	11623382	11627197	1.63408946991	11625887	1.635773360729	FBgn0034075	539	FBgn0034073	8421
1716	X	18115326	18117935	1.633528709412	18116478	1.234310895205	FBgn0053542	6953	FBgn0004956	25284
1717	3L	18136559	18141370	1.633466720581	18140272	1.439143040601	FBgn0003997	10624	FBgn0020300	35609
1718	2L	3463414	3467422	1.632999420166	3465960	1.600105173448	FBgn0005616	151	FBgn0005616	151
1719	X	8476010	8493912	1.632817268372	8488660	1.492684205373	FBgn0004102	7226	FBgn0004102	7226
1720	2L	19694732	19699516	1.632709503174	19698261	1.557107550757	FBgn0005590	1297	FBgn0005590	1297
1721	2R	20232847	20235548	1.632331848145	20235187	1.489521026611	FBgn0053988	9066	FBgn0053228	58045
1722	3R	15684013	15691126	1.632281303406	15686853	1.410860790926	FBgn0038737	484	FBgn0038741	16286
1723	X	17315432	17322263	1.631763458252	17318487	1.463983313243	FBgn0030842	4765	FBgn0030851	144926
1724	2L	105820	110237	1.630970954895	107999	1.491367161274	FBgn0005278	1096	FBgn0002931	20617
1725	2R	6296404	6299819	1.628972530365	6298253	1.464187341578	FBgn0053144	499	FBgn0027499	26579
1726	3L	4656419	4661784	1.628557682037	4658537	1.31094231325	FBgn0026729	1783	FBgn0035569	17049
1727	2R	2259248	2263357	1.628347873688	2261321	1.544854612911	FBgn0027066	316	FBgn0033094	52883
1728	3R	4106884	4115909	1.626361846924	4114773	1.469265993904	FBgn0037562	1112	FBgn0037568	16207
1729	3L	9392606	9407070	1.625150680542	9396887	1.532872368308	FBgn0023129	313	FBgn0023129	313
1730	X	2209379	2211649	1.624807834625	2210337	1.36934697628	FBgn0003159	84	FBgn0040389	9544
1731	3R	25827852	25832042	1.624160766602	25830651	1.402690622542	FBgn0016685	144	FBgn0039735	248
1732	2R	11609591	11614918	1.623708248138	11613457	1.476782053709	FBgn0034072	57	FBgn0034073	4009
1733	3R	6371270	6375161	1.621771812439	6372513	1.534201771021	FBgn0051394	17635	FBgn0001235	91873
1734	2R	17377840	17380569	1.621029853821	17379297	1.404799073935	FBgn0034667	4856	FBgn0034657	151218
1735	3L	22885598	22887633	1.620969772339	22886686	1.440272162942	FBgn0052461	2440	FBgn0037207	7631
1736	3L	16824609	16833002	1.620823860168	16826290	1.327043224784	FBgn0036670	409	FBgn0025582	74042
1737	3L	15267755	15270799	1.619186401367	15269714	1.473031997681	FBgn0036493	86	FBgn0036494	32245
1738	3L	4688079	4693363	1.619019985199	4690570	1.357598721981	FBgn0035570	133	FBgn0035570	133
1739	X	20845185	20847476	1.617980480194	20846298	1.662673314412	FBgn0031145	148	FBgn0031144	3672
1740	2L	21664075	21670501	1.617775917053	21669457	1.416095733643	FBgn0000559	286	FBgn0000559	286
1741	3L	5722736	5728505	1.617614746094	5726118	1.369860817404	FBgn0015657	59	FBgn0065058	11251
1742	3L	19855092	19864720	1.617568969727	19856787	1.579574472764	FBgn0020887	454	FBgn0020887	454
1743	X	15424076	15429975	1.61745929718	15427324	1.439493238926	FBgn0030662	2459	FBgn0030660	10226
1744	2L	16044491	16046928	1.617214202881	16045870	1.463050015767	FBgn0013433	54	FBgn0028897	212182
1745	3L	21540878	21546331	1.616991519928	21544543	1.447177946568	FBgn0037105	6662	FBgn0028663	70840
1746	3R	20637865	20644155	1.616683959961	20639340	1.595982607673	FBgn0027539	410	FBgn0013953	33396
1747	2L	10456602	10459414	1.615813016891	10457583	1.513286858797	FBgn0027611	73	FBgn0004915	26239
1748	3R	19742047	19751070	1.614886283875	19748175	1.583893495447	FBgn0016754	520	FBgn0015282	9072
1749	3L	5807017	5812990	1.614765167236	5809985	1.46736091726	FBgn0003984	9576	FBgn0035640	22955
1750	2L	10224245	10228173	1.614570617676	10226653	1.426522445679	FBgn0032196	155	FBgn0032196	155
1751	3L	744766	750856	1.614318370819	746251	1.458337306976	FBgn0052480	6784	FBgn0000575	13313
1752	X	21796012	21797810	1.61363697052	21796646	1.371087614695	FBgn0052499	39462	FBgn0031186	138661
1753	3R	12449733	12459854	1.612901687622	12456597	1.376696288586	FBgn0000634	5649	FBgn0038453	12730
1754	3R	20578481	20581576	1.612537384033	20580371	1.372194402358	FBgn0000140	746	FBgn0000140	746
1755	3R	16773217	16779130	1.612523555756	16777439	1.446970855488	FBgn0002921	3003	FBgn0038834	101168
1756	2L	10245715	10252645	1.612354278564	10249875	1.518288195133	FBgn0000229	604	FBgn0004419	10549
1757	X	7931064	7939964	1.611862182617	7938851	1.424171835184	FBgn0029996	449	FBgn0004656	32179
1758	3R	17773502	17776006	1.609721183777	17774686	1.378709983826	FBgn0051171	16144	FBgn0038925	78512
1759	2L	6926227	6929875	1.609397411346	6927063	1.365052461624	FBgn0004838	6353	FBgn0004838	6353
1760	X	9955838	9965107	1.609328746796	9961599	1.398110193365	FBgn0030180	29808	FBgn0030180	29808
1761	X	22166852	22169366	1.607706069946	22168555	1.210992476519	FBgn0000719	109972	FBgn0031186	510570
1762	2L	3654997	3660803	1.607296943665	3656016	1.459709672367	FBgn0000721	935	FBgn0002985	49268
1763	X	19530880	19539408	1.607034683228	19531368	1.487034797668	FBgn0010341	347	FBgn0031057	13683
1764	2L	6184029	6188247	1.605871200562	6186549	1.370615065098	FBgn0040951	3922	FBgn0031782	58787
1765	3L	9476132	9480857	1.605757713318	9479870	1.360858261585	FBgn0036007	594	FBgn0036007	594
1766	X	20231025	20241042	1.605734348297	20234234	1.30156991061	FBgn0031114	422	FBgn0031114	422
1767	3L	4339907	4344577	1.605711936951	4343427	1.455053448677	FBgn0035533	3292	FBgn0035532	37665
1768	3L	15300529	15304138	1.605625629425	15301803	1.315836042166	FBgn0036494	156	FBgn0036494	156
1769	3R	1056290	1059335	1.605599403381	1057952	1.50448602438	FBgn0040208	12	FBgn0000340	14805
1770	2R	8127153	8131456	1.605571746826	8129045	1.392865629757	FBgn0004435	397	FBgn0053792	19536
1771	2L	17472179	17474960	1.605543136597	17473728	1.411704987288	FBgn0027885	87	FBgn0027885	87
1772	3R	11020857	11023599	1.60551071167	11022489	1.266999945921	FBgn0038297	155	FBgn0038301	16833
1773	2L	11187868	11190282	1.605420589447	11189195	1.270340442657	FBgn0032354	10154	FBgn0028700	58550
1774	X	15592484	15597871	1.605148792267	15594985	1.471255302429	FBgn0030686	265	FBgn0025809	24531
1775	3R	12046123	12051889	1.605050563812	12048160	1.212498251597	FBgn0040071	3211	FBgn0011253	50016
1776	2R	8673191	8676890	1.604208946228	8674572	1.382406374987	FBgn0020370	425	FBgn0033802	27147
1777	X	20041537	20043520	1.604050636292	20041898	1.486048030853	FBgn0053498	5196	FBgn0031098	20267
1778	3R	13989038	13999982	1.603684902191	13996038	1.403708798545	FBgn0042693	2587	FBgn0038570	3071
1779	2L	291339	299655	1.60356426239	298175	1.280371397734	FBgn0020622	293	FBgn0024352	3066
1780	3L	9345932	9349043	1.602239608765	9347735	1.364853322506	FBgn0001228	857	FBgn0011769	2751
1781	X	614175	618522	1.602201461792	616010	1.34187739236	FBgn0040382	406	FBgn0065054	4885
1782	2L	12661881	12667658	1.601505279541	12666277	1.367799162865	FBgn0032442	2892	FBgn0032445	26746
1783	3L	15583567	15586640	1.601265907288	15585110	1.489415202822	FBgn0036522	108	FBgn0036519	9463
1784	3L	15276295	15281860	1.600827693939	15280897	1.361499667168	FBgn0036493	11269	FBgn0036494	21062
1785	3L	1519018	1524077	1.600206375122	1520835	1.572582637562	FBgn0035229	154	FBgn0035233	20932
1786	X	3277356	3280483	1.597521305084	3278360	1.202352439656	FBgn0052493	5319	FBgn0000472	49021
1787	2R	15563280	15570262	1.596814632416	15566869	1.278432279825	FBgn0034480	47019	FBgn0004364	59505
1788	3R	15820293	15827952	1.596256256104	15821424	1.530007642858	FBgn0038755	12820	FBgn0038768	36118
1789	2R	6798897	6801249	1.595935821533	6800060	1.318109456231	FBgn0033607	197	FBgn0041174	4427
1790	3R	4780399	4782517	1.595525741577	4781271	1.286640930176	FBgn0037645	1714	FBgn0037644	10545
1791	3L	13928993	13932061	1.595111370087	13930573	1.303503799438	FBgn0036389	109	FBgn0036386	36317
1792	2R	16364626	16368700	1.595076560974	16366940	1.530666053295	FBgn0034554	6743	FBgn0016984	26944
1793	3L	19148289	19150707	1.59494972229	19149601	1.373764783144	FBgn0016797	13716	FBgn0016797	13716
1794	2L	14020058	14028613	1.593554019928	14026220	1.304199665785	FBgn0028519	790	FBgn0028519	790
1795	2R	17628799	17632244	1.591924667358	17630074	1.363948941231	FBgn0034695	56	FBgn0067102	46450
1796	2R	19029678	19032633	1.591750144958	19031408	1.359013617039	FBgn0034873	50	FBgn0034873	50
1797	X	13033756	13035964	1.59055018425	13034777	1.385829627514	FBgn0030460	6467	FBgn0029133	11493
1798	X	11844442	11847234	1.590023040771	11846266	1.451769325468	FBgn0030362	105	FBgn0003865	23416
1799	X	2643046	2647444	1.589328289032	2645940	1.194565193994	FBgn0040384	158	FBgn0024978	57599
1800	X	9512563	9521701	1.58904838562	9520334	1.37700920105	FBgn0015624	7763	FBgn0015624	7763
1801	3L	3885126	3890543	1.588683605194	3885748	1.458340909746	FBgn0003943	922	FBgn0035470	3060
1802	X	10444600	10454097	1.588404178619	10447685	1.350093815062	FBgn0030218	247	FBgn0052680	108730
1803	3R	257797	264988	1.587144851685	259423	1.553923775168	FBgn0037249	229	FBgn0037249	229
1804	3R	10572030	10576697	1.587071418762	10575312	1.273276918075	FBgn0038257	2269	FBgn0038257	2269
1805	3L	1498620	1502859	1.586717605591	1500203	1.412764661452	FBgn0011204	567	FBgn0028577	14082
1806	X	9494319	9497823	1.586012840271	9495856	1.358447819948	FBgn0028341	8279	FBgn0015624	32241
1807	3L	5332261	5336173	1.584759712219	5334483	1.335154308992	FBgn0035600	346	FBgn0035602	5949
1808	X	6064344	6066675	1.582785129547	6065579	1.127792485555	FBgn0029849	419	FBgn0003514	4820
1809	3L	17950664	17961985	1.58230304718	17954902	1.227367401123	FBgn0052193	27983	FBgn0036762	142727
1810	X	9572481	9577952	1.582100868225	9574267	1.625777959824	FBgn0020378	23913	FBgn0000233	34858
1811	2L	15265792	15272156	1.581890583038	15267568	1.398983329535	FBgn0001980	372	FBgn0001981	62225
1812	3L	22876966	22877845	1.581728935242	22877761	1.47972984314	FBgn0037207	1294	FBgn0037207	1294
1813	2R	4924327	4928042	1.579686164856	4926333	1.51869022145	FBgn0041087	176	FBgn0053774	14236
1814	3L	4622985	4628434	1.579580307007	4626730	1.42067118252	FBgn0052234	1687	FBgn0035562	15681
1815	3L	18778536	18781372	1.579313755035	18779622	1.393316477537	FBgn0036814	4951	FBgn0036815	6810
1816	X	5606327	5612438	1.578779220581	5609120	1.37639690848	FBgn0013987	299	FBgn0029800	9000
1817	2L	11056728	11062272	1.577030181885	11061290	1.444566726685	FBgn0032330	3887	FBgn0032335	9771
1818	2R	8448630	8454116	1.576569080353	8452196	1.301586985588	FBgn0033784	238	FBgn0004512	10055
1819	X	4164649	4171177	1.575868606567	4169314	1.374995619059	FBgn0004625	1451	FBgn0026080	206635
1820	X	20542651	20548451	1.575811386108	20545343	1.389713848338	FBgn0031129	1293	FBgn0003300	40226
1821	2L	16245037	16250416	1.575422286987	16247648	1.253297749688	FBgn0024734	5884	FBgn0028897	10404
1822	2R	6105966	6111844	1.575161933899	6108295	1.455787563324	FBgn0033538	21182	FBgn0004399	38578
1823	2L	19255068	19258405	1.575122356415	19256594	1.430034160614	FBgn0051797	1468	FBgn0024245	102559
1824	2R	14976634	14985905	1.575017929077	14983268	1.311772935531	FBgn0002716	12210	FBgn0034447	15896
1825	3R	16108223	16111174	1.57341337204	16109790	1.100912178264	FBgn0038781	4745	FBgn0028386	9198
1826	2R	10131804	10137968	1.572816848755	10135836	1.320389211178	FBgn0033948	339	FBgn0033948	339
1827	3R	27537826	27542271	1.572803497314	27539175	1.406616687775	FBgn0003870	431	FBgn0039867	23489
1828	3R	19820533	19823525	1.572374343872	19821754	1.347388716305	FBgn0053108	361	FBgn0053108	361
1829	2R	11042113	11047879	1.571636676788	11046711	1.539649784565	FBgn0019968	390	FBgn0019968	390
1830	X	7534903	7539114	1.570232391357	7537860	1.358285960029	FBgn0029504	4070	FBgn0027553	35698
1831	2R	5087949	5092886	1.570048809052	5089891	1.514249145985	FBgn0033425	402	FBgn0025286	9105
1832	3R	7366434	7371340	1.570020675659	7368876	1.421144485474	FBgn0053512	3907	FBgn0037920	76937
1833	3R	24418383	24428747	1.56989812851	24426082	1.399673058436	FBgn0001215	553	FBgn0001215	553
1834	X	19715553	19725542	1.568801879883	19723102	1.410064697266	FBgn0000076	895	FBgn0031079	37114
1835	2R	3665436	3670389	1.56866645813	3668017	1.425802455229	FBgn0010504	446	FBgn0050373	8462
1836	2L	6044170	6052707	1.568409442902	6048650	1.532186508179	FBgn0031768	651	FBgn0031768	651
1837	X	14671051	14674843	1.567219257355	14673758	1.308199942112	FBgn0024753	443	FBgn0052590	786
1838	3L	17409091	17415996	1.56712436676	17411387	1.266138757978	FBgn0036725	6717	FBgn0042641	12940
1839	X	1312445	1342437	1.566288709641	1339918	1.498447450002	FBgn0003517	316	FBgn0003517	316
1840	2L	18556616	18560631	1.565535068512	18559072	1.22192217322	FBgn0032686	29	FBgn0032682	77656
1841	3L	5813547	5823611	1.564639568329	5819600	1.404643002678	FBgn0003984	39	FBgn0035640	32570
1842	X	5449061	5455180	1.564550876617	5453789	1.426888555288	FBgn0029776	7208	FBgn0029783	57417
1843	X	19481507	19487322	1.564028263092	19486062	1.221149772406	FBgn0031052	182	FBgn0031047	13245
1844	2R	12463873	12467557	1.563038825989	12465788	1.393484957078	FBgn0053456	888	FBgn0053456	888
1845	3R	19684460	19686351	1.563024520874	19685186	0.991806397071	FBgn0004185	166	FBgn0004185	166
1846	3R	18245502	18248578	1.562016487122	18246815	1.296933442354	FBgn0038964	25	FBgn0038964	25
1847	2R	19604999	19607901	1.561487674713	19606984	1.270161986351	FBgn0034975	497	FBgn0021875	34621
1848	X	3712520	3715916	1.56140089035	3714489	1.323531543507	FBgn0015565	926	FBgn0019661	6565
1849	3R	17982857	17992282	1.561234474182	17989703	1.425774216652	FBgn0053335	1037	FBgn0053335	1037
1850	3L	14000776	14007526	1.561110496521	14002625	1.42160914926	FBgn0026418	342	FBgn0036405	13863
1851	X	20279333	20282563	1.560568809509	20281566	1.351995974779	FBgn0031117	2503	FBgn0040649	15290
1852	2R	19355437	19360795	1.560339927673	19358880	1.207486629486	FBgn0021895	184	FBgn0021895	184
1853	3L	15766583	15768718	1.559250831604	15767748	1.224714615766	FBgn0036531	5929	FBgn0036537	32897
1854	2L	7031092	7034196	1.558851242065	7033063	1.47558630214	FBgn0031883	350	FBgn0031883	350
1855	X	21439491	21443124	1.557345867157	21441203	1.374574057261	FBgn0024807	369	FBgn0031186	216782
1856	X	22055922	22059097	1.557043075562	22058701	1.586713357405	FBgn0000719	118	FBgn0031186	400716
1857	3L	17477323	17481062	1.557001113892	17479800	1.157688645756	FBgn0036734	242	FBgn0036734	242
1858	3L	10742399	10747791	1.555502891541	10743547	1.437428029378	FBgn0036102	31592	FBgn0026160	88292
1859	3L	5248330	5253425	1.555213928223	5251273	1.360805988312	FBgn0052423	618	FBgn0035602	89159
1860	2L	10384874	10389808	1.554224014282	10388450	1.526297905866	FBgn0000413	372	FBgn0000413	372
1861	3R	16977708	16984315	1.554190635681	16982533	1.412919938564	FBgn0038865	4282	FBgn0010770	40575
1862	3R	10132695	10135645	1.553379058838	10133988	1.501751058242	FBgn0003567	321	FBgn0004855	828
1863	2L	2361611	2369560	1.553123474121	2364281	1.519249355092	FBgn0028485	1054	FBgn0028485	1054
1864	4	625162	632617	1.552763462067	631277	1.282184251149	FBgn0025936	341	FBgn0026777	302930
1865	3R	3761458	3766469	1.552363395691	3762832	1.523061387679	FBgn0002542	16676	FBgn0037550	189223
1866	2L	11205403	11208136	1.55145740509	11206933	1.478674856822	FBgn0000011	3748	FBgn0028700	76288
1867	3R	7214118	7220105	1.551191806793	7216855	1.246179676056	FBgn0037892	16790	FBgn0037892	16790
1868	3R	5415651	5423168	1.550557136536	5421410	1.448701914619	FBgn0037720	4377	FBgn0037719	4701
1869	3R	27540	31844	1.550539970398	29986	1.335028564229	FBgn0037215	6957	FBgn0037220	28091
1870	2R	18694071	18698804	1.54966878891	18695530	1.368881464005	FBgn0034833	3522	FBgn0003062	113210
1871	2R	7061725	7065619	1.548811912537	7062856	1.259422874451	FBgn0000577	18739	FBgn0000577	18739
1872	3L	4345432	4348006	1.54821896553	4346389	1.483005523682	FBgn0035533	330	FBgn0035532	40627
1873	X	14782717	14791989	1.548146247864	14785136	1.232233888963	FBgn0027601	461	FBgn0052590	112164
1874	3R	809561	816544	1.548066139221	815098	1.273716688156	FBgn0037292	624	FBgn0004183	41212
1875	X	312457	318590	1.546805143356	314009	1.377636657042	FBgn0000137	3313	FBgn0002561	47464
1876	2R	15545078	15553232	1.545780658722	15550240	1.412512218251	FBgn0034480	30390	FBgn0004364	76134
1877	3R	209801	217057	1.545663833618	213133	1.241739603189	FBgn0003882	166	FBgn0001204	40761
1878	2R	10438492	10446349	1.545300483704	10443110	1.295039850123	FBgn0033983	5053	FBgn0033987	35067
1879	3L	18783611	18790481	1.544188499451	18788213	1.377003124782	FBgn0000261	348	FBgn0036815	1781
1880	2L	19541866	19546048	1.543982505798	19544525	1.349458515644	FBgn0041180	1197	FBgn0046825	20922
1881	3L	8625404	8629114	1.543582439423	8627594	1.446931137758	FBgn0035922	4123	FBgn0001168	22112
1882	X	625006	633292	1.54347038269	631300	1.334083921769	FBgn0027343	4451	FBgn0015288	9340
1883	X	13396883	13399638	1.543207645416	13398106	1.330885686372	FBgn0052629	345	FBgn0030507	103854
1884	3L	13014194	13016894	1.542687416077	13015549	1.388938367367	FBgn0011284	154	FBgn0011284	154
1885	3L	12496649	12505413	1.542410850525	12503932	1.262622859743	FBgn0036298	219	FBgn0004926	3248
1886	2R	19678865	19684130	1.542136192322	19682302	1.352368056774	FBgn0023184	23	FBgn0034986	265
1887	3R	11298459	11305849	1.541666030884	11302251	1.25041437149	FBgn0038341	336	FBgn0067339	58746
1888	2R	6389137	6393610	1.540981292725	6390646	1.417549222708	FBgn0050015	15	FBgn0033562	1015
1889	2L	16710835	16719521	1.538726329803	16716351	1.525645115796	FBgn0000409	548	FBgn0032596	11707
1890	3R	1508111	1513591	1.538494110107	1510372	1.428646882375	FBgn0037364	776	FBgn0037363	14937
1891	3R	27508516	27517298	1.53825378418	27515085	1.331988867591	FBgn0039864	9483	FBgn0039867	47579
1892	3R	817305	825866	1.538064956665	820180	1.288384746103	FBgn0037292	5706	FBgn0004183	46294
1893	2R	15338826	15342995	1.538042545319	15341338	1.340583857368	FBgn0034476	430	FBgn0011849	98944
1894	3R	27892448	27895118	1.537828445435	27893941	1.264759400312	FBgn0002645	221	FBgn0002780	16147
1895	X	21132656	21137336	1.537291049957	21134670	1.511370771071	FBgn0029067	39	FBgn0020369	7934
1896	3R	11634966	11637525	1.53645324707	11636222	1.256210613251	FBgn0026616	6248	FBgn0038364	16704
1897	X	3303336	3310872	1.536375045776	3305374	1.224483521779	FBgn0029659	11021	FBgn0029664	33751
1898	3L	19562699	19565421	1.536043167114	19563813	1.443506240845	FBgn0005386	194	FBgn0005386	194
1899	3R	21842088	21845532	1.535449028015	21843497	1.396956570943	FBgn0002592	305	FBgn0002592	305
1900	2L	20402266	20406205	1.535120010376	20404902	1.339262038469	FBgn0032859	248	FBgn0032858	391
1901	3L	1620148	1626046	1.534901618958	1623095	1.41390988406	FBgn0013753	139	FBgn0035248	5979
1902	X	8934310	8937824	1.534452438354	8934660	1.235410650571	FBgn0030086	111	FBgn0030086	111
1903	X	1509639	1516870	1.534393310547	1512504	1.406587092082	FBgn0029584	4027	FBgn0023530	12931
1904	3L	7827591	7831142	1.53412437439	7829254	1.334905475378	FBgn0016694	12065	FBgn0035823	39573
1905	2R	19446512	19452272	1.533970832825	19450812	1.443582092013	FBgn0001123	671	FBgn0034938	10803
1906	X	13575927	13585372	1.533218860626	13581080	1.498318862915	FBgn0001612	2488	FBgn0030521	35038
1907	2R	5719086	5724313	1.533212184906	5723210	1.272361501058	FBgn0000448	21994	FBgn0033486	93704
1908	3R	25313065	25323464	1.53261423111	25319158	1.373873472214	FBgn0039665	77	FBgn0040623	2342
1909	3L	21062213	21067328	1.532456874847	21065173	1.305449664593	FBgn0037050	114	FBgn0037050	114
1910	2R	20557023	20565768	1.532143115997	20564692	1.377448022366	FBgn0001147	4765	FBgn0001148	4888
1911	3R	5427160	5432202	1.530633926392	5430459	1.370633517995	FBgn0037720	13426	FBgn0037719	13750
1912	2R	15775777	15779970	1.530335426331	15777296	1.379421657986	FBgn0005655	424	FBgn0005655	424
1913	3L	17977220	17983905	1.530161857605	17981756	1.380236625671	FBgn0052192	23820	FBgn0020300	122907
1914	3R	20542151	20548879	1.530017375946	20546357	1.435485473046	FBgn0004885	938	FBgn0003719	29099
1915	2L	4344233	4348242	1.529556274414	4346952	1.325116443634	FBgn0031596	6023	FBgn0026319	25038
1916	2L	13209805	13217201	1.529477119446	13216028	1.282500917261	FBgn0004192	189	FBgn0004192	189
1917	3L	11311795	11321383	1.527994155884	11317992	1.258808255196	FBgn0036155	20840	FBgn0041094	91736
1918	2R	13012425	13021058	1.527467727661	13019740	1.378478258848	FBgn0034228	1980	FBgn0034237	31336
1919	3R	5398313	5401571	1.527424812317	5399602	1.327420055866	FBgn0037715	106	FBgn0027338	3904
1920	3R	9734355	9738742	1.527375221252	9737195	1.487949879964	FBgn0000576	9614	FBgn0000576	9614
1921	2R	7256444	7259278	1.527366638184	7258348	1.301546990871	FBgn0033649	18518	FBgn0033652	47928
1922	3R	16577944	16580182	1.527256965637	16579056	1.4414280653	FBgn0038825	1746	FBgn0038821	14696
1923	X	13083252	13094327	1.527101039886	13091226	1.435832977295	FBgn0030462	946	FBgn0004456	1201
1924	2L	1428491	1433331	1.526956558228	1429786	1.245398325079	FBgn0003926	2925	FBgn0002543	9337
1925	2R	7080665	7084060	1.526903152466	7081767	1.096699088812	FBgn0065063	25523	FBgn0065063	25523
1926	3L	19141139	19147623	1.526096820831	19144527	1.212739804212	FBgn0016797	8642	FBgn0016797	8642
1927	2R	2146184	2149872	1.525292873383	2148133	1.19371214509	FBgn0026761	58	FBgn0033081	20130
1928	3L	13017423	13026871	1.524933099747	13023923	1.421411991119	FBgn0036342	2952	FBgn0036342	2952
1929	3L	16437827	16443706	1.524114608765	16441048	1.399985462427	FBgn0004569	7912	FBgn0014163	63950
1930	2R	9733590	9735946	1.523524284363	9734648	1.150673389435	FBgn0033913	135	FBgn0033912	3158
1931	3L	11264745	11272429	1.523064613342	11268927	1.296003490686	FBgn0036152	193	FBgn0041094	42671
1932	3R	1192731	1195119	1.522552490234	1193793	1.457542531631	FBgn0037315	234	FBgn0003275	3727
1933	3R	2174492	2180662	1.522508144379	2177322	1.390869477216	FBgn0014001	702	FBgn0053097	16688
1934	X	17255168	17258917	1.521573543549	17257437	1.030294053695	FBgn0030839	91	FBgn0030851	205976
1935	3L	21422654	21432731	1.521339416504	21424482	1.348990805009	FBgn0037085	640	FBgn0037085	640
1936	2L	13190099	13193832	1.521335601807	13191566	1.515328586102	FBgn0032479	383	FBgn0032476	14394
1937	X	3957304	3966498	1.520646572113	3962348	1.458689272404	FBgn0026080	331	FBgn0026080	331
1938	3L	240282	243256	1.520192623138	241854	1.33172494173	FBgn0035120	164	FBgn0035120	164
1939	X	1904405	1908003	1.520172119141	1906479	1.406979897443	FBgn0025631	1929	FBgn0003964	9040
1940	3R	25416595	25419454	1.519906044006	25417674	1.391922887166	FBgn0039672	130	FBgn0039678	79708
1941	3L	19646823	19649401	1.519712924957	19648374	1.48215264082	FBgn0036900	4243	FBgn0029094	64223
1942	X	13606853	13620582	1.519405841827	13616121	1.442310750484	FBgn0030521	3	FBgn0030521	3
1943	3L	2375920	2378259	1.518966674805	2377362	1.119238685159	FBgn0052298	2838	FBgn0052299	3596
1944	2L	1155161	1162325	1.518454551697	1157894	1.425045462216	FBgn0028388	370	FBgn0031310	7111
1945	3R	26386780	26391135	1.517882823944	26389065	1.412311840057	FBgn0039787	16089	FBgn0039767	135067
1946	3R	21703027	21710928	1.517847537994	21706949	1.504405975342	FBgn0027865	213	FBgn0002735	118631
1947	2L	10374798	10381206	1.517629861832	10376810	1.401331424713	FBgn0032233	318	FBgn0053303	1058
1948	3L	15088378	15091666	1.517489910126	15090506	1.417424857616	FBgn0036481	71	FBgn0025776	81170
1949	2R	2480823	2484684	1.516823768616	2483000	1.439890520913	FBgn0053558	357	FBgn0033107	156127
1950	X	1070733	1080704	1.516448974609	1073344	1.36583891511	FBgn0040366	1392	FBgn0026875	20110
1951	3L	20914044	20917762	1.515810012817	20915353	1.398252367973	FBgn0053283	2747	FBgn0003415	45912
1952	2L	15103830	15112716	1.51572227478	15107440	1.31884047389	FBgn0028878	1926	FBgn0024183	41195
1953	3R	22081226	22086002	1.514609336853	22084887	1.320418387651	FBgn0000064	2426	FBgn0039406	199902
1954	2L	2991600	2994917	1.514129161835	2993155	1.410249513738	FBgn0025681	191	FBgn0002989	394
1955	2R	7632903	7638532	1.513189315796	7635203	1.144626490275	FBgn0033681	424	FBgn0027504	31761
1956	X	6131353	6138344	1.513172149658	6133158	1.338674036662	FBgn0026015	42	FBgn0029857	232
1957	2R	8257688	8261229	1.512966156006	8258910	1.270402403439	FBgn0033772	5437	FBgn0011227	14520
1958	2L	16538990	16545224	1.512657165527	16541774	1.344328431522	FBgn0051816	3289	FBgn0002652	134211
1959	3R	7772297	7776998	1.512471199036	7774668	1.193963219138	FBgn0051211	734	FBgn0037955	126458
1960	3L	22931414	22933338	1.511380195618	22931793	1.438113106622	FBgn0005629	489	FBgn0037207	52738
1961	2R	5383346	5388155	1.510495185852	5387042	1.321567386389	FBgn0033459	55	FBgn0033458	3757
1962	X	16086032	16090375	1.510371208191	16088579	1.292172738484	FBgn0003920	30	FBgn0003920	30
1963	3R	7711311	7715331	1.509426116943	7713809	1.259753322601	FBgn0037960	922	FBgn0037955	65599
1964	3R	11169993	11174668	1.509256362915	11171475	1.403439830331	FBgn0019925	430	FBgn0013269	12611
1965	2L	4376961	4380334	1.508703231812	4378623	1.224622473997	FBgn0031597	4096	FBgn0031597	4096
1966	X	15685021	15688570	1.507269859314	15687247	1.386977259318	FBgn0030700	136	FBgn0014391	4070
1967	3R	9849188	9859725	1.50643157959	9857446	1.465213012695	FBgn0038192	331	FBgn0038196	4441
1968	X	319923	324223	1.505486488342	323123	1.24602581473	FBgn0010019	3032	FBgn0002561	56578
1969	3R	1415940	1419273	1.505298137665	1417499	1.287224531174	FBgn0015324	46	FBgn0014366	319
1970	X	19725844	19737612	1.505173683167	19732058	1.462370246649	FBgn0000076	8061	FBgn0031079	46070
1971	2L	8097309	8101769	1.504569530487	8100172	1.306429237127	FBgn0011219	16750	FBgn0010287	27275
1972	2R	11673834	11680193	1.504508495331	11674984	1.146281814575	FBgn0034082	1327	FBgn0034082	1327
1973	X	4279366	4286531	1.504274368286	4281000	1.148207515478	FBgn0000179	22907	FBgn0029714	116204
1974	3L	19026727	19030156	1.504127502441	19028200	1.24527195096	FBgn0036842	139	FBgn0002945	17610
1975	3L	14510612	14522525	1.503868579865	14516329	1.206418216228	FBgn0036428	99	FBgn0028418	9694
1976	3R	1372065	1374610	1.503690719604	1373351	1.065958471859	FBgn0037336	139	FBgn0037342	20981
1977	X	19463367	19466579	1.502917289734	19465613	1.168082892895	FBgn0031045	5942	FBgn0026680	6676
1978	3R	14398023	14400799	1.502794265747	14399333	1.237684472402	FBgn0038627	516	FBgn0027841	85781
1979	X	21091037	21094063	1.502381324768	21092315	1.127603620291	FBgn0052521	468	FBgn0020369	34421
1980	X	6433947	6437632	1.501769065857	6435985	1.288713010152	FBgn0029878	29	FBgn0014026	57464
1981	3R	22700225	22704897	1.501686096191	22701744	1.308065593243	FBgn0002838	66	FBgn0002838	66
1982	3L	717715	720192	1.501611232758	719067	1.471649289131	FBgn0035160	3585	FBgn0000575	13871
1983	3R	12732147	12743365	1.50160741806	12739463	1.155117956797	FBgn0051270	10044	FBgn0082171	57426
1984	2L	14037606	14048639	1.501405715942	14040646	1.346728928884	FBgn0028873	2518	FBgn0028876	6938
1985	2R	13211966	13215778	1.501165390015	13213079	1.130461756388	FBgn0027872	145	FBgn0045800	881
1986	X	18498943	18503542	1.501047611237	18502305	1.315686035156	FBgn0030947	6215	FBgn0030945	15277
1987	3R	433846	435323	1.50050163269	434045	1.335686683655	FBgn0013743	4552	FBgn0037261	33228
1988	3R	1393358	1398908	1.498955249786	1396995	1.300067901611	FBgn0023023	165	FBgn0037342	2663
1989	2L	5549055	5552761	1.498809814453	5550831	1.400569074294	FBgn0031718	195	FBgn0031718	195
1990	2L	10229455	10233697	1.498265266418	10232299	1.404283747954	FBgn0032198	212	FBgn0032196	5491
1991	2L	4835410	4841469	1.498036384583	4838428	1.36933222939	FBgn0031635	432	FBgn0031633	7758
1992	3L	15043834	15047355	1.496706008911	15044725	1.077596916872	FBgn0036474	1019	FBgn0025776	35389
1993	3R	3787054	3790886	1.496600627899	3789359	1.31537695492	FBgn0000504	3771	FBgn0037550	162696
1994	3L	8367743	8371353	1.496370315552	8370016	1.277521161472	FBgn0035888	1989	FBgn0035878	49739
1995	3R	2628759	2633649	1.495640993118	2630542	1.269302934408	FBgn0082182	4714	FBgn0082182	4714
1996	3R	2865980	2871625	1.494888782501	2869937	1.339537844938	FBgn0024289	8120	FBgn0010774	36189
1997	2R	4620402	4630720	1.493858337402	4628331	1.361169487238	FBgn0003612	392	FBgn0033380	2255
1998	2R	4424237	4430011	1.493477344513	4426110	1.378266572952	FBgn0003074	171	FBgn0033342	7296
1999	3L	2179330	2183329	1.493268489838	2180830	1.315937966108	FBgn0035315	285	FBgn0035315	285
[truncated: 16,114 more rows]
