# Supplementary material for: Developmental roles of 21 Drosophila transcription factors are determined by quantitative differences in binding to an overlapping set of thousands of genomic regions
Source: Genome Biol. 2009 Jul 23;10(7):R80. doi: 10.1186/gb-2009-10-7-r80 (PMC2728534; doi:10.1186/gb-2009-10-7-r80)
Supplement: Additional data file 7 — Genomic coordinates of regions bound by each factor for the 25% FDR data set, locations and scores of peak windows, and the closest gene and closest transcribed gene for each peak. [file gb-2009-10-7-r80-S7.zip › Additional Data File 4 25% FDR bound regions/hkb_1_121407-sym-25_table.txt]

Interval	Chr	Bound_Region_Start	Bound_Region_Stop	Bound_Region_Score	Peak_start	Peak_score	Closest_gene	Closest_gene_dist	Closest_transcribed_gene	Closest_transcribed_gene_dist
1	2R	5495338	5499663	3.681728363037	5498046	3.565513134003	FBgn0024923	2928	FBgn0024923	2928
2	3L	8643211	8646355	3.679384231567	8645193	3.431253051758	FBgn0001168	4513	FBgn0001168	4513
3	2L	3608169	3613230	3.513364315033	3610875	3.365154995638	FBgn0002985	4127	FBgn0002985	4127
4	3R	26387875	26390250	3.501580238342	26389104	3.142671839396	FBgn0039787	16050	FBgn0039767	135106
5	2R	16873617	16876239	3.501383781433	16875005	3.202030911165	FBgn0000395	482	FBgn0000395	482
6	3R	20574049	20576615	3.474590301514	20575220	3.200405008653	FBgn0003719	236	FBgn0003719	236
7	2R	6821695	6824171	3.449094772339	6823008	3.137201309204	FBgn0025373	464	FBgn0025373	464
8	2R	7964107	7967145	3.263212680817	7966045	3.033390700817	FBgn0010238	3053	FBgn0010238	3053
9	3R	17868062	17871639	3.2080950737	17870707	2.393155182109	FBgn0017397	2793	FBgn0017397	2793
10	2L	19332775	19336006	3.204438686371	19334201	2.910452783108	FBgn0024245	24952	FBgn0024245	24952
11	3R	677399	681251	3.191910266876	680003	2.7724869111	FBgn0003002	1468	FBgn0003002	1468
12	2L	15319594	15323098	3.191188335419	15322043	2.830813725789	FBgn0041103	6208	FBgn0001981	7750
13	2L	11454645	11457436	3.173398017883	11455784	2.91110932827	FBgn0004579	10181	FBgn0004579	10181
14	2R	7309146	7312980	3.165152549744	7310379	2.808025584501	FBgn0033652	4103	FBgn0033652	4103
15	3R	7953583	7955644	3.143111228943	7954510	2.808232486248	FBgn0037992	591	FBgn0037992	591
16	3L	22065718	22067861	3.143005371094	22066792	2.894335619609	FBgn0037153	3165	FBgn0000100	56909
17	3R	2692909	2695150	3.139109611511	2694042	2.823588595671	FBgn0001077	3996	FBgn0001077	3996
18	2L	20754737	20759590	3.136915683746	20756448	2.769510269165	FBgn0000251	1880	FBgn0000986	33940
19	3R	12543326	12546598	3.130655288696	12544549	2.888322625841	FBgn0003944	15799	FBgn0063261	32562
20	X	3952722	3955610	3.100798606873	3954111	2.902248799801	FBgn0026084	2759	FBgn0000221	4530
21	3R	2860628	2864256	3.097014904022	2861684	2.728981375694	FBgn0024289	16373	FBgn0010774	44442
22	3R	914908	917427	3.088589668274	916154	2.892044007778	FBgn0010313	3746	FBgn0010313	3746
23	3L	14114039	14120386	3.086747169495	14119067	2.98437685125	FBgn0042630	22484	FBgn0000411	24812
24	X	17660137	17665525	3.058365821838	17663456	2.837911128998	FBgn0030870	1321	FBgn0030870	1321
25	2L	12086857	12090482	3.051930904388	12089482	2.758695840836	FBgn0003145	3690	FBgn0003145	3690
26	3R	9636612	9639442	3.046590805054	9637693	2.828896840413	FBgn0053327	1148	FBgn0053327	1148
27	3R	12651026	12653705	3.044752597809	12652211	2.750180524938	FBgn0000014	3558	FBgn0020546	23515
28	X	20522948	20525366	3.042269706726	20524284	2.566712379456	FBgn0003300	19167	FBgn0003300	19167
29	X	9534462	9540013	3.030283927917	9536749	2.75546169281	FBgn0000233	2660	FBgn0000233	2660
30	X	2292809	2296389	3.010526657104	2295054	2.922402262688	FBgn0003714	5078	FBgn0004050	8871
31	2R	10633080	10634224	3.005393028259	10634034	2.677414576213	FBgn0015371	3914	FBgn0033989	126948
32	3R	673451	676597	2.992537975311	674832	2.936422169209	FBgn0003002	3703	FBgn0003002	3703
33	X	15479657	15482300	2.979849338531	15480997	2.582357013927	FBgn0030663	2769	FBgn0003463	20520
34	2R	18195115	18200311	2.94929933548	18198033	2.489167886622	FBgn0020257	1478	FBgn0020257	1478
35	2L	17738228	17740921	2.943078994751	17739690	2.592089474201	FBgn0015609	4240	FBgn0032646	242652
36	3L	8162046	8164795	2.940426826477	8163520	2.764840855318	FBgn0035851	1699	FBgn0035851	1699
37	2R	9069612	9087710	2.932293891907	9076494	2.707133237053	FBgn0033856	2042	FBgn0033856	2042
38	2L	3832863	3836041	2.9318151474	3834092	2.7599958532	FBgn0004567	2750	FBgn0004567	2750
39	2L	21863682	21865177	2.927215576172	21865141	2.93929874897	FBgn0032965	20713	FBgn0003866	48953
40	3L	9002271	9005848	2.915470600128	9003456	2.73729878664	FBgn0035956	9100	FBgn0028789	11868
41	X	7164469	7166885	2.900374412537	7165611	2.745340704918	FBgn0029943	3365	FBgn0024250	12434
42	3R	4292077	4295600	2.891477584839	4293573	2.582037841572	FBgn0051369	24026	FBgn0040529	126810
43	3R	2688734	2692334	2.88679265976	2689828	2.481288146973	FBgn0001077	218	FBgn0001077	218
44	3R	4854717	4857115	2.886248588562	4855805	2.590179949999	FBgn0002932	9384	FBgn0002932	9384
45	3L	8805888	8808111	2.879243373871	8807037	2.663079440594	FBgn0052026	3372	FBgn0020633	58520
46	3R	863655	866210	2.870074272156	864905	2.48693523407	FBgn0010313	47503	FBgn0010313	47503
47	3R	4524166	4527991	2.855474948883	4525080	2.751689493656	FBgn0001180	1540	FBgn0001180	1540
48	2R	15586754	15588638	2.842118263245	15587560	2.477948576212	FBgn0004364	38814	FBgn0004364	38814
49	2R	20320320	20323518	2.840765953064	20321285	2.471513271332	FBgn0000157	1145	FBgn0050423	62151
50	2L	517271	519904	2.834671974182	518594	2.593207299709	FBgn0003963	4873	FBgn0003963	4873
51	2L	1075122	1078007	2.827301025391	1076703	2.580482006073	FBgn0003310	1108	FBgn0003310	1108
52	X	7366460	7368418	2.822818279266	7367412	2.46983351427	FBgn0052719	9333	FBgn0026144	184806
53	3L	18312802	18315171	2.81955242157	18314215	2.330076873302	FBgn0015946	44542	FBgn0011706	49447
54	2L	12172251	12174267	2.811001777649	12173203	2.574692109052	FBgn0032421	219	FBgn0032408	76693
55	2L	5870311	5872497	2.763503551483	5871493	2.667804786137	FBgn0031745	7988	FBgn0031740	69238
56	2R	4165051	4168601	2.758328437805	4166828	2.61932349205	FBgn0050353	3191	FBgn0050353	3191
57	3L	14137687	14139774	2.755152702332	14138835	2.593393071493	FBgn0000411	5044	FBgn0000411	5044
58	2L	2012980	2015098	2.74490737915	2014058	2.375500735115	FBgn0051669	808	FBgn0031391	133229
59	X	20500041	20504010	2.728469371796	20502025	2.408308118582	FBgn0003300	3092	FBgn0003300	3092
60	3R	8470637	8475818	2.723286151886	8471860	2.368734105428	FBgn0038071	1922	FBgn0038071	1922
61	3R	18352421	18354830	2.721584320068	18353666	2.449490010738	FBgn0038981	717	FBgn0024558	55284
62	2L	13181297	13183414	2.720659255981	13182345	2.406203269958	FBgn0051849	248	FBgn0032476	5173
63	X	8058729	8061728	2.705774307251	8060285	2.566116276909	FBgn0030025	25635	FBgn0030028	56355
64	3R	4102011	4104916	2.691982269287	4103279	2.603792302749	FBgn0010433	235	FBgn0037561	7675
65	3L	10303730	10306019	2.681132078171	10305068	2.388804351582	FBgn0067716	11275	FBgn0000629	307009
66	3L	6794124	6797291	2.670289516449	6795126	2.498631596565	FBgn0003995	31019	FBgn0035714	68266
67	2R	5486090	5493384	2.66722869873	5489530	2.569038615507	FBgn0000606	1524	FBgn0000606	1524
68	3R	9703419	9706393	2.652075767517	9705447	2.369488772224	FBgn0008646	5546	FBgn0000576	22134
69	3R	24864197	24866823	2.644145011902	24865788	2.422337023417	FBgn0003093	892	FBgn0039633	56921
70	3R	8077501	8079684	2.64367389679	8078676	2.446566963196	FBgn0038008	1233	FBgn0037992	124757
71	3R	12722352	12726285	2.643588066101	12724913	2.190750420094	FBgn0015350	19463	FBgn0082171	42876
72	X	18136813	18139387	2.614707946777	18138067	2.331553339958	FBgn0004956	3695	FBgn0004956	3695
73	3L	22332820	22338469	2.603373527527	22336920	2.365450620651	FBgn0004449	4808	FBgn0004449	4808
74	3R	22706204	22709706	2.602741241455	22708712	2.220631375032	FBgn0004359	1256	FBgn0002838	7034
75	2R	2891843	2894367	2.601644515991	2893248	2.502492736368	FBgn0033159	434	FBgn0033159	434
76	3R	7169321	7172186	2.596735477448	7170955	2.298506438732	FBgn0026063	3208	FBgn0026063	3208
77	3L	13054357	13056581	2.582851409912	13055493	2.323727488518	FBgn0036345	5743	FBgn0010452	32727
78	2L	3618270	3620169	2.581125736237	3619220	2.150894224644	FBgn0015663	72	FBgn0002985	12472
79	3R	12664146	12666441	2.577184677124	12665323	2.419700368245	FBgn0000014	9554	FBgn0020546	10403
80	3R	9733428	9738169	2.567817687988	9737195	2.514556153615	FBgn0000576	9614	FBgn0000576	9614
81	3R	19711516	19713536	2.559103965759	19712550	2.25178381976	FBgn0025574	3247	FBgn0025574	3247
82	2R	16608176	16610348	2.558742046356	16609266	2.266892313957	FBgn0015721	246	FBgn0011824	4381
83	2R	3529818	3531983	2.557060718536	3530816	2.358678400517	FBgn0033250	5249	FBgn0033243	50979
84	2R	8710234	8714561	2.556398868561	8712285	2.419203817844	FBgn0053182	1898	FBgn0028991	6304
85	2R	10642678	10648442	2.550820350647	10642859	2.410709454463	FBgn0015371	12739	FBgn0033989	135773
86	2L	19861437	19864051	2.549760341644	19862862	2.240549743176	FBgn0032826	476	FBgn0043021	50519
87	2L	7309001	7313040	2.531783103943	7310368	2.494753052207	FBgn0004009	3207	FBgn0004009	3207
88	3R	11242442	11247105	2.525354385376	11243785	2.346945285797	FBgn0067339	280	FBgn0067339	280
89	3L	15674705	15678394	2.523278713226	15677357	2.407063596389	FBgn0041160	12249	FBgn0041160	12249
90	X	2283893	2288531	2.519531726837	2285196	2.40430650115	FBgn0001150	77	FBgn0001150	77
91	3R	282811	285189	2.51838684082	284008	2.364067808787	FBgn0051522	4972	FBgn0037250	24277
92	X	20490149	20492146	2.516652107239	20491176	2.335945129395	FBgn0031128	3576	FBgn0003300	13941
93	2L	2998782	3001766	2.516342639923	3000343	2.321785672506	FBgn0025681	7379	FBgn0002989	7582
94	2L	6819705	6823100	2.510399341583	6821912	2.314797401428	FBgn0052828	215	FBgn0042092	85905
95	2L	4279448	4286087	2.508291721344	4280767	2.297254657745	FBgn0031592	1477	FBgn0003941	53125
96	X	2264353	2265808	2.503235340118	2264820	2.277780981625	FBgn0040385	2235	FBgn0001150	20299
97	X	15457784	15460120	2.499590873718	15458794	1.970929114024	FBgn0003463	1683	FBgn0003463	1683
98	2L	2162881	2167281	2.495749950409	2165205	2.346156569088	FBgn0031393	9445	FBgn0031393	9445
99	3L	8638868	8641319	2.485658168793	8640294	2.109539985657	FBgn0001168	9412	FBgn0001168	9412
100	3R	13219073	13221331	2.484920501709	13220035	2.252964131972	FBgn0025456	270	FBgn0025456	270
101	X	443155	451657	2.475793361664	449519	2.444566011429	FBgn0003986	1656	FBgn0003986	1656
102	3L	1444417	1448340	2.470435142517	1445625	2.294889330864	FBgn0004635	1699	FBgn0004635	1699
103	3R	8451437	8454804	2.467681884766	8452520	2.086338877678	FBgn0005671	1031	FBgn0038071	21262
104	3R	27045875	27051254	2.457451343536	27047433	2.198304400725	FBgn0039831	1007	FBgn0039831	1007
105	3L	2420816	2423417	2.455273151398	2422098	2.316236913204	FBgn0052306	24568	FBgn0053231	26590
106	3L	12119186	12121980	2.445792198181	12121001	2.273884773254	FBgn0013997	479	FBgn0036258	939
107	X	4814676	4816937	2.442218780518	4815886	2.078974670834	FBgn0061196	9649	FBgn0004368	31517
108	2L	7519082	7521083	2.441071510315	7520029	2.267212808132	FBgn0011283	22669	FBgn0053529	24394
109	3L	9419304	9422288	2.436592102051	9421327	2.224077999592	FBgn0035995	505	FBgn0052038	4531
110	2L	11451742	11454020	2.436369895935	11452916	2.168387272779	FBgn0004579	7313	FBgn0004579	7313
111	X	20473023	20475311	2.435324668884	20474222	2.030000656843	FBgn0031127	4776	FBgn0003300	30895
112	2L	14023575	14027082	2.43384552002	14024565	1.986220232646	FBgn0051840	318	FBgn0028519	2445
113	3R	13874782	13876956	2.427150726318	13876018	2.262638035943	FBgn0010389	2688	FBgn0010389	2688
114	3L	14149251	14151815	2.422588348389	14150640	2.11950430274	FBgn0036414	4267	FBgn0013718	5496
115	2R	3632708	3635727	2.419174671173	3634321	2.265034556389	FBgn0050372	344	FBgn0050372	344
116	X	13480267	13482494	2.418611526489	13481242	2.043245708241	FBgn0030506	20503	FBgn0030507	20718
117	3R	6451500	6453545	2.405362129211	6452515	2.036979496479	FBgn0001235	11871	FBgn0001235	11871
118	2L	825282	827448	2.404632568359	826553	2.181223392487	FBgn0010583	589	FBgn0010583	589
119	X	6889128	6891059	2.398107528687	6890198	2.205790201823	FBgn0029931	4354	FBgn0029931	4354
120	2L	15480956	15483566	2.395135879517	15482374	2.192706837374	FBgn0020371	1677	FBgn0003448	8176
121	3R	11744755	11747826	2.394617080688	11745811	2.223167980418	FBgn0038385	824	FBgn0038385	824
122	3R	11635803	11637231	2.392528533936	11636222	2.100650310516	FBgn0026616	6248	FBgn0038364	16704
123	3R	26673151	26683457	2.392302513123	26676787	2.286627515157	FBgn0003720	1250	FBgn0003720	1250
124	3L	5594109	5597898	2.389789104462	5595525	2.207446883706	FBgn0035625	9405	FBgn0035625	9405
125	2L	4123041	4125016	2.387849807739	4123979	2.220394611359	FBgn0014033	2258	FBgn0000547	92600
126	2L	7137519	7139589	2.380771636963	7138502	2.283040888169	FBgn0031889	4819	FBgn0031886	72669
127	2L	14433653	14437430	2.37985086441	14436406	2.078441227184	FBgn0028871	11275	FBgn0005771	54456
128	2R	12464956	12467024	2.364506721497	12466035	2.233174380134	FBgn0053456	641	FBgn0053456	641
129	X	11166601	11169104	2.35658121109	11168048	2.074383523729	FBgn0003411	484	FBgn0003411	484
130	2L	18592211	18595780	2.354246139526	18594196	2.060903605293	FBgn0003270	1067	FBgn0032693	54717
131	3R	846299	848584	2.349826812744	847412	2.248457400004	FBgn0037292	32938	FBgn0010313	64996
132	3L	13047230	13049170	2.346870422363	13048151	2.097453201518	FBgn0036344	12325	FBgn0036342	27180
133	3R	27529364	27531810	2.345517158508	27530745	2.025131642818	FBgn0054046	4109	FBgn0039867	31919
134	3R	25982253	25984119	2.34499502182	25983116	2.001114901374	FBgn0039749	385	FBgn0065067	50418
135	3L	678076	683835	2.341676712036	679487	2.150829090792	FBgn0035156	3040	FBgn0035156	3040
136	2L	10646700	10649013	2.339668750763	10647922	2.189447879791	FBgn0032275	1487	FBgn0032269	70130
137	2R	16466767	16471478	2.33709526062	16470416	2.069822255303	FBgn0008636	1925	FBgn0034565	15403
138	X	8497996	8500970	2.335846424103	8499442	2.112350821495	FBgn0004102	3556	FBgn0004102	3556
139	3R	26605999	26609070	2.3326587677	26607698	2.104022250456	FBgn0004606	16050	FBgn0003720	70339
140	3R	6612704	6614800	2.331468582153	6613667	2.05931520462	FBgn0037834	263	FBgn0037834	263
141	X	2076952	2078977	2.329581737518	2077848	1.99141228199	FBgn0004397	767	FBgn0000377	28289
142	3L	3828761	3830632	2.327166080475	3829694	2.224086046219	FBgn0013751	9	FBgn0035464	34893
143	2L	8844962	8847965	2.325888633728	8846064	1.741311252117	FBgn0052986	16743	FBgn0029123	20439
144	3R	169227	175306	2.320939540863	174150	2.157803675708	FBgn0001204	1778	FBgn0001204	1778
145	3R	2629552	2631345	2.320585250854	2630542	2.113326489925	FBgn0082182	4714	FBgn0082182	4714
146	2L	13224017	13228532	2.320342540741	13225488	2.191808139577	FBgn0032489	282	FBgn0032489	282
147	2R	4917063	4919924	2.318929195404	4918479	2.013845920563	FBgn0053774	6382	FBgn0053774	6382
148	2R	19143591	19148095	2.312631607056	19146902	1.981456905603	FBgn0004795	6690	FBgn0016762	54696
149	3R	2578800	2583521	2.30925321579	2579995	2.017288768993	FBgn0004053	74	FBgn0004053	74
150	2R	17749159	17752034	2.308067798615	17750577	2.028638243675	FBgn0020307	968	FBgn0034704	68089
151	3R	12104906	12106855	2.305503606796	12105862	1.959479586283	FBgn0051283	2497	FBgn0051283	2497
152	2L	6826477	6828778	2.305398464203	6827697	2.118227450053	FBgn0051632	5380	FBgn0042092	80120
153	3R	11408184	11410717	2.305339813232	11409194	2.195108189302	FBgn0038350	30700	FBgn0053207	82714
154	2R	11410729	11413942	2.304651260376	11412823	1.887568283081	FBgn0053463	1533	FBgn0003425	7106
155	3L	359697	362950	2.303695678711	361693	2.130918502808	FBgn0003749	845	FBgn0035136	16778
156	2L	12009653	12012985	2.291625022888	12011710	2.210385771359	FBgn0014019	3334	FBgn0032390	21746
157	3R	12745967	12748219	2.290226459503	12747242	2.111034333706	FBgn0051270	2265	FBgn0082171	65205
158	X	12299956	12302026	2.287408828735	12300967	1.875811745139	FBgn0030392	2931	FBgn0015024	186753
159	2R	7541937	7544158	2.283974170685	7542992	2.044627245735	FBgn0033675	603	FBgn0011704	41642
160	X	16419931	16421873	2.28392124176	16420884	1.856231975555	FBgn0030758	180	FBgn0015615	6482
161	3L	16737579	16741867	2.283082008362	16740116	2.106181681156	FBgn0036660	4858	FBgn0036660	4858
162	X	4301081	4303112	2.282785892487	4302045	2.021425920374	FBgn0000179	43952	FBgn0029714	95159
163	3R	10132889	10134768	2.280765533447	10133875	2.073533482022	FBgn0003567	434	FBgn0004855	941
164	3R	4006346	4008564	2.277750730515	4007379	2.063524214427	FBgn0001138	215	FBgn0037554	51850
165	X	4271296	4273144	2.275475978851	4272232	2.016227143151	FBgn0000179	14139	FBgn0029714	124972
166	2L	219756	224886	2.275326251984	221910	2.16038787365	FBgn0031235	10604	FBgn0031235	10604
167	3L	5854675	5857070	2.272364616394	5856117	1.871332897859	FBgn0035643	237	FBgn0052409	17372
168	2R	16866188	16868319	2.271768093109	16867151	2.013993412256	FBgn0000395	7372	FBgn0000395	7372
169	2R	20729518	20731697	2.270505905151	20730443	1.895118965822	FBgn0001325	3772	FBgn0001325	3772
170	X	15517679	15519402	2.269293785095	15518611	1.866715880001	FBgn0030667	3141	FBgn0030671	19451
171	3R	7127771	7129990	2.267658233643	7128938	2.000924250659	FBgn0051386	2392	FBgn0026063	45225
172	3L	3391562	3395903	2.266933917999	3394672	2.095666766167	FBgn0014388	13795	FBgn0027616	36974
173	2R	19851390	19853659	2.264403343201	19852711	2.133887946606	FBgn0004101	1398	FBgn0034987	156754
174	2L	9581034	9585214	2.261215209961	9583324	2.083902976092	FBgn0014179	1582	FBgn0015393	116510
175	X	8370123	8372251	2.257623195648	8371196	2.027658045292	FBgn0024943	3565	FBgn0030054	80342
176	3L	15004071	15006806	2.2524933815	15005912	1.927649110556	FBgn0036465	1917	FBgn0036465	1917
177	2R	3640589	3643446	2.250483989716	3641436	1.808097064495	FBgn0033267	1709	FBgn0033267	1709
178	3R	934673	936619	2.248267650604	935658	2.115592062473	FBgn0037293	18152	FBgn0010313	23250
179	3L	13068483	13070932	2.245278358459	13069488	2.066050231457	FBgn0052118	2710	FBgn0010452	18732
180	2L	21603297	21606761	2.238463878632	21604825	2.010179886451	FBgn0032955	6367	FBgn0022893	12696
181	2R	4561727	4563598	2.237141132355	4562625	1.926049195803	FBgn0033367	6104	FBgn0065074	44992
182	2L	3823454	3826629	2.234538078308	3824955	1.989487618208	FBgn0003430	725	FBgn0003430	725
183	3L	11897244	11903821	2.234492301941	11899406	2.025183845969	FBgn0036222	702	FBgn0000404	91882
184	X	16607531	16609942	2.229669570923	16609017	1.844389677048	FBgn0001250	8354	FBgn0030786	8874
185	3R	6442307	6445517	2.228581428528	6443710	1.987762272358	FBgn0001235	20676	FBgn0001235	20676
186	X	7736156	7739317	2.225543498993	7738049	2.096153764164	FBgn0029971	983	FBgn0029971	983
187	3L	20854663	20857489	2.225347995758	20856451	1.859130442142	FBgn0037035	5216	FBgn0003415	104814
188	3L	19520699	19523872	2.220519065857	19522229	1.956898212433	FBgn0036886	4548	FBgn0036886	4548
189	3R	12707535	12709428	2.213974475861	12708374	1.839793289409	FBgn0015350	2924	FBgn0082171	26337
190	X	8741854	8743626	2.211713790894	8742704	1.677288448109	FBgn0011661	842	FBgn0030061	182517
191	X	2156177	2160974	2.203681945801	2157329	2.043227132161	FBgn0023526	8427	FBgn0023526	8427
192	2R	15371578	15373684	2.202117443085	15372787	2.016829311848	FBgn0043532	10192	FBgn0011849	130393
193	3L	20704858	20706687	2.201770305634	20705572	1.746690183878	FBgn0016696	194	FBgn0016696	194
194	3L	16974738	16977921	2.196408748627	16976617	1.986057853699	FBgn0036685	4822	FBgn0025582	224369
195	2R	19252090	19255069	2.195835113525	19253357	2.000041625079	FBgn0000562	1068	FBgn0002174	38895
196	2L	26610	29679	2.190546512604	28671	2.06724430533	FBgn0031209	4783	FBgn0002121	7299
197	2L	12002688	12005277	2.190165996552	12004058	1.98800796621	FBgn0032394	1782	FBgn0032390	14094
198	2R	2025250	2027509	2.188684463501	2026515	1.806052151848	FBgn0010347	12443	FBgn0041145	95803
199	2L	5976870	5984341	2.18817949295	5979178	2.000280618668	FBgn0000308	1847	FBgn0000308	1847
200	3R	10480533	10482953	2.186282157898	10482065	2.041152763367	FBgn0026578	642	FBgn0026578	642
201	3R	2246286	2248160	2.182742118835	2247166	1.951462864876	FBgn0014963	14568	FBgn0037443	15553
202	2R	17734067	17736004	2.17734336853	17734938	1.97925388813	FBgn0034716	883	FBgn0034704	52450
203	X	16520043	16522742	2.173780918121	16521493	1.78902810812	FBgn0000152	3661	FBgn0030766	46651
204	3L	16371854	16377391	2.17148065567	16373417	1.942459046841	FBgn0014163	3681	FBgn0014163	3681
205	2L	18106013	18108331	2.17139339447	18107066	1.953184366226	FBgn0032665	3546	FBgn0041184	41273
206	3L	5809030	5810969	2.167181015015	5809985	1.941308077644	FBgn0003984	9576	FBgn0035640	22955
207	X	14460393	14465170	2.165606021881	14461119	1.860394477844	FBgn0030574	24602	FBgn0015773	26649
208	3R	17977916	17979944	2.165253162384	17978859	1.667776226997	FBgn0053335	11881	FBgn0053335	11881
209	3R	27230213	27232434	2.163794517517	27231203	1.880724608898	FBgn0039846	29	FBgn0039831	184777
210	3R	16921484	16923774	2.163451194763	16922723	2.014672398567	FBgn0038853	804	FBgn0010770	19235
211	X	4433719	4436444	2.160871982574	4435494	2.037282276154	FBgn0029717	18376	FBgn0029715	35912
212	X	6903373	6905330	2.160143375397	6904385	2.048774212599	FBgn0004143	9728	FBgn0029931	18541
213	2L	17257554	17259890	2.15974521637	17258422	1.94710075154	FBgn0032629	1761	FBgn0032633	121654
214	2R	15580386	15582699	2.156854152679	15581335	1.896194458008	FBgn0004364	45039	FBgn0004364	45039
215	3L	19582525	19585276	2.147103309631	19583620	1.952936708927	FBgn0036894	135	FBgn0029094	531
216	2R	16366181	16368150	2.145572185516	16367223	2.023193240166	FBgn0034554	6460	FBgn0016984	27227
217	3L	19830918	19833993	2.143917560577	19832170	1.908319592476	FBgn0014037	11056	FBgn0014037	11056
218	2R	16984246	16986388	2.141388893127	16985170	1.702322165171	FBgn0010415	3580	FBgn0010415	3580
219	3L	13200894	13203362	2.141328811646	13202299	1.85471752286	FBgn0023095	337	FBgn0010452	114079
220	3L	10833460	10837503	2.140462398529	10834331	1.825820502113	FBgn0026160	2492	FBgn0026160	2492
221	3R	4465201	4466962	2.14017868042	4466127	1.70875364542	FBgn0012028	2020	FBgn0037602	10712
222	2L	18482070	18483844	2.139520645142	18482921	1.656740516424	FBgn0032682	1505	FBgn0032682	1505
223	2L	596553	598813	2.135570526123	598002	1.844843149185	FBgn0010323	3315	FBgn0031267	23770
224	3R	4075779	4078390	2.135064125061	4077547	1.855446879069	FBgn0040528	3860	FBgn0037555	11313
225	2L	3614142	3616751	2.131690979004	3615542	1.88705814586	FBgn0015663	3750	FBgn0002985	8794
226	3L	11188648	11191176	2.131514549255	11190110	2.00482601278	FBgn0036149	1663	FBgn0041094	36146
227	3L	14932275	14935977	2.130220890045	14933498	1.864544700174	FBgn0026320	1108	FBgn0026320	1108
228	2L	12080452	12082266	2.128447532654	12081344	1.957102000713	FBgn0003145	4448	FBgn0003145	4448
229	2L	20057942	20059883	2.126379489899	20058785	1.756937026978	FBgn0019686	1379	FBgn0019686	1379
230	X	14482872	14486296	2.122791290283	14483942	1.945383369923	FBgn0015773	3826	FBgn0015773	3826
231	2L	5460629	5462411	2.117443561554	5461592	1.621824681759	FBgn0005511	49	FBgn0005511	49
232	3R	2710356	2712138	2.11359834671	2711206	1.954113423824	FBgn0001077	21160	FBgn0001077	21160
233	X	7065482	7067737	2.111052513123	7066794	1.882709419026	FBgn0029939	28482	FBgn0025549	69746
234	2R	17120709	17122541	2.109757423401	17121617	1.923927194932	FBgn0042180	2832	FBgn0034643	20633
235	X	8436085	8440152	2.108335494995	8437872	1.886289656162	FBgn0040929	246	FBgn0030054	13666
236	3L	664686	667055	2.108160972595	665990	1.941804324879	FBgn0035152	265	FBgn0035156	10457
237	X	18517880	18520513	2.106071472168	18519023	1.87762773037	FBgn0004959	683	FBgn0004959	683
238	2L	9144872	9147463	2.105731487274	9145814	1.797206670046	FBgn0051887	15971	FBgn0051887	15971
239	3R	2227476	2233318	2.105047702789	2228804	1.835237503052	FBgn0037443	2809	FBgn0037443	2809
240	3R	26586920	26589043	2.104946136475	26588018	1.882724702358	FBgn0004606	3630	FBgn0003720	90019
241	2R	6188629	6191674	2.10186958313	6189917	1.628732979298	FBgn0033541	25098	FBgn0004399	120200
242	2L	3541140	3542949	2.099324464798	3542030	1.902880162001	FBgn0024244	2779	FBgn0031549	11744
243	3L	21811798	21815364	2.098726272583	21812452	1.516080772176	FBgn0014362	1018	FBgn0046301	46406
244	2R	11616750	11619598	2.0986328125	11617636	1.932256866904	FBgn0014020	87	FBgn0034073	170
245	3L	8983700	8985583	2.092525482178	8984620	1.847891246571	FBgn0035955	822	FBgn0035954	5475
246	2L	7288785	7292367	2.09224653244	7289738	1.857696364908	FBgn0031901	7205	FBgn0004009	17423
247	2L	18889968	18892635	2.091184139252	18891541	1.881744205952	FBgn0003896	14356	FBgn0032717	55945
248	3R	11811062	11813128	2.089954376221	11812061	1.933835625648	FBgn0003507	138	FBgn0003507	138
249	2R	3757278	3760933	2.089710235596	3758203	1.965163567487	FBgn0033277	7866	FBgn0010109	14063
250	X	7810336	7812404	2.088751792908	7811428	1.756971120834	FBgn0003656	1838	FBgn0004404	31288
251	3L	13030329	13031784	2.088362216949	13030776	1.97093261372	FBgn0036343	4565	FBgn0036342	9805
252	3R	18954372	18957906	2.087390899658	18955556	1.585916939904	FBgn0051457	1850	FBgn0051457	1850
253	2L	8831579	8833754	2.085193634033	8832706	1.836979177263	FBgn0029123	7081	FBgn0029123	7081
254	X	2195728	2197879	2.080381393433	2196671	1.861227259916	FBgn0003079	389	FBgn0003079	389
255	3R	2670024	2672477	2.079474449158	2671425	1.897878198063	FBgn0003339	4461	FBgn0001077	18621
256	X	2444462	2447380	2.078785896301	2445646	1.799367785454	FBgn0001404	989	FBgn0011606	14562
257	3L	9827674	9830803	2.077661514282	9829960	1.748329947977	FBgn0004390	734	FBgn0015618	17363
258	3R	13372273	13374785	2.07707118988	13373945	1.851433024687	FBgn0038519	1714	FBgn0025571	7800
259	2L	20415880	20418069	2.072053909302	20417102	1.782064884901	FBgn0051688	482	FBgn0032858	12591
260	2R	20307563	20309429	2.071300029755	20308420	1.756663441658	FBgn0035069	2022	FBgn0050423	75016
261	2R	13661903	13663648	2.071120738983	13662704	1.634768843651	FBgn0062440	153	FBgn0062440	153
262	3R	7817944	7819722	2.070393562317	7818770	1.928910760319	FBgn0024211	267	FBgn0037992	135149
263	3R	11068321	11070814	2.066787719727	11069499	2.052059229682	FBgn0001219	1132	FBgn0001219	1132
264	3L	6725781	6728289	2.066600322723	6727291	1.822304785252	FBgn0035714	431	FBgn0035714	431
265	2L	17261835	17263542	2.063060760498	17262705	1.910061639898	FBgn0032629	6044	FBgn0032633	117371
266	3R	17469247	17471305	2.063020706177	17470343	1.94884188035	FBgn0011766	15784	FBgn0046832	22097
267	2R	15549273	15551402	2.059973239899	15550240	1.944577497594	FBgn0034480	30390	FBgn0004364	76134
268	3L	21409246	21416909	2.058642864227	21413927	1.848565161228	FBgn0014143	3530	FBgn0014143	3530
269	3L	19626941	19631408	2.058457374573	19628800	1.966224221622	FBgn0036899	122	FBgn0029094	44649
270	3L	18069300	18071785	2.058365345001	18070976	1.728498490651	FBgn0036773	413	FBgn0020300	33687
271	3R	14419214	14421080	2.058121681213	14420198	1.866758514853	FBgn0038628	2637	FBgn0027841	64916
272	2R	10864795	10868341	2.057410240173	10867140	1.851503435771	FBgn0034013	2123	FBgn0000996	28683
273	3L	17632580	17634513	2.056528091431	17633391	1.716605790456	FBgn0065088	598	FBgn0036745	13501
274	3L	15188132	15190829	2.052074432373	15189160	1.932982981205	FBgn0029114	11740	FBgn0029114	11740
275	3L	21078096	21081219	2.051163673401	21080000	1.784359707552	FBgn0037051	10118	FBgn0037051	10118
276	3R	12228286	12230556	2.047492027283	12229607	1.786400290097	FBgn0003513	202	FBgn0038421	43833
277	3L	15981582	15984612	2.04736661911	15983116	1.810264468193	FBgn0044028	5623	FBgn0044028	5623
278	X	438649	442061	2.046741962433	441220	1.790882727679	FBgn0003986	6643	FBgn0003986	6643
279	2L	7047988	7050552	2.042901992798	7048909	1.844176054001	FBgn0051630	6442	FBgn0051630	6442
280	X	7141499	7143222	2.041970729828	7142389	1.838865392348	FBgn0025549	5849	FBgn0025549	5849
281	2L	13866743	13869729	2.039907455444	13867854	1.887123703957	FBgn0028532	18442	FBgn0051842	32816
282	3R	16586945	16588661	2.036743164062	16587795	1.736326890833	FBgn0051195	292	FBgn0038821	23435
283	2L	11223743	11225905	2.036066055298	11224823	1.878995259603	FBgn0000011	14142	FBgn0028700	94178
284	2L	19322040	19324156	2.035316944122	19322859	1.951089986165	FBgn0032769	26624	FBgn0024245	36294
285	3L	20562141	20564536	2.030367851257	20563381	1.756470501423	FBgn0037014	7690	FBgn0001320	65823
286	2R	15083733	15085898	2.028349876404	15084812	1.690026419503	FBgn0053535	5005	FBgn0034463	87834
287	3L	22706539	22708495	2.024838447571	22707437	1.694743156433	FBgn0037191	14843	FBgn0037200	98610
288	2L	2452952	2459695	2.017081260681	2457131	1.902764638265	FBgn0012017	2913	FBgn0015816	35535
289	3L	5850481	5853922	2.016553878784	5852773	1.888193579281	FBgn0035643	3581	FBgn0052409	20716
290	3R	13429100	13432220	2.014846801758	13430593	1.947504818439	FBgn0038524	1231	FBgn0051575	53582
291	3L	12650650	12652951	2.013224601746	12651682	1.725822806358	FBgn0014343	16013	FBgn0036306	77022
292	2L	7009081	7011508	2.012332439423	7010590	1.620541432325	FBgn0031880	2906	FBgn0051908	16705
293	X	19396925	19401140	2.011714458466	19398094	1.867506949107	FBgn0026430	1439	FBgn0031032	19485
294	3R	16674221	16676228	2.008636474609	16675257	1.904793823467	FBgn0038834	1014	FBgn0038834	1014
295	3R	24456602	24458441	2.004826545715	24457500	1.841023332932	FBgn0039590	3285	FBgn0001215	31971
296	2R	6665234	6666943	2.002592086792	6666054	1.641367519603	FBgn0033581	91	FBgn0033581	91
297	3R	4800991	4802868	2.002504348755	4801958	1.829215168953	FBgn0037646	4685	FBgn0022347	16709
298	2R	8045805	8048066	2.001201629639	8046997	1.972633957863	FBgn0011592	2034	FBgn0011592	2034
299	3R	9227985	9232009	1.999093532562	9228935	1.97448758518	FBgn0053977	164	FBgn0053977	164
300	3R	670406	673089	1.997373104095	671835	1.798483252525	FBgn0003002	6700	FBgn0003002	6700
301	4	876829	877462	1.993668556213	877009	1.834329531743	FBgn0039936	10267	FBgn0039930	172600
302	3R	4028687	4032543	1.992160797119	4031428	1.955785022062	FBgn0053779	884	FBgn0037554	27801
303	2L	4837501	4839885	1.986660957336	4838469	1.757984191179	FBgn0031635	473	FBgn0031633	7799
304	2R	7973166	7975391	1.986146450043	7974088	1.807112020605	FBgn0010238	4990	FBgn0010238	4990
305	X	20557068	20559027	1.984358310699	20558003	1.917880338781	FBgn0031130	1378	FBgn0003300	52886
306	3R	25087780	25090798	1.982980728149	25088731	1.731914013624	FBgn0003525	7229	FBgn0003525	7229
307	3L	20555079	20558329	1.981586456299	20557090	1.677667409182	FBgn0001323	2713	FBgn0001320	72114
308	2R	6794680	6796769	1.980947494507	6795616	1.847662210464	FBgn0041174	17	FBgn0041174	17
309	X	6857798	6860010	1.980267047882	6858824	1.800922449897	FBgn0029928	74	FBgn0029929	315
310	X	492367	494845	1.978656291962	493740	1.886215865612	FBgn0003575	1032	FBgn0002579	7457
311	2R	15555252	15557319	1.977954864502	15556202	1.667427659035	FBgn0034480	36352	FBgn0004364	70172
312	2R	3041652	3043895	1.975738525391	3042677	1.686842918396	FBgn0033188	2118	FBgn0022772	5156
313	3R	27021968	27023607	1.974491119385	27022770	1.68194955938	FBgn0039827	130	FBgn0004389	3824
314	3R	6420919	6423233	1.973707199097	6422346	1.662441194057	FBgn0001235	42040	FBgn0001235	42040
315	X	21168390	21170156	1.970911026001	21169204	1.700737560497	FBgn0011710	252	FBgn0015527	8689
316	3R	13994116	13996807	1.967565536499	13996038	1.454728228705	FBgn0042693	2587	FBgn0038570	3071
317	3L	6952448	6954311	1.960371017456	6953562	1.772500228882	FBgn0001104	438	FBgn0001104	438
318	3L	11227151	11229031	1.960210800171	11228155	1.880950450897	FBgn0041094	1899	FBgn0041094	1899
319	2R	962718	963797	1.957407474518	963383	1.192911823591	FBgn0052838	1557	FBgn0033021	92892
320	2L	15741099	15743114	1.956899166107	15742052	1.804330236772	FBgn0010382	2032	FBgn0003936	5559
321	3R	20584158	20586266	1.951904296875	20585345	1.604205965996	FBgn0015591	5435	FBgn0000140	5720
322	3L	17372278	17375590	1.949356079102	17373396	1.684890242184	FBgn0026197	6679	FBgn0026197	6679
323	3L	14726532	14728274	1.949131965637	14727373	1.67588447122	FBgn0036446	69	FBgn0036449	24309
324	3L	16349935	16351767	1.945174217224	16350865	1.744143062168	FBgn0036623	351	FBgn0014163	26233
325	3R	24972960	24974891	1.943356513977	24973914	1.774379730225	FBgn0039642	20	FBgn0014869	56
326	2R	16414004	16416065	1.941861629486	16414984	1.835318982601	FBgn0034560	2302	FBgn0034565	70835
327	2L	2037107	2039183	1.94124174118	2038148	1.590680326734	FBgn0003557	346	FBgn0031391	109139
328	3R	18981868	18984218	1.940896987915	18983028	1.826615782345	FBgn0004395	564	FBgn0051457	29322
329	X	13569095	13570636	1.939903259277	13569777	1.627251352583	FBgn0001087	438	FBgn0030521	46341
330	X	2149102	2155168	1.937417030334	2152568	1.921682953835	FBgn0023526	3666	FBgn0023526	3666
331	X	20464614	20466620	1.936405181885	20465599	1.72609316508	FBgn0031126	2861	FBgn0003300	39518
332	3R	4174491	4176668	1.936336517334	4175695	1.685656494564	FBgn0037582	154	FBgn0040529	8932
333	2L	15466074	15467664	1.935166358948	15466911	1.545125568614	FBgn0003448	7287	FBgn0003448	7287
334	2R	9667739	9669746	1.934889793396	9668722	1.627318971297	FBgn0033897	304	FBgn0040751	4589
335	2L	16812060	16814432	1.934386253357	16813535	1.651137071497	FBgn0004797	941	FBgn0032600	74202
336	2R	13106837	13108940	1.932626247406	13107986	1.789792001247	FBgn0029006	309	FBgn0029006	309
337	3R	7203557	7204990	1.931408405304	7204535	1.813208580017	FBgn0004595	6025	FBgn0026064	28168
338	3R	20997005	21000040	1.927574634552	20998826	1.833824269912	FBgn0039285	443	FBgn0039286	11909
339	2R	12029409	12033017	1.926643848419	12032153	1.783477842808	FBgn0011260	17094	FBgn0034138	53947
340	2L	19566704	19569914	1.92596244812	19567829	1.603599211749	FBgn0046823	1689	FBgn0046823	1689
341	3R	13905742	13908139	1.92495059967	13906711	1.733766168356	FBgn0038566	132	FBgn0038566	132
342	2R	7858642	7862477	1.923949718475	7859796	1.805050373077	FBgn0033717	724	FBgn0010238	109302
343	X	5935406	5937237	1.923742294312	5936262	1.564009308815	FBgn0026060	413	FBgn0029840	1320
344	X	6937151	6939120	1.92122220993	6938183	1.720123571508	FBgn0029933	5106	FBgn0029933	5106
345	2R	2994822	2998871	1.920751571655	2997143	1.767679333687	FBgn0015930	4533	FBgn0015930	4533
346	2L	1409872	1412410	1.920125007629	1410990	1.831857144833	FBgn0002543	9459	FBgn0002543	9459
347	2R	13193601	13196249	1.917852401733	13195178	1.629994027755	FBgn0016059	3180	FBgn0016059	3180
348	2L	599817	602609	1.917823314667	601682	1.772157251835	FBgn0031270	1131	FBgn0031267	27450
349	3R	23101435	23103340	1.917673587799	23102459	1.567997097969	FBgn0046247	2030	FBgn0039505	3033
350	3R	9845867	9847414	1.917208194733	9846814	1.493294940275	FBgn0038194	8138	FBgn0038196	15073
351	3R	19138952	19140716	1.915621757507	19139779	1.639195531607	FBgn0039071	23868	FBgn0002622	44746
352	3R	12635098	12638552	1.914970874786	12637719	1.741700410843	FBgn0000014	18050	FBgn0020546	38007
353	3L	6330799	6332846	1.91397857666	6331641	1.50265416503	FBgn0052398	11967	FBgn0020251	138036
354	2L	9453861	9455459	1.913575172424	9454587	1.461345493793	FBgn0053723	13847	FBgn0002973	17074
355	2L	5409889	5413665	1.913059711456	5412491	1.820494771004	FBgn0016660	8149	FBgn0005511	49150
356	X	1166479	1168498	1.912612915039	1167620	1.614784577314	FBgn0024368	1972	FBgn0026875	74166
357	3R	12717016	12719026	1.9125623703	12718100	1.812808906331	FBgn0015350	12650	FBgn0082171	36063
358	2L	1155504	1157225	1.911702632904	1156427	1.653992484598	FBgn0028388	1837	FBgn0031310	5644
359	3R	10412027	10414027	1.909473419189	10412942	1.797440697165	FBgn0020299	5243	FBgn0020299	5243
360	2R	14191610	14193982	1.90688419342	14192525	1.592169062297	FBgn0023214	4130	FBgn0023214	4130
361	X	8751715	8754426	1.905537605286	8753736	1.601804998186	FBgn0040930	785	FBgn0030086	180813
362	3L	14923183	14924808	1.90506029129	14924052	1.650922954082	FBgn0026320	10554	FBgn0026320	10554
363	3L	111384	113160	1.904288291931	112182	1.760076268514	FBgn0020386	802	FBgn0035105	55772
364	2R	10475973	10478203	1.904176712036	10477228	1.456034898758	FBgn0022131	581	FBgn0033987	949
365	2R	8103510	8106375	1.901762008667	8104571	1.852337678274	FBgn0050055	639	FBgn0050055	639
366	3R	2487843	2490389	1.89671421051	2488985	1.786350462172	FBgn0024912	3163	FBgn0026567	5381
367	3R	21138958	21140553	1.892957687378	21139789	1.485383314245	FBgn0051087	1414	FBgn0039306	48160
368	X	18649227	18651314	1.892422676086	18650360	1.611470103264	FBgn0030962	4242	FBgn0001090	18744
369	3L	21512418	21515441	1.891632080078	21513564	1.708783984184	FBgn0037104	1629	FBgn0028663	39861
370	2R	4115053	4117061	1.891429901123	4115991	1.707352256775	FBgn0033310	3745	FBgn0022027	21273
371	3L	7888952	7890829	1.887549877167	7889791	1.541724056005	FBgn0052368	408	FBgn0035824	3381
372	2L	3605335	3607871	1.887393951416	3606830	1.59328680772	FBgn0002985	82	FBgn0002985	82
373	2R	4930940	4932624	1.887308120728	4931770	1.713639315437	FBgn0033412	3665	FBgn0053774	19673
374	3L	13050744	13052630	1.877899169922	13051542	1.700059834649	FBgn0036345	9694	FBgn0036342	30571
375	3L	16535262	16538279	1.875308036804	16536202	1.768067696515	FBgn0026061	2387	FBgn0036641	10297
376	3L	13093361	13095545	1.875098228455	13094576	1.856708526611	FBgn0010452	6356	FBgn0010452	6356
377	2R	17051500	17055004	1.874801635742	17052866	1.771760042976	FBgn0050283	4711	FBgn0010415	64116
378	3R	8085834	8087774	1.874716281891	8086918	1.626440440907	FBgn0003651	2447	FBgn0010044	118840
379	3R	2586585	2589270	1.874142169952	2588158	1.657698238597	FBgn0000071	157	FBgn0000071	157
380	2L	21091779	21093538	1.872963428497	21092714	1.674754500389	FBgn0040297	522	FBgn0023388	37231
381	3R	1545675	1547189	1.872745513916	1546814	1.869237687853	FBgn0004878	3792	FBgn0037372	33681
382	3R	5420496	5422554	1.87006187439	5421341	1.649750709534	FBgn0037720	4308	FBgn0037719	4632
383	2R	18713108	18715594	1.866277217865	18714495	1.739716137157	FBgn0034834	4644	FBgn0003062	132175
384	3L	20999772	21003140	1.866159915924	21001462	1.591922551394	FBgn0053285	21381	FBgn0037044	39726
385	3L	17979463	17981588	1.863280296326	17980578	1.774716769948	FBgn0052192	24998	FBgn0020300	124085
386	3L	13640138	13641951	1.86320066452	13640984	1.62841039896	FBgn0036379	288	FBgn0036386	253272
387	3L	18326078	18328232	1.862911224365	18327120	1.576218520894	FBgn0011706	36542	FBgn0011706	36542
388	3R	21457948	21460153	1.860641956329	21459130	1.682625209584	FBgn0039350	4419	FBgn0039350	4419
389	3R	6427136	6431416	1.860245704651	6430146	1.555043041706	FBgn0001235	34240	FBgn0001235	34240
390	X	10982006	10984317	1.859134674072	10982999	1.421062637778	FBgn0030269	101	FBgn0030272	6339
391	2R	14301341	14303277	1.857841968536	14302333	1.75879919529	FBgn0034391	4169	FBgn0010651	16257
392	3R	5224220	5227564	1.85781955719	5226277	1.561398061117	FBgn0037686	701	FBgn0037686	701
393	3R	2745123	2746961	1.856526374817	2745861	1.526263654232	FBgn0051488	37595	FBgn0001077	55815
394	3L	7110343	7113326	1.856279373169	7112181	1.626521766186	FBgn0023001	3716	FBgn0002775	12711
395	2L	8840938	8843002	1.85563659668	8841962	1.772327688005	FBgn0029123	16337	FBgn0029123	16337
396	3L	15917852	15920496	1.854992866516	15919648	1.536933450138	FBgn0000489	408	FBgn0000489	408
397	X	6139701	6141700	1.852735042572	6140683	1.497925698757	FBgn0029861	56	FBgn0028685	4204
398	3L	4676414	4678721	1.852415561676	4677417	1.62494122982	FBgn0042199	1109	FBgn0042199	1109
399	X	236571	240078	1.848910331726	237395	1.534337361654	FBgn0000022	10542	FBgn0000022	10542
400	2R	11664648	11666563	1.848077774048	11665717	1.62745068868	FBgn0029175	1238	FBgn0034082	7940
401	3R	15	2747	1.847764015198	1384	1.778699609968	FBgn0037213	1004	FBgn0037213	1004
402	2L	19150346	19155237	1.846953392029	19154033	1.593413689557	FBgn0032763	23598	FBgn0032762	24678
403	3R	17318949	17320753	1.84156703949	17319822	1.614342409022	FBgn0051179	4980	FBgn0013984	86429
404	3L	12537813	12541729	1.839279174805	12540420	1.662734806538	FBgn0036302	6049	FBgn0004926	39736
405	3L	19840982	19843434	1.839091777802	19842101	1.714068830013	FBgn0014037	1125	FBgn0014037	1125
406	3L	5967970	5971467	1.838274002075	5970564	1.716309726238	FBgn0052406	597	FBgn0035656	20612
407	X	6940615	6942854	1.837331771851	6941464	1.685512065887	FBgn0029933	1825	FBgn0029933	1825
408	X	6830310	6833282	1.837122917175	6831971	1.602281542385	FBgn0029927	245	FBgn0029927	245
409	2R	9655692	9657889	1.83664560318	9657035	1.480001330376	FBgn0040752	230	FBgn0040751	16276
410	3R	8264652	8266466	1.835968971252	8265640	1.533444825341	FBgn0043044	318	FBgn0038046	10638
411	3L	20982277	20984298	1.834544181824	20983322	1.595941003164	FBgn0026179	14942	FBgn0037044	21586
412	2L	4822973	4825188	1.834412097931	4823945	1.655232317307	FBgn0031632	2169	FBgn0031632	2169
413	3L	9434551	9438402	1.833493709564	9436634	1.453875738032	FBgn0052043	1610	FBgn0052043	1610
414	2L	14488546	14491542	1.832877159119	14489353	1.462168514729	FBgn0005771	1509	FBgn0005771	1509
415	2R	19908960	19910803	1.832245349884	19909945	1.693147003651	FBgn0035001	343	FBgn0019886	112945
416	3R	4089055	4090823	1.830910682678	4089977	1.665133444468	FBgn0010173	194	FBgn0010173	194
417	3L	4213209	4216870	1.827016353607	4215925	1.566040600047	FBgn0001257	3754	FBgn0011692	10343
418	2R	1177554	1180040	1.82666015625	1179130	1.695331012501	FBgn0033032	30	FBgn0033032	30
419	X	17201871	17203562	1.825136184692	17202662	1.654413335464	FBgn0011758	28776	FBgn0000163	207786
420	2L	7303012	7307949	1.823474884033	7305607	1.482231676579	FBgn0004009	1554	FBgn0004009	1554
421	2L	1961271	1963076	1.82187795639	1962116	1.630791383631	FBgn0051942	3310	FBgn0031391	185171
422	3R	16422112	16424437	1.820617675781	16423507	1.507545590401	FBgn0023097	4622	FBgn0023097	4622
423	3L	15720637	15722770	1.820528030396	15721727	1.558548569679	FBgn0010105	28045	FBgn0010105	28045
424	3L	16818352	16820108	1.817586898804	16819262	1.739259084066	FBgn0003410	1258	FBgn0025582	67014
425	3R	20962872	20964953	1.817047119141	20963796	1.650702774525	FBgn0039283	3	FBgn0039283	3
426	3L	16008311	16012316	1.814849376678	16009166	1.540046691895	FBgn0003691	6748	FBgn0003691	6748
427	3L	21776179	21778010	1.814578056335	21777103	1.5899964571	FBgn0037139	907	FBgn0046301	11057
428	2R	8127752	8129824	1.810852050781	8128902	1.523862221662	FBgn0004435	254	FBgn0053792	19679
429	2R	15841892	15844405	1.809831619263	15843207	1.767582304337	FBgn0034504	1077	FBgn0034504	1077
430	X	13466933	13469437	1.8077044487	13468585	1.411202609539	FBgn0030505	9891	FBgn0030507	33375
431	2R	14313897	14315927	1.8074426651	14314799	1.539597384135	FBgn0034392	3260	FBgn0010651	3791
432	2R	12540550	12543570	1.806829452515	12541428	1.698819104363	FBgn0023172	676	FBgn0034181	7037
433	3R	17485050	17487347	1.805861949921	17485840	1.628018438816	FBgn0011766	287	FBgn0004493	11632
434	3L	20626224	20631865	1.803684234619	20628509	1.649568669936	FBgn0001320	695	FBgn0001320	695
435	2R	8987329	8988996	1.801332473755	8988126	1.370670467615	FBgn0000119	10999	FBgn0000119	10999
436	4	655034	656376	1.798532485962	655963	1.652403450012	FBgn0039915	6020	FBgn0026777	327616
437	2R	1444164	1446735	1.798307418823	1445108	1.501965354471	FBgn0033046	12863	FBgn0033059	138657
438	2R	19033500	19035692	1.797492980957	19034756	1.741783366484	FBgn0034873	3298	FBgn0034873	3298
439	X	15526683	15528405	1.796763896942	15527586	1.445311466853	FBgn0030668	3856	FBgn0030671	10476
440	X	15443398	15445218	1.795799255371	15444454	1.550266658559	FBgn0052586	11376	FBgn0052586	11376
441	X	20865858	20868513	1.794974327087	20867635	1.380047142506	FBgn0031149	2843	FBgn0031144	25009
442	X	4256206	4258746	1.794624328613	4256901	1.481823580606	FBgn0000179	1192	FBgn0029714	140303
443	3R	21006212	21011534	1.794125556946	21009610	1.674256682396	FBgn0039286	1125	FBgn0039286	1125
444	X	322323	324119	1.792138576508	323277	1.522703058579	FBgn0010019	2878	FBgn0002561	56732
445	2R	8419235	8421174	1.789361000061	8420108	1.717939535777	FBgn0010488	11796	FBgn0010488	11796
446	X	6194113	6195869	1.787440776825	6194900	1.43344861269	FBgn0029868	735	FBgn0029868	735
447	3R	20551400	20553321	1.787097454071	20552279	1.647995199476	FBgn0004885	6860	FBgn0003719	23177
448	2L	18585846	18587815	1.785871505737	18586719	1.509226411581	FBgn0032688	107	FBgn0032693	62194
449	2R	19152352	19155503	1.785677909851	19153296	1.702886693618	FBgn0034886	11880	FBgn0016762	48302
450	3L	17389465	17391319	1.785060882568	17390270	1.631587252897	FBgn0036718	201	FBgn0040793	477
451	3L	9011782	9014120	1.784394264221	9013224	1.610538875355	FBgn0028789	2100	FBgn0028789	2100
452	X	20880958	20882576	1.783309936523	20881707	1.542924768784	FBgn0052512	3509	FBgn0031144	39081
453	3R	784907	786789	1.781760215759	785774	1.664546489716	FBgn0037289	1296	FBgn0004183	11888
454	2R	7496951	7499250	1.7811627388	7498357	1.593759775162	FBgn0053145	502	FBgn0011704	2993
455	3L	4023761	4025297	1.776487827301	4024446	1.542880058289	FBgn0035489	380	FBgn0000449	21390
456	3R	2773955	2775805	1.775413513184	2774820	1.725267469883	FBgn0051488	8636	FBgn0001077	84774
457	3L	1584660	1586626	1.773723125458	1585773	1.579228120692	FBgn0035238	477	FBgn0035236	33057
458	3R	27549988	27552331	1.773477554321	27551390	1.609632492065	FBgn0039867	11274	FBgn0039867	11274
459	2R	13344501	13345992	1.771262168884	13345137	1.29108283099	FBgn0041585	13171	FBgn0050111	15929
460	3L	16440190	16441771	1.766242027283	16441048	1.56066429615	FBgn0004569	7912	FBgn0014163	63950
461	3L	14936830	14939462	1.766112804413	14937886	1.63219588995	FBgn0000216	42	FBgn0000216	42
462	2L	5876875	5878675	1.765110969543	5877867	1.483722120523	FBgn0031745	1614	FBgn0031740	75612
463	2L	6372500	6377665	1.763914108276	6373915	1.619365523843	FBgn0043854	1500	FBgn0043854	1500
464	2R	15833796	15836013	1.763253688812	15834871	1.545602053404	FBgn0034502	2600	FBgn0034503	6798
465	2L	20473022	20474798	1.761703968048	20473909	1.46995651722	FBgn0046834	1180	FBgn0046834	1180
466	3L	13381668	13383682	1.757727146149	13382608	1.670907188864	FBgn0036356	3792	FBgn0036351	27318
467	3L	13365234	13367209	1.756792068481	13366164	1.436253039042	FBgn0036354	2229	FBgn0036351	10874
468	3R	2987505	2990085	1.756704807281	2988300	1.625922203064	FBgn0002306	251	FBgn0037481	7402
469	2R	2929597	2931697	1.756006240845	2930427	1.527548122406	FBgn0003460	418	FBgn0033159	36745
470	3L	21004987	21006789	1.754353523254	21005975	1.497236967087	FBgn0053285	16868	FBgn0037044	44239
471	2R	10313622	10316504	1.753418445587	10315366	1.521353900433	FBgn0001319	1549	FBgn0050478	29523
472	2R	20516995	20519191	1.752979278564	20517829	1.484368913314	FBgn0005634	1244	FBgn0005634	1244
473	X	8487567	8489797	1.75185585022	8488773	1.583341407776	FBgn0004102	7113	FBgn0004102	7113
474	X	2321166	2322863	1.748156547546	2321950	1.435435321596	FBgn0040388	4209	FBgn0004050	18025
475	X	7387007	7388875	1.747581958771	7387885	1.393370572258	FBgn0052720	5760	FBgn0027553	185673
476	2R	6712860	6716561	1.744483947754	6715367	1.609177252826	FBgn0033582	19753	FBgn0033590	37223
477	X	9091908	9093620	1.744079589844	9092840	1.416485220194	FBgn0010269	176	FBgn0000077	283
478	X	19411557	19414086	1.743475914001	19412416	1.535988891826	FBgn0031030	1330	FBgn0031032	5163
479	2L	17744120	17745829	1.742553710938	17744895	1.35619789362	FBgn0015609	9445	FBgn0032646	247857
480	X	8086559	8090181	1.74169588089	8088778	1.615744113922	FBgn0030026	238	FBgn0030028	27862
481	2L	7060741	7062376	1.740896701813	7061591	1.345036506653	FBgn0051907	821	FBgn0040954	2394
482	3L	3028979	3031147	1.739941596985	3029960	1.640186429024	FBgn0035390	382	FBgn0035388	11230
483	2R	8448659	8450551	1.739506244659	8449639	1.582806229591	FBgn0033783	313	FBgn0004512	12612
484	2L	12091402	12093481	1.73729133606	12092170	1.357139082516	FBgn0032407	1601	FBgn0032407	1601
485	2L	5798658	5802768	1.737081050873	5799947	1.412197926465	FBgn0031738	257	FBgn0031739	2022
486	X	5615522	5617203	1.733654975891	5616234	1.544954027448	FBgn0029804	219	FBgn0029800	16114
487	X	10588865	10591137	1.733093738556	10589857	1.529958612779	FBgn0003204	133	FBgn0052672	23696
488	2R	2984505	2986428	1.732261180878	2985526	1.626243591309	FBgn0010548	3449	FBgn0033179	6982
489	X	8256324	8259318	1.732035636902	8258352	1.683283388615	FBgn0052711	3021	FBgn0052711	3021
490	2R	7683612	7685499	1.730846405029	7684624	1.387449502945	FBgn0023167	9	FBgn0023167	9
491	3R	7584237	7586666	1.73003578186	7585338	1.441552352905	FBgn0017581	4841	FBgn0037947	11934
492	3R	6182059	6183889	1.729902744293	6182901	1.415306299925	FBgn0015396	6995	FBgn0015396	6995
493	X	20544546	20547857	1.729437828064	20547012	1.481858141282	FBgn0031129	376	FBgn0003300	41895
494	2L	4286619	4288131	1.727188587189	4287287	1.394212067127	FBgn0010473	4136	FBgn0003941	59645
495	3R	12350695	12353306	1.726511001587	12352143	1.613306550419	FBgn0038441	12971	FBgn0027053	56320
496	2R	8738057	8741052	1.725909233093	8740099	1.633117735386	FBgn0043010	1733	FBgn0043010	1733
497	X	8469020	8471074	1.725750923157	8470178	1.456836952883	FBgn0030054	18640	FBgn0030054	18640
498	3R	19018296	19020205	1.725127220154	19019219	1.652916133404	FBgn0011596	10537	FBgn0039066	58047
499	3R	25132115	25135474	1.724524974823	25133208	1.567741562338	FBgn0039659	10257	FBgn0003525	51706
500	2L	4829041	4831386	1.723042964935	4830450	1.399596326491	FBgn0031633	220	FBgn0031633	220
501	X	7194624	7196121	1.722286224365	7195336	1.332763582468	FBgn0029946	2606	FBgn0026144	12730
502	2L	6228019	6230254	1.72180891037	6228917	1.455456004423	FBgn0026755	3867	FBgn0031782	101155
503	X	9126589	9130110	1.72101020813	9127716	1.558858086081	FBgn0040236	604	FBgn0030122	9078
504	2R	6321745	6323375	1.720717430115	6322556	1.382546705358	FBgn0027499	2276	FBgn0027499	2276
505	2L	15486414	15489681	1.720070838928	15487417	1.469196856022	FBgn0020371	6720	FBgn0003448	13219
506	X	6522572	6525003	1.717044353485	6523850	1.470630049706	FBgn0028336	148	FBgn0025815	4225
507	X	2125928	2127795	1.715386390686	2126914	1.53171264424	FBgn0023528	2	FBgn0023527	7916
508	2R	2870870	2872426	1.715062618256	2871675	1.413697915919	FBgn0050501	13579	FBgn0050501	13579
509	2L	8303839	8305697	1.714335441589	8304648	1.375217157252	FBgn0032014	942	FBgn0032015	3540
510	X	16386190	16388158	1.711780548096	16387123	1.509028404951	FBgn0011742	782	FBgn0015615	40243
511	2R	8472762	8476799	1.710748672485	8473766	1.540393531322	FBgn0033787	4303	FBgn0004512	11515
512	3L	622982	625216	1.710592746735	624017	1.594171881676	FBgn0064191	1774	FBgn0064191	1774
513	2R	2142620	2145181	1.709776878357	2143645	1.53828160903	FBgn0004145	1296	FBgn0040673	18819
514	X	575293	576748	1.709379196167	575984	1.417576789856	FBgn0029531	32134	FBgn0065054	44911
515	2L	11003553	11006114	1.709245204926	11005150	1.479150323307	FBgn0021761	327	FBgn0032329	5935
516	3L	9363683	9365619	1.709080219269	9364494	1.476712989807	FBgn0001226	6482	FBgn0011769	19510
517	2R	15825650	15827873	1.70892572403	15826816	1.55095243454	FBgn0034500	3288	FBgn0034503	14853
518	X	7168976	7170947	1.708082675934	7169896	1.482752501965	FBgn0029944	442	FBgn0026144	12710
519	3L	7341561	7343435	1.706425666809	7342495	1.455656304079	FBgn0035772	707	FBgn0082598	1251
520	X	6881802	6883577	1.706293106079	6882575	1.427020609379	FBgn0029931	3269	FBgn0029931	3269
521	2R	2999118	3004849	1.704391479492	3002592	1.651700592041	FBgn0015930	916	FBgn0015930	916
522	2R	1549222	1550777	1.704241752625	1550065	1.443353043662	FBgn0033055	22	FBgn0033059	33700
523	2R	13012789	13014636	1.702503204346	13013753	1.496169763453	FBgn0061355	3838	FBgn0034237	37323
524	2L	17377687	17380737	1.702223777771	17378753	1.576681978562	FBgn0032633	1323	FBgn0032633	1323
525	X	4240912	4243062	1.70209980011	4241773	1.444104999304	FBgn0052773	8285	FBgn0029714	155431
526	2R	2084191	2091108	1.70059299469	2087947	1.557257932775	FBgn0033076	24844	FBgn0041145	34371
527	X	16254743	16256962	1.699860095978	16255854	1.360878676176	FBgn0030749	299	FBgn0026575	927
528	3R	1145547	1147536	1.699800491333	1146647	1.565200567245	FBgn0013576	14979	FBgn0037310	20780
529	3R	12904787	12910271	1.699681282043	12908380	1.598742765539	FBgn0038476	2429	FBgn0038476	2429
530	3L	20214483	20216071	1.699663639069	20215267	1.416390120983	FBgn0036962	6091	FBgn0003124	28579
531	X	16122121	16123717	1.698523044586	16122954	1.390313893557	FBgn0011571	171	FBgn0011571	171
532	2R	8487218	8488656	1.698420524597	8487878	1.356848080953	FBgn0005624	9018	FBgn0005624	9018
533	X	20533449	20536658	1.698092460632	20534386	1.425335198641	FBgn0031129	12250	FBgn0003300	29269
534	3L	19148590	19150531	1.697800159454	19149674	1.606661379337	FBgn0016797	13789	FBgn0016797	13789
535	2R	12971151	12974027	1.697581768036	12972869	1.559336692095	FBgn0028953	325	FBgn0028953	325
536	2L	19317740	19320594	1.697553157806	19319359	1.492382554447	FBgn0032769	23124	FBgn0024245	39794
537	X	14435442	14437406	1.696216583252	14436509	1.374584615231	FBgn0030574	8	FBgn0030572	19679
538	3R	10504768	10506809	1.695725440979	10505850	1.5148613188	FBgn0038252	16685	FBgn0051314	17207
539	3R	10400545	10402240	1.69441986084	10401368	1.459381860845	FBgn0038244	202	FBgn0004629	6005
540	X	377590	380497	1.693143367767	379194	1.608307421207	FBgn0000570	848	FBgn0000570	848
541	3L	5783162	5785964	1.693085670471	5784694	1.36481076479	FBgn0015806	210	FBgn0035639	226
542	X	2081024	2082747	1.691749572754	2081859	1.54552973018	FBgn0003048	8	FBgn0000377	24278
543	2R	5997702	5999395	1.69139957428	5998556	1.441461026669	FBgn0033529	6583	FBgn0033529	6583
544	3L	19739501	19742056	1.691337347031	19741234	1.471204449149	FBgn0024889	144	FBgn0014037	101992
545	2R	16160068	16162546	1.690994262695	16161090	1.537575403849	FBgn0034537	2189	FBgn0061362	2447
546	3R	5752052	5753892	1.687278747559	5752913	1.443740487099	FBgn0053975	1999	FBgn0037770	58864
547	2R	11308153	11311104	1.68577003479	11310322	1.346218670116	FBgn0050321	2135	FBgn0050089	68061
548	2L	9730779	9732468	1.68337392807	9731531	1.40532204083	FBgn0032139	1591	FBgn0032138	20262
549	3R	26579783	26581724	1.681369781494	26580782	1.537000375635	FBgn0039801	8772	FBgn0003720	97255
550	3L	3181201	3183541	1.68023109436	3182431	1.541140764952	FBgn0035416	122	FBgn0035415	1379
551	3R	20122565	20124948	1.679727554321	20123424	1.400966812583	FBgn0000368	2286	FBgn0000368	2286
552	2L	19127798	19132017	1.678818225861	19131202	1.41138346055	FBgn0010300	1467	FBgn0032762	1847
553	3R	11758383	11760024	1.678590774536	11759166	1.412440692677	FBgn0038386	290	FBgn0038386	290
554	2L	7584373	7585927	1.677801609039	7585087	1.390753364563	FBgn0083141	3152	FBgn0053529	40664
555	2L	14429483	14432590	1.6758685112	14430464	1.415931403637	FBgn0028871	5333	FBgn0005771	60398
556	2R	1233001	1235495	1.675530910492	1234426	1.611400485039	FBgn0000099	208	FBgn0033035	29184
557	2L	19445887	19447617	1.675258636475	19446709	1.462705892675	FBgn0051699	1941	FBgn0051699	1941
558	3R	16375558	16378279	1.675200462341	16376353	1.500767588615	FBgn0016917	1681	FBgn0043457	7299
559	3L	736556	738345	1.674975395203	737398	1.463304102421	FBgn0000575	4460	FBgn0000575	4460
560	X	101428	103482	1.674300193787	102580	1.401359260082	FBgn0040373	84	FBgn0040373	84
561	2R	20605166	20609212	1.673499107361	20606072	1.440442204475	FBgn0004919	14152	FBgn0001148	36492
562	2L	18778121	18780089	1.672690391541	18779117	1.607877619126	FBgn0045852	884	FBgn0032717	56479
563	2R	6912805	6917270	1.672068595886	6913998	1.518855319304	FBgn0082585	661	FBgn0082585	661
564	3L	12582643	12584270	1.670808792114	12583448	1.35264935213	FBgn0015919	625	FBgn0004926	82764
565	X	549894	550952	1.670781135559	550879	1.647316387721	FBgn0021764	7218	FBgn0025637	37986
566	3L	2618302	2619943	1.670637130737	2618963	1.314936906099	FBgn0035357	3711	FBgn0035357	3711
567	2R	9943138	9947350	1.669180870056	9945946	1.47273671627	FBgn0013725	1252	FBgn0013725	1252
568	X	19092466	19096602	1.668602466583	19094800	1.581259727478	FBgn0031006	363	FBgn0031008	8021
569	4	1047710	1049773	1.66795873642	1048626	1.550043779261	FBgn0039930	983	FBgn0039930	983
570	3L	20449953	20452340	1.667050361633	20451354	1.519690354665	FBgn0037007	1919	FBgn0037007	1919
571	3L	12640840	12642599	1.666576385498	12641679	1.414065809811	FBgn0014343	26016	FBgn0036306	87025
572	3L	23182389	23183705	1.66616153717	23183041	1.154626196081	FBgn0037212	171	FBgn0024733	153726
573	3R	9470315	9472470	1.66234254837	9471653	1.422068178654	FBgn0003498	373	FBgn0003498	373
574	3L	21404924	21406679	1.661651611328	21405725	1.524138069153	FBgn0014143	4672	FBgn0014143	4672
575	3R	2278547	2280574	1.660681962967	2279625	1.555172115564	FBgn0037445	2540	FBgn0037446	3251
576	3R	15727290	15729142	1.659208297729	15728298	1.450639163747	FBgn0038745	1113	FBgn0038746	2291
577	2L	8529131	8530766	1.658252716064	8529909	1.438702443067	FBgn0028394	766	FBgn0029004	1291
578	X	8403278	8407982	1.657297134399	8406650	1.465186018693	FBgn0030049	753	FBgn0030054	44888
579	3R	16368012	16370030	1.656093597412	16369059	1.611443912282	FBgn0053192	8332	FBgn0043457	14593
580	3L	8802897	8804939	1.655714988708	8803825	1.453108563143	FBgn0011577	2372	FBgn0020633	61732
581	2L	9815123	9816687	1.65539264679	9815839	1.433351739248	FBgn0051880	18681	FBgn0032153	74961
582	2R	8962947	8967037	1.654359817505	8963886	1.422438761767	FBgn0050062	1641	FBgn0050062	1641
583	2R	4803606	4805234	1.654231548309	4804472	1.420276950387	FBgn0028408	802	FBgn0033400	6030
584	X	18133724	18136122	1.653507232666	18134827	1.588415554592	FBgn0004956	6935	FBgn0004956	6935
585	3L	11329515	11331858	1.653051376343	11331079	1.368516031901	FBgn0036155	7753	FBgn0041094	104823
586	X	2837972	2839979	1.652202606201	2838783	1.494568049908	FBgn0003285	8795	FBgn0004647	152245
587	X	16075240	16077226	1.65195274353	16076349	1.54010848999	FBgn0003933	11705	FBgn0003933	11705
588	2R	7723838	7725671	1.651674747467	7725024	1.295141607523	FBgn0020377	2108	FBgn0020377	2108
589	X	1255596	1257538	1.650513648987	1256550	1.500568151474	FBgn0024985	6664	FBgn0028274	64483
590	2R	11171969	11173924	1.64874792099	11172815	1.335234373808	FBgn0082178	830	FBgn0010426	22128
591	3L	10992482	10996010	1.646534919739	10994009	1.334558296204	FBgn0029172	3477	FBgn0036118	41577
592	2R	6605369	6607349	1.645584106445	6606329	1.52028354009	FBgn0040766	9373	FBgn0033581	59634
593	3L	19615787	19617586	1.643323898315	19616706	1.48909479777	FBgn0022774	1598	FBgn0029094	32555
594	X	8977495	8980563	1.642312049866	8979235	1.467727290259	FBgn0030090	1004	FBgn0030092	15045
595	3R	14884010	14885701	1.641938209534	14884810	1.500804676729	FBgn0038676	19537	FBgn0027784	27837
596	3R	24419178	24421423	1.641731262207	24420088	1.489428015316	FBgn0026400	4913	FBgn0001215	5441
597	3R	5873477	5875181	1.641209125519	5874415	1.490964949131	FBgn0037779	157	FBgn0037777	3170
598	2L	15314941	15316895	1.640988349915	15315908	1.353237565358	FBgn0041103	73	FBgn0001981	13885
599	3L	4956367	4958423	1.640220165253	4957362	1.547141467824	FBgn0005775	343	FBgn0035570	266659
600	3L	21999268	22002699	1.638261795044	22000337	1.456381629495	FBgn0037149	363	FBgn0037149	363
601	X	13267239	13268760	1.638187408447	13267923	1.213211003472	FBgn0052635	11920	FBgn0030482	37093
602	2R	3458967	3460837	1.638102531433	3459733	1.611232161522	FBgn0033238	1919	FBgn0033240	7742
603	X	1989751	1995543	1.637067317963	1991731	1.598255157471	FBgn0004861	970	FBgn0025626	70439
604	3R	25281278	25283574	1.636139392853	25282360	1.540848795573	FBgn0004369	931	FBgn0039664	32856
605	3L	21382480	21384448	1.635023117065	21383343	1.497139930725	FBgn0033583	3680	FBgn0014143	27054
606	3R	6237783	6239877	1.634905576706	6238628	1.406599325292	FBgn0024957	10	FBgn0015396	62722
607	3R	12740585	12742220	1.634489059448	12741405	1.388696448008	FBgn0051270	8102	FBgn0082171	59368
608	2R	3541889	3543600	1.632152557373	3542668	1.335984388987	FBgn0025360	778	FBgn0021814	49180
609	3L	15277674	15279512	1.630308628082	15278644	1.378149425282	FBgn0036493	9016	FBgn0036494	23315
610	3R	5634477	5635987	1.627855300903	5635242	1.191076874733	FBgn0037760	157	FBgn0065050	31036
611	X	6698009	6699586	1.627449035645	6698806	1.450774874006	FBgn0029915	947	FBgn0064122	14938
612	3L	9651461	9653646	1.626606941223	9652493	1.460141181946	FBgn0016081	280	FBgn0044049	125732
613	3R	5455092	5457091	1.626090049744	5456158	1.516267215504	FBgn0005585	449	FBgn0005585	449
614	3R	19125374	19127837	1.624113082886	19126898	1.392843425274	FBgn0039071	10987	FBgn0039067	43119
615	X	6448653	6450544	1.623341560364	6449706	1.400141209364	FBgn0029881	4405	FBgn0029882	49716
616	3R	12743832	12745533	1.623034000397	12744606	1.315246974721	FBgn0051270	4901	FBgn0082171	62569
617	X	4034663	4036341	1.622862815857	4035583	1.559600421361	FBgn0000635	15744	FBgn0026080	72904
618	3R	16116192	16119414	1.622656822205	16117050	1.392826024224	FBgn0028386	1938	FBgn0028386	1938
619	2L	2491205	2493313	1.622576713562	2492276	1.543389937457	FBgn0015816	390	FBgn0015816	390
620	2L	10858114	10859891	1.621515274048	10858960	1.353445557987	FBgn0027363	432	FBgn0024227	878
621	3L	302282	305959	1.62056350708	303254	1.449417450849	FBgn0004373	158	FBgn0004373	158
622	3L	14015421	14017669	1.618094444275	14016332	1.355692526873	FBgn0036405	156	FBgn0036405	156
623	3R	26195525	26197119	1.617774009705	26196312	1.524533017476	FBgn0015221	17242	FBgn0039764	53242
624	3L	6257334	6259412	1.617691993713	6258453	1.287045690748	FBgn0001258	21813	FBgn0035692	91320
625	3R	25038815	25041910	1.617570877075	25041086	1.30340867884	FBgn0067714	287	FBgn0029176	4802
626	3R	9508996	9511672	1.616483688354	9510743	1.50037831068	FBgn0024555	1063	FBgn0024555	1063
627	3R	8103968	8107976	1.615825176239	8104896	1.3328660859	FBgn0038009	8254	FBgn0010044	100862
628	3R	7787854	7789694	1.61547088623	7788917	1.378486969892	FBgn0000147	65	FBgn0037955	140707
629	3R	12554599	12557874	1.614637374878	12556750	1.407318489892	FBgn0003944	3598	FBgn0063261	20361
630	2R	6615800	6617263	1.613283634186	6616541	1.307160526514	FBgn0040765	631	FBgn0033581	49422
631	2L	6323263	6325097	1.612318515778	6324227	1.512516526615	FBgn0021873	1041	FBgn0043854	48188
632	X	13439620	13441507	1.60858631134	13440377	1.416821360588	FBgn0030499	757	FBgn0030507	61583
633	3R	5969483	5971366	1.608175754547	5970488	1.415104955435	FBgn0002478	67	FBgn0037797	77992
634	2L	355632	357443	1.607397079468	356482	1.381582856178	FBgn0031250	1386	FBgn0031250	1386
635	X	17925890	17927676	1.607375144958	17926870	1.326151339213	FBgn0030893	228	FBgn0030891	7175
636	2R	3500100	3502258	1.605492591858	3501302	1.458067445194	FBgn0033247	1027	FBgn0033243	21465
637	3R	20413604	20415531	1.605491638184	20414581	1.359204965479	FBgn0053343	3196	FBgn0039210	3726
638	2R	14937745	14940816	1.605427742004	14939710	1.488697164199	FBgn0004873	102	FBgn0050326	9576
639	3L	3206671	3210513	1.605051994324	3208742	1.542136907578	FBgn0035424	372	FBgn0035423	1860
640	3L	1149039	1150808	1.60475730896	1149929	1.35952809453	FBgn0025525	10877	FBgn0035194	81277
641	X	10652693	10655670	1.604747772217	10654558	1.378583086862	FBgn0030235	13442	FBgn0030235	13442
642	2R	13336803	13339705	1.604248046875	13338723	1.475768685341	FBgn0050111	9515	FBgn0050111	9515
643	3R	9947017	9948630	1.603563308716	9947767	1.35524334627	FBgn0020510	375	FBgn0038196	85880
644	2L	17217618	17219036	1.603394508362	17218349	1.231725187863	FBgn0051745	23130	FBgn0032633	161727
645	3R	4477080	4478953	1.603178024292	4478008	1.542315602303	FBgn0037603	730	FBgn0037603	730
646	3R	17331147	17332768	1.6027302742	17332002	1.332425454084	FBgn0004863	6025	FBgn0013984	74249
647	X	18142615	18147094	1.601623535156	18143472	1.459588944912	FBgn0004956	1710	FBgn0004956	1710
648	3L	22296967	22299385	1.601543426514	22298420	1.477126061916	FBgn0052450	34801	FBgn0052450	34801
649	3L	20914415	20916059	1.601269245148	20915223	1.465757906437	FBgn0053283	2617	FBgn0003415	46042
650	3R	4048454	4050053	1.598968982697	4049333	1.16421620986	FBgn0037553	3442	FBgn0037554	9896
651	X	8674203	8677961	1.598547935486	8676828	1.455822467804	FBgn0052710	12370	FBgn0030061	116641
652	2L	12466018	12467653	1.597511768341	12466783	1.303124070168	FBgn0032437	13101	FBgn0040286	32118
653	3R	8073270	8075037	1.596673965454	8074265	1.408673005946	FBgn0038008	5644	FBgn0037992	120346
654	2R	20633500	20635378	1.596334457397	20634424	1.420090436935	FBgn0050430	2608	FBgn0001148	64844
655	X	21147442	21150995	1.595824241638	21148462	1.521338182337	FBgn0015558	1175	FBgn0015379	7594
656	3R	24669147	24671958	1.595520973206	24670172	1.495724565843	FBgn0015589	200	FBgn0028373	14743
657	3L	10269864	10271381	1.59494638443	10270641	1.348115801811	FBgn0036081	16019	FBgn0000629	341436
658	X	12487371	12489466	1.594268798828	12488583	1.404307425022	FBgn0015024	863	FBgn0015024	863
659	X	22084285	22085436	1.594169616699	22085366	1.500717639923	FBgn0000719	26783	FBgn0031186	427381
660	3L	20536602	20538538	1.592982292175	20537601	1.467327987447	FBgn0001323	16776	FBgn0037009	82751
661	2L	277426	279328	1.592781066895	278554	1.277319739847	FBgn0003444	966	FBgn0003444	966
662	3R	29232	31017	1.592067241669	30178	1.439259529114	FBgn0037215	7149	FBgn0037220	27899
663	2R	13271337	13272852	1.591980457306	13272198	1.242907941341	FBgn0022740	82	FBgn0003545	9224
664	3R	1663421	1665454	1.591892242432	1664319	1.350876271725	FBgn0037387	2589	FBgn0037383	14093
665	2L	12665425	12667193	1.590768814087	12666388	1.410154679242	FBgn0032442	2781	FBgn0032445	26635
666	3L	9014416	9016350	1.589776039124	9015303	1.389396274791	FBgn0028789	21	FBgn0028789	21
667	3R	22791966	22793722	1.588871955872	22792924	1.449322319031	FBgn0039466	242	FBgn0004510	54316
668	3R	14815123	14817758	1.588614463806	14815980	1.481151019826	FBgn0026239	6233	FBgn0026239	6233
669	3R	17382092	17383746	1.588044643402	17382897	1.425238315876	FBgn0002941	107	FBgn0013984	23354
670	X	16488918	16490645	1.585743427277	16489778	1.527097337386	FBgn0003189	462	FBgn0030766	14936
671	2L	8415370	8417649	1.585521221161	8416523	1.555297290578	FBgn0027932	833	FBgn0027932	833
672	2R	13697919	13699677	1.585158348083	13698791	1.286214267506	FBgn0034315	185	FBgn0034311	16651
673	2R	6092664	6096530	1.584805965424	6093900	1.303380966187	FBgn0004399	24183	FBgn0004399	24183
674	3L	21531442	21533304	1.583426952362	21532495	1.397265434265	FBgn0023417	204	FBgn0028663	58792
675	X	18445052	18446792	1.583012580872	18445858	1.41383972168	FBgn0030940	652	FBgn0030943	36266
676	2L	8144689	8147871	1.582241535187	8146916	1.390397012234	FBgn0051606	714	FBgn0051607	2034
677	3L	12056338	12058132	1.582118988037	12057339	1.390160179138	FBgn0028679	1607	FBgn0036248	34851
678	2L	11074256	11076219	1.581522941589	11075267	1.433768160203	FBgn0032335	4206	FBgn0032335	4206
679	2L	9459211	9461173	1.579592704773	9460123	1.421551816604	FBgn0053723	19383	FBgn0002973	22610
680	2R	19084235	19085833	1.579469680786	19085063	1.188031494617	FBgn0015903	12566	FBgn0015903	12566
681	3R	25619270	25620853	1.579303741455	25620092	1.280465238235	FBgn0039695	266	FBgn0019972	5283
682	X	21869598	21871071	1.579081535339	21870390	1.205751867855	FBgn0052499	34282	FBgn0031186	212405
683	3R	13651148	13652988	1.578974723816	13652119	1.432366876041	FBgn0051246	14853	FBgn0051246	14853
684	2R	4925553	4927472	1.577919483185	4926649	1.550622940063	FBgn0041087	492	FBgn0053774	14552
685	X	2840735	2842602	1.576811790466	2841722	1.483321317037	FBgn0003285	11734	FBgn0004647	149306
686	2R	16074627	16076432	1.576634407043	16075388	1.321587674758	FBgn0034521	1802	FBgn0034515	20124
687	2L	5403064	5404626	1.576064109802	5403857	1.409794569016	FBgn0016660	485	FBgn0005511	57784
688	2R	18552066	18555705	1.575454711914	18553901	1.347945094109	FBgn0003900	193	FBgn0003900	193
689	X	6196981	6200254	1.575161933899	6199151	1.237505853176	FBgn0026708	3286	FBgn0029868	3516
690	3R	21848466	21851036	1.574460029602	21849175	1.175307337443	FBgn0002629	1040	FBgn0002629	1040
691	3L	1421115	1422710	1.574456214905	1421975	1.421262909384	FBgn0043865	800	FBgn0004635	25349
692	3R	12567564	12571885	1.572685241699	12568285	1.276100933552	FBgn0003944	7937	FBgn0063261	8826
693	3L	8425561	8427777	1.572539806366	8426973	1.411430807675	FBgn0010825	2710	FBgn0010825	2710
694	X	5746116	5748214	1.571667671204	5747069	1.403780192137	FBgn0000042	969	FBgn0000042	969
695	3R	12490722	12492269	1.571594715118	12491557	1.329771995544	FBgn0051498	930	FBgn0015019	18228
696	3L	3020175	3022442	1.569708824158	3021314	1.275875449181	FBgn0035388	2584	FBgn0035388	2584
697	2R	14656019	14659777	1.568615913391	14659060	1.424397110939	FBgn0034418	56	FBgn0000578	2562
698	3L	3321598	3323741	1.568186283112	3322780	1.431686560313	FBgn0052268	2886	FBgn0035437	10377
699	2R	10613781	10615949	1.567398548126	10614947	1.485656619072	FBgn0015371	15173	FBgn0033989	107861
700	3L	1384860	1389473	1.566377162933	1388312	1.418367640177	FBgn0011855	2999	FBgn0004635	59012
701	2L	7217376	7220269	1.566013336182	7218305	1.296484947205	FBgn0031897	1724	FBgn0031897	1724
702	3R	25623891	25625570	1.565709114075	25624760	1.392239481211	FBgn0039696	295	FBgn0019972	615
703	3R	21486926	21488715	1.564441680908	21487837	1.26422303915	FBgn0039352	315	FBgn0067681	10658
704	2L	14484598	14487229	1.564244270325	14486173	1.464256398818	FBgn0005771	4689	FBgn0005771	4689
705	X	15708499	15710427	1.564097881317	15709685	1.104981534621	FBgn0030701	5563	FBgn0030703	14344
706	2L	15738028	15740142	1.563592433929	15738936	1.28855492087	FBgn0010382	5148	FBgn0003936	8675
707	2R	6349581	6350971	1.563129901886	6350212	1.113231054942	FBgn0033558	69	FBgn0027525	4421
708	3R	23266181	23269473	1.562745571136	23268670	1.261846598457	FBgn0039518	21241	FBgn0039509	154453
709	2L	490036	491744	1.560421943665	490799	1.209873165403	FBgn0043364	11117	FBgn0003963	32668
710	2R	13383677	13386383	1.560370445251	13385402	1.273635591779	FBgn0034282	1471	FBgn0034282	1471
711	2R	18013473	18016035	1.559787750244	18015169	1.39859046936	FBgn0034735	15373	FBgn0022986	92045
712	3R	9726706	9728285	1.559232234955	9727429	1.358512485729	FBgn0000576	152	FBgn0000576	152
713	3L	8648717	8650376	1.558917045593	8649520	1.156393973033	FBgn0001168	186	FBgn0001168	186
714	2R	20487905	20489525	1.558629989624	20488748	1.254961133003	FBgn0010435	3650	FBgn0002607	11601
715	2R	18067599	18069807	1.55842924118	18068349	1.316644921022	FBgn0003175	1297	FBgn0034743	45354
716	2L	1065558	1069645	1.557897567749	1068354	1.391141554889	FBgn0003310	9457	FBgn0003310	9457
717	3L	13995789	13998112	1.554546356201	13996645	1.41618335247	FBgn0036402	107	FBgn0036405	19843
718	2L	10056529	10059714	1.55438041687	10058857	1.380684137344	FBgn0011823	1951	FBgn0011823	1951
719	2R	9016008	9019432	1.55365562439	9018396	1.325563907623	FBgn0033845	312	FBgn0033845	312
720	X	18076305	18078630	1.553092956543	18077562	1.423243795122	FBgn0030904	491	FBgn0004956	64200
721	3R	9496136	9498020	1.552764415741	9497023	1.412035717684	FBgn0038165	800	FBgn0004587	10001
722	2R	20541717	20543354	1.552731513977	20542481	1.319470465183	FBgn0035092	2501	FBgn0005634	23408
723	3R	11493024	11495999	1.551904678345	11494593	1.487988892724	FBgn0053207	2685	FBgn0053207	2685
724	2R	17219153	17223608	1.550210475922	17219870	1.217071950436	FBgn0050403	667	FBgn0004362	1043
725	3L	11210299	11212615	1.550100326538	11211158	1.455356429605	FBgn0036150	1273	FBgn0041094	15098
726	3R	15705336	15707476	1.549429893494	15706524	1.314907017876	FBgn0014006	1083	FBgn0038741	3385
727	2R	2950651	2952337	1.548874378204	2951077	1.388073635101	FBgn0033169	1429	FBgn0033179	27467
728	2R	13233730	13235244	1.548360824585	13234546	1.235980331898	FBgn0028494	356	FBgn0063386	16581
729	2R	16555037	16556830	1.54754447937	16555905	1.386145949364	FBgn0003391	8836	FBgn0003391	8836
730	2R	3746977	3750770	1.546696662903	3749662	1.409679581137	FBgn0013726	580	FBgn0010109	5522
731	3R	21044510	21046170	1.546429157257	21045393	1.426019780776	FBgn0051103	350	FBgn0039288	24111
732	2R	5934308	5936210	1.544850826263	5935504	1.430881847035	FBgn0033520	745	FBgn0033522	6021
733	3R	11875408	11878072	1.544491767883	11877261	1.367952374851	FBgn0027948	716	FBgn0038396	1868
734	3R	6493044	6494815	1.544270515442	6493856	1.36735445261	FBgn0037818	9036	FBgn0001235	29470
735	3R	12477268	12478903	1.543841362	12478049	1.316173434258	FBgn0038455	50	FBgn0015019	4720
736	2R	16052761	16055057	1.543514251709	16053958	1.253123058992	FBgn0034514	170	FBgn0034514	170
737	3R	19651119	19654604	1.54065656662	19653588	1.3110323747	FBgn0004186	4	FBgn0004186	4
738	3L	7920209	7922800	1.540188312531	7922009	1.370364785194	FBgn0041156	129	FBgn0035827	11687
739	3R	3938197	3940219	1.539742469788	3938997	1.3190325737	FBgn0004210	7940	FBgn0037550	13058
740	2L	89244	92407	1.538505554199	90240	1.252949770759	FBgn0002931	2858	FBgn0002931	2858
741	3R	27572247	27574541	1.538003921509	27573055	1.438075383504	FBgn0011013	196	FBgn0011013	196
742	3L	21233729	21235379	1.537242889404	21234534	1.365418851376	FBgn0037069	105	FBgn0037066	14630
743	X	13572577	13574854	1.536832332611	13573524	1.467122332255	FBgn0030519	157	FBgn0030521	42594
744	3L	14427781	14429525	1.536776542664	14428782	1.480887730916	FBgn0036424	46191	FBgn0036424	46191
745	3R	15756188	15758865	1.534956932068	15757105	1.306706905365	FBgn0038753	2788	FBgn0021776	3737
746	2L	10548197	10549873	1.534766197205	10548965	1.258334096273	FBgn0051721	4084	FBgn0032268	18325
747	2L	1971969	1973504	1.532919406891	1972676	1.250769078732	FBgn0031376	1469	FBgn0031391	174611
748	3R	24408036	24413424	1.532611846924	24411270	1.499083161354	FBgn0000659	465	FBgn0000659	465
749	3R	7518989	7520875	1.530763626099	7520032	1.487370967865	FBgn0037937	33	FBgn0037921	68666
750	2R	7043085	7046070	1.530668258667	7044077	1.324752171834	FBgn0000577	40	FBgn0000577	40
751	3L	15664517	15667937	1.53023147583	15665413	1.290610611439	FBgn0041160	305	FBgn0041160	305
752	2R	3557576	3559413	1.529815673828	3558620	1.276558995247	FBgn0025360	15174	FBgn0021814	33228
753	X	12412337	12415257	1.528309822083	12413162	1.284919897715	FBgn0030400	3957	FBgn0015024	74558
754	3L	726916	729590	1.528057575226	727768	1.464113295078	FBgn0052482	442	FBgn0000575	5170
755	3L	3055408	3058158	1.527624130249	3057200	1.455588912964	FBgn0035397	2540	FBgn0003938	17133
756	X	8521425	8523297	1.527296066284	8522360	1.484030919916	FBgn0030055	61	FBgn0004102	26474
757	3R	2802582	2804050	1.527292251587	2803333	1.153754107157	FBgn0051488	19877	FBgn0010774	102793
758	2R	17910140	17911847	1.52712059021	17911035	1.276621257558	FBgn0034725	720	FBgn0053200	5198
759	3L	7407997	7411448	1.52628326416	7408918	1.319640815258	FBgn0014011	208	FBgn0014011	208
760	3L	15630866	15632267	1.52623462677	15631507	1.226124823093	FBgn0014851	5000	FBgn0041160	33601
761	2L	6543993	6545727	1.525521755219	6544933	1.295566499233	FBgn0000320	2039	FBgn0031830	12867
762	2L	6721205	6725159	1.525510787964	6722362	1.49436154085	FBgn0025777	993	FBgn0025777	993
763	X	1859804	1861390	1.524502754211	1860601	1.302641721872	FBgn0023545	4898	FBgn0003964	36838
764	2L	9524836	9526516	1.523452281952	9525689	1.427331756143	FBgn0032122	2834	FBgn0002973	88176
765	X	7733152	7734840	1.522518157959	7733940	1.315066725016	FBgn0029969	48	FBgn0029970	2868
766	3R	773218	774548	1.521928787231	773598	1.23249399662	FBgn0004183	288	FBgn0004183	288
767	2L	2450390	2452144	1.521532058716	2451282	1.283820769366	FBgn0012017	8762	FBgn0015816	41384
768	2L	2749620	2756737	1.521064758301	2756054	1.359128815787	FBgn0031453	3255	FBgn0031453	3255
769	2R	19781946	19785074	1.520063400269	19782881	1.462350815535	FBgn0005636	456	FBgn0034987	86924
770	3L	14942039	14943792	1.519823074341	14942920	1.433389918009	FBgn0036459	2448	FBgn0040296	3020
771	X	19377239	19381110	1.519684314728	19378613	1.351303958893	FBgn0052532	2806	FBgn0027291	22866
772	X	10990173	10993947	1.519022941589	10992133	1.365067201502	FBgn0020255	1674	FBgn0020255	1674
773	3L	15196972	15201306	1.518441200256	15198221	1.449297155653	FBgn0029114	2679	FBgn0029114	2679
774	2R	19552334	19554600	1.517973423004	19553342	1.339893565458	FBgn0011726	1094	FBgn0011726	1094
775	X	8619651	8622889	1.51718044281	8621980	1.302465775434	FBgn0026411	29031	FBgn0030061	61793
776	2R	13099079	13101134	1.517010211945	13100175	1.354289710522	FBgn0034248	726	FBgn0029079	5654
777	X	17711600	17713704	1.515522003174	17712998	1.309738413493	FBgn0030879	4021	FBgn0030879	4021
778	2L	11805667	11807666	1.513765335083	11806502	1.337211889379	FBgn0020309	2931	FBgn0032377	12419
779	3R	22789265	22790897	1.513431072235	22790082	1.246448069811	FBgn0039465	465	FBgn0004510	51474
780	3R	16134105	16136456	1.512522697449	16135398	1.2782523036	FBgn0038785	527	FBgn0028386	16410
781	3R	4131699	4134139	1.510981559753	4132500	1.209757864475	FBgn0037568	1520	FBgn0037568	1520
782	2L	15472735	15476564	1.510241508484	15475554	1.412373781204	FBgn0003448	1356	FBgn0003448	1356
783	X	7075129	7076952	1.509682655334	7076012	1.436236679554	FBgn0029940	36128	FBgn0025549	60528
784	2R	4718333	4719831	1.509662628174	4719042	1.317591190338	FBgn0033392	108	FBgn0033400	79400
785	2R	7407607	7410192	1.509366035461	7408648	1.397671951967	FBgn0015543	382	FBgn0015543	382
786	2L	9444989	9446789	1.507845878601	9445871	1.260474852153	FBgn0053723	5131	FBgn0002973	8358
787	3L	14425410	14426993	1.50781917572	14426354	1.149221837521	FBgn0036424	43763	FBgn0036424	43763
788	X	19472745	19474471	1.507683753967	19473736	1.399216592312	FBgn0031047	919	FBgn0031047	919
789	2L	9987523	9990425	1.507142066956	9988783	1.319202661514	FBgn0040965	4126	FBgn0040965	4126
790	3L	18804826	18806446	1.505815505981	18805676	1.273268643548	FBgn0052027	1162	FBgn0036815	19244
791	X	8972110	8975600	1.505781650543	8974841	1.363373070955	FBgn0030090	5398	FBgn0030092	19439
792	2R	13813987	13816079	1.505263805389	13814854	1.44907320247	FBgn0034326	533	FBgn0034326	533
793	2R	9060814	9063370	1.504588127136	9062584	1.292100191116	FBgn0033853	311	FBgn0014877	7405
794	X	1340922	1342408	1.504536628723	1341688	1.230156517029	FBgn0003517	1454	FBgn0003517	1454
795	3R	18612614	18615962	1.504253387451	18615012	1.273693859577	FBgn0039026	4806	FBgn0039013	62390
796	3L	23211921	23213177	1.504109382629	23212521	1.084170818329	FBgn0052231	22951	FBgn0024733	183206
797	3L	106107	108367	1.504099845886	107469	1.374006032944	FBgn0020386	5515	FBgn0035105	60485
798	2R	1627225	1631104	1.503985404968	1629797	1.398801635293	FBgn0033063	14981	FBgn0033062	36789
799	X	20061364	20063445	1.503927707672	20062618	1.246689856052	FBgn0031098	453	FBgn0031098	453
800	X	18724424	18727950	1.503742694855	18725930	1.348944439608	FBgn0030974	1640	FBgn0030974	1640
801	X	18717774	18719390	1.503616333008	18718694	1.188661659465	FBgn0030973	255	FBgn0030973	255
802	3L	13351374	13353857	1.503022670746	13352725	1.396847903728	FBgn0036349	193	FBgn0036349	193
803	3R	18552139	18553751	1.502318382263	18552929	1.317649977548	FBgn0040587	226	FBgn0039013	307
804	3R	16671761	16673653	1.501955509186	16672670	1.436880364138	FBgn0038833	163	FBgn0038834	3601
805	2L	3371983	3373931	1.500772476196	3372922	1.318386133979	FBgn0040712	125	FBgn0031538	89053
806	3R	8247372	8249393	1.49857711792	8248566	1.277738150428	FBgn0038043	76	FBgn0004103	3073
807	3L	18213770	18215099	1.498520374298	18214376	0.962914663203	FBgn0036783	2971	FBgn0020300	109713
808	2R	7130272	7132879	1.497891426086	7131199	1.384554100037	FBgn0033636	539	FBgn0033636	539
809	X	20527419	20529374	1.497719287872	20528040	1.349386751652	FBgn0031129	18596	FBgn0003300	22923
810	3L	8999558	9001145	1.497458457947	9000270	1.313292789459	FBgn0035956	5914	FBgn0028789	15054
811	2R	5002421	5003732	1.497120857239	5002997	1.299646228552	FBgn0004360	2985	FBgn0053774	90900
812	3R	2679381	2681232	1.496373176575	2680277	1.311072209302	FBgn0003339	4391	FBgn0001077	9769
813	3R	10566335	10568833	1.496247768402	10567995	1.165616989136	FBgn0038259	686	FBgn0038257	5048
814	2R	16285333	16286960	1.495502948761	16286229	1.287285931905	FBgn0034548	2363	FBgn0016984	53767
815	3R	21019930	21021827	1.495373725891	21020812	1.306410895454	FBgn0039288	470	FBgn0039288	470
816	2L	3859873	3862478	1.49209022522	3860641	1.373833796557	FBgn0031574	2040	FBgn0004567	23799
817	3L	21518077	21519567	1.491718292236	21518777	1.27299488292	FBgn0037104	3584	FBgn0028663	45074
818	3R	9747302	9748755	1.491681575775	9748082	1.248493166531	FBgn0000576	20501	FBgn0000576	20501
819	2R	8107110	8110122	1.491659641266	8108466	1.211844295263	FBgn0022764	333	FBgn0022764	333
820	2R	2111532	2113207	1.490366458893	2112480	1.287365296308	FBgn0033076	311	FBgn0041145	9838
821	3L	1634270	1636232	1.489646911621	1635391	1.417657004462	FBgn0035251	1059	FBgn0035251	1059
822	2R	1391804	1393192	1.489060401917	1392418	1.071332335472	FBgn0050436	17043	FBgn0033035	187176
823	3R	4517633	4521303	1.488913059235	4520405	1.330099554623	FBgn0001180	3135	FBgn0001180	3135
824	3R	18215245	18216914	1.48820400238	18215924	1.439319737752	FBgn0038957	422	FBgn0038950	24221
825	3L	544589	546221	1.487113952637	545429	1.240696191788	FBgn0035142	18827	FBgn0035141	18981
826	3R	5527577	5529042	1.486190795898	5528414	1.125404918895	FBgn0051352	2751	FBgn0016792	8448
827	3L	10610554	10612163	1.484996795654	10611442	1.338004887104	FBgn0000629	635	FBgn0000629	635
828	3L	4149795	4152032	1.484718799591	4151186	1.306912004948	FBgn0011653	193	FBgn0004574	28453
829	2R	15633390	15635418	1.484526634216	15634253	1.304496821235	FBgn0004364	7879	FBgn0004364	7879
830	X	16054406	16056152	1.484089851379	16055212	1.543441027403	FBgn0000459	4541	FBgn0000459	4541
831	3L	16416753	16418442	1.483874320984	16417473	1.394308146308	FBgn0052159	260	FBgn0014163	40375
832	3R	11087796	11090566	1.483612060547	11088910	1.400371102726	FBgn0003600	286	FBgn0003600	286
833	3R	16398992	16403331	1.48348903656	16399791	1.311280867633	FBgn0038806	2939	FBgn0038805	2950
834	2L	3071199	3073070	1.482772350311	3073019	1.465269194709	FBgn0027571	16404	FBgn0003934	24318
835	X	14081190	14084207	1.482025146484	14082923	1.328639479244	FBgn0002873	1143	FBgn0002873	1143
836	3R	177451	179424	1.481607913971	178352	1.295842563405	FBgn0001204	5980	FBgn0001204	5980
837	3R	3617025	3618927	1.481015205383	3618032	1.398645176607	FBgn0037517	1669	FBgn0003885	261655
838	X	2242235	2245149	1.480481147766	2243047	1.302452023824	FBgn0040387	773	FBgn0001150	42072
839	3R	1034902	1039448	1.479662895203	1038001	1.374547123909	FBgn0000340	5146	FBgn0000340	5146
840	3L	10664379	10665984	1.479146003723	10665246	1.161898740133	FBgn0036099	282	FBgn0010762	26556
841	3R	14825006	14826562	1.479046344757	14825741	1.40851281671	FBgn0026239	15994	FBgn0026239	15994
842	2L	9990891	9992604	1.478790283203	9991727	1.284424725701	FBgn0051875	4845	FBgn0051875	4845
843	3R	27384826	27386554	1.478160381317	27385645	1.412445136479	FBgn0028968	12220	FBgn0039857	36322
844	2R	13716835	13718495	1.477973937988	13717649	1.108908092274	FBgn0050114	4969	FBgn0000658	29977
845	X	20462262	20463975	1.477217674255	20463245	1.138698399067	FBgn0031126	5215	FBgn0003300	41872
846	2L	11722063	11723704	1.47624206543	11722976	1.194447934628	FBgn0032373	15976	FBgn0032376	69389
847	3R	19168879	19170322	1.475630760193	19169549	1.09950800503	FBgn0003118	2335	FBgn0002622	14976
848	3R	12672408	12676117	1.475263118744	12673126	1.281780579511	FBgn0020546	2600	FBgn0020546	2600
849	X	451980	454734	1.474830150604	453869	1.251706516041	FBgn0003986	6006	FBgn0003986	6006
850	2R	18556600	18558298	1.473499774933	18557504	1.290966903462	FBgn0003900	3796	FBgn0003900	3796
851	2L	18732750	18734208	1.472965240479	18733494	1.212325751781	FBgn0032709	2845	FBgn0032702	34447
852	3L	5899538	5901524	1.472799301147	5900501	1.253848662743	FBgn0053523	2499	FBgn0002638	6219
853	3L	17499203	17500595	1.472534179688	17499790	1.114524953506	FBgn0036736	4448	FBgn0036734	20232
854	2L	10734509	10737518	1.471391201019	10736505	1.313579334932	FBgn0027868	452	FBgn0027868	452
855	2L	22138436	22141684	1.470985889435	22139408	1.355727251838	FBgn0032978	9485	FBgn0032979	17346
856	2L	8809148	8812429	1.470724105835	8809991	1.313294039832	FBgn0029123	15634	FBgn0029123	15634
857	3R	1369190	1370828	1.47065448761	1369969	1.41213983648	FBgn0037336	3521	FBgn0037342	24363
858	X	2254331	2256047	1.47064781189	2255590	1.088001195122	FBgn0040385	11465	FBgn0001150	29529
859	3R	15157227	15158991	1.4693775177	15158298	1.201232016087	FBgn0000463	6363	FBgn0000463	6363
860	3L	11464776	11466577	1.468410491943	11465762	1.207733281453	FBgn0036165	4255	FBgn0036165	4255
861	2R	1702591	1705331	1.46834897995	1703560	1.234996378422	FBgn0033068	165	FBgn0033068	165
862	2R	12934493	12937454	1.468124389648	12936049	1.277836024761	FBgn0022029	753	FBgn0034214	6293
863	3R	11922500	11926591	1.467888355255	11925703	1.394995969885	FBgn0010379	765	FBgn0038396	50310
864	2R	13926533	13928633	1.467836380005	13927366	1.374973535538	FBgn0027835	497	FBgn0034326	113045
865	2L	480183	482093	1.464488506317	481154	1.275583532121	FBgn0043364	1472	FBgn0003963	42313
866	3R	15409987	15411414	1.463959217072	15410686	1.097610473633	FBgn0065080	1232	FBgn0038722	60064
867	3R	4493238	4494707	1.463225841522	4493715	1.111865639687	FBgn0037607	11	FBgn0037608	6124
868	2R	5611025	5612446	1.462606430054	5611721	1.239913884331	FBgn0004907	229	FBgn0033485	322
869	3R	19930190	19931999	1.462097167969	19931178	1.400542736053	FBgn0013343	287	FBgn0013343	287
870	3L	14928996	14931102	1.461503505707	14929824	1.405652105808	FBgn0026320	4782	FBgn0026320	4782
871	2R	16181438	16182984	1.461443424225	16182274	1.223225525447	FBgn0034542	126	FBgn0061362	23631
872	3L	9341790	9343686	1.460327625275	9342869	1.253843307495	FBgn0035981	1596	FBgn0035981	1596
873	3R	21852153	21854297	1.460199356079	21852993	1.375137833988	FBgn0002631	2464	FBgn0002631	2464
874	2R	16131699	16134301	1.459942817688	16132943	0.970439084371	FBgn0050147	134	FBgn0046816	11999
875	2R	10324692	10326311	1.459911584854	10325523	1.137434622821	FBgn0033968	2236	FBgn0050478	39680
876	3R	21713883	21715482	1.459886550903	21714714	1.247508778292	FBgn0028717	449	FBgn0002735	110866
877	2L	1956507	1959160	1.459630012512	1958302	1.329124618979	FBgn0031375	3783	FBgn0031391	188985
878	3R	20874381	20875982	1.459570884705	20875196	1.162055313587	FBgn0039266	318	FBgn0039266	318
879	3R	20058879	20061194	1.459328174591	20060278	1.278994195602	FBgn0043884	2832	FBgn0039172	4527
880	3L	18261073	18262744	1.458106040955	18261934	1.318043792949	FBgn0036784	2297	FBgn0011706	101728
881	3R	11043723	11045562	1.456401824951	11044597	1.268031946818	FBgn0038303	1	FBgn0038301	5275
882	3R	12657546	12659704	1.456320285797	12659039	1.195669353008	FBgn0000014	3270	FBgn0020546	16687
883	3L	15947011	15948929	1.456230163574	15947990	1.128638044993	FBgn0000212	138	FBgn0000115	390
884	3R	464106	467410	1.455607414246	465197	1.295881832347	FBgn0037261	2076	FBgn0037261	2076
885	2L	3814246	3815711	1.455144643784	3814942	1.127085741828	FBgn0031573	1535	FBgn0003430	10738
886	2L	8299656	8301426	1.454953193665	8300598	1.406621203703	FBgn0003502	474	FBgn0032015	7590
887	2R	18022754	18024731	1.454502105713	18023850	1.251016171773	FBgn0034735	24054	FBgn0034743	89853
888	3L	9846876	9848415	1.4540143013	9847634	1.308377057314	FBgn0036054	5853	FBgn0015618	35037
889	X	16473902	16475708	1.453233718872	16474871	1.120195809533	FBgn0030766	29	FBgn0030766	29
890	X	22056101	22057751	1.453122138977	22056937	1.268295344184	FBgn0000719	1646	FBgn0031186	398952
891	X	22195327	22196833	1.450350761414	22195746	1.400954593312	FBgn0000719	137163	FBgn0031186	537761
892	X	1177053	1179795	1.450093269348	1178605	1.443568587303	FBgn0025641	572	FBgn0026875	85151
893	3R	21294373	21295819	1.449324131012	21295046	1.088634547065	FBgn0004509	3732	FBgn0039337	7679
894	2R	20106602	20108313	1.448271751404	20107301	1.244976997375	FBgn0035032	120	FBgn0035032	120
895	2L	18913007	18914738	1.448198318481	18913883	1.29539680481	FBgn0032723	25994	FBgn0032728	51078
896	2L	16264342	16266308	1.448055267334	16265288	1.322072534	FBgn0028897	7236	FBgn0028897	7236
897	3R	3925983	3927529	1.447041034698	3926789	1.05459600687	FBgn0037548	1043	FBgn0037550	25266
898	3R	24381645	24383276	1.446474552155	24382601	1.234893798828	FBgn0040618	2516	FBgn0000659	28204
899	2L	19695952	19698150	1.445527076721	19697041	1.230501731237	FBgn0005590	77	FBgn0005590	77
900	3R	7597291	7605972	1.445157051086	7599361	1.32977883956	FBgn0037947	2089	FBgn0037947	2089
901	X	14576625	14578349	1.444814682007	14577475	1.324335098267	FBgn0015774	5736	FBgn0015773	89707
902	2L	14452479	14455133	1.44467830658	14453196	1.130839347839	FBgn0028844	2380	FBgn0005771	37666
903	3R	24034557	24035803	1.443490982056	24035115	0.784615198771	FBgn0039572	25706	FBgn0040108	118890
904	2L	21331508	21333486	1.441457748413	21332456	1.361114799976	FBgn0032943	236	FBgn0021856	83704
905	2L	18329042	18330581	1.441408157349	18329730	1.312705338001	FBgn0000636	13700	FBgn0004413	109436
906	2R	7726211	7727709	1.440586090088	7727009	1.097826067607	FBgn0020377	123	FBgn0020377	123
907	X	12491749	12493572	1.439544677734	12492604	1.076908784754	FBgn0011837	695	FBgn0053963	795
908	X	2427945	2429418	1.439017295837	2428527	1.038174517014	FBgn0040377	7843	FBgn0011606	31681
909	3R	22712108	22713691	1.438893795013	22712979	1.254017717698	FBgn0004359	5523	FBgn0002838	11301
910	2R	3101678	3103193	1.438331604004	3102378	1.01016257791	FBgn0004243	446	FBgn0004243	446
911	2L	9018617	9020194	1.437297821045	9019403	1.238759153029	FBgn0032089	5333	FBgn0052982	106348
912	2R	13028458	13030087	1.43678188324	13029294	1.357081413269	FBgn0034230	226	FBgn0034237	21782
913	3R	20177355	20178947	1.436471939087	20178112	1.269581458148	FBgn0039187	3199	FBgn0039186	3603
914	2R	12927180	12928653	1.436457633972	12928021	1.176448345184	FBgn0016697	384	FBgn0034214	14321
915	3R	11859270	11860770	1.435321807861	11860161	1.04445698682	FBgn0003117	8342	FBgn0038396	15232
916	2R	18883626	18885273	1.434362411499	18884369	1.172302901745	FBgn0034854	243	FBgn0034849	19204
917	X	8282473	8284064	1.433195114136	8283158	1.119459881502	FBgn0030038	842	FBgn0030038	842
918	3L	8634004	8635679	1.432656288147	8634843	1.232383335338	FBgn0035922	11372	FBgn0001168	14863
919	2R	4412547	4413992	1.432624340057	4413296	1.034171164036	FBgn0004921	80	FBgn0033341	111
920	3L	15285135	15287234	1.431245803833	15285874	1.262013042674	FBgn0036494	16085	FBgn0036494	16085
921	3R	15820595	15822049	1.430698394775	15821315	1.177363255445	FBgn0038755	12929	FBgn0038768	36227
922	3R	16418357	16420124	1.430517673492	16419352	1.183779537678	FBgn0023097	467	FBgn0023097	467
923	2L	6185803	6187208	1.430378437042	6186421	1.148179250605	FBgn0040951	4050	FBgn0031782	58659
924	3R	2682738	2685647	1.430342674255	2683518	1.290737937478	FBgn0001077	6528	FBgn0001077	6528
925	2L	4574196	4575992	1.430285453796	4575109	1.162375768026	FBgn0031613	2994	FBgn0000227	109350
926	3L	17380639	17382322	1.430230140686	17381518	1.282762885094	FBgn0027660	5253	FBgn0027660	5253
927	3R	22081402	22083697	1.43000125885	22082422	1.281725602991	FBgn0000064	4891	FBgn0039406	197437
928	2R	20171380	20174042	1.429366111755	20173272	1.177511439604	FBgn0035046	1247	FBgn0035046	1247
929	3L	2573815	2575492	1.428910255432	2574685	1.249775469303	FBgn0016794	1751	FBgn0024939	3703
930	2R	19216587	19218071	1.428393363953	19217287	1.212956456577	FBgn0011297	1901	FBgn0002174	2825
931	2L	3828244	3829996	1.427554130554	3829104	1.152125895023	FBgn0003430	3424	FBgn0003430	3424
932	3L	21064519	21065874	1.426637649536	21065173	1.063337028027	FBgn0037050	114	FBgn0037050	114
933	2L	11955242	11956711	1.426320075989	11955988	1.179424017668	FBgn0067722	2499	FBgn0032390	33976
934	X	7110736	7112433	1.426191806793	7111676	1.171672091765	FBgn0029940	464	FBgn0025549	24864
935	2R	13315778	13319925	1.426041603088	13316724	1.181236147881	FBgn0004586	928	FBgn0004586	928
936	3R	5695018	5696605	1.425992965698	5695830	1.282093160293	FBgn0037766	1988	FBgn0065050	91624
937	2L	164718	167372	1.42573595047	165552	1.38439399004	FBgn0016977	6518	FBgn0016977	6518
938	X	12938036	12939448	1.424489974976	12938728	1.082601378946	FBgn0030448	2860	FBgn0025463	54787
939	2R	15546549	15548091	1.423893928528	15547282	1.29352247715	FBgn0034480	27432	FBgn0004364	79092
940	3R	12654282	12656662	1.423765182495	12655135	1.12117023468	FBgn0000014	634	FBgn0020546	20591
941	2L	15494496	15496380	1.423402786255	15495430	1.251401284162	FBgn0002524	391	FBgn0003448	21232
942	3L	3569871	3571622	1.423346996307	3570926	1.256963411967	FBgn0053504	6429	FBgn0053504	6429
943	3R	25589574	25592545	1.422301292419	25591501	1.35816526413	FBgn0001297	1206	FBgn0020235	16643
944	2R	2121477	2123508	1.421994686127	2122577	1.349776506424	FBgn0041145	259	FBgn0041145	259
945	3L	9008087	9009856	1.420118331909	9009011	1.191547902425	FBgn0028789	6313	FBgn0028789	6313
946	2R	8291978	8294017	1.418949127197	8293193	1.241042137146	FBgn0003326	3258	FBgn0003326	3258
947	X	17718180	17721674	1.41815662384	17719750	1.370315933228	FBgn0002777	1394	FBgn0002777	1394
948	2R	2325030	2326924	1.417782783508	2325979	1.178225517273	FBgn0033107	894	FBgn0033107	894
949	2R	7124502	7125943	1.416459560394	7125262	1.165810763836	FBgn0033636	6476	FBgn0033636	6476
950	2R	8704850	8707242	1.415862560272	8706341	1.293444693089	FBgn0028991	360	FBgn0028991	360
951	2R	11694236	11696239	1.41580581665	11695136	1.298428815954	FBgn0015754	1469	FBgn0034086	5728
952	3L	854553	857244	1.415554046631	855712	1.184749960899	FBgn0052479	277	FBgn0035164	34666
953	X	6957424	6960255	1.414588928223	6959222	1.094731667463	FBgn0027342	3694	FBgn0029933	15933
954	X	8952145	8953803	1.412768363953	8952990	1.342131614685	FBgn0030088	770	FBgn0046828	16494
955	X	8954367	8957572	1.412388801575	8955524	1.269203007221	FBgn0030089	1610	FBgn0046828	19028
956	3R	12174994	12177460	1.412153244019	12176259	1.297499243418	FBgn0027095	1124	FBgn0040284	8553
957	2R	15182868	15186752	1.411341190338	15183993	1.197148799896	FBgn0015949	690	FBgn0015949	690
958	3L	3211345	3213184	1.41086769104	3212249	1.212825606851	FBgn0035424	3879	FBgn0035423	5367
959	3R	7233340	7236700	1.410673618317	7235960	1.188994884491	FBgn0011774	189	FBgn0011774	189
960	2L	10403330	10405012	1.409772872925	10404092	1.134908069264	FBgn0032240	1076	FBgn0032240	1076
961	2L	5960785	5962505	1.409585475922	5961543	1.293137788773	FBgn0003979	1203	FBgn0000308	19482
962	2L	18124014	18125463	1.409379482269	18124783	1.274821057039	FBgn0051785	3419	FBgn0041184	23556
963	X	1095736	1097251	1.409112453461	1096556	1.044872424182	FBgn0026876	124	FBgn0026875	3102
964	2R	7109128	7110794	1.407890319824	7110037	1.254009751713	FBgn0065063	2747	FBgn0065063	2747
965	2L	19474890	19476819	1.407841682434	19475668	1.189629427592	FBgn0032787	4963	FBgn0003732	26232
966	X	15677375	15678985	1.407703399658	15678138	1.209167838097	FBgn0027093	65	FBgn0014391	5039
967	3R	50111	51422	1.406725406647	50606	1.251157283783	FBgn0037219	4365	FBgn0037220	7471
968	3R	15288132	15290632	1.406094074249	15289417	1.124111960916	FBgn0024242	162	FBgn0000463	137482
969	X	17340709	17343427	1.405602455139	17342617	1.078902833602	FBgn0030842	19365	FBgn0030851	120796
970	2R	4169057	4171008	1.405336380005	4170012	1.252012140611	FBgn0050353	7	FBgn0050353	7
971	3R	11301155	11302785	1.405083656311	11301999	1.255409568548	FBgn0038341	84	FBgn0067339	58494
972	2L	849390	851079	1.404041290283	850014	1.266869485378	FBgn0020304	1047	FBgn0020304	1047
973	X	19353876	19356849	1.403448104858	19355147	1.337535500526	FBgn0027291	600	FBgn0027291	600
974	2R	20525145	20526891	1.402687072754	20526034	1.276240517111	FBgn0004055	6384	FBgn0005634	6961
975	3L	15989763	15991448	1.402586936951	15990629	1.267307668924	FBgn0044028	1890	FBgn0044028	1890
976	2L	4367881	4370734	1.40175819397	4368885	1.335436046124	FBgn0026319	3105	FBgn0026319	3105
977	3R	20044736	20047704	1.401483058929	20045759	1.343011319637	FBgn0026257	1105	FBgn0026257	1105
978	3R	8274553	8276237	1.40131855011	8275504	1.200865328312	FBgn0038053	486	FBgn0038046	20502
979	2R	14316678	14318543	1.40071439743	14317617	1.263005912304	FBgn0010651	973	FBgn0010651	973
980	X	615333	617174	1.40038061142	616038	1.209152834756	FBgn0040382	378	FBgn0065054	4857
981	2R	13829780	13831289	1.400188446045	13830598	1.240052096049	FBgn0040737	3913	FBgn0034326	16277
982	3L	7354589	7356301	1.400127887726	7355404	1.262447297573	FBgn0052380	60	FBgn0016983	396
983	3L	22657707	22659313	1.399756908417	22658489	1.191601697136	FBgn0016034	414	FBgn0037200	147558
984	X	3686538	3687906	1.39875793457	3687393	1.314424441411	FBgn0000542	6060	FBgn0000542	6060
985	3L	755871	757596	1.398547172546	756771	1.01513645384	FBgn0052481	2876	FBgn0000575	23833
986	3R	19871887	19874356	1.398473024368	19873137	1.191051214933	FBgn0043455	375	FBgn0043455	375
987	3L	13424676	13426428	1.396627902985	13425512	1.188568171333	FBgn0036366	1202	FBgn0036351	70222
988	3L	18149677	18151820	1.395524978638	18150926	1.148983955383	FBgn0003997	30	FBgn0020300	46263
989	3R	18863584	18866221	1.39549779892	18865274	1.194840788841	FBgn0039041	2689	FBgn0051457	88432
990	3R	13384306	13386765	1.395090579987	13385310	1.19861463138	FBgn0038520	224	FBgn0025571	19165
991	3R	1192767	1194719	1.394728660583	1193602	1.17564946413	FBgn0037315	425	FBgn0003275	3918
992	3R	25865756	25869641	1.394228458405	25867291	1.377374082804	FBgn0003510	354	FBgn0003510	354
993	2R	6765120	6766294	1.39364862442	6765665	0.899120509624	FBgn0026386	610	FBgn0033590	13075
994	3R	12589162	12590604	1.393333435059	12589842	1.153730988503	FBgn0020556	9069	FBgn0020556	9069
995	X	6647213	6649990	1.391735076904	6648036	1.077613830566	FBgn0026145	746	FBgn0029905	18115
996	2L	7525654	7527163	1.391514778137	7526275	1.011784329134	FBgn0053529	18148	FBgn0053529	18148
997	2R	7029536	7031345	1.391368865967	7030445	1.180210898904	FBgn0050034	7510	FBgn0000577	13672
998	2R	17907461	17909920	1.390613079071	17908999	1.036425511042	FBgn0034724	639	FBgn0053200	7234
999	3L	14416617	14418753	1.390480995178	14417924	1.050281822681	FBgn0036424	35333	FBgn0036424	35333
1000	3L	20458911	20460666	1.389503479004	20459849	1.348257482052	FBgn0037010	173	FBgn0037009	4999
1001	3R	17647256	17648930	1.389048576355	17648103	1.226263791323	FBgn0013759	261	FBgn0004493	150631
1002	3L	14088915	14090338	1.388963699341	14089625	1.102527777354	FBgn0042630	6958	FBgn0000411	54254
1003	3R	7823128	7825109	1.388357162476	7823859	1.219463094076	FBgn0037977	1170	FBgn0037992	130060
1004	3R	25341556	25343539	1.388296127319	25342669	1.201822336982	FBgn0039669	1102	FBgn0040623	25853
1005	3R	7473633	7476564	1.386794567108	7475754	1.284319281578	FBgn0037925	664	FBgn0037921	24388
1006	X	17011116	17012777	1.386004447937	17011850	1.28991429946	FBgn0000163	16974	FBgn0000163	16974
1007	3L	2376577	2378259	1.385439395905	2377325	1.175760549657	FBgn0052298	2801	FBgn0052299	3559
1008	3R	7086373	7087942	1.385332107544	7087258	1.18504601717	FBgn0037891	17252	FBgn0037885	26153
1009	3R	4152186	4153689	1.38517665863	4153010	1.161722868681	FBgn0037577	2953	FBgn0040529	13753
1010	2L	18893042	18894864	1.384989738464	18894027	1.286742715275	FBgn0003896	16842	FBgn0032717	58431
1011	3R	25128981	25130856	1.384354114532	25129973	1.228942814995	FBgn0039659	7022	FBgn0003525	48471
1012	3R	18498073	18500894	1.384195804596	18498945	1.108554475448	FBgn0039000	946	FBgn0039000	946
1013	2R	20576375	20578165	1.383810043335	20577304	1.231438468484	FBgn0050198	6301	FBgn0001148	7724
1014	X	10630229	10632002	1.383650779724	10631359	0.994202221141	FBgn0025111	739	FBgn0052672	17806
1015	3R	1143468	1144958	1.383315086365	1144188	1.225097954273	FBgn0013576	17438	FBgn0037310	18321
1016	2R	8496035	8497811	1.383100986481	8496930	1.135719187119	FBgn0005624	34	FBgn0005624	34
1017	2R	4781333	4782929	1.382742881775	4782224	1.308205336332	FBgn0020621	14686	FBgn0033400	16218
1018	3R	1567461	1569359	1.382648468018	1568230	1.190659298616	FBgn0027497	16	FBgn0037372	12265
1019	3L	11804808	11807586	1.382575035095	11806721	1.175538287443	FBgn0000404	803	FBgn0000404	803
1020	3L	8975871	8977813	1.38245677948	8976741	1.20212239027	FBgn0035954	2404	FBgn0035954	2404
1021	X	12922951	12924959	1.382128715515	12923802	1.355769802542	FBgn0010303	568	FBgn0025463	69713
1022	2L	11069763	11072048	1.381569862366	11071148	1.145710086823	FBgn0032335	87	FBgn0032335	87
1023	3L	188746	191185	1.380895137787	190334	1.284319765428	FBgn0035109	610	FBgn0035110	5885
1024	3L	13588474	13590027	1.380806922913	13589331	1.154102325439	FBgn0067703	5453	FBgn0036351	234041
1025	X	2040136	2041680	1.380767822266	2040937	1.140403158524	FBgn0023542	131	FBgn0000377	65200
1026	X	6500452	6503570	1.380709648132	6501439	1.310480296612	FBgn0028360	1587	FBgn0029882	2017
1027	2R	10460920	10462674	1.379152774811	10461593	1.191990515765	FBgn0033985	4119	FBgn0033987	16584
1028	X	7756513	7758083	1.379092216492	7757436	1.288776261466	FBgn0029976	111	FBgn0004922	10871
1029	2L	5296244	5297704	1.379087924957	5296912	1.110694825649	FBgn0016076	2735	FBgn0000228	18354
1030	3L	14511650	14513195	1.378398895264	14512486	1.138881504536	FBgn0036428	3744	FBgn0028418	13537
1031	3R	12162070	12163759	1.378015518188	12162867	1.24664157629	FBgn0040284	4839	FBgn0040284	4839
1032	2L	18140672	18142396	1.378009796143	18141555	1.190174383276	FBgn0041184	6784	FBgn0041184	6784
1033	3R	15764107	15765679	1.377970695496	15764955	1.18163431392	FBgn0021776	4113	FBgn0021776	4113
1034	2R	1216855	1218883	1.377650260925	1217589	1.237089633942	FBgn0010633	8094	FBgn0033035	12347
1035	3R	26690464	26692704	1.377207756042	26691834	1.106577754021	FBgn0039805	1411	FBgn0003720	13797
1036	X	1098628	1100159	1.376873493195	1099347	1.182917058468	FBgn0026876	2667	FBgn0026875	5893
1037	3L	16043494	16045060	1.376417636871	16044224	1.310829925537	FBgn0053258	3627	FBgn0036564	8545
1038	2L	21874885	21876222	1.376315116882	21875491	1.049538552761	FBgn0032965	10363	FBgn0003866	59303
1039	X	10647103	10650427	1.376238822937	10648347	1.085274159908	FBgn0003360	16184	FBgn0030235	19653
1040	3R	11813430	11815800	1.375244617462	11814937	1.294827779134	FBgn0003507	3014	FBgn0003507	3014
1041	3R	8894399	8896607	1.375182628632	8895032	1.122196618248	FBgn0004666	11551	FBgn0003308	36773
1042	3R	2932614	2935436	1.372854232788	2934543	1.198290712693	FBgn0014863	8910	FBgn0003884	22283
1043	3R	17440971	17442795	1.371870517731	17442004	1.204375982285	FBgn0046832	6242	FBgn0046832	6242
1044	3R	1153007	1154888	1.37134885788	1153937	1.196866876939	FBgn0013576	7689	FBgn0037310	28070
1045	2R	7665583	7667272	1.371286869049	7666485	1.108177717994	FBgn0027504	479	FBgn0027504	479
1046	X	3725543	3727589	1.370995998383	3726219	1.180012562696	FBgn0028665	242	FBgn0019661	18295
1047	2R	11400936	11402563	1.370774745941	11401863	1.105128675699	FBgn0003425	3854	FBgn0003425	3854
1048	2R	19087607	19089383	1.370635032654	19088435	1.189739990234	FBgn0015903	15938	FBgn0015903	15938
1049	3L	19526957	19528872	1.370622634888	19527651	1.189642906189	FBgn0067680	2748	FBgn0067680	2748
1050	3R	15175379	15177174	1.370314121246	15176316	1.182942951427	FBgn0038697	24155	FBgn0000463	24381
1051	3R	7015928	7017412	1.369688987732	7016618	1.162317216396	FBgn0037870	5210	FBgn0037873	18953
1052	3R	13116012	13117642	1.368668556213	13116860	1.180668592453	FBgn0051419	6228	FBgn0025456	103445
1053	3L	20725979	20727420	1.368666648865	20726719	1.172599983215	FBgn0027364	110	FBgn0016696	21341
1054	3R	9604821	9606575	1.367659091949	9605605	1.095840201658	FBgn0038182	302	FBgn0038178	23507
1055	X	9932802	9935185	1.367418289185	9933649	1.066392242908	FBgn0030179	1895	FBgn0030179	1895
1056	3L	12777980	12780610	1.365972518921	12778885	1.084068238735	FBgn0010715	176	FBgn0036314	9065
1057	3R	4673339	4674800	1.365351676941	4674046	1.075150132179	FBgn0011966	13556	FBgn0011966	13556
1058	3L	22340086	22342175	1.364849090576	22341326	1.071369171143	FBgn0004449	402	FBgn0004449	402
1059	2L	5324286	5326908	1.364736557007	5325339	1.244518560522	FBgn0031698	412	FBgn0015031	1902
1060	3R	13981258	13983393	1.364440917969	13982772	0.984514355659	FBgn0038568	1720	FBgn0022943	7613
1061	4	856037	857421	1.36408996582	856671	1.254468560219	FBgn0039938	2408	FBgn0039930	192938
1062	2L	3004947	3006485	1.363509178162	3005798	1.102770646413	FBgn0031488	7703	FBgn0002989	13037
1063	2R	7968985	7972748	1.3634724617	7971403	1.31354445219	FBgn0010238	2305	FBgn0010238	2305
1064	X	11293636	11295364	1.363188743591	11294491	1.179397851229	FBgn0030299	5029	FBgn0052666	43897
1065	2L	14544692	14546410	1.362789154053	14545485	1.145604694591	FBgn0028881	3590	FBgn0005771	54623
1066	2R	5939772	5942950	1.361074447632	5942169	1.336625916617	FBgn0033522	644	FBgn0033522	644
1067	3R	12455954	12457600	1.36084651947	12456806	1.25438913703	FBgn0000634	5858	FBgn0038453	12521
1068	2L	5464362	5467042	1.360824584961	5466389	1.044108450413	FBgn0005511	4748	FBgn0005511	4748
1069	3L	4946587	4948114	1.360773324966	4947202	1.178372621536	FBgn0005775	9817	FBgn0035570	256499
1070	2R	19404871	19407158	1.360408782959	19405584	1.217869281769	FBgn0034925	250	FBgn0034925	250
1071	2R	14333961	14335999	1.359609603882	14334926	1.250702801873	FBgn0010551	578	FBgn0010651	16336
1072	3L	21396628	21398269	1.359493255615	21397323	1.075668632984	FBgn0014143	13074	FBgn0014143	13074
1073	X	5264582	5265776	1.359300613403	5265174	0.922265434265	FBgn0029764	926	FBgn0029764	926
1074	3R	10390840	10392692	1.358490467072	10391663	1.289345741272	FBgn0038242	5	FBgn0038243	2869
1075	2L	6569083	6570453	1.35810136795	6569832	1.023011237383	FBgn0031834	3715	FBgn0031830	12032
1076	3R	25318017	25320003	1.357981681824	25319193	1.195238053799	FBgn0039665	42	FBgn0040623	2377
1077	3R	5698997	5700678	1.357444286346	5699824	1.207437403062	FBgn0040536	1039	FBgn0065050	95618
1078	3L	19006427	19011295	1.356994628906	19008969	1.277045965195	FBgn0002945	1621	FBgn0002945	1621
1079	3R	17460052	17461824	1.356639385223	17460811	1.152683824301	FBgn0046832	12565	FBgn0046832	12565
1080	2R	15354325	15357065	1.356613636017	15355806	1.227131955764	FBgn0034476	14038	FBgn0011849	113412
1081	2R	20470671	20472130	1.356202125549	20471541	1.210705121358	FBgn0035087	1142	FBgn0002607	5606
1082	3R	735872	738399	1.355930805206	736932	1.261186003685	FBgn0051536	654	FBgn0004183	36954
1083	2L	2575819	2579280	1.355739593506	2577528	1.169218792635	FBgn0031435	143	FBgn0031435	143
1084	3L	16989087	16991035	1.355469703674	16990067	1.276558595545	FBgn0036688	478	FBgn0036702	217315
1085	2R	11361995	11363475	1.354399681091	11362739	1.097977974836	FBgn0034045	516	FBgn0050085	21269
1086	3R	17415020	17416743	1.35364151001	17415840	1.217407035828	FBgn0013984	9589	FBgn0013984	9589
1087	3L	7343923	7346359	1.353268146515	7345649	1.138556480408	FBgn0082598	1903	FBgn0082598	1903
1088	2R	17210153	17212985	1.352947711945	17211981	1.19841485865	FBgn0010228	89	FBgn0010228	89
1089	X	13828220	13829872	1.352724552155	13829082	1.152119568416	FBgn0000173	1209	FBgn0027537	172342
1090	2L	5095658	5097318	1.352556228638	5096327	1.011274590212	FBgn0031683	100	FBgn0028696	25324
1091	2R	5588484	5589965	1.351812362671	5589188	1.207297886119	FBgn0033483	990	FBgn0033483	990
1092	3R	18610166	18611499	1.349543571472	18610805	1.021376389724	FBgn0039026	599	FBgn0039013	58183
1093	3L	4080393	4081829	1.349304199219	4081023	0.972004711628	FBgn0035496	4285	FBgn0028484	10714
1094	3R	11619002	11620973	1.348492622375	11620070	1.242421277364	FBgn0038364	552	FBgn0038364	552
1095	2L	21155075	21156983	1.348233699799	21156004	1.194047848384	FBgn0010100	55	FBgn0024371	12166
1096	3L	12622509	12624364	1.347202777863	12623582	1.14015096426	FBgn0052111	21699	FBgn0036306	105122
1097	3R	165297	167649	1.346610069275	166410	1.073624302359	FBgn0037236	1123	FBgn0001204	5962
1098	4	1001034	1002365	1.346519947052	1001854	1.049528062344	FBgn0039931	4337	FBgn0039930	47755
1099	2L	13665176	13666825	1.346396207809	13666068	1.204089136685	FBgn0028527	540	FBgn0028546	24797
1100	3R	19103981	19106975	1.344910621643	19104874	1.134403139353	FBgn0004882	1697	FBgn0039067	21095
1101	2L	13228882	13230340	1.344520568848	13229701	1.154584940742	FBgn0032491	16	FBgn0032491	16
1102	2L	6916858	6922604	1.344489574432	6919922	1.308499590556	FBgn0028554	352	FBgn0028554	352
1103	3R	948203	949694	1.344385147095	948966	1.193467378616	FBgn0037293	4844	FBgn0010313	36558
1104	3L	14578014	14579552	1.344044685364	14578777	0.973928732031	FBgn0003388	5927	FBgn0028418	52754
1105	2R	10133541	10136500	1.343378067017	10135656	1.247164894553	FBgn0033948	519	FBgn0033948	519
1106	3R	19705098	19706628	1.342910766602	19706046	1.11141321063	FBgn0025574	9751	FBgn0025574	9751
1107	3R	5429576	5431414	1.342707633972	5430497	1.204897319569	FBgn0037720	13464	FBgn0037719	13788
1108	2L	14441857	14446911	1.342589855194	14445923	1.18417429924	FBgn0028844	4893	FBgn0005771	44939
1109	X	18623164	18625117	1.342447757721	18624408	1.202638149261	FBgn0030960	1197	FBgn0030960	1197
1110	2L	8706048	8707501	1.342205524445	8706734	1.185411144705	FBgn0032061	1162	FBgn0032059	20780
1111	2R	8245139	8247526	1.341766834259	8246673	1.081332087517	FBgn0033771	3643	FBgn0011227	26757
1112	X	6883929	6887331	1.340954303741	6884743	1.163949489594	FBgn0029931	1101	FBgn0029931	1101
1113	2L	3422122	3423759	1.339393615723	3422966	1.188096761703	FBgn0031530	14	FBgn0031538	39009
1114	3L	12615891	12617337	1.338956356049	12616673	1.089841425419	FBgn0052111	14790	FBgn0036306	112031
1115	2L	13886665	13888617	1.338898181915	13887400	1.196229815483	FBgn0019890	17259	FBgn0019890	17259
1116	3L	14160219	14163016	1.338820934296	14161994	1.145386359271	FBgn0013718	5858	FBgn0013718	5858
1117	3R	15661976	15663340	1.338475227356	15662745	1.02076920341	FBgn0014135	206	FBgn0038741	40394
1118	3R	5585207	5586924	1.337584495544	5586077	1.128709232106	FBgn0037744	758	FBgn0037752	17741
1119	3L	12666387	12668159	1.337265014648	12667427	1.082635968924	FBgn0014343	268	FBgn0036306	61277
1120	X	4522298	4523863	1.336891174316	4523107	1.162509469425	FBgn0003200	1716	FBgn0022768	9001
1121	2R	8511663	8513942	1.335334777832	8513103	1.151626229286	FBgn0008654	73	FBgn0005624	16207
1122	X	7055744	7057298	1.335332870483	7056596	1.173710149877	FBgn0029939	18284	FBgn0025549	79944
1123	3R	22620471	22623129	1.335311889648	22621220	1.020025982576	FBgn0003717	3545	FBgn0027889	71309
1124	X	1679205	1681205	1.33517408371	1680319	1.300731154049	FBgn0029591	1497	FBgn0029591	1497
1125	3L	8498967	8501183	1.335138320923	8499652	1.050470043631	FBgn0024236	461	FBgn0024236	461
1126	2L	16487837	16489342	1.334992408752	16488626	1.145207107067	FBgn0032586	1155	FBgn0025678	135936
1127	3L	15008273	15010019	1.334607124329	15009267	0.935508223141	FBgn0025776	69	FBgn0025776	69
1128	3R	27757037	27758724	1.333978652954	27757979	1.335902354297	FBgn0039886	45873	FBgn0002780	119815
1129	X	15935313	15939211	1.333274841309	15938010	1.130827086312	FBgn0030726	839	FBgn0000459	112661
1130	2R	7262398	7264389	1.33274936676	7263279	1.190105269937	FBgn0033650	21081	FBgn0033652	42997
1131	3R	10306977	10308344	1.331907272339	10307689	1.063342991997	FBgn0038233	29725	FBgn0038234	29901
1132	X	5381574	5383140	1.331693172455	5382277	1.13791936636	FBgn0065061	12658	FBgn0029771	19779
1133	3R	12526035	12527520	1.32984828949	12526818	1.101194322109	FBgn0003944	33530	FBgn0063261	50293
1134	3R	12075102	12077987	1.329252243042	12076132	1.18600615859	FBgn0040237	13678	FBgn0011253	22044
1135	4	645582	646528	1.328907489777	646492	1.319060325623	FBgn0039914	212	FBgn0026777	318145
1136	3R	1128135	1129832	1.32862663269	1128921	1.154446840286	FBgn0037310	3054	FBgn0037310	3054
1137	3R	12450817	12452494	1.328563690186	12451772	1.104328759511	FBgn0000634	824	FBgn0038453	17555
1138	X	13444760	13446612	1.328154563904	13445571	1.230747434828	FBgn0030500	342	FBgn0030507	56389
1139	2L	248849	250620	1.328000068665	249918	1.215218600105	FBgn0001309	877	FBgn0001309	877
1140	2R	7627850	7631226	1.327544689178	7629838	1.173160433769	FBgn0033681	4941	FBgn0027504	37126
1141	3R	1056502	1058574	1.327255725861	1057696	1.061673104763	FBgn0040208	244	FBgn0000340	14549
1142	2L	14260554	14262872	1.326659202576	14262065	1.25036536946	FBgn0004002	1457	FBgn0028529	93015
1143	2R	5633744	5635104	1.325950622559	5634526	0.989941596985	FBgn0010531	151	FBgn0033486	5020
1144	3L	20941094	20943718	1.325894832611	20942918	1.06719196544	FBgn0037042	17361	FBgn0003415	18347
1145	3R	12395604	12397139	1.325479507446	12396311	1.069242656231	FBgn0038445	927	FBgn0038453	73016
1146	2L	13632791	13634317	1.324009418488	13633646	1.051762282848	FBgn0028546	7625	FBgn0028546	7625
1147	X	8480037	8483079	1.323764324188	8480998	1.134418964386	FBgn0004102	14888	FBgn0004102	14888
1148	3L	19259144	19261141	1.323552131653	19260371	1.170346392526	FBgn0028380	343	FBgn0036853	40055
1149	3L	8990589	8992201	1.323218345642	8991345	1.145875369801	FBgn0035956	3011	FBgn0035954	12200
1150	X	14054606	14056259	1.322559356689	14055449	1.053605640636	FBgn0030551	4372	FBgn0002873	26331
1151	3L	5947482	5950644	1.322071552277	5948365	1.187750041485	FBgn0035656	1587	FBgn0035656	1587
1152	3L	16383824	16385631	1.322050571442	16384668	1.122160238378	FBgn0027080	114	FBgn0014163	7570
1153	3R	10102640	10104181	1.321964263916	10103399	1.127289414406	FBgn0003862	9224	FBgn0003862	9224
1154	3R	11853922	11855981	1.32107257843	11854714	1.137193006628	FBgn0003117	2895	FBgn0038396	20679
1155	X	19097333	19099283	1.320569038391	19098107	1.06749829124	FBgn0040068	2339	FBgn0031008	4714
1156	2R	3674191	3675879	1.319566249847	3675145	1.162572131437	FBgn0033272	181	FBgn0050373	1334
1157	2R	8544149	8545581	1.31940984726	8544994	0.899638540605	FBgn0033788	18201	FBgn0005624	48098
1158	2L	18931665	18933045	1.319133758545	18932330	1.040264993906	FBgn0032723	7547	FBgn0032728	32631
1159	2L	13592339	13593903	1.318920135498	13593072	1.214020665487	FBgn0028513	4114	FBgn0028546	48199
1160	2R	19200663	19202157	1.317732810974	19201371	1.158489823341	FBgn0016762	227	FBgn0016762	227
1161	3R	12776391	12778086	1.317025184631	12777178	1.22276109457	FBgn0000015	20780	FBgn0038471	89228
1162	2R	7062155	7063541	1.316719055176	7062822	1.104520797729	FBgn0000577	18705	FBgn0000577	18705
1163	3R	12067338	12069118	1.316245079041	12068313	1.170349569882	FBgn0040071	16942	FBgn0011253	29863
1164	3L	3286863	3289186	1.315540313721	3288260	1.243394406637	FBgn0035432	1006	FBgn0035436	14829
1165	2L	3157477	3159558	1.315440654755	3158491	1.098153787501	FBgn0011648	1139	FBgn0031506	1465
1166	3L	22675259	22677021	1.314201831818	22676193	1.236640421549	FBgn0037188	288	FBgn0037200	129854
1167	2L	13204672	13206088	1.313650608063	13205445	1.08848798275	FBgn0032482	1677	FBgn0032483	6369
1168	3L	14141898	14143962	1.31334066391	14143105	1.251778483391	FBgn0000411	774	FBgn0000411	774
1169	2L	15328796	15330972	1.312705993652	15329629	1.16278102994	FBgn0001981	164	FBgn0001981	164
1170	X	19925570	19927210	1.312317371368	19926486	1.109255117529	FBgn0031086	164	FBgn0031093	77176
1171	3L	11392801	11394452	1.311133384705	11393620	1.142597535077	FBgn0036157	5477	FBgn0036165	67887
1172	2R	8147485	8148936	1.310667037964	8148155	1.072616398335	FBgn0033757	130	FBgn0053792	426
1173	X	11552225	11555017	1.310163021088	11553604	1.079183578491	FBgn0030328	803	FBgn0030328	803
1174	2R	17829543	17831261	1.309924125671	17830391	1.234747606165	FBgn0013272	5147	FBgn0013272	5147
1175	2R	16114889	16116599	1.30967092514	16115740	1.171487808228	FBgn0050153	4028	FBgn0046816	5204
1176	2L	18608541	18609698	1.309133529663	18608933	1.245523558723	FBgn0032691	762	FBgn0032693	39980
1177	X	4529072	4530587	1.308858394623	4529830	1.113952696323	FBgn0022768	2278	FBgn0022768	2278
1178	2L	15756969	15759129	1.308612346649	15758658	1.03823697567	FBgn0001987	26	FBgn0003936	11047
1179	3R	12682698	12684420	1.307982444763	12683481	1.234457373619	FBgn0082171	1444	FBgn0082171	1444
1180	X	10391303	10393161	1.307655334473	10391959	1.16327234904	FBgn0030215	19758	FBgn0052680	53004
1181	2R	20627953	20630253	1.307358264923	20629505	1.120513298932	FBgn0050430	7527	FBgn0001148	59925
1182	X	1653270	1654963	1.306922912598	1654234	1.173621906954	FBgn0052806	8488	FBgn0029591	27582
1183	3R	13888883	13889877	1.306542396545	13889038	1.205227772395	FBgn0010389	10332	FBgn0010389	10332
1184	3R	2503495	2505069	1.306308746338	2504149	1.133377483913	FBgn0002522	163	FBgn0026567	20545
1185	3R	254073	255733	1.30623292923	254806	1.097967933206	FBgn0037248	248	FBgn0037249	4846
1186	3R	21473891	21475325	1.305131912231	21474725	1.025924237569	FBgn0067682	2443	FBgn0067682	2443
1187	2R	3685407	3686847	1.305129051208	3686230	1.107950210571	FBgn0033274	804	FBgn0050373	9751
1188	3R	6423448	6424975	1.304583072662	6424218	1.141789309184	FBgn0001235	40168	FBgn0001235	40168
1189	X	17601509	17603134	1.304365634918	17602373	1.24007581075	FBgn0024184	947	FBgn0030866	29162
1190	2R	12657152	12658384	1.304335594177	12658342	1.188118338585	FBgn0065048	214	FBgn0050235	1821
1191	2R	19080150	19083357	1.304090499878	19080898	1.18476861318	FBgn0015903	8401	FBgn0015903	8401
1192	2L	17495994	17497624	1.303289413452	17496931	1.112709871928	FBgn0032646	107	FBgn0032646	107
1193	X	19431652	19433110	1.302897930145	19432327	1.157829880714	FBgn0031035	359	FBgn0031035	359
1194	2L	16725030	16726477	1.302278518677	16725705	0.965852793525	FBgn0051812	4	FBgn0032596	2353
1195	3L	22473935	22475404	1.302246570587	22474565	1.146311163902	FBgn0037169	7713	FBgn0004449	132837
1196	2R	3579812	3581701	1.301938056946	3580913	1.150182660421	FBgn0020279	1119	FBgn0021814	10935
1197	3L	7882676	7885193	1.301832199097	7883521	1.265507042408	FBgn0003041	2377	FBgn0003041	2377
1198	X	1888483	1890114	1.301758289337	1889178	1.15398478508	FBgn0003964	8261	FBgn0003964	8261
1199	2L	5092020	5094218	1.301685333252	5093081	1.208239853382	FBgn0031681	434	FBgn0028696	22078
1200	3R	297760	299305	1.301683425903	298559	1.109353882926	FBgn0051523	6269	FBgn0037255	12204
1201	X	551279	552552	1.301114082336	551328	1.287756919861	FBgn0021764	7667	FBgn0025637	38435
1202	X	1712843	1714435	1.30096912384	1713677	1.097767293453	FBgn0026090	1430	FBgn0024988	26199
1203	4	690369	691894	1.300897598267	691599	1.233504652977	FBgn0024728	7761	FBgn0039930	358010
1204	2R	9099465	9100906	1.300798416138	9100224	0.881344570833	FBgn0027581	9019	FBgn0033859	9332
1205	2L	18770419	18772321	1.300781726837	18771265	1.143525950114	FBgn0045852	6968	FBgn0032717	64331
1206	2R	18235190	18237394	1.300721168518	18236153	1.047127914429	FBgn0028371	8270	FBgn0020257	39598
1207	2L	18797044	18798363	1.300250053406	18797749	0.963566988707	FBgn0040992	9166	FBgn0032717	37847
1208	3L	21393835	21395332	1.299919128418	21394534	1.080752372742	FBgn0033583	14871	FBgn0014143	15863
1209	3L	2400894	2402230	1.299682617188	2401529	0.930856323242	FBgn0052306	3999	FBgn0052299	27763
1210	2L	14482857	14484419	1.299595832825	14483713	1.122928002301	FBgn0005771	7149	FBgn0005771	7149
1211	3L	20282352	20284276	1.29932975769	20283422	0.838139533997	FBgn0036974	1251	FBgn0011425	11992
1212	2L	13218488	13220691	1.299329280853	13219353	1.269135220846	FBgn0032485	580	FBgn0032486	635
1213	X	11445155	11447042	1.299073219299	11446490	0.91001364764	FBgn0030320	2908	FBgn0030321	3279
1214	X	10168581	10169949	1.298426151276	10169252	1.043097794056	FBgn0010338	1926	FBgn0030189	2440
1215	3R	1928348	1929915	1.298292160034	1929239	1.043951481581	FBgn0026077	2630	FBgn0003261	94938
1216	3R	1065754	1067444	1.297624588013	1066606	1.138274729252	FBgn0053293	149	FBgn0000340	23459
1217	2R	15059042	15060352	1.297406673431	15059844	0.880884394926	FBgn0053535	19963	FBgn0034447	92472
1218	X	14672422	14674324	1.297338485718	14673605	1.050258040428	FBgn0024753	290	FBgn0052590	633
1219	3L	6877449	6878934	1.297079086304	6878110	1.118227303028	FBgn0041194	10695	FBgn0001104	75890
1220	3L	13376448	13378367	1.297031879425	13377584	1.217522531748	FBgn0002573	2512	FBgn0036351	22294
1221	2L	1419257	1423119	1.296695709229	1421993	1.071418818306	FBgn0002543	1544	FBgn0002543	1544
1222	X	16477548	16480054	1.296556472778	16478398	1.206141163321	FBgn0030766	3556	FBgn0030766	3556
1223	3L	8320960	8322558	1.296319961548	8321787	1.129400870379	FBgn0035879	299	FBgn0035878	1510
1224	2L	6454702	6456396	1.296213150024	6455502	1.172212712905	FBgn0031814	432	FBgn0026571	24987
1225	3R	5377357	5379013	1.295783042908	5378170	1.110824080075	FBgn0037707	405	FBgn0037707	405
1226	3L	16447437	16453365	1.295580863953	16452445	1.187544218699	FBgn0004569	3485	FBgn0014163	75347
1227	4	625162	625923	1.295454502106	625883	0.257010671828	FBgn0028996	1860	FBgn0026777	297536
1228	2R	13273838	13275892	1.295035362244	13274650	0.970366954803	FBgn0027572	1146	FBgn0003545	11676
1229	3R	303147	305016	1.294820785522	304217	1.084930419922	FBgn0051523	611	FBgn0037255	6546
1230	3R	3358712	3360088	1.294699192047	3359402	0.93256928126	FBgn0015573	2845	FBgn0003885	3025
1231	2L	10841405	10842945	1.294654846191	10842046	1.232700688498	FBgn0032305	557	FBgn0032305	557
1232	X	3018197	3020387	1.29465007782	3019086	1.050697267056	FBgn0028746	10192	FBgn0028746	10192
1233	X	18628623	18632247	1.294473648071	18629694	1.176289916039	FBgn0001090	1922	FBgn0001090	1922
1234	2R	14964254	14966452	1.294323444366	14965062	1.043580627441	FBgn0003887	1418	FBgn0003887	1418
1235	X	4784015	4786289	1.293931007385	4784516	0.805933952332	FBgn0004368	147	FBgn0004368	147
1236	3L	7308145	7309767	1.29386806488	7308912	1.071981766645	FBgn0035765	259	FBgn0011640	4301
1237	X	629151	632380	1.293857574463	631473	1.217793464661	FBgn0027343	4624	FBgn0015288	9513
1238	3R	27018124	27020359	1.293341636658	27019283	1.186884582043	FBgn0004389	337	FBgn0004389	337
1239	3L	8626321	8628359	1.292775630951	8627392	1.219233400681	FBgn0035922	3921	FBgn0001168	22314
1240	3L	3148279	3150017	1.292730331421	3149205	1.069110155106	FBgn0052280	491	FBgn0012049	16998
1241	3L	10829567	10832094	1.292728424072	10830561	1.181737709045	FBgn0026160	1278	FBgn0026160	1278
1242	3R	13656237	13657659	1.292476654053	13656972	1.068092907176	FBgn0051246	19706	FBgn0051246	19706
1243	X	13110827	13112449	1.292313814163	13111505	1.048943678538	FBgn0041210	7753	FBgn0004456	19078
1244	3L	6937247	6939168	1.292261123657	6938367	1.222167778015	FBgn0010851	382	FBgn0001104	15633
1245	3L	20648900	20650253	1.29189991951	20649499	1.007975101471	FBgn0037015	3540	FBgn0001320	20295
1246	X	17950368	17951789	1.291588783264	17951079	1.04616838343	FBgn0004028	320	FBgn0030891	31384
1247	2R	19390008	19391472	1.291343688965	19390711	1.234407097101	FBgn0025336	680	FBgn0034921	7154
1248	3R	538733	540233	1.291195392609	539571	1.158285796642	FBgn0037270	347	FBgn0037270	347
1249	3L	8502489	8503936	1.291194915771	8503316	1.065150329045	FBgn0024236	4125	FBgn0024236	4125
1250	2L	20745594	20747333	1.289535522461	20746426	1.1258431077	FBgn0011202	686	FBgn0000986	23918
1251	3L	2368357	2370144	1.289348602295	2369161	1.184450864792	FBgn0052299	4605	FBgn0052299	4605
1252	2L	11445294	11448397	1.289093017578	11447779	1.199433326721	FBgn0004579	2176	FBgn0004579	2176
1253	3R	25830064	25831695	1.288758277893	25830904	1.141254689958	FBgn0016685	397	FBgn0039735	501
1254	3L	5902451	5904144	1.288392066956	5903359	1.069635808468	FBgn0002638	3361	FBgn0002638	3361
1255	2R	13669562	13672603	1.287572860718	13671646	1.313538270838	FBgn0022238	1409	FBgn0022238	1409
1256	X	6603856	6605380	1.287199020386	6604584	1.049141939949	FBgn0029899	3026	FBgn0029905	61567
1257	3R	26257061	26258755	1.28718996048	26257812	1.104849703172	FBgn0039769	26	FBgn0039767	3814
1258	X	7903401	7907761	1.28698348999	7906390	1.296116530895	FBgn0004656	282	FBgn0004656	282
1259	2R	14188875	14191169	1.286978244781	14189667	1.142668183645	FBgn0023214	1272	FBgn0023214	1272
1260	3R	4023846	4025732	1.286956310272	4024830	1.081688165665	FBgn0053779	5714	FBgn0037554	34399
1261	3R	868002	871096	1.286945343018	869187	0.958368918475	FBgn0010313	43221	FBgn0010313	43221
1262	3L	8432109	8433794	1.286886692047	8432893	1.241407454014	FBgn0010825	8630	FBgn0010825	8630
1263	X	22033044	22034602	1.286764621735	22033768	1.094050526619	FBgn0031201	18434	FBgn0031186	375783
1264	3R	12126396	12127833	1.286691665649	12127063	1.120598708882	FBgn0038412	4422	FBgn0051283	18704
1265	2R	2056081	2057613	1.286189079285	2056829	1.124030365663	FBgn0010347	42757	FBgn0041145	65489
1266	3R	14829125	14830767	1.285649776459	14829803	1.115869581699	FBgn0038672	19941	FBgn0026239	20056
1267	4	254423	255380	1.285557746887	255079	1.243165493011	FBgn0039897	4099	FBgn0026777	73268
1268	3L	4235886	4237799	1.285289287567	4236854	1.084870100021	FBgn0041171	987	FBgn0041171	987
1269	2L	21743845	21745289	1.285156726837	21744518	1.079232552472	FBgn0032960	536	FBgn0032960	536
1270	2L	21224281	21226380	1.285130023956	21225057	0.950548396391	FBgn0010229	227	FBgn0003930	22286
1271	3R	1583365	1585176	1.285088539124	1584355	1.169394885792	FBgn0037373	344	FBgn0037372	3860
1272	X	19500953	19502468	1.285043239594	19501690	1.056857501759	FBgn0004057	520	FBgn0031057	15995
1273	3R	26020855	26022336	1.285001754761	26021586	1.152508118573	FBgn0039755	304	FBgn0065067	11948
1274	3L	11796280	11797710	1.284819126129	11796921	0.996047300451	FBgn0036213	122	FBgn0036213	122
1275	2L	3082308	3084041	1.28410243988	3083170	1.177514255047	FBgn0005779	26502	FBgn0003934	34469
1276	3L	2694465	2695974	1.283391952515	2695265	1.144904136658	FBgn0035367	22046	FBgn0035370	55263
1277	X	19131900	19133538	1.283102035522	19132643	1.021726290385	FBgn0065084	3167	FBgn0031008	29822
1278	2R	12245520	12246815	1.283040046692	12246063	0.887781023979	FBgn0050463	184	FBgn0025832	124138
1279	X	8070378	8071701	1.282710075378	8071136	0.964154243469	FBgn0030025	14784	FBgn0030028	45504
1280	2L	8274969	8277760	1.282569408417	8276409	1.181764967301	FBgn0011902	14318	FBgn0011902	14318
1281	2R	4711248	4713904	1.282330513	4713249	1.067393481731	FBgn0033392	5685	FBgn0033400	85193
1282	3R	6425303	6426630	1.282095432281	6425902	1.003735005856	FBgn0001235	38484	FBgn0001235	38484
1283	2L	12677706	12680372	1.281484603882	12679240	1.1616470954	FBgn0032442	10071	FBgn0032445	13783
1284	X	15686837	15688143	1.281394958496	15687500	1.022180438042	FBgn0030700	117	FBgn0002914	4258
1285	3L	22393610	22396048	1.280896663666	22394707	1.122179448605	FBgn0037163	317	FBgn0004449	52979
1286	2L	20548670	20550289	1.279549598694	20549464	0.943114821116	FBgn0032865	17230	FBgn0046834	74375
1287	X	22213849	22214634	1.27925491333	22214348	0.881313260396	FBgn0000719	155765	FBgn0031186	556363
1288	2R	1639097	1642737	1.27841758728	1640725	1.206490572761	FBgn0033063	4053	FBgn0033062	47717
1289	2R	3104066	3105585	1.277810096741	3104872	1.083333969116	FBgn0004243	2940	FBgn0004243	2940
1290	X	991233	992979	1.277579307556	991981	1.065539724687	FBgn0040365	10518	FBgn0026875	101473
1291	2L	18774009	18775897	1.277103900909	18775050	1.279106420629	FBgn0045852	3183	FBgn0032717	60546
1292	X	5519184	5521469	1.276533126831	5520178	1.120533823967	FBgn0029785	2499	FBgn0029785	2499
1293	3R	950326	952370	1.276494979858	951051	1.128613203764	FBgn0037293	2759	FBgn0010313	38643
1294	3R	26236778	26238171	1.275918960571	26237432	1.020396500826	FBgn0027544	11261	FBgn0039764	12122
1295	X	4887086	4888545	1.275288105011	4887796	0.995985388756	FBgn0003028	5738	FBgn0004368	103427
1296	2R	16563241	16565344	1.275082111359	16564361	1.11005710153	FBgn0003391	380	FBgn0003391	380
1297	2L	19215013	19216881	1.275047779083	19215805	1.234127402306	FBgn0015380	29530	FBgn0032762	86450
1298	2R	16698850	16701666	1.274503707886	16700867	1.162323772907	FBgn0034602	288	FBgn0034599	24325
1299	2R	18019871	18022335	1.274463653564	18021500	1.043044090271	FBgn0034735	21704	FBgn0034743	92203
1300	2L	21148595	21150992	1.274416923523	21149477	1.148424541249	FBgn0032924	1203	FBgn0024371	5639
1301	3R	12331473	12333838	1.273910999298	12332135	1.075594156981	FBgn0028381	4741	FBgn0027053	36312
1302	2L	1978577	1981143	1.273098945618	1979776	1.197633042055	FBgn0031377	836	FBgn0031391	167511
1303	2L	18919625	18923005	1.272658824921	18922102	1.174441029044	FBgn0032723	17775	FBgn0032728	42859
1304	2L	7096167	7097801	1.272010803223	7096929	1.055314153433	FBgn0031888	12295	FBgn0031886	31096
1305	3L	18553718	18554386	1.271898269653	18554049	0.689968022433	FBgn0036791	27	FBgn0036800	33904
1306	3R	12528070	12529424	1.271735191345	12528606	0.971751838923	FBgn0003944	31742	FBgn0063261	48505
1307	2R	2253295	2255094	1.271415710449	2254178	1.192357343786	FBgn0028579	498	FBgn0033094	45740
1308	X	657121	658764	1.270877838135	658037	1.168344465892	FBgn0015799	241	FBgn0025617	4856
1309	3L	3025652	3026825	1.270358085632	3026112	0.966603251065	FBgn0040308	205	FBgn0035388	7382
1310	3R	6448634	6450320	1.26997756958	6449564	1.169400480058	FBgn0001235	14822	FBgn0001235	14822
1311	3R	2635212	2637133	1.269856929779	2636274	1.10450398922	FBgn0046833	978	FBgn0046833	978
1312	2L	2196179	2197659	1.269771099091	2196922	1.075105667114	FBgn0031395	4550	FBgn0031395	4550
1313	3R	27097051	27099838	1.269643783569	27097836	1.058220118284	FBgn0039839	6384	FBgn0039831	51410
1314	X	4441221	4442787	1.268845558167	4441905	1.147317528725	FBgn0003053	20901	FBgn0029715	42323
1315	2L	20133157	20134490	1.268733024597	20133792	0.880816400051	FBgn0032853	2962	FBgn0032849	39798
1316	2L	13234153	13235852	1.268712043762	13235032	1.091014742851	FBgn0032493	437	FBgn0032493	437
1317	2L	1516962	1518672	1.268038749695	1517871	1.224726486206	FBgn0001174	313	FBgn0001174	313
1318	2R	4458300	4459722	1.267608642578	4459062	1.025983810425	FBgn0027607	112	FBgn0033357	4439
1319	2L	5433099	5434646	1.267292499542	5433940	0.994338542223	FBgn0051647	15262	FBgn0005511	27701
1320	3L	16078588	16080038	1.266933441162	16079337	0.99953904748	FBgn0010280	814	FBgn0010280	814
1321	3L	12553363	12555077	1.266455173492	12554115	1.003199829775	FBgn0015904	506	FBgn0004926	53431
1322	2L	3580252	3581787	1.266440629959	3581040	1.1289842269	FBgn0004892	274	FBgn0002985	25708
1323	2L	7624000	7626167	1.26625585556	7624846	1.11417910632	FBgn0031926	16456	FBgn0053529	80423
1324	4	89299	91709	1.266076087952	90998	1.151846717386	FBgn0019664	1042	FBgn0019664	1042
1325	2R	20437953	20440652	1.265913963318	20438662	1.041087090969	FBgn0060296	2791	FBgn0066084	27133
1326	X	9201513	9203220	1.265392303467	9202552	1.14172488451	FBgn0026149	685	FBgn0026149	685
1327	3R	1497035	1499848	1.264901161194	1498131	1.121273100376	FBgn0037363	2696	FBgn0037363	2696
1328	3L	213736	215287	1.264894485474	214466	1.052493095398	FBgn0054018	2314	FBgn0052477	4276
1329	3L	3053405	3054713	1.264140605927	3053592	1.183049642123	FBgn0052486	779	FBgn0003938	20741
1330	3R	6202737	6204316	1.263966560364	6203426	1.143288016319	FBgn0020379	364	FBgn0015396	27520
1331	3R	26211790	26213949	1.263249874115	26212569	1.079126745462	FBgn0015221	985	FBgn0039764	36985
1332	3R	18617138	18618799	1.262449741364	18618079	1.094790995121	FBgn0039026	7873	FBgn0039013	65457
1333	2L	2884617	2886313	1.262399673462	2885265	1.047491241904	FBgn0024947	585	FBgn0004584	87411
1334	2R	9825609	9828258	1.260940074921	9827574	0.971355199814	FBgn0033921	10358	FBgn0033922	13115
1335	3R	26291966	26293815	1.260518074036	26292899	1.109523743391	FBgn0039776	1125	FBgn0039767	38901
1336	2L	20227478	20229193	1.259239196777	20228493	1.094996198018	FBgn0058169	4979	FBgn0011638	109428
1337	3R	18464090	18465555	1.259195804596	18464813	1.072389770957	FBgn0020278	269	FBgn0039000	35078
1338	2R	11845419	11846600	1.259037017822	11846077	1.027502353375	FBgn0010611	4876	FBgn0022070	16284
1339	X	2289357	2291668	1.258961200714	2290529	1.143374779645	FBgn0001150	5410	FBgn0001150	5410
1340	X	1235442	1237887	1.258879184723	1236077	0.960299043094	FBgn0024986	1220	FBgn0028274	84956
1341	2R	7549373	7550842	1.258279800415	7549988	1.123876810074	FBgn0033677	133	FBgn0011704	48638
1342	3L	1729276	1731455	1.257469654083	1730344	1.151823222637	FBgn0035267	98	FBgn0027903	28821
1343	3R	9118416	9120342	1.257241725922	9119187	1.047830357271	FBgn0038134	267	FBgn0038134	267
1344	2L	16252852	16254114	1.256719589233	16253421	0.83457170214	FBgn0024734	111	FBgn0028897	4631
1345	3R	6089630	6091731	1.256615638733	6090646	1.144097507	FBgn0037804	618	FBgn0037802	3184
1346	2R	12874738	12876321	1.256335258484	12875533	1.083184747135	FBgn0050232	31175	FBgn0034214	66809
1347	2R	7227427	7228882	1.255874872208	7228148	1.095344206866	FBgn0033648	9792	FBgn0033652	78128
1348	2L	8413423	8414966	1.255773067474	8414180	1.050275696648	FBgn0032042	1065	FBgn0027932	1510
1349	3R	5503051	5504667	1.255399227142	5503912	0.99506521225	FBgn0037728	259	FBgn0037728	259
1350	4	864316	865475	1.255305290222	864777	0.853067270915	FBgn0053797	980	FBgn0039930	184832
1351	X	10968159	10971932	1.253755569458	10970241	1.144879817963	FBgn0028686	165	FBgn0028686	165
1352	3R	2936147	2939451	1.253183364868	2937443	1.175839704626	FBgn0014863	6010	FBgn0003884	25183
1353	3R	20479932	20481636	1.251788139343	20480842	1.113503428066	FBgn0039215	42	FBgn0051125	299
1354	2L	7495126	7496650	1.251549720764	7495988	1.029639019686	FBgn0011283	1372	FBgn0053529	48435
1355	4	1013326	1014293	1.250915527344	1013662	1.248753335741	FBgn0019650	3684	FBgn0039930	35947
1356	X	17135773	17137033	1.250871181488	17136574	0.847623825073	FBgn0030838	161	FBgn0000163	141698
1357	X	8962589	8964547	1.250835895538	8963628	1.125289261341	FBgn0030089	9714	FBgn0046828	27132
1358	2L	8533873	8535252	1.250799179077	8534511	0.894274413586	FBgn0028394	5368	FBgn0029004	5893
1359	3L	18138124	18140722	1.250161170959	18139316	1.044552862644	FBgn0036781	11542	FBgn0020300	34653
1360	X	17490947	17493387	1.250025749207	17492678	1.056999623775	FBgn0003471	1320	FBgn0030855	22458
1361	3L	12096531	12099342	1.249870300293	12098608	1.003375493563	FBgn0022959	444	FBgn0036248	6418
1362	3L	20406177	20407771	1.248824596405	20406944	1.150496244431	FBgn0052428	245	FBgn0036998	694
1363	X	6891610	6895118	1.248642921448	6894285	1.145625338835	FBgn0004143	372	FBgn0029931	8441
1364	2R	7082288	7083823	1.247497558594	7083114	1.127920913696	FBgn0065063	24176	FBgn0065063	24176
1365	X	7782223	7784737	1.246670246124	7783538	1.20651995341	FBgn0029983	1333	FBgn0004404	3398
1366	3L	19000724	19002277	1.245775222778	19001438	1.189014136791	FBgn0002945	9152	FBgn0002945	9152
1367	3L	14242433	14244139	1.245608329773	14243248	1.111974099103	FBgn0001085	3642	FBgn0036415	60080
1368	3R	23756076	23758336	1.245245933533	23757564	1.018861826728	FBgn0051053	3686	FBgn0039559	6007
1369	3R	2739469	2741032	1.244908809662	2740209	1.078881829977	FBgn0051488	43247	FBgn0001077	50163
1370	X	19684590	19686709	1.244831085205	19685757	1.03489279747	FBgn0031079	231	FBgn0031079	231
1371	3L	9464767	9466227	1.244770050049	9465422	0.992588183459	FBgn0052037	719	FBgn0036005	3708
1372	2L	1507559	1509346	1.244676589966	1508630	1.142337855171	FBgn0031344	5727	FBgn0031345	8808
1373	3L	19507779	19509325	1.244601249695	19508496	1.186444955714	FBgn0036882	935	FBgn0036886	9185
1374	2R	5204396	5205908	1.244475364685	5205229	0.99006319046	FBgn0023143	88	FBgn0023143	88
1375	3R	14811511	14814386	1.244072437286	14813496	1.147400919596	FBgn0026239	3749	FBgn0026239	3749
1376	3L	21376142	21377666	1.243704319	21376732	1.110436737537	FBgn0037082	1568	FBgn0014143	33665
1377	3R	20084477	20086328	1.243577003479	20085544	1.221379089355	FBgn0051130	5437	FBgn0051130	5437
1378	3R	12690174	12692031	1.242681503296	12691001	1.170107156038	FBgn0082171	8964	FBgn0082171	8964
1379	2L	9757991	9759678	1.242660522461	9758850	1.104723593768	FBgn0022720	512	FBgn0032138	47581
1380	3R	16981327	16983327	1.242384433746	16982041	0.941553205252	FBgn0038865	4774	FBgn0010770	40083
1381	3L	11178880	11180219	1.241863250732	11179599	0.933047956891	FBgn0036147	394	FBgn0041094	46657
1382	2R	8258074	8259859	1.24071264267	8258937	1.13371220757	FBgn0033772	5410	FBgn0011227	14493
1383	3L	7686927	7689370	1.240505218506	7688187	1.152170976003	FBgn0017645	590	FBgn0035823	180640
1384	X	5361977	5363656	1.240054130554	5362687	1.066577502659	FBgn0029771	189	FBgn0029771	189
1385	3L	8453733	8455770	1.240009307861	8455243	1.040433490978	FBgn0035898	234	FBgn0035898	234
1386	2R	14784913	14791870	1.239359378815	14785865	1.077930323283	FBgn0003254	4724	FBgn0003254	4724
1387	3R	17356169	17357688	1.238326072693	17356818	1.107485890388	FBgn0038891	1071	FBgn0013984	49433
1388	2R	12299379	12301349	1.238069534302	12300430	1.088396633373	FBgn0034158	1876	FBgn0025832	69771
1389	2L	13547183	13548770	1.237947463989	13547895	0.95991824468	FBgn0023407	1428	FBgn0028546	93376
1390	3R	11797694	11800037	1.237849235535	11799073	1.139279709922	FBgn0002783	442	FBgn0002783	442
1391	3R	564643	566112	1.237700939178	565448	0.978399412973	FBgn0027570	7853	FBgn0037270	25530
1392	2L	1485365	1487071	1.2359790802	1486122	1.016072104959	FBgn0051928	6192	FBgn0031345	31316
1393	2L	22121464	22122547	1.235882282257	22121867	0.979218482971	FBgn0032976	77	FBgn0032979	34887
1394	2L	14383164	14384647	1.235617637634	14383908	1.057233810425	FBgn0020258	2738	FBgn0028529	28828
1395	2R	4231003	4232501	1.235530853271	4231810	0.960583031178	FBgn0050357	1627	FBgn0050353	61791
1396	2L	4056303	4057575	1.23545217514	4056977	0.933455663569	FBgn0000547	25598	FBgn0000547	25598
1397	3L	16355874	16357395	1.235434055328	16356536	1.127974569798	FBgn0036626	404	FBgn0014163	20562
1398	3R	16653589	16656702	1.235328674316	16654589	1.180545077604	FBgn0027493	1748	FBgn0038830	4638
1399	3L	21400988	21402368	1.235027313232	21401706	1.059611066182	FBgn0014143	8691	FBgn0014143	8691
1400	2R	16342677	16344689	1.234743595123	16343868	1.058007072	FBgn0011674	222	FBgn0016984	3872
1401	X	19597027	19600842	1.234576702118	19598420	1.145660400391	FBgn0031070	2160	FBgn0031070	2160
1402	3L	668025	669862	1.234442234039	668900	1.102358257069	FBgn0035153	177	FBgn0035156	7547
1403	3R	13641717	13643266	1.233090400696	13642397	1.25932765007	FBgn0051246	5131	FBgn0051246	5131
1404	X	3682597	3684287	1.232929229736	3683511	1.140301167965	FBgn0000542	2178	FBgn0000542	2178
1405	3R	21838481	21839950	1.232290744781	21839179	1.104346215725	FBgn0002578	1268	FBgn0002732	2494
1406	3R	909771	913639	1.232080459595	912573	1.018585429472	FBgn0010313	165	FBgn0010313	165
1407	3R	1449352	1451406	1.231785774231	1450489	1.177089915556	FBgn0037351	303	FBgn0037351	303
1408	2L	8543241	8545471	1.231763839722	8544436	1.096228122711	FBgn0011259	1103	FBgn0029004	15818
1409	2L	19570954	19574744	1.231371879578	19572357	1.097930010627	FBgn0005672	896	FBgn0005672	896
1410	2L	3867019	3868565	1.231120109558	3867790	1.074469804764	FBgn0031575	76	FBgn0004567	30948
1411	2R	18573892	18575813	1.230957984924	18575007	1.088019763722	FBgn0021979	205	FBgn0050202	5174
1412	2L	1751174	1752890	1.230497837067	1752023	1.119221433004	FBgn0027597	93	FBgn0031357	41557
1413	2R	11505493	11507233	1.230487823486	11506366	0.934304181267	FBgn0034057	221	FBgn0034062	19842
1414	3R	4012923	4014569	1.230237483978	4013576	1.057859813466	FBgn0001138	6412	FBgn0037554	45653
1415	2R	5979221	5980845	1.229449272156	5980058	1.096114439123	FBgn0033526	244	FBgn0033526	244
1416	2R	14931062	14932303	1.229421615601	14931677	0.880871520323	FBgn0050326	1543	FBgn0050326	1543
1417	3L	1347109	1348799	1.22932434082	1348087	1.021401741925	FBgn0003295	6065	FBgn0035213	22152
1418	2R	8701910	8704629	1.228616714478	8703881	1.048487102284	FBgn0028991	2100	FBgn0028991	2100
1419	3L	6468397	6471110	1.227785587311	6468975	1.02506980896	FBgn0035704	344	FBgn0020251	702
1420	2L	1051988	1053309	1.227610111237	1052720	0.87366104126	FBgn0031294	4667	FBgn0003310	25091
1421	2L	8824816	8826324	1.227211475372	8825636	1.034244596958	FBgn0029123	11	FBgn0029123	11
1422	2L	6773230	6774783	1.226861953735	6773972	1.050237122704	FBgn0031858	67	FBgn0025777	50617
1423	3R	25516228	25517625	1.226752281189	25516918	1.067127257586	FBgn0039683	1611	FBgn0039680	15520
1424	X	5845874	5847210	1.226427078247	5846583	0.955447524786	FBgn0027546	550	FBgn0029840	88359
1425	3L	8045388	8046580	1.226130962372	8045969	0.961581319571	FBgn0035832	222	FBgn0052370	43404
1426	3L	21543728	21545201	1.225936412811	21544506	1.036044389009	FBgn0037105	6699	FBgn0028663	70803
1427	3L	4594035	4595617	1.224959373474	4594979	1.020739779753	FBgn0052247	5204	FBgn0015805	12585
1428	3L	13967487	13969923	1.224853515625	13968993	1.100901305676	FBgn0036398	1585	FBgn0036397	1854
1429	3L	15748462	15749997	1.222490787506	15749232	1.053949131685	FBgn0036531	24445	FBgn0036537	51413
1430	2R	19485274	19486779	1.222427845001	19485941	1.058041151832	FBgn0005612	880	FBgn0034948	1063
1431	3R	24896250	24902566	1.22238445282	24898909	1.094734304092	FBgn0039632	10028	FBgn0039633	23800
1432	3R	27619135	27620936	1.222279548645	27620159	1.149698138237	FBgn0027620	348	FBgn0011013	46908
1433	3R	2576342	2577776	1.222219467163	2577008	0.935673601487	FBgn0004053	2913	FBgn0004053	2913
1434	2L	1119155	1120820	1.221962451935	1120077	1.119319635279	FBgn0031302	7089	FBgn0031302	7089
1435	2R	11269708	11272032	1.221329689026	11271097	1.060376226902	FBgn0050089	28836	FBgn0050089	28836
1436	3R	1553136	1554554	1.220727920532	1554104	1.176817287098	FBgn0037368	5159	FBgn0037372	26391
1437	2L	5275619	5278450	1.220438480377	5277723	1.027025401592	FBgn0000228	835	FBgn0000228	835
1438	3R	25043212	25044835	1.220428943634	25044053	1.073646685656	FBgn0051044	1417	FBgn0029176	1835
1439	3R	16776526	16778448	1.220407485962	16777547	1.099583233104	FBgn0002921	3111	FBgn0038834	101276
1440	2L	11193309	11195117	1.220219612122	11194260	1.084632343716	FBgn0032354	15219	FBgn0028700	63615
1441	2R	5469838	5472455	1.220135450363	5470599	1.105575765882	FBgn0011656	22	FBgn0033466	763
1442	2R	15461034	15462528	1.220133304596	15461728	1.090389919281	FBgn0050447	451	FBgn0004364	164646
1443	X	16449391	16450575	1.218664169312	16449865	0.839200466871	FBgn0025743	5216	FBgn0010412	21951
1444	3R	26622709	26624332	1.218495368958	26623670	1.138125391567	FBgn0011739	8671	FBgn0003720	54367
1445	3R	15123523	15124958	1.218446731567	15124197	1.072161225712	FBgn0000463	27738	FBgn0000463	27738
1446	3R	19036455	19037811	1.218380451202	19037153	0.915938209085	FBgn0011596	7397	FBgn0039066	40113
1447	2R	6359724	6362548	1.21587562561	6361862	0.979269572667	FBgn0027525	7229	FBgn0027525	7229
1448	X	21881691	21883708	1.215534687042	21883261	1.054802726297	FBgn0052499	47153	FBgn0031186	225276
1449	2L	6833389	6834692	1.215157032013	6834151	0.872856925516	FBgn0051632	11834	FBgn0042092	73666
1450	2R	4496485	4498150	1.215059280396	4497342	1.151436150074	FBgn0033359	29	FBgn0033357	33841
1451	2L	6959634	6961355	1.214970588684	6960452	1.064237276713	FBgn0031877	9	FBgn0031877	9
1452	2R	11778541	11780058	1.214855670929	11779462	1.007724200978	FBgn0025519	17	FBgn0034110	29803
1453	2R	14824605	14826342	1.213011741638	14825430	1.079459078172	FBgn0034433	125	FBgn0034430	18364
1454	2L	6124698	6126037	1.21271276474	6125393	0.941085994244	FBgn0031781	255	FBgn0031781	255
1455	2R	13406899	13408860	1.212535858154	13407726	1.10237345976	FBgn0034283	1479	FBgn0034282	20853
1456	3L	9098893	9100323	1.212337017059	9099582	0.963690757751	FBgn0011206	4717	FBgn0028789	84258
1457	3L	1327175	1329617	1.211723327637	1327902	1.013039616977	FBgn0035213	1967	FBgn0035213	1967
1458	3L	21223514	21224822	1.210996627808	21224120	0.95721615062	FBgn0037067	2388	FBgn0037066	4216
1459	2L	19930675	19934803	1.210264205933	19931996	1.104661464691	FBgn0032831	9298	FBgn0043021	119653
1460	3L	5565474	5567236	1.210233688354	5566362	1.190551533419	FBgn0003486	162	FBgn0003486	162
1461	X	18349254	18350899	1.209805965424	18350067	0.892025470734	FBgn0027087	731	FBgn0030943	132057
1462	X	1778325	1779841	1.20905828476	1779223	1.05326962471	FBgn0023508	62	FBgn0023512	206
1463	2L	8463056	8464516	1.208940505981	8463757	1.007960855961	FBgn0026718	233	FBgn0051894	37639
1464	X	11458878	11460338	1.208521366119	11459596	1.076394975185	FBgn0004370	184	FBgn0030322	6004
1465	3L	22811896	22814679	1.208430051804	22813696	1.159670352936	FBgn0037202	766	FBgn0037202	766
1466	2R	2990463	2991777	1.208428382874	2991050	1.10655770983	FBgn0010548	2075	FBgn0015930	10626
1467	2R	4914859	4916670	1.207920074463	4915799	1.16850008684	FBgn0053774	3702	FBgn0053774	3702
1468	2R	15553082	15554350	1.207635879517	15553707	0.942567432628	FBgn0034480	33857	FBgn0004364	72667
1469	3R	13620512	13622110	1.207389831543	13621234	1.06769881529	FBgn0038545	415	FBgn0038545	415
1470	X	10999515	11001974	1.207288742065	11000208	0.934813737869	FBgn0030276	589	FBgn0030274	5541
1471	3L	16575725	16577504	1.207025527954	16576434	1.095767918755	FBgn0002284	754	FBgn0002284	754
1472	2L	5361881	5363445	1.206450939178	5362793	1.002699375153	FBgn0016920	16556	FBgn0031700	33923
1473	2L	9649816	9651164	1.206370830536	9650478	1.014572900884	FBgn0053299	6029	FBgn0015393	49356
1474	2L	6498108	6499891	1.206332206726	6499008	1.120481491089	FBgn0051637	366	FBgn0031822	8180
1475	3L	9124306	9125751	1.206069946289	9125008	1.00984621048	FBgn0035967	8280	FBgn0028789	109684
1476	X	10209428	10212269	1.206050395966	10211261	1.108050121981	FBgn0028331	273	FBgn0065046	17870
1477	2L	16401299	16402787	1.205947875977	16401967	0.993102192879	FBgn0020416	39242	FBgn0025678	49277
1478	3R	1396129	1398603	1.205895423889	1397431	1.115369107988	FBgn0023023	601	FBgn0037342	3099
1479	2L	21619964	21621708	1.205729484558	21621043	0.961569488049	FBgn0023416	851	FBgn0022893	3522
1480	3R	12736687	12738285	1.205516338348	12737545	1.186535537243	FBgn0051270	11962	FBgn0082171	55508
1481	3L	21254675	21256271	1.20493888855	21255405	0.966110566083	FBgn0037072	2790	FBgn0037066	35501
1482	2L	19708598	19709746	1.204391479492	19708704	1.050244157965	FBgn0005590	11740	FBgn0005590	11740
1483	X	19440756	19443044	1.20417881012	19442306	1.054201483727	FBgn0031039	3157	FBgn0031036	6519
1484	3L	16194534	16196190	1.204121589661	16195509	1.144395379459	FBgn0036579	1144	FBgn0036578	1561
1485	3L	17890240	17891609	1.203685760498	17890869	0.929250359535	FBgn0036772	13053	FBgn0036762	78694
1486	3L	718211	719678	1.203471183777	718911	1.07646048069	FBgn0035160	3741	FBgn0000575	14027
1487	2L	19421606	19423240	1.203258514404	19422509	1.00920009613	FBgn0041789	156	FBgn0003346	15461
1488	3R	2958779	2960302	1.203120231628	2959560	1.048345930436	FBgn0051493	2163	FBgn0037481	21338
1489	2R	9360044	9361489	1.202345848083	9360664	0.996603457133	FBgn0033876	1495	FBgn0033881	13960
1490	3L	11446900	11448340	1.20143532753	11447661	0.991296796238	FBgn0028667	306	FBgn0036165	13846
1491	3R	8187506	8188883	1.201394796371	8188119	0.929687291384	FBgn0065094	519	FBgn0010044	17639
1492	2L	11277765	11279615	1.200730323792	11278472	0.891432881355	FBgn0032358	1842	FBgn0028700	147827
1493	3R	5242936	5245142	1.19930934906	5244262	1.032527387142	FBgn0024515	598	FBgn0037686	17284
1494	X	15441578	15443106	1.19922542572	15442384	1.115740329027	FBgn0052586	13446	FBgn0052586	13446
1495	3R	4059990	4061463	1.198956489563	4060825	1.069009051603	FBgn0037554	1596	FBgn0037554	1596
1496	2R	6044578	6048669	1.19864988327	6047540	1.070711970329	FBgn0005630	7535	FBgn0004399	22177
1497	2R	20445049	20446935	1.197604179382	20445962	1.101767831379	FBgn0022343	23	FBgn0002607	31185
1498	3L	20333902	20335685	1.195627212524	20334640	0.98686689489	FBgn0028978	809	FBgn0028978	809
1499	3R	19627247	19628617	1.195614337921	19628030	0.937114953995	FBgn0039122	16334	FBgn0015513	20522
1500	2R	14951043	14952438	1.195506572723	14951785	0.961615689596	FBgn0020440	320	FBgn0013325	5427
1501	3L	8262183	8264139	1.194870948792	8263042	1.083256553201	FBgn0027569	762	FBgn0035872	26392
1502	2R	18263510	18265210	1.194717407227	18264214	1.090422126982	FBgn0050267	467	FBgn0011211	42422
1503	3R	14371900	14373648	1.194348335266	14372734	1.07162211923	FBgn0004652	1490	FBgn0027841	112380
1504	3R	18958377	18961352	1.194320201874	18960554	1.007395688225	FBgn0051457	6848	FBgn0051457	6848
1505	3L	19108590	19109930	1.194013595581	19109152	0.949455681969	FBgn0052203	7402	FBgn0016797	26733
1506	3R	3736522	3737871	1.19380235672	3737216	0.977206349373	FBgn0004901	285	FBgn0037550	214839
1507	X	18632711	18634209	1.19305896759	18633441	1.030143457301	FBgn0001090	1825	FBgn0001090	1825
1508	3R	15118175	15119558	1.192934036255	15118802	0.870422490438	FBgn0000463	33133	FBgn0000463	33133
1509	X	4269614	4271096	1.192873001099	4270365	1.001960575581	FBgn0000179	12272	FBgn0029714	126839
1510	3R	2917466	2918892	1.192670822144	2918159	0.998179043041	FBgn0040670	1687	FBgn0003884	5899
1511	X	17579680	17581388	1.192636013031	17580472	1.106238931417	FBgn0030866	7261	FBgn0030866	7261
1512	2R	9455077	9456809	1.192454338074	9455870	1.001716866213	FBgn0013733	2147	FBgn0033886	20441
1513	3L	19563113	19564551	1.19153881073	19563777	1.015953176162	FBgn0005386	230	FBgn0005386	230
1514	3R	6439367	6441003	1.191192626953	6440271	1.096704214811	FBgn0001235	24115	FBgn0001235	24115
1515	X	14852730	14854219	1.191123008728	14853516	1.099082914988	FBgn0052594	4855	FBgn0030605	44333
1516	3L	15472967	15475373	1.191082000732	15474381	0.970630982343	FBgn0004052	61	FBgn0004052	61
1517	X	9529377	9532402	1.190679550171	9530846	1.047926285688	FBgn0030150	1953	FBgn0030150	1953
1518	X	8559061	8560755	1.190222740173	8559986	1.073805304135	FBgn0030060	118	FBgn0030061	201
1519	2L	17749493	17750765	1.190046310425	17750124	0.921859443188	FBgn0015609	14674	FBgn0032646	253086
1520	3R	15051721	15054295	1.189857006073	15053523	1.087513811448	FBgn0038690	379	FBgn0000463	98412
1521	2R	11716640	11718219	1.18958568573	11717441	0.968233220717	FBgn0015295	305	FBgn0034088	6276
1522	3L	16074286	16075745	1.189084529877	16074978	0.98993991403	FBgn0017453	2669	FBgn0010280	3545
1523	3R	4852390	4853708	1.188873767853	4852968	0.885221064091	FBgn0015014	7229	FBgn0015014	7229
1524	3R	27430647	27432078	1.188822746277	27431273	1.029454511755	FBgn0011655	5497	FBgn0039857	9306
1525	3L	2685439	2686655	1.188813209534	2686109	0.863744118634	FBgn0035367	12890	FBgn0035370	64419
1526	3R	15759385	15761259	1.188717365265	15760278	0.878887236118	FBgn0021776	564	FBgn0021776	564
1527	3R	17013858	17015162	1.188707351685	17014510	0.94674795866	FBgn0038867	20660	FBgn0038870	30291
1528	3R	17614445	17615960	1.188515663147	17615232	1.017838656902	FBgn0003867	6976	FBgn0004493	117760
1529	4	150444	151127	1.188474655151	151079	1.190415382385	FBgn0011747	1077	FBgn0052005	39239
1530	2R	5932273	5934117	1.187685012817	5933308	1.051351875067	FBgn0033519	428	FBgn0033522	8217
1531	3L	15921447	15922934	1.187515258789	15922191	1.000574897317	FBgn0036546	382	FBgn0036546	382
1532	X	13063154	13064825	1.185761928558	13063975	1.103025436401	FBgn0052639	6485	FBgn0052639	6485
1533	4	269830	271326	1.185522079468	270621	0.944300431472	FBgn0054013	5146	FBgn0026777	57726
1534	3R	25596223	25599153	1.185501098633	25597039	1.132237169478	FBgn0001297	4332	FBgn0020235	22181
1535	3R	18942523	18944086	1.185302734375	18943433	1.063551396132	FBgn0039055	240	FBgn0051457	10273
1536	X	20529787	20531109	1.184610843658	20530477	0.925018533071	FBgn0031129	16159	FBgn0003300	25360
1537	2L	14508068	14509565	1.184371948242	14508957	1.030047178268	FBgn0011862	9134	FBgn0005771	18095
1538	3R	5450726	5451951	1.184238433838	5451334	0.906568695517	FBgn0037721	853	FBgn0037722	1786
1539	3R	14222267	14224006	1.183955192566	14223121	1.05082988739	FBgn0051232	404	FBgn0038609	30743
1540	2R	17731589	17733271	1.183537006378	17732553	1.089921222014	FBgn0034715	1381	FBgn0034704	50065
1541	X	17005122	17006508	1.18260717392	17005770	1.006976783276	FBgn0000163	10894	FBgn0000163	10894
1542	2L	6646982	6648552	1.181924343109	6647773	1.003722134758	FBgn0051635	1315	FBgn0031836	36750
1543	2L	12730021	12731120	1.18165063858	12730915	1.034709044865	FBgn0032455	9077	FBgn0032445	37892
1544	3R	2569564	2571337	1.181246757507	2570553	1.11630871892	FBgn0004054	691	FBgn0004054	691
1545	X	19564323	19566561	1.180537700653	19564865	0.960555203756	FBgn0010380	75	FBgn0031066	13410
1546	2R	4620222	4621978	1.180390357971	4621256	1.1286708196	FBgn0033377	280	FBgn0033378	1358
1547	2L	13904234	13906037	1.179858207703	13905208	0.975976586342	FBgn0012037	437	FBgn0012037	437
1548	3R	5319267	5322999	1.179707527161	5320109	0.976996786454	FBgn0043791	416	FBgn0043791	416
1549	3R	940653	942837	1.179698467255	941359	1.177367925644	FBgn0037293	12451	FBgn0010313	28951
1550	2L	12084273	12086447	1.179078102112	12085264	1.054519541123	FBgn0003145	528	FBgn0003145	528
1551	X	11297637	11299306	1.179002285004	11298441	1.034284142887	FBgn0030299	1079	FBgn0052666	39947
1552	3L	22096617	22098389	1.178693771362	22097494	1.047420024872	FBgn0037152	1774	FBgn0000100	87611
1553	X	11213963	11215456	1.17715883255	11214659	0.879726522109	FBgn0001624	196	FBgn0027359	980
1554	2L	16481225	16483006	1.177060127258	16481939	1.095750927925	FBgn0005677	26	FBgn0025678	129249
1555	2L	20903719	20905265	1.176817893982	20904486	1.169601261616	FBgn0032901	2035	FBgn0032906	9251
1556	2L	4033806	4035095	1.176644325256	4034640	0.884574810664	FBgn0000547	3261	FBgn0000547	3261
1557	X	2993612	2994930	1.17616558075	2994311	0.980173617601	FBgn0004647	3283	FBgn0004647	3283
1558	3L	732229	734573	1.176122665405	733430	1.09005689621	FBgn0000575	492	FBgn0000575	492
1559	3R	12794715	12796620	1.175906658173	12795348	0.806807854596	FBgn0000015	2610	FBgn0038471	71058
1560	3R	258545	260211	1.175240516663	259307	1.023772351882	FBgn0037249	345	FBgn0037249	345
1561	3R	6178155	6180820	1.175129413605	6178956	0.98744319467	FBgn0015396	3050	FBgn0015396	3050
1562	X	3042409	3044952	1.174621582031	3044099	1.170812733968	FBgn0000479	11501	FBgn0028746	14821
1563	2R	6184601	6186108	1.174230575562	6185475	0.921394467354	FBgn0033541	20656	FBgn0004399	115758
1564	3L	18558480	18559257	1.173846721649	18558994	0.75930742784	FBgn0003683	30	FBgn0036800	28959
1565	2R	3596230	3597613	1.173270225525	3596853	0.963205898509	FBgn0028563	2062	FBgn0021814	5005
1566	2R	13267758	13269387	1.172656536102	13268506	0.894554811365	FBgn0034276	2775	FBgn0003545	5532
1567	3L	11316324	11319299	1.172598361969	11317683	0.896656006575	FBgn0036155	21149	FBgn0041094	91427
1568	3R	1125716	1127315	1.172493457794	1126504	1.059514015913	FBgn0037310	637	FBgn0037310	637
1569	3L	16596074	16598001	1.17192029953	16596999	1.09022384882	FBgn0017572	16268	FBgn0017572	16268
1570	2R	20568595	20570084	1.171533584595	20569222	1.004426836967	FBgn0001148	358	FBgn0001148	358
1571	2L	3770566	3772359	1.171496391296	3771534	1.133239633897	FBgn0004893	172	FBgn0003430	54146
1572	X	10953300	10954780	1.171116828918	10954041	1.047585936154	FBgn0015245	350	FBgn0028686	16365
1573	2L	6610078	6612282	1.170958518982	6610792	0.948576152325	FBgn0031836	231	FBgn0031836	231
1574	3R	9486177	9488451	1.17091178894	9487022	1.006059620115	FBgn0004587	0	FBgn0004587	0
1575	3L	3042406	3044852	1.170096874237	3044081	1.017125248909	FBgn0035393	5447	FBgn0035388	25351
1576	X	8919139	8920509	1.170008659363	8919769	1.015134572983	FBgn0030080	1288	FBgn0030086	14780
1577	3R	8206995	8209157	1.169457435608	8208220	1.072822570801	FBgn0038028	192	FBgn0038028	192
1578	2R	13819857	13821733	1.169342041016	13820862	0.898210790422	FBgn0034327	2022	FBgn0034326	6541
1579	2L	9968921	9970282	1.169154644012	9969574	0.951567530632	FBgn0015664	2119	FBgn0015664	2119
1580	3R	15468080	15470434	1.169094085693	15469503	1.103516197205	FBgn0026753	631	FBgn0038722	1247
1581	3L	11467873	11468972	1.168926715851	11468353	0.812367081642	FBgn0036165	6846	FBgn0036165	6846
1582	3L	14745284	14746744	1.16873550415	14745975	1.024071440977	FBgn0036448	4573	FBgn0036449	5707
1583	3R	9247461	9248809	1.168426513672	9247992	0.968785592488	FBgn0038153	1997	FBgn0000046	3715
1584	X	19728308	19729667	1.168063163757	19729025	0.840049425761	FBgn0000076	5028	FBgn0031079	43037
1585	3R	5281528	5282880	1.167809963226	5282225	0.880706489086	FBgn0037696	39	FBgn0043791	38300
1586	2R	4952487	4953987	1.167289733887	4953220	1.09516119957	FBgn0029092	153	FBgn0053774	41123
1587	3L	16360044	16361566	1.167182922363	16360873	0.978045351365	FBgn0036627	985	FBgn0014163	16225
1588	2L	5985923	5987755	1.167130947113	5986872	1.124305725098	FBgn0001941	548	FBgn0001942	5113
1589	3L	21231595	21233287	1.166973590851	21232498	1.046085715294	FBgn0000551	854	FBgn0037066	12594
1590	2L	8801371	8802893	1.16678237915	8802158	0.957534790039	FBgn0032069	20907	FBgn0029123	23467
1591	X	2097524	2098888	1.166663169861	2098232	1.030975669622	FBgn0000810	28	FBgn0000377	7905
1592	X	4762756	4764396	1.16583776474	4763603	1.163423257716	FBgn0029736	79	FBgn0029738	17784
1593	2L	12843904	12845630	1.16553401947	12844765	1.11331726523	FBgn0015399	21978	FBgn0032445	151742
1594	X	2001712	2003137	1.165113449097	2002504	0.950163245201	FBgn0004654	1212	FBgn0025626	81212
1595	X	17169555	17171250	1.164858818054	17170558	0.963636398315	FBgn0004854	22040	FBgn0000163	175682
1596	2R	18188678	18190052	1.164789199829	18189424	0.848524481058	FBgn0020257	7131	FBgn0020257	7131
1597	X	20305631	20306819	1.164598464966	20306299	0.823677649865	FBgn0031118	4517	FBgn0040649	9443
1598	3R	8900181	8901332	1.164342403412	8900697	0.881653594971	FBgn0038118	13676	FBgn0003308	42438
1599	2R	17060483	17061733	1.164141178131	17061108	0.925056159496	FBgn0050283	12953	FBgn0010415	72358
1600	3R	24425084	24426865	1.163833618164	24425895	1.133853299277	FBgn0001215	366	FBgn0001215	366
1601	2R	7257492	7259040	1.163191795349	7258250	1.057334009806	FBgn0033649	18420	FBgn0033652	48026
1602	3R	16459583	16460883	1.163111209869	16460131	0.907303124666	FBgn0015279	299	FBgn0051506	29577
1603	2R	7315536	7316911	1.162836074829	7316231	0.971591472626	FBgn0033652	9955	FBgn0033652	9955
1604	3L	22220990	22222438	1.162181854248	22221779	1.055274570689	FBgn0011771	254	FBgn0011771	254
1605	3L	2360563	2362020	1.162065982819	2361078	0.837753323948	FBgn0035337	114	FBgn0035335	4095
1606	2R	7038661	7039839	1.161965847015	7039350	0.800736086709	FBgn0050034	1395	FBgn0000577	4767
1607	2L	22131205	22132555	1.161945819855	22131832	0.898649811745	FBgn0032976	9888	FBgn0032979	24922
1608	X	19605486	19610376	1.161916732788	19606411	1.102951049805	FBgn0031070	10151	FBgn0031070	10151
1609	3R	12507002	12508431	1.161675453186	12507642	0.983566939831	FBgn0051498	17015	FBgn0015019	34313
1610	2R	20021508	20023608	1.160578727722	20022544	1.026238850185	FBgn0019886	346	FBgn0019886	346
1611	2R	11733160	11734656	1.160482883453	11733893	1.014316558838	FBgn0050238	415	FBgn0034088	22728
1612	3L	14607106	14608259	1.16042804718	14607766	0.740188905171	FBgn0041604	9887	FBgn0028418	81743
1613	2R	9107904	9109842	1.160395145416	9108707	1.058842394087	FBgn0027581	536	FBgn0033859	849
1614	3R	17094124	17095747	1.159838199615	17094910	0.973304748535	FBgn0016700	79	FBgn0043012	889
1615	2L	4888275	4890277	1.159355640411	4889184	1.079976908366	FBgn0031644	811	FBgn0031645	2931
1616	2L	6041778	6043292	1.159239292145	6042499	1.090087254842	FBgn0000052	3471	FBgn0029161	5442
1617	3L	17954188	17955254	1.15908908844	17954866	0.817948081277	FBgn0052193	27947	FBgn0036762	142691
1618	3R	1001321	1002685	1.15878200531	1001879	0.985507271507	FBgn0051537	4531	FBgn0051537	4531
1619	2L	18499127	18500372	1.158544540405	18499702	0.805240070119	FBgn0032683	7347	FBgn0032682	18286
1620	3L	9394762	9396729	1.158483982086	9395871	1.058139576631	FBgn0023129	1329	FBgn0023129	1329
1621	X	15751521	15752965	1.158169746399	15752131	0.917846707737	FBgn0030707	4275	FBgn0030711	26817
1622	3L	8039722	8041959	1.157739639282	8040635	1.036757244783	FBgn0052362	612	FBgn0052370	38070
1623	3R	12098427	12099772	1.156809329987	12099063	0.959723770618	FBgn0011253	887	FBgn0011253	887
1624	3R	5062332	5063716	1.156601905823	5063127	1.003773752848	FBgn0003165	277	FBgn0000412	3249
1625	X	6099741	6101108	1.156484603882	6100567	0.977987732206	FBgn0015818	502	FBgn0015818	502
1626	3L	7334186	7335565	1.156245708466	7334819	0.783121347427	FBgn0035771	309	FBgn0082598	8927
1627	3L	1021735	1022741	1.15616607666	1022158	0.722229884221	FBgn0024277	3751	FBgn0035164	201112
1628	3L	9447663	9449110	1.156087875366	9448407	1.009739160538	FBgn0036003	1590	FBgn0011327	2513
1629	X	1089023	1092093	1.155682563782	1089775	0.975315542782	FBgn0026875	3679	FBgn0026875	3679
1630	2L	8521395	8522948	1.155376434326	8522303	0.946258942286	FBgn0016122	404	FBgn0029004	6315
1631	2R	10284950	10286286	1.154995918274	10285625	0.910999410293	FBgn0050478	218	FBgn0050478	218
1632	3L	10558634	10559800	1.154919624329	10559183	0.890428304672	FBgn0036085	26187	FBgn0000629	52894
1633	2R	3180004	3181322	1.154528141022	3180603	0.969559501199	FBgn0033206	239	FBgn0033206	239
1634	2L	21755447	21756900	1.153367042542	21756809	1.159727287292	FBgn0032961	11214	FBgn0032960	11755
1635	X	5440865	5443476	1.153069496155	5442455	1.045817226171	FBgn0029775	2945	FBgn0029783	68751
1636	3L	22881791	22884059	1.152901172638	22882498	0.897130429745	FBgn0037207	3443	FBgn0037207	3443
1637	2L	5541989	5544254	1.152852535248	5543169	1.113598287106	FBgn0002525	642	FBgn0002525	642
1638	X	1996089	1999444	1.152239322662	1998217	0.973324691548	FBgn0023507	573	FBgn0025626	76925
1639	X	7144410	7145970	1.151915550232	7145125	0.961659371853	FBgn0024250	8052	FBgn0024250	8052
1640	X	8454274	8455631	1.151500701904	8455069	0.906487199995	FBgn0030054	3531	FBgn0030054	3531
1641	2R	1284614	1285950	1.151448726654	1285345	0.908389428083	FBgn0025693	4898	FBgn0033035	80103
1642	X	1503371	1505301	1.151317119598	1504065	1.03380354713	FBgn0029584	4412	FBgn0023530	21370
1643	3R	19076502	19078297	1.150848388672	19077412	1.071233448229	FBgn0039066	146	FBgn0039066	146
1644	2L	4363026	4364627	1.150438308716	4363694	1.078125476837	FBgn0026319	8296	FBgn0026319	8296
1645	2R	7147234	7150055	1.150210857391	7148245	1.087584793568	FBgn0033638	232	FBgn0033638	232
1646	X	16217088	16218775	1.150145530701	16217940	1.057091832161	FBgn0030744	901	FBgn0004227	22470
1647	3R	17048642	17051795	1.148885726929	17049604	0.965777284959	FBgn0038872	178	FBgn0038871	349
1648	X	135048	136790	1.148229122162	136163	0.910883370568	FBgn0005427	293	FBgn0000316	24389
1649	3R	4682742	4685397	1.148160934448	4684344	1.024326533079	FBgn0011966	3258	FBgn0011966	3258
1650	2R	13253394	13254975	1.147950172424	13254062	0.9798226637	FBgn0034270	458	FBgn0003545	8912
1651	2L	21201581	21203355	1.14713716507	21202515	1.062993748983	FBgn0003930	256	FBgn0003930	256
1652	3R	5697371	5698799	1.146738529205	5698006	1.04906020445	FBgn0040536	2857	FBgn0065050	93800
1653	2L	17779649	17780809	1.146554946899	17780193	0.830065310001	FBgn0032655	28340	FBgn0032646	283155
1654	3R	26391394	26392800	1.146539211273	26392149	0.949231803417	FBgn0039787	13005	FBgn0039767	138151
1655	2L	1669183	1670838	1.145974159241	1669900	0.994938790798	FBgn0051934	1416	FBgn0031357	40566
1656	2L	1954082	1955516	1.145909309387	1954791	0.961903870106	FBgn0031375	272	FBgn0031391	192496
1657	2L	18364850	18367427	1.144859313965	18365414	0.90332198143	FBgn0011559	10459	FBgn0004413	73752
1658	3L	20426725	20428441	1.144646644592	20427537	1.016200900078	FBgn0037000	1088	FBgn0036998	19899
1659	3L	17614757	17616495	1.144454479218	17615507	1.00261222615	FBgn0052179	4028	FBgn0052179	4028
1660	2L	19427895	19429262	1.144246101379	19428619	0.94900302326	FBgn0032782	97	FBgn0003346	9351
1661	2R	10837049	10838516	1.143932342529	10837714	1.028602027893	FBgn0013750	377	FBgn0000996	58109
1662	2R	10744439	10745639	1.143901824951	10745053	0.944167750222	FBgn0001187	9778	FBgn0000996	150770
1663	3R	4864808	4866452	1.143880844116	4865560	0.890253722668	FBgn0037657	50	FBgn0037657	50
1664	3L	16713534	16714858	1.143751144409	16714113	0.95344285404	FBgn0036659	15280	FBgn0004108	17220
1665	3L	18819241	18820567	1.143520355225	18819955	0.896623779746	FBgn0067689	6286	FBgn0036818	11643
1666	X	3713456	3715524	1.143362998962	3714320	1.050420144025	FBgn0015565	757	FBgn0019661	6396
1667	2R	13230809	13233171	1.142576217651	13232133	1.094498241649	FBgn0028494	2057	FBgn0063386	14168
1668	2L	15533361	15534777	1.141959190369	15534063	0.934222894556	FBgn0028880	12338	FBgn0003448	59865
1669	X	19594286	19596585	1.141849517822	19595118	1.004221523509	FBgn0031070	1142	FBgn0031070	1142
1670	3L	3831345	3833342	1.141263008118	3832424	1.171221144059	FBgn0013751	2739	FBgn0035464	37623
1671	2R	3355017	3357146	1.141116142273	3355880	1.053289834191	FBgn0004568	7163	FBgn0033240	111595
1672	3R	926196	928812	1.140686035156	927114	0.960844264311	FBgn0010313	14706	FBgn0010313	14706
1673	3R	17324361	17325994	1.140358924866	17325268	0.994777619839	FBgn0051179	466	FBgn0013984	80983
1674	2R	6881672	6883912	1.139749526978	6882209	0.967212259769	FBgn0033627	409	FBgn0050257	28051
1675	3R	10580012	10581238	1.139549255371	10580738	0.795605968027	FBgn0038257	7695	FBgn0038257	7695
1676	2R	7482763	7484255	1.139544248581	7483435	0.997037857771	FBgn0033669	1315	FBgn0033669	1315
1677	2R	11300100	11301372	1.139112472534	11300814	0.91459608078	FBgn0050321	7373	FBgn0050089	58553
1678	3L	1620248	1621596	1.138790130615	1620857	0.989442634583	FBgn0013342	442	FBgn0035248	8217
1679	2R	20294395	20295930	1.137538433075	20295086	0.989360023947	FBgn0041205	90	FBgn0050423	88350
1680	3R	10141579	10143004	1.137373924255	10142195	0.96266858718	FBgn0011474	485	FBgn0011474	485
1681	X	16442380	16443616	1.137231349945	16442843	0.852358311415	FBgn0025743	1806	FBgn0015615	15477
1682	3R	27154659	27156119	1.136261940002	27155401	0.852084130049	FBgn0039841	21392	FBgn0039831	108975
1683	3L	787845	789589	1.136102676392	788753	1.012866318226	FBgn0035161	1221	FBgn0035162	28181
1684	X	11625896	11628123	1.136061668396	11626776	0.982749112447	FBgn0000259	304	FBgn0030328	73975
1685	2R	3714634	3716083	1.135806083679	3715359	0.961403399706	FBgn0033275	2160	FBgn0010109	28781
1686	3L	14599102	14600483	1.135094642639	14599690	0.95211187005	FBgn0041604	1811	FBgn0028418	73667
1687	3R	1616464	1618057	1.135051727295	1617290	1.077609956264	FBgn0037377	318	FBgn0028690	2079
1688	2L	16128200	16129545	1.134850502014	16128874	1.007548173269	FBgn0028884	563	FBgn0028897	129178
1689	3L	14748925	14751600	1.134490251541	14750257	1.097471445799	FBgn0036449	1425	FBgn0036449	1425
1690	3R	9851337	9852777	1.134449958801	9852110	0.874993737539	FBgn0038194	2842	FBgn0038196	9777
1691	3R	5572229	5574089	1.134395122528	5572996	1.10378147574	FBgn0037739	258	FBgn0002431	21663
1692	2L	5488890	5490389	1.133551120758	5489615	1.079348691305	FBgn0005511	27974	FBgn0005511	27974
1693	2R	2108449	2110438	1.133435726166	2109599	0.938793462865	FBgn0033076	3192	FBgn0041145	12719
1694	2R	11625038	11626537	1.133298397064	11625887	1.004186868668	FBgn0034075	539	FBgn0034073	8421
1695	3L	16455666	16457330	1.132985115051	16456636	1.066299120585	FBgn0003515	6277	FBgn0014163	79538
1696	3R	3802369	3804009	1.132870674133	3803243	0.985297146965	FBgn0037533	245	FBgn0037550	148812
1697	2L	21616466	21618719	1.13268661499	21617307	1.06356789084	FBgn0022893	214	FBgn0022893	214
1698	3R	2911542	2913547	1.132588863373	2912349	1.090307768653	FBgn0003884	89	FBgn0003884	89
1699	2R	2115667	2117049	1.132350921631	2116391	0.960232117597	FBgn0033076	3600	FBgn0041145	5927
1700	X	15530233	15532781	1.131843566895	15530927	0.939599186182	FBgn0030668	515	FBgn0030671	7135
1701	3R	27442440	27443891	1.131702423096	27443175	0.910568654537	FBgn0039861	524	FBgn0039857	21208
1702	3R	12703699	12705223	1.131199836731	12704468	1.053047236274	FBgn0015350	982	FBgn0082171	22431
1703	X	273518	274831	1.13093996048	274293	0.952118575573	FBgn0002561	7748	FBgn0002561	7748
1704	3R	27865454	27866905	1.130681991577	27866189	0.941195908715	FBgn0039887	2094	FBgn0002780	11605
1705	2L	12006726	12009218	1.130494117737	12008509	1.048307776451	FBgn0014019	133	FBgn0032390	18545
1706	2R	20347754	20349166	1.13032245636	20348410	0.926776123047	FBgn0035070	8166	FBgn0050423	35026
1707	2R	4598652	4599961	1.129754543304	4599233	0.831129837036	FBgn0033372	137	FBgn0065074	8384
1708	3R	4655890	4657199	1.129711151123	4656470	0.905201575335	FBgn0037638	6338	FBgn0037636	10084
1709	3L	2862968	2864473	1.129296302795	2863758	0.928973422331	FBgn0035378	8516	FBgn0035370	113230
1710	3R	24164943	24166997	1.129278659821	24166462	0.846628570557	FBgn0039581	402	FBgn0039580	972
1711	3R	27762515	27764094	1.129211902618	27763272	1.0822410303	FBgn0039886	40580	FBgn0002780	114522
1712	3R	277339	280223	1.129187583923	278194	1.064697181477	FBgn0051522	842	FBgn0037250	18463
1713	2L	4220714	4222163	1.128930091858	4221346	0.873204095023	FBgn0001075	3494	FBgn0031590	5751
1714	3R	5204604	5205863	1.128462791443	5205228	0.810745418072	FBgn0037684	14086	FBgn0037686	21750
1715	2L	18501962	18503357	1.128422260284	18502699	0.934601278866	FBgn0032684	4853	FBgn0032682	21283
1716	3L	11216783	11218218	1.128321647644	11217527	0.973476522109	FBgn0036150	7642	FBgn0041094	8729
1717	3L	8418234	8419663	1.127849578857	8419074	0.899381488562	FBgn0062463	2747	FBgn0010825	5189
1718	3R	228665	230093	1.127800941467	229419	0.968452117022	FBgn0037245	648	FBgn0037249	30233
1719	2R	4643861	4646036	1.127508163452	4644965	1.079811541239	FBgn0033382	613	FBgn0033380	18889
1720	2R	5762101	5764624	1.127380371094	5763939	0.941568791866	FBgn0003660	283	FBgn0033486	134433
1721	2R	4177464	4180736	1.127214431763	4179653	1.125929896037	FBgn0010609	1985	FBgn0050353	9634
1722	2L	281376	283941	1.127055168152	282100	0.939054012299	FBgn0031244	1181	FBgn0031244	1181
1723	3R	2369908	2371391	1.127051353455	2370546	1.037478319804	FBgn0046873	4212	FBgn0037446	87670
1724	X	3689885	3691595	1.126881599426	3690736	0.901361806052	FBgn0000542	9403	FBgn0000542	9403
1725	2R	15839449	15840961	1.126741886139	15840137	1.007233114804	FBgn0034503	1532	FBgn0034503	1532
1726	X	7041817	7043334	1.126704216003	7042475	0.955988154692	FBgn0029939	4163	FBgn0025549	94065
1727	3L	4391087	4392885	1.126486778259	4391934	1.011754428639	FBgn0035542	2190	FBgn0035541	3365
1728	3L	604221	605575	1.12625837326	604849	0.857391974505	FBgn0052345	999	FBgn0064191	20942
1729	3L	6740556	6741939	1.126209259033	6741317	0.909916569205	FBgn0052392	4124	FBgn0035714	14457
1730	3L	22109834	22111208	1.125905036926	22110512	0.901922113755	FBgn0037152	11244	FBgn0037156	90002
1731	3L	1560173	1561423	1.124846458435	1560737	0.838242082035	FBgn0035236	8021	FBgn0035236	8021
1732	2L	19336507	19338256	1.124619960785	19337341	0.990709809696	FBgn0024245	21812	FBgn0024245	21812
1733	3R	25845988	25848722	1.123573303223	25846757	0.972601778367	FBgn0039738	1223	FBgn0039735	16354
1734	2R	15563847	15565389	1.123443603516	15564557	1.074529806773	FBgn0034480	44707	FBgn0004364	61817
1735	X	20495095	20496719	1.12328338623	20495993	0.932738079744	FBgn0031128	8393	FBgn0003300	9124
1736	3R	13997175	13999038	1.122870445251	13998109	0.923022578744	FBgn0042693	4658	FBgn0038570	5142
1737	2L	3456242	3457573	1.122669219971	3456777	1.014293607076	FBgn0031536	281	FBgn0031538	5198
1738	3L	16800075	16801423	1.12264919281	16800853	0.885514736176	FBgn0036666	6705	FBgn0025582	48605
1739	2R	5566389	5568156	1.122519493103	5567151	0.910017686732	FBgn0010385	771	FBgn0033476	6720
1740	2L	6561759	6563443	1.121969223022	6562571	0.98702287674	FBgn0026585	220	FBgn0031830	4771
1741	X	5534583	5536287	1.121726989746	5535497	0.961262873241	FBgn0000394	264	FBgn0029785	17818
1742	3L	8288202	8289835	1.121666431427	8289064	1.043988330024	FBgn0035872	370	FBgn0035872	370
1743	3R	15160718	15161967	1.121566772461	15161218	0.875184758504	FBgn0000463	9283	FBgn0000463	9283
1744	X	15980947	15982936	1.121511936188	15981729	1.066491127014	FBgn0042650	24598	FBgn0000459	68942
1745	2R	8999469	9000718	1.121176719666	9000029	0.848202675581	FBgn0000119	904	FBgn0000119	904
1746	3L	19046190	19049428	1.120678901672	19048404	1.13155151816	FBgn0036844	3277	FBgn0036844	3277
1747	3L	11313983	11316005	1.120433807373	11314568	0.928930163383	FBgn0036154	18902	FBgn0041094	88312
1748	2R	11214035	11215419	1.120385169983	11214637	0.864752208485	FBgn0050080	1920	FBgn0010426	19694
1749	3R	943610	945243	1.120052337646	944447	1.044145612156	FBgn0037293	9363	FBgn0010313	32039
1750	X	4928395	4929783	1.119624137878	4929114	0.925062992994	FBgn0052767	850	FBgn0004368	144745
1751	3R	5416205	5418658	1.118947029114	5417950	1.011687278748	FBgn0037720	917	FBgn0037719	1241
1752	2L	8871750	8873173	1.118921041489	8872585	0.822712253122	FBgn0032072	5818	FBgn0029123	46960
1753	2R	1258291	1259739	1.118500232697	1259062	1.003419988296	FBgn0022288	2854	FBgn0033035	53820
1754	3R	10497034	10498186	1.11842250824	10497661	0.786454537336	FBgn0038252	8496	FBgn0026578	16238
1755	2R	2967840	2970044	1.118355751038	2968454	0.999877312604	FBgn0025885	2222	FBgn0033179	10090
1756	X	17665917	17667338	1.118172168732	17666674	0.867465552162	FBgn0030870	1897	FBgn0030870	1897
1757	X	3622183	3625038	1.118106365204	3624105	0.94025427103	FBgn0026698	1539	FBgn0000542	57228
1758	2L	12681672	12683153	1.117897987366	12682389	0.908078432083	FBgn0032444	10548	FBgn0032445	10634
1759	2L	18315448	18316571	1.117760658264	18315980	0.726233577728	FBgn0000636	50	FBgn0004413	123186
1760	2L	20298246	20299089	1.117181777954	20298301	0.979200267792	FBgn0003475	511	FBgn0011638	39620
1761	3R	5954874	5956788	1.11651134491	5955623	1.068873405457	FBgn0001321	4240	FBgn0037777	84378
1762	2L	1650557	1652195	1.116443634033	1651553	0.956413805485	FBgn0051666	293	FBgn0021906	37371
1763	3L	16559494	16560736	1.116119384766	16560062	1.112973403931	FBgn0027500	239	FBgn0027500	239
1764	3R	26590906	26593872	1.11595916748	26592874	1.061317331651	FBgn0004606	1226	FBgn0003720	85163
1765	3R	12481043	12482092	1.115794658661	12481659	0.739980957725	FBgn0051217	170	FBgn0015019	8330
1766	2L	19809453	19810358	1.115715503693	19809568	0.91880234805	FBgn0032824	678	FBgn0032824	678
1767	2R	2027792	2029320	1.11532497406	2028517	0.859856661628	FBgn0010347	14445	FBgn0041145	93801
1768	X	12465232	12466850	1.114941596985	12466056	0.89458398819	FBgn0030412	499	FBgn0015024	21664
1769	2L	4999171	5001130	1.114555358887	5000272	1.046804484199	FBgn0053113	9472	FBgn0010607	28819
1770	2R	11304978	11306205	1.11405134201	11305600	0.843481063843	FBgn0050321	2587	FBgn0050089	63339
1771	3R	11971829	11973862	1.113945007324	11972954	1.024933366215	FBgn0038401	213	FBgn0038396	97561
1772	2R	10496587	10498102	1.113537788391	10497353	0.883698225021	FBgn0033988	1195	FBgn0033988	1195
1773	3R	20901135	20903627	1.113502502441	20902662	0.974726424498	FBgn0039274	2058	FBgn0039273	2754
1774	2R	13725193	13726873	1.112801074982	13725960	1.081845283508	FBgn0050114	3342	FBgn0000658	21666
1775	X	7424554	7425751	1.112648963928	7425240	0.916852593422	FBgn0029951	5406	FBgn0027553	148318
1776	X	7504533	7505599	1.112250328064	7505132	0.797994677226	FBgn0029504	36798	FBgn0027553	68426
1777	3L	23117904	23118692	1.112232208252	23117916	1.151035494275	FBgn0054031	233	FBgn0024733	88601
1778	2L	2151544	2152977	1.111836910248	2152296	0.910185870002	FBgn0031392	632	FBgn0031393	3464
1779	3L	16744891	16746325	1.111315250397	16745762	1.025638818741	FBgn0036661	402	FBgn0036660	788
1780	3R	17291188	17293242	1.111273765564	17291772	0.932408396403	FBgn0038889	16275	FBgn0013984	114479
1781	X	724613	726093	1.111127853394	725365	1.083805196425	FBgn0040892	5808	FBgn0040339	59593
1782	2R	9469239	9470768	1.110834121704	9469975	1.05378806591	FBgn0053155	131	FBgn0033886	6336
1783	2L	2665326	2666684	1.110740184784	2665949	0.933834969997	FBgn0031444	839	FBgn0031452	79153
1784	3L	8660904	8662407	1.110332489014	8661717	0.957999646664	FBgn0001168	12011	FBgn0001168	12011
1785	3L	9400410	9401839	1.110200881958	9401264	0.889068603516	FBgn0015296	317	FBgn0015296	317
1786	4	448399	449464	1.108953475952	448913	0.833163738251	FBgn0039907	15244	FBgn0026777	120566
1787	2R	10649645	10650927	1.108723640442	10650275	0.933845744413	FBgn0033993	12343	FBgn0033989	143189
1788	X	17520420	17521483	1.108695983887	17520827	0.965946727329	FBgn0052556	11636	FBgn0030855	50607
1789	2L	7065001	7066146	1.108241558075	7065626	0.804187655449	FBgn0031886	207	FBgn0031886	207
1790	2L	5996603	5999725	1.107437133789	5997350	0.963310480118	FBgn0031759	2133	FBgn0001942	15591
1791	X	18664237	18665436	1.107211112976	18664716	0.724993369159	FBgn0030963	173	FBgn0030965	13720
1792	2L	11060793	11062166	1.107207298279	11061368	0.927522727421	FBgn0032330	3965	FBgn0032335	9693
1793	3R	7464666	7466143	1.106918334961	7465552	0.915038669811	FBgn0051389	1646	FBgn0037921	14186
1794	3L	17704481	17705627	1.106555938721	17705128	0.797288626432	FBgn0036749	956	FBgn0036745	85238
1795	2R	12983159	12984543	1.106239318848	12983917	0.909061402082	FBgn0034223	122	FBgn0028953	11373
1796	X	13448202	13451011	1.105846405029	13450095	1.077052456992	FBgn0030502	196	FBgn0030507	51865
1797	2L	18132681	18134235	1.105421066284	18133513	1.026639864995	FBgn0001301	626	FBgn0041184	14826
1798	3R	11034725	11035933	1.105272769928	11035349	0.756764944862	FBgn0038300	421	FBgn0038301	3973
1799	3L	11225400	11226558	1.104894638062	11225911	0.881113171577	FBgn0041094	345	FBgn0041094	345
1800	2L	14050928	14052278	1.104890823364	14051503	0.96679776907	FBgn0028876	3919	FBgn0028876	3919
1801	2R	7653992	7655366	1.104623794556	7654607	0.915903806686	FBgn0033683	102	FBgn0027504	12357
1802	3R	27832140	27832810	1.104449272156	27832225	0.970253096686	FBgn0011224	13225	FBgn0002780	45569
1803	3R	26911674	26912913	1.103974342346	26912256	0.872642208548	FBgn0039816	10784	FBgn0010808	32622
1804	3L	9440993	9442782	1.103809356689	9442064	0.907210313357	FBgn0036003	4753	FBgn0052043	7040
1805	3L	8429993	8431080	1.103319168091	8430436	0.851984532674	FBgn0010825	6173	FBgn0010825	6173
1806	3R	19606605	19610128	1.10276222229	19609068	0.961124756757	FBgn0015513	1560	FBgn0015513	1560
1807	3L	20965345	20967246	1.102613925934	20965969	0.844436813803	FBgn0028402	313	FBgn0037044	4233
1808	2R	16450142	16451864	1.101579666138	16451269	0.911090195179	FBgn0000044	341	FBgn0034565	34550
1809	3L	15634359	15636833	1.101253032684	15634991	0.878827123081	FBgn0014851	8484	FBgn0041160	30117
1810	2L	4809918	4811259	1.099697113037	4810683	0.891537778518	FBgn0031630	2342	FBgn0031632	11093
1811	X	472969	474722	1.099455833435	473985	0.994254589081	FBgn0025633	3031	FBgn0026879	8037
1812	X	3007816	3009347	1.099443435669	3008531	1.018226763781	FBgn0004647	17503	FBgn0004647	17503
1813	2L	9134795	9135911	1.098019599915	9135318	0.887769405658	FBgn0051887	5475	FBgn0051887	5475
1814	3L	5333791	5335129	1.097910881042	5334275	0.935253803547	FBgn0035600	138	FBgn0035602	6157
1815	3L	19121770	19123080	1.097893238068	19122380	0.830143165588	FBgn0016797	13505	FBgn0016797	13505
1816	X	5438736	5440252	1.097547531128	5439424	0.843489832348	FBgn0029775	86	FBgn0029783	71782
1817	2R	14168275	14169676	1.096617698669	14168838	0.967068876539	FBgn0034371	4225	FBgn0050227	14418
1818	2R	7248589	7249947	1.095904350281	7249339	0.899831210866	FBgn0033649	9509	FBgn0033652	56937
1819	3L	7961733	7963367	1.09584236145	7962420	0.864934640772	FBgn0011817	9424	FBgn0011817	9424
1820	3L	18586074	18587765	1.095791816711	18586891	1.022915959358	FBgn0013717	576	FBgn0036800	1062
1821	2L	5407243	5408607	1.09567117691	5407845	0.917718569438	FBgn0016660	3503	FBgn0005511	53796
1822	X	18482419	18486720	1.09547328949	18485167	0.819332897663	FBgn0030944	790	FBgn0030944	790
1823	3L	11016763	11018026	1.095091342926	11017327	0.891966883341	FBgn0036115	7989	FBgn0036118	18259
1824	2L	16496018	16497244	1.094910621643	16496669	0.793730795383	FBgn0032586	9198	FBgn0025678	143979
1825	2L	7827700	7829558	1.094881057739	7828431	0.963772268856	FBgn0004177	688	FBgn0020618	1179
1826	3R	14921768	14923069	1.094764232635	14922544	0.901902496815	FBgn0016120	1824	FBgn0038678	1925
1827	X	19024503	19025658	1.09454536438	19025619	1.09684144126	FBgn0030994	1468	FBgn0027603	16502
1828	2L	14354384	14355997	1.094345569611	14355188	0.952521296108	FBgn0015791	41	FBgn0028529	108
1829	4	76400	77641	1.093344688416	77005	0.80431915919	FBgn0004859	662	FBgn0004859	662
1830	2L	20170795	20171627	1.093320846558	20171503	0.973217773438	FBgn0069952	38969	FBgn0032849	77509
1831	X	9850264	9851614	1.092886447906	9850794	0.904093503952	FBgn0052692	2749	FBgn0030177	77597
1832	3R	13947009	13948403	1.092496395111	13947533	0.892794787884	FBgn0051518	12818	FBgn0038566	40690
1833	3L	3273814	3275262	1.092035293579	3274532	0.966481152703	FBgn0052275	293	FBgn0035436	28557
1834	X	8292986	8294564	1.091997146606	8293668	1.018828664507	FBgn0021767	5862	FBgn0030038	11352
1835	3R	4633177	4635184	1.091910362244	4634518	0.952885121107	FBgn0037635	1015	FBgn0037633	3166
1836	2L	6471768	6474429	1.091689109802	6473740	0.946381262371	FBgn0027501	179	FBgn0026571	6749
1837	2L	17735022	17737465	1.091372489929	17736596	0.880571954391	FBgn0015609	1146	FBgn0032646	239558
1838	2R	7121370	7122980	1.091268539429	7122308	0.944786548615	FBgn0033636	9430	FBgn0033636	9430
1839	X	5345419	5346641	1.091012001038	5346007	0.91725987196	FBgn0052762	416	FBgn0029771	16491
1840	X	18710265	18712072	1.090934753418	18711318	0.956894566031	FBgn0052542	5811	FBgn0030973	7121
1841	3R	17201255	17203151	1.090690612793	17202352	0.849642529207	FBgn0002781	769	FBgn0043012	106553
1842	X	16038009	16039568	1.090686321259	16038762	0.956034064293	FBgn0000459	11909	FBgn0000459	11909
1843	3L	1439233	1440667	1.090620994568	1439934	1.008045132955	FBgn0004635	7390	FBgn0004635	7390
1844	2L	19329281	19330843	1.090462684631	19330100	0.911031511095	FBgn0024245	29053	FBgn0024245	29053
1845	2R	13802855	13804106	1.090032100677	13803320	0.880894780159	FBgn0034321	764	FBgn0010575	1395
1846	2R	15173706	15177480	1.090020179749	15176263	0.953729657566	FBgn0082173	44	FBgn0082173	44
1847	2R	3472323	3474117	1.089678764343	3473096	1.005063056946	FBgn0026361	639	FBgn0026361	639
1848	3L	2547340	2548650	1.089645385742	2548067	0.897039349874	FBgn0010905	10258	FBgn0024939	22915
1849	3R	689044	690451	1.089519023895	689957	0.868895477719	FBgn0003002	11422	FBgn0003002	11422
1850	3L	23519863	23520530	1.088856697083	23519941	1.072507063548	FBgn0052230	246774	FBgn0024733	490626
1851	2L	21757535	21758222	1.088679790497	21757688	1.052235559984	FBgn0032961	12093	FBgn0032960	12634
1852	3R	24398368	24400462	1.088573455811	24399098	1.036530939738	FBgn0000659	11707	FBgn0000659	11707
1853	3L	15333546	15334809	1.088423252106	15334203	0.832158148289	FBgn0036494	32244	FBgn0036494	32244
1854	3R	4665561	4669178	1.088243484497	4667517	0.97306879829	FBgn0037638	17385	FBgn0011966	20085
1855	2R	8557410	8559078	1.088179588318	8558319	0.981842770296	FBgn0033788	4876	FBgn0005624	61423
1856	X	4552419	4553721	1.08776473999	4552942	0.772790491581	FBgn0029723	213	FBgn0022768	20834
1857	2L	7037762	7039229	1.087709665298	7038412	0.870998891195	FBgn0022201	414	FBgn0022201	414
1858	2R	9588873	9589928	1.087378025055	9589477	0.748690783978	FBgn0033896	16806	FBgn0033893	44952
1859	2R	16118085	16120040	1.087157249451	16119311	0.926853895187	FBgn0046816	1633	FBgn0046816	1633
1860	X	13118098	13119290	1.086812019348	13118541	0.849575482882	FBgn0041210	717	FBgn0004456	26114
1861	3R	26634510	26635997	1.08674955368	26635241	0.922475218773	FBgn0027598	892	FBgn0003720	42796
1862	2R	14792184	14794999	1.086649417877	14793074	0.981825351715	FBgn0003254	2485	FBgn0003254	2485
1863	3R	14808163	14809521	1.086570739746	14808894	0.966021617254	FBgn0038667	476	FBgn0038667	476
1864	3L	6758294	6759523	1.086389780045	6758932	0.889947477976	FBgn0003995	5175	FBgn0035714	32072
1865	3R	12758297	12761159	1.086332321167	12760412	0.896146233877	FBgn0051270	10905	FBgn0082171	78375
1866	X	22105426	22105965	1.085699081421	22105579	0.93931722641	FBgn0000719	46996	FBgn0031186	447594
1867	2R	15315402	15317153	1.085092544556	15316143	1.014368593693	FBgn0011897	1311	FBgn0011849	73749
1868	3L	12423960	12425449	1.084982395172	12424747	0.832056641579	FBgn0000625	17221	FBgn0027936	53502
1869	3L	3233354	3234695	1.084771633148	3234020	0.837619837593	FBgn0067709	546	FBgn0035423	27138
1870	X	19558229	19559340	1.084370613098	19558671	0.706028994392	FBgn0031064	2694	FBgn0031066	19604
1871	3R	13900478	13901840	1.084355831146	13901213	0.917166148915	FBgn0038566	5630	FBgn0038566	5630
1872	3R	6684663	6686050	1.084237098694	6685263	0.920964858111	FBgn0037845	262	FBgn0037844	2750
1873	2L	20270414	20271526	1.084076404572	20270545	1.006150505759	FBgn0058176	11036	FBgn0011638	67376
1874	3L	14170311	14171808	1.083862781525	14171055	0.97755132002	FBgn0052141	2362	FBgn0036415	12113
1875	3L	14036655	14038060	1.083684444427	14037366	0.92050782372	FBgn0013563	215	FBgn0036406	19111
1876	2R	9607492	9608671	1.08337688446	9608149	0.870576318105	FBgn0033896	1866	FBgn0033893	63624
1877	2R	3561364	3562700	1.083354949951	3562056	0.893654505412	FBgn0033252	15308	FBgn0021814	29792
1878	2R	8683605	8685310	1.082681655884	8684485	0.991360604763	FBgn0033800	78	FBgn0033802	17234
1879	3L	13619481	13620883	1.082611083984	13620297	0.893496709711	FBgn0036379	20399	FBgn0036351	265007
1880	2L	866925	868860	1.082365036011	867611	0.934519131978	FBgn0029095	741	FBgn0020305	2300
1881	2R	12918162	12919635	1.082263946533	12918817	0.936809122562	FBgn0034210	3471	FBgn0034214	23525
1882	X	21298950	21300303	1.082263469696	21299764	0.885500795701	FBgn0031181	10143	FBgn0015527	139249
1883	2R	10488962	10490283	1.082094192505	10489713	0.837116114299	FBgn0033988	6445	FBgn0033988	6445
1884	2L	14039591	14041210	1.082059860229	14040480	0.941496491432	FBgn0028873	2684	FBgn0028876	7104
1885	3R	1342412	1344767	1.081713199615	1344036	0.979967180888	FBgn0010051	1174	FBgn0015402	34429
1886	X	15953763	15955386	1.081696510315	15954500	0.964249049916	FBgn0042650	2631	FBgn0000459	96171
1887	3L	708822	711084	1.080637931824	709812	1.144503986134	FBgn0035160	12840	FBgn0000575	23126
1888	3R	14070196	14071685	1.080090522766	14071056	0.912164926529	FBgn0020238	2803	FBgn0020238	2803
1889	3L	8997046	8998563	1.079105377197	8997716	0.932206471761	FBgn0035956	3360	FBgn0028789	17608
1890	3R	4388961	4390407	1.078534126282	4389728	0.83974905575	FBgn0051258	120	FBgn0037602	87111
1891	2R	1542368	1544274	1.078458786011	1543519	0.839335834279	FBgn0033052	625	FBgn0033059	40246
1892	3R	20410889	20413419	1.078437805176	20412647	0.95841383934	FBgn0053343	1262	FBgn0039210	1792
1893	X	10666707	10669203	1.077919960022	10667316	0.956974983215	FBgn0030235	684	FBgn0030235	684
1894	X	6841730	6846022	1.077595710754	6844105	0.969137528363	FBgn0027108	206	FBgn0027108	206
1895	X	11558755	11560851	1.077545166016	11559759	1.06432557106	FBgn0030330	1753	FBgn0030328	6958
1896	3L	20228509	20229717	1.077416419983	20229083	0.834830856323	FBgn0052227	111	FBgn0003124	14763
1897	2R	8102219	8103280	1.076922416687	8102845	0.693844122045	FBgn0050055	2365	FBgn0050055	2365
1898	3R	13536544	13537885	1.076881408691	13537128	0.872167332967	FBgn0003013	6931	FBgn0003013	6931
1899	2L	19954339	19955799	1.076140880585	19955045	0.874018052045	FBgn0032833	404	FBgn0019686	102361
1900	3R	10643244	10646371	1.076026916504	10645702	0.934515714645	FBgn0038262	18175	FBgn0038258	56944
1901	3L	14399545	14400804	1.07595872879	14400197	0.864608228207	FBgn0036424	17606	FBgn0036424	17606
1902	3R	479739	481506	1.075951099396	480475	0.81691390276	FBgn0037265	75	FBgn0037262	12779
1903	3R	4818873	4820430	1.075707912445	4819726	0.951977841994	FBgn0037648	747	FBgn0022347	1059
1904	2L	1036436	1037730	1.07498216629	1036972	0.852243006229	FBgn0031296	263	FBgn0003310	40839
1905	2L	16282166	16283594	1.074780464172	16282795	0.812732977026	FBgn0001994	862	FBgn0001994	862
1906	X	1044233	1045906	1.07460975647	1045184	0.927708297968	FBgn0040359	3048	FBgn0026875	48270
1907	3L	15763838	15765213	1.07373714447	15764570	0.887386449178	FBgn0036531	9107	FBgn0036537	36075
1908	3R	25406959	25408573	1.073448181152	25407869	0.94938007154	FBgn0039670	5953	FBgn0039678	89513
1909	2R	6971097	6972294	1.073040485382	6971825	0.748502254486	FBgn0000581	3701	FBgn0000581	3701
1910	2R	2226915	2228477	1.072739601135	2227801	0.90715149045	FBgn0033095	123	FBgn0033094	19363
1911	X	9444208	9445889	1.072677612305	9444893	0.837847590446	FBgn0030141	1362	FBgn0030137	43196
1912	X	1782968	1785119	1.072636604309	1784374	0.985786213594	FBgn0023522	538	FBgn0023512	5357
1913	2L	9892694	9893931	1.072609901428	9893264	0.831495285034	FBgn0032154	155	FBgn0032154	155
1914	3R	14917558	14918937	1.072544574738	14918197	0.777013189652	FBgn0004876	1879	FBgn0038678	2422
1915	2L	19805596	19808093	1.072231292725	19806709	0.941216532389	FBgn0003931	46	FBgn0003931	46
1916	2R	18581368	18582472	1.071858167648	18581863	0.780940443277	FBgn0065073	295	FBgn0065073	295
1917	2L	3538163	3539979	1.071808815002	3539004	0.961459131802	FBgn0024244	247	FBgn0031549	8718
1918	2R	2526270	2527599	1.071670532227	2527051	0.952178895473	FBgn0029506	2982	FBgn0033107	200178
1919	X	16790721	16792466	1.071506500244	16791598	1.052548773148	FBgn0030808	8405	FBgn0030806	14799
1920	3R	20051246	20052681	1.071475505829	20052064	0.948635213515	FBgn0039169	595	FBgn0039169	595
1921	3R	25443490	25444916	1.070772171021	25444200	0.912292648764	FBgn0039674	556	FBgn0039678	53182
1922	2L	9448253	9450336	1.070196151733	9449225	1.036475479603	FBgn0053723	8485	FBgn0002973	11712
1923	2R	17213190	17215665	1.069851398468	17213863	0.807120687821	FBgn0010228	1793	FBgn0010228	1793
1924	3R	18272960	18274525	1.069709777832	18273637	0.91834057702	FBgn0051160	125	FBgn0028688	14135
1925	X	18988028	18990177	1.069198608398	18989160	0.989845836864	FBgn0030987	270	FBgn0027603	52961
1926	3R	16885606	16887071	1.068937063217	16886419	0.960936397314	FBgn0011672	98	FBgn0010770	55539
1927	X	649203	650610	1.068695545197	650112	0.772172030281	FBgn0025621	123	FBgn0025617	12781
1928	2R	7118254	7120120	1.068665027618	7119503	0.833127526676	FBgn0065063	12213	FBgn0065063	12213
1929	3L	20498049	20499380	1.068511009216	20498698	0.866140874227	FBgn0037012	24443	FBgn0037009	43848
1930	3L	3290837	3293059	1.067502975464	3292348	1.053467694451	FBgn0035432	5094	FBgn0035436	10741
1931	3L	9331973	9333416	1.067261695862	9332614	0.864803426406	FBgn0035978	184	FBgn0035980	5692
1932	2L	3548650	3550294	1.067238807678	3549398	0.962347179651	FBgn0024244	10147	FBgn0031549	19112
1933	2R	4785088	4787033	1.067036628723	4786434	0.874302119017	FBgn0020621	10476	FBgn0033400	12008
1934	3L	10489512	10492304	1.066816329956	10490491	0.995267264048	FBgn0052062	539	FBgn0000629	121586
1935	3L	22214645	22216921	1.066627502441	22216106	1.061371088028	FBgn0011771	5927	FBgn0011771	5927
1936	X	4797227	4798560	1.066440582275	4797887	0.861344178518	FBgn0061196	8350	FBgn0004368	13518
1937	3R	11478617	11480733	1.066411018372	11479674	0.947281360626	FBgn0053207	12234	FBgn0053207	12234
1938	2R	19058266	19059899	1.066290378571	19059218	0.839381694794	FBgn0010501	303	FBgn0010501	303
1939	2R	16338467	16341192	1.066133022308	16340318	0.898109351887	FBgn0016984	322	FBgn0016984	322
1940	3R	4113903	4115944	1.065997123718	4114736	0.991233136919	FBgn0037562	1075	FBgn0037568	16244
1941	2L	15037586	15040549	1.065773487091	15039881	0.925945699215	FBgn0004837	4456	FBgn0010422	16801
1942	3L	6166188	6168427	1.065246582031	6166940	0.933361649513	FBgn0035692	193	FBgn0035692	193
1943	2R	3777275	3778445	1.065056324005	3777902	0.771964132786	FBgn0063356	1159	FBgn0010109	33762
1944	3L	4590557	4591842	1.065000534058	4591273	0.799122492472	FBgn0052247	8910	FBgn0015805	16291
1945	2R	11055458	11056998	1.064985752106	11056144	0.906678080559	FBgn0034027	54	FBgn0019968	9043
1946	3R	26737612	26739005	1.064958572388	26738351	0.945064476558	FBgn0020912	259	FBgn0003720	60314
1947	2L	18876346	18878128	1.064590454102	18877209	0.945822119713	FBgn0003896	24	FBgn0032717	41613
1948	3R	7969183	7970426	1.064214229584	7969861	0.889317989349	FBgn0011905	12783	FBgn0037992	15942
1949	2R	18441064	18442618	1.064047813416	18441833	0.842108249664	FBgn0034800	710	FBgn0034802	2697
1950	X	265811	267199	1.063979625702	266513	0.945666611195	FBgn0002561	32	FBgn0002561	32
1951	X	21133681	21135842	1.063509464264	21134851	0.90026807785	FBgn0031174	130	FBgn0020369	8115
1952	2L	105862	107192	1.062844753265	106567	0.857378602028	FBgn0026787	151	FBgn0002931	19185
1953	3R	6042	8718	1.062770843506	7099	1.019416279263	FBgn0037213	6719	FBgn0037213	6719
1954	3R	14299402	14300704	1.062748908997	14300040	0.794700980186	FBgn0053541	23671	FBgn0038609	107662
1955	3L	4404151	4405309	1.062670707703	4404633	0.786650293014	FBgn0035543	1755	FBgn0035541	16064
1956	X	10451612	10454008	1.06259727478	10452601	0.923142264871	FBgn0030218	4669	FBgn0052680	113646
1957	3R	16818761	16820037	1.062595367432	16819372	0.719567239285	FBgn0038845	13337	FBgn0010770	122586
1958	X	19613644	19616397	1.062514781952	19615427	1.052405076868	FBgn0031071	1438	FBgn0031071	1438
1959	2L	14042497	14043910	1.062483310699	14043378	0.806968156029	FBgn0028873	214	FBgn0028876	4206
1960	3L	14041566	14042672	1.062377929688	14042166	0.674288272858	FBgn0005592	1135	FBgn0036406	23911
1961	2R	13681148	13682572	1.062275886536	13681931	0.916120669421	FBgn0034310	61	FBgn0034310	61
1962	2R	4402432	4403962	1.062038898468	4403135	0.9816198349	FBgn0033337	77	FBgn0033341	10050
1963	2R	7111812	7114666	1.061769485474	7113886	0.904261767864	FBgn0065063	6596	FBgn0065063	6596
1964	2R	18071938	18072863	1.061683177948	18072339	0.633879605462	FBgn0034737	2397	FBgn0034743	41364
1965	3R	14733549	14735280	1.061193466187	14734540	0.922648738412	FBgn0038659	2208	FBgn0038666	72150
1966	2R	12471139	12473348	1.060907363892	12472550	0.840076474582	FBgn0034172	185	FBgn0015562	2223
1967	3L	3862041	3863072	1.060425281525	3862539	0.70385825634	FBgn0026592	13567	FBgn0035470	20149
1968	X	15160982	15162110	1.060390472412	15161701	0.69049344744	FBgn0015926	582	FBgn0004924	8272
1969	2L	589121	590867	1.060311317444	590035	1.030265583712	FBgn0010323	4652	FBgn0031267	15803
1970	2R	16505821	16507276	1.060111522675	16506470	0.878059959412	FBgn0034570	2247	FBgn0034565	20651
1971	2L	15857105	15858298	1.059970855713	15857692	0.828522920609	FBgn0028902	7637	FBgn0003936	110081
1972	3R	8856492	8859451	1.059180736542	8858494	0.98952883482	FBgn0003308	235	FBgn0003308	235
1973	X	18777812	18778983	1.058715343475	18778371	0.824555746714	FBgn0052541	14075	FBgn0030974	50801
1974	3R	25882338	25883888	1.057957649231	25883151	1.118769926183	FBgn0039745	576	FBgn0003479	1384
1975	3L	5604125	5605411	1.057788848877	5604749	0.911683924058	FBgn0035625	181	FBgn0035625	181
1976	X	9599220	9600685	1.05765914917	9599954	0.826961721693	FBgn0020378	1774	FBgn0000233	60545
1977	2L	21166298	21167512	1.057641506195	21166877	0.766320705414	FBgn0000239	413	FBgn0024371	23039
1978	2R	6706475	6708593	1.05763053894	6707674	1.018678384669	FBgn0003396	17947	FBgn0033581	41711
1979	2R	6884308	6886160	1.05716085434	6885141	0.862019777298	FBgn0021795	1936	FBgn0050257	25119
1980	3R	16113765	16115232	1.056778907776	16114544	0.865256382869	FBgn0038781	9	FBgn0028386	4444
1981	2L	8733994	8735151	1.056574344635	8734514	0.709116066203	FBgn0003209	6119	FBgn0032059	48560
1982	2R	17030715	17033499	1.05641746521	17031611	0.977341473103	FBgn0003731	1024	FBgn0010415	42861
1983	X	17573584	17575200	1.055791854858	17574282	0.921788724264	FBgn0030866	1071	FBgn0030866	1071
1984	2L	6479323	6481812	1.055760860443	6480623	1.034355461597	FBgn0026571	134	FBgn0026571	134
1985	3L	16830167	16831631	1.055512905121	16830957	0.905163347721	FBgn0036672	398	FBgn0025582	78709
1986	3R	18256654	18257911	1.05540561676	18257267	0.89270696044	FBgn0038967	3304	FBgn0038964	10477
1987	X	22031410	22032765	1.055279254913	22032078	0.929861485958	FBgn0031201	16744	FBgn0031186	374093
1988	3L	14096440	14097949	1.055128097534	14097253	0.928249597549	FBgn0042630	670	FBgn0000411	46626
1989	2L	20947143	20948510	1.054586410522	20947702	0.868001013994	FBgn0032909	8834	FBgn0032906	33965
1990	X	2433201	2434679	1.054507732391	2434056	0.948268604279	FBgn0040377	2314	FBgn0011606	26152
1991	2L	6087922	6089414	1.054473876953	6088689	0.793035170611	FBgn0028420	6881	FBgn0031781	36449
1992	2R	5466610	5468543	1.054324150085	5467055	0.720361351967	FBgn0011656	3566	FBgn0033466	4307
1993	3L	1534471	1535988	1.054071426392	1535332	0.893358735477	FBgn0035231	1693	FBgn0035233	6435
1994	3R	10919541	10921905	1.053744316101	10920841	0.82415227329	FBgn0051304	7081	FBgn0038301	118481
1995	3R	25852599	25854085	1.053186416626	25853375	0.902074645547	FBgn0026597	4809	FBgn0001281	11085
1996	3R	2033775	2035105	1.053027153015	2034351	0.885974778069	FBgn0037410	2370	FBgn0053097	159659
1997	X	626144	627445	1.052640914917	626851	0.863629060633	FBgn0027343	2	FBgn0015288	4891
1998	3R	25411913	25413276	1.051907539368	25412657	0.82568693161	FBgn0039670	1165	FBgn0039678	84725
1999	X	19705197	19706589	1.050746917725	19705991	0.944212079048	FBgn0052529	3644	FBgn0031079	20003
[truncated: 3,340 more rows]
