# Supplementary material for: Developmental roles of 21 Drosophila transcription factors are determined by quantitative differences in binding to an overlapping set of thousands of genomic regions
Source: Genome Biol. 2009 Jul 23;10(7):R80. doi: 10.1186/gb-2009-10-7-r80 (PMC2728534; doi:10.1186/gb-2009-10-7-r80)
Supplement: Additional data file 7 — Genomic coordinates of regions bound by each factor for the 25% FDR data set, locations and scores of peak windows, and the closest gene and closest transcribed gene for each peak. [file gb-2009-10-7-r80-S7.zip › Additional Data File 4 25% FDR bound regions/hb_2_092305-sym-25_table.txt]

Interval	Chr	Bound_Region_Start	Bound_Region_Stop	Bound_Region_Score	Peak_start	Peak_score	Closest_gene	Closest_gene_dist	Closest_transcribed_gene	Closest_transcribed_gene_dist
1	3R	4522227	4529208	4.873776912689	4526856	4.600076675415	FBgn0037612	152	FBgn0001180	3316
2	3L	20626969	20635174	4.246455192566	20631339	4.028298546286	FBgn0001320	2135	FBgn0001320	2135
3	2R	20728854	20735360	4.120899200439	20730481	3.626828723484	FBgn0001325	3734	FBgn0001325	3734
4	2R	9075049	9088544	4.022827148438	9085120	3.641827642918	FBgn0033857	5016	FBgn0033856	10668
5	3L	13054143	13058182	3.989489555359	13055560	3.698102165671	FBgn0036345	5676	FBgn0010452	32660
6	2L	2575855	2579411	3.8849401474	2577741	3.630190933452	FBgn0031435	70	FBgn0031435	70
7	2R	14786621	14792522	3.814320087433	14788061	3.569166898727	FBgn0003254	2528	FBgn0003254	2528
8	3L	8642764	8647349	3.807712078094	8644601	3.527092784643	FBgn0001168	5105	FBgn0001168	5105
9	X	2284587	2289083	3.807074546814	2287182	3.693125051611	FBgn0001150	2063	FBgn0001150	2063
10	2L	21605583	21606761	3.716421127319	21606680	3.336605119705	FBgn0032955	4512	FBgn0022893	10841
11	2L	4365752	4372420	3.682154655457	4368816	3.273830831051	FBgn0026319	3174	FBgn0026319	3174
12	3L	8635803	8642217	3.675214290619	8640044	3.325252757353	FBgn0001168	9662	FBgn0001168	9662
13	3L	14238876	14243165	3.664003372192	14241486	3.217522144318	FBgn0001085	1880	FBgn0036415	58318
14	2R	5494505	5499663	3.640954017639	5496059	3.34959602356	FBgn0024923	4915	FBgn0024923	4915
15	2L	12458669	12461565	3.619210243225	12460223	3.604726219177	FBgn0032437	6541	FBgn0040286	25558
16	3L	4234688	4238183	3.587746620178	4236045	3.279132225934	FBgn0041171	1796	FBgn0041171	1796
17	3R	673602	676597	3.574026584625	674979	3.3616493169	FBgn0003002	3556	FBgn0003002	3556
18	3R	12597055	12600449	3.538231372833	12599055	3.185213649974	FBgn0020556	144	FBgn0020556	144
19	2L	20755090	20759133	3.525234699249	20756516	3.338010549545	FBgn0000251	1812	FBgn0000986	34008
20	X	8405499	8408015	3.524099349976	8406775	3.059775352478	FBgn0030049	878	FBgn0030054	44763
21	2L	1073521	1078119	3.517210006714	1076631	3.234368268181	FBgn0003310	1180	FBgn0003310	1180
22	3R	11242867	11247420	3.509569168091	11246279	3.040501117706	FBgn0067339	2774	FBgn0067339	2774
23	3R	5702660	5708133	3.496289253235	5705948	3.229327023029	FBgn0037767	4551	FBgn0065050	101742
24	3R	15174881	15177526	3.491596698761	15176316	3.046818621018	FBgn0038697	24155	FBgn0000463	24381
25	3R	16374267	16378237	3.469132900238	16376901	2.806876827689	FBgn0016917	1133	FBgn0043457	6751
26	2R	18195922	18199314	3.460938930511	18197734	3.224019920125	FBgn0020257	1179	FBgn0020257	1179
27	2R	9943622	9947350	3.454887866974	9945734	2.999729380888	FBgn0013725	1464	FBgn0013725	1464
28	2R	6092298	6096678	3.427376747131	6094161	2.841283910415	FBgn0004399	24444	FBgn0004399	24444
29	2R	3756541	3761549	3.414724349976	3758439	3.140901846044	FBgn0033277	7630	FBgn0010109	14299
30	X	18136356	18139419	3.414151191711	18137585	3.332932531834	FBgn0004956	4177	FBgn0004956	4177
31	3L	14137265	14139887	3.41081905365	14138790	3.259424686432	FBgn0000411	5089	FBgn0000411	5089
32	2L	8142603	8147949	3.385392665863	8143981	2.913395315409	FBgn0051606	3649	FBgn0051607	4969
33	2L	14486591	14491719	3.372705459595	14489218	2.878644794226	FBgn0005771	1644	FBgn0005771	1644
34	X	20500809	20506667	3.366420269012	20501983	3.078854729148	FBgn0003300	3134	FBgn0003300	3134
35	2L	18585684	18588238	3.347005367279	18586791	3.204795900981	FBgn0032688	35	FBgn0032693	62122
36	3R	2642321	2645809	3.334985733032	2643888	2.973255213569	FBgn0051485	1172	FBgn0046833	8592
37	3R	7176190	7179465	3.280195713043	7177265	2.9518736671	FBgn0026064	898	FBgn0026064	898
38	X	20494903	20499802	3.237134933472	20496208	2.923789949978	FBgn0031128	8608	FBgn0003300	8909
39	3R	2681641	2685525	3.235805749893	2683272	3.089460492134	FBgn0001077	6774	FBgn0001077	6774
40	3L	19828717	19834460	3.233860015869	19831712	2.958432555199	FBgn0014037	11514	FBgn0014037	11514
41	X	10650403	10655510	3.231075286865	10654046	2.78839080474	FBgn0030235	13954	FBgn0030235	13954
42	3L	13886847	13891567	3.21363735199	13888217	2.835018396378	FBgn0026376	2290	FBgn0036386	6039
43	3R	27017706	27020790	3.133033752441	27018829	3.03672580158	FBgn0004389	117	FBgn0004389	117
44	X	3952883	3955473	3.130735397339	3954075	3.070703566074	FBgn0026084	2723	FBgn0000221	4494
45	3R	9374811	9377453	3.123205661774	9376285	2.311430199941	FBgn0051337	5179	FBgn0053328	89905
46	2L	14259901	14264089	3.08039855957	14262065	2.774044317358	FBgn0004002	1457	FBgn0028529	93015
47	3L	11898203	11900884	3.07815694809	11899559	2.68576930551	FBgn0036222	855	FBgn0000404	92035
48	3L	22332725	22338405	3.073033332825	22337027	2.865944445133	FBgn0004449	4701	FBgn0004449	4701
49	2L	277296	279884	3.062802791595	278699	2.851254968082	FBgn0003444	1111	FBgn0003444	1111
50	3R	15163766	15173297	3.042585849762	15171218	2.823780314128	FBgn0000463	19283	FBgn0000463	19283
51	2R	16982515	16985911	3.013818025589	16984187	2.544393675668	FBgn0010415	4563	FBgn0010415	4563
52	2L	15470030	15472256	3.01291179657	15471077	2.818126559258	FBgn0003448	3121	FBgn0003448	3121
53	3R	2579058	2582243	3.007828712463	2580347	2.743580481585	FBgn0026564	334	FBgn0026564	334
54	2L	4845972	4848354	2.999051094055	4847174	2.517512957255	FBgn0031637	118	FBgn0031638	574
55	3R	7604069	7607386	2.999014139175	7606379	2.510363698006	FBgn0011471	1553	FBgn0011471	1553
56	3L	9651906	9654190	2.992422103882	9652909	2.363844901323	FBgn0016081	136	FBgn0044049	125316
57	X	18779925	18782416	2.987075805664	18780869	2.627447009087	FBgn0052541	16573	FBgn0030974	53299
58	3L	14416253	14420991	2.97899389267	14418108	2.429124102873	FBgn0036424	35517	FBgn0036424	35517
59	2R	10495782	10499148	2.975008010864	10497109	2.768013561473	FBgn0033988	951	FBgn0033988	951
60	3R	4862466	4866812	2.967704772949	4865560	2.80538213253	FBgn0037657	50	FBgn0037657	50
61	3R	19856663	19858881	2.940819740295	19857973	2.227090150118	FBgn0039139	59	FBgn0039139	59
62	2L	13224721	13231340	2.940703392029	13229539	2.688089398777	FBgn0032491	178	FBgn0032491	178
63	3L	14751073	14753401	2.924684524536	14752390	2.680722461027	FBgn0036450	338	FBgn0036450	338
64	2R	19151763	19154491	2.918596744537	19152770	2.387548685074	FBgn0034886	12406	FBgn0016762	48828
65	3L	14545759	14548209	2.917673110962	14547084	2.760667864482	FBgn0040811	13695	FBgn0028418	21061
66	2L	19679300	19681336	2.908014297485	19680521	2.205798149109	FBgn0005590	16443	FBgn0005590	16443
67	2L	5276062	5279405	2.901947975159	5277452	2.542816460133	FBgn0000228	1106	FBgn0000228	1106
68	2L	15737463	15744465	2.898543357849	15739173	2.465216308832	FBgn0010382	4911	FBgn0003936	8438
69	2R	5484451	5491493	2.891635894775	5487180	2.818220317364	FBgn0000606	3874	FBgn0000606	3874
70	X	20487621	20492079	2.889045715332	20488179	2.636904604295	FBgn0031128	579	FBgn0003300	16938
71	3R	19710970	19713873	2.870440483093	19712769	2.531050950289	FBgn0025574	3028	FBgn0025574	3028
72	X	20461718	20465081	2.860565662384	20463363	2.382714211941	FBgn0031126	5097	FBgn0003300	41754
73	3L	21078275	21081615	2.851225376129	21079650	2.837738297202	FBgn0037051	9768	FBgn0037051	9768
74	2R	7247966	7250130	2.847260951996	7249021	2.61143887043	FBgn0033649	9191	FBgn0033652	57255
75	2L	4027869	4033142	2.839094638824	4030330	2.301925381025	FBgn0000547	1049	FBgn0000547	1049
76	3L	20940999	20945988	2.8367395401	20942802	2.48652985692	FBgn0037042	17245	FBgn0003415	18463
77	2L	22155430	22157700	2.833762645721	22156603	2.182027429342	FBgn0032979	151	FBgn0032979	151
78	2L	3608201	3611949	2.832592964172	3609848	2.359473407269	FBgn0002985	3100	FBgn0002985	3100
79	X	264493	267595	2.831708908081	266161	2.423867702484	FBgn0002561	384	FBgn0002561	384
80	3R	26674332	26678624	2.831275939941	26675606	2.677315936369	FBgn0003720	2431	FBgn0003720	2431
81	3L	8161936	8166398	2.824121952057	8163335	2.586255662582	FBgn0035851	1884	FBgn0035851	1884
82	X	18144017	18146851	2.821269989014	18145390	2.598243168422	FBgn0004956	3628	FBgn0004956	3628
83	X	4255341	4257828	2.816187620163	4256835	2.499890168508	FBgn0000179	1258	FBgn0029714	140369
84	2L	18610850	18613169	2.815304279327	18611976	2.575040985556	FBgn0032692	20	FBgn0032693	36937
85	2L	26678	29679	2.801512241364	28283	2.7293139626	FBgn0031209	4395	FBgn0002121	6911
86	3R	19643613	19645743	2.800452232361	19644487	2.412790881263	FBgn0039122	123	FBgn0004187	7569
87	2R	6044578	6048960	2.793241500854	6047421	2.564063549042	FBgn0005630	7654	FBgn0004399	22296
88	2L	8845000	8847522	2.780850410461	8846362	2.089501352871	FBgn0052986	16445	FBgn0029123	20737
89	2R	18309379	18312286	2.775239467621	18310687	2.575744777918	FBgn0000405	3880	FBgn0000405	3880
90	2L	12091148	12094973	2.773205280304	12091994	2.12239081519	FBgn0032407	1777	FBgn0032407	1777
91	3R	27229975	27232081	2.75952911377	27230998	2.438014447689	FBgn0004834	27	FBgn0039831	184572
92	2L	7005786	7011765	2.757975101471	7006891	2.527334269355	FBgn0031880	6605	FBgn0051908	20404
93	3R	2914947	2916323	2.746945381165	2916291	2.574469248454	FBgn0040670	3555	FBgn0003884	4031
94	3R	24032586	24038474	2.745898723602	24035187	2.045571263631	FBgn0039572	25634	FBgn0040108	118818
95	3R	8470419	8473104	2.736810684204	8471860	2.401496664683	FBgn0038071	1922	FBgn0038071	1922
96	3R	4644504	4647059	2.732701301575	4645533	2.452014810899	FBgn0037636	853	FBgn0037636	853
97	3L	4657283	4660037	2.723046302795	4658537	2.639158473295	FBgn0026729	1783	FBgn0035569	17049
98	3L	18260883	18263423	2.706098079681	18261897	2.391781133764	FBgn0036784	2260	FBgn0011706	101765
99	3R	16116192	16120909	2.692471981049	16118618	2.496789038181	FBgn0028386	370	FBgn0028386	370
100	3R	11407982	11410528	2.68679189682	11409267	2.394712335923	FBgn0038350	30773	FBgn0053207	82641
101	3R	4517566	4521687	2.684561252594	4520120	2.380735754967	FBgn0001180	3420	FBgn0001180	3420
102	3L	5118730	5121209	2.681974411011	5120004	2.474404727711	FBgn0028962	48	FBgn0035602	220428
103	2R	6191865	6193746	2.671493530273	6192641	1.528809928894	FBgn0033541	27822	FBgn0004399	122924
104	X	20544123	20547257	2.66521692276	20545237	2.457373678684	FBgn0031129	1399	FBgn0003300	40120
105	3L	20334912	20341513	2.662517547607	20340561	2.301659375429	FBgn0036984	3849	FBgn0028978	5112
106	2L	12678473	12681163	2.661246776581	12679614	2.797777400297	FBgn0032442	10445	FBgn0032445	13409
107	3L	14936369	14939462	2.649659156799	14937699	2.628273677826	FBgn0000216	229	FBgn0000216	229
108	2R	12035497	12038217	2.64545583725	12036381	1.876384794712	FBgn0034134	13432	FBgn0034138	49719
109	2R	3571344	3573918	2.641743659973	3572674	2.511264470907	FBgn0033252	4690	FBgn0021814	19174
110	3L	522401	524915	2.64021396637	523921	2.445811927319	FBgn0001316	200	FBgn0035140	462
111	3L	2376067	2378398	2.638493537903	2377325	2.428853427663	FBgn0052298	2801	FBgn0052299	3559
112	3L	4150306	4153578	2.631679058075	4151328	2.517524123192	FBgn0011653	335	FBgn0004574	28595
113	2L	16480721	16483260	2.625324726105	16481837	2.394643604755	FBgn0005677	76	FBgn0025678	129147
114	2L	7631494	7633716	2.615881443024	7632520	2.529684952327	FBgn0031927	13477	FBgn0053529	88097
115	2L	1410028	1412611	2.61400604248	1411211	2.478796333075	FBgn0002543	9238	FBgn0002543	9238
116	3R	1437428	1439808	2.607653617859	1438589	2.167992973328	FBgn0017550	241	FBgn0037351	11597
117	3R	2933430	2938158	2.599670886993	2934677	2.386079367469	FBgn0014863	8776	FBgn0003884	22417
118	3R	19020490	19023278	2.599648952484	19021501	2.418091605691	FBgn0011596	8255	FBgn0039066	55765
119	X	2489251	2491447	2.596251010895	2490363	2.089905177846	FBgn0003371	257	FBgn0003371	257
120	3L	2420575	2423748	2.591370582581	2421754	2.43167591095	FBgn0052306	24224	FBgn0053231	26934
121	3R	21860001	21862536	2.585956096649	21861099	2.24399805069	FBgn0002633	1661	FBgn0002633	1661
122	2L	14433522	14437397	2.585024356842	14436075	2.249220876133	FBgn0028871	10944	FBgn0005771	54787
123	2R	11044316	11047395	2.574853420258	11045337	2.259371876717	FBgn0019968	1764	FBgn0019968	1764
124	3R	7599417	7603485	2.569803237915	7601236	2.233055731829	FBgn0011471	3590	FBgn0011471	3590
125	X	2150378	2153408	2.568500518799	2151779	2.388321906328	FBgn0023526	2877	FBgn0023526	2877
126	X	6998579	7000491	2.56724023819	6999594	2.015840273637	FBgn0047092	4508	FBgn0029933	56305
127	X	9622530	9624959	2.549852848053	9624053	2.267857411328	FBgn0030151	86	FBgn0000233	84644
128	3L	13108930	13110740	2.536588668823	13109924	1.863453837002	FBgn0053262	292	FBgn0010452	21704
129	3L	16737216	16741434	2.536371231079	16738510	2.184574491837	FBgn0036660	6464	FBgn0036660	6464
130	X	511572	514344	2.528517246246	513257	2.445630200704	FBgn0025637	364	FBgn0025637	364
131	2R	8291885	8294203	2.519446372986	8293415	1.994640111923	FBgn0003326	3036	FBgn0003326	3036
132	2R	19144694	19147735	2.516629219055	19146707	2.423745884615	FBgn0004795	6495	FBgn0016762	54891
133	X	15315374	15317444	2.508443832397	15316249	2.2243107387	FBgn0030648	55	FBgn0030659	100560
134	X	1978739	1982221	2.498982429504	1980873	1.934519588947	FBgn0004860	2993	FBgn0025626	59581
135	3R	863586	866043	2.495302677155	864677	2.258459027608	FBgn0010313	47731	FBgn0010313	47731
136	3R	12646748	12649044	2.494097709656	12648093	2.144384413958	FBgn0000014	7676	FBgn0020546	27633
137	3R	15805077	15807307	2.493733882904	15806477	1.692693471909	FBgn0051213	7242	FBgn0021776	45635
138	2R	16563396	16565989	2.491233825684	16564581	2.21499154147	FBgn0003391	160	FBgn0003391	160
139	2R	17051614	17054682	2.48924446106	17053369	2.388631063349	FBgn0050283	5214	FBgn0010415	64619
140	3L	15512494	15514498	2.485682487488	15513672	1.839541244507	FBgn0046812	5704	FBgn0036503	31387
141	2R	15586754	15588826	2.482674598694	15587352	2.236397631028	FBgn0004364	39022	FBgn0004364	39022
142	2L	15328116	15330493	2.482193946838	15329291	2.072052923838	FBgn0001981	502	FBgn0001981	502
143	3L	7961667	7963413	2.476932525635	7962218	2.055892308553	FBgn0011817	9222	FBgn0011817	9222
144	X	8497752	8500970	2.468518018723	8500782	1.942921042442	FBgn0004102	4896	FBgn0004102	4896
145	3L	11665698	11667838	2.46368598938	11666967	2.19944113493	FBgn0036193	920	FBgn0036193	920
146	3L	15981967	15984574	2.448637008667	15983202	2.141059726477	FBgn0044028	5537	FBgn0044028	5537
147	2R	14807071	14808887	2.446435928345	14807957	2.110455862681	FBgn0034431	526	FBgn0034430	891
148	2L	12006438	12008485	2.445369720459	12007350	2.241021960974	FBgn0014019	1026	FBgn0032390	17386
149	2L	3821029	3826800	2.44317650795	3822465	2.106238789029	FBgn0003430	3215	FBgn0003430	3215
150	3L	14908030	14910934	2.428370952606	14909532	2.099588500129	FBgn0040809	19	FBgn0040809	19
151	2L	8840594	8843224	2.424885988235	8841746	2.217576295137	FBgn0029123	16121	FBgn0029123	16121
152	X	6829884	6835690	2.414991378784	6834442	2.049058493446	FBgn0029927	2716	FBgn0029927	2716
153	2L	19215384	19217309	2.414622783661	19216419	2.197725534439	FBgn0015380	30144	FBgn0032762	87064
154	3R	26670250	26672660	2.414475440979	26671501	2.069561094046	FBgn0003720	6536	FBgn0003720	6536
155	3L	3400666	3402975	2.410462856293	3401649	2.334722161293	FBgn0014388	6818	FBgn0027616	43951
156	3R	12664765	12667033	2.402989864349	12665842	2.032060819514	FBgn0020546	9884	FBgn0020546	9884
157	2L	9145012	9147602	2.398923873901	9146273	1.891682465871	FBgn0051887	16430	FBgn0051887	16430
158	3R	14746777	14750859	2.394581794739	14749137	1.98561963439	FBgn0038662	5259	FBgn0038666	57553
159	2R	17829087	17831453	2.394287109375	17830207	2.329107845531	FBgn0013272	4963	FBgn0013272	4963
160	3R	18498497	18501242	2.392467021942	18499965	2.079151265761	FBgn0039000	74	FBgn0039000	74
161	X	324492	327635	2.39067029953	326453	2.056648675133	FBgn0010019	298	FBgn0000570	53589
162	3R	21456875	21460460	2.385320663452	21458561	2.311296911801	FBgn0039350	4988	FBgn0039350	4988
163	2R	6913081	6917862	2.383615493774	6915022	2.139752626419	FBgn0050506	726	FBgn0082585	1685
164	X	6881719	6888595	2.381377696991	6882851	2.122209578753	FBgn0029931	2993	FBgn0029931	2993
165	3R	16041651	16043825	2.380641937256	16042528	1.78373837471	FBgn0051499	3045	FBgn0028386	76460
166	3R	12509040	12512065	2.373794078827	12511087	2.087443590164	FBgn0051498	20460	FBgn0015019	37758
167	3R	9470430	9474190	2.371842384338	9471653	2.049490451813	FBgn0003498	373	FBgn0003498	373
168	3R	911706	914406	2.365020751953	913321	2.03889726003	FBgn0010313	913	FBgn0010313	913
169	X	9932201	9936774	2.36284828186	9933521	1.726747862498	FBgn0030179	1767	FBgn0030179	1767
170	2L	282881	285002	2.359567642212	284028	2.224914342165	FBgn0031244	747	FBgn0031244	747
171	3L	8626419	8629078	2.359117507935	8627801	2.2725834566	FBgn0035922	4330	FBgn0001168	21905
172	2R	20021759	20023676	2.357762336731	20022749	2.001253445943	FBgn0019886	141	FBgn0019886	141
173	2R	19080886	19083621	2.355217933655	19082179	2.158222251468	FBgn0015903	9682	FBgn0015903	9682
174	2R	13061673	13064219	2.352912902832	13062881	2.262061960557	FBgn0010409	524	FBgn0010409	524
175	3R	9540281	9542832	2.348759651184	9541326	2.208228111267	FBgn0054044	1400	FBgn0038175	2562
176	2R	7952580	7954598	2.345504283905	7953425	1.89897514792	FBgn0033739	183	FBgn0010238	15673
177	3L	11224738	11228431	2.33981180191	11225911	1.94204172492	FBgn0041094	345	FBgn0041094	345
178	3R	21712813	21715440	2.338373661041	21714292	1.961691463695	FBgn0028717	27	FBgn0002735	111288
179	3L	15987499	15991862	2.337828636169	15990629	2.266382932663	FBgn0044028	1890	FBgn0044028	1890
180	3R	21848851	21853737	2.332720279694	21850647	2.328879803419	FBgn0002629	432	FBgn0002629	432
181	3R	15878108	15880479	2.332703113556	15879416	2.013122320175	FBgn0040571	2399	FBgn0038769	17639
182	3L	3391409	3395323	2.331207752228	3393771	2.112123340368	FBgn0014388	14696	FBgn0027616	36073
183	X	2130097	2132162	2.317941665649	2131304	2.13773800345	FBgn0023529	70	FBgn0023527	12306
184	X	321971	324223	2.314926624298	323123	2.087205662447	FBgn0010019	3032	FBgn0002561	56578
185	3R	7366615	7370570	2.31481218338	7367549	2.0067430945	FBgn0053512	2580	FBgn0037920	78264
186	3R	18491585	18493936	2.314727783203	18492809	1.994592159986	FBgn0038999	2338	FBgn0039000	7082
187	2R	15240650	15242589	2.311351776123	15241905	1.493248827317	FBgn0065076	110	FBgn0065076	110
188	3R	24894631	24901496	2.308615684509	24900121	2.023365318775	FBgn0039632	11240	FBgn0039633	22588
189	3R	9181056	9182805	2.307468414307	9181947	1.817171037197	FBgn0045442	2552	FBgn0044511	25567
190	2R	8418798	8420921	2.306678771973	8419809	1.821173482471	FBgn0010488	12095	FBgn0010488	12095
191	X	2264353	2265544	2.305393695831	2264402	2.253973272112	FBgn0040385	2653	FBgn0001150	20717
192	3L	18312720	18315424	2.305207252502	18313900	1.641728639603	FBgn0015946	44227	FBgn0011706	49762
193	3R	5592532	5594745	2.303610801697	5593518	2.071920156479	FBgn0037747	55	FBgn0037752	10300
194	2L	20298246	20299722	2.300101280212	20298679	2.011747360229	FBgn0003475	133	FBgn0011638	39242
195	X	16111278	16113855	2.299859046936	16112318	2.021675944328	FBgn0000536	54	FBgn0030733	7961
196	3R	12904787	12910085	2.298850059509	12908380	2.246447058285	FBgn0038476	2429	FBgn0038476	2429
197	X	17718149	17720698	2.297835350037	17719698	1.89854902029	FBgn0002777	1446	FBgn0002777	1446
198	X	7901007	7907733	2.295001029968	7906236	1.936776548624	FBgn0004656	436	FBgn0004656	436
199	X	621041	623103	2.294998168945	622129	1.62678567101	FBgn0015288	169	FBgn0015288	169
200	2R	6106917	6109083	2.294841766357	6108163	2.037856408528	FBgn0033538	21314	FBgn0004399	38446
201	2R	13819491	13823744	2.294636249542	13821084	2.118205428123	FBgn0034327	2244	FBgn0034326	6763
202	X	21439993	21441962	2.286269187927	21440818	2.01288190484	FBgn0024807	16	FBgn0031186	217167
203	X	1896825	1899639	2.284857749939	1898422	1.80885962879	FBgn0000667	45	FBgn0003964	983
204	X	7184103	7185928	2.283009529114	7184974	1.823511391878	FBgn0026144	2368	FBgn0026144	2368
205	3L	10824252	10826837	2.278388023376	10825182	1.888704359531	FBgn0026160	6657	FBgn0026160	6657
206	3L	15968731	15971076	2.275466442108	15969806	2.087842553854	FBgn0036556	188	FBgn0036557	650
207	2R	13925579	13929553	2.274871826172	13928261	2.217703482684	FBgn0013983	174	FBgn0034326	113940
208	3L	17520212	17522287	2.26979970932	17521236	1.906441492193	FBgn0025455	1811	FBgn0025455	1811
209	3L	5594046	5598721	2.262395858765	5595273	1.962144543143	FBgn0035625	9657	FBgn0035625	9657
210	X	11199960	11202565	2.25982427597	11200889	1.851203890408	FBgn0000499	210	FBgn0000499	210
211	3L	111347	115666	2.258806228638	112811	1.853668212891	FBgn0020386	173	FBgn0035105	55143
212	X	17545540	17548059	2.258067131042	17546676	1.918689221144	FBgn0052560	1953	FBgn0030866	26535
213	3L	18325407	18328686	2.257154464722	18327088	1.936614485348	FBgn0011706	36574	FBgn0011706	36574
214	3R	2911507	2913650	2.251872301102	2912494	1.987026959658	FBgn0003884	234	FBgn0003884	234
215	X	16800567	16803266	2.25120306015	16801730	2.012154865265	FBgn0030809	856	FBgn0030806	24931
216	2L	16345431	16348215	2.248924255371	16346599	1.772556950064	FBgn0000307	1930	FBgn0000307	1930
217	2L	5614409	5616492	2.246871709824	5615318	2.026053220034	FBgn0031725	2295	FBgn0031718	64292
218	X	17004257	17006142	2.246622085571	17005052	1.772335827351	FBgn0000163	10176	FBgn0000163	10176
219	2L	10260069	10262446	2.246146678925	10261157	1.622397478889	FBgn0026379	140	FBgn0011305	2425
220	3R	14986828	14992517	2.243505477905	14988074	1.766756693522	FBgn0038684	74	FBgn0038678	67455
221	3R	2856520	2860618	2.234037876129	2859573	1.929238375495	FBgn0024289	18484	FBgn0010774	46553
222	3L	15277634	15279774	2.229711532593	15278644	2.053740136764	FBgn0036493	9016	FBgn0036494	23315
223	3R	12525568	12528764	2.228231430054	12526714	1.923208068399	FBgn0003944	33634	FBgn0063261	50397
224	2L	11343264	11345336	2.227075576782	11344368	1.898941516876	FBgn0032360	1105	FBgn0004579	101235
225	3R	777745	779551	2.223954200745	778450	1.720534980297	FBgn0004436	44	FBgn0004183	4564
226	3R	14020758	14025904	2.223468780518	14022812	2.226092259089	FBgn0011481	2505	FBgn0038585	26637
227	3R	12716983	12719026	2.21591424942	12717869	1.957704130809	FBgn0015350	12419	FBgn0082171	35832
228	X	255265	257839	2.21065568924	256659	1.992928266525	FBgn0004170	3777	FBgn0004170	3777
229	X	2268058	2270104	2.207760810852	2269038	2.042865416583	FBgn0040385	1983	FBgn0001150	16081
230	3L	16008204	16012879	2.207591056824	16009043	2.097732798258	FBgn0003691	6871	FBgn0003691	6871
231	3L	11316553	11319299	2.204558849335	11318305	1.679377019405	FBgn0036155	20527	FBgn0041094	92049
232	3R	934565	936471	2.199649333954	935699	1.8192223231	FBgn0037293	18111	FBgn0010313	23291
233	2L	4888629	4891002	2.191322803497	4889540	1.958146731059	FBgn0031644	455	FBgn0031645	2575
234	3L	14927274	14935280	2.190124511719	14933390	2.05996241289	FBgn0026320	1216	FBgn0026320	1216
235	2L	19571753	19574070	2.187521934509	19572708	1.855425208807	FBgn0005672	545	FBgn0005672	545
236	3R	1036124	1038638	2.184464931488	1037213	1.86401238161	FBgn0000340	5934	FBgn0000340	5934
237	2L	3070493	3073070	2.182668685913	3073019	2.16403304206	FBgn0027571	16404	FBgn0003934	24318
238	2L	20133021	20134824	2.17652797699	20133792	1.453430265188	FBgn0032853	2962	FBgn0032849	39798
239	2L	18145107	18146980	2.167999744415	18146143	1.712798714638	FBgn0041184	2196	FBgn0041184	2196
240	2L	15486905	15489202	2.167112827301	15487966	2.05386787653	FBgn0002524	7073	FBgn0003448	13768
241	X	9339828	9343463	2.164856672287	9340962	2.005608590444	FBgn0030133	4380	FBgn0030136	58878
242	3R	819058	821377	2.16406917572	820144	2.119883537292	FBgn0037292	5670	FBgn0004183	46258
243	3L	7192442	7193961	2.163132190704	7193082	1.504581419627	FBgn0035750	15649	FBgn0035752	19407
244	3R	17429949	17433680	2.16251707077	17431210	1.984898226602	FBgn0046832	17036	FBgn0046832	17036
245	2R	15570596	15572704	2.16096496582	15571811	1.843756787917	FBgn0034480	51961	FBgn0004364	54563
246	X	1991754	1997381	2.157886505127	1993344	1.868241373698	FBgn0004861	643	FBgn0025626	72052
247	2R	5996117	5999624	2.156413078308	5998764	1.890309079488	FBgn0033529	6791	FBgn0033529	6791
248	2L	15480681	15483168	2.151517868042	15481895	2.000767932219	FBgn0020371	1198	FBgn0003448	7697
249	X	3620510	3624538	2.149943351746	3621534	1.836400270462	FBgn0026698	4110	FBgn0000542	59799
250	3R	9636308	9639127	2.141028881073	9637660	1.958540916443	FBgn0053327	1181	FBgn0053327	1181
251	2L	3832831	3835066	2.136671543121	3834022	1.68534003987	FBgn0004567	2820	FBgn0004567	2820
252	3L	17379883	17383141	2.135168552399	17381974	2.121295536266	FBgn0027660	4797	FBgn0027660	4797
253	2L	12611533	12619672	2.126780509949	12618545	1.993546485901	FBgn0002970	197	FBgn0002970	197
254	3R	688446	691020	2.124221801758	689885	1.907946586609	FBgn0003002	11350	FBgn0003002	11350
255	X	7141149	7143222	2.122978210449	7142389	1.996663542355	FBgn0025549	5849	FBgn0025549	5849
256	X	8495052	8497509	2.122856616974	8496067	1.866265184739	FBgn0004102	181	FBgn0004102	181
257	2R	7367620	7370081	2.121935844421	7368707	2.028512786416	FBgn0013756	181	FBgn0013756	181
258	2L	247704	250745	2.120185852051	249114	1.933267088497	FBgn0001309	1681	FBgn0001309	1681
259	2L	9447137	9450863	2.119999885559	9448437	1.97755168466	FBgn0053723	7697	FBgn0002973	10924
260	X	12623610	12626415	2.116525650024	12624446	1.379912103925	FBgn0052647	5551	FBgn0030433	116597
261	3R	6613322	6615264	2.107738494873	6614355	1.904940009117	FBgn0017577	105	FBgn0017577	105
262	3R	21296791	21299114	2.106540679932	21297979	1.893826280321	FBgn0004509	799	FBgn0039337	4746
263	3L	10646820	10652601	2.10373544693	10649651	1.986248048147	FBgn0010762	10961	FBgn0010762	10961
264	X	7003433	7005625	2.103046894073	7004688	1.79604524374	FBgn0047092	9602	FBgn0029933	61399
265	X	18501258	18503110	2.100441932678	18502305	1.711271222432	FBgn0030947	6215	FBgn0030945	15277
266	2L	21741515	21745589	2.100303411484	21742839	2.033804613001	FBgn0032960	2215	FBgn0032960	2215
267	X	273328	276482	2.097059726715	274293	1.883650004864	FBgn0002561	7748	FBgn0002561	7748
268	2L	5518693	5520748	2.091260910034	5519773	1.969310227562	FBgn0031708	116	FBgn0031708	116
269	2L	5541103	5543738	2.090822219849	5542001	1.586180508137	FBgn0014189	309	FBgn0014189	309
270	3L	15519240	15520220	2.090217590332	15519809	1.700932869544	FBgn0046812	433	FBgn0036516	33616
271	2L	11074173	11077745	2.087167739868	11075439	1.953965579762	FBgn0032335	4378	FBgn0032335	4378
272	3R	18698561	18700415	2.084138393402	18699493	1.864812907051	FBgn0017590	25531	FBgn0039013	146871
273	3R	20584448	20586549	2.083892822266	20585597	2.03111000622	FBgn0015591	5183	FBgn0000140	5972
274	2L	12087011	12090482	2.083818912506	12089482	1.986633181572	FBgn0003145	3690	FBgn0003145	3690
275	X	4753095	4755909	2.083660125732	4754283	1.684825134277	FBgn0052772	713	FBgn0029738	27104
276	X	16980668	16982710	2.081700801849	16981623	1.454338997602	FBgn0002590	568	FBgn0002590	568
277	X	6940899	6943729	2.077698707581	6942797	1.898847611745	FBgn0029933	492	FBgn0029933	492
278	2R	4165901	4171042	2.074625492096	4167869	2.109846041753	FBgn0050353	2150	FBgn0050353	2150
279	3R	12703309	12705370	2.07319688797	12704395	1.592543461744	FBgn0015350	1055	FBgn0082171	22358
280	2R	16819332	16821615	2.070930480957	16820476	1.970654900869	FBgn0034618	214	FBgn0034617	546
281	2L	3538049	3540201	2.064224243164	3539251	1.810144592734	FBgn0024244	0	FBgn0031549	8965
282	3R	15755518	15759014	2.062023162842	15756888	1.826283034156	FBgn0038753	2571	FBgn0021776	3954
283	3R	1541449	1543771	2.061633586884	1542716	1.836557642619	FBgn0004878	306	FBgn0037372	37779
284	2R	6053134	6056407	2.059495449066	6054965	1.693159675598	FBgn0005630	110	FBgn0004399	14752
285	2L	7047517	7050050	2.059140205383	7048856	1.848164726706	FBgn0051630	6389	FBgn0051630	6389
286	3R	18863441	18866588	2.057321548462	18865526	1.848643415114	FBgn0039041	2437	FBgn0051457	88180
287	3L	5953891	5957843	2.053518295288	5956617	1.921824991703	FBgn0035656	6665	FBgn0035656	6665
288	3R	27046137	27050469	2.051506996155	27047364	1.903671993929	FBgn0039831	938	FBgn0039831	938
289	2L	11357846	11359447	2.051069259644	11358675	1.562775452932	FBgn0000287	6630	FBgn0004579	86928
290	3L	12104978	12107407	2.051066398621	12106162	1.72521045804	FBgn0046296	43	FBgn0036255	4865
291	3L	4521917	4524751	2.041947841644	4523174	1.76633088729	FBgn0035558	198	FBgn0015805	84390
292	3R	12569980	12571993	2.041758775711	12570938	1.722899913788	FBgn0063261	6173	FBgn0063261	6173
293	2R	2123224	2126349	2.041029691696	2124576	1.759631663561	FBgn0040673	250	FBgn0040673	250
294	X	6933716	6937175	2.039245128632	6936148	1.820801734924	FBgn0029933	7141	FBgn0029933	7141
295	3R	11067784	11070640	2.03892993927	11069582	1.719991403468	FBgn0001219	1215	FBgn0001219	1215
296	3L	20999472	21002680	2.037379264832	21000692	2.005836725235	FBgn0053285	22151	FBgn0037044	38956
297	3R	5398832	5400618	2.036147117615	5399754	1.6763367335	FBgn0037715	46	FBgn0027338	3752
298	3R	17867545	17869749	2.035217285156	17868404	1.639963722229	FBgn0017397	490	FBgn0017397	490
299	3L	15557977	15562223	2.033357620239	15560783	1.916300207376	FBgn0036518	6644	FBgn0036518	6644
300	4	844295	846733	2.032055139542	845363	1.863257795572	FBgn0039938	8900	FBgn0039930	204246
301	X	8525646	8527860	2.025461196899	8526436	1.83759282617	FBgn0030056	382	FBgn0004102	30550
302	3L	4142070	4145440	2.023791790009	4142938	1.641067236662	FBgn0053545	1503	FBgn0004574	20205
303	X	236571	239282	2.023523807526	237618	1.949083532606	FBgn0000022	10765	FBgn0000022	10765
304	3L	14942113	14944223	2.023504734039	14943076	1.824166357517	FBgn0036459	2292	FBgn0040296	3176
305	3L	10269801	10271736	2.022523403168	10270711	1.553586959839	FBgn0036081	15949	FBgn0000629	341366
306	3L	2449695	2452509	2.022235870361	2450959	1.83157749176	FBgn0035347	524	FBgn0035347	524
307	2R	3185245	3187227	2.02075958252	3186169	1.821582317352	FBgn0033208	47	FBgn0033208	47
308	2R	7309250	7312607	2.016902923584	7310307	1.861784430111	FBgn0033652	4031	FBgn0033652	4031
309	3R	10102786	10105861	2.013606548309	10104686	1.866960112254	FBgn0003862	7937	FBgn0003862	7937
310	X	19619664	19623673	2.011803627014	19621081	1.72896083196	FBgn0031071	4216	FBgn0031071	4216
311	3R	9118281	9121173	2.010424137115	9120089	1.827044206507	FBgn0038135	383	FBgn0038134	1169
312	2L	7518808	7521185	2.010378837585	7520055	1.895707130432	FBgn0011283	22695	FBgn0053529	24368
313	2R	1627291	1630126	2.008653640747	1628193	1.682846009731	FBgn0033063	16585	FBgn0033062	35185
314	3L	14113854	14121397	2.008413791656	14119100	1.995268821716	FBgn0042630	22517	FBgn0000411	24779
315	2L	19861916	19863894	2.006923675537	19862862	1.827401012182	FBgn0032826	476	FBgn0043021	50519
316	3R	20995606	20999860	2.006876945496	20998437	1.649698229397	FBgn0039285	54	FBgn0039286	12298
317	3L	17009460	17011570	2.005603551865	17010416	1.813057254342	FBgn0036696	132	FBgn0036702	196966
318	2L	1957399	1959557	2.004199981689	1958539	1.77838423517	FBgn0031375	4020	FBgn0031391	188748
319	3R	26885349	26889552	2.001381397247	26886637	1.557711958885	FBgn0002413	294	FBgn0010808	7003
320	X	2289380	2291668	2.001021385193	2290401	1.895960003138	FBgn0001150	5282	FBgn0001150	5282
321	3R	5969281	5971229	1.996347427368	5970343	1.776244231633	FBgn0002478	78	FBgn0037797	78137
322	2R	12972145	12973892	1.995786190033	12973003	1.598582774401	FBgn0028953	459	FBgn0028953	459
323	2R	10633019	10634224	1.994714736938	10634102	1.710094885393	FBgn0015371	3982	FBgn0033989	127016
324	3R	21019555	21021608	1.987710952759	21020397	1.470854341984	FBgn0039288	885	FBgn0039288	885
325	3L	15226422	15228733	1.981101036072	15227734	1.627791629118	FBgn0029114	26834	FBgn0029114	26834
326	X	12583536	12586690	1.978457927704	12585705	1.728939712048	FBgn0030418	7302	FBgn0053963	92306
327	X	2990539	2997856	1.974611759186	2991501	1.729762043272	FBgn0004647	473	FBgn0004647	473
328	3R	9794909	9798949	1.972694396973	9796847	1.762511926539	FBgn0015270	6208	FBgn0038196	65040
329	X	15774521	15776552	1.970086097717	15775612	1.709981888533	FBgn0030710	596	FBgn0030711	3336
330	2R	5557798	5559805	1.969256877899	5558855	1.66532677412	FBgn0033476	1576	FBgn0033476	1576
331	3R	7015700	7017556	1.969153881073	7016574	1.689145982265	FBgn0037870	5254	FBgn0037873	18997
332	3R	7302778	7304736	1.968740940094	7303620	1.736867046356	FBgn0037906	19878	FBgn0037902	42027
333	3R	23265787	23268815	1.964969158173	23267212	1.939933687449	FBgn0039518	22699	FBgn0039509	152995
334	2L	32947	34947	1.964967727661	33910	1.715459187826	FBgn0031209	10022	FBgn0002121	12538
335	2R	6665158	6667207	1.96183681488	6666083	1.669054424061	FBgn0033581	120	FBgn0033581	120
336	3R	2817303	2821388	1.951641559601	2820468	1.876655995846	FBgn0000095	4482	FBgn0010774	85658
337	2L	17229192	17231101	1.95025396347	17230164	1.369897305965	FBgn0051745	11315	FBgn0032633	149912
338	3R	26101218	26104493	1.947643756866	26101953	1.457890286165	FBgn0010113	1703	FBgn0039757	67211
339	2L	9987317	9990763	1.946134567261	9988932	1.748582184315	FBgn0040965	4275	FBgn0040965	4275
340	2R	4151752	4153676	1.94584274292	4152739	1.682037830353	FBgn0003892	8709	FBgn0003892	8709
341	3R	19139697	19141948	1.94541478157	19140668	1.562571048737	FBgn0039071	24757	FBgn0002622	43857
342	3L	5626740	5629520	1.944037437439	5627942	1.522871017456	FBgn0035626	688	FBgn0035625	23012
343	2R	8667549	8669741	1.939873695374	8668423	1.710489273071	FBgn0013955	140	FBgn0033802	33296
344	2L	305170	306948	1.935667991638	306114	1.653049409389	FBgn0004611	173	FBgn0024352	11005
345	X	10611831	10613706	1.935481786728	10612811	1.636429341634	FBgn0052672	742	FBgn0052672	742
346	2L	16324903	16328043	1.934411525726	16326814	1.656843423843	FBgn0040984	958	FBgn0040984	958
347	2L	2047792	2049282	1.93311882019	2048593	1.388393346001	FBgn0028952	3068	FBgn0031391	98694
348	2R	1405400	1406938	1.930335998535	1406153	1.342667490244	FBgn0033045	22168	FBgn0033059	177612
349	X	21796012	21797443	1.930217504501	21796646	1.774540487925	FBgn0052499	39462	FBgn0031186	138661
350	X	9200697	9202633	1.927661418915	9201486	1.478057130178	FBgn0026149	381	FBgn0026149	381
351	2R	15620262	15622709	1.926852703094	15621323	1.722278651069	FBgn0004364	5051	FBgn0004364	5051
352	3R	12351274	12354799	1.92272567749	12352400	1.616693132064	FBgn0038441	13228	FBgn0027053	56577
353	2R	15354438	15356569	1.919802188873	15355486	1.657104548286	FBgn0034476	13718	FBgn0011849	113092
354	2R	13315396	13320041	1.916930198669	13316287	1.891386705286	FBgn0004586	1365	FBgn0004586	1365
355	3L	726812	730084	1.914575576782	727768	1.831366121769	FBgn0052482	442	FBgn0000575	5170
356	3R	17860563	17862646	1.914305210114	17861742	1.721499443054	FBgn0038928	1538	FBgn0038928	1538
357	2L	19130438	19132640	1.913074493408	19131561	1.460647265116	FBgn0010300	1826	FBgn0032762	2206
358	2R	8494513	8497123	1.909285068512	8495355	1.735469182332	FBgn0005624	1541	FBgn0005624	1541
359	3L	10637765	10639430	1.902587890625	10638628	1.627937030792	FBgn0010762	62	FBgn0010762	62
360	2L	9696981	9699711	1.900782346725	9698594	1.680678143221	FBgn0000273	699	FBgn0015393	1240
361	3L	22096431	22098433	1.899516105652	22097271	1.765169872957	FBgn0037152	1997	FBgn0000100	87388
362	3L	13382031	13384572	1.897092819214	13383044	1.725445330143	FBgn0036356	3356	FBgn0036351	27754
363	3R	23549518	23550950	1.893596172333	23550089	1.134228165944	FBgn0005659	12173	FBgn0003330	42343
364	3R	21470854	21475325	1.892236709595	21471890	1.494171843809	FBgn0067682	392	FBgn0067682	392
365	3L	14374442	14376301	1.890874862671	14375415	1.507858626048	FBgn0003459	233	FBgn0003459	233
366	3R	4509419	4513124	1.88969039917	4512217	1.60438820895	FBgn0053325	6165	FBgn0001180	11323
367	3L	7110816	7113465	1.889603614807	7112485	1.75286179781	FBgn0023001	4020	FBgn0002775	13015
368	2L	6793707	6795519	1.888403892517	6794615	1.53362829545	FBgn0015777	4249	FBgn0025777	71260
369	2L	15756580	15759129	1.88738155365	15757478	1.872067928314	FBgn0001987	1206	FBgn0003936	9867
370	2L	9612274	9614468	1.885937690735	9613589	1.519241837894	FBgn0040070	407	FBgn0015393	86245
371	3L	1721038	1723097	1.882970809937	1722182	1.572246604496	FBgn0035266	78	FBgn0027903	36983
372	3L	4675105	4678940	1.879365921021	4677574	1.766721669365	FBgn0042199	952	FBgn0042199	952
373	2L	11223718	11226023	1.874895095825	11224673	1.610075420803	FBgn0000011	13992	FBgn0028700	94028
374	3L	4171980	4174249	1.87389755249	4173206	1.609631001949	FBgn0003710	1144	FBgn0004574	50473
375	3L	19839217	19841777	1.86812543869	19840425	1.651902367087	FBgn0014037	2801	FBgn0014037	2801
376	2L	4052757	4056858	1.862205505371	4054002	1.524294793606	FBgn0000547	22623	FBgn0000547	22623
377	2R	16365656	16368039	1.861387252808	16367088	1.714451789856	FBgn0034554	6595	FBgn0016984	27092
378	X	1866717	1868899	1.86085319519	1867748	1.64474512549	FBgn0010110	732	FBgn0003964	29691
379	4	898449	900075	1.860420703888	899223	1.365818405151	FBgn0039936	11947	FBgn0039930	150386
380	3L	5809112	5811125	1.860333442688	5810189	1.571254730225	FBgn0003984	9372	FBgn0035640	23159
381	2R	13406715	13409705	1.853985309601	13408330	1.755219936371	FBgn0034283	875	FBgn0034282	21457
382	3L	13047270	13049250	1.852883338928	13048151	1.623054055607	FBgn0036344	12325	FBgn0036342	27180
383	3R	10140688	10143073	1.852408885956	10141634	1.490002214909	FBgn0011474	76	FBgn0011474	76
384	3R	6441976	6445606	1.848329544067	6443710	1.758923590183	FBgn0001235	20676	FBgn0001235	20676
385	2L	12503420	12504896	1.840658187866	12504150	1.356244087219	FBgn0051858	6855	FBgn0040286	69485
386	3R	25866020	25867869	1.840000152588	25866830	1.471491701463	FBgn0003510	107	FBgn0003510	107
387	3L	10836114	10838018	1.837465286255	10837148	1.473559884464	FBgn0026160	5309	FBgn0026160	5309
388	3R	7584083	7587780	1.837259292603	7585451	1.688603699207	FBgn0017581	4728	FBgn0037947	11821
389	3R	925888	927919	1.83722782135	927114	1.635010943693	FBgn0010313	14706	FBgn0010313	14706
390	2R	12464880	12466613	1.836835861206	12465788	1.3904931966	FBgn0053456	888	FBgn0053456	888
391	2R	16554962	16557310	1.836667537689	16556255	1.563382714987	FBgn0003391	8486	FBgn0003391	8486
392	3R	19606177	19609461	1.833374977112	19607159	1.680811264936	FBgn0039120	207	FBgn0015513	349
393	2L	6228382	6230414	1.830625534058	6229646	1.481038411458	FBgn0026755	4596	FBgn0031782	101884
394	3R	10476290	10481840	1.830492973328	10481135	1.428996198318	FBgn0026578	288	FBgn0026578	288
395	3R	2635467	2639610	1.828848838806	2638668	1.634924523971	FBgn0046833	3372	FBgn0046833	3372
396	3L	13022510	13026329	1.828802585602	13023712	1.370199024677	FBgn0036342	2741	FBgn0036342	2741
397	3L	14766324	14768107	1.827457427979	14767283	1.640744622548	FBgn0029148	165	FBgn0029148	165
398	2L	5099136	5100827	1.825931787491	5100035	1.4830558002	FBgn0031684	143	FBgn0028696	29032
399	2R	17141327	17143637	1.825865745544	17142691	1.618465344111	FBgn0034643	441	FBgn0034643	441
400	3R	6932995	6934481	1.822399139404	6933749	1.514336858477	FBgn0037860	7679	FBgn0037873	101822
401	2R	9136291	9137799	1.819687843323	9137056	1.266181579003	FBgn0000633	1939	FBgn0033859	27500
402	X	7164137	7168355	1.819405078888	7165689	1.495552119087	FBgn0029943	3287	FBgn0024250	12512
403	2L	5192	6369	1.818201065063	5723	1.655305504799	FBgn0031208	1806	FBgn0002121	15649
404	3R	629434	632198	1.816786766052	630419	1.290869977739	FBgn0051529	1747	FBgn0051529	1747
405	3L	9464388	9466718	1.813623428345	9465658	1.632735384835	FBgn0052037	483	FBgn0036005	3944
406	2L	3814325	3819468	1.813620567322	3818627	1.408665881437	FBgn0031573	5220	FBgn0003430	7053
407	X	8977083	8979355	1.811019897461	8978173	1.728016180151	FBgn0030090	2066	FBgn0030092	16107
408	3L	13513089	13516862	1.810436248779	13514590	1.602365612984	FBgn0036377	21042	FBgn0036351	159300
409	3R	4800759	4802845	1.808785915375	4801677	1.690008729696	FBgn0037646	4966	FBgn0022347	16990
410	3L	12622370	12624648	1.808333396912	12623582	1.574251741171	FBgn0052111	21699	FBgn0036306	105122
411	3L	690982	692600	1.805131435394	691836	1.463024795055	FBgn0035158	103	FBgn0035156	15389
412	X	7735836	7738767	1.804956912994	7736723	1.39009439244	FBgn0029970	85	FBgn0029970	85
413	4	874529	876178	1.800835609436	875476	1.312791627996	FBgn0053797	11679	FBgn0039930	174133
414	2R	2996922	3003194	1.800262451172	2999977	1.633021672567	FBgn0015930	1699	FBgn0015930	1699
415	3R	24425084	24427057	1.799414634705	24425962	1.588237689092	FBgn0001215	433	FBgn0001215	433
416	3L	678843	682387	1.794560432434	681004	1.599275813383	FBgn0035157	1671	FBgn0035156	4557
417	2L	8809108	8812588	1.794308662415	8810294	1.601454959196	FBgn0029123	15331	FBgn0029123	15331
418	2R	8852718	8854584	1.792966365814	8853646	1.613171074126	FBgn0067725	8259	FBgn0011882	93245
419	2L	6568926	6571256	1.792659282684	6569870	1.718547940254	FBgn0031834	3753	FBgn0031830	12070
420	3R	19811516	19813252	1.790231227875	19812344	1.596731722355	FBgn0039136	18	FBgn0053108	9049
421	X	7585213	7586449	1.786949157715	7585686	1.053410708904	FBgn0016041	3561	FBgn0029959	5524
422	X	12412722	12415257	1.78441619873	12414315	1.464877277613	FBgn0030400	2804	FBgn0015024	73405
423	X	14486782	14488359	1.782865047455	14487495	1.423445002238	FBgn0015773	273	FBgn0015773	273
424	3L	3042653	3044852	1.778924942017	3043977	1.359403431416	FBgn0035393	5343	FBgn0035388	25247
425	2R	15595476	15597215	1.778642177582	15596308	1.327809870243	FBgn0004364	30066	FBgn0004364	30066
426	3L	19047640	19049920	1.777551651001	19048934	1.623458743095	FBgn0036844	2747	FBgn0036844	2747
427	2R	9996213	9998183	1.777015686035	9997160	1.54514206157	FBgn0001332	1094	FBgn0013725	49962
428	3R	15191506	15193910	1.770733833313	15192782	1.736620117636	FBgn0038697	7689	FBgn0000463	40847
429	3R	16367787	16370384	1.769342422485	16369417	1.759326696396	FBgn0016917	8617	FBgn0043457	14235
430	2L	19806138	19808631	1.765688896179	19807761	1.295464324951	FBgn0043022	242	FBgn0043022	242
431	2L	13903671	13905961	1.765618801117	13905208	1.254958301783	FBgn0012037	437	FBgn0012037	437
432	3L	19524720	19528351	1.763924121857	19526179	1.424358674458	FBgn0067680	4220	FBgn0067680	4220
433	2L	20720761	20723136	1.762754440308	20722204	1.478777855635	FBgn0032880	301	FBgn0000986	304
434	2L	17734617	17737604	1.762146472931	17736706	1.475347350625	FBgn0015609	1256	FBgn0032646	239668
435	2L	13866833	13869500	1.755751132965	13867854	1.447297185659	FBgn0028532	18442	FBgn0051842	32816
436	2R	15384550	15386605	1.755256652832	15385542	1.741322427988	FBgn0043532	2563	FBgn0011849	143148
437	3R	7128106	7129922	1.746136665344	7129045	1.558480094461	FBgn0051386	2285	FBgn0026063	45118
438	3L	5854363	5856303	1.743646621704	5855308	1.583706140518	FBgn0035643	1046	FBgn0052409	18181
439	2L	5409531	5413473	1.742412567139	5412286	1.622874428244	FBgn0016660	7944	FBgn0005511	49355
440	3L	18814902	18817130	1.742312431335	18816170	1.629000822703	FBgn0036816	4651	FBgn0036818	15428
441	2R	6712006	6716231	1.740109443665	6714018	1.272730499506	FBgn0033582	21102	FBgn0033590	38572
442	2R	5104949	5106552	1.738178730011	5105788	1.435448169708	FBgn0033434	108	FBgn0010342	3149
443	3L	330199	331875	1.73420715332	330958	1.641776353121	FBgn0023000	517	FBgn0035136	13957
444	X	15385552	15387164	1.733303070068	15386404	1.414892196655	FBgn0030653	16526	FBgn0030659	30405
445	3L	730387	733671	1.732309341431	732167	1.456368476152	FBgn0000575	771	FBgn0000575	771
446	3R	10548570	10550777	1.731656551361	10549861	1.635728499469	FBgn0053967	117	FBgn0038257	23182
447	3L	6461226	6463346	1.731600761414	6462263	1.489115476608	FBgn0035702	25	FBgn0020251	7414
448	3R	24149363	24151224	1.730563163757	24150561	1.376190408071	FBgn0040108	3444	FBgn0040108	3444
449	3L	7107554	7110031	1.730496406555	7108893	1.649153541116	FBgn0023001	428	FBgn0002775	9423
450	3R	14816004	14818314	1.730337142944	14817128	1.624544171726	FBgn0026239	7381	FBgn0026239	7381
451	2R	16158174	16162183	1.728943824768	16159296	1.52006929061	FBgn0034537	395	FBgn0061362	653
452	2R	3007199	3008977	1.72856426239	3008223	1.274516433477	FBgn0033183	56	FBgn0033183	56
453	2L	22033458	22034674	1.728074550629	22033532	1.750377231174	FBgn0051601	2905	FBgn0032979	123222
454	X	4813228	4816860	1.72532749176	4815886	1.541999181112	FBgn0061196	9649	FBgn0004368	31517
455	X	13262439	13263444	1.723114967346	13263342	1.534071127574	FBgn0030486	16127	FBgn0030482	32512
456	X	15980947	15983529	1.722018241882	15982062	1.396938069661	FBgn0042650	24931	FBgn0000459	68609
457	2R	8294940	8297172	1.720481395721	8296197	1.590686678886	FBgn0003326	254	FBgn0003326	254
458	3L	20958632	20961234	1.719027519226	20959807	1.63569766283	FBgn0003415	1458	FBgn0003415	1458
459	2L	2752957	2757065	1.717041969299	2755590	1.405006736517	FBgn0031453	2791	FBgn0031453	2791
460	2R	8755512	8757501	1.715738296509	8756371	1.445200387169	FBgn0033817	736	FBgn0043010	18005
461	3R	6438076	6441003	1.714017868042	6439782	1.623696446419	FBgn0001235	24604	FBgn0001235	24604
462	3R	15154440	15159063	1.713525772095	15155787	1.583815125858	FBgn0000463	3852	FBgn0000463	3852
463	3L	16383670	16385410	1.713500499725	16384602	1.452757610994	FBgn0027080	48	FBgn0014163	7504
464	3L	10833692	10835798	1.71284198761	10834905	1.510276906631	FBgn0026160	3066	FBgn0026160	3066
465	4	425606	427893	1.712452888489	427035	1.667946815491	FBgn0039905	13395	FBgn0026777	98688
466	3R	27762515	27764675	1.710886478424	27763523	1.725195735693	FBgn0039886	40329	FBgn0002780	114271
467	X	3706441	3708387	1.708766937256	3707566	1.295701384544	FBgn0019661	358	FBgn0019661	358
468	X	13871215	13873021	1.708555698395	13872169	1.264337539673	FBgn0053247	9233	FBgn0002873	209611
469	X	16074736	16077385	1.706443309784	16076192	1.572186756134	FBgn0003933	11862	FBgn0003933	11862
470	X	3017459	3019881	1.705289363861	3018298	1.270570698906	FBgn0028746	10980	FBgn0028746	10980
471	2L	16348594	16350828	1.698606491089	16350011	1.462371629827	FBgn0028506	1146	FBgn0028506	1146
472	3R	15139998	15142010	1.698033332825	15141046	1.521469564999	FBgn0000463	10889	FBgn0000463	10889
473	3R	18954655	18957428	1.697598934174	18955677	1.511391639709	FBgn0051457	1971	FBgn0051457	1971
474	3R	4513553	4515538	1.696467399597	4514256	1.41301882267	FBgn0053325	8204	FBgn0001180	9284
475	2L	13240951	13242004	1.695973873138	13241849	1.653778769753	FBgn0032494	1716	FBgn0032494	1716
476	2R	6967634	6969975	1.692366123199	6968996	1.351171156939	FBgn0000581	872	FBgn0000581	872
477	2R	18013508	18016467	1.692204475403	18015593	1.630477190018	FBgn0034735	15797	FBgn0022986	92469
478	3R	12673795	12675488	1.691582918167	12674635	1.429768478169	FBgn0020546	1091	FBgn0020546	1091
479	X	2241912	2245349	1.691494464874	2243114	1.682155990601	FBgn0040387	706	FBgn0001150	42005
480	2L	5459794	5462170	1.690376281738	5460499	1.383131861687	FBgn0005511	1142	FBgn0005511	1142
481	3R	4679990	4685632	1.689575195312	4684527	1.553584516048	FBgn0011966	3075	FBgn0011966	3075
482	3R	16134138	16136318	1.688777923584	16135266	1.540211081505	FBgn0038785	659	FBgn0028386	16278
483	3R	9766449	9768055	1.688351154327	9767229	1.31406510671	FBgn0038188	1895	FBgn0000576	39648
484	2L	6132551	6134237	1.685634613037	6133515	1.380134344101	FBgn0031784	2492	FBgn0031782	5753
485	X	8256538	8260284	1.685293674469	8257838	1.550068791707	FBgn0052711	2507	FBgn0052711	2507
486	3R	7203229	7204990	1.685094833374	7204241	1.51194858551	FBgn0004595	5731	FBgn0026064	27874
487	2L	15308789	15310923	1.684636592865	15309710	1.574386656284	FBgn0041103	6125	FBgn0001981	20083
488	3L	14072813	14075006	1.684529304504	14073674	1.122934669256	FBgn0036411	1341	FBgn0036406	55419
489	3R	8077501	8079543	1.683921337128	8078417	1.554834870731	FBgn0038008	1492	FBgn0037992	124498
490	X	21178954	21181358	1.683755397797	21179969	1.609692007303	FBgn0003423	5048	FBgn0015527	19454
491	2L	15602821	15605228	1.683585166931	15603943	1.333066284657	FBgn0028950	4077	FBgn0003448	129745
492	2R	18068196	18070253	1.680155038834	18069034	1.39367890358	FBgn0003175	612	FBgn0034743	44669
493	2L	16401110	16403059	1.680018424988	16402223	1.468116315206	FBgn0020416	38986	FBgn0025678	49533
494	3L	21280663	21282409	1.675387382507	21281421	1.427534636329	FBgn0037076	826	FBgn0037066	61517
495	2L	1065481	1069704	1.675354957581	1066326	1.374982272877	FBgn0003310	11485	FBgn0003310	11485
496	2L	19566593	19568872	1.674953937531	19567566	1.551863950842	FBgn0046823	1426	FBgn0046823	1426
497	3L	18504407	18505970	1.670939207077	18505168	1.281925112009	FBgn0052198	12919	FBgn0036800	82785
498	3L	14170694	14172355	1.668607711792	14171657	1.431705206633	FBgn0052141	2964	FBgn0036415	11511
499	3R	11813884	11816370	1.668054580688	11815331	1.482541981865	FBgn0003507	3408	FBgn0003507	3408
500	3L	1559456	1561637	1.667604446411	1560364	1.409640461206	FBgn0035236	7648	FBgn0035236	7648
501	2L	2154548	2156923	1.664595603943	2155486	1.467841737411	FBgn0031393	274	FBgn0031393	274
502	3R	12591143	12592966	1.663844823837	12592011	1.348013990066	FBgn0020556	6900	FBgn0020556	6900
503	3L	11093063	11095414	1.661025047302	11094107	1.456077194214	FBgn0036134	615	FBgn0036135	699
504	3R	25589418	25592118	1.659408092499	25590483	1.533411383629	FBgn0001297	2224	FBgn0020235	15625
505	2L	7298907	7301617	1.659196853638	7300013	1.61888346076	FBgn0004009	7148	FBgn0004009	7148
506	X	6448760	6450254	1.658194065094	6449396	1.134725004435	FBgn0029881	4095	FBgn0029882	50026
507	X	4523876	4525592	1.656970977783	4524737	1.480957620284	FBgn0003200	86	FBgn0022768	7371
508	2L	15474869	15479600	1.656791210175	15476051	1.279258519411	FBgn0003448	1853	FBgn0003448	1853
509	3R	2773925	2775840	1.65278339386	2774891	1.578156471252	FBgn0051488	8565	FBgn0001077	84845
510	2L	17738284	17740724	1.651426315308	17739690	1.401818156242	FBgn0015609	4240	FBgn0032646	242652
511	3R	7953780	7955420	1.651155948639	7954582	1.307097771588	FBgn0037992	663	FBgn0037992	663
512	X	16036688	16038803	1.649065971375	16037682	1.501905250549	FBgn0000459	12989	FBgn0000459	12989
513	2L	9566980	9568801	1.647786140442	9567905	1.569312432233	FBgn0032130	987	FBgn0002973	130392
514	2R	3811364	3812759	1.6477394104	3811969	1.298408406121	FBgn0067713	2041	FBgn0010109	67829
515	2R	10642678	10648337	1.64768075943	10645730	1.534484684467	FBgn0015371	15610	FBgn0033989	138644
516	3R	11745116	11748908	1.647163391113	11745837	1.302096703473	FBgn0038385	798	FBgn0038385	798
517	2L	18444214	18445824	1.646478652954	18445003	1.39651629504	FBgn0032678	78	FBgn0032678	78
518	X	16166287	16169628	1.645601272583	16168564	1.335859805346	FBgn0011764	1015	FBgn0011764	1015
519	X	2153846	2157375	1.645396232605	2156254	1.404475331306	FBgn0023526	7352	FBgn0023526	7352
520	3R	12690139	12692135	1.642010688782	12691001	1.392935961485	FBgn0082171	8964	FBgn0082171	8964
521	X	6840499	6844338	1.640020370483	6841424	1.461235463619	FBgn0027108	2475	FBgn0027108	2475
522	X	5384464	5386239	1.639248847961	5385283	1.546264069421	FBgn0065061	15664	FBgn0029771	22785
523	2L	9120158	9122374	1.637805938721	9121055	1.285769432783	FBgn0052982	4696	FBgn0052982	4696
524	X	13858493	13860471	1.636560440063	13859693	1.376738369465	FBgn0011982	109	FBgn0027537	202953
525	3R	6396498	6398207	1.633353471756	6397261	1.414166122675	FBgn0051394	42383	FBgn0001235	67125
526	X	2293428	2300276	1.631819486618	2295054	1.415822118521	FBgn0003714	5078	FBgn0004050	8871
527	2L	7531670	7533743	1.630878448486	7532475	1.373074412346	FBgn0053529	11948	FBgn0053529	11948
528	X	8619577	8623370	1.630626678467	8620623	1.492876370748	FBgn0026411	30388	FBgn0030061	60436
529	2L	17479222	17481030	1.627639770508	17480224	1.366045713425	FBgn0032643	7	FBgn0032643	7
530	2R	7130776	7133278	1.627511978149	7131921	1.411218446844	FBgn0033636	183	FBgn0033636	183
531	4	651550	653052	1.626811504364	652049	1.47160577774	FBgn0039915	2106	FBgn0026777	323702
532	2L	9584036	9586273	1.625563621521	9584846	1.439289212227	FBgn0014179	3104	FBgn0015393	114988
533	2R	1647914	1650508	1.624945640564	1648887	1.440089394065	FBgn0011958	666	FBgn0033067	40127
534	3R	1473015	1475026	1.62463760376	1474191	1.383411248525	FBgn0027951	268	FBgn0051545	559
535	3L	3793942	3795632	1.623826026917	3794887	1.264863603255	FBgn0035464	86	FBgn0035464	86
536	2L	8301988	8303519	1.623449325562	8302857	1.3543651402	FBgn0032012	126	FBgn0032015	5331
537	2R	8710566	8713445	1.622805118561	8712207	1.348910967509	FBgn0053182	1976	FBgn0028991	6226
538	3R	6424708	6426791	1.6227850914	6425864	1.406328499317	FBgn0001235	38522	FBgn0001235	38522
539	2L	8830584	8833495	1.620203018188	8832706	1.505436473423	FBgn0029123	7081	FBgn0029123	7081
540	3R	12726870	12728540	1.619856834412	12727733	1.455558776855	FBgn0051270	21774	FBgn0082171	45696
541	3L	13967949	13969840	1.61777973175	13968883	1.39512181282	FBgn0036398	1475	FBgn0036397	1744
542	3R	27572580	27575455	1.617455482483	27574595	1.407685953028	FBgn0011013	1344	FBgn0011013	1344
543	X	17011436	17013534	1.615208148956	17012765	1.112277640237	FBgn0000163	17889	FBgn0000163	17889
544	3R	8835948	8838300	1.614438533783	8837110	1.46742773056	FBgn0038110	133	FBgn0038109	1493
545	2R	15617735	15620080	1.611673355103	15618914	1.459416726056	FBgn0004364	7460	FBgn0004364	7460
546	X	10608123	10610245	1.610645294189	10609306	1.297002792358	FBgn0052675	148	FBgn0052672	4247
547	3R	23756265	23758552	1.610285282135	23757240	1.611942112446	FBgn0051053	3362	FBgn0027579	6325
548	2R	4566629	4568499	1.608140945435	4567657	1.401807530721	FBgn0033368	4062	FBgn0065074	39960
549	3R	18676042	18677716	1.605123519897	18676835	1.342662111918	FBgn0039029	5801	FBgn0039013	124213
550	3R	6492865	6494690	1.604085922241	6493754	1.433226644993	FBgn0037818	9138	FBgn0001235	29368
551	2R	2221850	2223524	1.604046344757	2222776	1.153844091627	FBgn0033095	4902	FBgn0033094	14338
552	2R	2084368	2087272	1.603639602661	2085384	1.381100654602	FBgn0033076	27407	FBgn0041145	36934
553	3R	14271867	14275662	1.603597640991	14274460	1.501727422078	FBgn0051122	35871	FBgn0038609	82082
554	X	10655988	10657521	1.602428913116	10656763	1.125549093882	FBgn0030235	11237	FBgn0030235	11237
555	3R	25341451	25343539	1.601244926453	25342596	1.481558631448	FBgn0039669	1029	FBgn0040623	25780
556	X	20318500	20321987	1.599774360657	20320171	1.305991914537	FBgn0031119	2052	FBgn0040649	23315
557	3R	19125417	19127234	1.599004745483	19126323	1.43076595664	FBgn0039071	10412	FBgn0039067	42544
558	3L	9434909	9437847	1.597250461578	9435605	1.270081392924	FBgn0052043	581	FBgn0052043	581
559	2L	6212834	6216437	1.596642971039	6214079	1.556970820707	FBgn0026755	10971	FBgn0031782	86317
560	3L	15966892	15968462	1.595843315125	15967687	1.186378955841	FBgn0036556	2307	FBgn0036557	2769
561	2R	3685347	3687135	1.592405557632	3686194	1.288054376841	FBgn0033274	768	FBgn0050373	9715
562	3L	9102470	9104376	1.591860771179	9103462	1.484627485275	FBgn0011206	837	FBgn0028789	88138
563	3R	4763801	4765397	1.591220378876	4764484	1.09226100585	FBgn0037643	79	FBgn0037644	6242
564	3R	9485286	9487949	1.590271949768	9486189	1.247866265914	FBgn0004237	52	FBgn0004237	52
565	3R	24013134	24014604	1.588419914246	24013971	1.158025208642	FBgn0039571	41425	FBgn0040108	140034
566	3L	19027579	19029666	1.586854934692	19028704	1.453669043148	FBgn0036843	273	FBgn0002945	18114
567	3R	27430543	27432316	1.58652973175	27431273	1.26851457708	FBgn0011655	5497	FBgn0039857	9306
568	3L	13376412	13378393	1.586271762848	13377292	1.432029604912	FBgn0002573	2220	FBgn0036351	22002
569	2L	12102563	12104703	1.586177349091	12103702	1.444169934591	FBgn0027081	32	FBgn0032408	7192
570	2L	10857260	10859583	1.585864067078	10858691	1.392240967069	FBgn0027363	163	FBgn0024227	609
571	3R	26393406	26395445	1.584868907928	26394267	1.313996851444	FBgn0039787	10887	FBgn0039767	140269
572	2L	20745006	20746703	1.58456993103	20745990	1.339240223169	FBgn0011202	250	FBgn0000986	23482
573	3L	2571761	2575263	1.584054470062	2573795	1.495592057705	FBgn0016794	861	FBgn0024939	2813
574	2R	18852374	18855511	1.583662033081	18853988	1.507022768259	FBgn0034846	247	FBgn0034846	247
575	3R	5424136	5425856	1.583087444305	5425062	1.263252943754	FBgn0037720	8029	FBgn0037719	8353
576	3R	27727452	27729472	1.582285881042	27728401	1.424123651841	FBgn0039883	69802	FBgn0002780	149393
577	3L	1430574	1432259	1.5786485672	1431319	1.069362878799	FBgn0043865	10144	FBgn0004635	16005
578	2L	9906530	9908224	1.578026771545	9907420	1.232527923584	FBgn0032156	1188	FBgn0024285	5487
579	3R	17441010	17443021	1.577407836914	17442189	1.4410850581	FBgn0046832	6057	FBgn0046832	6057
580	3R	6489918	6491641	1.576972961426	6490776	1.324111521244	FBgn0037818	12116	FBgn0001235	26390
581	3L	6725938	6728023	1.576600074768	6727064	1.266093552113	FBgn0035714	204	FBgn0035714	204
582	3R	27404994	27406655	1.576311588287	27405769	1.335844278336	FBgn0003268	625	FBgn0039857	16198
583	3L	5157673	5159794	1.575695991516	5158715	1.256781816483	FBgn0035596	1845	FBgn0035602	181717
584	2L	10841525	10843387	1.574979305267	10842467	1.349099439733	FBgn0032305	136	FBgn0032305	136
585	2L	19153402	19155345	1.572231292725	19154395	1.302252610524	FBgn0032763	23236	FBgn0032762	25040
586	3R	10718616	10720190	1.571784496307	10719362	1.309432478512	FBgn0038272	313	FBgn0038272	313
587	3R	25400817	25402710	1.571260929108	25401706	1.537665900062	FBgn0039670	12116	FBgn0040623	84890
588	X	17340785	17343402	1.571048259735	17342059	1.369612306356	FBgn0030842	18807	FBgn0030851	121354
589	X	16993773	16995446	1.570078849792	16994458	1.156520396471	FBgn0000163	418	FBgn0000163	418
590	2L	21026689	21028185	1.569968223572	21027331	1.092089260326	FBgn0010395	13094	FBgn0023388	102614
591	X	6705659	6709140	1.568660736084	6708237	1.365492165089	FBgn0064122	5507	FBgn0064122	5507
592	X	8059099	8062597	1.567978382111	8061345	1.413270579444	FBgn0030025	24575	FBgn0030028	55295
593	X	2254799	2256047	1.567244529724	2255300	0.71054315567	FBgn0040387	11480	FBgn0001150	29819
594	2R	17219561	17223463	1.566896915436	17220795	1.246528893709	FBgn0004362	118	FBgn0004362	118
595	3L	5942687	5945216	1.56546163559	5944419	1.285155713558	FBgn0035656	5533	FBgn0035656	5533
596	3L	17303764	17305168	1.560478210449	17304405	1.289241504669	FBgn0036710	112	FBgn0026197	62312
597	3L	5160196	5161906	1.559000968933	5161003	1.283522456884	FBgn0035596	4133	FBgn0035602	179429
598	X	1763770	1765656	1.55886220932	1764723	1.455949425697	FBgn0023511	260	FBgn0023509	324
599	3L	4605463	4607400	1.558032989502	4606392	1.2290863355	FBgn0003501	651	FBgn0015805	1172
600	X	19599180	19600981	1.557113647461	19600218	1.458438301086	FBgn0031070	3958	FBgn0031070	3958
601	2R	11616562	11618259	1.556355476379	11617636	1.298994709464	FBgn0014020	87	FBgn0034073	170
602	X	7289600	7291183	1.554494380951	7290407	1.295737653971	FBgn0040923	7037	FBgn0026144	107801
603	2R	9070961	9072521	1.553045272827	9071636	1.22043727426	FBgn0033855	164	FBgn0033855	164
604	3L	16372936	16376939	1.552175045013	16374782	1.343439102173	FBgn0014163	2316	FBgn0014163	2316
605	3R	18614181	18616003	1.550820827484	18615096	1.301861345768	FBgn0039026	4890	FBgn0039013	62474
606	2L	14553132	14554806	1.549868106842	14553986	1.188975418315	FBgn0028881	4911	FBgn0005771	63124
607	2R	1314719	1316607	1.547073364258	1315663	1.328554375966	FBgn0033043	9763	FBgn0033035	110421
608	3R	12074701	12078218	1.546231269836	12075605	1.353616863489	FBgn0040237	14205	FBgn0011253	22571
609	2L	21608689	21609806	1.54444026947	21609036	1.398590723674	FBgn0032955	2156	FBgn0022893	8485
610	X	7775109	7776854	1.54412317276	7776077	1.353468894958	FBgn0029979	514	FBgn0029980	2439
611	X	635750	638461	1.543398857117	636972	1.559223679935	FBgn0025618	4640	FBgn0015288	15012
612	X	3585561	3589989	1.542576313019	3587790	1.280224856208	FBgn0029675	4608	FBgn0000542	93543
613	3R	1494768	1499404	1.53803730011	1498371	1.311444789171	FBgn0037363	2936	FBgn0037363	2936
614	3R	19694293	19696211	1.537457942963	19695125	1.299379769494	FBgn0004185	9773	FBgn0004185	9773
615	2L	21166298	21167931	1.53565454483	21167191	1.251080329602	FBgn0000239	99	FBgn0024371	23353
616	2L	6145705	6147229	1.534529447556	6146428	1.245832026005	FBgn0040950	5543	FBgn0031782	18666
617	3R	2692947	2695126	1.53443813324	2693823	1.375395578497	FBgn0001077	3777	FBgn0001077	3777
618	3R	881102	883079	1.534320831299	881913	1.303044915199	FBgn0010313	30495	FBgn0010313	30495
619	3R	17232402	17233898	1.532957077026	17233041	1.146447628736	FBgn0038888	133	FBgn0043012	137242
620	3L	19050213	19052603	1.532182693481	19051665	1.17463812232	FBgn0036844	16	FBgn0036844	16
621	X	16478120	16480777	1.530502796173	16479207	1.413437779744	FBgn0030766	4365	FBgn0030766	4365
622	3R	19076431	19078341	1.529312133789	19077412	1.389584365644	FBgn0039066	146	FBgn0039066	146
623	2R	12299090	12300985	1.52902173996	12300174	1.279934714822	FBgn0034158	1620	FBgn0025832	70027
624	X	9533555	9536520	1.528820991516	9535603	1.532887488604	FBgn0000233	3806	FBgn0000233	3806
625	3R	25881718	25884428	1.52668762207	25882651	1.296505987644	FBgn0039745	76	FBgn0003479	884
626	2R	10866086	10868304	1.523522853851	10867431	1.366295365726	FBgn0034013	2414	FBgn0000996	28392
627	2R	9055917	9057825	1.522899627686	9056857	1.294090214898	FBgn0011896	4833	FBgn0014877	13132
628	3R	2229492	2233731	1.522314071655	2231116	1.397723823786	FBgn0037443	497	FBgn0037443	497
629	X	14051664	14053459	1.521800041199	14052572	1.415224850178	FBgn0040153	7180	FBgn0002873	29208
630	2L	5981230	5984341	1.520841598511	5983557	1.272287677316	FBgn0001942	1798	FBgn0001942	1798
631	X	10318639	10320949	1.515143871307	10319809	1.409595936537	FBgn0030206	653	FBgn0083167	13844
632	X	5023555	5024976	1.5148229599	5024273	1.039755344391	FBgn0029747	3333	FBgn0024332	144850
633	3L	4614784	4616760	1.514405250549	4615782	1.538717925549	FBgn0035563	146	FBgn0035562	4733
634	2L	5634212	5635841	1.512939929962	5634994	1.294434266932	FBgn0031726	11234	FBgn0031718	83968
635	3L	8500244	8502378	1.512431621552	8501055	1.389234900475	FBgn0024236	1864	FBgn0024236	1864
636	X	7068320	7072396	1.507132530212	7069621	1.081785387463	FBgn0029939	31309	FBgn0025549	66919
637	X	9581104	9582778	1.505948543549	9581900	1.305787118276	FBgn0020378	16280	FBgn0000233	42491
638	3L	9384147	9385648	1.505414962769	9384783	0.862768522898	FBgn0035986	5	FBgn0035987	223
639	X	5524091	5526291	1.505025863647	5524914	1.121085484823	FBgn0046687	298	FBgn0029785	7235
640	2R	15563114	15565507	1.504168510437	15564489	1.365772989061	FBgn0034480	44639	FBgn0004364	61885
641	2R	7147044	7151811	1.50230550766	7150922	1.309715151787	FBgn0033638	2445	FBgn0033638	2445
642	X	8115734	8117590	1.501637458801	8116732	1.298005878925	FBgn0030028	92	FBgn0030028	92
643	2L	3614598	3616288	1.500386238098	3615433	1.125307475819	FBgn0015663	3859	FBgn0002985	8685
644	2R	10175377	10176835	1.498923778534	10176105	0.932603031397	FBgn0033952	2487	FBgn0033948	39930
645	3R	17959024	17961579	1.497584342957	17960433	1.337643511155	FBgn0051163	853	FBgn0053335	30307
646	4	79091	81703	1.497422218323	79934	1.121200505425	FBgn0004859	2267	FBgn0004859	2267
647	3R	11043975	11045792	1.496420383453	11044802	1.326661396027	FBgn0038304	182	FBgn0038301	5480
648	3R	9853760	9855544	1.495503425598	9854671	1.322558254004	FBgn0038194	281	FBgn0038196	7216
649	3R	2227267	2228969	1.494739532471	2228211	1.259450042949	FBgn0037443	3402	FBgn0037443	3402
650	3L	6715414	6717642	1.494681835175	6716613	1.412515312433	FBgn0052393	483	FBgn0035713	9620
651	3R	1395780	1397587	1.493889331818	1396693	1.305955559015	FBgn0023023	137	FBgn0037342	2361
652	2R	19909675	19912913	1.493209838867	19910591	1.253860771656	FBgn0002787	20	FBgn0019886	112299
653	2R	18305573	18307494	1.492567300797	18306351	1.206023665035	FBgn0011211	285	FBgn0011211	285
654	3R	12744237	12748113	1.491994857788	12745160	1.031870140749	FBgn0051270	4347	FBgn0082171	63123
655	3R	17469176	17471210	1.489943504333	17470086	1.353483564713	FBgn0011766	16041	FBgn0046832	21840
656	3L	6928162	6930445	1.489079475403	6929393	1.260213979085	FBgn0035720	458	FBgn0001104	24607
657	2L	10056529	10059678	1.489038467407	10057219	1.178397234748	FBgn0011823	313	FBgn0011823	313
658	3R	12740585	12742634	1.487752914429	12741560	1.517656505108	FBgn0051270	7947	FBgn0082171	59523
659	2L	7639169	7641554	1.487594604492	7639891	1.218528298771	FBgn0031927	6106	FBgn0053529	95468
660	3R	19018332	19020242	1.487077713013	19019143	1.207704484463	FBgn0039061	10501	FBgn0039066	58123
661	3L	2694051	2695662	1.486632347107	2694795	1.281712949276	FBgn0035367	21576	FBgn0035370	55733
662	3L	4955456	4958386	1.485639095306	4956351	1.429562175975	FBgn0005775	668	FBgn0035570	265648
663	2R	5629942	5632062	1.484244346619	5631072	1.359407340779	FBgn0033486	1566	FBgn0033486	1566
664	X	22036810	22037993	1.483461856842	22036959	1.511769533157	FBgn0000719	21624	FBgn0031186	378974
665	3R	12618013	12619748	1.478838920593	12618884	1.161052584648	FBgn0015230	4851	FBgn0020556	19973
666	2L	441231	442726	1.477962493896	441972	1.135126948357	FBgn0004583	10719	FBgn0031253	20565
667	2R	6462831	6463976	1.476524353027	6463649	1.148940324783	FBgn0033574	6076	FBgn0033571	48684
668	3L	21423886	21425297	1.474948883057	21424551	1.119671737447	FBgn0037085	709	FBgn0037085	709
669	3R	10411502	10413978	1.47368812561	10412764	1.175026248483	FBgn0020299	5421	FBgn0020299	5421
670	2L	158472	162453	1.473658084869	160663	1.172060203552	FBgn0016977	1629	FBgn0016977	1629
671	3L	16975171	16976871	1.472856998444	16975937	1.109889954329	FBgn0052167	5383	FBgn0025582	223689
672	3R	16288988	16291080	1.47206735611	16290307	0.915614520802	FBgn0040574	19170	FBgn0043457	93345
673	2R	2383073	2384932	1.471029758453	2383964	1.231598981222	FBgn0033109	618	FBgn0033107	57091
674	2L	9966402	9967926	1.470397949219	9967161	1.122549617992	FBgn0011272	151	FBgn0011272	151
675	2R	10889374	10891678	1.469856262207	10890312	1.108151733875	FBgn0011660	3933	FBgn0000996	5511
676	3L	11210299	11212691	1.469390392303	11211158	1.076258491067	FBgn0036150	1273	FBgn0041094	15098
677	4	1027900	1029351	1.469048500061	1028659	1.226487193789	FBgn0019650	18681	FBgn0039930	20950
678	3R	682720	685481	1.468239307404	683582	1.246238876792	FBgn0003002	5047	FBgn0003002	5047
679	2R	20705372	20707987	1.46816444397	20706167	1.286970531239	FBgn0035094	9730	FBgn0001325	28048
680	2R	9947534	9949078	1.466100692749	9948370	1.222519650179	FBgn0013725	1172	FBgn0013725	1172
681	2R	10135197	10137628	1.465220928192	10136834	1.03218922019	FBgn0033948	659	FBgn0033948	659
682	3R	2569312	2571090	1.46409368515	2570094	1.173236727715	FBgn0004054	232	FBgn0004054	232
683	2L	7542547	7546762	1.463438034058	7544288	1.394400512471	FBgn0053529	135	FBgn0053529	135
684	X	19605025	19607863	1.461981773376	19606931	1.187529283411	FBgn0031071	9934	FBgn0031071	9934
685	3L	8798841	8801066	1.460396289825	8800195	1.238216459751	FBgn0011577	1258	FBgn0020633	65362
686	X	7075228	7077176	1.459270477295	7076155	1.441390037537	FBgn0029940	35985	FBgn0025549	60385
687	2R	15555048	15557090	1.458953857422	15556166	1.147703170776	FBgn0034480	36316	FBgn0004364	70208
688	3R	17465765	17468868	1.458355665207	17467101	1.272660255432	FBgn0046832	18855	FBgn0046832	18855
689	3R	11858879	11860873	1.457316398621	11860161	1.092486998614	FBgn0003117	8342	FBgn0038396	15232
690	3R	4637619	4639284	1.45485830307	4638405	1.341640528511	FBgn0037635	2872	FBgn0037633	7053
691	3L	21531788	21533340	1.454071998596	21532495	1.182550191879	FBgn0023417	204	FBgn0028663	58792
692	2L	4033838	4035750	1.453336715698	4035010	1.18509610494	FBgn0000547	3631	FBgn0000547	3631
693	2L	19141791	19143347	1.448863506317	19142751	1.326528310776	FBgn0010300	13016	FBgn0032762	13396
694	2R	6359212	6360909	1.447414398193	6359999	1.313943475485	FBgn0027525	5366	FBgn0027525	5366
695	3L	20174358	20176123	1.447409629822	20175251	1.067615449429	FBgn0036958	108	FBgn0036959	139
696	2L	5798407	5800394	1.447197437286	5799280	1.253193855286	FBgn0031738	924	FBgn0031739	2689
697	3L	20556211	20558570	1.446260929108	20557184	1.210631931529	FBgn0001323	2807	FBgn0001320	72020
698	3L	15285135	15289430	1.445672035217	15286221	1.207681543687	FBgn0036494	15738	FBgn0036494	15738
699	2L	7303970	7306115	1.445213317871	7305269	1.181998163462	FBgn0004009	1892	FBgn0004009	1892
700	X	269569	272699	1.444536209106	270715	1.136621654034	FBgn0002561	4170	FBgn0002561	4170
701	2R	6050066	6052092	1.44452047348	6050950	1.151781306547	FBgn0005630	4125	FBgn0004399	18767
702	3L	665246	667055	1.443817138672	666142	1.280434519053	FBgn0035152	417	FBgn0035156	10305
703	3R	10833843	10835176	1.443760871887	10834593	0.994092591604	FBgn0038280	5899	FBgn0028662	104797
704	3R	8085869	8088155	1.443545818329	8087170	1.232549499063	FBgn0003651	2699	FBgn0010044	118588
705	2L	20473612	20475919	1.443325042725	20474977	0.949193393483	FBgn0046834	112	FBgn0046834	112
706	X	10749627	10751330	1.442768573761	10750338	1.134130926693	FBgn0030248	964	FBgn0030241	50246
707	3R	10564066	10566551	1.442101478577	10565342	1.397131502628	FBgn0011217	1591	FBgn0038257	7701
708	3L	21219030	21220803	1.440769195557	21219966	1.06415784359	FBgn0037066	62	FBgn0037066	62
709	3L	9837603	9839592	1.440704345703	9838853	1.085664188161	FBgn0027567	300	FBgn0015618	26256
710	X	7789424	7791390	1.439819335938	7790546	1.312409996986	FBgn0027280	1696	FBgn0004404	10406
711	2L	15315097	15316895	1.439468383789	15316152	1.105188097273	FBgn0041103	317	FBgn0001981	13641
712	2L	21249542	21251754	1.437989234924	21250409	0.889705628157	FBgn0032938	145	FBgn0021856	1657
713	3R	17120455	17123206	1.437783718109	17121560	1.24294424057	FBgn0001234	785	FBgn0043012	25761
714	2L	17592273	17593914	1.436627864838	17593147	1.241115480661	FBgn0032653	4354	FBgn0032646	96109
715	3L	5743366	5745295	1.436343193054	5744354	1.144874691963	FBgn0035633	1405	FBgn0035633	1405
716	3R	5138250	5139647	1.435725212097	5138890	0.927127697889	FBgn0037675	8658	FBgn0053936	28702
717	X	20534264	20536514	1.435106277466	20535642	1.182489013672	FBgn0031129	10994	FBgn0003300	30525
718	4	1000997	1002365	1.43469619751	1001738	1.293743789196	FBgn0039931	4221	FBgn0039930	47871
719	3R	21682602	21683813	1.434494972229	21683220	0.764781679426	FBgn0039379	5844	FBgn0002735	142360
720	X	12423499	12426532	1.433368682861	12425792	1.353075572423	FBgn0041203	338	FBgn0015024	61928
721	2L	9495239	9497632	1.433100700378	9496074	1.252615213394	FBgn0004868	1147	FBgn0002973	58561
722	3L	1447168	1448856	1.432504177094	1448047	1.151118457317	FBgn0004635	723	FBgn0004635	723
723	3R	27529510	27531850	1.431666374207	27530458	1.247842704549	FBgn0054046	4396	FBgn0039867	32206
724	3L	13661306	13663190	1.430504798889	13662249	1.105686632792	FBgn0036379	21553	FBgn0036386	232007
725	2L	13234049	13236136	1.42987203598	13235225	1.32165902853	FBgn0032493	630	FBgn0032493	630
726	2L	12172394	12173905	1.429846286774	12173203	1.261470962973	FBgn0032421	219	FBgn0032408	76693
727	2L	22138209	22141140	1.426773548126	22140488	1.192326895396	FBgn0032978	8405	FBgn0032979	16266
728	3L	14925267	14926654	1.426616668701	14926017	1.119514763355	FBgn0026320	8589	FBgn0026320	8589
729	2L	9125173	9127148	1.426601409912	9126507	1.156194097856	FBgn0052982	756	FBgn0052982	756
730	3L	7130090	7131652	1.426130771637	7130865	1.070397403505	FBgn0028383	155	FBgn0028383	155
731	3L	15766822	15768718	1.425619125366	15767748	1.198714059942	FBgn0036531	5929	FBgn0036537	32897
732	2L	4219830	4222231	1.424767494202	4221284	1.378406933376	FBgn0001075	3432	FBgn0031590	5813
733	3L	13723370	13725344	1.424420833588	13724501	1.034927288691	FBgn0036380	82998	FBgn0036386	169755
734	3R	8895020	8898666	1.424263954163	8896087	1.345732548658	FBgn0004666	12606	FBgn0003308	37828
735	3L	4737390	4739409	1.423635482788	4738524	1.245755285025	FBgn0035572	352	FBgn0035570	47821
736	X	13228522	13230585	1.420800685883	13229206	0.985442666446	FBgn0030482	1624	FBgn0030482	1624
737	2L	10310358	10311833	1.419885635376	10311161	1.151676019033	FBgn0027491	425	FBgn0032222	20302
738	3L	22902496	22904146	1.419826507568	22903229	1.081438000997	FBgn0052461	14103	FBgn0037207	24174
739	2R	4910811	4912817	1.417808532715	4912162	1.112536072731	FBgn0053774	65	FBgn0053774	65
740	2L	12674707	12676387	1.416708230972	12675674	1.159775108099	FBgn0032442	6505	FBgn0032445	17349
741	3L	22201280	22202437	1.41632270813	22201483	1.312954389132	FBgn0004179	381	FBgn0037156	969
742	3L	19402131	19403581	1.416317939758	19402925	1.079753118403	FBgn0053062	8717	FBgn0036886	114756
743	3L	15675838	15678921	1.415954113007	15677143	1.264374200036	FBgn0041160	12035	FBgn0041160	12035
744	2R	13194450	13196866	1.41562461853	13195289	1.397248408374	FBgn0016059	3069	FBgn0016059	3069
745	X	6937691	6939719	1.414073944092	6938339	0.950651056626	FBgn0029933	4950	FBgn0029933	4950
746	2L	5454720	5457697	1.413511753082	5456990	1.209655425128	FBgn0005511	4651	FBgn0005511	4651
747	X	6194288	6196274	1.412993907928	6195664	1.20569079717	FBgn0029868	29	FBgn0029868	29
748	3R	26580108	26581560	1.412538528442	26580782	0.985133451574	FBgn0039801	8772	FBgn0003720	97255
749	3R	20922546	20924285	1.41145324707	20923416	1.139130204916	FBgn0053096	52	FBgn0053096	52
750	3L	355888	357546	1.411082267761	356546	1.237233668566	FBgn0003749	4302	FBgn0035136	11631
751	2L	2453860	2458465	1.409878730774	2457097	1.366246159871	FBgn0012017	2947	FBgn0015816	35569
752	2R	3853555	3855450	1.409237861633	3854533	1.17927312851	FBgn0033282	4819	FBgn0010109	110393
753	3L	12052387	12054418	1.409215927124	12053413	1.068746192115	FBgn0028679	2319	FBgn0036248	38777
754	2L	14429619	14432126	1.408617019653	14430688	1.216925680637	FBgn0028871	5557	FBgn0005771	60174
755	2R	17030890	17032950	1.407907485962	17032219	1.164158439636	FBgn0003731	1632	FBgn0010415	43469
756	2R	20563932	20565586	1.407804489136	20564779	1.156237155199	FBgn0001148	4801	FBgn0001148	4801
757	X	11337582	11340858	1.407029628754	11338497	1.132129698992	FBgn0052666	109	FBgn0052666	109
758	3R	5169347	5171271	1.406999111176	5170212	1.208339691162	FBgn0053936	2620	FBgn0053936	2620
759	X	16584482	16586313	1.406694889069	16585460	1.152692000071	FBgn0027528	387	FBgn0030786	32431
760	2R	18713364	18715776	1.405089855194	18714646	1.250048213535	FBgn0034834	4493	FBgn0003062	132326
761	3L	16440190	16441771	1.404162406921	16440878	1.140882155474	FBgn0004569	8082	FBgn0014163	63780
762	2R	12066820	12067950	1.403532028198	12067528	0.703471692403	FBgn0034135	405	FBgn0034138	18572
763	3L	7882447	7886206	1.402998924255	7885474	1.12864074707	FBgn0003041	424	FBgn0003041	424
764	3R	9813724	9815463	1.40260887146	9814555	1.353151798248	FBgn0015270	23916	FBgn0038196	47332
765	X	8263905	8267955	1.402552366257	8267062	1.219753770267	FBgn0026758	3438	FBgn0052711	11731
766	2R	12975637	12977765	1.402503967285	12976563	1.295712078319	FBgn0028953	4019	FBgn0028953	4019
767	3R	16657819	16659439	1.401214599609	16658622	1.168674098121	FBgn0053094	115	FBgn0038830	8671
768	2L	8509847	8511462	1.401185035706	8510756	0.993580565733	FBgn0032050	1079	FBgn0032050	1079
769	2L	20785036	20787410	1.401182174683	20786608	1.398403823376	FBgn0032886	1284	FBgn0000986	64100
770	2L	20222852	20224156	1.401120185852	20223475	1.015551745892	FBgn0058169	39	FBgn0011638	114446
771	X	4784363	4786952	1.398656845093	4786206	1.188656107585	FBgn0004368	1837	FBgn0004368	1837
772	3R	12060641	12062034	1.398517608643	12061395	1.153248310089	FBgn0040071	10024	FBgn0011253	36781
773	2L	10425876	10427727	1.397629261017	10426847	1.119087282817	FBgn0022268	20	FBgn0010083	56
774	2L	15141636	15143166	1.39661359787	15142388	1.119462251663	FBgn0028889	14070	FBgn0024183	76143
775	2L	15106591	15110212	1.395572662354	15109342	1.203216075897	FBgn0001978	69	FBgn0024183	43097
776	2R	10894363	10897127	1.394594192505	10895714	1.327449630289	FBgn0000996	109	FBgn0000996	109
777	3R	5045624	5047348	1.394358634949	5046513	0.92369037516	FBgn0003165	16891	FBgn0000412	19863
778	2R	3040209	3041950	1.394006252289	3040899	1.212877146403	FBgn0022772	3378	FBgn0022772	3378
779	2R	6898236	6900237	1.393692016602	6899226	1.218731433153	FBgn0033631	789	FBgn0050257	11034
780	2L	11060324	11061953	1.390686035156	11061029	1.055723054068	FBgn0032330	3626	FBgn0032335	10032
781	X	132223	133978	1.390426635742	133135	1.132544464535	FBgn0005427	3321	FBgn0000316	21361
782	2R	8534360	8536549	1.388843536377	8535444	1.262606246131	FBgn0008654	22414	FBgn0005624	38548
783	3R	12111394	12112827	1.388826847076	12111953	1.056671524048	FBgn0051283	3594	FBgn0051283	3594
784	3L	3073598	3075554	1.387044429779	3074548	1.145627689362	FBgn0003938	215	FBgn0003938	215
785	3R	14154387	14157559	1.386227607727	14156784	0.994933287303	FBgn0051235	2123	FBgn0038601	29326
786	3R	21867144	21869368	1.385499000549	21868108	1.26479438146	FBgn0001139	676	FBgn0000591	2062
787	2R	9107592	9109986	1.384506225586	9108863	1.368557426665	FBgn0027581	380	FBgn0033859	693
788	3R	12635716	12638655	1.382684707642	12636826	1.296663434882	FBgn0000014	18943	FBgn0020556	37915
789	X	10629365	10632038	1.382406234741	10631030	1.210555447472	FBgn0025111	1068	FBgn0052672	17477
790	3R	12567671	12569149	1.381455421448	12568405	1.153699843089	FBgn0003944	8057	FBgn0063261	8706
791	X	1989751	1991235	1.379214763641	1990323	1.205582899206	FBgn0004861	2378	FBgn0025626	69031
792	2L	20482181	20483753	1.378598213196	20482900	1.206404983997	FBgn0054007	201	FBgn0046834	7811
793	3R	13219428	13220933	1.377677440643	13220142	1.176832479589	FBgn0025456	163	FBgn0025456	163
794	2R	9515016	9517672	1.376687049866	9516309	1.264623037974	FBgn0050482	5888	FBgn0033889	21343
795	2R	18556904	18558414	1.375725746155	18557787	1.122984558344	FBgn0003900	4079	FBgn0003900	4079
796	2L	19150903	19152881	1.374461174011	19152233	1.01445719775	FBgn0010300	22498	FBgn0032762	22878
797	2L	3004555	3006776	1.374419212341	3005737	1.063819037543	FBgn0031488	7764	FBgn0002989	12976
798	2L	4122810	4124479	1.372900009155	4123747	1.020037015279	FBgn0014033	2026	FBgn0000547	92368
799	2L	21864116	21865177	1.372680664062	21865102	1.347320132785	FBgn0032965	20752	FBgn0003866	48914
800	4	576597	578452	1.372449874878	577430	1.296059103573	FBgn0022361	802	FBgn0026777	249083
801	3R	12097783	12099934	1.370223522186	12099099	1.26196381625	FBgn0011253	923	FBgn0011253	923
802	3R	19168852	19174083	1.368905544281	19172064	1.165333837271	FBgn0003118	180	FBgn0002622	12461
803	2L	13783361	13784934	1.367292165756	13784007	1.055557918549	FBgn0028539	163	FBgn0028932	550
804	2L	10200218	10201787	1.367208480835	10201006	1.005559191984	FBgn0032189	34	FBgn0032189	34
805	2R	8399822	8401356	1.36440372467	8400600	0.892034828663	FBgn0003975	404	FBgn0000181	14456
806	2R	13870857	13872597	1.363985061646	13871658	1.09452457428	FBgn0034328	26437	FBgn0034326	57337
807	X	7130341	7132454	1.362921237946	7131592	1.165978968143	FBgn0029941	163	FBgn0025549	4948
808	3R	5753644	5755035	1.362652301788	5754274	0.991704099319	FBgn0053975	638	FBgn0037770	57503
809	2R	10489737	10491386	1.361960172653	10490385	1.006468857036	FBgn0033988	5773	FBgn0033988	5773
810	2R	7154357	7156065	1.361511230469	7155347	1.129664028392	FBgn0033639	6209	FBgn0033638	6870
811	3R	2762460	2764193	1.361041069031	2763237	1.108793199062	FBgn0051488	20219	FBgn0001077	73191
812	X	20523206	20525120	1.35841178894	20524159	1.277376146878	FBgn0003300	19042	FBgn0003300	19042
813	X	10661164	10663068	1.357130527496	10662214	1.25095936656	FBgn0030235	5786	FBgn0030235	5786
814	X	5615949	5617410	1.356395721436	5616682	1.215358958525	FBgn0029804	667	FBgn0029800	16562
815	3R	26098665	26100849	1.356222867966	26099470	1.271477550268	FBgn0010113	4186	FBgn0039757	64728
816	3R	7145777	7147984	1.355804443359	7146644	0.949964165688	FBgn0051386	15314	FBgn0026063	27519
817	2R	4425634	4427034	1.355608463287	4426334	0.995458126068	FBgn0002552	7	FBgn0033342	7520
818	2R	19486675	19488195	1.353173732758	19487385	1.043386280537	FBgn0005612	564	FBgn0034948	2507
819	3R	9861446	9862821	1.352980136871	9862004	0.889416554395	FBgn0038196	117	FBgn0038196	117
820	2L	8087603	8089197	1.352700710297	8088445	1.206363593831	FBgn0011219	5023	FBgn0010287	15548
821	3L	8415222	8416708	1.352328777313	8415895	0.99304672877	FBgn0062463	432	FBgn0010825	8368
822	2L	12080671	12083368	1.350969791412	12082389	1.189435033237	FBgn0003145	3403	FBgn0003145	3403
823	3R	16715889	16717453	1.350675582886	16716688	0.883894383907	FBgn0051334	156	FBgn0038834	40417
824	X	18632851	18634524	1.350540161133	18633610	1.131128984339	FBgn0001090	1994	FBgn0001090	1994
825	X	4889521	4890958	1.349266767502	4890266	0.951487211081	FBgn0003028	3268	FBgn0004368	105897
826	3L	22885980	22887633	1.347854614258	22886879	1.245363314946	FBgn0052461	2247	FBgn0037207	7824
827	3L	2440206	2442981	1.347661018372	2442032	1.2743531545	FBgn0053231	6656	FBgn0053231	6656
828	2R	12906529	12908171	1.347523212433	12907384	1.068685277303	FBgn0011879	306	FBgn0034214	34958
829	2L	5042107	5043711	1.347517967224	5042958	1.1305122095	FBgn0053995	311	FBgn0022023	10251
830	3R	21808233	21809927	1.347435474396	21809200	1.130987307605	FBgn0015269	465	FBgn0002735	16380
831	3R	3466276	3466838	1.347237586975	3466325	1.326936721802	FBgn0051146	17646	FBgn0003885	109948
832	3R	17773643	17775457	1.347061634064	17774624	1.183687655131	FBgn0051171	16082	FBgn0038925	78574
833	X	6891106	6893327	1.346307277679	6892475	1.228638733135	FBgn0004143	2182	FBgn0029931	6631
834	2L	7590242	7592626	1.345706939697	7591311	1.045865885417	FBgn0083141	9376	FBgn0053529	46888
835	2R	20172940	20174664	1.345561027527	20173836	1.155809795155	FBgn0035046	1811	FBgn0035046	1811
836	3R	24410591	24413162	1.345021247864	24411715	1.152183405558	FBgn0000659	910	FBgn0000659	910
837	3L	20728385	20730351	1.343853712082	20729179	1.208935171366	FBgn0027364	2570	FBgn0016696	23801
838	3R	22616742	22620426	1.342795848846	22619630	1.110903739929	FBgn0003717	5135	FBgn0027889	72899
839	2L	14439134	14440764	1.342755317688	14439944	1.142662853003	FBgn0028844	10872	FBgn0005771	50918
840	3R	9230501	9233258	1.342658042908	9232264	1.374538600445	FBgn0038151	456	FBgn0038150	1674
841	3L	18149905	18152317	1.34246969223	18151013	1.131670176983	FBgn0003997	117	FBgn0020300	46350
842	X	3686538	3688146	1.341993331909	3687393	1.251027363997	FBgn0000542	6060	FBgn0000542	6060
843	2R	5976968	5978649	1.340449333191	5977671	1.156999707222	FBgn0033526	2631	FBgn0033526	2631
844	3R	4849261	4851473	1.340311050415	4850569	1.113853594836	FBgn0015014	4830	FBgn0015014	4830
845	3R	18192146	18194681	1.340001583099	18193407	1.224190459532	FBgn0003178	173	FBgn0038950	1704
846	2L	9704522	9706694	1.339345932007	9705865	1.333772927523	FBgn0051710	79	FBgn0032138	5404
847	2L	18773942	18775933	1.338643074036	18775005	1.196210468517	FBgn0045852	3228	FBgn0032717	60591
848	3R	11047860	11049504	1.338640928268	11048665	1.248072654009	FBgn0051155	149	FBgn0015610	2624
849	2L	712516	714658	1.338032245636	713863	1.191117197275	FBgn0000497	1105	FBgn0015621	106101
850	2L	12466090	12467740	1.337617397308	12467005	1.200652345022	FBgn0032437	13323	FBgn0040286	32340
851	2L	11444985	11447513	1.337556362152	11445845	1.039946317673	FBgn0004579	242	FBgn0004579	242
852	2L	6920149	6923223	1.337039470673	6921980	1.235446425045	FBgn0004838	1270	FBgn0004838	1270
853	3L	360667	362047	1.334639072418	361309	1.034567266703	FBgn0003749	461	FBgn0035136	16394
854	3L	253566	255930	1.333820343018	254725	1.173756016625	FBgn0029002	447	FBgn0035121	6815
855	3L	11330082	11332169	1.332796096802	11330860	1.209950987498	FBgn0036155	7972	FBgn0041094	104604
856	X	6196981	6200254	1.332528114319	6198761	1.163455835978	FBgn0026708	2896	FBgn0029868	3126
857	4	521223	523309	1.332427024841	521979	1.132823824883	FBgn0004607	2122	FBgn0026777	193632
858	X	21149049	21151561	1.331282615662	21150509	1.2194332235	FBgn0000709	37	FBgn0015379	5547
859	3R	20902291	20904281	1.330878734589	20903173	1.146100324743	FBgn0039274	2569	FBgn0039273	3265
860	2R	13952167	13953764	1.330243587494	13953058	1.069258557426	FBgn0050118	2286	FBgn0003067	98572
861	2R	4917063	4919647	1.330057144165	4918479	1.130641281605	FBgn0053774	6382	FBgn0053774	6382
862	2R	9825507	9828109	1.327241897583	9827307	1.194961684091	FBgn0033921	10091	FBgn0033922	13382
863	2R	15182974	15185720	1.327072143555	15184780	1.036953634686	FBgn0015949	97	FBgn0015949	97
864	2L	599142	602474	1.326582431793	601682	1.215854376554	FBgn0031270	1131	FBgn0031267	27450
865	2L	21039066	21040385	1.326360225677	21039680	0.860038089752	FBgn0010395	745	FBgn0023388	90265
866	X	12408027	12409963	1.325952529907	12408940	1.210703100477	FBgn0030400	8179	FBgn0015024	78780
867	3L	13086914	13088788	1.32488155365	13088077	1.157326726352	FBgn0010452	143	FBgn0010452	143
868	2R	15825717	15827566	1.324788570404	15826778	1.055142849684	FBgn0034500	3250	FBgn0034503	14891
869	2R	1660996	1661864	1.324571609497	1661084	1.486588160197	FBgn0011936	117	FBgn0033067	27930
870	2L	2364817	2366835	1.324077129364	2365645	1.109817953671	FBgn0014010	283	FBgn0028485	310
871	3L	19006565	19009915	1.323013782501	19007990	1.177238792181	FBgn0002945	2600	FBgn0002945	2600
872	2L	219175	224639	1.322716712952	223263	1.277570808635	FBgn0031235	9251	FBgn0031235	9251
873	3R	12881325	12883075	1.322490692139	12882119	1.153264438405	FBgn0020493	2390	FBgn0038472	13293
874	3R	4769524	4771340	1.321574687958	4770500	1.412990182638	FBgn0037644	226	FBgn0037644	226
875	X	7471396	7473129	1.321179389954	7472283	1.26404863596	FBgn0004198	17899	FBgn0027553	101275
876	X	16358354	16360695	1.32044839859	16360027	0.926308282216	FBgn0030755	869	FBgn0015615	67339
877	3R	914908	916722	1.320184707642	915748	1.034029722214	FBgn0010313	3340	FBgn0010313	3340
878	X	18250501	18252445	1.319548130035	18251819	1.298907790865	FBgn0030918	2369	FBgn0004956	110057
879	3R	17484824	17486709	1.319451808929	17485737	1.106256597182	FBgn0011766	390	FBgn0004493	11735
880	3R	17190551	17192328	1.31814956665	17191268	1.132198137396	FBgn0002781	11853	FBgn0043012	95469
881	4	950138	951495	1.317505836487	951425	1.086244821548	FBgn0023213	454	FBgn0039930	98184
882	3R	21462194	21466517	1.3164498806	21463418	1.175173338722	FBgn0039350	131	FBgn0039350	131
883	4	689838	691296	1.31588435173	690562	1.054788708687	FBgn0024728	6724	FBgn0039930	359047
884	2L	1667457	1670987	1.315706253052	1669963	1.189930859734	FBgn0051934	1353	FBgn0031357	40503
885	4	1046202	1048144	1.314389228821	1047479	0.98741718928	FBgn0025741	135	FBgn0039930	2130
886	3R	16981327	16983393	1.314117431641	16982388	1.044198364019	FBgn0038865	4427	FBgn0010770	40430
887	3R	7415146	7416784	1.312791824341	7415851	1.259729981422	FBgn0037918	13	FBgn0037920	29962
888	2L	17804817	17806388	1.312316417694	17805550	0.973018109798	FBgn0032655	2983	FBgn0032646	308512
889	3R	21510068	21511791	1.312264919281	21510936	1.271681249142	FBgn0039359	123	FBgn0039359	123
890	3L	18784392	18786429	1.309882640839	18785664	0.936937536512	FBgn0036815	768	FBgn0036815	768
891	3L	15752259	15753856	1.309651374817	15753163	1.122441347908	FBgn0036531	20514	FBgn0036537	47482
892	2L	13884529	13888784	1.309204101562	13887994	1.028381877475	FBgn0019890	16665	FBgn0019890	16665
893	3L	19105084	19106473	1.308616638184	19105960	0.861262828112	FBgn0052203	4210	FBgn0016797	29925
894	2L	1434892	1436852	1.307319641113	1436004	1.136844485998	FBgn0003926	3293	FBgn0002543	15555
895	X	22035595	22036460	1.307012557983	22036287	1.176729520162	FBgn0031201	20953	FBgn0031186	378302
896	2R	12369654	12372779	1.305300235748	12371799	1.22497189045	FBgn0026533	715	FBgn0025832	1598
897	3R	6448496	6450391	1.305124282837	6449564	1.147034645081	FBgn0001235	14822	FBgn0001235	14822
898	2L	6108189	6109640	1.304842948914	6108947	0.932836651802	FBgn0051641	8569	FBgn0031781	16191
899	3R	18409710	18411203	1.304657936096	18410425	1.077098935843	FBgn0038989	83	FBgn0038989	83
900	3L	1384264	1385952	1.303451538086	1385075	1.301748899313	FBgn0011854	103	FBgn0035213	59140
901	3R	26634510	26636537	1.303281784058	26635885	1.122001591851	FBgn0027598	1536	FBgn0003720	42152
902	X	2840095	2842284	1.302977800369	2841145	1.042236075682	FBgn0003285	11157	FBgn0004647	149883
903	2R	8472660	8475516	1.302879810333	8473491	1.127010881901	FBgn0033787	4028	FBgn0004512	11240
904	2R	12992675	12994560	1.300828456879	12993494	0.984091669321	FBgn0034225	493	FBgn0028953	20950
905	3R	919706	921536	1.299995422363	920357	0.900986880064	FBgn0010313	7949	FBgn0010313	7949
906	2L	9607648	9609114	1.299749851227	9608364	1.017690939062	FBgn0019809	115	FBgn0015393	91470
907	3R	27037939	27039797	1.299729824066	27039130	1.155849583944	FBgn0039828	2	FBgn0039828	2
908	3R	4751127	4755170	1.299058914185	4753600	1.248533641591	FBgn0003177	3378	FBgn0037644	17126
909	3L	9252317	9254615	1.299040794373	9253917	1.071381092072	FBgn0028431	27546	FBgn0035980	84389
910	3R	6403772	6405579	1.297243118286	6404816	0.923445761204	FBgn0051394	49938	FBgn0001235	59570
911	3R	26678879	26683825	1.297184944153	26681737	1.04333896637	FBgn0003720	3700	FBgn0003720	3700
912	X	10774438	10776301	1.297115802765	10775276	0.948447048664	FBgn0030251	2659	FBgn0030241	75184
913	3R	13904234	13908174	1.295830726624	13906437	1.012807782491	FBgn0038566	406	FBgn0038566	406
914	3R	25085261	25087048	1.295670032501	25086036	1.181241372052	FBgn0003525	4534	FBgn0003525	4534
915	3R	943129	945098	1.294962406158	944267	1.149529653437	FBgn0037293	9543	FBgn0010313	31859
916	2R	18021941	18024471	1.292551994324	18023543	1.118751462301	FBgn0034735	23747	FBgn0034743	90160
917	3R	5237716	5238970	1.292411804199	5238279	0.849428345175	FBgn0011740	8	FBgn0037686	11301
918	2L	13244579	13245738	1.292121887207	13245022	1.053851763407	FBgn0003935	174	FBgn0003935	174
919	2L	18364706	18367782	1.291492938995	18365668	1.139918088913	FBgn0011559	10713	FBgn0004413	73498
920	3R	17437361	17438594	1.290974617004	17437415	1.156531047821	FBgn0046832	10831	FBgn0046832	10831
921	3L	6952699	6954278	1.288474082947	6953641	1.289874966939	FBgn0001104	359	FBgn0001104	359
922	2L	16592609	16594152	1.286797523499	16593416	0.957823371887	FBgn0051815	4426	FBgn0002652	82569
923	3L	2187801	2189548	1.286232471466	2188650	1.026339362649	FBgn0035316	7385	FBgn0035315	8105
924	3L	17328348	17332123	1.284935951233	17329350	1.143775210661	FBgn0015550	4441	FBgn0026197	37367
925	2R	16878583	16880296	1.284535884857	16879544	1.146143704653	FBgn0000395	5021	FBgn0000395	5021
926	2R	9061307	9064110	1.284523963928	9062162	0.95451966454	FBgn0033853	733	FBgn0014877	7827
927	3R	24683509	24685505	1.28440952301	24684380	0.983317597707	FBgn0028373	535	FBgn0028373	535
928	3R	3915097	3916313	1.283940315247	3916212	1.003545427322	FBgn0037547	3238	FBgn0037550	35843
929	3R	10306465	10307701	1.283897399902	10306989	0.884978715111	FBgn0038233	30425	FBgn0038234	30601
930	2L	16281685	16283806	1.283617019653	16282833	1.090080632104	FBgn0001994	824	FBgn0001994	824
931	3R	951007	952572	1.283610343933	951834	1.023733195137	FBgn0037293	1976	FBgn0010313	39426
932	X	19608162	19610204	1.282486438751	19609014	1.129859924316	FBgn0031071	7851	FBgn0031071	7851
933	3R	11116577	11119410	1.282415390015	11117321	1.069091179792	FBgn0003721	10067	FBgn0011476	13050
934	3R	9724471	9726399	1.28223323822	9725587	1.074133227853	FBgn0000576	1994	FBgn0000576	1994
935	2R	8486798	8488762	1.281326293945	8487919	1.137928962708	FBgn0005624	8977	FBgn0005624	8977
936	3R	25282406	25284644	1.281280517578	25283400	0.94248521328	FBgn0004369	109	FBgn0039664	31816
937	2L	8788336	8789937	1.28062915802	8789135	1.030084252357	FBgn0032069	7884	FBgn0029123	36490
938	3R	18881661	18884025	1.278476715088	18883097	1.110413678487	FBgn0039045	171	FBgn0051457	70609
939	3L	22153046	22154724	1.278084754944	22153854	1.127142651876	FBgn0028500	42882	FBgn0037156	46660
940	3R	6428437	6430979	1.277294158936	6429223	1.180144757032	FBgn0001235	35163	FBgn0001235	35163
941	2L	9128131	9129994	1.27707195282	9128907	1.151313649284	FBgn0051887	936	FBgn0051887	936
942	2R	9506534	9509194	1.274729728699	9507123	1.029057025909	FBgn0002643	35	FBgn0033889	12157
943	X	13063154	13064825	1.274478912354	13063876	1.122320890427	FBgn0052639	6584	FBgn0052639	6584
944	3L	23163828	23165376	1.273879051208	23164966	1.364918867747	FBgn0037212	17904	FBgn0024733	135651
945	X	16776230	16779823	1.273700714111	16776964	0.848568327287	FBgn0030806	165	FBgn0030806	165
946	2R	2105994	2107353	1.27331829071	2106531	0.903634968926	FBgn0033076	6260	FBgn0041145	15787
947	3R	4673224	4674871	1.27251625061	4674082	1.158265978098	FBgn0011966	13520	FBgn0011966	13520
948	3L	11890622	11892009	1.272493362427	11891312	0.837344229221	FBgn0036221	4201	FBgn0000404	83788
949	X	19597217	19598626	1.271987915039	19597749	0.86099256788	FBgn0031070	1489	FBgn0031070	1489
950	2L	5052033	5053703	1.271132469177	5052949	1.107819676399	FBgn0031676	103	FBgn0022023	260
951	2R	10951964	10953332	1.270707130432	10952628	0.818824207082	FBgn0050472	13950	FBgn0000996	56805
952	2R	5088911	5090584	1.27031993866	5089788	1.081200093031	FBgn0033425	505	FBgn0025286	9208
953	X	17662251	17664371	1.270107746124	17663420	1.263635847304	FBgn0030870	1357	FBgn0030870	1357
954	2R	10985765	10988533	1.269346237183	10986482	1.003000175252	FBgn0050470	10708	FBgn0019968	60619
955	X	9760507	9762030	1.268323898315	9761179	1.038908958435	FBgn0030162	4832	FBgn0030177	167212
956	3L	15300599	15302454	1.267386436462	15301437	1.133699276868	FBgn0036494	522	FBgn0036494	522
957	2R	20605505	20609899	1.26734161377	20607467	1.229090627035	FBgn0004919	15547	FBgn0001148	37887
958	3L	7957670	7959368	1.267331123352	7959132	1.179487618533	FBgn0011817	6136	FBgn0011817	6136
959	3R	7644046	7645933	1.266286373138	7644995	0.948123931885	FBgn0019624	86	FBgn0019624	86
960	X	10569909	10571406	1.266273498535	10570508	1.131444522313	FBgn0003204	19216	FBgn0052672	43045
961	2R	15633280	15635591	1.265952110291	15634545	1.262756645679	FBgn0004364	8171	FBgn0004364	8171
962	3L	2536810	2538028	1.265824317932	2537255	0.752377955119	FBgn0010905	554	FBgn0024939	33727
963	2L	9507743	9509468	1.26380109787	9508690	0.975441157818	FBgn0032120	4898	FBgn0002973	71177
964	3L	12056338	12058006	1.263440608978	12057226	1.20372068882	FBgn0028679	1494	FBgn0036248	34964
965	3L	10298559	10300941	1.262704849243	10300256	0.913865685463	FBgn0067716	6463	FBgn0000629	311821
966	3L	3302271	3303797	1.262636184692	3303097	0.964317828417	FBgn0035436	8	FBgn0035436	8
967	3R	20343142	20344646	1.262205123901	20343819	1.19776837966	FBgn0003134	160	FBgn0039205	12461
968	3L	4345432	4347122	1.261145591736	4346538	1.208463522104	FBgn0035533	181	FBgn0035532	40776
969	2L	8365200	8367001	1.260451316833	8366041	1.038721898023	FBgn0005776	1174	FBgn0005776	1174
970	3L	15319456	15321155	1.260033607483	15320305	1.142332613468	FBgn0036494	18346	FBgn0036494	18346
971	2L	11065529	11067928	1.260031223297	11067197	1.032857894897	FBgn0032334	1579	FBgn0032335	3864
972	3R	27044390	27045933	1.259753227234	27045158	1.033651828766	FBgn0039830	199	FBgn0039830	199
973	2R	5588649	5590588	1.259484529495	5589422	0.962233431199	FBgn0033483	756	FBgn0033483	756
974	2R	18604032	18605730	1.259070396423	18604911	1.235132008791	FBgn0034821	3049	FBgn0003062	22591
975	3L	13542838	13544414	1.258457183838	13543738	0.909102969699	FBgn0036377	50190	FBgn0036351	188448
976	X	8503907	8505287	1.258158683777	8504435	0.934330940247	FBgn0004102	8549	FBgn0004102	8549
977	2R	17152562	17155316	1.257778167725	17154562	1.082419816185	FBgn0034644	802	FBgn0050284	5019
978	2L	3078248	3080667	1.256491184235	3078477	0.983020646232	FBgn0027571	21862	FBgn0003934	29776
979	2L	7525654	7527528	1.256328105927	7526554	1.067489034989	FBgn0053529	17869	FBgn0053529	17869
980	3L	3032628	3034882	1.255782604218	3034183	1.00123333931	FBgn0052485	322	FBgn0035388	15453
981	2R	16874507	16875962	1.254886627197	16875248	0.979917161605	FBgn0000395	725	FBgn0000395	725
982	2R	11436670	11438100	1.254661560059	11437303	0.937353723189	FBgn0034049	9489	FBgn0034050	12448
983	3L	16744374	16746221	1.254266738892	16745487	0.909477615356	FBgn0036661	127	FBgn0036660	513
984	2R	18019643	18021331	1.253784179688	18020473	1.212078290827	FBgn0034735	20677	FBgn0034743	93230
985	3L	20640247	20641521	1.253596782684	20640797	0.807797551155	FBgn0001320	11593	FBgn0001320	11593
986	2L	1310699	1312111	1.252904176712	1311186	1.063749313354	FBgn0011294	17975	FBgn0002543	109263
987	X	11551919	11554876	1.252665519714	11553686	0.993848578135	FBgn0030328	885	FBgn0030328	885
988	3R	2757931	2759527	1.252332925797	2758643	0.910361140966	FBgn0051488	24813	FBgn0001077	68597
989	3R	25075234	25078065	1.251590251923	25077214	0.941567252664	FBgn0040282	1047	FBgn0003525	4288
990	2R	11135763	11137667	1.250810623169	11136510	0.900844305754	FBgn0050465	15380	FBgn0010426	58433
991	2L	2199459	2201055	1.250239849091	2200354	1.076954140383	FBgn0051668	6075	FBgn0031395	7982
992	2L	19329147	19335288	1.247241020203	19330389	1.124167358174	FBgn0024245	28764	FBgn0024245	28764
993	3L	13320662	13322426	1.246657371521	13321525	1.188002109528	FBgn0036348	1648	FBgn0036349	31007
994	3L	15789203	15790866	1.245672225952	15790010	1.080741770127	FBgn0036534	1668	FBgn0036537	10635
995	3L	6804992	6806640	1.245518684387	6805782	1.02618727088	FBgn0003995	41675	FBgn0035714	78922
996	3R	6258245	6259643	1.244729995728	6259037	0.930648186628	FBgn0037817	1485	FBgn0015396	83131
997	X	12429593	12431164	1.244488716125	12430363	1.116749256849	FBgn0030403	787	FBgn0015024	57357
998	X	19615991	19618190	1.243772029877	19617030	1.059898138046	FBgn0031071	165	FBgn0031071	165
999	2R	8103072	8106521	1.243467330933	8104006	1.012115985155	FBgn0050055	1204	FBgn0050055	1204
1000	3R	6470996	6472367	1.243351459503	6471698	0.909185886383	FBgn0001235	7312	FBgn0001235	7312
1001	2L	7181468	7183064	1.243126392365	7182171	1.020915985107	FBgn0031893	65	FBgn0031897	37858
1002	2L	11454969	11456519	1.243103027344	11455708	1.109836131334	FBgn0004579	10105	FBgn0004579	10105
1003	3R	4790491	4792158	1.242558479309	4791389	1.083503127098	FBgn0037645	11832	FBgn0037644	20663
1004	2R	4688700	4690270	1.242156505585	4689509	0.932250780218	FBgn0015477	516	FBgn0033380	63433
1005	3R	6203038	6204606	1.241112709045	6203924	0.96555221782	FBgn0020379	134	FBgn0015396	28018
1006	2R	9735876	9737318	1.241045475006	9736460	1.051905250549	FBgn0033913	1677	FBgn0033912	4970
1007	X	11169730	11171617	1.240320205688	11170859	1.142011284828	FBgn0030286	179	FBgn0003411	3295
1008	3R	1217800	1219607	1.239098072052	1218700	1.089579194784	FBgn0001311	113	FBgn0037316	18347
1009	2L	164839	167757	1.237105369568	166540	1.27888469696	FBgn0016977	7506	FBgn0016977	7506
1010	X	10981470	10983415	1.236703872681	10982331	0.991809396183	FBgn0030268	90	FBgn0030272	7007
1011	2R	15173737	15177755	1.23556470871	15175676	1.094093883739	FBgn0046817	70	FBgn0046817	70
1012	3R	25040366	25042456	1.235289096832	25041349	1.022667576285	FBgn0067714	24	FBgn0029176	4539
1013	3L	622255	624698	1.235217571259	623108	1.020051675684	FBgn0064191	2683	FBgn0064191	2683
1014	X	212694	214086	1.234705448151	213304	0.81737318635	FBgn0004034	27	FBgn0000022	13549
1015	2R	18743810	18745206	1.233397483826	18744620	0.698338598013	FBgn0034835	4394	FBgn0034846	109615
1016	2L	19730637	19732085	1.232938289642	19731520	1.002727776766	FBgn0032815	363	FBgn0005590	34556
1017	3L	19045901	19047162	1.232397079468	19046439	0.837862295263	FBgn0036844	5242	FBgn0036844	5242
1018	2R	2087588	2089322	1.232008934021	2088591	0.887530295054	FBgn0033076	24200	FBgn0041145	33727
1019	3R	20083508	20084747	1.231976509094	20084177	0.759920540978	FBgn0039175	5797	FBgn0051130	6804
1020	3L	21413558	21416617	1.23187828064	21415647	0.841744095087	FBgn0014143	5250	FBgn0014143	5250
1021	2L	2887603	2889538	1.231647491455	2888326	0.962692429038	FBgn0041111	2374	FBgn0004584	84350
1022	4	404106	406387	1.230500221252	405363	1.056595683098	FBgn0039905	8277	FBgn0026777	77016
1023	2L	8209618	8211761	1.230439186096	8210966	0.960754811764	FBgn0003607	167	FBgn0003607	167
1024	2L	7827591	7829985	1.230202674866	7828362	1.059633030611	FBgn0004177	619	FBgn0020618	1110
1025	2R	19100570	19101692	1.229427337646	19101113	0.824211344999	FBgn0050182	7241	FBgn0015903	28616
1026	X	10586666	10590676	1.226528167725	10587361	1.005590289831	FBgn0003204	2363	FBgn0052672	26192
1027	2L	19358155	19359961	1.225854873657	19359226	0.929709967445	FBgn0024245	73	FBgn0024245	73
1028	2L	6388917	6390548	1.224074363708	6389646	0.948733329773	FBgn0031809	5828	FBgn0043854	17231
1029	3R	2616737	2618088	1.223287582397	2617424	0.879361220769	FBgn0000439	134	FBgn0082182	17832
1030	2L	7680098	7681158	1.223111152649	7680300	0.570226232211	FBgn0024290	5222	FBgn0031947	102557
1031	3R	2629619	2631421	1.222874164581	2630542	0.949854493141	FBgn0082182	4714	FBgn0082182	4714
1032	X	9574609	9577734	1.222722053528	9575295	1.038190762202	FBgn0020378	22885	FBgn0000233	35886
1033	2L	4838087	4839458	1.222171783447	4838771	0.810371049245	FBgn0031636	532	FBgn0031633	8101
1034	2L	4822973	4824657	1.222070217133	4823723	0.952978554894	FBgn0031632	1947	FBgn0031632	1947
1035	2L	3529403	3531077	1.222036838531	3530257	0.953472894781	FBgn0031549	29	FBgn0031549	29
1036	3R	4336333	4337514	1.222015142441	4336774	0.709489792585	FBgn0037590	306	FBgn0037602	140065
1037	3L	662468	664158	1.221148967743	663364	1.032135290258	FBgn0035151	490	FBgn0035156	13083
1038	3L	600882	602831	1.220609664917	601790	1.371678997489	FBgn0052345	4058	FBgn0064191	24001
1039	3R	23384179	23385745	1.218532085419	23384794	0.911036713918	FBgn0004387	42	FBgn0003330	122952
1040	3L	21510607	21512405	1.217735290527	21511365	0.881389882829	FBgn0052441	3393	FBgn0028663	37662
1041	2L	10208204	10209763	1.217402219772	10208954	0.915704194237	FBgn0032192	767	FBgn0032191	1993
1042	2R	13197469	13200258	1.217160224915	13199461	0.9941175282	FBgn0034260	286	FBgn0016059	1103
1043	X	4897107	4899079	1.21581363678	4898171	1.131876246134	FBgn0003028	4637	FBgn0004368	113802
1044	X	13267136	13270993	1.215753555298	13268855	0.896307496464	FBgn0052635	10988	FBgn0030482	38025
1045	3R	23744181	23745506	1.21565246582	23744925	0.835223381336	FBgn0053213	242	FBgn0039557	1868
1046	X	2321199	2322604	1.215637207031	2321873	0.916344502393	FBgn0040388	4286	FBgn0004050	17948
1047	X	11586848	11588079	1.215595722198	11587396	0.804492026567	FBgn0002577	813	FBgn0030328	34595
1048	3R	5051302	5053440	1.214364051819	5052122	0.994612455368	FBgn0003165	11282	FBgn0000412	14254
1049	X	3252393	3254904	1.214239597321	3253582	1.125690311193	FBgn0029657	4012	FBgn0000472	24243
1050	3R	24373326	24374906	1.214186191559	24374186	0.917147860808	FBgn0039588	3662	FBgn0000659	36619
1051	3R	1646427	1647737	1.214055299759	1647124	0.830823485057	FBgn0037382	25	FBgn0037383	3102
1052	3L	1160974	1162271	1.213574409485	1161750	0.742549110861	FBgn0025525	944	FBgn0035194	69456
1053	2R	19318641	19320494	1.213526964188	19319585	0.920225560665	FBgn0028411	12	FBgn0028411	12
1054	X	18809973	18811936	1.213410377502	18811063	1.060542162727	FBgn0052541	46767	FBgn0030974	83493
1055	3L	9826740	9829191	1.212956905365	9827297	0.934872210026	FBgn0004390	1929	FBgn0015618	14700
1056	2R	14693499	14694717	1.211430072784	14694190	0.710189938545	FBgn0034421	573	FBgn0000578	37692
1057	2R	5940363	5941932	1.210310935974	5941236	0.78810185194	FBgn0033522	289	FBgn0033522	289
1058	3R	2605337	2606721	1.208798885345	2605902	0.998666063944	FBgn0000439	11656	FBgn0000071	17587
1059	3R	20691917	20694060	1.208357334137	20693454	1.030155574574	FBgn0013949	2381	FBgn0015625	3163
1060	X	17712111	17714125	1.208258628845	17713019	0.900595128536	FBgn0030879	4042	FBgn0030879	4042
1061	2R	14759487	14760900	1.207768440247	14760180	1.030880037944	FBgn0004003	4444	FBgn0003254	30409
1062	2R	9821815	9823925	1.205660581589	9822974	0.763079587151	FBgn0033921	5758	FBgn0033922	17715
1063	2R	7687474	7690359	1.205161094666	7689785	0.943970918655	FBgn0014184	384	FBgn0014184	384
1064	2L	21091960	21093538	1.205035209656	21092714	1.078679889441	FBgn0040297	522	FBgn0023388	37231
1065	2L	5236913	5238720	1.203566074371	5237844	0.993210455951	FBgn0051971	2922	FBgn0000228	40714
1066	2R	10083789	10084998	1.20351600647	10084436	0.697963937124	FBgn0010397	6229	FBgn0010638	49154
1067	X	378096	380531	1.202411651611	379381	1.176763564348	FBgn0000570	661	FBgn0000570	661
1068	3L	16454056	16457330	1.202241897583	16456531	1.103428896736	FBgn0003515	6382	FBgn0014163	79433
1069	2R	4154674	4156061	1.202082157135	4155320	1.046670997844	FBgn0003892	6128	FBgn0003892	6128
1070	3L	7970303	7972685	1.201462268829	7971067	0.93502852122	FBgn0046767	2428	FBgn0046767	2428
1071	2L	8850953	8852421	1.19961643219	8851524	0.930325928856	FBgn0052986	11283	FBgn0029123	25899
1072	3L	1622310	1623912	1.199432849884	1623172	0.91322016716	FBgn0013753	62	FBgn0035248	5902
1073	X	4790980	4792603	1.197103977203	4791737	1.036478996277	FBgn0004368	7368	FBgn0004368	7368
1074	2R	11159283	11161051	1.196630477905	11160124	0.86966009701	FBgn0082178	11861	FBgn0010426	34819
1075	2L	8273837	8277188	1.196089267731	8276206	0.963482576258	FBgn0011902	14521	FBgn0011902	14521
1076	3R	18788810	18791226	1.194940567017	18789325	0.7465771993	FBgn0051281	2698	FBgn0051457	164381
1077	X	5452640	5454617	1.194841861725	5453652	0.765770018101	FBgn0029776	7345	FBgn0029783	57554
1078	2L	10547638	10549730	1.193985939026	10548715	1.023532748222	FBgn0051721	3834	FBgn0032268	18575
1079	2L	5403123	5404462	1.193984985352	5403768	0.877818584442	FBgn0016660	574	FBgn0005511	57873
1080	2L	13318103	13320388	1.192586421967	13318842	1.051643680124	FBgn0032504	8020	FBgn0022069	47346
1081	3L	10633570	10635191	1.192538261414	10634502	0.82074989992	FBgn0052066	458	FBgn0052068	2834
1082	3L	5829750	5831722	1.191890716553	5830650	1.065514901105	FBgn0003984	11089	FBgn0052409	42839
1083	3R	9510102	9511630	1.190578460693	9510779	0.869890362024	FBgn0024555	1099	FBgn0024555	1099
1084	2L	12323987	12325448	1.189931869507	12324655	0.901048056285	FBgn0051862	14215	FBgn0032431	106238
1085	3R	11618828	11621042	1.188996315002	11620107	1.040024916331	FBgn0038364	589	FBgn0038364	589
1086	2R	20050064	20052015	1.188950538635	20051022	0.991485532125	FBgn0035023	3450	FBgn0019886	28132
1087	2R	14234343	14235995	1.185629844666	14235150	0.873331955501	FBgn0053147	2158	FBgn0023214	46755
1088	2L	6950011	6951252	1.185506820679	6950613	0.941753705343	FBgn0020616	173	FBgn0031875	6397
1089	3L	14722754	14724280	1.185339450836	14723363	0.973606169224	FBgn0013263	2945	FBgn0036449	28319
1090	2R	17825075	17827284	1.184774398804	17826089	1.100914537907	FBgn0013272	845	FBgn0013272	845
1091	X	18133939	18135788	1.184671878815	18134894	1.133253267833	FBgn0004956	6868	FBgn0004956	6868
1092	3L	15480305	15483356	1.184577941895	15482227	0.829226149453	FBgn0036503	58	FBgn0036503	58
1093	2L	18593434	18595424	1.184230327606	18594733	0.907748755287	FBgn0003270	1604	FBgn0032693	54180
1094	3L	3831200	3833747	1.184132575989	3832232	1.06964108679	FBgn0013751	2547	FBgn0035464	37431
1095	3L	18102514	18105257	1.184104442596	18104360	1.006291548411	FBgn0020300	303	FBgn0020300	303
1096	3L	16196530	16198026	1.183500766754	16197343	1.067902058363	FBgn0036580	52	FBgn0036580	52
1097	3R	20671181	20672833	1.183268547058	20671991	0.907527774572	FBgn0013953	745	FBgn0013953	745
1098	2R	11269416	11271887	1.182839393616	11270086	0.843386530876	FBgn0050089	27825	FBgn0050089	27825
1099	2L	6594169	6596308	1.182542800903	6594795	0.907269814435	FBgn0031835	6271	FBgn0031836	16228
1100	2R	14937988	14939407	1.179407596588	14938631	0.949202597141	FBgn0004873	1181	FBgn0050326	8497
1101	X	543019	545234	1.179402828217	544278	1.195026683807	FBgn0021764	617	FBgn0025637	31385
1102	3R	5204495	5205898	1.179352283478	5205071	0.907856106758	FBgn0037684	13929	FBgn0037686	21907
1103	2L	19318106	19321480	1.178853988647	19320710	0.833433768328	FBgn0032769	24475	FBgn0024245	38443
1104	2R	10762448	10763863	1.178493976593	10762951	0.89501696825	FBgn0003328	697	FBgn0000996	132872
1105	2R	20514717	20516240	1.178215026855	20515622	0.957057687971	FBgn0005634	3451	FBgn0005634	3451
1106	3R	22712072	22713542	1.177057743073	22712829	0.916053631726	FBgn0004359	5373	FBgn0002838	11151
1107	3L	2863303	2867206	1.176207542419	2866180	1.114197310279	FBgn0035379	9516	FBgn0035370	115652
1108	2R	16755474	16759309	1.176168441772	16758478	0.949472597667	FBgn0034606	57	FBgn0034606	57
1109	2L	8871750	8873173	1.175827026367	8872585	0.87919364256	FBgn0032072	5818	FBgn0029123	46960
1110	3R	4485218	4486724	1.175563335419	4485851	0.832808881998	FBgn0000171	632	FBgn0000447	6115
1111	3R	23930052	23931320	1.174324989319	23930792	0.651618904538	FBgn0039571	41754	FBgn0039559	167221
1112	2R	12031161	12033056	1.173409461975	12032343	1.125914321226	FBgn0011260	17284	FBgn0034138	53757
1113	2L	15949845	15951085	1.17271232605	15950538	0.947372492622	FBgn0028856	3257	FBgn0003936	202927
1114	2R	2993933	2995703	1.171887397766	2994914	0.977713362376	FBgn0010548	5939	FBgn0015930	6762
1115	3L	18819278	18820602	1.171263694763	18819931	0.918122768402	FBgn0067689	6310	FBgn0036818	11667
1116	3L	9441589	9442881	1.171234130859	9442113	0.847546870892	FBgn0036003	4704	FBgn0052043	7089
1117	3L	735669	737989	1.171203136444	737113	1.187215477228	FBgn0000575	4175	FBgn0000575	4175
1118	2L	21836296	21838182	1.171070575714	21837219	1.163864940405	FBgn0003866	21031	FBgn0003866	21031
1119	3L	22124982	22126321	1.170604705811	22125598	0.906276345253	FBgn0037152	26330	FBgn0037156	74916
1120	X	4530602	4532294	1.17039680481	4531676	0.866343816121	FBgn0022768	432	FBgn0022768	432
1121	3L	1462266	1464324	1.169207572937	1463497	0.910730979022	FBgn0046769	973	FBgn0004635	16173
1122	2L	13165259	13166584	1.16845703125	13165826	0.909532864889	FBgn0032474	246	FBgn0024291	275
1123	2L	7246369	7248194	1.168395519257	7247562	0.733207169701	FBgn0031900	5210	FBgn0031898	24483
1124	2L	6508021	6509335	1.168098926544	6508779	0.845251167522	FBgn0051637	10137	FBgn0031822	17951
1125	3R	18719094	18721487	1.168093681335	18719902	0.974321603775	FBgn0017590	5122	FBgn0039013	167280
1126	2L	87042	90666	1.167358160019	89849	0.946949846604	FBgn0002931	2467	FBgn0002931	2467
1127	3L	13415560	13417255	1.166422843933	13416390	0.999756209056	FBgn0036365	164	FBgn0036351	61100
1128	2L	20903499	20906565	1.165351867676	20904410	1.070220053196	FBgn0032901	2111	FBgn0032906	9327
1129	3L	7408316	7410001	1.164561271667	7409227	0.842464715242	FBgn0014011	101	FBgn0014011	101
1130	3L	896949	898190	1.164377212524	897451	0.92469227314	FBgn0025593	155	FBgn0035164	76405
1131	3R	24243042	24244312	1.163417816162	24243560	0.76438034282	FBgn0039584	366	FBgn0039580	78070
1132	3L	280323	282867	1.163367271423	281000	1.042338579893	FBgn0035128	354	FBgn0035128	354
1133	3R	19742720	19744216	1.162448883057	19743357	0.890079096744	FBgn0016754	5338	FBgn0015282	13890
1134	3R	13891935	13892622	1.162417888641	13892249	0.473851935069	FBgn0010389	13543	FBgn0010389	13543
1135	3R	14883851	14885511	1.160495758057	14884676	1.041355301352	FBgn0038676	19403	FBgn0027784	27703
1136	3L	15473281	15475767	1.160060882568	15474928	1.054782025954	FBgn0028377	224	FBgn0028377	224
1137	2L	19336891	19338287	1.159618854523	19337527	0.989406824112	FBgn0024245	21626	FBgn0024245	21626
1138	2R	13854488	13856206	1.15957736969	13855522	0.934339326971	FBgn0040737	28837	FBgn0034326	41201
1139	X	1678834	1681132	1.158619880676	1680241	0.909041583538	FBgn0029591	1575	FBgn0029591	1575
1140	3R	25619549	25621119	1.158304691315	25620202	1.050135107601	FBgn0039695	156	FBgn0019972	5173
1141	2R	12407512	12408809	1.157926559448	12408045	0.766276079066	FBgn0025833	2469	FBgn0028737	24989
1142	2L	6723225	6724735	1.157834768295	6723955	1.053298697752	FBgn0046704	48	FBgn0025777	600
1143	2L	7426275	7427769	1.157711982727	7426977	0.872614944682	FBgn0031912	111	FBgn0053529	117446
1144	2R	1204843	1206317	1.156054973602	1205592	0.977548718452	FBgn0033035	350	FBgn0033035	350
1145	X	1090567	1092166	1.155574321747	1091314	0.9180303514	FBgn0026875	2140	FBgn0026875	2140
1146	3R	8206409	8207891	1.154880523682	8207219	0.918765685138	FBgn0038028	1193	FBgn0038028	1193
1147	2R	5884879	5886235	1.154721260071	5885480	0.712944507599	FBgn0033515	6442	FBgn0033522	56045
1148	3L	9883604	9884734	1.154110908508	9884333	0.616909652948	FBgn0036059	11157	FBgn0015618	71736
1149	X	14576928	14578609	1.15399980545	14577781	0.865692406893	FBgn0015774	5430	FBgn0015773	90013
1150	2L	8156090	8157725	1.153668165207	8156867	1.062746047974	FBgn0051900	40	FBgn0031992	5458
1151	2L	8825029	8827043	1.153499126434	8825867	0.946463330587	FBgn0029123	242	FBgn0029123	242
1152	3L	20281712	20283059	1.153233528137	20282328	0.737511571248	FBgn0036974	157	FBgn0011425	13086
1153	2L	17258556	17260135	1.152633428574	17259254	1.052222066455	FBgn0032629	2593	FBgn0032633	120822
1154	2L	12668832	12671663	1.152347564697	12670658	1.047968268394	FBgn0032442	1489	FBgn0032445	22365
1155	2R	14602212	14603364	1.151188850403	14602856	0.590734672546	FBgn0050125	8181	FBgn0000578	53642
1156	X	13458246	13459265	1.151139259338	13458843	0.681361130306	FBgn0030505	149	FBgn0030507	43117
1157	X	7087488	7089054	1.150700569153	7088236	0.976522366206	FBgn0029940	23904	FBgn0025549	48304
1158	X	137168	138899	1.150541305542	137880	0.885094165802	FBgn0024989	1355	FBgn0000316	26106
1159	2R	5002421	5003599	1.150323867798	5002997	0.799482375383	FBgn0004360	2985	FBgn0053774	90900
1160	3R	12066163	12069154	1.149610519409	12068272	1.063762552598	FBgn0040071	16901	FBgn0011253	29904
1161	3R	1832692	1834533	1.149606227875	1833620	0.916536275078	FBgn0003261	681	FBgn0003261	681
1162	3R	3951843	3952768	1.14844417572	3952292	0.559280157089	FBgn0037551	44	FBgn0037550	237
1163	2L	16279624	16281253	1.148355007172	16280243	0.982815901438	FBgn0001994	3414	FBgn0001994	3414
1164	4	1071981	1073499	1.147735118866	1072837	0.935854503087	FBgn0004624	1116	FBgn0011642	8329
1165	3R	26719002	26720559	1.147485733032	26719824	0.884878158569	FBgn0015032	141	FBgn0003720	41787
1166	X	14462177	14463603	1.146663665771	14462928	0.888794362545	FBgn0015773	24840	FBgn0015773	24840
1167	3R	16818177	16820604	1.146569728851	16819716	0.93554097414	FBgn0038845	12993	FBgn0010770	122242
1168	3R	14488536	14490026	1.146154403687	14489243	0.947005496306	FBgn0038636	7	FBgn0027841	4129
1169	3L	16017242	16018600	1.146110057831	16017885	0.965545401854	FBgn0005536	658	FBgn0003691	1971
1170	3R	16418133	16420749	1.146084785461	16418828	0.983381569386	FBgn0023097	57	FBgn0023097	57
1171	3L	7599119	7600164	1.145998954773	7599627	0.571278263541	FBgn0053276	14821	FBgn0014011	190501
1172	2L	1751521	1752778	1.145413398743	1752238	0.79701433863	FBgn0031364	111	FBgn0031357	41772
1173	2R	10544380	10546291	1.144199848175	10545352	0.811946111567	FBgn0043530	5650	FBgn0033989	38266
1174	X	16281821	16283408	1.143280982971	16282575	0.979022216797	FBgn0010256	39	FBgn0010256	39
1175	4	506096	508869	1.142845630646	508046	0.825312048197	FBgn0039908	1375	FBgn0026777	179699
1176	3R	18678349	18680346	1.142102241516	18679786	1.009214814504	FBgn0039029	8752	FBgn0039013	127164
1177	2R	9455106	9458321	1.14168548584	9457478	0.944224860933	FBgn0013733	539	FBgn0033886	18833
1178	3L	12620549	12622107	1.141252040863	12621502	0.933943299686	FBgn0052111	19619	FBgn0036306	107202
1179	2L	4357030	4358646	1.141079425812	4357823	0.971715674681	FBgn0031596	4848	FBgn0026319	14167
1180	3R	12331423	12332677	1.141023397446	12332093	0.783719152212	FBgn0028381	4699	FBgn0027053	36270
1181	2L	11452039	11453905	1.140921592712	11452983	1.052567902733	FBgn0004579	7380	FBgn0004579	7380
1182	3L	8288274	8290026	1.140100479126	8289208	1.096701431274	FBgn0035872	226	FBgn0035872	226
1183	3L	19117896	19119482	1.139824390411	19118836	0.944038808346	FBgn0016797	17049	FBgn0016797	17049
1184	X	15820363	15821684	1.139424800873	15821039	0.848571270704	FBgn0030718	344	FBgn0030718	344
1185	3R	12724545	12726210	1.139272212982	12725402	1.080838978291	FBgn0015350	19952	FBgn0082171	43365
1186	3L	20980729	20982192	1.138787269592	20981282	0.81342941172	FBgn0026179	12902	FBgn0037044	19546
1187	2L	9149611	9151799	1.138533592224	9150696	0.956181385938	FBgn0032100	13539	FBgn0051887	20853
1188	X	12575699	12577200	1.138394355774	12576305	0.947638858448	FBgn0024308	75	FBgn0053963	82906
1189	3L	1091735	1094390	1.137670516968	1092385	1.030178576708	FBgn0052334	3496	FBgn0035194	138821
1190	3L	6794312	6796225	1.137627124786	6795162	0.908646434546	FBgn0003995	31055	FBgn0035714	68302
1191	3R	25127538	25129156	1.137197494507	25128358	0.983910530806	FBgn0039659	5407	FBgn0003525	46856
1192	2L	15727120	15728700	1.137166976929	15727947	0.97390351576	FBgn0010382	16137	FBgn0003936	19664
1193	X	21646517	21648764	1.136933803558	21647140	0.879798552569	FBgn0031183	1013	FBgn0031186	10845
1194	2L	2448805	2451607	1.136552333832	2449721	1.001796275377	FBgn0012017	10323	FBgn0015816	42945
1195	2L	2757842	2759141	1.136531829834	2758463	0.84204640108	FBgn0031454	1247	FBgn0031454	1247
1196	3L	19842089	19844381	1.136476755142	19843042	0.895905524492	FBgn0014037	184	FBgn0014037	184
1197	3L	2749317	2751125	1.136406421661	2750233	1.009761422873	FBgn0052296	221	FBgn0035370	295
1198	2R	12529974	12531402	1.135924816132	12530695	0.990160773782	FBgn0034180	54	FBgn0034181	3696
1199	2L	5473247	5474783	1.135803222656	5474074	0.968461453915	FBgn0005511	12433	FBgn0005511	12433
1200	3R	25958486	25960083	1.135408401489	25959323	0.709036686841	FBgn0003738	998	FBgn0065067	74211
1201	X	13828861	13831280	1.134920597076	13829424	0.728796035051	FBgn0000173	867	FBgn0027537	172684
1202	X	17173997	17175766	1.134347915649	17174859	1.033119930941	FBgn0004854	26341	FBgn0000163	179983
1203	X	15319529	15321398	1.132596969604	15320666	0.763520212734	FBgn0027287	193	FBgn0030659	96143
1204	3L	6430652	6432079	1.132129669189	6431452	0.822386201223	FBgn0035700	4161	FBgn0020251	38225
1205	2R	6615671	6617299	1.131991386414	6616386	1.005373924971	FBgn0040765	476	FBgn0033581	49577
1206	3R	26607087	26608826	1.131867408752	26608110	0.999383181334	FBgn0004606	16462	FBgn0003720	69927
1207	X	14658293	14659586	1.131714820862	14658786	0.939533667131	FBgn0003301	1056	FBgn0052590	14186
1208	3R	17452756	17455059	1.129848480225	17454438	0.797784298658	FBgn0046832	6192	FBgn0046832	6192
1209	3L	20704786	20706151	1.129697799683	20705432	0.91966082255	FBgn0016696	54	FBgn0016696	54
1210	2R	8738548	8740222	1.129320144653	8739464	0.937703251839	FBgn0043010	1098	FBgn0043010	1098
1211	3L	1444646	1446588	1.128766536713	1445551	1.059429109097	FBgn0004635	1773	FBgn0004635	1773
1212	X	7448105	7449654	1.128370761871	7448984	1.121546212365	FBgn0004198	5400	FBgn0027553	124574
1213	X	8971801	8973751	1.128367424011	8972690	0.865131080151	FBgn0030090	7549	FBgn0030092	21590
1214	2L	12545176	12546517	1.127870559692	12545685	0.762560265405	FBgn0010460	5115	FBgn0002970	72663
1215	2L	20508013	20508979	1.127660751343	20508435	0.502638399601	FBgn0041000	18692	FBgn0046834	33346
1216	2L	4819839	4821625	1.12727689743	4820766	1.095999956131	FBgn0031632	1010	FBgn0031632	1010
1217	3L	6738227	6739595	1.127022743225	6739096	1.024863206423	FBgn0052392	1903	FBgn0035714	12236
1218	3R	785054	787142	1.126850128174	786156	0.955297112465	FBgn0037289	914	FBgn0004183	12270
1219	2L	106225	107477	1.125903129578	106879	0.840305074056	FBgn0005278	24	FBgn0002931	19497
1220	X	8954996	8957338	1.12589263916	8955629	0.954322942098	FBgn0030089	1715	FBgn0046828	19133
1221	3R	9735594	9738129	1.125204086304	9737439	0.970396859305	FBgn0000576	9858	FBgn0000576	9858
1222	X	8675560	8678022	1.124336242676	8676477	0.918586226071	FBgn0052710	12019	FBgn0030061	116290
1223	3R	15160718	15162189	1.12433385849	15161533	0.979060904185	FBgn0000463	9598	FBgn0000463	9598
1224	2R	7500732	7502493	1.124267816544	7501773	0.900637422289	FBgn0011704	423	FBgn0011704	423
1225	3L	8648905	8652234	1.123851776123	8649679	0.936535549164	FBgn0001168	27	FBgn0001168	27
1226	3L	8479814	8481635	1.123784065247	8480630	0.886960728963	FBgn0035900	3064	FBgn0035900	3064
1227	3R	9259825	9261117	1.123660087585	9260453	0.792810254627	FBgn0004049	251	FBgn0000046	8746
1228	2R	20721836	20725102	1.123090267181	20724156	0.924392580986	FBgn0001325	10059	FBgn0001325	10059
1229	3R	11496249	11497909	1.122830867767	11497176	0.950367808342	FBgn0053207	5268	FBgn0053207	5268
1230	X	16432468	16434791	1.122778177261	16433997	0.991766452789	FBgn0061200	95	FBgn0015615	6631
1231	2L	4573963	4575521	1.122240066528	4574837	0.985909789801	FBgn0031613	3266	FBgn0000227	109622
1232	3R	10504867	10508211	1.121676445007	10506657	1.013581472285	FBgn0051314	16400	FBgn0051314	16400
1233	2L	1507443	1510194	1.121337890625	1508355	0.864973276854	FBgn0031344	5452	FBgn0031345	9083
1234	3R	7474941	7476173	1.121324539185	7475459	0.744518953211	FBgn0037925	959	FBgn0037921	24093
1235	X	7120442	7122058	1.121307373047	7121304	0.937007967631	FBgn0029940	9164	FBgn0025549	15236
1236	X	438954	444423	1.119943141937	441409	0.986081331968	FBgn0003986	6454	FBgn0003986	6454
1237	X	13061360	13062846	1.119232177734	13062245	0.89804652759	FBgn0052639	8215	FBgn0052639	8215
1238	2L	10192783	10194207	1.118841648102	10193601	0.933226809782	FBgn0051874	2105	FBgn0032189	7371
1239	2R	4418272	4420254	1.118661880493	4419339	1.060505517324	FBgn0050349	6	FBgn0033342	525
1240	2R	19087386	19089038	1.117366790771	19088084	1.023394550596	FBgn0015903	15587	FBgn0015903	15587
1241	2R	14656980	14658062	1.117135047913	14657511	0.619118349893	FBgn0000578	1013	FBgn0000578	1013
1242	3L	4975275	4976580	1.117114543915	4975861	0.775252201978	FBgn0052232	1863	FBgn0035570	285158
1243	2R	13654975	13656757	1.116683483124	13655870	0.891137727102	FBgn0003031	929	FBgn0003031	929
1244	3L	18183134	18184465	1.116103649139	18183891	1.024856209755	FBgn0036782	16793	FBgn0020300	79228
1245	3R	13442595	13444144	1.115984916687	13443339	0.722385462593	FBgn0012002	144	FBgn0051575	40836
1246	X	10691329	10692919	1.115039825439	10692156	0.847834250506	FBgn0003321	154	FBgn0030239	562
1247	X	3250575	3251230	1.114912033081	3250908	0.509398460388	FBgn0029657	1338	FBgn0000472	21569
1248	2R	20753585	20755183	1.114794254303	20754395	0.947414040565	FBgn0050429	266	FBgn0001325	20180
1249	X	14796294	14797469	1.113290309906	14796853	0.757327524821	FBgn0030599	7816	FBgn0030605	100996
1250	X	21133763	21134937	1.112179279327	21134230	0.824880186717	FBgn0029067	479	FBgn0020369	7494
1251	X	21159993	21161459	1.111096382141	21160823	1.044807434082	FBgn0003464	183	FBgn0015527	308
1252	X	18142134	18143781	1.110929489136	18143028	0.937301814556	FBgn0004956	1266	FBgn0004956	1266
1253	2R	10304386	10305780	1.110684394836	10304436	0.631411314011	FBgn0033966	8706	FBgn0050478	18593
1254	X	1754856	1756502	1.110613822937	1755720	0.931140002082	FBgn0000117	1076	FBgn0000117	1076
1255	2L	21752265	21754300	1.11042547226	21753428	0.975024044514	FBgn0032961	7833	FBgn0032960	8374
1256	2R	13383270	13385347	1.109077453613	13383869	0.82665384517	FBgn0034282	3004	FBgn0034282	3004
1257	2L	6956130	6957579	1.108648300171	6956737	0.867099195719	FBgn0031874	135	FBgn0031875	273
1258	X	1475256	1476967	1.108463287354	1476074	1.147006595836	FBgn0000210	9406	FBgn0023530	49361
1259	3L	13607620	13609737	1.108224868774	13609087	0.824479187236	FBgn0067703	14303	FBgn0036351	253797
1260	X	15901502	15903029	1.105552196503	15902464	0.748341364019	FBgn0030723	4786	FBgn0030718	81769
1261	2R	7315335	7317140	1.105212211609	7316313	0.829773068428	FBgn0033652	10037	FBgn0033652	10037
1262	3L	33874	35477	1.104563713074	34640	0.855460784015	FBgn0002564	15330	FBgn0035105	133314
1263	3R	15288750	15290419	1.103759288788	15289833	0.7932568868	FBgn0024242	578	FBgn0000463	137898
1264	3R	2688099	2690585	1.103297710419	2689513	1.090835183859	FBgn0001077	533	FBgn0001077	533
1265	2R	6970521	6972802	1.101989746094	6971361	1.044718742371	FBgn0000581	3237	FBgn0000581	3237
1266	3L	9478284	9480478	1.101805210114	9479908	0.674124044531	FBgn0036007	632	FBgn0036007	632
1267	2L	2717994	2719647	1.101665019989	2718874	0.684481143951	FBgn0031449	11232	FBgn0031452	26228
1268	2L	18132794	18134521	1.10057258606	18133582	0.802150794438	FBgn0001301	557	FBgn0041184	14757
1269	X	19651695	19652754	1.100217819214	19652357	0.6438096932	FBgn0026175	2282	FBgn0031079	33631
1270	2L	19688091	19689212	1.100189208984	19688716	0.690598428249	FBgn0005590	8248	FBgn0005590	8248
1271	2R	3637368	3638595	1.099397659302	3638133	0.6530418396	FBgn0033265	922	FBgn0033265	922
1272	3L	14605137	14608259	1.098782539368	14607453	0.863111337026	FBgn0041604	9574	FBgn0028418	81430
1273	X	18763043	18765784	1.097952365875	18764489	0.874746352434	FBgn0052541	193	FBgn0030974	36919
1274	3L	4456892	4457795	1.097687721252	4457637	0.531995903362	FBgn0035551	3492	FBgn0035541	69068
1275	3R	24906969	24907918	1.09629535675	24907443	0.545545190573	FBgn0039633	15266	FBgn0039633	15266
1276	2R	10484959	10486193	1.095802307129	10485530	0.624111831188	FBgn0033987	7353	FBgn0033987	7353
1277	3R	8350832	8352109	1.09494304657	8351589	0.670064270496	FBgn0028374	321	FBgn0038046	96587
1278	X	19054242	19055584	1.0930519104	19054842	0.988725066185	FBgn0031001	281	FBgn0031001	281
1279	X	11429348	11431355	1.092406272888	11431011	0.620992612839	FBgn0030317	1633	FBgn0027259	13351
1280	2L	10766918	10768834	1.09173822403	10768139	1.142257630825	FBgn0015320	134	FBgn0032298	1825
1281	3R	2670556	2672202	1.091288566589	2671457	0.890470176935	FBgn0003339	4429	FBgn0001077	18589
1282	2R	10283100	10284634	1.091280937195	10283754	0.806294709444	FBgn0020767	531	FBgn0015602	1579
1283	2R	15351340	15352581	1.091235637665	15351904	0.674622535706	FBgn0034476	10136	FBgn0011849	109510
1284	2R	5384540	5386039	1.091094970703	5385351	0.797803149504	FBgn0011241	1534	FBgn0033458	2066
1285	X	492447	494457	1.09081363678	493107	0.796233683825	FBgn0003575	399	FBgn0002579	6824
1286	2R	9469239	9470484	1.090315818787	9469786	0.687156709035	FBgn0053155	320	FBgn0033886	6525
1287	X	14464822	14466764	1.090112686157	14465714	0.876099025502	FBgn0015773	22054	FBgn0015773	22054
1288	3R	23019311	23020915	1.09003162384	23020187	1.191932805379	FBgn0004197	471	FBgn0005696	44628
1289	3R	25088095	25089991	1.088891029358	25088960	1.119449475232	FBgn0003525	7458	FBgn0003525	7458
1290	3L	16784641	16785724	1.088743209839	16785176	0.709970633189	FBgn0036665	9017	FBgn0025582	32928
1291	3L	14100250	14102038	1.088568210602	14101148	0.930013768813	FBgn0042630	4565	FBgn0000411	42731
1292	3L	14165307	14166978	1.087781906128	14166151	0.961819469929	FBgn0052141	2542	FBgn0013718	10015
1293	2R	14316750	14318334	1.08746099472	14317617	0.993207931519	FBgn0010651	973	FBgn0010651	973
1294	3L	22543030	22544256	1.087294578552	22543519	0.596615461203	FBgn0037172	3309	FBgn0004449	201791
1295	3R	26751807	26753185	1.087070465088	26752441	0.871050596237	FBgn0039810	9788	FBgn0003720	74404
1296	2L	2999142	3001694	1.086806058884	3000167	0.98948437827	FBgn0025681	7203	FBgn0002989	7406
1297	X	11747967	11749611	1.086753368378	11748941	0.811491519213	FBgn0030355	2229	FBgn0030350	27724
1298	3L	16818529	16820260	1.086311817169	16819658	0.881337558522	FBgn0003410	1654	FBgn0025582	67410
1299	2L	15318724	15323028	1.085807323456	15322159	0.958825111389	FBgn0041103	6324	FBgn0001981	7634
1300	X	6124274	6125545	1.085799217224	6124999	0.718255647024	FBgn0052744	492	FBgn0029857	8391
1301	3L	3131557	3133331	1.085660457611	3132437	0.778769761324	FBgn0012049	230	FBgn0012049	230
1302	2R	5463068	5465204	1.085441589355	5463807	0.899924500783	FBgn0011656	6814	FBgn0033466	7555
1303	3R	901113	903593	1.084856033325	901636	0.756875455379	FBgn0010313	10772	FBgn0010313	10772
1304	2R	12767531	12768492	1.084363460541	12767910	0.739487489065	FBgn0046294	5664	FBgn0050235	107747
1305	3L	8039658	8041712	1.084270000458	8040296	1.076484998067	FBgn0052362	273	FBgn0052370	37731
1306	X	16823921	16825520	1.083657264709	16824811	0.901728850145	FBgn0030810	3808	FBgn0030806	48012
1307	2R	12028227	12030692	1.083424091339	12028924	0.960732907057	FBgn0011260	13865	FBgn0034138	57176
1308	2R	16608284	16610052	1.08265209198	16609234	0.825715005398	FBgn0015721	278	FBgn0011824	4349
1309	3R	173105	174885	1.082591056824	173926	0.986514621311	FBgn0001204	1554	FBgn0001204	1554
1310	3R	16398890	16403121	1.081935882568	16399719	0.919994690839	FBgn0038806	3011	FBgn0038805	3022
1311	3L	1078939	1080198	1.081596374512	1079582	0.910065829754	FBgn0004870	5039	FBgn0035194	151624
1312	3R	82	1957	1.08146572113	1033	0.922148280674	FBgn0037213	653	FBgn0037213	653
1313	2R	20739320	20740568	1.080902576447	20740014	0.71744667689	FBgn0001325	5799	FBgn0001325	5799
1314	2R	7973500	7975035	1.080357551575	7974296	0.967879688039	FBgn0010238	5198	FBgn0010238	5198
1315	3R	3617309	3618762	1.080048561096	3617870	0.86231360716	FBgn0037517	1507	FBgn0003885	261493
1316	3R	16792745	16794147	1.078187942505	16793492	0.799795823939	FBgn0013995	10506	FBgn0038834	117221
1317	X	4034962	4036280	1.07768535614	4035516	0.836971155802	FBgn0000635	15811	FBgn0026080	72837
1318	2R	3165201	3166371	1.076379776001	3165892	0.683125075172	FBgn0028687	131	FBgn0033206	14950
1319	3R	22239515	22240647	1.076358318329	22240097	0.652291297913	FBgn0039425	287	FBgn0039449	303010
1320	2R	13814061	13815581	1.075607299805	13814917	1.013495894039	FBgn0034326	596	FBgn0034326	596
1321	2R	11405385	11406938	1.075243473053	11406208	0.899881979998	FBgn0003425	491	FBgn0003425	491
1322	2R	4795459	4797050	1.075044631958	4796175	0.928489881403	FBgn0020621	735	FBgn0033400	2267
1323	2L	9575880	9577145	1.074927806854	9576562	0.655990302563	FBgn0028479	206	FBgn0015393	123272
1324	X	18623202	18624766	1.074313640594	18623866	0.927461764392	FBgn0004462	1463	FBgn0004462	1463
1325	3L	10830634	10833045	1.074206829071	10831386	0.858629451079	FBgn0026160	453	FBgn0026160	453
1326	3R	17935193	17936849	1.073760509491	17936082	1.069108337164	FBgn0051164	3067	FBgn0053335	54658
1327	X	7057652	7058993	1.073496818542	7058308	0.929979188102	FBgn0029939	19996	FBgn0025549	78232
1328	2R	6007456	6008347	1.073250293732	6007942	0.691280024392	FBgn0033529	15969	FBgn0033529	15969
1329	2L	5788699	5790582	1.073041915894	5789757	1.009777798372	FBgn0051913	5726	FBgn0031739	12212
1330	2L	20057821	20059521	1.07280921936	20058785	0.995952755213	FBgn0019686	1379	FBgn0019686	1379
1331	2R	18695125	18696462	1.072662830353	18695795	0.849845100852	FBgn0034833	3787	FBgn0003062	113475
1332	X	3624871	3627149	1.072135925293	3625590	0.873715064105	FBgn0026698	54	FBgn0000542	55743
1333	2L	3602078	3603646	1.071572303772	3602823	0.85299466638	FBgn0002985	3925	FBgn0002985	3925
1334	2R	10442003	10443545	1.071331262589	10442814	0.799591401044	FBgn0033983	5349	FBgn0033987	35363
1335	3L	19599761	19600659	1.071169376373	19600138	0.558003813028	FBgn0036896	717	FBgn0029094	15987
1336	2L	3567768	3570134	1.070922851562	3568601	1.053918318315	FBgn0004892	12165	FBgn0002985	38147
1337	2R	20710519	20712167	1.070841789246	20711211	0.801909530864	FBgn0035094	14774	FBgn0001325	23004
1338	3L	4395596	4397284	1.070261955261	4396199	0.919527897468	FBgn0035542	6455	FBgn0035541	7630
1339	3R	7588924	7590117	1.069694519043	7589538	0.664270460606	FBgn0017581	641	FBgn0037947	7734
1340	3R	23979689	23980956	1.069598197937	23980470	0.835269540548	FBgn0039571	7924	FBgn0040108	173535
1341	3L	9729306	9730353	1.069222450256	9729811	0.752207189798	FBgn0052044	1873	FBgn0044049	48414
1342	3R	11474042	11476357	1.069153785706	11475602	0.893648315878	FBgn0053207	16306	FBgn0053207	16306
1343	3L	19751321	19752763	1.068975925446	19752110	0.898303159078	FBgn0013799	87	FBgn0014037	91116
1344	3R	605364	606878	1.068172454834	606110	0.910841941833	FBgn0037275	57	FBgn0051532	10845
1345	2L	420206	422050	1.068038463593	421407	1.034126663208	FBgn0031253	0	FBgn0031253	0
1346	3L	16449457	16451401	1.067888736725	16450756	0.802405357361	FBgn0004569	1796	FBgn0014163	73658
1347	X	11166684	11168684	1.067808151245	11167939	0.838289870156	FBgn0003411	375	FBgn0003411	375
1348	3R	7446790	7448202	1.067443847656	7447526	0.845661282539	FBgn0037922	1570	FBgn0037920	1713
1349	2R	628799	630389	1.067226409912	629681	0.96321218154	FBgn0026238	6019	FBgn0033015	171793
1350	2R	2523544	2524999	1.067059993744	2524280	0.809875428677	FBgn0029506	211	FBgn0033107	197407
1351	2R	11401032	11402503	1.066967487335	11401823	0.852672457695	FBgn0003425	3894	FBgn0003425	3894
1352	2L	10008873	10010356	1.066600799561	10009533	0.911661456613	FBgn0011584	147	FBgn0043456	5722
1353	3L	20562219	20564432	1.066589593887	20563410	0.941689042484	FBgn0037014	7661	FBgn0001320	65794
1354	2L	14045872	14047421	1.065306663513	14046523	0.826651541392	FBgn0028876	1061	FBgn0028876	1061
1355	3R	20261747	20263828	1.065033912659	20263079	0.913143664598	FBgn0000036	19572	FBgn0039186	88570
1356	X	21658438	21661027	1.064906597137	21659663	0.895352924571	FBgn0031187	461	FBgn0031186	1678
1357	2R	13665604	13667242	1.064207077026	13666470	0.891072124243	FBgn0000057	97	FBgn0062440	3613
1358	3R	16386509	16387820	1.063986778259	16387067	0.853897539775	FBgn0038803	485	FBgn0040575	1234
1359	3R	12393895	12395587	1.063959121704	12394617	0.873111388263	FBgn0038444	49	FBgn0038453	74710
1360	2R	6069188	6070401	1.063652038574	6069774	0.745007855552	FBgn0004399	57	FBgn0004399	57
1361	3R	10961786	10963038	1.063132762909	10962336	0.785767436028	FBgn0038290	366	FBgn0038301	76986
1362	3L	15187904	15190031	1.062962532043	15189347	0.948167969199	FBgn0029114	11553	FBgn0029114	11553
1363	3R	19036075	19037995	1.062817573547	19037262	0.836391392876	FBgn0011596	7506	FBgn0039066	40004
1364	3R	5699333	5700787	1.06280374527	5699923	0.843192605411	FBgn0040536	940	FBgn0065050	95717
1365	2L	7038872	7040276	1.061717033386	7039517	0.784661918879	FBgn0022201	1519	FBgn0022201	1519
1366	X	4929250	4930688	1.061576604843	4929918	0.824647108714	FBgn0052767	46	FBgn0004368	145549
1367	3R	16371563	16373125	1.061137199402	16372269	0.826171959148	FBgn0016917	5765	FBgn0043457	11383
1368	2L	7309570	7312125	1.060897827148	7310329	0.954719627605	FBgn0004009	3168	FBgn0004009	3168
1369	X	3689959	3693653	1.060682296753	3691325	0.906406784058	FBgn0000542	9992	FBgn0000542	9992
1370	2R	2792090	2793141	1.060379981995	2792576	0.66508346796	FBgn0033156	2296	FBgn0033156	2296
1371	3R	867680	871222	1.059369087219	869187	0.917251699111	FBgn0010313	43221	FBgn0010313	43221
1372	2R	16469508	16470925	1.059231758118	16470163	0.89235978968	FBgn0008636	1672	FBgn0034565	15656
1373	X	8281903	8284358	1.058837413788	8283514	0.744317471981	FBgn0030038	1198	FBgn0030038	1198
1374	3L	22521343	22523059	1.058111190796	22521834	0.853307962418	FBgn0037171	4340	FBgn0004449	180106
1375	X	4532881	4533927	1.056808948517	4533551	0.807905483246	FBgn0011760	513	FBgn0022768	1443
1376	3R	20381383	20383118	1.056378364563	20382285	0.965649048487	FBgn0004189	129	FBgn0039205	26005
1377	2L	13351023	13352432	1.056287288666	13351827	0.689846634865	FBgn0032506	2622	FBgn0022069	14361
1378	X	13465824	13467568	1.055543899536	13466363	0.77460138003	FBgn0030505	7669	FBgn0030507	35597
1379	2L	9274888	9275848	1.055244445801	9275695	0.596788247426	FBgn0028433	19134	FBgn0032105	22579
1380	2R	20726350	20727796	1.055104255676	20727056	0.961640750661	FBgn0001325	7159	FBgn0001325	7159
1381	2L	2163391	2166056	1.054938077927	2164544	0.871623569065	FBgn0031393	8784	FBgn0031393	8784
1382	3R	11075210	11076709	1.054432868958	11075899	0.928748639425	FBgn0038309	365	FBgn0001219	7532
1383	2L	2710651	2711931	1.053926467896	2711317	0.715339856989	FBgn0031446	14999	FBgn0031452	33785
1384	2R	3561692	3563407	1.053517818451	3562486	0.875709374746	FBgn0033252	14878	FBgn0021814	29362
1385	3L	7465033	7466282	1.053463459015	7465443	0.711624762591	FBgn0035790	368	FBgn0014011	56317
1386	3L	11219238	11220575	1.053389549255	11219869	0.805480333475	FBgn0041094	6387	FBgn0041094	6387
1387	2R	16503319	16505212	1.053322792053	16504217	0.938904173234	FBgn0034570	6	FBgn0034565	18398
1388	X	7393460	7395232	1.05294752121	7394559	1.02538895607	FBgn0052720	12434	FBgn0027553	178999
1389	3R	25245815	25246955	1.05254149437	25246569	0.594078779221	FBgn0039661	5855	FBgn0039664	68647
1390	2L	19493136	19494888	1.050561904907	19493983	0.759059637785	FBgn0040268	125	FBgn0003732	44547
1391	3R	2718728	2720197	1.050533294678	2719516	0.827398440417	FBgn0001077	29470	FBgn0001077	29470
1392	3L	6740323	6742049	1.04985332489	6741248	0.920545129215	FBgn0052392	4055	FBgn0035714	14388
1393	2L	66095	68398	1.049829483032	66906	0.972906309016	FBgn0067779	138	FBgn0002931	20476
1394	X	15480096	15481603	1.049489498138	15480846	0.926462046305	FBgn0030663	2618	FBgn0003463	20369
1395	X	14032900	14034374	1.048745155334	14033680	0.769138932228	FBgn0030545	461	FBgn0002873	48100
1396	2L	2461147	2462642	1.048409461975	2461885	0.971884441376	FBgn0012016	708	FBgn0015816	30781
1397	X	8459777	8460568	1.047870159149	8460432	0.663409908613	FBgn0030054	8894	FBgn0030054	8894
1398	3R	20574353	20576129	1.047756195068	20575220	0.975361571592	FBgn0003719	236	FBgn0003719	236
1399	2L	19160037	19161744	1.047165870667	19160833	0.897145092487	FBgn0032763	16798	FBgn0032762	31478
1400	X	3153472	3155083	1.046031475067	3154404	0.704048437231	FBgn0029656	18154	FBgn0000472	74935
1401	X	8456699	8457309	1.045673370361	8457014	0.52653670311	FBgn0030054	5476	FBgn0030054	5476
1402	2L	19156320	19159028	1.045140266418	19157001	0.87517710293	FBgn0032763	20630	FBgn0032762	27646
1403	2R	20718982	20720617	1.044613838196	20719550	0.829470217228	FBgn0001325	14665	FBgn0001325	14665
1404	2R	2891774	2893869	1.042326927185	2892861	1.027874890496	FBgn0033159	821	FBgn0033159	821
1405	3L	10303652	10305709	1.042161941528	10304442	0.945637639364	FBgn0067716	10649	FBgn0000629	307635
1406	3L	17428370	17430242	1.042068481445	17429639	0.735804430644	FBgn0036726	1569	FBgn0036726	1569
1407	3R	13650698	13652677	1.041728973389	13651742	0.980190529543	FBgn0051246	14476	FBgn0051246	14476
1408	3L	4391000	4393070	1.041498661041	4392334	0.937832228343	FBgn0035542	2590	FBgn0035541	3765
1409	2R	10183584	10185444	1.041357040405	10184230	0.762418597937	FBgn0033955	951	FBgn0033948	48055
1410	3L	16437827	16439604	1.039284706116	16438861	0.989001221127	FBgn0004569	10099	FBgn0014163	61763
1411	3R	21307553	21309446	1.039235591888	21308701	0.787557012895	FBgn0039338	152	FBgn0039338	152
1412	3R	24880971	24882114	1.038832187653	24881483	0.683324439185	FBgn0039631	171	FBgn0039633	41226
1413	2R	4147955	4149818	1.038694381714	4149118	0.733737839593	FBgn0033317	5343	FBgn0033315	9721
1414	2L	178662	180076	1.037913322449	179334	0.877942413092	FBgn0016977	20300	FBgn0016977	20300
1415	2R	3010679	3012373	1.037734508514	3011588	0.938999316272	FBgn0015929	99	FBgn0015929	99
1416	2R	6990395	6992350	1.037619113922	6991433	0.84428394542	FBgn0001269	1061	FBgn0000581	23309
1417	3L	13027996	13031748	1.037343025208	13030880	0.837373256683	FBgn0036343	4461	FBgn0036342	9909
1418	X	9008730	9010008	1.037304878235	9009481	0.864223212004	FBgn0026206	993	FBgn0040931	4275
1419	2L	8425693	8426967	1.037197113037	8426531	0.650106940951	FBgn0051894	413	FBgn0051894	413
1420	3L	15772796	15773569	1.037065505981	15772880	1.004780673981	FBgn0036531	797	FBgn0036537	27765
1421	3L	14149906	14151119	1.037023544312	14150526	0.728492289782	FBgn0036414	4381	FBgn0013718	5610
1422	2R	9072987	9074312	1.036170959473	9073764	0.776384523937	FBgn0033856	688	FBgn0033856	688
1423	2L	12009875	12013117	1.036009788513	12012148	0.989830073188	FBgn0014019	3772	FBgn0032390	22184
1424	3R	11032750	11033829	1.035916805267	11033225	0.701663746553	FBgn0028984	1078	FBgn0038301	6097
1425	3R	772853	774922	1.035840511322	773598	0.805671513081	FBgn0004183	288	FBgn0004183	288
1426	3R	3938644	3940259	1.035582542419	3939398	0.937969326973	FBgn0004210	8341	FBgn0037550	12657
1427	3R	8429223	8431520	1.035576343536	8430858	0.638729519314	FBgn0051355	16478	FBgn0038071	42924
1428	3R	22591178	22592358	1.035446166992	22591883	0.626410365105	FBgn0039454	28535	FBgn0039449	48776
1429	3L	21231637	21233141	1.035319805145	21232498	0.804368913174	FBgn0000551	854	FBgn0037066	12594
1430	3L	15058604	15060348	1.035048961639	15059232	0.874671493258	FBgn0036476	746	FBgn0025776	49896
1431	2R	11412448	11413777	1.033687591553	11412916	0.765500992537	FBgn0053463	1626	FBgn0003425	7199
1432	3R	22081921	22083824	1.033580303192	22082689	0.927924661075	FBgn0000064	4624	FBgn0039406	197704
1433	X	1255012	1256480	1.0335688591	1255794	0.818203084609	FBgn0024985	5908	FBgn0028274	65239
1434	3R	27779573	27780684	1.03338766098	27780482	0.804872473081	FBgn0039886	23370	FBgn0002780	97312
1435	3L	16005338	16006761	1.031433105469	16006041	0.700216181138	FBgn0036560	5295	FBgn0003691	9873
1436	2R	20352158	20353702	1.031007289886	20353026	0.914583593607	FBgn0035070	3550	FBgn0050423	30410
1437	3L	1601186	1602546	1.030860424042	1601910	0.87450021108	FBgn0035244	14	FBgn0035248	27164
1438	3L	16078481	16080254	1.030846595764	16079220	0.974482218424	FBgn0010280	697	FBgn0010280	697
1439	3L	16577222	16579055	1.029971599579	16578251	0.893252581358	FBgn0025558	416	FBgn0025558	416
1440	3R	4788496	4789574	1.028470993042	4789096	0.791624041165	FBgn0037645	9539	FBgn0037644	18370
1441	2R	12033251	12034889	1.028429031372	12034129	0.79430473552	FBgn0034134	15684	FBgn0034138	51971
1442	2L	3047955	3049402	1.028274536133	3048464	0.820857461294	FBgn0003934	237	FBgn0003934	237
1443	2R	14068938	14071373	1.027166366577	14069625	0.720692971173	FBgn0050115	6873	FBgn0050119	15177
1444	X	2126269	2127660	1.026587486267	2126914	0.934353211347	FBgn0023528	2	FBgn0023527	7916
1445	2L	21036992	21037821	1.025736808777	21037038	0.935300350189	FBgn0010395	3387	FBgn0023388	92907
1446	2R	14189254	14190612	1.025471687317	14189896	0.787828667959	FBgn0023214	1501	FBgn0023214	1501
1447	3R	4854991	4856803	1.025239944458	4855953	0.879037127775	FBgn0002932	9236	FBgn0002932	9236
1448	X	6879363	6881103	1.02508354187	6879999	0.731571618248	FBgn0029930	1184	FBgn0029931	5845
1449	2R	1654849	1656412	1.024405956268	1655584	0.891587495804	FBgn0011938	4480	FBgn0033067	33430
1450	3R	13447913	13449507	1.024305820465	13448606	0.847560914358	FBgn0053534	338	FBgn0051575	35569
1451	2L	16134725	16136214	1.024204730988	16135635	0.689071484974	FBgn0028883	2193	FBgn0028897	122417
1452	3L	14947424	14948530	1.024108409882	14947901	0.670185593998	FBgn0036460	206	FBgn0040296	8001
1453	3R	15833194	15834754	1.023507595062	15833968	0.729925548329	FBgn0038755	276	FBgn0038768	23574
1454	3L	20986441	20987525	1.022576808929	20987112	0.611177831888	FBgn0026179	18732	FBgn0037044	25376
1455	3R	22005794	22007477	1.022523880005	22006712	0.744678465525	FBgn0051086	4603	FBgn0039406	121727
1456	3R	3475606	3477309	1.022287368774	3476540	0.781699806452	FBgn0051146	7431	FBgn0003885	120163
1457	3R	20695818	20697225	1.021927833557	20696378	0.890612661839	FBgn0015625	239	FBgn0015625	239
1458	2R	3530840	3532019	1.021740436554	3531289	0.678389156566	FBgn0033250	5722	FBgn0033243	51452
1459	3L	2661607	2663328	1.021375179291	2662419	0.691710528205	FBgn0035367	10800	FBgn0035357	47167
1460	3L	9363501	9365516	1.020580053329	9364862	0.857802531298	FBgn0001226	6850	FBgn0011769	19878
1461	3R	375199	376268	1.020411968231	375736	0.63789841334	FBgn0037260	8478	FBgn0037255	64973
1462	3R	2779732	2780944	1.019577026367	2780314	0.584177464247	FBgn0051488	3142	FBgn0001077	90268
1463	3L	4516158	4517431	1.019414901733	4516850	0.709158953498	FBgn0035557	2831	FBgn0015805	90714
1464	3L	12349721	12350791	1.019374847412	12350250	0.648149762835	FBgn0036279	15136	FBgn0052100	108751
1465	3R	25951710	25953083	1.019025802612	25952304	0.802799533395	FBgn0040625	1847	FBgn0003479	70537
1466	4	1235756	1237091	1.018818855286	1236246	0.795339524746	FBgn0053653	918	FBgn0011642	155080
1467	3R	19875739	19877153	1.017826557159	19876366	0.882312241723	FBgn0026576	145	FBgn0010709	369
1468	3L	16600772	16602055	1.017746448517	16601449	0.688453483582	FBgn0000017	12384	FBgn0017572	20718
1469	3L	18271506	18272998	1.017724990845	18272201	0.743541777134	FBgn0015946	2528	FBgn0011706	91461
1470	3R	5936977	5938481	1.01761341095	5937578	0.687171757221	FBgn0037788	690	FBgn0037777	66333
1471	3L	13068595	13070460	1.017138004303	13069451	1.004388837253	FBgn0052118	2747	FBgn0010452	18769
1472	3R	17455633	17457178	1.016689300537	17456524	0.910472022163	FBgn0046832	8278	FBgn0046832	8278
1473	3R	8839932	8842659	1.016670227051	8840656	0.811628511974	FBgn0020496	3268	FBgn0038109	5039
1474	3R	5536100	5537943	1.016654968262	5536971	0.940898418427	FBgn0016792	109	FBgn0016792	109
1475	3L	14155678	14156915	1.01624584198	14156392	0.7268217206	FBgn0013718	256	FBgn0013718	256
1476	X	17677592	17680001	1.016135692596	17678886	0.835098584493	FBgn0030872	39	FBgn0030871	279
1477	X	14784223	14787566	1.016122341156	14786320	0.787218823152	FBgn0027601	1645	FBgn0030605	111529
1478	2R	18551451	18553314	1.015691280365	18552293	0.865691381342	FBgn0003900	1415	FBgn0003900	1415
1479	2R	16114983	16118453	1.015328884125	16117274	0.947925806046	FBgn0046816	3670	FBgn0046816	3670
1480	2L	12043843	12044965	1.014691352844	12044387	0.819884260496	FBgn0032399	813	FBgn0032398	3705
1481	3R	23938477	23941371	1.014117240906	23940538	0.822302341461	FBgn0039571	32008	FBgn0039559	176967
1482	3R	25993188	25995651	1.01401424408	25995044	0.727242553935	FBgn0051028	1881	FBgn0065067	38490
1483	X	6700454	6701879	1.014001846313	6701256	0.793397158384	FBgn0029915	3397	FBgn0064122	12488
1484	3R	12943863	12945462	1.013499259949	12944759	0.689144723556	FBgn0014141	104	FBgn0038477	33503
1485	2L	19635226	19636369	1.01308631897	19635905	0.700362622738	FBgn0000464	28566	FBgn0032812	57479
1486	3R	4028567	4029992	1.011484622955	4029367	0.693506836891	FBgn0053779	1177	FBgn0037554	29862
1487	X	8736104	8737846	1.0107421875	8736955	0.861174239053	FBgn0011661	6591	FBgn0030061	176768
1488	3R	6451660	6453387	1.009874820709	6452373	0.768835684832	FBgn0001235	12013	FBgn0001235	12013
1489	X	7090157	7091394	1.009625434875	7090958	0.637132883072	FBgn0029940	21182	FBgn0025549	45582
1490	2L	4287275	4288388	1.009553909302	4287919	0.602951586246	FBgn0010473	4768	FBgn0003941	60277
1491	3L	21526794	21528368	1.009200572968	21527577	0.969465583563	FBgn0023417	5122	FBgn0028663	53874
1492	2R	13496087	13497135	1.008497238159	13496631	0.634119594798	FBgn0034286	8275	FBgn0034282	109758
1493	X	17622993	17624166	1.008234024048	17623664	0.882150268555	FBgn0026058	1323	FBgn0030870	41113
1494	3L	18362810	18364427	1.007889270782	18363623	0.749482691288	FBgn0011706	39	FBgn0011706	39
1495	X	3255839	3257012	1.007676124573	3256490	0.738958388567	FBgn0029657	6920	FBgn0000472	27151
1496	3R	27022295	27023463	1.007383346558	27022878	0.691281935748	FBgn0039827	238	FBgn0004389	3932
1497	2L	11793207	11794610	1.00720500946	11793874	0.843300931594	FBgn0032377	209	FBgn0032377	209
1498	2L	154687	156137	1.007124900818	155229	0.74500246609	FBgn0031227	92	FBgn0031227	92
1499	3R	15820477	15822158	1.006521224976	15821315	1.073695519391	FBgn0038755	12929	FBgn0038768	36227
1500	3R	22487781	22489227	1.00598526001	22488507	0.832044068505	FBgn0039447	4132	FBgn0039449	54600
1501	3L	18320741	18322611	1.005901813507	18321987	0.75256806612	FBgn0011706	41675	FBgn0011706	41675
1502	2R	19205062	19206590	1.005851507187	19205822	0.892827005947	FBgn0034893	114	FBgn0016762	4224
1503	X	17125047	17126675	1.005780220032	17125872	0.798571867101	FBgn0030837	7452	FBgn0000163	130996
1504	3R	5990753	5992031	1.004745483398	5991387	0.658095300198	FBgn0037794	4337	FBgn0037797	57093
1505	3R	13396781	13398447	1.004742622375	13397669	0.71131105984	FBgn0038522	3993	FBgn0025571	31524
1506	3L	15503114	15504604	1.004098892212	15504000	0.848993241787	FBgn0004396	3327	FBgn0036503	21715
1507	X	17653368	17654597	1.004016876221	17653893	0.755147709566	FBgn0030868	341	FBgn0030870	10884
1508	X	8650734	8652549	1.003316879272	8651883	0.673430740833	FBgn0026411	872	FBgn0030061	91696
1509	2L	15034732	15036029	1.002376079559	15035328	0.904659016927	FBgn0004837	97	FBgn0010422	21354
1510	2R	20234390	20235548	1.002111434937	20235187	0.880504131317	FBgn0053988	9066	FBgn0053228	58045
1511	4	76400	78068	1.001532077789	77305	0.846952774945	FBgn0004859	362	FBgn0004859	362
1512	3R	7774297	7775754	1.000850200653	7774861	0.821279704571	FBgn0051211	541	FBgn0037955	126651
1513	2L	19841337	19843050	1.000684738159	19842074	0.917948436737	FBgn0032825	18871	FBgn0043021	29731
1514	3R	6383294	6384616	1.000148534775	6384024	0.723358126248	FBgn0051394	29146	FBgn0001235	80362
1515	3L	12787448	12788766	0.999995231628	12788118	0.811940938234	FBgn0036314	168	FBgn0036314	168
1516	2R	6753061	6754585	0.999101638794	6753940	0.812711014467	FBgn0033591	961	FBgn0033590	1350
1517	2R	7542111	7543679	0.998672008514	7542801	0.837008535862	FBgn0033675	794	FBgn0011704	41451
1518	2L	5999106	6000972	0.99852848053	5999749	0.621234549416	FBgn0031759	266	FBgn0001942	17990
1519	2R	9905204	9906490	0.998014450073	9905664	0.759574254354	FBgn0033933	15	FBgn0033925	33517
1520	3L	20329512	20330879	0.998001098633	20330140	0.760600268841	FBgn0053969	2751	FBgn0028978	5309
1521	2R	11668952	11672137	0.997088432312	11670452	0.821453952789	FBgn0034082	3205	FBgn0034082	3205
1522	3R	3493142	3494360	0.996919631958	3493787	0.646725935094	FBgn0051146	9816	FBgn0003885	137410
1523	2R	18988768	18989804	0.996893882751	18989404	0.575161793653	FBgn0040663	534	FBgn0034868	8034
1524	3R	24195428	24196485	0.996519804001	24195963	0.630757109324	FBgn0039582	17999	FBgn0039580	30473
1525	X	16613548	16614578	0.996031284332	16614169	0.775979110173	FBgn0001250	3202	FBgn0030786	3722
1526	2L	20982515	20983836	0.995974063873	20983299	0.765494465828	FBgn0032909	26763	FBgn0032906	69562
1527	2L	1285532	1287075	0.995578289032	1286339	0.807861272027	FBgn0041097	29513	FBgn0002543	134110
1528	2R	11310140	11311846	0.995324134827	11311092	0.899709254503	FBgn0050321	2905	FBgn0050089	68831
1529	2L	6897440	6898581	0.995184898376	6897935	0.678448284374	FBgn0031866	1105	FBgn0042092	9882
1530	3R	24636938	24638284	0.995046138763	24637793	0.73385477066	FBgn0039600	33	FBgn0039600	33
1531	2L	942404	943668	0.995002746582	943125	0.667858719826	FBgn0051923	12446	FBgn0003916	41463
1532	3R	19555255	19556620	0.994802951813	19555937	0.752583111034	FBgn0065098	75	FBgn0028691	3247
1533	3R	11113010	11114618	0.994512557983	11113735	0.869409336763	FBgn0003721	6481	FBgn0011476	9464
1534	3R	9021437	9023458	0.994275093079	9022041	0.921677056481	FBgn0038125	4618	FBgn0038128	67714
1535	3R	799623	800490	0.994181632996	800412	0.800648403168	FBgn0037290	9243	FBgn0004183	26526
1536	3L	22148041	22149452	0.994114875793	22148587	0.785837005166	FBgn0028500	48149	FBgn0037156	51927
1537	2R	7107567	7110221	0.993941783905	7108554	0.811670899391	FBgn0065063	1264	FBgn0065063	1264
1538	X	6312010	6313015	0.992739677429	6312544	0.65475991567	FBgn0029871	1520	FBgn0029873	57165
1539	3L	3403394	3404869	0.992650985718	3404041	0.64281463623	FBgn0014388	4426	FBgn0027616	46343
1540	X	13587663	13589652	0.99248290062	13588375	0.765187382698	FBgn0030520	950	FBgn0030521	27743
1541	3R	8073270	8074692	0.991963863373	8074087	0.797393381596	FBgn0038008	5822	FBgn0037992	120168
1542	X	16401017	16401735	0.991906642914	16401094	0.991906642914	FBgn0011826	7138	FBgn0015615	26272
1543	2L	5866826	5868270	0.991863250732	5867578	0.924326737722	FBgn0031745	11903	FBgn0031740	65323
1544	2L	8286817	8288652	0.991383552551	8287866	0.750201028936	FBgn0011902	2861	FBgn0011902	2861
1545	X	12945696	12946931	0.991291999817	12946341	0.857794284821	FBgn0040862	2032	FBgn0025463	47174
1546	X	17579313	17580639	0.990960597992	17579842	0.739615805009	FBgn0030866	6631	FBgn0030866	6631
1547	2R	4930559	4932405	0.990633010864	4931770	0.812740886913	FBgn0033412	3665	FBgn0053774	19673
1548	3R	19106109	19107192	0.990523338318	19106593	0.707292250225	FBgn0004882	22	FBgn0039067	22814
1549	2L	271210	272347	0.99048614502	271753	0.694480508566	FBgn0031238	21	FBgn0031241	2202
1550	3R	10280397	10281829	0.989900350571	10281094	0.906293511391	FBgn0051330	22192	FBgn0038234	56496
1551	X	17179175	17180663	0.989728927612	17179897	0.848571568727	FBgn0004854	31379	FBgn0000163	185021
1552	3L	9542816	9544051	0.988976478577	9543436	0.691779136658	FBgn0052048	22269	FBgn0010408	57947
1553	3R	11492952	11494082	0.988509178162	11493521	0.773973196745	FBgn0053207	1613	FBgn0053207	1613
1554	2R	15145017	15146428	0.988213539124	15145709	0.807496488094	FBgn0003435	656	FBgn0034463	26937
1555	X	17484391	17486102	0.987959861755	17485360	0.869672477245	FBgn0026375	1129	FBgn0030855	15140
1556	X	13170584	13172075	0.987747192383	13171306	0.732255856196	FBgn0010198	285	FBgn0052634	45331
1557	3R	26449648	26451927	0.986993312836	26450746	0.915496571859	FBgn0039792	4004	FBgn0039767	196748
1558	2L	753044	754351	0.986864089966	753735	0.748643606901	FBgn0031275	616	FBgn0015621	66229
1559	3L	10288179	10289229	0.986821174622	10288598	0.609952539206	FBgn0036081	1938	FBgn0000629	323479
1560	3L	18310328	18311718	0.986688137054	18310981	0.756483435631	FBgn0015946	41308	FBgn0011706	52681
1561	3R	25436651	25437838	0.986672878265	25437371	0.68149921298	FBgn0039674	7385	FBgn0039678	60011
1562	X	17992850	17994044	0.986212730408	17993614	0.797239154577	FBgn0030897	4309	FBgn0030891	73919
1563	2L	8165390	8168163	0.986119270325	8167431	0.751290798187	FBgn0031992	5106	FBgn0031992	5106
1564	X	3717424	3718968	0.98509979248	3718271	0.881168574095	FBgn0028491	613	FBgn0019661	10347
1565	2L	8521317	8522550	0.984929084778	8522113	0.553460121155	FBgn0016122	214	FBgn0029004	6505
1566	X	7579473	7581265	0.984329462051	7580463	0.855079703861	FBgn0029959	301	FBgn0029959	301
1567	3L	23045003	23045689	0.984240055084	23045239	0.511538130896	FBgn0000258	11818	FBgn0024733	15924
1568	3L	21574156	21575449	0.983933925629	21574776	0.743525981903	FBgn0052446	107	FBgn0028663	101073
1569	2L	19994842	19995500	0.983882904053	19994887	0.608135011461	FBgn0032839	26823	FBgn0019686	62519
1570	3R	20894519	20896072	0.983848571777	20894600	0.665840816498	FBgn0011336	772	FBgn0011336	772
1571	X	15537964	15539447	0.983800411224	15538873	0.754476964474	FBgn0030671	811	FBgn0030671	811
1572	3R	19215668	19216856	0.983563423157	19216266	0.731738679549	FBgn0051515	1673	FBgn0002622	31741
1573	2R	2434697	2435782	0.983256816864	2435346	0.607130106758	FBgn0033117	162	FBgn0033107	108473
1574	2R	12207016	12208413	0.982885360718	12207515	0.689509987831	FBgn0013763	954	FBgn0003274	106558
1575	3L	2368257	2369732	0.98283290863	2369058	0.886169523001	FBgn0052299	4708	FBgn0052299	4708
1576	3L	21209347	21210912	0.9827876091	21210234	0.883167775472	FBgn0012034	3850	FBgn0037066	9670
1577	3R	15197702	15198996	0.982747077942	15198179	0.725002288818	FBgn0038697	2292	FBgn0000463	46244
1578	3L	9425115	9426333	0.982713222504	9425667	0.735061526299	FBgn0035996	162	FBgn0052038	191
1579	3L	2236785	2238050	0.982635498047	2237443	0.688490923713	FBgn0035321	3498	FBgn0000543	11900
1580	3R	1483819	1485311	0.982538700104	1484681	0.796371544109	FBgn0037360	950	FBgn0037360	950
1581	3L	20461640	20462618	0.982364654541	20462193	0.541489720345	FBgn0037011	1698	FBgn0037009	7343
1582	2R	7407928	7409188	0.981902122498	7408683	0.758044838905	FBgn0015543	347	FBgn0015543	347
1583	3R	14538556	14539806	0.981246948242	14539193	0.771382500144	FBgn0000303	7948	FBgn0027841	54079
1584	X	20542436	20543421	0.981147766113	20543005	0.528605699539	FBgn0031129	3631	FBgn0003300	37888
1585	3L	135794	136857	0.980913162231	136446	0.55724252065	FBgn0035100	325	FBgn0035105	31508
1586	3R	2861041	2862416	0.980680942535	2861721	0.720360070467	FBgn0024289	16336	FBgn0010774	44405
1587	3R	24960716	24961700	0.980270862579	24960766	0.638704723782	FBgn0039639	3529	FBgn0014869	13204
1588	3L	357729	359542	0.980121612549	358732	0.763796862434	FBgn0003749	2116	FBgn0035136	13817
1589	3R	23333669	23335310	0.980065345764	23334537	0.767386198044	FBgn0039521	5859	FBgn0003330	173209
1590	3L	4805109	4806540	0.979994058609	4805727	0.756696462631	FBgn0010349	853	FBgn0035570	115024
1591	3R	8786422	8787997	0.97953414917	8787150	0.806744715747	FBgn0040494	324	FBgn0038102	27070
1592	3R	11510695	11512120	0.979229927063	11511460	0.94038363064	FBgn0051446	7351	FBgn0053207	19552
1593	2L	14459183	14460484	0.978577136993	14459927	0.643323337331	FBgn0028844	9111	FBgn0005771	30935
1594	2L	356032	357648	0.978450775146	356642	0.822685599327	FBgn0031250	1226	FBgn0031250	1226
1595	3R	26474692	26476757	0.978148460388	26476212	0.592553943396	FBgn0039794	1323	FBgn0003720	201825
1596	3R	23406156	23407313	0.978044986725	23406764	0.723725208869	FBgn0027492	1197	FBgn0003330	100982
1597	3R	945460	946653	0.977940559387	945919	0.710332870483	FBgn0037293	7891	FBgn0010313	33511
1598	2L	14178512	14179578	0.977630138397	14179152	0.657917849223	FBgn0028905	1529	FBgn0028876	131568
1599	3L	6235654	6237824	0.977418899536	6237207	0.83951104482	FBgn0001258	567	FBgn0035692	70074
1600	3R	24342318	24344516	0.977013587952	24343023	0.755553871393	FBgn0051051	3141	FBgn0000659	67782
1601	3L	14002792	14004212	0.976711273193	14003257	0.790165396298	FBgn0026418	974	FBgn0036405	13231
1602	3R	19929775	19932230	0.976621627808	19931524	0.850721391042	FBgn0013343	59	FBgn0013343	59
1603	2R	11545891	11547034	0.976591110229	11546392	0.661884212494	FBgn0034070	431	FBgn0034065	16551
1604	X	7150895	7153256	0.976505279541	7151641	0.828051791472	FBgn0024250	1536	FBgn0024250	1536
1605	3R	18653939	18654995	0.975395441055	18654345	0.555040471694	FBgn0039028	12625	FBgn0039013	101723
1606	3R	4178611	4179799	0.975286483765	4179060	0.688472411212	FBgn0037582	3519	FBgn0040529	12297
1607	2R	12397992	12399699	0.975098609924	12398805	0.59721031785	FBgn0034166	3669	FBgn0028737	15749
1608	X	1287000	1288780	0.974083900452	1287807	0.764466285706	FBgn0015390	1195	FBgn0028274	33226
1609	3L	18687570	18688853	0.973866462708	18688340	0.743587970734	FBgn0036809	46	FBgn0036810	21413
1610	3R	25117584	25119980	0.973859786987	25118279	0.962538354537	FBgn0039659	4672	FBgn0003525	36777
1611	2R	13128513	13129710	0.973807811737	13129098	0.706295770757	FBgn0050231	9464	FBgn0034251	18968
1612	3R	2782165	2783581	0.973621368408	2783020	0.828521391925	FBgn0051488	436	FBgn0001077	92974
1613	3L	2857946	2859452	0.973507881165	2858804	0.881546258926	FBgn0035378	3562	FBgn0035370	108276
1614	2L	10366030	10367690	0.973150253296	10366822	0.842870459837	FBgn0032231	124	FBgn0032231	124
1615	2L	4019336	4020362	0.97224855423	4019825	0.596408703748	FBgn0000547	11554	FBgn0000547	11554
1616	X	712817	714049	0.971494197845	713538	0.692654862123	FBgn0040892	6019	FBgn0025617	50645
1617	3R	19397993	19399021	0.97146320343	19398416	0.568578839302	FBgn0039089	15253	FBgn0040227	107351
1618	2L	16836358	16837605	0.971439361572	16836893	0.683034812703	FBgn0047133	2371	FBgn0032620	61225
1619	3L	18225203	18226879	0.971358299255	18226060	0.874817399418	FBgn0036783	8713	FBgn0020300	121397
1620	3R	8092702	8094223	0.971305847168	8093614	0.647815677855	FBgn0038009	3028	FBgn0010044	112144
1621	X	14582765	14583849	0.971219062805	14583337	0.591804776873	FBgn0015774	126	FBgn0052590	89635
1622	3L	20795187	20796402	0.971147060394	20795744	0.665314337787	FBgn0037031	19902	FBgn0016696	90366
1623	3L	9342244	9343686	0.971082687378	9342834	0.873838985668	FBgn0035981	1561	FBgn0035981	1561
1624	3L	6761358	6762591	0.970744132996	6761958	0.817480395822	FBgn0003995	2149	FBgn0035714	35098
1625	3L	15089577	15091021	0.970653533936	15090461	0.817206637065	FBgn0036481	116	FBgn0025776	81125
1626	2R	5222179	5223516	0.970574378967	5222906	0.834931626039	FBgn0010316	1230	FBgn0023143	17765
1627	2R	2977513	2979184	0.97040605545	2978335	0.824240684509	FBgn0033179	209	FBgn0033179	209
1628	X	16679939	16682669	0.9693608284	16682149	0.726218819618	FBgn0024941	4405	FBgn0030801	36371
1629	3L	15105950	15107763	0.969202518463	15106511	0.684568107128	FBgn0014002	1393	FBgn0029114	94389
1630	2L	9225641	9226998	0.969049453735	9226187	0.699775659121	FBgn0051885	10407	FBgn0032105	26929
1631	X	15457966	15460498	0.968978404999	15458697	0.912598580122	FBgn0003463	1780	FBgn0003463	1780
1632	2L	1084241	1085585	0.968482971191	1084973	0.688415527344	FBgn0031298	4060	FBgn0003310	7162
1633	3R	22361627	22363450	0.968410968781	22362276	0.859953657786	FBgn0026178	208	FBgn0039449	180831
1634	X	21684619	21686102	0.968123435974	21685423	0.892646481009	FBgn0031190	63	FBgn0031186	27438
1635	2R	8451831	8453049	0.968100070953	8452581	0.77340186437	FBgn0033784	147	FBgn0004512	9670
1636	3L	12921464	12923557	0.968041419983	12922800	0.798758745193	FBgn0036325	5709	FBgn0011284	92903
1637	X	18518110	18519686	0.967952251434	18518639	0.809716105461	FBgn0004959	1067	FBgn0004959	1067
1638	X	18699588	18700978	0.967702865601	18700069	0.665035668541	FBgn0040883	692	FBgn0040883	692
1639	2L	13222055	13223319	0.967500209808	13222836	0.679516259362	FBgn0032488	275	FBgn0032488	275
1640	2R	13772490	13773673	0.967401027679	13772992	0.732643902302	FBgn0003022	19064	FBgn0003022	19064
1641	3R	12651223	12653181	0.967275619507	12651875	0.812931425431	FBgn0000014	3894	FBgn0020546	23851
1642	2R	5275212	5276612	0.967257738113	5275958	0.802953630686	FBgn0033442	6077	FBgn0023143	70817
1643	2L	22135393	22137040	0.967163085938	22136347	0.691454678774	FBgn0032978	12546	FBgn0032979	20407
1644	3R	18779617	18780956	0.966972351074	18780397	0.742259413004	FBgn0051281	11626	FBgn0051457	173309
1645	3R	11208222	11209632	0.966970443726	11208842	0.603928947449	FBgn0051302	122	FBgn0038332	10944
1646	3R	24929457	24930648	0.966947078705	24930095	0.756010728724	FBgn0039633	7386	FBgn0039633	7386
1647	3L	12666115	12667855	0.966834068298	12666798	0.991437001662	FBgn0014343	897	FBgn0036306	61906
1648	3L	14402731	14404041	0.966573238373	14403544	0.783109692966	FBgn0036424	20953	FBgn0036424	20953
1649	X	5746321	5748055	0.966533184052	5746768	0.721810499827	FBgn0000042	668	FBgn0000042	668
1650	2L	2945512	2946787	0.966025829315	2945925	0.765510002772	FBgn0010263	8837	FBgn0004584	26751
1651	3R	11853810	11855562	0.96563243866	11854685	0.923104594736	FBgn0003117	2866	FBgn0038396	20708
1652	X	2440294	2442467	0.9651055336	2440910	0.686656951904	FBgn0040375	945	FBgn0011606	19298
1653	3L	4593118	4595497	0.964880943298	4594023	0.897314043606	FBgn0052247	6160	FBgn0015805	13541
1654	3R	6181750	6183068	0.96476650238	6182499	0.706930845976	FBgn0015396	6593	FBgn0015396	6593
1655	3L	5714052	5716098	0.964325904846	5715408	0.546359959771	FBgn0052414	836	FBgn0065058	21961
1656	3R	16601837	16603028	0.964230537415	16602314	0.69494450887	FBgn0046689	4024	FBgn0038821	37954
1657	3R	27434999	27436656	0.963846206665	27435796	0.810077555039	FBgn0011655	974	FBgn0039857	13829
1658	3R	20301820	20303043	0.962973594666	20302479	0.671670564016	FBgn0051128	7360	FBgn0039205	53801
1659	3R	13603201	13605907	0.962692260742	13604317	0.833628145854	FBgn0038543	4308	FBgn0038545	16502
1660	3L	9395060	9397488	0.962619304657	9396050	0.912693530321	FBgn0023129	1150	FBgn0023129	1150
1661	2R	6273383	6274314	0.96252822876	6273880	0.584113878362	FBgn0024956	18139	FBgn0027499	50952
1662	3R	7823369	7825537	0.961661815643	7824603	0.905095905066	FBgn0037977	426	FBgn0037992	129316
1663	2L	9453935	9455262	0.960651874542	9454496	0.727142989635	FBgn0053723	13756	FBgn0002973	16983
1664	2L	1251835	1252754	0.960628032684	1252364	0.515013337135	FBgn0041097	4462	FBgn0031310	101581
1665	3R	20122262	20124073	0.96039056778	20123373	0.768593579531	FBgn0000368	2235	FBgn0000368	2235
1666	X	15515383	15516817	0.960163116455	15516129	0.878132104874	FBgn0030667	5623	FBgn0030671	21933
1667	3L	9461284	9462523	0.959878921509	9461792	0.68986491596	FBgn0036005	78	FBgn0036005	78
1668	3R	25532940	25534407	0.959625720978	25533466	0.626876890659	FBgn0039684	6795	FBgn0039687	17176
1669	3R	16422288	16424120	0.9595952034	16423141	0.860152423382	FBgn0023097	4256	FBgn0023097	4256
1670	2R	13605481	13607131	0.959035873413	13606278	1.006778419018	FBgn0034298	1144	FBgn0034298	1144
1671	3R	8070587	8072752	0.958439826965	8072109	0.904671753154	FBgn0038007	7278	FBgn0037992	118190
1672	2L	1961592	1963748	0.958385467529	1962224	0.791199628045	FBgn0051942	3202	FBgn0031391	185063
1673	2R	9481527	9482924	0.95769906044	9482138	0.753869729884	FBgn0020766	2116	FBgn0033886	5827
1674	3L	4492824	4494180	0.957500934601	4493664	0.706658868229	FBgn0052244	4388	FBgn0035541	105095
1675	X	503608	505173	0.957427024841	503654	0.842002312342	FBgn0025638	454	FBgn0025638	454
1676	3R	14221873	14223314	0.9566822052	14222758	0.787596113542	FBgn0051232	41	FBgn0038609	30380
1677	3L	3019906	3021965	0.956652164459	3021203	0.90803283453	FBgn0035388	2473	FBgn0035388	2473
1678	3L	9003888	9005498	0.956506729126	9004730	0.746264205259	FBgn0035956	10374	FBgn0028789	10594
1679	3R	26744527	26745651	0.956371307373	26745417	0.54052239198	FBgn0020912	6807	FBgn0003720	67380
1680	3L	14915998	14916679	0.956240653992	14916629	0.621594111125	FBgn0040487	5258	FBgn0040487	5258
1681	2L	2196388	2197737	0.955491065979	2197085	0.748998585869	FBgn0031395	4713	FBgn0031395	4713
1682	3L	19411371	19412344	0.955017089844	19411960	0.567640818082	FBgn0053062	318	FBgn0036886	105721
1683	3L	19521939	19523872	0.954720020294	19522762	0.768883998577	FBgn0036886	5081	FBgn0036886	5081
1684	3R	25365723	25367930	0.954703330994	25366290	0.908307731152	FBgn0000492	15819	FBgn0040623	49474
1685	2L	19516909	19518450	0.953085899353	19517769	0.780379042906	FBgn0032798	3053	FBgn0046825	47678
1686	3R	278101	279530	0.952796936035	278640	0.761392986073	FBgn0051522	396	FBgn0037250	18909
1687	3R	14811663	14813894	0.952628135681	14813096	0.868315724766	FBgn0026239	3349	FBgn0026239	3349
1688	2L	4830328	4831155	0.952398061752	4831030	0.676162416285	FBgn0031633	360	FBgn0031633	360
1689	3R	17978138	17979659	0.952361106873	17978966	0.896348357201	FBgn0053335	11774	FBgn0053335	11774
1690	3R	5995306	5996557	0.952296733856	5996024	0.719593852758	FBgn0040238	183	FBgn0037797	52456
1691	2L	21024267	21026059	0.951636791229	21025457	0.797754987081	FBgn0010395	14968	FBgn0023388	104488
1692	X	19874921	19876115	0.951040267944	19875647	0.737012891208	FBgn0031085	9584	FBgn0031093	128015
1693	3L	13051088	13052274	0.951017379761	13051699	0.641715386335	FBgn0036345	9537	FBgn0036342	30728
1694	2L	17029987	17030929	0.950783967972	17030386	0.541815825871	FBgn0032625	13524	FBgn0032620	132268
1695	2L	18190043	18191695	0.950438499451	18190816	0.718651855693	FBgn0051746	1820	FBgn0041184	42477
1696	2R	2292220	2293487	0.95014667511	2292812	0.793384720297	FBgn0000473	456	FBgn0022224	29438
1697	3L	10202817	10205034	0.949727058411	10203559	0.691892206669	FBgn0052056	4372	FBgn0015618	390962
1698	2L	7584555	7586000	0.949230670929	7585194	0.74753755331	FBgn0083141	3259	FBgn0053529	40771
1699	3L	8110966	8112296	0.94920539856	8111691	0.791065580705	FBgn0002899	70	FBgn0042112	12631
1700	X	7009838	7011507	0.949021816254	7010627	0.736046612263	FBgn0047092	15541	FBgn0029933	67338
1701	3L	933015	934395	0.948758125305	933635	0.816367983818	FBgn0025593	36029	FBgn0035164	112589
1702	3L	5108941	5110565	0.948599815369	5109782	0.857938822578	FBgn0035592	398	FBgn0035602	230650
1703	3L	11058494	11059907	0.94833946228	11059289	0.849163672503	FBgn0020412	7797	FBgn0052069	22799
1704	3R	9613685	9614959	0.948257446289	9614125	0.763155841827	FBgn0038185	2576	FBgn0053327	24716
1705	3R	23457536	23459109	0.948179721832	23458379	0.773480415344	FBgn0039531	3382	FBgn0003330	49367
1706	3L	15654356	15655306	0.948141098022	15654725	0.547956734896	FBgn0053999	119	FBgn0041160	10383
1707	3L	21410073	21411508	0.947875976562	21410728	0.806748696736	FBgn0014143	331	FBgn0014143	331
1708	X	18985900	18987015	0.947309494019	18986552	0.605261389414	FBgn0030987	2338	FBgn0027603	55569
1709	2R	15371855	15373066	0.947202682495	15372545	0.758212983608	FBgn0043532	10434	FBgn0011849	130151
1710	X	1997774	1999285	0.947080612183	1998322	0.778517274296	FBgn0023507	678	FBgn0025626	77030
1711	2R	15388016	15389243	0.946905136108	15388651	0.776708602905	FBgn0043532	5672	FBgn0011849	146257
1712	3R	20134926	20136202	0.946122169495	20135486	0.588061064482	FBgn0028471	8656	FBgn0028471	8656
1713	3R	21397601	21398561	0.945344924927	21398019	0.58970528841	FBgn0039344	10667	FBgn0039345	36831
1714	3L	22614067	22615845	0.945092201233	22615049	0.851718842983	FBgn0037175	5893	FBgn0037200	190998
1715	X	2325395	2326780	0.945065498352	2325919	0.771344593593	FBgn0040388	240	FBgn0004050	21994
1716	X	22074614	22076729	0.944690704346	22075338	0.758472621441	FBgn0000719	16755	FBgn0031186	417353
1717	2R	9016008	9017462	0.94458770752	9016707	0.722990385691	FBgn0033845	2001	FBgn0033845	2001
1718	X	4782408	4783603	0.944569587708	4782994	0.701959482829	FBgn0004368	1375	FBgn0004368	1375
1719	2R	8045760	8047738	0.944548606873	8047035	0.884503618876	FBgn0011592	2072	FBgn0011592	2072
1720	3R	12069812	12070533	0.944395542145	12070020	0.540331959724	FBgn0040071	18649	FBgn0011253	28156
1721	2L	4481545	4484642	0.944186210632	4483961	0.71434767106	FBgn0011603	6937	FBgn0031609	20524
1722	3L	8403769	8404909	0.943667411804	8404323	0.707341353099	FBgn0020224	5431	FBgn0010825	19940
1723	X	10809392	10810031	0.943264961243	10809981	0.46088971032	FBgn0021742	2369	FBgn0030241	109889
1724	2R	20282200	20283166	0.943091392517	20282576	0.493018918567	FBgn0035060	289	FBgn0050423	100860
1725	X	2017414	2018483	0.942576885223	2017933	0.617113309748	FBgn0005670	350	FBgn0000377	88204
1726	2L	21815637	21817337	0.942453861237	21816566	0.796712314381	FBgn0003866	378	FBgn0003866	378
1727	2R	16464412	16465480	0.942445755005	16464802	0.557026863098	FBgn0008636	3689	FBgn0034565	21017
1728	2L	517584	519224	0.942346572876	518526	0.892527461052	FBgn0003963	4941	FBgn0003963	4941
1729	X	11840430	11841837	0.941708564758	11841156	0.780475711823	FBgn0030360	41	FBgn0003865	18306
1730	3L	718176	719799	0.941397666931	718997	0.852212569293	FBgn0035160	3655	FBgn0000575	13941
1731	3R	735964	737046	0.94132232666	736393	0.729224745433	FBgn0051536	115	FBgn0004183	37493
1732	2L	10118590	10119951	0.941268920898	10119320	0.730355517069	FBgn0040966	1414	FBgn0011823	62414
1733	3R	21835551	21836669	0.94095993042	21836096	0.71410336214	FBgn0002732	589	FBgn0002732	589
1734	2R	2037996	2040569	0.940782546997	2039801	0.822826918434	FBgn0010347	25729	FBgn0041145	82517
1735	3R	21999436	22000526	0.940603256226	21999933	0.619152686175	FBgn0051323	3362	FBgn0039406	114948
1736	X	9310644	9312748	0.94056224823	9311156	0.723890577044	FBgn0030133	34186	FBgn0030136	88684
1737	2R	2116830	2117977	0.940259933472	2117445	0.783868598938	FBgn0033076	4654	FBgn0041145	4873
1738	2L	12608310	12609821	0.940216064453	12609017	0.822573788961	FBgn0051859	759	FBgn0002970	9331
1739	3L	1869192	1870446	0.940012931824	1869846	0.688813239336	FBgn0035289	655	FBgn0002183	9978
1740	3L	5967933	5969363	0.93928527832	5968640	0.872433494119	FBgn0052406	2521	FBgn0035656	18688
1741	3R	10188238	10189460	0.938674926758	10188865	0.692431926727	FBgn0051320	1404	FBgn0038224	36119
1742	3L	21456435	21457536	0.938548088074	21456826	0.553436724345	FBgn0037094	193	FBgn0037094	193
1743	3R	948392	949488	0.93825340271	948746	0.62382799387	FBgn0037293	5064	FBgn0010313	36338
1744	3L	7145264	7146642	0.938036441803	7145854	0.719687372446	FBgn0052389	8778	FBgn0028383	14834
1745	3R	20545984	20547445	0.937911510468	20546790	0.818667191726	FBgn0004885	1371	FBgn0003719	28666
1746	2R	15086644	15087731	0.93790769577	15087083	0.550894709194	FBgn0053535	7276	FBgn0034463	85563
1747	3L	6189653	6191052	0.937824249268	6190420	1.02937891904	FBgn0002526	1511	FBgn0035692	23287
1748	X	12898490	12899407	0.937814712524	12898847	0.575026392937	FBgn0030444	3017	FBgn0025463	94668
1749	X	9748114	9748972	0.93780040741	9748486	0.55880689621	FBgn0030162	7861	FBgn0030177	179905
1750	3R	1128308	1129894	0.937441825867	1128921	0.860782504082	FBgn0037310	3054	FBgn0037310	3054
1751	2R	5287100	5288059	0.93729019165	5287602	0.627427399158	FBgn0033443	17554	FBgn0023180	70670
1752	X	18171326	18172445	0.936996936798	18171809	0.651580154896	FBgn0030912	16707	FBgn0004956	30047
1753	3R	1076216	1077489	0.936566352844	1076883	0.684698820114	FBgn0037303	585	FBgn0051538	26674
1754	X	2781740	2783125	0.936477661133	2782568	0.787174092399	FBgn0025644	757	FBgn0024978	194227
1755	3L	18364918	18366282	0.935872554779	18365478	0.738435328007	FBgn0011706	1816	FBgn0011706	1816
1756	4	964273	965089	0.935395717621	964912	0.895803634937	FBgn0019985	7820	FBgn0039930	84697
1757	X	12305916	12306655	0.935373306274	12306464	0.559988718766	FBgn0062447	859	FBgn0015024	181256
1758	3L	18318440	18319773	0.935293674469	18319079	0.742151512819	FBgn0011706	44583	FBgn0011706	44583
1759	X	19999173	20000534	0.93516254425	19999704	0.670085486244	FBgn0031092	653	FBgn0031093	3958
1760	2L	3769425	3770329	0.934951305389	3769630	0.58430937926	FBgn0004893	2076	FBgn0003430	56050
1761	X	7974592	7975657	0.934723854065	7975149	0.707300186157	FBgn0030003	186	FBgn0030003	186
1762	2L	19465418	19466272	0.934629440308	19465503	0.664565849304	FBgn0000964	4812	FBgn0003732	16067
1763	3R	20047369	20048466	0.933919906616	20047971	0.580012768507	FBgn0011725	284	FBgn0026257	1107
1764	2R	6818765	6820035	0.933819293976	6819343	0.767665058374	FBgn0033614	460	FBgn0025373	4129
1765	3L	21109639	21111245	0.933784484863	21110480	0.924948075238	FBgn0041607	3711	FBgn0037051	40598
1766	X	11273629	11274856	0.933626174927	11274231	0.644452571869	FBgn0001145	6158	FBgn0027359	60552
1767	X	3794175	3795176	0.933620452881	3794404	0.781254328214	FBgn0029687	191	FBgn0019661	86480
1768	X	17913218	17914379	0.933568477631	17913863	0.658255875111	FBgn0030891	5832	FBgn0030891	5832
1769	3R	6579751	6581010	0.933354854584	6580473	0.585699111223	FBgn0037829	883	FBgn0051390	6182
1770	3R	26026873	26027939	0.932871818542	26027318	0.547143109639	FBgn0039756	1400	FBgn0065067	6216
1771	2L	16526368	16527429	0.93274974823	16526877	0.671203009288	FBgn0032587	1929	FBgn0002652	149108
1772	3R	5433755	5435315	0.932167053223	5434614	0.859087887932	FBgn0037721	17573	FBgn0037719	17905
1773	2L	5762647	5764475	0.931550979614	5763911	0.740609221988	FBgn0031737	2230	FBgn0031739	38058
1774	2L	585917	587269	0.931463718414	586882	0.711810678244	FBgn0010323	7805	FBgn0031267	12650
1775	X	2271346	2272902	0.931322097778	2272256	0.764527916908	FBgn0040385	5201	FBgn0001150	12863
1776	3L	6646245	6647250	0.931159973145	6646792	0.547205895185	FBgn0041232	4918	FBgn0035713	79441
1777	3L	16020142	16021647	0.93047952652	16020919	0.812358435463	FBgn0005536	3692	FBgn0003691	5005
1778	3L	9474815	9475686	0.93013381958	9475613	0.901154875755	FBgn0036007	3663	FBgn0036007	3663
1779	3L	15111431	15112739	0.929764270782	15111993	0.827210426331	FBgn0036485	406	FBgn0029114	88907
1780	3R	21865272	21866391	0.929741382599	21865960	0.636144638062	FBgn0000591	86	FBgn0000591	86
1781	X	21918669	21919948	0.929675579071	21919512	0.744162126021	FBgn0052499	83404	FBgn0031186	261527
1782	X	3007816	3009246	0.92879486084	3008557	0.760110855103	FBgn0004647	17529	FBgn0004647	17529
1783	3L	5451698	5453120	0.9286236763	5452404	0.771080387963	FBgn0035607	1679	FBgn0035603	110449
1784	2L	6371980	6377445	0.928325653076	6374388	0.860520005226	FBgn0043854	1973	FBgn0043854	1973
1785	3R	21911142	21912210	0.928268909454	21911681	0.592557089669	FBgn0039411	10586	FBgn0039406	26696
1786	3R	17870196	17871422	0.928143024445	17870771	0.862513878766	FBgn0017397	2857	FBgn0017397	2857
1787	2R	20129272	20130170	0.928113937378	20129393	0.566530010917	FBgn0035040	7437	FBgn0035032	21972
1788	3L	1899560	1901328	0.927922725677	1900412	0.88700838089	FBgn0035291	4535	FBgn0002183	40544
1789	3L	9737666	9738766	0.927850246429	9738125	0.616517194112	FBgn0036043	626	FBgn0044049	40100
1790	3R	24377129	24378152	0.927417755127	24377243	0.510620810769	FBgn0040618	2842	FBgn0000659	33562
1791	X	12587435	12588576	0.927176475525	12587882	0.617675513029	FBgn0020513	6673	FBgn0053963	94483
1792	X	10646892	10648150	0.927153587341	10647457	0.702898249907	FBgn0003360	15294	FBgn0030235	20543
1793	X	5441878	5443784	0.926995754242	5442493	0.851795226336	FBgn0029775	2983	FBgn0029783	68713
1794	2L	15846869	15848016	0.926766395569	15847452	0.780435187476	FBgn0028903	1150	FBgn0003936	99841
1795	2L	16434721	16436326	0.92635679245	16435558	0.772357050578	FBgn0020416	5651	FBgn0025678	82868
1796	X	9773857	9775014	0.926356077194	9774518	0.730976223946	FBgn0026415	1682	FBgn0030177	153873
1797	X	11845366	11846611	0.925525188446	11846020	0.703491435331	FBgn0030361	126	FBgn0003865	23170
1798	2L	17717154	17718930	0.925515651703	17717973	0.899259626865	FBgn0015609	17477	FBgn0032646	220935
1799	2L	11972470	11973858	0.924746513367	11973429	0.831530570984	FBgn0041606	2335	FBgn0032390	16535
1800	2R	1524402	1525814	0.924619674683	1525224	0.776025563478	FBgn0000043	2151	FBgn0033059	58541
1801	X	1564585	1566154	0.924582958221	1565474	0.727640628815	FBgn0025378	845	FBgn0023130	13429
1802	2R	10547275	10548860	0.924252510071	10547891	0.761625607808	FBgn0043530	8189	FBgn0033989	40805
1803	2R	20315854	20317186	0.924186229706	20316506	0.778839812559	FBgn0000157	5924	FBgn0050423	66930
1804	3L	13351602	13354209	0.924133300781	13353415	0.749390321619	FBgn0036350	176	FBgn0036350	176
1805	3L	4847847	4848823	0.923913955688	4848328	0.566586101756	FBgn0035581	6021	FBgn0035570	157625
1806	2L	19325129	19326326	0.923817634583	19325814	0.720230484009	FBgn0032769	29579	FBgn0024245	33339
1807	3L	777084	778534	0.923125267029	777875	0.90558797121	FBgn0052341	2575	FBgn0035162	39059
1808	2L	7289575	7291701	0.9224858284	7290918	0.686230070451	FBgn0031901	8385	FBgn0004009	16243
1809	2R	18178878	18179802	0.922059059143	18179356	0.532258089851	FBgn0034763	1022	FBgn0020257	17199
1810	3R	9704202	9705906	0.921641349792	9705304	0.757869184017	FBgn0008646	5403	FBgn0000576	22277
1811	X	12567559	12570726	0.92160987854	12568349	0.771560414632	FBgn0024308	8031	FBgn0053963	74950
1812	3L	21124300	21125452	0.921582221985	21124950	0.540728123983	FBgn0037053	1404	FBgn0037051	55068
1813	2R	17784312	17785875	0.920980453491	17785043	0.869369899525	FBgn0034717	15998	FBgn0013272	40201
1814	3R	12654651	12656056	0.920880794525	12655264	0.817920058966	FBgn0000014	505	FBgn0020546	20462
1815	3R	2167496	2168697	0.920723438263	2168295	0.615213338067	FBgn0037432	429	FBgn0053097	25715
1816	3L	9914745	9915944	0.920642852783	9915386	0.658051300049	FBgn0036060	2955	FBgn0015618	102789
1817	2R	19490318	19491496	0.92033290863	19490833	0.719095420837	FBgn0050178	3441	FBgn0034948	5955
1818	3R	2746057	2746988	0.920194625854	2746522	0.643121600151	FBgn0051488	36934	FBgn0001077	56476
1819	X	448096	450505	0.92018032074	449653	0.78914420745	FBgn0003986	1790	FBgn0003986	1790
1820	3R	9013051	9014433	0.920078754425	9013974	0.631639031803	FBgn0038124	338	FBgn0038128	75781
1821	2R	12959572	12960548	0.919995307922	12960461	0.649386453629	FBgn0027506	660	FBgn0028953	12083
1822	3L	5428086	5428718	0.919860839844	5428500	0.513528006417	FBgn0035606	18957	FBgn0035603	86545
1823	3R	2567055	2568953	0.919577598572	2567887	0.847500562668	FBgn0051481	102	FBgn0004054	1975
1824	X	15057848	15059505	0.919570922852	15058175	0.486435413361	FBgn0030622	5453	FBgn0030616	84848
1825	2R	7620195	7621795	0.919428825378	7620988	0.639019519091	FBgn0033681	13791	FBgn0027504	45976
1826	3R	26250338	26252666	0.91895866394	26251062	0.703178596497	FBgn0039766	203	FBgn0039766	203
1827	3R	26589478	26590670	0.918882846832	26590185	0.786555626813	FBgn0004606	1463	FBgn0003720	87852
1828	X	12252204	12253117	0.918352127075	12252639	0.703849347432	FBgn0052652	6521	FBgn0015024	235081
1829	2R	11472357	11473596	0.918335437775	11472937	0.663937568665	FBgn0034054	3032	FBgn0034050	23186
1830	3L	17238461	17239505	0.918173789978	17239081	0.62515185674	FBgn0036705	9322	FBgn0036702	31699
1831	3L	9776227	9777528	0.917456150055	9776674	0.674448311329	FBgn0044050	678	FBgn0044049	1551
1832	X	11288598	11289841	0.917395114899	11289266	0.747572842766	FBgn0030300	1507	FBgn0052666	49122
1833	3R	15540450	15542542	0.917378425598	15541806	0.68923627629	FBgn0024963	14875	FBgn0038722	71056
1834	2L	13862845	13864757	0.917015790939	13863557	0.883956640959	FBgn0028532	14145	FBgn0051842	28519
1835	X	6631190	6632162	0.916872024536	6631646	0.587425486247	FBgn0003390	6751	FBgn0029905	34505
1836	2R	16498852	16500071	0.916612625122	16499449	0.585178739884	FBgn0034568	696	FBgn0034565	13630
1837	X	6903938	6905266	0.916432380676	6904630	0.841158628464	FBgn0004143	9973	FBgn0029931	18786
1838	3L	22584766	22585925	0.916181564331	22585374	0.622503953822	FBgn0053772	992	FBgn0037200	220673
1839	2L	10669862	10670883	0.915786266327	10670319	0.575338363647	FBgn0040496	7051	FBgn0032293	62499
1840	2R	14769529	14771864	0.915315628052	14771096	0.667851279764	FBgn0053453	3048	FBgn0003254	19493
1841	3L	14877743	14878788	0.915312051773	14878226	0.599257244783	FBgn0036456	8734	FBgn0040809	31325
1842	2R	15089013	15090127	0.914946079254	15089419	0.58481502533	FBgn0053535	9612	FBgn0034463	83227
1843	3L	7425805	7426888	0.914630889893	7426344	0.557241261005	FBgn0053279	50	FBgn0014011	17218
1844	3L	3960888	3962117	0.914016723633	3961584	0.642024707794	FBgn0004880	5864	FBgn0035470	78896
1845	3L	8046403	8047068	0.913729429245	8046436	0.743085384369	FBgn0035832	689	FBgn0052370	43871
1846	2R	1757653	1759011	0.91361951828	1758395	0.789564469281	FBgn0033075	8983	FBgn0033074	25380
1847	3L	8427883	8429304	0.913569927216	8428661	0.816203474998	FBgn0010825	4398	FBgn0010825	4398
1848	3R	27433114	27434284	0.913263320923	27433677	0.677593104045	FBgn0011655	3093	FBgn0039857	11710
1849	2L	3302580	3303973	0.913107395172	3303288	0.837824503581	FBgn0031516	159	FBgn0031511	130579
1850	3L	11234766	11236948	0.912746429443	11236005	0.731939315796	FBgn0041094	9749	FBgn0041094	9749
1851	3R	9461247	9462588	0.912616729736	9461989	0.777170435588	FBgn0053328	4201	FBgn0053328	4201
1852	3R	22535018	22535926	0.912582159042	22535467	0.546954575707	FBgn0023179	4414	FBgn0039449	7640
1853	3L	14023133	14024062	0.912500619888	14023577	0.653279977686	FBgn0052138	4549	FBgn0036406	5322
1854	3R	27180761	27181922	0.912421226501	27181200	0.587940917296	FBgn0039841	4407	FBgn0039831	134774
1855	3R	1095687	1096921	0.912221431732	1096374	0.756671260385	FBgn0037309	1571	FBgn0051538	7183
1856	3L	6469508	6470754	0.911737918854	6470116	0.844155669212	FBgn0020251	439	FBgn0020251	439
1857	2L	21208732	21209920	0.911476135254	21209312	0.759937791263	FBgn0026577	383	FBgn0003930	6541
1858	2R	18659009	18660130	0.911431312561	18659648	0.657850176096	FBgn0034828	6065	FBgn0003062	77328
1859	3R	2678679	2680153	0.911298751831	2679590	0.735946446657	FBgn0003339	3704	FBgn0001077	10456
1860	3R	9499304	9500152	0.910779953003	9499698	0.61925646237	FBgn0038165	1875	FBgn0024555	9982
1861	3R	19045102	19046839	0.910776615143	19045890	0.829187244177	FBgn0000338	1793	FBgn0039066	31376
1862	2L	12897284	12898514	0.910692453384	12897873	0.759160855237	FBgn0040508	14657	FBgn0028965	123434
1863	3R	2738814	2740726	0.910130500793	2739839	0.880512028933	FBgn0051488	43617	FBgn0001077	49793
1864	2R	4551029	4551848	0.910044670105	4551690	0.564279372876	FBgn0033366	2265	FBgn0065074	55927
1865	3L	13518555	13519717	0.909976005554	13519008	0.548354784648	FBgn0036377	25460	FBgn0036351	163718
1866	X	8865986	8867106	0.909817218781	8866428	0.593197037192	FBgn0052709	5009	FBgn0030086	68121
1867	2L	5036892	5037861	0.909747600555	5037359	0.64245707194	FBgn0040280	694	FBgn0022023	15850
1868	3L	18830999	18831989	0.909448623657	18831505	0.576824456453	FBgn0036818	93	FBgn0036818	93
1869	3R	2081221	2082332	0.909328460693	2081710	0.655533671379	FBgn0037415	713	FBgn0053097	112300
1870	3R	16544539	16547052	0.909142494202	16545983	0.62082785368	FBgn0024944	5720	FBgn0004107	15359
1871	3L	8423568	8424977	0.909133911133	8424347	0.763345062733	FBgn0010825	84	FBgn0010825	84
1872	3R	4530357	4531776	0.908782958984	4530964	0.806340312958	FBgn0037612	4260	FBgn0001180	7424
1873	3L	13042509	13044328	0.908233642578	13043198	0.820991128683	FBgn0036344	7372	FBgn0036342	22227
1874	2L	10783533	10784833	0.907392501831	10784185	0.719791650772	FBgn0051870	6057	FBgn0032298	14221
1875	2R	11571400	11572924	0.907035827637	11572423	0.733997120577	FBgn0082181	7733	FBgn0034065	42582
1876	X	2159191	2160753	0.906959533691	2160086	0.784976691008	FBgn0023526	11184	FBgn0023526	11184
1877	3R	627784	629233	0.905951499939	628586	0.792950661977	FBgn0037278	1141	FBgn0037278	1141
1878	3L	2591838	2592853	0.905927658081	2592386	0.679447829723	FBgn0035356	7984	FBgn0024939	21404
1879	2L	9582067	9583551	0.905801773071	9582760	0.757380992174	FBgn0014179	1018	FBgn0015393	117074
1880	3L	14563650	14564533	0.905786991119	14563794	0.520919322968	FBgn0040318	1033	FBgn0028418	37771
1881	2L	21201770	21202993	0.905560970306	21202515	0.753055063883	FBgn0003930	256	FBgn0003930	256
1882	3R	23289891	23291189	0.905387878418	23290585	0.573369890451	FBgn0039518	674	FBgn0039509	176368
1883	3L	1439629	1440700	0.904818534851	1440084	0.668374359608	FBgn0004635	7240	FBgn0004635	7240
1884	3L	14176238	14177910	0.904793739319	14176983	0.802862560048	FBgn0036415	6185	FBgn0036415	6185
1885	3L	13093470	13095254	0.904767751694	13094473	0.796535044909	FBgn0010452	6253	FBgn0010452	6253
1886	X	6957278	6958371	0.90472650528	6957786	0.643395960331	FBgn0027342	2258	FBgn0029933	14497
1887	3R	22788873	22791008	0.904598236084	22790275	0.764161169529	FBgn0039465	272	FBgn0004510	51667
1888	2L	13215713	13216846	0.904104232788	13216060	0.758240461349	FBgn0004192	221	FBgn0004192	221
1889	X	16958515	16960359	0.903944969177	16959178	0.777117103338	FBgn0030820	17604	FBgn0065049	19623
1890	2R	5744061	5745243	0.90330696106	5745127	0.568139423024	FBgn0000448	77	FBgn0033486	115621
1891	3L	14123233	14125204	0.903265476227	14123832	0.603842062109	FBgn0000411	20047	FBgn0000411	20047
1892	3R	13792922	13793903	0.902701377869	13793214	0.665087890625	FBgn0000363	35619	FBgn0010389	85492
1893	2R	7776460	7777773	0.902574539185	7777236	0.734430074692	FBgn0000253	1921	FBgn0020377	50104
1894	2L	6939038	6941244	0.902540206909	6940030	0.866492299473	FBgn0031869	888	FBgn0031875	16980
1895	2L	1523807	1526090	0.902527809143	1525259	0.786843412063	FBgn0026397	2568	FBgn0001174	7075
1896	3R	23580935	23582641	0.90239238739	23581612	0.567385280834	FBgn0051308	11543	FBgn0003330	73866
1897	2R	9555794	9556474	0.90215587616	9556408	0.610596179962	FBgn0033893	11883	FBgn0033893	11883
1898	3L	11602847	11603640	0.902141571045	11602897	0.591832478841	FBgn0042138	880	FBgn0036180	19510
1899	2L	17865614	17866987	0.901960134506	17866349	0.644112618764	FBgn0032655	57816	FBgn0041184	281990
1900	3R	21767398	21768054	0.901857376099	21767718	0.442866951227	FBgn0039396	351	FBgn0002735	57862
1901	2R	4453079	4453800	0.901762485504	4453729	0.620422744751	FBgn0033355	1447	FBgn0033357	9772
1902	3R	1619231	1621262	0.901718616486	1620362	0.77504196763	FBgn0037379	64	FBgn0028690	5151
1903	2R	16348153	16349470	0.901700496674	16348955	0.667114764452	FBgn0011674	5309	FBgn0016984	8959
1904	3R	2813366	2814876	0.901417255402	2813971	0.72020704606	FBgn0000095	10979	FBgn0010774	92155
1905	3L	22921832	22923416	0.900782108307	22922963	0.694876418394	FBgn0052457	1612	FBgn0037207	43908
1906	2R	14162230	14163447	0.900400161743	14162888	0.782344182332	FBgn0053724	7831	FBgn0050227	8468
1907	3L	17966884	17968022	0.900140762329	17967475	0.683382066091	FBgn0052192	38101	FBgn0020300	137188
1908	2R	1730514	1732299	0.899888038635	1731679	0.819237142801	FBgn0033074	1336	FBgn0033074	1336
1909	X	127420	128494	0.899074554443	128036	0.632841289043	FBgn0029518	4388	FBgn0000316	16262
1910	X	3870954	3872091	0.898822784424	3871580	0.698421786813	FBgn0053220	43979	FBgn0000221	78001
1911	2L	2523552	2525298	0.898722648621	2524512	0.640991551535	FBgn0031430	6475	FBgn0015816	31846
1912	3R	8378167	8379489	0.898681163788	8378781	0.741486899058	FBgn0067707	1508	FBgn0038071	95001
1913	X	18278490	18280499	0.897580623627	18279256	0.604870732625	FBgn0052548	4738	FBgn0004956	137494
1914	3L	8661123	8662703	0.897352933884	8661984	0.779777844747	FBgn0001168	12278	FBgn0001168	12278
1915	3R	21007800	21010367	0.897198677063	21008432	0.635176322039	FBgn0039286	2303	FBgn0039286	2303
1916	2L	16597556	16599451	0.897170066833	16598715	0.662966028849	FBgn0051815	873	FBgn0002652	77270
1917	3R	302922	304419	0.897045135498	303506	0.800169536046	FBgn0051523	1322	FBgn0037255	7257
1918	3L	23234117	23235625	0.896901130676	23234732	0.702272142683	FBgn0052231	740	FBgn0024733	205417
1919	2L	17661579	17663243	0.896852493286	17662505	0.69197332859	FBgn0032654	40231	FBgn0032646	165467
1920	3L	6637261	6638077	0.896667480469	6637857	0.50736784935	FBgn0035709	1731	FBgn0035713	88376
1921	3R	10302783	10304522	0.896423816681	10303796	0.830756217241	FBgn0038233	33618	FBgn0038234	33794
1922	3L	11421351	11422444	0.896257400513	11421978	0.653931268056	FBgn0036159	2870	FBgn0036165	39529
1923	2L	7764476	7765710	0.896235466003	7765218	0.753055334091	FBgn0031945	2431	FBgn0031947	17639
1924	2R	2734600	2735719	0.896106243134	2735119	0.639683326085	FBgn0026389	11607	FBgn0033156	55161
1925	3L	17909592	17910664	0.896013259888	17910138	0.552688390017	FBgn0052193	16781	FBgn0036762	97963
1926	2R	13337856	13339072	0.895750045776	13338345	0.586144054637	FBgn0050111	9137	FBgn0050111	9137
1927	2R	8542560	8543882	0.895732402802	8543403	0.744070619345	FBgn0033788	19792	FBgn0005624	46507
1928	X	8189811	8190985	0.895700454712	8190431	0.633839743478	FBgn0015519	15517	FBgn0030034	54200
1929	2L	901156	902568	0.895602226257	901752	0.691419491401	FBgn0003916	90	FBgn0003916	90
1930	2R	7224878	7226184	0.895448684692	7225480	0.79436490115	FBgn0033648	7124	FBgn0033638	77003
1931	3L	9002195	9003552	0.89441204071	9003146	0.598765581846	FBgn0035956	8790	FBgn0028789	12178
1932	2R	17804493	17805406	0.894393444061	17804940	0.509822209676	FBgn0034717	3899	FBgn0013272	20304
1933	2L	17904683	17905418	0.894387245178	17904773	0.528512716293	FBgn0032656	54494	FBgn0041184	243566
1934	2R	6189096	6190259	0.894196271896	6189844	0.553796350956	FBgn0033541	25025	FBgn0004399	120127
1935	2L	5464015	5465658	0.893757820129	5464807	0.808430531446	FBgn0005511	3166	FBgn0005511	3166
1936	X	5744386	5746103	0.893526554108	5745136	0.825185551363	FBgn0000042	964	FBgn0000042	964
1937	2R	11418925	11420059	0.893512248993	11419675	0.496800983653	FBgn0053463	8385	FBgn0003425	13958
1938	X	1575729	1577494	0.893393516541	1576628	0.701414388769	FBgn0025378	10309	FBgn0023130	24583
1939	3R	12761460	12762391	0.893169403076	12762340	0.651656097836	FBgn0051270	12833	FBgn0082171	80303
1940	2R	8762829	8763523	0.893139839172	8763203	0.460884290583	FBgn0002789	644	FBgn0043010	24837
1941	2L	7529586	7531458	0.8929438591	7530127	0.669554074605	FBgn0053529	14296	FBgn0053529	14296
1942	3R	4165974	4167261	0.892712593079	4166539	0.645255208015	FBgn0040529	224	FBgn0040529	224
1943	3R	5845858	5847526	0.892014026642	5846926	0.568807638608	FBgn0051407	2404	FBgn0027524	22054
1944	2R	8461866	8463969	0.891981124878	8462496	0.624678667854	FBgn0004512	245	FBgn0004512	245
1945	3R	21516315	21518186	0.891835689545	21516975	0.583183989805	FBgn0039360	3883	FBgn0039359	6162
1946	3L	743719	746792	0.891720294952	744656	0.830618297353	FBgn0052480	8379	FBgn0000575	11718
1947	3R	20185584	20186858	0.891551017761	20186455	0.62063234193	FBgn0039189	607	FBgn0039186	11946
1948	3L	12645126	12646358	0.891522407532	12645816	0.716977804899	FBgn0014343	21879	FBgn0036306	82888
1949	3L	4322812	4323688	0.891143798828	4323314	0.552835576675	FBgn0035532	17552	FBgn0035532	17552
1950	3R	4288758	4290939	0.890881061554	4290424	0.732350975275	FBgn0051369	20877	FBgn0040529	123661
1951	3R	810219	811917	0.890817642212	811016	0.824282765388	FBgn0037291	1062	FBgn0004183	37130
1952	3R	11360967	11363061	0.890814304352	11361641	0.714678315555	FBgn0038347	1369	FBgn0067339	118136
1953	3R	23969597	23970483	0.890703201294	23970120	0.538345701554	FBgn0039571	2426	FBgn0040108	183885
1954	3L	2282842	2284486	0.890491485596	2283667	0.731649987838	FBgn0035330	64	FBgn0000543	34324
1955	2L	15568028	15569112	0.890456199646	15568716	0.571464270353	FBgn0028370	6166	FBgn0003448	94518
1956	X	19518393	19519630	0.890446186066	19519039	0.595279357013	FBgn0031057	1354	FBgn0031057	1354
1957	3L	14600115	14601392	0.890253067017	14600768	0.586145043373	FBgn0041604	2889	FBgn0028418	74745
1958	3R	14856870	14858013	0.890074253082	14857529	0.729072868824	FBgn0038675	278	FBgn0027784	556
1959	3R	2488475	2489598	0.889548301697	2489054	0.60071460406	FBgn0024912	3232	FBgn0026567	5450
1960	X	11650512	11652946	0.889187335968	11651846	0.702747513266	FBgn0030336	1378	FBgn0030350	69371
1961	3R	27565916	27567065	0.889136791229	27566490	0.638380944729	FBgn0000557	2300	FBgn0039868	3726
1962	3L	22418210	22418915	0.889021396637	22418289	0.614427195655	FBgn0037167	9653	FBgn0004449	76561
1963	2R	7975723	7978348	0.888676643372	7976409	0.688888185165	FBgn0010238	7311	FBgn0010238	7311
1964	3L	818508	820207	0.888642311096	819278	0.751276582479	FBgn0035163	1652	FBgn0035163	1652
1965	3R	1935620	1936851	0.888422012329	1936193	0.708498534034	FBgn0046876	537	FBgn0003261	101892
1966	2L	8884186	8885369	0.888355255127	8884733	0.681240025689	FBgn0032072	17966	FBgn0029123	59108
1967	3L	22958435	22959229	0.887903690338	22958690	0.497521253733	FBgn0052458	6174	FBgn0024733	70625
1968	3L	20070292	20071635	0.8876953125	20071119	0.678964109982	FBgn0036942	3227	FBgn0036959	103993
1969	X	1629445	1630360	0.887229919434	1629770	0.494285792112	FBgn0026086	136	FBgn0029591	52046
1970	3R	26853870	26854607	0.886968135834	26854526	0.627300845252	FBgn0053773	6585	FBgn0010808	25108
1971	3L	15167923	15169218	0.88689994812	15168674	0.717150772319	FBgn0036490	4429	FBgn0029114	32226
1972	X	1312787	1313957	0.886875152588	1313448	0.673775336322	FBgn0027795	427	FBgn0028274	7585
1973	3R	3011367	3012715	0.886837005615	3012052	0.905674261205	FBgn0037482	323	FBgn0037481	31154
1974	3L	15877276	15878076	0.886568069458	15877687	0.507167703965	FBgn0036544	968	FBgn0000489	42369
1975	2L	20220922	20222112	0.886471271515	20221563	0.666851788759	FBgn0069950	1249	FBgn0011638	116358
1976	3R	10268662	10269696	0.886380195618	10269104	0.57275724411	FBgn0051330	10202	FBgn0038234	68486
1977	3L	18787509	18788908	0.885745048523	18788326	0.819660561425	FBgn0000261	461	FBgn0036815	1894
1978	3R	27329295	27330694	0.885729312897	27329887	0.746479735655	FBgn0039851	5292	FBgn0039857	92080
1979	3L	14075280	14076517	0.885581970215	14075825	0.806505063001	FBgn0036411	3492	FBgn0036406	57570
1980	2L	16211550	16212428	0.885249137878	16211907	0.572539615631	FBgn0028893	4519	FBgn0028897	46145
1981	3L	17964152	17965541	0.885204315186	17964612	0.68780118227	FBgn0052193	37693	FBgn0020300	140051
1982	2L	7515776	7516995	0.885023117065	7516547	0.618897942936	FBgn0011283	19187	FBgn0053529	27876
1983	2R	19635620	19636752	0.884475708008	19636024	0.516396326177	FBgn0034979	1794	FBgn0021875	5581
1984	3L	9332256	9333487	0.884459018707	9332951	0.706177499559	FBgn0052039	19	FBgn0035980	5355
1985	X	19194668	19196216	0.884363174438	19195564	0.685221868403	FBgn0031016	8442	FBgn0031008	92743
1986	2R	14232561	14233666	0.884222507477	14232979	0.592914009094	FBgn0053147	13	FBgn0023214	44584
1987	X	3362071	3362778	0.884147882462	3362616	0.569267551104	FBgn0029667	1609	FBgn0029665	21086
1988	3R	24486460	24487319	0.883990287781	24487263	0.56470233202	FBgn0053346	8080	FBgn0001215	61734
1989	2R	19084338	19086174	0.883974075317	19085632	0.600315729777	FBgn0015903	13135	FBgn0015903	13135
1990	3L	12416933	12418595	0.883302688599	12417777	0.740802168846	FBgn0036285	11162	FBgn0027936	60472
1991	3R	25627663	25628329	0.88329076767	25627791	0.578885945407	FBgn0039697	884	FBgn0039697	884
1992	X	10763249	10764249	0.883241653442	10763906	0.687473947352	FBgn0003965	5302	FBgn0030241	63814
1993	3R	20127010	20127998	0.883187294006	20127421	0.653273077572	FBgn0000368	6283	FBgn0000368	6283
1994	X	3010778	3011453	0.883123874664	3011267	0.577392794869	FBgn0028746	18011	FBgn0028746	18011
1995	2R	9809652	9810733	0.882853507996	9810225	0.525819242001	FBgn0050066	4437	FBgn0020615	24708
1996	3L	17473086	17474387	0.882828712463	17473803	0.682257259593	FBgn0036733	5367	FBgn0036733	5367
1997	X	5158555	5160213	0.882679700851	5158998	0.58863863349	FBgn0029753	495	FBgn0024332	10125
1998	X	10350817	10351744	0.882678508759	10351336	0.626767188311	FBgn0052680	12381	FBgn0052680	12381
1999	3L	2083998	2085696	0.882598400116	2084828	0.6036567127	FBgn0003432	14321	FBgn0035315	95717
[truncated: 4,676 more rows]
