# Supplementary material for: Developmental roles of 21 Drosophila transcription factors are determined by quantitative differences in binding to an overlapping set of thousands of genomic regions
Source: Genome Biol. 2009 Jul 23;10(7):R80. doi: 10.1186/gb-2009-10-7-r80 (PMC2728534; doi:10.1186/gb-2009-10-7-r80)
Supplement: Additional data file 7 — Genomic coordinates of regions bound by each factor for the 25% FDR data set, locations and scores of peak windows, and the closest gene and closest transcribed gene for each peak. [file gb-2009-10-7-r80-S7.zip › Additional Data File 4 25% FDR bound regions/hkb_3_121407-sym-25_table.txt]

Interval	Chr	Bound_Region_Start	Bound_Region_Stop	Bound_Region_Score	Peak_start	Peak_score	Closest_gene	Closest_gene_dist	Closest_transcribed_gene	Closest_transcribed_gene_dist
1	3L	8643211	8646283	3.596410274506	8645193	3.375037638346	FBgn0001168	4513	FBgn0001168	4513
2	2R	6821695	6824197	3.586130142212	6823080	3.246620458715	FBgn0025373	392	FBgn0025373	392
3	2R	7964144	7967145	3.508617401123	7966045	3.107818961143	FBgn0010238	3053	FBgn0010238	3053
4	2R	5495859	5499525	3.498868942261	5498046	3.392015653498	FBgn0024923	2928	FBgn0024923	2928
5	2R	16873761	16876128	3.389203071594	16875005	3.01669995925	FBgn0000395	482	FBgn0000395	482
6	3R	26387924	26390211	3.364958763123	26389104	3.132925860087	FBgn0039787	16050	FBgn0039767	135106
7	2L	3608752	3612308	3.339757442474	3610812	3.258416864607	FBgn0002985	4064	FBgn0002985	4064
8	3R	20574094	20576536	3.241285324097	20575220	2.992140124826	FBgn0003719	236	FBgn0003719	236
9	2R	7309250	7312955	3.222590446472	7310379	2.783016878016	FBgn0033652	4103	FBgn0033652	4103
10	3R	17868155	17871639	3.148643493652	17870635	2.277661940631	FBgn0017397	2721	FBgn0017397	2721
11	3R	12543435	12545661	3.081356048584	12544549	2.873531273433	FBgn0003944	15799	FBgn0063261	32562
12	3R	914941	917363	3.078026771545	916154	2.900388807058	FBgn0010313	3746	FBgn0010313	3746
13	3R	677579	681106	3.069446086884	680003	2.613052227918	FBgn0003002	1468	FBgn0003002	1468
14	2L	15319833	15323098	3.064780235291	15321919	2.72016826272	FBgn0041103	6084	FBgn0001981	7874
15	3R	7953619	7955570	3.049889564514	7954510	2.719788730145	FBgn0037992	591	FBgn0037992	591
16	2R	9074805	9087598	3.024885177612	9076494	2.716620108661	FBgn0033856	2042	FBgn0033856	2042
17	X	20523061	20525217	3.012603282928	20524284	2.511627793312	FBgn0003300	19167	FBgn0003300	19167
18	3R	2692947	2695091	2.974081993103	2694042	2.741439707139	FBgn0001077	3996	FBgn0001077	3996
19	3L	22065751	22067861	2.970116138458	22066792	2.849749914805	FBgn0037153	3165	FBgn0000100	56909
20	2L	11454715	11457141	2.967978477478	11455784	2.767362475395	FBgn0004579	10181	FBgn0004579	10181
21	3L	14117957	14120386	2.954481124878	14119100	2.859390847823	FBgn0042630	22517	FBgn0000411	24779
22	2R	10633019	10634224	2.949204444885	10634034	2.596543312073	FBgn0015371	3914	FBgn0033989	126948
23	2L	17738369	17740826	2.948619842529	17739690	2.493513166904	FBgn0015609	4240	FBgn0032646	242652
24	X	17662210	17665414	2.915972709656	17663352	2.808119747374	FBgn0030870	1425	FBgn0030870	1425
25	2L	19332887	19335513	2.910116195679	19334402	2.724078528086	FBgn0024245	24751	FBgn0024245	24751
26	X	9534690	9540013	2.885779380798	9536749	2.558546402875	FBgn0000233	2660	FBgn0000233	2660
27	2L	20754907	20759475	2.884446144104	20756413	2.625584483147	FBgn0000251	1915	FBgn0000986	33905
28	2L	12088423	12090520	2.871344566345	12089518	2.653484681073	FBgn0003145	3726	FBgn0003145	3726
29	3R	2860664	2864285	2.870985031128	2861684	2.513305485249	FBgn0024289	16373	FBgn0010774	44442
30	X	2292956	2296318	2.859528064728	2295085	2.721655845642	FBgn0003714	5047	FBgn0004050	8840
31	3R	673451	676391	2.832159042358	674832	2.75681167841	FBgn0003002	3703	FBgn0003002	3703
32	3R	12651063	12653625	2.830794334412	12652175	2.464035928249	FBgn0000014	3594	FBgn0020546	23551
33	2L	12172358	12174192	2.828035354614	12173203	2.631115156062	FBgn0032421	219	FBgn0032408	76693
34	3R	4524166	4527874	2.82755613327	4525193	2.734286904335	FBgn0037612	1511	FBgn0001180	1653
35	3R	9636612	9639442	2.821159362793	9637693	2.634903081258	FBgn0053327	1148	FBgn0053327	1148
36	3L	9002271	9005674	2.78121471405	9003456	2.57493698597	FBgn0035956	9100	FBgn0028789	11868
37	2L	3832908	3835267	2.780019760132	3834092	2.639991087072	FBgn0004567	2750	FBgn0004567	2750
38	3L	8162204	8164699	2.74981212616	8163520	2.580828217899	FBgn0035851	1699	FBgn0035851	1699
39	3R	4854762	4856888	2.727065086365	4855805	2.488775253296	FBgn0002932	9384	FBgn0002932	9384
40	3L	18312864	18315144	2.721591949463	18314215	2.237301409245	FBgn0015946	44542	FBgn0011706	49447
41	X	8059066	8061279	2.696815490723	8060285	2.57592532214	FBgn0030025	25635	FBgn0030028	56355
42	2L	517511	519790	2.69055557251	518594	2.510323703289	FBgn0003963	4873	FBgn0003963	4873
43	3R	4292488	4295512	2.674867630005	4293573	2.464253874386	FBgn0051369	24026	FBgn0040529	126810
44	3R	8077584	8079621	2.652386188507	8078676	2.460498809814	FBgn0038008	1233	FBgn0037992	124757
45	2R	4165331	4168477	2.647477149963	4166751	2.502875645955	FBgn0050353	3268	FBgn0050353	3268
46	2L	13181437	13183382	2.642278194427	13182383	2.34474586038	FBgn0051849	210	FBgn0032476	5211
47	X	20500981	20504010	2.633228302002	20502025	2.330277234316	FBgn0003300	3092	FBgn0003300	3092
48	3R	2688771	2692202	2.624499320984	2689828	2.380853716532	FBgn0001077	218	FBgn0001077	218
49	3L	14137841	14139774	2.621240615845	14138835	2.47043539683	FBgn0000411	5044	FBgn0000411	5044
50	3R	26674257	26680345	2.617696762085	26679032	2.292409539223	FBgn0003720	995	FBgn0003720	995
51	2R	15586754	15588558	2.615441322327	15587489	2.293044146369	FBgn0004364	38885	FBgn0004364	38885
52	2R	20320377	20322888	2.613450050354	20321285	2.314956082238	FBgn0000157	1145	FBgn0050423	62151
53	3R	9703529	9706393	2.603758811951	9704517	2.161042869091	FBgn0008646	4616	FBgn0000576	23064
54	2L	1075633	1077971	2.595507621765	1076703	2.331249741947	FBgn0003310	1108	FBgn0003310	1108
55	X	15479781	15482149	2.585866928101	15480997	2.287150887882	FBgn0030663	2769	FBgn0003463	20520
56	3R	22706686	22709573	2.585502147675	22708636	2.144381850958	FBgn0004359	1180	FBgn0002838	6958
57	3R	9735409	9738129	2.581247329712	9737195	2.482003847758	FBgn0000576	9614	FBgn0000576	9614
58	2L	21863792	21865177	2.552991390228	21865102	2.659880956014	FBgn0032965	20752	FBgn0003866	48914
59	X	7163526	7166819	2.550988674164	7165611	2.42349755764	FBgn0029943	3365	FBgn0024250	12434
60	3L	8805990	8808040	2.546712875366	8807001	2.32681876421	FBgn0052026	3408	FBgn0020633	58556
61	2R	18195341	18200311	2.539244174957	18197995	2.282095881069	FBgn0020257	1440	FBgn0020257	1440
62	2R	5486156	5492089	2.524227142334	5489530	2.396232661079	FBgn0000606	1524	FBgn0000606	1524
63	2L	2998894	3001587	2.522097587585	3000343	2.184787368774	FBgn0025681	7379	FBgn0002989	7582
64	2L	5870466	5872341	2.483427524567	5871493	2.357975482941	FBgn0031745	7988	FBgn0031740	69238
65	2R	2891942	2894292	2.478294372559	2893139	2.264875113964	FBgn0033159	543	FBgn0033159	543
66	2R	10642678	10646752	2.470390319824	10642726	2.374143812391	FBgn0015371	12606	FBgn0033989	135640
67	2L	7309233	7312764	2.463034629822	7310368	2.367556179271	FBgn0004009	3207	FBgn0004009	3207
68	3R	8470704	8475456	2.456673145294	8471860	2.17302831014	FBgn0038071	1922	FBgn0038071	1922
69	X	2284234	2286149	2.443250179291	2285275	2.251942634583	FBgn0001150	156	FBgn0001150	156
70	2R	3633022	3635589	2.433871746063	3634321	2.264919698238	FBgn0050372	344	FBgn0050372	344
71	2R	8710566	8713263	2.431060314178	8712285	2.328475028276	FBgn0053182	1898	FBgn0028991	6304
72	3R	11635803	11637195	2.428708553314	11636222	2.055617618561	FBgn0026616	6248	FBgn0038364	16704
73	3R	19711679	19713501	2.418395996094	19712507	2.084707796574	FBgn0025574	3290	FBgn0025574	3290
74	3R	282847	285126	2.418254852295	283961	2.215462048848	FBgn0051522	4925	FBgn0037250	24230
75	3L	12119315	12121949	2.410923957825	12121001	2.168536747203	FBgn0013997	479	FBgn0036258	939
76	3L	10303730	10305977	2.407306671143	10305068	2.272422173444	FBgn0067716	11275	FBgn0000629	307009
77	3L	6794124	6797207	2.404926300049	6795126	2.34938031435	FBgn0003995	31019	FBgn0035714	68266
78	2L	2013017	2015062	2.392677783966	2014058	2.12146248537	FBgn0051669	808	FBgn0031391	133229
79	2L	7137579	7139509	2.391277313232	7138502	2.238739574657	FBgn0031889	4819	FBgn0031886	72669
80	3L	2420956	2423338	2.390545368195	2422098	2.26528441906	FBgn0052306	24568	FBgn0053231	26590
81	3R	10132924	10134732	2.390434265137	10133833	2.155120160845	FBgn0003567	476	FBgn0004855	983
82	2L	7519082	7520946	2.375616550446	7520029	2.224959135056	FBgn0011283	22669	FBgn0053529	24394
83	3R	12664146	12666360	2.375051498413	12665245	2.303387578328	FBgn0000014	9476	FBgn0020546	10481
84	3L	5594211	5597529	2.365651607513	5595701	2.140082418919	FBgn0035625	9229	FBgn0035625	9229
85	2L	19861573	19863862	2.365364551544	19862862	2.120443403721	FBgn0032826	476	FBgn0043021	50519
86	2R	16608284	16610311	2.361452579498	16609366	2.066960632801	FBgn0015721	146	FBgn0011824	4481
87	2L	2163054	2166272	2.358957290649	2165205	2.183613552767	FBgn0031393	9445	FBgn0031393	9445
88	3R	4102011	4104772	2.357177734375	4103279	2.314816306619	FBgn0010433	235	FBgn0037561	7675
89	X	444399	451108	2.355079650879	449519	2.21891951561	FBgn0003986	1656	FBgn0003986	1656
90	2R	15371628	15373723	2.350193977356	15372787	2.086344271898	FBgn0043532	10192	FBgn0011849	130393
91	X	18136924	18139184	2.345559597015	18138067	2.048147797585	FBgn0004956	3695	FBgn0004956	3695
92	2L	14433699	14437308	2.344250679016	14434603	2.011075675488	FBgn0028871	9472	FBgn0005771	56259
93	3R	27045909	27051115	2.333200454712	27047392	2.127809286118	FBgn0039831	966	FBgn0039831	966
94	2L	4279742	4283451	2.331924915314	4280767	2.126202837626	FBgn0031592	1477	FBgn0003941	53125
95	X	15457930	15460081	2.32488822937	15458794	1.945509592692	FBgn0003463	1683	FBgn0003463	1683
96	3R	6612704	6614683	2.322269916534	6613667	2.047957062721	FBgn0037834	263	FBgn0037834	263
97	X	20473023	20475163	2.32183265686	20473978	1.955193638802	FBgn0031127	5020	FBgn0003300	31139
98	3L	14149311	14151563	2.312955856323	14150640	2.022427588701	FBgn0036414	4267	FBgn0013718	5496
99	2L	15481064	15483513	2.311268806458	15482338	2.082164876601	FBgn0020371	1641	FBgn0003448	8140
100	3R	27529364	27531736	2.301177978516	27530745	1.895049542189	FBgn0054046	4109	FBgn0039867	31919
101	3L	13054460	13056418	2.299960136414	13055493	2.00372838974	FBgn0036345	5743	FBgn0010452	32727
102	X	13480410	13482344	2.296263694763	13481321	1.99717316908	FBgn0030506	20424	FBgn0030507	20639
103	X	6889231	6891094	2.262977600098	6890198	1.948764546712	FBgn0029931	4354	FBgn0029931	4354
104	3R	13219108	13221146	2.261880397797	13220035	2.111801764544	FBgn0025456	270	FBgn0025456	270
105	3L	15674628	15678316	2.259320259094	15677357	2.092543377596	FBgn0041160	12249	FBgn0041160	12249
106	2R	12464990	12466991	2.257116317749	12465931	2.078197198756	FBgn0053456	745	FBgn0053456	745
107	3L	8639055	8641250	2.253591537476	8640294	2.070273904239	FBgn0001168	9412	FBgn0001168	9412
108	X	2264353	2266932	2.251881122589	2264858	2.053988288431	FBgn0040385	2197	FBgn0001150	20261
109	2R	16467559	16471304	2.250525474548	16470379	1.972455136916	FBgn0008636	1888	FBgn0034565	15440
110	3R	18352557	18354830	2.249931812286	18353666	2.092965483665	FBgn0038981	717	FBgn0024558	55284
111	3L	22333016	22338150	2.246781826019	22337128	2.163536787033	FBgn0004449	4600	FBgn0004449	4600
112	2L	3823341	3826299	2.240200042725	3824955	2.000533640385	FBgn0003430	725	FBgn0003430	725
113	3R	2629552	2631345	2.238694190979	2630542	1.994089245796	FBgn0082182	4714	FBgn0082182	4714
114	X	8497996	8500970	2.235034942627	8499876	2.043127789217	FBgn0004102	3990	FBgn0004102	3990
115	2L	18592319	18595358	2.229363441467	18594160	1.987817932578	FBgn0003270	1031	FBgn0032693	54753
116	3R	11744869	11747853	2.223140716553	11745811	2.074745037976	FBgn0038385	824	FBgn0038385	824
117	3R	4006493	4008564	2.222641706467	4007379	2.032674566905	FBgn0001138	215	FBgn0037554	51850
118	3R	863800	866075	2.216057777405	864905	2.178888130188	FBgn0010313	47503	FBgn0010313	47503
119	3R	2578945	2582207	2.21485710144	2580066	1.880881365608	FBgn0004053	145	FBgn0004053	145
120	2R	17749250	17751558	2.211511611938	17750468	1.86408738529	FBgn0020307	1077	FBgn0034704	67980
121	2L	11451951	11453869	2.210490226746	11452789	2.047043535444	FBgn0004579	7186	FBgn0004579	7186
122	2L	4123041	4124827	2.207710266113	4123883	2.076025626239	FBgn0014033	2162	FBgn0000547	92504
123	3R	11408184	11410310	2.206679344177	11409267	1.982030335595	FBgn0038350	30773	FBgn0053207	82641
124	3L	3391522	3395675	2.202234745026	3394672	1.991979002953	FBgn0014388	13795	FBgn0027616	36974
125	3R	13874802	13876892	2.188529968262	13876018	2.003255844116	FBgn0010389	2688	FBgn0010389	2688
126	2L	825282	827486	2.183388710022	826553	1.95650857687	FBgn0010583	589	FBgn0010583	589
127	X	11166720	11168992	2.175531387329	11168048	1.811797036065	FBgn0003411	484	FBgn0003411	484
128	3L	20855098	20857273	2.17410993576	20856141	1.792748451233	FBgn0037035	5526	FBgn0003415	105124
129	2R	962747	963797	2.17235660553	963383	1.277650237083	FBgn0052838	1557	FBgn0033021	92892
130	X	4814807	4816965	2.170735359192	4815917	1.895297368368	FBgn0061196	9680	FBgn0004368	31548
131	X	14482909	14486147	2.168562412262	14483875	1.867451548576	FBgn0015773	3893	FBgn0015773	3893
132	2R	3529853	3531714	2.168207645416	3530816	2.063967853785	FBgn0033250	5249	FBgn0033243	50979
133	3L	1444522	1448237	2.165299415588	1445516	2.007036447525	FBgn0004635	1808	FBgn0004635	1808
134	X	20490149	20492111	2.159606933594	20491205	2.049710946925	FBgn0031128	3605	FBgn0003300	13912
135	3R	12746134	12748149	2.148108959198	12747242	2.015159189701	FBgn0051270	2265	FBgn0082171	65205
136	2L	18106135	18108252	2.134453773499	18107066	1.859968866621	FBgn0032665	3546	FBgn0041184	41273
137	3L	6725902	6728144	2.13356924057	6727255	1.774187743664	FBgn0035714	395	FBgn0035714	395
138	3R	26606032	26609016	2.132936477661	26607722	2.013126822079	FBgn0004606	16074	FBgn0003720	70315
139	X	2158977	2160974	2.127292633057	2159853	1.81150525411	FBgn0023526	10951	FBgn0023526	10951
140	2R	20729553	20731363	2.125806808472	20730443	1.700481470893	FBgn0001325	3772	FBgn0001325	3772
141	3L	3828761	3830563	2.124665260315	3829694	2.029563069344	FBgn0013751	9	FBgn0035464	34893
142	3R	6442690	6445435	2.124135017395	6443816	1.868883497575	FBgn0001235	20570	FBgn0001235	20570
143	3L	13047230	13049021	2.120349884033	13048151	1.852221488953	FBgn0036344	12325	FBgn0036342	27180
144	2R	3640662	3643294	2.119823455811	3641644	1.726468254538	FBgn0033267	1501	FBgn0033267	1501
145	3R	25982281	25984029	2.117169857025	25983188	1.710289281957	FBgn0039749	457	FBgn0065067	50346
146	3L	12650727	12652914	2.114370346069	12651682	1.871478974819	FBgn0014343	16013	FBgn0036306	77022
147	2R	19145561	19147844	2.113888263702	19146902	1.869742631912	FBgn0004795	6690	FBgn0016762	54696
148	2L	7288855	7291974	2.113322734833	7289587	1.762576551998	FBgn0031901	7054	FBgn0004009	17574
149	3L	10833492	10836111	2.1129155159	10834296	1.798745884615	FBgn0026160	2457	FBgn0026160	2457
150	X	14460393	14462304	2.112501144409	14461325	1.763056963682	FBgn0030574	24808	FBgn0015773	26443
151	3R	11068493	11070814	2.110930919647	11069499	1.914481219123	FBgn0001219	1132	FBgn0001219	1132
152	3R	12104906	12106929	2.106372833252	12105862	1.822788111369	FBgn0051283	2497	FBgn0051283	2497
153	X	2286350	2288391	2.105487346649	2287428	1.888392728918	FBgn0001150	2309	FBgn0001150	2309
154	2L	17257554	17259407	2.103778839111	17258391	1.907663513632	FBgn0032629	1730	FBgn0032633	121685
155	3L	678171	683835	2.103231430054	679379	1.996352672577	FBgn0035156	2932	FBgn0035156	2932
156	3R	169227	175232	2.102965354919	174150	2.053952497594	FBgn0001204	1778	FBgn0001204	1778
157	3L	664985	667023	2.102257013321	665990	1.821363421047	FBgn0035152	265	FBgn0035156	10457
158	3L	11188683	11191176	2.100517749786	11190110	1.97279885236	FBgn0036149	1663	FBgn0041094	36146
159	3R	26680726	26683346	2.098328590393	26681936	1.963889479637	FBgn0003720	3899	FBgn0003720	3899
160	2R	15580490	15582571	2.097026824951	15581403	1.821686295902	FBgn0004364	44971	FBgn0004364	44971
161	3L	13068547	13070804	2.096304416656	13069488	1.863658964634	FBgn0052118	2710	FBgn0010452	18732
162	2R	13661972	13663648	2.095904827118	13662739	1.606520861387	FBgn0062440	118	FBgn0062440	118
163	X	4271378	4273008	2.093400001526	4272081	1.848199330843	FBgn0000179	13988	FBgn0029714	125123
164	X	6903410	6905224	2.093286037445	6904385	1.855198562145	FBgn0004143	9728	FBgn0029931	18541
165	3L	16737690	16741606	2.091631889343	16740014	1.968218564987	FBgn0036660	4960	FBgn0036660	4960
166	2R	7541976	7544089	2.085297584534	7542952	1.863171465257	FBgn0033675	643	FBgn0011704	41602
167	2R	16866188	16868136	2.084754943848	16867151	1.894930183887	FBgn0000395	7372	FBgn0000395	7372
168	3R	7127903	7129922	2.083278656006	7128938	1.761374978458	FBgn0051386	2392	FBgn0026063	45225
169	2R	17120741	17122472	2.082571029663	17121617	1.973200854133	FBgn0042180	2832	FBgn0034643	20633
170	X	4301126	4303016	2.080734729767	4302045	1.745393304264	FBgn0000179	43952	FBgn0029714	95159
171	2L	5978229	5984341	2.079293727875	5979405	1.814557355993	FBgn0000308	1620	FBgn0000308	1620
172	3R	11242722	11244920	2.077677249908	11243899	1.986296117306	FBgn0067339	394	FBgn0067339	394
173	2R	11410831	11413898	2.077023506165	11412823	1.7294242541	FBgn0053463	1533	FBgn0003425	7106
174	2R	13194450	13196216	2.069858074188	13195214	1.726039662081	FBgn0016059	3144	FBgn0016059	3144
175	3L	19831200	19833360	2.069847106934	19832170	1.887161850929	FBgn0014037	11056	FBgn0014037	11056
176	2L	8845210	8847819	2.068016052246	8846100	1.539484850566	FBgn0052986	16707	FBgn0029123	20475
177	2L	26752	29679	2.067205429077	28671	1.916057979359	FBgn0031209	4783	FBgn0002121	7299
178	3R	846393	848613	2.065964698792	847384	1.989025831223	FBgn0037292	32910	FBgn0010313	65024
179	3R	7817910	7819722	2.06437587738	7818770	1.98074946684	FBgn0024211	267	FBgn0037992	135149
180	2R	11616819	11619239	2.063243865967	11617665	1.823951721191	FBgn0014020	116	FBgn0034073	199
181	3R	17469355	17471210	2.063113212585	17470343	1.785461874569	FBgn0011766	15784	FBgn0046832	22097
182	3R	11811105	11813168	2.05816411972	11812091	1.858944193522	FBgn0003507	168	FBgn0003507	168
183	3L	11897317	11900484	2.055871486664	11899406	1.855365697075	FBgn0036222	702	FBgn0000404	91882
184	2L	13224165	13228385	2.054257392883	13225488	1.988655118381	FBgn0032489	282	FBgn0032489	282
185	X	4433719	4436367	2.051453113556	4435494	1.928430461884	FBgn0029717	18376	FBgn0029715	35912
186	2R	10865111	10868341	2.049950122833	10867176	1.852103233337	FBgn0034013	2159	FBgn0000996	28647
187	2L	219756	224557	2.049654960632	221910	1.979627609253	FBgn0031235	10604	FBgn0031235	10604
188	2R	4561767	4563383	2.049146175385	4562625	1.767286814176	FBgn0033367	6104	FBgn0065074	44992
189	3L	16974822	16977730	2.046262264252	16976554	1.936538505554	FBgn0036685	4885	FBgn0025582	224306
190	3R	20584056	20586183	2.042429447174	20585273	1.661826014519	FBgn0015591	5507	FBgn0000140	5648
191	3R	4075809	4078278	2.039678573608	4077439	1.631438285112	FBgn0040528	3752	FBgn0037555	11205
192	2L	18481998	18483784	2.038877010345	18482921	1.603667676449	FBgn0032682	1505	FBgn0032682	1505
193	2L	21604291	21606761	2.034142017365	21604796	1.869511286418	FBgn0032955	6396	FBgn0022893	12725
194	2R	16984360	16986107	2.02201128006	16984982	1.599678919866	FBgn0010415	3768	FBgn0010415	3768
195	X	20557068	20559098	2.01836681366	20558003	1.842706736396	FBgn0031130	1378	FBgn0003300	52886
196	X	439389	441989	2.018000125885	441105	1.848987698555	FBgn0003986	6758	FBgn0003986	6758
197	3R	2227547	2229798	2.008124828339	2228804	1.839154303074	FBgn0037443	2809	FBgn0037443	2809
198	3L	5809030	5810818	2.003823280334	5809924	1.682368727291	FBgn0003984	9637	FBgn0035640	22894
199	2R	17734147	17735918	2.003606796265	17735041	1.70755058527	FBgn0034716	780	FBgn0034704	52553
200	2L	14023619	14025513	2.002897262573	14024565	1.769285837809	FBgn0051840	318	FBgn0028519	2445
201	X	7736312	7739178	2.000955104828	7737938	1.950563711279	FBgn0029971	1094	FBgn0029971	1094
202	2R	4115257	4116983	1.996179580688	4116135	1.658619063241	FBgn0033310	3889	FBgn0022027	21129
203	3R	11245168	11247105	1.990149497986	11246279	1.596750795841	FBgn0067339	2774	FBgn0067339	2774
204	3R	27230249	27232401	1.989531517029	27231203	1.72423183918	FBgn0039846	29	FBgn0039831	184777
205	3R	12228433	12230499	1.98623418808	12229607	1.631162138546	FBgn0003513	202	FBgn0038421	43833
206	3L	14932359	14934316	1.986167907715	14933498	1.726312412935	FBgn0026320	1108	FBgn0026320	1108
207	2R	6665234	6666908	1.978491306305	6666054	1.52449798584	FBgn0033581	91	FBgn0033581	91
208	3L	15188132	15190593	1.978423118591	15189055	1.746331723531	FBgn0029114	11845	FBgn0029114	11845
209	3L	21409813	21416758	1.977436065674	21410728	1.539616516658	FBgn0014143	331	FBgn0014143	331
210	3R	2246193	2248160	1.976597309113	2247217	1.80605357488	FBgn0014963	14619	FBgn0037443	15604
211	3R	16921700	16923774	1.974851131439	16922764	1.816663622856	FBgn0038853	763	FBgn0010770	19194
212	3R	14419214	14421080	1.974244594574	14420234	1.786423234379	FBgn0038628	2673	FBgn0027841	64880
213	2R	13106955	13108983	1.971785068512	13107986	1.779324471951	FBgn0029006	309	FBgn0029006	309
214	3R	9845956	9847414	1.968879699707	9846747	1.575209871928	FBgn0038194	8205	FBgn0038196	15140
215	2R	2025440	2027335	1.968324661255	2026445	1.662160312428	FBgn0010347	12373	FBgn0041145	95873
216	3R	2278692	2280607	1.964290857315	2279625	1.702326506376	FBgn0037445	2540	FBgn0037446	3251
217	3L	5969616	5971356	1.959405899048	5970564	1.820775866508	FBgn0052406	597	FBgn0035656	20612
218	2R	4917063	4919853	1.958649635315	4918508	1.66028958559	FBgn0053774	6411	FBgn0053774	6411
219	3R	13373044	13374785	1.950908184052	13373945	1.757111605476	FBgn0038519	1714	FBgn0025571	7800
220	3R	17485050	17487241	1.950769901276	17485840	1.631441712379	FBgn0011766	287	FBgn0004493	11632
221	2L	8831640	8833631	1.950259208679	8832672	1.730753421783	FBgn0029123	7047	FBgn0029123	7047
222	2L	3541211	3542988	1.948728561401	3542104	1.660896599293	FBgn0024244	2853	FBgn0031549	11818
223	3L	19520853	19523051	1.948501586914	19522229	1.613434672356	FBgn0036886	4548	FBgn0036886	4548
224	2R	7973166	7975165	1.94806098938	7974127	1.679928891799	FBgn0010238	5029	FBgn0010238	5029
225	X	7065454	7067607	1.944159984589	7066794	1.680016349344	FBgn0029939	28482	FBgn0025549	69746
226	X	16607531	16609906	1.94207572937	16608490	1.722380697727	FBgn0001250	8881	FBgn0030786	9401
227	3R	6451660	6453435	1.941704273224	6452550	1.694022417068	FBgn0001235	11836	FBgn0001235	11836
228	2L	9582528	9585179	1.941468238831	9583324	1.757323377273	FBgn0014179	1582	FBgn0015393	116510
229	X	2444610	2447527	1.936619758606	2445646	1.692374110222	FBgn0001404	989	FBgn0011606	14562
230	2L	19322095	19323762	1.928383350372	19322859	1.726742998759	FBgn0032769	26624	FBgn0024245	36294
231	3L	359906	362876	1.927435874939	361657	1.80472462972	FBgn0003749	809	FBgn0035136	16742
232	X	19411690	19413401	1.927219390869	19412451	1.585488992579	FBgn0031030	1295	FBgn0031032	5128
233	X	21168344	21169993	1.922124385834	21169204	1.676769537084	FBgn0011710	252	FBgn0015527	8689
234	2L	12010042	12012834	1.917595386505	12011710	1.810218979331	FBgn0014019	3334	FBgn0032390	21746
235	2R	15549414	15551255	1.916708946228	15550274	1.833083994248	FBgn0034480	30424	FBgn0004364	76100
236	2R	11664703	11666563	1.914803504944	11665717	1.652401924133	FBgn0029175	1238	FBgn0034082	7940
237	3L	9829236	9830775	1.912257194519	9829960	1.488228321075	FBgn0004390	734	FBgn0015618	17363
238	2R	16414104	16415953	1.912065505981	16414984	1.80076867342	FBgn0034560	2302	FBgn0034565	70835
239	X	18518110	18520370	1.909288406372	18519136	1.686459653518	FBgn0004959	570	FBgn0004959	570
240	3L	16818388	16820071	1.908864974976	16819262	1.893802865346	FBgn0003410	1258	FBgn0025582	67014
241	4	876829	877462	1.908046245575	876969	1.822981913884	FBgn0039936	10307	FBgn0039930	172640
242	2L	9144872	9147463	1.907888889313	9145857	1.668315827847	FBgn0051887	16014	FBgn0051887	16014
243	3R	6429298	6431451	1.905395507812	6430146	1.637600600719	FBgn0001235	34240	FBgn0001235	34240
244	3R	25087884	25090834	1.903728485107	25088731	1.647886395454	FBgn0003525	7229	FBgn0003525	7229
245	2L	13866833	13869037	1.901994228363	13868141	1.659157724941	FBgn0028532	18729	FBgn0051842	33103
246	4	655034	656376	1.897132396698	655963	1.713605165482	FBgn0039915	6020	FBgn0026777	327616
247	3R	4030032	4032399	1.896529197693	4031474	1.770365939421	FBgn0053779	930	FBgn0037554	27755
248	3L	13093470	13095545	1.894969463348	13094437	1.710764122009	FBgn0010452	6217	FBgn0010452	6217
249	3R	2710356	2711980	1.891691207886	2711170	1.800456762314	FBgn0001077	21124	FBgn0001077	21124
250	3R	4465201	4466856	1.887899875641	4466127	1.499741613865	FBgn0012028	2020	FBgn0037602	10712
251	3R	13429627	13432294	1.885131835938	13430593	1.668779551983	FBgn0038524	1231	FBgn0051575	53582
252	2L	19445887	19447617	1.882751464844	19446709	1.563497375039	FBgn0051699	1941	FBgn0051699	1941
253	X	16520043	16522645	1.880349636078	16521596	1.654304206371	FBgn0000152	3764	FBgn0030766	46754
254	3R	17977989	17979698	1.880178451538	17978859	1.431953787804	FBgn0053335	11881	FBgn0053335	11881
255	X	20880958	20882576	1.872171401978	20881707	1.571260788861	FBgn0052512	3509	FBgn0031144	39081
256	X	7141499	7143222	1.871822357178	7142389	1.757872805876	FBgn0025549	5849	FBgn0025549	5849
257	X	2156348	2158293	1.870506763458	2157329	1.737151845296	FBgn0023526	8427	FBgn0023526	8427
258	X	17201871	17203493	1.870296478271	17202662	1.605359133552	FBgn0011758	28776	FBgn0000163	207786
259	2R	8045877	8047949	1.869793891907	8046997	1.781545579433	FBgn0011592	2034	FBgn0011592	2034
260	3R	27550077	27552185	1.86101770401	27551390	1.663202222188	FBgn0039867	11274	FBgn0039867	11274
261	X	19396995	19401059	1.859732627869	19398094	1.758239618937	FBgn0026430	1439	FBgn0031032	19485
262	3L	17979638	17981429	1.851477622986	17980578	1.692056515638	FBgn0052192	24998	FBgn0020300	124085
263	3R	2670024	2672333	1.850688457489	2671457	1.649801999331	FBgn0003339	4429	FBgn0001077	18589
264	2L	596656	598777	1.850038051605	597930	1.711914420128	FBgn0010323	3243	FBgn0031267	23698
265	2R	2084519	2088674	1.848582267761	2087852	1.457342863083	FBgn0033076	24939	FBgn0041145	34466
266	2R	9667814	9669554	1.845739364624	9668608	1.541883558035	FBgn0033897	418	FBgn0040751	4703
267	3R	12717102	12718868	1.844501495361	12717869	1.573944854736	FBgn0015350	12419	FBgn0082171	35832
268	3L	15004180	15006806	1.843611717224	15005948	1.626466035843	FBgn0036465	1881	FBgn0036465	1881
269	2L	17261752	17263506	1.840978145599	17262705	1.756498477038	FBgn0032629	6044	FBgn0032633	117371
270	X	6937264	6939015	1.839768409729	6938183	1.555196649888	FBgn0029933	5106	FBgn0029933	5106
271	2R	10476150	10478075	1.839520454407	10477228	1.391699999571	FBgn0022131	581	FBgn0033987	949
272	3L	20562354	20564301	1.838806152344	20563381	1.672564536333	FBgn0037014	7690	FBgn0001320	65823
273	3R	16586985	16588699	1.837186813354	16587856	1.665082174189	FBgn0051195	231	FBgn0038821	23496
274	2L	3614638	3616716	1.83497428894	3615542	1.610615618089	FBgn0015663	3750	FBgn0002985	8794
275	3R	13905742	13908230	1.834768295288	13906711	1.762507557869	FBgn0038566	132	FBgn0038566	132
276	3L	14114443	14116381	1.834345817566	14115438	1.686533871819	FBgn0042630	18855	FBgn0000411	28441
277	3R	21138958	21140623	1.826049804688	21139789	1.544666514677	FBgn0051087	1414	FBgn0039306	48160
278	2L	18890364	18892440	1.823998451233	18891541	1.660235524178	FBgn0003896	14356	FBgn0032717	55945
279	X	492757	494734	1.821843147278	493740	1.723260819912	FBgn0003575	1032	FBgn0002579	7457
280	3R	16674221	16676228	1.820677280426	16675367	1.82893854029	FBgn0038834	904	FBgn0038834	904
281	2R	16366288	16368039	1.818982124329	16367259	1.655025988817	FBgn0034554	6424	FBgn0016984	27263
282	X	2149140	2153738	1.818710803986	2152568	1.700375109911	FBgn0023526	3666	FBgn0023526	3666
283	2R	20307664	20309308	1.817390441895	20308381	1.586891651154	FBgn0035069	1983	FBgn0050423	75055
284	3L	111529	113122	1.816142082214	112282	1.614968001842	FBgn0020386	702	FBgn0035105	55672
285	3L	16535366	16538279	1.815749168396	16536202	1.623858788434	FBgn0026061	2387	FBgn0036641	10297
286	2L	19153250	19154985	1.812027931213	19154033	1.480921857497	FBgn0032763	23598	FBgn0032762	24678
287	3L	20704892	20706622	1.811609268188	20705809	1.579690992832	FBgn0016696	431	FBgn0016696	431
288	3R	934707	936536	1.808709621429	935658	1.785925984383	FBgn0037293	18152	FBgn0010313	23250
289	3R	12907582	12910124	1.807991504669	12908437	1.523730278015	FBgn0038476	2486	FBgn0038476	2486
290	X	6448653	6450440	1.80682516098	6449574	1.425885498524	FBgn0029881	4273	FBgn0029882	49848
291	3L	13640098	13641857	1.806004524231	13641018	1.545010398416	FBgn0036379	322	FBgn0036386	253238
292	2R	17051946	17053924	1.802203178406	17052866	1.64282394858	FBgn0050283	4711	FBgn0010415	64116
293	2R	3757278	3760764	1.801458358765	3758239	1.727471183328	FBgn0033277	7830	FBgn0010109	14099
294	X	16386289	16388105	1.800169467926	16387158	1.507119208574	FBgn0011742	747	FBgn0015615	40208
295	3R	4801030	4802868	1.799461364746	4802030	1.719998868306	FBgn0037646	4613	FBgn0022347	16637
296	2R	1177554	1180040	1.798889636993	1179092	1.577202404247	FBgn0033032	68	FBgn0033032	68
297	X	15517679	15519310	1.798392295837	15518504	1.504041643704	FBgn0030667	3248	FBgn0030671	19558
298	X	5935537	5937133	1.795606613159	5936262	1.365115344524	FBgn0026060	413	FBgn0029840	1320
299	2R	15841935	15844296	1.794080734253	15843066	1.682375010322	FBgn0034504	936	FBgn0034504	936
300	X	20533501	20536183	1.785711288452	20534240	1.528024077415	FBgn0031129	12396	FBgn0003300	29123
301	3R	2487874	2490313	1.78342628479	2489233	1.657726904925	FBgn0024912	3411	FBgn0026567	5629
302	3R	7203593	7204990	1.78280878067	7204568	1.689903140068	FBgn0004595	6058	FBgn0026064	28201
303	3L	14427852	14429590	1.782509326935	14428782	1.716391881307	FBgn0036424	46191	FBgn0036424	46191
304	X	8487676	8489587	1.779891014099	8488660	1.43409392039	FBgn0004102	7226	FBgn0004102	7226
305	3L	6330908	6332537	1.779456138611	6331782	1.40146946907	FBgn0052398	11826	FBgn0020251	137895
306	2R	8448696	8450516	1.776924610138	8449639	1.577461600304	FBgn0033783	313	FBgn0004512	12612
307	3R	18954478	18956514	1.771327495575	18955556	1.471279705272	FBgn0051457	1850	FBgn0051457	1850
308	X	6830843	6832825	1.770385503769	6831971	1.555477563073	FBgn0029927	245	FBgn0029927	245
309	3R	4174600	4176524	1.770313739777	4175420	1.614204496145	FBgn0037582	121	FBgn0040529	8657
310	3R	4089160	4090785	1.769359588623	4089977	1.609134546916	FBgn0010173	194	FBgn0010173	194
311	3R	20551474	20553282	1.768350124359	20552279	1.575879369463	FBgn0004885	6860	FBgn0003719	23177
312	X	2195765	2197618	1.765552520752	2196671	1.592965350432	FBgn0003079	389	FBgn0003079	389
313	3L	21512862	21514706	1.765441417694	21513661	1.58713889122	FBgn0037104	1532	FBgn0028663	39958
314	4	1047759	1049623	1.76310133934	1048663	1.552625515882	FBgn0039930	946	FBgn0039930	946
315	2L	7060868	7062415	1.763016223907	7061664	1.40924346447	FBgn0051907	894	FBgn0040954	2321
316	2R	12030630	12032946	1.760708332062	12032153	1.58905851841	FBgn0011260	17094	FBgn0034138	53947
317	2R	6714362	6716561	1.759264945984	6715367	1.46522841734	FBgn0033582	19753	FBgn0033590	37223
318	X	20544658	20547857	1.756937980652	20546987	1.530054148506	FBgn0031129	351	FBgn0003300	41870
319	3L	8983700	8985495	1.754119873047	8984620	1.5358060388	FBgn0035955	822	FBgn0035954	5475
320	2L	12091402	12093165	1.751408576965	12092033	1.313956832886	FBgn0032407	1738	FBgn0032407	1738
321	2L	1961204	1963014	1.75107049942	1962116	1.502817266128	FBgn0051942	3310	FBgn0031391	185171
322	2L	21091883	21093538	1.749647140503	21092714	1.575101405382	FBgn0040297	522	FBgn0023388	37231
323	3R	1545640	1547189	1.741853713989	1546814	1.730638715956	FBgn0004878	3792	FBgn0037372	33681
324	3L	20982204	20984196	1.741560935974	20983082	1.558837191264	FBgn0026179	14702	FBgn0037044	21346
325	3R	2587319	2589196	1.739722728729	2588158	1.578354498919	FBgn0000071	157	FBgn0000071	157
326	2L	13592454	13593945	1.73924779892	13593271	1.312689622243	FBgn0028513	3915	FBgn0028546	48000
327	2R	6912766	6915452	1.738134860992	6913787	1.474326133728	FBgn0082585	450	FBgn0082585	450
328	2R	8127908	8129676	1.737877845764	8128902	1.483314850751	FBgn0004435	254	FBgn0053792	19679
329	3R	24456639	24458380	1.731615066528	24457500	1.551241369808	FBgn0039590	3285	FBgn0001215	31971
330	3L	6952699	6954383	1.730440139771	6953487	1.575239594777	FBgn0001104	513	FBgn0001104	513
331	2L	13665261	13666889	1.729794025421	13666068	1.490732585683	FBgn0028527	540	FBgn0028546	24797
332	2L	1410028	1412283	1.728374004364	1410990	1.583069860935	FBgn0002543	9459	FBgn0002543	9459
333	2L	2491319	2493354	1.7257771492	2492276	1.634416692397	FBgn0015816	390	FBgn0015816	390
334	3L	13050782	13052486	1.725218772888	13051641	1.482530818266	FBgn0036345	9595	FBgn0036342	30670
335	2L	2453755	2459762	1.725210666656	2457178	1.549584925175	FBgn0012017	2866	FBgn0015816	35488
336	2R	8987446	8988923	1.724567890167	8988126	1.342893987894	FBgn0000119	10999	FBgn0000119	10999
337	2L	4837539	4839633	1.722230911255	4838469	1.588441103697	FBgn0031635	473	FBgn0031633	7799
338	3L	19841184	19843356	1.720684528351	19842287	1.583562374115	FBgn0014037	939	FBgn0014037	939
339	3R	2773991	2775732	1.718213558197	2774856	1.571206867695	FBgn0051488	8600	FBgn0001077	84810
340	3R	21006296	21011453	1.71813583374	21009610	1.390635848045	FBgn0039286	1125	FBgn0039286	1125
341	3L	21776216	21778048	1.717861175537	21777042	1.60009175539	FBgn0037139	846	FBgn0046301	10996
342	3R	10412063	10413946	1.717267990112	10412942	1.705356093014	FBgn0020299	5243	FBgn0020299	5243
343	3L	15982275	15984153	1.716749668121	15983116	1.535336911678	FBgn0044028	5623	FBgn0044028	5623
344	3L	16371978	16374398	1.71644115448	16373417	1.717867493629	FBgn0014163	3681	FBgn0014163	3681
345	2R	13344584	13345956	1.710743427277	13345172	1.163857684416	FBgn0041585	13136	FBgn0050111	15964
346	3L	11796171	11797710	1.710061073303	11796885	1.291955891777	FBgn0036213	86	FBgn0036213	86
347	3R	18981940	18984975	1.706745147705	18982790	1.509079484379	FBgn0004395	802	FBgn0051457	29084
348	3L	15917895	15920417	1.705781459808	15919648	1.440516920651	FBgn0000489	408	FBgn0000489	408
349	3R	670406	672981	1.70491027832	671871	1.520348459482	FBgn0003002	6664	FBgn0003002	6664
350	3L	22297565	22299335	1.704160690308	22298454	1.570439070463	FBgn0052450	34835	FBgn0052450	34835
351	3R	26587059	26588909	1.704084396362	26588018	1.550655603409	FBgn0004606	3630	FBgn0003720	90019
352	2L	7303867	7307850	1.703322410583	7305607	1.16401681304	FBgn0004009	1554	FBgn0004009	1554
353	2R	14301386	14303235	1.700329303741	14302263	1.521669685841	FBgn0034391	4099	FBgn0010651	16327
354	2L	17377646	17380695	1.700147628784	17379581	1.455754041672	FBgn0032633	495	FBgn0032633	495
355	3R	6182105	6183819	1.698694229126	6182901	1.345589339733	FBgn0015396	6995	FBgn0015396	6995
356	2R	20633539	20635239	1.698361873627	20634424	1.508464038372	FBgn0050430	2608	FBgn0001148	64844
357	2R	2871010	2872426	1.698091983795	2871710	1.268264742459	FBgn0050501	13614	FBgn0050501	13614
358	X	1177491	1179762	1.697427272797	1178605	1.465768933296	FBgn0025641	572	FBgn0026875	85151
359	3R	26195525	26197197	1.696818351746	26196312	1.608631896973	FBgn0015221	17242	FBgn0039764	53242
360	2R	14937988	14940744	1.695571899414	14939368	1.430342982797	FBgn0004873	444	FBgn0050326	9234
361	2R	14191715	14194018	1.695154190063	14192525	1.374200534821	FBgn0023214	4130	FBgn0023214	4130
362	2L	599934	602609	1.690198898315	601682	1.529450058937	FBgn0031270	1131	FBgn0031267	27450
363	3R	6421210	6423204	1.689902305603	6422346	1.606646001339	FBgn0001235	42040	FBgn0001235	42040
364	X	8257300	8259178	1.689230918884	8258352	1.596866428852	FBgn0052711	3021	FBgn0052711	3021
365	3R	4048521	4050096	1.689169406891	4049257	1.286475995008	FBgn0037553	3366	FBgn0037554	9972
366	X	13467761	13469437	1.688409805298	13468585	1.483917057514	FBgn0030505	9891	FBgn0030507	33375
367	2L	9445214	9446753	1.687314987183	9445948	1.32596220289	FBgn0053723	5208	FBgn0002973	8435
368	X	8405282	8407771	1.685962677002	8406650	1.493320967022	FBgn0030049	753	FBgn0030054	44888
369	2L	9730851	9732501	1.685760974884	9731695	1.429804293315	FBgn0032139	1755	FBgn0032138	20426
370	3R	5633788	5636065	1.685376644135	5635242	1.229018330574	FBgn0037760	157	FBgn0065050	31036
371	3L	13030329	13031748	1.684162139893	13030776	1.671832344749	FBgn0036343	4565	FBgn0036342	9805
372	3R	5420533	5422394	1.683220386505	5421341	1.423140581916	FBgn0037720	4308	FBgn0037719	4632
373	X	15443398	15445218	1.682154655457	15444454	1.476326409508	FBgn0052586	11376	FBgn0052586	11376
374	3R	8085869	8087697	1.681125640869	8086809	1.544256316291	FBgn0003651	2338	FBgn0010044	118949
375	3R	24864118	24866741	1.675786018372	24865907	1.550511868795	FBgn0003093	1011	FBgn0039633	56802
376	2R	7683723	7685474	1.675116062164	7684624	1.421003878117	FBgn0023167	9	FBgn0023167	9
377	3L	3029161	3031147	1.674558639526	3030062	1.472567109501	FBgn0035390	280	FBgn0035388	11332
378	3L	20555216	20558051	1.674539327621	20557160	1.499712467194	FBgn0001323	2783	FBgn0001320	72044
379	X	1166811	1168457	1.673135280609	1167537	1.436824742485	FBgn0024368	1889	FBgn0026875	74083
380	3L	13365387	13367095	1.67310333252	13366426	1.378100633621	FBgn0036354	2491	FBgn0036351	11136
381	3R	9470350	9472470	1.672814369202	9471686	1.414940329159	FBgn0003498	340	FBgn0003498	340
382	3L	16349965	16351706	1.671463012695	16350734	1.600747717751	FBgn0036623	482	FBgn0014163	26364
383	2L	12002924	12005240	1.66934633255	12004169	1.633042186499	FBgn0032394	1893	FBgn0032390	14205
384	2R	19909024	19910704	1.667550086975	19909945	1.52235519886	FBgn0035001	343	FBgn0019886	112945
385	2L	11223718	11225784	1.667165756226	11224912	1.596913393806	FBgn0000011	14231	FBgn0028700	94267
386	2L	7009214	7011428	1.664288043976	7010590	1.430121982799	FBgn0031880	2906	FBgn0051908	16705
387	3L	23182389	23183850	1.663633823395	23183041	1.266656788913	FBgn0037212	171	FBgn0024733	153726
388	3R	10567057	10568833	1.663059711456	10568107	1.223352591197	FBgn0038259	798	FBgn0038257	4936
389	3R	2802618	2804050	1.662333011627	2803333	1.282883326213	FBgn0051488	19877	FBgn0010774	102793
390	3L	9363838	9365442	1.66070318222	9364494	1.348785336812	FBgn0001226	6482	FBgn0011769	19510
391	3L	7889013	7890585	1.657522201538	7889831	1.298887701596	FBgn0052368	448	FBgn0035824	3421
392	3L	4215054	4216823	1.657017230988	4215962	1.474289950202	FBgn0001257	3717	FBgn0011692	10306
393	3R	23101602	23103163	1.656554698944	23102257	1.314528914059	FBgn0046247	1828	FBgn0039505	2831
394	3L	19582371	19584429	1.655817985535	19583620	1.525649011135	FBgn0036894	135	FBgn0029094	531
395	3L	16008434	16010131	1.653385877609	16009204	1.575936158498	FBgn0003691	6710	FBgn0003691	6710
396	2R	6349619	6350856	1.652692317963	6350212	1.109496212006	FBgn0033558	69	FBgn0027525	4421
397	2R	20605203	20609145	1.652009963989	20606072	1.435464918613	FBgn0004919	14152	FBgn0001148	36492
398	3L	12539627	12541657	1.651047706604	12540612	1.4814300855	FBgn0036302	5857	FBgn0004926	39928
399	X	377772	380427	1.650676727295	379484	1.395857036114	FBgn0000570	558	FBgn0000570	558
400	2R	6092816	6094815	1.649995803833	6093972	1.285795075553	FBgn0004399	24255	FBgn0004399	24255
401	2L	4829258	4831386	1.647741317749	4830450	1.394610180574	FBgn0031633	220	FBgn0031633	220
402	2R	4930978	4932510	1.64729309082	4931707	1.418000081006	FBgn0033412	3728	FBgn0053774	19610
403	2L	5960829	5962394	1.645024299622	5961613	1.317327946424	FBgn0003979	1273	FBgn0000308	19412
404	3R	9496170	9497954	1.643570899963	9497061	1.31933182478	FBgn0038165	762	FBgn0004587	10039
405	3R	3617147	3618832	1.643050193787	3618032	1.498233346378	FBgn0037517	1669	FBgn0003885	261655
406	2R	2995179	2998800	1.642687797546	2997143	1.464247643948	FBgn0015930	4533	FBgn0015930	4533
407	2R	6189059	6190632	1.642164230347	6189807	1.171562790871	FBgn0033541	24988	FBgn0004399	120090
408	3R	13116078	13117613	1.641390800476	13116860	1.358176973131	FBgn0051419	6228	FBgn0025456	103445
409	3R	9230175	9231852	1.639479637146	9231062	1.36233774821	FBgn0038150	472	FBgn0038150	472
410	2R	10314420	10316546	1.638458251953	10315366	1.437698841095	FBgn0001319	1549	FBgn0050478	29523
411	2L	5410005	5413665	1.637747764587	5412491	1.624212890863	FBgn0016660	8149	FBgn0005511	49150
412	2R	6794680	6796504	1.637483596802	6795616	1.545191735029	FBgn0041174	17	FBgn0041174	17
413	X	2840803	2842602	1.636856555939	2841761	1.476167738438	FBgn0003285	11773	FBgn0004647	149267
414	3L	1584769	1586553	1.636201381683	1585558	1.4118605782	FBgn0035238	692	FBgn0035236	32842
415	3R	20962993	20964800	1.634854793549	20964097	1.558225154877	FBgn0039283	298	FBgn0039283	298
416	2R	19033602	19035592	1.634296417236	19034756	1.585002113791	FBgn0034873	3298	FBgn0034873	3298
417	3L	3055791	3057970	1.630931377411	3056788	1.083408457892	FBgn0035397	2128	FBgn0003938	17545
418	3L	6257434	6259307	1.630561828613	6258524	1.375133620368	FBgn0001258	21884	FBgn0035692	91391
419	3R	14883975	14885701	1.630009174347	14884773	1.418712896459	FBgn0038676	19500	FBgn0027784	27800
420	3L	20214454	20216034	1.629755973816	20215267	1.412218809128	FBgn0036962	6091	FBgn0003124	28579
421	2L	9453896	9455423	1.626596927643	9454587	1.312603056431	FBgn0053723	13847	FBgn0002973	17074
422	3L	9434704	9438149	1.626049995422	9436772	1.351846751045	FBgn0052043	1748	FBgn0052043	1748
423	2R	1444305	1446305	1.626042842865	1445144	1.452971851124	FBgn0033046	12899	FBgn0033059	138621
424	3L	9651533	9653598	1.625700950623	9652493	1.519466145833	FBgn0016081	280	FBgn0044049	125732
425	3R	2745123	2746753	1.625478744507	2745861	1.411189228296	FBgn0051488	37595	FBgn0001077	55815
426	X	5615614	5617253	1.625168323517	5616234	1.435594694955	FBgn0029804	219	FBgn0029800	16114
427	X	2321166	2322710	1.623529434204	2321950	1.38316239251	FBgn0040388	4209	FBgn0004050	18025
428	3L	20627076	20629623	1.622281074524	20628509	1.43746880924	FBgn0001320	695	FBgn0001320	695
429	3L	623019	625138	1.621761322021	624017	1.565756142139	FBgn0064191	1774	FBgn0064191	1774
430	3L	17632640	17634084	1.617210388184	17633391	1.336900838216	FBgn0065088	598	FBgn0036745	13501
431	3L	17389574	17391249	1.61411190033	17390454	1.320334939396	FBgn0036718	17	FBgn0040793	293
432	3R	25281378	25283447	1.614080429077	25282360	1.450257651011	FBgn0004369	931	FBgn0039664	32856
433	2R	15083916	15085856	1.608867645264	15084812	1.357888971056	FBgn0053535	5005	FBgn0034463	87834
434	2R	16074697	16076401	1.608400821686	16075470	1.283002138138	FBgn0034521	1720	FBgn0034515	20206
435	3L	11227288	11229031	1.607667922974	11228155	1.436216175556	FBgn0041094	1899	FBgn0041094	1899
436	X	20464651	20466620	1.60758972168	20465599	1.527147420247	FBgn0031126	2861	FBgn0003300	39518
437	X	16420249	16421730	1.607532501221	16420884	1.26948706309	FBgn0030758	180	FBgn0015615	6482
438	2R	15555470	15557090	1.60718870163	15556202	1.354298472404	FBgn0034480	36352	FBgn0004364	70172
439	2R	3041795	3043604	1.605772018433	3042677	1.388514465756	FBgn0033188	2118	FBgn0022772	5156
440	X	6940728	6942781	1.604982376099	6941679	1.42292061974	FBgn0029933	1610	FBgn0029933	1610
441	3L	7111257	7113102	1.603024959564	7112181	1.49139803648	FBgn0023001	3716	FBgn0002775	12711
442	2R	2142757	2144672	1.602659225464	2143870	1.465571964488	FBgn0004145	1071	FBgn0040673	19044
443	X	8469487	8471110	1.601388931274	8470284	1.426605028265	FBgn0030054	18746	FBgn0030054	18746
444	3R	24410396	24413556	1.598877906799	24411270	1.421479344368	FBgn0000659	465	FBgn0000659	465
445	2L	17744120	17745695	1.593429088593	17744787	1.288818180561	FBgn0015609	9337	FBgn0032646	247749
446	2R	18713144	18715624	1.593113422394	18714572	1.509155161241	FBgn0034834	4567	FBgn0003062	132252
447	2R	14656437	14659777	1.591096401215	14659131	1.368507766724	FBgn0034418	127	FBgn0000578	2633
448	3L	14928902	14930850	1.590160369873	14929794	1.546487752129	FBgn0026320	4812	FBgn0026320	4812
449	2R	19552506	19554219	1.589900970459	19553342	1.244764328003	FBgn0011726	1094	FBgn0011726	1094
450	X	10982058	10984250	1.587666511536	10982928	1.250906214995	FBgn0030269	172	FBgn0030272	6410
451	2R	17910140	17911847	1.58741235733	17911105	1.341197162867	FBgn0034725	650	FBgn0053200	5128
452	3L	9846876	9848415	1.586442947388	9847634	1.4387627244	FBgn0036054	5853	FBgn0015618	35037
453	X	15526683	15528186	1.585564613342	15527586	1.344226837158	FBgn0030668	3856	FBgn0030671	10476
454	2R	7407671	7409466	1.585426330566	7408578	1.33529736014	FBgn0015543	452	FBgn0015543	452
455	2L	5460770	5462268	1.584928512573	5461592	1.19446003437	FBgn0005511	49	FBgn0005511	49
456	2R	14314038	14315785	1.584131717682	14314799	1.252486133575	FBgn0034392	3260	FBgn0010651	3791
457	3R	20122769	20124889	1.584023952484	20123469	1.272019565105	FBgn0000368	2331	FBgn0000368	2331
458	3R	24419265	24421063	1.583974838257	24420017	1.351200244006	FBgn0026400	4984	FBgn0001215	5512
459	3R	11758446	11759949	1.583775997162	11759166	1.313226868125	FBgn0038386	290	FBgn0038386	290
460	2L	19567033	19569754	1.583621025085	19567829	1.300332181594	FBgn0046823	1689	FBgn0046823	1689
461	X	14435474	14437406	1.583034038544	14436509	1.275424718857	FBgn0030574	8	FBgn0030572	19679
462	3R	14815189	14817325	1.582026481628	14815980	1.43952366885	FBgn0026239	6233	FBgn0026239	6233
463	3L	17372447	17375487	1.580260276794	17373396	1.462933989132	FBgn0026197	6679	FBgn0026197	6679
464	3R	20413640	20415451	1.579884052277	20414581	1.36831816505	FBgn0053343	3196	FBgn0039210	3726
465	3R	12490625	12492201	1.578109264374	12491383	1.292873494765	FBgn0051498	756	FBgn0015019	18054
466	X	6884076	6887270	1.577768325806	6886487	1.2511473824	FBgn0029931	643	FBgn0029931	643
467	2L	5798614	5802360	1.575813770294	5799947	1.273390629712	FBgn0031738	257	FBgn0031739	2022
468	3R	2987625	2989915	1.571765899658	2988474	1.40971178167	FBgn0002306	77	FBgn0037481	7576
469	2R	2929633	2931655	1.571759223938	2930427	1.320103867849	FBgn0003460	418	FBgn0033159	36745
470	3R	17331111	17332680	1.571134567261	17332002	1.282609266393	FBgn0004863	6025	FBgn0013984	74249
471	2L	5876943	5878522	1.570765972137	5877706	1.300460310543	FBgn0031745	1775	FBgn0031740	75451
472	3L	14923368	14924744	1.569851398468	14924052	1.264410972595	FBgn0026320	10554	FBgn0026320	10554
473	X	16122121	16123560	1.569275856018	16122882	1.273442298174	FBgn0011571	99	FBgn0011571	99
474	X	7169243	7170820	1.567294120789	7170104	1.282361000776	FBgn0029944	650	FBgn0026144	12502
475	3L	21382517	21384389	1.567152023315	21383308	1.409149955301	FBgn0033583	3645	FBgn0014143	27089
476	2L	18329042	18330446	1.565153121948	18329730	1.451985776424	FBgn0000636	13700	FBgn0004413	109436
477	3R	25619296	25620921	1.563896179199	25620092	1.277854807237	FBgn0039695	266	FBgn0019972	5283
478	2L	2037282	2038992	1.563105106354	2038111	1.330910137721	FBgn0003557	309	FBgn0031391	109176
479	3R	17319074	17320640	1.5600938797	17319858	1.384276333977	FBgn0051179	4944	FBgn0013984	86393
480	2R	5997739	5999245	1.558101654053	5998556	1.211023658514	FBgn0033529	6583	FBgn0033529	6583
481	2L	15466109	15467620	1.557984828949	15466911	1.258095180287	FBgn0003448	7287	FBgn0003448	7287
482	2R	11171969	11174041	1.557542324066	11173161	1.232665836811	FBgn0082178	1176	FBgn0010426	21782
483	3L	13381699	13383607	1.557366371155	13382684	1.46280114791	FBgn0036356	3716	FBgn0036351	27394
484	2L	8841004	8842844	1.557291030884	8841854	1.52348131292	FBgn0029123	16229	FBgn0029123	16229
485	2L	20058007	20059746	1.556672096252	20058827	1.396948029013	FBgn0019686	1421	FBgn0019686	1421
486	3L	15277748	15279449	1.556066036224	15278644	1.412997245789	FBgn0036493	9016	FBgn0036494	23315
487	2L	8529158	8530659	1.55500125885	8529909	1.369231336257	FBgn0028394	766	FBgn0029004	1291
488	2R	15825831	15827673	1.554931640625	15826816	1.399685740471	FBgn0034500	3288	FBgn0034503	14853
489	3L	15720859	15722745	1.554155349731	15721937	1.429082234701	FBgn0010105	28255	FBgn0010105	28255
490	2R	13271371	13272886	1.553283691406	13272198	1.20461833477	FBgn0022740	82	FBgn0003545	9224
491	3R	12740622	12742183	1.552839279175	12741405	1.374766413371	FBgn0051270	8102	FBgn0082171	59368
492	2L	18585846	18587738	1.551248550415	18586634	1.42199882865	FBgn0032688	192	FBgn0032693	62279
493	X	16254969	16256869	1.550321102142	16255854	1.265287488699	FBgn0030749	299	FBgn0026575	927
494	X	18076725	18078565	1.549989700317	18077562	1.395487478801	FBgn0030904	491	FBgn0004956	64200
495	2L	19130250	19131864	1.548623085022	19131168	1.203540998347	FBgn0010300	1433	FBgn0032762	1813
496	2L	4822973	4824899	1.546704769135	4823903	1.380559612723	FBgn0031632	2127	FBgn0031632	2127
497	2R	13337017	13339705	1.546419143677	13338723	1.253444463015	FBgn0050111	9515	FBgn0050111	9515
498	2R	3459033	3460649	1.545906543732	3459886	1.464899904588	FBgn0033238	1766	FBgn0033240	7589
499	2R	3748266	3750593	1.544212818146	3749662	1.350713505464	FBgn0013726	580	FBgn0010109	5522
500	3L	19148831	19150455	1.542673587799	19149674	1.475265085697	FBgn0016797	13789	FBgn0016797	13789
501	X	21869598	21870999	1.542434692383	21870267	1.251705898958	FBgn0052499	34159	FBgn0031186	212282
502	2L	6323326	6325097	1.541664123535	6324304	1.336501065423	FBgn0021873	964	FBgn0043854	48111
503	2L	9018573	9020194	1.539398670197	9019403	1.262262877296	FBgn0032089	5333	FBgn0052982	106348
504	3L	20449527	20452269	1.53927230835	20451354	1.247714254591	FBgn0037007	1919	FBgn0037007	1919
505	X	14576586	14578277	1.538627147675	14577431	1.474460303783	FBgn0015774	5780	FBgn0015773	89663
506	2R	8472858	8476637	1.537910461426	8474084	1.394696684445	FBgn0033787	4621	FBgn0004512	11833
507	3L	1421115	1422654	1.536479949951	1421867	1.28232162139	FBgn0043865	692	FBgn0004635	25457
508	2R	4925760	4927363	1.535150527954	4926649	1.354178653044	FBgn0041087	492	FBgn0053774	14552
509	3R	19705143	19706542	1.534576416016	19706016	1.140773326159	FBgn0025574	9781	FBgn0025574	9781
510	2L	12080572	12082235	1.533128738403	12081344	1.477763861418	FBgn0003145	4448	FBgn0003145	4448
511	X	8675897	8677792	1.530182361603	8676646	1.092990931343	FBgn0052710	12188	FBgn0030061	116459
512	3L	16440255	16441771	1.527770996094	16441048	1.295905441046	FBgn0004569	7912	FBgn0014163	63950
513	X	21147559	21150248	1.526538848877	21148494	1.267105972066	FBgn0015558	1143	FBgn0015379	7562
514	X	4034747	4036378	1.526303291321	4035583	1.472349984305	FBgn0000635	15744	FBgn0026080	72904
515	3L	18326346	18328011	1.525279998779	18327120	1.329520982855	FBgn0011706	36542	FBgn0011706	36542
516	2L	7048023	7050195	1.525277614594	7048909	1.476055115461	FBgn0051630	6442	FBgn0051630	6442
517	3L	15947128	15948824	1.524092674255	15947990	1.289623069763	FBgn0000212	138	FBgn0000115	390
518	3L	21000223	21002363	1.52241563797	21001462	1.386377930641	FBgn0053285	21381	FBgn0037044	39726
519	2L	9815123	9816668	1.520990371704	9815882	1.340056800842	FBgn0051880	18638	FBgn0032153	74918
520	X	6139701	6141923	1.520269393921	6140449	1.290492674884	FBgn0029859	98	FBgn0028685	3970
521	2R	3001146	3004612	1.519362449646	3002547	1.366344896952	FBgn0015930	871	FBgn0015930	871
522	3R	26579974	26581652	1.518980026245	26580782	1.366816857282	FBgn0039801	8772	FBgn0003720	97255
523	3L	22706682	22708201	1.518655776978	22707437	1.253676891327	FBgn0037191	14843	FBgn0037200	98610
524	3R	5694946	5696531	1.518313884735	5695793	1.329295943765	FBgn0037766	1951	FBgn0065050	91587
525	2L	355770	357268	1.516647338867	356482	1.283514976501	FBgn0031250	1386	FBgn0031250	1386
526	3L	16451645	16453315	1.515898704529	16452445	1.293292427063	FBgn0004569	3485	FBgn0014163	75347
527	3L	8425561	8427705	1.512360095978	8426973	1.319051966948	FBgn0010825	2710	FBgn0010825	2710
528	2L	1155535	1157225	1.512089252472	1156427	1.350779982174	FBgn0028388	1837	FBgn0031310	5644
529	3R	16422351	16424367	1.509211063385	16423399	1.292375564575	FBgn0023097	4514	FBgn0023097	4514
530	3R	12636681	12638552	1.508570671082	12637719	1.512491047382	FBgn0000014	18050	FBgn0020546	38007
531	2R	16555076	16556792	1.507680416107	16555905	1.299916267395	FBgn0003391	8836	FBgn0003391	8836
532	2L	3859941	3862307	1.506536483765	3860641	1.33879813026	FBgn0031574	2040	FBgn0004567	23799
533	3R	16375594	16377382	1.505527973175	16376353	1.309397488832	FBgn0016917	1681	FBgn0043457	7299
534	2R	6321819	6323300	1.505210876465	6322556	1.255922541899	FBgn0027499	2276	FBgn0027499	2276
535	2R	14788906	14791236	1.504395484924	14790373	1.242425946628	FBgn0003254	216	FBgn0003254	216
536	2R	12934758	12937154	1.503829479218	12936049	1.222737669945	FBgn0022029	753	FBgn0034214	6293
537	3L	21233922	21235379	1.503414154053	21234668	1.273743897676	FBgn0037069	239	FBgn0037066	14764
538	3L	3569871	3571593	1.503342628479	3570926	1.407420412699	FBgn0053504	6429	FBgn0053504	6429
539	3R	15	2275	1.502891540527	1384	1.382602055868	FBgn0037213	1004	FBgn0037213	1004
540	2L	9459211	9461066	1.501871109009	9460085	1.283667059506	FBgn0053723	19345	FBgn0002973	22572
541	X	13572686	13574306	1.501785755157	13573524	1.277058347066	FBgn0030519	157	FBgn0030521	42594
542	3R	784978	786689	1.501572132111	785653	1.413100018221	FBgn0037289	1417	FBgn0004183	11767
543	3L	21005110	21006722	1.498684883118	21005975	1.317343592644	FBgn0053285	16868	FBgn0037044	44239
544	3R	19138952	19140569	1.498657226562	19139779	1.368839085102	FBgn0039071	23868	FBgn0002622	44746
545	2R	20541798	20543251	1.498634815216	20542481	1.340928077698	FBgn0035092	2501	FBgn0005634	23408
546	X	4241049	4242689	1.498592376709	4241773	1.262817323208	FBgn0052773	8285	FBgn0029714	155431
547	2L	1751304	1752665	1.49800491333	1752023	1.101578521729	FBgn0027597	93	FBgn0031357	41557
548	3R	19930233	19932109	1.496821403503	19931178	1.384976327419	FBgn0013343	287	FBgn0013343	287
549	X	10991392	10993947	1.49532699585	10992133	1.273077628192	FBgn0020255	1674	FBgn0020255	1674
550	2R	11308257	11310952	1.49477481842	11308879	1.162754227133	FBgn0050321	692	FBgn0050089	66618
551	2R	5934376	5936113	1.494578838348	5935504	1.357813661749	FBgn0033520	745	FBgn0033522	6021
552	3L	21078275	21080808	1.494455337524	21079961	1.38651786131	FBgn0037051	10079	FBgn0037051	10079
553	2L	8144689	8147717	1.492039203644	8145462	1.354009740493	FBgn0051606	2168	FBgn0051607	3488
554	2L	9524951	9526516	1.491309165955	9525689	1.377507069532	FBgn0032122	2834	FBgn0002973	88176
555	3R	17415020	17416649	1.487710952759	17415840	1.188914489746	FBgn0013984	9589	FBgn0013984	9589
556	3L	16416822	16418276	1.487301826477	16417473	1.260414908914	FBgn0052159	260	FBgn0014163	40375
557	3R	20997686	20999788	1.486765861511	20998826	1.512706868789	FBgn0039285	443	FBgn0039286	11909
558	X	101315	103358	1.486709594727	102545	1.223105043173	FBgn0040373	119	FBgn0040373	119
559	3L	302355	304068	1.485957145691	303181	1.34741194108	FBgn0004373	231	FBgn0004373	231
560	2R	6615800	6617226	1.485543251038	6616541	1.234955370426	FBgn0040765	631	FBgn0033581	49422
561	3R	8247552	8249357	1.483645915985	8248566	1.234223646276	FBgn0038043	76	FBgn0004103	3073
562	3L	7408215	7409879	1.480744838715	7409061	1.305381634656	FBgn0014011	65	FBgn0014011	65
563	3R	19018367	19020089	1.479999542236	19019219	1.411108493805	FBgn0011596	10537	FBgn0039066	58047
564	X	18142765	18144245	1.479650497437	18143472	1.260887473822	FBgn0004956	1710	FBgn0004956	1710
565	X	1340922	1342333	1.476350784302	1341652	1.228162320455	FBgn0003517	1418	FBgn0003517	1418
566	3R	18552139	18553626	1.476140022278	18552929	1.298753465925	FBgn0040587	226	FBgn0039013	307
567	3L	15285215	15286791	1.475003242493	15286010	1.208501591402	FBgn0036494	15949	FBgn0036494	15949
568	2R	8487218	8488595	1.474618434906	8487878	1.259105936686	FBgn0005624	9018	FBgn0005624	9018
569	3R	9726746	9728988	1.473249435425	9727429	1.340128057143	FBgn0000576	152	FBgn0000576	152
570	3L	19615787	19617586	1.47123336792	19616613	1.404011964798	FBgn0022774	1505	FBgn0029094	32462
571	3L	15748462	15749997	1.47097826004	15749232	1.263137789334	FBgn0036531	24445	FBgn0036537	51413
572	X	575293	576669	1.470972537994	575984	1.321511949812	FBgn0029531	32134	FBgn0065054	44911
573	X	7075097	7076893	1.469218254089	7076012	1.278559684753	FBgn0029940	36128	FBgn0025549	60528
574	3R	1145702	1147572	1.468991279602	1146695	1.398580670357	FBgn0013576	14931	FBgn0037310	20828
575	2R	19152352	19155329	1.468786239624	19153296	1.436682168175	FBgn0034886	11880	FBgn0016762	48302
576	2R	20517152	20519001	1.468605518341	20517829	1.318507250618	FBgn0005634	1244	FBgn0005634	1244
577	3L	2573967	2575377	1.467160224915	2574685	1.14474439621	FBgn0016794	1751	FBgn0024939	3703
578	2L	3605510	3607671	1.465884208679	3606785	1.240301068624	FBgn0002985	37	FBgn0002985	37
579	2L	7584524	7585927	1.46506357193	7585087	1.207520993551	FBgn0083141	3152	FBgn0053529	40664
580	2R	10613813	10615796	1.464633464813	10614913	1.369444459677	FBgn0015371	15207	FBgn0033989	107827
581	2L	15473445	15476443	1.464202880859	15475554	1.337670326233	FBgn0003448	1356	FBgn0003448	1356
582	2R	13926601	13928237	1.463980674744	13927366	1.315748870373	FBgn0027835	497	FBgn0034326	113045
583	3R	21838615	21839950	1.46363401413	21839285	1.207062065601	FBgn0002578	1162	FBgn0002732	2600
584	X	551279	552134	1.45994758606	551944	0.441466844999	FBgn0021764	8283	FBgn0025637	39051
585	X	19473009	19474568	1.457963466644	19473736	1.260103166103	FBgn0031047	919	FBgn0031047	919
586	3R	9747302	9748710	1.457804203033	9748082	1.212450896992	FBgn0000576	20501	FBgn0000576	20501
587	2R	16160068	16162509	1.457633018494	16161090	1.376002470652	FBgn0034537	2189	FBgn0061362	2447
588	X	18649452	18651111	1.456058502197	18650328	1.33311179105	FBgn0030962	4274	FBgn0001090	18712
589	3L	9012105	9014053	1.455990791321	9013224	1.379489786485	FBgn0028789	2100	FBgn0028789	2100
590	3R	15705462	15707449	1.454588413239	15706658	1.321922600269	FBgn0014006	1217	FBgn0038741	3519
591	3R	2682738	2685492	1.452743530273	2683620	1.304870426655	FBgn0001077	6426	FBgn0001077	6426
592	3L	16374596	16377006	1.452422142029	16376114	1.33071568433	FBgn0014163	984	FBgn0014163	984
593	3L	12056446	12058107	1.452362537384	12057339	1.30264078776	FBgn0028679	1607	FBgn0036248	34851
594	3R	8073446	8074925	1.451595783234	8074294	1.208070337772	FBgn0038008	5615	FBgn0037992	120375
595	3R	9509327	9511630	1.451442241669	9510743	1.345312297344	FBgn0024555	1063	FBgn0024555	1063
596	3L	19628207	19631233	1.450248241425	19629023	1.221017192392	FBgn0036899	101	FBgn0029094	44872
597	2R	7724139	7725601	1.44820356369	7724990	1.132461726665	FBgn0020377	2142	FBgn0020377	2142
598	3R	5455335	5457022	1.446630001068	5456158	1.301669962266	FBgn0005585	449	FBgn0005585	449
599	3L	14015486	14017504	1.446448802948	14016295	1.220982551575	FBgn0036405	193	FBgn0036405	193
600	3R	29375	31017	1.446108341217	30141	1.249044670778	FBgn0037215	7112	FBgn0037220	27936
601	3L	3211558	3213147	1.445709228516	3212443	1.22738609314	FBgn0035424	4073	FBgn0035423	5561
602	X	236727	239319	1.445546627045	237501	1.319083929062	FBgn0000022	10648	FBgn0000022	10648
603	3L	9008384	9009928	1.444270133972	9009096	1.236365413666	FBgn0028789	6228	FBgn0028789	6228
604	3R	27022118	27023535	1.444051742554	27022842	1.128020847545	FBgn0039827	202	FBgn0004389	3896
605	X	549919	550952	1.443914890289	550879	1.414116042001	FBgn0021764	7218	FBgn0025637	37986
606	4	1013326	1014293	1.443880081177	1013699	1.292580074734	FBgn0019650	3721	FBgn0039930	35910
607	2R	10324761	10326272	1.443529844284	10325422	1.145632856032	FBgn0033968	2135	FBgn0050478	39579
608	X	10588865	10590748	1.442636489868	10589823	1.223766831791	FBgn0003204	99	FBgn0052672	23730
609	3L	11210554	11211943	1.442241668701	11211158	1.300844585194	FBgn0036150	1273	FBgn0041094	15098
610	3R	11043652	11045303	1.441932201385	11044412	1.285350100199	FBgn0038303	184	FBgn0038301	5090
611	3R	25132352	25135373	1.44166469574	25133208	1.290630284478	FBgn0039659	10257	FBgn0003525	51706
612	X	17011116	17012631	1.441542625427	17011850	1.284190570607	FBgn0000163	16974	FBgn0000163	16974
613	3L	23211613	23213177	1.440998077393	23212902	1.130579168146	FBgn0052231	22570	FBgn0024733	183587
614	3R	10400476	10402309	1.440340518951	10401460	1.308508485556	FBgn0038244	110	FBgn0004629	6097
615	3L	7354648	7356200	1.43977355957	7355404	1.200631320477	FBgn0052380	60	FBgn0016983	396
616	3R	27384859	27386482	1.438488960266	27385645	1.242274556841	FBgn0028968	12220	FBgn0039857	36322
617	X	2081133	2082771	1.437728881836	2081888	1.35558829588	FBgn0003048	21	FBgn0000377	24249
618	X	17925777	17927602	1.437445640564	17926870	1.245511182149	FBgn0030893	228	FBgn0030891	7175
619	3L	736704	738208	1.436716556549	737398	1.240570783615	FBgn0000575	4460	FBgn0000575	4460
620	3R	9486177	9487913	1.43572807312	9487192	1.159290510065	FBgn0004587	170	FBgn0004587	170
621	X	1679539	1681091	1.435135364532	1680398	1.268839892219	FBgn0029591	1418	FBgn0029591	1418
622	2R	5610990	5612410	1.434775352478	5611721	1.257179176106	FBgn0004907	229	FBgn0033485	322
623	3R	5527577	5528959	1.434763908386	5528414	1.086713790894	FBgn0051352	2751	FBgn0016792	8448
624	X	2242235	2244409	1.433750152588	2242912	1.257469558716	FBgn0040387	908	FBgn0040389	42119
625	3L	5783757	5785632	1.432279586792	5784694	1.179074943066	FBgn0015806	210	FBgn0035639	226
626	X	2126103	2127755	1.432217597961	2127020	1.197473806493	FBgn0023528	108	FBgn0023527	8022
627	3L	14937052	14939343	1.431968688965	14937810	1.206245581309	FBgn0000216	118	FBgn0000216	118
628	3L	7341726	7343501	1.430937290192	7342632	1.229428347419	FBgn0035772	570	FBgn0082598	1114
629	3R	13651227	13652912	1.430718421936	13652119	1.302927466	FBgn0051246	14853	FBgn0051246	14853
630	X	16075182	16077153	1.430545806885	16076228	1.242253494263	FBgn0003933	11826	FBgn0003933	11826
631	3L	10610661	10612304	1.430110931396	10611509	1.29943472147	FBgn0000629	568	FBgn0000629	568
632	3R	2230026	2231857	1.429961681366	2230939	1.220636218786	FBgn0037443	674	FBgn0037443	674
633	X	16054406	16056188	1.429089069366	16055212	1.39712792635	FBgn0000459	4541	FBgn0000459	4541
634	2R	1549036	1550740	1.428696155548	1550065	1.137986977895	FBgn0033055	22	FBgn0033059	33700
635	3L	755905	757509	1.428098678589	756803	1.015621132321	FBgn0052481	2908	FBgn0000575	23865
636	2L	15315050	15316640	1.427930355072	15315908	1.203657404582	FBgn0041103	73	FBgn0001981	13885
637	X	18133820	18136089	1.426646471024	18135132	1.314866610936	FBgn0004956	6630	FBgn0004956	6630
638	X	322431	323924	1.426527500153	323277	1.24838772942	FBgn0010019	2878	FBgn0002561	56732
639	2R	7726309	7727634	1.42619228363	7727009	1.016451040904	FBgn0020377	123	FBgn0020377	123
640	X	6196981	6200169	1.426136016846	6199487	1.214880073772	FBgn0026708	3622	FBgn0029868	3852
641	2R	1232968	1235395	1.424727916718	1234426	1.335705161095	FBgn0000099	208	FBgn0033035	29184
642	3R	10504867	10506595	1.424184799194	10505754	1.228996402339	FBgn0038252	16589	FBgn0051314	17303
643	3R	21458058	21459927	1.422504425049	21459015	1.267348429736	FBgn0039350	4534	FBgn0039350	4534
644	2R	13669846	13672603	1.421909332275	13670667	1.228354156017	FBgn0022238	2388	FBgn0022238	2388
645	3R	1369332	1370851	1.421594619751	1369969	1.3203904769	FBgn0037336	3521	FBgn0037342	24363
646	3L	19740502	19741944	1.419848442078	19741234	1.199992656708	FBgn0024889	144	FBgn0014037	101992
647	X	4256206	4258376	1.419755935669	4256901	1.22482071604	FBgn0000179	1192	FBgn0029714	140303
648	2R	12540658	12543418	1.419528961182	12541428	1.332198956433	FBgn0023172	676	FBgn0034181	7037
649	X	6881873	6883462	1.418940544128	6882575	1.217468082905	FBgn0029931	3269	FBgn0029931	3269
650	3R	1663494	1665350	1.418851852417	1664357	1.277175545692	FBgn0037387	2551	FBgn0037383	14131
651	3L	4023797	4025147	1.418769836426	4024446	1.296500778198	FBgn0035489	380	FBgn0000449	21390
652	3L	18805020	18806361	1.414838790894	18805676	1.149125379675	FBgn0052027	1162	FBgn0036815	19244
653	2R	8419338	8421060	1.413986206055	8420108	1.221288734012	FBgn0010488	11796	FBgn0010488	11796
654	3R	18215324	18216801	1.413786411285	18215924	1.323996098836	FBgn0038957	422	FBgn0038950	24221
655	2R	13407063	13408716	1.413371086121	13407858	1.170843685375	FBgn0034283	1347	FBgn0034282	20985
656	3R	21852218	21854297	1.412924289703	21852993	1.247857206008	FBgn0002631	2464	FBgn0002631	2464
657	3L	21405098	21406603	1.410535812378	21405725	1.257123184204	FBgn0014143	4672	FBgn0014143	4672
658	2L	13204764	13206088	1.409391403198	13205445	1.170065760612	FBgn0032482	1677	FBgn0032483	6369
659	3L	3206778	3209734	1.409077644348	3208885	1.310931771994	FBgn0035424	515	FBgn0035423	2003
660	X	22084367	22085436	1.406500816345	22085281	1.242111444473	FBgn0000719	26698	FBgn0031186	427296
661	2L	6721401	6725124	1.406445503235	6722362	1.368807960959	FBgn0025777	993	FBgn0025777	993
662	2L	17496250	17497624	1.405620098114	17496931	1.126931254069	FBgn0032646	107	FBgn0032646	107
663	2L	11070406	11071914	1.405510425568	11071148	1.127535120646	FBgn0032335	87	FBgn0032335	87
664	2L	6916928	6920822	1.405254364014	6919922	1.317528851827	FBgn0028554	352	FBgn0028554	352
665	3R	22791966	22793668	1.405155658722	22792924	1.346813646952	FBgn0039466	242	FBgn0004510	54316
666	3R	5752015	5753692	1.404651641846	5752913	1.252052724361	FBgn0053975	1999	FBgn0037770	58864
667	2L	3372020	3373857	1.403591156006	3372851	1.150991944706	FBgn0040712	196	FBgn0031538	89124
668	3R	7015975	7017412	1.402170658112	7016618	1.173061668873	FBgn0037870	5210	FBgn0037873	18953
669	3L	15008492	15010019	1.401279449463	15009124	1.242142745427	FBgn0025776	212	FBgn0025776	212
670	X	3953321	3954642	1.401155471802	3953887	1.065383237951	FBgn0026084	2535	FBgn0000221	4306
671	2R	7497534	7499111	1.400501728058	7498357	1.243525862694	FBgn0053145	502	FBgn0011704	2993
672	X	20462113	20464079	1.398624897003	20463363	1.064248621464	FBgn0031126	5097	FBgn0003300	41754
673	2L	8415622	8417576	1.398535728455	8416523	1.329210393569	FBgn0027932	833	FBgn0027932	833
674	3L	1385092	1387339	1.397129058838	1385897	1.082699139913	FBgn0011855	584	FBgn0035213	59962
675	2L	2665326	2666651	1.396976470947	2665949	1.090847551823	FBgn0031444	839	FBgn0031452	79153
676	3L	14726568	14728204	1.396392822266	14727418	1.303274035454	FBgn0036446	114	FBgn0036449	24264
677	2R	13233730	13235166	1.39625787735	13234508	1.196083426476	FBgn0028494	318	FBgn0063386	16543
678	2R	12971985	12973935	1.395566940308	12972869	1.34230196476	FBgn0028953	325	FBgn0028953	325
679	3R	19871887	19874115	1.393608093262	19873042	1.180443595437	FBgn0043455	470	FBgn0043455	470
680	3R	7584464	7586036	1.393474578857	7585272	1.206432151794	FBgn0017581	4907	FBgn0037947	12000
681	2L	15486592	15489766	1.391708850861	15487417	1.305286347866	FBgn0020371	6720	FBgn0003448	13219
682	2R	3557808	3559290	1.391255378723	3558620	1.113938748837	FBgn0025360	15174	FBgn0021814	33228
683	2L	14488700	14490221	1.391156673431	14489506	1.139402810265	FBgn0005771	1356	FBgn0005771	1356
684	X	12412472	12415216	1.390910148621	12414446	1.2106539011	FBgn0030400	2673	FBgn0015024	73274
685	X	7905224	7907348	1.389596939087	7906390	1.212981700897	FBgn0004656	282	FBgn0004656	282
686	X	615415	616820	1.389228820801	616112	1.050255877631	FBgn0040382	304	FBgn0065054	4783
687	3L	14942113	14943724	1.389060974121	14942884	1.257426452637	FBgn0036459	2484	FBgn0040296	2984
688	3R	16671761	16673483	1.387773990631	16672670	1.23343593934	FBgn0038833	163	FBgn0038834	3601
689	2R	7130329	7132749	1.386057376862	7131199	1.32264696757	FBgn0033636	539	FBgn0033636	539
690	3L	19507747	19509253	1.385877609253	19508437	1.148497188793	FBgn0036882	994	FBgn0036886	9244
691	3L	18149721	18151726	1.385468482971	18150926	0.979340612888	FBgn0003997	30	FBgn0020300	46263
692	3R	20177355	20178796	1.385297775269	20178079	1.132997961605	FBgn0039187	3166	FBgn0039186	3570
693	2R	8103587	8105956	1.384394168854	8104571	1.384144210815	FBgn0050055	639	FBgn0050055	639
694	3R	18610166	18611499	1.381268501282	18610733	1.11567900731	FBgn0039026	527	FBgn0039013	58111
695	X	12922951	12924921	1.380464076996	12923802	1.305200240191	FBgn0010303	568	FBgn0025463	69713
696	2L	9990925	9992462	1.380191326141	9991614	1.141032078687	FBgn0051875	4958	FBgn0051875	4958
697	2L	20745737	20747333	1.379697084427	20746426	1.15204128623	FBgn0011202	686	FBgn0000986	23918
698	2L	12466138	12467607	1.379402160645	12466819	1.095973856309	FBgn0032437	13137	FBgn0040286	32154
699	3L	4956510	4958340	1.379139900208	4957608	1.277251809835	FBgn0005775	589	FBgn0035570	266905
700	2L	10403409	10404681	1.377462387085	10404056	1.036960385062	FBgn0032240	1112	FBgn0032240	1112
701	2R	10647012	10648793	1.374548912048	10647678	1.011597209507	FBgn0033993	14940	FBgn0033989	140592
702	X	9092047	9093524	1.374485015869	9092840	1.26680368185	FBgn0010269	176	FBgn0000077	283
703	X	3018380	3019952	1.373661994934	3019086	1.067928731441	FBgn0028746	10192	FBgn0028746	10192
704	3L	11902201	11903594	1.372885227203	11902926	1.090464353561	FBgn0011723	2402	FBgn0000404	95402
705	3L	12641019	12642525	1.371665477753	12641679	1.165394502528	FBgn0014343	26016	FBgn0036306	87025
706	3L	4946623	4948652	1.371034622192	4947388	1.135097831488	FBgn0005775	9631	FBgn0035570	256685
707	2R	7043383	7045969	1.368165493011	7044077	1.074559466044	FBgn0000577	40	FBgn0000577	40
708	2R	15354545	15357021	1.368084907532	15355806	1.178735228146	FBgn0034476	14038	FBgn0011849	113412
709	3L	1634492	1636060	1.367353439331	1635234	1.242031203376	FBgn0035251	1216	FBgn0035251	1216
710	3L	8648905	8650253	1.367202758789	8649520	1.045588366191	FBgn0001168	186	FBgn0001168	186
711	3R	12654505	12656594	1.366728782654	12655682	1.135704755783	FBgn0000014	87	FBgn0020546	20044
712	2L	2450451	2451926	1.366540908813	2451282	1.163794685813	FBgn0012017	8762	FBgn0015816	41384
713	2L	480183	482336	1.36546754837	481154	1.145586331685	FBgn0043364	1472	FBgn0003963	42313
714	3R	11087711	11089797	1.365284442902	11088697	1.369640378391	FBgn0003600	499	FBgn0003600	499
715	2R	3101678	3103049	1.365257740021	3102333	1.0068767772	FBgn0004243	401	FBgn0004243	401
716	3R	11876329	11878179	1.364833831787	11877370	1.33467427422	FBgn0027948	825	FBgn0038396	1977
717	X	6194250	6195709	1.364705562592	6194972	1.143184542656	FBgn0029868	663	FBgn0029868	663
718	2L	19696280	19697929	1.364200592041	19697100	1.138062140521	FBgn0005590	136	FBgn0005590	136
719	2L	4574228	4575992	1.364024162292	4575109	1.195110427009	FBgn0031613	2994	FBgn0000227	109350
720	3R	11922500	11926378	1.363496780396	11925491	1.218770606177	FBgn0010379	553	FBgn0038396	50098
721	2R	5002421	5003599	1.362597942352	5002997	1.125791072845	FBgn0004360	2985	FBgn0053774	90900
722	2L	4283857	4285744	1.360969543457	4284839	1.270578440498	FBgn0010473	1688	FBgn0003941	57197
723	3R	5969763	5971399	1.36061668396	5970452	1.26300355792	FBgn0002478	31	FBgn0037797	78028
724	3R	12567564	12568923	1.360013961792	12568168	1.091332018375	FBgn0003944	7820	FBgn0063261	8943
725	3R	14811511	14814316	1.359899997711	14813449	1.286791503429	FBgn0026239	3702	FBgn0026239	3702
726	2L	20473130	20474613	1.359347820282	20473909	1.262556612492	FBgn0046834	1180	FBgn0046834	1180
727	3R	7474871	7476382	1.356777667999	7475754	1.022037029266	FBgn0037925	664	FBgn0037921	24388
728	2L	3004972	3006412	1.3567237854	3005701	1.16469807095	FBgn0031488	7800	FBgn0002989	12940
729	X	7387177	7388814	1.356489181519	7388023	1.097191558165	FBgn0052720	5898	FBgn0027553	185535
730	2L	3814246	3815711	1.356317043304	3814976	1.129521958968	FBgn0031573	1569	FBgn0003430	10704
731	3L	3287102	3289075	1.356123924255	3288260	1.180523618062	FBgn0035432	1006	FBgn0035436	14829
732	X	6698115	6699464	1.355536460876	6698806	1.247473444257	FBgn0029915	947	FBgn0064122	14938
733	3L	4676634	4678097	1.354816436768	4677417	1.158966898918	FBgn0042199	1109	FBgn0042199	1109
734	3R	18863738	18866181	1.353686332703	18865339	1.107959568501	FBgn0039041	2624	FBgn0051457	88367
735	3L	1149190	1150808	1.353608131409	1149929	1.241236388683	FBgn0025525	10877	FBgn0035194	81277
736	X	16474226	16475708	1.352819442749	16475036	1.134757266325	FBgn0030766	194	FBgn0030766	194
737	X	4887163	4888380	1.352588176727	4887653	0.992147159576	FBgn0003028	5881	FBgn0004368	103284
738	X	1653208	1654935	1.352291107178	1653981	1.108495796428	FBgn0052806	8235	FBgn0029591	27835
739	3L	19563113	19564422	1.351907730103	19563744	1.069880737978	FBgn0005386	263	FBgn0005386	263
740	X	22195327	22196798	1.351420879364	22195714	1.323659992218	FBgn0000719	137131	FBgn0031186	537729
741	2L	3866956	3868529	1.351331710815	3867790	1.164601325989	FBgn0031575	76	FBgn0004567	30948
742	2R	17219236	17221886	1.349929332733	17219766	1.064731687307	FBgn0050403	563	FBgn0004362	1147
743	3R	1567678	1569081	1.348937988281	1568439	1.074058140025	FBgn0027497	225	FBgn0037372	12056
744	3R	17647301	17648930	1.347382545471	17648103	1.265756040812	FBgn0013759	261	FBgn0004493	150631
745	2L	14429840	14432439	1.347289085388	14430500	1.09461504221	FBgn0028871	5369	FBgn0005771	60362
746	3R	25589643	25592545	1.34719991684	25591453	1.183188378811	FBgn0001297	1254	FBgn0020235	16595
747	3R	3938358	3939819	1.347025871277	3938997	1.045608266195	FBgn0004210	7940	FBgn0037550	13058
748	2L	14482857	14484419	1.34669303894	14483713	1.166133291581	FBgn0005771	7149	FBgn0005771	7149
749	3L	21396538	21398162	1.346452713013	21397323	1.117764532566	FBgn0014143	13074	FBgn0014143	13074
750	3L	18213843	18215064	1.345234394073	18214416	0.931493001826	FBgn0036783	2931	FBgn0020300	109753
751	2L	21331649	21333295	1.343731880188	21332456	1.122682154179	FBgn0032943	236	FBgn0021856	83704
752	X	18623466	18625001	1.342461109161	18624314	1.167786486009	FBgn0030960	1291	FBgn0030960	1291
753	2R	9943209	9947329	1.341757774353	9946173	1.134107410908	FBgn0013725	1025	FBgn0013725	1025
754	3L	21811798	21813824	1.341640949249	21812452	0.989570729873	FBgn0014362	1018	FBgn0046301	46406
755	2R	3542024	3543525	1.339672088623	3542668	1.215950197644	FBgn0025360	778	FBgn0021814	49180
756	3R	12350759	12352972	1.339643478394	12352143	1.247248032514	FBgn0038441	12971	FBgn0027053	56320
757	3R	25866158	25868383	1.339331626892	25867441	1.216932952404	FBgn0003510	504	FBgn0003510	504
758	X	12487673	12489283	1.338821411133	12488583	1.111173152924	FBgn0015024	863	FBgn0015024	863
759	X	18717774	18719272	1.338347434998	18718339	1.079104570242	FBgn0030973	100	FBgn0030973	100
760	2L	18892928	18894748	1.338277816772	18893782	1.240209635566	FBgn0003896	16597	FBgn0032717	58186
761	X	17711659	17713631	1.337746143341	17712998	1.190981992086	FBgn0030879	4021	FBgn0030879	4021
762	3R	19652911	19654443	1.337730646133	19653588	1.087544163068	FBgn0004186	4	FBgn0004186	4
763	2R	9061150	9063103	1.33691072464	9062507	1.018428593874	FBgn0033853	388	FBgn0014877	7482
764	3R	21713996	21715418	1.336269378662	21714714	1.214859934414	FBgn0028717	449	FBgn0002735	110866
765	3L	20914415	20916098	1.336119651794	20915353	1.301717877388	FBgn0053283	2747	FBgn0003415	45912
766	2R	4412623	4413952	1.335674762726	4413387	1.087015279134	FBgn0004921	171	FBgn0033341	202
767	2R	18067690	18069907	1.335457801819	18068484	1.237757831812	FBgn0003175	1162	FBgn0034743	45219
768	X	2433201	2434580	1.335285186768	2433917	1.010562837124	FBgn0040377	2453	FBgn0011606	26291
769	3L	15666316	15667792	1.335215091705	15667062	1.205509017496	FBgn0041160	1954	FBgn0041160	1954
770	X	1860070	1861347	1.334538936615	1860601	1.196526307326	FBgn0023545	4898	FBgn0003964	36838
771	2R	2950651	2952299	1.333694458008	2951077	1.22181930542	FBgn0033169	1429	FBgn0033179	27467
772	3L	1387608	1389273	1.333639144897	1388395	1.182090155284	FBgn0011855	3082	FBgn0004635	58929
773	2R	13099273	13100960	1.33344745636	13100031	1.247505605221	FBgn0034248	870	FBgn0029079	5798
774	2R	11625001	11626466	1.33240032196	11625776	1.06938160167	FBgn0034075	428	FBgn0034073	8310
775	X	8974178	8975571	1.332036018372	8974841	1.126920163631	FBgn0030090	5398	FBgn0030092	19439
776	X	1990942	1994273	1.331833362579	1991731	1.364154517651	FBgn0004861	970	FBgn0025626	70439
777	2L	22236697	22238027	1.331063747406	22237443	1.029684990644	FBgn0032988	28	FBgn0032987	2017
778	3L	8432297	8433705	1.330212116241	8432893	1.197172701359	FBgn0010825	8630	FBgn0010825	8630
779	X	8370325	8372215	1.330143928528	8371196	1.298335552216	FBgn0024943	3565	FBgn0030054	80342
780	3L	304360	305995	1.329926967621	305169	1.226393082563	FBgn0004373	1757	FBgn0004373	1757
781	3R	10644821	10646332	1.329587459564	10645702	1.098682582378	FBgn0038262	18175	FBgn0038258	56944
782	2L	8706083	8707464	1.329500198364	8706802	1.096766640158	FBgn0032061	1230	FBgn0032059	20848
783	X	19094174	19095633	1.327591896057	19094800	1.186558246613	FBgn0031006	363	FBgn0031008	8021
784	2L	5095768	5097165	1.327587127686	5096500	1.041016943314	FBgn0031683	273	FBgn0028696	25497
785	3R	12175419	12177140	1.327156066895	12176259	1.168225924174	FBgn0027095	1124	FBgn0040284	8553
786	2R	7970088	7972529	1.326912879944	7971474	1.225634872913	FBgn0010238	2376	FBgn0010238	2376
787	3R	21486926	21488471	1.325729370117	21487669	1.098033636808	FBgn0039352	147	FBgn0067681	10490
788	2R	14785212	14786524	1.325633049011	14785905	1.012332185109	FBgn0003254	4684	FBgn0003254	4684
789	3L	3020548	3022296	1.325105190277	3021494	1.084284894607	FBgn0035388	2764	FBgn0035388	2764
790	3R	20058989	20061047	1.324672698975	20060278	1.116758935592	FBgn0043884	2832	FBgn0039172	4527
791	3L	7344532	7346442	1.323212623596	7345649	1.190301179886	FBgn0082598	1903	FBgn0082598	1903
792	X	4529139	4530438	1.322905063629	4529830	0.981377959251	FBgn0022768	2278	FBgn0022768	2278
793	X	17341832	17343356	1.32164478302	17342617	1.089177860933	FBgn0030842	19365	FBgn0030851	120796
794	X	5746161	5748169	1.320069074631	5747069	1.276834309101	FBgn0000042	969	FBgn0000042	969
795	2L	3071432	3073070	1.319225311279	3073019	1.183819664849	FBgn0027571	16404	FBgn0003934	24318
796	3R	4518833	4521303	1.319160461426	4520405	1.18922143824	FBgn0001180	3135	FBgn0001180	3135
797	2L	16487904	16489342	1.318872451782	16488724	0.963602006435	FBgn0032586	1253	FBgn0025678	136034
798	2R	19390077	19391511	1.318161010742	19390843	1.199674550225	FBgn0025336	812	FBgn0034921	7022
799	3R	12451021	12452451	1.317164421082	12451772	1.101182428996	FBgn0000634	824	FBgn0038453	17555
800	3L	15989907	15991287	1.316391944885	15990629	1.076341688633	FBgn0044028	1890	FBgn0044028	1890
801	2L	6543993	6545609	1.31600522995	6544933	1.094116270542	FBgn0000320	2039	FBgn0031830	12867
802	2R	14189073	14190462	1.315853118896	14189705	1.162570444743	FBgn0023214	1310	FBgn0023214	1310
803	2L	6228260	6230158	1.315782546997	6229166	1.175181725446	FBgn0026755	4116	FBgn0031782	101404
804	X	8558837	8560546	1.314889431	8559914	1.017359137535	FBgn0030060	46	FBgn0030061	273
805	3R	739636	740880	1.314772129059	740298	1.034973740578	FBgn0051536	4020	FBgn0004183	33588
806	3R	9947127	9948553	1.31458568573	9947905	1.179581344128	FBgn0020510	237	FBgn0038196	86018
807	3R	19125633	19127677	1.314052581787	19126826	1.257249951363	FBgn0039071	10915	FBgn0039067	43047
808	3R	13384306	13386294	1.313765048981	13385474	1.111797537122	FBgn0038520	388	FBgn0025571	19329
809	3R	22789265	22790897	1.31320142746	22790128	1.264458596706	FBgn0039465	419	FBgn0004510	51520
810	3L	15197322	15198972	1.312211036682	15198350	1.20663172404	FBgn0029114	2550	FBgn0029114	2550
811	3L	3148441	3149877	1.311979293823	3149168	1.015040810903	FBgn0052280	454	FBgn0012049	16961
812	2L	277809	279290	1.311326503754	278665	1.033041056465	FBgn0003444	1077	FBgn0003444	1077
813	X	10647625	10649128	1.310634613037	10648347	1.068421989679	FBgn0003360	16184	FBgn0030235	19653
814	X	6958192	6960224	1.309746742249	6958737	1.073832371656	FBgn0027342	3209	FBgn0029933	15448
815	X	1095596	1097150	1.309547424316	1096642	1.018338084221	FBgn0026876	38	FBgn0026875	3188
816	2L	15757322	15759129	1.309153079987	15758658	1.002110004425	FBgn0001987	26	FBgn0003936	11047
817	X	724776	726167	1.308955669403	725435	1.050618311938	FBgn0040892	5878	FBgn0040339	59523
818	3L	21999331	22002524	1.307919502258	22000118	1.203582048416	FBgn0037149	144	FBgn0037149	144
819	3R	16116309	16119208	1.307542324066	16117050	1.035413461573	FBgn0028386	1938	FBgn0028386	1938
820	3R	1735404	1737115	1.306890964508	1736367	1.140731334686	FBgn0037394	23187	FBgn0037383	86141
821	2L	7217499	7219740	1.306210517883	7218305	1.054356462815	FBgn0031897	1724	FBgn0031897	1724
822	X	10652737	10655510	1.305797576904	10654558	1.1682360967	FBgn0030235	13442	FBgn0030235	13442
823	2L	6610159	6612075	1.305695533752	6610867	1.131230799357	FBgn0031836	156	FBgn0031836	156
824	3L	20987299	20988551	1.305506229401	20987895	0.868399397532	FBgn0026179	19515	FBgn0037044	26159
825	X	19354617	19356504	1.30530166626	19355488	1.019412100315	FBgn0027291	259	FBgn0027291	259
826	3L	12582761	12584067	1.305225372314	12583518	1.049232763403	FBgn0015919	555	FBgn0004926	82834
827	2R	15315447	15317085	1.304767608643	15316311	1.035907924175	FBgn0011897	1143	FBgn0011849	73917
828	3R	4818873	4820394	1.304255485535	4819584	1.060872495174	FBgn0037648	605	FBgn0022347	917
829	3R	27097051	27099739	1.304154396057	27097836	1.186242580414	FBgn0039839	6384	FBgn0039831	51410
830	2L	3082345	3083940	1.303360939026	3083134	1.218672543764	FBgn0027571	26519	FBgn0003934	34433
831	2R	2253374	2254869	1.303304672241	2254178	1.129124697517	FBgn0028579	498	FBgn0033094	45740
832	X	2040163	2041635	1.302680969238	2040937	1.151851149166	FBgn0023542	131	FBgn0000377	65200
833	2R	7147356	7149154	1.30109167099	7148245	1.224605619907	FBgn0033638	232	FBgn0033638	232
834	3L	8803181	8804776	1.300416946411	8804025	1.129037127775	FBgn0011577	2572	FBgn0020633	61532
835	3L	16043494	16045060	1.299661159515	16044224	1.178080495199	FBgn0053258	3627	FBgn0036564	8545
836	2L	10735150	10737476	1.298620700836	10736505	1.175624679117	FBgn0027868	452	FBgn0027868	452
837	X	6500492	6503607	1.297710895538	6501439	1.08561450243	FBgn0028360	1587	FBgn0029882	2017
838	3R	6493231	6494654	1.297668933868	6493856	1.13892018795	FBgn0037818	9036	FBgn0001235	29470
839	X	1098628	1100213	1.297597885132	1099347	1.131697535515	FBgn0026876	2667	FBgn0026875	5893
840	3L	8502489	8503936	1.297525405884	8503316	1.082433666502	FBgn0024236	4125	FBgn0024236	4125
841	2L	6372559	6377409	1.297475814819	6373915	1.115259394926	FBgn0043854	1500	FBgn0043854	1500
842	2L	10056615	10059714	1.2971534729	10058922	1.14215862751	FBgn0032178	1975	FBgn0011823	2016
843	X	452127	454676	1.295983314514	453907	1.196834620307	FBgn0003986	6044	FBgn0003986	6044
844	2R	20627953	20630253	1.295868396759	20629368	1.206838327296	FBgn0050430	7664	FBgn0001148	59788
845	2L	11004189	11006078	1.295835494995	11005185	1.121159441331	FBgn0021761	362	FBgn0032329	5900
846	3R	26211862	26213607	1.295676708221	26212569	1.200836777687	FBgn0015221	985	FBgn0039764	36985
847	3R	26622749	26624401	1.295329093933	26623670	1.15595144384	FBgn0011739	8671	FBgn0003720	54367
848	X	7194750	7196026	1.294912815094	7195336	0.965052336454	FBgn0029946	2606	FBgn0026144	12730
849	3L	11446900	11448294	1.294576644897	11447661	1.123224258423	FBgn0028667	306	FBgn0036165	13846
850	2R	10134717	10136452	1.294540405273	10135656	1.22625580956	FBgn0033948	519	FBgn0033948	519
851	2L	89244	90868	1.291651248932	90135	1.115715812234	FBgn0002931	2753	FBgn0002931	2753
852	2R	18552160	18555297	1.291589260101	18553901	1.124930143356	FBgn0003900	193	FBgn0003900	193
853	2R	16053067	16055057	1.29125213623	16053521	1.030904610952	FBgn0034514	607	FBgn0034514	607
854	X	4269552	4271096	1.291230201721	4270300	1.161371707916	FBgn0000179	12207	FBgn0029714	126904
855	3R	6427304	6428876	1.291025161743	6428130	1.117724291484	FBgn0001235	36256	FBgn0001235	36256
856	3R	736022	737830	1.290587902069	736932	1.14474016428	FBgn0051536	654	FBgn0004183	36954
857	2R	6361236	6362479	1.289535522461	6361899	1.023201193128	FBgn0027525	7266	FBgn0027525	7266
858	3R	12526191	12527493	1.289142608643	12526859	1.057872116566	FBgn0003944	33489	FBgn0063261	50252
859	3R	4477273	4478953	1.289134502411	4478080	1.278334856033	FBgn0037603	658	FBgn0037603	658
860	2R	2325355	2326786	1.289003372192	2325979	0.981346663307	FBgn0033107	894	FBgn0033107	894
861	2R	5979403	5980775	1.287347316742	5980128	1.018182635307	FBgn0033526	174	FBgn0033526	174
862	X	11445798	11447042	1.287275791168	11446419	0.952192110174	FBgn0030320	2979	FBgn0030321	3350
863	3R	24976370	24977749	1.286712169647	24977040	1.050421833992	FBgn0041588	472	FBgn0041588	472
864	2R	14931167	14932303	1.285558700562	14931600	0.866450041533	FBgn0050326	1466	FBgn0050326	1466
865	2L	1972013	1973406	1.284879684448	1972676	0.984693080187	FBgn0031376	1469	FBgn0031391	174611
866	3R	12456095	12457600	1.283950805664	12456770	1.082107722759	FBgn0000634	5822	FBgn0038453	12557
867	3R	1036349	1038973	1.283523082733	1038001	1.199458420277	FBgn0000340	5146	FBgn0000340	5146
868	X	22056252	22057576	1.283397197723	22056937	1.07738494873	FBgn0000719	1646	FBgn0031186	398952
869	2L	21148856	21150526	1.283170700073	21149654	1.037360191345	FBgn0032924	1026	FBgn0024371	5816
870	3R	5699107	5700500	1.283156871796	5699784	1.070047154146	FBgn0040536	1079	FBgn0065050	95578
871	2L	15922202	15923546	1.282657623291	15922916	1.0122179389	FBgn0028514	3592	FBgn0003936	175305
872	3R	8451663	8453164	1.281716823578	8452520	1.13020119071	FBgn0005671	1031	FBgn0038071	21262
873	3L	5899622	5901248	1.280995368958	5900501	1.050193126385	FBgn0053523	2499	FBgn0002638	6219
874	3L	8999600	9001184	1.2809009552	9000270	1.065410645803	FBgn0035956	5914	FBgn0028789	15054
875	3L	11392908	11394405	1.280630111694	11393583	1.059434694402	FBgn0036157	5514	FBgn0036165	67924
876	3R	4493262	4494636	1.279784440994	4493787	1.023790597916	FBgn0037607	61	FBgn0037608	6052
877	3L	11464945	11466545	1.278802394867	11465762	1.096061293284	FBgn0036165	4255	FBgn0036165	4255
878	2R	6605628	6607133	1.275864124298	6606290	1.083415571849	FBgn0040766	9334	FBgn0033581	59673
879	2L	21616584	21618599	1.275344371796	21617450	1.085303544998	FBgn0022893	71	FBgn0022893	71
880	3L	12615994	12617297	1.274218559265	12616640	0.961999237537	FBgn0052111	14757	FBgn0036306	112064
881	2L	14260793	14262830	1.273584365845	14262065	1.076899837045	FBgn0004002	1457	FBgn0028529	93015
882	X	3725625	3727440	1.273247718811	3726500	1.040554102729	FBgn0028665	523	FBgn0019661	18576
883	X	15686837	15688107	1.271759986877	15687462	0.962915867567	FBgn0030700	79	FBgn0014391	4285
884	3R	11493202	11495830	1.271450996399	11494554	1.132644597222	FBgn0053207	2646	FBgn0053207	2646
885	3R	16368077	16369923	1.271386623383	16368865	1.14047652483	FBgn0053192	8138	FBgn0043457	14787
886	2L	9649853	9651200	1.270535945892	9650478	1.078742644366	FBgn0053299	6029	FBgn0015393	49356
887	4	269830	271326	1.268347740173	270621	1.070369867178	FBgn0054013	5146	FBgn0026777	57726
888	X	19377419	19379454	1.268291473389	19378054	1.142168617249	FBgn0052532	3365	FBgn0027291	22307
889	2L	15494665	15496456	1.267955780029	15495464	1.073483579299	FBgn0002524	425	FBgn0003448	21266
890	3R	303223	304980	1.267894268036	304217	1.094685733318	FBgn0051523	611	FBgn0037255	6546
891	3R	16399061	16401642	1.267807006836	16399791	1.161754327662	FBgn0038806	2939	FBgn0038805	2950
892	3R	12126421	12127833	1.267624855042	12127063	1.17701440699	FBgn0038412	4422	FBgn0051283	18704
893	3L	5192787	5193639	1.267166137695	5192870	0.861662281884	FBgn0035598	15556	FBgn0035602	147562
894	2R	18556835	18558226	1.267087936401	18557441	1.084953953238	FBgn0003900	3733	FBgn0003900	3733
895	3R	14825067	14826526	1.266814231873	14825741	1.150840450736	FBgn0026239	15994	FBgn0026239	15994
896	3R	7788080	7789694	1.266429424286	7788817	1.102907068589	FBgn0000147	35	FBgn0037955	140607
897	3L	544627	546185	1.265617370605	545429	0.998280882835	FBgn0035142	18827	FBgn0035141	18981
898	2L	21874885	21876105	1.264605045319	21875445	0.991497103373	FBgn0032965	10409	FBgn0003866	59257
899	3R	21020142	21021462	1.264569282532	21020849	1.006501478307	FBgn0039288	433	FBgn0039288	433
900	3R	14829221	14830660	1.264307498932	14829912	1.058887124062	FBgn0038672	19832	FBgn0026239	20165
901	3L	19526957	19528419	1.264091014862	19527581	1.093590527773	FBgn0067680	2818	FBgn0067680	2818
902	2L	4286730	4288131	1.264059066772	4287440	1.070144414902	FBgn0010473	4289	FBgn0003941	59798
903	2R	17045569	17047188	1.263596057892	17046435	1.019037276506	FBgn0069056	440	FBgn0010415	57685
904	3R	12331535	12332938	1.263368606567	12332208	1.052241206169	FBgn0028381	4814	FBgn0027053	36385
905	X	11552225	11555201	1.263328075409	11553604	1.131152153015	FBgn0030328	803	FBgn0030328	803
906	3R	15157227	15158841	1.262844085693	15158168	0.953199068705	FBgn0000463	6233	FBgn0000463	6233
907	2R	13717037	13718390	1.261835098267	13717789	0.981162491967	FBgn0050114	4829	FBgn0000658	29837
908	3R	177451	179082	1.260739803314	178205	1.068074114182	FBgn0001204	5833	FBgn0001204	5833
909	3L	9419668	9422000	1.260727882385	9421327	1.014795601368	FBgn0035995	505	FBgn0052038	4531
910	X	7110945	7112401	1.260474205017	7111557	1.168387637419	FBgn0029940	583	FBgn0025549	24983
911	3R	12477491	12478742	1.260461330414	12478128	0.988792643828	FBgn0038455	129	FBgn0015019	4799
912	2R	15833917	15835872	1.260349750519	15834729	1.134463169995	FBgn0034502	2458	FBgn0034503	6940
913	X	7756582	7758083	1.260005712509	7757436	1.222195182528	FBgn0029976	111	FBgn0004922	10871
914	2L	21757535	21758222	1.259865283966	21757688	1.163772452961	FBgn0032961	12093	FBgn0032960	12634
915	3R	464262	466944	1.259382724762	465197	1.060617334702	FBgn0037261	2076	FBgn0037261	2076
916	2R	8963127	8964634	1.258422851562	8963886	1.012145715601	FBgn0050062	1641	FBgn0050062	1641
917	3R	15662021	15663340	1.258390426636	15662641	0.966088136037	FBgn0014135	102	FBgn0038741	40498
918	2R	8258312	8259822	1.257395744324	8258937	1.071255010717	FBgn0033772	5410	FBgn0011227	14493
919	3R	16418357	16420279	1.257028579712	16419352	1.119481027126	FBgn0023097	467	FBgn0023097	467
920	2R	7124386	7125943	1.256906032562	7125100	1.046563036302	FBgn0033636	6638	FBgn0033636	6638
921	3L	20459203	20460630	1.256717681885	20459849	1.021984398365	FBgn0037010	173	FBgn0037009	4999
922	3R	5224324	5225897	1.256678581238	5225088	1.11537288217	FBgn0037685	1176	FBgn0037686	1890
923	2R	16285563	16286923	1.256461143494	16286229	1.100444602966	FBgn0034548	2363	FBgn0016984	53767
924	3R	5429777	5431377	1.256122589111	5430423	1.18496502147	FBgn0037720	13390	FBgn0037719	13714
925	3R	15820559	15821898	1.255430221558	15821315	1.015044352588	FBgn0038755	12929	FBgn0038768	36227
926	3L	11804808	11807359	1.255012512207	11805254	0.939291477203	FBgn0000404	2270	FBgn0000404	2270
927	X	10451612	10454047	1.254994392395	10453354	1.100039308721	FBgn0030219	4879	FBgn0052680	114399
928	3R	11301315	11302717	1.254762649536	11301999	1.043570756912	FBgn0038341	84	FBgn0067339	58494
929	3L	15664713	15666036	1.254604816437	15665413	1.077516794205	FBgn0041160	305	FBgn0041160	305
930	3R	12707709	12709059	1.254019260406	12708374	1.136209656211	FBgn0015350	2924	FBgn0082171	26337
931	3R	277378	279681	1.253813266754	278194	1.11559604196	FBgn0051522	842	FBgn0037250	18463
932	4	690961	691894	1.253530502319	691857	1.228040165371	FBgn0024728	8019	FBgn0039930	357752
933	3L	10269951	10271274	1.253474235535	10270641	1.048803418875	FBgn0036081	16019	FBgn0000629	341436
934	3R	26737687	26738971	1.253446102142	26738242	0.948327473232	FBgn0020912	368	FBgn0003720	60205
935	2R	9017669	9019468	1.252250671387	9018359	1.049494862556	FBgn0033845	349	FBgn0033845	349
936	3R	25040116	25041598	1.251395702362	25040994	0.963199895971	FBgn0067714	379	FBgn0029176	4894
937	X	8480409	8483045	1.25134563446	8481206	0.975546051474	FBgn0004102	14680	FBgn0004102	14680
938	3R	2958892	2960302	1.250288009644	2959627	1.008562592899	FBgn0051493	2230	FBgn0037481	21271
939	X	8978056	8980413	1.249470233917	8979235	1.084404627482	FBgn0030090	1004	FBgn0030092	15045
940	3L	8498841	8500467	1.249042510986	8499616	1.109573813046	FBgn0024236	425	FBgn0024236	425
941	2R	4914991	4916495	1.247911453247	4915729	1.147927508635	FBgn0053774	3632	FBgn0053774	3632
942	3L	14089034	14090338	1.247846603394	14089625	1.0558274587	FBgn0042630	6958	FBgn0000411	54254
943	2R	10461139	10462468	1.247845172882	10461630	1.033500373363	FBgn0033985	4156	FBgn0033987	16547
944	2R	5941370	5942912	1.247431755066	5942169	1.190221173423	FBgn0033522	644	FBgn0033522	644
945	X	20061761	20063303	1.2473320961	20062460	1.077674706777	FBgn0031098	295	FBgn0031098	295
946	X	1255667	1257327	1.247217655182	1256550	1.158289134502	FBgn0024985	6664	FBgn0028274	64483
947	3L	13376708	13378436	1.246742725372	13377633	1.111408829689	FBgn0002573	2561	FBgn0036351	22343
948	3L	17890333	17891609	1.246207714081	17890902	0.922008633614	FBgn0036772	13086	FBgn0036762	78727
949	3R	12481008	12482060	1.24609375	12481483	0.839431322538	FBgn0051217	6	FBgn0015019	8154
950	3R	21474002	21475512	1.246005058289	21474725	1.099096552531	FBgn0067682	2443	FBgn0067682	2443
951	3R	2917466	2918892	1.245801448822	2918188	1.054098755121	FBgn0040670	1658	FBgn0003884	5928
952	X	1316704	1317766	1.245172262192	1317225	0.7958073318	FBgn0027794	154	FBgn0028274	3808
953	3L	15630866	15632164	1.245116233826	15631645	0.980606023003	FBgn0014851	5138	FBgn0041160	33463
954	3R	15410022	15411364	1.244283676147	15410746	0.975827634335	FBgn0065080	1172	FBgn0038722	60004
955	2R	20488066	20489310	1.24418926239	20488748	0.896275281906	FBgn0010435	3650	FBgn0002607	11601
956	3L	18138275	18140037	1.241275787354	18139316	1.103273808956	FBgn0036781	11542	FBgn0020300	34653
957	3R	20084831	20086358	1.241021633148	20085696	1.119327672323	FBgn0051130	5285	FBgn0051130	5285
958	2R	8496187	8497689	1.240897655487	8496930	0.934839865741	FBgn0005624	34	FBgn0005624	34
959	3R	15756398	15758728	1.239914894104	15757105	0.96509080463	FBgn0038753	2788	FBgn0021776	3737
960	3L	6468302	6470641	1.239695549011	6469020	0.962405872345	FBgn0035704	299	FBgn0020251	657
961	3R	17382166	17383707	1.238753795624	17382897	1.121973111079	FBgn0002941	107	FBgn0013984	23354
962	2L	18931604	18932941	1.238250255585	18932187	1.028638184071	FBgn0032723	7690	FBgn0032728	32774
963	X	9932871	9934083	1.238075256348	9933649	0.87390896678	FBgn0030179	1895	FBgn0030179	1895
964	3L	16713534	16714819	1.237801551819	16714190	0.899860297932	FBgn0036659	15357	FBgn0004108	17143
965	3L	22340347	22341846	1.237145423889	22341082	0.987210065126	FBgn0004449	646	FBgn0004449	646
966	3R	18614215	18615933	1.237080574036	18615096	1.156272053719	FBgn0039026	4890	FBgn0039013	62474
967	2R	13028680	13030087	1.236726760864	13029294	1.145410481621	FBgn0034230	226	FBgn0034237	21782
968	2R	6765120	6766294	1.235485076904	6765737	0.873538409962	FBgn0026386	538	FBgn0033590	13147
969	2R	18263619	18265397	1.235136032104	18264600	1.207524944754	FBgn0050267	853	FBgn0011211	42036
970	2L	14452507	14455103	1.235129833221	14454448	1.175249380224	FBgn0028844	3632	FBgn0005771	36414
971	3R	25596223	25598362	1.23509979248	25596944	1.108287864261	FBgn0001297	4237	FBgn0020235	22086
972	2R	3104019	3105549	1.234897613525	3104872	1.13619607687	FBgn0004243	2940	FBgn0004243	2940
973	2R	20294429	20295966	1.234743595123	20295232	1.088507960824	FBgn0041205	236	FBgn0050423	88204
974	2R	17018438	17019810	1.232184410095	17019285	0.988022355472	FBgn0034634	7403	FBgn0010415	30535
975	2R	7549373	7550773	1.231760978699	7549988	1.107244849205	FBgn0033677	133	FBgn0011704	48638
976	2R	8738196	8740937	1.231075286865	8740099	1.148603260517	FBgn0043010	1733	FBgn0043010	1733
977	3R	10507181	10508548	1.231073379517	10507802	1.016681790352	FBgn0051314	15255	FBgn0051314	15255
978	3R	20044988	20047491	1.230700492859	20045876	1.08449420929	FBgn0026257	988	FBgn0026257	988
979	3L	6763228	6764622	1.230105400085	6763850	1.056070496054	FBgn0003995	257	FBgn0035714	36990
980	2L	19317921	19320451	1.230046272278	19319689	1.064224579755	FBgn0032769	23454	FBgn0024245	39464
981	X	18482500	18486872	1.2282538414	18486367	0.773259976331	FBgn0030945	661	FBgn0030945	661
982	3L	9014534	9015978	1.228128910065	9015375	1.059793977176	FBgn0028789	51	FBgn0028789	51
983	X	21881910	21883708	1.227964401245	21883585	1.120938821272	FBgn0052499	47477	FBgn0031186	225600
984	2L	18913117	18914438	1.227400779724	18913883	1.065702736378	FBgn0032723	25994	FBgn0032728	51078
985	3L	16051881	16053184	1.226409912109	16052596	1.196167882284	FBgn0036564	173	FBgn0036564	173
986	3R	12657432	12659704	1.22571849823	12659107	1.020378053188	FBgn0000014	3338	FBgn0020546	16619
987	3R	25624102	25625570	1.224975585938	25624799	1.14734852314	FBgn0039696	256	FBgn0019972	576
988	X	9599359	9600490	1.224718093872	9599954	0.861620834896	FBgn0020378	1774	FBgn0000233	60545
989	X	13615417	13616732	1.224489688873	13615903	0.830450787264	FBgn0030521	215	FBgn0030521	215
990	3L	1415054	1416098	1.224323272705	1415597	0.812712860107	FBgn0043865	5578	FBgn0004635	31727
991	3L	11329363	11331858	1.223665237427	11331020	1.055603472392	FBgn0036155	7812	FBgn0041094	104764
992	2R	9150658	9152698	1.223663330078	9151725	1.147315740585	FBgn0000633	12730	FBgn0033859	42169
993	2R	16114925	16116497	1.223281383514	16115740	1.085890826057	FBgn0050153	4028	FBgn0046816	5204
994	3R	11619050	11620973	1.223160743713	11620070	1.154302787781	FBgn0038364	552	FBgn0038364	552
995	X	19534119	19535833	1.223000049591	19534732	0.889884026845	FBgn0031060	958	FBgn0031057	17047
996	2L	21155220	21156807	1.222881317139	21155940	1.129037183874	FBgn0032926	3	FBgn0024371	12102
997	3R	10102640	10104181	1.222791671753	10103399	1.109660774469	FBgn0003862	9224	FBgn0003862	9224
998	3R	8856492	8859494	1.221758365631	8858656	1.037744700909	FBgn0003308	397	FBgn0003308	397
999	2R	19370776	19373206	1.221556663513	19371612	1.120897674561	FBgn0025335	1382	FBgn0025790	1431
1000	X	22213968	22214634	1.220862388611	22214348	0.681078402201	FBgn0000719	155765	FBgn0031186	556363
1001	3R	1065684	1067136	1.220637798309	1066392	0.976102083921	FBgn0053293	65	FBgn0000340	23245
1002	2L	6498302	6499848	1.220324516296	6498972	1.083168894053	FBgn0051637	330	FBgn0031822	8144
1003	3L	12553589	12555036	1.220319747925	12554212	1.019716686673	FBgn0015904	409	FBgn0004926	53528
1004	3L	17499276	17500521	1.219233512878	17499859	0.902450898114	FBgn0036736	4517	FBgn0036734	20301
1005	X	13267378	13268669	1.218149662018	13267923	0.930647176855	FBgn0052635	11920	FBgn0030482	37093
1006	3L	4150405	4152032	1.216622829437	4151247	1.147041410208	FBgn0011653	254	FBgn0004574	28514
1007	3L	13967732	13969796	1.215945243835	13968993	1.072415471077	FBgn0036398	1585	FBgn0036397	1854
1008	X	2838053	2839724	1.215553760529	2838680	1.11874806881	FBgn0003285	8692	FBgn0004647	152348
1009	3L	3233574	3234695	1.215171337128	3234205	0.816831925336	FBgn0067709	361	FBgn0035423	27323
1010	2R	13814168	13815744	1.215121269226	13814961	1.182323932648	FBgn0034326	640	FBgn0034326	640
1011	2R	1627225	1628692	1.215003013611	1627863	0.921067595482	FBgn0033063	16915	FBgn0033062	34855
1012	X	473140	474616	1.214852333069	473838	0.961004972458	FBgn0025633	3178	FBgn0026879	8184
1013	2R	18581368	18582404	1.214800834656	18581863	0.683084160089	FBgn0065073	295	FBgn0065073	295
1014	3R	12888914	12890122	1.212775230408	12889398	0.898833036423	FBgn0051263	1423	FBgn0038474	9055
1015	3R	17094221	17096122	1.212072849274	17094945	0.972962716047	FBgn0016700	114	FBgn0043012	854
1016	X	19431808	19433110	1.211885452271	19432445	1.081043958664	FBgn0031035	477	FBgn0031035	477
1017	2L	21776674	21777794	1.211849212646	21777220	0.903794825077	FBgn0032964	5614	FBgn0032960	32166
1018	3R	13656302	13657659	1.211476325989	13656972	1.03756758746	FBgn0051246	19706	FBgn0051246	19706
1019	2L	21201653	21203072	1.21075129509	21202515	0.987946256002	FBgn0003930	256	FBgn0003930	256
1020	3R	2933466	2935238	1.210615158081	2934399	1.042747385362	FBgn0014863	9054	FBgn0003884	22139
1021	3R	22620592	22622020	1.210556983948	22621220	0.919758347904	FBgn0003717	3545	FBgn0027889	71309
1022	X	3008042	3009274	1.21035194397	3008671	0.961659403408	FBgn0004647	17643	FBgn0004647	17643
1023	2L	19150346	19152947	1.209730148315	19150880	1.032552663018	FBgn0010300	21145	FBgn0032762	21525
1024	2L	1507702	1509266	1.209531784058	1508413	1.037770628929	FBgn0031344	5510	FBgn0031345	9025
1025	3L	188914	191086	1.209389209747	190334	1.103997286628	FBgn0035109	610	FBgn0035110	5885
1026	3L	1021735	1022815	1.208881378174	1022158	0.871886583475	FBgn0024277	3751	FBgn0035164	201112
1027	X	13444907	13446612	1.207159042358	13445636	1.085990005069	FBgn0030500	277	FBgn0030507	56324
1028	2L	8810932	8812429	1.207106590271	8811632	1.010003089905	FBgn0029123	13993	FBgn0029123	13993
1029	3L	10664297	10665909	1.206988334656	10665053	1.08810540608	FBgn0036099	89	FBgn0010762	26363
1030	2R	9003019	9004269	1.206656932831	9003671	1.053504096137	FBgn0040477	2163	FBgn0040477	2163
1031	3R	17114375	17115538	1.206334114075	17114960	0.877222687006	FBgn0038880	4760	FBgn0043012	19161
1032	X	14054606	14056259	1.20565366745	14055449	1.076091598062	FBgn0030551	4372	FBgn0002873	26331
1033	2L	13547183	13548712	1.205227851868	13547895	0.98801685969	FBgn0023407	1428	FBgn0028546	93376
1034	3L	20426905	20428476	1.205227851868	20427583	1.068625702577	FBgn0037000	1042	FBgn0036998	19945
1035	X	9341858	9343103	1.204716205597	9342503	0.95206284523	FBgn0030133	2839	FBgn0030136	57337
1036	X	8952291	8953671	1.203493118286	8952845	1.117452800274	FBgn0030088	625	FBgn0046828	16349
1037	4	645692	646528	1.203237056732	646492	1.242831468582	FBgn0039914	212	FBgn0026777	318145
1038	X	18144454	18146430	1.202748298645	18145625	1.105751241956	FBgn0004956	3863	FBgn0004956	3863
1039	3R	8900181	8901272	1.202473640442	8900697	0.865165583293	FBgn0038118	13676	FBgn0003308	42438
1040	3R	1001410	1002581	1.202237129211	1001879	0.986093867909	FBgn0051537	4531	FBgn0051537	4531
1041	4	90391	91709	1.20215177536	90998	1.01785067951	FBgn0019664	1042	FBgn0019664	1042
1042	2R	15546549	15547975	1.202103614807	15547282	1.111104846001	FBgn0034480	27432	FBgn0004364	79092
1043	3L	7308145	7309840	1.202066421509	7308950	1.149203973658	FBgn0035765	221	FBgn0011640	4263
1044	3R	2569532	2571194	1.202055692673	2570473	1.026659607887	FBgn0004054	611	FBgn0004054	611
1045	3R	7823191	7825041	1.201555252075	7823859	0.990085347493	FBgn0037977	1170	FBgn0037992	130060
1046	3R	15123657	15124936	1.201507568359	15124197	1.022186111001	FBgn0000463	27738	FBgn0000463	27738
1047	3R	27618509	27620976	1.20113992691	27620227	1.110010623932	FBgn0027620	416	FBgn0011013	46976
1048	X	19695001	19698131	1.200307846069	19695812	0.963111653047	FBgn0031077	3649	FBgn0031079	9824
1049	X	8521473	8523171	1.200239181519	8522360	1.167770133299	FBgn0030055	61	FBgn0004102	26474
1050	3L	12096531	12099217	1.199454307556	12098487	0.968135007222	FBgn0022959	565	FBgn0036248	6297
1051	X	15677548	15678949	1.199029922485	15678312	1.017227874083	FBgn0030699	122	FBgn0014391	4865
1052	2L	1115353	1116330	1.198836326599	1115835	0.722819836934	FBgn0031302	2847	FBgn0031302	2847
1053	3L	13588623	13589897	1.198601722717	13589331	1.041287758771	FBgn0067703	5453	FBgn0036351	234041
1054	3L	14425479	14426914	1.198474407196	14426354	0.980808496475	FBgn0036424	43763	FBgn0036424	43763
1055	2R	17908241	17909878	1.198275566101	17909137	1.084648749408	FBgn0034724	501	FBgn0053200	7096
1056	X	17573618	17575091	1.198215007782	17574282	0.982143465678	FBgn0030866	1071	FBgn0030866	1071
1057	2L	3828354	3829812	1.198150634766	3829022	0.989089459181	FBgn0003430	3342	FBgn0003430	3342
1058	2L	1956706	1959119	1.197848320007	1958014	1.156125754118	FBgn0031375	3495	FBgn0031391	189273
1059	2R	19080187	19082135	1.197337150574	19080898	0.980077552795	FBgn0015903	8401	FBgn0015903	8401
1060	3L	21064588	21065695	1.197317123413	21065173	0.880534052849	FBgn0037050	114	FBgn0037050	114
1061	2R	11342205	11343106	1.197154998779	11342623	0.669485357073	FBgn0053465	6872	FBgn0050085	41385
1062	2R	1216819	1218883	1.1967253685	1217656	1.045321019491	FBgn0010633	8161	FBgn0033035	12414
1063	2R	11694506	11695972	1.196173191071	11695136	0.96275099586	FBgn0015754	1469	FBgn0034086	5728
1064	2L	15857105	15858262	1.196135997772	15857603	0.897862493992	FBgn0028902	7548	FBgn0003936	109992
1065	3L	3053405	3054494	1.195773601532	3053592	1.104115926302	FBgn0052486	779	FBgn0003938	20741
1066	3R	23776000	23777516	1.195437431335	23776636	0.965601158142	FBgn0039562	2256	FBgn0039559	13065
1067	X	17005265	17006508	1.195432186127	17005888	0.913286060095	FBgn0000163	11012	FBgn0000163	11012
1068	3L	12778320	12780610	1.195293426514	12779189	0.846017456055	FBgn0010715	128	FBgn0036314	8761
1069	X	4522383	4523729	1.194972991943	4523107	0.928250032313	FBgn0003200	1716	FBgn0022768	9001
1070	2L	1067431	1069398	1.194326877594	1068168	1.004074601566	FBgn0003310	9643	FBgn0003310	9643
1071	3L	10829773	10832036	1.19403553009	10830688	0.963851928711	FBgn0026160	1151	FBgn0026160	1151
1072	2L	849546	851003	1.193588733673	850164	0.963345229626	FBgn0020304	897	FBgn0020304	897
1073	2R	15059144	15060352	1.193440437317	15059844	0.857859443216	FBgn0053535	19963	FBgn0034447	92472
1074	3L	21531641	21533073	1.192562580109	21532386	1.101430075509	FBgn0023417	313	FBgn0028663	58683
1075	2L	22138598	22140789	1.192480564117	22139408	1.184757120469	FBgn0032978	9485	FBgn0032979	17346
1076	2L	19475027	19476578	1.192291259766	19475892	1.228790664673	FBgn0032787	4739	FBgn0003732	26456
1077	2L	9892617	9893931	1.192234039307	9893186	1.01993785185	FBgn0032154	233	FBgn0032154	233
1078	3R	1125833	1127253	1.191877365112	1126610	0.943757593632	FBgn0037310	743	FBgn0037310	743
1079	3L	16355974	16357255	1.191710472107	16356536	0.96621209383	FBgn0036626	404	FBgn0014163	20562
1080	X	15387986	15388655	1.191647529602	15388219	0.648591109685	FBgn0030653	14711	FBgn0030659	28590
1081	2L	8543760	8545256	1.191403627396	8544539	1.055745363235	FBgn0011259	1206	FBgn0029004	15921
1082	3L	20726095	20727472	1.190187931061	20726793	1.060996437073	FBgn0027364	184	FBgn0016696	21415
1083	2L	164878	167037	1.189615726471	165552	1.0233502388	FBgn0016977	6518	FBgn0016977	6518
1084	2R	1629067	1630360	1.189163208008	1629617	0.99058005389	FBgn0033063	15161	FBgn0033062	36609
1085	3R	12736763	12738214	1.188590526581	12737545	1.14571967721	FBgn0051270	11962	FBgn0082171	55508
1086	3L	17380827	17382172	1.188261508942	17381518	1.002335071564	FBgn0027660	5253	FBgn0027660	5253
1087	2R	16700126	16701455	1.185665130615	16700867	0.958026170731	FBgn0034602	288	FBgn0034599	24325
1088	2R	13383857	13386164	1.185583114624	13385555	0.929222822189	FBgn0034282	1318	FBgn0034282	1318
1089	2L	5465872	5466921	1.185430526733	5466389	0.903527855873	FBgn0005511	4748	FBgn0005511	4748
1090	3L	14578254	14579256	1.185105323792	14578703	0.786324948072	FBgn0003388	6001	FBgn0028418	52680
1091	2R	13698195	13699677	1.18487405777	13698992	1.062864422798	FBgn0034315	16	FBgn0034311	16852
1092	X	8282600	8283874	1.184203147888	8283158	0.976039465736	FBgn0030038	842	FBgn0030038	842
1093	3L	9464935	9466186	1.183308601379	9465553	0.931236491484	FBgn0052037	588	FBgn0036005	3839
1094	2L	249146	250583	1.182928085327	249918	1.053109449499	FBgn0001309	877	FBgn0001309	877
1095	3R	9604821	9606350	1.182453632355	9605470	1.004997253418	FBgn0038182	167	FBgn0038178	23372
1096	X	20504205	20505720	1.181599140167	20504887	0.964298152924	FBgn0003300	230	FBgn0003300	230
1097	2L	6124891	6126037	1.181432247162	6125536	0.847335278988	FBgn0031781	398	FBgn0031781	398
1098	3R	23268070	23269332	1.181181907654	23268634	0.876207351685	FBgn0039518	21277	FBgn0039509	154417
1099	3L	10659411	10660740	1.180333614349	10660068	1.018060624599	FBgn0036099	4896	FBgn0010762	21378
1100	3R	7597472	7602226	1.180332660675	7599739	1.143734342912	FBgn0037947	2467	FBgn0037947	2467
1101	2L	14484787	14487010	1.179006576538	14486173	1.069725036621	FBgn0005771	4689	FBgn0005771	4689
1102	X	1783128	1785083	1.178763866425	1784374	0.955102191252	FBgn0023522	538	FBgn0023512	5357
1103	X	10630310	10631965	1.178552627563	10631326	0.884083944208	FBgn0025111	772	FBgn0052672	17773
1104	3L	7687990	7689334	1.178014755249	7688702	0.861931604498	FBgn0017645	1105	FBgn0035823	180125
1105	2L	16252778	16254039	1.177697181702	16253457	0.988800457546	FBgn0024734	75	FBgn0028897	4595
1106	3L	4080393	4081722	1.175527572632	4081049	0.993396222591	FBgn0035496	4311	FBgn0028484	10688
1107	3R	12162070	12163534	1.17550945282	12162754	1.010591685772	FBgn0040284	4952	FBgn0040284	4952
1108	2R	4178792	4180362	1.175074100494	4179653	1.055750687917	FBgn0010609	1985	FBgn0050353	9634
1109	2R	5588513	5589860	1.174866676331	5589233	1.069243655485	FBgn0033483	945	FBgn0033483	945
1110	X	3716751	3718056	1.174061775208	3717436	1.026483058929	FBgn0028491	222	FBgn0019661	9512
1111	X	657121	658681	1.174026489258	657970	1.058706855774	FBgn0015799	308	FBgn0025617	4923
1112	3R	14021111	14022261	1.173699855804	14021741	0.835879662458	FBgn0011481	3576	FBgn0038585	27708
1113	3R	25341524	25343381	1.17356300354	25342669	1.101316956913	FBgn0039669	1102	FBgn0040623	25853
1114	3L	161090	162392	1.1735496521	161653	1.040892601013	FBgn0035103	508	FBgn0035105	6301
1115	2R	7628882	7631198	1.173301696777	7629689	1.126275062561	FBgn0033681	5090	FBgn0027504	37275
1116	3L	20941094	20943595	1.173283576965	20942802	0.95345300436	FBgn0037042	17245	FBgn0003415	18463
1117	3R	4024083	4025444	1.173028945923	4024830	0.932840704918	FBgn0053779	5714	FBgn0037554	34399
1118	3R	10474343	10475897	1.172905921936	10475072	1.120290619986	FBgn0026578	6351	FBgn0026578	6351
1119	X	20495125	20496634	1.17281627655	20495814	0.832260549068	FBgn0031128	8214	FBgn0003300	9303
1120	3R	7233659	7236663	1.172767162323	7235960	1.019474302019	FBgn0011774	189	FBgn0011774	189
1121	X	19667143	19668662	1.172702789307	19667762	0.951886569752	FBgn0031074	9826	FBgn0031079	18226
1122	3R	27420439	27421300	1.172552585602	27421160	0.757195234299	FBgn0039857	807	FBgn0039857	807
1123	3L	22393573	22395320	1.172300815582	22394674	1.002567827702	FBgn0037163	350	FBgn0004449	52946
1124	3L	9447663	9449072	1.17211151123	9448407	1.048705373492	FBgn0036003	1590	FBgn0011327	2513
1125	3R	878957	880487	1.172009468079	879879	1.011239945889	FBgn0010313	32529	FBgn0010313	32529
1126	3L	6791838	6793124	1.171977996826	6792535	0.943525230183	FBgn0003995	28428	FBgn0035714	65675
1127	3R	8106955	8108015	1.171714782715	8107617	0.820840954781	FBgn0038009	10975	FBgn0010044	98141
1128	2L	14359168	14360446	1.171669960022	14359747	0.989538052503	FBgn0001970	529	FBgn0028529	4667
1129	3R	27442511	27443891	1.171363830566	27443296	0.895359611511	FBgn0039861	403	FBgn0039857	21329
1130	2L	6569163	6570302	1.171233177185	6569832	0.794073402882	FBgn0031834	3715	FBgn0031830	12032
1131	3R	254382	255698	1.171136856079	255088	0.794701772578	FBgn0037248	34	FBgn0037249	4564
1132	2L	18797123	18798363	1.170936107635	18797784	0.876795172691	FBgn0040992	9131	FBgn0032717	37812
1133	X	13475531	13476770	1.170605182648	13476295	0.902674376965	FBgn0030505	17601	FBgn0030507	25665
1134	3L	6877479	6878934	1.170398235321	6878110	1.074029862881	FBgn0041194	10695	FBgn0001104	75890
1135	3R	18256695	18257875	1.169554233551	18257267	0.945128798485	FBgn0038967	3304	FBgn0038964	10477
1136	2R	15183162	15186596	1.168712615967	15185782	0.940187117633	FBgn0028372	300	FBgn0015949	1099
1137	3L	19072371	19073824	1.168518066406	19073173	0.966772228479	FBgn0036851	2484	FBgn0036844	21492
1138	3R	6439477	6441068	1.168300628662	6440271	1.120659768581	FBgn0001235	24115	FBgn0001235	24115
1139	3L	6937571	6938976	1.168107032776	6938367	1.043032709757	FBgn0010851	382	FBgn0001104	15633
1140	X	17601509	17602935	1.167641639709	17602199	0.978511642007	FBgn0024184	1121	FBgn0030866	28988
1141	X	13061066	13062500	1.167509078979	13061870	1.091559353997	FBgn0052639	8590	FBgn0052639	8590
1142	3L	21223544	21224669	1.167200565338	21224120	0.87021558425	FBgn0037067	2388	FBgn0037066	4216
1143	3R	50111	51089	1.166264057159	50250	0.996632019679	FBgn0051516	4398	FBgn0037220	7827
1144	3L	23117904	23118692	1.166049480438	23117916	1.256815062629	FBgn0054031	233	FBgn0024733	88601
1145	3R	27572357	27573960	1.166034698486	27573055	1.101486905416	FBgn0011013	196	FBgn0011013	196
1146	2L	5542041	5544006	1.165606021881	5542791	0.888640344143	FBgn0002525	264	FBgn0002525	264
1147	3R	11798210	11799798	1.16552734375	11799073	1.009932306078	FBgn0002783	442	FBgn0002783	442
1148	X	9529377	9532163	1.165223121643	9530846	1.089502839481	FBgn0030150	1953	FBgn0030150	1953
1149	3L	2368475	2369892	1.163667201996	2369161	1.01367866993	FBgn0052299	4605	FBgn0052299	4605
1150	2R	20445236	20446607	1.16358757019	20445890	0.930276499854	FBgn0022343	49	FBgn0002607	31257
1151	X	5438736	5440134	1.163462638855	5439424	0.873300790787	FBgn0029775	86	FBgn0029783	71782
1152	2R	15633586	15635218	1.163398742676	15634184	1.053419589996	FBgn0004364	7810	FBgn0004364	7810
1153	2R	16563427	16565071	1.162940502167	16564400	1.000368398779	FBgn0003391	341	FBgn0003391	341
1154	X	17491141	17493434	1.162933349609	17492710	1.037767767906	FBgn0003471	1352	FBgn0030855	22490
1155	X	2255244	2256047	1.162885665894	2256002	1.2111937205	FBgn0040385	11053	FBgn0001150	29117
1156	3R	23266217	23267732	1.162426948547	23267111	0.953333854675	FBgn0039518	22800	FBgn0039509	152894
1157	X	9201692	9203185	1.162252426147	9202484	1.110738361583	FBgn0026149	617	FBgn0026149	617
1158	X	19441613	19443044	1.162044525146	19442258	0.933298826218	FBgn0031037	3163	FBgn0031036	6471
1159	2R	9072657	9074225	1.161818504333	9073662	0.962450772524	FBgn0033856	790	FBgn0033856	790
1160	X	8919139	8920484	1.161725997925	8919732	1.106876118978	FBgn0030080	1251	FBgn0030086	14817
1161	2R	2111734	2112975	1.161377906799	2112378	0.858127930585	FBgn0033076	413	FBgn0041145	9940
1162	X	13513617	13514747	1.161024093628	13514193	1.014094607035	FBgn0030510	140	FBgn0030510	140
1163	3R	5377324	5378599	1.160610675812	5377890	0.856932417552	FBgn0037707	125	FBgn0037707	125
1164	3L	8626535	8628324	1.160381317139	8627392	1.108228178585	FBgn0035922	3921	FBgn0001168	22314
1165	3R	4160050	4161312	1.160124778748	4160672	0.903332822463	FBgn0040529	6091	FBgn0040529	6091
1166	3R	8187506	8188883	1.15957736969	8188119	0.990052938461	FBgn0065094	519	FBgn0010044	17639
1167	2L	9713029	9714023	1.159251213074	9713513	0.799218595028	FBgn0032138	2244	FBgn0032138	2244
1168	2R	5707156	5708305	1.158928871155	5707821	0.817444857429	FBgn0033495	37128	FBgn0033486	78315
1169	3L	18024047	18024849	1.158531188965	18024085	0.838593125343	FBgn0000568	772	FBgn0020300	80578
1170	3L	13390723	13391967	1.158446311951	13391395	1.025122404099	FBgn0052121	2010	FBgn0036351	36105
1171	2L	8801441	8802893	1.158288955688	8802202	1.099031893412	FBgn0032069	20951	FBgn0029123	23423
1172	2R	20021983	20023323	1.157888412476	20022673	0.950322214762	FBgn0019886	217	FBgn0019886	217
1173	3R	21044669	21045996	1.157783985138	21045393	1.010053129757	FBgn0051103	350	FBgn0039288	24111
1174	3R	4013037	4014380	1.157731533051	4013668	0.878229590023	FBgn0001138	6504	FBgn0037554	45561
1175	2R	6184564	6185966	1.157542705536	6185288	0.934905827045	FBgn0033541	20469	FBgn0004399	115571
1176	3R	25874332	25875565	1.157526016235	25874825	0.927594542503	FBgn0039742	428	FBgn0039742	428
1177	2L	10647286	10648557	1.157470703125	10647862	0.958285450935	FBgn0032275	1427	FBgn0032269	70070
1178	2R	9069695	9072375	1.157454967499	9071473	1.05782005522	FBgn0033855	327	FBgn0033855	327
1179	3R	5883044	5884294	1.157257080078	5883584	0.842067778111	FBgn0037782	1783	FBgn0037777	12339
1180	3L	16551500	16552706	1.156494140625	16552129	0.884558618069	FBgn0036643	229	FBgn0036643	229
1181	3R	165782	167215	1.156216621399	166410	0.882681257585	FBgn0037236	1123	FBgn0001204	5962
1182	2L	13886727	13888617	1.156089305878	13887319	1.062262415886	FBgn0019890	17340	FBgn0019890	17340
1183	3L	15921601	15922902	1.155437469482	15922157	0.934665231144	FBgn0036546	348	FBgn0036546	348
1184	3L	5902601	5904069	1.153743267059	5903276	1.031203045565	FBgn0002638	3444	FBgn0002638	3444
1185	2R	7665752	7667160	1.153269767761	7666437	0.956292510033	FBgn0027504	527	FBgn0027504	527
1186	3R	12690310	12691889	1.152606964111	12691001	1.056549012661	FBgn0082171	8964	FBgn0082171	8964
1187	3L	21543844	21545165	1.152376651764	21544506	1.036137968302	FBgn0037105	6699	FBgn0028663	70803
1188	3L	8634213	8635492	1.152254104614	8634843	0.903585546157	FBgn0035922	11372	FBgn0001168	14863
1189	3L	21376142	21377450	1.152149200439	21376732	0.969787657261	FBgn0037082	1568	FBgn0014143	33665
1190	3R	26020891	26022226	1.152116298676	26021586	1.02808155733	FBgn0039755	304	FBgn0065067	11948
1191	2R	4711212	4713196	1.151393890381	4712043	1.007985002854	FBgn0015561	5016	FBgn0033380	85967
1192	2R	19087764	19089079	1.150879859924	19088471	0.96822309494	FBgn0015903	15974	FBgn0015903	15974
1193	3L	13351646	13353648	1.150029182434	13353020	0.958495869356	FBgn0036350	219	FBgn0036350	219
1194	2L	5296315	5297631	1.149922370911	5296793	1.013734519482	FBgn0016076	2854	FBgn0000228	18235
1195	2L	5546062	5547151	1.147643089294	5546526	0.925807505846	FBgn0031717	677	FBgn0002525	3999
1196	2R	15461081	15462348	1.146709442139	15461750	0.944125522267	FBgn0050447	429	FBgn0004364	164624
1197	X	3622294	3625038	1.144844055176	3623895	1.043994426727	FBgn0026698	1749	FBgn0000542	57438
1198	2R	13197875	13199204	1.143781661987	13198530	0.954668134451	FBgn0034261	70	FBgn0016059	172
1199	3L	2618507	2619840	1.14315032959	2619162	0.994388131534	FBgn0035357	3910	FBgn0035357	3910
1200	2L	7495094	7496740	1.142988204956	7495988	1.012765267316	FBgn0011283	1372	FBgn0053529	48435
1201	2L	17779555	17780809	1.142713069916	17780193	0.904842495918	FBgn0032655	28340	FBgn0032646	283155
1202	2R	20438102	20439714	1.142461776733	20438916	1.062821107752	FBgn0060296	3045	FBgn0066084	27387
1203	2R	2056185	2057613	1.142169952393	2056829	1.026613067178	FBgn0010347	42757	FBgn0041145	65489
1204	3L	18553718	18554386	1.140973091125	18553830	0.537403964996	FBgn0036791	192	FBgn0036800	34123
1205	X	18250987	18252298	1.140969276428	18251783	0.900812848409	FBgn0030918	2333	FBgn0004956	110021
1206	4	855849	857380	1.14035320282	856671	1.103466153145	FBgn0039938	2408	FBgn0039930	192938
1207	3L	5947843	5949159	1.139988899231	5948628	0.930943909813	FBgn0035656	1324	FBgn0035656	1324
1208	3L	19006467	19007699	1.139575958252	19007094	0.809693866306	FBgn0002945	3496	FBgn0002945	3496
1209	2L	4888480	4890277	1.139373779297	4889540	1.145014572144	FBgn0031644	455	FBgn0031645	2575
1210	X	19421977	19423112	1.139093399048	19422565	0.860043806188	FBgn0031033	1443	FBgn0031032	4986
1211	2R	7482763	7484330	1.139072418213	7483467	1.137141386668	FBgn0033669	1283	FBgn0033669	1283
1212	X	9127115	9128568	1.139021873474	9127716	0.991647804485	FBgn0040236	604	FBgn0030122	9078
1213	3R	12905439	12907361	1.138842582703	12906244	1.065901100636	FBgn0038476	293	FBgn0038476	293
1214	X	10666781	10669203	1.138703346252	10667316	0.863762569427	FBgn0030235	684	FBgn0030235	684
1215	X	19925802	19927142	1.138263702393	19926486	0.865104563096	FBgn0031086	164	FBgn0031093	77176
1216	2L	6088020	6089177	1.138113021851	6088689	0.818643289454	FBgn0028420	6881	FBgn0031781	36449
1217	2R	2121477	2123355	1.137462615967	2122577	1.053460836411	FBgn0041145	259	FBgn0041145	259
1218	3L	9342040	9343546	1.136786460876	9342869	0.989723934847	FBgn0035981	1596	FBgn0035981	1596
1219	2R	7109243	7110794	1.135805130005	7110037	0.963215266957	FBgn0065063	2747	FBgn0065063	2747
1220	3L	7920359	7922669	1.135640621185	7921932	1.062587865194	FBgn0041156	206	FBgn0035827	11610
1221	2L	5520903	5522202	1.135623931885	5521566	0.942110173842	FBgn0000318	1308	FBgn0031708	1677
1222	X	2537046	2539165	1.135338783264	2537522	0.813244651346	FBgn0011276	357	FBgn0003371	47416
1223	3R	9371	10342	1.135331630707	9556	1.037981748581	FBgn0000500	6614	FBgn0037213	9176
1224	2L	9448425	9449952	1.134918212891	9449225	1.08099257946	FBgn0053723	8485	FBgn0002973	11712
1225	3L	13887453	13888909	1.134398460388	13888291	0.942949801683	FBgn0026376	2216	FBgn0036386	5965
1226	3L	14749682	14751486	1.134173154831	14750669	1.045696437359	FBgn0036449	1013	FBgn0036449	1013
1227	2L	1052306	1053272	1.133736610413	1052683	0.670687955969	FBgn0031294	4630	FBgn0003310	25128
1228	X	8454246	8455555	1.133712768555	8454800	0.905446887016	FBgn0030054	3262	FBgn0030054	3262
1229	2R	15563985	15565359	1.132952690125	15564594	0.962290498945	FBgn0034480	44744	FBgn0004364	61780
1230	X	17718249	17720514	1.132535934448	17719817	1.057667702436	FBgn0002777	1327	FBgn0002777	1327
1231	2R	17210340	17212848	1.132435798645	17210871	0.93543280088	FBgn0010228	1199	FBgn0010228	1199
1232	2R	18883626	18885208	1.132179260254	18884369	1.082242548466	FBgn0034854	243	FBgn0034849	19204
1233	3R	15175625	15176928	1.132157802582	15176316	0.908062429989	FBgn0038697	24155	FBgn0000463	24381
1234	X	18193726	18194443	1.132127285004	18194326	0.77667500756	FBgn0030914	1506	FBgn0004956	52564
1235	X	1235442	1236634	1.131688594818	1236077	0.823231079999	FBgn0024986	1220	FBgn0028274	84956
1236	3L	14242606	14244066	1.131587028503	14243349	1.020511892107	FBgn0001085	3743	FBgn0036415	60181
1237	2R	18013408	18015923	1.131293773651	18015169	1.054256820679	FBgn0034735	15373	FBgn0022986	92045
1238	3R	19036536	19037858	1.131078720093	19037153	0.94615871766	FBgn0011596	7397	FBgn0039066	40113
1239	X	1044402	1045906	1.13087272644	1045184	1.147373735905	FBgn0040359	3048	FBgn0026875	48270
1240	2L	7143240	7144768	1.130611896515	7143992	1.074733958525	FBgn0031889	10309	FBgn0031897	76037
1241	X	19608383	19609881	1.129890441895	19609049	0.978871513815	FBgn0031071	7816	FBgn0031071	7816
1242	3L	8661057	8662279	1.129692077637	8661529	0.84811398387	FBgn0001168	11823	FBgn0001168	11823
1243	3R	27430715	27431905	1.129640579224	27431273	0.93679635665	FBgn0011655	5497	FBgn0039857	9306
1244	2L	18732713	18734087	1.129590034485	18733494	1.042902648449	FBgn0032709	2845	FBgn0032702	34447
1245	2L	6959740	6961113	1.129588603973	6960373	1.020335129329	FBgn0031877	70	FBgn0031877	70
1246	3L	16989264	16991035	1.129106521606	16990243	1.090222975787	FBgn0036688	654	FBgn0036702	217139
1247	2R	4496617	4498187	1.128217697144	4497373	1.018946647644	FBgn0033359	2	FBgn0033357	33872
1248	2L	12678623	12680337	1.128179550171	12679418	1.044209798177	FBgn0032442	10249	FBgn0032445	13605
1249	2R	11778579	11779998	1.128049850464	11779462	0.904182041393	FBgn0025519	17	FBgn0034110	29803
1250	2L	11722105	11723583	1.127712249756	11722875	1.000354879043	FBgn0032373	16077	FBgn0032376	69490
1251	2L	6821102	6823294	1.127600669861	6821912	1.056390126546	FBgn0052828	215	FBgn0042092	85905
1252	3L	106735	108402	1.127313613892	107547	1.011320024729	FBgn0020386	5437	FBgn0035105	60407
1253	2L	12084396	12086416	1.1266746521	12085264	1.008316993713	FBgn0003145	528	FBgn0003145	528
1254	2L	1153052	1155225	1.126657485962	1154547	1.06490168852	FBgn0028388	3717	FBgn0031310	3764
1255	2L	18124084	18125439	1.126329421997	18124746	0.993889472064	FBgn0051785	3382	FBgn0041184	23593
1256	3R	18958533	18961352	1.125863075256	18959174	0.914762665244	FBgn0051457	5468	FBgn0051457	5468
1257	X	13063410	13064825	1.125775814056	13064229	0.973650991917	FBgn0052639	6231	FBgn0052639	6231
1258	3R	26257061	26258412	1.125509738922	26257549	0.85049385183	FBgn0039769	237	FBgn0039767	3551
1259	3R	20874628	20875982	1.125438690186	20875261	0.987432816449	FBgn0039266	253	FBgn0039266	253
1260	3R	25318511	25319796	1.125288963318	25319193	0.901316314936	FBgn0039665	42	FBgn0040623	2377
1261	X	8972384	8973607	1.125127792358	8972908	0.886902837192	FBgn0030090	7331	FBgn0030092	21372
1262	2R	13230884	13233060	1.12481880188	13232188	1.122340738773	FBgn0028494	2002	FBgn0063386	14223
1263	X	10891591	10893719	1.124799251556	10892099	0.870525717735	FBgn0030257	2123	FBgn0028686	78307
1264	X	6893386	6895665	1.124740600586	6894285	1.020327932694	FBgn0004143	372	FBgn0029931	8441
1265	2L	5324378	5326908	1.124716758728	5325339	1.128797531128	FBgn0031698	412	FBgn0015031	1902
1266	X	15953825	15955278	1.124612808228	15954681	0.897892334882	FBgn0042650	2450	FBgn0000459	95990
1267	2L	8809315	8810753	1.124432563782	8809918	1.062198190128	FBgn0029123	15707	FBgn0029123	15707
1268	2L	8733994	8735073	1.123437404633	8734514	0.790973046247	FBgn0003209	6119	FBgn0032059	48560
1269	4	448273	449464	1.123407363892	448844	0.920585632324	FBgn0039907	15313	FBgn0026777	120497
1270	X	18724495	18727950	1.122932910919	18725930	1.07025606492	FBgn0030974	1640	FBgn0030974	1640
1271	3R	3358676	3359975	1.122642040253	3359402	0.872763697306	FBgn0015573	2845	FBgn0003885	3025
1272	2L	7001186	7002402	1.122582435608	7001683	0.963976750007	FBgn0031880	11813	FBgn0031879	16670
1273	2R	4169093	4170699	1.122172355652	4169886	1.034756604363	FBgn0050353	133	FBgn0050353	133
1274	2R	4803817	4805048	1.12185049057	4804472	0.98601324418	FBgn0028408	802	FBgn0033400	6030
1275	X	17579714	17581243	1.121636390686	17580443	0.987734794617	FBgn0030866	7232	FBgn0030866	7232
1276	2L	17374159	17375319	1.12097120285	17374762	0.782546155593	FBgn0032633	5314	FBgn0032633	5314
1277	3R	5503490	5504631	1.12095451355	5504138	0.775472998619	FBgn0037728	485	FBgn0037728	485
1278	X	18278036	18280108	1.120751857758	18278621	0.875285625458	FBgn0052548	4103	FBgn0004956	136859
1279	2R	3714634	3715972	1.119752407074	3715265	0.940684258938	FBgn0033275	2254	FBgn0010109	28875
1280	3R	4100193	4101412	1.11902141571	4100812	0.866828918457	FBgn0010433	2702	FBgn0037561	5208
1281	X	8086673	8087914	1.118911266327	8087364	0.863313674927	FBgn0020653	356	FBgn0030028	29276
1282	3R	773218	774511	1.117461204529	773598	0.960204541683	FBgn0004183	288	FBgn0004183	288
1283	2L	20227729	20229193	1.117434501648	20228532	1.043416817983	FBgn0058169	5018	FBgn0011638	109389
1284	3L	20629984	20631639	1.117345809937	20630829	0.791369527578	FBgn0001320	1625	FBgn0001320	1625
1285	2L	2754911	2756626	1.117021560669	2756054	1.035684483392	FBgn0031453	3255	FBgn0031453	3255
1286	3R	21294373	21295640	1.116640090942	21294930	0.892826669356	FBgn0004509	3848	FBgn0039337	7795
1287	2L	6041778	6043150	1.116226196289	6042397	1.076606571674	FBgn0000052	3573	FBgn0029161	5544
1288	2L	11447080	11448324	1.115818977356	11447779	0.92909526825	FBgn0004579	2176	FBgn0004579	2176
1289	3R	4897965	4898839	1.11537361145	4898448	0.726300307683	FBgn0037661	7547	FBgn0037660	7629
1290	2R	4231037	4232391	1.114940643311	4231744	0.989266991615	FBgn0050357	1693	FBgn0050353	61725
1291	3R	19627247	19628653	1.114689826965	19628030	0.970555007458	FBgn0039122	16334	FBgn0015513	20522
1292	3L	16190930	16192260	1.114276885986	16191726	0.916083504172	FBgn0036578	2222	FBgn0036578	2222
1293	X	13617999	13619102	1.114174842834	13618551	0.853491544724	FBgn0053174	865	FBgn0030522	2101
1294	3R	15118359	15119463	1.112936973572	15118971	0.760883331299	FBgn0000463	32964	FBgn0000463	32964
1295	3R	15468312	15470279	1.112905502319	15469577	0.981103147779	FBgn0026753	557	FBgn0038722	1173
1296	X	5739236	5740862	1.112174510956	5739979	1.029065300437	FBgn0000042	6121	FBgn0000042	6121
1297	3L	8976129	8977569	1.111933231354	8976741	0.939888000488	FBgn0035954	2404	FBgn0035954	2404
1298	2L	19215166	19216431	1.111837387085	19215805	1.016698420048	FBgn0015380	29530	FBgn0032762	86450
1299	3L	16455736	16457112	1.111788749695	16456429	0.909136242337	FBgn0003515	6484	FBgn0014163	79331
1300	3R	4107359	4108562	1.111785411835	4107823	0.862471804899	FBgn0010433	4309	FBgn0037561	12219
1301	2L	18608541	18609592	1.111660957336	18608933	1.117621527778	FBgn0032691	762	FBgn0032693	39980
1302	3R	2533502	2534704	1.11127948761	2534097	0.980383813381	FBgn0004783	4293	FBgn0004054	35765
1303	2L	5361918	5363390	1.110459804535	5362756	0.927691996098	FBgn0016920	16519	FBgn0031700	33886
1304	X	2427977	2429598	1.110372543335	2428527	0.909796153798	FBgn0040377	7843	FBgn0011606	31681
1305	X	16449391	16450611	1.109857559204	16449865	0.962140232325	FBgn0025743	5216	FBgn0010412	21951
1306	X	11328366	11329622	1.109528541565	11328917	0.814975149491	FBgn0030305	192	FBgn0052666	9471
1307	X	16442380	16443517	1.109372615814	16442843	0.872328996658	FBgn0025743	1806	FBgn0015615	15477
1308	2L	13234224	13235810	1.10936164856	13234951	1.043511718512	FBgn0032493	356	FBgn0032493	356
1309	2R	8557410	8558887	1.108512401581	8558239	0.890797811396	FBgn0033788	4956	FBgn0005624	61343
1310	2L	21250713	21251792	1.108407020569	21251266	0.802710801363	FBgn0032938	712	FBgn0021856	2514
1311	2R	4458193	4459691	1.108050346375	4458979	0.858966827393	FBgn0027607	195	FBgn0033357	4522
1312	2L	7191187	7192577	1.107488632202	7191827	0.990640852186	FBgn0031895	2585	FBgn0031897	28202
1313	3R	4410486	4411906	1.107407569885	4411242	0.904672847075	FBgn0037599	5968	FBgn0037602	65597
1314	3L	8288238	8289835	1.107156276703	8288988	1.004301770528	FBgn0035872	446	FBgn0035872	446
1315	X	13356579	13357399	1.106578826904	13357315	0.706250786781	FBgn0030491	2875	FBgn0030482	126485
1316	X	13569279	13570558	1.106494903564	13569800	0.993451054891	FBgn0001087	415	FBgn0030521	46318
1317	3R	25830234	25831527	1.106449127197	25830878	0.981095896827	FBgn0016685	371	FBgn0039735	475
1318	3R	23693986	23694918	1.106437206268	23694211	0.886711869921	FBgn0039552	3854	FBgn0039557	52582
1319	3R	12589342	12590604	1.106130123138	12590023	0.888494998217	FBgn0020556	8888	FBgn0020556	8888
1320	2R	7062197	7063464	1.106029510498	7062822	0.940207417806	FBgn0000577	18705	FBgn0000577	18705
1321	3R	22081402	22083603	1.105800628662	22082656	1.03152995951	FBgn0000064	4657	FBgn0039406	197671
1322	3R	868499	869988	1.105629444122	869187	0.86882613687	FBgn0010313	43221	FBgn0010313	43221
1323	3L	9124344	9125751	1.10542011261	9125008	0.961713229909	FBgn0035967	8280	FBgn0028789	109684
1324	2L	19573387	19574703	1.103436946869	19574206	0.922411799431	FBgn0027949	572	FBgn0027949	572
1325	2R	1258465	1259605	1.102817058563	1259062	0.844227370094	FBgn0022288	2854	FBgn0033035	53820
1326	3R	18617278	18618841	1.102684497833	18618079	1.016979128122	FBgn0039026	7873	FBgn0039013	65457
1327	X	18710586	18712098	1.101968765259	18711394	0.983065913705	FBgn0052542	5887	FBgn0030973	7045
1328	2L	2751967	2753701	1.101951122284	2752814	0.969355344772	FBgn0031453	15	FBgn0031453	15
1329	2R	7029859	7031308	1.10191488266	7030480	0.993602612439	FBgn0050034	7475	FBgn0000577	13637
1330	3R	24034557	24035732	1.1016664505	24035115	0.755300203959	FBgn0039572	25706	FBgn0040108	118890
1331	X	13439620	13441293	1.101358890533	13440377	0.959789395332	FBgn0030499	757	FBgn0030507	61583
1332	3R	24896468	24900578	1.101357460022	24897991	0.883930623531	FBgn0039632	9110	FBgn0039633	24718
1333	3R	1035004	1036148	1.100721359253	1035456	0.81018111285	FBgn0000340	7691	FBgn0000340	7691
1334	3R	19563348	19564577	1.100227832794	19563856	0.877315163612	FBgn0028691	4672	FBgn0028691	4672
1335	3L	13995863	13997363	1.099982261658	13996566	1.018837153912	FBgn0036402	186	FBgn0036405	19922
1336	3R	24425327	24426796	1.09970998764	24426003	0.970379066467	FBgn0001215	474	FBgn0001215	474
1337	3R	5706639	5708036	1.099170684814	5707382	1.040087223053	FBgn0037767	5985	FBgn0065050	103176
1338	X	8621295	8622889	1.099083900452	8622038	1.12627307574	FBgn0026411	28973	FBgn0030061	61851
1339	3R	8894463	8895711	1.098841190338	8895032	0.950976596159	FBgn0004666	11551	FBgn0003308	36773
1340	3R	4152297	4153600	1.098333358765	4153010	0.961768656969	FBgn0037577	2953	FBgn0040529	13753
1341	3R	27018415	27020215	1.098229408264	27019283	0.899832308292	FBgn0004389	337	FBgn0004389	337
1342	3R	1376775	1377468	1.098181962967	1377376	0.906306334904	FBgn0014342	1021	FBgn0037342	16956
1343	2R	6915865	6917212	1.098178863525	6916420	0.8457660079	FBgn0050506	672	FBgn0082585	3083
1344	3L	11317060	11318181	1.097761154175	11317683	0.80271038413	FBgn0036155	21149	FBgn0041094	91427
1345	2R	12927326	12928569	1.097357749939	12927924	0.904459953308	FBgn0016697	287	FBgn0034214	14418
1346	3R	805228	806861	1.097190856934	806014	0.967160112718	FBgn0037291	3940	FBgn0004183	32128
1347	2L	8275161	8277760	1.09667634964	8276409	0.950294326333	FBgn0011902	14318	FBgn0011902	14318
1348	2L	15738197	15739905	1.096516132355	15739173	1.095646440983	FBgn0010382	4911	FBgn0003936	8438
1349	3R	10231558	10232930	1.095804691315	10232388	0.961294118096	FBgn0038226	1224	FBgn0038224	79642
1350	2L	10278071	10279243	1.095733165741	10278663	0.930545694688	FBgn0032207	148	FBgn0032203	13325
1351	3L	17041929	17043166	1.095367431641	17042645	0.941895564397	FBgn0036698	21768	FBgn0036702	164737
1352	3L	1347272	1348799	1.094443321228	1348087	1.00242025712	FBgn0003295	6065	FBgn0035213	22152
1353	2L	21755699	21756900	1.094218730927	21756850	1.116557968987	FBgn0032961	11255	FBgn0032960	11796
1354	3R	7969183	7970426	1.09417963028	7969861	0.957844108343	FBgn0011905	12783	FBgn0037992	15942
1355	3R	926304	928715	1.094130039215	928090	0.937626277699	FBgn0010313	15682	FBgn0010313	15682
1356	3R	27757073	27758588	1.094121932983	27757915	1.140887120191	FBgn0039886	45937	FBgn0002780	119879
1357	2L	6097386	6098661	1.094054222107	6097997	0.944646330441	FBgn0031779	967	FBgn0031781	27141
1358	3R	5319318	5322920	1.094007015228	5322367	0.969910285052	FBgn0043791	1842	FBgn0043791	1842
1359	2R	7345659	7346322	1.093963623047	7346188	0.780173397064	FBgn0033653	4865	FBgn0013756	22338
1360	2L	2884759	2886093	1.093925952911	2885233	0.932369440794	FBgn0024947	617	FBgn0004584	87443
1361	3L	11900715	11902000	1.093309402466	11901422	0.923201168285	FBgn0036222	2718	FBgn0000404	93898
1362	3L	11467911	11468859	1.093140125275	11468353	0.801046073437	FBgn0036165	6846	FBgn0036165	6846
1363	3L	16074473	16075633	1.092544078827	16075049	0.878347677343	FBgn0017453	2598	FBgn0010280	3474
1364	3L	21400988	21402305	1.092281341553	21401742	0.87227751414	FBgn0014143	8655	FBgn0014143	8655
1365	3L	16559494	16560534	1.092247009277	16560062	0.884504699707	FBgn0027500	239	FBgn0027500	239
1366	X	22105426	22105965	1.091536998749	22105542	1.179037570953	FBgn0000719	46959	FBgn0031186	447557
1367	3L	15312461	15313558	1.090316772461	15313012	0.884438196818	FBgn0036494	11053	FBgn0036494	11053
1368	3L	8045503	8046580	1.090226650238	8046009	0.731908181134	FBgn0035832	262	FBgn0052370	43444
1369	X	5170968	5171920	1.090052604675	5171451	0.801340299494	FBgn0024332	2328	FBgn0024332	2328
1370	3R	26619455	26620220	1.089950084686	26619944	0.691394138336	FBgn0011739	12397	FBgn0003720	58093
1371	3R	17259451	17260727	1.089941501617	17260041	0.882692754269	FBgn0008651	196	FBgn0013984	146210
1372	3L	4594069	4595395	1.089918136597	4594787	0.856416257222	FBgn0052247	5396	FBgn0015805	12777
1373	2R	14964147	14965890	1.089667320251	14964950	1.000804364681	FBgn0003887	1530	FBgn0003887	1530
1374	X	19131979	19133331	1.089161872864	19132643	0.88144159317	FBgn0065084	3167	FBgn0031008	29822
1375	3L	21013458	21014673	1.089008808136	21014205	0.865630269051	FBgn0053285	8638	FBgn0037050	51082
1376	3R	24381759	24383171	1.08857011795	24382412	0.999770581722	FBgn0040618	2327	FBgn0000659	28393
1377	3L	11252417	11253277	1.088312149048	11252479	1.055000199212	FBgn0052083	2295	FBgn0041094	26223
1378	3R	12674010	12676154	1.08783531189	12674558	0.767727543326	FBgn0020546	1168	FBgn0020546	1168
1379	2R	9469239	9470768	1.087782859802	9470011	0.988112986088	FBgn0053155	95	FBgn0033886	6300
1380	2R	4620638	4621858	1.087393760681	4621256	1.029862721761	FBgn0033377	280	FBgn0033378	1358
1381	2R	3579812	3581584	1.087202548981	3580954	0.931364885966	FBgn0020279	1160	FBgn0021814	10894
1382	3R	4655849	4657160	1.08697271347	4656431	1.022736044491	FBgn0037638	6299	FBgn0037636	10045
1383	X	19434235	19435156	1.086960792542	19434683	0.746653795242	FBgn0031036	1104	FBgn0031036	1104
1384	3L	8994298	8995355	1.086405277252	8994877	0.741122161641	FBgn0035956	521	FBgn0035954	15732
1385	2R	20525298	20526714	1.086088657379	20526034	1.016618420096	FBgn0004055	6384	FBgn0005634	6961
1386	2R	16181560	16182732	1.0854139328	16182274	0.930725438254	FBgn0034542	126	FBgn0061362	23631
1387	3L	8321170	8322377	1.085052490234	8321787	0.827225236332	FBgn0035879	299	FBgn0035878	1510
1388	2R	12874917	12876229	1.0846824646	12875570	0.972369867213	FBgn0050232	31138	FBgn0034214	66772
1389	2R	20172804	20173955	1.084456443787	20173448	0.871403525857	FBgn0035046	1423	FBgn0035046	1423
1390	3L	7882756	7885021	1.083912849426	7883521	1.061473309994	FBgn0003041	2377	FBgn0003041	2377
1391	2R	3355172	3356725	1.083532333374	3356183	0.96277654171	FBgn0004568	6860	FBgn0033240	111292
1392	3L	10555771	10556448	1.083390235901	10556226	0.562012958527	FBgn0036085	23230	FBgn0000629	55851
1393	3R	13641717	13643150	1.083326339722	13642397	1.042482018471	FBgn0051246	5131	FBgn0051246	5131
1394	X	1322982	1324390	1.083199501038	1323675	0.773986844455	FBgn0026872	101	FBgn0028274	2642
1395	3L	21393913	21395224	1.083010673523	21394534	0.919571452671	FBgn0033583	14871	FBgn0014143	15863
1396	2L	6454824	6456396	1.08270740509	6455472	0.999141777263	FBgn0031814	462	FBgn0026571	25017
1397	3L	18586142	18587650	1.082572937012	18586891	1.023499429226	FBgn0013717	576	FBgn0036800	1062
1398	2L	18774091	18775545	1.082399368286	18774672	0.951415342443	FBgn0045852	3561	FBgn0032717	60924
1399	X	14081460	14083685	1.081868648529	14082923	1.059847663431	FBgn0002873	1143	FBgn0002873	1143
1400	X	8130305	8131047	1.081714630127	8130373	0.920526027679	FBgn0030030	11720	FBgn0030028	13733
1401	3L	16078620	16079925	1.081620693207	16079337	0.920877337456	FBgn0010280	814	FBgn0010280	814
1402	2R	8245910	8247296	1.081141471863	8246526	0.992045752207	FBgn0033771	3790	FBgn0011227	26904
1403	3L	2694630	2695974	1.080955505371	2695434	0.897108912468	FBgn0035367	22215	FBgn0035370	55094
1404	2L	19329352	19330601	1.08003616333	19329904	0.835866557227	FBgn0024245	29249	FBgn0024245	29249
1405	3R	5812757	5814153	1.079798698425	5813314	0.856133460999	FBgn0037770	1537	FBgn0037770	1537
1406	X	11293759	11295293	1.079717636108	11294491	0.985592186451	FBgn0030299	5029	FBgn0052666	43897
1407	2R	9133051	9134326	1.079232215881	9133764	0.936111271381	FBgn0000633	5231	FBgn0033859	24208
1408	2R	14316983	14318404	1.079138278961	14317695	0.949036508799	FBgn0010651	895	FBgn0010651	895
1409	2R	3685483	3686645	1.079119682312	3686113	0.871490366319	FBgn0033274	687	FBgn0050373	9634
1410	3L	22221133	22222400	1.078598022461	22221846	0.910490989685	FBgn0011771	187	FBgn0011771	187
1411	2L	6973240	6975277	1.078262805939	6974173	0.8942750482	FBgn0016978	2437	FBgn0016978	2437
1412	2L	8381622	8382895	1.07754611969	8382401	0.885111451149	FBgn0032033	306	FBgn0032033	306
1413	4	625162	625859	1.077347755432			FBgn0052013	23205	FBgn0004859	77667
1414	2L	22165631	22166339	1.076987266541	22166056	0.831367174784	FBgn0032981	3472	FBgn0032979	9302
1415	2R	13725193	13726720	1.076836585999	13725960	1.032584905624	FBgn0050114	3342	FBgn0000658	21666
1416	4	254149	255380	1.076798915863	255079	1.169403817919	FBgn0039897	4099	FBgn0026777	73268
1417	2R	6046249	6048424	1.076651096344	6047302	0.967779580285	FBgn0005630	7773	FBgn0004399	22415
1418	3L	1650859	1652406	1.076446533203	1651461	0.922462251451	FBgn0026372	748	FBgn0026372	748
1419	3R	12759641	12760921	1.076371192932	12760149	0.88434270223	FBgn0051270	10642	FBgn0082171	78112
1420	2R	15620972	15622468	1.075206279755	15621757	1.099049776793	FBgn0004364	4617	FBgn0004364	4617
1421	3R	16936625	16937916	1.074731826782	16937354	0.881578080794	FBgn0015790	225	FBgn0010770	4604
1422	X	15751623	15753002	1.074647426605	15752207	0.899532093721	FBgn0030707	4199	FBgn0030711	26741
1423	3R	258617	260249	1.074504375458	259387	1.001277979682	FBgn0037249	265	FBgn0037249	265
1424	2L	21743944	21745260	1.074131011963	21744518	0.886013535892	FBgn0032960	536	FBgn0032960	536
1425	3R	27597665	27599034	1.073909759521	27598336	0.951921463013	FBgn0039875	398	FBgn0011013	25085
1426	3L	22215372	22216988	1.073659896851	22216167	1.0059521993	FBgn0011771	5866	FBgn0011771	5866
1427	2R	11305050	11306098	1.072835922241	11305600	0.784790456295	FBgn0050321	2587	FBgn0050089	63339
1428	X	13238017	13239032	1.072561264038	13238650	0.762657324473	FBgn0030484	43	FBgn0030482	7820
1429	3L	7970517	7971630	1.0725274086	7971113	0.767223072052	FBgn0046767	2382	FBgn0046767	2382
1430	3L	19008341	19011024	1.072298526764	19009284	0.957209765911	FBgn0002945	1306	FBgn0002945	1306
1431	X	19026358	19027126	1.072033166885	19026768	0.720426261425	FBgn0030995	617	FBgn0027603	15353
1432	2L	1485606	1487071	1.071774482727	1486347	0.967433055242	FBgn0051928	5967	FBgn0031345	31091
1433	3L	8418475	8419496	1.071734428406	8418971	0.763988345861	FBgn0062463	2644	FBgn0010825	5292
1434	2L	3580288	3581479	1.07079744339	3580967	0.808613552767	FBgn0004892	201	FBgn0002985	25781
1435	2L	12665761	12667235	1.070205450058	12666458	1.008165443645	FBgn0032442	2711	FBgn0032445	26565
1436	X	15161123	15162110	1.070178985596	15161701	0.764888831547	FBgn0015926	582	FBgn0004924	8272
1437	3L	8039803	8041161	1.070017814636	8040459	0.856781174155	FBgn0052362	436	FBgn0052370	37894
1438	X	14323371	14324433	1.069937229156	14323876	0.83565195869	FBgn0030570	6198	FBgn0030571	90669
1439	3L	11389445	11390605	1.069352149963	11389951	0.815307953778	FBgn0036157	9146	FBgn0036165	71556
1440	2R	18574375	18575657	1.069264411926	18575079	0.831572981442	FBgn0021979	277	FBgn0050202	5102
1441	X	8935434	8936539	1.06911277771	8935921	0.813316762447	FBgn0046828	575	FBgn0046828	575
1442	3R	12570209	12571885	1.068885803223	12570974	0.987569696763	FBgn0063261	6137	FBgn0063261	6137
1443	3R	14389989	14391079	1.06861114502	14390518	0.814596709083	FBgn0038626	4514	FBgn0027841	94596
1444	3L	22473935	22475404	1.068172454834	22474596	0.962450083564	FBgn0037169	7682	FBgn0004449	132868
1445	2L	4329064	4330235	1.067846298218	4329632	0.836989466349	FBgn0020762	4294	FBgn0026319	42358
1446	2R	4952761	4953987	1.067407608032	4953344	0.860671202342	FBgn0029092	29	FBgn0053774	41247
1447	X	4045394	4046866	1.067372322083	4046093	0.945669258342	FBgn0000635	5234	FBgn0026080	83414
1448	3R	17460142	17461636	1.067240715027	17460811	0.975264787674	FBgn0046832	12565	FBgn0046832	12565
1449	3R	16809431	16810764	1.066995620728	16810014	0.949216926799	FBgn0013995	6016	FBgn0010770	131944
1450	3R	15759610	15760892	1.066670894623	15760073	0.749849656049	FBgn0021776	769	FBgn0021776	769
1451	3R	12703668	12705013	1.066442966461	12704395	0.860163576463	FBgn0015350	1055	FBgn0082171	22358
1452	X	9146869	9148156	1.06604385376	9147425	0.913674290975	FBgn0030124	10710	FBgn0040235	17040
1453	3L	8651302	8652590	1.066023826599	8651874	1.022338610429	FBgn0001168	2168	FBgn0001168	2168
1454	2L	10548308	10549655	1.065915584564	10548965	0.873945490519	FBgn0051721	4084	FBgn0032268	18325
1455	3L	18459396	18460397	1.065867424011	18459761	0.774931311607	FBgn0036789	8055	FBgn0011706	96099
1456	4	1244878	1245657	1.065819740295	1244922	1.057161543104	FBgn0053653	9594	FBgn0011642	163756
1457	2R	18020784	18022302	1.065753936768	18021713	0.941603997174	FBgn0034735	21917	FBgn0034743	91990
1458	3R	14123475	14124817	1.065222740173	14124221	0.884539723396	FBgn0010877	385	FBgn0024432	706
1459	3L	19047715	19049310	1.064138412476	19048546	0.945173382759	FBgn0036844	3135	FBgn0036844	3135
1460	3R	1056538	1058574	1.063458919525	1057073	0.90346364414	FBgn0040208	867	FBgn0000340	13926
1461	3L	2562392	2563857	1.062917709351	2563247	0.891143083572	FBgn0010909	6825	FBgn0024939	7735
1462	3R	19169028	19170295	1.062676906586	19169626	0.880073827856	FBgn0003118	2258	FBgn0002622	14899
1463	2R	6881807	6883835	1.062601089478	6882690	0.981279118856	FBgn0033627	72	FBgn0050257	27570
1464	3R	13501636	13502613	1.062578201294	13502059	0.732287182527	FBgn0000063	5039	FBgn0038536	6334
1465	2L	11074073	11076063	1.062277793884	11075267	1.012329325956	FBgn0032335	4206	FBgn0032335	4206
1466	2L	6647018	6648300	1.062200069427	6647700	0.835183171665	FBgn0051635	1388	FBgn0031836	36677
1467	X	16050323	16052088	1.062187194824	16051333	0.923967301846	FBgn0000459	662	FBgn0000459	662
1468	3L	120918	122236	1.061583042145	121589	0.816674456877	FBgn0035099	8396	FBgn0035105	46365
1469	3L	5565579	5567078	1.060832977295	5566289	0.988404834972	FBgn0003486	235	FBgn0003486	235
1470	2R	1640144	1642491	1.060447216034	1640749	0.904651552439	FBgn0033063	4029	FBgn0033062	47741
1471	3L	20038749	20039805	1.060356616974	20039329	0.782353162766	FBgn0036936	633	FBgn0036959	135783
1472	2L	14383368	14384573	1.060095787048	14383977	0.853145711562	FBgn0020258	2807	FBgn0028529	28897
1473	3L	14511804	14513034	1.059934616089	14512486	0.911939203739	FBgn0036428	3744	FBgn0028418	13537
1474	3R	17430846	17433124	1.059494018555	17432362	0.914934551015	FBgn0046832	15884	FBgn0046832	15884
1475	3R	10723159	10724425	1.058993816376	10723781	0.782369557549	FBgn0038274	309	FBgn0038274	309
1476	3L	4391223	4392497	1.058961868286	4391864	0.972737733056	FBgn0035542	2120	FBgn0035541	3295
1477	3R	1343166	1344838	1.058938980103	1344071	1.004064696176	FBgn0010051	1209	FBgn0015402	34464
1478	X	11802291	11803379	1.058465003967	11802763	0.81749716927	FBgn0005563	15057	FBgn0003865	20087
1479	2R	1703058	1704422	1.058313369751	1703728	0.914906950558	FBgn0033068	333	FBgn0033068	333
1480	3L	3831574	3833342	1.058235168457	3832424	0.977788083694	FBgn0013751	2739	FBgn0035464	37623
1481	X	18988758	18990223	1.058082580566	18989513	0.88790363424	FBgn0030987	623	FBgn0027603	52608
1482	2L	21067346	21068571	1.057942390442	21068006	0.85018752603	FBgn0053511	2081	FBgn0023388	61939
1483	X	19597526	19600599	1.057689666748	19600015	0.93348197937	FBgn0031070	3755	FBgn0031070	3755
1484	3R	1153197	1154504	1.057532310486	1153907	0.877680666306	FBgn0013576	7719	FBgn0037310	28040
1485	3R	12776539	12777955	1.057528972626	12777178	0.943917930126	FBgn0000015	20780	FBgn0038471	89228
1486	2R	10760377	10761683	1.057467460632	10761073	0.945726692677	FBgn0003328	2575	FBgn0000996	134750
1487	2L	19762870	19763514	1.057271957397	19762910	0.822779602475	FBgn0000529	2086	FBgn0003931	43753
1488	X	16038045	16039451	1.057069778442	16038831	0.987675249577	FBgn0000459	11840	FBgn0000459	11840
1489	3L	14161394	14162836	1.056686401367	14162188	0.944167249343	FBgn0013718	6052	FBgn0013718	6052
1490	2R	16982338	16983462	1.056215763092	16982847	0.706093856267	FBgn0010415	5903	FBgn0010415	5903
1491	3R	26058384	26060180	1.055836200714	26059504	0.940076649189	FBgn0039758	9528	FBgn0039757	24762
1492	X	10970888	10971819	1.055799484253	10971053	0.686381340027	FBgn0028686	647	FBgn0028686	647
1493	3L	18261235	18262536	1.055380821228	18261934	0.919864261852	FBgn0036784	2297	FBgn0011706	101728
1494	2R	2990576	2991635	1.055352210999	2991050	0.892226968493	FBgn0010548	2075	FBgn0015930	10626
1495	2R	16711582	16712887	1.054903507233	16712203	0.881133584415	FBgn0034603	4134	FBgn0034599	35661
1496	3R	11971829	11973799	1.054882526398	11972954	0.976802853977	FBgn0038401	213	FBgn0038396	97561
1497	2L	19947272	19948339	1.054787635803	19947780	0.789220619202	FBgn0032832	2544	FBgn0019686	109626
1498	X	10054294	10055164	1.054659366608	10054701	0.723525748533	FBgn0030183	2866	FBgn0030180	63294
1499	3L	19108719	19110113	1.054496765137	19109468	0.956953525543	FBgn0052203	7718	FBgn0016797	26417
1500	3R	8207071	8208886	1.054328918457	8208184	0.875342312981	FBgn0038028	228	FBgn0038028	228
1501	3R	16776839	16778408	1.054039955139	16777547	0.978750453276	FBgn0002921	3111	FBgn0038834	101276
1502	3R	5585406	5586700	1.054015636444	5586077	0.936904963325	FBgn0037744	758	FBgn0037752	17741
1503	3R	943693	945061	1.053960323334	944552	0.957509845495	FBgn0037293	9258	FBgn0010313	32144
1504	2L	6262745	6264035	1.053958415985	6263436	0.928308935726	FBgn0031792	1051	FBgn0043854	108979
1505	3R	25516093	25517625	1.05384016037	25516810	0.975654840469	FBgn0039683	1719	FBgn0039680	15412
1506	3L	727057	728695	1.053637504578	727803	1.008249521255	FBgn0052482	477	FBgn0000575	5135
1507	2R	16480555	16481425	1.053142547607	16480736	0.863566716512	FBgn0034563	838	FBgn0034565	5083
1508	X	8674203	8675327	1.052887439728	8674689	0.789601399348	FBgn0052710	10231	FBgn0030061	114502
1509	3L	15473574	15475058	1.052763938904	15474340	0.907173325034	FBgn0004052	20	FBgn0004052	20
1510	2R	17060555	17061733	1.052698612213	17061218	0.922082066536	FBgn0050283	13063	FBgn0010415	72468
1511	2R	6884619	6885871	1.052673816681	6885213	0.93515598774	FBgn0021795	1864	FBgn0050257	25047
1512	3L	1439376	1440667	1.0524559021	1439934	0.925656064351	FBgn0004635	7390	FBgn0004635	7390
1513	3R	10467436	10468441	1.050768375397	10467939	0.84283053875	FBgn0038248	346	FBgn0026578	13484
1514	2L	5403310	5404536	1.050199508667	5404003	0.860369950533	FBgn0016660	339	FBgn0005511	57638
1515	X	18799738	18800643	1.050132751465	18800513	0.999537666639	FBgn0052541	36217	FBgn0030974	72943
1516	3R	909844	911172	1.049691200256	910760	0.871902172382	FBgn0010313	1648	FBgn0010313	1648
1517	2L	1954082	1955344	1.049499511719	1954791	0.854543268681	FBgn0031375	272	FBgn0031391	192496
1518	3R	18287619	18288999	1.04914855957	18288063	0.87752087911	FBgn0024832	113	FBgn0024832	113
1519	2L	16128369	16129512	1.048427581787	16128905	0.869997564952	FBgn0028884	532	FBgn0028897	129147
1520	2R	10649804	10650956	1.048313140869	10650433	0.831045992234	FBgn0033993	12185	FBgn0033989	143347
1521	2R	9699863	9701100	1.048261642456	9700378	0.885638349196	FBgn0050069	1348	FBgn0000289	10793
1522	2L	4683992	4684911	1.048146724701	4684770	0.689724662087	FBgn0000227	311	FBgn0000227	311
1523	X	14820385	14821791	1.047656059265	14821151	0.918590012719	FBgn0000535	15958	FBgn0030605	76698
1524	X	3563776	3565150	1.046813011169	3564404	0.921750640869	FBgn0015286	963	FBgn0000542	116929
1525	3L	3862087	3863072	1.04648065567	3862239	0.704750776291	FBgn0026592	13867	FBgn0035470	20449
1526	3L	3237128	3238124	1.046268463135	3237676	0.761926566853	FBgn0067709	3110	FBgn0035423	30794
1527	X	19097486	19098845	1.045939922333	19098189	0.944534301758	FBgn0040068	2421	FBgn0031008	4632
1528	2R	14922578	14923717	1.045595169067	14923222	0.815316256355	FBgn0028981	6239	FBgn0028981	6239
1529	2R	19782123	19784845	1.045484542847	19782712	0.979402478536	FBgn0005636	625	FBgn0034987	86755
1530	3R	2033775	2034973	1.04491519928	2034456	0.832199679481	FBgn0037410	2265	FBgn0053097	159554
1531	3R	12067475	12069053	1.044748306274	12068488	0.868139521281	FBgn0040071	17117	FBgn0011253	29688
1532	2R	3674432	3675850	1.044286251068	3675234	0.918163657188	FBgn0033272	92	FBgn0050373	1245
1533	X	9850264	9851495	1.044169902802	9850743	0.854933947325	FBgn0052692	2698	FBgn0030177	77648
1534	2L	21224281	21225468	1.044088840485	21224806	0.844224873711	FBgn0010229	24	FBgn0003930	22035
1535	3R	16653704	16656607	1.04404592514	16654662	0.973686723148	FBgn0027493	1675	FBgn0038830	4711
1536	3R	1928589	1929693	1.044042110443	1929169	0.896419554949	FBgn0026077	2560	FBgn0003261	94868
1537	3L	14004913	14006286	1.044006824493	14005530	1.018332874074	FBgn0026418	3247	FBgn0036405	10958
1538	3R	24408135	24409302	1.04394197464	24408585	0.777218818665	FBgn0000659	2220	FBgn0000659	2220
1539	2L	18140851	18142280	1.043769836426	18141555	0.956496659447	FBgn0041184	6784	FBgn0041184	6784
1540	X	10697893	10699667	1.042886734009	10698420	0.759685460259	FBgn0030241	1672	FBgn0030241	1672
1541	3R	27865577	27866866	1.042321205139	27866234	0.878976485308	FBgn0039887	2139	FBgn0002780	11560
1542	3R	17440935	17442651	1.042160511017	17441576	0.99911609292	FBgn0046832	6670	FBgn0046832	6670
1543	X	8079700	8082211	1.042106628418	8081456	0.950168609619	FBgn0030025	4464	FBgn0030028	35184
1544	3L	8363220	8364411	1.041996955872	8363903	0.84534522891	FBgn0035886	1586	FBgn0035878	43626
1545	2L	17217756	17218796	1.041951656342	17218349	0.749489952536	FBgn0051745	23130	FBgn0032633	161727
1546	X	10955154	10956556	1.0416431427	10955865	0.880609512329	FBgn0015245	2174	FBgn0028686	14541
1547	3R	12098545	12099735	1.041324138641	12099063	0.846340537071	FBgn0011253	887	FBgn0011253	887
1548	3L	8262286	8264012	1.041048526764	8263042	1.060501884012	FBgn0027569	762	FBgn0035872	26392
1549	2R	11349474	11350550	1.040499687195	11349983	0.722004943424	FBgn0003130	345	FBgn0050085	34025
1550	3L	6166261	6167784	1.040481567383	6166940	0.973860085011	FBgn0035692	193	FBgn0035692	193
1551	X	13504760	13505928	1.040246963501	13505365	0.78604131937	FBgn0030508	1729	FBgn0030507	3405
1552	2R	13829780	13831220	1.03999710083	13830598	1.059029038747	FBgn0040737	3913	FBgn0034326	16277
1553	3L	9395224	9396582	1.039025306702	9395871	0.932073649238	FBgn0023129	1329	FBgn0023129	1329
1554	3R	26599694	26600625	1.038650512695	26600050	0.728941644941	FBgn0004606	8402	FBgn0003720	77987
1555	3R	25406997	25408425	1.038604736328	25407869	0.858599035363	FBgn0039670	5953	FBgn0039678	89513
1556	2L	281578	283905	1.038533210754	282247	0.856386044446	FBgn0031244	1034	FBgn0031244	1034
1557	X	21113984	21115129	1.038187980652	21114539	0.80429426829	FBgn0052520	672	FBgn0020369	12197
1558	X	7733225	7735253	1.03778553009	7733979	0.941425859928	FBgn0029969	9	FBgn0029970	2829
1559	3R	12395782	12397084	1.037620544434	12396383	0.897751748562	FBgn0038445	855	FBgn0038453	72944
1560	3R	20480261	20481462	1.037509441376	20480876	0.875125352074	FBgn0039215	8	FBgn0051125	333
1561	2R	15492826	15494958	1.036494255066	15493838	0.911391089944	FBgn0034479	2094	FBgn0004364	132536
1562	3R	18612767	18613907	1.036431312561	18613342	0.83596263613	FBgn0039026	3136	FBgn0039013	60720
1563	3R	8274622	8276294	1.03623008728	8275582	1.024090945721	FBgn0038053	564	FBgn0038046	20580
1564	3R	27762703	27764010	1.036007881165	27763480	0.90806889534	FBgn0039886	40372	FBgn0002780	114314
1565	2R	3777275	3778445	1.035737991333	3777816	0.739162147045	FBgn0063356	1073	FBgn0010109	33676
1566	2L	16744744	16745889	1.035675525665	16745240	0.799993767458	FBgn0032601	5025	FBgn0032600	5907
1567	2L	20927431	20928720	1.035485267639	20928012	0.862773222082	FBgn0032908	6719	FBgn0032906	14275
1568	X	12300290	12301549	1.034721374512	12300967	0.905637348399	FBgn0030392	2931	FBgn0015024	186753
1569	X	18664257	18665407	1.034558296204	18664781	0.77087205999	FBgn0030963	238	FBgn0030965	13655
1570	3R	2369908	2371354	1.034215450287	2370546	0.98654867808	FBgn0046873	4212	FBgn0037446	87670
1571	2R	17731934	17733354	1.03405380249	17732553	1.026797631208	FBgn0034715	1381	FBgn0034704	50065
1572	2L	1013094	1014867	1.033832550049	1014270	0.893544401441	FBgn0031295	12627	FBgn0003310	63541
1573	2R	7895682	7896768	1.033780574799	7896308	0.758734971285	FBgn0033723	20	FBgn0010238	72790
1574	2R	19405062	19406498	1.033213615417	19405649	0.9013222754	FBgn0034925	185	FBgn0034925	185
1575	X	1492018	1492810	1.033077716827	1492690	0.784204352986	FBgn0029584	15787	FBgn0023530	32745
1576	3L	14018214	14019798	1.032774925232	14019191	0.808837413788	FBgn0052138	163	FBgn0036406	936
1577	2L	6185838	6187101	1.032554149628	6186585	0.815805659575	FBgn0040951	3886	FBgn0031782	58823
1578	3R	12682698	12684013	1.032242774963	12683446	0.933507978916	FBgn0082171	1409	FBgn0082171	1409
1579	2L	7849026	7849878	1.032190799713	7849245	0.732943608211	FBgn0031955	4056	FBgn0020618	21993
1580	2R	16131814	16134096	1.032140731812	16133307	0.819779109955	FBgn0034527	59	FBgn0046816	12363
1581	2L	3538049	3539863	1.032125473022	3538967	0.872632643756	FBgn0024244	284	FBgn0031549	8681
1582	2R	2526310	2527419	1.031036376953	2526950	0.731849819422	FBgn0029506	2881	FBgn0033107	200077
1583	2R	11401136	11402283	1.030822753906	11401792	0.758415877819	FBgn0003425	3925	FBgn0003425	3925
1584	X	11558717	11560407	1.030746459961	11559479	1.006100878996	FBgn0030330	1473	FBgn0030328	6678
1585	3R	5572414	5573617	1.030621051788	5573042	0.843086579267	FBgn0037739	212	FBgn0002431	21709
1586	2R	8147579	8148829	1.030529499054	8148155	0.916448414326	FBgn0033757	130	FBgn0053792	426
1587	X	6858258	6859928	1.030446529388	6858908	0.891052424908	FBgn0029928	10	FBgn0029929	231
1588	X	7782297	7784737	1.030217647552	7783144	0.94835320641	FBgn0029983	939	FBgn0004404	3004
1589	2R	13316118	13317392	1.029921531677	13316724	0.928531855345	FBgn0004586	928	FBgn0004586	928
1590	2R	4089628	4090675	1.029731750488	4090090	0.909378618002	FBgn0033305	209	FBgn0022027	47174
1591	X	18162688	18163673	1.029545783997	18163139	0.761604040861	FBgn0030912	8037	FBgn0004956	21377
1592	3R	1497353	1499440	1.029216766357	1498576	0.851412043852	FBgn0037363	3141	FBgn0037363	3141
1593	X	1997838	1999007	1.028701305389	1997886	0.781607151031	FBgn0023507	242	FBgn0025626	76594
1594	3R	5062545	5063558	1.028632164001	5063082	0.786832078298	FBgn0003165	322	FBgn0000412	3294
1595	3R	1121454	1122700	1.028576850891	1122170	0.924826341517	FBgn0037310	3697	FBgn0037310	3697
1596	2L	7624079	7626011	1.028522014618	7625130	0.930334568024	FBgn0031926	16740	FBgn0053529	80707
1597	3L	4120222	4121395	1.028453826904	4120698	0.750202247075	FBgn0015287	1127	FBgn0004574	2035
1598	2R	19084529	19085686	1.028391361237	19085063	0.832278847694	FBgn0015903	12566	FBgn0015903	12566
1599	3R	20410963	20413214	1.028265953064	20412412	0.867075741291	FBgn0053343	1027	FBgn0039210	1557
1600	3L	10491245	10492168	1.027814865112	10491753	0.633605586158	FBgn0052062	1801	FBgn0000629	120324
1601	3R	6401	8718	1.027636528015	7099	0.959985786014	FBgn0037213	6719	FBgn0037213	6719
1602	3R	255914	256741	1.027448177338	255998	0.715197881063	FBgn0037248	944	FBgn0037249	3654
1603	2R	10496915	10498019	1.027298212051	10497541	0.820238478044	FBgn0033988	1383	FBgn0033988	1383
1604	3L	11448946	11449702	1.027029037476	11449058	0.79278382388	FBgn0028668	113	FBgn0036165	12449
1605	2L	6970239	6971408	1.027009248734	6970701	0.795299321413	FBgn0016978	1035	FBgn0016978	1035
1606	3R	17324679	17325928	1.026958465576	17325375	0.804979920387	FBgn0051179	573	FBgn0013984	80876
1607	3R	9454167	9455697	1.026736736298	9455084	0.780187159777	FBgn0038163	2580	FBgn0053328	11106
1608	X	4441358	4442595	1.02672290802	4441905	0.833221018314	FBgn0003053	20901	FBgn0029715	42323
1609	2R	8999469	9000718	1.026325702667	9000065	0.899509459734	FBgn0000119	940	FBgn0000119	940
1610	2L	18826519	18827716	1.026321411133	18827142	0.840766401852	FBgn0015808	3	FBgn0032717	8454
1611	3R	2930846	2931866	1.026136398315	2931389	0.714464355918	FBgn0040670	11543	FBgn0003884	19129
1612	2R	12344900	12346148	1.025978565216	12345543	0.905280470848	FBgn0082172	768	FBgn0025832	24658
1613	3L	16596350	16598191	1.02597618103	16597260	0.893700263079	FBgn0017572	16529	FBgn0017572	16529
1614	2R	2382750	2384311	1.025856018066	2383357	0.902162888471	FBgn0033109	1225	FBgn0033107	56484
1615	2R	8534755	8535767	1.025442123413	8535245	0.739998613085	FBgn0008654	22215	FBgn0005624	38349
1616	3L	11093282	11094343	1.024750709534	11093993	0.746778806051	FBgn0036134	729	FBgn0036135	813
1617	3R	4865067	4866635	1.024292945862	4865970	0.894303500652	FBgn0037657	460	FBgn0037657	460
1618	X	22033280	22034531	1.024226665497	22033881	0.850286513567	FBgn0031201	18547	FBgn0031186	375896
1619	3R	13947032	13948403	1.024192810059	13947580	0.946070923525	FBgn0051518	12865	FBgn0038566	40737
1620	X	8094168	8096157	1.023866176605	8095538	0.725037911359	FBgn0017566	1364	FBgn0030028	21102
1621	3L	19259383	19261033	1.023852348328	19260274	0.910401768155	FBgn0028380	246	FBgn0036853	39958
1622	3L	14523600	14524678	1.023849248886	14524470	0.736414125987	FBgn0028418	1553	FBgn0028418	1553
1623	2L	19571636	19573142	1.023817062378	19572486	0.913057888255	FBgn0005672	767	FBgn0005672	767
1624	3L	7586662	7587307	1.02334022522	7587229	0.955714046955	FBgn0035802	20176	FBgn0014011	178103
1625	3R	948392	949594	1.023331165314	948966	0.893463134766	FBgn0037293	4844	FBgn0010313	36558
1626	2R	11214229	11215350	1.022696495056	11214811	0.756451129913	FBgn0050080	1746	FBgn0010426	19868
1627	X	7986353	7988008	1.022204875946	7987175	0.849542140961	FBgn0025800	302	FBgn0030003	12212
1628	X	9398178	9399454	1.022054672241	9398708	0.886933438918	FBgn0028327	183	FBgn0030136	1132
1629	2L	5986108	5987668	1.022037506104	5986950	0.951565125409	FBgn0001941	626	FBgn0001942	5191
1630	3L	3751411	3752189	1.021678924561	3751816	0.673067867756	FBgn0035458	13083	FBgn0035464	42985
1631	2R	5633818	5634998	1.021655082703	5634526	0.753208100796	FBgn0010531	151	FBgn0033486	5020
1632	2L	9758273	9759511	1.021604061127	9758850	0.906942030963	FBgn0022720	512	FBgn0032138	47581
1633	4	955877	956551	1.021388530731	955921	0.907292524974	FBgn0019985	1171	FBgn0039930	93688
1634	2R	11716820	11718151	1.021260738373	11717441	0.899009648491	FBgn0015295	305	FBgn0034088	6276
1635	3L	13218923	13219654	1.020658969879	13219606	0.677168655396	FBgn0052119	3043	FBgn0010452	131386
1636	X	7401714	7402872	1.020589828491	7402122	0.703360725852	FBgn0029951	17712	FBgn0027553	171436
1637	4	864386	865409	1.020367622375	864777	0.68065551122	FBgn0053797	980	FBgn0039930	184832
1638	X	3682597	3684065	1.019641399384	3683396	0.932666161481	FBgn0000542	2063	FBgn0000542	2063
1639	2R	13605602	13606636	1.019351005554	13606097	0.730760455132	FBgn0034298	1325	FBgn0034298	1325
1640	X	13449297	13450878	1.018753051758	13450048	0.947697194417	FBgn0030502	243	FBgn0030507	51912
1641	2L	9987702	9990256	1.018624305725	9988751	0.958782315254	FBgn0040965	4094	FBgn0040965	4094
1642	2R	18367340	18368446	1.018217086792	18367911	0.767758242289	FBgn0001263	1517	FBgn0010078	5933
1643	3R	5412482	5413801	1.018107891083	5413000	0.833812264835	FBgn0037718	339	FBgn0037719	3709
1644	3R	1553261	1554554	1.017735004425	1554104	0.933098186146	FBgn0037368	5159	FBgn0037372	26391
1645	X	2544427	2545445	1.016525745392	2544914	0.783572143979	FBgn0003068	3178	FBgn0024978	43427
1646	3R	12672478	12673647	1.016355514526	12673090	0.867418008692	FBgn0020546	2636	FBgn0020546	2636
1647	2L	16401439	16402505	1.015632152557	16401967	0.838917791843	FBgn0020416	39242	FBgn0025678	49277
1648	3R	8841675	8842988	1.015385627747	8842249	0.913570276896	FBgn0020496	4861	FBgn0038109	6632
1649	2L	12730334	12731120	1.014628410339	12730915	0.856078250068	FBgn0032455	9077	FBgn0032445	37892
1650	3R	22712290	22713571	1.01438999176	22713012	0.870475544649	FBgn0004359	5556	FBgn0002838	11334
1651	3R	16459777	16461013	1.014268875122	16460351	0.885951668024	FBgn0015279	79	FBgn0051506	29797
1652	2L	18143420	18144348	1.014222145081	18143939	0.760444134474	FBgn0041184	4400	FBgn0041184	4400
1653	X	21134155	21135466	1.014165401459	21134851	0.849504470825	FBgn0031174	130	FBgn0020369	8115
1654	3R	810854	813068	1.013663291931	811577	0.849796652794	FBgn0037291	1623	FBgn0004183	37691
1655	3R	26592355	26593800	1.013645648956	26593090	0.938404980828	FBgn0004606	1442	FBgn0003720	84947
1656	2L	13904466	13906037	1.012788295746	13905345	0.849018335342	FBgn0012037	300	FBgn0012037	300
1657	2L	18611789	18612899	1.012763977051	18612536	0.6952401049	FBgn0032692	540	FBgn0032693	36377
1658	2R	3931135	3932407	1.01268863678	3931725	0.866217781516	FBgn0028836	1076	FBgn0010109	187585
1659	2R	7038794	7039802	1.012434959412	7039314	0.735597985131	FBgn0050034	1359	FBgn0000577	4803
1660	X	1935706	1936763	1.012306213379	1936247	0.814582616091	FBgn0040394	292	FBgn0025626	14955
1661	2L	13229053	13230233	1.011667251587	13229736	0.901339643142	FBgn0032491	19	FBgn0032491	19
1662	3R	297989	299145	1.011476993561	298559	0.83433846065	FBgn0051523	6269	FBgn0037255	12204
1663	3R	7396604	7397795	1.011396408081	7397216	0.780445379369	FBgn0025701	2244	FBgn0037920	48597
1664	4	624169	624847	1.011205673218	624799	1.064139048258	FBgn0028996	2944	FBgn0026777	296452
1665	X	17665994	17667133	1.01111125946	17666563	0.723479535845	FBgn0030870	1786	FBgn0030870	1786
1666	X	18628705	18630613	1.010643959045	18630000	0.958092816671	FBgn0001090	1616	FBgn0001090	1616
1667	3L	18819337	18820539	1.010641098022	18820039	0.849327031304	FBgn0067689	6202	FBgn0036818	11559
1668	2R	11834050	11835120	1.010528087616	11834548	0.76320245862	FBgn0034113	1032	FBgn0034110	25283
1669	3R	24149261	24150191	1.010041236877	24149736	0.704886043773	FBgn0040108	4269	FBgn0040108	4269
1670	3R	3926218	3927529	1.010010719299	3927061	0.836094141006	FBgn0037548	1315	FBgn0037550	24994
1671	3L	1084594	1085616	1.00999212265	1085065	0.784956514835	FBgn0004870	444	FBgn0035194	146141
1672	X	19186761	19187685	1.009734630585	19186929	0.656126239083	FBgn0031016	193	FBgn0031008	84108
1673	3R	25868918	25869641	1.009558200836	25869538	0.709739780426	FBgn0003512	470	FBgn0003512	470
1674	2R	17829691	17831149	1.009321689606	17830594	0.885560372297	FBgn0013272	5350	FBgn0013272	5350
1675	3R	22373148	22373913	1.009291172028	22373415	0.642561674118	FBgn0026178	11347	FBgn0039449	169692
1676	X	11626121	11628024	1.008931159973	11626776	0.876984786987	FBgn0000259	304	FBgn0030328	73975
1677	3R	6518926	6519751	1.008780479431	6519045	0.638579455289	FBgn0020385	3195	FBgn0001235	54659
1678	3R	6423508	6424841	1.008673667908	6424218	0.908703231812	FBgn0001235	40168	FBgn0001235	40168
1679	X	2012214	2013503	1.007941246033	2012795	0.932343482971	FBgn0004655	2344	FBgn0025626	91503
1680	2R	13837166	13838393	1.007813930511	13837856	0.820735538707	FBgn0040737	11171	FBgn0034326	23535
1681	4	827924	829120	1.006974220276	828632	0.844176909503	FBgn0039939	8949	FBgn0039930	220977
1682	2R	1488950	1490390	1.006851673126	1489563	0.918045401573	FBgn0004603	895	FBgn0033059	94202
1683	3R	10480717	10481840	1.006178855896	10481341	0.915670226602	FBgn0026578	82	FBgn0026578	82
1684	2R	19266493	19267682	1.005672454834	19267053	0.879138052464	FBgn0034902	6689	FBgn0010278	49542
1685	X	4762944	4764245	1.005598545074	4763568	0.956380395328	FBgn0029736	114	FBgn0029738	17819
1686	X	4460821	4462928	1.005470275879	4461458	0.868434607983	FBgn0003053	1348	FBgn0029718	31656
1687	X	17070671	17071802	1.005425453186	17071235	0.725845591227	FBgn0030832	6076	FBgn0000163	76359
1688	X	5827108	5828303	1.005230426788	5827925	0.712956547737	FBgn0029831	6123	FBgn0000042	81825
1689	2R	15351295	15352409	1.005204677582	15351940	0.802435747782	FBgn0034476	10172	FBgn0011849	109546
1690	3L	8849908	8851210	1.005052566528	8850533	0.904729226056	FBgn0020633	15024	FBgn0020633	15024
1691	4	1167646	1168340	1.004948616028	1168157	0.957072648135	FBgn0039925	441	FBgn0011642	86991
1692	3L	3110818	3111508	1.004864692688	3111460	0.700517177582	FBgn0026189	205	FBgn0012049	20747
1693	X	6203894	6205524	1.004834651947	6204622	0.872979949502	FBgn0016974	3574	FBgn0029868	8987
1694	3L	2360604	2361764	1.004817008972	2361042	0.818946333493	FBgn0035337	78	FBgn0035335	4059
1695	3L	22881860	22883961	1.004446983337	22882570	0.816882252693	FBgn0037207	3515	FBgn0037207	3515
1696	X	17523798	17524551	1.004419326782	17523973	0.781968376853	FBgn0052556	8490	FBgn0030866	49238
1697	3L	15199985	15201229	1.004384994507	15200631	0.857225060463	FBgn0029114	269	FBgn0029114	269
1698	3L	11016799	11017845	1.004324913025	11017291	0.792246754964	FBgn0036115	8025	FBgn0036118	18295
1699	3L	7862985	7863606	1.004304409027	7863068	0.769614219666	FBgn0035823	5759	FBgn0035823	5759
1700	3L	3401053	3402547	1.00412273407	3401621	0.888761043549	FBgn0014388	6846	FBgn0027616	43923
1701	2R	12370859	12372058	1.004066467285	12371487	0.839287337135	FBgn0026533	403	FBgn0025832	1286
1702	X	11414700	11416053	1.003863334656	11415230	0.853947695564	FBgn0003277	310	FBgn0003277	310
1703	2R	11426165	11427550	1.003792762756	11426841	0.890989939372	FBgn0053463	15551	FBgn0003425	21124
1704	X	5458594	5459474	1.00376033783	5458645	0.680906719632	FBgn0029776	2352	FBgn0029783	52561
1705	3L	8987328	8988937	1.003605365753	8988142	1.002478897572	FBgn0035955	4344	FBgn0035954	8997
1706	2L	5944050	5945281	1.003201961517	5944743	0.774521112442	FBgn0001128	1061	FBgn0000308	36282
1707	3R	17987837	17989383	1.002795219421	17988728	0.81812030077	FBgn0053335	2012	FBgn0053335	2012
1708	X	621005	622141	1.001324653625	621391	0.712861509884	FBgn0065054	496	FBgn0065054	496
1709	X	4797191	4798526	1.001148223877	4797887	0.879629029168	FBgn0061196	8350	FBgn0004368	13518
1710	2L	18770419	18771939	1.001109600067	18771062	0.934986948967	FBgn0045852	7171	FBgn0032717	64534
1711	3L	12666486	12668047	1.000205993652	12667227	0.944965418647	FBgn0014343	468	FBgn0036306	61477
1712	2R	18188802	18189977	1.000154495239	18189393	0.835693478584	FBgn0020257	7162	FBgn0020257	7162
1713	X	16297585	16298492	0.999878406525	16298000	0.771076931673	FBgn0010256	15386	FBgn0010256	15386
1714	3R	18956903	18957935	0.999747753143	18957525	0.771113956676	FBgn0051457	3819	FBgn0051457	3819
1715	2R	20315670	20316857	0.99965429306	20316161	0.913853673374	FBgn0000157	6269	FBgn0050423	67275
1716	2R	8033875	8035474	0.999179363251	8034773	0.802957385778	FBgn0033751	52	FBgn0033751	52
1717	2R	12471656	12473109	0.999044418335	12472352	0.801936626434	FBgn0034172	13	FBgn0015562	2025
1718	X	6183637	6184770	0.998888969421	6184118	0.761416403453	FBgn0029866	645	FBgn0029868	11517
1719	X	19481750	19482598	0.998823165894	19482196	0.664529407726	FBgn0031050	2213	FBgn0031047	9379
1720	2R	18022975	18024471	0.998523712158	18023850	0.92269115448	FBgn0034735	24054	FBgn0034743	89853
1721	3R	14372131	14373648	0.998061656952	14372880	0.93899973701	FBgn0004652	1636	FBgn0027841	112234
1722	X	5441080	5443353	0.997714996338	5441859	0.858323383331	FBgn0029775	2349	FBgn0029783	69347
1723	3R	20638746	20640080	0.997465610504	20639406	0.887543890211	FBgn0027539	344	FBgn0013953	33330
1724	3R	20586724	20588004	0.996718883514	20587335	0.887969914605	FBgn0015591	3445	FBgn0000140	7710
1725	2L	5579461	5580607	0.996655464172	5580050	0.948885749368	FBgn0031722	1066	FBgn0031718	29024
1726	3R	12859973	12861097	0.996585845947	12860588	0.776388112236	FBgn0038469	1152	FBgn0038471	5818
1727	X	6604181	6605380	0.996346473694	6604790	0.828277617693	FBgn0029899	3232	FBgn0029905	61361
1728	3L	2685578	2686694	0.995248794556	2686109	0.796645949869	FBgn0035367	12890	FBgn0035370	64419
1729	3R	23756265	23758300	0.995068073273	23757382	0.932840228081	FBgn0051053	3504	FBgn0039559	6189
1730	3L	13856258	13857310	0.995025634766	13856817	0.94033053342	FBgn0036384	879	FBgn0036386	37439
1731	3R	11858850	11860585	0.99454498291	11860024	0.822624713182	FBgn0003117	8205	FBgn0038396	15369
1732	3R	27439865	27440867	0.994530200958	27440305	0.69808357954	FBgn0039859	1420	FBgn0039857	18338
1733	2R	11571679	11572435	0.994241714478	11571861	0.656371593475	FBgn0082181	8295	FBgn0034065	42020
1734	3L	12622424	12624328	0.993813514709	12623260	0.906750061933	FBgn0052111	21377	FBgn0036306	105444
1735	2R	8554296	8555557	0.993708610535	8555037	0.862549972534	FBgn0033788	8158	FBgn0005624	58141
1736	3L	20498119	20499281	0.992879867554	20498616	0.757245254517	FBgn0037012	24361	FBgn0037009	43766
1737	2R	14050649	14054062	0.992286682129	14052479	0.790166155497	FBgn0003067	849	FBgn0003067	849
1738	2R	19007297	19007951	0.991988182068	19007472	0.756116231283	FBgn0034869	140	FBgn0034868	10034
1739	X	16791053	16792253	0.991875648499	16791743	0.892904251814	FBgn0030808	8550	FBgn0030806	14944
1740	X	11823877	11824848	0.991784572601	11824361	0.650181007385	FBgn0003865	1511	FBgn0003865	1511
1741	2R	11610866	11611916	0.991598367691	11611449	0.664541989565	FBgn0034072	1951	FBgn0034073	6017
1742	X	631123	632344	0.991357803345	631737	0.762358777663	FBgn0027343	4888	FBgn0015288	9777
1743	2L	5433222	5434646	0.991114139557	5434008	0.841788516325	FBgn0051647	15194	FBgn0005511	27633
1744	X	14462510	14464204	0.99103307724	14462994	0.780218929052	FBgn0015773	24774	FBgn0015773	24774
1745	2R	19485395	19486590	0.990975379944	19485941	0.81922862109	FBgn0005612	880	FBgn0034948	1063
1746	3L	15980369	15981315	0.990769863129	15980768	0.70483532548	FBgn0036558	3697	FBgn0044028	7971
1747	X	20402578	20404000	0.990746498108	20403386	0.875013232231	FBgn0031123	1204	FBgn0003300	101731
1748	3R	814380	815526	0.990655899048	814954	0.859905898571	FBgn0037292	480	FBgn0004183	41068
1749	2R	19644301	19645811	0.990561962128	19645302	0.96255308787	FBgn0034982	336	FBgn0034982	336
1750	3R	23038869	23040077	0.990467071533	23039399	0.727027088404	FBgn0054006	5665	FBgn0005696	25416
1751	3L	21428977	21430063	0.990381240845	21429485	0.838302910328	FBgn0015239	1838	FBgn0037085	5643
1752	3R	18886070	18887274	0.99026966095	18886688	0.788958907127	FBgn0053193	303	FBgn0051457	67018
1753	X	8602944	8603737	0.990205287933	8603255	0.657757123311	FBgn0030063	37462	FBgn0030061	43068
1754	4	1117463	1118768	0.989612102509	1118158	0.769095033407	FBgn0005561	9090	FBgn0011642	36992
1755	X	19720683	19721764	0.989555358887	19721309	0.711672782898	FBgn0000076	2688	FBgn0031079	35321
1756	2R	19062667	19063991	0.989344120026	19063360	0.74722144183	FBgn0034879	441	FBgn0034879	441
1757	4	76477	77641	0.989340782166	76891	0.744565069675	FBgn0004859	776	FBgn0004859	776
1758	2R	10744518	10745603	0.989254951477	10745092	0.847615315364	FBgn0001187	9817	FBgn0000996	150731
1759	2R	16410789	16411874	0.989218235016	16411309	0.760314604815	FBgn0034560	5977	FBgn0016984	71313
1760	X	14063462	14064189	0.988966941833	14064111	0.748221683502	FBgn0053249	1992	FBgn0002873	17669
1761	2R	16830408	16832579	0.988931655884	16831908	0.725521504879	FBgn0050394	775	FBgn0020306	882
1762	3R	24669570	24670970	0.988342285156	24670172	0.826649441439	FBgn0015589	200	FBgn0028373	14743
1763	X	18846460	18847240	0.988004684448	18846569	0.71595993909	FBgn0040885	38073	FBgn0030974	118999
1764	3L	12226579	12227840	0.987380981445	12227036	0.886156638463	FBgn0052098	10531	FBgn0052100	14463
1765	3R	26911831	26912837	0.987318515778	26912256	0.684474271886	FBgn0039816	10784	FBgn0010808	32622
1766	3L	4138475	4139615	0.987252235413	4139075	0.819958799026	FBgn0053545	5366	FBgn0004574	16342
1767	3L	17431032	17432200	0.987239837646	17431715	0.743686900419	FBgn0036726	507	FBgn0036726	507
1768	2L	18919829	18921139	0.986676692963	18920527	0.902381390333	FBgn0032723	19350	FBgn0032728	44434
1769	3R	17013893	17015162	0.986462593079	17014543	0.896745204926	FBgn0038867	20693	FBgn0038870	30258
1770	X	5362096	5363440	0.986456871033	5362687	0.902940205165	FBgn0029771	189	FBgn0029771	189
1771	2L	589162	590601	0.986070632935	590035	0.948411941528	FBgn0010323	4652	FBgn0031267	15803
1772	3R	25846303	25848722	0.985815048218	25847648	0.934682285084	FBgn0039738	332	FBgn0001281	16812
1773	3L	6723333	6724434	0.985512733459	6723912	0.865816513697	FBgn0035713	2321	FBgn0035713	2321
1774	3R	976204	977298	0.985322952271	976667	0.837460349588	FBgn0037295	37	FBgn0051537	29743
1775	2R	5932510	5933935	0.985157966614	5933308	0.944424211979	FBgn0033519	428	FBgn0033522	8217
1776	X	17550318	17551327	0.985144615173	17550875	0.736350638526	FBgn0052560	6152	FBgn0030866	22336
1777	3R	11813765	11815691	0.98441362381	11814367	0.837295564016	FBgn0003507	2444	FBgn0003507	2444
1778	3R	13997399	13998964	0.98438501358	13998109	0.815452182994	FBgn0042693	4658	FBgn0038570	5142
1779	2R	6600792	6601699	0.98428440094	6601068	0.641090329488	FBgn0040766	4112	FBgn0033581	64895
1780	3R	3736702	3737803	0.9842004776	3737254	0.80116558075	FBgn0004901	247	FBgn0037550	214801
1781	3R	1128308	1129685	0.983604431152	1128883	0.953108966351	FBgn0037310	3016	FBgn0037310	3016
1782	X	19194668	19195758	0.983577489853	19195244	0.809729427099	FBgn0031016	8122	FBgn0031008	92423
1783	X	5846033	5847174	0.983351230621	5846534	0.734369903803	FBgn0027546	501	FBgn0029840	88408
1784	2R	4384073	4384728	0.98307800293	4384318	0.631174234244	FBgn0011286	12114	FBgn0033341	28867
1785	2L	10841525	10842600	0.983059406281	10841974	0.982843478521	FBgn0032305	629	FBgn0032305	629
1786	3R	11034725	11035819	0.983050823212	11035349	0.827595766853	FBgn0038300	421	FBgn0038301	3973
1787	3R	20743576	20744670	0.983021259308	20744131	0.752785682678	FBgn0039249	263	FBgn0015625	47514
1788	3L	21595064	21596318	0.982768058777	21595454	0.780090451241	FBgn0053292	3238	FBgn0028663	121751
1789	X	9397097	9397896	0.982387065887	9397502	0.736126899719	FBgn0052700	1052	FBgn0030136	2338
1790	X	10448981	10451325	0.98227930069	10449640	0.939447253942	FBgn0030218	1708	FBgn0052680	110685
1791	X	3525379	3526448	0.981868743896	3525876	0.734604134279	FBgn0023215	8086	FBgn0029672	96100
1792	3L	20333902	20335261	0.981793403625	20334640	0.832244536456	FBgn0028978	809	FBgn0028978	809
1793	3L	19855558	19856561	0.9814453125	19855999	0.728250896229	FBgn0020887	1242	FBgn0020887	1242
1794	X	13042640	13043693	0.981426239014	13043307	0.716358035803	FBgn0005410	2296	FBgn0029133	2963
1795	X	4438543	4439524	0.980969429016	4439062	0.793137013912	FBgn0029717	21944	FBgn0029715	39480
1796	3R	4673442	4674608	0.980853557587	4674082	0.802636802197	FBgn0011966	13520	FBgn0011966	13520
1797	3R	4508309	4509825	0.98037481308	4509177	0.733668271233	FBgn0053325	3125	FBgn0037608	9338
1798	X	2498562	2499763	0.980320453644	2499198	0.808444920708	FBgn0003371	9092	FBgn0003371	9092
1799	3L	23519863	23520530	0.979681015015	23519941	0.893397596147	FBgn0052230	246774	FBgn0024733	490626
1800	3L	22096843	22098153	0.979595184326	22097494	0.860407961739	FBgn0037152	1774	FBgn0000100	87611
1801	2R	18204791	18205724	0.97957611084	18205298	0.745883436764	FBgn0005631	3246	FBgn0020257	8743
1802	3R	3821247	3821918	0.979125738144	3821764	0.792816400528	FBgn0037534	196	FBgn0037550	130291
1803	3L	14195644	14196622	0.979030132294	14196159	0.67738347895	FBgn0036416	2569	FBgn0036415	12991
1804	3L	5516301	5517231	0.978646278381	5516716	0.720431208611	FBgn0035611	7112	FBgn0003486	49808
1805	2L	20133295	20134169	0.978642463684	20133940	0.674340248108	FBgn0032853	3110	FBgn0032849	39946
1806	3R	13252743	13254007	0.978532791138	13253458	0.888461898355	FBgn0038511	1964	FBgn0025456	33153
1807	3R	25958801	25959903	0.978492736816	25959394	0.810593128204	FBgn0003738	927	FBgn0065067	74140
1808	2R	7853402	7854392	0.978006362915	7853886	0.816296236856	FBgn0033716	177	FBgn0010238	115212
1809	X	5510683	5511733	0.977541923523	5511104	0.669546794891	FBgn0029783	102	FBgn0029783	102
1810	2L	11060848	11062100	0.977466106415	11061368	0.881441116333	FBgn0032330	3965	FBgn0032335	9693
1811	X	2303733	2304828	0.977437973022	2304302	0.863239256541	FBgn0004050	377	FBgn0004050	377
1812	2R	20576434	20578133	0.977242469788	20577304	0.914318084717	FBgn0050198	6301	FBgn0001148	7724
1813	3R	2911579	2912937	0.976584911346	2912313	0.862558897804	FBgn0003884	53	FBgn0003884	53
1814	3R	2635541	2637133	0.976462364197	2636274	0.939367055893	FBgn0046833	978	FBgn0046833	978
1815	X	1704604	1705676	0.976234436035	1705106	0.753016233444	FBgn0026090	10001	FBgn0024988	17628
1816	2L	8221368	8222595	0.976157665253	8221998	0.897512048483	FBgn0032005	1261	FBgn0015299	10635
1817	2L	6963259	6964476	0.975697040558	6963811	0.870561957359	FBgn0031878	262	FBgn0031878	262
1818	2L	21886627	21887865	0.975365161896	21887445	0.844746232033	FBgn0032965	1591	FBgn0003866	71257
1819	2R	10837204	10838360	0.975282669067	10837823	0.837585508823	FBgn0013750	486	FBgn0000996	58000
1820	3L	3025652	3026714	0.975113391876	3026154	0.811208188534	FBgn0040308	247	FBgn0035388	7424
1821	2L	6561759	6563177	0.974999904633	6562571	0.859370602502	FBgn0026585	220	FBgn0031830	4771
1822	X	21796012	21797277	0.974717617035	21796573	0.932764657338	FBgn0052499	39535	FBgn0031186	138588
1823	X	8769738	8770705	0.974326133728	8770127	0.711570399148	FBgn0003217	293	FBgn0030086	164422
1824	3L	22657749	22659043	0.973835468292	22658265	0.88093277812	FBgn0016034	190	FBgn0037200	147782
1825	3L	15554408	15555568	0.973776817322	15555040	0.806463353774	FBgn0036518	901	FBgn0036518	901
1826	2L	1421321	1422912	0.97372674942	1422217	0.843474758996	FBgn0002543	1768	FBgn0002543	1768
1827	3R	2548460	2549927	0.973666191101	2549333	0.850036591291	FBgn0051481	18452	FBgn0004054	20529
1828	2R	7657249	7658556	0.97359085083	7657860	0.832831293344	FBgn0027495	1348	FBgn0027504	9104
1829	2R	7480765	7481491	0.973324298859	7480965	0.652426242828	FBgn0033669	3785	FBgn0033669	3785
1830	3R	7602631	7604357	0.972905158997	7603125	0.819385977352	FBgn0011471	1701	FBgn0011471	1701
1831	X	4327413	4328595	0.972769260406	4328093	0.780783456915	FBgn0040910	32758	FBgn0029714	69111
1832	X	13268977	13270026	0.972731590271	13269474	0.69452676177	FBgn0052635	10369	FBgn0030482	38644
1833	3R	14222267	14223760	0.972489833832	14223066	0.883511066437	FBgn0051232	349	FBgn0038609	30688
1834	X	9344854	9346350	0.972318172455	9345486	0.721508473158	FBgn0030133	144	FBgn0030136	54354
1835	X	4552536	4553721	0.971657752991	4553056	0.720201998949	FBgn0029723	99	FBgn0022768	20948
1836	X	14658727	14659586	0.971616268158	14658926	0.729256196456	FBgn0003301	916	FBgn0052590	14046
1837	3R	12724623	12726210	0.971576690674	12725339	0.828822079827	FBgn0015350	19889	FBgn0082171	43302
1838	2R	18895804	18896723	0.9714884758	18896279	0.638229398166	FBgn0034858	2153	FBgn0034849	31114
1839	2L	19933205	19934599	0.971391677856	19933851	0.952002048492	FBgn0032831	7443	FBgn0043021	121508
1840	2R	18694282	18695807	0.971384048462	18695090	0.833186089993	FBgn0034833	3082	FBgn0003062	112770
1841	3L	11092256	11093051	0.970951080322	11092909	0.693619569143	FBgn0036134	1813	FBgn0036135	1897
1842	X	626009	627375	0.970868110657	626822	0.764419275172	FBgn0027343	27	FBgn0015288	4862
1843	3L	16575848	16577246	0.970867156982	16576434	0.829978381886	FBgn0002284	754	FBgn0002284	754
1844	X	15981170	15982572	0.970859050751	15981729	0.938118171692	FBgn0042650	24598	FBgn0000459	68942
1845	X	21780970	21782269	0.970591545105	21781703	0.867082893848	FBgn0031197	31174	FBgn0031186	123718
1846	2L	8872000	8873173	0.970539569855	8872585	0.884418880238	FBgn0032072	5818	FBgn0029123	46960
1847	3R	1616714	1617985	0.970477104187	1617290	0.917900562286	FBgn0037377	318	FBgn0028690	2079
1848	3L	17811004	17811956	0.970352172852	17811512	0.686857672299	FBgn0036761	247	FBgn0036761	247
1849	2R	15595633	15596785	0.970278263092	15596162	0.825847297907	FBgn0004364	30212	FBgn0004364	30212
1850	2L	16518904	16519826	0.970141410828	16519356	0.708781510592	FBgn0032587	9450	FBgn0002652	156629
1851	3R	1833637	1834709	0.969919681549	1834396	0.671542094304	FBgn0003261	95	FBgn0003261	95
1852	2R	9099331	9100617	0.969780921936	9099867	0.847753018141	FBgn0027581	9376	FBgn0033859	9689
1853	2L	18145925	18147882	0.969734191895	18147305	0.782697986154	FBgn0041184	1034	FBgn0041184	1034
1854	2R	14951076	14952373	0.969664573669	14951785	0.923196601868	FBgn0020440	320	FBgn0013325	5427
1855	X	20305631	20306766	0.969427108765	20306171	0.710078092722	FBgn0031118	4389	FBgn0040649	9315
1856	4	739188	740317	0.969291687012	739642	0.682061223423	FBgn0005666	5012	FBgn0039930	309967
1857	3L	1916137	1917185	0.969109535217	1916651	0.740154965719	FBgn0035293	5621	FBgn0002183	56783
1858	X	8901839	8903322	0.968609809875	8902213	0.696017464002	FBgn0030077	1074	FBgn0030086	32336
1859	X	9611777	9613492	0.96848320961	9612464	0.765914090474	FBgn0030151	11503	FBgn0000233	73055
1860	3R	26589412	26590607	0.968434810638	26589978	0.781829953194	FBgn0004606	1670	FBgn0003720	88059
1861	X	20527549	20529270	0.968414783478	20528286	0.902562499046	FBgn0031129	18350	FBgn0003300	23169
1862	3L	14371615	14372712	0.968400001526	14372165	0.864875614643	FBgn0003459	3017	FBgn0003459	3017
1863	2R	18997267	18998578	0.968258857727	18997824	0.866980945363	FBgn0034868	386	FBgn0034868	386
1864	2L	4826786	4827843	0.968019962311	4827326	0.722894331988	FBgn0031633	3344	FBgn0031633	3344
1865	3R	20904080	20905249	0.967994689941	20904677	0.852069742539	FBgn0039274	4073	FBgn0039273	4769
1866	2L	9551745	9553709	0.967767715454	9553150	0.809344516081	FBgn0032127	7106	FBgn0002973	115637
1867	3L	12624733	12625831	0.967421531677	12625223	0.702692084842	FBgn0052111	23340	FBgn0036306	103481
1868	2L	5926994	5928009	0.967396736145	5927460	0.77926568424	FBgn0015381	1523	FBgn0000308	53565
1869	3L	13020675	13021915	0.967056274414	13021300	0.840517878532	FBgn0036342	329	FBgn0036342	329
1870	2L	7096371	7097450	0.967021942139	7096929	0.80354693532	FBgn0031888	12295	FBgn0031886	31096
1871	3L	9604459	9605548	0.966947555542	9605127	0.709133596981	FBgn0036019	1987	FBgn0010408	119638
1872	3R	2739631	2741076	0.966289520264	2740209	0.853164255619	FBgn0051488	43247	FBgn0001077	50163
1873	2R	4264544	4265577	0.966028213501	4265227	0.658627867699	FBgn0027585	17595	FBgn0050353	95208
1874	2R	8683937	8685273	0.966000556946	8684513	0.89735853672	FBgn0033800	106	FBgn0033802	17206
1875	X	15153612	15154611	0.965913772583	15154145	0.698563694954	FBgn0004924	716	FBgn0004924	716
1876	3R	95117	96282	0.965873718262	95767	0.864330768585	FBgn0037228	3071	FBgn0037220	37690
1877	2L	10311337	10312474	0.965540885925	10311958	0.82159502366	FBgn0032215	111	FBgn0032222	19505
1878	2R	2115667	2117049	0.96508026123	2116332	0.915486251607	FBgn0033076	3541	FBgn0041145	5986
1879	3L	275533	277055	0.965072631836	276284	0.964013576508	FBgn0035127	153	FBgn0035127	153
1880	X	13828548	13829803	0.964894771576	13829082	0.839635440281	FBgn0000173	1209	FBgn0027537	172342
1881	X	10317403	10319230	0.963884353638	10318395	0.842986166477	FBgn0030205	408	FBgn0083167	12430
1882	X	7424590	7425684	0.963591575623	7425240	0.789335101843	FBgn0029951	5406	FBgn0027553	148318
1883	3R	23501621	23502467	0.963117599487	23501713	0.837714455344	FBgn0039537	1584	FBgn0003330	6033
1884	X	20529901	20531046	0.962755680084	20530545	0.752652436495	FBgn0031129	16091	FBgn0003300	25428
1885	2L	11193446	11194636	0.962706565857	11194047	0.666990651025	FBgn0032354	15006	FBgn0028700	63402
1886	2R	1540205	1542092	0.962619781494	1540813	0.754825294018	FBgn0033052	2081	FBgn0033059	42952
1887	3R	6425339	6426630	0.962616920471	6425972	0.846766415764	FBgn0001235	38414	FBgn0001235	38414
1888	3R	18499728	18500649	0.962552070618	18500215	0.753160196192	FBgn0039000	324	FBgn0039000	324
1889	3L	14240045	14241465	0.9625415802	14240675	0.802425244275	FBgn0001085	1069	FBgn0036415	57507
1890	3R	17037157	17038254	0.962329864502	17037570	0.757244923536	FBgn0038868	3224	FBgn0038870	7231
1891	2L	12006726	12009027	0.96212720871	12007200	0.853542423248	FBgn0014019	1176	FBgn0032390	17236
1892	2R	2763853	2765132	0.96205329895	2764425	0.856325289782	FBgn0033153	3449	FBgn0033156	25855
1893	3L	10489628	10490983	0.961981773376	10490151	0.842239888509	FBgn0052062	199	FBgn0000629	121926
1894	2R	15676755	15677688	0.961532592773	15677165	0.749123156071	FBgn0034481	16155	FBgn0004364	50791
1895	2R	14673408	14674346	0.961240291595	14673900	0.777150154114	FBgn0034420	5110	FBgn0000578	17402
1896	3R	10455403	10456690	0.961140632629	10456009	0.844978725209	FBgn0038247	4466	FBgn0013981	4548
1897	3R	940653	942692	0.960970878601	941300	0.924036502838	FBgn0037293	12510	FBgn0010313	28892
1898	X	7144410	7145657	0.960783004761	7145125	0.772393077612	FBgn0024250	8052	FBgn0024250	8052
1899	2L	7827872	7829027	0.960750102997	7828362	0.816252624287	FBgn0004177	619	FBgn0020618	1110
1900	X	13100932	13102374	0.960580825806	13101666	0.820587038994	FBgn0000346	8734	FBgn0004456	9239
1901	2R	7047453	7048956	0.960291385651	7048209	0.801746648901	FBgn0000577	4092	FBgn0000577	4092
1902	2L	21157287	21158442	0.960107803345	21157739	0.806778683382	FBgn0010100	1790	FBgn0024371	13901
1903	2L	11432566	11433692	0.959989070892	11433094	0.826554242302	FBgn0004579	12509	FBgn0004579	12509
1904	3L	17614979	17616459	0.959931373596	17615836	0.888684749603	FBgn0052179	3699	FBgn0052179	3699
1905	X	8023688	8024402	0.959711074829	8023804	0.804574012756	FBgn0003349	19	FBgn0030003	48841
1906	2R	12108776	12109902	0.959674358368	12109267	0.777597287122	FBgn0034142	309	FBgn0003274	8310
1907	X	6586753	6587750	0.959650993347	6587325	0.779198590447	FBgn0065052	297	FBgn0029891	58291
1908	2L	4576401	4577565	0.95914888382	4576967	0.826006216161	FBgn0031613	1136	FBgn0000227	107492
1909	X	6647437	6648691	0.959146976471	6647913	0.775957584381	FBgn0026145	869	FBgn0029905	18238
1910	3R	6089803	6092042	0.958623886108	6090540	0.855818780263	FBgn0037804	512	FBgn0037802	3078
1911	2L	20739698	20740953	0.958619117737	20740222	0.801500256856	FBgn0032882	229	FBgn0000986	17714
1912	X	8070807	8071500	0.958539962769	8070961	0.823942089081	FBgn0030025	14959	FBgn0030028	45679
1913	2R	16343060	16344689	0.958523273468	16344013	0.785017181845	FBgn0011674	367	FBgn0016984	4017
1914	2R	3472644	3474074	0.958493709564	3473490	0.826949287863	FBgn0026361	245	FBgn0026361	245
1915	X	5517172	5518359	0.958274841309	5517671	0.854939534114	FBgn0029785	8	FBgn0029785	8
1916	2L	19954339	19955656	0.958058357239	19955045	0.784287312452	FBgn0032833	404	FBgn0019686	102361
1917	2L	5936053	5937158	0.957844734192	5936597	0.711902916431	FBgn0001128	7085	FBgn0000308	44428
1918	X	8749956	8751204	0.957839012146	8750604	0.758299410343	FBgn0011586	876	FBgn0030086	183945
1919	3L	2547484	2548585	0.957727432251	2547966	0.833442127003	FBgn0010905	10157	FBgn0024939	23016
1920	3R	27566099	27567065	0.957599639893	27566608	0.830387227675	FBgn0000557	2418	FBgn0039868	3844
1921	2L	9969140	9970210	0.957391262054	9969760	0.819465458393	FBgn0015664	2305	FBgn0015664	2305
1922	X	19684737	19686630	0.957280635834	19685874	0.813705027103	FBgn0031079	114	FBgn0031079	114
1923	3L	22811791	22814165	0.956855773926	22812758	0.79902441161	FBgn0044324	153	FBgn0044324	153
1924	X	8065213	8066432	0.956847190857	8065861	0.860005438328	FBgn0030025	20059	FBgn0030028	50779
1925	2R	3007279	3008586	0.956600189209	3007811	0.843847779667	FBgn0033183	468	FBgn0033183	468
1926	X	9754647	9755503	0.956199645996	9754744	0.805075645447	FBgn0030162	1603	FBgn0030177	173647
1927	2L	11078099	11078937	0.955755233765	11078534	0.649073712966	FBgn0032336	2863	FBgn0032335	7473
1928	3R	10391098	10392365	0.955566883087	10391663	0.847388076782	FBgn0038242	5	FBgn0038243	2869
1929	2R	17825904	17827026	0.955475330353	17826548	0.745610564947	FBgn0013272	1304	FBgn0013272	1304
1930	3R	3802470	3803817	0.954991340637	3803071	0.851654794481	FBgn0037533	417	FBgn0037550	148984
1931	2R	15839514	15840704	0.95480298996	15840107	0.822716095868	FBgn0034503	1562	FBgn0034503	1562
1932	2R	7082504	7083823	0.954454898834	7083223	0.945170283318	FBgn0065063	24067	FBgn0065063	24067
1933	3R	17864504	17865790	0.954441547394	17865271	0.81097728014	FBgn0017397	2643	FBgn0017397	2643
1934	3R	19076799	19078035	0.954433441162	19077412	0.853726587797	FBgn0039066	146	FBgn0039066	146
1935	3R	19105787	19106975	0.953692436218	19106290	0.768621444702	FBgn0004882	281	FBgn0039067	22511
1936	3L	16824162	16825182	0.953555107117	16824715	0.761440932751	FBgn0036669	376	FBgn0025582	72467
1937	X	17050164	17051041	0.953536987305	17050638	0.762291997671	FBgn0030828	1399	FBgn0000163	55762
1938	X	17660468	17661946	0.953181266785	17661382	0.775620015462	FBgn0030869	1452	FBgn0030870	3395
1939	2L	11496935	11498033	0.952732086182	11497402	0.717905640602	FBgn0032361	1717	FBgn0003313	11213
1940	3L	854913	857244	0.952656269073	856322	0.841735303402	FBgn0052479	887	FBgn0035164	35276
1941	3L	4590662	4591732	0.952579498291	4591273	0.690001360575	FBgn0052247	8910	FBgn0015805	16291
1942	3L	15503262	15504395	0.952528476715	15503785	0.799363500932	FBgn0004396	3112	FBgn0036503	21500
1943	2L	22155228	22156318	0.952509403229	22155830	0.750796374153	FBgn0032979	924	FBgn0032979	924
1944	X	8447527	8448542	0.952110290527	8448141	0.689985443564	FBgn0030054	3397	FBgn0030054	3397
1945	3L	21231908	21233183	0.951943397522	21232498	0.956350266933	FBgn0000551	854	FBgn0037066	12594
1946	3R	24398368	24399625	0.951740264893	24399070	0.942238903046	FBgn0000659	11735	FBgn0000659	11735
1947	2R	9774236	9775183	0.951691627502	9774654	0.641367239111	FBgn0027538	759	FBgn0020615	10863
1948	3R	4890049	4891097	0.951539039612	4890609	0.686760285321	FBgn0037660	210	FBgn0037660	210
1949	3L	6579465	6580442	0.95148563385	6580025	0.704666137695	FBgn0024177	49	FBgn0052396	75349
1950	2R	16338392	16339666	0.951432228088	16338993	0.836822064718	FBgn0016984	1003	FBgn0016984	1003
1951	2L	20270414	20271432	0.951317310333	20270470	0.92537466685	FBgn0058176	10961	FBgn0011638	67451
1952	2R	11300136	11301237	0.951272964478	11300814	0.750653594732	FBgn0050321	7373	FBgn0050089	58553
1953	X	17702862	17703711	0.951236248016	17703299	0.674071872936	FBgn0030879	5678	FBgn0030879	5678
1954	X	17693897	17694649	0.95093536377	17694538	0.668668226762	FBgn0030877	206	FBgn0030878	327
1955	X	19705551	19706616	0.95089673996	19706091	0.919308980306	FBgn0052529	3744	FBgn0031079	20103
1956	2L	1119402	1120709	0.950494766235	1120118	0.731261281406	FBgn0031302	7130	FBgn0031302	7130
1957	2R	12299650	12301175	0.950394630432	12300503	0.872273585376	FBgn0034158	1949	FBgn0025832	69698
1958	3L	4354660	4355309	0.950387477875	4354815	0.747992595037	FBgn0035537	4802	FBgn0035541	33754
1959	2L	8665919	8667024	0.950268745422	8666534	0.809375137091	FBgn0001114	5509	FBgn0032059	19420
1960	X	1575804	1577015	0.950231552124	1576437	0.766604542732	FBgn0025378	10118	FBgn0023130	24392
1961	2R	6890124	6891477	0.949855327606	6890881	0.788453691146	FBgn0033628	995	FBgn0050257	19379
1962	2L	3097258	3098197	0.949850082397	3097713	0.732048202963	FBgn0005779	11959	FBgn0003934	49012
1963	3L	21426668	21427835	0.949819564819	21427250	0.912610113621	FBgn0037087	320	FBgn0037085	3408
1964	3R	20011117	20012347	0.949492454529	20011650	0.771736958448	FBgn0029503	437	FBgn0039167	32788
1965	2R	11505759	11506835	0.949106216431	11506301	0.773617744446	FBgn0034057	156	FBgn0034062	19907
1966	3L	6721600	6723000	0.949058532715	6722074	0.813275281121	FBgn0035713	4159	FBgn0035713	4159
1967	X	6542158	6543245	0.948536396027	6542795	0.776783023562	FBgn0029894	944	FBgn0029891	13761
1968	3R	17614832	17615766	0.948085784912	17615232	0.72642236948	FBgn0003867	6976	FBgn0004493	117760
1969	2L	14172722	14173827	0.947923660278	14173284	0.882575035095	FBgn0028905	7397	FBgn0028876	125700
1970	2R	9517339	9518466	0.947912216187	9517842	0.767211532593	FBgn0050482	4355	FBgn0033889	22876
1971	3L	2376766	2377985	0.947370529175	2377288	0.82241526772	FBgn0052298	2764	FBgn0052299	3522
1972	3L	14952806	14953962	0.947326660156	14953410	0.820836424828	FBgn0002778	3036	FBgn0036462	11513
1973	2L	9906784	9907888	0.947083473206	9907278	0.763793587685	FBgn0032156	1330	FBgn0024285	5629
1974	3L	13739406	13740240	0.947082042694	13739586	0.702189665574	FBgn0036380	67913	FBgn0036386	154670
1975	3L	9400522	9401769	0.94705247879	9401229	0.777392667883	FBgn0015296	282	FBgn0015296	282
1976	2R	20568792	20569763	0.946991920471	20569358	0.695738119238	FBgn0001148	222	FBgn0001148	222
1977	X	5264698	5265564	0.946917057037	5265174	0.687349192301	FBgn0029764	926	FBgn0029764	926
1978	3R	799698	800490	0.946714401245	800447	0.889538870917	FBgn0037290	9278	FBgn0004183	26561
1979	3R	12722570	12723480	0.946700572968	12723087	0.705970287323	FBgn0015350	17637	FBgn0082171	41050
1980	X	11426322	11427420	0.946530342102	11426877	0.763623058796	FBgn0002948	841	FBgn0027259	9217
1981	3L	18830999	18831741	0.946430206299	18831454	0.642591667175	FBgn0036818	144	FBgn0036818	144
1982	2R	7315608	7316631	0.946428775787	7316108	0.719874292612	FBgn0033652	9832	FBgn0033652	9832
1983	3R	4863353	4864127	0.946394920349	4863476	0.691079399802	FBgn0002932	1713	FBgn0002932	1713
1984	X	20065588	20066398	0.94629240036	20065968	0.688880085945	FBgn0031099	1838	FBgn0031098	3803
1985	2R	5046245	5047383	0.94620847702	5047007	0.670232127695	FBgn0050337	5104	FBgn0025286	51989
1986	3R	241977	243083	0.94614982605	242634	0.77111861285	FBgn0051528	481	FBgn0037249	17018
1987	3R	21867946	21869014	0.945982933044	21868448	0.755197405815	FBgn0001139	1016	FBgn0000591	2402
1988	X	11822112	11823343	0.945760250092	11822811	0.865237295628	FBgn0003865	39	FBgn0003865	39
1989	3R	14808230	14809251	0.945379257202	14808837	0.734679910872	FBgn0038667	533	FBgn0038667	533
1990	X	17929491	17930567	0.945155620575	17930006	0.755451381207	FBgn0030893	2908	FBgn0030891	10311
1991	3L	20648942	20650092	0.94473028183	20649428	0.803537004134	FBgn0037015	3611	FBgn0001320	20224
1992	2R	12918230	12919567	0.944675445557	12918817	0.834471851587	FBgn0034210	3471	FBgn0034214	23525
1993	2R	6706994	6708434	0.944444656372	6707765	0.903606358696	FBgn0003396	18038	FBgn0033581	41802
1994	X	13083178	13084291	0.944400787354	13083649	0.753269980935	FBgn0030462	8523	FBgn0004456	8778
1995	X	1989751	1990750	0.944379806519	1990219	0.762538671494	FBgn0004861	2482	FBgn0025626	68927
1996	3R	25573437	25574744	0.944330692291	25574078	0.908037410063	FBgn0020235	780	FBgn0020235	780
1997	4	843444	844225	0.944254875183	843864	0.708139566275	FBgn0039938	10399	FBgn0039930	205745
1998	2R	7257760	7258888	0.944042205811	7258348	0.760677337646	FBgn0033649	18518	FBgn0033652	47928
1999	2L	14442182	14444795	0.943900108337	14444016	0.895842803152	FBgn0028844	6800	FBgn0005771	46846
[truncated: 1,767 more rows]
