# Supplementary material for: Developmental roles of 21 Drosophila transcription factors are determined by quantitative differences in binding to an overlapping set of thousands of genomic regions
Source: Genome Biol. 2009 Jul 23;10(7):R80. doi: 10.1186/gb-2009-10-7-r80 (PMC2728534; doi:10.1186/gb-2009-10-7-r80)
Supplement: Additional data file 7 — Genomic coordinates of regions bound by each factor for the 25% FDR data set, locations and scores of peak windows, and the closest gene and closest transcribed gene for each peak. [file gb-2009-10-7-r80-S7.zip › Additional Data File 4 25% FDR bound regions/hkb_2_121407-sym-25_table.txt]

Interval	Chr	Bound_Region_Start	Bound_Region_Stop	Bound_Region_Score	Peak_start	Peak_score	Closest_gene	Closest_gene_dist	Closest_transcribed_gene	Closest_transcribed_gene_dist
1	3L	8643396	8646355	3.616286277771	8645225	3.272467272622	FBgn0001168	4481	FBgn0001168	4481
2	2R	5495859	5499591	3.585152626038	5498046	3.424153832828	FBgn0024923	2928	FBgn0024923	2928
3	X	3952722	3955610	3.418901920319	3954183	3.169269680977	FBgn0026084	2831	FBgn0000221	4602
4	3L	8648717	8652914	3.416320800781	8651874	3.194355084346	FBgn0001168	2168	FBgn0001168	2168
5	2R	16873690	16876099	3.41397857666	16874973	2.975358233732	FBgn0000395	450	FBgn0000395	450
6	2L	3608531	3612928	3.381948947906	3610812	3.219765875075	FBgn0002985	4064	FBgn0002985	4064
7	2R	6821780	6824135	3.357504844666	6823008	3.054032718434	FBgn0025373	464	FBgn0025373	464
8	X	7366460	7368456	3.306550979614	7367380	2.857623969807	FBgn0052719	9301	FBgn0026144	184774
9	3R	20574094	20576433	3.246520996094	20575220	3.004634576685	FBgn0003719	236	FBgn0003719	236
10	2R	7964215	7967145	3.24401140213	7966045	3.033159315586	FBgn0010238	3053	FBgn0010238	3053
11	2R	7309290	7312921	3.242558479309	7310379	2.777353903827	FBgn0033652	4103	FBgn0033652	4103
12	2L	15319793	15323098	3.179017066956	15321919	2.772594660521	FBgn0041103	6084	FBgn0001981	7874
13	3R	26388153	26390118	3.13147687912	26389104	2.850311851501	FBgn0039787	16050	FBgn0039767	135106
14	3R	673519	676489	3.099546909332	674832	2.809178113937	FBgn0003002	3703	FBgn0003002	3703
15	3R	17868392	17871596	3.075354099274	17870707	2.224856516894	FBgn0017397	2793	FBgn0017397	2793
16	3L	14117957	14120422	3.05322933197	14119067	2.831403900595	FBgn0042630	22484	FBgn0000411	24812
17	2L	19332887	19335900	3.032061100006	19334402	2.722443453471	FBgn0024245	24751	FBgn0024245	24751
18	3R	12543212	12546717	3.01599407196	12544549	2.779574462346	FBgn0003944	15799	FBgn0063261	32562
19	2L	17738369	17740755	2.962058067322	17739690	2.437732636929	FBgn0015609	4240	FBgn0032646	242652
20	2R	10633150	10634224	2.951414108276	10634034	2.546182950338	FBgn0015371	3914	FBgn0033989	126948
21	2L	11454609	11457436	2.940601825714	11455831	2.787267237902	FBgn0004579	10228	FBgn0004579	10228
22	3R	915011	917397	2.930075645447	916154	2.775217324495	FBgn0010313	3746	FBgn0010313	3746
23	2L	20754988	20759556	2.923913478851	20756378	2.529919058084	FBgn0000251	1950	FBgn0000986	33870
24	X	20523279	20525253	2.917068958282	20524385	2.43058458964	FBgn0003300	19268	FBgn0003300	19268
25	2L	10646700	10649261	2.904871463776	10647922	2.650396645069	FBgn0032275	1487	FBgn0032269	70130
26	3R	2860594	2864256	2.884213447571	2861684	2.544302940369	FBgn0024289	16373	FBgn0010774	44442
27	3R	9636612	9639550	2.881611824036	9637693	2.583052635193	FBgn0053327	1148	FBgn0053327	1148
28	2L	3832863	3835267	2.860845088959	3834238	2.591941595078	FBgn0004567	2604	FBgn0004567	2604
29	X	2293026	2296282	2.849235773087	2295054	2.742695361376	FBgn0003714	5078	FBgn0004050	8871
30	3R	7953583	7955527	2.835410118103	7954510	2.58390802145	FBgn0037992	591	FBgn0037992	591
31	3R	4524238	4527874	2.829902172089	4525193	2.712023258209	FBgn0037612	1511	FBgn0001180	1653
32	3L	9002344	9005627	2.82933473587	9003500	2.557837665081	FBgn0035956	9144	FBgn0028789	11824
33	3R	2692947	2695091	2.829105377197	2694042	2.58095258825	FBgn0001077	3996	FBgn0001077	3996
34	3R	677439	681106	2.823488235474	679967	2.417857955484	FBgn0003002	1432	FBgn0003002	1432
35	2R	9074805	9087561	2.820989131927	9076494	2.599758933572	FBgn0033856	2042	FBgn0033856	2042
36	3L	22065751	22067792	2.818418502808	22066792	2.795301246643	FBgn0037153	3165	FBgn0000100	56909
37	3R	7169173	7172152	2.782825946808	7170955	2.586093246937	FBgn0026063	3208	FBgn0026063	3208
38	3L	8162046	8164766	2.777788162231	8163520	2.599561186398	FBgn0035851	1699	FBgn0035851	1699
39	3R	12651063	12653705	2.764607906342	12652175	2.456860512495	FBgn0000014	3594	FBgn0020546	23551
40	X	9534583	9540055	2.748874664307	9536692	2.538589701933	FBgn0000233	2717	FBgn0000233	2717
41	X	17660013	17665457	2.731978178024	17663352	2.597549041112	FBgn0030870	1425	FBgn0030870	1425
42	3R	12722464	12726331	2.728763580322	12724328	2.376338988543	FBgn0015350	18878	FBgn0082171	42291
43	2L	12088561	12090420	2.718073368073	12089482	2.553187906742	FBgn0003145	3690	FBgn0003145	3690
44	2L	6826477	6828739	2.716959476471	6827697	2.413015556335	FBgn0051632	5380	FBgn0042092	80120
45	3L	5854675	5857140	2.709679603577	5856117	2.184618557201	FBgn0035643	237	FBgn0052409	17372
46	2L	6819617	6823294	2.697566986084	6821912	2.58225479126	FBgn0052828	215	FBgn0042092	85905
47	3R	24864197	24866860	2.693662643433	24865788	2.566124153137	FBgn0003093	892	FBgn0039633	56921
48	3L	5850400	5853886	2.683574676514	5852773	2.388478559606	FBgn0035643	3581	FBgn0052409	20716
49	2R	20320377	20322983	2.681123733521	20321285	2.324893580543	FBgn0000157	1145	FBgn0050423	62151
50	3R	4292488	4295512	2.680237770081	4293573	2.368666312274	FBgn0051369	24026	FBgn0040529	126810
51	2R	19851232	19853852	2.671953201294	19852711	2.431040763855	FBgn0004101	1398	FBgn0034987	156754
52	2L	3618307	3620314	2.671005725861	3619254	2.343647271395	FBgn0015663	38	FBgn0002985	12506
53	2L	5870387	5872378	2.669281005859	5871493	2.457741669246	FBgn0031745	7988	FBgn0031740	69238
54	3L	9419596	9422252	2.645481586456	9421327	2.39449930191	FBgn0035995	505	FBgn0052038	4531
55	2R	15586754	15588602	2.644470214844	15587489	2.330548791324	FBgn0004364	38885	FBgn0004364	38885
56	3R	863800	866179	2.642492294312	865091	2.25766766866	FBgn0010313	47317	FBgn0010313	47317
57	3R	8451368	8454804	2.625560283661	8452586	2.244091763216	FBgn0005671	965	FBgn0038071	21196
58	2R	4165543	4168541	2.610764980316	4166828	2.473383426666	FBgn0050353	3191	FBgn0050353	3191
59	X	15479868	15482265	2.605487346649	15480997	2.273358232835	FBgn0030663	2769	FBgn0003463	20520
60	X	7164555	7166885	2.604627609253	7165611	2.453571557999	FBgn0029943	3365	FBgn0024250	12434
61	3R	2688792	2692334	2.600922107697	2689828	2.290376122793	FBgn0001077	218	FBgn0001077	218
62	2L	21863792	21865177	2.597091674805	21865102	2.593870057	FBgn0032965	20752	FBgn0003866	48914
63	2L	12172358	12174192	2.59509563446	12173203	2.299430230085	FBgn0032421	219	FBgn0032408	76693
64	2L	517429	519821	2.585949420929	518594	2.429152786732	FBgn0003963	4873	FBgn0003963	4873
65	3L	8805990	8808040	2.576927661896	8807001	2.390106260777	FBgn0052026	3408	FBgn0020633	58556
66	3R	9703569	9706393	2.557309627533	9705480	2.112135213964	FBgn0008646	5579	FBgn0000576	22101
67	3R	22707674	22709672	2.542163848877	22708712	2.130233736599	FBgn0004359	1256	FBgn0002838	7034
68	2R	19252055	19255069	2.538259506226	19253228	2.484569493462	FBgn0000562	1197	FBgn0002174	38766
69	3R	4854879	4857004	2.52258682251	4855805	2.319948077202	FBgn0002932	9384	FBgn0002932	9384
70	X	8059066	8061219	2.513888835907	8060285	2.393778127782	FBgn0030025	25635	FBgn0030028	56355
71	2L	2998894	3001553	2.499948978424	3000343	2.105591742198	FBgn0025681	7379	FBgn0002989	7582
72	X	16419783	16422411	2.49631690979	16420884	1.84175268809	FBgn0030758	180	FBgn0015615	6482
73	2L	7309233	7312764	2.496192932129	7310368	2.449884975658	FBgn0004009	3207	FBgn0004009	3207
74	2R	2891843	2894292	2.464593887329	2893248	2.329663444968	FBgn0033159	434	FBgn0033159	434
75	2R	7858687	7861477	2.454712867737	7859751	2.197690571056	FBgn0033717	769	FBgn0010238	109347
76	3R	11635803	11637231	2.453119754791	11636222	2.132021331787	FBgn0026616	6248	FBgn0038364	16704
77	X	2077067	2079019	2.447474479675	2077959	2.23809076945	FBgn0004397	656	FBgn0000377	28178
78	2L	2013064	2015098	2.446202278137	2014058	2.110168457031	FBgn0051669	808	FBgn0031391	133229
79	3R	8077584	8079684	2.44619178772	8078676	2.200503222148	FBgn0038008	1233	FBgn0037992	124757
80	X	12300056	12302195	2.444674491882	12300967	2.041740838219	FBgn0030392	2931	FBgn0015024	186753
81	2R	5484906	5492272	2.44392490387	5489530	2.374436883365	FBgn0000606	1524	FBgn0000606	1524
82	3R	4101943	4104594	2.442043304443	4103279	2.408164248747	FBgn0010433	235	FBgn0037561	7675
83	3R	18352631	18354830	2.437223911285	18353666	2.187397360802	FBgn0038981	717	FBgn0024558	55284
84	X	20500981	20506020	2.432158946991	20502258	2.223419189453	FBgn0003300	2859	FBgn0003300	2859
85	2L	19861401	19864015	2.41912651062	19862862	2.099239170551	FBgn0032826	476	FBgn0043021	50519
86	2L	4279479	4285680	2.413550376892	4280829	2.072845077515	FBgn0031592	1539	FBgn0003941	53187
87	X	444031	451043	2.411598205566	449519	2.317115664482	FBgn0003986	1656	FBgn0003986	1656
88	2L	13181199	13183313	2.407390594482	13182345	2.132342562956	FBgn0051849	248	FBgn0032476	5173
89	3R	9735098	9738129	2.405340194702	9737195	2.396527036031	FBgn0000576	9614	FBgn0000576	9614
90	3R	10480533	10482989	2.398017883301	10482065	2.213373279572	FBgn0026578	642	FBgn0026578	642
91	3R	19711636	19713469	2.394936561584	19712550	1.90680621652	FBgn0025574	3247	FBgn0025574	3247
92	3R	2629584	2631386	2.390998840332	2630542	1.942930310965	FBgn0082182	4714	FBgn0082182	4714
93	3L	6794195	6797130	2.386524677277	6795162	2.265558421612	FBgn0003995	31055	FBgn0035714	68302
94	3L	14137803	14139738	2.382658481598	14138835	2.322510973612	FBgn0000411	5044	FBgn0000411	5044
95	2R	3529818	3531714	2.381263256073	3530816	2.180960386992	FBgn0033250	5249	FBgn0033243	50979
96	X	18136965	18139239	2.381015777588	18138067	2.133664131165	FBgn0004956	3695	FBgn0004956	3695
97	3L	13054460	13056418	2.377906322479	13055560	2.048973083496	FBgn0036345	5676	FBgn0010452	32660
98	X	2283893	2288423	2.37477684021	2285196	2.189755618572	FBgn0001150	77	FBgn0001150	77
99	2L	2163054	2166376	2.369211196899	2165205	2.175826240988	FBgn0031393	9445	FBgn0031393	9445
100	3L	22332886	22338082	2.359695911407	22336920	2.114410638809	FBgn0004449	4808	FBgn0004449	4808
101	2L	1075561	1078203	2.35532951355	1076703	2.245517899008	FBgn0003310	1108	FBgn0003310	1108
102	3R	9227985	9231895	2.352841377258	9228935	2.283740071689	FBgn0053977	164	FBgn0053977	164
103	3R	13219108	13221076	2.342337608337	13220106	2.041920605828	FBgn0025456	199	FBgn0025456	199
104	2L	825353	827486	2.340766906738	826553	2.090940475464	FBgn0010583	589	FBgn0010583	589
105	3L	2420883	2423463	2.340560913086	2422025	2.049852609634	FBgn0052306	24495	FBgn0053231	26663
106	2L	20415880	20418031	2.334030151367	20417067	2.093872182509	FBgn0051688	447	FBgn0032858	12556
107	3L	13200931	13203362	2.326827526093	13202299	1.905518203974	FBgn0023095	337	FBgn0010452	114079
108	3R	11242722	11247069	2.325607299805	11243785	2.079500198364	FBgn0067339	280	FBgn0067339	280
109	3L	10303819	10305936	2.321185112	10305068	2.061524587519	FBgn0067716	11275	FBgn0000629	307009
110	3R	282962	285152	2.318442344666	284008	2.177778275808	FBgn0051522	4972	FBgn0037250	24277
111	3R	26674221	26680265	2.30771112442	26676787	2.118974113464	FBgn0003720	1250	FBgn0003720	1250
112	3R	8470860	8475607	2.29470205307	8471860	2.020594978333	FBgn0038071	1922	FBgn0038071	1922
113	2R	10642678	10648474	2.291500091553	10642726	2.259298854404	FBgn0015371	12606	FBgn0033989	135640
114	3R	4006457	4008453	2.275721073151	4007379	2.011941973368	FBgn0001138	215	FBgn0037554	51850
115	2R	8710328	8714592	2.271015644073	8712285	2.044919312	FBgn0053182	1898	FBgn0028991	6304
116	X	7809548	7812305	2.265217781067	7811318	1.908413052559	FBgn0003656	1948	FBgn0004404	31178
117	3L	14149347	14151563	2.264087677002	14150640	2.047009378672	FBgn0036414	4267	FBgn0013718	5496
118	3R	27529510	27531710	2.249643802643	27530745	1.973331183195	FBgn0054046	4109	FBgn0039867	31919
119	2L	4123078	4124827	2.247400283813	4123883	1.998354070327	FBgn0014033	2162	FBgn0000547	92504
120	2R	16467782	16471266	2.243633747101	16470163	1.939622879028	FBgn0008636	1672	FBgn0034565	15656
121	3R	12664228	12666360	2.242240905762	12665323	2.144021542867	FBgn0000014	9554	FBgn0020546	10403
122	2R	18194365	18200190	2.240333557129	18198033	2.175402304705	FBgn0020257	1478	FBgn0020257	1478
123	2L	7519114	7520946	2.236308574677	7520029	2.076970398426	FBgn0011283	22669	FBgn0053529	24394
124	3L	19520929	19523051	2.235335350037	19522255	1.959311485291	FBgn0036886	4574	FBgn0036886	4574
125	3L	19627093	19631092	2.235144615173	19628800	2.099639331593	FBgn0036899	122	FBgn0029094	44649
126	3L	1444522	1448163	2.232798576355	1445516	2.01926201582	FBgn0004635	1808	FBgn0004635	1808
127	2L	7137579	7139509	2.230746269226	7138502	2.159871774561	FBgn0031889	4819	FBgn0031886	72669
128	X	8436188	8440191	2.227540493011	8437872	2.087179780006	FBgn0040929	246	FBgn0030054	13666
129	3R	13994086	13996807	2.225854873657	13996038	1.67221723284	FBgn0042693	2587	FBgn0038570	3071
130	2L	15741063	15744465	2.222919464111	15742009	2.030026688295	FBgn0010382	2075	FBgn0003936	5602
131	2R	16608248	16610348	2.221687316895	16609266	2.028029978275	FBgn0015721	246	FBgn0011824	4381
132	3L	15675520	15678358	2.220707893372	15677226	2.026181161404	FBgn0041160	12118	FBgn0041160	12118
133	2L	12009839	12012799	2.218472003937	12011776	1.998210310936	FBgn0014019	3400	FBgn0032390	21812
134	3R	6612812	6614683	2.21267747879	6613667	1.908303499222	FBgn0037834	263	FBgn0037834	263
135	X	8370123	8372394	2.211332798004	8371196	2.026322424412	FBgn0024943	3565	FBgn0030054	80342
136	3L	3391724	3395903	2.208168506622	3394710	1.992270410061	FBgn0014388	13757	FBgn0027616	37012
137	2L	15481064	15483477	2.207981109619	15482214	1.973804754369	FBgn0020371	1517	FBgn0003448	8016
138	2R	3757278	3759085	2.202973842621	3758170	1.87553764792	FBgn0033277	7899	FBgn0010109	14030
139	2R	3632708	3635515	2.202078819275	3634321	2.08354306221	FBgn0050372	344	FBgn0050372	344
140	3R	27230249	27232434	2.200206756592	27231248	1.921700239182	FBgn0039846	74	FBgn0039831	184822
141	2L	13224243	13228313	2.183393478394	13225488	2.088774232303	FBgn0032489	282	FBgn0032489	282
142	X	8741760	8743524	2.181530952454	8742704	1.726432940539	FBgn0011661	842	FBgn0030061	182517
143	3R	10132960	10134679	2.172870635986	10133925	1.911254770616	FBgn0003567	384	FBgn0004855	891
144	3R	11744844	11747826	2.165600776672	11745837	2.002887669732	FBgn0038385	798	FBgn0038385	798
145	3L	13047199	13049102	2.164750576019	13048151	1.869600464316	FBgn0036344	12325	FBgn0036342	27180
146	2R	12464990	12467024	2.156157970428	12466035	2.016066326815	FBgn0053456	641	FBgn0053456	641
147	X	2264353	2266962	2.154293060303	2264858	1.911487859838	FBgn0040385	2197	FBgn0001150	20261
148	2L	17257676	17259407	2.153594970703	17258422	1.935588556177	FBgn0032629	1761	FBgn0032633	121654
149	X	15457784	15460032	2.150984764099	15458925	1.794654874241	FBgn0003463	1552	FBgn0003463	1552
150	X	4271378	4273039	2.143173217773	4272081	1.813739299774	FBgn0000179	13988	FBgn0029714	125123
151	2L	5978020	5984341	2.133781909943	5979178	1.832702815533	FBgn0000308	1847	FBgn0000308	1847
152	3L	12119315	12121949	2.133317947388	12121001	1.989837085499	FBgn0013997	479	FBgn0036258	939
153	X	7735946	7739178	2.129123687744	7737970	1.99584237267	FBgn0029971	1062	FBgn0029971	1062
154	X	7141601	7143222	2.12607383728	7142389	1.802443392137	FBgn0025549	5849	FBgn0025549	5849
155	3R	6451660	6453435	2.122220993042	6452515	1.81001073122	FBgn0001235	11871	FBgn0001235	11871
156	3R	27045934	27051034	2.118896484375	27047463	1.922326705035	FBgn0039831	1037	FBgn0039831	1037
157	X	8749956	8754426	2.115588188171	8752631	1.822458716	FBgn0040930	320	FBgn0030086	181918
158	3L	13068483	13070882	2.1124792099	13069451	1.875694218804	FBgn0052118	2747	FBgn0010452	18769
159	3L	5594211	5596781	2.112093448639	5595701	2.020587861538	FBgn0035625	9229	FBgn0035625	9229
160	3R	5224256	5227597	2.108653068542	5226277	1.76586151123	FBgn0037686	701	FBgn0037686	701
161	2R	15371578	15373684	2.103916168213	15372787	1.822257012129	FBgn0043532	10192	FBgn0011849	130393
162	2R	7541937	7544089	2.10324048996	7543059	1.824270921595	FBgn0033675	536	FBgn0011704	41709
163	X	20866549	20868513	2.102783679962	20867635	1.57203105092	FBgn0031149	2843	FBgn0031144	25009
164	2R	19145630	19147915	2.100513458252	19146902	1.783962726593	FBgn0004795	6690	FBgn0016762	54696
165	3L	678171	683980	2.097356796265	679379	1.889038562775	FBgn0035156	2932	FBgn0035156	2932
166	2L	18592457	18595319	2.096248626709	18594196	1.916893902947	FBgn0003270	1067	FBgn0032693	54717
167	3L	664786	667023	2.095719337463	665990	1.792931837194	FBgn0035152	265	FBgn0035156	10457
168	3L	10833424	10837466	2.087046146393	10834296	1.697523958543	FBgn0026160	2457	FBgn0026160	2457
169	3R	12743804	12745558	2.085183620453	12744759	1.578873634338	FBgn0051270	4748	FBgn0082171	62722
170	2R	11616788	11619239	2.083390712738	11617665	1.836055475123	FBgn0014020	116	FBgn0034073	199
171	3L	3828761	3830531	2.080270290375	3829694	2.020175874233	FBgn0013751	9	FBgn0035464	34893
172	3R	2246286	2248118	2.079546928406	2247217	1.831083774567	FBgn0014963	14619	FBgn0037443	15604
173	3R	846333	848584	2.079455375671	847491	1.924516379833	FBgn0037292	33017	FBgn0010313	64917
174	3R	12104942	12106891	2.078676223755	12105862	1.811161200205	FBgn0051283	2497	FBgn0051283	2497
175	3R	12745967	12748113	2.078619003296	12747242	1.974645972252	FBgn0051270	2265	FBgn0082171	65205
176	3R	169227	175269	2.075197696686	171604	1.923429040348	FBgn0001204	768	FBgn0001204	768
177	3L	6725902	6728059	2.073753833771	6727255	1.722910583019	FBgn0035714	395	FBgn0035714	395
178	3L	18312864	18315171	2.07261133194	18314215	2.04084327817	FBgn0015946	44542	FBgn0011706	49447
179	X	20473180	20475163	2.072500228882	20474222	1.765465945005	FBgn0031127	4776	FBgn0003300	30895
180	3R	11408270	11410238	2.065326690674	11409267	1.854368322036	FBgn0038350	30773	FBgn0053207	82641
181	2R	3640589	3643400	2.06339597702	3641474	1.722941160202	FBgn0033267	1671	FBgn0033267	1671
182	X	11166684	11168992	2.05931186676	11168048	1.716503275765	FBgn0003411	484	FBgn0003411	484
183	3R	2579058	2582029	2.059305667877	2580166	1.831521707423	FBgn0004053	245	FBgn0004053	245
184	X	6903373	6905294	2.058162212372	6904342	1.83896928675	FBgn0004143	9685	FBgn0029931	18498
185	X	8086718	8090181	2.054487228394	8088972	1.917460329392	FBgn0030026	432	FBgn0030028	27668
186	X	14482909	14487307	2.05095243454	14483875	1.738920807838	FBgn0015773	3893	FBgn0015773	3893
187	3L	18069232	18071752	2.05082654953	18070873	1.752042134603	FBgn0036773	516	FBgn0020300	33790
188	X	13480330	13482379	2.050821304321	13481242	1.734456763548	FBgn0030506	20503	FBgn0030507	20718
189	2L	14433699	14437341	2.046863079071	14436406	1.79627642912	FBgn0028871	11275	FBgn0005771	54456
190	2L	18106085	18108288	2.042917728424	18107066	1.866368906839	FBgn0032665	3546	FBgn0041184	41273
191	3L	359775	362831	2.041944503784	361693	1.790292803446	FBgn0003749	845	FBgn0035136	16778
192	2R	17749551	17751594	2.039003372192	17750468	1.663455682642	FBgn0020307	1077	FBgn0034704	67980
193	2L	21604291	21606761	2.038706302643	21604825	1.902229309082	FBgn0032955	6367	FBgn0022893	12696
194	X	14460533	14462237	2.035681247711	14461119	1.507750415802	FBgn0030574	24602	FBgn0015773	26649
195	3R	25982253	25983996	2.030695438385	25983152	1.743876962101	FBgn0039749	421	FBgn0065067	50382
196	X	8497996	8500970	2.030522346497	8499876	1.967937020695	FBgn0004102	3990	FBgn0004102	3990
197	X	6857731	6859968	2.029123783112	6858824	1.717933598687	FBgn0029928	74	FBgn0029929	315
198	3R	12707535	12709311	2.027814388275	12708374	1.83557992823	FBgn0015350	2924	FBgn0082171	26337
199	3R	12554685	12557562	2.023681163788	12556750	1.610807418823	FBgn0003944	3598	FBgn0063261	20361
200	2L	11451880	11453905	2.023135185242	11452789	1.806599034203	FBgn0004579	7186	FBgn0004579	7186
201	2R	16414104	16416035	2.022284507751	16414984	1.738128900528	FBgn0034560	2302	FBgn0034565	70835
202	X	4433868	4436408	2.021673202515	4435494	1.837617492676	FBgn0029717	18376	FBgn0029715	35912
203	3L	11897280	11903619	2.021176815033	11899406	1.703718241523	FBgn0036222	702	FBgn0000404	91882
204	X	2158870	2160974	2.020687103271	2159931	1.813551521301	FBgn0023526	11029	FBgn0023526	11029
205	2L	16812342	16814473	2.020602226257	16813535	1.791403433856	FBgn0004797	941	FBgn0032600	74202
206	3R	13874606	13876892	2.018257141113	13876018	1.901672363281	FBgn0010389	2688	FBgn0010389	2688
207	3R	24972960	24974891	2.017115592957	24973914	1.81106819826	FBgn0039642	20	FBgn0014869	56
208	3L	11188648	11191176	2.016164779663	11190110	1.935419222888	FBgn0036149	1663	FBgn0041094	36146
209	X	2444610	2447380	2.010952949524	2445646	1.716593205929	FBgn0001404	989	FBgn0011606	14562
210	3R	17485050	17487347	2.009606361389	17485840	1.539529263973	FBgn0011766	287	FBgn0004493	11632
211	2R	2025287	2029069	2.008484840393	2026515	1.746123987086	FBgn0010347	12443	FBgn0041145	95803
212	3L	21776264	21777964	2.00760269165	21777239	1.698123550415	FBgn0037139	1043	FBgn0046301	11193
213	2L	5460592	5462310	2.005449295044	5461592	1.549664735794	FBgn0005511	49	FBgn0005511	49
214	3L	8639055	8641250	2.004152297974	8640294	1.879130251267	FBgn0001168	9412	FBgn0001168	9412
215	2L	1410028	1412312	2.003871440887	1410950	1.855453848839	FBgn0002543	9499	FBgn0002543	9499
216	2R	4917177	4919647	1.999865531921	4918434	1.712631464005	FBgn0053774	6337	FBgn0053774	6337
217	3R	2710387	2711938	1.994106292725	2711206	1.787056446075	FBgn0001077	21160	FBgn0001077	21160
218	2R	11410758	11413898	1.992931365967	11412823	1.690326786041	FBgn0053463	1533	FBgn0003425	7106
219	2L	14023619	14025432	1.992376327515	14024565	1.594272391001	FBgn0051840	318	FBgn0028519	2445
220	3R	26606323	26609106	1.987110137939	26607722	1.811727860395	FBgn0004606	16074	FBgn0003720	70315
221	3L	6952572	6954383	1.986166000366	6953487	1.667809613546	FBgn0001104	513	FBgn0001104	513
222	3L	15004253	15006748	1.982543945312	15005912	1.707725793123	FBgn0036465	1917	FBgn0036465	1917
223	3R	6442470	6445356	1.978825092316	6443710	1.780784130096	FBgn0001235	20676	FBgn0001235	20676
224	3L	17979498	17981429	1.976785182953	17980688	1.764926493168	FBgn0052192	24888	FBgn0020300	123975
225	2L	5403123	5404670	1.973273277283	5403857	1.706515908241	FBgn0016660	485	FBgn0005511	57784
226	3R	7817910	7819686	1.972231388092	7818770	1.869237787583	FBgn0024211	267	FBgn0037992	135149
227	3R	7518962	7520912	1.97150182724	7520032	1.769306278229	FBgn0037937	33	FBgn0037921	68666
228	2L	11955211	11956781	1.970595359802	11955988	1.633875250816	FBgn0067722	2499	FBgn0032390	33976
229	3L	20536666	20538538	1.970507621765	20537601	1.734075265772	FBgn0001323	16776	FBgn0037009	82751
230	2R	16866223	16868096	1.968166828156	16867151	1.684897601604	FBgn0000395	7372	FBgn0000395	7372
231	3L	16372013	16377289	1.967972278595	16373456	1.807403087616	FBgn0014163	3642	FBgn0014163	3642
232	X	20490069	20492111	1.965587615967	20491205	1.829145207125	FBgn0031128	3605	FBgn0003300	13912
233	2R	4561767	4563567	1.96106338501	4562664	1.715771088233	FBgn0033367	6143	FBgn0065074	44953
234	3R	2987437	2990085	1.958300590515	2988300	1.779966652393	FBgn0002306	251	FBgn0037481	7402
235	3L	3321559	3323839	1.956895828247	3322780	1.752490107218	FBgn0052268	2886	FBgn0035437	10377
236	3R	12228323	12230499	1.956226348877	12229607	1.69442653656	FBgn0003513	202	FBgn0038421	43833
237	2L	596656	598813	1.955442905426	597894	1.803443551064	FBgn0010323	3207	FBgn0031267	23662
238	X	6830621	6832963	1.95378112793	6831818	1.652238190174	FBgn0029927	92	FBgn0029927	92
239	3R	15727107	15729225	1.953363895416	15728264	1.81200319178	FBgn0038745	1147	FBgn0038746	2325
240	2R	15580454	15582663	1.951063156128	15581403	1.691788056317	FBgn0004364	44971	FBgn0004364	44971
241	3R	13429182	13431779	1.949912548065	13430593	1.865934252739	FBgn0038524	1231	FBgn0051575	53582
242	3R	7127969	7129922	1.944162845612	7129045	1.679797004251	FBgn0051386	2285	FBgn0026063	45118
243	3L	14932359	14936077	1.94154548645	14933390	1.712613049675	FBgn0026320	1216	FBgn0026320	1216
244	2R	10864990	10868233	1.941404342651	10867140	1.848371505737	FBgn0034013	2123	FBgn0000996	28683
245	2L	219891	225116	1.939846992493	221910	1.884818971157	FBgn0031235	10604	FBgn0031235	10604
246	X	440339	442029	1.938855171204	441105	1.645959854126	FBgn0003986	6758	FBgn0003986	6758
247	2R	17734223	17735882	1.938530445099	17735041	1.654538631439	FBgn0034716	780	FBgn0034704	52553
248	X	2156242	2158293	1.934928417206	2157329	1.815059280396	FBgn0023526	8427	FBgn0023526	8427
249	2L	26505	29634	1.934826135635	28582	1.888858288527	FBgn0031209	4694	FBgn0002121	7210
250	3L	19841184	19843196	1.934815883636	19842287	1.655893146992	FBgn0014037	939	FBgn0014037	939
251	X	4814856	4816860	1.932368278503	4815917	1.781470139821	FBgn0061196	9680	FBgn0004368	31548
252	2L	3613922	3616682	1.932102203369	3615542	1.606138734257	FBgn0015663	3750	FBgn0002985	8794
253	X	6889194	6891029	1.926853179932	6890139	1.819477844238	FBgn0029931	4295	FBgn0029931	4295
254	3R	2679305	2681232	1.926606178284	2680318	1.59925866127	FBgn0003339	4432	FBgn0001077	9728
255	3R	12717102	12719057	1.925186634064	12718100	1.654219907873	FBgn0015350	12650	FBgn0082171	36063
256	2R	13661933	13663482	1.922835826874	13662704	1.428010940552	FBgn0062440	153	FBgn0062440	153
257	2R	13107061	13108940	1.92000579834	13107986	1.759088695049	FBgn0029006	309	FBgn0029006	309
258	2R	8045908	8047775	1.91890335083	8046965	1.769301772118	FBgn0011592	2002	FBgn0011592	2002
259	2R	9655724	9657809	1.917030334473	9657008	1.623153716326	FBgn0040752	203	FBgn0040751	16303
260	X	16607490	16609906	1.915988922119	16609017	1.748790442944	FBgn0001250	8354	FBgn0030786	8874
261	X	19411593	19413289	1.915583610535	19412416	1.649430218865	FBgn0031030	1330	FBgn0031032	5163
262	3L	16974738	16978448	1.910173416138	16976617	1.738846460978	FBgn0036685	4822	FBgn0025582	224369
263	X	9126438	9128671	1.908323764801	9127716	1.671109143425	FBgn0040236	604	FBgn0030122	9078
264	3L	16349935	16351706	1.907907485962	16350734	1.611992359161	FBgn0036623	482	FBgn0014163	26364
265	2R	962747	963797	1.903364658356	963383	1.059712966283	FBgn0052838	1557	FBgn0033021	92892
266	3L	21811798	21815027	1.900703907013	21812452	1.444826013902	FBgn0014362	1018	FBgn0046301	46406
267	3L	21512722	21514676	1.895910739899	21513661	1.650197267532	FBgn0037104	1532	FBgn0028663	39958
268	3R	26587024	26588938	1.887380599976	26588018	1.543010115623	FBgn0004606	3630	FBgn0003720	90019
269	3R	11811105	11813093	1.885694503784	11812091	1.711404736837	FBgn0003507	168	FBgn0003507	168
270	3L	19831126	19833752	1.884305953979	19832170	1.748311817646	FBgn0014037	11056	FBgn0014037	11056
271	2L	8831676	8833631	1.882608413696	8832706	1.749978224436	FBgn0029123	7081	FBgn0029123	7081
272	X	13569134	13570636	1.881498813629	13569777	1.523159367698	FBgn0001087	438	FBgn0030521	46341
273	2R	2984505	2986428	1.881373882294	2985602	1.819004451527	FBgn0010548	3373	FBgn0033179	7058
274	3R	15763889	15765716	1.880156040192	15764837	1.56901678443	FBgn0021776	3995	FBgn0021776	3995
275	2L	18890572	18892322	1.876524448395	18891541	1.6428861022	FBgn0003896	14356	FBgn0032717	55945
276	2L	8845145	8847892	1.875392436981	8846064	1.510553240776	FBgn0052986	16743	FBgn0029123	20439
277	3R	16674221	16676117	1.874300003052	16675221	1.676525480607	FBgn0038834	1050	FBgn0038834	1050
278	3R	14419239	14421116	1.873730182648	14420234	1.588499461903	FBgn0038628	2673	FBgn0027841	64880
279	2R	16984284	16986272	1.872709274292	16984982	1.527045543377	FBgn0010415	3768	FBgn0010415	3768
280	3R	5420564	5422140	1.872421264648	5421341	1.513894810396	FBgn0037720	4308	FBgn0037719	4632
281	3L	14114443	14116336	1.87090921402	14115438	1.604481192196	FBgn0042630	18855	FBgn0000411	28441
282	3R	26680915	26683274	1.869951248169	26681936	1.856498062611	FBgn0003720	3899	FBgn0003720	3899
283	3R	2227547	2229698	1.86909866333	2228804	1.637529671192	FBgn0037443	2809	FBgn0037443	2809
284	2L	7009214	7011508	1.866971969604	7010484	1.554678327897	FBgn0031880	3012	FBgn0051908	16811
285	2L	13866902	13869729	1.866469860077	13867854	1.648764431477	FBgn0028532	18442	FBgn0051842	32816
286	X	15517679	15519310	1.865549087524	15518647	1.584987640381	FBgn0030667	3105	FBgn0030671	19415
287	3R	5873477	5875241	1.864469051361	5874415	1.750906467438	FBgn0037779	157	FBgn0037777	3170
288	3R	4075809	4078241	1.863628387451	4077439	1.48481926322	FBgn0040528	3752	FBgn0037555	11205
289	3R	16921700	16923966	1.858318805695	16922686	1.71510592103	FBgn0038853	841	FBgn0010770	19272
290	3L	22706610	22708469	1.855916976929	22707498	1.575303498436	FBgn0037191	14782	FBgn0037200	98549
291	2R	15549350	15551298	1.855819225311	15550274	1.797190722297	FBgn0034480	30424	FBgn0004364	76100
292	X	20557143	20558922	1.855223655701	20558031	1.659458328696	FBgn0031130	1406	FBgn0003300	52914
293	2R	20729553	20731391	1.855056285858	20730443	1.505014335408	FBgn0001325	3772	FBgn0001325	3772
294	2L	9144943	9147355	1.854642391205	9145814	1.633796453476	FBgn0051887	15971	FBgn0051887	15971
295	2L	8840938	8842925	1.852439880371	8841746	1.605537950993	FBgn0029123	16121	FBgn0029123	16121
296	X	4301126	4302940	1.851940155029	4302045	1.64668156119	FBgn0000179	43952	FBgn0029714	95159
297	X	16520043	16522610	1.851508617401	16521745	1.476917028427	FBgn0000152	3913	FBgn0030766	46903
298	2L	18777916	18780165	1.850564956665	18779017	1.759534611421	FBgn0045852	784	FBgn0032717	56579
299	X	7065520	7067685	1.850485801697	7066794	1.656585160424	FBgn0029939	28482	FBgn0025549	69746
300	2R	3459001	3460611	1.847126960754	3459733	1.738863646984	FBgn0033238	1919	FBgn0033240	7742
301	3L	12539662	12541620	1.847055435181	12540612	1.471168422699	FBgn0036302	5857	FBgn0004926	39928
302	2R	6188713	6191591	1.846448898315	6189917	1.494764119387	FBgn0033541	25098	FBgn0004399	120200
303	3R	8264765	8266437	1.846296548843	8265566	1.603185962228	FBgn0043044	244	FBgn0038046	10564
304	X	2195765	2197660	1.845059394836	2196635	1.71802369286	FBgn0003079	353	FBgn0003079	353
305	3L	5809030	5810856	1.844432830811	5809829	1.63389056921	FBgn0003984	9732	FBgn0035640	22799
306	3R	13905852	13907959	1.844316482544	13906711	1.619747877121	FBgn0038566	132	FBgn0038566	132
307	3L	20704858	20706622	1.844297885895	20705572	1.576155424118	FBgn0016696	194	FBgn0016696	194
308	3L	21078161	21080886	1.842391967773	21080000	1.71568887374	FBgn0037051	10118	FBgn0037051	10118
309	3L	16737690	16741649	1.835661411285	16740014	1.748582720757	FBgn0036660	4960	FBgn0036660	4960
310	3R	17469355	17471239	1.835521697998	17470343	1.696627672981	FBgn0011766	15784	FBgn0046832	22097
311	X	16488918	16490750	1.835440635681	16489839	1.674276408027	FBgn0003189	523	FBgn0030766	14997
312	2R	6665194	6666876	1.833770751953	6666054	1.425275858711	FBgn0033581	91	FBgn0033581	91
313	3L	19582404	19584637	1.833427429199	19583620	1.730674624443	FBgn0036894	135	FBgn0029094	531
314	3L	20855063	20857200	1.833368301392	20856039	1.665416479111	FBgn0037035	5628	FBgn0003415	105226
315	2L	7288895	7292173	1.827352523804	7289738	1.588806825526	FBgn0031901	7205	FBgn0004009	17423
316	3L	20553906	20558017	1.826783180237	20557160	1.653338909149	FBgn0001323	2783	FBgn0001320	72044
317	3L	16008311	16010322	1.824954509735	16009166	1.541916497548	FBgn0003691	6748	FBgn0003691	6748
318	2R	15083799	15085727	1.822528839111	15084738	1.475981780461	FBgn0053535	4931	FBgn0034463	87908
319	2R	9667814	9669633	1.821457386017	9668722	1.554667500889	FBgn0033897	304	FBgn0040751	4589
320	3L	15188226	15190639	1.8204164505	15189160	1.638566017151	FBgn0029114	11740	FBgn0029114	11740
321	2L	11223920	11225821	1.82009935379	11224673	1.61698267195	FBgn0000011	13992	FBgn0028700	94028
322	3R	4030226	4032436	1.805501937866	4031428	1.686511600719	FBgn0053779	884	FBgn0037554	27801
323	2R	12540550	12543535	1.80456829071	12541428	1.686309085173	FBgn0023172	676	FBgn0034181	7037
324	2L	19322095	19323862	1.804216384888	19322859	1.666301790873	FBgn0032769	26624	FBgn0024245	36294
325	2R	19216550	19217994	1.801728248596	19217287	1.43432078642	FBgn0011297	1901	FBgn0002174	2825
326	3L	623019	625138	1.801630020142	624220	1.552787163678	FBgn0064191	1571	FBgn0064191	1571
327	X	18445052	18446754	1.801614761353	18445858	1.590509732564	FBgn0030940	652	FBgn0030943	36266
328	2L	4837468	4839633	1.799995422363	4838696	1.580656560262	FBgn0031636	607	FBgn0031633	8026
329	2L	3823669	3826256	1.799693107605	3824955	1.6658231318	FBgn0003430	725	FBgn0003430	725
330	2R	13012890	13014704	1.798522949219	13013783	1.632979084464	FBgn0061355	3808	FBgn0034237	37293
331	3L	20982385	20984196	1.798316955566	20983359	1.490552902222	FBgn0026179	14979	FBgn0037044	21623
332	2L	12079483	12082235	1.79657793045	12081344	1.699102044106	FBgn0003145	4448	FBgn0003145	4448
333	3L	9827830	9830775	1.795408248901	9829960	1.621807603275	FBgn0004390	734	FBgn0015618	17363
334	2R	19908960	19910704	1.795033454895	19909755	1.520623922348	FBgn0035001	533	FBgn0019886	113135
335	2R	14937707	14940816	1.794139862061	14939368	1.380829867195	FBgn0004873	444	FBgn0050326	9234
336	3R	13373146	13374785	1.793626785278	13373945	1.545872856589	FBgn0038519	1714	FBgn0025571	7800
337	X	15708215	15710471	1.793031692505	15709532	1.404637953814	FBgn0030701	5410	FBgn0030703	14497
338	3R	6429333	6431013	1.793011665344	6430146	1.575025379658	FBgn0001235	34240	FBgn0001235	34240
339	X	17201871	17203465	1.786895751953	17202662	1.552299976349	FBgn0011758	28776	FBgn0000163	207786
340	3R	20997686	21000040	1.785306930542	20998826	1.660617996665	FBgn0039285	443	FBgn0039286	11909
341	3R	15	2275	1.783206939697	933	1.611712296804	FBgn0037213	553	FBgn0037213	553
342	2L	2453997	2459361	1.783081054688	2457178	1.60424041748	FBgn0012017	2866	FBgn0015816	35488
343	2L	12002758	12005108	1.782409191132	12004058	1.670019626617	FBgn0032394	1782	FBgn0032390	14094
344	2R	15555361	15557154	1.781440734863	15556273	1.446244716644	FBgn0034480	36423	FBgn0004364	70101
345	2R	4115157	4116912	1.780529022217	4116026	1.447326523917	FBgn0033310	3780	FBgn0022027	21238
346	2L	16264037	16266263	1.780142784119	16265313	1.66029251323	FBgn0028897	7261	FBgn0028897	7261
347	3L	13050782	13052446	1.77867603302	13051606	1.448894276338	FBgn0036345	9630	FBgn0036342	30635
348	2L	3541062	3542949	1.778220176697	3542067	1.566806733608	FBgn0024244	2816	FBgn0031549	11781
349	X	12938009	12939377	1.777240753174	12938728	1.147731724907	FBgn0030448	2860	FBgn0025463	54787
350	3L	15982275	15984405	1.77716255188	15983202	1.537524402142	FBgn0044028	5537	FBgn0044028	5537
351	3L	13093433	13095466	1.774324893951	13094319	1.774922931896	FBgn0010452	6099	FBgn0010452	6099
352	2L	17261835	17263506	1.772438049316	17262705	1.687831401825	FBgn0032629	6044	FBgn0032633	117371
353	3L	17632580	17634807	1.771012306213	17633391	1.509142430623	FBgn0065088	598	FBgn0036745	13501
354	X	10968119	10971552	1.770643234253	10969999	1.520532664131	FBgn0028686	407	FBgn0028686	407
355	3R	18982043	18984114	1.769241809845	18982921	1.565520346165	FBgn0004395	671	FBgn0051457	29215
356	X	13439620	13441440	1.768196105957	13440492	1.524077247171	FBgn0030499	872	FBgn0030507	61468
357	3R	4800991	4802845	1.767976760864	4801958	1.564162671566	FBgn0037646	4685	FBgn0022347	16709
358	2L	599964	602609	1.767586231232	601791	1.633624076843	FBgn0031270	1022	FBgn0031267	27559
359	2L	19421606	19423316	1.765917301178	19422509	1.543742716312	FBgn0041789	156	FBgn0003346	15461
360	3L	20562284	20564301	1.765445232391	20563381	1.575601637363	FBgn0037014	7690	FBgn0001320	65823
361	3R	16587030	16588699	1.762880325317	16587856	1.473869211533	FBgn0051195	231	FBgn0038821	23496
362	3R	934814	936536	1.762551307678	935658	1.769369661808	FBgn0037293	18152	FBgn0010313	23250
363	3R	24669070	24671922	1.761064529419	24670108	1.733080078574	FBgn0015589	264	FBgn0028373	14807
364	X	6940656	6942809	1.759837150574	6941679	1.504782873041	FBgn0029933	1610	FBgn0029933	1610
365	3R	4465353	4466885	1.759723186493	4466127	1.413895308971	FBgn0012028	2020	FBgn0037602	10712
366	3R	2670086	2672477	1.75846862793	2671457	1.650177657604	FBgn0003339	4429	FBgn0001077	18589
367	X	16386190	16388034	1.75750541687	16387123	1.404712677002	FBgn0011742	782	FBgn0015615	40243
368	2L	5876943	5878593	1.755041122437	5877840	1.411909776575	FBgn0031745	1641	FBgn0031740	75585
369	X	5935347	5937095	1.753835678101	5936262	1.367666780949	FBgn0026060	413	FBgn0029840	1320
370	2L	7048086	7050120	1.752605438232	7048909	1.589516758919	FBgn0051630	6442	FBgn0051630	6442
371	2R	19033535	19035592	1.750652313232	19034756	1.603733848123	FBgn0034873	3298	FBgn0034873	3298
372	2R	16366181	16368039	1.750281333923	16367053	1.687927484512	FBgn0034554	6630	FBgn0016984	27057
373	X	4256206	4258237	1.749930858612	4256901	1.438900062016	FBgn0000179	1192	FBgn0029714	140303
374	X	492804	494764	1.749789714813	493740	1.671270430088	FBgn0003575	1032	FBgn0002579	7457
375	2L	18482224	18483748	1.747139453888	18482995	1.41566882414	FBgn0032682	1579	FBgn0032682	1579
376	3L	21404988	21406679	1.746898174286	21405725	1.600673103333	FBgn0014143	4672	FBgn0014143	4672
377	2R	20106602	20108561	1.745801448822	20107549	1.363313376904	FBgn0035033	17	FBgn0035032	128
378	3L	13030329	13031712	1.745772361755	13030776	1.626467878168	FBgn0036343	4565	FBgn0036342	9805
379	2R	20307702	20309308	1.743441581726	20308543	1.523626387119	FBgn0035069	2145	FBgn0050423	74893
380	2L	8303659	8305849	1.743392944336	8304648	1.663215805502	FBgn0032014	942	FBgn0032015	3540
381	3R	2278692	2280545	1.743367910385	2279625	1.526904255152	FBgn0037445	2540	FBgn0037446	3251
382	3L	21409737	21411465	1.742699623108	21410728	1.311174528939	FBgn0014143	331	FBgn0014143	331
383	X	20527419	20529374	1.742299556732	20528107	1.445809813107	FBgn0031129	18529	FBgn0003300	22990
384	2R	17120741	17122360	1.736545562744	17121584	1.466699375826	FBgn0042180	2865	FBgn0034643	20666
385	2L	19566961	19569724	1.736282348633	19567987	1.477960642646	FBgn0046823	1847	FBgn0046823	1847
386	2L	9453861	9455423	1.736186981201	9454695	1.356014311314	FBgn0053723	13955	FBgn0002973	17182
387	3R	21139030	21140588	1.734992980957	21139789	1.38087979485	FBgn0051087	1414	FBgn0039306	48160
388	3R	670444	673089	1.734308242798	671871	1.478803753853	FBgn0003002	6664	FBgn0003002	6664
389	3L	21412729	21416546	1.733015060425	21413927	1.589724600315	FBgn0014143	3530	FBgn0014143	3530
390	3L	12650829	12652739	1.73245382309	12651682	1.620175123215	FBgn0014343	16013	FBgn0036306	77022
391	2R	7973201	7975216	1.730573654175	7974127	1.574820462395	FBgn0010238	5029	FBgn0010238	5029
392	X	1166786	1168457	1.72988653183	1167537	1.445627717411	FBgn0024368	1889	FBgn0026875	74083
393	X	18649375	18651186	1.729256629944	18650328	1.488148577073	FBgn0030962	4274	FBgn0001090	18712
394	3R	7203593	7204990	1.728013515472	7204535	1.612907528877	FBgn0004595	6025	FBgn0026064	28168
395	3L	14923267	14924808	1.727853775024	14924052	1.503511607647	FBgn0026320	10554	FBgn0026320	10554
396	2L	5410005	5413779	1.726073265076	5412491	1.554725199938	FBgn0016660	8149	FBgn0005511	49150
397	X	2149014	2154566	1.725329399109	2152522	1.539062023163	FBgn0023526	3620	FBgn0023526	3620
398	3R	6237783	6239577	1.723717689514	6238628	1.594267901252	FBgn0024957	10	FBgn0015396	62722
399	X	15526719	15528315	1.720747470856	15527515	1.368109409626	FBgn0030668	3927	FBgn0030671	10547
400	3R	17977989	17979767	1.720563411713	17978859	1.386663883924	FBgn0053335	11881	FBgn0053335	11881
401	X	6448796	6450440	1.718642234802	6449605	1.280731797218	FBgn0029881	4304	FBgn0029882	49817
402	3L	111496	113024	1.717651367188	112244	1.562202334404	FBgn0020386	740	FBgn0035105	55710
403	3R	20551474	20553212	1.7166929245	20552279	1.587504591261	FBgn0004885	6860	FBgn0003719	23177
404	3L	9651533	9653598	1.714214324951	9652493	1.378303782145	FBgn0016081	280	FBgn0044049	125732
405	2L	5798884	5800526	1.711668491364	5799839	1.276322841644	FBgn0031738	365	FBgn0031739	2130
406	3R	2487874	2490389	1.711204051971	2489307	1.560768239638	FBgn0024912	3485	FBgn0026567	5703
407	2R	6912766	6917114	1.709583282471	6913787	1.3142555058	FBgn0082585	450	FBgn0082585	450
408	2L	9582487	9584417	1.704739570618	9583391	1.578945328208	FBgn0014179	1649	FBgn0015393	116443
409	X	1177491	1179830	1.704291820526	1178869	1.403764444239	FBgn0025641	308	FBgn0026875	85415
410	2R	2994949	2998908	1.703468322754	2997143	1.500671565533	FBgn0015930	4533	FBgn0015930	4533
411	3R	11068321	11070814	1.70331287384	11069582	1.624807806576	FBgn0001219	1215	FBgn0001219	1215
412	3L	10993245	10995568	1.702967643738	10994091	1.447494119406	FBgn0029172	3395	FBgn0036118	41495
413	2R	19152352	19155329	1.70100069046	19153271	1.469196975231	FBgn0034886	11905	FBgn0016762	48327
414	2R	10476456	10478110	1.700616359711	10477441	1.230103071998	FBgn0022131	368	FBgn0033987	736
415	2R	18713216	18715594	1.699933052063	18714572	1.574483703164	FBgn0034834	4567	FBgn0003062	132252
416	X	19396995	19401140	1.699419498444	19398094	1.627812767029	FBgn0026430	1439	FBgn0031032	19485
417	3L	11227243	11229031	1.697539806366	11228155	1.560534596443	FBgn0041094	1899	FBgn0041094	1899
418	3R	9845867	9847414	1.696681976318	9846597	1.342707888285	FBgn0038194	8355	FBgn0038196	15290
419	4	655034	656376	1.695472717285	655963	1.493450260162	FBgn0039915	6020	FBgn0026777	327616
420	3R	8103968	8107940	1.694694519043	8104858	1.480427159203	FBgn0038009	8216	FBgn0010044	100900
421	3R	16368077	16370030	1.691365242004	16368949	1.539990603924	FBgn0053192	8222	FBgn0043457	14703
422	3R	12907503	12910441	1.689856529236	12908337	1.526441237506	FBgn0038476	2386	FBgn0038476	2386
423	3R	10412130	10413856	1.688635349274	10412942	1.559212235843	FBgn0020299	5243	FBgn0020299	5243
424	X	18517987	18520630	1.688592910767	18519104	1.653662008398	FBgn0004959	602	FBgn0004959	602
425	3R	4089091	4090785	1.68230676651	4089977	1.514153035482	FBgn0010173	194	FBgn0010173	194
426	2L	15466038	15467664	1.681070327759	15466911	1.356826838325	FBgn0003448	7287	FBgn0003448	7287
427	3R	2587076	2589163	1.680685997009	2588158	1.52474341673	FBgn0000071	157	FBgn0000071	157
428	2R	2084434	2088789	1.677046298981	2087947	1.382613799151	FBgn0033076	24844	FBgn0041145	34371
429	3L	13640098	13641951	1.676934242249	13640984	1.519482910633	FBgn0036379	288	FBgn0036386	253272
430	3R	2773991	2775732	1.674958705902	2774891	1.473507825066	FBgn0051488	8565	FBgn0001077	84845
431	3R	24419339	24421320	1.671178340912	24420192	1.396834878361	FBgn0026400	4809	FBgn0001215	5337
432	2L	14484787	14487171	1.668740749359	14486319	1.453706741333	FBgn0005771	4543	FBgn0005771	4543
433	2R	14191715	14194018	1.66797208786	14192525	1.252696355184	FBgn0023214	4130	FBgn0023214	4130
434	2R	17051704	17055411	1.667720794678	17052866	1.525982407963	FBgn0050283	4711	FBgn0010415	64116
435	3L	16440255	16441856	1.664667129517	16441048	1.450021475554	FBgn0004569	7912	FBgn0014163	63950
436	X	6522747	6525142	1.664597988129	6524036	1.4901155584	FBgn0029888	318	FBgn0025815	4411
437	3L	13365311	13367059	1.663977622986	13366164	1.443300914764	FBgn0036354	2229	FBgn0036351	10874
438	X	8469423	8471110	1.662696361542	8470217	1.411127150059	FBgn0030054	18679	FBgn0030054	18679
439	X	16474011	16475780	1.657450675964	16474871	1.296306806452	FBgn0030766	29	FBgn0030766	29
440	3L	736629	738245	1.656775474548	737433	1.32286375761	FBgn0000575	4495	FBgn0000575	4495
441	2L	5091791	5094038	1.656061172485	5092986	1.496230854708	FBgn0031681	529	FBgn0028696	21983
442	3R	16422468	16424367	1.653789520264	16423627	1.325085997581	FBgn0023097	4742	FBgn0023097	4742
443	2R	14301445	14303277	1.650676727295	14302333	1.532145261765	FBgn0034391	4169	FBgn0010651	16257
444	2R	8127817	8129785	1.649561882019	8128824	1.365652084351	FBgn0004435	176	FBgn0053792	19757
445	2R	13193450	13196067	1.648542404175	13195178	1.435020166285	FBgn0016059	3180	FBgn0016059	3180
446	3R	15288132	15290459	1.648159980774	15289381	1.273020476103	FBgn0024242	126	FBgn0000463	137446
447	3L	18804791	18807119	1.647296905518	18805608	1.292082945506	FBgn0052027	1230	FBgn0036815	19176
448	2R	1178359	1180040	1.647196769714	1179192	1.482286032508	FBgn0033032	32	FBgn0033032	32
449	3R	23101602	23103163	1.646506309509	23102402	1.371586743523	FBgn0046247	1973	FBgn0039505	2976
450	X	15935231	15939291	1.644865036011	15938010	1.469866820744	FBgn0030726	839	FBgn0000459	112661
451	2L	7303832	7307875	1.642063140869	7307154	1.251160285052	FBgn0004009	7	FBgn0004009	7
452	2R	13271371	13272925	1.641925811768	13272198	1.343652009964	FBgn0022740	82	FBgn0003545	9224
453	3R	22792002	22793722	1.640676021576	22792924	1.484286562602	FBgn0039466	242	FBgn0004510	54316
454	3R	14884010	14885674	1.639451503754	14884810	1.474907762864	FBgn0038676	19537	FBgn0027784	27837
455	3R	14815189	14817612	1.639231681824	14815980	1.389247557696	FBgn0026239	6233	FBgn0026239	6233
456	X	10982029	10984281	1.638304710388	10982928	1.238581096425	FBgn0030269	172	FBgn0030272	6410
457	X	6937360	6939015	1.63724899292	6938254	1.419432022992	FBgn0029933	5035	FBgn0029933	5035
458	2L	489803	491744	1.637057304382	490799	1.419973305293	FBgn0043364	11117	FBgn0003963	32668
459	2R	6092882	6095717	1.636191368103	6094003	1.319355351584	FBgn0004399	24286	FBgn0004399	24286
460	X	20880958	20882530	1.632803916931	20881707	1.415150305804	FBgn0052512	3509	FBgn0031144	39081
461	X	7194698	7196059	1.632012844086	7195373	1.267933428288	FBgn0029946	2643	FBgn0026144	12767
462	X	7169055	7170707	1.630836486816	7169896	1.287631928921	FBgn0029944	442	FBgn0026144	12710
463	2R	8511588	8513823	1.630543708801	8512975	1.286388427019	FBgn0008654	55	FBgn0005624	16079
464	2R	15841983	15844472	1.628579139709	15843131	1.621257473441	FBgn0034504	1001	FBgn0034504	1001
465	X	101388	103279	1.625603199005	102510	1.296601772308	FBgn0040373	154	FBgn0040373	154
466	3R	9470498	9472470	1.624539375305	9471653	1.415574878454	FBgn0003498	373	FBgn0003498	373
467	3R	27550026	27552331	1.624292373657	27551390	1.448922220866	FBgn0039867	11274	FBgn0039867	11274
468	2L	21091779	21093506	1.623677253723	21092714	1.420552372932	FBgn0040297	522	FBgn0023388	37231
469	3R	25318333	25320003	1.619589805603	25319237	1.43224919637	FBgn0039665	2	FBgn0040623	2421
470	2R	6714362	6716525	1.618519306183	6715367	1.322373390198	FBgn0033582	19753	FBgn0033590	37223
471	3L	4213653	4216752	1.618414402008	4215874	1.460240812863	FBgn0001257	3805	FBgn0011692	10394
472	2L	19128663	19131864	1.618234157562	19131168	1.307294705335	FBgn0010300	1433	FBgn0032762	1813
473	3R	16134178	16136456	1.616136550903	16135398	1.487023055553	FBgn0038785	527	FBgn0028386	16410
474	3R	24408135	24412401	1.615795135498	24411270	1.348666250706	FBgn0000659	465	FBgn0000659	465
475	X	2081060	2082771	1.614130496979	2081998	1.517865601708	FBgn0003048	131	FBgn0000377	24139
476	2R	2999546	3004779	1.614104747772	3002547	1.376343599955	FBgn0015930	871	FBgn0015930	871
477	3R	25087945	25090834	1.613246917725	25088731	1.420925408602	FBgn0003525	7229	FBgn0003525	7229
478	3L	21005023	21006722	1.612926483154	21005975	1.438579261303	FBgn0053285	16868	FBgn0037044	44239
479	3L	5783302	5785822	1.6122174263	5784694	1.293677449226	FBgn0015806	210	FBgn0035639	226
480	3R	20584403	20586141	1.610392570496	20585345	1.385345041752	FBgn0015591	5435	FBgn0000140	5720
481	3L	8803006	8804861	1.603956222534	8803717	1.370001512415	FBgn0011577	2264	FBgn0020633	61840
482	3L	16535366	16538038	1.60343170166	16536202	1.533747673035	FBgn0026061	2387	FBgn0036641	10297
483	2R	11664668	11666491	1.602469921112	11665717	1.384810384115	FBgn0029175	1238	FBgn0034082	7940
484	2R	2929633	2931617	1.601766586304	2930257	1.16792014667	FBgn0003460	588	FBgn0033159	36575
485	X	6139634	6141660	1.601425647736	6140528	1.337258703568	FBgn0029861	99	FBgn0028685	4049
486	X	3042409	3045070	1.600172519684	3044179	1.513192355633	FBgn0000479	11581	FBgn0028746	14901
487	2L	2037346	2038992	1.592798709869	2038087	1.27451133728	FBgn0003557	285	FBgn0031391	109200
488	3R	19018296	19020178	1.59201669693	19019219	1.383494377136	FBgn0011596	10537	FBgn0039066	58047
489	3L	9341898	9343744	1.591032028198	9342834	1.336140183841	FBgn0035981	1561	FBgn0035981	1561
490	2L	2491355	2493247	1.590861320496	2492204	1.45762982088	FBgn0015816	462	FBgn0015816	462
491	2R	5002421	5003697	1.589567184448	5002961	1.325599372387	FBgn0004360	3021	FBgn0053774	90864
492	2L	19150346	19155308	1.589477539062	19154033	1.400527841905	FBgn0032763	23598	FBgn0032762	24678
493	2R	4718333	4719938	1.588973999023	4719042	1.389924778658	FBgn0033392	108	FBgn0033400	79400
494	3L	14936793	14939462	1.588000297546	14937886	1.464857757092	FBgn0000216	42	FBgn0000216	42
495	3R	4131736	4134211	1.587551116943	4132611	1.183268785477	FBgn0037568	1631	FBgn0037568	1631
496	X	16122121	16123678	1.586065292358	16122954	1.192411720753	FBgn0011571	171	FBgn0011571	171
497	3R	21006071	21011602	1.584691047668	21009610	1.405012071133	FBgn0039286	1125	FBgn0039286	1125
498	3R	6421309	6423169	1.584577560425	6422305	1.403987109661	FBgn0001235	42081	FBgn0001235	42081
499	3L	8983741	8985545	1.583385944366	8984620	1.452315274407	FBgn0035955	822	FBgn0035954	5475
500	3R	11758383	11759914	1.582979679108	11759166	1.40959593829	FBgn0038386	290	FBgn0038386	290
501	2R	6794568	6796666	1.582587003708	6795616	1.454393416643	FBgn0041174	17	FBgn0041174	17
502	2R	4930978	4932545	1.580498695374	4931770	1.422371163088	FBgn0033412	3665	FBgn0053774	19673
503	2L	20057977	20059785	1.580149650574	20058827	1.350773979636	FBgn0019686	1421	FBgn0019686	1421
504	2L	19317957	19320350	1.57813835144	19319430	1.487847149372	FBgn0032769	23195	FBgn0024245	39723
505	2L	12091402	12093450	1.575839996338	12091994	1.228583335876	FBgn0032407	1777	FBgn0032407	1777
506	2L	1978541	1981011	1.575453281403	1979811	1.40543421577	FBgn0031377	801	FBgn0031391	167476
507	2R	11362031	11363505	1.575168132782	11362739	1.209995353923	FBgn0034045	516	FBgn0050085	21269
508	2R	19782048	19784845	1.574667453766	19782881	1.411648273468	FBgn0005636	456	FBgn0034987	86924
509	3R	12635755	12638437	1.571504592896	12637719	1.40007135272	FBgn0000014	18050	FBgn0020546	38007
510	2R	6615800	6617263	1.569038391113	6616421	1.275749146938	FBgn0040765	511	FBgn0033581	49542
511	2R	1233001	1235527	1.567751407623	1234469	1.446830749512	FBgn0000099	251	FBgn0033035	29227
512	3L	19740423	19742015	1.566413402557	19741234	1.271987185759	FBgn0024889	144	FBgn0014037	101992
513	3L	7408109	7411342	1.566377639771	7409061	1.362185758703	FBgn0014011	65	FBgn0014011	65
514	2L	19445887	19447617	1.564085006714	19446709	1.395875762491	FBgn0051699	1941	FBgn0051699	1941
515	2L	3071085	3073070	1.563634395599	3073019	1.341738065084	FBgn0027571	16404	FBgn0003934	24318
516	X	629585	632272	1.560478210449	631300	1.342468317817	FBgn0027343	4451	FBgn0015288	9340
517	3L	5969648	5971356	1.559801578522	5970564	1.479661822319	FBgn0052406	597	FBgn0035656	20612
518	3R	1545813	1547189	1.558539867401	1546814	1.642156706916	FBgn0004878	3792	FBgn0037372	33681
519	2L	3371983	3373618	1.558295726776	3372684	1.239251417272	FBgn0040712	363	FBgn0031538	89291
520	2R	8103587	8106265	1.557390213013	8104571	1.531279754639	FBgn0050055	639	FBgn0050055	639
521	3L	17372326	17375554	1.557364463806	17373396	1.541930142571	FBgn0026197	6679	FBgn0026197	6679
522	3L	20214554	20216105	1.555578708649	20215374	1.242715106291	FBgn0036962	6198	FBgn0003124	28472
523	X	5615614	5617226	1.553757667542	5616145	1.352619097783	FBgn0029804	130	FBgn0029800	16025
524	3L	21000223	21002316	1.553391933441	21001462	1.329264044762	FBgn0053285	21381	FBgn0037044	39726
525	3L	4956367	4958340	1.553324699402	4957362	1.409043087679	FBgn0005775	343	FBgn0035570	266659
526	2R	3748302	3750661	1.55281829834	3749662	1.376214251799	FBgn0013726	580	FBgn0010109	5522
527	X	20464700	20466559	1.551050186157	20465599	1.436850961049	FBgn0031126	2861	FBgn0003300	39518
528	2L	1155504	1157190	1.550508975983	1156427	1.417040993186	FBgn0028388	1837	FBgn0031310	5644
529	2R	11308153	11311104	1.550397872925	11310322	1.270376317641	FBgn0050321	2135	FBgn0050089	68061
530	3R	16981200	16983327	1.550015926361	16981809	1.158252843221	FBgn0038865	5006	FBgn0010770	39851
531	X	8487641	8489646	1.54993057251	8488773	1.257400957743	FBgn0004102	7113	FBgn0004102	7113
532	2R	16160219	16162509	1.549206733704	16161090	1.44924252828	FBgn0034537	2189	FBgn0061362	2447
533	3L	7888979	7890763	1.546917438507	7889831	1.368436953601	FBgn0052368	448	FBgn0035824	3421
534	3R	5634514	5635948	1.546301841736	5635315	1.117120862007	FBgn0037760	230	FBgn0065050	31109
535	3L	7341696	7346442	1.546098709106	7342495	1.358917124131	FBgn0035772	707	FBgn0082598	1251
536	2L	8413493	8417576	1.545782089233	8416523	1.415846039267	FBgn0027932	833	FBgn0027932	833
537	X	10588865	10591137	1.545706748962	10589823	1.365581119762	FBgn0003204	99	FBgn0052672	23730
538	3R	20122875	20124744	1.545236587524	20123469	1.198460191488	FBgn0000368	2331	FBgn0000368	2331
539	X	20544767	20547857	1.544930458069	20547012	1.230346819934	FBgn0031129	376	FBgn0003300	41895
540	2R	8987329	8988950	1.544290542603	8988099	1.193768361036	FBgn0000119	11026	FBgn0000119	11026
541	X	20533501	20536432	1.543986320496	20534337	1.399476948906	FBgn0031129	12299	FBgn0003300	29220
542	3R	4174704	4176491	1.540828704834	4175695	1.312008539836	FBgn0037582	154	FBgn0040529	8932
543	2L	21331436	21333337	1.540717124939	21332379	1.487134488424	FBgn0032943	159	FBgn0021856	83627
544	X	2838014	2839692	1.540541648865	2838783	1.283777713776	FBgn0003285	8795	FBgn0004647	152245
545	2R	3500063	3502258	1.538473129272	3501107	1.474453393151	FBgn0033247	832	FBgn0033243	21270
546	3L	15917895	15920417	1.538082122803	15919648	1.317886633032	FBgn0000489	408	FBgn0000489	408
547	X	11458943	11460442	1.537717342377	11459596	1.19719812274	FBgn0004370	184	FBgn0030322	6004
548	4	876829	877462	1.537623882294	877009	1.4889122156	FBgn0039936	10267	FBgn0039930	172600
549	3R	18215165	18216875	1.537468910217	18215924	1.417102813721	FBgn0038957	422	FBgn0038950	24221
550	X	1340988	1342408	1.536708831787	1341652	1.167910861969	FBgn0003517	1418	FBgn0003517	1418
551	2L	8299615	8301502	1.535400390625	8300598	1.553551786086	FBgn0003502	474	FBgn0032015	7590
552	X	18133780	18136015	1.534557342529	18134827	1.453859124865	FBgn0004956	6935	FBgn0004956	6935
553	3R	18552172	18553751	1.534474372864	18552929	1.261276721954	FBgn0040587	226	FBgn0039013	307
554	2L	7060788	7062305	1.534382343292	7061373	1.200150616964	FBgn0051907	603	FBgn0040954	2612
555	3R	564593	566161	1.53364276886	565413	1.305003039042	FBgn0027570	7818	FBgn0037270	25495
556	2R	13099273	13100960	1.532824039459	13100175	1.263980329037	FBgn0034248	726	FBgn0029079	5654
557	3L	3020477	3022469	1.53252696991	3021494	1.30936942381	FBgn0035388	2764	FBgn0035388	2764
558	X	8256229	8259102	1.530897140503	8258280	1.468733226552	FBgn0052711	2949	FBgn0052711	2949
559	3R	25619368	25620772	1.529694080353	25620092	1.214190483093	FBgn0039695	266	FBgn0019972	5283
560	3L	15720755	15722671	1.528871536255	15721812	1.456628143787	FBgn0010105	28130	FBgn0010105	28130
561	3R	24456639	24458340	1.528431892395	24457500	1.439138580771	FBgn0039590	3285	FBgn0001215	31971
562	X	2125997	2127755	1.528043746948	2126816	1.347569409539	FBgn0023528	96	FBgn0023527	7818
563	X	14576586	14578190	1.527631282806	14577321	1.377425988515	FBgn0015774	5890	FBgn0015773	89553
564	3L	7111108	7113244	1.527157783508	7112217	1.380925953388	FBgn0023001	3752	FBgn0002775	12747
565	3R	25129017	25130828	1.526463031769	25129973	1.321333324208	FBgn0039659	7022	FBgn0003525	48471
566	3L	4676606	4678303	1.52604675293	4677417	1.305392384529	FBgn0042199	1109	FBgn0042199	1109
567	2R	2325281	2326855	1.52570772171	2325979	1.250711328843	FBgn0033107	894	FBgn0033107	894
568	2R	17910191	17911847	1.525035858154	17911105	1.261723786592	FBgn0034725	650	FBgn0053200	5128
569	3L	6330880	6332739	1.524894714355	6331782	1.274156689644	FBgn0052398	11826	FBgn0020251	137895
570	2R	1549257	1550823	1.524501800537	1550065	1.27843425009	FBgn0033055	22	FBgn0033059	33700
571	2R	8448696	8450588	1.522484064102	8449639	1.438728541136	FBgn0033783	313	FBgn0004512	12612
572	2R	8472858	8476692	1.522134780884	8475792	1.33877825737	FBgn0033787	6329	FBgn0004512	13541
573	3R	12740585	12742147	1.520041465759	12741405	1.381767717997	FBgn0051270	8102	FBgn0082171	59368
574	2R	7407607	7409643	1.519276618958	7408610	1.322950250962	FBgn0015543	420	FBgn0015543	420
575	X	8403125	8407908	1.515434741974	8406619	1.323793461448	FBgn0030049	722	FBgn0030054	44919
576	3R	25132115	25135444	1.514689922333	25133136	1.377678096294	FBgn0039659	10185	FBgn0003525	51634
577	3L	11210379	11212548	1.513570785522	11211119	1.396207809448	FBgn0036150	1234	FBgn0041094	15137
578	2R	13344584	13345992	1.513387203217	13345172	1.121845413657	FBgn0041585	13136	FBgn0050111	15964
579	3R	26291966	26294006	1.51296377182	26293192	1.287553489208	FBgn0039776	1418	FBgn0039767	39194
580	3L	16818457	16820071	1.511408805847	16819262	1.47695906957	FBgn0003410	1258	FBgn0025582	67014
581	3L	14726532	14728204	1.511298179626	14727373	1.312850839951	FBgn0036446	69	FBgn0036449	24309
582	2L	12466138	12467587	1.510563850403	12466819	1.076730167165	FBgn0032437	13137	FBgn0040286	32154
583	3R	5455335	5457091	1.510178089142	5456191	1.340181519003	FBgn0005585	416	FBgn0005585	416
584	2R	15833760	15835872	1.509631633759	15834729	1.270751560436	FBgn0034502	2458	FBgn0034503	6940
585	2R	8419308	8421060	1.509028434753	8420108	1.452295515272	FBgn0010488	11796	FBgn0010488	11796
586	3R	17319042	17320675	1.50901222229	17319889	1.302631209878	FBgn0051179	4913	FBgn0013984	86362
587	2R	12971985	12974027	1.508874416351	12972869	1.46366456151	FBgn0028953	325	FBgn0028953	325
588	3L	9363838	9365442	1.508742332458	9364494	1.232623672485	FBgn0001226	6482	FBgn0011769	19510
589	2L	4823047	4825116	1.506586551666	4823903	1.426745134241	FBgn0031632	2127	FBgn0031632	2127
590	3L	11178880	11180451	1.506158828735	11179681	1.193180308622	FBgn0036147	312	FBgn0041094	46575
591	X	11297675	11299361	1.505624771118	11298483	1.271904552684	FBgn0030299	1037	FBgn0052666	39905
592	X	10990213	10993772	1.505433559418	10992133	1.263470593621	FBgn0020255	1674	FBgn0020255	1674
593	3R	20413713	20415451	1.504623889923	20414508	1.222204152276	FBgn0053343	3123	FBgn0039210	3653
594	3R	784945	786689	1.502713680267	785737	1.387332171202	FBgn0037289	1333	FBgn0004183	11851
595	3L	12582713	12584234	1.502068519592	12583478	1.331155538559	FBgn0015919	595	FBgn0004926	82794
596	3R	2230171	2232817	1.501225948334	2231116	1.172230899334	FBgn0037443	497	FBgn0037443	497
597	X	19092431	19095706	1.500971794128	19094800	1.372996687889	FBgn0031006	363	FBgn0031008	8021
598	2R	2142657	2144710	1.500905990601	2143770	1.443130605361	FBgn0004145	1171	FBgn0040673	18944
599	3L	9012303	9013947	1.500905990601	9013224	1.406586534837	FBgn0028789	2100	FBgn0028789	2100
600	X	21168425	21169993	1.500546455383	21169240	1.396975769716	FBgn0011710	288	FBgn0015527	8725
601	3L	16416822	16418333	1.500039577484	16417585	1.423950700199	FBgn0052159	372	FBgn0014163	40487
602	3R	6202667	6204388	1.498870372772	6203778	1.109321762534	FBgn0020379	12	FBgn0015396	27872
603	2L	10858114	10859891	1.498169898987	10859033	1.509160322302	FBgn0027363	505	FBgn0024227	951
604	2R	9017474	9019280	1.49808216095	9018359	1.207052409649	FBgn0033845	349	FBgn0033845	349
605	2L	9730851	9732358	1.497348308563	9731531	1.250189985548	FBgn0032139	1591	FBgn0032138	20262
606	X	15443530	15445160	1.497010707855	15444287	1.342758683597	FBgn0052586	11543	FBgn0052586	11543
607	3R	17331111	17332768	1.496827125549	17332038	1.276864725001	FBgn0004863	6061	FBgn0013984	74213
608	3L	19615787	19617473	1.496422767639	19616613	1.432173609734	FBgn0022774	1505	FBgn0029094	32462
609	3R	6182059	6183743	1.49601650238	6182861	1.200879693031	FBgn0015396	6955	FBgn0015396	6955
610	3R	21848536	21851299	1.495552062988	21849210	1.080442810059	FBgn0002629	1005	FBgn0002629	1005
611	3L	15990022	15991448	1.495120048523	15990668	1.261805742979	FBgn0044028	1929	FBgn0044028	1929
612	2R	14313962	14315785	1.495055675507	14314799	1.380090490977	FBgn0034392	3260	FBgn0010651	3791
613	2R	12029530	12032946	1.494440078735	12032153	1.439843654633	FBgn0011260	17094	FBgn0034138	53947
614	3R	16399061	16401285	1.494068145752	16399826	1.264696333143	FBgn0038806	2904	FBgn0038805	2915
615	2L	2665224	2666684	1.494032859802	2665949	1.140613734722	FBgn0031444	839	FBgn0031452	79153
616	2R	1391725	1393192	1.491925239563	1392418	1.18400144577	FBgn0050436	17043	FBgn0033035	187176
617	3L	22297487	22299299	1.491762638092	22298420	1.38754966855	FBgn0052450	34801	FBgn0052450	34801
618	2R	13233665	13235166	1.490343093872	13234369	1.225097712348	FBgn0028494	179	FBgn0063386	16404
619	3L	4023722	4025297	1.489826202393	4024446	1.398140525818	FBgn0035489	380	FBgn0000449	21390
620	X	6070291	6071642	1.48934173584	6071005	1.036447861615	FBgn0029850	406	FBgn0003514	606
621	3L	3206998	3209710	1.486361026764	3208885	1.319654285908	FBgn0035424	515	FBgn0035423	2003
622	3R	5969583	5971286	1.48349237442	5970452	1.395042598248	FBgn0002478	31	FBgn0037797	78028
623	X	16054406	16056107	1.481153488159	16055212	1.422503322363	FBgn0000459	4541	FBgn0000459	4541
624	3L	1584613	1586528	1.480567932129	1585558	1.391256444594	FBgn0035238	692	FBgn0035236	32842
625	3L	20450170	20452231	1.480178833008	20451500	1.246298260159	FBgn0037007	1773	FBgn0037007	1773
626	2R	20517036	20519371	1.479955196381	20518052	1.310750568614	FBgn0005634	1021	FBgn0005634	1021
627	3R	20962952	20964994	1.479578971863	20963796	1.310267329216	FBgn0039283	3	FBgn0039283	3
628	X	10999480	11002090	1.479434967041	11000208	1.141690433025	FBgn0030276	589	FBgn0030274	5541
629	2L	1961343	1962892	1.478586196899	1962116	1.33188084995	FBgn0051942	3310	FBgn0031391	185171
630	3L	14015554	14017435	1.477794647217	14016332	1.258824741139	FBgn0036405	156	FBgn0036405	156
631	3L	17389502	17391349	1.477541446686	17390380	1.345446250018	FBgn0036718	91	FBgn0040793	367
632	2R	16555037	16556755	1.476727962494	16555905	1.373019814491	FBgn0003391	8836	FBgn0003391	8836
633	X	18142694	18146212	1.476627349854	18143472	1.311284303665	FBgn0004956	1710	FBgn0004956	1710
634	2R	12927180	12928569	1.476348400116	12927816	1.093130707741	FBgn0016697	179	FBgn0034214	14526
635	4	1047759	1049655	1.475898742676	1048626	1.372355292825	FBgn0039930	983	FBgn0039930	983
636	X	7733112	7734840	1.47260427475	7733940	1.288655877113	FBgn0029969	48	FBgn0029970	2868
637	3R	14921596	14923204	1.471666812897	14922407	1.273024499416	FBgn0016120	1687	FBgn0038678	1788
638	3R	21458373	21460051	1.471190929413	21459130	1.199560838587	FBgn0039350	4419	FBgn0039350	4419
639	3L	9846946	9848415	1.470851898193	9847634	1.358685195446	FBgn0036054	5853	FBgn0015618	35037
640	3R	8085975	8087697	1.470016479492	8086918	1.330020736246	FBgn0003651	2447	FBgn0010044	118840
641	2R	20605203	20609145	1.468523979187	20606072	1.227341681719	FBgn0004919	14152	FBgn0001148	36492
642	2R	3041718	3043540	1.467875480652	3042677	1.409673743778	FBgn0033188	2118	FBgn0022772	5156
643	3L	15197402	15199045	1.466933250427	15198350	1.393198776245	FBgn0029114	2550	FBgn0029114	2550
644	X	13467868	13469475	1.464736938477	13468611	1.337624073029	FBgn0030505	9917	FBgn0030507	33349
645	3L	13424603	13426588	1.464388847351	13425477	1.228493886835	FBgn0036366	1167	FBgn0036351	70187
646	2R	10313509	10316293	1.463363647461	10315366	1.293657749891	FBgn0001319	1549	FBgn0050478	29523
647	2R	16074661	16076540	1.461545467377	16075470	1.22173845768	FBgn0034521	1720	FBgn0034515	20206
648	X	14852694	14854219	1.460510253906	14853405	1.186746120453	FBgn0052594	4966	FBgn0030605	44444
649	3R	26195525	26197092	1.459614753723	26196312	1.238223393758	FBgn0015221	17242	FBgn0039764	53242
650	X	15441692	15443106	1.459341526031	15442384	1.052341610193	FBgn0052586	13446	FBgn0052586	13446
651	3R	15157404	15158841	1.45884513855	15158168	1.087401040395	FBgn0000463	6233	FBgn0000463	6233
652	X	12491749	12493305	1.458508968353	12492501	1.155871110804	FBgn0011837	798	FBgn0053963	898
653	3L	1421177	1422654	1.45797252655	1421910	1.238394344554	FBgn0043865	735	FBgn0004635	25414
654	2R	1444305	1446377	1.457116127014	1445144	1.293620558346	FBgn0033046	12899	FBgn0033059	138621
655	3R	25281315	25283343	1.45627450943	25282360	1.337932332357	FBgn0004369	931	FBgn0039664	32856
656	3R	11876329	11878036	1.455025672913	11877130	1.262269861558	FBgn0027948	585	FBgn0038396	1737
657	3R	11087869	11090069	1.454531669617	11088772	1.370767986073	FBgn0003600	424	FBgn0003600	424
658	3R	1036492	1039158	1.453996181488	1038001	1.379075080156	FBgn0000340	5146	FBgn0000340	5146
659	3L	20626839	20631680	1.452695846558	20628472	1.441241383553	FBgn0001320	732	FBgn0001320	732
660	2R	3674191	3675913	1.452156066895	3675195	1.18968129158	FBgn0033272	131	FBgn0050373	1284
661	X	8977495	8980563	1.449667453766	8979343	1.242655417498	FBgn0030090	896	FBgn0030092	14937
662	3L	21382592	21384200	1.449544906616	21383308	1.343815466937	FBgn0033583	3645	FBgn0014143	27089
663	3L	6937414	6939168	1.447954654694	6938403	1.276333554586	FBgn0010851	346	FBgn0001104	15597
664	3R	16116309	16119385	1.44792509079	16117050	1.19734472387	FBgn0028386	1938	FBgn0028386	1938
665	3L	21999268	22002524	1.447850227356	22000597	1.301089118509	FBgn0037149	623	FBgn0037149	623
666	3L	3029088	3031277	1.446712493896	3030098	1.404620030347	FBgn0035390	244	FBgn0035388	11368
667	2L	17744210	17745568	1.446505069733	17744787	1.113312542439	FBgn0015609	9337	FBgn0032646	247749
668	X	236773	239407	1.446465015411	237395	1.170846557617	FBgn0000022	10542	FBgn0000022	10542
669	2R	16338502	16341296	1.445374488831	16340572	1.116501510143	FBgn0016984	576	FBgn0016984	576
670	2R	7683650	7685385	1.444066524506	7684624	1.264884829521	FBgn0023167	9	FBgn0023167	9
671	X	7904681	7907538	1.442922592163	7906390	1.259952545166	FBgn0004656	282	FBgn0004656	282
672	2R	15825605	15827815	1.442778110504	15826845	1.331792503595	FBgn0034500	3317	FBgn0034503	14824
673	3L	19563076	19564653	1.440040111542	19563777	1.211351310506	FBgn0005386	230	FBgn0005386	230
674	2L	1972013	1973609	1.439332485199	1972910	1.100115418434	FBgn0031376	1235	FBgn0031391	174377
675	2R	13336874	13339705	1.439108848572	13338723	1.2327645123	FBgn0050111	9515	FBgn0050111	9515
676	2L	2575855	2579383	1.438617706299	2577528	1.334412097931	FBgn0031435	143	FBgn0031435	143
677	X	19684555	19686709	1.435178756714	19685837	1.129160642624	FBgn0031079	151	FBgn0031079	151
678	3R	9947127	9948553	1.435060501099	9947767	1.125967923333	FBgn0020510	375	FBgn0038196	85880
679	3R	19930338	19931999	1.434832572937	19931178	1.40151488781	FBgn0013343	287	FBgn0013343	287
680	2L	355710	357306	1.434127807617	356482	1.245642364025	FBgn0031250	1386	FBgn0031250	1386
681	X	4034850	4036341	1.433889389038	4035583	1.311394895826	FBgn0000635	15744	FBgn0026080	72904
682	3L	18326176	18328011	1.432146549225	18327120	1.173286437988	FBgn0011706	36542	FBgn0011706	36542
683	X	2840839	2842566	1.430500030518	2841722	1.327508544922	FBgn0003285	11734	FBgn0004647	149306
684	2R	7497085	7499177	1.43040895462	7498357	1.328708767891	FBgn0053145	502	FBgn0011704	2993
685	3L	9435138	9438261	1.429465770721	9436875	1.193957222833	FBgn0052043	1851	FBgn0052043	1851
686	2R	16132079	16133776	1.428942680359	16132943	0.8663093249	FBgn0050147	134	FBgn0046816	11999
687	2R	10613979	10615877	1.428613185883	10614947	1.272920787334	FBgn0015371	15173	FBgn0033989	107861
688	2L	6917120	6922396	1.428131580353	6919922	1.352027893066	FBgn0028554	352	FBgn0028554	352
689	4	150444	151127	1.427971601486	150544	0.577210903168	FBgn0011747	542	FBgn0052005	38704
690	2L	17377073	17380772	1.426753044128	17379581	1.319733023643	FBgn0032633	495	FBgn0032633	495
691	2L	15473410	15476443	1.425562858582	15475554	1.28080701828	FBgn0003448	1356	FBgn0003448	1356
692	2L	6323263	6325061	1.424674987793	6324126	1.313002193675	FBgn0021873	1142	FBgn0043854	48289
693	2R	20541798	20543251	1.424226760864	20542481	1.165340840816	FBgn0035092	2501	FBgn0005634	23408
694	X	20061328	20063303	1.423881053925	20062618	1.184229046106	FBgn0031098	453	FBgn0031098	453
695	X	7040835	7043212	1.423853874207	7042475	1.149608107174	FBgn0029939	4163	FBgn0025549	94065
696	X	8282600	8283987	1.423232078552	8283337	1.088589499978	FBgn0030038	1021	FBgn0030038	1021
697	X	9092047	9093429	1.421204090118	9092840	1.161690950394	FBgn0010269	176	FBgn0000077	283
698	3L	6877595	6878894	1.41990852356	6878110	0.977104961872	FBgn0041194	10695	FBgn0001104	75890
699	2L	3422045	3423640	1.419483661652	3422780	1.219189167023	FBgn0031530	172	FBgn0031538	39195
700	2L	3605471	3607748	1.418921470642	3606785	1.392697652181	FBgn0002985	37	FBgn0002985	37
701	2L	8529131	8530591	1.418851852417	8529876	1.27451767641	FBgn0028394	733	FBgn0029004	1258
702	X	19431613	19433110	1.41841173172	19432445	1.195992469788	FBgn0031035	477	FBgn0031035	477
703	2R	2950651	2952198	1.418200492859	2951077	1.24152431488	FBgn0033169	1429	FBgn0033179	27467
704	3R	16375728	16378279	1.41787815094	16376522	1.310099349302	FBgn0016917	1512	FBgn0043457	7130
705	X	18076410	18078299	1.416836738586	18077562	1.279521295003	FBgn0030904	491	FBgn0004956	64200
706	X	16254854	16257106	1.415890693665	16255854	1.244608581066	FBgn0030749	299	FBgn0026575	927
707	3R	27022077	27023535	1.415878295898	27022806	1.212965348188	FBgn0039827	166	FBgn0004389	3860
708	2R	7262329	7264416	1.41558265686	7263323	1.40731121512	FBgn0033650	21037	FBgn0033652	42953
709	X	8521473	8523171	1.415288925171	8522360	1.259123353397	FBgn0030055	61	FBgn0004102	26474
710	3R	9726746	9728367	1.415231704712	9727429	1.277361112482	FBgn0000576	152	FBgn0000576	152
711	2R	4925648	4927472	1.415126800537	4926649	1.387086307301	FBgn0041087	492	FBgn0053774	14552
712	2R	7723988	7725601	1.414542675018	7724990	1.059680789709	FBgn0020377	2142	FBgn0020377	2142
713	2L	20473130	20474649	1.413018703461	20473909	1.226779341698	FBgn0046834	1180	FBgn0046834	1180
714	2L	11004261	11006114	1.410875320435	11005150	1.339879428639	FBgn0021761	327	FBgn0032329	5935
715	3R	11922647	11926453	1.410796642303	11923459	1.236942350864	FBgn0026059	149	FBgn0038396	48066
716	X	1859880	1861264	1.410230636597	1860601	1.249252099257	FBgn0023545	4898	FBgn0003964	36838
717	2R	5469838	5472490	1.41020154953	5470599	1.309878587723	FBgn0011656	22	FBgn0033466	763
718	X	5381452	5383466	1.409976005554	5382277	1.248845398426	FBgn0065061	12658	FBgn0029771	19779
719	3L	18149864	18151726	1.409895896912	18150926	1.086716383696	FBgn0003997	30	FBgn0020300	46263
720	2L	22138628	22140532	1.409003734589	22139408	1.262477874756	FBgn0032978	9485	FBgn0032979	17346
721	X	18349209	18350966	1.408329963684	18350067	1.260586321354	FBgn0027087	731	FBgn0030943	132057
722	X	7075129	7076814	1.403552532196	7076012	1.271853625774	FBgn0029940	36128	FBgn0025549	60528
723	X	322431	323961	1.401644706726	323277	1.233008048114	FBgn0010019	2878	FBgn0002561	56732
724	3R	21487050	21488529	1.401236534119	21487872	1.063016414642	FBgn0039352	350	FBgn0067681	10693
725	3R	15705502	15707449	1.401097774506	15706627	1.252600473516	FBgn0014006	1186	FBgn0038741	3488
726	3L	1347272	1348845	1.39915895462	1348087	1.146623162662	FBgn0003295	6065	FBgn0035213	22152
727	3L	6257718	6259271	1.398677825928	6258420	1.024931483799	FBgn0001258	21780	FBgn0035692	91287
728	3L	13381732	13383682	1.39643573761	13382864	1.423473358154	FBgn0036356	3536	FBgn0036351	27574
729	3R	2745123	2746640	1.396097660065	2745825	1.273443162441	FBgn0051488	37631	FBgn0001077	55779
730	2R	13926425	13928407	1.395971775055	13927366	1.306474804878	FBgn0027835	497	FBgn0034326	113045
731	3L	16383670	16385667	1.393592357635	16384668	1.231035849627	FBgn0027080	114	FBgn0014163	7570
732	X	8954236	8957596	1.392671585083	8955560	1.248874727885	FBgn0030089	1646	FBgn0046828	19064
733	2R	14333919	14336127	1.392384529114	14334775	1.346203041077	FBgn0010551	427	FBgn0010651	16185
734	X	1989751	1994273	1.388172149658	1991731	1.364041924477	FBgn0004861	970	FBgn0025626	70439
735	2R	18552244	18554743	1.387655258179	18553901	1.2650141716	FBgn0003900	193	FBgn0003900	193
736	X	13615170	13617125	1.387354373932	13616162	1.183864313013	FBgn0030521	44	FBgn0030521	44
737	3R	19139015	19140495	1.386294364929	19139779	1.238385140896	FBgn0039071	23868	FBgn0002622	44746
738	2R	5997739	5999245	1.385742664337	5998432	1.177930102629	FBgn0033529	6459	FBgn0033529	6459
739	X	19024471	19025658	1.384024620056	19025455	1.275946957724	FBgn0030994	1304	FBgn0027603	16666
740	2R	1216708	1218713	1.383518695831	1217589	1.263224283854	FBgn0010633	8094	FBgn0033035	12347
741	2R	2253295	2254985	1.380774497986	2254146	1.221649282119	FBgn0028579	466	FBgn0033094	45708
742	3L	2618336	2619840	1.380321025848	2619072	1.167380837833	FBgn0035357	3820	FBgn0035357	3820
743	3R	2682812	2685608	1.380135059357	2683518	1.228550237768	FBgn0001077	6528	FBgn0001077	6528
744	3L	20914415	20916059	1.379748344421	20915223	1.32259708643	FBgn0053283	2617	FBgn0003415	46042
745	3R	8247443	8249357	1.379245758057	8248566	1.230052106521	FBgn0038043	76	FBgn0004103	3073
746	3L	9098761	9100323	1.37885761261	9099546	1.188270360231	FBgn0011206	4753	FBgn0028789	84222
747	3R	5243009	5245327	1.378602981567	5243997	1.187568575144	FBgn0024515	333	FBgn0037686	17019
748	2L	11805595	11807757	1.378064155579	11806390	1.410779223723	FBgn0020309	3043	FBgn0032377	12307
749	3R	12477350	12478742	1.377775192261	12478049	1.092887431383	FBgn0038455	50	FBgn0015019	4720
750	X	10953195	10954780	1.377364635468	10954006	1.204367244945	FBgn0015245	315	FBgn0028686	16400
751	3L	8425561	8427672	1.37727355957	8427019	1.161712616682	FBgn0010825	2756	FBgn0010825	2756
752	3L	14427781	14429525	1.377148628235	14428782	1.296914609273	FBgn0036424	46191	FBgn0036424	46191
753	X	19377383	19379390	1.376965522766	19378054	1.252692604065	FBgn0052532	3365	FBgn0027291	22307
754	3L	302318	305995	1.376933097839	303222	1.324013127221	FBgn0004373	190	FBgn0004373	190
755	3R	2739491	2740957	1.376891136169	2740166	1.168344402313	FBgn0051488	43290	FBgn0001077	50120
756	3R	27618509	27621039	1.376344203949	27620049	1.168340325356	FBgn0027620	238	FBgn0011013	46798
757	2R	3541983	3543562	1.375218391418	3542668	1.153600613276	FBgn0025360	778	FBgn0021814	49180
758	X	8974083	8975600	1.3745470047	8974841	1.200761258602	FBgn0030090	5398	FBgn0030092	19439
759	X	18724592	18727950	1.37427854538	18725930	1.223535706015	FBgn0030974	1640	FBgn0030974	1640
760	2L	15486336	15489681	1.372765541077	15487417	1.137335181236	FBgn0020371	6720	FBgn0003448	13219
761	2R	13384631	13386415	1.372333049774	13385555	1.077489716666	FBgn0034282	1318	FBgn0034282	1318
762	2L	15315022	15316895	1.372185707092	15315810	1.201055560793	FBgn0041103	25	FBgn0001981	13983
763	X	14672422	14674324	1.37197971344	14673284	1.098079383373	FBgn0024753	31	FBgn0052590	312
764	2L	18585846	18587738	1.371893882751	18586828	1.149040877819	FBgn0032688	2	FBgn0032693	62085
765	3R	11493636	11495796	1.371088027954	11494621	1.159283743964	FBgn0053207	2713	FBgn0053207	2713
766	X	19500980	19502501	1.370962142944	19501735	1.085831314325	FBgn0004057	565	FBgn0031057	15950
767	2L	13218488	13220643	1.36825466156	13219353	1.377826563517	FBgn0032485	580	FBgn0032486	635
768	3L	11796347	11797787	1.368114471436	11797064	1.036008161657	FBgn0036213	265	FBgn0036213	265
769	3L	2400894	2402295	1.366644859314	2401529	1.088292153676	FBgn0052306	3999	FBgn0052299	27763
770	3R	6493231	6494610	1.366066455841	6493856	1.093760669231	FBgn0037818	9036	FBgn0001235	29470
771	3L	9331808	9333385	1.365462779999	9332575	1.186654090881	FBgn0035978	223	FBgn0035980	5731
772	3R	10400545	10402276	1.365123748779	10401460	1.290343910456	FBgn0038244	110	FBgn0004629	6097
773	2R	7726309	7727634	1.365083217621	7726932	0.913708865643	FBgn0020377	200	FBgn0020377	200
774	2L	6721287	6725159	1.365044593811	6722362	1.276909098906	FBgn0025777	993	FBgn0025777	993
775	X	8962589	8964421	1.364604473114	8963300	1.273759126663	FBgn0030089	9386	FBgn0046828	26804
776	X	9599027	9600717	1.364225387573	9599954	0.79926947185	FBgn0020378	1774	FBgn0000233	60545
777	3L	12056446	12058132	1.364027023315	12057339	1.247259203593	FBgn0028679	1607	FBgn0036248	34851
778	X	6647293	6650098	1.363176345825	6648152	1.066180285286	FBgn0026145	630	FBgn0029905	17999
779	2R	10134681	10136452	1.363008499146	10135656	1.171299766092	FBgn0033948	519	FBgn0033948	519
780	2R	7062155	7063541	1.362922668457	7062822	1.092134857178	FBgn0000577	18705	FBgn0000577	18705
781	X	549954	550952	1.362695217133	550879	1.356265476772	FBgn0021764	7218	FBgn0025637	37986
782	2L	14488700	14491396	1.362044334412	14489285	1.003923384349	FBgn0005771	1577	FBgn0005771	1577
783	3R	5527577	5528959	1.361647129059	5528308	0.932224245632	FBgn0051352	2857	FBgn0016792	8554
784	X	6698115	6699548	1.361473560333	6698806	1.111384187426	FBgn0029915	947	FBgn0064122	14938
785	X	551279	552309	1.361403465271	551806	0.794684708118	FBgn0021764	8145	FBgn0025637	38913
786	2L	19696139	19698114	1.361379623413	19697100	1.203677177429	FBgn0005590	136	FBgn0005590	136
787	3L	22473935	22475345	1.358340740204	22474663	1.079646766186	FBgn0037169	7615	FBgn0004449	132935
788	X	2321246	2322638	1.356278419495	2321906	1.13452996148	FBgn0040388	4253	FBgn0004050	17981
789	2L	14429771	14432439	1.356060504913	14430543	1.206538408995	FBgn0028871	5412	FBgn0005771	60319
790	3R	5281459	5282880	1.355687856674	5282119	1.032727211714	FBgn0037696	145	FBgn0043791	38406
791	2R	2121477	2123435	1.351376533508	2122577	1.15738683939	FBgn0041145	259	FBgn0041145	259
792	3R	9747354	9748681	1.351093292236	9748005	1.199827053968	FBgn0000576	20424	FBgn0000576	20424
793	3R	21714034	21715637	1.350811958313	21714714	1.224998558269	FBgn0028717	449	FBgn0002735	110866
794	3L	19148727	19150455	1.350126266479	19149637	1.265289723873	FBgn0016797	13752	FBgn0016797	13752
795	2L	1067331	1069444	1.349807262421	1068354	1.240495737861	FBgn0003310	9457	FBgn0003310	9457
796	X	21147782	21150895	1.349251747131	21148535	1.202901054831	FBgn0015558	1102	FBgn0015379	7521
797	2R	8963023	8964634	1.34845161438	8963886	1.274402898901	FBgn0050062	1641	FBgn0050062	1641
798	X	8621295	8622754	1.346357345581	8621980	1.141378122218	FBgn0026411	29031	FBgn0030061	61793
799	2L	6498144	6499891	1.345178127289	6499075	1.140998601913	FBgn0051637	433	FBgn0031822	8247
800	3R	9247461	9249032	1.345153331757	9248172	1.26099247091	FBgn0038153	2177	FBgn0000046	3535
801	X	12487521	12489216	1.344434738159	12488583	1.083646953106	FBgn0015024	863	FBgn0015024	863
802	X	15530233	15531768	1.344399452209	15530927	1.062398284674	FBgn0030668	515	FBgn0030671	7135
803	2L	9459441	9461024	1.344292640686	9460123	1.113762406742	FBgn0053723	19383	FBgn0002973	22610
804	3L	23211968	23213177	1.344227790833	23212521	0.847766743766	FBgn0052231	22951	FBgn0024733	183206
805	X	6194211	6195676	1.343499660492	6194972	1.104397952557	FBgn0029868	663	FBgn0029868	663
806	2R	6389289	6391256	1.343116760254	6390105	1.227343976498	FBgn0050015	526	FBgn0033562	1556
807	3R	26580004	26581652	1.342864990234	26580782	1.162744297701	FBgn0039801	8772	FBgn0003720	97255
808	2R	14316566	14318504	1.342072486877	14317617	1.1702657938	FBgn0010651	973	FBgn0010651	973
809	2L	14260793	14262830	1.341919898987	14262065	1.2029968991	FBgn0004002	1457	FBgn0028529	93015
810	2R	5934551	5936210	1.341804504395	5935504	1.258722738786	FBgn0033520	745	FBgn0033522	6021
811	3L	19259448	19261058	1.340894699097	19260302	1.159674616421	FBgn0028380	274	FBgn0036853	39986
812	3L	21233922	21235297	1.340843200684	21234605	1.074219107628	FBgn0037069	176	FBgn0037066	14701
813	3R	3617185	3618832	1.340839147568	3618032	1.175843547372	FBgn0037517	1669	FBgn0003885	261655
814	2L	3859941	3862329	1.340119361877	3860771	1.191918194294	FBgn0031574	1910	FBgn0004567	23929
815	X	18623316	18625001	1.339108943939	18624276	1.149828994975	FBgn0030960	1329	FBgn0030960	1329
816	2L	3157591	3159868	1.337699890137	3158609	1.102939914255	FBgn0011648	1021	FBgn0031506	1347
817	2L	18773942	18775792	1.336915493011	18775005	1.261064753813	FBgn0045852	3228	FBgn0032717	60591
818	3R	4048632	4049958	1.336626052856	4049333	0.98034325768	FBgn0037553	3442	FBgn0037554	9896
819	3L	9008261	9009775	1.336618900299	9009011	1.004577763875	FBgn0028789	6313	FBgn0028789	6313
820	X	17490021	17493387	1.336409568787	17492678	1.133800446987	FBgn0003471	1320	FBgn0030855	22458
821	2L	9524999	9526476	1.336347103119	9525689	1.23746176327	FBgn0032122	2834	FBgn0002973	88176
822	2R	13669741	13673338	1.33478975296	13671646	1.298970923704	FBgn0022238	1409	FBgn0022238	1409
823	3L	7686852	7689404	1.334259033203	7688187	1.367072550456	FBgn0017645	590	FBgn0035823	180640
824	2R	4952622	4954023	1.332534790039	4953409	1.055242411296	FBgn0029092	36	FBgn0053774	41312
825	2L	18921311	18923078	1.332389354706	18922170	1.212647199631	FBgn0032723	17707	FBgn0032728	42791
826	2R	14824679	14826315	1.332294940948	14825430	1.198716836817	FBgn0034433	125	FBgn0034430	18364
827	X	5746045	5748169	1.331677913666	5747069	1.241346895695	FBgn0000042	969	FBgn0000042	969
828	3R	25038994	25041877	1.331624984741	25041086	1.154002526227	FBgn0067714	287	FBgn0029176	4802
829	3R	16671797	16673653	1.331531047821	16672730	1.199175357819	FBgn0038833	103	FBgn0038834	3541
830	X	6881802	6883365	1.331297874451	6882498	1.14454638958	FBgn0029931	3346	FBgn0029931	3346
831	2R	12982953	12984543	1.328444480896	12983851	1.161720633507	FBgn0034223	188	FBgn0028953	11307
832	2L	12586404	12587742	1.328137397766	12587105	1.053162008524	FBgn0032438	6683	FBgn0002970	31243
833	3L	3286789	3289075	1.327228069305	3288260	1.123074690501	FBgn0035432	1006	FBgn0035436	14829
834	3L	15277811	15279449	1.326903820038	15278644	1.14395534291	FBgn0036493	9016	FBgn0036494	23315
835	2R	17219275	17222079	1.326756477356	17221296	1.068007787069	FBgn0004362	383	FBgn0004362	383
836	3R	9851408	9852913	1.326555728912	9852110	1.091703637441	FBgn0038194	2842	FBgn0038196	9777
837	2L	14445023	14446544	1.326288223267	14445853	1.08904243918	FBgn0028844	4963	FBgn0005771	45009
838	3R	12350867	12353245	1.326061248779	12352143	1.182889882256	FBgn0038441	12971	FBgn0027053	56320
839	3L	6819221	6820730	1.325310707092	6819942	1.093145561218	FBgn0003995	55835	FBgn0035714	93082
840	2R	1628885	1630600	1.325108528137	1629797	1.312993610606	FBgn0033063	14981	FBgn0033062	36789
841	3L	13995863	13997905	1.324790000916	13996645	1.188293844461	FBgn0036402	107	FBgn0036405	19843
842	3L	19526996	19528717	1.32478761673	19527909	1.223270924886	FBgn0067680	2490	FBgn0067680	2490
843	2R	7549373	7550805	1.324319839478	7550086	1.110656473372	FBgn0033677	231	FBgn0011704	48736
844	2L	15039121	15040549	1.324069023132	15039881	1.11355638504	FBgn0004837	4456	FBgn0010422	16801
845	3R	29478	30877	1.323647499084	30141	1.049409445594	FBgn0037215	7112	FBgn0037220	27936
846	X	453037	454676	1.323481559753	453869	1.130137191099	FBgn0003986	6006	FBgn0003986	6006
847	2L	849426	851003	1.322794437408	850164	1.066197395325	FBgn0020304	897	FBgn0020304	897
848	X	22195327	22196909	1.322013378143	22195851	1.272826331002	FBgn0000719	137268	FBgn0031186	537866
849	X	4241049	4242657	1.321761131287	4241811	1.118192881346	FBgn0052773	8323	FBgn0029714	155393
850	2L	9815123	9816524	1.320735454559	9815882	1.129059092204	FBgn0051880	18638	FBgn0032153	74918
851	3R	5429692	5431377	1.320408821106	5430459	1.157277303583	FBgn0037720	13426	FBgn0037719	13750
852	3L	11804808	11807674	1.320350646973	11805254	1.023099184036	FBgn0000404	2270	FBgn0000404	2270
853	3R	5752085	5753777	1.320164680481	5752961	1.212157586042	FBgn0053975	1951	FBgn0037770	58816
854	2R	1639686	1642455	1.320163249969	1641588	1.101107933942	FBgn0033063	3190	FBgn0033067	47426
855	3R	10504768	10506738	1.319932460785	10505850	1.212135685815	FBgn0038252	16685	FBgn0051314	17207
856	X	13267378	13268624	1.318847179413	13268164	0.911071538925	FBgn0052635	11679	FBgn0030482	37334
857	X	377869	380244	1.318638086319	379075	1.235568344593	FBgn0000570	967	FBgn0000570	967
858	2L	10056578	10059609	1.318568229675	10058799	1.18812678842	FBgn0011823	1893	FBgn0011823	1893
859	3R	25865268	25868310	1.317810535431	25867405	1.145209908485	FBgn0003510	468	FBgn0003510	468
860	X	7387092	7388814	1.31765460968	7388023	1.067735896391	FBgn0052720	5898	FBgn0027553	185535
861	X	12412436	12415187	1.317559242249	12413162	1.203448322084	FBgn0030400	3957	FBgn0015024	74558
862	2R	11172069	11173960	1.317148208618	11172851	1.106819778681	FBgn0082178	866	FBgn0010426	22092
863	2L	15494569	15496304	1.31706237793	15495464	1.14327139013	FBgn0002524	425	FBgn0003448	21266
864	2L	7584447	7585892	1.316879749298	7585087	1.173404979706	FBgn0083141	3152	FBgn0053529	40664
865	3R	17259451	17260727	1.316304206848	17260041	1.01246201992	FBgn0008651	196	FBgn0013984	146210
866	2R	3104102	3105510	1.316202163696	3104872	1.116753935814	FBgn0004243	2940	FBgn0004243	2940
867	2L	2450451	2452054	1.316112995148	2451282	1.157848750844	FBgn0012017	8762	FBgn0015816	41384
868	3R	20058919	20061119	1.316041469574	20060278	1.092806311215	FBgn0043884	2832	FBgn0039172	4527
869	X	7110945	7112361	1.315354824066	7111595	1.09400362127	FBgn0029940	545	FBgn0025549	24945
870	3L	7920359	7922707	1.314987182617	7921932	1.119304148356	FBgn0041156	206	FBgn0035827	11610
871	2R	7130329	7132749	1.313784122467	7131554	1.24360185511	FBgn0033636	184	FBgn0033636	184
872	2R	3685407	3686822	1.31319475174	3686113	1.039570415721	FBgn0033274	687	FBgn0050373	9634
873	X	14435474	14437372	1.31315612793	14436262	1.178226879665	FBgn0030574	255	FBgn0030572	19432
874	X	10209816	10212201	1.312856674194	10211261	1.258866029627	FBgn0028331	273	FBgn0065046	17870
875	3L	23182482	23183705	1.312750577927	23183041	1.022573037581	FBgn0037212	171	FBgn0024733	153726
876	2R	19390008	19391439	1.312452316284	19390711	1.197736531496	FBgn0025336	680	FBgn0034921	7154
877	3L	15285177	15287052	1.312288284302	15285874	1.012748998754	FBgn0036494	16085	FBgn0036494	16085
878	3L	9014482	9016014	1.31226348877	9015165	1.169251890743	FBgn0028789	159	FBgn0028789	159
879	3R	15756297	15758669	1.310082435608	15756969	1.049690776401	FBgn0038753	2652	FBgn0021776	3873
880	3L	12666387	12668159	1.309909343719	12667427	1.146165966988	FBgn0014343	268	FBgn0036306	61277
881	2R	18022792	18024534	1.308546543121	18023958	1.05611743927	FBgn0034735	24162	FBgn0034743	89745
882	X	12923028	12924820	1.308389663696	12923802	1.253605449901	FBgn0010303	568	FBgn0025463	69713
883	3L	22220954	22222400	1.307283401489	22221846	1.066642522812	FBgn0011771	187	FBgn0011771	187
884	2R	8738196	8741008	1.306948661804	8740167	1.212173104286	FBgn0043010	1801	FBgn0043010	1801
885	X	3018323	3020423	1.306219100952	3019086	0.88674980402	FBgn0028746	10192	FBgn0028746	10192
886	2R	7124156	7125943	1.305384159088	7125057	1.078393936157	FBgn0033636	6681	FBgn0033636	6681
887	2L	4286693	4288131	1.305258750916	4287354	1.0653860569	FBgn0010473	4203	FBgn0003941	59712
888	3R	2932843	2935174	1.305225849152	2934325	1.015794221093	FBgn0014863	9128	FBgn0003884	22065
889	2L	1669183	1670608	1.304761886597	1669900	1.1146530509	FBgn0051934	1416	FBgn0031357	40566
890	2R	4181478	4182892	1.304365158081	4182317	0.993273791145	FBgn0010609	4649	FBgn0050353	12298
891	2L	9990925	9992351	1.301176071167	9991542	1.051308687995	FBgn0051875	5030	FBgn0051875	5030
892	2R	1542403	1544309	1.300371170044	1543555	1.020337665782	FBgn0033052	661	FBgn0033059	40210
893	3R	5695018	5696605	1.299856185913	5695830	1.24450936037	FBgn0037766	1988	FBgn0065050	91624
894	3R	4477160	4479048	1.299829006195	4478080	1.264412403107	FBgn0037603	658	FBgn0037603	658
895	X	6196981	6199973	1.299813270569	6197498	0.98562169075	FBgn0026708	1633	FBgn0029868	1863
896	3R	165476	167685	1.299512386322	166410	1.072338693282	FBgn0037236	1123	FBgn0001204	5962
897	3R	7016024	7017412	1.299269676208	7016618	1.011461168528	FBgn0037870	5210	FBgn0037873	18953
898	3L	16074327	16075670	1.298971176147	16075049	0.998315586763	FBgn0017453	2598	FBgn0010280	3474
899	2R	3759293	3760815	1.298861980438	3760008	1.143864070668	FBgn0033277	6061	FBgn0010109	15868
900	3R	4518534	4521324	1.297583580017	4520405	1.210893574883	FBgn0001180	3135	FBgn0001180	3135
901	2R	2628912	2632186	1.297519683838	2629671	1.124504257651	FBgn0033142	10916	FBgn0033156	160609
902	2L	13665176	13666784	1.29704284668	13666068	1.129638559678	FBgn0028527	540	FBgn0028546	24797
903	X	11213793	11215909	1.296232223511	11215003	0.981497960932	FBgn0001624	148	FBgn0027359	1324
904	2R	13814095	13815981	1.296230316162	13814819	1.202469881843	FBgn0034326	498	FBgn0034326	498
905	2R	19087681	19089158	1.296109199524	19088435	1.203593254089	FBgn0015903	15938	FBgn0015903	15938
906	X	1679133	1681091	1.295956611633	1680398	1.199107674991	FBgn0029591	1418	FBgn0029591	1418
907	X	17601474	17603134	1.295193195343	17602373	1.142063776652	FBgn0024184	947	FBgn0030866	29162
908	3R	18954447	18956514	1.294976234436	18955677	1.306022419649	FBgn0051457	1971	FBgn0051457	1971
909	3L	14942074	14943649	1.294310569763	14942884	1.196606572469	FBgn0036459	2484	FBgn0040296	2984
910	3R	11853966	11855903	1.294185876846	11854685	1.179755912108	FBgn0003117	2866	FBgn0038396	20708
911	3R	14825006	14826562	1.29304432869	14825741	1.230581367717	FBgn0026239	15994	FBgn0026239	15994
912	2L	6544141	6545609	1.292902469635	6544933	1.03974634409	FBgn0000320	2039	FBgn0031830	12867
913	2L	18329112	18330446	1.292032718658	18329730	1.119721889496	FBgn0000636	13700	FBgn0004413	109436
914	3R	11859303	11860770	1.290552139282	11860161	1.009443900164	FBgn0003117	8342	FBgn0038396	15232
915	X	19472823	19474603	1.289199352264	19473664	1.178135130141	FBgn0031047	847	FBgn0031047	847
916	X	11445872	11447042	1.28734588623	11446419	0.923826694489	FBgn0030320	2979	FBgn0030321	3350
917	3R	3938293	3940033	1.286947250366	3938997	1.158711655935	FBgn0004210	7940	FBgn0037550	13058
918	3L	15947276	15948824	1.285934448242	15947990	1.007953135173	FBgn0000212	138	FBgn0000115	390
919	3R	27761174	27764049	1.285882949829	27763235	1.114303364473	FBgn0039886	40617	FBgn0002780	114559
920	2L	9445179	9446677	1.285341739655	9445871	1.125176021031	FBgn0053723	5131	FBgn0002973	8358
921	3R	12126497	12127780	1.283976554871	12127063	1.036403656006	FBgn0038412	4422	FBgn0051283	18704
922	3R	1396093	1398266	1.283771038055	1397188	1.243621096892	FBgn0023023	358	FBgn0037342	2856
923	3R	277378	279722	1.282558917999	278194	1.084121479708	FBgn0051522	842	FBgn0037250	18463
924	3L	4946453	4948114	1.281497955322	4947202	1.173411101103	FBgn0005775	9817	FBgn0035570	256499
925	2R	8487258	8488560	1.281260490417	8487842	1.089648501078	FBgn0005624	9054	FBgn0005624	9054
926	3R	23266217	23269435	1.280841827393	23268744	1.039408908171	FBgn0039518	21167	FBgn0039509	154527
927	2L	12006726	12009336	1.279224872589	12008509	1.005728244781	FBgn0014019	133	FBgn0032390	18545
928	2L	9758099	9759592	1.278659820557	9758817	1.135395228863	FBgn0022720	479	FBgn0032138	47548
929	3R	25631812	25633678	1.278127670288	25632958	1.199128180742	FBgn0000247	12	FBgn0002924	109
930	3R	1369368	1370790	1.277528762817	1369969	1.118675119737	FBgn0037336	3521	FBgn0037342	24363
931	3R	12589342	12590502	1.276512622833	12589842	0.942455589771	FBgn0020556	9069	FBgn0020556	9069
932	X	7756545	7758045	1.276266336441	7757436	1.152959380831	FBgn0029976	111	FBgn0004922	10871
933	2R	20633539	20635170	1.275500297546	20634424	1.172305375338	FBgn0050430	2608	FBgn0001148	64844
934	3L	22811422	22814411	1.27509021759	22813629	1.035216361284	FBgn0037202	699	FBgn0037202	699
935	2R	14656019	14659750	1.275023460388	14659060	1.182986080647	FBgn0034418	56	FBgn0000578	2562
936	3R	11043870	11045341	1.272960662842	11044523	1.092984072367	FBgn0038303	73	FBgn0038301	5201
937	X	16216837	16218879	1.272116661072	16217940	1.247547358274	FBgn0030744	901	FBgn0004227	22470
938	3R	27097012	27099669	1.271633625031	27097636	1.062704535092	FBgn0039839	6184	FBgn0039831	51210
939	2R	5941408	5943031	1.270065307617	5942169	1.150426047189	FBgn0033522	644	FBgn0033522	644
940	3L	19006467	19011253	1.268968582153	19009334	1.04449224472	FBgn0002945	1256	FBgn0002945	1256
941	3R	25443405	25445824	1.268893003464	25444163	1.136039565591	FBgn0039674	593	FBgn0039678	53219
942	3R	6089178	6091602	1.268373012543	6090646	1.118427336216	FBgn0037804	618	FBgn0037802	3184
943	3R	5697498	5700531	1.268183708191	5698196	1.108786794874	FBgn0040536	2667	FBgn0065050	93990
944	2L	8809148	8812210	1.266935348511	8810029	1.211484803094	FBgn0029123	15596	FBgn0029123	15596
945	X	20529901	20531134	1.26690196991	20530581	0.931952238083	FBgn0031129	16055	FBgn0003300	25464
946	3R	464142	466979	1.266726970673	465238	1.145153270048	FBgn0037261	2035	FBgn0037261	2035
947	X	8972203	8973751	1.265372276306	8972908	1.010383241317	FBgn0030090	7331	FBgn0030092	21372
948	2R	18067690	18070110	1.26530790329	18068443	1.044992029667	FBgn0003175	1203	FBgn0034743	45260
949	2R	11249718	11252122	1.265169143677	11250410	1.087872798626	FBgn0050089	8149	FBgn0050089	8149
950	X	22084285	22085436	1.265085220337	22085188	1.212774435679	FBgn0000719	26605	FBgn0031186	427203
951	3R	25624033	25625528	1.263584136963	25624716	1.163302540779	FBgn0039696	339	FBgn0019972	659
952	X	13572577	13574890	1.262989044189	13573524	1.268149693807	FBgn0030519	157	FBgn0030521	42594
953	2L	21155299	21156696	1.262906074524	21155940	1.059168030234	FBgn0032926	3	FBgn0024371	12102
954	3L	246879	248248	1.261973381042	247497	0.999482572079	FBgn0035121	413	FBgn0035121	413
955	2R	2056220	2057613	1.261525154114	2056829	0.97384632335	FBgn0010347	42757	FBgn0041145	65489
956	2R	11639379	11640632	1.260675430298	11640100	0.959442257881	FBgn0004571	254	FBgn0034073	22634
957	2R	6605520	6607102	1.259676456451	6606290	1.116546535492	FBgn0040766	9334	FBgn0033581	59673
958	2R	7665620	7667086	1.258871555328	7666437	1.036435127258	FBgn0027504	527	FBgn0027504	527
959	2L	1956706	1959082	1.258345603943	1958086	1.178871996262	FBgn0031375	3567	FBgn0031391	189201
960	2L	480332	482304	1.258232116699	481154	1.116634368896	FBgn0043364	1472	FBgn0003963	42313
961	2R	13315683	13318011	1.257165193558	13316724	1.043752104044	FBgn0004586	928	FBgn0004586	928
962	3L	11464776	11466507	1.256848335266	11465614	1.070340951284	FBgn0036165	4107	FBgn0036165	4107
963	2R	7654035	7655597	1.255037784576	7654750	1.252750078837	FBgn0033683	41	FBgn0027504	12214
964	3L	10269951	10271381	1.254937648773	10270641	1.106425195932	FBgn0036081	16019	FBgn0000629	341436
965	3R	12455954	12457529	1.254830360413	12456770	1.175210148096	FBgn0000634	5822	FBgn0038453	12557
966	3R	20044917	20047530	1.253740310669	20045759	1.126666009426	FBgn0026257	1105	FBgn0026257	1105
967	2R	11719898	11720982	1.253420829773	11720516	0.82008190155	FBgn0050237	2053	FBgn0034088	9351
968	3R	773218	774394	1.252543926239	773598	1.137177109718	FBgn0004183	288	FBgn0004183	288
969	2L	10734917	10737476	1.252521038055	10736537	1.088043998269	FBgn0032294	420	FBgn0027868	484
970	2L	3867232	3868493	1.252507209778	3867895	1.007266212912	FBgn0031575	181	FBgn0004567	31053
971	2R	8258134	8259750	1.251696586609	8258937	1.185668047737	FBgn0033772	5410	FBgn0011227	14493
972	3R	19103981	19107018	1.251441955566	19104874	1.059182435274	FBgn0004882	1697	FBgn0039067	21095
973	3R	2958852	2960273	1.251411437988	2959594	1.048121284036	FBgn0051493	2197	FBgn0037481	21304
974	3R	22081449	22083782	1.250143051147	22082140	1.041626369252	FBgn0000064	5173	FBgn0039406	197155
975	2R	9943402	9947329	1.249371528625	9946173	1.109332442284	FBgn0013725	1025	FBgn0013725	1025
976	3L	13351560	13353537	1.249271392822	13352725	1.145038485527	FBgn0036349	193	FBgn0036349	193
977	3R	12690310	12691889	1.248993873596	12690966	1.088404029608	FBgn0082171	8929	FBgn0082171	8929
978	2L	19570954	19573142	1.248921394348	19572110	1.002663731575	FBgn0005672	1143	FBgn0005672	1143
979	3R	12657546	12659669	1.248478889465	12659039	1.014583826065	FBgn0000014	3270	FBgn0020546	16687
980	3R	7086422	7087839	1.248407840729	7087073	0.998756345113	FBgn0037891	17067	FBgn0037885	25968
981	3L	11657558	11659026	1.24754858017	11658352	1.121393512277	FBgn0036191	421	FBgn0015828	2368
982	3L	8634081	8635599	1.247309684753	8634843	1.041504186742	FBgn0035922	11372	FBgn0001168	14863
983	X	14081232	14083916	1.247124671936	14082961	1.102103177239	FBgn0002873	1181	FBgn0002873	1181
984	3L	8288420	8289802	1.246749401093	8289140	1.00403213501	FBgn0035872	294	FBgn0035872	294
985	2R	16700092	16701590	1.246072769165	16700728	1.091818136327	FBgn0034602	427	FBgn0034599	24186
986	2R	16114889	16116535	1.24586057663	16115664	1.152208103853	FBgn0050153	3952	FBgn0046816	5280
987	2L	164946	167101	1.244794368744	165552	1.157833278179	FBgn0016977	6518	FBgn0016977	6518
988	X	615333	616956	1.244300842285	616076	1.141935212272	FBgn0040382	340	FBgn0065054	4819
989	X	17579585	17582264	1.243657112122	17580472	1.083796560764	FBgn0030866	7261	FBgn0030866	7261
990	2R	11055458	11056998	1.242350101471	11056144	0.999567210674	FBgn0034027	54	FBgn0019968	9043
991	3R	18614286	18615962	1.242251873016	18615012	1.149614453316	FBgn0039026	4806	FBgn0039013	62390
992	2R	16052834	16055021	1.242127895355	16053521	1.16731651624	FBgn0034514	607	FBgn0034514	607
993	2L	2751930	2756543	1.24107837677	2755824	1.039260832469	FBgn0031453	3025	FBgn0031453	3025
994	3L	15666316	15667792	1.240955352783	15667062	1.126891837401	FBgn0041160	1954	FBgn0041160	1954
995	2R	8292080	8293931	1.2404961586	8293298	1.017996724447	FBgn0003326	3153	FBgn0003326	3153
996	X	7986802	7988501	1.240277290344	7987262	0.883410135905	FBgn0025800	215	FBgn0030003	12299
997	2L	5324348	5326908	1.23969745636	5325199	1.056096245261	FBgn0031698	272	FBgn0015031	2042
998	2L	18124048	18125405	1.239430427551	18124746	1.021940119126	FBgn0051785	3382	FBgn0041184	23593
999	2R	2870974	2872390	1.23931312561	2871675	1.126193158767	FBgn0050501	13579	FBgn0050501	13579
1000	2L	8706010	8707464	1.238911628723	8706734	1.069387127371	FBgn0032061	1162	FBgn0032059	20780
1001	2R	3101530	3103013	1.238710403442	3102298	1.023401709164	FBgn0004243	366	FBgn0004243	366
1002	2L	18608541	18609670	1.238448143005	18608933	1.149580160777	FBgn0032691	762	FBgn0032693	39980
1003	2R	6321779	6323271	1.238130092621	6322512	1.098472058773	FBgn0027499	2320	FBgn0027499	2320
1004	3R	9509146	9511551	1.237885475159	9510743	1.151211321354	FBgn0024555	1063	FBgn0024555	1063
1005	2L	4829293	4831386	1.237308979034	4830484	1.173188686371	FBgn0031633	186	FBgn0031633	186
1006	3L	1634492	1636097	1.237192153931	1635234	1.11244392395	FBgn0035251	1216	FBgn0035251	1216
1007	2R	5588549	5591075	1.236929416656	5589295	1.123701039483	FBgn0033483	883	FBgn0033483	883
1008	X	6604000	6605345	1.23663520813	6604790	0.969819158316	FBgn0029899	3232	FBgn0029905	61361
1009	3L	14096364	14098065	1.236405849457	14097253	1.145166039467	FBgn0042630	670	FBgn0000411	46626
1010	2R	7970475	7972603	1.236112117767	7971438	1.261440336704	FBgn0010238	2340	FBgn0010238	2340
1011	2L	18913007	18914526	1.234977722168	18913883	1.094514429569	FBgn0032723	25994	FBgn0032728	51078
1012	2L	3548575	3550256	1.234767913818	3549398	1.081306397915	FBgn0024244	10147	FBgn0031549	19112
1013	X	13118003	13119290	1.234561443329	13118541	0.997957376333	FBgn0041210	717	FBgn0004456	26114
1014	3L	22657749	22659196	1.234361171722	22658417	0.951794512132	FBgn0016034	342	FBgn0037200	147630
1015	2L	5541989	5544041	1.234313011169	5542902	0.955998420715	FBgn0002525	375	FBgn0002525	375
1016	3L	7882712	7886733	1.233895301819	7884285	0.997676432133	FBgn0003041	1613	FBgn0003041	1613
1017	2L	18893082	18894619	1.233721733093	18893891	1.103211700916	FBgn0003896	16706	FBgn0032717	58295
1018	X	13061066	13062500	1.23371887207	13061870	0.993127822876	FBgn0052639	8590	FBgn0052639	8590
1019	2R	15633586	15635105	1.233584403992	15634545	1.010494738817	FBgn0004364	8171	FBgn0004364	8171
1020	X	16075276	16077081	1.233512878418	16076104	1.114069811503	FBgn0003933	11950	FBgn0003933	11950
1021	3R	16653740	16656566	1.233191013336	16654544	1.113020837307	FBgn0027493	1793	FBgn0038830	4593
1022	3L	15664517	15665996	1.233106136322	15665236	1.021009266376	FBgn0041160	128	FBgn0041160	128
1023	3L	3055765	3058013	1.232570171356	3057127	1.089455434254	FBgn0035397	2467	FBgn0003938	17206
1024	3R	18863584	18866221	1.232285022736	18865526	1.077547101414	FBgn0039041	2437	FBgn0051457	88180
1025	3R	20084477	20086294	1.231957912445	20085380	1.128692881266	FBgn0051130	5601	FBgn0051130	5601
1026	X	2242266	2245123	1.23170375824	2243983	1.122177422047	FBgn0040387	163	FBgn0001150	41136
1027	2L	89425	90868	1.231637477875	90313	0.993854410508	FBgn0002931	2931	FBgn0002931	2931
1028	X	8951922	8953700	1.231540203094	8952917	1.198338762919	FBgn0030088	697	FBgn0046828	16421
1029	2R	13028572	13030168	1.229734420776	13029294	1.227405155406	FBgn0034230	226	FBgn0034237	21782
1030	3R	21852218	21853933	1.229502677917	21852879	1.046497911215	FBgn0002631	2578	FBgn0002631	2578
1031	X	15677375	15678910	1.228789329529	15678138	1.039845347404	FBgn0027093	65	FBgn0014391	5039
1032	3L	22096680	22098363	1.228713035583	22097494	1.060425599416	FBgn0037152	1774	FBgn0000100	87611
1033	X	7144410	7145764	1.228246688843	7145085	0.988657442729	FBgn0024250	8092	FBgn0024250	8092
1034	X	9850228	9851527	1.227468013763	9850877	0.891884899139	FBgn0052692	2832	FBgn0030177	77514
1035	2R	12934640	12937288	1.227366447449	12935510	1.091765344143	FBgn0022029	214	FBgn0034214	6832
1036	3R	12758533	12761118	1.227081298828	12760149	0.932172266642	FBgn0051270	10642	FBgn0082171	78112
1037	X	10652822	10655582	1.226661205292	10654709	1.151806486977	FBgn0030235	13291	FBgn0030235	13291
1038	2R	4412547	4414035	1.22617149353	4413427	1.019083913167	FBgn0004921	211	FBgn0033341	242
1039	3L	8432154	8433705	1.225868225098	8432863	1.16717839241	FBgn0010825	8600	FBgn0010825	8600
1040	2L	6228216	6230158	1.225778102875	6229345	1.111508607864	FBgn0026755	4295	FBgn0031782	101583
1041	3L	3148347	3149799	1.225425720215	3149075	1.037357777357	FBgn0052280	361	FBgn0012049	16868
1042	3R	13651187	13652867	1.225348472595	13652119	1.175696036395	FBgn0051246	14853	FBgn0051246	14853
1043	X	13444717	13446526	1.224363327026	13445571	1.157694763607	FBgn0030500	342	FBgn0030507	56389
1044	3L	16043413	16045002	1.223608016968	16044224	1.091448148092	FBgn0053258	3627	FBgn0036564	8545
1045	3R	11813718	11815765	1.223592758179	11814974	1.091783332825	FBgn0003507	3051	FBgn0003507	3051
1046	2L	6970100	6975131	1.223445415497	6973629	1.01461648941	FBgn0016978	1893	FBgn0016978	1893
1047	3L	6468397	6470914	1.223268508911	6469924	1.052897453308	FBgn0020251	247	FBgn0020251	247
1048	3R	6439552	6441031	1.223057746887	6440271	1.161665439606	FBgn0001235	24115	FBgn0001235	24115
1049	X	13204679	13206104	1.222274780273	13205425	0.899493070749	FBgn0030478	882	FBgn0052634	11212
1050	2L	1751174	1752628	1.222236633301	1751895	1.013636144002	FBgn0027597	221	FBgn0031357	41429
1051	2R	4169057	4170730	1.221809387207	4169886	1.129387126249	FBgn0050353	133	FBgn0050353	133
1052	3R	17415020	17416681	1.221353530884	17415840	1.162991491954	FBgn0013984	9589	FBgn0013984	9589
1053	X	17718083	17721712	1.221107006073	17719817	1.142016202211	FBgn0002777	1327	FBgn0002777	1327
1054	2R	12918301	12919602	1.221043586731	12919009	0.920310735703	FBgn0034210	3279	FBgn0034214	23333
1055	2R	18020025	18022335	1.220729351044	18021713	0.9944711012	FBgn0034735	21917	FBgn0034743	91990
1056	2L	3082279	3084110	1.220264911652	3082908	1.063109117396	FBgn0027571	26293	FBgn0003934	34207
1057	2L	6646945	6648552	1.22002696991	6647735	1.014412992141	FBgn0051635	1353	FBgn0031836	36712
1058	3R	13620512	13622064	1.219944000244	13621310	1.113925036262	FBgn0038545	491	FBgn0038545	491
1059	X	15580314	15582082	1.219930648804	15581177	1.013473258299	FBgn0027329	614	FBgn0030676	13747
1060	3R	17993660	17994749	1.219708442688	17994092	0.813896553857	FBgn0053335	3352	FBgn0053335	3352
1061	2R	14189073	14190379	1.219009876251	14189667	1.090133953094	FBgn0023214	1272	FBgn0023214	1272
1062	3R	25589643	25592473	1.218982219696	25591501	1.076070129871	FBgn0001297	1206	FBgn0020235	16643
1063	3R	21294449	21295731	1.218775272369	21295046	0.972298005048	FBgn0004509	3732	FBgn0039337	7679
1064	3L	14739975	14741640	1.218404769897	14740928	1.028967221578	FBgn0036448	474	FBgn0036449	10754
1065	3L	16989187	16990961	1.2174243927	16990067	1.121246562285	FBgn0036688	478	FBgn0036702	217315
1066	X	11552001	11554911	1.217145442963	11553686	1.054502137502	FBgn0030328	885	FBgn0030328	885
1067	2R	18574295	18575741	1.216828346252	18575079	1.003908045152	FBgn0021979	277	FBgn0050202	5102
1068	2L	5296268	5297497	1.216648578644	5296793	0.941789925098	FBgn0016076	2854	FBgn0000228	18235
1069	2L	16741794	16743028	1.216194152832	16742444	0.963639846215	FBgn0032600	3111	FBgn0032600	3111
1070	X	10647695	10649092	1.215957164764	10648347	1.006809860468	FBgn0003360	16184	FBgn0030235	19653
1071	3R	27018415	27020359	1.215439796448	27019359	1.022766674266	FBgn0004389	413	FBgn0004389	413
1072	2L	12677854	12680301	1.215202331543	12679614	1.046606680926	FBgn0032442	10445	FBgn0032445	13409
1073	3R	24425275	24426698	1.214203357697	24425895	0.996137823377	FBgn0001215	366	FBgn0001215	366
1074	3L	21376180	21377517	1.214111804962	21376769	0.965655267239	FBgn0037082	1605	FBgn0014143	33628
1075	3R	13981536	13983348	1.213514328003	13982851	0.987170577049	FBgn0038568	1641	FBgn0022943	7534
1076	2R	18013408	18015999	1.213493824005	18015169	1.090318107605	FBgn0034735	15373	FBgn0022986	92045
1077	3R	1056600	1058574	1.213269710541	1057631	0.979923307896	FBgn0040208	309	FBgn0000340	14484
1078	3L	16830167	16831798	1.21283864975	16830917	1.091742066776	FBgn0036672	358	FBgn0025582	78669
1079	2L	13204672	13206052	1.212609291077	13205445	1.051041007042	FBgn0032482	1677	FBgn0032483	6369
1080	2R	1702805	1705368	1.212522506714	1703728	0.954637864057	FBgn0033068	333	FBgn0033068	333
1081	3R	10390953	10392527	1.212462902069	10391663	1.141458892822	FBgn0038242	5	FBgn0038243	2869
1082	3R	27572357	27574576	1.211894989014	27573255	1.141729414463	FBgn0011013	4	FBgn0011013	4
1083	3L	668057	669927	1.211785316467	669080	1.051355782677	FBgn0035153	3	FBgn0035156	7367
1084	3R	9604821	9606518	1.211397171021	9605639	1.011373351602	FBgn0038182	336	FBgn0038178	23541
1085	2L	8144726	8147717	1.210580825806	8145462	1.112256891587	FBgn0051606	2168	FBgn0051607	3488
1086	X	6884076	6887331	1.209241867065	6886487	0.996576140909	FBgn0029931	643	FBgn0029931	643
1087	3R	9496136	9497820	1.208818435669	9497023	1.160460135516	FBgn0038165	800	FBgn0004587	10001
1088	3L	20882915	20884163	1.208467483521	20883532	0.919476985931	FBgn0011591	182	FBgn0003415	77733
1089	2L	6372635	6377368	1.208162784576	6373730	1.135077139911	FBgn0043854	1315	FBgn0043854	1315
1090	3L	11447080	11448340	1.207788944244	11447699	0.977583772996	FBgn0028667	344	FBgn0036165	13808
1091	2L	18732853	18734167	1.207722663879	18733494	0.897942811251	FBgn0032709	2845	FBgn0032702	34447
1092	X	19131785	19133403	1.207273483276	19132678	1.009428977966	FBgn0065084	3132	FBgn0031008	29857
1093	3R	19651044	19654443	1.207237243652	19653588	1.092102924983	FBgn0004186	4	FBgn0004186	4
1094	3L	19507853	19509214	1.207009315491	19508437	0.977854840896	FBgn0036882	994	FBgn0036886	9244
1095	2L	21201810	21203072	1.206991195679	21202550	0.925404516856	FBgn0003930	221	FBgn0003930	221
1096	3L	8999694	9001110	1.206188201904	9000270	1.062605539958	FBgn0035956	5914	FBgn0028789	15054
1097	X	3686643	3687906	1.206124782562	3687468	1.112334598194	FBgn0000542	6135	FBgn0000542	6135
1098	3R	17382092	17383746	1.205693721771	17382897	1.051698758052	FBgn0002941	107	FBgn0013984	23354
1099	X	7959694	7961566	1.205114364624	7960479	0.92097890377	FBgn0040319	901	FBgn0030003	14484
1100	X	5362096	5363588	1.204747676849	5362687	1.02045243127	FBgn0029771	189	FBgn0029771	189
1101	3R	16382045	16383835	1.20440864563	16382715	0.999805390835	FBgn0067783	688	FBgn0043457	937
1102	2R	10324692	10326233	1.203742027283	10325687	0.949099095662	FBgn0033968	2400	FBgn0050478	39844
1103	3R	12567564	12569803	1.203403949738	12568136	1.025270589193	FBgn0003944	7788	FBgn0063261	8975
1104	3R	7597507	7602369	1.202946186066	7599361	1.179418227252	FBgn0037947	2089	FBgn0037947	2089
1105	3R	26211572	26213474	1.20246553421	26212404	1.069539248943	FBgn0015221	1150	FBgn0039764	37150
1106	2R	18235263	18237280	1.202377319336	18236153	0.964655335744	FBgn0028371	8270	FBgn0020257	39598
1107	3L	20941094	20943481	1.202097892761	20942875	0.955588161945	FBgn0037042	17318	FBgn0003415	18390
1108	3L	14928996	14930903	1.201416015625	14929824	1.114544063807	FBgn0026320	4782	FBgn0026320	4782
1109	3R	2569967	2571264	1.201016426086	2570513	0.925393372774	FBgn0004054	651	FBgn0004054	651
1110	3R	18498318	18500894	1.200748443604	18499207	0.954267565409	FBgn0039000	684	FBgn0039000	684
1111	3L	756312	757341	1.199844837189	756712	0.753332362455	FBgn0052481	2817	FBgn0000575	23774
1112	X	17340613	17343337	1.199735641479	17342617	1.028878969305	FBgn0030842	19365	FBgn0030851	120796
1113	3L	21426668	21427976	1.199493408203	21427297	0.991901755333	FBgn0037087	367	FBgn0037085	3455
1114	3R	5954806	5956343	1.199411869049	5955623	1.024604618549	FBgn0001321	4240	FBgn0037777	84378
1115	2L	2750005	2751693	1.198804855347	2750872	0.979921685325	FBgn0031453	1927	FBgn0031453	1927
1116	2L	3580252	3581546	1.198448181152	3580935	0.923606704263	FBgn0004892	169	FBgn0002985	25813
1117	X	3725625	3727440	1.19816660881	3726500	1.003789424896	FBgn0028665	523	FBgn0019661	18576
1118	2L	19474992	19476498	1.197176933289	19475668	1.077709960938	FBgn0032787	4963	FBgn0003732	26232
1119	3R	27442549	27443753	1.197125434875	27443296	0.873643747965	FBgn0039861	403	FBgn0039857	21329
1120	3R	20874460	20876143	1.197022914886	20875288	1.079082208521	FBgn0039266	226	FBgn0039266	226
1121	3L	3211665	3213045	1.196356296539	3212338	0.964293760412	FBgn0035424	3968	FBgn0035423	5456
1122	3R	17048682	17050455	1.196173191071	17049504	1.033791934743	FBgn0038872	78	FBgn0038871	249
1123	3L	14089034	14090338	1.195708274841	14089625	1.004723739624	FBgn0042630	6958	FBgn0000411	54254
1124	3R	2802618	2804014	1.195576190948	2803333	1.011765988668	FBgn0051488	19877	FBgn0010774	102793
1125	2R	11901103	11902461	1.195340633392	11901920	0.993254631758	FBgn0053960	11870	FBgn0022070	39559
1126	3L	18553718	18554386	1.19510602951	18553830	0.543619728088	FBgn0036791	192	FBgn0036800	34123
1127	3R	7473682	7476455	1.194615840912	7474548	1.061160326004	FBgn0037925	1870	FBgn0037921	23182
1128	2R	10460920	10462391	1.194588184357	10461630	0.981335282326	FBgn0033985	4156	FBgn0033987	16547
1129	2L	10403449	10404681	1.193897247314	10404092	0.94029266184	FBgn0032240	1076	FBgn0032240	1076
1130	2R	5932440	5934117	1.193194389343	5933273	0.901889413595	FBgn0033519	393	FBgn0033522	8252
1131	2L	3005042	3006374	1.19314956665	3005701	1.048704677158	FBgn0031488	7800	FBgn0002989	12940
1132	2L	277809	279358	1.192910909653	278665	1.04323720932	FBgn0003444	1077	FBgn0003444	1077
1133	3L	16575668	16577387	1.192492961884	16576434	0.97680680892	FBgn0002284	754	FBgn0002284	754
1134	3R	12528106	12529389	1.19225025177	12528752	0.871901287752	FBgn0003944	31596	FBgn0063261	48359
1135	3L	10610661	10612163	1.192233562469	10611442	1.21201390028	FBgn0000629	635	FBgn0000629	635
1136	2L	18876379	18878027	1.191692352295	18877168	1.086515367031	FBgn0003896	17	FBgn0032717	41572
1137	4	625162	625895	1.191194534302			FBgn0052013	23205	FBgn0004859	77667
1138	3L	12553423	12555077	1.190861225128	12554212	0.986405902439	FBgn0015904	409	FBgn0004926	53528
1139	3L	2864887	2866875	1.190222740173	2866085	1.074579547433	FBgn0035379	9611	FBgn0035370	115557
1140	2R	7109279	7110758	1.190143585205	7110037	1.018515025868	FBgn0065063	2747	FBgn0065063	2747
1141	2R	16563324	16565119	1.189677238464	16564179	1.072884952321	FBgn0003391	562	FBgn0003391	562
1142	X	5264663	5265950	1.189294815063	5265323	0.824514389038	FBgn0029764	777	FBgn0029764	777
1143	3R	8187574	8188843	1.189182758331	8188119	0.953580617905	FBgn0065094	519	FBgn0010044	17639
1144	3R	21019096	21021608	1.189165115356	21020886	1.109880952274	FBgn0039288	396	FBgn0039288	396
1145	3L	5333791	5335159	1.188784599304	5334275	0.940822491279	FBgn0035600	138	FBgn0035602	6157
1146	3L	16016972	16018428	1.188552379608	16017803	0.953726039213	FBgn0005536	576	FBgn0003691	1889
1147	2L	19427895	19429155	1.188275337219	19428506	1.0569242239	FBgn0032782	16	FBgn0003346	9464
1148	2R	20628777	20630253	1.188177585602	20629469	1.00299464955	FBgn0050430	7563	FBgn0001148	59889
1149	3R	177451	179082	1.1877784729	178243	0.996729514178	FBgn0001204	5871	FBgn0001204	5871
1150	3L	3181342	3183649	1.187721729279	3182060	1.064887607799	FBgn0035416	493	FBgn0035415	1008
1151	3L	188914	191086	1.187446594238	190297	1.126844574423	FBgn0035109	573	FBgn0035110	5922
1152	2L	7624159	7625941	1.187165737152	7624846	1.018425043891	FBgn0031926	16456	FBgn0053529	80423
1153	3L	8321214	8322453	1.187033653259	8321787	0.945667154649	FBgn0035879	299	FBgn0035878	1510
1154	3R	735872	737830	1.186627388	736743	1.099458664656	FBgn0051536	465	FBgn0004183	37143
1155	3L	20649006	20650211	1.186451435089	20649428	0.833253131193	FBgn0037015	3611	FBgn0001320	20224
1156	X	9407598	9408803	1.186431884766	9408273	0.84233009114	FBgn0030137	6576	FBgn0030137	6576
1157	3L	106668	108260	1.186349868774	107547	1.046251237392	FBgn0020386	5437	FBgn0035105	60407
1158	2L	281416	283905	1.185098171234	283077	1.014565748327	FBgn0031244	204	FBgn0031244	204
1159	3L	9124344	9125789	1.184401988983	9125145	0.97499404234	FBgn0035967	8417	FBgn0028789	109821
1160	3L	20726095	20727368	1.183740615845	20726719	1.005486170451	FBgn0027364	110	FBgn0016696	21341
1161	X	10391303	10393015	1.183327674866	10391959	1.102211825053	FBgn0030215	19758	FBgn0052680	53004
1162	3R	25341766	25343353	1.182657241821	25342634	1.040531887728	FBgn0039669	1067	FBgn0040623	25818
1163	2L	3814394	3815711	1.182579994202	3814976	0.916697698481	FBgn0031573	1569	FBgn0003430	10704
1164	2L	4999433	5001237	1.182341098785	5000272	1.041483262006	FBgn0053113	9472	FBgn0010607	28819
1165	X	8454274	8455555	1.181649208069	8454968	0.85823171279	FBgn0030054	3430	FBgn0030054	3430
1166	2L	2160792	2162281	1.181017398834	2161542	0.974624580807	FBgn0031393	5782	FBgn0031393	5782
1167	2R	18556872	18558252	1.180994987488	18557441	1.009289461024	FBgn0003900	3733	FBgn0003900	3733
1168	2R	9060987	9063242	1.180055618286	9062584	0.985706031322	FBgn0033853	311	FBgn0014877	7405
1169	2L	15328962	15330788	1.179721355438	15329697	1.010950705584	FBgn0001981	96	FBgn0001981	96
1170	3L	21064555	21066115	1.179275512695	21065328	1.041517482084	FBgn0037050	41	FBgn0037050	41
1171	2R	13406960	13408680	1.179082870483	13407822	1.050811402938	FBgn0034283	1383	FBgn0034282	20949
1172	2R	18883703	18885118	1.17853307724	18884369	1.01746493578	FBgn0034854	243	FBgn0034849	19204
1173	2L	11070432	11071914	1.178380489349	11071148	0.981328678131	FBgn0032335	87	FBgn0032335	87
1174	3L	3570049	3571490	1.178332805634	3570926	1.039568201701	FBgn0053504	6429	FBgn0053504	6429
1175	3R	303223	305016	1.178117752075	304029	1.042980951421	FBgn0051523	799	FBgn0037255	6734
1176	X	1088949	1092166	1.177852630615	1089775	1.01707239712	FBgn0026875	3679	FBgn0026875	3679
1177	2R	16285435	16286884	1.177738666534	16286152	1.089514732361	FBgn0034548	2440	FBgn0016984	53844
1178	X	1254584	1257327	1.177725791931	1256550	1.103761434555	FBgn0024985	6664	FBgn0028274	64483
1179	2R	13829809	13831440	1.177427768707	13830598	1.054896481832	FBgn0040737	3913	FBgn0034326	16277
1180	3R	2533379	2534635	1.177126407623	2534097	0.963812112808	FBgn0004783	4293	FBgn0004054	35765
1181	2R	15354681	15356979	1.176867961884	15355842	1.006943643093	FBgn0034476	14074	FBgn0011849	113448
1182	3R	12075204	12077940	1.176843166351	12077224	1.010115563869	FBgn0040237	12586	FBgn0011253	20952
1183	X	10630229	10632002	1.176786422729	10631176	0.858016755846	FBgn0025111	922	FBgn0052672	17623
1184	2R	5610990	5612446	1.176229000092	5611721	1.033415738274	FBgn0004907	229	FBgn0033485	322
1185	2L	6090632	6091982	1.176184654236	6091282	0.987325541178	FBgn0031779	7682	FBgn0031781	33856
1186	3R	15662057	15663340	1.176173210144	15662745	0.915763153749	FBgn0014135	206	FBgn0038741	40394
1187	2L	15757322	15759129	1.175980567932	15758658	0.988277157148	FBgn0001987	26	FBgn0003936	11047
1188	2R	15546549	15548009	1.175436973572	15547282	1.152353227139	FBgn0034480	27432	FBgn0004364	79092
1189	3L	3053405	3054673	1.175120592117	3053592	1.104781040779	FBgn0052486	779	FBgn0003938	20741
1190	3R	10643244	10646371	1.175035476685	10645516	1.029912567139	FBgn0038262	17989	FBgn0038258	56758
1191	3R	19705181	19706583	1.174390792847	19706016	1.019801348448	FBgn0025574	9781	FBgn0025574	9781
1192	2L	6454907	6456432	1.174293994904	6455828	0.930084172417	FBgn0031814	106	FBgn0026571	24661
1193	X	10884617	10885698	1.174222946167	10885089	0.879198296865	FBgn0040851	2156	FBgn0028686	85317
1194	3R	22789265	22790821	1.173862457275	22790128	1.099011301994	FBgn0039465	419	FBgn0004510	51520
1195	3L	15630938	15632229	1.173647880554	15631645	0.937791712144	FBgn0014851	5138	FBgn0041160	33463
1196	X	17011086	17012631	1.173256397247	17011850	1.038441882414	FBgn0000163	16974	FBgn0000163	16974
1197	3R	17441256	17442724	1.172990322113	17442045	1.024524509907	FBgn0046832	6201	FBgn0046832	6201
1198	3L	12096531	12099303	1.172817230225	12097144	0.928136475881	FBgn0022959	1908	FBgn0036248	4954
1199	2L	589209	590531	1.172755241394	589901	0.946034599753	FBgn0010323	4786	FBgn0031267	15669
1200	2R	19404950	19406498	1.172224998474	19405649	1.039995908737	FBgn0034925	185	FBgn0034925	185
1201	X	6099892	6101229	1.171960830688	6100539	0.973001309804	FBgn0015818	530	FBgn0015818	530
1202	X	18717803	18719162	1.171794891357	18718694	0.878676302293	FBgn0030973	255	FBgn0030973	255
1203	3L	727057	729402	1.171123504639	727839	1.106483817101	FBgn0052482	513	FBgn0000575	5099
1204	X	575435	576669	1.170536518097	575984	1.109078679766	FBgn0029531	32134	FBgn0065054	44911
1205	3R	12682698	12684339	1.170387268066	12683481	1.224833637476	FBgn0082171	1444	FBgn0082171	1444
1206	4	856037	857276	1.170370578766	856671	0.978766679764	FBgn0039938	2408	FBgn0039930	192938
1207	3L	7354547	7356270	1.16965007782	7355404	1.040345072746	FBgn0052380	60	FBgn0016983	396
1208	X	14462439	14465058	1.169501304626	14463068	0.901229286194	FBgn0015773	24700	FBgn0015773	24700
1209	3L	20037635	20039805	1.169384479523	20039219	0.851436805725	FBgn0036936	743	FBgn0036959	135893
1210	2R	8461743	8463143	1.169317245483	8462425	0.960641524371	FBgn0004512	174	FBgn0004512	174
1211	3L	21396730	21398162	1.16925573349	21397323	0.984223008156	FBgn0014143	13074	FBgn0014143	13074
1212	2R	19080187	19082733	1.169023513794	19080898	1.017049026489	FBgn0015903	8401	FBgn0015903	8401
1213	3L	17380827	17382281	1.168497085571	17381478	1.040959975299	FBgn0027660	5293	FBgn0027660	5293
1214	X	17665994	17667446	1.167745113373	17666674	0.881446501788	FBgn0030870	1897	FBgn0030870	1897
1215	X	6500166	6503300	1.167453765869	6501474	1.139870226383	FBgn0028360	1622	FBgn0029882	2052
1216	3L	4235886	4237682	1.167290210724	4236966	0.998315155506	FBgn0041171	875	FBgn0041171	875
1217	3R	16173653	16174774	1.167132377625	16174163	0.798028055827	FBgn0038789	8287	FBgn0038787	20431
1218	2L	21148672	21150302	1.166719436646	21149654	0.997393327601	FBgn0032924	1026	FBgn0024371	5816
1219	X	273518	274796	1.166620254517	274188	0.882424522849	FBgn0002561	7643	FBgn0002561	7643
1220	X	4887163	4888476	1.166504383087	4887907	0.853625953197	FBgn0003028	5627	FBgn0004368	103538
1221	3L	2694536	2695974	1.166160106659	2695363	0.988223131965	FBgn0035367	22144	FBgn0035370	55165
1222	3R	1833070	1834782	1.165489673615	1833985	0.840656518936	FBgn0003261	316	FBgn0003261	316
1223	3R	8857745	8859451	1.165159702301	8858656	0.976100951433	FBgn0003308	397	FBgn0003308	397
1224	X	263697	265143	1.164785385132	264345	1.016372442245	FBgn0002561	2200	FBgn0002561	2200
1225	2R	9469202	9470768	1.164451122284	9470011	1.061905384064	FBgn0053155	95	FBgn0033886	6300
1226	2L	15302013	15303604	1.164288520813	15302878	0.928213278453	FBgn0028852	9596	FBgn0001981	26915
1227	3L	12778205	12780610	1.163653373718	12778885	0.794316470623	FBgn0010715	176	FBgn0036314	9065
1228	X	16790810	16792253	1.163604259491	16791598	0.974562560811	FBgn0030808	8405	FBgn0030806	14799
1229	3L	14161152	14162905	1.163013935089	14162117	1.11792715858	FBgn0013718	5981	FBgn0013718	5981
1230	X	21882685	21883708	1.162543773651	21883475	0.949169022696	FBgn0052499	47367	FBgn0031186	225490
1231	3R	9857006	9858453	1.16211605072	9857589	1.001596246447	FBgn0038192	188	FBgn0038196	4298
1232	X	2491901	2493486	1.161761283875	2492566	1.065459918976	FBgn0003371	2460	FBgn0003371	2460
1233	3L	1729540	1731224	1.16036605835	1730344	0.969475030899	FBgn0035267	98	FBgn0027903	28821
1234	3R	20177355	20178796	1.15881061554	20178079	1.129606359145	FBgn0039187	3166	FBgn0039186	3570
1235	X	15673443	15674873	1.158537387848	15674153	0.972511053085	FBgn0030697	2386	FBgn0014391	9024
1236	2R	8496143	8497723	1.158411026001	8496930	0.967115570517	FBgn0005624	34	FBgn0005624	34
1237	2R	20576539	20578133	1.158075809479	20577304	1.021466311286	FBgn0050198	6301	FBgn0001148	7724
1238	3L	22675221	22677056	1.158069610596	22676193	1.094224135081	FBgn0037188	288	FBgn0037200	129854
1239	X	16449450	16450575	1.157452583313	16449865	0.795911550522	FBgn0025743	5216	FBgn0010412	21951
1240	3L	1149190	1150808	1.156955242157	1149929	1.039720833302	FBgn0025525	10877	FBgn0035194	81277
1241	3R	1145619	1147488	1.156481742859	1146647	1.028476059437	FBgn0013576	14979	FBgn0037310	20780
1242	3R	11797928	11800037	1.155792236328	11799073	1.0570388635	FBgn0002783	442	FBgn0002783	442
1243	3R	12654505	12656662	1.155695915222	12655874	1.089634001255	FBgn0000014	105	FBgn0020546	19852
1244	3L	21280098	21281790	1.155033588409	21280813	0.900203831991	FBgn0037076	218	FBgn0037066	60909
1245	X	17925890	17927455	1.154591083527	17926870	1.077854188283	FBgn0030893	228	FBgn0030891	7175
1246	3L	787951	789636	1.153802871704	788717	1.084078490734	FBgn0035161	1185	FBgn0035162	28217
1247	3L	708822	710789	1.153621673584	709473	0.952855755301	FBgn0035160	13179	FBgn0000575	23465
1248	3L	16559494	16560566	1.153541564941	16560062	0.932011699677	FBgn0027500	239	FBgn0027500	239
1249	3R	4493238	4494568	1.153053760529	4493787	1.01061013341	FBgn0037607	61	FBgn0037608	6052
1250	X	9932871	9934083	1.153015613556	9933521	0.804208787282	FBgn0030179	1767	FBgn0030179	1767
1251	X	19441577	19443044	1.152591705322	19442258	0.957668542862	FBgn0031037	3163	FBgn0031036	6471
1252	X	12465091	12466921	1.152206420898	12466056	1.099195035299	FBgn0030412	499	FBgn0015024	21664
1253	3R	8900046	8901300	1.151847362518	8900697	0.947892920176	FBgn0038118	13676	FBgn0003308	42438
1254	2L	15365877	15367228	1.151625156403	15366379	0.833114231334	FBgn0051828	4082	FBgn0001981	36586
1255	3R	7787929	7789617	1.151501655579	7788781	1.098470407374	FBgn0000147	71	FBgn0037955	140571
1256	3L	1385063	1389273	1.150447845459	1388358	1.075377146403	FBgn0011855	3045	FBgn0004635	58966
1257	X	19354416	19357487	1.150403022766	19355460	1.070400350234	FBgn0027291	287	FBgn0027291	287
1258	3R	17430774	17433124	1.15038728714	17432409	0.908882409334	FBgn0046832	15837	FBgn0046832	15837
1259	X	7055825	7057261	1.149903297424	7056596	1.060581207275	FBgn0029939	18284	FBgn0025549	79944
1260	2L	10841405	10842924	1.149878501892	10842007	1.130989734943	FBgn0032305	596	FBgn0032305	596
1261	3R	11301205	11302717	1.149823188782	11301999	1.01877617836	FBgn0038341	84	FBgn0067339	58494
1262	2R	15183162	15186631	1.149631500244	15183870	0.98391699791	FBgn0015949	813	FBgn0015949	813
1263	4	690124	691894	1.14951133728	691714	1.055599432725	FBgn0024728	7876	FBgn0039930	357895
1264	X	19097486	19098845	1.148936748505	19098107	0.92973540811	FBgn0040068	2339	FBgn0031008	4714
1265	X	1778403	1779806	1.147375106812	1779223	1.038622140884	FBgn0023508	62	FBgn0023512	206
1266	2L	20227693	20229080	1.146307229996	20228493	0.977032534281	FBgn0058169	4979	FBgn0011638	109428
1267	2L	15857038	15858369	1.145798206329	15857692	0.991013407707	FBgn0028902	7637	FBgn0003936	110081
1268	3L	20235803	20237184	1.145579338074	20236528	0.96922492981	FBgn0036967	253	FBgn0003124	7318
1269	2L	13228963	13230303	1.144983291626	13229701	0.973413691801	FBgn0032491	16	FBgn0032491	16
1270	2R	7147356	7149792	1.144874572754	7148245	1.042937934399	FBgn0033638	232	FBgn0033638	232
1271	3L	20459092	20460604	1.144852161407	20459849	1.030294626951	FBgn0037010	173	FBgn0037009	4999
1272	3R	911736	913532	1.144805908203	912536	1.065157946418	FBgn0010313	128	FBgn0010313	128
1273	3R	12331535	12334078	1.144788742065	12332166	0.92005982995	FBgn0028381	4772	FBgn0027053	36343
1274	2R	7482924	7484255	1.144729137421	7483592	0.924200534821	FBgn0033669	1158	FBgn0033669	1158
1275	2R	7043383	7045883	1.143805503845	7044146	0.993267949422	FBgn0000577	29	FBgn0000577	29
1276	X	1754891	1756764	1.143682956696	1755901	1.084423009087	FBgn0000117	895	FBgn0000117	895
1277	3L	5947739	5949123	1.14367389679	5948365	0.990292727947	FBgn0035656	1587	FBgn0035656	1587
1278	X	8070633	8071631	1.142926692963	8071136	0.817826816014	FBgn0030025	14784	FBgn0030028	45504
1279	2R	9825539	9828145	1.142904758453	9827574	0.872466027737	FBgn0033921	10358	FBgn0033922	13115
1280	X	3961594	3963182	1.14254283905	3962270	0.974230110645	FBgn0026080	409	FBgn0026080	409
1281	3L	13588623	13589835	1.142532348633	13589268	0.906084481408	FBgn0067703	5516	FBgn0036351	233978
1282	2L	1650883	1652135	1.142529964447	1651511	0.842510402203	FBgn0051666	251	FBgn0021906	37329
1283	X	4522434	4523729	1.141638755798	4523107	0.897866473478	FBgn0003200	1716	FBgn0022768	9001
1284	3R	5585270	5586811	1.141132354736	5586077	1.005582304562	FBgn0037744	758	FBgn0037752	17741
1285	2R	17210043	17212899	1.140609741211	17212016	0.971549034119	FBgn0010228	54	FBgn0010228	54
1286	2R	4230782	4232391	1.140115737915	4231744	0.972547888756	FBgn0050357	1693	FBgn0050353	61725
1287	3L	15199244	15201340	1.139629840851	15200666	1.06093069911	FBgn0029114	234	FBgn0029114	234
1288	2L	20298246	20299165	1.138963699341	20298335	0.982339668274	FBgn0003475	477	FBgn0011638	39586
1289	3R	24165720	24166969	1.138913154602	24166198	0.82721935908	FBgn0039581	138	FBgn0039580	708
1290	3L	10664579	10665811	1.138719558716	10665096	0.869370698929	FBgn0036099	132	FBgn0010762	26406
1291	2R	6184601	6185966	1.138325691223	6185216	0.920397281647	FBgn0033541	20397	FBgn0004399	115499
1292	2R	19644265	19645858	1.137632131577	19645235	1.073342037201	FBgn0034982	403	FBgn0034982	403
1293	2L	6124891	6126037	1.136490821838	6125393	0.81016689539	FBgn0031781	255	FBgn0031781	255
1294	X	6958074	6960086	1.136412620544	6958737	0.877255327561	FBgn0027342	3209	FBgn0029933	15448
1295	3R	12570132	12571957	1.135589599609	12570938	1.002960622311	FBgn0063261	6173	FBgn0063261	6173
1296	3R	8207107	8209081	1.135340690613	8208298	1.025189904606	FBgn0038028	114	FBgn0038028	114
1297	3L	2465937	2467395	1.135292053223	2466754	0.908991252675	FBgn0035344	4729	FBgn0035346	5597
1298	X	18472942	18474257	1.135196208954	18473785	0.888809025288	FBgn0030941	4945	FBgn0030943	8339
1299	3R	26622749	26624295	1.134679794312	26623694	1.073092281818	FBgn0011739	8647	FBgn0003720	54343
1300	3R	50111	51168	1.133994102478	50636	1.041359116049	FBgn0037219	4335	FBgn0037220	7441
1301	2L	9649853	9651136	1.132771015167	9650478	1.003837473252	FBgn0053299	6029	FBgn0015393	49356
1302	3R	95055	96282	1.131944656372	95767	0.972675919533	FBgn0037228	3071	FBgn0037220	37690
1303	2R	14789634	14791139	1.131546020508	14790373	1.002222453847	FBgn0003254	216	FBgn0003254	216
1304	3L	15748658	15749945	1.131300926208	15749232	0.926932110506	FBgn0036531	24445	FBgn0036537	51413
1305	2L	15738100	15739905	1.131059646606	15739034	1.033262028414	FBgn0010382	5050	FBgn0003936	8577
1306	2L	19329217	19330774	1.130104064941	19329992	0.962380633635	FBgn0024245	29161	FBgn0024245	29161
1307	3R	18610226	18611359	1.130030632019	18610733	0.906469418452	FBgn0039026	527	FBgn0039013	58111
1308	3L	12640986	12642560	1.129590034485	12641679	1.02436800564	FBgn0014343	26016	FBgn0036306	87025
1309	2R	19552506	19554473	1.129096508026	19553047	0.902397155762	FBgn0011726	1389	FBgn0011726	1389
1310	2L	21616509	21618517	1.128531455994	21617307	1.053702803219	FBgn0022893	214	FBgn0022893	214
1311	X	22105426	22105965	1.128076553345	22105579	0.877162277699	FBgn0000719	46996	FBgn0031186	447594
1312	2R	13698017	13699444	1.127234458923	13698791	0.925843126634	FBgn0034315	185	FBgn0034311	16651
1313	3L	1021735	1022815	1.126881599426	1022158	0.779274426974	FBgn0024277	3751	FBgn0035164	201112
1314	2L	13592454	13593837	1.126768112183	13593195	0.975209554036	FBgn0028513	3991	FBgn0028546	48076
1315	3R	22712224	22713542	1.125809669495	22712979	0.920922980589	FBgn0004359	5523	FBgn0002838	11301
1316	2L	8543349	8545256	1.12547326088	8544344	1.002473747029	FBgn0011259	1011	FBgn0029004	15726
1317	2L	17749398	17750883	1.125364780426	17750199	0.974956393242	FBgn0015609	14749	FBgn0032646	253161
1318	2R	3579812	3581548	1.125196933746	3580796	0.966990190394	FBgn0020279	1002	FBgn0021814	11052
1319	3R	14123440	14125339	1.1251039505	14124221	0.996330916882	FBgn0010877	385	FBgn0024432	706
1320	X	18664155	18665475	1.124956130981	18664781	0.874058218563	FBgn0030963	238	FBgn0030965	13655
1321	4	645692	646528	1.124954223633	646492	1.175698399544	FBgn0039914	212	FBgn0026777	318145
1322	3L	16051721	16053114	1.124622344971	16052455	1.091227650642	FBgn0036564	314	FBgn0036564	314
1323	X	1098628	1100031	1.123371124268	1099347	1.020483255386	FBgn0026876	2667	FBgn0026875	5893
1324	3R	25596151	25599153	1.123177528381	25597039	0.957100099987	FBgn0001297	4332	FBgn0020235	22181
1325	X	17712255	17713631	1.123073101044	17712998	1.019197718302	FBgn0030879	4021	FBgn0030879	4021
1326	3R	10567217	10568833	1.123055458069	10567995	0.91183236066	FBgn0038259	686	FBgn0038257	5048
1327	3R	22620627	22621983	1.122930526733	22621249	0.730508916518	FBgn0003717	3516	FBgn0027889	71280
1328	3L	2573991	2575415	1.122841358185	2574685	0.947054475546	FBgn0016794	1751	FBgn0024939	3703
1329	2L	20133331	20134375	1.122459411621	20133879	0.767237007618	FBgn0032853	3049	FBgn0032849	39885
1330	2L	20270414	20271432	1.121883869171	20270470	1.074576059977	FBgn0058176	10961	FBgn0011638	67451
1331	3L	21531641	21533073	1.120737552643	21532386	1.100978715079	FBgn0023417	313	FBgn0028663	58683
1332	3L	3831644	3833308	1.120540618896	3832424	1.001978593714	FBgn0013751	2739	FBgn0035464	37623
1333	3R	27384934	27386482	1.120453357697	27385645	1.082123347691	FBgn0028968	12220	FBgn0039857	36322
1334	X	10317332	10319325	1.119895935059	10318427	1.154866337776	FBgn0030205	376	FBgn0083167	12462
1335	2L	6035761	6037153	1.119687080383	6036413	0.985133171082	FBgn0025742	507	FBgn0029161	11528
1336	3R	5812594	5813721	1.119587898254	5813190	0.743245298212	FBgn0037770	1413	FBgn0037770	1413
1337	X	19613877	19616367	1.11910200119	19615393	0.935101509094	FBgn0031071	1472	FBgn0031071	1472
1338	3L	13376708	13378332	1.118759632111	13377633	0.954245626926	FBgn0002573	2561	FBgn0036351	22343
1339	3R	1663494	1665259	1.118753433228	1664357	1.010850250721	FBgn0037387	2551	FBgn0037383	14131
1340	3L	17499354	17500521	1.117968559265	17499859	0.772332163418	FBgn0036736	4517	FBgn0036734	20301
1341	X	10451612	10453895	1.11771774292	10452601	0.934771088993	FBgn0030218	4669	FBgn0052680	113646
1342	2L	6959740	6961256	1.115729808807	6960452	0.993575604757	FBgn0031877	9	FBgn0031877	9
1343	X	4269552	4271020	1.114189147949	4270300	0.998313188553	FBgn0000179	12207	FBgn0029714	126904
1344	2R	19485460	19486699	1.113677024841	19486147	0.843085229397	FBgn0005612	674	FBgn0034948	1269
1345	2L	18931706	18932974	1.113179683685	18932300	0.939007878304	FBgn0032723	7577	FBgn0032728	32661
1346	3R	26257095	26258544	1.113159656525	26257776	0.806531401242	FBgn0039769	10	FBgn0039767	3778
1347	3L	14142229	14143761	1.112955570221	14143105	0.935812473297	FBgn0000411	774	FBgn0000411	774
1348	3R	19606535	19610056	1.112243652344	19608205	0.919117086074	FBgn0015513	697	FBgn0015513	697
1349	2L	20903719	20905181	1.1120262146	20904486	0.94378271699	FBgn0032901	2035	FBgn0032906	9251
1350	3L	18819311	18820500	1.111797332764	18819869	0.881428360939	FBgn0067689	6372	FBgn0036818	11729
1351	2L	3828354	3829880	1.111175537109	3829137	1.049958229065	FBgn0003430	3457	FBgn0003430	3457
1352	2L	14452507	14455173	1.110337734222	14454448	1.094691781437	FBgn0028844	3632	FBgn0005771	36414
1353	3L	12615994	12617230	1.109949111938	12616640	0.836130023003	FBgn0052111	14757	FBgn0036306	112064
1354	3L	8498967	8500489	1.109649658203	8499728	0.922770219691	FBgn0024236	537	FBgn0024236	537
1355	3R	11619002	11620829	1.109590530396	11619881	1.09739596049	FBgn0038364	363	FBgn0038364	363
1356	2R	20525339	20526783	1.109422683716	20526034	1.018569834092	FBgn0004055	6384	FBgn0005634	6961
1357	3R	17205341	17206825	1.108979225159	17206136	0.849869072437	FBgn0004110	1435	FBgn0043012	110337
1358	2R	17829505	17831009	1.108658790588	17830391	0.980286093319	FBgn0013272	5147	FBgn0013272	5147
1359	3L	16078402	16080038	1.108578205109	16079337	1.020248502493	FBgn0010280	814	FBgn0010280	814
1360	X	6842015	6845295	1.108552932739	6844105	0.951986873851	FBgn0027108	206	FBgn0027108	206
1361	3R	10102640	10104073	1.107883453369	10103399	0.936952352524	FBgn0003862	9224	FBgn0003862	9224
1362	3R	15820595	15821898	1.107728004456	15821246	0.961774769951	FBgn0038755	12998	FBgn0038768	36296
1363	2R	5204396	5205872	1.107546806335	5205080	1.032486498356	FBgn0023143	61	FBgn0023143	61
1364	2R	12874917	12876254	1.107029438019	12875645	0.938791892108	FBgn0050232	31063	FBgn0034214	66697
1365	2L	8824859	8826216	1.107015609741	8825596	0.855056226254	FBgn0029123	29	FBgn0029123	29
1366	3R	12451021	12452337	1.106740951538	12451772	0.928392664591	FBgn0000634	824	FBgn0038453	17555
1367	3L	21518191	21519424	1.106434822083	21518879	0.834151877297	FBgn0037104	3686	FBgn0028663	45176
1368	3R	9486177	9487785	1.106427192688	9486880	0.881100296974	FBgn0004587	142	FBgn0004587	142
1369	X	473174	474616	1.105905532837	473985	0.814534902573	FBgn0025633	3031	FBgn0026879	8037
1370	2R	3179837	3181289	1.105599403381	3180603	0.973747870501	FBgn0033206	239	FBgn0033206	239
1371	3L	13890117	13891415	1.105446815491	13890744	0.875277101994	FBgn0026376	237	FBgn0036386	3512
1372	3R	6124	8718	1.105007171631	8242	0.962573736906	FBgn0037213	7862	FBgn0037213	7862
1373	3L	854629	857141	1.104834079742	855712	0.992933571339	FBgn0052479	277	FBgn0035164	34666
1374	2R	11625038	11626537	1.104623794556	11625751	1.0380488003	FBgn0034075	403	FBgn0034073	8285
1375	2R	7029859	7031152	1.104602813721	7030480	0.96010982289	FBgn0050034	7475	FBgn0000577	13637
1376	3L	3273776	3275231	1.10400390625	3274438	0.951705624075	FBgn0052275	387	FBgn0035436	28651
1377	3R	16418451	16420215	1.103280067444	16419256	1.043577053968	FBgn0023097	371	FBgn0023097	371
1378	2R	4458229	4459657	1.103241920471	4458979	0.871206395766	FBgn0027607	195	FBgn0033357	4522
1379	X	2255244	2256047	1.103158950806	2255300	0.364851103889	FBgn0040387	11480	FBgn0001150	29819
1380	2L	1052092	1053341	1.103150367737	1052720	0.813843895407	FBgn0031294	4667	FBgn0003310	25091
1381	3L	16447578	16451488	1.103013515472	16450653	0.899038763607	FBgn0004569	1693	FBgn0014163	73555
1382	3R	19169028	19170295	1.101764202118	19169590	0.832486320944	FBgn0003118	2294	FBgn0002622	14935
1383	X	657231	658910	1.101690292358	658001	1.025896644592	FBgn0015799	277	FBgn0025617	4892
1384	3R	14917558	14919077	1.101222991943	14918197	0.840258542229	FBgn0004876	1879	FBgn0038678	2422
1385	3L	12622672	12624301	1.101222515106	12623582	1.038480818272	FBgn0052111	21699	FBgn0036306	105122
1386	2R	5979403	5980845	1.10112285614	5980058	0.970328555388	FBgn0033526	244	FBgn0033526	244
1387	2R	9151130	9152509	1.101053714752	9151689	0.898590505123	FBgn0000633	12694	FBgn0033859	42133
1388	2R	11694236	11696126	1.1008644104	11695136	1.024186863619	FBgn0015754	1469	FBgn0034086	5728
1389	3R	25407256	25408462	1.100473403931	25407811	0.87627781762	FBgn0039670	6011	FBgn0039678	89571
1390	2R	9995598	9997566	1.100450515747	9996405	0.945588588715	FBgn0001332	339	FBgn0013725	49207
1391	2L	8509990	8512119	1.100225925446	8510689	0.857192880967	FBgn0032050	1146	FBgn0032050	1146
1392	3L	144989	146335	1.100040912628	145714	0.945858787088	FBgn0035101	1372	FBgn0035105	22240
1393	2L	4574432	4575992	1.099390029907	4575353	0.939674181097	FBgn0031613	2750	FBgn0000227	109106
1394	3R	10999377	11000359	1.099196195602	10999933	0.636504173279	FBgn0038294	6059	FBgn0038301	39389
1395	2R	2788573	2791227	1.099010467529	2789510	1.011884633233	FBgn0033155	378	FBgn0033156	770
1396	3R	11479029	11480375	1.098214149475	11479674	0.852865219116	FBgn0053207	12234	FBgn0053207	12234
1397	3R	27757073	27758588	1.097914218903	27757979	1.040332485648	FBgn0039886	45873	FBgn0002780	119815
1398	3R	17647477	17648890	1.097911834717	17648198	0.954264068604	FBgn0013759	166	FBgn0004493	150726
1399	3R	18967102	18968391	1.097707271576	18967826	0.889568328857	FBgn0004644	55	FBgn0051457	14120
1400	X	21869598	21870853	1.097369670868	21870390	0.861319373636	FBgn0052499	34282	FBgn0031186	212405
1401	3R	4107289	4108610	1.097318172455	4107985	0.838689267635	FBgn0010433	4471	FBgn0037561	12381
1402	3R	4673339	4674608	1.096834182739	4674009	0.851997992572	FBgn0011966	13593	FBgn0011966	13593
1403	X	12446643	12447987	1.096741676331	12447295	0.88917154736	FBgn0030407	1444	FBgn0015024	40425
1404	3L	4149795	4151882	1.09593963623	4151222	1.087398052216	FBgn0011653	229	FBgn0004574	28489
1405	X	11822184	11823614	1.095855236053	11822811	0.95741468668	FBgn0003865	39	FBgn0003865	39
1406	2L	1507738	1509193	1.095823287964	1508413	0.948913693428	FBgn0031344	5510	FBgn0031345	9025
1407	2R	14931095	14932303	1.095761299133	14931677	0.882566760568	FBgn0050326	1543	FBgn0050326	1543
1408	3R	1001285	1002685	1.095620155334	1001879	0.877163020047	FBgn0051537	4531	FBgn0051537	4531
1409	2R	16181525	16182770	1.094459533691	16182190	0.926943683624	FBgn0034542	42	FBgn0061362	23547
1410	3R	13641756	13643150	1.094295501709	13642397	1.04795897007	FBgn0051246	5131	FBgn0051246	5131
1411	4	89336	91709	1.093842983246	90998	0.981088413912	FBgn0019664	1042	FBgn0019664	1042
1412	X	14054533	14056040	1.093797206879	14055316	0.940593382891	FBgn0030551	4505	FBgn0002873	26464
1413	2L	13547339	13548819	1.093651771545	13547895	0.80863755544	FBgn0023407	1428	FBgn0028546	93376
1414	2R	14950873	14952552	1.093611240387	14951667	0.917129797094	FBgn0020440	438	FBgn0013325	5545
1415	2L	2151589	2152977	1.09307384491	2152296	0.901421855478	FBgn0031392	632	FBgn0031393	3464
1416	2R	11845381	11846600	1.092817306519	11846037	0.8530424925	FBgn0010611	4916	FBgn0022070	16324
1417	3R	5572336	5573702	1.092530727386	5572996	0.940636662876	FBgn0037739	258	FBgn0002431	21663
1418	3R	25516340	25518368	1.091822147369	25517011	0.83933442831	FBgn0039683	1518	FBgn0039680	15613
1419	3R	21044738	21046104	1.091739177704	21045393	1.042551601634	FBgn0051103	350	FBgn0039288	24111
1420	3R	16818868	16820200	1.091699361801	16819372	0.830981165171	FBgn0038845	13337	FBgn0010770	122586
1421	X	8480076	8482915	1.091621875763	8481206	0.969578967375	FBgn0004102	14680	FBgn0004102	14680
1422	2R	1627261	1628692	1.091562271118	1628022	0.777609586716	FBgn0033063	16756	FBgn0033062	35014
1423	3R	14812577	14814352	1.091482162476	14813719	1.027952829997	FBgn0026239	3972	FBgn0026239	3972
1424	3R	1125716	1127315	1.091446876526	1126504	0.963383078575	FBgn0037310	637	FBgn0037310	637
1425	2L	10413490	10414662	1.091116428375	10414094	0.826235518736	FBgn0032243	60	FBgn0032242	522
1426	3L	8039758	8041680	1.09108543396	8040459	0.934478928061	FBgn0052362	436	FBgn0052370	37894
1427	X	10616427	10617838	1.090767860413	10617152	0.874114092659	FBgn0030234	874	FBgn0052672	3599
1428	2R	15543630	15545009	1.090600967407	15544311	0.89160562964	FBgn0034480	24461	FBgn0004364	82063
1429	3R	3736561	3737825	1.090261936188	3737216	0.926068723202	FBgn0004901	285	FBgn0037550	214839
1430	3L	11330199	11331788	1.090221405029	11331079	1.061671765645	FBgn0036155	7753	FBgn0041094	104823
1431	3R	16776526	16778332	1.090089797974	16777298	0.960106266869	FBgn0002921	2862	FBgn0038834	101027
1432	X	3622114	3624977	1.089753627777	3624105	0.944233566523	FBgn0026698	1539	FBgn0000542	57228
1433	2L	17779649	17780841	1.089735031128	17780193	0.817931771278	FBgn0032655	28340	FBgn0032646	283155
1434	X	5438703	5440392	1.088864326477	5439538	0.914840989643	FBgn0029775	28	FBgn0029783	71668
1435	2R	8245139	8247337	1.088460683823	8246673	0.824864000082	FBgn0033771	3643	FBgn0011227	26757
1436	3L	544744	546185	1.088129043579	545429	0.888296067715	FBgn0035142	18827	FBgn0035141	18981
1437	3R	4302705	4304049	1.087976932526	4303425	0.87206363678	FBgn0037590	33655	FBgn0040529	136662
1438	X	8559025	8560619	1.087794780731	8559986	0.983478490044	FBgn0030060	118	FBgn0030061	201
1439	3R	13888883	13889797	1.087686538696	13889038	1.074199517568	FBgn0010389	10332	FBgn0010389	10332
1440	X	6384602	6386189	1.08768081665	6385340	1.005203555612	FBgn0029875	667	FBgn0014026	6819
1441	2L	4220789	4222231	1.087553501129	4221545	0.815681815147	FBgn0001075	3693	FBgn0031590	5552
1442	3R	814380	815856	1.087055206299	814984	0.972882091999	FBgn0037292	510	FBgn0004183	41098
1443	2R	8295592	8296934	1.087022781372	8296170	0.857671176686	FBgn0003326	281	FBgn0003326	281
1444	3R	14023662	14025314	1.086929798126	14024464	0.948730349541	FBgn0011481	853	FBgn0038585	24985
1445	X	20202473	20204504	1.085996627808	20203654	0.811242818832	FBgn0031106	802	FBgn0031106	802
1446	X	19558229	19559286	1.085788965225	19558671	0.79153585434	FBgn0031064	2694	FBgn0031066	19604
1447	2L	18770586	18772007	1.085690975189	18771265	0.990676816305	FBgn0045852	6968	FBgn0032717	64331
1448	X	19597526	19600521	1.085637569427	19599668	0.873761381422	FBgn0031070	3408	FBgn0031070	3408
1449	3R	6427334	6429012	1.085168838501	6428094	0.938619009654	FBgn0001235	36292	FBgn0001235	36292
1450	X	5519631	5521056	1.084653377533	5520286	0.888383136076	FBgn0029785	2607	FBgn0029785	2607
1451	2L	5986192	5987755	1.084273338318	5986950	0.940571223988	FBgn0001941	626	FBgn0001942	5191
1452	2R	6045966	6048460	1.084135532379	6047540	0.951589941978	FBgn0005630	7535	FBgn0004399	22177
1453	2R	9107904	9109768	1.083790779114	9108707	0.967467414008	FBgn0027581	536	FBgn0033859	849
1454	2L	21755630	21756900	1.083714485168	21756702	1.019227174612	FBgn0032961	11107	FBgn0032960	11648
1455	X	13449492	13450813	1.083065032959	13450095	0.889520100185	FBgn0030502	196	FBgn0030507	51865
1456	2R	2173399	2175691	1.082604408264	2174825	0.955810098087	FBgn0000054	743	FBgn0000054	743
1457	2R	8705053	8706987	1.082178592682	8706234	0.948227643967	FBgn0028991	253	FBgn0028991	253
1458	3L	8987253	8988872	1.081654071808	8988069	0.939804911613	FBgn0035955	4271	FBgn0035954	8924
1459	3L	8976088	8977284	1.081482887268	8976611	0.84453234953	FBgn0035954	2534	FBgn0035954	2534
1460	3L	17954146	17955220	1.081099510193	17954837	0.78640850385	FBgn0052193	27918	FBgn0036762	142662
1461	2L	1954121	1955425	1.080435752869	1954791	0.892193198204	FBgn0031375	272	FBgn0031391	192496
1462	3L	18213942	18215064	1.080406188965	18214416	0.803097612718	FBgn0036783	2931	FBgn0020300	109753
1463	X	19608162	19610062	1.080404281616	19609049	1.035103797913	FBgn0031071	7816	FBgn0031071	7816
1464	3R	3821247	3821880	1.079792022705	3821764	0.900120947096	FBgn0037534	196	FBgn0037550	130291
1465	3L	5899538	5901248	1.079719543457	5900501	0.955990644602	FBgn0053523	2499	FBgn0002638	6219
1466	3R	12395672	12397139	1.079633712769	12396311	0.988359689713	FBgn0038445	927	FBgn0038453	73016
1467	X	11625969	11627715	1.079435825348	11626776	0.950894482931	FBgn0000259	304	FBgn0030328	73975
1468	X	8602907	8603948	1.079327583313	8603292	0.621458860544	FBgn0030063	37499	FBgn0030061	43105
1469	3L	2368475	2369965	1.079325675964	2369161	0.963711678982	FBgn0052299	4605	FBgn0052299	4605
1470	3R	27865577	27866795	1.079249382019	27866124	0.87370707007	FBgn0039887	2029	FBgn0002780	11670
1471	2R	17018472	17019783	1.079179763794	17019165	0.927701738146	FBgn0034634	7523	FBgn0010415	30415
1472	3R	4012959	4014426	1.079173088074	4013798	0.938720983617	FBgn0001138	6634	FBgn0037554	45431
1473	3R	15468080	15470434	1.078907012939	15468744	0.936971496133	FBgn0038721	278	FBgn0038722	2006
1474	2R	9069648	9074121	1.07887840271	9071545	0.89931845665	FBgn0033855	255	FBgn0033855	255
1475	3R	19871914	19874423	1.078726768494	19873137	1.040996223688	FBgn0043455	375	FBgn0043455	375
1476	2L	6569163	6570332	1.078651428223	6569832	0.859856724739	FBgn0031834	3715	FBgn0031830	12032
1477	2R	2382617	2384671	1.078161239624	2383405	0.968880706363	FBgn0033109	1177	FBgn0033107	56532
1478	3R	15175594	15176978	1.078063964844	15176316	0.97345531688	FBgn0038697	24155	FBgn0000463	24381
1479	3L	21543844	21545165	1.077673912048	21544506	0.919957339764	FBgn0037105	6699	FBgn0028663	70803
1480	3L	4391113	4392497	1.077523708344	4391794	0.908538145178	FBgn0035542	2050	FBgn0035541	3225
1481	3R	2826224	2827352	1.076873779297	2826840	0.943795426687	FBgn0000095	1890	FBgn0010774	79286
1482	3R	26737653	26738971	1.076481819153	26738351	0.801152161189	FBgn0020912	259	FBgn0003720	60314
1483	2L	2884759	2886056	1.076399803162	2885402	0.919952420627	FBgn0024947	448	FBgn0004584	87274
1484	2L	5464865	5467042	1.076272964478	5466389	0.928350657225	FBgn0005511	4748	FBgn0005511	4748
1485	3R	10496991	10498145	1.076092720032	10497592	0.776706779704	FBgn0038252	8427	FBgn0026578	16169
1486	3R	12672478	12673780	1.073819637299	12673160	0.999012105605	FBgn0020546	2566	FBgn0020546	2566
1487	X	19579649	19580996	1.073554039001	19580325	0.92434944826	FBgn0052528	331	FBgn0031066	2050
1488	3L	11225504	11226627	1.073112010956	11226054	0.838343024254	FBgn0041094	202	FBgn0041094	202
1489	3R	1192943	1194451	1.072800159454	1193602	0.923842489719	FBgn0037315	425	FBgn0003275	3918
1490	3R	12703699	12705047	1.072402954102	12704426	0.966990292072	FBgn0015350	1024	FBgn0082171	22389
1491	3L	12390510	12391922	1.072236537933	12391236	0.902499377728	FBgn0020655	414	FBgn0027936	87013
1492	2R	3557962	3559374	1.07185459137	3558686	0.968897370731	FBgn0025360	15240	FBgn0021814	33162
1493	X	20065452	20066726	1.07181596756	20066005	0.799251019955	FBgn0031099	1801	FBgn0031098	3840
1494	3L	16596315	16598085	1.071772098541	16597260	0.955793801476	FBgn0017572	16529	FBgn0017572	16529
1495	3R	17013933	17015114	1.071546554565	17014543	0.876724720001	FBgn0038867	20693	FBgn0038870	30258
1496	3R	9667379	9669032	1.071128845215	9668443	0.882352620363	FBgn0051495	2791	FBgn0053327	29602
1497	3R	19125633	19127617	1.071092605591	19126870	0.987927854061	FBgn0039071	10959	FBgn0039067	43091
1498	2L	11193446	11195003	1.071044921875	11194233	0.927508407169	FBgn0032354	15192	FBgn0028700	63588
1499	3L	14425646	14426946	1.070980072021	14426354	0.896562457085	FBgn0036424	43763	FBgn0036424	43763
1500	3R	23756076	23758263	1.070945739746	23757564	0.936005031361	FBgn0051053	3686	FBgn0039559	6007
1501	3R	573786	575097	1.070544242859	574394	1.025617992177	FBgn0026620	383	FBgn0037270	34476
1502	X	8675636	8677842	1.070508003235	8677147	0.979325830936	FBgn0052710	12689	FBgn0030061	116960
1503	2L	9018793	9020121	1.0701379776	9019403	0.944570260889	FBgn0032089	5333	FBgn0052982	106348
1504	2R	9455142	9456526	1.070122241974	9455903	0.871260911226	FBgn0013733	2114	FBgn0033886	20408
1505	3L	19121873	19123013	1.069647789001	19122415	0.735736910502	FBgn0016797	13470	FBgn0016797	13470
1506	3L	13020714	13021915	1.069571971893	13021410	0.838685703278	FBgn0036342	439	FBgn0036342	439
1507	3R	1735780	1737115	1.069505214691	1736402	0.884500145912	FBgn0037394	23222	FBgn0037383	86176
1508	2L	9969059	9970282	1.069193840027	9969642	0.836748242378	FBgn0015664	2187	FBgn0015664	2187
1509	2R	9002978	9004233	1.069114685059	9003707	0.860232300229	FBgn0040477	2199	FBgn0040477	2199
1510	3L	14195559	14196479	1.068337440491	14196246	0.672941820962	FBgn0036416	2482	FBgn0036415	13078
1511	4	254423	255380	1.067800045013	255079	1.001745435927	FBgn0039897	4099	FBgn0026777	73268
1512	3L	15008492	15009948	1.067096710205	15009160	0.935286839803	FBgn0025776	176	FBgn0025776	176
1513	2R	3007237	3008703	1.066900253296	3007986	0.909773153417	FBgn0033183	293	FBgn0033183	293
1514	2L	12602505	12604191	1.066407442093	12603407	0.888966167674	FBgn0051859	4851	FBgn0002970	14941
1515	2L	11722176	11723546	1.066228866577	11722875	0.884367437924	FBgn0032373	16077	FBgn0032376	69490
1516	2L	19215166	19216754	1.065515518188	19215834	0.963709115982	FBgn0015380	29559	FBgn0032762	86479
1517	2L	4329028	4330456	1.064749717712	4329714	0.856676387787	FBgn0020762	4212	FBgn0026319	42276
1518	3R	11819460	11822092	1.064602851868	11821037	0.918427814137	FBgn0003507	9114	FBgn0003507	9114
1519	3R	1342810	1344804	1.064332485199	1344071	0.986935888018	FBgn0010051	1209	FBgn0015402	34464
1520	3L	32928	34150	1.063410282135	33452	0.822231590748	FBgn0002564	16518	FBgn0035105	134502
1521	2L	12433185	12436074	1.062132358551	12435094	0.872647153007	FBgn0040286	429	FBgn0040286	429
1522	3R	6982210	6983431	1.061901092529	6982884	0.889587461948	FBgn0040259	62	FBgn0037873	52687
1523	3L	17630181	17631203	1.061895370483	17630667	0.800732254982	FBgn0036746	789	FBgn0036745	10777
1524	3L	23117904	23118654	1.061817646027	23117916	1.052684836917	FBgn0054031	233	FBgn0024733	88601
1525	3L	10298790	10300244	1.061305999756	10299548	0.892487494151	FBgn0067716	5755	FBgn0000629	312529
1526	3L	16455736	16457234	1.061066627502	16456636	0.973125881619	FBgn0003515	6277	FBgn0014163	79538
1527	3R	7584464	7586175	1.061049461365	7585272	1.035439618429	FBgn0017581	4907	FBgn0037947	12000
1528	3R	26110545	26111809	1.060492038727	26111096	0.846182882786	FBgn0010113	7440	FBgn0039757	76354
1529	3L	16800155	16801225	1.060448646545	16800586	0.741788450877	FBgn0036666	6972	FBgn0025582	48338
1530	3L	13105305	13106537	1.060448169708	13105932	0.88197389245	FBgn0053262	4284	FBgn0010452	17712
1531	2R	18895762	18896654	1.0591173172	18896133	0.695086214277	FBgn0034858	2007	FBgn0034849	30968
1532	X	9529465	9531997	1.058972358704	9530846	1.094475690056	FBgn0030150	1953	FBgn0030150	1953
1533	3R	10307011	10308344	1.058811187744	10307653	0.938975726857	FBgn0038233	29761	FBgn0038234	29937
1534	X	17135773	17137077	1.05851984024	17136530	0.857689589262	FBgn0030838	117	FBgn0000163	141654
1535	3R	20455477	20456802	1.058318138123	20456031	0.832313728333	FBgn0046685	221	FBgn0039212	4729
1536	3R	3358676	3359975	1.057811498642	3359402	0.799651940664	FBgn0015573	2845	FBgn0003885	3025
1537	3L	5767161	5768507	1.057278633118	5767786	0.957294856801	FBgn0035637	352	FBgn0035637	352
1538	3R	25830234	25831527	1.056701660156	25830878	0.946959018707	FBgn0016685	371	FBgn0039735	475
1539	2L	10003516	10005276	1.056471347809	10004409	1.011054936577	FBgn0043456	598	FBgn0043456	598
1540	2L	19930636	19934767	1.056348323822	19933851	0.998854577541	FBgn0032831	7443	FBgn0043021	121508
1541	2R	4711515	4713904	1.056164741516	4713400	0.943306386471	FBgn0033392	5534	FBgn0033400	85042
1542	3R	7396525	7397972	1.056002616882	7397288	0.985378770267	FBgn0025701	2316	FBgn0037920	48525
1543	2R	19084449	19085644	1.055690288544	19085063	0.815364032984	FBgn0015903	12566	FBgn0015903	12566
1544	2R	18997297	18998436	1.05565071106	18997824	0.747662319857	FBgn0034868	386	FBgn0034868	386
1545	X	1653307	1654742	1.055379867554	1653981	0.834174941568	FBgn0052806	8235	FBgn0029591	27835
1546	2R	18313120	18314915	1.054679870605	18314313	0.869433104992	FBgn0000405	254	FBgn0000405	254
1547	3R	5377467	5378910	1.054621219635	5378036	0.853795468807	FBgn0037707	271	FBgn0037707	271
1548	3L	16298502	16299549	1.054250240326	16298962	0.795483271281	FBgn0040794	213	FBgn0052357	16214
1549	3R	12175419	12177067	1.053324699402	12176216	1.091777165731	FBgn0027095	1081	FBgn0040284	8510
1550	3R	8894463	8895711	1.052753448486	8895032	0.774625048918	FBgn0004666	11551	FBgn0003308	36773
1551	2L	7848828	7849878	1.052351951599	7849282	0.766145318747	FBgn0031955	4019	FBgn0020618	22030
1552	X	5846033	5847210	1.052333831787	5846694	0.82679221034	FBgn0027546	661	FBgn0029840	88248
1553	3R	2635615	2637097	1.052320480347	2636274	0.976363420486	FBgn0046833	978	FBgn0046833	978
1554	X	1095942	1097150	1.052273273468	1096675	0.908485233784	FBgn0026876	5	FBgn0026875	3221
1555	3R	25373305	25374945	1.05224609375	25374058	0.979328976737	FBgn0000492	8051	FBgn0040623	57242
1556	2L	13886727	13888518	1.051937103271	13887319	0.881175458431	FBgn0019890	17340	FBgn0019890	17340
1557	3R	24897383	24900899	1.051839351654	24900121	0.93406239152	FBgn0039632	11240	FBgn0039633	22588
1558	2L	13234474	13235594	1.051061630249	13235032	0.795384526253	FBgn0032493	437	FBgn0032493	437
1559	3R	13116164	13117569	1.050715923309	13116860	0.932011365891	FBgn0051419	6228	FBgn0025456	103445
1560	X	20305671	20306850	1.050652503967	20306171	0.851780084463	FBgn0031118	4389	FBgn0040649	9315
1561	2L	6185838	6187208	1.049917697906	6186585	0.923765631283	FBgn0040951	3886	FBgn0031782	58823
1562	3R	6684769	6686084	1.049906730652	6685466	0.912869116839	FBgn0037845	59	FBgn0037844	2953
1563	3R	25852745	25854148	1.049391269684	25853551	0.93085490956	FBgn0026597	4985	FBgn0001281	10909
1564	2L	249050	250583	1.049282073975	249918	1.001237757066	FBgn0001309	877	FBgn0001309	877
1565	X	8023688	8024402	1.04869556427	8023804	0.825295872158	FBgn0003349	19	FBgn0030003	48841
1566	2R	2111568	2113207	1.048663139343	2112378	0.943010778988	FBgn0033076	413	FBgn0041145	9940
1567	3L	15473082	15475301	1.048641204834	15474423	0.903609780704	FBgn0004052	103	FBgn0004052	103
1568	X	2209806	2211512	1.04852104187	2210665	1.009282880359	FBgn0003159	244	FBgn0040389	9872
1569	2R	4496453	4498187	1.048427581787	4497342	1.058249592781	FBgn0033359	29	FBgn0033357	33841
1570	2R	7853328	7854442	1.048163890839	7853886	0.813443592616	FBgn0033716	177	FBgn0010238	115212
1571	2R	5566586	5567866	1.047688007355	5567190	0.784941897673	FBgn0010385	810	FBgn0033476	6759
1572	2R	20021878	20023529	1.047636032104	20022785	0.904555384318	FBgn0019886	105	FBgn0019886	105
1573	2L	867003	868394	1.047055244446	867611	0.863548151652	FBgn0029095	741	FBgn0020305	2300
1574	3R	15703268	15704965	1.046416759491	15703943	0.865277469158	FBgn0038742	473	FBgn0038741	804
1575	3L	22952214	22952856	1.046371459961	22952773	0.370692147149	FBgn0052458	12091	FBgn0037207	73718
1576	2R	18694373	18696122	1.046157836914	18695393	0.842102110386	FBgn0034833	3385	FBgn0003062	113073
1577	3L	5565543	5567006	1.046055793762	5566289	0.946688259349	FBgn0003486	235	FBgn0003486	235
1578	X	4482039	4482864	1.045640468597	4482653	0.67751620366	FBgn0025739	1086	FBgn0029718	10461
1579	X	11558506	11560475	1.04519367218	11559411	0.965009801528	FBgn0030330	1405	FBgn0030328	6610
1580	2L	8275161	8277760	1.04505443573	8276409	0.940749645233	FBgn0011902	14318	FBgn0011902	14318
1581	2R	2610020	2611461	1.04408121109	2610766	0.928662955761	FBgn0033142	7989	FBgn0033156	179514
1582	2R	13267987	13269272	1.044063568115	13268610	0.920516294592	FBgn0034276	2671	FBgn0003545	5636
1583	3L	21223608	21224669	1.044031143188	21224120	0.740642603706	FBgn0037067	2388	FBgn0037066	4216
1584	2R	13725193	13726646	1.04351234436	13725885	0.958241462708	FBgn0050114	3267	FBgn0000658	21741
1585	2R	20583140	20584853	1.042890071869	20583963	0.879124224186	FBgn0050198	358	FBgn0001148	14383
1586	3R	13900410	13901732	1.042781352997	13901044	0.853102624416	FBgn0038566	5799	FBgn0038566	5799
1587	X	13475211	13476770	1.042462348938	13476079	0.875057080213	FBgn0030505	17385	FBgn0030507	25881
1588	3L	6626560	6627795	1.042241573334	6627084	0.805236879985	FBgn0053280	2518	FBgn0035713	99149
1589	3R	20410963	20413344	1.042060375214	20412647	0.936031162739	FBgn0053343	1262	FBgn0039210	1792
1590	2R	4620402	4621858	1.041929721832	4621256	0.997305488586	FBgn0033377	280	FBgn0033378	1358
1591	3L	13856258	13857346	1.041550636292	13856817	0.909286863664	FBgn0036384	879	FBgn0036386	37439
1592	X	5449805	5452219	1.041474342346	5451647	0.772836107957	FBgn0029776	9350	FBgn0029783	59559
1593	X	15295643	15298385	1.041181564331	15296730	0.884932041168	FBgn0030640	78	FBgn0030659	120079
1594	3R	7830749	7831814	1.040843963623	7831274	0.73644507726	FBgn0037976	80	FBgn0037992	122645
1595	3R	1299632	1301479	1.040709495544	1300382	0.943261791678	FBgn0025825	62	FBgn0037330	4029
1596	3R	4897965	4898875	1.040650367737	4898448	0.719641719546	FBgn0037661	7547	FBgn0037660	7629
1597	2L	6956477	6957552	1.040555953979	6956997	0.806117955376	FBgn0031875	13	FBgn0031875	13
1598	2R	4803725	4805137	1.039705753326	4804472	0.943370230058	FBgn0028408	802	FBgn0033400	6030
1599	3L	13619726	13620744	1.039631843567	13620297	0.722705981311	FBgn0036379	20399	FBgn0036351	265007
1600	3L	20718671	20720220	1.039522171021	20719378	0.87043206832	FBgn0037021	669	FBgn0016696	14000
1601	X	1630396	1632299	1.039401054382	1631200	1.022097206116	FBgn0026086	1294	FBgn0029591	50616
1602	2L	22165672	22166339	1.038944721222	22166056	0.671462440491	FBgn0032981	3472	FBgn0032979	9302
1603	2R	8999469	9000718	1.038433074951	9000065	0.887106776237	FBgn0000119	940	FBgn0000119	940
1604	3R	297818	299108	1.037828445435	298559	0.916051013129	FBgn0051523	6269	FBgn0037255	12204
1605	3L	11389445	11390526	1.037457466125	11389915	0.702385173124	FBgn0036157	9182	FBgn0036165	71592
1606	X	18482232	18486685	1.03732252121	18484681	0.758258034201	FBgn0030944	304	FBgn0030944	304
1607	X	1316631	1317735	1.036223888397	1317225	0.740909278393	FBgn0027794	154	FBgn0028274	3808
1608	2R	6361310	6362619	1.036076068878	6361927	0.948167673747	FBgn0027525	7294	FBgn0027525	7294
1609	3L	14417362	14418651	1.036041736603	14418108	0.822966743918	FBgn0036424	35517	FBgn0036424	35517
1610	X	1550435	1551447	1.035971641541	1550879	0.627364337444	FBgn0023130	1166	FBgn0023130	1166
1611	2R	5929637	5930626	1.035772323608	5930159	0.688569577535	FBgn0033518	372	FBgn0033522	11366
1612	2L	14482820	14484316	1.035316467285	14483508	0.905769404243	FBgn0005771	7354	FBgn0005771	7354
1613	3L	3233574	3234620	1.035212516785	3234050	0.671957633075	FBgn0067709	516	FBgn0035423	27168
1614	2L	7087270	7087942	1.03503036499	7087830	0.828985744052	FBgn0031888	3196	FBgn0031886	21997
1615	X	8674238	8675229	1.03502702713	8674689	0.677206332867	FBgn0052710	10231	FBgn0030061	114502
1616	X	13237906	13239032	1.034915924072	13238471	0.765103085836	FBgn0030484	222	FBgn0030482	7641
1617	X	10666888	10669338	1.034702301025	10667802	0.787786865234	FBgn0030235	198	FBgn0030235	198
1618	2L	973567	975047	1.033444881439	974119	0.887017334209	FBgn0051923	43440	FBgn0003916	72457
1619	3L	10659370	10660600	1.033355712891	10659900	0.88868337519	FBgn0036099	5064	FBgn0010762	21210
1620	X	5990490	5991199	1.033164024353	5990586	0.7726811409	FBgn0029846	38	FBgn0029840	55644
1621	2L	11446943	11448254	1.033084869385	11447709	0.911979556084	FBgn0004579	2106	FBgn0004579	2106
1622	3L	4080539	4081793	1.032997131348	4081023	0.84674435854	FBgn0035496	4285	FBgn0028484	10714
1623	2R	14785181	14786373	1.032462120056	14785824	0.827104432242	FBgn0003254	4765	FBgn0003254	4765
1624	2R	15620972	15622392	1.032427787781	15621724	0.95982581377	FBgn0004364	4650	FBgn0004364	4650
1625	X	7152443	7153797	1.031986713409	7153207	0.871160254759	FBgn0024250	30	FBgn0024250	30
1626	3R	11790714	11791895	1.031848430634	11791220	0.79175439477	FBgn0038390	47	FBgn0038390	47
1627	2R	19370743	19373318	1.031658649445	19372612	0.970492750406	FBgn0025335	382	FBgn0025790	2431
1628	2L	12665537	12667346	1.030344009399	12666458	0.95261556962	FBgn0032442	2711	FBgn0032445	26565
1629	3R	7774195	7775494	1.030181884766	7774704	0.831493377686	FBgn0051211	698	FBgn0037955	126494
1630	2R	20172732	20173955	1.030026435852	20173272	0.86049747467	FBgn0035046	1247	FBgn0035046	1247
1631	2R	14086364	14087178	1.029834747314	14086541	0.653970284895	FBgn0050115	10043	FBgn0050119	32093
1632	3L	6763263	6764586	1.029802322388	6763916	0.979356765747	FBgn0003995	191	FBgn0035714	37056
1633	X	3716716	3717984	1.028999328613	3717543	0.832019996643	FBgn0028491	115	FBgn0019661	9619
1634	3L	8502701	8503835	1.028533935547	8503316	0.776821340833	FBgn0024236	4125	FBgn0024236	4125
1635	3L	8045459	8046580	1.028383255005	8045969	0.737412899733	FBgn0035832	222	FBgn0052370	43404
1636	X	9146869	9147923	1.028283596039	9147425	0.864231745402	FBgn0030124	10710	FBgn0040235	17040
1637	X	19534119	19535507	1.028276920319	19534732	0.903022384644	FBgn0031060	958	FBgn0031057	17047
1638	3R	25627554	25628982	1.028260231018	25628038	0.817707847146	FBgn0039697	637	FBgn0039697	637
1639	2L	1152820	1155117	1.027841567993	1154547	0.841379053452	FBgn0028388	3717	FBgn0031310	3764
1640	3L	16745015	16746256	1.027816772461	16745762	0.864841014147	FBgn0036661	402	FBgn0036660	788
1641	2R	8033975	8035552	1.027805328369	8034904	0.789889007807	FBgn0033751	79	FBgn0033751	79
1642	3L	7321161	7322414	1.027732849121	7321714	0.919627634684	FBgn0015298	247	FBgn0011640	8501
1643	2R	9689165	9691134	1.027537345886	9689869	0.817822202047	FBgn0000289	284	FBgn0000289	284
1644	3L	20406177	20407665	1.026996612549	20406944	1.037097752094	FBgn0052428	245	FBgn0036998	694
1645	2R	12472048	12473393	1.026954650879	12472651	0.810832765367	FBgn0034172	286	FBgn0015562	2324
1646	X	1520762	1522187	1.026656150818	1521497	0.910148368162	FBgn0000482	286	FBgn0023530	3938
1647	3R	6448786	6450146	1.026041984558	6449404	0.874401485219	FBgn0001235	14982	FBgn0001235	14982
1648	X	8130305	8131047	1.025987148285	8130373	0.81273539861	FBgn0030030	11720	FBgn0030028	13733
1649	3R	2370098	2371183	1.02550983429	2370626	0.818128407001	FBgn0046873	4132	FBgn0037446	87750
1650	2R	6698219	6699353	1.025379657745	6698796	0.743432998657	FBgn0003396	9069	FBgn0033581	32833
1651	3R	8841675	8843066	1.025207996368	8842441	0.882155358791	FBgn0020496	5053	FBgn0038109	6824
1652	2L	12084496	12086416	1.024936676025	12085264	0.997775694903	FBgn0003145	528	FBgn0003145	528
1653	X	1044331	1045789	1.024312019348	1045027	0.908999681473	FBgn0040359	3205	FBgn0026875	48427
1654	X	1979076	1982148	1.024116516113	1979773	0.723867620741	FBgn0004860	1893	FBgn0025626	58481
1655	2R	11401032	11402469	1.024114131927	11401899	0.849415659904	FBgn0003425	3818	FBgn0003425	3818
1656	3L	5627611	5630103	1.024053573608	5628510	0.909025013447	FBgn0035626	120	FBgn0035625	23580
1657	X	13090515	13092642	1.024047374725	13091793	0.957080543041	FBgn0030462	379	FBgn0004456	634
1658	3L	15921601	15922902	1.023997306824	15922157	0.861079216003	FBgn0036546	348	FBgn0036546	348
1659	X	13197201	13198273	1.023536205292	13197757	0.627928286791	FBgn0030477	4380	FBgn0052634	18880
1660	X	12961759	12963050	1.023405075073	12962371	0.789392544673	FBgn0065101	196	FBgn0025463	31144
1661	2L	15009066	15010314	1.022577285767	15009567	0.877539362226	FBgn0028924	3516	FBgn0028925	4041
1662	3R	17614832	17615852	1.02229642868	17615327	0.777136236429	FBgn0003867	7071	FBgn0004493	117855
1663	3R	13997065	13999000	1.02210521698	13998006	1.029280325946	FBgn0042693	4555	FBgn0038570	5039
1664	2R	15059144	15060391	1.02196598053	15059844	0.856024461634	FBgn0053535	19963	FBgn0034447	92472
1665	3L	17614697	17616314	1.02161026001	17615507	0.928751272314	FBgn0052179	4028	FBgn0052179	4028
1666	3R	17114089	17115566	1.021431922913	17114960	0.816087067127	FBgn0038880	4760	FBgn0043012	19161
1667	3R	25979199	25981381	1.021085262299	25979841	0.692217767239	FBgn0039748	2057	FBgn0065067	53693
1668	2L	16401231	16402537	1.021068572998	16401885	0.939111053944	FBgn0020416	39324	FBgn0025678	49195
1669	2R	15461081	15462309	1.021020889282	15461728	0.979129981995	FBgn0050447	451	FBgn0004364	164646
1670	3R	13711299	13711998	1.020699501038	13711418	0.769671960311	FBgn0038558	20749	FBgn0038554	33322
1671	2R	4178346	4180362	1.02055978775	4179653	0.968061987559	FBgn0010609	1985	FBgn0050353	9634
1672	3L	19792446	19793509	1.020557880402	19793003	0.783539175987	FBgn0015796	11895	FBgn0014037	50223
1673	3R	12736763	12738171	1.020237922668	12737545	0.975951641798	FBgn0051270	11962	FBgn0082171	55508
1674	X	15286873	15288642	1.020112991333	15287458	0.894143760204	FBgn0030638	36	FBgn0030659	129351
1675	2L	7808454	7810019	1.019953250885	7809426	0.844832356771	FBgn0031952	1271	FBgn0020618	17826
1676	3R	20770721	20772002	1.019723892212	20771337	0.867199953865	FBgn0039254	378	FBgn0015625	74720
1677	2L	6041810	6043150	1.019582748413	6042397	0.935101091862	FBgn0000052	3573	FBgn0029161	5544
1678	2L	9251690	9253052	1.01948928833	9252397	0.733242352804	FBgn0032105	719	FBgn0032105	719
1679	X	9201728	9203111	1.019317626953	9202381	0.93581014521	FBgn0026149	514	FBgn0026149	514
1680	3R	18617386	18618661	1.019076347351	18618006	0.899194836617	FBgn0039026	7800	FBgn0039013	65384
1681	X	18632711	18634015	1.018986701965	18633441	0.840090639451	FBgn0001090	1825	FBgn0001090	1825
1682	X	16486105	16487307	1.018098831177	16486768	0.690921951743	FBgn0052573	1455	FBgn0030766	11926
1683	X	17005302	17006473	1.017767906189	17005888	0.850262343884	FBgn0000163	11012	FBgn0000163	11012
1684	2L	8801620	8802808	1.01726102829	8802202	0.795704332987	FBgn0032069	20951	FBgn0029123	23423
1685	3L	16451784	16453248	1.016907691956	16452445	0.941570409139	FBgn0004569	3485	FBgn0014163	75347
1686	3R	22691902	22693596	1.016801834106	22692476	0.825069069862	FBgn0027889	53	FBgn0027889	53
1687	2R	14168318	14169587	1.01669883728	14168955	0.87756430308	FBgn0034371	4108	FBgn0050227	14535
1688	3L	22392716	22395513	1.016554832458	22394707	0.994014024734	FBgn0037163	317	FBgn0004449	52979
1689	3L	732554	734085	1.016525268555	733493	0.854442894459	FBgn0000575	555	FBgn0000575	555
1690	2L	3770670	3772359	1.016079902649	3771504	0.803694963455	FBgn0004893	202	FBgn0003430	54176
1691	X	991233	992823	1.015798091888	992016	0.957466910867	FBgn0040365	10483	FBgn0026875	101438
1692	3R	1449352	1451372	1.015719890594	1450410	0.999000605415	FBgn0037351	224	FBgn0037351	224
1693	3R	4818649	4820256	1.015683174133	4819553	0.922394359813	FBgn0037648	574	FBgn0022347	886
1694	3R	13904477	13905428	1.014976501465	13904928	0.733544222514	FBgn0038566	1915	FBgn0038566	1915
1695	2L	14383334	14384720	1.014791488647	14384045	0.944580526913	FBgn0020258	2875	FBgn0028529	28965
1696	2L	7525680	7527022	1.014704704285	7526275	0.864817479078	FBgn0053529	18148	FBgn0053529	18148
1697	3R	6423637	6424865	1.014532089233	6424218	0.835588137309	FBgn0001235	40168	FBgn0001235	40168
1698	2R	19058266	19059782	1.013648986816	19059087	0.932797347798	FBgn0010501	172	FBgn0010501	172
1699	3R	2911652	2913547	1.01346540451	2912349	0.857072157018	FBgn0003884	89	FBgn0003884	89
1700	X	7135999	7137084	1.013058662415	7136477	0.682189369202	FBgn0025549	63	FBgn0025549	63
1701	X	1713029	1714341	1.01295375824	1713638	0.802550371955	FBgn0026090	1469	FBgn0024988	26160
1702	3L	16551607	16552740	1.012804985046	16552162	0.827551066875	FBgn0036643	196	FBgn0036643	196
1703	2L	1517077	1518672	1.012775421143	1517871	0.95303478241	FBgn0001174	313	FBgn0001174	313
1704	3R	4682872	4685168	1.012511730194	4684416	0.859326004982	FBgn0011966	3186	FBgn0011966	3186
1705	3L	8262503	8264139	1.011901378632	8263287	1.00981465508	FBgn0027569	517	FBgn0035872	26147
1706	3L	18138153	18139882	1.011872291565	18139316	0.865611553192	FBgn0036781	11542	FBgn0020300	34653
1707	X	18278036	18280108	1.011553764343	18279219	0.917052567005	FBgn0052548	4701	FBgn0004956	137457
1708	3R	1034974	1036221	1.011368274689	1035769	0.813874581281	FBgn0000340	7378	FBgn0000340	7378
1709	X	2040455	2041635	1.011334896088	2040973	0.802684419295	FBgn0040899	148	FBgn0000377	65164
1710	3R	13656302	13657518	1.011283397675	13656906	0.811683356762	FBgn0051246	19640	FBgn0051246	19640
1711	2L	14508263	14509477	1.01109790802	14508957	0.839065313339	FBgn0011862	9134	FBgn0005771	18095
1712	3L	13041716	13042884	1.011030197144	13042446	0.65718866984	FBgn0036344	6620	FBgn0036342	21475
1713	X	3690017	3691641	1.009999275208	3690854	0.973105797401	FBgn0000542	9521	FBgn0000542	9521
1714	3R	26236971	26238171	1.009864807129	26237585	0.859993159771	FBgn0027544	11108	FBgn0039764	11969
1715	X	111068	112359	1.009660720825	111782	0.850087109734	FBgn0000316	8	FBgn0000316	8
1716	2L	19762763	19763658	1.009603500366	19762910	0.677123586337	FBgn0000529	2086	FBgn0003931	43753
1717	3L	19046190	19047425	1.009030342102	19046725	0.782072703044	FBgn0036844	4956	FBgn0036844	4956
1718	3R	17356300	17357532	1.008996009827	17356818	0.791597664356	FBgn0038891	1071	FBgn0013984	49433
1719	3R	4864997	4866380	1.008970737457	4865676	0.827988512376	FBgn0037657	166	FBgn0037657	166
1720	2R	19062466	19063473	1.008830547333	19063044	0.619259497699	FBgn0034878	726	FBgn0034878	726
1721	3L	19072344	19073759	1.008762359619	19073070	0.850983828306	FBgn0036851	2587	FBgn0036844	21389
1722	3R	1616677	1618210	1.008313179016	1617327	0.966630995274	FBgn0037377	281	FBgn0028690	2116
1723	X	19695089	19698243	1.007856369019	19697511	0.90982145071	FBgn0031077	1950	FBgn0031079	11523
1724	2L	9448325	9450336	1.007122039795	9449188	1.015484601259	FBgn0053723	8448	FBgn0002973	11675
1725	3L	18586210	18587765	1.007083892822	18586891	0.941867440939	FBgn0013717	576	FBgn0036800	1062
1726	2L	15056093	15057373	1.007057666779	15056806	0.801285351024	FBgn0010422	124	FBgn0010422	124
1727	3R	21838615	21839802	1.006842136383	21839179	0.872063457966	FBgn0002578	1268	FBgn0002732	2494
1728	3R	2548631	2550181	1.006775379181	2549333	0.81220921874	FBgn0051481	18452	FBgn0004054	20529
1729	3L	19047715	19049148	1.005940914154	19048404	0.961251791786	FBgn0036844	3277	FBgn0036844	3277
1730	2R	20568595	20570084	1.005566596985	20569222	0.901993393898	FBgn0001148	358	FBgn0001148	358
1731	2L	3078248	3079462	1.005217075348	3078802	0.858019660501	FBgn0027571	22187	FBgn0003934	30101
1732	3L	16194720	16196190	1.005042552948	16195509	0.869317475487	FBgn0036579	1144	FBgn0036578	1561
1733	2R	14964105	14965890	1.004961490631	14965241	0.831216080983	FBgn0003887	1239	FBgn0003887	1239
1734	3R	8250687	8252358	1.004913330078	8251450	0.763729993035	FBgn0004103	189	FBgn0004103	189
1735	2L	6337314	6339769	1.004606246948	6338137	0.879415225983	FBgn0031799	356	FBgn0043854	34278
1736	3L	9395144	9396582	1.004422187805	9395871	0.822326211368	FBgn0023129	1329	FBgn0023129	1329
1737	3R	945707	946831	1.004218101501	946369	0.705507390639	FBgn0037293	7441	FBgn0010313	33961
1738	X	20462423	20463938	1.003613471985	20463363	0.880319178104	FBgn0031126	5097	FBgn0003300	41754
1739	X	13063334	13064758	1.003576278687	13064040	0.901884331423	FBgn0052639	6420	FBgn0052639	6420
1740	3R	15410060	15411287	1.003148555756	15410641	0.795375049114	FBgn0065080	1277	FBgn0038722	60109
1741	2R	2526270	2527496	1.002886772156	2526950	0.867125719786	FBgn0029506	2881	FBgn0033107	200077
1742	3R	7702442	7703577	1.002791881561	7703016	0.831140518188	FBgn0003312	59	FBgn0037955	54806
1743	3R	24713365	24715683	1.002579689026	24714155	0.906412938062	FBgn0053553	354	FBgn0053553	354
1744	3R	11034589	11035898	1.002228736877	11035240	0.865506592919	FBgn0038300	312	FBgn0038301	4082
1745	X	2369570	2370537	1.001924514771	2370013	0.660540861242	FBgn0001402	31533	FBgn0004050	66088
1746	X	22033044	22034378	1.001893043518	22033768	0.853663444519	FBgn0031201	18434	FBgn0031186	375783
1747	4	1244878	1245758	1.00124168396	1244922	0.949875831604	FBgn0053653	9594	FBgn0011642	163756
1748	2L	9275550	9276506	1.0011510849	9276065	0.647235181597	FBgn0028433	19504	FBgn0032105	22949
1749	3R	19036493	19037811	1.001081466675	19037153	0.843783827389	FBgn0011596	7397	FBgn0039066	40113
1750	3R	14021111	14022224	1.0005402565	14021741	0.774126221152	FBgn0011481	3576	FBgn0038585	27708
1751	X	10813586	10814424	1.000529289246	10814340	0.645753296939	FBgn0030256	279	FBgn0030241	114248
1752	3R	8274518	8276133	0.999663829803	8275297	0.961245238781	FBgn0038053	279	FBgn0038046	20295
1753	2L	12720836	12722102	0.999412536621	12721476	0.885561045478	FBgn0032455	362	FBgn0032445	28453
1754	3R	10474306	10475854	0.999192237854	10475072	0.927525043488	FBgn0026578	6351	FBgn0026578	6351
1755	X	9341344	9343069	0.998613834381	9342363	0.817073196173	FBgn0030133	2979	FBgn0030136	57477
1756	2L	19503857	19505754	0.998436927795	19504554	0.837922028133	FBgn0032796	135	FBgn0003732	55118
1757	2L	20947262	20948587	0.998197555542	20947977	0.788846079508	FBgn0032909	8559	FBgn0032906	34240
1758	2L	8734100	8735189	0.997927188873	8734514	0.713662932901	FBgn0003209	6119	FBgn0032059	48560
1759	2L	7222391	7223456	0.997895717621	7222970	0.729343340947	FBgn0031898	109	FBgn0031898	109
1760	2R	9349719	9350800	0.997823238373	9350349	0.828465630026	FBgn0033873	646	FBgn0033871	9550
1761	2R	13083437	13084610	0.997398376465	13084166	0.766944576712	FBgn0040294	565	FBgn0034240	20493
1762	3R	11971957	11973835	0.997239112854	11972954	0.937054998734	FBgn0038401	213	FBgn0038396	97561
1763	2R	8964904	8966886	0.997183322906	8966173	0.952512800694	FBgn0013765	219	FBgn0013765	219
1764	X	22056252	22057600	0.99703502655	22056973	0.88678920269	FBgn0000719	1610	FBgn0031186	398988
1765	3R	24381865	24383139	0.997004508972	24382601	0.933963102453	FBgn0040618	2516	FBgn0000659	28204
1766	2L	8871828	8873325	0.996466636658	8872585	0.935537871192	FBgn0032072	5818	FBgn0029123	46960
1767	X	15981234	15983022	0.996195793152	15981686	0.84604038511	FBgn0042650	24555	FBgn0000459	68985
1768	4	1167568	1168340	0.996176719666	1168157	0.959993449124	FBgn0039925	441	FBgn0011642	86991
1769	2R	9588765	9589889	0.996117591858	9589360	0.820811608258	FBgn0033896	16923	FBgn0033893	44835
1770	3L	16190930	16192402	0.9959192276	16191726	1.007965256186	FBgn0036578	2222	FBgn0036578	2222
1771	2L	20745737	20747223	0.995698928833	20746301	0.924702107906	FBgn0011202	561	FBgn0000986	23793
1772	X	10322697	10324419	0.995279788971	10323730	0.950649142265	FBgn0030207	19	FBgn0052680	15225
1773	2L	17374123	17375288	0.994723320007	17374606	0.728269969716	FBgn0032633	5470	FBgn0032633	5470
1774	X	17220943	17221950	0.994643211365	17221509	0.611688698039	FBgn0011758	9929	FBgn0000163	226633
1775	2L	18145798	18147987	0.994071483612	18147492	0.787247866392	FBgn0041184	847	FBgn0041184	847
1776	3R	24431477	24432403	0.993892192841	24431892	0.626942241893	FBgn0039589	33	FBgn0001215	6363
1777	3L	20282896	20284311	0.993880748749	20283714	0.750888824463	FBgn0036974	1543	FBgn0011425	11700
1778	3R	6178317	6180653	0.993628501892	6178932	0.818848273333	FBgn0015396	3026	FBgn0015396	3026
1779	3L	19278809	19280024	0.99359369278	19279362	0.768109826481	FBgn0028380	19334	FBgn0036853	59046
1780	X	6210070	6211383	0.993112564087	6210712	0.810503005981	FBgn0003655	233	FBgn0029868	15077
1781	3R	12776539	12777772	0.993058204651	12777025	0.812665462494	FBgn0000015	20933	FBgn0038471	89381
1782	2L	5996715	5997971	0.992864131927	5997269	0.79745516181	FBgn0031759	2214	FBgn0001942	15510
1783	3R	15759385	15761050	0.992667675018	15760278	0.817142218351	FBgn0021776	564	FBgn0021776	564
1784	X	17929592	17930453	0.99232006073	17930006	0.665050387383	FBgn0030893	2908	FBgn0030891	10311
1785	3R	5934514	5935860	0.992182731628	5935242	0.787068605423	FBgn0028734	602	FBgn0037777	63997
1786	3R	22687800	22689455	0.992120742798	22688564	0.814371453391	FBgn0051072	279	FBgn0027889	3965
1787	2R	3034339	3035344	0.991253852844	3034783	0.769711077213	FBgn0022772	2738	FBgn0022772	2738
1788	2L	8381702	8383137	0.990976333618	8382440	0.845364570618	FBgn0032033	267	FBgn0032033	267
1789	2R	11269917	11271812	0.990966796875	11271097	0.923271000385	FBgn0050089	28836	FBgn0050089	28836
1790	2L	9892617	9893870	0.990686893463	9893150	0.789524302763	FBgn0032154	269	FBgn0032154	269
1791	X	14033850	14035002	0.990615367889	14034546	0.804023424784	FBgn0030545	405	FBgn0002873	47234
1792	3R	7823191	7824751	0.989709854126	7823859	0.961470667521	FBgn0037977	1170	FBgn0037992	130060
1793	3L	9447770	9449028	0.989645004272	9448407	0.914733341762	FBgn0036003	1590	FBgn0011327	2513
1794	X	1321253	1322498	0.989609718323	1322069	0.768408596516	FBgn0028274	1036	FBgn0028274	1036
1795	3R	21827434	21828795	0.989565849304	21827972	0.856940714518	FBgn0002735	2392	FBgn0002735	2392
1796	3L	19620700	19622910	0.989369869232	19621345	0.92546055052	FBgn0022774	6237	FBgn0029094	37194
1797	3R	12905342	12907160	0.988876342773	12906244	0.968102693558	FBgn0038476	293	FBgn0038476	293
1798	3R	4114018	4115543	0.988406658173	4114736	0.841287877825	FBgn0037562	1075	FBgn0037568	16244
1799	3L	1620353	1621522	0.988096237183	1620857	0.856067911784	FBgn0013342	442	FBgn0035248	8217
1800	X	6203894	6205038	0.988080978394	6204515	0.688647270203	FBgn0016974	3681	FBgn0029868	8880
1801	2R	7194645	7195896	0.987823486328	7195233	0.928784931407	FBgn0044020	26	FBgn0033638	46756
1802	3L	19108691	19109930	0.987794876099	19109280	0.742377519608	FBgn0052203	7530	FBgn0016797	26605
1803	3L	525975	528153	0.987289905548	526635	0.703524028554	FBgn0035142	33	FBgn0035141	187
1804	2R	19855651	19856736	0.987205505371	19856166	0.782714128494	FBgn0004101	4853	FBgn0034987	160209
1805	2R	17378934	17380044	0.987092018127	17379445	0.69820189476	FBgn0034667	5004	FBgn0034657	151366
1806	3R	3838380	3839450	0.986990451813	3838873	0.697736104329	FBgn0037539	47	FBgn0037550	113182
1807	3L	17007570	17008727	0.986824512482	17008107	0.777005055371	FBgn0036695	46	FBgn0036702	199275
1808	X	10168581	10169949	0.986726760864	10169252	0.971415162086	FBgn0010338	1926	FBgn0030189	2440
1809	3L	17495072	17496325	0.986325263977	17495513	0.682063251734	FBgn0036736	171	FBgn0036734	15955
1810	2R	10837128	10838239	0.986205101013	10837676	0.806885083516	FBgn0013750	339	FBgn0000996	58147
1811	2L	14544866	14546461	0.98579788208	14545545	0.870009197908	FBgn0028881	3530	FBgn0005771	54683
1812	2L	16725183	16726371	0.985111474991	16725780	0.845356969272	FBgn0051812	71	FBgn0032596	2278
1813	X	8231303	8232315	0.984981060028	8231674	0.634280485265	FBgn0030033	657	FBgn0030034	12957
1814	2R	3714417	3715867	0.984055519104	3715160	0.931322434369	FBgn0033275	2359	FBgn0010109	28980
1815	3R	7602666	7606097	0.984051704407	7604006	0.898766338825	FBgn0011471	820	FBgn0011471	820
1816	2R	4957687	4959072	0.983995437622	4958403	0.873649851481	FBgn0033415	2309	FBgn0053774	46306
1817	3R	12490686	12492063	0.983737468719	12491383	0.898954026839	FBgn0051498	756	FBgn0015019	18054
1818	2R	3355258	3356703	0.983549118042	3355880	0.888716922087	FBgn0004568	7163	FBgn0033240	111595
1819	3L	18261235	18262671	0.983242988586	18261934	0.924904122072	FBgn0036784	2297	FBgn0011706	101728
1820	2R	5991517	5992741	0.983082294464	5992129	0.819907695055	FBgn0033529	156	FBgn0033529	156
1821	X	6893468	6895529	0.982843875885	6894192	0.959360767813	FBgn0004143	465	FBgn0029931	8348
1822	X	855913	857198	0.982783794403	856624	0.826476770289	FBgn0042146	9221	FBgn0040345	68950
1823	3L	3025652	3026714	0.982543945312	3025970	0.827679942636	FBgn0040308	63	FBgn0035388	7240
1824	2R	19266533	19267755	0.982297897339	19267147	0.861636225382	FBgn0034902	6783	FBgn0010278	49448
1825	3R	926304	928715	0.981890678406	927114	0.83658655952	FBgn0010313	14706	FBgn0010313	14706
1826	2L	18140924	18142280	0.98176574707	18141555	0.891807556152	FBgn0041184	6784	FBgn0041184	6784
1827	3R	2936353	2938124	0.981502532959	2937408	0.963633088505	FBgn0014863	6045	FBgn0003884	25148
1828	X	2537006	2539165	0.981254577637	2538553	0.803395092487	FBgn0025838	535	FBgn0003371	48447
1829	3L	14374354	14375750	0.981196880341	14374998	0.878672540188	FBgn0003459	184	FBgn0003459	184
1830	2L	6561925	6563443	0.980276107788	6562842	0.831373186672	FBgn0026585	491	FBgn0031830	5042
1831	2L	1065777	1067116	0.980027198792	1066498	0.850705358717	FBgn0003310	11313	FBgn0003310	11313
1832	X	13110857	13112342	0.979775905609	13111459	0.983630752563	FBgn0041210	7799	FBgn0004456	19032
1833	2L	22121464	22122280	0.979708194733	22121586	0.777604233135	FBgn0032976	358	FBgn0032979	35168
1834	X	16477603	16479575	0.9793176651	16478505	0.884658548567	FBgn0030766	3663	FBgn0030766	3663
1835	2R	8703251	8704553	0.979234695435	8703881	0.836364409503	FBgn0028991	2100	FBgn0028991	2100
1836	2L	6773266	6774698	0.97916841507	6773972	0.843138105729	FBgn0031858	67	FBgn0025777	50617
1837	2L	16487867	16489243	0.978956699371	16488626	0.907224148512	FBgn0032586	1155	FBgn0025678	135936
1838	3R	18279999	18281156	0.978828430176	18280654	0.745648243848	FBgn0038971	4673	FBgn0028688	7118
1839	3L	21250873	21252171	0.978811264038	21251593	0.795993387699	FBgn0003042	224	FBgn0037066	31689
1840	3R	12481141	12482023	0.97838306427	12481659	0.697491602464	FBgn0051217	170	FBgn0015019	8330
1841	3R	18958533	18960719	0.978057384491	18959412	0.845384766074	FBgn0051457	5706	FBgn0051457	5706
1842	2L	13903849	13905857	0.977986335754	13904955	0.77358158897	FBgn0019890	296	FBgn0019890	296
1843	2R	15595476	15596785	0.977721214294	15596126	0.802438855171	FBgn0004364	30248	FBgn0004364	30248
1844	3L	3290882	3293023	0.976925373077	3292469	0.779549290152	FBgn0035432	5215	FBgn0035436	10620
1845	3R	8073592	8074837	0.976742744446	8074229	0.868178760304	FBgn0038008	5680	FBgn0037992	120310
1846	X	14062968	14064403	0.976331710815	14063869	0.822758506326	FBgn0053249	2234	FBgn0002873	17911
1847	2L	1524069	1525542	0.976150989532	1524765	0.824518620968	FBgn0026397	2074	FBgn0001174	6581
1848	3L	5737645	5738964	0.976129055023	5738206	0.809067277347	FBgn0065079	106	FBgn0065079	106
1849	2R	3931180	3932333	0.975877761841	3931682	0.747422947603	FBgn0028836	1119	FBgn0010109	187542
1850	X	21659400	21660605	0.975862026215	21660007	0.779702242683	FBgn0031187	805	FBgn0031186	2022
1851	X	1231777	1233093	0.975704193115	1232527	0.881745675031	FBgn0023169	159	FBgn0028274	88506
1852	2L	10548308	10549797	0.975457668304	10548965	0.835997454325	FBgn0051721	4084	FBgn0032268	18325
1853	X	19379920	19380833	0.975455284119	19380739	0.668726179335	FBgn0052532	680	FBgn0027291	24992
1854	X	15596135	15597694	0.975374221802	15597005	0.771515902351	FBgn0030687	65	FBgn0025809	22511
1855	X	6752841	6753815	0.975111961365	6753245	0.639874907101	FBgn0064122	39501	FBgn0064122	39501
1856	3R	4671014	4672692	0.975037574768	4672110	0.834637403488	FBgn0011966	15492	FBgn0011966	15492
1857	2R	20487970	20489384	0.97429561615	20488748	0.865529060364	FBgn0010435	3650	FBgn0002607	11601
1858	2R	8147620	8148757	0.974078655243	8148155	0.857489228249	FBgn0033757	130	FBgn0053792	426
1859	2R	6884619	6885733	0.973920345306	6885179	0.783871263266	FBgn0021795	1898	FBgn0050257	25081
1860	3R	1583401	1585066	0.973851203918	1584214	0.876797732185	FBgn0037373	485	FBgn0037372	3719
1861	3R	21867357	21869014	0.973763465881	21868307	0.867580145597	FBgn0001139	875	FBgn0000591	2261
1862	2L	18132864	18134165	0.97354888916	18133582	0.825234753745	FBgn0001301	557	FBgn0041184	14757
1863	3L	20228509	20229760	0.973301887512	20229083	0.815763028463	FBgn0052227	111	FBgn0003124	14763
1864	3R	27430749	27431865	0.97324180603	27431343	0.828894783469	FBgn0011655	5427	FBgn0039857	9376
1865	2R	10930733	10931692	0.973230838776	10931371	0.607055551866	FBgn0034017	991	FBgn0000996	35548
1866	2L	17217618	17218940	0.973012447357	17218349	0.769462024464	FBgn0051745	23130	FBgn0032633	161727
1867	3L	21401059	21402305	0.972930908203	21401706	0.895343780518	FBgn0014143	8691	FBgn0014143	8691
1868	3L	19000909	19002111	0.972805023193	19001438	0.894760429859	FBgn0002945	9152	FBgn0002945	9152
1869	2R	16342741	16344689	0.972441196442	16343828	0.92017546822	FBgn0011674	182	FBgn0016984	3832
1870	2R	8402390	8403477	0.97242641449	8402951	0.736680358648	FBgn0003975	2755	FBgn0000181	16807
1871	3R	16936660	16937916	0.972230911255	16937393	0.738248348236	FBgn0015790	264	FBgn0010770	4565
1872	3R	12526262	12527418	0.971985816956	12526818	0.874269843102	FBgn0003944	33530	FBgn0063261	50293
1873	2L	3538163	3539979	0.971576213837	3538967	0.848126944374	FBgn0024244	284	FBgn0031549	8681
1874	3R	20343670	20344754	0.971481800079	20344249	0.759413859423	FBgn0003134	270	FBgn0039205	12031
1875	X	16050453	16052159	0.971163749695	16051333	0.926629245281	FBgn0000459	662	FBgn0000459	662
1876	2R	6712860	6713987	0.971102714539	6713373	0.809571653605	FBgn0033582	21747	FBgn0033590	39217
1877	2L	7827626	7829064	0.970976829529	7828362	0.856528057772	FBgn0004177	619	FBgn0020618	1110
1878	X	5739526	5740947	0.970953941345	5740272	0.750288486481	FBgn0000042	5828	FBgn0000042	5828
1879	2L	4368243	4370709	0.97056722641	4369028	0.947006165981	FBgn0026319	2962	FBgn0026319	2962
1880	2L	9551745	9553673	0.970519542694	9553106	0.861826363732	FBgn0032127	7062	FBgn0002973	115593
1881	X	15751623	15753002	0.970339298248	15752131	0.84084704343	FBgn0030707	4275	FBgn0030711	26817
1882	2L	4888336	4890277	0.970193862915	4889540	0.872050984701	FBgn0031644	455	FBgn0031645	2575
1883	X	18339635	18340851	0.970140457153	18340353	0.713787247153	FBgn0010194	1013	FBgn0030943	141771
1884	3L	22201280	22202009	0.969428062439	22201328	0.871885723538	FBgn0004179	226	FBgn0037156	814
1885	2R	11426201	11427446	0.969404697418	11426841	0.88669611613	FBgn0053463	15551	FBgn0003425	21124
1886	2R	20315595	20316966	0.968707084656	20316309	0.866848160239	FBgn0000157	6121	FBgn0050423	67127
1887	3R	17324570	17325892	0.968635559082	17325268	0.830487191677	FBgn0051179	466	FBgn0013984	80983
1888	2R	16758047	16759416	0.968392848969	16758793	0.809548228979	FBgn0034606	258	FBgn0034606	258
1889	2L	18854557	18855744	0.968172311783	18855050	0.875492572784	FBgn0032720	69	FBgn0032717	19454
1890	X	5467137	5468659	0.967728614807	5467857	0.825183093548	FBgn0004687	62	FBgn0029783	43349
1891	3R	27597853	27599070	0.96768951416	27598573	0.779734499314	FBgn0039875	635	FBgn0011013	25322
1892	2R	1258363	1259565	0.967688560486	1258987	0.787550701815	FBgn0022288	2929	FBgn0033035	53745
1893	X	21653013	21654359	0.967612743378	21653820	0.849877750172	FBgn0014395	476	FBgn0031186	4165
1894	X	19302931	19303722	0.967542648315	19303282	0.641440264384	FBgn0031018	5782	FBgn0044030	10531
1895	2R	17213382	17214363	0.967386245728	17213863	0.634148569668	FBgn0010228	1793	FBgn0010228	1793
1896	2R	5046245	5047418	0.966961860657	5046799	0.787068784237	FBgn0050337	4896	FBgn0025286	52197
1897	2R	2990576	2991599	0.966902256012	2991050	0.72306224278	FBgn0010548	2075	FBgn0015930	10626
1898	2R	16410921	16411840	0.966809749603	16411453	0.670830838821	FBgn0034560	5833	FBgn0016984	71457
1899	3L	20309337	20310498	0.966717243195	20309969	0.796891331673	FBgn0036980	84	FBgn0011425	14555
1900	2R	6706553	6708434	0.966673374176	6707555	0.93012899511	FBgn0003396	17828	FBgn0033581	41592
1901	3R	1553221	1554554	0.966516971588	1554104	0.933312632821	FBgn0037368	5159	FBgn0037372	26391
1902	2R	9360176	9361373	0.966420173645	9360751	0.812039673328	FBgn0033876	1408	FBgn0033881	13873
1903	X	8093860	8096113	0.966284275055	8094501	0.723850502687	FBgn0017566	2401	FBgn0030028	22139
1904	3R	24976370	24979326	0.96618938446	24976976	0.822394907475	FBgn0041588	536	FBgn0041588	536
1905	3L	3043389	3044852	0.965861320496	3044210	0.828275829554	FBgn0035393	5576	FBgn0035388	25480
1906	X	2433277	2434433	0.965686798096	2433800	0.777365430196	FBgn0040377	2570	FBgn0011606	26408
1907	2R	11300175	11301333	0.965682983398	11300814	0.751432061195	FBgn0050321	7373	FBgn0050089	58553
1908	3L	22069662	22071037	0.965665817261	22070369	0.795515441895	FBgn0037153	412	FBgn0000100	60486
1909	X	14658611	14659605	0.965577125549	14659049	0.756822824478	FBgn0003301	793	FBgn0052590	13923
1910	X	16111680	16112721	0.96556520462	16112137	0.675867108738	FBgn0000536	127	FBgn0030733	8142
1911	3L	8626650	8628264	0.964710235596	8627392	1.003406356363	FBgn0035922	3921	FBgn0001168	22314
1912	2L	11074506	11075916	0.964346885681	11075299	0.877808178172	FBgn0032335	4238	FBgn0032335	4238
1913	3L	4120222	4121687	0.96394777298	4121024	0.879023551941	FBgn0015287	1453	FBgn0004574	1709
1914	4	448399	449464	0.963613510132	449004	0.669585620656	FBgn0039907	15153	FBgn0026777	120657
1915	3R	940693	942692	0.963288784027	941359	0.93323725462	FBgn0037293	12451	FBgn0010313	28951
1916	X	19504910	19506377	0.963222503662	19505584	0.875501127804	FBgn0031055	4312	FBgn0031057	12101
1917	2L	22131134	22132471	0.963070392609	22131681	0.842155069113	FBgn0032976	9737	FBgn0032979	25073
1918	2R	8107462	8109086	0.963029384613	8108392	0.907154470682	FBgn0022764	407	FBgn0022764	407
1919	2L	10025173	10026334	0.962997436523	10025717	0.719838058247	FBgn0032176	1023	FBgn0043456	21906
1920	3L	14041678	14042745	0.962454795837	14042202	0.655641010829	FBgn0005592	1171	FBgn0036406	23947
1921	2R	2260747	2262247	0.962423801422	2261549	0.868395063612	FBgn0027066	544	FBgn0033094	53111
1922	2R	12245560	12246783	0.962108612061	12246216	0.696985076456	FBgn0050463	31	FBgn0025832	123985
1923	2R	15174508	15177311	0.96209526062	15176770	0.709979428185	FBgn0067695	176	FBgn0067695	176
1924	2R	1707703	1708964	0.962038516998	1708449	0.771955609322	FBgn0033069	266	FBgn0033068	5054
1925	3L	9464964	9466141	0.962019920349	9465553	0.727636842167	FBgn0052037	588	FBgn0036005	3839
1926	2R	6298197	6299203	0.961947441101	6298815	0.644312007087	FBgn0053144	63	FBgn0027499	26017
1927	X	16442430	16443585	0.961512565613	16442843	0.789570361376	FBgn0025743	1806	FBgn0015615	15477
1928	X	1235521	1236634	0.961462974548	1236189	0.69876053754	FBgn0024986	1108	FBgn0028274	84844
1929	2L	5944013	5945210	0.961433887482	5944565	0.771440898671	FBgn0001128	883	FBgn0000308	36460
1930	3R	24149185	24150191	0.960700511932	24149583	0.654825939852	FBgn0040108	4422	FBgn0040108	4422
1931	3L	18024047	18024849	0.960337638855	18024085	0.781425833702	FBgn0000568	772	FBgn0020300	80578
1932	2R	860269	860766	0.960161209106	860356	0.902274343703	FBgn0050441	852	FBgn0033021	10135
1933	X	9345631	9346885	0.960144519806	9346204	0.795501263936	FBgn0030133	862	FBgn0030136	53636
1934	2L	17730791	17732123	0.960057258606	17731433	0.852108061314	FBgn0015609	4017	FBgn0032646	234395
1935	3R	26619404	26620287	0.960028171539	26619825	0.684920191765	FBgn0011739	12516	FBgn0003720	58212
1936	X	4892895	4893818	0.959847450256	4893345	0.681505382061	FBgn0003028	189	FBgn0004368	108976
1937	2R	13681114	13682431	0.959837436676	13681931	0.736128105837	FBgn0034310	61	FBgn0034310	61
1938	2R	7047491	7048875	0.959278106689	7048209	0.825572687037	FBgn0000577	4092	FBgn0000577	4092
1939	2L	753004	754006	0.958888053894	753479	0.669527446522	FBgn0031275	360	FBgn0015621	66485
1940	2R	8534784	8535881	0.958593845367	8535332	0.78414280074	FBgn0008654	22302	FBgn0005624	38436
1941	3R	17050669	17051699	0.958372592926	17051153	0.779037587783	FBgn0038872	1727	FBgn0038871	1898
1942	2R	18580525	18582436	0.958057403564	18581896	0.708597302437	FBgn0065073	328	FBgn0065073	328
1943	2L	19132263	19133262	0.958048820496	19132763	0.741745233536	FBgn0010300	3028	FBgn0032762	3408
1944	2R	13802855	13804000	0.957737445831	13803288	0.743958801031	FBgn0034321	796	FBgn0010575	1427
1945	2L	1013516	1014867	0.957570075989	1014239	0.841639995575	FBgn0031295	12658	FBgn0003310	63572
1946	2L	7217581	7219740	0.957416057587	7218305	0.884277315701	FBgn0031897	1724	FBgn0031897	1724
1947	X	18728964	18730026	0.95738697052	18729423	0.731516389286	FBgn0030975	979	FBgn0030974	1853
1948	3R	13384457	13386294	0.957283973694	13385474	0.950216225215	FBgn0038520	388	FBgn0025571	19329
1949	3L	16355974	16357299	0.956934928894	16356536	0.944192767143	FBgn0036626	404	FBgn0014163	20562
1950	2R	7096152	7097368	0.956572532654	7096788	0.762872359332	FBgn0065063	10502	FBgn0065063	10502
1951	2R	9822235	9823580	0.956345558167	9822931	0.719062188092	FBgn0033921	5715	FBgn0033922	17758
1952	2L	6108935	6109880	0.956279754639	6109334	0.668258635203	FBgn0051641	8956	FBgn0031781	15804
1953	2L	21757535	21758189	0.956133365631	21757688	0.813150015744	FBgn0032961	12093	FBgn0032960	12634
1954	2R	15564021	15565359	0.956064224243	15564723	0.798670927684	FBgn0034480	44873	FBgn0004364	61651
1955	3R	21861452	21863157	0.955882072449	21862393	0.724664419889	FBgn0002633	367	FBgn0002633	367
1956	2R	2115738	2116911	0.955726623535	2116297	0.823114535388	FBgn0033076	3506	FBgn0041145	6021
1957	X	14765531	14766702	0.955698013306	14765994	0.787945955992	FBgn0052591	3113	FBgn0052590	93022
1958	2L	5800921	5803195	0.955657958984	5801671	0.924296827877	FBgn0031739	298	FBgn0031739	298
1959	3L	18592510	18593703	0.955359458923	18593059	0.753961871652	FBgn0036801	1839	FBgn0036800	5106
1960	3R	23098091	23099436	0.954588890076	23098737	0.797882500817	FBgn0002441	258	FBgn0039505	689
1961	3R	7464956	7466143	0.954184532166	7465522	0.737157989951	FBgn0051389	1676	FBgn0037921	14156
1962	2R	14050569	14053095	0.95417881012	14051067	0.81291526556	FBgn0003067	563	FBgn0003067	563
1963	3R	26020963	26022226	0.954004764557	26021586	0.848978098701	FBgn0039755	304	FBgn0065067	11948
1964	2R	7113388	7114597	0.953864097595	7114040	0.80557975769	FBgn0065063	6750	FBgn0065063	6750
1965	3R	17460203	17461636	0.953718662262	17460811	0.858148038387	FBgn0046832	12565	FBgn0046832	12565
1966	3R	2813515	2814791	0.953706264496	2814110	0.75422113082	FBgn0000095	10840	FBgn0010774	92016
1967	4	76400	77758	0.953671455383	77005	0.814623641968	FBgn0004859	662	FBgn0004859	662
1968	2R	6765371	6766222	0.953535079956	6765556	0.632830253014	FBgn0026386	719	FBgn0033590	12966
1969	X	4441358	4442617	0.953527450562	4442040	0.788990318775	FBgn0003053	20766	FBgn0029715	42458
1970	X	14582581	14583737	0.953268527985	14583145	0.765389156342	FBgn0015774	66	FBgn0052590	89827
1971	3R	7233517	7236553	0.95325422287	7234143	0.809390068054	FBgn0037892	498	FBgn0037892	498
1972	2L	21250475	21251792	0.953203201294	21251266	0.780373781919	FBgn0032938	712	FBgn0021856	2514
1973	3R	12794780	12796507	0.953059196472	12795601	0.776548525866	FBgn0000015	2357	FBgn0038471	70805
1974	3L	17918782	17921237	0.952627182007	17919526	1.032455861568	FBgn0052193	7393	FBgn0036762	107351
1975	3L	6758366	6759487	0.952608108521	6758932	0.804624557495	FBgn0003995	5175	FBgn0035714	32072
1976	3L	17890543	17891528	0.952405929565	17890806	0.628020899636	FBgn0036772	12990	FBgn0036762	78631
1977	3R	10455440	10456620	0.952373981476	10456009	0.776008942548	FBgn0038247	4466	FBgn0013981	4548
1978	X	19194668	19195912	0.952357292175	19195244	0.78959056735	FBgn0031016	8122	FBgn0031008	92423
1979	3L	22937152	22937999	0.952198982239	22937959	0.805856015947	FBgn0005629	5677	FBgn0037207	58904
1980	X	7782370	7784702	0.952080726624	7784012	0.910553148815	FBgn0029983	1807	FBgn0004404	3872
1981	4	1013326	1014293	0.951939582825	1013994	0.603864461184	FBgn0019650	4016	FBgn0039930	35615
1982	2R	7634323	7635429	0.951372146606	7635019	0.746622426169	FBgn0033681	240	FBgn0027504	31945
1983	2R	20438169	20439753	0.951359272003	20439012	0.964417794172	FBgn0060296	3141	FBgn0066084	27483
1984	X	19186761	19187685	0.951213359833	19186929	0.667314789512	FBgn0031016	193	FBgn0031008	84108
1985	2R	7251123	7252220	0.951160430908	7251725	0.727702736855	FBgn0033649	11895	FBgn0033652	54551
1986	2L	7543859	7545171	0.950821399689	7544467	0.906600615558	FBgn0053529	44	FBgn0053529	44
1987	X	1783128	1784965	0.950775146484	1784343	0.794578159557	FBgn0023522	507	FBgn0023512	5326
1988	2R	14922609	14923800	0.950759887695	14923222	0.726583228392	FBgn0028981	6239	FBgn0028981	6239
1989	X	19421977	19423038	0.950253486633	19422495	0.728835161994	FBgn0031033	1513	FBgn0031032	4916
1990	3R	21474144	21475293	0.95011806488	21474725	0.803929233551	FBgn0067682	2443	FBgn0067682	2443
1991	2R	15803153	15803979	0.949999809265	15803823	0.675782998403	FBgn0026136	667	FBgn0010411	24977
1992	3L	254571	255814	0.949645996094	255200	0.775634148542	FBgn0029002	28	FBgn0035121	7290
1993	3L	11392960	11394305	0.949625015259	11393620	0.913481179406	FBgn0036157	5477	FBgn0036165	67887
1994	3L	1439297	1440506	0.949517250061	1439934	0.829314931234	FBgn0004635	7390	FBgn0004635	7390
1995	3L	14578254	14579256	0.949311494827	14578666	0.688757546743	FBgn0003388	6038	FBgn0028418	52643
1996	2R	4915094	4916345	0.949053287506	4915693	0.841917206259	FBgn0053774	3596	FBgn0053774	3596
1997	X	19339314	19340355	0.949048042297	19339879	0.707419097424	FBgn0031023	4004	FBgn0040890	10733
1998	3R	10723123	10724461	0.948935508728	10723781	0.825223137351	FBgn0038274	309	FBgn0038274	309
1999	3R	3926218	3927424	0.94856595993	3926789	0.760183691978	FBgn0037548	1043	FBgn0037550	25266
[truncated: 2,242 more rows]
