# Supplementary material for: Developmental roles of 21 Drosophila transcription factors are determined by quantitative differences in binding to an overlapping set of thousands of genomic regions
Source: Genome Biol. 2009 Jul 23;10(7):R80. doi: 10.1186/gb-2009-10-7-r80 (PMC2728534; doi:10.1186/gb-2009-10-7-r80)
Supplement: Additional data file 7 — Genomic coordinates of regions bound by each factor for the 25% FDR data set, locations and scores of peak windows, and the closest gene and closest transcribed gene for each peak. [file gb-2009-10-7-r80-S7.zip › Additional Data File 4 25% FDR bound regions/hry_1_040108-sym-25_table.txt]

Interval	Chr	Bound_Region_Start	Bound_Region_Stop	Bound_Region_Score	Peak_start	Peak_score	Closest_gene	Closest_gene_dist	Closest_transcribed_gene	Closest_transcribed_gene_dist
1	3L	13054008	13057245	4.364022731781	13055524	4.210828556734	FBgn0036345	5712	FBgn0010452	32696
2	2L	5471805	5477266	4.334775447845	5474188	3.993657231331	FBgn0005511	12547	FBgn0005511	12547
3	3L	15675069	15679706	4.253640651703	15676844	4.084460576375	FBgn0041160	11736	FBgn0041160	11736
4	X	20526777	20529811	4.112978935242	20528107	3.927114767187	FBgn0031129	18529	FBgn0003300	22990
5	2R	7051815	7054952	4.030236244202	7053508	3.613815924701	FBgn0000577	9391	FBgn0000577	9391
6	2L	3613679	3617245	3.943976402283	3615542	3.785820119521	FBgn0015663	3750	FBgn0002985	8794
7	X	20501020	20507404	3.922668933868	20502476	3.591529518366	FBgn0003300	2641	FBgn0003300	2641
8	2R	15579360	15584156	3.903871059418	15581623	3.639782456791	FBgn0004364	44751	FBgn0004364	44751
9	3R	27529066	27532015	3.854779243469	27530745	3.584630995989	FBgn0054046	4109	FBgn0039867	31919
10	2L	17261717	17265369	3.797461986542	17262705	3.48596572876	FBgn0032629	6044	FBgn0032633	117371
11	2R	20557336	20560236	3.774488449097	20558756	3.668711213505	FBgn0001147	1171	FBgn0001148	10824
12	2L	17735792	17740609	3.752794265747	17739119	3.466814013088	FBgn0015609	3669	FBgn0032646	242081
13	3R	2682652	2686785	3.691271781921	2685053	3.678468614817	FBgn0001077	4993	FBgn0001077	4993
14	3R	2669875	2672773	3.643972873688	2671457	3.462604045868	FBgn0003339	4429	FBgn0001077	18589
15	X	6936863	6939477	3.612511634827	6938339	3.519460734199	FBgn0029933	4950	FBgn0029933	4950
16	3L	13350959	13353747	3.561165332794	13352139	3.188005531535	FBgn0036349	393	FBgn0036349	393
17	3R	8077236	8079722	3.555084705353	8078640	3.264681434631	FBgn0038008	1269	FBgn0037992	124721
18	3L	14114406	14121293	3.538116931915	14119100	3.290678332834	FBgn0042630	22517	FBgn0000411	24779
19	2R	2950651	2952547	3.495830059052	2951077	3.204434967041	FBgn0033169	1429	FBgn0033179	27467
20	2R	15564389	15569068	3.484591960907	15566869	3.393241971731	FBgn0034480	47019	FBgn0004364	59505
21	3L	18260848	18263303	3.480037689209	18261784	3.255456924438	FBgn0036784	2147	FBgn0011706	101878
22	3R	18711194	18714600	3.478984355927	18712742	3.229639410973	FBgn0017590	12282	FBgn0039013	160120
23	X	8497897	8500970	3.46218252182	8499586	3.32142919302	FBgn0004102	3700	FBgn0004102	3700
24	2R	9075667	9087475	3.460595607758	9080697	3.156295835972	FBgn0033856	6245	FBgn0033856	6245
25	3R	4113591	4116099	3.437175750732	4114864	3.065490890952	FBgn0037562	1203	FBgn0037568	16116
26	3R	2687108	2692474	3.42254114151	2689793	3.083831532796	FBgn0001077	253	FBgn0001077	253
27	X	15515803	15519655	3.408858776093	15518426	3.32863036324	FBgn0030667	3326	FBgn0030671	19636
28	2L	4366778	4370518	3.388123035431	4368816	2.975622296333	FBgn0026319	3174	FBgn0026319	3174
29	2L	15314722	15317187	3.374597549438	15316062	3.277404853276	FBgn0041103	227	FBgn0001981	13731
30	2L	19861366	19864051	3.303200006485	19862862	2.877403438091	FBgn0032826	476	FBgn0043021	50519
31	3R	1552729	1554838	3.284082889557	1553867	3.110590904951	FBgn0037368	5396	FBgn0037372	26628
32	2L	7309077	7312764	3.281366348267	7310368	3.26065158844	FBgn0004009	3207	FBgn0004009	3207
33	2R	19079743	19083049	3.257660865784	19080898	3.001397514343	FBgn0015903	8401	FBgn0015903	8401
34	3R	26586306	26593494	3.257647752762	26588088	3.146380007267	FBgn0004606	3560	FBgn0003720	89949
35	2L	13866869	13870813	3.247417449951	13869603	3.00504976511	FBgn0028532	20191	FBgn0051842	34565
36	3R	18963320	18965651	3.232526779175	18964527	3.000682681799	FBgn0004644	3354	FBgn0051457	10821
37	3R	4849377	4854076	3.21682882309	4850617	3.005712628365	FBgn0015014	4878	FBgn0015014	4878
38	3R	4100116	4104885	3.187697410583	4103481	2.996851275949	FBgn0010433	33	FBgn0037561	7877
39	X	1679003	1681653	3.157392978668	1680277	2.972145080566	FBgn0029591	1539	FBgn0029591	1539
40	3R	11813104	11816292	3.151458740234	11815074	3.106595432057	FBgn0003507	3151	FBgn0003507	3151
41	2L	3769859	3772546	3.137845039368	3771534	2.912219804876	FBgn0004893	172	FBgn0003430	54146
42	3L	11330008	11332169	3.13746547699	11331158	2.75529140234	FBgn0036155	7674	FBgn0041094	104902
43	2L	7519011	7521152	3.129696369171	7520029	2.920460432768	FBgn0011283	22669	FBgn0053529	24394
44	2L	12466018	12467740	3.118215084076	12467005	2.470112895966	FBgn0032437	13323	FBgn0040286	32340
45	2R	7257084	7259278	3.093769073486	7258144	2.580238103867	FBgn0033649	18314	FBgn0033652	48132
46	3L	8643211	8652948	3.07320356369	8645157	2.853748957316	FBgn0001168	4549	FBgn0001168	4549
47	X	18132693	18135788	3.06421995163	18134637	2.989818827311	FBgn0004956	7125	FBgn0004956	7125
48	3L	887582	893984	3.06086730957	889189	2.86649277631	FBgn0035176	2726	FBgn0035164	68143
49	3L	18102649	18105292	3.058552742004	18103551	2.405969500542	FBgn0020300	1112	FBgn0020300	1112
50	3L	16447167	16451488	3.008859634399	16448241	2.574202219645	FBgn0004569	719	FBgn0014163	71143
51	2L	14484990	14491615	2.996278762817	14486531	2.684509698082	FBgn0005771	4331	FBgn0005771	4331
52	2L	12457300	12461962	2.989569425583	12460156	2.480478197336	FBgn0032437	6474	FBgn0040286	25491
53	3R	2548152	2551899	2.988859653473	2549712	2.618740975857	FBgn0051481	18073	FBgn0004054	20150
54	3L	13381378	13384715	2.984288930893	13382608	2.802786069758	FBgn0036356	3792	FBgn0036351	27318
55	2L	517429	519821	2.979475975037	518562	2.849919378757	FBgn0003963	4905	FBgn0003963	4905
56	2L	18592085	18595932	2.963242053986	18594039	2.895245159374	FBgn0003270	910	FBgn0032693	54874
57	3R	2935926	2938345	2.937973022461	2937143	2.714398748734	FBgn0014863	6310	FBgn0003884	24883
58	X	2264353	2267243	2.936768531799	2264927	2.793117467095	FBgn0040385	2128	FBgn0001150	20192
59	2L	12079556	12086587	2.913867950439	12085290	2.640330090242	FBgn0003145	502	FBgn0003145	502
60	2L	16741048	16743348	2.904716491699	16742444	2.566572849567	FBgn0032600	3111	FBgn0032600	3111
61	3L	4675028	4678801	2.882344245911	4677535	2.615998857162	FBgn0042199	991	FBgn0042199	991
62	2L	17257458	17260886	2.860610961914	17258492	2.649244043562	FBgn0032629	1831	FBgn0032633	121584
63	X	20544237	20547188	2.858355045319	20545237	2.498270243406	FBgn0031129	1399	FBgn0003300	40120
64	3L	1437896	1441407	2.851092815399	1439859	2.687104225159	FBgn0004635	7465	FBgn0004635	7465
65	2L	3081451	3084252	2.847848892212	3082789	2.800084352493	FBgn0027571	26174	FBgn0003934	34088
66	3L	6740147	6743376	2.831696510315	6741281	2.624247410718	FBgn0052392	4088	FBgn0035714	14421
67	2R	5225103	5227868	2.818488121033	5226438	2.698688062032	FBgn0010316	2302	FBgn0023143	21297
68	3L	11210379	11213082	2.776225090027	11212184	2.20378562808	FBgn0036150	2299	FBgn0041094	14072
69	2R	16874063	16876196	2.775785446167	16875041	2.423360039206	FBgn0000395	518	FBgn0000395	518
70	X	4457897	4459826	2.758960723877	4459002	2.353570461273	FBgn0003053	3804	FBgn0029718	34112
71	3R	21861123	21863758	2.757967948914	21862558	2.263960782219	FBgn0002633	202	FBgn0002633	202
72	3R	8072970	8075391	2.755121231079	8074368	2.683328330517	FBgn0038008	5541	FBgn0037992	120449
73	3L	14175978	14178135	2.749774932861	14177010	2.326947464662	FBgn0036415	6158	FBgn0036415	6158
74	3R	1544961	1547189	2.735918045044	1546747	2.590616399592	FBgn0004878	3725	FBgn0037372	33748
75	3L	21209275	21211145	2.734947681427	21210234	2.178762086233	FBgn0012034	3850	FBgn0037066	9670
76	2L	19213822	19220166	2.730914115906	19216149	2.585996309916	FBgn0015380	29874	FBgn0032762	86794
77	2R	14779282	14782595	2.730023384094	14780070	2.586964232581	FBgn0034423	5293	FBgn0003254	10519
78	2R	16608176	16611010	2.720390796661	16609618	2.445574569702	FBgn0015721	106	FBgn0011824	4733
79	X	17652799	17654691	2.714301109314	17653858	2.439731878393	FBgn0030868	306	FBgn0030870	10919
80	X	2879303	2881629	2.71053981781	2880517	2.446894327799	FBgn0029649	43201	FBgn0004647	110511
81	3R	25131764	25135740	2.697764873505	25132875	2.350064098835	FBgn0039659	9924	FBgn0003525	51373
82	3L	20227620	20230005	2.697595119476	20228867	2.491858720779	FBgn0052227	105	FBgn0003124	14979
83	3R	21461401	21464033	2.696681976318	21462307	2.516405900319	FBgn0039350	1242	FBgn0039350	1242
84	2R	7248093	7250282	2.692980289459	7249182	2.569747532115	FBgn0033649	9352	FBgn0033652	57094
85	X	9573195	9575374	2.689464569092	9574267	2.510543386141	FBgn0020378	23913	FBgn0000233	34858
86	3L	15766703	15768718	2.677754402161	15767485	2.364611513474	FBgn0036531	6192	FBgn0036537	33160
87	2L	3608282	3612109	2.670728683472	3610914	2.204421436085	FBgn0002985	4166	FBgn0002985	4166
88	X	990334	993201	2.664588451385	992052	2.417695241816	FBgn0040365	10447	FBgn0026875	101402
89	3L	13047199	13049313	2.663723468781	13048264	2.405270127689	FBgn0036344	12438	FBgn0036342	27293
90	3R	26393223	26395736	2.661447048187	26394267	2.321007490158	FBgn0039787	10887	FBgn0039767	140269
91	2L	5876655	5878843	2.652481555939	5877840	2.264612394221	FBgn0031745	1641	FBgn0031740	75585
92	3L	2420788	2423607	2.632431507111	2422209	2.502603590488	FBgn0052306	24679	FBgn0053231	26479
93	2L	15480601	15483403	2.63086605072	15481576	2.138366390677	FBgn0020371	879	FBgn0003448	7378
94	2L	17217618	17219726	2.618961572647	17218750	2.389511697433	FBgn0051745	22729	FBgn0032633	161326
95	2R	7047382	7049808	2.613068580627	7048504	2.206498005811	FBgn0000577	4387	FBgn0000577	4387
96	2L	9453515	9455459	2.603513717651	9454532	2.445238769054	FBgn0053723	13792	FBgn0002973	17019
97	3L	3828397	3830531	2.603158950806	3829507	2.224989771843	FBgn0013751	178	FBgn0035464	34706
98	2R	6092700	6096182	2.602460861206	6093972	2.172660623278	FBgn0004399	24255	FBgn0004399	24255
99	3R	13429182	13431897	2.594310760498	13430593	2.413205951452	FBgn0038524	1231	FBgn0051575	53582
100	3L	622444	625175	2.587006568909	624220	2.121436680064	FBgn0064191	1571	FBgn0064191	1571
101	2L	7639563	7642234	2.570072174072	7641017	2.389452159405	FBgn0031927	4980	FBgn0053529	96594
102	2R	3458704	3461122	2.563859462738	3459692	2.405555069447	FBgn0033238	1960	FBgn0033240	7783
103	3L	21412860	21416994	2.563549041748	21414385	2.467087809245	FBgn0014143	3988	FBgn0014143	3988
104	2L	9581182	9586376	2.551792621613	9585493	2.378312706947	FBgn0014179	3751	FBgn0015393	114341
105	3L	12539436	12541478	2.548198699951	12540420	2.348138809204	FBgn0036302	6049	FBgn0004926	39736
106	X	6940417	6943189	2.544825077057	6941749	2.261585179497	FBgn0029933	1540	FBgn0029933	1540
107	3R	13943446	13948817	2.525146007538	13947616	2.399128408993	FBgn0051518	12901	FBgn0038566	40773
108	2R	5205735	5207636	2.522114276886	5206621	2.095948815346	FBgn0023143	1480	FBgn0023143	1480
109	2R	6913194	6917595	2.503011703491	6916420	2.297165989876	FBgn0050506	672	FBgn0082585	3083
110	2L	7289117	7292018	2.498772621155	7290408	2.333314955235	FBgn0031901	7875	FBgn0004009	16753
111	3L	17614466	17616936	2.497950553894	17615760	2.135364700766	FBgn0052179	3775	FBgn0052179	3775
112	X	16957862	16959992	2.496769428253	16959022	1.954707846922	FBgn0030820	17448	FBgn0065049	19779
113	X	2291860	2297531	2.490838050842	2295732	2.056863896987	FBgn0003714	4400	FBgn0004050	8193
114	2R	15182868	15185314	2.48863363266	15184052	2.458898723125	FBgn0015949	631	FBgn0015949	631
115	X	7905103	7907348	2.485894680023	7906390	2.244776964188	FBgn0004656	282	FBgn0004656	282
116	X	22032776	22034694	2.473875045776	22033768	2.427124559879	FBgn0031201	18434	FBgn0031186	375783
117	3L	11898662	11900525	2.468698501587	11899628	2.151895635268	FBgn0036222	924	FBgn0000404	92104
118	X	22036810	22040913	2.463614463806	22038193	2.26115582784	FBgn0000719	20390	FBgn0031186	380208
119	3R	1036886	1039333	2.463186264038	1038137	2.228637639214	FBgn0000340	5010	FBgn0000340	5010
120	2L	1960698	1964487	2.462911128998	1962224	2.300463844748	FBgn0051942	3202	FBgn0031391	185063
121	2L	13546514	13551331	2.462718009949	13549221	2.467093880971	FBgn0023407	102	FBgn0028546	92050
122	2L	4822760	4824899	2.454965591431	4823723	2.122998546152	FBgn0031632	1947	FBgn0031632	1947
123	2R	6359139	6361334	2.452866077423	6360356	2.095027727239	FBgn0027525	5723	FBgn0027525	5723
124	3R	12651180	12653448	2.451568126678	12652485	2.285752177238	FBgn0000014	3284	FBgn0020546	23241
125	X	5845131	5847452	2.44665145874	5846339	1.950439274311	FBgn0027546	306	FBgn0029840	88603
126	X	225383	227799	2.44481420517	226721	2.109967499971	FBgn0000022	132	FBgn0000022	132
127	3R	11853651	11856739	2.43443441391	11854685	2.160463248982	FBgn0003117	2866	FBgn0038396	20708
128	2R	16365428	16368738	2.433627128601	16367400	2.353340804577	FBgn0034554	6283	FBgn0016984	27404
129	2L	2453231	2458500	2.424454689026	2456974	2.196030020714	FBgn0012017	3070	FBgn0015816	35692
130	2L	15465658	15467768	2.421069145203	15466911	2.303658401265	FBgn0003448	7287	FBgn0003448	7287
131	2L	12678060	12682619	2.420922756195	12681228	1.917619198561	FBgn0032444	11709	FBgn0032445	11795
132	3R	880857	883051	2.417702674866	881876	2.074921011925	FBgn0010313	30532	FBgn0010313	30532
133	3L	2465751	2467919	2.415149688721	2466682	2.2841202792	FBgn0035344	4657	FBgn0035346	5669
134	2R	5610754	5613333	2.399010658264	5611721	2.254601562724	FBgn0004907	229	FBgn0033485	322
135	3L	8626354	8629271	2.386424064636	8628060	2.270620879005	FBgn0035922	4589	FBgn0001168	21646
136	2R	16498560	16500850	2.386320590973	16499555	2.282486945391	FBgn0034568	802	FBgn0034565	13736
137	3R	12455636	12458237	2.384697437286	12456570	2.258807945251	FBgn0000634	5622	FBgn0038453	12757
138	3R	9118243	9120883	2.38162612915	9119154	2.178484748392	FBgn0038134	234	FBgn0038134	234
139	2L	18328866	18330721	2.379067420959	18329840	2.300124613444	FBgn0000636	13810	FBgn0004413	109326
140	2R	18012500	18016242	2.374821662903	18013718	2.203105365529	FBgn0034735	13922	FBgn0022986	90594
141	2L	15328743	15330641	2.373109817505	15329697	2.167461451362	FBgn0001981	96	FBgn0001981	96
142	2L	7047675	7050195	2.372372627258	7048669	2.08339369297	FBgn0051630	6202	FBgn0051630	6202
143	3L	15008641	15011506	2.369553089142	15010557	2.179224789143	FBgn0025776	1221	FBgn0025776	1221
144	3R	12214248	12216924	2.364520072937	12215129	2.307207047939	FBgn0003513	14276	FBgn0038421	29355
145	3R	20988685	20990571	2.352990627289	20989695	1.955907719476	FBgn0039284	3068	FBgn0039286	21040
146	2R	9847190	9849992	2.34902381897	9848570	1.986017513275	FBgn0033923	1312	FBgn0033923	1312
147	3L	16013721	16015471	2.334780216217	16014603	1.95754802227	FBgn0003691	1311	FBgn0003691	1311
148	3R	671134	679802	2.329563140869	678119	2.096971567939	FBgn0003002	416	FBgn0003002	416
149	2R	15586754	15588519	2.323029518127	15587252	2.132971167564	FBgn0004364	39122	FBgn0004364	39122
150	3R	11977142	11980170	2.319310188293	11978221	2.021714508533	FBgn0038402	1279	FBgn0038396	102828
151	3L	20999401	21002431	2.319281578064	21000353	1.987386286259	FBgn0053285	22490	FBgn0037044	38617
152	3R	4800500	4802656	2.316938877106	4801677	2.012150615454	FBgn0037646	4966	FBgn0022347	16990
153	2R	6712802	6716418	2.314031600952	6715054	1.874754120322	FBgn0033582	20066	FBgn0033590	37536
154	3R	4106884	4108712	2.308453559875	4107756	2.002174288034	FBgn0010433	4242	FBgn0037561	12152
155	2L	14441325	14447263	2.305500030518	14444050	2.32437409295	FBgn0028844	6766	FBgn0005771	46812
156	2R	17152374	17154709	2.305203914642	17153631	1.828951386844	FBgn0034644	129	FBgn0050284	5950
157	3L	22335795	22338114	2.291152477264	22336957	2.247237149407	FBgn0004449	4771	FBgn0004449	4771
158	X	313605	316894	2.29065322876	315081	1.897280965533	FBgn0000137	2241	FBgn0002561	48536
159	X	16049747	16052159	2.289159297943	16051163	2.129163181081	FBgn0000459	492	FBgn0000459	492
160	3L	5925524	5929179	2.281710147858	5928193	1.929772413694	FBgn0035655	181	FBgn0002638	21473
161	3R	13373044	13374785	2.280047416687	13373834	2.038329958916	FBgn0038519	1603	FBgn0025571	7689
162	3R	8895261	8899544	2.274857521057	8898510	2.054306983948	FBgn0004666	15029	FBgn0003308	40251
163	3L	1729236	1731195	2.274012565613	1730276	2.148711395264	FBgn0035267	166	FBgn0027903	28889
164	3R	4524263	4527562	2.273330211639	4525154	2.211532711983	FBgn0037612	1550	FBgn0001180	1614
165	X	1794269	1796483	2.272561073303	1795035	2.109990905313	FBgn0023520	1128	FBgn0023512	16018
166	3L	6077970	6080043	2.271156311035	6078769	2.037065674277	FBgn0005658	6700	FBgn0035675	29263
167	3L	15988156	15991448	2.269292831421	15990233	2.202358077554	FBgn0044028	1494	FBgn0044028	1494
168	X	2163707	2164989	2.26910161972	2164941	2.182864930895	FBgn0054052	13479	FBgn0023526	16039
169	3L	7961667	7963660	2.26563835144	7962544	2.241937345929	FBgn0011817	9548	FBgn0011817	9548
170	2R	19152469	19155640	2.260000228882	19154897	1.585273325443	FBgn0034886	10279	FBgn0016762	46701
171	3L	14411784	14414046	2.252113342285	14412681	1.846895515919	FBgn0036424	30090	FBgn0036424	30090
172	3L	5626667	5629481	2.250762462616	5627794	1.704585462809	FBgn0035626	836	FBgn0035625	22864
173	3R	26299853	26302175	2.243856430054	26300827	1.974387009939	FBgn0011716	1584	FBgn0039767	46829
174	3R	8470860	8475668	2.238210201263	8471860	1.942795435588	FBgn0038071	1922	FBgn0038071	1922
175	2R	9060363	9062691	2.235624313354	9061670	2.076395343332	FBgn0033853	1225	FBgn0014877	8319
176	3R	11635803	11637231	2.234304904938	11636222	2.047623062134	FBgn0026616	6248	FBgn0038364	16704
177	3R	9796318	9799557	2.227429389954	9798381	1.87651869456	FBgn0015270	7742	FBgn0038196	63506
178	2R	20351402	20353585	2.22577381134	20352481	2.078515976667	FBgn0035070	4095	FBgn0050423	30955
179	2L	19891326	19893101	2.223709106445	19892205	1.941529870033	FBgn0032827	3747	FBgn0043021	79862
180	3R	17469143	17471119	2.219028949738	17470054	1.93130905488	FBgn0011766	16073	FBgn0046832	21808
181	X	4814127	4817183	2.215418577194	4815040	1.861874187694	FBgn0061196	8803	FBgn0004368	30671
182	2R	12990299	12993989	2.214592933655	12991961	2.051732848672	FBgn0034224	1037	FBgn0028953	19417
183	2L	18146618	18148132	2.213453292847	18147430	1.698782205582	FBgn0041184	909	FBgn0041184	909
184	3R	11924510	11926629	2.211339950562	11925602	2.20720539093	FBgn0010379	664	FBgn0038396	50209
185	3R	21020101	21021973	2.210906028748	21020951	2.023818633136	FBgn0039288	331	FBgn0039288	331
186	2L	3071361	3073070	2.19939994812	3073019	2.228697246975	FBgn0027571	16404	FBgn0003934	24318
187	2L	13233741	13235810	2.195670127869	13234951	1.963024675846	FBgn0032493	356	FBgn0032493	356
188	2L	1065695	1068978	2.193777084351	1066923	2.094197104959	FBgn0003310	10888	FBgn0003310	10888
189	3R	3933781	3935610	2.193639278412	3934758	1.913478165865	FBgn0004210	3701	FBgn0037550	17297
190	2L	11451677	11453776	2.192818641663	11452616	2.034557713403	FBgn0004579	7013	FBgn0004579	7013
191	X	273400	275384	2.19211769104	274326	2.089784175158	FBgn0002561	7781	FBgn0002561	7781
192	3L	16011024	16013344	2.190110445023	16012230	1.716784358025	FBgn0003691	3684	FBgn0003691	3684
193	2L	7622837	7625529	2.188692092896	7624707	1.847001300139	FBgn0031926	16317	FBgn0053529	80284
194	3L	22715950	22718069	2.179809093475	22716966	1.853245482725	FBgn0037191	5314	FBgn0037200	89081
195	2L	3548472	3550486	2.177484512329	3549591	2.066964276632	FBgn0024244	10340	FBgn0031549	19305
196	2R	8291155	8294124	2.177312850952	8293088	1.974020677454	FBgn0003326	3363	FBgn0003326	3363
197	3L	14996108	14997938	2.17688369751	14996958	1.663787722588	FBgn0036464	2497	FBgn0036465	10871
198	3R	2713833	2715554	2.175778388977	2714778	1.896376303264	FBgn0001077	24732	FBgn0001077	24732
199	3R	690812	692698	2.174029350281	691758	2.023779034615	FBgn0020280	12497	FBgn0003002	13223
200	2R	14188837	14190876	2.171161174774	14189667	1.887402439117	FBgn0023214	1272	FBgn0023214	1272
201	3R	15	1957	2.169726371765	530	1.976933198817	FBgn0037213	150	FBgn0037213	150
202	2L	19129098	19132100	2.166314601898	19131241	1.95492402245	FBgn0010300	1506	FBgn0032762	1886
203	3L	8637754	8641542	2.163776397705	8640509	1.883471432854	FBgn0001168	9197	FBgn0001168	9197
204	X	20490108	20492111	2.161982059479	20491205	2.094211466172	FBgn0031128	3605	FBgn0003300	13912
205	2L	15318798	15323897	2.160048484802	15320517	2.005078988917	FBgn0041103	4682	FBgn0001981	9276
206	3R	863874	865867	2.157788276672	864877	1.851569493612	FBgn0010313	47531	FBgn0010313	47531
207	3L	1755280	1757363	2.153411865234	1756463	1.949560333701	FBgn0013811	1281	FBgn0027903	2702
208	3R	21005364	21011491	2.151527404785	21010459	2.011164222445	FBgn0039286	276	FBgn0039286	276
209	3R	4292692	4295630	2.151431083679	4293720	2.047720993266	FBgn0051369	24173	FBgn0040529	126957
210	X	2840700	2845026	2.149052619934	2843520	2.079210668802	FBgn0003285	13532	FBgn0004647	147508
211	X	8674238	8677792	2.148725986481	8676828	1.912098348141	FBgn0052710	12370	FBgn0030061	116641
212	2R	9943209	9947599	2.142333030701	9944388	2.024032920599	FBgn0013725	2810	FBgn0013725	2810
213	2R	20732225	20735094	2.129402637482	20733463	1.988921558156	FBgn0001325	752	FBgn0001325	752
214	2R	8709398	8712343	2.128998279572	8710950	1.948123863765	FBgn0053182	3233	FBgn0028991	4969
215	X	7821808	7823531	2.117541313171	7822548	1.930612786611	FBgn0003656	9282	FBgn0004404	42408
216	3L	16078217	16080225	2.111821174622	16079108	1.910607278347	FBgn0010280	585	FBgn0010280	585
217	2R	20705296	20707143	2.111108779907	20706167	1.962593359106	FBgn0035094	9730	FBgn0001325	28048
218	3L	3962872	3964761	2.105850219727	3963981	1.707669734955	FBgn0004880	3467	FBgn0035470	81293
219	3L	4956127	4958128	2.103672981262	4957134	1.98371629154	FBgn0005775	115	FBgn0035570	266431
220	3L	9012264	9014182	2.099010467529	9013188	1.919202075285	FBgn0028789	2136	FBgn0028789	2136
221	2L	20755282	20757353	2.097859382629	20756491	1.904151320457	FBgn0000251	1837	FBgn0000986	33983
222	3R	21830631	21833035	2.095302581787	21831893	1.887609799703	FBgn0002733	148	FBgn0002733	148
223	3R	433846	435323	2.094480991364	434826	1.875474095345	FBgn0013743	3771	FBgn0037261	32447
224	2L	18889853	18894550	2.094071388245	18893622	1.937544598299	FBgn0003896	16437	FBgn0032717	58026
225	3R	169677	175306	2.082366943359	172517	1.804501724243	FBgn0001204	145	FBgn0001204	145
226	2R	18020748	18024534	2.081909179688	18021713	1.615628859576	FBgn0034735	21917	FBgn0034743	91990
227	3R	11242563	11247105	2.079439163208	11243941	1.916710853577	FBgn0067339	436	FBgn0067339	436
228	3R	7203593	7204990	2.079358577728	7204639	1.733018994331	FBgn0004595	6129	FBgn0026064	28272
229	2R	13926425	13928609	2.071181774139	13927338	1.831083893776	FBgn0027835	469	FBgn0034326	113017
230	3R	2579238	2582172	2.067179679871	2580166	1.831331140855	FBgn0004053	245	FBgn0004053	245
231	3R	16673948	16675960	2.065553188324	16674784	1.821016003104	FBgn0038834	1487	FBgn0038834	1487
232	2R	4496356	4498316	2.064961433411	4497461	1.935854021708	FBgn0033359	90	FBgn0033357	33960
233	3L	13516971	13518835	2.064584732056	13517930	1.81532461503	FBgn0036377	24382	FBgn0036351	162640
234	3L	6954653	6956474	2.060741424561	6955482	1.695944976807	FBgn0001104	1482	FBgn0001104	1482
235	3R	9540204	9542251	2.060592651367	9541118	1.796999931335	FBgn0054044	1192	FBgn0038175	2770
236	3R	11744844	11748099	2.057161331177	11745872	1.887293955859	FBgn0038385	763	FBgn0038385	763
237	3L	16453719	16457725	2.043650627136	16456429	1.765902307298	FBgn0003515	6484	FBgn0014163	79331
238	2L	13224429	13228313	2.03181886673	13225559	1.87814356299	FBgn0032489	353	FBgn0032489	353
239	2R	7130224	7132879	2.031804084778	7131073	1.929349763053	FBgn0033636	665	FBgn0033636	665
240	3R	6439224	6444218	2.029001235962	6440271	1.823623478413	FBgn0001235	24115	FBgn0001235	24115
241	3R	14738733	14740599	2.028676986694	14739718	2.027878957636	FBgn0038661	972	FBgn0038666	66972
242	2L	7631821	7634237	2.028277397156	7633058	2.029319061952	FBgn0031927	12939	FBgn0053529	88635
243	3R	4465030	4466920	2.028198242188	4466006	1.751771702486	FBgn0012028	2141	FBgn0037602	10833
244	X	5361696	5363829	2.020174503326	5362913	1.874480752384	FBgn0029771	415	FBgn0029771	415
245	3L	7110740	7112785	2.016132354736	7111822	1.637811183929	FBgn0023001	3357	FBgn0002775	12352
246	2R	18197081	18199424	2.011936187744	18198135	1.80480039821	FBgn0020257	1580	FBgn0020257	1580
247	X	2489937	2491678	2.010889530182	2490840	1.485534548759	FBgn0003371	734	FBgn0003371	734
248	3R	27017781	27019604	2.009608268738	27018793	1.972491825328	FBgn0004389	153	FBgn0004389	153
249	3R	6195963	6197890	2.008860111237	6196765	1.642663731295	FBgn0020379	7025	FBgn0015396	20859
250	3L	12646151	12647905	2.008375167847	12647099	1.767408490181	FBgn0014343	20596	FBgn0036306	81605
251	X	4774770	4776445	2.006731033325	4775748	1.700678965625	FBgn0029738	5639	FBgn0029738	5639
252	3L	6469199	6471320	2.005035400391	6470079	1.83653742075	FBgn0020251	402	FBgn0020251	402
253	3L	360844	362627	2.004993438721	361729	1.737152926127	FBgn0003749	881	FBgn0035136	16814
254	3R	17682901	17685386	2.004868507385	17684343	1.856082386441	FBgn0015229	2359	FBgn0038925	168855
255	2L	14260347	14263525	1.999456167221	14261433	1.900424312143	FBgn0004002	2089	FBgn0028529	93647
256	2R	11792424	11794484	1.991730690002	11793491	1.896943905774	FBgn0024249	270	FBgn0034110	15774
257	3R	4030301	4032677	1.991470336914	4031819	1.562572871937	FBgn0053779	1275	FBgn0037554	27410
258	3R	15820477	15822271	1.988101959229	15821349	1.898715187522	FBgn0038755	12895	FBgn0038768	36193
259	3R	16116674	16119547	1.987792491913	16118618	1.876367688179	FBgn0028386	370	FBgn0028386	370
260	3R	2629552	2631307	1.985919237137	2630503	1.589774280787	FBgn0082182	4753	FBgn0082182	4753
261	2L	3601625	3603722	1.983257293701	3602676	1.769158035517	FBgn0002985	4072	FBgn0002985	4072
262	2R	7309217	7312195	1.981678962708	7310307	1.836748656105	FBgn0033652	4031	FBgn0033652	4031
263	X	19339209	19342796	1.977868080139	19341851	1.893396265366	FBgn0031023	2032	FBgn0040890	12705
264	X	18528364	18530624	1.976284980774	18529353	1.846007571501	FBgn0010383	2671	FBgn0004959	9647
265	3L	18411293	18413755	1.97442483902	18412656	1.538561016321	FBgn0036786	7460	FBgn0011706	48994
266	2R	5488449	5494034	1.969729423523	5493056	1.807588324827	FBgn0000606	2002	FBgn0000606	2002
267	2R	2015351	2017318	1.968641757965	2016275	1.811088533962	FBgn0010347	2203	FBgn0041145	106043
268	3L	16440068	16441924	1.968572616577	16440989	1.715994301964	FBgn0004569	7971	FBgn0014163	63891
269	3L	13376275	13378393	1.96586561203	13377292	1.715898543596	FBgn0002573	2220	FBgn0036351	22002
270	3L	5829109	5831793	1.961203575134	5830379	1.661778132121	FBgn0003984	10818	FBgn0052409	43110
271	3L	10829732	10832323	1.960994243622	10831563	1.652389470269	FBgn0026160	276	FBgn0026160	276
272	4	933752	934550	1.957065105438	933796	1.845196306705	FBgn0052021	4362	FBgn0039930	115813
273	2R	2105119	2108054	1.952342987061	2106421	1.947537899017	FBgn0033076	6370	FBgn0041145	15897
274	2L	6227382	6230218	1.94877910614	6228851	1.702155702254	FBgn0026755	3801	FBgn0031782	101089
275	3R	19670285	19672304	1.943667411804	19671141	1.708653586251	FBgn0039123	13	FBgn0004185	14211
276	3R	18966871	18968618	1.941226959229	18967753	1.635079920292	FBgn0004644	128	FBgn0051457	14047
277	X	12412401	12417849	1.932220458984	12416989	1.719495330538	FBgn0030400	130	FBgn0015024	70731
278	X	18076243	18079239	1.93155670166	18077823	1.809617723737	FBgn0030904	752	FBgn0004956	63939
279	2R	11404974	11406756	1.929624557495	11405849	1.574687480927	FBgn0003425	132	FBgn0003425	132
280	3R	10412063	10414027	1.92852306366	10412942	1.788806494545	FBgn0020299	5243	FBgn0020299	5243
281	3L	16974738	16978095	1.925169467926	16977211	1.807755279541	FBgn0036685	4228	FBgn0025582	224963
282	3L	14943768	14945581	1.924050569534	14944622	1.532161404105	FBgn0036459	746	FBgn0040296	4722
283	2L	9600558	9603445	1.922358036041	9602284	1.976732194424	FBgn0032132	1392	FBgn0015393	97550
284	3R	819268	821059	1.920107841492	820144	1.7226228153	FBgn0037292	5670	FBgn0004183	46258
285	X	3017936	3020052	1.919216632843	3019086	1.707123756409	FBgn0028746	10192	FBgn0028746	10192
286	3L	19828860	19834360	1.916408538818	19833279	1.768685728312	FBgn0014037	9947	FBgn0014037	9947
287	3L	30601	32334	1.915117263794	31503	1.743227790384	FBgn0002564	18467	FBgn0035105	136451
288	3R	12228255	12230499	1.914089202881	12229573	1.694292236777	FBgn0003513	168	FBgn0038421	43799
289	2R	15546442	15548332	1.908075332642	15547347	1.685820635627	FBgn0034480	27497	FBgn0004364	79027
290	2L	7137701	7139433	1.905457019806	7138534	1.834086418152	FBgn0031889	4851	FBgn0031886	72701
291	2L	6077920	6079909	1.897480010986	6078799	1.922498618855	FBgn0031778	346	FBgn0031769	27970
292	3R	17120105	17121856	1.894081115723	17121103	1.850850191983	FBgn0001234	1242	FBgn0043012	25304
293	X	14482944	14485058	1.892736911774	14483904	1.560576607199	FBgn0015773	3864	FBgn0015773	3864
294	3L	20380257	20381986	1.890956878662	20381176	1.748288482428	FBgn0036993	4916	FBgn0036994	5526
295	2L	5399831	5401718	1.888449668884	5400858	1.669459501902	FBgn0016660	3484	FBgn0005511	60783
296	3L	14099917	14102074	1.888165950775	14101105	1.912253267625	FBgn0042630	4522	FBgn0000411	42774
297	2L	5869602	5872239	1.887389183044	5870867	1.742338517133	FBgn0031745	8614	FBgn0031740	68612
298	3L	21741305	21743460	1.886747837067	21742665	1.698208400181	FBgn0000560	121	FBgn0037134	14641
299	3R	10642966	10646218	1.886300086975	10644146	1.448375393363	FBgn0038262	16619	FBgn0038258	55388
300	3R	12636273	12638655	1.885280609131	12637794	1.767912419637	FBgn0000014	17975	FBgn0020546	37932
301	X	7549644	7551656	1.883992195129	7550327	1.460197953617	FBgn0029504	8397	FBgn0027553	23231
302	3L	16737690	16739982	1.882609844208	16738467	1.632938623428	FBgn0036660	6507	FBgn0036660	6507
303	3R	17430640	17433314	1.880351066589	17431310	1.58175312678	FBgn0046832	16936	FBgn0046832	16936
304	3L	8990412	8992094	1.879883289337	8991345	1.431766173419	FBgn0035956	3011	FBgn0035954	12200
305	X	21702675	21703984	1.877425670624	21703195	1.270603307088	FBgn0027279	12613	FBgn0031186	45210
306	2R	14316277	14318602	1.872213363647	14317209	1.59626085618	FBgn0010651	1381	FBgn0010651	1381
307	3L	1904114	1905665	1.870471000671	1904939	1.534685134888	FBgn0035291	8	FBgn0002183	45071
308	X	12568922	12571140	1.868732213974	12569713	1.456503587611	FBgn0024308	6667	FBgn0053963	76314
309	2L	15008968	15010534	1.868440628052	15009664	1.382457224528	FBgn0028924	3419	FBgn0028925	4138
310	X	5534436	5536520	1.861041069031	5535401	1.77908706665	FBgn0000394	168	FBgn0029785	17722
311	2L	1419660	1422771	1.860373973846	1421920	1.478249830358	FBgn0002543	1471	FBgn0002543	1471
312	2R	1233074	1235310	1.854282855988	1234502	1.637673437595	FBgn0000099	284	FBgn0033035	29260
313	X	13467795	13470079	1.853454589844	13469108	1.787469089031	FBgn0030505	10414	FBgn0030507	32852
314	2L	15366804	15368398	1.852750778198	15367558	1.408828884363	FBgn0051828	2903	FBgn0001981	37765
315	3R	15165954	15168550	1.851951122284	15167625	1.718274176121	FBgn0000463	15690	FBgn0000463	15690
316	3R	25589459	25592652	1.85186290741	25591644	1.495996057987	FBgn0001297	1063	FBgn0020235	16786
317	2R	4702009	4703573	1.85097694397	4702791	1.454560101032	FBgn0033391	1117	FBgn0033380	76715
318	3L	19023278	19024886	1.849780082703	19024220	1.399143028259	FBgn0036842	3841	FBgn0002945	13630
319	3L	6794312	6796075	1.847245693207	6795230	1.801761746407	FBgn0003995	31123	FBgn0035714	68370
320	2R	1628885	1630634	1.845355987549	1629797	1.744329789106	FBgn0033063	14981	FBgn0033062	36789
321	X	236655	238734	1.845055580139	237618	1.669443811689	FBgn0000022	10765	FBgn0000022	10765
322	3L	3392843	3395595	1.836414337158	3394672	1.647711455822	FBgn0014388	13795	FBgn0027616	36974
323	2L	19333061	19335584	1.834203720093	19334134	1.77645534277	FBgn0024245	25019	FBgn0024245	25019
324	2L	18803373	18806439	1.832793712616	18805428	1.628969907761	FBgn0040992	1487	FBgn0032717	30168
325	X	19675592	19677470	1.83043384552	19676390	1.460259199142	FBgn0031079	9598	FBgn0031079	9598
326	3L	9827325	9830567	1.830144166946	9828450	1.627184995015	FBgn0004390	776	FBgn0015618	15853
327	X	18142360	18147747	1.829474449158	18144918	1.830733271206	FBgn0004956	3156	FBgn0004956	3156
328	3L	12479180	12480926	1.827207565308	12480168	1.501811083625	FBgn0036294	1489	FBgn0027936	1919
329	2R	15555252	15557090	1.826091766357	15556307	1.560704112053	FBgn0034480	36457	FBgn0004364	70067
330	2R	7540164	7541814	1.824659347534	7541066	1.555082152872	FBgn0033674	111	FBgn0011704	39716
331	4	1107338	1108857	1.823290348053	1108104	1.26477766037	FBgn0005561	964	FBgn0011642	26938
332	2L	7993038	7995041	1.823010444641	7994108	1.591248708613	FBgn0031969	74	FBgn0031977	35356
333	2R	6804474	6806178	1.822694063187	6805309	1.631971806288	FBgn0033609	346	FBgn0040763	4995
334	3R	2246330	2248029	1.821898460388	2247322	1.519726425409	FBgn0014963	14724	FBgn0037443	15709
335	3L	15976933	15978819	1.818417072296	15977768	1.517713832855	FBgn0036558	697	FBgn0036557	7312
336	3R	24419554	24422037	1.818261146545	24421005	1.625033696493	FBgn0026400	3996	FBgn0001215	4524
337	3L	22333293	22335254	1.817577838898	22334281	1.66579169035	FBgn0004449	7447	FBgn0004449	7447
338	2L	18876230	18878265	1.816135406494	18877168	1.611587405205	FBgn0003896	17	FBgn0032717	41572
339	3L	9002271	9004190	1.814536571503	9003267	1.675287055969	FBgn0035956	8911	FBgn0028789	12057
340	2R	15842009	15844037	1.808426856995	15842923	1.376833691316	FBgn0034504	793	FBgn0034504	793
341	X	10629294	10632148	1.807194709778	10631461	1.375003954943	FBgn0025111	637	FBgn0052672	17908
342	3R	950761	952756	1.805591583252	951834	1.517955162946	FBgn0037293	1976	FBgn0010313	39426
343	2R	11262261	11263946	1.80335521698	11263011	1.532787879308	FBgn0050089	20750	FBgn0050089	20750
344	2L	9987317	9990643	1.801851272583	9989846	1.523549199104	FBgn0040965	5189	FBgn0040965	5189
345	2L	11471408	11473204	1.80172252655	11472156	1.528311818838	FBgn0003313	14033	FBgn0003313	14033
346	3R	26745944	26747848	1.800336837769	26747069	1.519758284092	FBgn0020912	8459	FBgn0003720	69032
347	2R	2096917	2098812	1.800274372101	2097788	1.497735261917	FBgn0033076	15003	FBgn0041145	24530
348	2R	2121723	2123472	1.799870967865	2122577	1.499640524387	FBgn0041145	259	FBgn0041145	259
349	3L	776685	778534	1.796979904175	777630	1.566368664012	FBgn0052341	2820	FBgn0035162	39304
350	3L	11394381	11396923	1.795342445374	11396102	1.595906078815	FBgn0036157	2995	FBgn0036165	65405
351	2R	7040425	7044813	1.791923522949	7041761	1.651118850708	FBgn0000577	2356	FBgn0000577	2356
352	2R	12971836	12974420	1.78982925415	12973240	1.67326074488	FBgn0028953	696	FBgn0028953	696
353	X	16607531	16609590	1.789226531982	16608268	1.503554165363	FBgn0001250	9103	FBgn0030786	9623
354	3R	2858859	2864157	1.788441181183	2861684	1.691821932793	FBgn0024289	16373	FBgn0010774	44442
355	2L	12002493	12004613	1.783187389374	12003237	1.621220145907	FBgn0032394	961	FBgn0032390	13273
356	3R	7015928	7017485	1.782069444656	7016574	1.278283029795	FBgn0037870	5254	FBgn0037873	18997
357	3L	5596468	5598220	1.778305530548	5597308	1.383964987362	FBgn0035625	7622	FBgn0035625	7622
358	3R	564330	566161	1.777981281281	565413	1.746555550893	FBgn0027570	7818	FBgn0037270	25495
359	3R	3976170	3978058	1.777014732361	3977105	1.538600206375	FBgn0011959	10341	FBgn0037550	25050
360	3R	4111144	4112771	1.776473045349	4112005	1.473975490121	FBgn0037562	1656	FBgn0037561	16401
361	3L	18212951	18214992	1.776265144348	18213700	1.536493189195	FBgn0036783	3647	FBgn0020300	109037
362	2L	11337629	11340128	1.775847434998	11338559	1.767706049813	FBgn0032360	4704	FBgn0004579	107044
363	3L	20629942	20632115	1.774297714233	20631263	1.44559543273	FBgn0001320	2059	FBgn0001320	2059
364	2L	11454645	11457596	1.771471977234	11455553	1.479163885117	FBgn0004579	9950	FBgn0004579	9950
365	3L	19280676	19282545	1.771418094635	19281662	1.466296227773	FBgn0003089	21196	FBgn0036853	61346
366	3L	658449	660691	1.76885843277	659630	1.659265910878	FBgn0035151	4224	FBgn0035156	16817
367	X	17240897	17242795	1.768809318542	17241860	1.441134512424	FBgn0011758	10422	FBgn0030851	221553
368	2L	3605148	3607713	1.767702817917	3606874	1.50855585507	FBgn0002985	126	FBgn0002985	126
369	2L	6535067	6536787	1.767454147339	6535924	1.475312569562	FBgn0000320	11048	FBgn0031830	21876
370	X	18724194	18727925	1.76673412323	18725930	1.620563338785	FBgn0030974	1640	FBgn0030974	1640
371	X	7164665	7167887	1.766663074493	7165838	1.805111765862	FBgn0029943	3138	FBgn0024250	12661
372	3R	4877974	4879843	1.765707015991	4879012	1.647945740644	FBgn0037659	772	FBgn0028708	2466
373	2L	6087635	6089700	1.764839172363	6088659	1.630457609892	FBgn0028420	6851	FBgn0031781	36479
374	2R	4160764	4162918	1.764809131622	4161620	1.308009505272	FBgn0003892	172	FBgn0003892	172
375	2L	9145682	9147244	1.762020111084	9146605	1.32760169771	FBgn0051887	16762	FBgn0051887	16762
376	3R	25370323	25372429	1.760807037354	25371369	1.63549008089	FBgn0000492	10740	FBgn0040623	54553
377	3R	10454108	10457016	1.760175704956	10455964	1.710458278656	FBgn0013981	4503	FBgn0013981	4503
378	2R	4177700	4180660	1.759030342102	4179683	1.555927664042	FBgn0010609	2015	FBgn0050353	9664
379	3R	5377324	5379130	1.757937431335	5378070	1.53629471274	FBgn0037707	305	FBgn0037707	305
380	2L	12632113	12634332	1.757773399353	12633025	1.519731581211	FBgn0002970	14677	FBgn0002970	14677
381	X	16993773	16995604	1.757590293884	16994679	1.571557283401	FBgn0000163	197	FBgn0000163	197
382	2R	5588148	5590964	1.756248474121	5588917	1.673044204712	FBgn0033483	1261	FBgn0033483	1261
383	2R	14776829	14778997	1.756135940552	14777723	1.588660548715	FBgn0034423	2946	FBgn0003254	12866
384	3L	9860118	9862144	1.754765033722	9861167	1.679480216082	FBgn0011836	1461	FBgn0015618	48570
385	X	8495414	8496957	1.753559112549	8496040	1.491011142731	FBgn0004102	154	FBgn0004102	154
386	3R	21827725	21829442	1.752582550049	21828457	1.607563555241	FBgn0002735	2877	FBgn0002735	2877
387	2R	11304519	11306573	1.752395153046	11305366	1.582071472617	FBgn0050321	2821	FBgn0050089	63105
388	3R	25039713	25041843	1.751532554626	25040922	1.506796836853	FBgn0067714	451	FBgn0029176	4966
389	3L	22706646	22708433	1.749738693237	22707498	1.504637101117	FBgn0037191	14782	FBgn0037200	98549
390	3L	3831345	3833386	1.749242782593	3832198	1.557896561093	FBgn0013751	2513	FBgn0035464	37397
391	2R	3756285	3761220	1.748842716217	3758332	1.563540234285	FBgn0033277	7737	FBgn0010109	14192
392	2L	2752213	2756626	1.748616218567	2755478	1.457407146692	FBgn0031453	2679	FBgn0031453	2679
393	2L	4371319	4372948	1.743876457214	4372098	1.396260233486	FBgn0026319	108	FBgn0026319	108
394	3R	17200936	17203380	1.741169929504	17202352	1.54033055025	FBgn0002781	769	FBgn0043012	106553
395	X	255852	257839	1.740488052368	256903	1.335036950953	FBgn0004170	4021	FBgn0004170	4021
396	3L	1529524	1531316	1.736920833588	1530380	1.56716555357	FBgn0041342	767	FBgn0035233	11387
397	3R	24151135	24153369	1.734701156616	24152039	1.307803714977	FBgn0040108	1966	FBgn0040108	1966
398	2L	21862856	21865177	1.734417438507	21864652	1.551280260086	FBgn0032965	21202	FBgn0003866	48464
399	3L	682213	683835	1.734179973602	683016	1.240835638607	FBgn0035157	341	FBgn0035156	6569
400	2L	1460159	1461771	1.733259677887	1461065	1.333448201418	FBgn0051925	12978	FBgn0002543	40616
401	2R	20606168	20610055	1.733079910278	20607115	1.598951911926	FBgn0004919	15195	FBgn0001148	37535
402	2L	6610513	6612381	1.732982635498	6611464	1.470608370645	FBgn0031836	441	FBgn0031836	441
403	X	9599115	9600717	1.732392311096	9600025	1.572240908941	FBgn0020378	1845	FBgn0000233	60616
404	3R	12525978	12527749	1.731587648392	12526818	1.520615249872	FBgn0003944	33530	FBgn0063261	50293
405	3R	26208886	26210017	1.730093479156	26209141	1.398329257965	FBgn0015221	4413	FBgn0039764	40413
406	X	2173604	2174719	1.729989051819	2173697	1.724522590637	FBgn0054052	4723	FBgn0003079	22585
407	X	2242366	2245450	1.728668689728	2243845	1.415772353902	FBgn0040387	25	FBgn0001150	41274
408	2R	17378618	17380499	1.727548599243	17379505	1.649258333094	FBgn0034667	5064	FBgn0034657	151426
409	3R	22691804	22693998	1.727544784546	22692986	1.507499414332	FBgn0001197	333	FBgn0001197	333
410	2L	1956706	1959522	1.7259349823	1958302	1.657874612247	FBgn0031375	3783	FBgn0031391	188985
411	2R	2996228	2999167	1.724678993225	2998207	1.675877010121	FBgn0015930	3469	FBgn0015930	3469
412	3R	13413833	13415529	1.724316120148	13414673	1.355293538835	FBgn0038523	5472	FBgn0025571	48528
413	X	3337979	3339431	1.724194049835	3338678	1.280215656056	FBgn0029663	200	FBgn0029664	447
414	3L	15105702	15107978	1.724167823792	15106779	1.502838246963	FBgn0014002	1125	FBgn0029114	94121
415	X	4434341	4436408	1.722688674927	4435572	1.591003792627	FBgn0029717	18454	FBgn0029715	35990
416	2R	5095980	5097523	1.722263336182	5096745	1.373180221109	FBgn0033428	265	FBgn0025286	2251
417	X	6881802	6883430	1.721513748169	6882575	1.486845344305	FBgn0029931	3269	FBgn0029931	3269
418	2R	11810017	11812029	1.718432426453	11810933	1.415742337704	FBgn0034110	1668	FBgn0034110	1668
419	X	5262621	5264265	1.717366218567	5263418	1.494456171989	FBgn0029764	2682	FBgn0029764	2682
420	3R	4006346	4008564	1.715774536133	4007142	1.404444081443	FBgn0001138	22	FBgn0037554	52087
421	3R	1088470	1090845	1.715219497681	1089797	1.367739796638	FBgn0037307	4930	FBgn0051538	13760
422	X	15340797	15342902	1.714457035065	15342091	1.509292811155	FBgn0067708	179	FBgn0030659	74718
423	2L	14039347	14041556	1.713950634003	14040610	1.600217437744	FBgn0028873	2554	FBgn0028876	6974
424	2L	5460562	5462483	1.713276863098	5461707	1.548111021519	FBgn0005511	66	FBgn0005511	66
425	3L	14134770	14136624	1.707714080811	14135731	1.472083061934	FBgn0000411	8148	FBgn0000411	8148
426	3L	21999268	22002226	1.707366943359	22000875	1.600040968727	FBgn0037149	901	FBgn0037149	901
427	2L	13165135	13166864	1.706758975983	13165826	1.525614929199	FBgn0032474	246	FBgn0024291	275
428	2R	6706634	6708556	1.706217765808	6707555	1.535785955541	FBgn0003396	17828	FBgn0033581	41592
429	2L	8824816	8826492	1.705414772034	8825596	1.385187983513	FBgn0029123	29	FBgn0029123	29
430	3R	2809091	2810583	1.701237678528	2809759	1.324719260721	FBgn0000095	15191	FBgn0010774	96367
431	2L	3078248	3080523	1.695770740509	3078337	1.465029144287	FBgn0027571	21722	FBgn0003934	29636
432	3L	20562393	20564333	1.694222450256	20563381	1.578547269106	FBgn0037014	7690	FBgn0001320	65823
433	X	230779	233087	1.693326473236	232123	1.495357334614	FBgn0000022	5270	FBgn0000022	5270
434	3R	18704916	18706976	1.693251132965	18705883	1.57543694973	FBgn0017590	19141	FBgn0039013	153261
435	2R	8295165	8297655	1.691429138184	8296197	1.575499892235	FBgn0003326	254	FBgn0003326	254
436	3L	20406257	20407771	1.691407203674	20406944	1.505935460329	FBgn0052428	245	FBgn0036998	694
437	3R	12540475	12542499	1.691337823868	12541618	1.502400010824	FBgn0003944	18730	FBgn0063261	35493
438	3R	5417072	5418883	1.690822601318	5417998	1.541593521833	FBgn0037720	965	FBgn0037719	1289
439	X	4889290	4890874	1.689154624939	4890225	1.261839389801	FBgn0003028	3309	FBgn0004368	105856
440	3R	11423061	11424560	1.687975883484	11423972	1.160175832113	FBgn0038351	34633	FBgn0053207	67936
441	2L	21743670	21745386	1.68757390976	21744483	1.556863754988	FBgn0032960	571	FBgn0032960	571
442	3L	14606623	14609850	1.687341690063	14607421	1.523412159511	FBgn0041604	9542	FBgn0028418	81398
443	3L	253993	256266	1.686129570007	255302	1.560695928686	FBgn0029002	130	FBgn0035121	7392
444	3L	21531475	21533073	1.686056137085	21532495	1.301083048185	FBgn0023417	204	FBgn0028663	58792
445	3L	15664350	15670058	1.685422420502	15669176	1.513325423002	FBgn0041160	4068	FBgn0041160	4068
446	3L	18760234	18762205	1.685247898102	18761153	1.501759469509	FBgn0001078	2837	FBgn0036815	25279
447	3R	12066199	12069192	1.684414386749	12068428	1.34214130044	FBgn0040071	17057	FBgn0011253	29748
448	3L	5607204	5609119	1.683878898621	5608449	1.372769266367	FBgn0035625	3519	FBgn0035625	3519
449	X	19355545	19357548	1.681834697723	19356696	1.394791781902	FBgn0053525	830	FBgn0027291	949
450	3L	18313106	18315494	1.68159866333	18314287	1.478025794029	FBgn0015946	44614	FBgn0011706	49375
451	3R	20996291	21000216	1.681145191193	20998899	1.575181063484	FBgn0039285	516	FBgn0039286	11836
452	2R	12245163	12246815	1.680959224701	12245929	1.468224465847	FBgn0050463	318	FBgn0025832	124272
453	2R	1702991	1705021	1.680146694183	1704063	1.515962600708	FBgn0033068	668	FBgn0033068	668
454	3R	20122565	20124500	1.678964614868	20123469	1.593634903431	FBgn0000368	2331	FBgn0000368	2331
455	3R	7175758	7177910	1.675863265991	7177025	1.555245567771	FBgn0026064	658	FBgn0026064	658
456	X	13267136	13268837	1.671949386597	13267963	1.500612707699	FBgn0052635	11880	FBgn0030482	37133
457	2R	13336477	13339593	1.669404983521	13338654	1.466491953532	FBgn0050111	9446	FBgn0050111	9446
458	2R	16050509	16052277	1.669363498688	16051236	1.417459556035	FBgn0034513	205	FBgn0034513	205
459	2L	21640013	21640833	1.669331073761	21640796	1.919200062752	FBgn0032956	5549	FBgn0022893	23275
460	X	8115734	8118090	1.667672157288	8116635	1.343787878752	FBgn0030028	5	FBgn0030028	5
461	X	6841770	6843901	1.665803909302	6842809	1.578159472522	FBgn0027108	1090	FBgn0027108	1090
462	2L	7303367	7306074	1.665487766266	7304638	1.405849597033	FBgn0004009	2523	FBgn0004009	2523
463	X	3031449	3033487	1.664688110352	3032653	1.559902381897	FBgn0000479	55	FBgn0028746	3375
464	2R	3041014	3043464	1.664179801941	3042677	1.458826700846	FBgn0033188	2118	FBgn0022772	5156
465	2R	12286676	12288092	1.658415317535	12287291	1.272829882304	FBgn0010213	1480	FBgn0025832	82910
466	X	2159089	2161058	1.658242225647	2160169	1.371112108231	FBgn0023526	11267	FBgn0023526	11267
467	X	492931	494845	1.655154705048	493811	1.561819648743	FBgn0003575	1103	FBgn0002579	7528
468	2L	7575638	7578090	1.651919364929	7577146	1.556382824393	FBgn0031923	1413	FBgn0053529	32723
469	3R	9509259	9511630	1.650296211243	9510371	1.480631099028	FBgn0024555	691	FBgn0024555	691
470	2L	13850019	13851928	1.648024082184	13850861	1.519137326409	FBgn0028532	1449	FBgn0051842	15823
471	3R	5318958	5321050	1.648005485535	5320109	1.385030269623	FBgn0043791	416	FBgn0043791	416
472	2L	7634695	7636125	1.646315336227	7635358	1.062883601469	FBgn0031927	10639	FBgn0053529	90935
473	3R	19124938	19127837	1.644505500793	19126898	1.493588447571	FBgn0039071	10987	FBgn0039067	43119
474	3R	24413596	24415349	1.644408226013	24414404	1.56370523572	FBgn0000659	3599	FBgn0000659	3599
475	3L	1461956	1463832	1.644151687622	1462803	1.536679714918	FBgn0046769	279	FBgn0004635	15479
476	2R	2382473	2385058	1.643951416016	2383996	1.62494468689	FBgn0033109	586	FBgn0033107	57123
477	2L	10608186	10610597	1.642753601074	10609724	1.398999277751	FBgn0032271	21329	FBgn0032269	31932
478	3L	15981291	15985226	1.641579627991	15983202	1.414228975773	FBgn0044028	5537	FBgn0044028	5537
479	X	6889083	6890887	1.6386282444	6889979	1.503551959991	FBgn0029931	4135	FBgn0029931	4135
480	2R	17219116	17222998	1.638257980347	17219804	1.322571218014	FBgn0050403	601	FBgn0004362	1109
481	2L	5977103	5981288	1.635087966919	5978515	1.45840364344	FBgn0000308	2510	FBgn0000308	2510
482	3R	2824493	2827664	1.63486289978	2826801	1.360695711772	FBgn0000095	1851	FBgn0010774	79325
483	X	542815	544980	1.632392883301	543570	1.461364942438	FBgn0021764	91	FBgn0025637	30677
484	2L	6938933	6940564	1.630345821381	6939739	1.325216882369	FBgn0031869	1179	FBgn0031875	17271
485	3R	18498497	18501098	1.62833404541	18499440	1.419754326344	FBgn0039000	451	FBgn0039000	451
486	2L	4999394	5001202	1.625851631165	5000272	1.375679689295	FBgn0053113	9472	FBgn0010607	28819
487	3R	20812036	20813621	1.624979019165	20812722	1.375355631113	FBgn0051422	11164	FBgn0039259	38005
488	2L	12670145	12672200	1.623712539673	12670821	1.38229044746	FBgn0032442	1652	FBgn0032445	22202
489	X	10884219	10885698	1.623000144958	10885192	1.20934689045	FBgn0040851	2259	FBgn0028686	85214
490	2R	16114889	16116740	1.62299156189	16115740	1.474958980785	FBgn0050153	4028	FBgn0046816	5204
491	X	6500309	6503729	1.622778892517	6501272	1.364035522237	FBgn0028360	1420	FBgn0029882	1850
492	2R	3753197	3755619	1.622560977936	3753974	1.202142210568	FBgn0013726	4892	FBgn0010109	9834
493	3R	23262370	23263951	1.622344970703	23263198	1.190029110227	FBgn0016061	18951	FBgn0039509	148981
494	3L	13022812	13024866	1.620607376099	13023712	1.285357683897	FBgn0036342	2741	FBgn0036342	2741
495	3L	8975751	8979892	1.619356155396	8976692	1.437209774466	FBgn0035954	2453	FBgn0035954	2453
496	X	253999	255524	1.618621826172	254682	1.336412774192	FBgn0004170	1800	FBgn0004170	1800
497	3R	13542131	13544278	1.618246078491	13543037	1.559474182129	FBgn0003013	1022	FBgn0003013	1022
498	3L	11560120	11562150	1.618084907532	11561105	1.535402721829	FBgn0003292	610	FBgn0036180	22282
499	2L	3802721	3804421	1.610864162445	3803446	1.36072987318	FBgn0021800	135	FBgn0003430	22234
500	2L	12621407	12623346	1.610146045685	12622135	1.252851570354	FBgn0002970	3787	FBgn0002970	3787
501	X	7151007	7153994	1.608083724976	7153172	1.294979936936	FBgn0024250	5	FBgn0024250	5
502	2R	19694107	19696025	1.607362270355	19695019	1.301091166104	FBgn0034987	938	FBgn0034987	938
503	3L	8983939	8985697	1.607070922852	8984730	1.496850771063	FBgn0035955	932	FBgn0035954	5585
504	X	8886391	8888727	1.60449886322	8887726	1.359607092539	FBgn0030075	4374	FBgn0030086	46823
505	X	8559195	8561493	1.604300260544	8560097	1.320202014026	FBgn0030061	90	FBgn0030061	90
506	X	9611565	9613686	1.603426933289	9612464	1.219086551666	FBgn0030151	11503	FBgn0000233	73055
507	2L	18869898	18872520	1.602556228638	18870854	1.354928802041	FBgn0003896	6331	FBgn0032717	35258
508	X	6543856	6545605	1.600199699402	6544713	1.33576759696	FBgn0029894	974	FBgn0029891	15679
509	2R	13315617	13317659	1.599987983704	13316217	1.204931735992	FBgn0004586	1435	FBgn0004586	1435
510	X	1338347	1340601	1.599472522736	1339879	1.324182987213	FBgn0003517	355	FBgn0003517	355
511	X	1477197	1479273	1.598852157593	1478379	1.59557538874	FBgn0000210	11711	FBgn0023530	47056
512	3R	26729152	26730644	1.598780155182	26729815	1.32670211792	FBgn0053483	2658	FBgn0003720	51778
513	3R	7366652	7369489	1.598690986633	7367401	1.576804357416	FBgn0053512	2432	FBgn0037920	78412
514	2R	5789860	5791384	1.598293304443	5790638	1.342082977295	FBgn0033504	9802	FBgn0033522	150887
515	3L	17343729	17345562	1.598083972931	17344701	1.394036081102	FBgn0036715	87	FBgn0026197	22016
516	3R	24410591	24412973	1.597189903259	24412050	1.481939226389	FBgn0000659	1245	FBgn0000659	1245
517	2L	7299172	7301249	1.59578037262	7300311	1.261179419125	FBgn0004009	6850	FBgn0004009	6850
518	2L	12468468	12470246	1.595608711243	12469486	1.505441315969	FBgn0032437	15804	FBgn0040286	34821
519	3L	15137558	15139210	1.594995498657	15138307	1.51604026556	FBgn0036489	9424	FBgn0029114	62593
520	3R	9704676	9706312	1.594484329224	9705612	1.431871498332	FBgn0008646	5711	FBgn0000576	21969
521	3R	9470770	9472470	1.591804027557	9471605	1.357367543613	FBgn0003498	421	FBgn0003498	421
522	2L	2446644	2448793	1.588170051575	2447751	1.44100598728	FBgn0012017	12293	FBgn0015816	44915
523	3L	2618236	2619943	1.587604045868	2619072	1.451429479262	FBgn0035357	3820	FBgn0035357	3820
524	X	20487621	20489921	1.587307929993	20488251	1.521920889616	FBgn0031128	651	FBgn0003300	16866
525	3R	4076477	4078278	1.58545589447	4077591	1.056916618347	FBgn0040528	3904	FBgn0037555	11357
526	2L	1075982	1078362	1.5836353302	1077110	1.422263887193	FBgn0003310	701	FBgn0003310	701
527	2R	2891876	2894181	1.582312583923	2892644	1.585333824158	FBgn0033159	1038	FBgn0033159	1038
528	2L	9042147	9043924	1.582002639771	9043141	1.238980293274	FBgn0032090	17737	FBgn0052982	82610
529	2R	9821474	9823735	1.580943107605	9822974	1.306702782126	FBgn0033921	5758	FBgn0033922	17715
530	2R	11249718	11251676	1.5797996521	11250385	1.35187956003	FBgn0050089	8124	FBgn0050089	8124
531	3R	4665276	4667438	1.57919883728	4666232	1.523942638846	FBgn0037638	16100	FBgn0037636	19846
532	X	8972203	8973813	1.578814029694	8972881	1.358695149422	FBgn0030090	7358	FBgn0030092	21399
533	3L	14416188	14418909	1.578738689423	14417888	1.530981898308	FBgn0036424	35297	FBgn0036424	35297
534	2R	6579143	6581021	1.575369358063	6580209	1.393630700953	FBgn0040766	16747	FBgn0033581	85754
535	X	10391256	10392845	1.575221538544	10391959	1.346627489726	FBgn0030215	19758	FBgn0052680	53004
536	4	402162	403235	1.574729681015	402254	1.51506485939	FBgn0039905	11386	FBgn0026777	73907
537	3R	18702721	18704628	1.574225902557	18703573	1.306764350218	FBgn0017590	21451	FBgn0039013	150951
538	3L	21279777	21282608	1.573447227478	21280630	1.514165908098	FBgn0037076	35	FBgn0037066	60726
539	2R	9688766	9691882	1.573304176331	9690941	1.381215413411	FBgn0000289	1356	FBgn0000289	1356
540	3R	15756188	15759949	1.572786331177	15757231	1.327351990868	FBgn0038753	2914	FBgn0021776	3611
541	X	10588684	10591218	1.572397232056	10589887	1.422364181942	FBgn0003204	163	FBgn0052672	23666
542	3R	8206772	8209121	1.571662902832	8208333	1.254278211033	FBgn0038028	79	FBgn0038028	79
543	2L	21840334	21841951	1.569226264954	21841059	1.266516236698	FBgn0003866	24871	FBgn0003866	24871
544	2L	5626307	5628069	1.567663669586	5627250	1.218629107756	FBgn0031726	3490	FBgn0031718	76224
545	3L	11793128	11794668	1.567380905151	11793988	1.397839695215	FBgn0036212	2054	FBgn0036213	2811
546	X	16477603	16479425	1.566435813904	16478467	1.253175311618	FBgn0030766	3625	FBgn0030766	3625
547	3R	12707709	12709164	1.566010475159	12708374	1.53453540802	FBgn0015350	2924	FBgn0082171	26337
548	2R	18254180	18255905	1.565966367722	18255098	1.398813752567	FBgn0034774	7724	FBgn0011211	51538
549	2L	4280177	4283538	1.565872907639	4281022	1.440613597631	FBgn0031592	1732	FBgn0003941	53380
550	3R	26887792	26889177	1.565723657608	26888442	1.103561758995	FBgn0002413	1511	FBgn0010808	8808
551	3L	14918107	14919679	1.565025806427	14918893	1.572262853384	FBgn0040487	7522	FBgn0040487	7522
552	2L	221348	225490	1.56356048584	222256	1.241088926792	FBgn0031235	10258	FBgn0031235	10258
553	3R	17318864	17320753	1.562999725342	17319889	1.52919438306	FBgn0051179	4913	FBgn0013984	86362
554	2R	9454899	9456690	1.56263923645	9455754	1.416559920591	FBgn0013733	2263	FBgn0033886	20557
555	3R	9636612	9639127	1.561799049377	9637693	1.51596959432	FBgn0053327	1148	FBgn0053327	1148
556	2R	16554962	16556755	1.560842990875	16555794	1.303838789463	FBgn0003391	8947	FBgn0003391	8947
557	3R	2774076	2775606	1.56023979187	2774781	1.422048956156	FBgn0051488	8675	FBgn0001077	84735
558	X	15480022	15482229	1.559852600098	15481257	1.482186878429	FBgn0030663	3029	FBgn0003463	20780
559	2L	6217875	6219749	1.558749198914	6218816	1.401488752926	FBgn0026755	6234	FBgn0031782	91054
560	X	18149218	18150650	1.555559158325	18149896	1.315947771072	FBgn0030912	5206	FBgn0004956	8134
561	X	13852307	13853913	1.555059432983	13853105	1.357422998973	FBgn0011951	1956	FBgn0027537	196365
562	3R	7256425	7258483	1.554838180542	7257651	1.310031950474	FBgn0037900	191	FBgn0037899	254
563	3R	10309288	10311069	1.554567337036	10310220	1.182861861061	FBgn0038233	27194	FBgn0038234	27370
564	2R	10851231	10853185	1.551338672638	10852059	1.281377029419	FBgn0034012	6421	FBgn0000996	43764
565	3L	736667	738208	1.546372413635	737398	1.231477618217	FBgn0000575	4460	FBgn0000575	4460
566	2L	9567685	9569567	1.546291828156	9568447	1.271265566349	FBgn0032130	445	FBgn0002973	130934
567	3L	2105946	2107587	1.545958042145	2106767	1.181219830233	FBgn0052307	4048	FBgn0035315	73778
568	2L	9447940	9450502	1.5456199646	9449225	1.18438860774	FBgn0053723	8485	FBgn0002973	11712
569	2L	18921081	18922864	1.545448303223	18922067	1.397261367125	FBgn0032723	17810	FBgn0032728	42894
570	2R	15625274	15627602	1.545387744904	15626147	1.125524075826	FBgn0004364	227	FBgn0004364	227
571	2L	15375033	15376407	1.544750213623	15375756	1.104438781738	FBgn0051828	5295	FBgn0001981	45963
572	2R	9070344	9072412	1.544647216797	9071572	1.485065513187	FBgn0033855	228	FBgn0033855	228
573	X	9528853	9532479	1.543714523315	9530546	1.385398023269	FBgn0030150	1653	FBgn0030150	1653
574	X	13063118	13064791	1.543244361877	13064009	1.435316843145	FBgn0052639	6451	FBgn0052639	6451
575	X	6603856	6605418	1.541050434113	6604617	1.234931889702	FBgn0029899	3059	FBgn0029905	61534
576	3L	7408471	7410213	1.539363861084	7409298	1.3607006073	FBgn0014011	172	FBgn0014011	172
577	2L	4350862	4352927	1.538568496704	4351954	1.387263298035	FBgn0031596	1021	FBgn0026319	20036
578	3R	5936754	5939190	1.537343978882	5938115	1.560851156712	FBgn0037788	153	FBgn0037777	66870
579	3L	4235815	4237901	1.536540031433	4237180	1.248268127441	FBgn0041171	661	FBgn0041171	661
580	2R	17914948	17917041	1.535108566284	17916071	1.447689890862	FBgn0053200	162	FBgn0053200	162
581	3R	11850945	11852510	1.534906864166	11851648	1.284836351871	FBgn0003117	171	FBgn0038396	23745
582	3R	12558330	12560866	1.534032821655	12560294	1.36313422521	FBgn0003944	54	FBgn0063261	16817
583	2R	11331212	11332923	1.534001350403	11332034	1.42389606027	FBgn0050084	362	FBgn0050085	51974
584	3R	4517703	4521156	1.531373023987	4520367	1.269101479474	FBgn0001180	3173	FBgn0001180	3173
585	3L	302420	305576	1.531261444092	303315	1.22384262085	FBgn0004373	97	FBgn0004373	97
586	2R	8419398	8422597	1.530983448029	8421681	1.400077146642	FBgn0010488	10223	FBgn0010488	10223
587	2L	6531605	6533098	1.529041290283	6532381	1.306640028954	FBgn0000320	14591	FBgn0031830	25419
588	2R	20320575	20323151	1.528208732605	20322296	1.404092993055	FBgn0000157	134	FBgn0050423	61140
589	3L	15692663	15695403	1.527927398682	15693963	1.312357395887	FBgn0010105	281	FBgn0010105	281
590	X	17151187	17153204	1.527692317963	17152163	1.347734069824	FBgn0004854	3645	FBgn0000163	157287
591	2L	12009839	12012736	1.524681568146	12010625	1.217640484081	FBgn0014019	2249	FBgn0032390	20661
592	2R	9784391	9785996	1.524676322937	9785131	1.315651595592	FBgn0020615	386	FBgn0020615	386
593	3R	24164465	24166847	1.523599147797	24165342	1.494595255171	FBgn0039580	148	FBgn0039580	148
594	2R	19782433	19784365	1.523002147675	19783334	1.269524518181	FBgn0005636	3	FBgn0034987	87377
595	3R	2230318	2233353	1.520683288574	2231116	1.300201416016	FBgn0037443	497	FBgn0037443	497
596	2L	2171601	2173414	1.519919395447	2172553	1.456387758255	FBgn0000097	6196	FBgn0000097	6196
597	3R	25372809	25374645	1.51953792572	25373811	1.395560937769	FBgn0000492	8298	FBgn0040623	56995
598	2L	3821290	3823581	1.518970489502	3822697	1.37180370443	FBgn0003430	2983	FBgn0003430	2983
599	2R	16886054	16887845	1.51812171936	16886987	1.21445736289	FBgn0034626	4936	FBgn0000395	12464
600	2L	5304990	5306399	1.514112949371	5305653	1.063592255116	FBgn0016076	6006	FBgn0015031	21588
601	2R	11269596	11271738	1.513022422791	11270613	1.423038363457	FBgn0050089	28352	FBgn0050089	28352
602	3L	14748042	14750193	1.51246881485	14748819	1.233200013638	FBgn0036449	2863	FBgn0036449	2863
603	3L	114486	116560	1.510771751404	115620	1.362391864552	FBgn0020386	2636	FBgn0035105	52334
604	3L	14141132	14143812	1.510722160339	14142677	1.293274851406	FBgn0000411	1202	FBgn0000411	1202
605	2L	8072079	8073861	1.510317802429	8072949	1.387773725722	FBgn0010287	52	FBgn0010287	52
606	3R	1497388	1499193	1.510229110718	1498330	1.277281705071	FBgn0037363	2895	FBgn0037363	2895
607	X	10892319	10894225	1.50944185257	10893366	1.36400577426	FBgn0030257	3390	FBgn0028686	77040
608	X	8265825	8267629	1.509377479553	8266833	1.30505168438	FBgn0026758	3667	FBgn0052711	11502
609	2R	17210043	17212985	1.509170532227	17210871	1.285479875711	FBgn0010228	1199	FBgn0010228	1199
610	2R	6615800	6617379	1.508452415466	6616541	1.228824496269	FBgn0040765	631	FBgn0033581	49422
611	3R	25088399	25092045	1.507810592651	25089872	1.266932319192	FBgn0003525	8370	FBgn0003525	8370
612	3R	21835551	21837696	1.507648468018	21836364	1.443639785051	FBgn0002732	321	FBgn0002732	321
613	2R	12154116	12155737	1.506886482239	12154906	1.220849609375	FBgn0024232	1197	FBgn0003274	53949
614	2R	3685407	3687281	1.505864143372	3686343	1.133534653982	FBgn0033274	917	FBgn0050373	9864
615	X	239180	240901	1.505230903625	239983	1.341889262199	FBgn0004170	12899	FBgn0004170	12899
616	2R	13475448	13477498	1.504508018494	13476756	1.30774474144	FBgn0003140	5323	FBgn0034282	89883
617	X	18479042	18480835	1.502796173096	18479943	1.257284045219	FBgn0027335	1557	FBgn0030943	2181
618	3R	11858033	11860794	1.502471923828	11860024	1.345547944307	FBgn0003117	8205	FBgn0038396	15369
619	2R	8494932	8497811	1.501782894135	8496155	1.353897243738	FBgn0005624	741	FBgn0005624	741
620	3R	17174201	17176022	1.497809410095	17175152	1.330873321084	FBgn0038881	154	FBgn0043012	79353
621	2R	20525109	20526891	1.497525215149	20525994	1.256285471075	FBgn0004055	6344	FBgn0005634	6921
622	3R	12377053	12378879	1.497297286987	12377959	1.405569672585	FBgn0038442	2200	FBgn0027053	82136
623	X	6666841	6669657	1.49680519104	6668235	1.396689683199	FBgn0029907	256	FBgn0029907	256
624	3R	14123440	14125133	1.496440410614	14124221	1.333979845047	FBgn0010877	385	FBgn0024432	706
625	2L	7094133	7096311	1.495923042297	7094919	1.150568345014	FBgn0031888	10285	FBgn0031886	29086
626	3L	22201280	22202437	1.495906829834	22201401	1.389706438238	FBgn0004179	299	FBgn0037156	887
627	2R	2142757	2145043	1.493687152863	2143392	1.455464839935	FBgn0004145	1549	FBgn0040673	18566
628	X	10569713	10571331	1.493556976318	10570470	1.178864308766	FBgn0003204	19254	FBgn0052672	43083
629	X	5869175	5870583	1.493141174316	5869611	1.30870402943	FBgn0029003	11197	FBgn0029840	65331
630	3R	21472074	21474546	1.491686820984	21472734	1.001871109009	FBgn0067682	452	FBgn0067682	452
631	2L	21776531	21778229	1.490447998047	21777348	1.320284450755	FBgn0051612	5690	FBgn0032960	32294
632	2L	18751808	18753468	1.489225387573	18752693	1.273755915025	FBgn0032709	16354	FBgn0032702	53646
633	3R	10548895	10550428	1.488971710205	10549686	1.340000808239	FBgn0053967	292	FBgn0038257	23357
634	X	17085378	17086935	1.488058567047	17086250	1.242899864912	FBgn0000630	168	FBgn0000163	91374
635	3R	21866890	21869160	1.487261295319	21868417	1.415148437023	FBgn0001139	985	FBgn0000591	2371
636	X	10359913	10361695	1.487109184265	10360862	1.10012029012	FBgn0052680	21907	FBgn0052680	21907
637	3R	5934404	5936351	1.485914230347	5935356	1.321758598089	FBgn0028734	488	FBgn0037777	64111
638	3R	8106917	8108084	1.48166847229	8107650	0.911736726761	FBgn0038009	11008	FBgn0010044	98108
639	2R	16160250	16162813	1.480002403259	16161009	1.231467664242	FBgn0034537	2108	FBgn0061362	2366
640	2L	17496032	17497765	1.477877616882	17496931	1.212518310547	FBgn0032646	107	FBgn0032646	107
641	X	4271345	4272857	1.476541519165	4272081	1.274539580712	FBgn0000179	13988	FBgn0029714	125123
642	2L	430592	432615	1.475967407227	431752	1.16465473175	FBgn0004583	499	FBgn0031253	10345
643	X	8404956	8407736	1.475063323975	8406070	1.427774773704	FBgn0030049	173	FBgn0030054	45468
644	2L	3004762	3006374	1.473839759827	3005338	1.107016748852	FBgn0031488	8163	FBgn0002989	12577
645	3L	14597277	14598745	1.472911834717	14598020	1.249902837417	FBgn0041604	141	FBgn0028418	71997
646	3R	20574353	20576067	1.47166633606	20575012	1.223097071928	FBgn0003719	444	FBgn0003719	444
647	3L	5966234	5969318	1.471403121948	5968505	1.199871838093	FBgn0052406	2656	FBgn0035656	18553
648	X	4240188	4241944	1.471222877502	4241091	1.340021049275	FBgn0052773	7603	FBgn0029714	156113
649	3L	16383706	16385550	1.471209526062	16384668	1.401971957263	FBgn0027080	114	FBgn0014163	7570
650	3R	23033714	23035267	1.470713615417	23034534	1.303022729026	FBgn0054006	10530	FBgn0005696	30281
651	3R	12554484	12557874	1.469584941864	12555204	1.173772414525	FBgn0003944	5144	FBgn0063261	21907
652	X	5357930	5359299	1.469227552414	5358750	1.032923907042	FBgn0029771	3748	FBgn0029771	3748
653	X	9538632	9540013	1.468994855881	9539258	1.186573471342	FBgn0000233	151	FBgn0000233	151
654	2R	11616937	11618971	1.468647956848	11617730	1.259524513693	FBgn0014020	181	FBgn0034073	264
655	X	1997945	1999444	1.467186450958	1998660	1.193686008453	FBgn0023507	1016	FBgn0025626	77368
656	2R	6045892	6048496	1.466207504272	6046981	1.332137107849	FBgn0005630	8094	FBgn0004399	22736
657	3R	628688	630991	1.463214874268	630319	1.118213176727	FBgn0051529	1847	FBgn0051529	1847
658	3L	6952771	6954350	1.462335586548	6953522	1.225922584534	FBgn0001104	478	FBgn0001104	478
659	2L	4220876	4222492	1.462079524994	4221750	1.246198266745	FBgn0001075	3898	FBgn0031590	5347
660	3R	12581215	12582099	1.461668968201	12582028	1.229355192184	FBgn0063261	4917	FBgn0063261	4917
661	2R	4803570	4805271	1.461125850677	4804472	1.313530080459	FBgn0028408	802	FBgn0033400	6030
662	2L	3425434	3427320	1.460978031158	3426378	1.398105481092	FBgn0031530	3426	FBgn0031538	35597
663	3L	20450261	20452196	1.459494590759	20451396	1.275177531772	FBgn0037007	1877	FBgn0037007	1877
664	3R	4018132	4019747	1.459365844727	4018936	1.077424834756	FBgn0053779	11608	FBgn0037554	40293
665	2L	355470	357988	1.457832336426	356445	1.435734838247	FBgn0031250	1423	FBgn0031250	1423
666	3R	16921700	16923774	1.457779884338	16922723	1.228742182255	FBgn0038853	804	FBgn0010770	19235
667	3R	735936	737291	1.456649780273	736577	1.024564057589	FBgn0051536	299	FBgn0004183	37309
668	3R	1556883	1558339	1.456552505493	1557880	1.345009724299	FBgn0037368	1383	FBgn0037372	22615
669	2R	20476473	20477957	1.456026077271	20477094	1.105134773254	FBgn0002607	53	FBgn0002607	53
670	3R	10504525	10506844	1.455721855164	10505382	1.441457243527	FBgn0038252	16217	FBgn0051314	17675
671	3R	21421457	21422864	1.453681945801	21422130	1.111292494668	FBgn0039345	12720	FBgn0039345	12720
672	X	4034850	4036341	1.449844360352	4035623	1.159432264475	FBgn0000635	15704	FBgn0026080	72944
673	3R	25516340	25518938	1.446125984192	25518284	1.156150593477	FBgn0039683	245	FBgn0039680	16886
674	3R	27762635	27764537	1.445858001709	27763559	1.410014986992	FBgn0039886	40293	FBgn0002780	114235
675	X	8954439	8956185	1.445764541626	8955262	1.257019370794	FBgn0030089	1348	FBgn0046828	18766
676	3R	2710387	2711980	1.445379734039	2711170	1.236623287201	FBgn0001077	21124	FBgn0001077	21124
677	3R	27046783	27049521	1.444365978241	27048115	1.299628257751	FBgn0039831	1689	FBgn0039831	1689
678	3L	4212778	4216788	1.441699981689	4214251	1.340113533868	FBgn0001257	5428	FBgn0011692	12017
679	X	1177639	1179830	1.439920902252	1179006	1.312895718743	FBgn0025641	171	FBgn0026875	85552
680	2R	14786621	14788188	1.439208745956	14787274	1.196652328267	FBgn0003254	3315	FBgn0003254	3315
681	3R	10477529	10479166	1.439055919647	10478456	1.336184669943	FBgn0026578	2967	FBgn0026578	2967
682	X	4784255	4786825	1.437605857849	4785964	1.236757331424	FBgn0004368	1595	FBgn0004368	1595
683	X	5467137	5468956	1.437235832214	5467961	1.278430854573	FBgn0004687	166	FBgn0029783	43245
684	3R	1299313	1301595	1.436664581299	1300175	1.224130630493	FBgn0025825	145	FBgn0037330	3822
685	3L	2640938	2643012	1.436480522156	2641944	1.280669324538	FBgn0053233	1227	FBgn0035357	26692
686	X	377312	380390	1.436357498169	379484	1.420571744442	FBgn0000570	558	FBgn0000570	558
687	3R	7035328	7037907	1.435872077942	7036244	1.21367300258	FBgn0037874	269	FBgn0037874	269
688	3L	1021555	1022912	1.434810638428	1022201	0.936421614427	FBgn0024277	3794	FBgn0035164	201155
689	2L	6722149	6726130	1.433002471924	6724199	1.241455695208	FBgn0046704	292	FBgn0025777	844
690	2L	870361	872156	1.431927680969	871384	1.266834595624	FBgn0053526	920	FBgn0053526	920
691	3R	177451	179011	1.431240081787	178100	1.261713802814	FBgn0001204	5728	FBgn0001204	5728
692	3R	10103295	10105312	1.429420471191	10104510	1.142001597087	FBgn0003862	8113	FBgn0003862	8113
693	3R	16881117	16882665	1.429080486298	16881743	1.112409563626	FBgn0011672	4774	FBgn0010770	60215
694	3R	17283562	17285186	1.42875289917	17284339	1.132900911219	FBgn0011278	12297	FBgn0013984	121912
695	3R	19613756	19615691	1.428524017334	19614672	1.224644839764	FBgn0015513	7164	FBgn0015513	7164
696	X	2001599	2004217	1.428296089172	2002584	1.393951952457	FBgn0004654	1292	FBgn0025626	81292
697	2L	2160612	2162477	1.427594661713	2161398	1.167631520165	FBgn0031393	5638	FBgn0031393	5638
698	2L	19322095	19323728	1.425237178802	19322794	1.135477364063	FBgn0032769	26559	FBgn0024245	36359
699	2R	1757973	1759622	1.423334598541	1758716	1.373197106754	FBgn0033075	9304	FBgn0033074	25701
700	3R	17324397	17326236	1.42197227478	17325268	1.37225240469	FBgn0051179	466	FBgn0013984	80983
701	3R	10919609	10921260	1.421697616577	10920531	1.277095205644	FBgn0051304	7391	FBgn0038301	118791
702	2L	2885454	2886920	1.421378135681	2886168	1.087023544312	FBgn0041111	216	FBgn0004584	86508
703	3R	4858555	4862308	1.421127319336	4861357	1.277988854577	FBgn0002932	3832	FBgn0002932	3832
704	3L	14937052	14938940	1.420626163483	14937810	1.168077723185	FBgn0000216	118	FBgn0000216	118
705	2L	12665501	12666951	1.418260574341	12666245	1.034235281103	FBgn0032442	2924	FBgn0032445	26778
706	X	18763519	18764930	1.417909860611	18764198	1.14685532252	FBgn0052541	98	FBgn0030974	36628
707	3R	10508709	10510239	1.41667175293	10509463	1.181062489748	FBgn0051314	13594	FBgn0051314	13594
708	3L	854771	857015	1.416568756104	855499	1.160124778748	FBgn0052479	64	FBgn0035164	34453
709	3L	19072097	19073695	1.416370391846	19072932	1.202028691769	FBgn0036851	2725	FBgn0036844	21251
710	2R	12181981	12183659	1.416163921356	12182946	1.217558636385	FBgn0024315	405	FBgn0003274	81989
711	2R	3001691	3003451	1.414231300354	3002485	1.284795939922	FBgn0015930	809	FBgn0015930	809
712	X	3688477	3692097	1.41284942627	3690770	1.206526316129	FBgn0000542	9437	FBgn0000542	9437
713	X	18517987	18520591	1.411713600159	18519060	1.38894712925	FBgn0004959	646	FBgn0004959	646
714	X	3204573	3205974	1.411458015442	3205314	0.966444995668	FBgn0000472	24025	FBgn0000472	24025
715	2R	8511588	8513737	1.41121673584	8512831	1.406470747555	FBgn0008654	199	FBgn0005624	15935
716	X	20534158	20536261	1.409561157227	20535525	1.136852645874	FBgn0031129	11111	FBgn0003300	30408
717	3R	11303215	11304922	1.409311294556	11304116	1.233455955982	FBgn0038341	2201	FBgn0067339	60611
718	3L	3527907	3529586	1.409191131592	3528852	1.357576472419	FBgn0005640	29635	FBgn0001254	32643
719	2L	7854644	7855882	1.408063411713	7855386	0.864759031932	FBgn0040099	1704	FBgn0020618	28134
720	2R	10864249	10866255	1.407337188721	10865041	1.160109519958	FBgn0034013	24	FBgn0000996	30782
721	2L	131896	133855	1.405744075775	132890	1.283590495586	FBgn0001142	830	FBgn0031227	22431
722	2L	15486592	15488974	1.405185699463	15488091	1.110999643803	FBgn0002524	6948	FBgn0003448	13893
723	2L	9705004	9706785	1.404767513275	9705935	1.170259356499	FBgn0051710	9	FBgn0032138	5334
724	X	16075240	16077118	1.400756835938	16076104	1.235321331024	FBgn0003933	11950	FBgn0003933	11950
725	3L	15630618	15632352	1.398399829865	15631581	1.177715862499	FBgn0014851	5074	FBgn0041160	33527
726	3L	690537	692388	1.397602081299	691335	1.301881217957	FBgn0035158	398	FBgn0035156	14888
727	2L	1062385	1064225	1.397283315659	1063198	1.226168453693	FBgn0003310	14613	FBgn0003310	14613
728	3L	16074327	16075784	1.396625041962	16075013	0.885223192327	FBgn0017453	2634	FBgn0010280	3510
729	X	19186479	19188385	1.395851135254	19187171	1.063099350248	FBgn0031016	49	FBgn0031008	84350
730	3R	7197143	7199318	1.394484043121	7198176	1.345054944356	FBgn0004595	334	FBgn0026064	21809
731	X	19054005	19055322	1.39386844635	19054636	0.999587313334	FBgn0031001	75	FBgn0031001	75
732	2R	2929694	2932257	1.393815040588	2931290	1.237314560834	FBgn0003460	445	FBgn0033159	37608
733	2L	7584305	7586042	1.392580986023	7585158	1.237111449242	FBgn0083141	3223	FBgn0053529	40735
734	X	7736934	7738897	1.392260789871	7737829	1.130057543516	FBgn0029970	1021	FBgn0029970	1021
735	2L	1953868	1955483	1.39204788208	1954572	1.244703888893	FBgn0031375	53	FBgn0031391	192715
736	2R	12029299	12031395	1.39098072052	12030303	1.047406107187	FBgn0011260	15244	FBgn0034138	55797
737	3R	5706447	5708036	1.390442371368	5707264	1.249992191792	FBgn0037767	5867	FBgn0065050	103058
738	3L	9353293	9354702	1.389094352722	9354116	1.004593104124	FBgn0001227	730	FBgn0011769	9132
739	3R	1832645	1834750	1.388228416443	1833426	1.279379704419	FBgn0003261	875	FBgn0003261	875
740	2R	9017602	9019468	1.387978076935	9018427	1.179220378399	FBgn0033845	281	FBgn0033845	281
741	2R	9511167	9512703	1.387456417084	9511873	1.271638965607	FBgn0002643	4785	FBgn0033889	16907
742	2L	19204350	19205803	1.387201309204	19204875	1.121048759012	FBgn0015380	18600	FBgn0032762	75520
743	2L	14460772	14462499	1.387154817581	14461815	1.281019519357	FBgn0028844	10999	FBgn0005771	29047
744	X	17601403	17603022	1.386909484863	17602373	1.225819269816	FBgn0024184	947	FBgn0030866	29162
745	X	5381111	5382862	1.386766433716	5381894	1.175489872694	FBgn0065061	12275	FBgn0029771	19396
746	2L	1118796	1120908	1.386626243591	1119723	1.16138159434	FBgn0031302	6735	FBgn0031302	6735
747	3L	21518077	21519496	1.386543273926	21518651	1.143341779709	FBgn0037104	3458	FBgn0028663	44948
748	X	16166287	16168379	1.386030673981	16167414	1.115685294656	FBgn0011764	135	FBgn0011764	135
749	3L	7921401	7922743	1.384301185608	7922089	1.11839607358	FBgn0041156	49	FBgn0035827	11767
750	3R	4741103	4742468	1.383813381195	4741831	1.029597789049	FBgn0003177	15147	FBgn0037644	28895
751	3R	2915341	2916323	1.382807731628	2916291	1.204546610514	FBgn0040670	3555	FBgn0003884	4031
752	3L	6807837	6809238	1.381784915924	6808615	1.058332252502	FBgn0003995	44508	FBgn0035714	81755
753	X	19607879	19609947	1.381450653076	19609286	1.042484507841	FBgn0031071	7579	FBgn0031071	7579
754	3L	4066497	4068028	1.381298065186	4067224	1.135925420125	FBgn0004516	5052	FBgn0000449	21388
755	X	1255377	1257574	1.381290435791	1256803	1.243425116819	FBgn0024985	6917	FBgn0028274	64230
756	X	12518454	12519641	1.38094329834	12519107	1.027727782726	FBgn0030417	21028	FBgn0053963	25708
757	3L	12582713	12584321	1.379861831665	12583518	1.129224440631	FBgn0015919	555	FBgn0004926	82834
758	X	13474248	13476770	1.37945318222	13475793	1.149094329161	FBgn0030505	17099	FBgn0030507	26167
759	2R	19146273	19147669	1.379402637482	19146943	1.09157204628	FBgn0004795	6731	FBgn0016762	54655
760	3L	189588	191124	1.378347396851	190334	1.21601452547	FBgn0035109	610	FBgn0035110	5885
761	X	2491856	2493991	1.378347396851	2492978	1.08910176158	FBgn0003371	2872	FBgn0003371	2872
762	2R	13062097	13063716	1.375828742981	13063013	1.205714001375	FBgn0010409	656	FBgn0010409	656
763	2R	14209553	14211565	1.375818729401	14210590	1.15595343709	FBgn0034377	907	FBgn0023214	22195
764	2L	1972013	1974068	1.374373435974	1973158	1.334385647493	FBgn0031376	987	FBgn0031391	174129
765	X	17662416	17665163	1.37407207489	17664359	1.238275612102	FBgn0030870	418	FBgn0030870	418
766	2R	10642678	10645245	1.373779773712	10643261	1.29509216547	FBgn0015371	13141	FBgn0033989	136175
767	3R	26670568	26672354	1.37377166748	26671464	1.385668665171	FBgn0003720	6573	FBgn0003720	6573
768	2L	8415501	8417336	1.373268127441	8416362	1.11863848567	FBgn0027932	672	FBgn0027932	672
769	X	19470951	19472925	1.372861385345	19472057	1.309209879707	FBgn0026680	232	FBgn0026680	232
770	2L	19448139	19449932	1.372634410858	19449022	1.369373041041	FBgn0051699	372	FBgn0051699	372
771	X	2148683	2153249	1.370646953583	2149678	1.165078331442	FBgn0023526	776	FBgn0023526	776
772	2R	11401064	11402469	1.370257854462	11401554	0.89444771409	FBgn0003425	4163	FBgn0003425	4163
773	X	343350	345111	1.369488716125	344303	1.430304659737	FBgn0029525	61	FBgn0000570	35739
774	3R	8085904	8088017	1.368185520172	8087170	1.152282266056	FBgn0003651	2699	FBgn0010044	118588
775	3L	3019984	3022407	1.367719650269	3021526	1.256997669444	FBgn0035388	2796	FBgn0035388	2796
776	2R	10547315	10549786	1.367517471313	10548085	1.130108624697	FBgn0043530	8383	FBgn0033989	40999
777	3R	10416699	10418188	1.36741065979	10417474	0.989480579601	FBgn0020299	711	FBgn0020299	711
778	X	19605446	19606800	1.367114067078	19606209	1.079990565777	FBgn0031070	9949	FBgn0031070	9949
779	2R	5484974	5487974	1.366523265839	5487037	1.251384168863	FBgn0000606	4017	FBgn0000606	4017
780	2L	10662901	10664675	1.366253852844	10663966	1.266644421746	FBgn0051871	1879	FBgn0032293	68852
781	2R	7542111	7543941	1.366080760956	7542992	1.148986031027	FBgn0033675	603	FBgn0011704	41642
782	2L	2998894	3001416	1.365812778473	2999871	1.113983750343	FBgn0025681	6907	FBgn0002989	7110
783	2R	13407311	13409575	1.365711212158	13408292	1.265429407358	FBgn0034283	913	FBgn0034282	21419
784	3R	2074432	2075841	1.365022659302	2075236	0.864427790922	FBgn0037414	522	FBgn0053097	118774
785	X	19313380	19314938	1.364974975586	19314268	0.886858304342	FBgn0031020	178	FBgn0044030	455
786	3R	12276217	12277771	1.364953517914	12276984	1.161069989204	FBgn0044826	2566	FBgn0044826	2566
787	2L	1517414	1518990	1.364888191223	1518210	1.068824529648	FBgn0001174	26	FBgn0001174	26
788	2L	7511605	7513429	1.364634513855	7512545	1.343613007489	FBgn0011283	15185	FBgn0053529	31878
789	3R	9856825	9858159	1.361524581909	9857407	1.046390088399	FBgn0038192	370	FBgn0038196	4480
790	3R	909844	913381	1.36137008667	912504	1.338323537041	FBgn0010313	96	FBgn0010313	96
791	2L	7495056	7496740	1.360973834991	7495845	1.140229056863	FBgn0011283	1515	FBgn0053529	48578
792	2L	90880	92676	1.360822677612	91770	1.256403951084	FBgn0031216	2982	FBgn0002931	4388
793	X	6884173	6887018	1.36049413681	6885300	1.259245574474	FBgn0029931	544	FBgn0029931	544
794	3R	21713883	21715307	1.360099315643	21714642	0.876824968001	FBgn0028717	377	FBgn0002735	110938
795	2R	8103916	8106639	1.35958147049	8105606	1.16972592473	FBgn0050055	396	FBgn0050055	396
796	3R	23019311	23020879	1.3587474823	23019999	1.174047692617	FBgn0004197	283	FBgn0005696	44816
797	2L	16318847	16320470	1.358547210693	16319650	1.289820951574	FBgn0000250	2380	FBgn0000250	2380
798	3R	4484534	4486856	1.3579454422	4486069	1.228668540716	FBgn0000171	414	FBgn0000447	6333
799	2R	17749726	17752319	1.35741853714	17751582	1.088352620602	FBgn0020307	37	FBgn0034704	69094
800	2L	5092516	5094004	1.356530189514	5093300	1.008432984352	FBgn0031681	215	FBgn0028696	22297
801	2L	16486844	16488470	1.356477737427	16487577	1.199668169022	FBgn0032586	106	FBgn0025678	134887
802	2R	2324926	2326891	1.356309890747	2325770	1.25063828861	FBgn0033107	1103	FBgn0033107	1103
803	2R	4147813	4149927	1.356134414673	4148542	1.132550266054	FBgn0033317	4767	FBgn0033315	9145
804	2R	9481343	9483031	1.35608291626	9482255	1.263472016652	FBgn0020766	1999	FBgn0033886	5944
805	2L	3817332	3819032	1.355806112289	3818080	1.382904320955	FBgn0031573	4673	FBgn0003430	7600
806	3R	20407126	20408583	1.355596065521	20407897	1.133774280548	FBgn0039209	680	FBgn0039210	2958
807	3L	1392999	1395277	1.355146408081	1393969	1.344409886528	FBgn0035216	789	FBgn0004635	53355
808	3R	20962916	20964800	1.354971885681	20963796	1.286398768425	FBgn0039283	3	FBgn0039283	3
809	3L	8162725	8164389	1.354345560074	8163624	1.040659371544	FBgn0035851	1595	FBgn0035851	1595
810	2L	18880793	18882347	1.353628158569	18881571	1.152187665304	FBgn0003896	4386	FBgn0032717	45975
811	3R	17404712	17407102	1.352949142456	17405772	1.013700548808	FBgn0013984	479	FBgn0013984	479
812	3R	12527975	12529506	1.34961271286	12528679	1.173126837787	FBgn0003944	31669	FBgn0063261	48432
813	X	12549063	12551120	1.348729133606	12550173	0.99552673452	FBgn0030417	10038	FBgn0053963	56774
814	3L	15503041	15504493	1.34735250473	15503785	1.064449001761	FBgn0004396	3112	FBgn0036503	21500
815	3R	27572580	27574707	1.347250938416	27573532	1.226573675871	FBgn0011013	281	FBgn0011013	281
816	3L	13889795	13891311	1.34493637085	13890540	1.147314757109	FBgn0026376	33	FBgn0036386	3716
817	2L	16226673	16228240	1.343173027039	16227453	1.173095282386	FBgn0028859	2643	FBgn0028897	30599
818	3L	665174	666628	1.341386318207	665878	1.052614331245	FBgn0035152	153	FBgn0035156	10569
819	X	12408202	12410514	1.341054916382	12408940	1.148150716509	FBgn0030400	8179	FBgn0015024	78780
820	3R	19018332	19020089	1.340850830078	19019291	1.173150539398	FBgn0011596	10465	FBgn0039066	57975
821	3R	12589117	12590604	1.339849948883	12589884	1.131779670715	FBgn0020556	9027	FBgn0020556	9027
822	2L	5409572	5411372	1.339779376984	5410476	1.210341116961	FBgn0016660	6134	FBgn0005511	51165
823	2L	18732431	18734167	1.338941574097	18733494	1.164751261473	FBgn0032709	2845	FBgn0032702	34447
824	3R	21864787	21866574	1.338933944702	21865657	1.119827240705	FBgn0000591	389	FBgn0000591	389
825	3R	2586285	2588766	1.338699817657	2587962	1.151525646448	FBgn0000071	353	FBgn0000071	353
826	X	8057408	8059159	1.338346481323	8058354	1.142158031464	FBgn0030025	27566	FBgn0030028	58286
827	3L	19000690	19002312	1.337915420532	19001475	1.073037028313	FBgn0002945	9115	FBgn0002945	9115
828	2L	19933683	19935625	1.337635993958	19934729	1.167926535887	FBgn0032831	6565	FBgn0043021	122386
829	X	20059590	20063065	1.337466239929	20061981	1.226136779785	FBgn0015789	119	FBgn0031098	184
830	3L	7576863	7578644	1.337341070175	7577825	1.103799483355	FBgn0035802	10772	FBgn0014011	168699
831	X	549919	550952	1.336131095886	550751	1.097459879788	FBgn0021764	7090	FBgn0025637	37858
832	3R	21281675	21283243	1.33528137207	21282393	1.18891175588	FBgn0004509	16385	FBgn0039337	20332
833	3R	9761066	9763024	1.334643363953	9762211	1.264451840345	FBgn0038188	6913	FBgn0000576	34630
834	2R	3500217	3502197	1.333422660828	3501431	1.079231527117	FBgn0033247	1156	FBgn0033243	21594
835	3R	26580108	26581926	1.332679748535	26580949	1.211877902349	FBgn0039801	8939	FBgn0003720	97088
836	2L	160271	162593	1.332604408264	161832	1.109080016613	FBgn0016977	2798	FBgn0016977	2798
837	2L	13888423	13889668	1.332601547241	13889074	0.937640021829	FBgn0019890	15585	FBgn0019890	15585
838	2L	248320	250370	1.332253456116	249583	1.124917058384	FBgn0001309	1212	FBgn0001309	1212
839	3R	935060	936536	1.332109451294	935658	1.199200153351	FBgn0037293	18152	FBgn0010313	23250
840	3L	1532492	1534495	1.331740379333	1533709	1.165527284145	FBgn0035231	3316	FBgn0035233	8058
841	X	15332252	15333515	1.331645965576	15332921	0.978969602024	FBgn0067708	8991	FBgn0030659	83888
842	3L	16416859	16418477	1.330442905426	16417544	1.191795966204	FBgn0052159	331	FBgn0014163	40446
843	X	11458813	11460474	1.330418586731	11459635	1.140053451061	FBgn0004370	145	FBgn0030322	6043
844	2L	21020516	21024291	1.330160140991	21022204	1.092685895808	FBgn0010395	18221	FBgn0023388	107741
845	3R	11068693	11070197	1.329464912415	11069468	1.230390857248	FBgn0001219	1101	FBgn0001219	1101
846	X	21658992	21660523	1.329357147217	21659699	1.206116003149	FBgn0031187	497	FBgn0031186	1714
847	3R	12394910	12397325	1.329105377197	12396383	1.318647742271	FBgn0038445	855	FBgn0038453	72944
848	X	2321199	2322674	1.328987121582	2321873	1.271423367893	FBgn0040388	4286	FBgn0004050	17948
849	2R	10496514	10498266	1.327919721603	10497505	1.022616582758	FBgn0033988	1347	FBgn0033988	1347
850	2R	8962578	8964524	1.327656745911	8963567	1.257932454348	FBgn0050062	1322	FBgn0050062	1322
851	3R	12105652	12107066	1.326842546463	12106377	1.176834195852	FBgn0051283	1982	FBgn0051283	1982
852	2R	9469165	9470875	1.326088905334	9470055	1.103103357203	FBgn0053155	51	FBgn0033886	6256
853	2R	20730006	20731590	1.325116157532	20730782	1.09173822403	FBgn0001325	3433	FBgn0001325	3433
854	3R	19170689	19172709	1.324532985687	19171649	1.117078272502	FBgn0003118	235	FBgn0002622	12876
855	X	10337986	10340109	1.324255943298	10338677	1.177387686337	FBgn0052680	278	FBgn0052680	278
856	3R	2819369	2821466	1.323647499084	2820468	1.188290059566	FBgn0000095	4482	FBgn0010774	85658
857	X	17635585	17637347	1.32283115387	17636241	0.811339069815	FBgn0026058	11254	FBgn0030870	28536
858	X	20473180	20474933	1.322818756104	20473912	1.201848953962	FBgn0031127	5086	FBgn0003300	31205
859	X	1754891	1756724	1.322703361511	1755757	1.281212918899	FBgn0000117	1039	FBgn0000117	1039
860	2R	16982047	16983615	1.322407722473	16982812	1.150510243007	FBgn0010415	5938	FBgn0010415	5938
861	3R	25596016	25599153	1.321653842926	25597104	1.329227756051	FBgn0001297	4397	FBgn0020235	22246
862	X	6196981	6198915	1.321299552917	6197945	1.172344572404	FBgn0026708	2080	FBgn0029868	2310
863	2R	4154355	4156157	1.318833351135	4155180	1.14636765586	FBgn0003892	6268	FBgn0003892	6268
864	3L	20948009	20948809	1.318830966949	20948720	1.340631908841	FBgn0003415	12545	FBgn0003415	12545
865	3R	12745807	12747942	1.315145969391	12747202	1.117985585157	FBgn0051270	2305	FBgn0082171	65165
866	2R	3988868	3990531	1.31424665451	3989644	1.222901877235	FBgn0033296	5534	FBgn0022027	147620
867	X	14486236	14488359	1.313407897949	14487495	1.102780151367	FBgn0015773	273	FBgn0015773	273
868	3R	17492134	17493726	1.312255382538	17492805	1.156730771065	FBgn0038894	1505	FBgn0004493	4667
869	2R	20110537	20112314	1.312158107758	20111426	1.155502824222	FBgn0035035	214	FBgn0035032	4005
870	4	853959	855172	1.310809135437	854598	1.11567696929	FBgn0039938	335	FBgn0039930	195011
871	2L	11003162	11004667	1.31033039093	11003946	1.303769167732	FBgn0015756	243	FBgn0032329	7139
872	X	5990174	5991539	1.310298442841	5990833	1.0065110431	FBgn0029846	209	FBgn0029840	55891
873	2L	9415660	9417112	1.310004234314	9416343	1.203581174215	FBgn0032116	250	FBgn0002973	21170
874	2R	10996582	10997905	1.308674812317	10997347	0.98072570913	FBgn0034021	349	FBgn0019968	49754
875	2R	19855220	19856849	1.307670593262	19856029	1.292942970991	FBgn0004101	4716	FBgn0034987	160072
876	3L	22878566	22880000	1.306585788727	22879210	1.002698337331	FBgn0037207	155	FBgn0037207	155
877	3R	7702110	7703754	1.305799484253	7703016	1.114433705807	FBgn0003312	59	FBgn0037955	54806
878	X	10313213	10314606	1.305648803711	10313967	0.885632461972	FBgn0030205	4836	FBgn0083167	8002
879	3L	357663	359148	1.305599212646	358295	0.986917793751	FBgn0003749	2553	FBgn0035136	13380
880	3R	6506092	6507845	1.305295944214	6506832	0.987348191878	FBgn0037819	1933	FBgn0001235	42446
881	3L	20553372	20556726	1.304327964783	20554224	1.146187663078	FBgn0001323	153	FBgn0001320	74980
882	2R	2788623	2791344	1.304176330566	2790626	1.181867420673	FBgn0033156	346	FBgn0033156	346
883	3R	13982033	13983422	1.303498744965	13982851	1.077765673399	FBgn0038568	1641	FBgn0022943	7534
884	X	16297325	16298679	1.302212715149	16298028	1.035534858704	FBgn0010256	15414	FBgn0010256	15414
885	3R	2487874	2489796	1.301672935486	2488924	1.148392424864	FBgn0024912	3102	FBgn0026567	5320
886	3R	7644254	7645785	1.300936222076	7644870	1.035164664773	FBgn0019624	211	FBgn0019624	211
887	3L	2864592	2867157	1.30077123642	2865661	1.071312665939	FBgn0035379	10035	FBgn0035370	115133
888	3R	19168909	19170236	1.297941684723	19169478	0.964335918427	FBgn0003118	2406	FBgn0002622	15047
889	3L	668320	670001	1.297479629517	669281	1.195434710559	FBgn0035153	204	FBgn0035156	7166
890	X	14081259	14082588	1.29651260376	14081848	0.952555835247	FBgn0002873	68	FBgn0002873	68
891	3R	4682385	4684075	1.29625082016	4683321	1.052258940304	FBgn0011966	4281	FBgn0011966	4281
892	3L	10742890	10744223	1.295181274414	10743448	0.921786606312	FBgn0036102	31691	FBgn0026160	88391
893	3L	2368433	2370250	1.295052051544	2369161	1.172675251961	FBgn0052299	4605	FBgn0052299	4605
894	3L	11316293	11318220	1.29444026947	11317072	0.883116930723	FBgn0036154	21406	FBgn0041094	90816
895	2L	18479618	18480778	1.294059514999	18480276	0.951476764679	FBgn0032681	164	FBgn0032682	1140
896	2R	2374563	2376447	1.293235301971	2375246	1.004977448781	FBgn0033109	9336	FBgn0033107	48373
897	2R	14202803	14204392	1.292726039886	14203687	1.01513749361	FBgn0034376	208	FBgn0023214	15292
898	X	8469768	8471110	1.290866374969	8470284	0.929225416744	FBgn0030054	18746	FBgn0030054	18746
899	3R	21458058	21459587	1.290107727051	21458768	1.10646315182	FBgn0039350	4781	FBgn0039350	4781
900	3L	21578034	21579325	1.289637565613	21578658	0.99985369514	FBgn0053291	143	FBgn0028663	104955
901	3R	25866228	25867796	1.289625167847	25867044	1.150503046372	FBgn0003510	107	FBgn0003510	107
902	3L	12063765	12065137	1.289436340332	12064365	0.951418495178	FBgn0036246	1775	FBgn0036248	27825
903	2L	16281862	16284281	1.289351463318	16283208	1.197184026241	FBgn0001994	449	FBgn0001994	449
904	2R	17149886	17151556	1.289115428925	17150786	1.174711108208	FBgn0034644	2974	FBgn0034643	8536
905	3L	8660654	8662251	1.288743019104	8661423	1.118081766016	FBgn0001168	11717	FBgn0001168	11717
906	3R	2250936	2252419	1.28827381134	2251699	1.041776736577	FBgn0014963	19101	FBgn0037443	20086
907	2R	18724794	18726484	1.28720998764	18725755	1.105917706209	FBgn0034834	6616	FBgn0034846	128480
908	X	2268274	2269990	1.286832332611	2269359	1.058448046446	FBgn0040385	2304	FBgn0001150	15760
909	X	7959510	7961095	1.286480903625	7960134	1.122629880905	FBgn0040319	1246	FBgn0030003	14829
910	X	19684737	19686811	1.285685539246	19686028	0.957906723022	FBgn0031079	40	FBgn0031079	40
911	3R	17331352	17333100	1.285096883774	17332075	1.183818284203	FBgn0004863	6098	FBgn0013984	74176
912	X	8750457	8753682	1.28489780426	8752631	1.206262868993	FBgn0040930	320	FBgn0030086	181918
913	2L	7990913	7992703	1.28356552124	7991879	1.027523577213	FBgn0031969	2303	FBgn0031977	37585
914	X	12583904	12586606	1.282661914825	12585529	1.053355469423	FBgn0030418	7126	FBgn0053963	92130
915	3L	10745096	10746519	1.282323360443	10745884	1.095129489899	FBgn0036102	29255	FBgn0026160	85955
916	2L	19153737	19155376	1.281646251678	19154630	1.036769602034	FBgn0032763	23001	FBgn0032762	25275
917	X	6139737	6141220	1.281078338623	6140373	1.001123219728	FBgn0029859	22	FBgn0028685	3894
918	X	15241702	15242923	1.280864715576	15242261	0.838732438929	FBgn0029090	3859	FBgn0004924	88832
919	3R	464262	466388	1.28019952774	465080	1.091967940331	FBgn0037261	2193	FBgn0037261	2193
920	3R	3736628	3737943	1.278877258301	3737254	1.010243833065	FBgn0004901	247	FBgn0037550	214801
921	X	2252795	2256047	1.27886390686	2255904	1.207031647364	FBgn0040385	11151	FBgn0001150	29215
922	2R	7124615	7125916	1.278213977814	7125296	1.071830332279	FBgn0033636	6442	FBgn0033636	6442
923	3L	3290567	3292435	1.277866840363	3291428	1.003078556061	FBgn0035432	4174	FBgn0035436	11661
924	X	5889275	5890799	1.277572631836	5889855	0.896443426609	FBgn0029834	2956	FBgn0029840	45087
925	3L	7129563	7131192	1.276413917542	7130407	1.173208872477	FBgn0028383	613	FBgn0028383	613
926	3L	11059245	11060946	1.275850772858	11060109	1.188029092901	FBgn0020412	6977	FBgn0052069	23619
927	2R	14314182	14316038	1.275622367859	14315225	0.959249718984	FBgn0010651	3365	FBgn0010651	3365
928	3R	14022373	14025208	1.275560379028	14024522	1.056956231594	FBgn0011481	795	FBgn0038585	24927
929	2L	6249876	6251428	1.275195121765	6250456	0.928411543369	FBgn0031791	5420	FBgn0043854	121959
930	X	16432504	16434418	1.275080680847	16433448	1.132071747499	FBgn0061200	644	FBgn0015615	6082
931	X	10671334	10672752	1.274778366089	10672067	1.093953259786	FBgn0030235	4067	FBgn0030235	4067
932	X	8650071	8651610	1.274396896362	8651088	1.164986673991	FBgn0026411	77	FBgn0030061	90901
933	3R	19747366	19749177	1.274117469788	19748283	1.174824178219	FBgn0016754	412	FBgn0015282	8964
934	2R	3633434	3635252	1.273036003113	3634175	1.059949636459	FBgn0050372	490	FBgn0050372	490
935	3L	5902638	5903968	1.272907733917	5903359	0.87574416399	FBgn0002638	3361	FBgn0002638	3361
936	X	446665	448546	1.272344112396	447517	1.179672658443	FBgn0003986	346	FBgn0003986	346
937	2L	20482181	20483566	1.270678520203	20482703	1.172487332271	FBgn0054007	4	FBgn0046834	7614
938	2L	15741671	15744265	1.27056312561	15742304	1.044180423021	FBgn0010382	1780	FBgn0003936	5307
939	3L	4172554	4173964	1.2702460289	4173206	1.044120341539	FBgn0003710	1144	FBgn0004574	50473
940	3L	14374354	14375904	1.270166873932	14375210	1.009830093384	FBgn0003459	28	FBgn0003459	28
941	2L	21091601	21093388	1.268490791321	21092491	1.114460019504	FBgn0040297	299	FBgn0023388	37454
942	3L	15063137	15064423	1.268202781677	15063701	0.884249660704	FBgn0036478	305	FBgn0025776	54365
943	3R	20692030	20693781	1.268039703369	20692890	1.194306612015	FBgn0013949	1817	FBgn0015625	3727
944	2L	16481260	16482963	1.267324447632	16482038	1.04758346782	FBgn0005677	125	FBgn0025678	129348
945	3R	24713792	24715766	1.266856908798	24714409	1.023477077484	FBgn0053203	314	FBgn0053553	608
946	X	765323	766583	1.266503334045	765801	1.139912184547	FBgn0029539	14498	FBgn0040339	19157
947	2R	1707495	1709182	1.26610827446	1708147	1.066676139832	FBgn0033069	36	FBgn0033068	4752
948	2L	7827626	7829064	1.265442848206	7828510	0.922179390402	FBgn0004177	767	FBgn0020618	1258
949	2L	7532173	7534834	1.26478433609	7532851	1.02763825655	FBgn0053529	11572	FBgn0053529	11572
950	3R	16848057	16851143	1.26403427124	16848796	1.18825746985	FBgn0046763	1089	FBgn0010770	93162
951	X	19329504	19333357	1.263906478882	19332399	1.137782128652	FBgn0027621	2957	FBgn0040890	3253
952	3L	3053405	3054494	1.26336145401	3053805	0.979663252831	FBgn0052486	566	FBgn0003938	20528
953	2R	16132425	16133776	1.263255119324	16133211	0.968930312565	FBgn0050147	134	FBgn0046816	12267
954	3R	15196042	15197679	1.262977600098	15196985	1.245397090912	FBgn0038697	3486	FBgn0000463	45050
955	2R	15371900	15373648	1.262659788132	15372716	0.966607868671	FBgn0043532	10263	FBgn0011849	130322
956	2L	12086975	12090204	1.262232780457	12089482	1.110762625933	FBgn0003145	3690	FBgn0003145	3690
957	2R	2084587	2086400	1.260909557343	2085561	1.200340327095	FBgn0033076	27230	FBgn0041145	36757
958	3R	21855139	21857159	1.260885238647	21856498	1.254155363355	FBgn0002631	1041	FBgn0002631	1041
959	X	12578734	12580268	1.260746002197	12579463	1.063725050758	FBgn0030418	1060	FBgn0053963	86064
960	3R	13656237	13657946	1.259742736816	13657044	1.301210263196	FBgn0051246	19778	FBgn0051246	19778
961	3R	18352421	18354166	1.258829116821	18353357	1.158089280128	FBgn0038981	1026	FBgn0024558	55593
962	3R	15175379	15177135	1.256655216217	15176436	1.024699419737	FBgn0038697	24035	FBgn0000463	24501
963	2L	21817728	21819465	1.256134986877	21818626	1.065159685471	FBgn0003866	2438	FBgn0003866	2438
964	2L	21782214	21783413	1.25541973114	21783309	1.136514663696	FBgn0051612	271	FBgn0003866	32879
965	2L	12091468	12093194	1.255355119705	12092215	1.113247066736	FBgn0032407	1556	FBgn0032407	1556
966	3R	25532403	25534076	1.254536628723	25533156	1.116570234299	FBgn0039684	7105	FBgn0039687	17486
967	2L	14805889	14807268	1.25318145752	14806518	0.94148607815	FBgn0053309	199	FBgn0028535	196815
968	3R	3745423	3746762	1.253028869629	3746055	1.006478309631	FBgn0002542	101	FBgn0037550	206000
969	3R	297760	299108	1.252508163452	298559	0.940245832716	FBgn0051523	6269	FBgn0037255	12204
970	3L	18404314	18405936	1.252411842346	18405131	1.138853009542	FBgn0036786	65	FBgn0011706	41469
971	3L	16372738	16377289	1.252362251282	16373546	1.133837475496	FBgn0014163	3552	FBgn0014163	3552
972	X	4761736	4762934	1.252329349518	4762332	0.857637461494	FBgn0029736	1350	FBgn0029738	19055
973	2L	8742722	8744272	1.25136590004	8743395	1.129567146301	FBgn0003209	2762	FBgn0032059	57441
974	2R	3049351	3051437	1.251334667206	3050662	1.172243952751	FBgn0033191	847	FBgn0022772	13141
975	2R	19704580	19706122	1.249090194702	19705233	1.266020562914	FBgn0034989	249	FBgn0034987	9276
976	X	19012785	19014227	1.248892784119	19013521	0.919196397066	FBgn0030990	371	FBgn0027603	28600
977	X	15513185	15514703	1.248851776123	15513957	1.190496534109	FBgn0030666	4519	FBgn0030671	24105
978	2L	12528790	12530481	1.248240470886	12529741	0.893074764925	FBgn0010460	10829	FBgn0002970	88607
979	3L	21409777	21411370	1.247792243958	21410540	1.127643511846	FBgn0014143	143	FBgn0014143	143
980	2R	11253990	11256013	1.24751996994	11255099	1.158112645149	FBgn0050089	12838	FBgn0050089	12838
981	X	10652631	10654364	1.247088193893	10653363	1.086528905233	FBgn0030235	14637	FBgn0030235	14637
982	X	4055711	4058150	1.246322154999	4056743	1.133144140244	FBgn0000635	5416	FBgn0026080	94064
983	2R	16647853	16649298	1.246228694916	16648696	0.92021548748	FBgn0034592	1329	FBgn0002736	12535
984	3L	20336104	20337501	1.24441075325	20336805	1.129792690277	FBgn0028978	1356	FBgn0028978	1356
985	2R	5820898	5822434	1.24427986145	5821552	1.070987612009	FBgn0028426	32	FBgn0033522	119973
986	3L	5783083	5785668	1.24401807785	5784694	1.088462233543	FBgn0015806	210	FBgn0035639	226
987	3R	2980114	2982302	1.24357843399	2981517	1.091342989604	FBgn0037481	619	FBgn0037481	619
988	3L	8634045	8635492	1.243147373199	8634684	1.040585461785	FBgn0035922	11213	FBgn0001168	15022
989	3R	26677113	26678624	1.242439746857	26677847	1.101216260125	FBgn0003720	190	FBgn0003720	190
990	2L	18558031	18559705	1.241965770721	18558951	1.12209430337	FBgn0032686	150	FBgn0032682	77535
991	3R	9726807	9728285	1.241147041321	9727429	1.088503613191	FBgn0000576	152	FBgn0000576	152
992	3R	26543638	26545480	1.241037368774	26544537	1.079885035753	FBgn0039797	7272	FBgn0003720	133500
993	3L	6166040	6167564	1.240032672882	6166802	1.154448565315	FBgn0035692	331	FBgn0035692	331
994	3L	2615197	2616299	1.239906787872	2615741	0.678588754991	FBgn0035357	489	FBgn0035357	489
995	X	9340385	9342965	1.23911857605	9342009	0.926349788904	FBgn0030133	3333	FBgn0030136	57831
996	X	8438728	8440511	1.239113807678	8439564	1.152861058712	FBgn0040929	1938	FBgn0030054	11974
997	3R	16653888	16656852	1.238019943237	16656136	1.215318858624	FBgn0027493	201	FBgn0038830	6185
998	X	21859997	21861258	1.237831115723	21860645	0.965935260057	FBgn0052499	24537	FBgn0031186	202660
999	3L	4626030	4627423	1.237048149109	4626730	1.002512426937	FBgn0052234	1687	FBgn0035562	15681
1000	X	18136965	18138728	1.235863685608	18137698	1.074954201193	FBgn0004956	4064	FBgn0004956	4064
1001	X	19720313	19721784	1.23542881012	19721010	0.846396838917	FBgn0000076	2987	FBgn0031079	35022
1002	2R	3509426	3511098	1.235395908356	3510121	1.114049799302	FBgn0027788	265	FBgn0033243	30284
1003	2R	16414104	16416000	1.235271930695	16415196	1.046038091183	FBgn0034560	2090	FBgn0034565	70623
1004	X	9000591	9003919	1.23509645462	9001358	0.971482245127	FBgn0004828	551	FBgn0004828	551
1005	3L	4593944	4595358	1.233924388885	4594646	1.056179642677	FBgn0052247	5537	FBgn0015805	12918
1006	X	16054406	16056026	1.233901023865	16055257	0.96975427866	FBgn0000459	4586	FBgn0000459	4586
1007	2R	17736388	17738447	1.232654094696	17737101	1.114785969257	FBgn0034716	1280	FBgn0034704	54613
1008	3L	3302494	3303837	1.232325553894	3303143	0.930907547474	FBgn0035436	54	FBgn0035436	54
1009	2L	15473445	15476610	1.23218536377	15474359	1.18719587326	FBgn0003448	161	FBgn0003448	161
1010	2R	17481221	17482530	1.232007980347	17481798	0.862353521235	FBgn0034674	1090	FBgn0067102	101826
1011	X	10706631	10708022	1.231506347656	10707352	0.940573819478	FBgn0030243	4477	FBgn0030241	7260
1012	3L	3147670	3149050	1.230123996735	3148327	1.08638084636	FBgn0052280	387	FBgn0012049	16120
1013	3R	2987656	2989227	1.22882938385	2988300	1.159964948893	FBgn0002306	251	FBgn0037481	7402
1014	3R	12703452	12705223	1.227162361145	12704426	1.184802889824	FBgn0015350	1024	FBgn0082171	22389
1015	2R	6188739	6190487	1.226696968079	6189579	1.025078266859	FBgn0033541	24760	FBgn0004399	119862
1016	3R	17978240	17979623	1.224402427673	17978859	1.148208320141	FBgn0053335	11881	FBgn0053335	11881
1017	2R	20243132	20245156	1.224294185638	20244199	0.984010875225	FBgn0053988	54	FBgn0053228	67057
1018	X	15414996	15417459	1.224090576172	15416625	1.02062960232	FBgn0030659	184	FBgn0030659	184
1019	X	9399250	9400567	1.223906517029	9399994	0.829831403844	FBgn0030136	154	FBgn0030136	154
1020	X	5438909	5440524	1.223857402802	5439683	1.01561614871	FBgn0029775	173	FBgn0029783	71523
1021	2R	9826840	9828218	1.223536014557	9827574	0.896120905876	FBgn0033921	10358	FBgn0033922	13115
1022	2L	18611686	18613063	1.223485946655	18612217	0.955375278697	FBgn0032692	221	FBgn0032693	36696
1023	3L	13201026	13203161	1.223360061646	13202413	1.058839685777	FBgn0023095	223	FBgn0010452	114193
1024	2R	4863011	4864080	1.22295331955	4863922	1.083908398946	FBgn0033403	475	FBgn0028473	46641
1025	3R	24888849	24890920	1.222385406494	24889652	1.178608864546	FBgn0039632	771	FBgn0039633	33057
1026	3L	17621832	17623395	1.221920490265	17622520	0.929308921099	FBgn0036745	2630	FBgn0036745	2630
1027	2R	6389764	6391367	1.22151184082	6390459	1.028656125069	FBgn0050015	172	FBgn0033562	1202
1028	3L	12579834	12581131	1.221449375153	12580474	0.92172091802	FBgn0015919	3599	FBgn0004926	79790
1029	3R	2693132	2694735	1.220888614655	2694042	1.046224762412	FBgn0001077	3996	FBgn0001077	3996
1030	2L	2907219	2908697	1.220390319824	2907972	0.941950461444	FBgn0041111	22020	FBgn0004584	64704
1031	2L	5902408	5903868	1.22038602829	5903141	1.030428297379	FBgn0031747	1533	FBgn0000308	77884
1032	X	1991005	1995389	1.218902111053	1994478	1.034948158264	FBgn0004861	1777	FBgn0025626	73186
1033	2R	16700092	16701560	1.2181224823	16700899	1.044904232025	FBgn0034602	256	FBgn0034599	24357
1034	3L	4391113	4392457	1.218002319336	4391726	1.072066896102	FBgn0035542	1982	FBgn0035541	3157
1035	3R	10517881	10519496	1.217620372772	10518847	1.130591392517	FBgn0051314	4210	FBgn0051314	4210
1036	3R	2324559	2325604	1.217579841614	2325148	0.784278533038	FBgn0011919	3315	FBgn0037446	42272
1037	2L	12434430	12436369	1.216973304749	12435475	1.054914418389	FBgn0040286	810	FBgn0040286	810
1038	2R	4790024	4792087	1.216929912567	4790875	0.988786029816	FBgn0020621	6035	FBgn0033400	7567
1039	3R	23158246	23159702	1.216794490814	23158877	1.112801361084	FBgn0039511	2273	FBgn0039509	44660
1040	2R	10478179	10479944	1.215446472168	10479009	1.161562144756	FBgn0033987	832	FBgn0033987	832
1041	2L	13512022	13514091	1.215388298035	13512928	0.967334894034	FBgn0053640	14913	FBgn0032518	117813
1042	3L	14932694	14935631	1.215002536774	14933427	0.962046006147	FBgn0026320	1179	FBgn0026320	1179
1043	X	11702397	11703508	1.214769363403	11702998	0.775435239077	FBgn0030345	127	FBgn0030350	18219
1044	2R	13385178	13387090	1.214167356491	13385745	0.958821262632	FBgn0034282	1128	FBgn0034282	1128
1045	2R	16423684	16425027	1.213926792145	16424258	0.938091278076	FBgn0020617	104	FBgn0034565	61561
1046	3R	2616878	2618201	1.213118076324	2617543	1.127499520779	FBgn0000439	15	FBgn0082182	17713
1047	2R	12344565	12346190	1.212708950043	12345361	1.058907985687	FBgn0082172	950	FBgn0025832	24840
1048	X	1264842	1266535	1.212564468384	1265902	0.996788670035	FBgn0029577	5181	FBgn0028274	55131
1049	3L	10079329	10081112	1.212122917175	10080045	0.99600833257	FBgn0036068	5217	FBgn0015618	267448
1050	2R	7634166	7635919	1.212108612061	7634853	1.018852087168	FBgn0033681	74	FBgn0027504	32111
1051	2R	19164216	19165853	1.211811542511	19165083	1.005011558533	FBgn0034886	93	FBgn0016762	36515
1052	2R	20563969	20565694	1.211065769196	20565002	1.138769276937	FBgn0001148	4578	FBgn0001148	4578
1053	2R	8754782	8757096	1.210291385651	8755382	0.854486353257	FBgn0033816	8	FBgn0043010	17016
1054	2R	5495056	5498667	1.208044052124	5497808	1.026712922489	FBgn0024923	3166	FBgn0024923	3166
1055	2L	14435285	14436957	1.208040714264	14436112	1.155588879305	FBgn0028871	10981	FBgn0005771	54750
1056	3R	2561086	2562706	1.2072224617	2561865	1.144749879837	FBgn0051481	5920	FBgn0004054	7997
1057	3R	4644848	4646944	1.206840515137	4646311	0.812743860133	FBgn0037636	75	FBgn0037636	75
1058	2R	20172768	20174444	1.206622123718	20173448	1.066309227663	FBgn0035046	1423	FBgn0035046	1423
1059	2R	16757766	16759416	1.206582069397	16758362	1.13294506073	FBgn0034606	173	FBgn0034606	173
1060	2L	19679912	19681693	1.205743312836	19680521	1.008970797062	FBgn0005590	16443	FBgn0005590	16443
1061	3R	16417408	16421145	1.205206394196	16419661	1.132835298777	FBgn0023097	776	FBgn0023097	776
1062	X	2154697	2158655	1.204796791077	2155416	1.030219713847	FBgn0023526	6514	FBgn0023526	6514
1063	3L	15679953	15681530	1.204615592957	15680726	1.134155273438	FBgn0010105	12956	FBgn0010105	12956
1064	2R	4931096	4932473	1.204286575317	4931798	1.039352529189	FBgn0033412	3637	FBgn0053774	19701
1065	3L	19841471	19844185	1.203622817993	19842758	1.108790734235	FBgn0014037	468	FBgn0014037	468
1066	X	4891454	4892880	1.203517436981	4892108	0.892609000206	FBgn0003028	1426	FBgn0004368	107739
1067	2R	13716731	13718350	1.2023229599	13717613	1.031881051905	FBgn0050114	5005	FBgn0000658	30013
1068	X	19377335	19381329	1.201804161072	19378091	1.045678424835	FBgn0052532	3328	FBgn0027291	22344
1069	2R	20635895	20637224	1.201333045959	20636460	0.951701136196	FBgn0050430	572	FBgn0001148	66880
1070	X	15955061	15956908	1.200907707214	15955499	0.68733716011	FBgn0042650	1632	FBgn0000459	95172
1071	X	20260637	20262324	1.200874328613	20261411	0.985846943325	FBgn0052506	8190	FBgn0040650	23745
1072	3L	17478929	17480615	1.200386047363	17479800	1.156523255741	FBgn0036734	242	FBgn0036734	242
1073	X	1503490	1505277	1.199851989746	1504464	0.953892988317	FBgn0029584	4013	FBgn0023530	20971
1074	3R	4512316	4516238	1.19975233078	4514256	1.075301229954	FBgn0053325	8204	FBgn0001180	9284
1075	X	15441010	15443211	1.199676513672	15442420	1.036570012569	FBgn0052586	13410	FBgn0052586	13410
1076	3R	7178494	7180107	1.199564933777	7179302	1.001101239522	FBgn0026064	2935	FBgn0026064	2935
1077	3R	24456827	24458221	1.198397159576	24457572	1.025381032158	FBgn0039590	3213	FBgn0001215	32043
1078	X	16105358	16107733	1.198138237	16106953	0.980877578259	FBgn0030731	2042	FBgn0030733	13326
1079	X	5591295	5592878	1.198091506958	5592082	1.035630544027	FBgn0027321	378	FBgn0029799	5678
1080	3L	18289916	18291326	1.198042392731	18290739	1.069893582662	FBgn0015946	21066	FBgn0011706	72923
1081	X	13061099	13062500	1.197933197021	13061798	0.914331211763	FBgn0052639	8662	FBgn0052639	8662
1082	X	5404445	5406661	1.197828292847	5405924	0.966309897105	FBgn0053980	504	FBgn0029771	43426
1083	X	13704236	13705502	1.197063446045	13704814	0.856386184692	FBgn0030532	13753	FBgn0027537	48074
1084	X	12541628	12542914	1.195692062378	12542306	0.987745285034	FBgn0030417	2171	FBgn0053963	48907
1085	3R	19742720	19744633	1.195524215698	19743496	1.091540617101	FBgn0016754	5199	FBgn0015282	13751
1086	X	448948	450716	1.195414066315	449806	1.114230212043	FBgn0003986	1943	FBgn0003986	1943
1087	2L	18132830	18134085	1.194831371307	18133513	0.827967607058	FBgn0001301	626	FBgn0041184	14826
1088	3L	3209064	3210581	1.194401264191	3209946	0.931236553192	FBgn0035424	1576	FBgn0035423	3064
1089	2R	10613737	10615579	1.194042682648	10614605	1.171425847446	FBgn0015371	15515	FBgn0033989	107519
1090	3L	12096531	12099303	1.192924976349	12097144	0.944612280528	FBgn0022959	1908	FBgn0036248	4954
1091	2R	15570632	15572642	1.192795276642	15571577	1.068329960108	FBgn0034480	51727	FBgn0004364	54797
1092	3R	23730685	23732203	1.190876960754	23731597	0.992229729891	FBgn0039553	6572	FBgn0039557	15196
1093	2R	3526300	3527502	1.190846920013	3526937	0.859650880098	FBgn0033250	1370	FBgn0033243	47100
1094	3R	12758104	12762917	1.190495967865	12760184	1.106524288654	FBgn0051270	10677	FBgn0082171	78147
1095	3L	16016791	16019182	1.190288543701	16018636	1.021681658427	FBgn0005536	1409	FBgn0003691	2722
1096	2R	9339663	9340968	1.188117980957	9340485	0.859257906675	FBgn0000662	24	FBgn0000662	24
1097	2R	10871568	10873253	1.18742275238	10872407	1.077731973985	FBgn0034013	7390	FBgn0000996	23416
1098	3R	23756000	23758439	1.187400341034	23757675	1.19817646812	FBgn0051053	3797	FBgn0039559	5896
1099	3R	17440902	17442970	1.187182426453	17442222	1.023928552866	FBgn0046832	6024	FBgn0046832	6024
1100	2R	11412082	11414668	1.186737537384	11412766	1.129231316703	FBgn0053463	1476	FBgn0003425	7049
1101	3R	12672442	12674104	1.185669898987	12673190	1.056149535709	FBgn0020546	2536	FBgn0020546	2536
1102	X	21183977	21185644	1.183913469315	21184819	1.006556258482	FBgn0003423	198	FBgn0015527	24304
1103	2R	2124032	2125463	1.183608055115	2124601	0.921643397387	FBgn0040673	225	FBgn0040673	225
1104	2R	8473274	8476600	1.183514595032	8475871	1.158412635326	FBgn0033787	6408	FBgn0004512	13620
1105	2R	16196902	16197860	1.183351039886	16197370	0.628908729553	FBgn0041240	4403	FBgn0061362	38727
1106	2R	8044611	8046104	1.18269109726	8045271	1.114974790149	FBgn0011592	308	FBgn0011592	308
1107	2R	3530253	3531550	1.182173728943	3530883	0.988658875227	FBgn0033250	5316	FBgn0033243	51046
1108	2R	13107061	13108601	1.182098388672	13107880	1.15923884511	FBgn0029006	203	FBgn0029006	203
1109	2L	12006584	12008076	1.18167591095	12007503	0.940985023975	FBgn0014019	873	FBgn0032390	17539
1110	3L	16346102	16347597	1.181589603424	16346804	0.926520824432	FBgn0036622	25	FBgn0014163	30294
1111	3R	4636644	4637918	1.180977344513	4637241	0.941652446985	FBgn0037635	1708	FBgn0037633	5889
1112	3R	12226488	12227281	1.18017911911	12227182	0.63100555208	FBgn0003513	2223	FBgn0038421	41408
1113	3L	4085495	4087568	1.180080413818	4086163	0.899883466608	FBgn0035497	66	FBgn0028484	5574
1114	2L	2164066	2165586	1.179792404175	2164985	0.906916169559	FBgn0031393	9225	FBgn0031393	9225
1115	3L	11526329	11529513	1.179272651672	11528753	1.131789207458	FBgn0036172	7427	FBgn0036180	54634
1116	X	12738505	12740349	1.178971290588	12739590	0.943191349506	FBgn0030432	382	FBgn0030433	1453
1117	2R	20522832	20524568	1.178648471832	20523680	1.102722525597	FBgn0004055	4030	FBgn0005634	4607
1118	2L	7276444	7277841	1.178489685059	7277295	0.91053239037	FBgn0010453	127	FBgn0004009	29866
1119	2L	849454	850829	1.178109169006	850164	1.027885884047	FBgn0020304	897	FBgn0020304	897
1120	X	9365601	9366548	1.177285194397	9366016	0.634227395058	FBgn0054028	9271	FBgn0030136	33824
1121	3L	12650615	12652914	1.176677465439	12651309	1.086287339528	FBgn0014343	16386	FBgn0036306	77395
1122	3L	19108425	19109930	1.176316261292	19109152	0.959984891555	FBgn0052203	7402	FBgn0016797	26733
1123	X	19599293	19601029	1.175940036774	19600101	1.097438240051	FBgn0031070	3841	FBgn0031070	3841
1124	4	245876	246549	1.175436019897	246463	1.140554851956	FBgn0051999	259	FBgn0026777	81884
1125	X	7404020	7405745	1.17542886734	7404822	1.144641685486	FBgn0029951	15012	FBgn0027553	168736
1126	X	5599413	5601104	1.174869775772	5600357	1.093327790499	FBgn0029800	237	FBgn0029800	237
1127	X	16520168	16522405	1.174325942993	16521820	0.983888238668	FBgn0000152	3988	FBgn0030766	46978
1128	3L	22842516	22843691	1.174319267273	22843089	0.796266608768	FBgn0037206	1243	FBgn0037202	30159
1129	2R	11674301	11675483	1.174005508423	11674812	0.915903727214	FBgn0034082	1155	FBgn0034082	1155
1130	3L	12666180	12668121	1.172319412231	12667537	1.020098686218	FBgn0014343	158	FBgn0036306	61167
1131	2R	6314065	6315444	1.171786308289	6314783	0.930792617798	FBgn0050018	7417	FBgn0027499	10049
1132	3L	3181524	3182873	1.171382427216	3182127	0.997654348612	FBgn0035416	426	FBgn0035415	1075
1133	X	1763855	1765239	1.171225070953	1764688	0.928984671831	FBgn0023509	289	FBgn0023509	289
1134	X	19352938	19355239	1.171001434326	19354286	1.07156977934	FBgn0027291	1461	FBgn0027291	1461
1135	2L	2195974	2197659	1.17005109787	2196715	1.02893038357	FBgn0031395	4343	FBgn0031395	4343
1136	2L	9595615	9596990	1.169721603394	9596349	0.97176861763	FBgn0032132	4543	FBgn0015393	103485
1137	2R	4646128	4647165	1.168555736542	4646492	0.631789600148	FBgn0033382	2140	FBgn0033380	20416
1138	3L	17944431	17945765	1.168336391449	17945061	0.907334089279	FBgn0052193	18142	FBgn0036762	132886
1139	X	11625969	11628060	1.167130947113	11627499	0.751916122437	FBgn0000259	1027	FBgn0030328	74698
1140	2R	7151097	7152423	1.166975021362	7151915	0.779092439016	FBgn0033638	3438	FBgn0033638	3438
1141	3R	2781905	2783581	1.166393280029	2782787	0.975382328033	FBgn0051488	669	FBgn0001077	92741
1142	X	9615849	9617098	1.166231155396	9616457	0.968108437278	FBgn0030151	7510	FBgn0000233	77048
1143	3L	9687797	9689324	1.165907382965	9688476	1.048067962422	FBgn0045823	209	FBgn0044049	89749
1144	3L	105783	108435	1.165727615356	107583	1.041364725898	FBgn0020386	5401	FBgn0035105	60371
1145	X	6831886	6834823	1.165009021759	6832630	1.080743938684	FBgn0029927	904	FBgn0029927	904
1146	2R	8705166	8706987	1.164821624756	8706034	1.09044188261	FBgn0028991	53	FBgn0028991	53
1147	3R	25341415	25343579	1.164489746094	25342634	0.990325422848	FBgn0039669	1067	FBgn0040623	25818
1148	3L	2862455	2864080	1.16438293457	2863213	0.909801721573	FBgn0035378	7971	FBgn0035370	112685
1149	X	5608800	5610152	1.163523674011	5609357	0.80715865559	FBgn0013987	62	FBgn0029800	9237
1150	X	5925518	5927215	1.163269996643	5926338	1.026777968687	FBgn0029839	265	FBgn0029840	8604
1151	X	14420764	14421981	1.163151025772	14421337	0.897775799036	FBgn0030573	3707	FBgn0030572	4507
1152	3L	13068686	13070197	1.163101196289	13069375	1.045171064489	FBgn0052118	2823	FBgn0010452	18845
1153	2L	4050001	4051937	1.162488698959	4051021	1.124359667301	FBgn0000547	19642	FBgn0000547	19642
1154	2L	8809206	8810793	1.162034988403	8809918	0.993291967055	FBgn0029123	15707	FBgn0029123	15707
1155	X	19016654	19018196	1.16180229187	19017320	0.996892732732	FBgn0030992	41	FBgn0027603	24801
1156	3R	22789189	22790861	1.161022663116	22790082	1.073976397514	FBgn0039465	465	FBgn0004510	51474
1157	3R	27044274	27045564	1.159986495972	27044862	0.907618582249	FBgn0039830	495	FBgn0039830	495
1158	2L	4363108	4365106	1.159591197968	4363814	1.123619794846	FBgn0026319	8176	FBgn0026319	8176
1159	X	13202245	13204659	1.159345149994	13203949	0.856079269858	FBgn0030478	594	FBgn0052634	12688
1160	2R	20143083	20144380	1.159145832062	20143746	0.870770549774	FBgn0035041	2441	FBgn0050163	27260
1161	2L	7362135	7363662	1.158987522125	7362868	0.999017775059	FBgn0031903	11894	FBgn0004009	55707
1162	X	2481693	2482986	1.158830165863	2482279	0.908087491989	FBgn0040335	1105	FBgn0003371	7827
1163	3R	14815221	14818017	1.155682563782	14815980	1.071719450109	FBgn0026239	6233	FBgn0026239	6233
1164	X	20881023	20882530	1.155601024628	20881772	1.089312974144	FBgn0052512	3574	FBgn0031144	39146
1165	2L	4425790	4427019	1.154717445374	4426325	0.870866298676	FBgn0051963	7277	FBgn0031604	18407
1166	X	19821895	19823250	1.153735637665	19822522	0.807791906245	FBgn0031082	13511	FBgn0031079	136534
1167	2L	9436698	9437974	1.153364181519	9437216	0.861831218004	FBgn0002973	297	FBgn0002973	297
1168	3R	19026102	19027574	1.153327941895	19026775	0.97809368372	FBgn0011596	2981	FBgn0039066	50491
1169	2R	18940959	18942219	1.152870178223	18941491	0.873815816991	FBgn0026384	7174	FBgn0034868	55947
1170	X	16641891	16643258	1.152724266052	16642648	0.800774377935	FBgn0030795	2404	FBgn0030790	16557
1171	3R	24912342	24915020	1.152548074722	24913906	1.235240571639	FBgn0039633	8803	FBgn0039633	8803
1172	2L	4819839	4822507	1.152496337891	4820619	0.903967618942	FBgn0031632	1157	FBgn0031632	1157
1173	2R	17162611	17163634	1.152037143707	17163132	0.784515997943	FBgn0034645	2791	FBgn0034645	2791
1174	3L	14017863	14019496	1.15157699585	14018633	0.821957588196	FBgn0036406	378	FBgn0036406	378
1175	3R	20782191	20783763	1.150547504425	20783060	1.044784826391	FBgn0039255	9706	FBgn0039259	67667
1176	X	17484436	17486843	1.150396823883	17485798	0.958765268326	FBgn0026375	691	FBgn0030855	15578
1177	3R	27677478	27678913	1.150320529938	27678230	1.057537836187	FBgn0039883	19631	FBgn0011013	104979
1178	3R	8015580	8016653	1.14994430542	8016086	0.587091594934	FBgn0037994	4647	FBgn0037992	62167
1179	2L	21083982	21085184	1.148840904236	21084577	0.872585177422	FBgn0032915	5408	FBgn0023388	45368
1180	2R	13870906	13873311	1.148749828339	13872438	1.196820932276	FBgn0034328	25657	FBgn0034326	58117
1181	2L	5403310	5404536	1.148631095886	5403857	0.807264149189	FBgn0016660	485	FBgn0005511	57784
1182	2R	18367470	18368836	1.148434638977	18368328	0.859074217933	FBgn0001263	1934	FBgn0010078	6350
1183	2R	6053095	6054489	1.148237228394	6053937	0.650224040536	FBgn0005630	1138	FBgn0004399	15780
1184	2R	20410583	20412356	1.147424697876	20411423	0.995647668839	FBgn0066084	106	FBgn0066084	106
1185	2L	2576141	2579669	1.145752429962	2577603	0.910481985878	FBgn0031435	68	FBgn0031435	68
1186	3R	29267	30981	1.145244598389	30102	0.983310923857	FBgn0037215	7073	FBgn0037220	27975
1187	X	20370080	20370975	1.144538879395	20370536	0.705858588219	FBgn0031122	4911	FBgn0040649	73680
1188	X	18629053	18632247	1.144102096558	18629958	0.998859755198	FBgn0001090	1658	FBgn0001090	1658
1189	2R	16343424	16344839	1.143702507019	16344122	0.944980144501	FBgn0011674	476	FBgn0016984	4126
1190	X	19411900	19413106	1.143335819244	19412490	0.839969859404	FBgn0031030	1256	FBgn0031032	5089
1191	2R	17905002	17906448	1.14316034317	17905699	0.997845202684	FBgn0034724	3939	FBgn0053200	10534
1192	X	15488760	15489882	1.142915725708	15489375	0.809816924008	FBgn0030664	7147	FBgn0003463	28898
1193	X	11587553	11588652	1.142908573151	11588067	0.785979270935	FBgn0002577	142	FBgn0030328	35266
1194	3R	1372710	1374052	1.14270734787	1373550	0.925367245307	FBgn0037336	60	FBgn0037342	20782
1195	3L	5109596	5111028	1.142678260803	5110321	1.026663525899	FBgn0035591	8	FBgn0035602	230111
1196	2L	522564	524378	1.142437934875	523383	0.991243392229	FBgn0003963	84	FBgn0003963	84
1197	3R	27130655	27132670	1.142387390137	27132066	0.979918003082	FBgn0039840	1262	FBgn0039831	85640
1198	X	12961830	12963351	1.142343521118	12962465	0.971650490394	FBgn0065101	102	FBgn0025463	31050
1199	3L	17494993	17496756	1.142148971558	17495785	1.025808670942	FBgn0036736	443	FBgn0036734	16227
1200	3R	2227953	2229516	1.142087936401	2228804	0.95381706953	FBgn0037443	2809	FBgn0037443	2809
1201	3R	10480533	10482483	1.142078399658	10481377	1.004433014814	FBgn0026578	46	FBgn0026578	46
1202	3R	12682879	12684317	1.141877651215	12683521	1.047664701939	FBgn0082171	1484	FBgn0082171	1484
1203	X	17590726	17592873	1.14160490036	17591780	1.011475592852	FBgn0024184	11540	FBgn0030866	18569
1204	X	3621192	3623451	1.141041755676	3622767	1.116610795259	FBgn0026698	2877	FBgn0000542	58566
1205	X	6893682	6894962	1.140563964844	6894285	0.788847614737	FBgn0004143	372	FBgn0029931	8441
1206	3L	19148657	19149991	1.139664173126	19149331	0.880360543728	FBgn0016797	13446	FBgn0016797	13446
1207	X	10178535	10179447	1.138700485229	10178890	0.539542547862	FBgn0030191	1888	FBgn0030189	7198
1208	2L	11223718	11225751	1.13867855072	11224648	0.805720117357	FBgn0000011	13967	FBgn0028700	94003
1209	3L	21079203	21080705	1.138541221619	21079961	1.172661613016	FBgn0037051	10079	FBgn0037051	10079
1210	X	19310458	19311371	1.138412237167	19310899	0.619807271396	FBgn0031018	1835	FBgn0044030	2914
1211	2R	7118950	7121256	1.137211799622	7120655	0.94689429601	FBgn0033636	11083	FBgn0033636	11083
1212	3R	3992272	3994369	1.136529922485	3993791	0.718801116943	FBgn0001138	13373	FBgn0037550	41736
1213	3L	19521381	19522715	1.136103630066	19522086	0.983151463901	FBgn0036886	4405	FBgn0036886	4405
1214	X	7471609	7473266	1.135858297348	7472417	1.064725905657	FBgn0004198	18033	FBgn0027553	101141
1215	3R	27514618	27516666	1.135281562805	27515327	0.949695050716	FBgn0039864	9725	FBgn0039867	47337
1216	3L	15889120	15890574	1.13436126709	15889843	0.916810933281	FBgn0036544	13124	FBgn0000489	30213
1217	3L	14546420	14547640	1.134093284607	14547045	1.01677869161	FBgn0040811	13656	FBgn0028418	21022
1218	3L	13856004	13857549	1.134057044983	13856880	1.049593263202	FBgn0036384	816	FBgn0036386	37376
1219	2L	11060364	11062202	1.133813858032	11061368	0.915050642831	FBgn0032330	3965	FBgn0032335	9693
1220	2L	19571031	19573142	1.13366317749	19572298	1.149669468403	FBgn0005672	955	FBgn0005672	955
1221	3L	815778	817183	1.133182525635	816450	0.943498106564	FBgn0035162	484	FBgn0035162	484
1222	2R	13821946	13823289	1.132346630096	13822639	0.91670653224	FBgn0034327	3799	FBgn0034326	8318
1223	2L	8030668	8031837	1.132164001465	8031306	0.802093141219	FBgn0044323	583	FBgn0031977	1842
1224	2R	7146964	7149918	1.132156610489	7148316	0.986027885886	FBgn0033638	161	FBgn0033638	161
1225	X	20549667	20551547	1.131729125977	20550394	1.000563200782	FBgn0031129	3758	FBgn0003300	45277
1226	2R	19033602	19035286	1.131605148315	19034550	0.940617841833	FBgn0034873	3092	FBgn0034873	3092
1227	X	19534022	19535748	1.13106584549	19534732	0.877336057027	FBgn0031060	958	FBgn0031057	17047
1228	2L	8477803	8479691	1.131030082703	8478521	1.099548648385	FBgn0053194	1172	FBgn0032050	33314
1229	X	20140575	20141972	1.130382537842	20141314	1.007660627365	FBgn0031101	3144	FBgn0027334	60813
1230	3L	8431782	8433914	1.130104541779	8433148	1.005510891185	FBgn0010825	8885	FBgn0010825	8885
1231	3R	12162106	12165052	1.129675865173	12164275	1.082271688125	FBgn0040284	3431	FBgn0040284	3431
1232	X	10575820	10577526	1.129254817963	10576697	1.138348549604	FBgn0003204	13027	FBgn0052672	36856
1233	2R	2174453	2175728	1.129226922989	2175158	0.728215470034	FBgn0000054	1076	FBgn0000054	1076
1234	3R	6957734	6958993	1.129003047943	6958324	0.779042131761	FBgn0040256	4162	FBgn0037873	77247
1235	2L	9087577	9089066	1.128976821899	9088346	0.900334209204	FBgn0032095	4239	FBgn0052982	37405
1236	3L	9014571	9016978	1.12884759903	9015375	0.99861201118	FBgn0028789	51	FBgn0028789	51
1237	2R	19058086	19059864	1.128449440002	19058740	0.970863117891	FBgn0010501	175	FBgn0010501	175
1238	3R	12646785	12648737	1.127901077271	12647669	1.076936329112	FBgn0000014	8100	FBgn0020546	28057
1239	3R	3389460	3390302	1.127407073975	3389541	0.73198334376	FBgn0015568	14697	FBgn0003885	33164
1240	3L	1499491	1501875	1.127197265625	1500203	0.966646811541	FBgn0011204	567	FBgn0028577	14082
1241	3L	15736787	15738161	1.127058982849	15737428	0.818097282858	FBgn0036531	36249	FBgn0010105	43746
1242	3R	2718510	2719883	1.126847267151	2719186	1.027751266956	FBgn0001077	29140	FBgn0001077	29140
1243	X	8303562	8304947	1.126706123352	8304171	0.906036758423	FBgn0052713	1375	FBgn0030038	21855
1244	3R	11492952	11495395	1.126238822937	11493712	0.866129847134	FBgn0053207	1804	FBgn0053207	1804
1245	X	2777533	2779639	1.12602519989	2778168	0.883247613907	FBgn0025643	2242	FBgn0024978	189827
1246	X	5449597	5452219	1.125822544098	5450653	0.997138908931	FBgn0029776	10344	FBgn0029783	60553
1247	2R	1444990	1446735	1.125685691833	1445916	1.042612720938	FBgn0033046	13671	FBgn0033059	137849
1248	3R	15051065	15052571	1.125351428986	15051913	0.962754417868	FBgn0026158	460	FBgn0000463	100022
1249	2L	10200442	10201671	1.125152111053	10201150	1.022865507338	FBgn0005593	49	FBgn0005593	49
1250	3R	27619672	27621075	1.124599456787	27620500	0.935784637928	FBgn0027620	689	FBgn0011013	47249
1251	2L	13884529	13886084	1.124366760254	13885218	1.001164800981	FBgn0019890	19441	FBgn0019890	19441
1252	3R	1041480	1044406	1.123991012573	1042940	0.846683323383	FBgn0000340	207	FBgn0000340	207
1253	2L	10425518	10427504	1.123792648315	10426812	0.847784076418	FBgn0010083	21	FBgn0010083	21
1254	3L	22340525	22342401	1.122982025146	22341834	0.913576715133	FBgn0004449	106	FBgn0004449	106
1255	2L	3541211	3542772	1.121389865875	3541916	0.992104113102	FBgn0024244	2665	FBgn0031549	11630
1256	X	18204318	18205980	1.121261119843	18205078	1.08250784874	FBgn0014467	992	FBgn0004956	63316
1257	2L	2492378	2494433	1.12114238739	2492930	0.855216026306	FBgn0011818	25	FBgn0015816	264
1258	3R	23543822	23545110	1.121049404144	23544558	0.868066638708	FBgn0039544	11734	FBgn0003330	36812
1259	2R	15491438	15493335	1.1209192276	15492488	1.064272195101	FBgn0034479	3444	FBgn0004364	133886
1260	2L	13028625	13031293	1.120823860168	13030748	0.705105557161	FBgn0032469	585	FBgn0028965	9441
1261	X	10749732	10752169	1.120490789413	10750452	1.039150476456	FBgn0030248	850	FBgn0030241	50360
1262	2R	2504541	2506060	1.119820594788	2505195	0.940150171518	FBgn0050159	696	FBgn0033107	178322
1263	2R	20627765	20629449	1.118898391724	20628823	0.938175646464	FBgn0050430	8209	FBgn0001148	59243
1264	2L	19864740	19866008	1.118529319763	19865399	0.921249262492	FBgn0032826	3013	FBgn0043021	53056
1265	3L	22393753	22395653	1.118434906006	22394749	1.070563091951	FBgn0037163	275	FBgn0004449	53021
1266	2R	5004821	5006369	1.11815738678	5005505	1.0576428473	FBgn0004360	477	FBgn0053774	93408
1267	2L	5724211	5725526	1.117827415466	5724873	0.901543112362	FBgn0031736	215	FBgn0031739	77096
1268	X	2303478	2304828	1.117209911346	2304227	1.046111488342	FBgn0004050	302	FBgn0004050	302
1269	X	6712869	6714278	1.116707801819	6713413	0.756404427921	FBgn0064122	331	FBgn0064122	331
1270	X	16449450	16450611	1.116623878479	16449998	0.783504098654	FBgn0025743	5349	FBgn0010412	21818
1271	X	3256803	3258176	1.116410732269	3257476	0.933538168669	FBgn0029657	7906	FBgn0000472	28137
1272	X	12866236	12868247	1.115902423859	12867661	0.871754900614	FBgn0030442	2639	FBgn0030434	124126
1273	3R	15169126	15171777	1.115754127502	15171031	1.013808757067	FBgn0000463	19096	FBgn0000463	19096
1274	3L	6877373	6878751	1.115439891815	6878110	0.945292323828	FBgn0041194	10695	FBgn0001104	75890
1275	3R	19749797	19750715	1.115425109863	19750601	0.601617527008	FBgn0039125	476	FBgn0015282	6646
1276	X	19117356	19118678	1.114855766296	19117927	0.832758062026	FBgn0031011	838	FBgn0031008	15106
1277	3R	13636545	13637547	1.114786624908	13637153	0.658965559567	FBgn0051246	113	FBgn0051246	113
1278	2L	6498591	6499814	1.114749908447	6499227	0.815484046936	FBgn0051637	585	FBgn0031822	8399
1279	2R	16869837	16872488	1.114681959152	16870468	0.845687657595	FBgn0000395	4055	FBgn0000395	4055
1280	3R	24159193	24160390	1.114583015442	24159780	0.773832448324	FBgn0039579	460	FBgn0039580	5710
1281	2R	5934783	5936210	1.114557743073	5935615	0.891604640267	FBgn0033520	634	FBgn0033522	5910
1282	2R	20100696	20102311	1.114237308502	20101536	1.10062071681	FBgn0035031	4059	FBgn0035031	4059
1283	2R	15549587	15551069	1.114098072052	15550240	0.852874335121	FBgn0034480	30390	FBgn0004364	76134
1284	2R	8487345	8488439	1.113523483276	8487878	0.769996261597	FBgn0005624	9018	FBgn0005624	9018
1285	3L	3526475	3527653	1.112720251083	3527119	0.811704277992	FBgn0005640	27902	FBgn0001254	30910
1286	X	13590624	13591871	1.112307548523	13591115	0.95421391267	FBgn0020909	1	FBgn0030521	25003
1287	2L	8845000	8847819	1.112167835236	8846995	0.933387896594	FBgn0052986	15812	FBgn0029123	21370
1288	X	8022895	8024626	1.112131118774	8023664	0.840278685093	FBgn0003349	121	FBgn0030003	48701
1289	2R	12541252	12543393	1.110463142395	12542624	0.980042755604	FBgn0023172	520	FBgn0034181	8233
1290	3R	7047842	7049168	1.109627723694	7048584	0.838903090533	FBgn0065064	768	FBgn0065064	768
1291	2L	6140899	6142558	1.108915805817	6141832	0.843222197364	FBgn0031785	2371	FBgn0031782	14070
1292	3L	13087284	13088759	1.108690261841	13087937	0.9147828607	FBgn0010452	283	FBgn0010452	283
1293	2R	10159742	10160827	1.108110427856	10160282	0.774559890523	FBgn0033951	148	FBgn0033948	24107
1294	3R	26077576	26078698	1.107659339905	26078133	0.813595692317	FBgn0039761	771	FBgn0039757	43391
1295	3R	25381351	25383537	1.107434749603	25381980	0.934580522425	FBgn0000492	129	FBgn0040623	65164
1296	3R	11479420	11481054	1.107310771942	11480104	0.868416786194	FBgn0053207	11804	FBgn0053207	11804
1297	2L	7810997	7812380	1.106404304504	7811760	0.924723029137	FBgn0002527	320	FBgn0020618	15492
1298	2L	7009004	7011221	1.106316566467	7009752	0.913966327906	FBgn0031880	3744	FBgn0051908	17543
1299	3R	26291154	26292644	1.10614824295	26291788	1.057134819031	FBgn0039776	14	FBgn0039767	37790
1300	X	2284515	2287478	1.105858802795	2285196	0.961909472942	FBgn0001150	77	FBgn0001150	77
1301	3R	17272936	17274505	1.105850219727	17273599	1.191241600934	FBgn0011278	1557	FBgn0013984	132652
1302	X	2325395	2326600	1.105473041534	2326087	0.87441103799	FBgn0040388	72	FBgn0004050	22162
1303	X	15401549	15402805	1.105142593384	15402230	0.795538838704	FBgn0030653	700	FBgn0030659	14579
1304	X	7943208	7944398	1.104998111725	7943914	0.841648943284	FBgn0029997	3376	FBgn0030003	31049
1305	2L	22006180	22007459	1.104869842529	22006750	0.932561576366	FBgn0053987	159	FBgn0032979	150004
1306	3R	7713282	7714597	1.104460716248	7714043	0.909453630447	FBgn0037960	1156	FBgn0037955	65833
1307	3L	6916919	6918288	1.103989601135	6917694	0.804336420695	FBgn0035719	791	FBgn0001104	36306
1308	3R	8918253	8919556	1.103444576263	8918909	0.813245995839	FBgn0038118	4536	FBgn0003308	60650
1309	2R	3462228	3463469	1.103240966797	3462851	0.88169633641	FBgn0050378	699	FBgn0033240	4624
1310	2R	10306082	10307680	1.103149414062	10306769	0.936931722304	FBgn0033966	6373	FBgn0050478	20926
1311	2L	12662333	12663689	1.102747917175	12663014	0.947457201341	FBgn0004394	5185	FBgn0032445	30009
1312	2L	8386624	8387964	1.101090431213	8387298	0.92375536526	FBgn0041717	2426	FBgn0032036	2831
1313	3L	9634880	9636337	1.100532531738	9635573	0.982353743385	FBgn0053696	16790	FBgn0044049	142652
1314	3L	15991927	15993166	1.100396156311	15992580	0.866488456726	FBgn0044028	3841	FBgn0044028	3841
1315	2R	18581739	18582404	1.09978055954	18582055	0.549363360685	FBgn0003062	265	FBgn0003062	265
1316	2L	276969	279469	1.099772453308	277702	0.862961381674	FBgn0003444	114	FBgn0003444	114
1317	3L	21158875	21160489	1.099393367767	21159567	0.811968390147	FBgn0004865	1193	FBgn0037066	60337
1318	2L	11796239	11798227	1.09939289093	11797140	0.870254834493	FBgn0032377	3057	FBgn0032377	3057
1319	2R	18713670	18715409	1.099321842194	18714612	0.998405428494	FBgn0034834	4527	FBgn0003062	132292
1320	2L	22316071	22316600	1.099031448364	22316084	1.147924956153	FBgn0039972	16560	FBgn0032987	80658
1321	2L	9966402	9967806	1.099004745483	9967024	0.938395163592	FBgn0011272	288	FBgn0011272	288
1322	2L	7306461	7307987	1.098996162415	7307154	0.952350279864	FBgn0004009	7	FBgn0004009	7
1323	X	18160826	18163419	1.098087787628	18161719	1.005922615528	FBgn0030912	6617	FBgn0004956	19957
1324	2R	3541983	3543743	1.098004102707	3542633	0.944384892782	FBgn0025360	813	FBgn0021814	49215
1325	X	2126352	2127421	1.097645759583	2126950	0.699095052831	FBgn0023528	38	FBgn0023527	7952
1326	X	3676884	3678756	1.097524642944	3677555	0.85483286931	FBgn0000542	3778	FBgn0000542	3778
1327	4	734498	735863	1.096688270569	735157	0.980719341951	FBgn0005666	9497	FBgn0039930	314452
1328	2L	8521509	8522883	1.095707893372	8522040	0.970990508795	FBgn0016122	141	FBgn0029004	6578
1329	3R	8841445	8842870	1.094690799713	8842249	0.868765767415	FBgn0020496	4861	FBgn0038109	6632
1330	2R	3473009	3475584	1.093637466431	3474859	1.061514938579	FBgn0027548	560	FBgn0027548	560
1331	2L	1013638	1015816	1.09363079071	1014313	0.827290262495	FBgn0031295	12584	FBgn0003310	63498
1332	2R	6971097	6972357	1.093281269073	6971756	0.924288064241	FBgn0000581	3632	FBgn0000581	3632
1333	X	4221823	4223429	1.093040943146	4222720	0.949211090803	FBgn0029707	3989	FBgn0029714	174484
1334	2L	65482	67486	1.092438697815	66906	0.793247699738	FBgn0067779	138	FBgn0002931	20476
1335	2R	13667555	13668963	1.092061042786	13668319	0.941610055811	FBgn0000057	1752	FBgn0022238	4736
1336	3R	10538911	10540234	1.091917037964	10539610	0.915218257904	FBgn0053967	10368	FBgn0051314	16553
1337	X	18321707	18322976	1.091520309448	18322533	0.69122727712	FBgn0030927	890	FBgn0030943	159591
1338	3L	1387351	1388825	1.091402053833	1388027	0.859610617161	FBgn0011855	2714	FBgn0004635	59297
1339	3L	22893938	22895581	1.09072971344	22894675	1.102584558375	FBgn0052461	5549	FBgn0037207	15620
1340	3R	9808620	9811634	1.090608119965	9809502	0.890206365024	FBgn0015270	18863	FBgn0038196	52385
1341	X	15645375	15646708	1.089598178864	15646091	0.907777500153	FBgn0003345	174	FBgn0025809	26575
1342	3L	20958773	20960855	1.089401960373	20959510	0.940791785717	FBgn0003415	1755	FBgn0003415	1755
1343	3R	7953089	7955211	1.088805198669	7954306	0.771150112152	FBgn0037992	387	FBgn0037992	387
1344	3R	8523176	8525361	1.088762283325	8524663	1.054622799158	FBgn0016693	1619	FBgn0038071	50881
1345	2L	11802304	11803500	1.088597297668	11802828	0.776731491089	FBgn0020309	6605	FBgn0032377	8745
1346	3R	3785372	3786924	1.08846950531	3785981	0.944008125978	FBgn0000504	7149	FBgn0037550	166074
1347	3L	14999676	15001380	1.088287830353	15000356	0.803106672624	FBgn0036464	901	FBgn0036465	7473
1348	3L	17918613	17921490	1.087903022766	17919526	1.068927049637	FBgn0052193	7393	FBgn0036762	107351
1349	2R	2138409	2139871	1.087603569031	2138991	0.845341950655	FBgn0053919	2601	FBgn0040673	14165
1350	2R	16666728	16668262	1.087556838989	16667469	0.900209069252	FBgn0050389	658	FBgn0034599	9073
1351	2R	9655840	9657120	1.08491897583	9656438	0.822466611862	FBgn0040752	367	FBgn0040751	16873
1352	3R	11301315	11302553	1.084912776947	11301999	0.903853654861	FBgn0038341	84	FBgn0067339	58494
1353	3R	2673298	2675050	1.084568500519	2674128	0.859713554382	FBgn0003339	1758	FBgn0001077	15918
1354	2L	6917873	6919155	1.084177970886	6918442	0.92692399025	FBgn0026196	299	FBgn0026196	299
1355	X	22058133	22059097	1.084072113037	22058821	0.933263460795	FBgn0000719	238	FBgn0031186	400836
1356	X	15538312	15539376	1.083957672119	15538795	0.666479170322	FBgn0030671	733	FBgn0030671	733
1357	2R	3666861	3668316	1.083868026733	3667623	0.980405754513	FBgn0010504	840	FBgn0050373	8856
1358	3R	4573254	4574570	1.083847999573	4573820	0.885252223295	FBgn0037624	292	FBgn0037621	16404
1359	2R	5046109	5048389	1.08300113678	5046799	0.821023762226	FBgn0050337	4896	FBgn0025286	52197
1360	X	14041883	14043375	1.082848548889	14042718	1.017185127034	FBgn0040153	2674	FBgn0002873	39062
1361	3R	25535931	25536926	1.082747936249	25536436	0.683380098904	FBgn0039684	3825	FBgn0039687	14206
1362	X	4498352	4499468	1.082708358765	4499005	0.757586070469	FBgn0029719	680	FBgn0025615	3936
1363	2R	19061737	19064348	1.082558631897	19063571	0.918083836051	FBgn0034879	230	FBgn0034879	230
1364	X	13718447	13720366	1.081581115723	13719846	0.613433667592	FBgn0052611	397	FBgn0027537	63106
1365	2R	2025512	2028121	1.081530094147	2026158	0.986140924342	FBgn0010347	12086	FBgn0041145	96160
1366	3L	18136251	18137632	1.081071853638	18137044	0.939576148987	FBgn0036781	9270	FBgn0020300	32381
1367	2L	6973902	6975241	1.080986022949	6974706	0.734309196472	FBgn0016978	2970	FBgn0016978	2970
1368	3L	14041350	14042932	1.080793380737	14042082	1.004128728594	FBgn0005592	1051	FBgn0036406	23827
1369	3L	17577029	17578231	1.080529212952	17577589	0.925159335136	FBgn0000567	6977	FBgn0004401	32701
1370	3R	254073	255505	1.080390930176	254764	0.977549805361	FBgn0037248	290	FBgn0037249	4888
1371	X	6982508	6983620	1.080063343048	6983162	0.778049132403	FBgn0047092	11924	FBgn0029933	39873
1372	2R	10299138	10300755	1.079891204834	10300060	0.935031357933	FBgn0033966	13082	FBgn0050478	14217
1373	3L	2120177	2123100	1.079074859619	2122357	1.005731328328	FBgn0052310	10203	FBgn0035315	58188
1374	X	18367880	18369500	1.078964471817	18368645	0.936306923628	FBgn0000242	43	FBgn0030943	113479
1375	X	21441938	21443048	1.078843832016	21442517	0.7271284163	FBgn0024807	1683	FBgn0031186	215468
1376	X	444399	446466	1.078721046448	445891	1.008283431713	FBgn0003986	1972	FBgn0003986	1972
1377	2R	8707580	8708811	1.078621864319	8708104	0.629611521959	FBgn0028991	2123	FBgn0028991	2123
1378	3R	11388075	11388974	1.078561782837	11388561	0.579683876038	FBgn0038350	10067	FBgn0053207	103347
1379	3L	1187013	1188092	1.077315330505	1187447	0.639804223005	FBgn0063667	832	FBgn0035194	43759
1380	X	19695200	19697674	1.077010154724	19695812	0.767591813031	FBgn0031077	3649	FBgn0031079	9824
1381	2L	18335746	18336922	1.076967716217	18336262	0.799912256353	FBgn0011559	18693	FBgn0004413	102904
1382	X	4739572	4742456	1.076955795288	4741041	0.860270908901	FBgn0029731	1115	FBgn0029738	40346
1383	3R	17485050	17487386	1.076372146606	17485967	1.080311357975	FBgn0011766	160	FBgn0004493	11505
1384	X	5500857	5502083	1.075927257538	5501376	0.796185938517	FBgn0029780	412	FBgn0029783	9830
1385	2R	5798371	5799507	1.075817584991	5798800	0.73709654808	FBgn0033504	17964	FBgn0033522	142725
1386	X	4256386	4257674	1.07546043396	4256856	0.848325371742	FBgn0000179	1237	FBgn0029714	140348
1387	3R	8451545	8453947	1.075326919556	8452805	0.835653692484	FBgn0005671	746	FBgn0038071	20977
1388	3R	6365283	6366625	1.075120449066	6365916	0.85073313117	FBgn0051394	11038	FBgn0001235	98470
1389	X	10674144	10675624	1.074989318848	10674738	0.797698624929	FBgn0030235	6738	FBgn0030235	6738
1390	2L	1409183	1412502	1.074384689331	1410990	1.0464656353	FBgn0002543	9459	FBgn0002543	9459
1391	2L	544057	545241	1.073522806168	544651	0.88743392159	FBgn0031260	24	FBgn0031260	24
1392	3R	21852038	21853796	1.073432922363	21852993	0.992833446054	FBgn0002631	2464	FBgn0002631	2464
1393	X	2990673	2992245	1.073356151581	2991196	0.948475265503	FBgn0004647	168	FBgn0004647	168
1394	3L	793242	795007	1.073253154755	794166	0.971504772411	FBgn0035161	6634	FBgn0035162	22768
1395	3R	2933466	2935174	1.072445392609	2934365	0.912371663486	FBgn0014863	9088	FBgn0003884	22105
1396	2R	14807638	14808651	1.072428703308	14808156	0.64945303599	FBgn0034431	725	FBgn0034430	1090
1397	X	17297792	17299213	1.072128295898	17298620	0.830106088093	FBgn0030841	12140	FBgn0030851	164793
1398	2R	12108631	12109975	1.072032928467	12109300	0.836769721087	FBgn0034142	276	FBgn0003274	8343
1399	2L	8851512	8853247	1.071822166443	8852384	1.052552279304	FBgn0052986	10423	FBgn0029123	26759
1400	X	3585725	3588445	1.071792602539	3587790	0.919120171491	FBgn0029675	4608	FBgn0000542	93543
1401	3R	8248075	8249357	1.071632385254	8248814	0.732651458067	FBgn0038043	324	FBgn0004103	2825
1402	2R	2999546	3001298	1.071104049683	3000322	1.026975274086	FBgn0015930	1354	FBgn0015930	1354
1403	3R	19505234	19507141	1.071081161499	19505800	0.825379341841	FBgn0040227	33	FBgn0040227	33
1404	X	9012162	9013492	1.071079730988	9012794	0.869948655367	FBgn0026206	4306	FBgn0040931	7588
1405	3L	18293958	18294967	1.070703983307	18294442	0.694613397121	FBgn0015946	24769	FBgn0011706	69220
1406	X	16674115	16676161	1.070404052734	16674739	0.942655787748	FBgn0024941	3005	FBgn0030801	43781
1407	3R	24161110	24162653	1.070259571075	24161869	1.058596947614	FBgn0039579	1629	FBgn0039580	3621
1408	2L	5996946	5998646	1.070152759552	5997889	0.850035414976	FBgn0031759	1594	FBgn0001942	16130
1409	2R	8406981	8408103	1.069833755493	8407515	0.809130817652	FBgn0003975	7319	FBgn0000181	21371
1410	3L	883868	885632	1.06981086731	884780	0.841707986944	FBgn0035176	1683	FBgn0035164	63734
1411	2L	1152019	1153413	1.069770812988	1152588	0.733700646294	FBgn0031310	1805	FBgn0031310	1805
1412	3R	17465988	17468658	1.069327354431	17467353	0.874011456966	FBgn0011766	18774	FBgn0046832	19107
1413	3R	5243097	5245753	1.06909942627	5245130	0.88058757782	FBgn0024515	1466	FBgn0037686	18152
1414	3L	14137943	14139309	1.068494796753	14138680	0.807493954897	FBgn0000411	5199	FBgn0000411	5199
1415	2L	5579461	5580715	1.068437576294	5580091	0.83500884561	FBgn0031722	1025	FBgn0031718	29065
1416	3L	6799986	6802377	1.06843662262	6801844	0.829122632742	FBgn0003995	37737	FBgn0035714	74984
1417	2L	2888397	2889679	1.068433761597	2889024	0.886404143439	FBgn0041111	3072	FBgn0004584	83652
1418	2L	18985262	18986624	1.068068981171	18985952	0.818164375093	FBgn0032733	204	FBgn0015745	19212
1419	3L	20941321	20944059	1.066864967346	20943099	0.723579126246	FBgn0037042	17542	FBgn0003415	18166
1420	2L	16434818	16436057	1.066843986511	16435358	0.890059403011	FBgn0020416	5851	FBgn0025678	82668
1421	X	10990697	10992614	1.066194534302	10992097	0.768653196447	FBgn0020255	1710	FBgn0020255	1710
1422	X	6809911	6811053	1.065831184387	6810639	0.699017286301	FBgn0029922	3257	FBgn0029925	8007
1423	3L	6763419	6765934	1.065734863281	6764050	0.923084100087	FBgn0003995	57	FBgn0035714	37190
1424	3L	14195500	14196507	1.065722942352	14195918	0.639438986778	FBgn0036416	2810	FBgn0036415	12750
1425	X	6706570	6708362	1.065678119659	6707267	0.981781609853	FBgn0064122	6477	FBgn0064122	6477
1426	2R	5939860	5940933	1.065089225769	5940482	0.712315400441	FBgn0033521	756	FBgn0033522	1043
1427	3L	20035996	20037435	1.06499671936	20036860	0.76980483532	FBgn0036935	788	FBgn0036959	138252
1428	X	8093860	8095184	1.064952373505	8093967	0.774017810822	FBgn0052715	2265	FBgn0030028	22673
1429	X	12353594	12357236	1.064903259277	12356688	0.731453643126	FBgn0030397	1541	FBgn0015024	131032
1430	3R	16721915	16723007	1.064510822296	16722532	0.785118832308	FBgn0038839	510	FBgn0038834	46261
1431	3L	16276702	16277888	1.064267158508	16277131	0.717331382963	FBgn0036603	2304	FBgn0052357	38045
1432	X	10449441	10454135	1.064151763916	10450510	0.94201079011	FBgn0030218	2578	FBgn0052680	111555
1433	2L	1418077	1418996	1.064041137695	1418548	0.59272640092	FBgn0002543	1901	FBgn0002543	1901
1434	3R	10306977	10308263	1.06340265274	10307689	0.761056591483	FBgn0038233	29725	FBgn0038234	29901
1435	2L	11756492	11757681	1.06280708313	11756950	0.774660736322	FBgn0032373	17998	FBgn0032376	35415
1436	X	6542346	6543594	1.062661170959	6542920	0.754745074681	FBgn0029894	819	FBgn0029891	13886
1437	3L	7389204	7390834	1.062574386597	7390216	0.957595376407	FBgn0063083	9946	FBgn0014011	18910
1438	X	17340641	17343494	1.062460422516	17342764	0.908044899211	FBgn0030842	19512	FBgn0030851	120649
1439	X	12297226	12298289	1.062397956848	12297942	0.574647013346	FBgn0030392	94	FBgn0015024	189778
1440	3L	11096788	11097997	1.062051296234	11097418	0.815756201744	FBgn0052078	110	FBgn0036136	270
1441	X	9116924	9118072	1.061454772949	9117514	0.795831606938	FBgn0030121	596	FBgn0030121	596
1442	X	5833105	5834556	1.061294078827	5833699	0.837466267978	FBgn0029831	349	FBgn0000042	87599
1443	3R	20622091	20623391	1.0612449646	20622736	0.902384705014	FBgn0039226	2654	FBgn0000140	43111
1444	X	15426853	15428097	1.061150550842	15427513	0.947692564556	FBgn0030662	2648	FBgn0030660	10415
1445	2R	9546920	9548278	1.061098098755	9547421	0.824421678271	FBgn0033893	2896	FBgn0033893	2896
1446	3R	20096023	20097551	1.060964584351	20096922	0.973218262196	FBgn0011225	31	FBgn0051130	5941
1447	2L	12545176	12547005	1.060490608215	12545837	0.814788087209	FBgn0010460	5267	FBgn0002970	72511
1448	3R	27635094	27636508	1.06013250351	27635853	0.96952084934	FBgn0039882	54	FBgn0011013	62602
1449	4	1002769	1004091	1.060001850128	1003366	1.027311409221	FBgn0039931	5849	FBgn0039930	46243
1450	3R	9394357	9395220	1.059620380402	9394620	0.637462234497	FBgn0038158	19289	FBgn0053328	71570
1451	3L	8428110	8429347	1.059509277344	8428661	0.688188195229	FBgn0010825	4398	FBgn0010825	4398
1452	3L	2163245	2164560	1.059328079224	2163883	0.827157370249	FBgn0035313	5646	FBgn0035315	16662
1453	3L	722444	729402	1.058895111084	725936	0.947405576706	FBgn0052482	1390	FBgn0000575	7002
1454	X	3228654	3229984	1.058283805847	3229349	0.966137886047	FBgn0000472	10	FBgn0000472	10
1455	2L	8208780	8210458	1.057996273041	8209320	0.839125484228	FBgn0003607	1813	FBgn0003607	1813
1456	3R	7597957	7601991	1.057836532593	7601275	0.850964854745	FBgn0011471	3551	FBgn0011471	3551
1457	3R	4780836	4781887	1.057448387146	4781271	0.855327987671	FBgn0037645	1714	FBgn0037644	10545
1458	X	18277862	18280524	1.057324886322	18279449	0.781967776162	FBgn0052548	4931	FBgn0004956	137687
1459	3L	5604207	5605910	1.056945800781	5604973	0.94868516922	FBgn0035625	43	FBgn0035625	43
1460	3R	9813828	9815571	1.056907653809	9814936	0.86376196146	FBgn0015270	24297	FBgn0038196	46951
1461	3L	1444752	1446705	1.056879043579	1445479	0.947962969542	FBgn0004635	1845	FBgn0004635	1845
1462	2R	4166466	4168685	1.056470870972	4167922	0.906866618565	FBgn0050353	2097	FBgn0050353	2097
1463	X	14837879	14839287	1.055760383606	14838619	0.918150583903	FBgn0052594	19752	FBgn0030605	59230
1464	2R	11664570	11666163	1.055528640747	11665396	0.975936412811	FBgn0029175	917	FBgn0034082	8261
1465	3R	21453852	21455466	1.055183410645	21454532	0.909672512728	FBgn0039349	1889	FBgn0039350	9017
1466	3L	19628286	19629533	1.055168628693	19628987	0.749936748953	FBgn0036899	65	FBgn0029094	44836
1467	3L	8126961	8128200	1.055135726929	8127463	0.917007578744	FBgn0035844	1708	FBgn0042112	28403
1468	X	2014112	2015745	1.054766178131	2015016	0.757280630224	FBgn0004655	123	FBgn0000377	91121
1469	3R	8226841	8227961	1.054698467255	8227430	0.874743489658	FBgn0038036	87	FBgn0038038	4824
1470	3R	7444424	7446232	1.054627418518	7445716	0.698110187755	FBgn0051363	60	FBgn0037920	97
1471	2L	15738100	15739708	1.054207801819	15739068	0.9233361132	FBgn0010382	5016	FBgn0003936	8543
1472	3L	9355326	9356337	1.053928375244	9355806	0.654720187187	FBgn0001224	25	FBgn0011769	10822
1473	3L	1522146	1523724	1.053600311279	1522907	0.876862610088	FBgn0035229	2226	FBgn0035233	18860
1474	3R	14178302	14180222	1.052604675293	14179238	0.900251051959	FBgn0038606	2011	FBgn0038609	13140
1475	2L	19453241	19454473	1.051949501038	19453829	0.820705806508	FBgn0032785	3644	FBgn0003732	4393
1476	2L	1033396	1034472	1.051750183105	1033945	0.725781408946	FBgn0031296	3290	FBgn0003310	43866
1477	X	1082361	1083457	1.051581382751	1082892	0.758059233427	FBgn0026875	10562	FBgn0026875	10562
1478	2L	1714959	1716016	1.050890922546	1715497	0.663360371309	FBgn0031358	364	FBgn0031357	5031
1479	3L	11337074	11337881	1.050701141357	11337716	0.57645203517	FBgn0036155	1116	FBgn0041094	111460
1480	3L	16740462	16741940	1.05020236969	16741218	0.938204709221	FBgn0036660	3756	FBgn0036660	3756
1481	X	17129759	17131174	1.050159454346	17130497	0.856789618731	FBgn0024238	5418	FBgn0000163	135621
1482	3R	11810917	11812908	1.050137281418	11812170	0.929587215185	FBgn0003507	247	FBgn0003507	247
1483	2R	3552758	3553975	1.049757957458	3553259	0.862997500102	FBgn0025360	9813	FBgn0021814	38589
1484	4	1001137	1002365	1.049661636353	1001774	0.833942353725	FBgn0039931	4257	FBgn0039930	47835
1485	2L	12055024	12056287	1.049583911896	12055712	0.863354593515	FBgn0028425	270	FBgn0032404	612
1486	2L	22127305	22128515	1.04909992218	22128093	0.829615414143	FBgn0032976	6149	FBgn0032979	28661
1487	X	2498519	2500098	1.049092292786	2499417	0.936718323651	FBgn0003371	9311	FBgn0003371	9311
1488	2L	10631962	10633548	1.048906803131	10632761	0.908297121525	FBgn0032271	1708	FBgn0032269	54969
1489	3R	10205272	10206294	1.048803329468	10205707	0.596138204847	FBgn0038225	1714	FBgn0038224	52961
1490	X	14422593	14423491	1.048747062683	14422772	0.59259724617	FBgn0030573	5142	FBgn0030572	5942
1491	2R	4711126	4712587	1.048195838928	4711963	0.952366997214	FBgn0015561	4936	FBgn0033380	85887
1492	X	20497957	20499581	1.047840356827	20498911	0.868560194969	FBgn0003300	6206	FBgn0003300	6206
1493	X	2054740	2055975	1.047352790833	2055381	0.779846131802	FBgn0023550	4579	FBgn0000377	50756
1494	2L	1884150	1885941	1.047292709351	1885336	0.910581320524	FBgn0031374	352	FBgn0031357	174870
1495	2R	18994833	18995700	1.047250747681	18995547	0.673029292714	FBgn0034868	1891	FBgn0034868	1891
1496	2R	13747077	13748355	1.046614170074	13747601	0.893757939339	FBgn0000658	25	FBgn0000658	25
1497	3R	17369091	17371068	1.046434879303	17370194	0.923816428465	FBgn0038891	12305	FBgn0013984	36057
1498	X	9503131	9504689	1.045351982117	9503762	0.948675043443	FBgn0028341	373	FBgn0015624	24335
1499	3L	5192574	5193466	1.044950485229	5192976	0.565043568611	FBgn0035598	15450	FBgn0035602	147456
1500	2R	4952407	4953952	1.044874191284	4953220	0.773680984974	FBgn0029092	153	FBgn0053774	41123
1501	X	4887214	4888280	1.044741630554	4887834	0.675527151893	FBgn0003028	5700	FBgn0004368	103465
1502	3R	10303155	10304416	1.044479370117	10303796	0.865550875664	FBgn0038233	33618	FBgn0038234	33794
1503	2R	19087846	19089334	1.044312477112	19088471	1.000438181559	FBgn0015903	15974	FBgn0015903	15974
1504	3L	18810546	18811685	1.044141769409	18811107	0.659421316783	FBgn0036816	412	FBgn0036818	20491
1505	2R	14191848	14193982	1.044095516205	14193228	0.809982866049	FBgn0023214	4833	FBgn0023214	4833
1506	2L	26062	29345	1.043995380402	27427	0.948515987396	FBgn0031209	3539	FBgn0002121	6055
1507	3L	21231715	21232938	1.04386806488	21232498	0.758595526218	FBgn0000551	854	FBgn0037066	12594
1508	2L	5308017	5309063	1.043190956116	5308538	0.813899653299	FBgn0031697	6347	FBgn0015031	18703
1509	3R	539186	540355	1.043170452118	539903	0.961520552635	FBgn0037270	15	FBgn0037270	15
1510	X	17702666	17704227	1.042957305908	17703243	0.728192890392	FBgn0030879	5734	FBgn0030879	5734
1511	3L	2088854	2090484	1.042468309402	2089798	0.934822946787	FBgn0003432	9351	FBgn0035315	90747
1512	3L	4689942	4691729	1.042447566986	4690842	0.813271760941	FBgn0035570	139	FBgn0035570	139
1513	X	8602757	8603844	1.042436122894	8603373	0.821736415227	FBgn0030063	37580	FBgn0030061	43186
1514	3L	15004253	15006671	1.042338848114	15004919	0.909815132618	FBgn0036465	2910	FBgn0036465	2910
1515	X	8719144	8720752	1.042195796967	8719771	0.78074708581	FBgn0030065	10422	FBgn0030061	159584
1516	2L	5936120	5938209	1.041927337646	5937521	0.865152359009	FBgn0001128	6161	FBgn0000308	43504
1517	X	8979465	8980527	1.041832208633	8979982	0.689571005957	FBgn0030090	257	FBgn0030092	14298
1518	3L	18394544	18395660	1.041565895081	18395071	0.748541533947	FBgn0036786	10125	FBgn0011706	31409
1519	3R	1425372	1426985	1.04140663147	1426034	0.803785920143	FBgn0037346	857	FBgn0037346	857
1520	X	2012130	2013350	1.041248321533	2012795	0.659207933089	FBgn0004655	2344	FBgn0025626	91503
1521	3L	8987118	8988665	1.040919303894	8987946	0.860945477205	FBgn0035955	4148	FBgn0035954	8801
1522	2R	16460446	16461333	1.040765285492	16460906	0.704371261597	FBgn0053704	3222	FBgn0034565	24913
1523	3R	637174	638346	1.04069185257	637768	0.927386569977	FBgn0026417	15	FBgn0051529	5602
1524	3R	25877399	25878915	1.040566444397	25878097	0.794628592098	FBgn0039743	139	FBgn0039743	139
1525	X	20508427	20509542	1.040539979935	20508992	0.687410326565	FBgn0003300	3875	FBgn0003300	3875
1526	2L	20703422	20704820	1.040225028992	20704034	0.919174194336	FBgn0014859	1852	FBgn0000986	18474
1527	X	11167295	11168547	1.039974689484	11167975	0.66482006179	FBgn0003411	411	FBgn0003411	411
1528	2R	3838326	3839653	1.03949546814	3839016	1.009392261505	FBgn0050358	7356	FBgn0010109	94876
1529	3L	246806	248072	1.039224147797	247497	0.820250272751	FBgn0035121	413	FBgn0035121	413
1530	3R	13599422	13600411	1.038969039917	13599900	0.643240247454	FBgn0038543	109	FBgn0038545	20919
1531	X	2591189	2592822	1.038718223572	2592308	0.815949261189	FBgn0000376	2625	FBgn0024978	3967
1532	3R	21703313	21704801	1.037913322449	21704008	0.916350603104	FBgn0027865	3154	FBgn0002735	121572
1533	3R	15562148	15563139	1.037867546082	15562581	0.624612415538	FBgn0024963	5900	FBgn0038722	91831
1534	X	1950683	1951843	1.037295341492	1951341	0.678234296687	FBgn0000382	949	FBgn0025626	30049
1535	3L	473275	474776	1.037178993225	474146	0.981869893916	FBgn0001316	49975	FBgn0035140	50237
1536	2R	5549443	5550721	1.037149429321	5550064	0.9099304835	FBgn0033475	4957	FBgn0033476	10367
1537	3L	9342418	9343426	1.037075996399	9342834	0.752635170432	FBgn0035981	1561	FBgn0035981	1561
1538	2R	15377711	15378850	1.037040710449	15378305	0.758675893148	FBgn0043532	4674	FBgn0011849	135911
1539	X	4269260	4271051	1.036685943604	4270264	1.015293300152	FBgn0000179	12171	FBgn0029714	126940
1540	X	2838281	2839906	1.036277532578	2839080	0.934918224812	FBgn0003285	9092	FBgn0004647	151948
1541	3R	14554494	14555338	1.036179542542	14554947	0.628684616089	FBgn0038646	757	FBgn0027841	69833
1542	2R	14460922	14462880	1.036093711853	14462344	0.783358461717	FBgn0014269	23670	FBgn0014269	23670
1543	2L	15470596	15471750	1.03528881073	15471221	0.680840313435	FBgn0003448	2977	FBgn0003448	2977
1544	X	20470119	20471531	1.034675598145	20470866	0.9250177145	FBgn0031126	2406	FBgn0003300	34251
1545	3R	9485286	9485830	1.034526824951	9485665	0.616936888014	FBgn0004237	576	FBgn0004237	576
1546	X	8087996	8089345	1.034487247467	8088553	0.917577028275	FBgn0030026	13	FBgn0030028	28087
1547	3R	5059173	5059917	1.034091949463	5059287	0.839348051283	FBgn0003165	4117	FBgn0000412	7089
1548	2R	2133363	2133997	1.033889770508	2133787	0.629117085383	FBgn0053919	2603	FBgn0040673	8961
1549	3L	18524686	18525743	1.033719539642	18525228	0.7331310908	FBgn0036790	289	FBgn0036800	62725
1550	3R	2317136	2318028	1.033687591553	2317658	0.545664226308	FBgn0011919	4175	FBgn0037446	34782
1551	X	19730822	19732729	1.032596588135	19731439	0.970518080393	FBgn0000076	7442	FBgn0031079	45451
1552	3R	9694425	9695448	1.03219461441	9694892	0.67866563797	FBgn0008646	5009	FBgn0000576	32689
1553	3L	8415531	8416708	1.032156944275	8416052	0.777946859598	FBgn0062463	275	FBgn0010825	8211
1554	X	4893709	4895066	1.03178691864	4894321	0.853898609386	FBgn0003028	787	FBgn0004368	109952
1555	2L	19236283	19237735	1.031736373901	19236912	0.837677270174	FBgn0051797	21150	FBgn0032762	107557
1556	3L	19050502	19052346	1.031571388245	19051550	0.748923778534	FBgn0036844	131	FBgn0036844	131
1557	2L	9758240	9759338	1.031336307526	9758746	0.788687884808	FBgn0022720	408	FBgn0032138	47477
1558	3L	10982426	10985103	1.030493736267	10983182	0.827743698569	FBgn0013469	411	FBgn0036118	52404
1559	2R	10319629	10321130	1.030229091644	10320481	0.952407640569	FBgn0033968	2806	FBgn0050478	34638
1560	2R	2610160	2610821	1.029985427856	2610441	0.550170580546	FBgn0033142	8314	FBgn0033156	179839
1561	X	13480622	13482268	1.029439926147	13481321	0.909564859727	FBgn0030506	20424	FBgn0030507	20639
1562	X	14460750	14461955	1.028756141663	14461325	0.728594720364	FBgn0030574	24808	FBgn0015773	26443
1563	2R	18569487	18571223	1.028660058975	18570404	0.607473284006	FBgn0010622	202	FBgn0050202	9777
1564	3R	19946536	19948159	1.028165817261	19947618	0.716852128506	FBgn0039152	1593	FBgn0013343	16153
1565	2R	7061926	7063612	1.028118133545	7062856	1.000888697306	FBgn0000577	18739	FBgn0000577	18739
1566	3R	12724692	12726131	1.02768611908	12725433	0.80024023617	FBgn0015350	19983	FBgn0082171	43396
1567	3L	17618065	17619363	1.027678489685	17618674	0.83085825864	FBgn0052179	861	FBgn0052179	861
1568	X	1978213	1980665	1.026710987091	1979416	0.978223947378	FBgn0004860	1536	FBgn0025626	58124
1569	2L	17378377	17380808	1.026702880859	17379660	1.053410025204	FBgn0032633	416	FBgn0032633	416
1570	2R	9196634	9198363	1.026522636414	9197535	0.847542201771	FBgn0033865	11741	FBgn0033859	87979
1571	X	2987591	2988658	1.026425361633	2988234	0.718445420265	FBgn0004647	2794	FBgn0004647	2794
1572	2R	6965922	6967138	1.026372909546	6966504	0.697497956893	FBgn0000581	1620	FBgn0000581	1620
1573	3L	15551057	15551695	1.026139736176	15551378	0.529133945704	FBgn0036516	2047	FBgn0036516	2047
1574	3R	10728805	10729828	1.026087760925	10729298	0.726983070374	FBgn0028662	498	FBgn0028662	498
1575	3R	10450568	10451953	1.026037693024	10451323	0.851412773132	FBgn0003169	98	FBgn0013981	138
1576	3R	26685056	26686792	1.025013923645	26685844	0.839891642332	FBgn0039805	7401	FBgn0003720	7807
1577	2L	219641	220929	1.024710655212	220451	0.660322785378	FBgn0031235	12063	FBgn0031235	12063
1578	3R	15150710	15152271	1.024368286133	15151585	0.983882331848	FBgn0000463	350	FBgn0000463	350
1579	2L	20473231	20474613	1.024363040924	20473909	0.790428638458	FBgn0046834	1180	FBgn0046834	1180
1580	3R	20120186	20121491	1.024073123932	20120759	0.878705277162	FBgn0000368	379	FBgn0000368	379
1581	X	20282502	20283800	1.02405166626	20283043	0.800105929375	FBgn0031117	3980	FBgn0040649	13813
1582	X	3533051	3535361	1.023944854736	3533698	0.877548873425	FBgn0023215	264	FBgn0029672	103922
1583	3L	10558700	10559626	1.023875236511	10559183	0.661904811859	FBgn0036085	26187	FBgn0000629	52894
1584	3R	20381083	20382413	1.023603439331	20381796	0.856000868479	FBgn0004188	14	FBgn0039205	25516
1585	3L	4623428	4624501	1.023584842682	4623792	0.762754058838	FBgn0052234	1251	FBgn0035562	12743
1586	2R	5932510	5934400	1.023427963257	5933273	0.88370141387	FBgn0033519	393	FBgn0033522	8252
1587	X	9868314	9869175	1.023349761963	9868981	0.628164251645	FBgn0030171	6352	FBgn0030177	59410
1588	2R	19681811	19683118	1.021792888641	19682354	0.844561874866	FBgn0023184	29	FBgn0034986	317
1589	2R	11349402	11350914	1.021745204926	11350123	0.967457490809	FBgn0003130	485	FBgn0050085	33885
1590	2L	9551435	9553857	1.021669864655	9553299	0.825090222889	FBgn0032127	7255	FBgn0002973	115786
1591	3L	8562063	8563007	1.020652770996	8562203	0.597006877263	FBgn0052353	2355	FBgn0017430	12618
1592	3L	13093542	13095301	1.020501613617	13094437	0.985681597392	FBgn0010452	6217	FBgn0010452	6217
1593	2L	5799196	5802326	1.020312786102	5800099	0.918357908726	FBgn0031738	105	FBgn0031739	1870
1594	3R	17934276	17935567	1.020224571228	17934947	0.836288124323	FBgn0051164	4202	FBgn0053335	55793
1595	X	20232869	20234888	1.020024299622	20234234	0.904640085557	FBgn0031114	422	FBgn0031114	422
1596	3L	11825212	11826712	1.01992893219	11825846	0.802963972092	FBgn0036215	3295	FBgn0000404	18322
1597	3R	12675183	12676345	1.019787788391	12675726	0.741215795279	FBgn0020546	0	FBgn0020546	0
1598	2R	4738883	4739932	1.019581794739	4739359	0.67297940784	FBgn0033394	8419	FBgn0033400	59083
1599	X	1908575	1909549	1.019458770752	1909084	0.670571888194	FBgn0025632	311	FBgn0003964	11645
1600	X	17693662	17695533	1.019403457642	17694264	0.869223398321	FBgn0030877	480	FBgn0030878	601
1601	3L	16438249	16439311	1.019287109375	16438757	0.733111739159	FBgn0004569	10203	FBgn0014163	61659
1602	3R	25457661	25458809	1.019281387329	25458211	0.843089608585	FBgn0039674	13455	FBgn0039678	39171
1603	3L	10824460	10826038	1.019208908081	10825247	0.818561702967	FBgn0026160	6592	FBgn0026160	6592
1604	X	18623466	18624958	1.018963813782	18624335	0.868992693284	FBgn0030960	1270	FBgn0030960	1270
1605	3L	2564095	2566898	1.018911838531	2566167	0.829928285935	FBgn0010909	3905	FBgn0024939	4815
1606	3L	20040373	20041694	1.018406867981	20041311	0.78066812862	FBgn0036936	1349	FBgn0036959	133801
1607	2R	20576375	20578165	1.018001556396	20577543	0.853112978094	FBgn0050198	6062	FBgn0001148	7963
1608	2R	18191696	18192799	1.017938137054	18192096	0.633530392366	FBgn0020257	4459	FBgn0020257	4459
1609	3R	10474377	10475897	1.017525672913	10475169	0.872819491795	FBgn0026578	6254	FBgn0026578	6254
1610	3R	11088243	11089692	1.017419815063	11088984	0.977306365967	FBgn0003600	212	FBgn0003600	212
1611	2L	3833212	3834930	1.01731300354	3834130	0.969838843626	FBgn0004567	2712	FBgn0004567	2712
1612	3L	16625761	16627155	1.017180919647	16626343	0.888744101805	FBgn0036650	543	FBgn0017572	45612
1613	2R	19528449	19529647	1.016744613647	19529033	0.849256178912	FBgn0034958	823	FBgn0022708	2765
1614	2L	10205570	10206917	1.016687870026	10206117	0.739519007066	FBgn0032191	844	FBgn0032191	844
1615	3R	26681092	26683346	1.016676902771	26682296	0.942593798918	FBgn0003720	4259	FBgn0003720	4259
1616	2R	8361469	8362702	1.016499519348	8362263	0.740122009726	FBgn0033776	240	FBgn0000181	23881
1617	3L	22813059	22814516	1.016067504883	22813696	0.90159926695	FBgn0037202	766	FBgn0037202	766
1618	2R	18232151	18233336	1.015849590302	18232711	0.851299285889	FBgn0028371	11712	FBgn0020257	36156
1619	X	6203758	6205603	1.0157289505	6205026	0.717358748118	FBgn0016974	3170	FBgn0029868	9391
1620	3R	15160595	15161921	1.015488624573	15161260	0.895740159353	FBgn0000463	9325	FBgn0000463	9325
1621	X	3283774	3284846	1.014504671097	3284468	0.730288314819	FBgn0052493	789	FBgn0029664	54657
1622	X	10761362	10762982	1.014295578003	10762468	0.677272908828	FBgn0030249	4916	FBgn0030241	62376
1623	X	1853580	1854662	1.014218330383	1854133	0.761126462151	FBgn0023546	390	FBgn0003964	43306
1624	3L	11225432	11226711	1.013829708099	11226300	0.857632923126	FBgn0041094	44	FBgn0041094	44
1625	3R	27447267	27449273	1.013731956482	27448444	0.847671200247	FBgn0039861	4745	FBgn0039857	26477
1626	3L	16445031	16446153	1.013669013977	16445664	0.746444829305	FBgn0004569	3296	FBgn0014163	68566
1627	2L	6178551	6180126	1.013440132141	6179378	0.959131521337	FBgn0040951	11093	FBgn0031782	51616
1628	2L	19639009	19640092	1.013368606567	19639535	0.742920567008	FBgn0000464	32196	FBgn0005590	57429
1629	X	4385459	4386737	1.013345718384	4386047	0.941497185651	FBgn0029709	100	FBgn0029714	11157
1630	2L	2749538	2751546	1.013278007507	2750223	0.689032274134	FBgn0003075	1701	FBgn0003075	1701
1631	3R	13384045	13385958	1.013221740723	13384937	0.884465257327	FBgn0038520	149	FBgn0025571	18792
1632	3L	22484029	22485662	1.012890815735	22484986	0.802898687475	FBgn0037170	919	FBgn0004449	143258
1633	2L	4591471	4592654	1.012836933136	4592033	0.756901264191	FBgn0053196	70	FBgn0000227	92426
1634	3R	7603461	7605788	1.012542247772	7604869	0.909052540274	FBgn0011471	43	FBgn0011471	43
1635	3R	12689855	12691394	1.012342453003	12690729	0.875551255544	FBgn0082171	8692	FBgn0082171	8692
1636	3L	18666152	18667256	1.012280702591	18666740	0.798329740763	FBgn0036808	3210	FBgn0036810	43013
1637	3R	17629235	17630302	1.012003421783	17629700	0.830640203813	FBgn0013759	18664	FBgn0004493	132228
1638	3L	7361209	7362025	1.011904478073	7361887	0.609946171443	FBgn0035776	541	FBgn0016983	6087
1639	2L	7218946	7220413	1.011604309082	7219774	0.924963506063	FBgn0031897	255	FBgn0031897	255
1640	2L	17255963	17257108	1.010853290558	17256529	0.806960947373	FBgn0032629	132	FBgn0032633	123547
1641	2R	12909070	12909903	1.010799884796	12909722	0.625047683716	FBgn0010620	263	FBgn0034214	32620
1642	3L	16535628	16537017	1.010394096375	16536276	0.868589821984	FBgn0026061	2313	FBgn0036641	10223
1643	2L	6736386	6737929	1.010304927826	6737083	0.913020163774	FBgn0031854	3093	FBgn0025777	13728
1644	X	10446229	10447231	1.010271072388	10446544	0.58036069309	FBgn0030218	1388	FBgn0052680	107589
1645	3L	15294602	15296058	1.010136604309	15295253	0.826586352454	FBgn0036494	6706	FBgn0036494	6706
1646	2R	2280747	2281894	1.009929656982	2281508	0.632220490774	FBgn0033101	10809	FBgn0022224	40742
1647	2L	2144226	2145583	1.009832620621	2144896	0.897236711839	FBgn0031390	279	FBgn0031391	2391
1648	2R	3761698	3763054	1.009777069092	3762436	0.812625948588	FBgn0033277	3633	FBgn0010109	18296
1649	2R	17593888	17595039	1.009729862213	17594377	0.67287905076	FBgn0034692	836	FBgn0067102	10753
1650	2R	11044402	11045795	1.009580612183	11045028	0.939982021556	FBgn0019968	2073	FBgn0019968	2073
1651	3R	18724020	18725640	1.009391784668	18724909	0.935250338386	FBgn0017590	115	FBgn0039013	172287
1652	3R	11115515	11117297	1.009235858917	11116233	0.822987332064	FBgn0003721	8979	FBgn0011476	11962
1653	2L	21853051	21854613	1.008918762207	21853994	0.803866049823	FBgn0032965	31860	FBgn0003866	37806
1654	3L	21595484	21596655	1.008893966675	21596019	0.631256608402	FBgn0053292	3803	FBgn0028663	122316
1655	3L	18161031	18162368	1.008695602417	18161705	0.910998512717	FBgn0036782	5393	FBgn0020300	57042
1656	2L	712963	715310	1.008407592773	713662	0.976035088301	FBgn0000497	1306	FBgn0015621	106302
1657	X	10966333	10967629	1.00839805603	10967020	0.772180669448	FBgn0030266	1796	FBgn0028686	3386
1658	3L	1343494	1344587	1.008324623108	1344065	0.74186223348	FBgn0029514	9394	FBgn0035213	18130
1659	X	14122647	14123341	1.008197784424	14122766	0.792441628196	FBgn0030562	544	FBgn0002873	40986
1660	2L	7278698	7280129	1.008096218109	7279611	0.724125104792	FBgn0010453	2443	FBgn0004009	27550
1661	3R	6258245	6259829	1.007856845856	6258929	0.922017041375	FBgn0037817	1593	FBgn0015396	83023
1662	3R	26737916	26738518	1.007766723633			FBgn0037213	380	FBgn0037213	380
1663	2R	13503965	13505008	1.007728099823	13504380	0.616223082823	FBgn0034286	526	FBgn0034298	103042
1664	3R	13130553	13131324	1.007237195969	13130673	0.694283485413	FBgn0051419	20041	FBgn0025456	89632
1665	3R	18062083	18063321	1.007180213928	18062661	0.867594915278	FBgn0038934	25115	FBgn0053335	71921
1666	2R	4333953	4335083	1.006748199463	4334510	0.696117401123	FBgn0050352	1176	FBgn0033341	78675
1667	2L	14264396	14265883	1.00671505928	14265137	0.906138644499	FBgn0004002	1615	FBgn0028529	89943
1668	2R	13197246	13198542	1.006520271301	13197921	0.765017397263	FBgn0016059	437	FBgn0016059	437
1669	3R	17618482	17619688	1.006494998932	17619141	0.896743157331	FBgn0003867	10885	FBgn0004493	121669
1670	3R	9837846	9839219	1.006293773651	9838651	0.806491404772	FBgn0038194	16301	FBgn0038196	23236
1671	2R	17198136	17199436	1.006224155426	17198650	0.87628142974	FBgn0027360	41	FBgn0027360	41
1672	3L	4150663	4151779	1.006209373474	4151186	0.777745962143	FBgn0011653	193	FBgn0004574	28453
1673	2L	3552615	3553803	1.006185770035	3553172	0.743011558757	FBgn0024244	13921	FBgn0031549	22886
1674	X	7887662	7889013	1.006084442139	7888529	0.730512619019	FBgn0029990	5793	FBgn0004656	18143
1675	2R	15174508	15177204	1.005670070648	15176084	0.952117555282	FBgn0046820	1	FBgn0046820	1
1676	3R	1449830	1452011	1.005301475525	1450651	0.845526498907	FBgn0037351	465	FBgn0037351	465
1677	2R	11115538	11118123	1.005160808563	11115979	0.712485631307	FBgn0050465	5151	FBgn0019968	68878
1678	X	11823921	11825549	1.005148410797	11824514	0.738112270832	FBgn0003865	1664	FBgn0003865	1664
1679	2L	8841322	8842705	1.004815101624	8842123	0.791653288735	FBgn0029123	16498	FBgn0029123	16498
1680	3L	15049128	15050031	1.003735542297	15049501	0.587448000908	FBgn0036472	385	FBgn0025776	40165
1681	X	15596706	15597665	1.003705978394	15597222	0.618653446436	FBgn0030687	282	FBgn0025809	22294
1682	2R	14520293	14521593	1.00355052948	14521058	0.849127113819	FBgn0034412	18854	FBgn0041702	33757
1683	X	20120968	20122232	1.002870559692	20121213	0.750677328843	FBgn0031100	1136	FBgn0031098	59048
1684	3R	14095151	14095893	1.002740859985	14095702	0.611320389642	FBgn0038592	2192	FBgn0038595	9550
1685	X	212537	213792	1.002645492554	213170	0.844359695911	FBgn0004034	161	FBgn0000022	13683
1686	2R	20206776	20207995	1.001718044281	20207445	0.765501527225	FBgn0035050	6297	FBgn0053228	30303
1687	X	10669469	10670645	1.001580238342	10670071	0.841809844971	FBgn0030235	2071	FBgn0030235	2071
1688	X	12759664	12761061	1.001543998718	12760352	0.987848579884	FBgn0047242	12120	FBgn0030434	16817
1689	X	5505297	5507466	1.001518249512	5506734	0.760714306551	FBgn0029782	555	FBgn0029783	4472
1690	2L	18864882	18866835	1.00150680542	18866292	0.819904536009	FBgn0003896	10893	FBgn0032717	30696
1691	X	8569780	8570944	1.001309871674	8570328	0.802638292313	FBgn0030063	4535	FBgn0030061	10141
1692	2L	19113328	19114499	1.001281738281	19113994	0.635318840251	FBgn0000422	2235	FBgn0032761	14264
1693	3R	10511742	10512622	1.001187324524	10512476	0.632802313024	FBgn0051314	10581	FBgn0051314	10581
1694	3L	12778495	12779639	1.00103521347	12779189	0.666103363037	FBgn0010715	128	FBgn0036314	8761
1695	2R	4810141	4811333	1.00076007843	4810609	0.656321974362	FBgn0028408	6939	FBgn0033400	12167
1696	3R	19139881	19141915	1.000598430634	19141182	0.746037342969	FBgn0039071	25271	FBgn0002622	43343
1697	3L	22804558	22806062	1.000077724457	22805301	0.837269973755	FBgn0010348	597	FBgn0037200	746
1698	X	5924093	5924980	1.000014305115	5924628	0.570855885744	FBgn0029838	1910	FBgn0029840	10314
1699	2L	6097386	6099032	0.999746322632	6098305	0.797026073231	FBgn0031779	659	FBgn0031781	26833
1700	2L	3579445	3581584	0.999603271484	3581040	0.825616415809	FBgn0004892	274	FBgn0002985	25708
1701	3L	7799877	7800692	0.999428749084	7800058	0.641636665051	FBgn0052369	21705	FBgn0035823	68769
1702	3L	19724868	19726146	0.999420642853	19725439	0.770260810852	FBgn0013974	1967	FBgn0014037	117787
1703	2R	5943757	5944893	0.999359130859	5944317	0.65285542432	FBgn0033522	2792	FBgn0033522	2792
1704	3R	2503642	2505255	0.9992852211	2504081	0.974800329942	FBgn0002522	231	FBgn0026567	20477
1705	3L	11093683	11094927	0.999270439148	11094222	0.906080722809	FBgn0036134	500	FBgn0036135	584
1706	X	16806592	16808841	0.999210357666	16808193	0.874150848389	FBgn0030809	5607	FBgn0030806	31394
1707	X	5528532	5529267	0.99920797348	5529153	0.84418554306	FBgn0029788	655	FBgn0029785	11474
1708	2L	20548839	20550144	0.99915266037	20549540	0.798865522657	FBgn0032865	17306	FBgn0046834	74451
1709	3R	4004929	4005689	0.998965740204	4005079	0.654581268628	FBgn0001138	2085	FBgn0037550	53024
1710	3R	19530041	19531191	0.998929977417	19530721	0.746415250442	FBgn0051414	99	FBgn0040227	24954
1711	3R	11130568	11131839	0.998747825623	11131374	0.771786153316	FBgn0004117	4541	FBgn0038319	25088
1712	2R	15985765	15986951	0.998733520508	15986250	0.667111078898	FBgn0050143	154	FBgn0034513	65191
1713	3L	4081011	4082516	0.998084068298	4081049	0.697100162506	FBgn0035496	4311	FBgn0028484	10688
1714	2L	567569	568607	0.998049736023	568099	0.714188843966	FBgn0021874	63	FBgn0021874	63
1715	3L	19046033	19047664	0.997933387756	19047013	0.731832822164	FBgn0036844	4668	FBgn0036844	4668
1716	3L	7882863	7884822	0.997909545898	7883521	0.747937321663	FBgn0003041	2377	FBgn0003041	2377
1717	3R	16368012	16369959	0.997801780701	16368949	0.890235126019	FBgn0053192	8222	FBgn0043457	14703
1718	3L	3429670	3430656	0.997499704361	3430068	0.732353031635	FBgn0026259	14066	FBgn0001254	66141
1719	3L	19134998	19137519	0.997196674347	19135970	0.796906583449	FBgn0016797	85	FBgn0016797	85
1720	3R	8900046	8901200	0.997111320496	8900627	0.74630762736	FBgn0038118	13746	FBgn0003308	42368
1721	2R	9516325	9517434	0.996845245361	9516778	0.801694256919	FBgn0050482	5419	FBgn0033889	21812
1722	2L	9608039	9609360	0.99647808075	9608794	0.822073684019	FBgn0019809	315	FBgn0015393	91040
1723	2R	5359343	5360440	0.996433496475	5359838	0.782555431128	FBgn0033454	36	FBgn0023175	191
1724	X	5758193	5760086	0.996279716492	5758770	0.79647731781	FBgn0029823	3259	FBgn0000042	12670
1725	2R	13853830	13855110	0.996159076691	13854470	0.744689750671	FBgn0040737	27785	FBgn0034326	40149
1726	2R	11445723	11447504	0.996132850647	11446542	0.935107679928	FBgn0034049	250	FBgn0034050	3209
1727	3R	27550146	27551795	0.995804786682	27551135	0.825881032383	FBgn0003870	11529	FBgn0039867	11529
1728	X	2071172	2074706	0.995351314545	2072185	0.800555610657	FBgn0053548	2254	FBgn0000377	33952
1729	3L	4772327	4773484	0.995244026184	4772833	0.737657911637	FBgn0035575	13288	FBgn0035570	82130
1730	3L	8686831	8688502	0.99517083168	8687731	0.933056622744	FBgn0011509	6433	FBgn0001168	38025
1731	X	12523477	12524866	0.994550704956	12524102	0.798439209278	FBgn0030417	16033	FBgn0053963	30703
1732	X	2181719	2183220	0.994245529175	2182494	0.872556602254	FBgn0040392	648	FBgn0003079	13788
1733	X	13594030	13595232	0.994100570679	13594656	0.735792398453	FBgn0004047	1174	FBgn0030521	21462
1734	3R	25829914	25831090	0.993866443634	25830349	0.695398583132	FBgn0039735	54	FBgn0039735	54
1735	2L	7620045	7621676	0.993644714355	7620916	0.923434376717	FBgn0031926	12526	FBgn0053529	76493
1736	3R	9724875	9725840	0.993567466736	9725339	0.626729796914	FBgn0000576	2242	FBgn0000576	2242
1737	2L	3538992	3540577	0.993502616882	3539705	0.920941233635	FBgn0024244	454	FBgn0031549	9419
1738	3R	18144125	18144973	0.993187427521	18144738	0.545394310584	FBgn0040585	62	FBgn0038948	43517
1739	X	11616133	11617090	0.993130207062	11616775	0.563387115796	FBgn0004511	4163	FBgn0030328	63974
1740	2L	6375643	6377368	0.9928855896	6376486	0.905809223652	FBgn0031807	2822	FBgn0043854	4071
1741	3R	18197321	18198495	0.992447376251	18197715	0.617169350386	FBgn0038952	842	FBgn0038950	6012
1742	3R	18954478	18957819	0.992445468903	18955677	0.965195627774	FBgn0051457	1971	FBgn0051457	1971
1743	2R	2277366	2278627	0.992062091827	2277787	0.713297339047	FBgn0033101	7088	FBgn0022224	44463
1744	3R	22293834	22294970	0.991654157639	22294376	0.82008822759	FBgn0039430	7125	FBgn0039449	248731
1745	3L	13640245	13642607	0.991617679596	13641052	0.962468932657	FBgn0036379	356	FBgn0036386	253204
1746	3L	4840047	4841598	0.991609573364	4840925	0.935338824987	FBgn0047330	392	FBgn0035570	150222
1747	3R	6593746	6595052	0.991509437561	6594383	0.766918350669	FBgn0010421	715	FBgn0051390	7728
1748	X	16516762	16518229	0.991247653961	16517580	0.9062063694	FBgn0000152	252	FBgn0030766	42738
1749	3R	8353375	8354209	0.990780830383	8353469	0.628265857697	FBgn0028374	1559	FBgn0038046	98467
1750	3R	10167417	10168332	0.989551544189	10167875	0.692031664007	FBgn0003480	14089	FBgn0038224	15129
1751	3L	14940008	14941094	0.989327430725	14940469	0.704948481391	FBgn0040296	569	FBgn0040296	569
1752	3R	17037157	17037896	0.98929977417	17037848	0.812957869636	FBgn0038868	2946	FBgn0038870	6953
1753	3R	9067455	9068242	0.98878288269	9067651	0.646378914515	FBgn0000024	16939	FBgn0038128	22104
1754	2R	17052119	17053814	0.988722324371	17052939	0.79967768052	FBgn0050283	4784	FBgn0010415	64189
1755	X	11743503	11744808	0.988536834717	11744202	0.746680617332	FBgn0030354	4925	FBgn0030350	22985
1756	2L	2879460	2880679	0.988388061523	2879915	0.626907944679	FBgn0028970	791	FBgn0004584	92761
1757	X	13221336	13222576	0.988131523132	13221916	0.725293496076	FBgn0030481	380	FBgn0026749	585
1758	3R	1509789	1511379	0.987067222595	1510303	0.688754867105	FBgn0037364	845	FBgn0037363	14868
1759	3L	18137812	18138943	0.986713886261	18138494	0.599531465107	FBgn0036781	10720	FBgn0020300	33831
1760	X	1665386	1666480	0.986590385437	1665941	0.699656318216	FBgn0029589	10556	FBgn0029591	15875
1761	X	2586837	2589042	0.986382007599	2588386	0.830295698983	FBgn0024978	45	FBgn0024978	45
1762	X	20205240	20207336	0.985410690308	20206035	0.730738836176	FBgn0031107	881	FBgn0031106	1579
1763	3L	10160786	10162026	0.984956741333	10161593	0.658521203434	FBgn0052057	1541	FBgn0015618	348996
1764	X	7465172	7466293	0.984539031982	7465745	0.712917496176	FBgn0004198	11361	FBgn0027553	107813
1765	2L	18778260	18779675	0.983943939209	18778987	0.85578548207	FBgn0045852	754	FBgn0032717	56609
1766	X	11676596	11677898	0.983889579773	11677197	0.789683229783	FBgn0030340	2905	FBgn0030350	44020
1767	2L	18356330	18358171	0.983074188232	18357359	0.885543409983	FBgn0011559	2404	FBgn0004413	81807
1768	2R	3056381	3057496	0.982856750488	3056888	0.694035339355	FBgn0033191	5379	FBgn0022772	19367
1769	3R	19652815	19655181	0.982718467712	19653517	0.862909396489	FBgn0004186	75	FBgn0004186	75
1770	3L	17598079	17599235	0.982032299042	17598717	0.699145457324	FBgn0036742	9	FBgn0004401	11573
1771	2L	9150019	9151611	0.982013225555	9150990	0.811502204222	FBgn0032100	13245	FBgn0051887	21147
1772	3R	14371998	14373156	0.981967926025	14372583	0.725628965041	FBgn0004652	1339	FBgn0027841	112531
1773	3L	111419	112988	0.98189163208	112310	0.880051553249	FBgn0020386	674	FBgn0035105	55644
1774	X	10466007	10467186	0.981678009033	10466428	0.665020720164	FBgn0030221	1959	FBgn0052680	127473
1775	2L	1584778	1587322	0.981282234192	1586567	0.837325040032	FBgn0031347	703	FBgn0021906	27615
1776	X	17277438	17278642	0.980978012085	17278179	0.655323282878	FBgn0030840	4532	FBgn0030851	185234
1777	X	19485903	19486709	0.980968475342	19486062	0.662515336817	FBgn0031052	182	FBgn0031047	13245
1778	X	7934067	7935331	0.980672836304	7934537	0.788596757253	FBgn0029995	3785	FBgn0004656	27865
1779	3L	3386624	3387909	0.980615615845	3387312	0.768559455872	FBgn0014388	21155	FBgn0027616	29614
1780	2L	21677953	21678646	0.980533599854	21678001	0.78007862303	FBgn0051619	5872	FBgn0000559	8258
1781	2R	2918161	2919725	0.980335712433	2918982	0.879496872425	FBgn0033166	652	FBgn0033159	25300
1782	3L	18326390	18328303	0.980312824249	18326981	0.786487383001	FBgn0011706	36681	FBgn0011706	36681
1783	3L	20613587	20614954	0.980252742767	20614411	0.858451779683	FBgn0052431	7172	FBgn0001320	14793
1784	2L	12488704	12489971	0.979937076569	12489416	0.830140050252	FBgn0051858	7879	FBgn0040286	54751
1785	3R	4970138	4971459	0.979723930359	4970839	0.829266464009	FBgn0037662	32445	FBgn0037660	80020
1786	3R	7823128	7824284	0.979288578033	7823825	0.785320854187	FBgn0037977	1204	FBgn0037992	130094
1787	2L	7387283	7388606	0.979156970978	7388062	0.683665990829	FBgn0031904	186	FBgn0004009	80901
1788	3R	814838	816135	0.979125738144	815616	0.78255829215	FBgn0037292	1142	FBgn0004183	41730
1789	3L	280206	282812	0.978514671326	281924	0.970402956009	FBgn0035128	570	FBgn0035128	570
1790	X	13361372	13362661	0.978459358215	13362084	1.004990160465	FBgn0030492	134	FBgn0030482	131254
1791	2L	531155	532250	0.978450298309	531552	0.674060612917	FBgn0003963	8085	FBgn0003963	8085
1792	X	7886097	7887413	0.977948188782	7886752	0.731645499959	FBgn0029990	4016	FBgn0004656	19920
1793	X	271615	272849	0.977488994598	272317	0.802326034097	FBgn0002561	5772	FBgn0002561	5772
1794	2R	4758309	4760312	0.977457523346	4759052	0.914919067832	FBgn0010114	8	FBgn0033400	39390
1795	3L	22109834	22111139	0.977396011353	22110476	0.743395861457	FBgn0037152	11208	FBgn0037156	90038
1796	3R	25649357	25650426	0.977171897888	25649732	0.655471296871	FBgn0039704	4898	FBgn0002924	16883
1797	X	19349945	19351552	0.97715473175	19350819	1.054205810322	FBgn0027291	4928	FBgn0027291	4928
1798	3R	1715185	1716769	0.976963043213	1715778	0.825438320637	FBgn0037394	2598	FBgn0037383	65552
1799	X	2456354	2457708	0.976737260818	2456868	0.763323545456	FBgn0011606	3340	FBgn0011606	3340
1800	2R	14184149	14186085	0.976390838623	14185074	0.838751978344	FBgn0023214	3321	FBgn0023214	3321
1801	2R	16577978	16578748	0.975987434387	16578611	0.748298775066	FBgn0034583	1756	FBgn0034577	13238
1802	X	2175324	2176922	0.975904464722	2176109	0.81053014902	FBgn0054052	2311	FBgn0003079	20173
1803	X	15170399	15171566	0.975702285767	15171072	0.659391403198	FBgn0030628	3695	FBgn0004924	17643
1804	3R	21748612	21749833	0.975633382797	21749182	0.823757844813	FBgn0039395	1013	FBgn0002735	76398
1805	2R	4264299	4265501	0.975605964661	4264929	0.735425247866	FBgn0027585	17297	FBgn0050353	94910
1806	2R	12035446	12036618	0.975579738617	12036126	0.654006789712	FBgn0034134	13687	FBgn0034138	49974
1807	X	20735222	20736510	0.975518226624	20735785	0.804075495402	FBgn0031139	8973	FBgn0031144	106841
1808	3L	786021	787318	0.975461483002	786609	0.90576082468	FBgn0035161	923	FBgn0035162	30325
1809	2L	5236665	5238149	0.975327968597	5237499	0.853285849094	FBgn0051971	3267	FBgn0000228	41059
1810	2L	6920535	6922726	0.97531414032	6921833	0.941992703606	FBgn0004838	1123	FBgn0004838	1123
1811	2L	4744049	4745359	0.97526884079	4744605	0.686866002924	FBgn0031626	10147	FBgn0031621	57092
1812	X	9444245	9445732	0.9751496315	9445008	0.786056905985	FBgn0030141	1247	FBgn0030137	43311
1813	2L	14508543	14509455	0.975126743317	14508980	0.5756853308	FBgn0011862	9111	FBgn0005771	18118
1814	X	6630938	6632198	0.974753856659	6631646	0.904042339325	FBgn0003390	6751	FBgn0029905	34505
1815	3R	21808402	21809927	0.974707126617	21809372	0.895552522996	FBgn0015269	637	FBgn0002735	16208
1816	3L	2549224	2550540	0.974704742432	2550032	0.966324297587	FBgn0010905	12223	FBgn0024939	20950
1817	2L	17438176	17439204	0.974378585815	17438604	0.629214912653	FBgn0053928	6075	FBgn0032640	30808
1818	2L	5788850	5790480	0.97425699234	5789610	0.817205513225	FBgn0051913	5579	FBgn0031739	12359
1819	X	3706267	3708161	0.974202156067	3707566	0.837294459343	FBgn0019661	358	FBgn0019661	358
1820	X	18844815	18847673	0.974005699158	18845801	0.827306859634	FBgn0040885	38841	FBgn0030974	118231
1821	2R	11138423	11139188	0.973596096039	11138505	0.684027671814	FBgn0050465	17375	FBgn0010426	56438
1822	2L	14391084	14392975	0.973206520081	14391613	0.842509448528	FBgn0020258	10443	FBgn0028529	36533
1823	3L	633962	635373	0.972533226013	634753	0.806682459513	FBgn0035148	1613	FBgn0035148	1613
1824	3R	16422882	16423898	0.972479343414	16423327	0.647768688202	FBgn0023097	4442	FBgn0023097	4442
1825	X	18346074	18347868	0.972464561462	18346563	0.723906338215	FBgn0030932	267	FBgn0030943	135561
1826	3R	14812678	14814118	0.972460746765	14813374	0.829265117645	FBgn0026239	3627	FBgn0026239	3627
1827	X	4615529	4616504	0.972325325012	4616074	0.684273183346	FBgn0025679	680	FBgn0022768	83966
1828	2R	10035051	10036168	0.971983909607	10035617	0.727905988693	FBgn0033942	5546	FBgn0013725	88419
1829	3R	6089765	6091731	0.971788406372	6090540	0.899112319946	FBgn0037804	512	FBgn0037802	3078
1830	2L	5324783	5326775	0.971613407135	5325846	0.88953741859	FBgn0031698	919	FBgn0015031	1395
1831	3R	26212083	26215337	0.971555709839	26214464	0.895929757287	FBgn0015222	613	FBgn0039764	35090
1832	2R	20568750	20570084	0.971232414246	20569358	0.827731973985	FBgn0001148	222	FBgn0001148	222
1833	3R	4897781	4899039	0.970963478088	4898448	0.934615748269	FBgn0037661	7547	FBgn0037660	7629
1834	3L	5942184	5943080	0.970888137817	5942584	0.700164794922	FBgn0035656	7368	FBgn0035656	7368
1835	3R	22517801	22519407	0.970301628113	22518634	0.824898018556	FBgn0039448	611	FBgn0039449	24473
1836	3L	8319151	8320551	0.970260620117	8319840	0.940265238285	FBgn0035878	437	FBgn0035878	437
1837	2L	21815739	21816870	0.970232009888	21816333	0.707263350487	FBgn0003866	145	FBgn0003866	145
1838	3R	23416178	23417471	0.970207691193	23416778	0.864457074334	FBgn0039527	2482	FBgn0003330	90968
1839	X	15424007	15424903	0.969939231873	15424476	0.621641904116	FBgn0030662	389	FBgn0030660	7378
1840	3R	25258194	25259133	0.969748020172	25258643	0.62277084589	FBgn0040622	2196	FBgn0039664	56573
1841	3R	8757384	8758523	0.969603538513	8757832	0.662207667033	FBgn0038092	15988	FBgn0038102	56388
1842	2R	20389663	20391168	0.969208717346	20390220	0.868903487921	FBgn0035075	1051	FBgn0050423	6784
1843	X	8060147	8062135	0.969170093536	8061345	0.913008319007	FBgn0030025	24575	FBgn0030028	55295
1844	3L	17380506	17381986	0.96916437149	17381388	0.851236850023	FBgn0027660	5383	FBgn0027660	5383
1845	3L	3622117	3623416	0.969050884247	3622721	0.81298416853	FBgn0035454	7977	FBgn0053504	45366
1846	2R	19084490	19085686	0.969040393829	19085243	0.746484661102	FBgn0015903	12746	FBgn0015903	12746
1847	3L	14983413	14984662	0.968949794769	14984148	0.617998712203	FBgn0047338	4603	FBgn0023174	18933
1848	3R	17438416	17439751	0.968920707703	17439128	0.957298447104	FBgn0046832	9118	FBgn0046832	9118
1849	2L	11358010	11359494	0.968899250031	11358638	0.933137595654	FBgn0000287	6667	FBgn0004579	86965
1850	2R	10297455	10298924	0.968760490417	10298384	0.790680680956	FBgn0050478	12541	FBgn0050478	12541
1851	X	1334362	1335654	0.968729019165	1335094	0.718200176954	FBgn0025381	279	FBgn0025381	279
1852	3R	25958606	25960015	0.96865272522	25959228	0.898099422455	FBgn0003738	1093	FBgn0065067	74306
1853	2L	7432549	7433635	0.968486785889	7433256	0.635539784151	FBgn0031913	224	FBgn0053529	111167
1854	X	2580322	2581330	0.968360424042	2580792	0.611902475357	FBgn0000927	350	FBgn0024978	7549
1855	3L	11216409	11218218	0.968189239502	11217527	0.887641906738	FBgn0036150	7642	FBgn0041094	8729
1856	X	9344721	9346216	0.968178272247	9345554	0.875984191895	FBgn0030133	212	FBgn0030136	54286
1857	2L	11151575	11152517	0.968037605286	11152039	0.58070306217	FBgn0010197	3164	FBgn0028700	21394
1858	2R	16973644	16974730	0.967969417572	16974076	0.66408516379	FBgn0010415	14674	FBgn0010415	14674
1859	X	18484563	18486586	0.967952728271	18485386	0.881199300289	FBgn0030944	1009	FBgn0030944	1009
1860	3R	12748125	12749754	0.967777729034	12749051	0.874852746725	FBgn0051270	456	FBgn0082171	67014
1861	3R	19020913	19022101	0.966979980469	19021572	0.779689816868	FBgn0011596	8184	FBgn0039066	55694
1862	3L	22657707	22658892	0.966791152954	22658304	0.716053038836	FBgn0016034	229	FBgn0037200	147743
1863	2L	14046920	14048252	0.966650009155	14047555	0.780681582058	FBgn0028876	29	FBgn0028876	29
1864	2L	11284435	11285464	0.96657371521	11284921	0.607849538326	FBgn0032359	682	FBgn0028700	154276
1865	2R	10747459	10748570	0.96656370163	10747975	0.707517147064	FBgn0034004	8467	FBgn0000996	147848
1866	3R	13480378	13481680	0.965847015381	13481076	0.764023171531	FBgn0051577	1791	FBgn0051575	3099
1867	X	5744344	5745848	0.965778827667	5745242	0.69906762067	FBgn0000042	858	FBgn0000042	858
1868	2L	13393997	13394969	0.965531349182	13394592	0.622268817004	FBgn0032518	523	FBgn0032518	523
1869	2L	3828527	3830140	0.965474128723	3829550	0.903263012568	FBgn0003430	3870	FBgn0003430	3870
1870	3L	20718494	20720287	0.965463638306	20719342	0.779153992148	FBgn0037021	705	FBgn0016696	13964
1871	3R	228898	229990	0.965394020081	229489	0.622434447793	FBgn0037245	718	FBgn0037249	30163
1872	X	21155610	21156711	0.965028762817	21156044	0.81861222585	FBgn0015379	12	FBgn0015379	12
1873	2L	377112	378409	0.964924812317	377726	0.783272057772	FBgn0000061	390	FBgn0031250	19858
1874	X	12627374	12628568	0.964674949646	12627951	0.776398277283	FBgn0030425	7694	FBgn0030433	113092
1875	3R	23739453	23740440	0.964533805847	23739995	0.599430533016	FBgn0039553	1826	FBgn0039557	6798
1876	X	11195855	11198369	0.964426994324	11197681	0.844788663528	FBgn0030293	1829	FBgn0030293	1829
1877	2L	17682720	17683464	0.964312553406	17683422	0.958346426487	FBgn0015609	52028	FBgn0032646	186384
1878	X	4860574	4861174	0.96425819397	4860889	0.544497919083	FBgn0029740	17918	FBgn0004368	76520
1879	X	19613877	19616493	0.964165210724	19614418	0.775339514017	FBgn0031071	2447	FBgn0031071	2447
1880	2L	8380662	8382452	0.963983535767	8381398	0.808201640844	FBgn0027094	358	FBgn0027094	358
1881	2R	18071637	18072933	0.963671207428	18072116	0.782221257687	FBgn0034737	2174	FBgn0034743	41587
1882	X	3011598	3013023	0.963538646698	3012241	0.684690505266	FBgn0028746	17037	FBgn0028746	17037
1883	2L	1439630	1440971	0.96352481842	1440343	0.834698172177	FBgn0003926	7632	FBgn0002543	19894
1884	2L	11895213	11896101	0.962914466858	11895651	0.688599642585	FBgn0032384	911	FBgn0000588	66249
1885	3R	19856206	19857875	0.962659835815	19857172	0.736014706748	FBgn0020647	360	FBgn0039139	742
1886	2R	5707919	5708743	0.962551116943	5708604	0.624288161596	FBgn0000448	36600	FBgn0033486	79098
1887	3R	25054577	25055593	0.962445259094	25055010	0.72901402987	FBgn0028476	122	FBgn0029176	9122
1888	2L	9166888	9167596	0.962253093719	9167546	0.627437046596	FBgn0041092	744	FBgn0051887	37703
1889	3L	531652	532553	0.96195602417	532038	0.681559115648	FBgn0035142	5436	FBgn0035141	5590
1890	2L	17301985	17303142	0.96177816391	17302586	0.790752708912	FBgn0032632	14450	FBgn0032633	77490
1891	2L	10847633	10848578	0.961402654648	10848218	0.594373113969	FBgn0069354	1174	FBgn0032305	5615
1892	2L	2804375	2805270	0.961400985718	2805062	0.606317480405	FBgn0031461	456	FBgn0031459	34925
1893	3R	2176384	2178197	0.961140155792	2177358	0.809833302217	FBgn0014001	738	FBgn0053097	16652
1894	3L	8806318	8807787	0.961081504822	8807111	0.81062746048	FBgn0052026	3298	FBgn0020633	58446
1895	2R	18556904	18558186	0.960974216461	18557613	0.837491287905	FBgn0003900	3905	FBgn0003900	3905
1896	X	10463292	10464570	0.960933685303	10464096	0.795967622237	FBgn0030220	13	FBgn0052680	125141
1897	X	18332866	18334028	0.960932970047	18333243	0.60352563858	FBgn0030930	563	FBgn0030943	148881
1898	2R	13519529	13520563	0.960707187653	13520136	0.602252274752	FBgn0040740	12937	FBgn0034298	87286
1899	X	17571716	17573489	0.960129737854	17572302	0.711620499106	FBgn0030866	909	FBgn0030866	909
1900	3L	7343641	7346316	0.959980010986	7344879	0.700571894646	FBgn0082598	1133	FBgn0082598	1133
1901	X	12349374	12350292	0.959958076477	12349758	0.643971284231	FBgn0030397	8471	FBgn0015024	137962
1902	X	6690394	6692372	0.959898471832	6691553	0.73118798873	FBgn0029912	1974	FBgn0064122	22191
1903	2R	16338858	16340218	0.958959817886	16339429	0.832085861879	FBgn0016984	567	FBgn0016984	567
1904	3R	26970445	26970989	0.958466529846	26970566	0.695735931396	FBgn0013973	10375	FBgn0004389	48380
1905	3L	13253802	13254505	0.958438158035	13254410	0.726355870565	FBgn0052123	687	FBgn0036349	98122
1906	X	9575641	9577289	0.9583568573	9576321	0.833617627621	FBgn0020378	21859	FBgn0000233	36912
1907	X	19396792	19398228	0.958338737488	19397489	0.894032001495	FBgn0026430	2044	FBgn0031032	20090
1908	2R	3370460	3371441	0.95832824707	3370987	0.715888619423	FBgn0033230	4433	FBgn0033240	96488
1909	2R	15339797	15340953	0.958227157593	15340308	0.701203177957	FBgn0034476	1460	FBgn0011849	97914
1910	X	20636606	20637315	0.958191871643	20637207	0.635880088806	FBgn0031133	185	FBgn0003300	132090
1911	X	2536600	2539246	0.958120346069	2537455	0.694201946259	FBgn0011276	424	FBgn0003371	47349
1912	3L	3858408	3859794	0.958088874817	3859227	0.818601496079	FBgn0026592	16879	FBgn0035470	23461
1913	3L	12185673	12186889	0.957943916321	12186379	0.798333729015	FBgn0036267	3092	FBgn0052100	55120
1914	X	620045	622215	0.957627773285	620855	0.821194595761	FBgn0065054	40	FBgn0065054	40
1915	3R	6779384	6780773	0.957152366638	6780150	0.723947104286	FBgn0037857	4109	FBgn0037855	60898
1916	2L	10003828	10005110	0.956741809845	10004552	0.829256169936	FBgn0043456	741	FBgn0043456	741
1917	X	3624691	3625959	0.956706047058	3625276	0.909344315529	FBgn0026698	368	FBgn0000542	56057
1918	X	17712030	17713655	0.956652164459	17712964	0.963377743959	FBgn0030879	3987	FBgn0030879	3987
1919	2L	19698794	19699516	0.956583023071	19699289	0.773630252251	FBgn0005590	2325	FBgn0005590	2325
1920	3L	5949421	5950915	0.956087112427	5950095	0.771881608402	FBgn0035656	143	FBgn0035656	143
1921	3L	15748497	15749826	0.955984830856	15749298	0.805563225466	FBgn0036531	24379	FBgn0036537	51347
1922	3R	926218	927651	0.955772399902	926794	0.780633589801	FBgn0010313	14386	FBgn0010313	14386
1923	2R	7497748	7499068	0.955411434174	7498319	0.93179923296	FBgn0053145	540	FBgn0011704	3031
1924	2R	4829154	4832102	0.955335617065	4829830	0.734246085672	FBgn0033402	9341	FBgn0033400	31388
1925	3R	14304334	14305017	0.955293655396	14304613	0.598007789025	FBgn0053541	19098	FBgn0038609	112235
1926	X	5150221	5152673	0.955235958099	5151773	0.821138550253	FBgn0040913	677	FBgn0024332	17350
1927	X	6722572	6723970	0.955100059509	6723245	0.757881879807	FBgn0064122	9501	FBgn0064122	9501
1928	3L	7957336	7958428	0.954756736755	7957890	0.697459280491	FBgn0011817	4894	FBgn0011817	4894
1929	2L	6822226	6823138	0.954669475555	6822975	0.702755053838	FBgn0051632	658	FBgn0042092	84842
1930	3R	16375798	16377465	0.954516410828	16376522	0.851096181309	FBgn0016917	1512	FBgn0043457	7130
1931	2L	8871750	8872696	0.954235553741	8872268	0.624539263108	FBgn0032072	5501	FBgn0029123	46643
1932	3R	15377568	15378576	0.954222679138	15377928	0.582375778871	FBgn0038713	17006	FBgn0038722	92822
1933	X	15677290	15678783	0.954109191895	15677952	0.779455840588	FBgn0027093	121	FBgn0014391	5225
1934	X	18127741	18128675	0.954068660736	18128142	0.629701773326	FBgn0030911	1626	FBgn0004956	13620
1935	3R	7461766	7463470	0.954038143158	7462547	0.663762124379	FBgn0051389	4651	FBgn0037921	11181
1936	X	1430499	1431503	0.953935623169	1431008	0.693567212423	FBgn0065095	16452	FBgn0003517	90774
1937	2L	20629411	20630572	0.953666687012	20629909	0.735808316399	FBgn0032869	928	FBgn0000986	92599
1938	3L	275355	276862	0.953592300415	275999	0.735310852528	FBgn0035127	438	FBgn0035127	438
1939	3R	5169592	5170929	0.953517913818	5170325	0.843529780706	FBgn0053936	2733	FBgn0053936	2733
1940	2L	8543241	8546335	0.953502655029	8545594	0.865873681174	FBgn0011259	2261	FBgn0029004	16976
1941	X	18222722	18223898	0.953464508057	18223372	0.702227085829	FBgn0022355	1503	FBgn0004956	81610
1942	X	14378888	14379723	0.953211307526	14379079	0.548335234324	FBgn0030571	35466	FBgn0030571	35466
1943	3R	6176870	6178797	0.95285320282	6177841	0.967812273237	FBgn0015396	1935	FBgn0015396	1935
1944	X	18986861	18988205	0.952823638916	18987489	0.859165072441	FBgn0030987	1401	FBgn0027603	54632
1945	2L	6205936	6206693	0.952550411224	6206065	0.726845177737	FBgn0051640	9622	FBgn0031782	78303
1946	2L	5779140	5780303	0.95253944397	5779775	0.799202919006	FBgn0051913	4256	FBgn0031739	22194
1947	3R	14060378	14062123	0.952258110046	14061518	0.826993942261	FBgn0011701	398	FBgn0020238	6735
1948	3R	2739398	2740913	0.952228546143	2740038	0.901146157583	FBgn0051488	43418	FBgn0001077	49992
1949	X	10960375	10961866	0.952062606812	10961411	0.689702391624	FBgn0030266	7405	FBgn0028686	8995
1950	3R	12598383	12599754	0.951922416687	12599091	0.926455834333	FBgn0020556	180	FBgn0020556	180
1951	2L	18903810	18904961	0.951642990112	18904287	0.849027633667	FBgn0003896	27102	FBgn0032728	60674
1952	2R	19363750	19364791	0.951411247253	19364255	0.654348092921	FBgn0034918	279	FBgn0024234	5072
1953	X	18731255	18733178	0.951212406158	18732272	0.907361954451	FBgn0030976	2075	FBgn0030974	4702
1954	3L	8994184	8995355	0.951037406921	8994722	0.711221337318	FBgn0035956	366	FBgn0035954	15577
1955	2L	15141989	15143011	0.950922966003	15142471	0.67236067267	FBgn0028889	14153	FBgn0024183	76226
1956	2L	16422056	16422953	0.950904369354	16422767	0.621290604273	FBgn0020416	18442	FBgn0025678	70077
1957	3L	21827884	21829000	0.950824737549	21828475	0.736983299255	FBgn0014362	15005	FBgn0046301	62429
1958	3R	7924723	7925981	0.950604438782	7925386	0.717871581807	FBgn0051361	4786	FBgn0037992	28533
1959	3L	14061864	14062916	0.950538635254	14062385	0.67346650362	FBgn0000639	930	FBgn0036406	44130
1960	2R	11844123	11845256	0.950340270996	11844656	0.691314192379	FBgn0010611	6297	FBgn0022070	17705
1961	3L	8799350	8802655	0.950225830078	8801494	0.92044098237	FBgn0011577	41	FBgn0020633	64063
1962	2L	11516201	11517520	0.949951171875	11516909	0.792795742259	FBgn0032363	148	FBgn0003313	30720
1963	X	9205314	9206649	0.949731826782	9206200	0.826324743383	FBgn0026149	4333	FBgn0026149	4333
1964	X	19669797	19671073	0.949718952179	19670497	0.865443706512	FBgn0031074	12561	FBgn0031079	15491
1965	X	7452935	7454028	0.949649810791	7453516	0.737013368046	FBgn0004198	868	FBgn0027553	120042
1966	3R	777133	778419	0.949622631073	777836	0.85812151432	FBgn0047299	35	FBgn0004183	3950
1967	2R	16063908	16064909	0.949207782745	16064314	0.618638319128	FBgn0043536	353	FBgn0034515	9050
1968	3R	7773099	7775041	0.948955059052	7774365	0.761531321208	FBgn0051211	1037	FBgn0037955	126155
1969	3R	1001285	1002754	0.948573589325	1002004	0.855588399447	FBgn0051537	4406	FBgn0051537	4406
1970	X	1268463	1269732	0.948327064514	1268864	0.704207865397	FBgn0029577	2219	FBgn0028274	52169
1971	2L	8397820	8398836	0.948141098022	8398277	0.821711361408	FBgn0032040	767	FBgn0001084	5165
1972	2L	8471383	8472309	0.948093414307	8471858	0.572225004435	FBgn0032045	4433	FBgn0032050	39977
1973	2R	9150244	9151506	0.947730302811	9150956	0.676068083445	FBgn0000633	11961	FBgn0033859	41400
1974	3L	5808562	5810788	0.947671890259	5809829	0.879477620125	FBgn0003984	9732	FBgn0035640	22799
1975	X	17135982	17137033	0.947594165802	17136395	0.737911045551	FBgn0030838	18	FBgn0000163	141519
1976	X	11659046	11660290	0.947325706482	11659682	0.780971467495	FBgn0052663	2394	FBgn0030350	61535
1977	3L	10480699	10482195	0.946743011475	10481361	0.641175142924	FBgn0052062	8591	FBgn0000629	130716
1978	X	21133547	21134682	0.946576118469	21134022	0.725175917149	FBgn0029067	687	FBgn0020369	7286
1979	3L	12598462	12599623	0.94651222229	12598975	0.63473033905	FBgn0052111	2908	FBgn0004926	98291
1980	2L	17747902	17749066	0.946262359619	17748520	0.806718321408	FBgn0015609	13070	FBgn0032646	251482
1981	2L	16347600	16349253	0.946166992188	16348405	0.812426775694	FBgn0000307	124	FBgn0000307	124
1982	X	8619966	8621136	0.946101665497	8620587	0.647941207886	FBgn0026411	30424	FBgn0030061	60400
1983	X	5265202	5266434	0.945967674255	5265938	0.690958559513	FBgn0029764	162	FBgn0029764	162
1984	X	11337766	11339101	0.94574546814	11338380	0.837343804977	FBgn0052666	8	FBgn0052666	8
1985	X	1868153	1869896	0.945557117462	1869173	0.833288967609	FBgn0010110	693	FBgn0003964	28266
1986	3L	7267603	7268645	0.94532585144	7268085	0.703791936239	FBgn0035756	9151	FBgn0035763	34720
1987	3R	19120685	19121681	0.945191383362	19121082	0.662463277578	FBgn0039071	5171	FBgn0039067	37303
1988	3L	13661520	13662831	0.945020675659	13662316	0.669806734721	FBgn0036379	21620	FBgn0036386	231940
1989	X	10788415	10789360	0.944655895233	10789239	0.707880236886	FBgn0030252	5572	FBgn0030241	89147
1990	3R	25555265	25556303	0.944184780121	25555779	0.717735963709	FBgn0039688	3029	FBgn0039687	5137
1991	X	2993759	2994874	0.944068908691	2994242	0.668295353651	FBgn0004647	3214	FBgn0004647	3214
1992	3R	25406474	25408425	0.943881988525	25406939	0.593335717916	FBgn0039670	6883	FBgn0040623	90123
1993	2L	3464949	3466335	0.943604469299	3465812	0.741594707265	FBgn0005616	299	FBgn0005616	299
1994	X	18472942	18474528	0.943441390991	18473785	0.915344297886	FBgn0030941	4945	FBgn0030943	8339
1995	3R	10678806	10680468	0.943408489227	10679701	0.756778538227	FBgn0053555	75	FBgn0038271	36099
1996	2L	20521068	20521948	0.94330406189	20521556	0.543616652489	FBgn0032865	10678	FBgn0046834	46467
1997	2R	20336146	20338072	0.943246841431	20337094	0.791906654835	FBgn0000157	14664	FBgn0050423	46342
1998	2L	2243780	2244658	0.943151950836	2244168	0.632840394974	FBgn0051686	505	FBgn0031395	51796
1999	3R	17167717	17168975	0.942990779877	17168288	0.794689595699	FBgn0038881	7018	FBgn0043012	72489
[truncated: 4,054 more rows]
