# Supplementary material for: Developmental roles of 21 Drosophila transcription factors are determined by quantitative differences in binding to an overlapping set of thousands of genomic regions
Source: Genome Biol. 2009 Jul 23;10(7):R80. doi: 10.1186/gb-2009-10-7-r80 (PMC2728534; doi:10.1186/gb-2009-10-7-r80)
Supplement: Additional data file 7 — Genomic coordinates of regions bound by each factor for the 25% FDR data set, locations and scores of peak windows, and the closest gene and closest transcribed gene for each peak. [file gb-2009-10-7-r80-S7.zip › Additional Data File 4 25% FDR bound regions/kni_1_092706-sym-25_table.txt]

Interval	Chr	Bound_Region_Start	Bound_Region_Stop	Bound_Region_Score	Peak_start	Peak_score	Closest_gene	Closest_gene_dist	Closest_transcribed_gene	Closest_transcribed_gene_dist
1	3R	4524558	4527842	3.202080726624	4526649	2.80114218768	FBgn0037612	55	FBgn0001180	3109
2	2R	9075845	9081165	2.962369441986	9079512	3.014606784372	FBgn0033856	5060	FBgn0033856	5060
3	2R	5494921	5499090	2.955717086792	5496059	2.76936155955	FBgn0024923	4915	FBgn0024923	4915
4	2L	20755609	20757353	2.608622074127	20756516	2.362990677357	FBgn0000251	1812	FBgn0000986	34008
5	3L	8637802	8641459	2.604497432709	8640294	2.373170852661	FBgn0001168	9412	FBgn0001168	9412
6	2R	5486131	5490521	2.529461860657	5487452	2.255449231466	FBgn0000606	3602	FBgn0000606	3602
7	3R	2682410	2685287	2.508221626282	2683338	2.235526651144	FBgn0001077	6708	FBgn0001077	6708
8	3L	8626650	8628549	2.439677238464	8627622	2.214201478397	FBgn0035922	4151	FBgn0001168	22084
9	X	20495232	20497014	2.366278648376	20496172	1.909435973448	FBgn0031128	8572	FBgn0003300	8945
10	X	20487621	20488890	2.338607788086	20488145	1.806533306837	FBgn0031128	545	FBgn0003300	16972
11	2L	15762325	15763506	2.326002120972	15762998	1.765778878156	FBgn0001990	1248	FBgn0003936	15387
12	2L	13226642	13228214	2.308181285858	13227501	1.852834673489	FBgn0032490	352	FBgn0032491	2216
13	3L	20630385	20632115	2.254302978516	20631299	1.981073547812	FBgn0001320	2095	FBgn0001320	2095
14	2R	18713432	18715450	2.136026382446	18714612	1.987300928901	FBgn0034834	4527	FBgn0003062	132292
15	2L	3608568	3611876	2.124115943909	3609547	1.957585185766	FBgn0002985	2799	FBgn0002985	2799
16	2L	12615669	12617306	2.079666137695	12616510	1.94463005662	FBgn0002970	1838	FBgn0002970	1838
17	2L	11452110	11453833	2.062509536743	11452948	1.844405258403	FBgn0004579	7345	FBgn0004579	7345
18	3L	11898802	11900342	2.053315162659	11899559	1.822325930876	FBgn0036222	855	FBgn0000404	92035
19	2L	14445134	14446544	2.035939216614	14445923	1.743478417397	FBgn0028844	4893	FBgn0005771	44939
20	3L	14137943	14139428	2.026812553406	14138790	1.662985146046	FBgn0000411	5089	FBgn0000411	5089
21	2L	21864019	21865177	2.023914337158	21865102	1.890105565389	FBgn0032965	20752	FBgn0003866	48914
22	3R	12651498	12653372	2.019553661346	12652246	1.768117483924	FBgn0000014	3523	FBgn0020546	23480
23	3L	14114725	14116204	1.965044021606	14115554	1.779865152696	FBgn0042630	18971	FBgn0000411	28325
24	3R	11813718	11815765	1.94628572464	11814974	1.695455678304	FBgn0003507	3051	FBgn0003507	3051
25	2L	3833212	3834813	1.945898532867	3833993	1.650292003856	FBgn0004567	2849	FBgn0004567	2849
26	3R	674042	675808	1.944318294525	674832	1.803567707539	FBgn0003002	3703	FBgn0003002	3703
27	2R	15586754	15588221	1.925541400909	15587455	1.676999316496	FBgn0004364	38919	FBgn0004364	38919
28	X	15480320	15481993	1.925271034241	15481077	1.69177031517	FBgn0030663	2849	FBgn0003463	20600
29	2L	12080608	12082126	1.922160148621	12081279	1.698672562838	FBgn0032406	4456	FBgn0003145	4513
30	3R	173304	175135	1.921520233154	174186	1.943332751592	FBgn0001204	1814	FBgn0001204	1814
31	3R	12746389	12747906	1.884231567383	12747161	1.675730985754	FBgn0051270	2346	FBgn0082171	65124
32	2R	9081466	9087414	1.882032871246	9082874	1.64622118738	FBgn0033857	7262	FBgn0033856	8422
33	2R	2084519	2086259	1.855136394501	2085348	1.687038646025	FBgn0033076	27443	FBgn0041145	36970
34	2R	13407063	13408895	1.807008743286	13407944	1.761910803178	FBgn0034283	1261	FBgn0034282	21071
35	3L	19047806	19049148	1.792346954346	19048470	1.380671977997	FBgn0036844	3211	FBgn0036844	3211
36	3L	15188337	15189853	1.790406703949	15189125	1.576366364956	FBgn0029114	11775	FBgn0029114	11775
37	3L	11210694	11212615	1.7868309021	11211216	1.315169751644	FBgn0036150	1331	FBgn0041094	15040
38	3R	881230	882567	1.781780719757	881949	1.534277975559	FBgn0010313	30459	FBgn0010313	30459
39	2L	14435544	14437069	1.776960849762	14436112	1.549012857325	FBgn0028871	10981	FBgn0005771	54750
40	3R	1036958	1038973	1.766048908234	1038209	1.651834992801	FBgn0000340	4938	FBgn0000340	4938
41	X	20490437	20491979	1.763995170593	20491176	1.568385853487	FBgn0031128	3576	FBgn0003300	13941
42	X	16449450	16450575	1.753560066223	16450115	1.21685859561	FBgn0030763	5408	FBgn0010412	21701
43	2R	16414457	16415883	1.745685577393	16415160	1.599367976189	FBgn0034560	2126	FBgn0034565	70659
44	X	20534684	20536400	1.741444587708	20535575	1.534009456635	FBgn0031129	11061	FBgn0003300	30458
45	3L	20627396	20629506	1.737379074097	20628709	1.555710226297	FBgn0001320	495	FBgn0001320	495
46	3R	2819739	2820984	1.727673053741	2820425	1.206037342548	FBgn0000095	4525	FBgn0010774	85701
47	2L	517954	519290	1.712374210358	518594	1.519610464573	FBgn0003963	4873	FBgn0003963	4873
48	2L	8809391	8810651	1.709706783295	8809954	1.337724405176	FBgn0029123	15671	FBgn0029123	15671
49	3R	9118416	9119915	1.704617500305	9119047	1.553285002708	FBgn0038134	127	FBgn0038134	127
50	3L	22333519	22335003	1.69294834137	22334245	1.519458711147	FBgn0004449	7483	FBgn0004449	7483
51	3R	4801308	4802551	1.689239501953	4802030	1.402231915792	FBgn0037646	4613	FBgn0022347	16637
52	3R	12717316	12718728	1.673704624176	12717982	1.512378496282	FBgn0015350	12532	FBgn0082171	35945
53	3L	20555216	20556388	1.671197891235	20555789	1.37220586141	FBgn0001323	1412	FBgn0001320	73415
54	X	2294167	2295780	1.669673442841	2295012	1.554394841194	FBgn0003714	5120	FBgn0004050	8913
55	2L	5983234	5984200	1.665758132935	5983767	1.203745139273	FBgn0001942	2008	FBgn0001942	2008
56	3L	2421314	2423122	1.662156105042	2422209	1.599738121033	FBgn0052306	24679	FBgn0053231	26479
57	3R	2710565	2711826	1.654667377472	2711206	1.437405884266	FBgn0001077	21160	FBgn0001077	21160
58	3L	22336110	22337767	1.649747371674	22336807	1.448838233948	FBgn0004449	4921	FBgn0004449	4921
59	X	18629307	18630383	1.64046049118	18629831	1.146429538727	FBgn0001090	1785	FBgn0001090	1785
60	3L	15989874	15991170	1.631247997284	15990593	1.414270222187	FBgn0044028	1854	FBgn0044028	1854
61	2L	11454827	11456376	1.624720573425	11455553	1.612044632435	FBgn0004579	9950	FBgn0004579	9950
62	2L	1410498	1412096	1.621088027954	1411303	1.37544208765	FBgn0002543	9146	FBgn0002543	9146
63	X	16054638	16056026	1.620965480804	16055420	1.361418634653	FBgn0000459	4749	FBgn0000459	4749
64	X	12539599	12540393	1.607357025146	12540041	1.142251809438	FBgn0030417	94	FBgn0053963	46642
65	2R	13814211	13815475	1.604306697845	13814819	1.315845349256	FBgn0034326	498	FBgn0034326	498
66	3L	1021771	1022629	1.603689193726	1022571	1.194571304321	FBgn0024277	4164	FBgn0035164	201525
67	3R	2774138	2775364	1.598167896271	2774664	1.379741128286	FBgn0051488	8792	FBgn0001077	84618
68	3L	18326346	18327757	1.598136901855	18326981	1.313996988184	FBgn0011706	36681	FBgn0011706	36681
69	3L	14417291	14418607	1.597187995911	14417924	1.237791001797	FBgn0036424	35333	FBgn0036424	35333
70	2L	2456074	2458387	1.596107244492	2457131	1.544172827403	FBgn0012017	2913	FBgn0015816	35535
71	X	18136965	18139239	1.59395980835	18138346	1.535764301524	FBgn0004956	3416	FBgn0004956	3416
72	3L	18261309	18262636	1.591115951538	18261963	1.395986360662	FBgn0036784	2326	FBgn0011706	101699
73	2R	6913230	6915452	1.590574264526	6915022	1.195717811584	FBgn0050506	726	FBgn0082585	1685
74	2L	12091635	12093130	1.582427978516	12092250	1.376763820648	FBgn0032407	1521	FBgn0032407	1521
75	X	11167331	11168616	1.580026626587	11167876	1.328671707827	FBgn0003411	312	FBgn0003411	312
76	2R	3759410	3760815	1.576016902924	3760153	1.445287087384	FBgn0033277	5916	FBgn0010109	16013
77	X	19054207	19055385	1.574277877808	19054744	1.301782727242	FBgn0031001	183	FBgn0031001	183
78	X	17581492	17582593	1.57101726532	17582215	1.013074369992	FBgn0030866	9004	FBgn0030866	9004
79	X	18473189	18474365	1.568217277527	18473785	1.282998621464	FBgn0030941	4945	FBgn0030943	8339
80	2R	19146348	19147474	1.564892292023	19146902	1.105664849281	FBgn0004795	6690	FBgn0016762	54696
81	3L	9002379	9004012	1.560512065887	9003267	1.498284848531	FBgn0035956	8911	FBgn0028789	12057
82	X	9541062	9541723	1.540941238403	9541551	1.15670132637	FBgn0000233	2142	FBgn0000233	2142
83	3R	2579370	2581576	1.540369987488	2580233	1.420810362872	FBgn0004053	312	FBgn0004053	312
84	2L	18592649	18594879	1.540008544922	18594160	1.361513754901	FBgn0003270	1031	FBgn0032693	54753
85	X	1853722	1854552	1.534748077393	1854156	1.091242958518	FBgn0023546	413	FBgn0003964	43283
86	X	18134148	18135366	1.530493736267	18134791	1.421959502356	FBgn0004956	6971	FBgn0004956	6971
87	3R	11854033	11855669	1.529528141022	11854685	1.483206075781	FBgn0003117	2866	FBgn0038396	20708
88	2L	13229053	13230165	1.522910118103	13229575	1.26531494365	FBgn0032491	142	FBgn0032491	142
89	3L	14118364	14119657	1.517866134644	14119067	1.399487046634	FBgn0042630	22484	FBgn0000411	24812
90	2R	3757599	3758979	1.510251045227	3758170	1.428318640765	FBgn0033277	7899	FBgn0010109	14030
91	X	6690568	6691678	1.50525188446	6691277	1.101734834559	FBgn0029912	1698	FBgn0064122	22467
92	2R	6714395	6715765	1.504491329193	6715054	1.332411513609	FBgn0033582	20066	FBgn0033590	37536
93	X	18278307	18279893	1.49064874649	18279219	1.13858127594	FBgn0052548	4701	FBgn0004956	137457
94	3R	16116931	16119246	1.490051269531	16118582	1.203422993422	FBgn0028386	406	FBgn0028386	406
95	2R	19152667	19154262	1.489852905273	19153296	1.458685762742	FBgn0034886	11880	FBgn0016762	48302
96	X	20502036	20503174	1.488286972046	20502621	1.245395809412	FBgn0003300	2496	FBgn0003300	2496
97	3R	20998022	20999624	1.484104156494	20998826	1.37579460705	FBgn0039285	443	FBgn0039286	11909
98	3L	5596653	5598084	1.478988170624	5597265	1.330553924336	FBgn0035625	7665	FBgn0035625	7665
99	2R	9945244	9946639	1.477934837341	9945835	1.363707870245	FBgn0013725	1363	FBgn0013725	1363
100	X	19695559	19697071	1.476197719574	19696325	1.21228069067	FBgn0031077	3136	FBgn0031079	10337
101	X	2286489	2287757	1.472431182861	2287088	1.271228117101	FBgn0001150	1969	FBgn0001150	1969
102	2L	2164238	2165624	1.469318389893	2165061	1.271102456486	FBgn0031393	9301	FBgn0031393	9301
103	X	19605602	19606657	1.460312366486	19606067	1.088270075181	FBgn0031070	9807	FBgn0031070	9807
104	3L	10836153	10837138	1.460131168365	10836562	1.116540461779	FBgn0026160	4723	FBgn0026160	4723
105	X	2538267	2539165	1.458714485168	2538623	1.075384729049	FBgn0025838	465	FBgn0003371	48517
106	2L	19862441	19863543	1.456989765167	19862964	1.213912262636	FBgn0032826	578	FBgn0043021	50621
107	3L	8643717	8645820	1.454084396362	8644997	1.304676192147	FBgn0001168	4709	FBgn0001168	4709
108	3R	12727420	12728376	1.454071998596	12727842	1.05958032608	FBgn0051270	21665	FBgn0082171	45805
109	2L	9987963	9989299	1.453994750977	9988717	1.302018165588	FBgn0040965	4060	FBgn0040965	4060
110	3L	11330776	11331882	1.453235149384	11331270	1.102896928787	FBgn0036155	7562	FBgn0041094	105014
111	X	4761736	4762780	1.45219373703	4762436	1.047918459948	FBgn0029736	1246	FBgn0029738	18951
112	X	20462333	20464129	1.451704978943	20463245	1.539823651314	FBgn0031126	5215	FBgn0003300	41872
113	3L	5594536	5596021	1.448101520538	5595449	1.315509122961	FBgn0035625	9481	FBgn0035625	9481
114	3R	4030541	4032201	1.446227073669	4031393	1.278396269854	FBgn0053779	849	FBgn0037554	27836
115	3R	12589409	12590502	1.443556785583	12589842	1.169912338257	FBgn0020556	9069	FBgn0020556	9069
116	2L	14488822	14489965	1.442228555679	14489285	1.139099470774	FBgn0005771	1577	FBgn0005771	1577
117	3R	2693414	2694620	1.434413909912	2694042	1.354952784146	FBgn0001077	3996	FBgn0001077	3996
118	X	7165273	7166540	1.434332370758	7165914	1.209156364202	FBgn0029943	3062	FBgn0024250	12737
119	X	2321326	2322604	1.429852485657	2321906	1.289823108249	FBgn0040388	4253	FBgn0004050	17981
120	3R	15175594	15176840	1.423179149628	15176242	1.367271142847	FBgn0038697	24229	FBgn0000463	24307
121	X	9599811	9600450	1.419846534729	9599852	1.001278877258	FBgn0020378	1672	FBgn0000233	60443
122	X	17496456	17497395	1.419673919678	17496533	1.103003406525	FBgn0003471	5175	FBgn0030855	26313
123	2R	8295735	8296835	1.412222862244	8296197	1.236979544163	FBgn0003326	254	FBgn0003326	254
124	2L	14485630	14487010	1.4060754776	14486173	1.344945374657	FBgn0005771	4689	FBgn0005771	4689
125	2R	13194561	13195887	1.405996322632	13195146	1.271832606372	FBgn0016059	3212	FBgn0016059	3212
126	3R	16368414	16369818	1.402016639709	16369096	1.40292818406	FBgn0053192	8369	FBgn0043457	14556
127	2L	4281450	4282883	1.401654720306	4282190	1.298284947872	FBgn0010473	961	FBgn0003941	54548
128	2L	1013802	1014906	1.400846481323	1014313	1.16669014522	FBgn0031295	12584	FBgn0003310	63498
129	3R	10504867	10506030	1.3994140625	10505315	1.124045568354	FBgn0038252	16150	FBgn0051314	17742
130	3L	10825058	10825662	1.394207000732	10825540	1.171722269058	FBgn0026160	6299	FBgn0026160	6299
131	X	8498973	8500654	1.391711235046	8499913	1.21127280067	FBgn0004102	4027	FBgn0004102	4027
132	2R	1629067	1630396	1.391138076782	1629617	1.371672349818	FBgn0033063	15161	FBgn0033062	36609
133	X	13101495	13102162	1.384206295013	13101582	1.204349835714	FBgn0000346	8650	FBgn0004456	9155
134	2R	13267723	13268826	1.383784770966	13268170	1.134040495929	FBgn0034275	3009	FBgn0003545	5196
135	2L	9146100	9146999	1.372909545898	9146149	1.044994497299	FBgn0051887	16306	FBgn0051887	16306
136	X	3682638	3683817	1.372550964355	3683191	1.168352660011	FBgn0000542	1858	FBgn0000542	1858
137	3R	27018450	27019453	1.368144989014	27018972	1.08556506213	FBgn0004389	26	FBgn0004389	26
138	3R	2859067	2860191	1.365537643433	2859682	1.226820409298	FBgn0024289	18375	FBgn0010774	46444
139	2R	11380861	11381551	1.362536430359	11380998	1.09231710434	FBgn0050085	3010	FBgn0050085	3010
140	2L	19329395	19330564	1.361207962036	19329965	1.178319818833	FBgn0024245	29188	FBgn0024245	29188
141	X	1321361	1322462	1.361132621765	1321874	1.099141299725	FBgn0028274	841	FBgn0028274	841
142	3R	864321	865385	1.358942985535	864877	1.137210845947	FBgn0010313	47531	FBgn0010313	47531
143	3L	16737979	16740794	1.354585647583	16738546	1.140430778265	FBgn0036660	6428	FBgn0036660	6428
144	3L	12096699	12097527	1.351296901703	12097144	1.081534449259	FBgn0022959	1908	FBgn0036248	4954
145	2L	3005105	3006374	1.350623130798	3005978	1.115252887501	FBgn0031488	7523	FBgn0002989	13217
146	3R	12665114	12666208	1.342922687531	12665760	1.177317678928	FBgn0020546	9966	FBgn0020546	9966
147	2L	13224979	13226107	1.340542793274	13225559	1.330366695628	FBgn0032489	353	FBgn0032489	353
148	X	17510789	17511441	1.337296009064	17511288	1.157392660777	FBgn0030859	5463	FBgn0030855	41068
149	3L	13047797	13048740	1.335951805115	13048371	1.033906656153	FBgn0036344	12545	FBgn0036342	27400
150	X	8012999	8013711	1.335087776184	8013109	1.142851400375	FBgn0030017	2049	FBgn0030003	38146
151	2L	15315331	15316300	1.333654880524	15315908	1.094836362203	FBgn0041103	73	FBgn0001981	13885
152	2L	16349457	16350335	1.332798242569	16349659	0.996881008148	FBgn0028506	794	FBgn0028506	794
153	2R	17052495	17054682	1.328994750977	17053308	1.148185056799	FBgn0050283	5153	FBgn0010415	64558
154	X	20504415	20505523	1.328713417053	20504916	1.198132832845	FBgn0003300	201	FBgn0003300	201
155	3L	16383824	16384539	1.328124523163	16384468	1.097380828857	FBgn0027080	86	FBgn0014163	7370
156	3R	2940351	2941016	1.324495792389	2940810	1.03069129357	FBgn0014863	2643	FBgn0003884	28550
157	2L	3614550	3615647	1.318671703339	3615071	1.229470757877	FBgn0015663	4221	FBgn0002985	8323
158	3R	13906220	13907712	1.312760353088	13907129	1.25759231343	FBgn0038566	286	FBgn0038566	286
159	3L	736893	737682	1.312663555145	737226	0.991686612368	FBgn0000575	4288	FBgn0000575	4288
160	2L	3828844	3829847	1.309288978577	3829180	1.025524139404	FBgn0003430	3500	FBgn0003430	3500
161	2R	2097218	2098382	1.308025836945	2097858	1.135584943435	FBgn0033076	14933	FBgn0041145	24460
162	3L	4676937	4678133	1.307110309601	4677535	1.228199117324	FBgn0042199	991	FBgn0042199	991
163	3R	2689086	2690298	1.30268239975	2689513	1.16231533885	FBgn0001077	533	FBgn0001077	533
164	3L	22388707	22389641	1.300798416138	22388859	1.084735433261	FBgn0037162	645	FBgn0004449	47131
165	X	1998346	1999078	1.296789169312	1998596	1.016955239432	FBgn0023507	952	FBgn0025626	77304
166	X	6542597	6543308	1.293190002441	6542676	1.203455819024	FBgn0029894	1063	FBgn0029891	13642
167	X	19518512	19519536	1.290905475616	19518596	0.996738910675	FBgn0031057	911	FBgn0031057	911
168	X	6842015	6843208	1.290554046631	6842599	1.066793722265	FBgn0027108	1300	FBgn0027108	1300
169	3L	2662089	2662762	1.289807319641	2662493	0.976484584808	FBgn0035367	10726	FBgn0035357	47241
170	3L	14241264	14241953	1.286643028259	14241312	1.147486474779	FBgn0001085	1706	FBgn0036415	58144
171	3L	16456026	16457057	1.286293983459	16456561	1.227991898855	FBgn0003515	6352	FBgn0014163	79463
172	3L	20336104	20337140	1.283010482788	20336558	1.093061082503	FBgn0028978	1109	FBgn0028978	1109
173	X	16297585	16298538	1.281204223633	16298028	1.178724232842	FBgn0010256	15414	FBgn0010256	15414
174	X	15424076	15424903	1.279365539551	15424827	1.278887271881	FBgn0030662	38	FBgn0030660	7729
175	3R	8073521	8074737	1.27796792984	8074087	1.158314347267	FBgn0038008	5822	FBgn0037992	120168
176	3R	8077833	8079106	1.277436733246	8078603	1.236275315285	FBgn0038008	1306	FBgn0037992	124684
177	3R	14020926	14021878	1.277114868164	14021741	1.041109778664	FBgn0011481	3576	FBgn0038585	27708
178	3L	21000162	21001961	1.276850223541	21001462	1.160291165113	FBgn0053285	21381	FBgn0037044	39726
179	2L	1517414	1518505	1.275582790375	1517943	1.154732591966	FBgn0001174	241	FBgn0001174	241
180	3R	12672642	12673347	1.269612312317	12673297	1.15321855545	FBgn0020546	2429	FBgn0020546	2429
181	3R	14816484	14817682	1.267784118652	14817017	1.091332256794	FBgn0026239	7270	FBgn0026239	7270
182	3R	21020261	21021392	1.267760276794	21020849	1.182607370264	FBgn0039288	433	FBgn0039288	433
183	3R	18955017	18956359	1.267199039459	18955677	1.237737543443	FBgn0051457	1971	FBgn0051457	1971
184	X	12867264	12868123	1.262106895447	12867661	1.147640546163	FBgn0030442	2639	FBgn0030434	124126
185	2R	15580883	15581977	1.26192522049	15581403	1.108102966757	FBgn0004364	44971	FBgn0004364	44971
186	X	16775683	16776325	1.259821891785	16775719	1.157413073948	FBgn0030805	956	FBgn0030806	1080
187	X	20527732	20528752	1.257852077484	20528356	1.031289886026	FBgn0031129	18280	FBgn0003300	23239
188	2L	14443537	14444518	1.256310462952	14444135	1.105461014642	FBgn0028844	6681	FBgn0005771	46727
189	2R	5046245	5047418	1.255550384521	5047007	1.307814429788	FBgn0050337	5104	FBgn0025286	51989
190	2L	7310425	7311162	1.255089998245	7310759	0.999407852397	FBgn0004009	3598	FBgn0004009	3598
191	X	18142653	18143781	1.252424240112	18143201	1.178734123707	FBgn0004956	1439	FBgn0004956	1439
192	X	6882037	6883034	1.251531600952	6882278	1.091207742691	FBgn0029930	3463	FBgn0029931	3566
193	3R	15167424	15168160	1.251503944397	15167585	1.033778710799	FBgn0000463	15650	FBgn0000463	15650
194	2L	3071730	3072992	1.250419616699	3072914	1.063105371263	FBgn0027571	16299	FBgn0003934	24213
195	2R	16469546	16470537	1.249940872192	16470001	1.09690913558	FBgn0008636	1510	FBgn0034565	15818
196	2L	22139312	22140572	1.248245239258	22139478	1.075409770012	FBgn0032978	9415	FBgn0032979	17276
197	X	19691490	19692234	1.241971492767	19692156	1.104767163595	FBgn0031078	6003	FBgn0031079	6168
198	3R	9704978	9705755	1.239277362823	9705099	1.066702747345	FBgn0008646	5198	FBgn0000576	22482
199	3R	13219558	13220721	1.239190101624	13220106	1.188510389889	FBgn0025456	199	FBgn0025456	199
200	3L	8976780	8977880	1.238770484924	8977726	1.059978405635	FBgn0035954	1419	FBgn0035954	1419
201	3L	20450894	20451672	1.238731861115	20451500	1.060363696172	FBgn0037007	1773	FBgn0037007	1773
202	3R	13651450	13652605	1.238265037537	13652086	1.148686717538	FBgn0051246	14820	FBgn0051246	14820
203	3L	19072558	19073507	1.236200809479	19073070	1.123427718878	FBgn0036851	2587	FBgn0036844	21389
204	2L	13867294	13868258	1.23415184021	13867714	1.093023359776	FBgn0028532	18302	FBgn0051842	32676
205	3L	2549638	2550471	1.22869682312	2550386	1.179046750069	FBgn0010905	12577	FBgn0024939	20596
206	2L	3821975	3822988	1.227474212646	3822500	1.088150865891	FBgn0003430	3180	FBgn0003430	3180
207	3R	21458453	21459760	1.225732803345	21459168	1.180717860951	FBgn0039350	4381	FBgn0039350	4381
208	X	19326439	19327349	1.223451137543	19326563	1.074653885581	FBgn0031021	203	FBgn0031021	203
209	2R	14787586	14788263	1.221821308136	14788215	1.095335245132	FBgn0003254	2374	FBgn0003254	2374
210	2L	15738345	15739528	1.218977928162	15739173	1.113404750824	FBgn0010382	4911	FBgn0003936	8438
211	2R	5588649	5589594	1.218883514404	5589086	1.101988848518	FBgn0033483	1092	FBgn0033483	1092
212	3R	25132513	25133736	1.218310832977	25133136	1.114245891571	FBgn0039659	10185	FBgn0003525	51634
213	2R	15355203	15356351	1.215180397034	15355914	1.05142301321	FBgn0034476	14146	FBgn0011849	113520
214	X	14063397	14064508	1.213802337646	14063836	1.220853917739	FBgn0053249	2267	FBgn0002873	17944
215	2R	4167633	4168541	1.212919235229	4168126	1.06775004069	FBgn0050353	1893	FBgn0050353	1893
216	3R	25958801	25959803	1.212676048279	25959228	1.033873021603	FBgn0003738	1093	FBgn0065067	74306
217	2L	6023573	6024393	1.20885848999	6023949	1.032238567577	FBgn0031764	586	FBgn0031764	586
218	3L	5516494	5517151	1.206704616547	5516613	1.215270996094	FBgn0035611	7009	FBgn0003486	49911
219	2R	2996624	2997637	1.205078125	2997074	0.992799590616	FBgn0015930	4602	FBgn0015930	4602
220	2L	2999815	3000878	1.204881191254	3000203	1.062938839197	FBgn0025681	7239	FBgn0002989	7442
221	2R	11305180	11306134	1.201342105865	11305636	1.027223646641	FBgn0050321	2551	FBgn0050089	63375
222	X	10338556	10339504	1.201049804688	10339095	1.121672518113	FBgn0052680	140	FBgn0052680	140
223	2L	17738906	17740153	1.200823783875	17739458	1.173996813157	FBgn0015609	4008	FBgn0032646	242420
224	X	18519317	18520271	1.199899196625	18519674	1.024349941927	FBgn0004959	32	FBgn0004959	32
225	2L	12010497	12011425	1.199716567993	12010625	1.097451816906	FBgn0014019	2249	FBgn0032390	20661
226	2L	19215523	19216684	1.19823551178	19216182	1.104751459757	FBgn0015380	29907	FBgn0032762	86827
227	3L	15676685	15677841	1.197294235229	15677324	1.020574345308	FBgn0041160	12216	FBgn0041160	12216
228	X	20223127	20223828	1.194430351257	20223438	1.007463264465	FBgn0031108	846	FBgn0031114	11218
229	X	2072624	2073462	1.192511081696	2072716	0.981010055542	FBgn0053548	2785	FBgn0000377	33421
230	2L	4823350	4824309	1.191777229309	4823945	0.985466760748	FBgn0031632	2169	FBgn0031632	2169
231	3R	6452033	6452792	1.191095352173	6452579	1.061524757972	FBgn0001235	11807	FBgn0001235	11807
232	3L	2865339	2866399	1.190726280212	2866148	1.063046455383	FBgn0035379	9548	FBgn0035370	115620
233	3R	17469648	17470814	1.189805030823	17470158	1.152994127835	FBgn0011766	15969	FBgn0046832	21912
234	X	19492417	19493070	1.183725833893	19492461	1.10279835595	FBgn0031053	2998	FBgn0031047	19644
235	3R	12741119	12741929	1.182353019714	12741231	1.024048545144	FBgn0051270	8276	FBgn0082171	59194
236	3L	2571616	2572318	1.18186044693	2571659	1.222745153639	FBgn0024939	677	FBgn0024939	677
237	3R	12704002	12704851	1.181802272797	12704426	1.071471750736	FBgn0015350	1024	FBgn0082171	22389
238	X	6885098	6886027	1.181610107422	6885549	1.026568693273	FBgn0029931	295	FBgn0029931	295
239	2R	19080522	19081862	1.181258201599	19081170	1.103176816305	FBgn0015903	8673	FBgn0015903	8673
240	X	5562463	5563258	1.180223464966	5562901	0.996290655697	FBgn0053080	114	FBgn0029799	34859
241	3L	18313684	18314669	1.178042411804	18314215	1.109270036221	FBgn0015946	44542	FBgn0011706	49447
242	X	14837939	14838631	1.177647352219	14838423	1.04005245062	FBgn0052594	19948	FBgn0030605	59426
243	3L	19149100	19149887	1.17652130127	19149331	1.067111088679	FBgn0016797	13446	FBgn0016797	13446
244	3R	9638299	9638929	1.175230979919	9638839	1.05030409495	FBgn0053327	2	FBgn0053327	2
245	X	3253485	3254336	1.17484664917	3254267	1.163452529907	FBgn0029657	4697	FBgn0000472	24928
246	2L	7351215	7351885	1.173279285431	7351325	1.174582741477	FBgn0031902	427	FBgn0004009	44164
247	2R	8046372	8047468	1.170542240143	8047035	1.098225275675	FBgn0011592	2072	FBgn0011592	2072
248	X	15518013	15518695	1.170523643494	15518098	1.05103430748	FBgn0030667	3654	FBgn0030671	19964
249	3L	15200350	15200994	1.169211864471	15200525	1.053020556768	FBgn0029114	375	FBgn0029114	375
250	X	15297122	15298167	1.166594028473	15297607	1.043443918228	FBgn0030640	955	FBgn0030659	119202
251	X	2544427	2545263	1.166263103485	2544519	1.131561365995	FBgn0003068	2783	FBgn0024978	43822
252	X	20205482	20206457	1.163010120392	20206071	1.11464703083	FBgn0031107	917	FBgn0031106	1615
253	2L	19322592	19323728	1.161023139954	19322932	1.013021609362	FBgn0032769	26697	FBgn0024245	36221
254	3L	21079241	21080515	1.160887718201	21079961	1.133481811075	FBgn0037051	10079	FBgn0037051	10079
255	X	19609073	19609725	1.158985137939	19609191	1.094769040744	FBgn0031071	7674	FBgn0031071	7674
256	3R	2670910	2671773	1.158390522003	2670968	1.075647115707	FBgn0003339	4918	FBgn0001077	19078
257	3R	2861135	2862164	1.154275417328	2861601	1.122737705708	FBgn0024289	16456	FBgn0010774	44525
258	2R	6915829	6916614	1.153482437134	6916196	1.037736471962	FBgn0050506	448	FBgn0082585	2859
259	X	9514926	9515633	1.152902126312	9514973	1.17955854204	FBgn0030148	6996	FBgn0015624	13124
260	2L	15321680	15322508	1.152410030365	15322082	1.085052490234	FBgn0041103	6247	FBgn0001981	7711
261	3R	8895609	8896481	1.152018547058	8895983	1.005131377114	FBgn0004666	12502	FBgn0003308	37724
262	3L	13055140	13056215	1.146050453186	13055493	1.030447781086	FBgn0036345	5743	FBgn0010452	32727
263	2L	7632358	7633109	1.144797325134	7632402	1.051631791251	FBgn0031927	13595	FBgn0053529	87979
264	2L	14261695	14262349	1.14367389679	14262171	1.055456454937	FBgn0004002	1351	FBgn0028529	92909
265	3R	9736630	9737426	1.14302444458	9737027	1.043688042959	FBgn0000576	9446	FBgn0000576	9446
266	3L	10830676	10831398	1.142259597778	10831102	0.982872456312	FBgn0026160	737	FBgn0026160	737
267	3L	20633346	20634154	1.141067028046	20633778	1.007341833676	FBgn0001320	4574	FBgn0001320	4574
268	2L	19333795	19334904	1.138377666473	19334201	1.067935705185	FBgn0024245	24952	FBgn0024245	24952
269	2L	7048507	7049237	1.137629508972	7049080	0.999325275421	FBgn0051630	6613	FBgn0051630	6613
270	2R	18197648	18198924	1.134958744049	18198255	1.136673569679	FBgn0020257	1700	FBgn0020257	1700
271	2R	10931038	10931724	1.134794235229	10931256	1.071022714887	FBgn0034017	876	FBgn0000996	35433
272	2L	6970346	6971028	1.134032726288	6970840	1.072765747706	FBgn0016978	896	FBgn0016978	896
273	X	2581685	2583201	1.131197929382	2582241	1.005239486694	FBgn0024977	622	FBgn0024978	6100
274	2L	1421582	1422302	1.129173517227	1421670	1.0520819664	FBgn0002543	1221	FBgn0002543	1221
275	3L	4138736	4139913	1.126006126404	4139226	1.189471483231	FBgn0053545	5215	FBgn0004574	16493
276	X	9933230	9933875	1.123821258545	9933362	1.075113773346	FBgn0030179	1608	FBgn0030179	1608
277	3L	15982776	15983584	1.121518135071	15982900	1.026825618744	FBgn0036558	5829	FBgn0044028	5839
278	X	19534370	19535403	1.121354103088	19534537	1.09886004708	FBgn0031060	1153	FBgn0031057	16852
279	3L	8806684	8807561	1.119367599487	8807184	1.013038247824	FBgn0052026	3225	FBgn0020633	58373
280	2R	1703548	1704591	1.118381977081	1704063	1.050627035253	FBgn0033068	668	FBgn0033068	668
281	3R	1076	1848	1.113305091858	1767	1.178077888489	FBgn0037213	1387	FBgn0037213	1387
282	2R	9826124	9826787	1.11254119873	9826219	1.028914451599	FBgn0033921	9003	FBgn0033922	14470
283	X	2012652	2013350	1.110819816589	2012897	0.970506668091	FBgn0004655	2242	FBgn0025626	91605
284	3L	14116856	14117546	1.108689308167	14116893	1.022049268087	FBgn0042630	20310	FBgn0000411	26986
285	2R	1445455	1446134	1.105128288269	1446066	0.995687675476	FBgn0033046	13821	FBgn0033059	137699
286	X	7014447	7015118	1.103533744812	7014919	1.021930144383	FBgn0047092	19833	FBgn0029933	71630
287	3L	15664969	15665765	1.097670555115	15665133	1.061767975489	FBgn0041160	25	FBgn0041160	25
288	3L	15560499	15561388	1.087522506714	15560863	1.074788689613	FBgn0036518	6724	FBgn0036518	6724
289	2R	20732409	20733511	1.085158348083	20733108	1.052215856664	FBgn0001325	1107	FBgn0001325	1107
290	3R	26675041	26675999	1.078621864319	26675571	1.083681779749	FBgn0003720	2466	FBgn0003720	2466
291	2L	2454269	2455192	1.076500892639	2454411	1.085120487213	FBgn0012017	5633	FBgn0015816	38255
292	2L	27864	29037	1.074328422546	28412	1.06422216752	FBgn0031209	4524	FBgn0002121	7040
293	X	16478166	16478832	1.072503566742	16478601	1.001581764221	FBgn0030766	3759	FBgn0030766	3759
294	X	449328	450024	1.071489334106	449867	1.127626657486	FBgn0003986	2004	FBgn0003986	2004
295	X	18222687	18223346	1.071058750153	18223016	0.952806413174	FBgn0022355	1147	FBgn0004956	81254
296	2R	4169571	4170551	1.064457416534	4170108	1.062950929006	FBgn0050353	89	FBgn0050353	89
297	X	2264353	2265133	1.063741207123	2264538	1.111496998714	FBgn0040385	2517	FBgn0001150	20581
298	2R	7970768	7971486	1.062606334686	7971364	1.014816370877	FBgn0010238	2266	FBgn0010238	2266
299	2L	5870678	5871532	1.062314987183	5871374	1.083938678106	FBgn0031745	8107	FBgn0031740	69119
300	2L	7138117	7139040	1.062031745911	7138574	1.068051450393	FBgn0031889	4891	FBgn0031886	72741
301	X	19595457	19596121	1.061491012573	19595958	1.032173070041	FBgn0031070	302	FBgn0031070	302
302	X	11197304	11197968	1.058185100555	11197848	1.015124147589	FBgn0030293	1996	FBgn0030293	1996
303	3L	14933154	14934017	1.053833961487	14933534	1.011627449709	FBgn0026320	1072	FBgn0026320	1072
304	X	12523748	12524493	1.053126335144	12524102	1.228036550375	FBgn0030417	16033	FBgn0053963	30703
305	3L	4391405	4392052	1.051359176636	4391554	1.046120325724	FBgn0035542	1810	FBgn0035541	2985
306	X	10955585	10956231	1.048741340637	10956073	1.04540014267	FBgn0015245	2382	FBgn0028686	14333
307	2L	1957819	1958619	1.045667648315	1958014	0.994545129629	FBgn0031375	3495	FBgn0031391	189273
308	3L	17919144	17919837	1.045417308807	17919778	1.081607394748	FBgn0052193	7141	FBgn0036762	107603
309	3R	24899555	24900430	1.045203208923	24900271	1.037441600453	FBgn0039632	11390	FBgn0039633	22438
310	X	19340798	19341459	1.043345928192	19341373	1.01587266922	FBgn0031023	2510	FBgn0040890	12227
311	X	1679798	1680734	1.039784908295	1680277	1.052794605494	FBgn0029591	1539	FBgn0029591	1539
312	3L	14929889	14930744	1.035732746124	14930294	1.029747231801	FBgn0026320	4312	FBgn0026320	4312
313	X	2290776	2291450	1.028031349182	2291174	0.96395257314	FBgn0001150	6055	FBgn0001150	6055
314	X	18485414	18486100	1.024513244629	18485509	1.039314481947	FBgn0030944	1132	FBgn0030944	1132
315	2L	4368126	4369199	1.019236564636	4368816	1.027516663074	FBgn0026319	3174	FBgn0026319	3174
316	3L	8984287	8984996	1.018277645111	8984657	0.958489305833	FBgn0035955	859	FBgn0035954	5512
317	X	19542362	19543055	1.015961170197	19542733	0.985745489597	FBgn0040089	4245	FBgn0031057	25048
318	3R	1043749	1044406	1.013149261475	1044358	1.125801616245	FBgn0037296	810	FBgn0000340	1211
319	X	20544802	20545679	1.012412548065	20545237	1.090428620577	FBgn0031129	1399	FBgn0003300	40120
320	X	5451310	5451990	1.009428024292	5451508	1.003564580282	FBgn0029776	9489	FBgn0029783	59698
321	3R	17629399	17630121	1.004672050476	17629643	1.02874146189	FBgn0013759	18721	FBgn0004493	132171
322	3L	13051235	13051899	1.004328727722	13051398	0.992908279101	FBgn0036345	9838	FBgn0036342	30427
323	2R	4155138	4155804	0.995740890503	4155320	1.055351844201	FBgn0003892	6128	FBgn0003892	6128
324	2L	2981510	2982192	0.960420131683	2981558	1.095280223423	FBgn0031485	2148	FBgn0016132	6119
325	3R	24159529	24160216	0.952174186707	24160138	1.116816096836	FBgn0039579	102	FBgn0039580	5352
326	X	18144630	18145284	0.946046829224	18144722	0.990944576263	FBgn0004956	2960	FBgn0004956	2960
327	3R	25382589	25383461	0.913825035095	25383339	1.077988451177	FBgn0000492	1230	FBgn0040623	66523
328	2L	6653577	6654258	0.87645149231	6653836	1.020281859807	FBgn0051633	2465	FBgn0031836	42813
329	X	19614889	19615583	0.847119808197	19615537	1.010065396627	FBgn0031071	1328	FBgn0031071	1328
330	3L	13856492	13857178	0.814288139343	13856949	1.076812299093	FBgn0036384	747	FBgn0036386	37307
