# Supplementary material for: Developmental roles of 21 Drosophila transcription factors are determined by quantitative differences in binding to an overlapping set of thousands of genomic regions
Source: Genome Biol. 2009 Jul 23;10(7):R80. doi: 10.1186/gb-2009-10-7-r80 (PMC2728534; doi:10.1186/gb-2009-10-7-r80)
Supplement: Additional data file 7 — Genomic coordinates of regions bound by each factor for the 25% FDR data set, locations and scores of peak windows, and the closest gene and closest transcribed gene for each peak. [file gb-2009-10-7-r80-S7.zip › Additional Data File 4 25% FDR bound regions/hry_2_040108-sym-25_table.txt]

Interval	Chr	Bound_Region_Start	Bound_Region_Stop	Bound_Region_Score	Peak_start	Peak_score	Closest_gene	Closest_gene_dist	Closest_transcribed_gene	Closest_transcribed_gene_dist
1	3L	15674844	15679956	3.976634025574	15676844	3.640259901683	FBgn0041160	11736	FBgn0041160	11736
2	3L	13054008	13057154	3.858763217926	13055524	3.725389059852	FBgn0036345	5712	FBgn0010452	32696
3	2L	5471805	5477829	3.748453140259	5474188	3.378303557634	FBgn0005511	12547	FBgn0005511	12547
4	2R	15578557	15584156	3.615739822388	15581647	3.297352959128	FBgn0004364	44727	FBgn0004364	44727
5	2L	3613679	3617421	3.600580692291	3615467	3.234035660239	FBgn0015663	3825	FBgn0002985	8719
6	2R	7051562	7056048	3.572923660278	7053538	3.24106799855	FBgn0000577	9421	FBgn0000577	9421
7	X	20526420	20529859	3.547476768494	20528107	3.318387536442	FBgn0031129	18529	FBgn0003300	22990
8	X	20497418	20507598	3.507586479187	20502476	3.13933712244	FBgn0003300	2641	FBgn0003300	2641
9	2R	20557484	20562965	3.306862831116	20558756	3.091900264516	FBgn0001147	1171	FBgn0001148	10824
10	X	6935704	6939477	3.301218986511	6938339	3.09841299057	FBgn0029933	4950	FBgn0029933	4950
11	2L	17735721	17740964	3.290087223053	17739079	3.04005726646	FBgn0015609	3629	FBgn0032646	242041
12	3R	27528507	27532056	3.243469715118	27530745	2.913386583328	FBgn0054046	4109	FBgn0039867	31919
13	3R	2682445	2686785	3.180701732635	2684925	3.007467567921	FBgn0001077	5121	FBgn0001077	5121
14	3R	2669829	2676640	3.179812908173	2671457	2.916058272123	FBgn0003339	4429	FBgn0001077	18589
15	2R	9074845	9087710	3.161071300507	9080517	2.999310212977	FBgn0033856	6065	FBgn0033856	6065
16	2R	15564172	15569138	3.16002368927	15566869	3.013839125633	FBgn0034480	47019	FBgn0004364	59505
17	X	15517055	15520274	3.079662322998	15518468	2.771315518548	FBgn0030667	3284	FBgn0030671	19594
18	3L	14114443	14121204	3.03603553772	14119100	2.955718152663	FBgn0042630	22517	FBgn0000411	24779
19	2L	17261572	17265411	3.034204006195	17262705	2.864245891571	FBgn0032629	6044	FBgn0032633	117371
20	3L	13351140	13353811	2.984071731567	13352539	2.698377384859	FBgn0036349	7	FBgn0036349	7
21	3L	18260883	18263423	2.972841262817	18261897	2.799774113823	FBgn0036784	2260	FBgn0011706	101765
22	3R	8077086	8079798	2.961489200592	8078526	2.799837112427	FBgn0038008	1383	FBgn0037992	124607
23	2L	13866902	13870813	2.95371723175	13869603	2.628016710281	FBgn0028532	20191	FBgn0051842	34565
24	2R	19079659	19083129	2.952255249023	19080898	2.816458447774	FBgn0015903	8401	FBgn0015903	8401
25	2L	15313717	15317223	2.933722019196	15316062	2.717514583043	FBgn0041103	227	FBgn0001981	13731
26	2L	7308547	7312764	2.91339635849	7310437	2.787832877215	FBgn0004009	3276	FBgn0004009	3276
27	2R	2950651	2953177	2.899302959442	2951144	2.635604699453	FBgn0033169	1362	FBgn0033179	27400
28	X	8497597	8500970	2.885653018951	8499586	2.852540999651	FBgn0004102	3700	FBgn0004102	3700
29	3R	11813104	11816292	2.872984409332	11814974	2.848482322693	FBgn0003507	3051	FBgn0003507	3051
30	3L	887482	894032	2.870268821716	889219	2.389320878422	FBgn0035176	2756	FBgn0035164	68173
31	3R	4100368	4104990	2.868885993958	4103587	2.621737648459	FBgn0010433	73	FBgn0037561	7983
32	3R	2687108	2692474	2.86705827713	2689828	2.602006912231	FBgn0001077	218	FBgn0001077	218
33	3R	4113550	4115909	2.818018913269	4114864	2.502987525042	FBgn0037562	1203	FBgn0037568	16116
34	3L	2420883	2424457	2.817193508148	2422246	2.501429736614	FBgn0052306	24716	FBgn0053231	26442
35	3R	18711124	18714224	2.796990871429	18712967	2.601905850803	FBgn0017590	12057	FBgn0039013	160345
36	2L	517314	519982	2.783375740051	518562	2.655773997307	FBgn0003963	4905	FBgn0003963	4905
37	3L	11329972	11332134	2.775737762451	11331158	2.451934963465	FBgn0036155	7674	FBgn0041094	104902
38	X	18130152	18136015	2.752788543701	18134637	2.575589879354	FBgn0004956	7125	FBgn0004956	7125
39	3L	8643129	8647265	2.735166072845	8645193	2.353254191081	FBgn0001168	4513	FBgn0001168	4513
40	2L	7518085	7521371	2.731545448303	7519943	2.309745520353	FBgn0011283	22583	FBgn0053529	24480
41	2R	7257005	7259253	2.682571411133	7258144	2.126827180386	FBgn0033649	18314	FBgn0033652	48132
42	3R	26586375	26593696	2.675411701202	26588164	2.487818559011	FBgn0004606	3484	FBgn0003720	89873
43	X	1679031	1681713	2.588164329529	1680277	2.277801990509	FBgn0029591	1539	FBgn0029591	1539
44	2L	18591899	18595861	2.574108123779	18594039	2.378432273865	FBgn0003270	910	FBgn0032693	54874
45	3L	20226387	20229883	2.561871528625	20228979	2.302862405777	FBgn0052227	7	FBgn0003124	14867
46	X	2264353	2267795	2.560831069946	2264927	2.220144019407	FBgn0040385	2128	FBgn0001150	20192
47	X	6939960	6943955	2.554937362671	6941715	2.090453989366	FBgn0029933	1574	FBgn0029933	1574
48	3R	4847262	4854157	2.546149253845	4850617	2.380872547626	FBgn0015014	4878	FBgn0015014	4878
49	3R	18963292	18966173	2.544402122498	18964527	2.362437933683	FBgn0004644	3354	FBgn0051457	10821
50	2L	3769036	3772660	2.538288116455	3771438	2.278754458708	FBgn0004893	268	FBgn0003430	54242
51	2L	4366083	4373187	2.53714799881	4368816	2.308303594589	FBgn0026319	3174	FBgn0026319	3174
52	3L	8648250	8652948	2.531597137451	8649647	2.271609242757	FBgn0001168	59	FBgn0001168	59
53	3L	13381378	13384641	2.509068012238	13382608	2.445244480582	FBgn0036356	3792	FBgn0036351	27318
54	2L	3081586	3084252	2.501938819885	3082825	2.222724437714	FBgn0027571	26210	FBgn0003934	34124
55	2L	17257491	17260316	2.495503425598	17258391	2.109717088587	FBgn0032629	1730	FBgn0032633	121685
56	2L	14484715	14493514	2.479256629944	14486531	2.297933354097	FBgn0005771	4331	FBgn0005771	4331
57	3L	22333202	22338247	2.474573135376	22336957	2.215085590587	FBgn0004449	4771	FBgn0004449	4771
58	2L	9453173	9455519	2.471551895142	9454532	2.08599537611	FBgn0053723	13792	FBgn0002973	17019
59	3L	3828432	3830632	2.470188140869	3829507	2.15197634697	FBgn0013751	178	FBgn0035464	34706
60	3L	1438119	1441368	2.467074871063	1439934	2.194070847829	FBgn0004635	7390	FBgn0004635	7390
61	2L	19861274	19863922	2.442896842957	19862862	2.19713640213	FBgn0032826	476	FBgn0043021	50519
62	2L	16740047	16743313	2.440855979919	16742444	1.978437863863	FBgn0032600	3111	FBgn0032600	3111
63	X	16049646	16052312	2.439150333405	16051233	2.256451775046	FBgn0000459	562	FBgn0000459	562
64	2R	5224011	5227762	2.437255382538	5226438	2.078324127197	FBgn0010316	2302	FBgn0023143	21297
65	3L	6740069	6743472	2.426153182983	6741281	2.016131765702	FBgn0052392	4088	FBgn0035714	14421
66	3R	2932916	2938407	2.425600528717	2937212	2.168825906866	FBgn0014863	6241	FBgn0003884	24952
67	3L	16447167	16451701	2.417994976044	16448409	2.042990003313	FBgn0004569	551	FBgn0014163	71311
68	2L	12465836	12467784	2.41726398468	12467005	2.011907895406	FBgn0032437	13323	FBgn0040286	32340
69	X	17651510	17654691	2.35692024231	17653858	1.94542091033	FBgn0030868	306	FBgn0030870	10919
70	3R	1552799	1554554	2.333596229553	1553832	2.266183674335	FBgn0037368	5431	FBgn0037372	26663
71	2R	16873831	16876239	2.308927536011	16875005	1.978305311764	FBgn0000395	482	FBgn0000395	482
72	3R	11924474	11926701	2.308608531952	11925602	2.200020853678	FBgn0010379	664	FBgn0038396	50209
73	3L	13047270	13049339	2.307448863983	13048264	2.019160887774	FBgn0036344	12438	FBgn0036342	27293
74	3R	26393064	26395657	2.305404663086	26394267	1.92284154892	FBgn0039787	10887	FBgn0039767	140269
75	2R	14776865	14782771	2.302953720093	14780106	2.127784967422	FBgn0034423	5329	FBgn0003254	10483
76	3R	8072970	8075351	2.290060043335	8074229	2.24809478311	FBgn0038008	5680	FBgn0037992	120310
77	3L	11210257	11213120	2.282332420349	11212223	1.758142381907	FBgn0036150	2338	FBgn0041094	14033
78	X	20544080	20548589	2.26772403717	20545343	1.88580123116	FBgn0031129	1293	FBgn0003300	40226
79	3L	15766703	15768718	2.259450912476	15767485	1.77698393429	FBgn0036531	6192	FBgn0036537	33160
80	2R	16365272	16368466	2.257894515991	16367287	1.946491539478	FBgn0034554	6396	FBgn0016984	27291
81	3R	17469212	17471210	2.245165348053	17470054	1.802215856664	FBgn0011766	16073	FBgn0046832	21808
82	2L	2453231	2458572	2.242603302002	2454694	2.096156183879	FBgn0012017	5350	FBgn0015816	37972
83	2R	7047491	7049988	2.232297420502	7048504	1.841025015887	FBgn0000577	4387	FBgn0000577	4387
84	3R	2548387	2552043	2.219350814819	2549642	1.996115863323	FBgn0051481	18143	FBgn0004054	20220
85	2R	7248132	7250346	2.207921981812	7249182	1.9332354209	FBgn0033649	9352	FBgn0033652	57094
86	X	18139628	18147815	2.204996109009	18143472	1.905781328678	FBgn0004956	1710	FBgn0004956	1710
87	2R	15182427	15186224	2.202931880951	15184052	2.111449241638	FBgn0015949	631	FBgn0015949	631
88	2L	3604591	3612685	2.202013969421	3610950	1.980428751777	FBgn0002985	4202	FBgn0002985	4202
89	2L	7639708	7642119	2.198860168457	7641017	1.996976613998	FBgn0031927	4980	FBgn0053529	96594
90	3L	4673043	4679113	2.195293426514	4677535	1.976386743433	FBgn0042199	991	FBgn0042199	991
91	2L	12456944	12462035	2.191783905029	12460223	1.904970010122	FBgn0032437	6541	FBgn0040286	25558
92	2R	15586754	15588430	2.188488006592	15587352	1.949193898369	FBgn0004364	39022	FBgn0004364	39022
93	2R	16607558	16610676	2.181765556335	16609618	1.969686317444	FBgn0015721	106	FBgn0011824	4733
94	2R	6358957	6361727	2.176100730896	6360356	1.739204266492	FBgn0027525	5723	FBgn0027525	5723
95	3L	17614466	17616855	2.17382478714	17615760	1.980121163761	FBgn0052179	3775	FBgn0052179	3775
96	X	7901431	7907538	2.17133140564	7906390	1.992756068707	FBgn0004656	282	FBgn0004656	282
97	2L	15328796	15330754	2.170007228851	15329697	1.923757440904	FBgn0001981	96	FBgn0001981	96
98	3L	11898625	11902361	2.169601917267	11899525	1.778317451477	FBgn0036222	821	FBgn0000404	92001
99	X	4457677	4459950	2.166475296021	4458846	1.762328743935	FBgn0003053	3960	FBgn0029718	34268
100	2L	12078793	12090384	2.164808273315	12085228	2.00087482789	FBgn0003145	564	FBgn0003145	564
101	2L	15480601	15483439	2.160273551941	15481895	1.84284768385	FBgn0020371	1198	FBgn0003448	7697
102	2L	19213677	19219949	2.154020786285	19216149	2.126169840495	FBgn0015380	29874	FBgn0032762	86794
103	3R	21005087	21011676	2.146780967712	21010459	1.89436854635	FBgn0039286	276	FBgn0039286	276
104	3R	15	2963	2.145520210266	530	2.07231538436	FBgn0037213	150	FBgn0037213	150
105	2R	6912411	6917540	2.142032623291	6916531	1.826671600342	FBgn0050506	783	FBgn0082585	3194
106	3L	18102649	18105445	2.140466213226	18103551	1.678551077843	FBgn0020300	1112	FBgn0020300	1112
107	3L	15987981	15991448	2.13951921463	15990593	1.922319889069	FBgn0044028	1854	FBgn0044028	1854
108	3R	25131796	25135631	2.138459205627	25132875	1.973985046148	FBgn0039659	9924	FBgn0003525	51373
109	3L	21412700	21417030	2.135511398315	21414350	2.059580039978	FBgn0014143	3953	FBgn0014143	3953
110	3R	12651141	12653625	2.13524723053	12652211	1.97828688341	FBgn0000014	3558	FBgn0020546	23515
111	3L	357205	362831	2.133217811584	361729	1.808843421936	FBgn0003749	881	FBgn0035136	16814
112	3R	1544961	1547189	2.130034446716	1546747	1.984000205994	FBgn0004878	3725	FBgn0037372	33748
113	3R	13429100	13431897	2.124900817871	13430593	2.113945931196	FBgn0038524	1231	FBgn0051575	53582
114	3L	14176083	14178268	2.123243331909	14177010	1.851522249334	FBgn0036415	6158	FBgn0036415	6158
115	3L	2465682	2467953	2.118855953217	2466682	1.968505915473	FBgn0035344	4657	FBgn0035346	5669
116	3R	12214221	12216849	2.118849277496	12215129	2.035908699036	FBgn0003513	14276	FBgn0038421	29355
117	2R	3458704	3460979	2.115104198456	3459733	1.919876158237	FBgn0033238	1919	FBgn0033240	7742
118	X	990155	993201	2.111205101013	992052	1.914536139544	FBgn0040365	10447	FBgn0026875	101402
119	3L	7961667	7963690	2.110395431519	7962544	2.031353155772	FBgn0011817	9548	FBgn0011817	9548
120	X	7164137	7168414	2.108467578888	7165950	1.854328600566	FBgn0029943	3026	FBgn0024250	12773
121	3R	13946415	13948843	2.107338905334	13947652	1.92623834049	FBgn0051518	12937	FBgn0038566	40809
122	3R	1036558	1039333	2.099455356598	1038137	1.98007440567	FBgn0000340	5010	FBgn0000340	5010
123	3R	880823	883021	2.093423843384	881876	1.827446520329	FBgn0010313	30532	FBgn0010313	30532
124	3R	8895261	8899572	2.08650970459	8898412	1.639201697181	FBgn0004666	14931	FBgn0003308	40153
125	X	225383	227767	2.086061954498	226721	1.806232750416	FBgn0000022	132	FBgn0000022	132
126	3L	19521165	19523979	2.086032867432	19522040	1.863872976864	FBgn0036886	4359	FBgn0036886	4359
127	X	22032741	22036460	2.083034515381	22033768	1.900317132473	FBgn0031201	18434	FBgn0031186	375783
128	2L	14441857	14447225	2.080403327942	14444050	1.949554443359	FBgn0028844	6766	FBgn0005771	46812
129	3R	433846	435323	2.072682857513	434718	1.611805597941	FBgn0013743	3879	FBgn0037261	32555
130	3L	4956127	4958170	2.067481994629	4957134	1.858941134285	FBgn0005775	115	FBgn0035570	266431
131	2R	9060522	9064212	2.067010879517	9061670	1.724469493417	FBgn0033853	1225	FBgn0014877	8319
132	2R	5610754	5613333	2.055771827698	5611647	1.899899482727	FBgn0004907	155	FBgn0033485	248
133	2L	1065695	1069704	2.043433189392	1066923	1.858059266034	FBgn0003310	10888	FBgn0003310	10888
134	3R	4106884	4108777	2.022572517395	4107871	1.586330652237	FBgn0010433	4357	FBgn0037561	12267
135	3L	16078111	16080337	2.022294998169	16079176	1.836753527323	FBgn0010280	653	FBgn0010280	653
136	2R	8707503	8712930	2.015511512756	8710869	1.701231820243	FBgn0053182	3314	FBgn0028991	4888
137	2L	13546190	13551331	2.010909080505	13549106	2.032064119975	FBgn0023407	217	FBgn0028546	92165
138	2L	13233741	13235852	2.010303497314	13234951	1.663282334805	FBgn0032493	356	FBgn0032493	356
139	3L	20332850	20337672	2.009568214417	20336805	1.867513544419	FBgn0028978	1356	FBgn0028978	1356
140	X	313142	315946	2.009342670441	315081	1.555008888245	FBgn0000137	2241	FBgn0002561	48536
141	2L	9581182	9586376	2.007658958435	9585372	1.862621307373	FBgn0014179	3630	FBgn0015393	114462
142	3L	12539283	12541514	2.002300262451	12540420	1.769363224506	FBgn0036302	6049	FBgn0004926	39736
143	2R	6092620	6096451	2.002285957336	6093972	1.795095069068	FBgn0004399	24255	FBgn0004399	24255
144	3R	11242563	11247105	2.000400543213	11246252	1.775353550911	FBgn0067339	2747	FBgn0067339	2747
145	X	2878398	2882377	1.993094921112	2880710	1.715181350708	FBgn0029649	43008	FBgn0004647	110318
146	2L	19332965	19336390	1.991227626801	19334201	1.8427298069	FBgn0024245	24952	FBgn0024245	24952
147	X	2290924	2299343	1.98797416687	2295732	1.739081102259	FBgn0003714	4400	FBgn0004050	8193
148	X	5361696	5364132	1.986833095551	5362687	1.763738359724	FBgn0029771	189	FBgn0029771	189
149	3R	7203557	7204990	1.981147766113	7204535	1.752324700356	FBgn0004595	6025	FBgn0026064	28168
150	3R	21859894	21863648	1.978097438812	21862790	1.751595854759	FBgn0002633	30	FBgn0002633	30
151	X	5533392	5536739	1.977153778076	5535365	1.704731829026	FBgn0000394	132	FBgn0029785	17686
152	X	9572872	9577324	1.975446224213	9574267	1.81111129125	FBgn0020378	23913	FBgn0000233	34858
153	2R	8291115	8297719	1.975181102753	8293088	1.917416123783	FBgn0003326	3363	FBgn0003326	3363
154	X	8674238	8678233	1.970571041107	8676828	1.533642321825	FBgn0052710	12370	FBgn0030061	116641
155	2R	9943510	9948656	1.96863079071	9944388	1.802829951048	FBgn0013725	2810	FBgn0013725	2810
156	2L	18145581	18148883	1.965211868286	18147492	1.439588963985	FBgn0041184	847	FBgn0041184	847
157	3R	4522799	4527699	1.963624477386	4525080	1.865528821945	FBgn0001180	1540	FBgn0001180	1540
158	3R	12455510	12458781	1.963548660278	12456851	1.894130257999	FBgn0000634	5903	FBgn0038453	12476
159	3L	20553520	20557883	1.963486671448	20555712	1.649077955882	FBgn0001323	1335	FBgn0001320	73492
160	2L	19891362	19892965	1.963460445404	19892205	1.522972494364	FBgn0032827	3747	FBgn0043021	79862
161	3L	21209275	21211557	1.959884643555	21210313	1.45496600469	FBgn0012034	3771	FBgn0037066	9591
162	2L	20754773	20759842	1.958250045776	20756413	1.754637956619	FBgn0000251	1915	FBgn0000986	33905
163	3L	1729276	1731455	1.955218791962	1730276	1.785443242391	FBgn0035267	166	FBgn0027903	28889
164	3L	16737616	16742037	1.950350761414	16738467	1.794871151447	FBgn0036660	6507	FBgn0036660	6507
165	X	2161493	2164989	1.950036048889	2164941	1.850287331475	FBgn0054052	13479	FBgn0023526	16039
166	3R	2713833	2715629	1.948580265045	2714778	1.825820037297	FBgn0001077	24732	FBgn0001077	24732
167	X	6841603	6846022	1.947692871094	6842809	1.785215405857	FBgn0027108	1090	FBgn0027108	1090
168	3R	8470860	8476011	1.942260742188	8471987	1.727142989635	FBgn0038071	1795	FBgn0038071	1795
169	3R	2578800	2582136	1.938393592834	2580311	1.800562213449	FBgn0026564	370	FBgn0026564	370
170	2R	14313781	14318704	1.934566497803	14317306	1.769481092691	FBgn0010651	1284	FBgn0010651	1284
171	3R	11853730	11856269	1.932249069214	11854750	1.641126296099	FBgn0003117	2931	FBgn0038396	20643
172	2L	5876839	5880031	1.926906108856	5877867	1.907164365053	FBgn0031745	1614	FBgn0031740	75612
173	X	273400	275408	1.925817012787	274326	1.736975848675	FBgn0002561	7781	FBgn0002561	7781
174	X	16957512	16960217	1.91817855835	16959022	1.611419733833	FBgn0030820	17448	FBgn0065049	19779
175	3L	20999340	21002498	1.917543888092	21000586	1.785686314106	FBgn0053285	22257	FBgn0037044	38850
176	2R	17051396	17055411	1.917445659637	17053115	1.623018376967	FBgn0050283	4960	FBgn0010415	64365
177	2R	7040129	7045999	1.915510177612	7044077	1.696002006531	FBgn0000577	40	FBgn0000577	40
178	3R	670960	682323	1.910831451416	678083	1.789114207029	FBgn0003002	452	FBgn0003002	452
179	2R	18012624	18015999	1.910532951355	18013718	1.694592083202	FBgn0034735	13922	FBgn0022986	90594
180	2L	13223868	13228461	1.903192043304	13225417	1.687034298392	FBgn0032489	211	FBgn0032489	211
181	2L	18328866	18330607	1.902994632721	18329840	1.691390864054	FBgn0000636	13810	FBgn0004413	109326
182	3R	9117902	9121068	1.902031898499	9119257	1.7182505832	FBgn0038134	337	FBgn0038134	337
183	3R	690566	692898	1.896059513092	691679	1.668136417866	FBgn0020280	12576	FBgn0003002	13144
184	3R	12635826	12638655	1.894330024719	12637794	1.774139086405	FBgn0000014	17975	FBgn0020546	37932
185	3L	5626568	5629706	1.887736320496	5628510	1.60799831152	FBgn0035626	120	FBgn0035625	23580
186	2L	15465890	15467768	1.885220050812	15466794	1.73176911298	FBgn0003448	7404	FBgn0003448	7404
187	2L	19128785	19133551	1.885137081146	19131241	1.699481908013	FBgn0010300	1506	FBgn0032762	1886
188	2L	7289187	7292257	1.881577968597	7290408	1.734309256077	FBgn0031901	7875	FBgn0004009	16753
189	2R	16554581	16557288	1.881099224091	16555753	1.869875178618	FBgn0003391	8988	FBgn0003391	8988
190	2R	2994798	3005246	1.878539562225	2998207	1.627440003788	FBgn0015930	3469	FBgn0015930	3469
191	3R	17429624	17433353	1.878410339355	17431281	1.567246811731	FBgn0046832	16965	FBgn0046832	16965
192	2R	3756285	3761123	1.878139019012	3758170	1.640436985913	FBgn0033277	7899	FBgn0010109	14030
193	3L	10828209	10832387	1.87789106369	10831563	1.417620911318	FBgn0026160	276	FBgn0026160	276
194	3R	9794949	9799460	1.877679347992	9798381	1.596759955088	FBgn0015270	7742	FBgn0038196	63506
195	2L	17217593	17219726	1.87474489212	17218528	1.778599458582	FBgn0051745	22951	FBgn0032633	161548
196	2L	18876230	18878357	1.873970985413	18877168	1.626004219055	FBgn0003896	17	FBgn0032717	41572
197	2R	18019611	18024607	1.871696472168	18021953	1.566274483999	FBgn0034735	22157	FBgn0034743	91750
198	2L	1961271	1964353	1.867033481598	1962116	1.773888083065	FBgn0051942	3310	FBgn0031391	185171
199	2R	1627093	1631316	1.866512775421	1629797	1.562204921947	FBgn0033063	14981	FBgn0033062	36789
200	3R	9540066	9542289	1.863826751709	9541118	1.475133546193	FBgn0054044	1192	FBgn0038175	2770
201	3L	15197613	15201776	1.859792232513	15200666	1.603448599577	FBgn0029114	234	FBgn0029114	234
202	2R	2015351	2018195	1.859010696411	2016382	1.555742151597	FBgn0010347	2310	FBgn0041145	105936
203	2R	13926187	13929114	1.856356143951	13927186	1.696577250957	FBgn0027835	317	FBgn0034326	112865
204	2L	15486173	15489575	1.855583667755	15488123	1.561202406883	FBgn0002524	6916	FBgn0003448	13925
205	3R	6439224	6444006	1.852811336517	6440271	1.848075687885	FBgn0001235	24115	FBgn0001235	24115
206	2L	2749297	2757369	1.851673126221	2755438	1.496259123087	FBgn0031453	2639	FBgn0031453	2639
207	3R	4292562	4295867	1.850412368774	4293720	1.768815601573	FBgn0051369	24173	FBgn0040529	126957
208	2L	5976547	5984341	1.848000049591	5980281	1.716209131129	FBgn0000308	744	FBgn0000308	744
209	2R	14188875	14191205	1.847784996033	14189667	1.472226428986	FBgn0023214	1272	FBgn0023214	1272
210	2R	8472858	8476799	1.847511291504	8474699	1.658539323246	FBgn0033787	5236	FBgn0004512	12448
211	3L	622408	625353	1.847278594971	624165	1.732452504775	FBgn0064191	1626	FBgn0064191	1626
212	X	7821594	7823746	1.846013069153	7822548	1.392068258921	FBgn0003656	9282	FBgn0004404	42408
213	2R	20351208	20353550	1.843098163605	20352410	1.673137933016	FBgn0035070	4166	FBgn0050423	31026
214	2L	8824696	8828816	1.841558456421	8825527	1.656843694051	FBgn0029123	98	FBgn0029123	98
215	2R	18193260	18199713	1.839673995972	18197803	1.56056620093	FBgn0020257	1248	FBgn0020257	1248
216	2R	12971767	12974387	1.836050510406	12973212	1.456101417542	FBgn0028953	668	FBgn0028953	668
217	2L	3548472	3550600	1.835964202881	3549518	1.586751043797	FBgn0024244	10267	FBgn0031549	19232
218	2R	5488382	5494158	1.832507133484	5493056	1.594462731305	FBgn0000606	2002	FBgn0000606	2002
219	X	18074693	18079089	1.826813697815	18077823	1.689610958099	FBgn0030904	752	FBgn0004956	63939
220	2R	8500214	8502709	1.826319217682	8501768	1.528349518776	FBgn0005624	4872	FBgn0005624	4872
221	2R	5203274	5207719	1.821964263916	5206694	1.574640722836	FBgn0023143	1553	FBgn0023143	1553
222	3L	16008311	16016409	1.817405223846	16014603	1.490840673447	FBgn0003691	1311	FBgn0003691	1311
223	2L	5460451	5462661	1.816836357117	5461707	1.542889475822	FBgn0005511	66	FBgn0005511	66
224	3R	18966555	18968618	1.814131736755	18967753	1.540843844414	FBgn0004644	128	FBgn0051457	14047
225	3L	19525768	19529467	1.813196897507	19527909	1.578507518768	FBgn0067680	2490	FBgn0067680	2490
226	X	1794269	1796738	1.808904647827	1795172	1.671222181881	FBgn0023520	991	FBgn0023512	16155
227	3L	14996013	14997905	1.805896759033	14996958	1.312046527863	FBgn0036464	2497	FBgn0036465	10871
228	2R	2891668	2894292	1.801846027374	2892644	1.673427076901	FBgn0033159	1038	FBgn0033159	1038
229	3R	11744755	11749673	1.801149845123	11745837	1.616016836727	FBgn0038385	798	FBgn0038385	798
230	3L	15008312	15011607	1.800605297089	15010557	1.631753325462	FBgn0025776	1221	FBgn0025776	1221
231	3R	13372728	13374816	1.799958229065	13373834	1.607666939497	FBgn0038519	1603	FBgn0025571	7689
232	3R	11976256	11979518	1.799357891083	11978221	1.496456623077	FBgn0038402	1279	FBgn0038396	102828
233	3L	16974188	16978418	1.797784805298	16976819	1.703710746765	FBgn0036685	4620	FBgn0025582	224571
234	3L	6469008	6471320	1.797434329987	6470116	1.764457941055	FBgn0020251	439	FBgn0020251	439
235	3L	8626354	8629271	1.797418117523	8627801	1.769075057086	FBgn0035922	4330	FBgn0001168	21905
236	2R	8704811	8707211	1.796229839325	8706341	1.4186026752	FBgn0028991	360	FBgn0028991	360
237	X	6881644	6888097	1.795866966248	6882575	1.446526765823	FBgn0029931	3269	FBgn0029931	3269
238	3R	4800701	4802768	1.794860363007	4801786	1.587421536446	FBgn0037646	4857	FBgn0022347	16881
239	2R	7130224	7132914	1.793998718262	7131073	1.515377214977	FBgn0033636	665	FBgn0033636	665
240	2L	15318724	15323930	1.791959285736	15320517	1.61383264205	FBgn0041103	4682	FBgn0001981	9276
241	3R	16116354	16121199	1.791569709778	16118693	1.697600454092	FBgn0028386	295	FBgn0028386	295
242	3R	21830717	21833035	1.791069030762	21831893	1.547515042623	FBgn0002733	148	FBgn0002733	148
243	3R	14738810	14740599	1.786867141724	14739718	1.547298880184	FBgn0038661	972	FBgn0038666	66972
244	X	251762	253790	1.786388874054	252766	1.626306712627	FBgn0004170	116	FBgn0004170	116
245	2L	7137665	7139509	1.784085035324	7138534	1.489749319413	FBgn0031889	4851	FBgn0031886	72701
246	3L	9012154	9014149	1.782138824463	9013224	1.523870299844	FBgn0028789	2100	FBgn0028789	2100
247	3R	27017821	27019855	1.781811714172	27018865	1.539079806384	FBgn0004389	81	FBgn0004389	81
248	3R	12707509	12709311	1.781675338745	12708454	1.623004268197	FBgn0015350	3004	FBgn0082171	26417
249	3L	8636456	8641862	1.780745983124	8640551	1.506758465486	FBgn0001168	9155	FBgn0001168	9155
250	3L	14936793	14946069	1.777643680573	14937810	1.550505383809	FBgn0000216	118	FBgn0000216	118
251	X	3017809	3020495	1.777421474457	3019086	1.500837892294	FBgn0028746	10192	FBgn0028746	10192
252	2R	4160265	4162979	1.777414321899	4161647	1.280749629526	FBgn0003892	199	FBgn0003892	199
253	3R	12588867	12590801	1.773037433624	12589842	1.41972219944	FBgn0020556	9069	FBgn0020556	9069
254	2R	13315350	13317943	1.766917228699	13316690	1.536947811351	FBgn0004586	962	FBgn0004586	962
255	2R	17152413	17154857	1.766450881958	17153743	1.634883992812	FBgn0034644	17	FBgn0050284	5838
256	2L	12009422	12013293	1.76188325882	12010840	1.603725882138	FBgn0014019	2464	FBgn0032390	20876
257	X	5844967	5847487	1.756665229797	5846426	1.552112611135	FBgn0027546	393	FBgn0029840	88516
258	2L	19150346	19159214	1.751640319824	19154466	1.505878925323	FBgn0032763	23165	FBgn0032762	25111
259	3R	20691743	20693892	1.750382900238	20692890	1.597745358944	FBgn0013949	1817	FBgn0015625	3727
260	2R	16498600	16500996	1.744115829468	16499590	1.567031085491	FBgn0034568	837	FBgn0034565	13771
261	3R	12228098	12230499	1.742753982544	12229251	1.649199604988	FBgn0003513	154	FBgn0038421	43477
262	2R	7309146	7312354	1.741528511047	7310307	1.568993540371	FBgn0033652	4031	FBgn0033652	4031
263	X	14482872	14488793	1.739184856415	14483942	1.377944022417	FBgn0015773	3826	FBgn0015773	3826
264	2R	3740801	3745086	1.736074447632	3744209	1.375928610563	FBgn0010109	69	FBgn0010109	69
265	X	19338937	19343072	1.733518600464	19341447	1.495950116052	FBgn0031023	2436	FBgn0040890	12301
266	X	22036810	22040998	1.732455253601	22037981	1.53678595225	FBgn0000719	20602	FBgn0031186	379996
267	X	4773746	4776563	1.731945991516	4775640	1.482453626745	FBgn0029738	5747	FBgn0029738	5747
268	3R	863838	865973	1.725393295288	864836	1.613052431742	FBgn0010313	47572	FBgn0010313	47572
269	3R	13541129	13544675	1.725103378296	13543037	1.397266483307	FBgn0003013	1022	FBgn0003013	1022
270	3R	26677113	26679808	1.721996307373	26677847	1.360008239746	FBgn0003720	190	FBgn0003720	190
271	2L	3817254	3819312	1.721626281738	3818131	1.580106496811	FBgn0031573	4724	FBgn0003430	7549
272	X	4271378	4273008	1.717813491821	4272081	1.382112943209	FBgn0000179	13988	FBgn0029714	125123
273	3L	1755398	1757473	1.717686653137	1756463	1.574666584239	FBgn0013811	1281	FBgn0027903	2702
274	X	21702597	21704089	1.716884374619	21703232	1.180205758413	FBgn0027279	12650	FBgn0031186	45247
275	3L	14415925	14420823	1.714819908142	14417965	1.39726677537	FBgn0036424	35374	FBgn0036424	35374
276	2R	13336371	13339705	1.714607715607	13338519	1.424040476481	FBgn0050111	9311	FBgn0050111	9311
277	2L	12006408	12008379	1.71361541748	12007503	1.490978002548	FBgn0014019	873	FBgn0032390	17539
278	X	17660675	17665713	1.713507413864	17664285	1.508126483244	FBgn0030870	492	FBgn0030870	492
279	2R	16159720	16162575	1.713026046753	16161090	1.387638028463	FBgn0034537	2189	FBgn0061362	2447
280	2R	17209709	17216178	1.711645126343	17210728	1.419686249324	FBgn0010228	1342	FBgn0010228	1342
281	3R	169449	175306	1.710813522339	172517	1.67525806427	FBgn0001204	145	FBgn0001204	145
282	X	18528270	18530717	1.71079158783	18529457	1.537418484688	FBgn0010383	2775	FBgn0004959	9751
283	3R	15820066	15822413	1.710315704346	15821389	1.610395235174	FBgn0038755	12855	FBgn0038768	36153
284	2L	14260347	14263613	1.71026802063	14261851	1.640640258789	FBgn0004002	1671	FBgn0028529	93229
285	X	7549644	7551848	1.708734512329	7550474	1.305347134085	FBgn0029504	8544	FBgn0027553	23084
286	X	12412301	12417934	1.708646774292	12417233	1.463679387019	FBgn0030400	114	FBgn0015024	70487
287	2R	5993241	5999458	1.708267211914	5998556	1.394770145416	FBgn0033529	6583	FBgn0033529	6583
288	3L	4212778	4216870	1.705492019653	4214463	1.484649433809	FBgn0001257	5216	FBgn0011692	11805
289	X	7470775	7473452	1.704675674438	7472417	1.737197816372	FBgn0004198	18033	FBgn0027553	101141
290	3R	10642635	10646574	1.703542709351	10644008	1.657311081886	FBgn0038262	16481	FBgn0038258	55250
291	2L	2160573	2167024	1.701881885529	2165061	1.479146620807	FBgn0031393	9301	FBgn0031393	9301
292	2L	3069474	3073070	1.701079368591	3073019	1.760428958469	FBgn0027571	16404	FBgn0003934	24318
293	2R	20704851	20707738	1.699876308441	20706284	1.455334382899	FBgn0035094	9847	FBgn0001325	27931
294	3L	18212990	18215966	1.697105407715	18213855	1.274597883224	FBgn0036783	3492	FBgn0020300	109192
295	X	3687846	3694844	1.693946838379	3690770	1.61458661006	FBgn0000542	9437	FBgn0000542	9437
296	2R	6712620	6716561	1.693685531616	6714959	1.569502073176	FBgn0033582	20161	FBgn0033590	37631
297	3L	14099346	14102038	1.693451404572	14101105	1.617199533126	FBgn0042630	4522	FBgn0000411	42774
298	X	4813978	4817312	1.691253185272	4815007	1.379163293278	FBgn0061196	8770	FBgn0004368	30638
299	2L	7047812	7050428	1.689604759216	7048669	1.480393767357	FBgn0051630	6202	FBgn0051630	6202
300	3R	20988644	20990787	1.686983108521	20989661	1.503085204533	FBgn0039284	3034	FBgn0039286	21074
301	2L	7622368	7625566	1.681210517883	7624743	1.251603294821	FBgn0031926	16353	FBgn0053529	80320
302	2R	20320539	20323126	1.679564476013	20322296	1.392972741808	FBgn0000157	134	FBgn0050423	61140
303	X	18517690	18521807	1.677250862122	18519104	1.463106043199	FBgn0004959	602	FBgn0004959	602
304	3L	5925489	5929499	1.676829576492	5928265	1.4330736307	FBgn0035655	109	FBgn0002638	21545
305	2L	3601578	3604123	1.676166057587	3602745	1.567496061325	FBgn0002985	4003	FBgn0002985	4003
306	2R	9069831	9072764	1.674674987793	9071572	1.385874642266	FBgn0033855	228	FBgn0033855	228
307	2R	11404408	11406903	1.67373752594	11405849	1.527766171624	FBgn0003425	132	FBgn0003425	132
308	2L	6087495	6089773	1.67128944397	6088717	1.467238285962	FBgn0028420	6909	FBgn0031781	36421
309	3L	9002344	9004365	1.668009757996	9003267	1.514690971375	FBgn0035956	8911	FBgn0028789	12057
310	2R	1700574	1704924	1.665085792542	1703670	1.37548622489	FBgn0033068	275	FBgn0033068	275
311	2L	5403064	5404670	1.664067745209	5403857	1.495025396347	FBgn0016660	485	FBgn0005511	57784
312	2L	4819689	4825634	1.662780761719	4823945	1.380861646989	FBgn0031632	2169	FBgn0031632	2169
313	3R	21019975	21022012	1.660234451294	21020886	1.480782677146	FBgn0039288	396	FBgn0039288	396
314	3R	735691	738610	1.659522533417	736724	1.279849499464	FBgn0051536	446	FBgn0004183	37162
315	2L	7825843	7829315	1.659443616867	7828362	1.150882019716	FBgn0004177	619	FBgn0020618	1110
316	3L	12644576	12647905	1.65821647644	12647019	1.200462818146	FBgn0014343	20676	FBgn0036306	81685
317	2L	9600703	9603445	1.657809734344	9602250	1.668572902679	FBgn0032132	1358	FBgn0015393	97584
318	3L	6952448	6956536	1.656290054321	6955557	1.392754936218	FBgn0001104	1557	FBgn0001104	1557
319	3R	9726667	9729076	1.654335021973	9727394	1.268075718599	FBgn0000576	187	FBgn0000576	187
320	2R	19782354	19785742	1.654040813446	19783262	1.488000154495	FBgn0005636	75	FBgn0034987	87305
321	3R	27760963	27764780	1.653695583344	27763559	1.331897526979	FBgn0039886	40293	FBgn0002780	114235
322	3L	15692373	15695628	1.650789260864	15694317	1.635738492012	FBgn0010105	635	FBgn0010105	635
323	3R	11635803	11637292	1.649306297302	11636222	1.582144021988	FBgn0026616	6248	FBgn0038364	16704
324	3L	253753	256266	1.646918296814	255302	1.532503408544	FBgn0029002	130	FBgn0035121	7392
325	2R	11792590	11794377	1.644956111908	11793491	1.4964390923	FBgn0024249	270	FBgn0034110	15774
326	3L	21531475	21533219	1.644104957581	21532386	1.317889826638	FBgn0023417	313	FBgn0028663	58683
327	3L	3391562	3396546	1.642681121826	3394710	1.483829855919	FBgn0014388	13757	FBgn0027616	37012
328	2L	9987073	9990643	1.639275550842	9988338	1.571577969719	FBgn0040965	3681	FBgn0040965	3681
329	3L	6077229	6080166	1.639108657837	6078769	1.383963136112	FBgn0005658	6700	FBgn0035675	29263
330	2L	11337629	11339794	1.638967514038	11338559	1.216155926387	FBgn0032360	4704	FBgn0004579	107044
331	3L	16437993	16441988	1.63895368576	16441226	1.419273853302	FBgn0004569	7734	FBgn0014163	64128
332	3R	16653888	16657031	1.637391090393	16656010	1.377004511216	FBgn0027493	327	FBgn0038830	6059
333	2L	14039347	14041388	1.636699676514	14040480	1.372375011444	FBgn0028873	2684	FBgn0028876	7104
334	2L	8809076	8810956	1.63435459137	8810066	1.460657119751	FBgn0029123	15559	FBgn0029123	15559
335	2R	6804474	6806607	1.631985187531	6805309	1.40998056531	FBgn0033609	346	FBgn0040763	4995
336	3R	12525771	12529650	1.631219387054	12528679	1.330371968886	FBgn0003944	31669	FBgn0063261	48432
337	2R	11249385	11252300	1.628356933594	11250385	1.440628125117	FBgn0050089	8124	FBgn0050089	8124
338	2R	8494622	8497811	1.628019809723	8496639	1.472845822573	FBgn0005624	257	FBgn0005624	257
339	3L	22715904	22718102	1.624248504639	22717105	1.239059812882	FBgn0037191	5175	FBgn0037200	88942
340	2L	5869250	5872273	1.617193698883	5870983	1.440285374137	FBgn0031745	8498	FBgn0031740	68728
341	X	12583650	12586881	1.614259243011	12585818	1.370476484299	FBgn0030418	7415	FBgn0053963	92419
342	3L	17380322	17382972	1.614161968231	17381351	1.349217057228	FBgn0027660	5420	FBgn0027660	5420
343	2L	1408692	1412611	1.61249256134	1410990	1.602173149586	FBgn0002543	9459	FBgn0002543	9459
344	2L	218796	226511	1.612277030945	222219	1.465514600277	FBgn0031235	10295	FBgn0031235	10295
345	2L	11450875	11453643	1.611614227295	11452721	1.5639184316	FBgn0004579	7118	FBgn0004579	7118
346	2R	20732260	20736543	1.611037731171	20734273	1.386297166348	FBgn0001325	58	FBgn0001325	58
347	2R	2084191	2088136	1.607771873474	2085420	1.501825557036	FBgn0033076	27371	FBgn0041145	36898
348	2R	11412082	11416459	1.606906890869	11412916	1.206097573042	FBgn0053463	1626	FBgn0003425	7199
349	3L	9827030	9830738	1.603886604309	9828513	1.435737192631	FBgn0004390	713	FBgn0015618	15916
350	X	9340076	9343103	1.603560447693	9342503	1.189996093512	FBgn0030133	2839	FBgn0030136	57337
351	3L	1462064	1464049	1.601774215698	1463002	1.246848471024	FBgn0046769	478	FBgn0004635	15678
352	X	2840504	2845841	1.601700305939	2843594	1.482256740332	FBgn0003285	13606	FBgn0004647	147434
353	2L	7631926	7634237	1.601583957672	7633058	1.512406910167	FBgn0031927	12939	FBgn0053529	88635
354	2L	1075155	1078725	1.600654602051	1076928	1.425509558784	FBgn0003310	883	FBgn0003310	883
355	X	17601303	17603820	1.600212097168	17602373	1.425887171427	FBgn0024184	947	FBgn0030866	29162
356	X	16993696	16995640	1.594407081604	16994679	1.358623117208	FBgn0000163	197	FBgn0000163	197
357	3L	8990371	8992331	1.59431219101	8991345	1.39077910255	FBgn0035956	3011	FBgn0035954	12200
358	3L	776648	778558	1.593685150146	777630	1.406888933743	FBgn0052341	2820	FBgn0035162	39304
359	2R	16757120	16759496	1.593118667603	16758362	1.39720425239	FBgn0034606	173	FBgn0034606	173
360	3L	5604055	5605566	1.592952728271	5604839	1.202301081489	FBgn0035625	91	FBgn0035625	91
361	3R	16921517	16924573	1.59166765213	16922474	1.323549238841	FBgn0038853	1053	FBgn0010770	19484
362	2R	1233074	1235395	1.591329097748	1234502	1.392060279846	FBgn0000099	284	FBgn0033035	29260
363	X	491834	494845	1.590603351593	493811	1.383785692851	FBgn0003575	1103	FBgn0002579	7528
364	3R	4006190	4008564	1.589881896973	4007142	1.295016186578	FBgn0001138	22	FBgn0037554	52087
365	2L	8415230	8417615	1.587727069855	8416523	1.411529933705	FBgn0027932	833	FBgn0027932	833
366	3L	6794195	6796886	1.586764812469	6795126	1.388795137405	FBgn0003995	31019	FBgn0035714	68266
367	3R	6195933	6197930	1.586691856384	6196836	1.413843828089	FBgn0020379	6954	FBgn0015396	20930
368	X	4434234	4436408	1.586238861084	4435535	1.337250200907	FBgn0029717	18417	FBgn0029715	35953
369	3R	18498073	18501431	1.584513664246	18500247	1.402431880727	FBgn0039000	356	FBgn0039000	356
370	3R	2859067	2864191	1.582786083221	2863289	1.394297711989	FBgn0024289	14768	FBgn0010774	42837
371	X	10588511	10592304	1.581456184387	10589887	1.523354583316	FBgn0003204	163	FBgn0052672	23666
372	2R	9688871	9691987	1.579711914062	9690766	1.261032015085	FBgn0000289	1181	FBgn0000289	1181
373	3L	9859797	9862179	1.579302310944	9861167	1.43806996065	FBgn0011836	1461	FBgn0015618	48570
374	2L	4999284	5001780	1.57913684845	5000272	1.357064808116	FBgn0053113	9472	FBgn0010607	28819
375	3R	12540752	12542437	1.577774524689	12541557	1.349158255259	FBgn0003944	18791	FBgn0063261	35554
376	3L	15664170	15670120	1.577327728271	15665236	1.493107527494	FBgn0041160	128	FBgn0041160	128
377	X	6829989	6835098	1.575486660004	6834275	1.121237903833	FBgn0029927	2549	FBgn0029927	2549
378	X	2489937	2493947	1.572748661041	2490840	1.169273942709	FBgn0003371	734	FBgn0003371	734
379	2R	13061926	13064152	1.571938991547	13063013	1.303995861727	FBgn0010409	656	FBgn0010409	656
380	2L	6535007	6536898	1.571810245514	6535924	1.38005994348	FBgn0000320	11048	FBgn0031830	21876
381	3L	3020090	3022694	1.57143497467	3021394	1.44377630949	FBgn0035388	2664	FBgn0035388	2664
382	3L	16372564	16378115	1.570590019226	16375982	1.380855504204	FBgn0014163	1116	FBgn0014163	1116
383	3L	5607581	5609119	1.569939136505	5608449	1.325981974602	FBgn0035625	3519	FBgn0035625	3519
384	X	9598704	9600717	1.569226741791	9600097	1.540433276783	FBgn0020378	1917	FBgn0000233	60688
385	X	236727	240855	1.56858253479	237618	1.206646033696	FBgn0000022	10765	FBgn0000022	10765
386	3L	7110740	7113013	1.56671333313	7111783	1.326911226908	FBgn0023001	3318	FBgn0002775	12313
387	3R	9470315	9472528	1.564641475677	9471653	1.300099939108	FBgn0003498	373	FBgn0003498	373
388	2R	12990159	12994973	1.563676357269	12991961	1.518749545602	FBgn0034224	1037	FBgn0028953	19417
389	X	13063001	13066743	1.563382863998	13064009	1.416903888478	FBgn0052639	6451	FBgn0052639	6451
390	3L	11559131	11562150	1.562554359436	11560995	1.442193243239	FBgn0003292	720	FBgn0036180	22392
391	3L	21999009	22002664	1.56151342392	21999966	1.450213730335	FBgn0037149	8	FBgn0037149	8
392	2R	2121651	2126724	1.558885574341	2122613	1.55151423286	FBgn0041145	295	FBgn0041145	295
393	2R	6706634	6708803	1.555627584457	6707631	1.438462986666	FBgn0003396	17904	FBgn0033581	41668
394	2R	16114113	16120872	1.554892063141	16115740	1.483456387239	FBgn0050153	4028	FBgn0046816	5204
395	3R	27046137	27050020	1.553511381149	27048471	1.3839635849	FBgn0039831	2045	FBgn0039831	2045
396	3R	17682645	17685241	1.552228927612	17684365	1.456470118629	FBgn0015229	2381	FBgn0038925	168833
397	X	542656	545292	1.55180644989	543848	1.457708499011	FBgn0021764	187	FBgn0025637	30955
398	X	12567350	12571785	1.551548957825	12569640	1.463148381975	FBgn0024308	6740	FBgn0053963	76241
399	3L	17343359	17345524	1.551129341125	17344665	1.441359625922	FBgn0036715	123	FBgn0026197	22052
400	2L	5399796	5401767	1.548603057861	5400858	1.36332766215	FBgn0016660	3484	FBgn0005511	60783
401	3L	22706716	22708286	1.548221588135	22707437	1.299416878644	FBgn0037191	14843	FBgn0037200	98610
402	3R	4109592	4112734	1.54677438736	4111898	1.193240880966	FBgn0037562	1763	FBgn0037561	16294
403	3R	14123283	14125556	1.546687602997	14124330	1.300500333309	FBgn0010877	276	FBgn0024432	597
404	3L	4235013	4237992	1.545492172241	4236854	1.276640385389	FBgn0041171	987	FBgn0041171	987
405	X	1989751	1995389	1.545035362244	1993344	1.442496045431	FBgn0004861	643	FBgn0025626	72052
406	3L	3962995	3964687	1.543967247009	3963778	1.345539516873	FBgn0004880	3670	FBgn0035470	81090
407	2R	2142657	2145282	1.54186630249	2144202	1.3664040285	FBgn0004145	739	FBgn0040673	19376
408	X	13466700	13470079	1.541709423065	13468780	1.306319773197	FBgn0030505	10086	FBgn0030507	33180
409	2L	12677517	12682240	1.541673660278	12681119	1.307427585125	FBgn0032444	11818	FBgn0032445	11904
410	2R	11262161	11263911	1.541353225708	11262943	1.177494923274	FBgn0050089	20682	FBgn0050089	20682
411	3R	20122492	20125235	1.540382862091	20123424	1.361821511213	FBgn0000368	2286	FBgn0000368	2286
412	3L	21078218	21082049	1.538534164429	21079961	1.250292497523	FBgn0037051	10079	FBgn0037051	10079
413	3R	16671878	16676043	1.537017822266	16674896	1.205950400409	FBgn0038834	1375	FBgn0038834	1375
414	2L	1419145	1423053	1.536737918854	1420505	1.335955560207	FBgn0002543	56	FBgn0002543	56
415	X	6889083	6890953	1.536713600159	6889979	1.347452100118	FBgn0029931	4135	FBgn0029931	4135
416	2L	16281545	16284397	1.535430908203	16282763	1.255527159747	FBgn0001994	894	FBgn0001994	894
417	2R	3040536	3043540	1.534543991089	3042473	1.262460589409	FBgn0033188	2322	FBgn0022772	4952
418	3R	17119986	17123886	1.533240318298	17121103	1.345125675201	FBgn0001234	1242	FBgn0043012	25304
419	3R	25039644	25042327	1.532999038696	25040739	1.236645922941	FBgn0067714	634	FBgn0029176	5149
420	3R	16367938	16370166	1.532865047455	16369096	1.516645094928	FBgn0053192	8369	FBgn0043457	14556
421	X	6667012	6670315	1.5328373909	6668271	1.339233338833	FBgn0029907	220	FBgn0029907	220
422	3R	12558289	12560959	1.531072616577	12560192	1.457029946645	FBgn0003944	156	FBgn0063261	16919
423	2R	11616819	11619793	1.530826091766	11617665	1.354834332186	FBgn0014020	116	FBgn0034073	199
424	2L	11444770	11448485	1.530672073364	11445805	1.483580907186	FBgn0004579	202	FBgn0004579	202
425	3R	3933671	3935610	1.53054523468	3934728	1.240309774876	FBgn0004210	3671	FBgn0037550	17327
426	2R	15173474	15177597	1.5302734375	15176084	1.490381016451	FBgn0046820	1	FBgn0046820	1
427	3R	10547205	10550622	1.529798984528	10549755	1.298724293709	FBgn0053967	223	FBgn0038257	23288
428	2L	1517005	1519059	1.52902507782	1518166	1.399252274457	FBgn0001174	18	FBgn0001174	18
429	X	8265627	8267955	1.528933525085	8266833	1.211227029562	FBgn0026758	3667	FBgn0052711	11502
430	2R	20605478	20610193	1.528412818909	20607115	1.309347438812	FBgn0004919	15195	FBgn0001148	37535
431	2R	15546549	15548263	1.527710914612	15547312	1.250510103562	FBgn0034480	27462	FBgn0004364	79062
432	3R	9507921	9511551	1.52743434906	9510523	1.324000162237	FBgn0024555	843	FBgn0024555	843
433	2R	9510294	9512771	1.526418685913	9511838	1.221442317963	FBgn0002643	4750	FBgn0033889	16872
434	2R	11900929	11902646	1.524606227875	11901994	1.177737057209	FBgn0053960	11796	FBgn0022070	39633
435	3R	4877699	4880164	1.523268699646	4879012	1.35971922033	FBgn0037659	772	FBgn0028708	2466
436	3R	2629457	2631386	1.522929191589	2630503	1.335285604	FBgn0082182	4753	FBgn0082182	4753
437	3L	19828717	19834215	1.52232503891	19830895	1.548922598362	FBgn0014037	12331	FBgn0014037	12331
438	3R	17319009	17320753	1.521695137024	17319958	1.353709753822	FBgn0051179	4844	FBgn0013984	86293
439	3L	14140889	14143990	1.521315097809	14143105	1.416200220585	FBgn0000411	774	FBgn0000411	774
440	3R	26299893	26302740	1.520488262177	26300868	1.217416314518	FBgn0011716	1543	FBgn0039767	46870
441	3R	24410396	24412973	1.52032661438	24411166	1.433457279205	FBgn0000659	361	FBgn0000659	361
442	X	1754620	1757107	1.519835472107	1755757	1.459332129535	FBgn0000117	1039	FBgn0000117	1039
443	3L	16453489	16457611	1.519763469696	16454784	1.422584025065	FBgn0004569	5824	FBgn0014163	77686
444	3L	20406177	20407894	1.519290924072	20406979	1.284899830818	FBgn0052428	210	FBgn0036998	659
445	3L	9014416	9016905	1.518444538116	9015077	1.151323150186	FBgn0028789	247	FBgn0028789	247
446	3R	1832495	1835076	1.518403053284	1833426	1.415162086487	FBgn0003261	875	FBgn0003261	875
447	2L	12002454	12004925	1.518401145935	12003709	1.354053052266	FBgn0032394	1433	FBgn0032390	13745
448	X	442502	451552	1.51346206665	447589	1.419069121866	FBgn0003986	274	FBgn0003986	274
449	3R	17462775	17468948	1.511465549469	17466824	1.339804470539	FBgn0046832	18578	FBgn0046832	18578
450	X	20487621	20492707	1.511337280273	20491068	1.470342299517	FBgn0031128	3468	FBgn0003300	14049
451	3L	5902351	5904209	1.511223316193	5903359	1.108262211084	FBgn0002638	3361	FBgn0002638	3361
452	2R	17219153	17223275	1.509687423706	17219766	1.12735247612	FBgn0050403	563	FBgn0004362	1147
453	3L	5829319	5832280	1.508806228638	5830498	1.439358830452	FBgn0003984	10937	FBgn0052409	42991
454	2L	15472735	15476646	1.508160591125	15474359	1.269925117493	FBgn0003448	161	FBgn0003448	161
455	X	2173604	2177182	1.508006572723	2173697	1.485108661652	FBgn0054052	4723	FBgn0003079	22585
456	X	8972148	8974036	1.507909297943	8972953	1.215288498822	FBgn0030090	7286	FBgn0030092	21327
457	3L	19006541	19011024	1.506525039673	19010104	1.208523241679	FBgn0002945	486	FBgn0002945	486
458	2R	11331016	11332961	1.504703998566	11332034	1.299955143648	FBgn0050084	362	FBgn0050085	51974
459	2L	8841004	8842925	1.504306793213	8841999	1.29144895778	FBgn0029123	16374	FBgn0029123	16374
460	X	2000878	2004794	1.50344991684	2002584	1.396820247173	FBgn0004654	1292	FBgn0025626	81292
461	3R	27514451	27516703	1.503387928009	27515327	1.043839514256	FBgn0039864	9725	FBgn0039867	47337
462	2R	3685144	3687319	1.502784729004	3686230	1.304392623901	FBgn0033274	804	FBgn0050373	9751
463	3R	15164278	15168550	1.501205444336	15167625	1.461290061474	FBgn0000463	15690	FBgn0000463	15690
464	X	2321130	2323009	1.501038551331	2321873	1.19551596922	FBgn0040388	4286	FBgn0004050	17948
465	2R	9825388	9828585	1.500848293304	9827612	1.156055226045	FBgn0033921	10396	FBgn0033922	13077
466	X	4784015	4786727	1.500179290771	4785403	1.290229881511	FBgn0004368	1034	FBgn0004368	1034
467	2L	11454645	11457436	1.499963760376	11455627	1.240153610706	FBgn0004579	10024	FBgn0004579	10024
468	3L	1529332	1534238	1.499368667603	1530380	1.276254117489	FBgn0041342	767	FBgn0035233	11387
469	3L	15981447	15984574	1.494323730469	15983021	1.37381661733	FBgn0044028	5718	FBgn0044028	5718
470	2L	15007604	15010610	1.493490219116	15009664	1.047520319621	FBgn0028924	3419	FBgn0028925	4138
471	3R	17978054	17980120	1.492274284363	17979085	1.213896214962	FBgn0053335	11655	FBgn0053335	11655
472	X	15480022	15482402	1.490674972534	15481077	1.441327393055	FBgn0030663	2849	FBgn0003463	20600
473	3R	21835392	21837648	1.489833116531	21836436	1.356442660093	FBgn0002732	249	FBgn0002732	249
474	3L	14932359	14936393	1.489418029785	14933362	1.241981338052	FBgn0026320	1244	FBgn0026320	1244
475	2L	1953868	1955516	1.488332748413	1954641	1.261665940285	FBgn0031375	122	FBgn0031391	192646
476	3R	12654505	12656838	1.487490177155	12655898	1.231086224318	FBgn0000014	129	FBgn0020546	19828
477	2R	19145228	19147700	1.484927654266	19147007	1.044622451067	FBgn0004795	6795	FBgn0016762	54591
478	3R	24419554	24422468	1.484725952148	24420967	1.183118343353	FBgn0026400	4034	FBgn0001215	4562
479	3R	22691662	22694080	1.484240531921	22692885	1.374428636887	FBgn0001197	232	FBgn0001197	232
480	2L	6077246	6080158	1.483344078064	6078900	1.535295433468	FBgn0031778	447	FBgn0031769	28071
481	X	8469400	8471177	1.482251167297	8470217	1.216221570969	FBgn0030054	18679	FBgn0030054	18679
482	3R	20574353	20576363	1.482106208801	20575252	1.341599801007	FBgn0003719	204	FBgn0003719	204
483	2L	248210	250705	1.479674339294	249583	1.259914678686	FBgn0001309	1212	FBgn0001309	1212
484	2L	7992966	7995149	1.475034236908	7994108	1.293996418224	FBgn0031969	74	FBgn0031977	35356
485	3L	1903307	1905805	1.474781990051	1904904	1.320889055729	FBgn0035291	43	FBgn0002183	45036
486	3L	20448966	20452302	1.474164009094	20451354	1.211571719911	FBgn0037007	1919	FBgn0037007	1919
487	3R	26729152	26730679	1.473259925842	26729815	1.086544485653	FBgn0053483	2658	FBgn0003720	51778
488	3R	24413644	24415414	1.472146749496	24414510	1.220000884112	FBgn0000659	3705	FBgn0000659	3705
489	2R	9821341	9823813	1.46669960022	9823130	1.107358539806	FBgn0033921	5914	FBgn0033922	17559
490	3L	22201280	22202968	1.466453552246	22201328	1.506951755948	FBgn0004179	226	FBgn0037156	814
491	2R	9846582	9850079	1.466385364532	9848570	1.41891225179	FBgn0033923	1312	FBgn0033923	1312
492	3L	14918176	14919679	1.465762615204	14918936	1.309545189142	FBgn0040487	7565	FBgn0040487	7565
493	3R	17173873	17176022	1.465275764465	17175152	1.185458239387	FBgn0038881	154	FBgn0043012	79353
494	X	3682448	3684199	1.46493768692	3683325	1.224294410032	FBgn0000542	1992	FBgn0000542	1992
495	X	7452638	7454251	1.463930130005	7453516	1.12577494453	FBgn0004198	868	FBgn0027553	120042
496	X	19308764	19317611	1.46097278595	19313809	1.117599375108	FBgn0044030	4	FBgn0044030	4
497	3L	2618059	2619943	1.460969924927	2619072	1.34331405864	FBgn0035357	3820	FBgn0035357	3820
498	X	8404843	8407736	1.460145950317	8405998	1.249920255998	FBgn0030049	101	FBgn0030054	45540
499	2L	2171447	2173481	1.459854125977	2172553	1.325722813606	FBgn0000097	6196	FBgn0000097	6196
500	2L	21862929	21865177	1.457824230194	21864652	1.302430897951	FBgn0032965	21202	FBgn0003866	48464
501	2R	4496204	4498812	1.456478118896	4497461	1.335385449727	FBgn0033359	90	FBgn0033357	33960
502	2R	2096736	2098776	1.456458568573	2097788	1.275532901287	FBgn0033076	15003	FBgn0041145	24530
503	2R	8511324	8513981	1.45428276062	8512831	1.321060180664	FBgn0008654	199	FBgn0005624	15935
504	3R	10476369	10479281	1.453553676605	10478339	1.297885978923	FBgn0026578	3084	FBgn0026578	3084
505	X	19675570	19677491	1.451117038727	19676553	1.122925281525	FBgn0031079	9435	FBgn0031079	9435
506	3L	20380373	20382022	1.450739860535	20381176	1.18200469017	FBgn0036993	4916	FBgn0036994	5526
507	3R	9636308	9639323	1.450041770935	9637540	1.2770652771	FBgn0053327	1301	FBgn0053327	1301
508	X	3705734	3708565	1.449714183807	3707468	1.249508801629	FBgn0019661	456	FBgn0019661	456
509	3R	10504451	10506633	1.449551343918	10505382	1.46547870075	FBgn0038252	16217	FBgn0051314	17675
510	3R	19125011	19127893	1.446647644043	19126147	1.406735897064	FBgn0039071	10236	FBgn0039067	42368
511	X	376613	380663	1.445964813232	379421	1.377856373787	FBgn0000570	621	FBgn0000570	621
512	X	10884219	10885698	1.443019866943	10885192	1.128598809242	FBgn0040851	2259	FBgn0028686	85214
513	2R	1638631	1642420	1.441843986511	1639460	1.27460205555	FBgn0033063	5318	FBgn0033062	46452
514	X	254091	257637	1.441716194153	256550	1.159527273739	FBgn0004170	3668	FBgn0004170	3668
515	3R	12757794	12762888	1.441149711609	12762050	1.071851449854	FBgn0051270	12543	FBgn0082171	80013
516	X	18136924	18139239	1.439465999603	18137883	1.345046138763	FBgn0004956	3879	FBgn0004956	3879
517	X	18149128	18151163	1.439345359802	18149896	1.116815129916	FBgn0030912	5206	FBgn0004956	8134
518	2L	21776353	21778229	1.439228057861	21777283	1.115305507884	FBgn0032964	5677	FBgn0032960	32229
519	2R	7407518	7409501	1.437072753906	7408683	1.158799022436	FBgn0015543	347	FBgn0015543	347
520	2L	18777977	18780379	1.436305999756	18778987	1.412900531993	FBgn0045852	754	FBgn0032717	56609
521	3L	22393716	22395795	1.435956001282	22394866	1.227101266384	FBgn0037163	158	FBgn0004449	53138
522	2R	2382503	2385389	1.435902118683	2383996	1.269058672587	FBgn0033109	586	FBgn0033107	57123
523	3R	7175656	7180157	1.435812234879	7177842	1.287517856149	FBgn0026064	1475	FBgn0026064	1475
524	3L	302047	305830	1.435161590576	303181	1.357136109296	FBgn0004373	231	FBgn0004373	231
525	2L	18890082	18894550	1.435128211975	18893622	1.415263764998	FBgn0003896	16437	FBgn0032717	58026
526	2L	6610332	6613770	1.434638977051	6611358	1.325381851196	FBgn0031836	335	FBgn0031836	335
527	2R	14789538	14791946	1.434167861938	14790409	1.147600258098	FBgn0003254	180	FBgn0003254	180
528	3L	20627005	20632115	1.434143066406	20629494	1.298977992114	FBgn0001320	290	FBgn0001320	290
529	3L	15977069	15978921	1.43349647522	15977921	1.072299957275	FBgn0036558	850	FBgn0036557	7465
530	2R	11304596	11306573	1.431868076324	11305558	1.335987203261	FBgn0050321	2629	FBgn0050089	63297
531	3L	5948170	5951386	1.431644439697	5950095	1.164635882658	FBgn0035656	143	FBgn0035656	143
532	X	7150829	7154366	1.431171417236	7153172	1.288643304039	FBgn0024250	5	FBgn0024250	5
533	3R	4465125	4466885	1.430629014969	4465939	1.197678774595	FBgn0012028	2208	FBgn0037602	10900
534	2L	7303495	7308350	1.430621147156	7307154	1.370014639462	FBgn0004009	7	FBgn0004009	7
535	2L	848928	854694	1.430587291718	850164	1.364574968815	FBgn0020304	897	FBgn0020304	897
536	3R	20962872	20965070	1.429738044739	20963796	1.26655870676	FBgn0039283	3	FBgn0039283	3
537	X	18627009	18632549	1.42965555191	18629879	1.188593924046	FBgn0001090	1737	FBgn0001090	1737
538	2R	16414125	16416161	1.428207397461	16415236	1.249311685562	FBgn0034560	2050	FBgn0034565	70583
539	2R	15625274	15627987	1.427968502045	15626147	1.097386391958	FBgn0004364	227	FBgn0004364	227
540	3L	21741443	21743544	1.426164150238	21742665	1.264379399163	FBgn0000560	121	FBgn0037134	14641
541	3R	25589574	25592690	1.426043748856	25591644	1.273202985525	FBgn0001297	1063	FBgn0020235	16786
542	2R	6043911	6050159	1.423819541931	6046981	1.480100968305	FBgn0005630	8094	FBgn0004399	22736
543	3R	5376626	5379359	1.423645019531	5378036	1.365578472614	FBgn0037707	271	FBgn0037707	271
544	3R	12394704	12397251	1.422878265381	12396383	1.142110973597	FBgn0038445	855	FBgn0038453	72944
545	3R	21826551	21829620	1.42218208313	21828609	1.278342336416	FBgn0002735	3029	FBgn0002735	3029
546	X	2154189	2161188	1.421077251434	2160124	1.259737789631	FBgn0023526	11222	FBgn0023526	11222
547	2L	13165018	13166864	1.420931339264	13165826	1.33437945048	FBgn0032474	246	FBgn0024291	275
548	2R	12028524	12032786	1.419435501099	12030225	1.148674041033	FBgn0011260	15166	FBgn0034138	55875
549	2R	11809914	11811804	1.419320106506	11810898	1.164380550385	FBgn0034110	1633	FBgn0034110	1633
550	X	9932595	9935309	1.418779373169	9933521	1.309268633525	FBgn0030179	1767	FBgn0030179	1767
551	X	19470668	19473605	1.41771364212	19472146	1.151034712791	FBgn0026680	143	FBgn0026680	143
552	3R	9856716	9859008	1.415719985962	9857589	1.138366631099	FBgn0038192	188	FBgn0038196	4298
553	3L	722214	729805	1.413489341736	727768	1.289446890354	FBgn0052482	442	FBgn0000575	5170
554	2R	7540067	7544089	1.412306785583	7540959	1.275629492367	FBgn0033674	218	FBgn0011704	39609
555	X	1254631	1257502	1.412155628204	1256627	1.174839794636	FBgn0024985	6741	FBgn0028274	64406
556	3R	11858106	11860830	1.411796569824	11860095	1.222757002887	FBgn0003117	8276	FBgn0038396	15298
557	3R	24151100	24153369	1.409903526306	24151962	1.178360714632	FBgn0040108	2043	FBgn0040108	2043
558	3L	14411712	14414419	1.409468650818	14412738	1.16035553813	FBgn0036424	30147	FBgn0036424	30147
559	3R	2819440	2821545	1.407939434052	2820468	1.265026122332	FBgn0000095	4482	FBgn0010774	85658
560	2R	19084449	19085953	1.406782150269	19085243	1.116177050273	FBgn0015903	12746	FBgn0015903	12746
561	3L	12666115	12668433	1.406564235687	12667537	1.285961508751	FBgn0014343	158	FBgn0036306	61167
562	2R	13870236	13873311	1.406530380249	13872473	1.241772146786	FBgn0034328	25622	FBgn0034326	58152
563	2L	8844808	8847927	1.406478881836	8846995	1.353944273556	FBgn0052986	15812	FBgn0029123	21370
564	2L	11471258	11473456	1.406077861786	11472156	1.137818783522	FBgn0003313	14033	FBgn0003313	14033
565	2L	10608427	10610829	1.40580368042	10609724	1.020670763652	FBgn0032271	21329	FBgn0032269	31932
566	3R	2246330	2248118	1.405257463455	2247253	1.25757303834	FBgn0014963	14655	FBgn0037443	15640
567	2L	1971601	1974745	1.4044880867	1972945	1.259939702352	FBgn0031376	1200	FBgn0031391	174342
568	2R	7497422	7501698	1.402297973633	7498319	1.235449016094	FBgn0053145	540	FBgn0011704	3031
569	3R	909945	914284	1.40177822113	912639	1.366949754603	FBgn0010313	231	FBgn0010313	231
570	3R	25596052	25601297	1.40122795105	25597784	1.339046448469	FBgn0001297	5077	FBgn0020235	22926
571	3L	473058	474873	1.401118278503	473952	1.21353161335	FBgn0001316	50169	FBgn0035140	50431
572	2R	1742164	1743798	1.400304317474	1743130	0.994315371794	FBgn0033075	6282	FBgn0033074	10115
573	3R	950500	952792	1.399967193604	951834	1.227419460521	FBgn0037293	1976	FBgn0010313	39426
574	2L	17377828	17382438	1.399960041046	17379660	1.303745129529	FBgn0032633	416	FBgn0032633	416
575	3L	736629	739159	1.399933338165	737433	1.069308102131	FBgn0000575	4495	FBgn0000575	4495
576	3R	21864581	21869296	1.399380207062	21867842	1.333334982395	FBgn0001139	410	FBgn0000591	1796
577	3R	564226	566710	1.399320602417	565245	1.308342635632	FBgn0027570	7650	FBgn0037270	25327
578	2R	16981878	16984693	1.398873806	16982720	1.136302185059	FBgn0010415	6030	FBgn0010415	6030
579	3R	12074880	12078106	1.398854255676	12075933	1.339798545837	FBgn0040237	13877	FBgn0011253	22243
580	3R	2824283	2827689	1.398034095764	2826801	1.185065937042	FBgn0000095	1851	FBgn0010774	79325
581	2L	355470	358215	1.397503852844	356373	1.276370882988	FBgn0031250	1495	FBgn0031250	1495
582	3R	17386454	17388359	1.395051002502	17387408	1.049732797286	FBgn0002941	4404	FBgn0013984	18843
583	3L	14606547	14609913	1.394509792328	14607421	1.207098892757	FBgn0041604	9542	FBgn0028418	81398
584	3R	5934287	5939190	1.394041538239	5938186	1.311103989096	FBgn0037788	82	FBgn0037777	66941
585	3R	627689	633290	1.393286705017	629160	1.346170733957	FBgn0037278	1715	FBgn0037278	1715
586	2L	2575679	2580626	1.392524242401	2577965	1.164233525594	FBgn0031435	294	FBgn0031435	294
587	3R	7046010	7050152	1.39015007019	7048584	1.008548764622	FBgn0065064	768	FBgn0065064	768
588	X	18762634	18765737	1.389954566956	18764284	1.119673371315	FBgn0052541	12	FBgn0030974	36714
589	X	19599094	19601029	1.389633178711	19600101	1.155582269033	FBgn0031070	3841	FBgn0031070	3841
590	3L	8983808	8985924	1.389500617981	8984657	1.127970975988	FBgn0035955	859	FBgn0035954	5512
591	3L	11394317	11396993	1.387774944305	11395044	1.168409538269	FBgn0036157	4053	FBgn0036165	66463
592	X	10652560	10655638	1.38663482666	10654046	1.234876885134	FBgn0030235	13954	FBgn0030235	13954
593	2R	17378572	17380435	1.38604927063	17379445	1.318290382624	FBgn0034667	5004	FBgn0034657	151366
594	3R	934921	936536	1.385867118835	935658	1.245054602623	FBgn0037293	18152	FBgn0010313	23250
595	3L	19627815	19629808	1.384500980377	19628879	1.197317095364	FBgn0036899	43	FBgn0029094	44728
596	X	3585561	3588770	1.383707046509	3587548	1.106094079859	FBgn0029675	4850	FBgn0000542	93785
597	X	8495210	8497039	1.381833076477	8496104	1.262844618629	FBgn0004102	218	FBgn0004102	218
598	X	19604519	19610713	1.381010055542	19606209	1.268509238958	FBgn0031070	9949	FBgn0031070	9949
599	X	1177491	1180689	1.380915641785	1179006	1.149781058816	FBgn0025641	171	FBgn0026875	85552
600	2R	10851231	10853325	1.379726409912	10852332	1.157061640422	FBgn0034012	6694	FBgn0000996	43491
601	2L	18732459	18734208	1.378821372986	18733494	1.144759684801	FBgn0032709	2845	FBgn0032702	34447
602	3R	12105222	12108187	1.375264644623	12106339	1.200121492147	FBgn0051283	2020	FBgn0051283	2020
603	3R	5318958	5321638	1.375106811523	5320109	1.253211189719	FBgn0043791	416	FBgn0043791	416
604	3R	24683048	24687997	1.374384880066	24685081	1.290908707513	FBgn0028373	166	FBgn0028373	166
605	3R	11088022	11090221	1.372587203979	11088984	1.057953890632	FBgn0003600	212	FBgn0003600	212
606	2L	1117949	1121046	1.372040271759	1119797	1.206278101603	FBgn0031302	6809	FBgn0031302	6809
607	2L	9567525	9571271	1.37007188797	9568447	1.386870235205	FBgn0032130	445	FBgn0002973	130934
608	2L	4350862	4352927	1.368548870087	4351954	1.155330389738	FBgn0031596	1021	FBgn0026319	20036
609	3R	8206450	8209273	1.367740631104	8208501	1.245713009554	FBgn0038028	89	FBgn0038028	89
610	2L	16045137	16046892	1.367506980896	16045870	1.071712462107	FBgn0013433	54	FBgn0028897	212182
611	2R	3540538	3543849	1.367252349854	3542876	1.233466095395	FBgn0025360	570	FBgn0021814	48972
612	2L	7299136	7301324	1.367186546326	7300417	1.109182526084	FBgn0004009	6744	FBgn0004009	6744
613	2L	2998580	3001766	1.365678310394	3000793	1.120035984937	FBgn0025681	7829	FBgn0002989	8032
614	2L	5092304	5094072	1.364521980286	5093261	0.977750062943	FBgn0031681	254	FBgn0028696	22258
615	2L	9704754	9706938	1.364154815674	9705699	1.119969427586	FBgn0051710	245	FBgn0032138	5570
616	X	5404218	5408038	1.36332988739	5405821	1.178456919534	FBgn0053980	401	FBgn0029771	43323
617	X	21658765	21661623	1.363150596619	21659718	1.183884227977	FBgn0031187	516	FBgn0031186	1733
618	X	8954129	8957542	1.362428665161	8955697	0.917637761434	FBgn0030089	1783	FBgn0046828	19201
619	X	549750	550952	1.362154006958	550685	1.148279263423	FBgn0021764	7024	FBgn0025637	37792
620	3L	3830977	3833645	1.361189842224	3832424	1.22929056953	FBgn0013751	2739	FBgn0035464	37623
621	X	2252795	2256047	1.360614776611	2255904	1.188717921575	FBgn0040385	11151	FBgn0001150	29215
622	2R	9481234	9483249	1.357916355133	9482255	1.17612546285	FBgn0020766	1999	FBgn0033886	5944
623	X	2990365	2996775	1.357720375061	2992598	1.135635733604	FBgn0004647	1570	FBgn0004647	1570
624	3R	21460850	21465013	1.35705947876	21462307	1.44052435557	FBgn0039350	1242	FBgn0039350	1242
625	3R	2229891	2233731	1.356955051422	2231148	1.163708406336	FBgn0037443	465	FBgn0037443	465
626	X	15426787	15428260	1.356845855713	15427513	0.91054221562	FBgn0030662	2648	FBgn0030660	10415
627	X	19053879	19055623	1.356720924377	19054636	1.196178499858	FBgn0031001	75	FBgn0031001	75
628	X	1978097	1982494	1.356618404388	1979605	1.15638367335	FBgn0004860	1725	FBgn0025626	58313
629	2L	1956706	1959409	1.355466842651	1958339	1.22261950549	FBgn0031375	3820	FBgn0031391	188948
630	X	16606785	16609942	1.354466676712	16608341	1.158501204322	FBgn0001250	9030	FBgn0030786	9550
631	3R	7015892	7017443	1.353756904602	7016618	1.147802323103	FBgn0037870	5210	FBgn0037873	18953
632	X	12407963	12409927	1.351502418518	12408940	1.28584916251	FBgn0030400	8179	FBgn0015024	78780
633	2R	14786439	14788472	1.351089477539	14787274	0.969829615425	FBgn0003254	3315	FBgn0003254	3315
634	X	3006291	3009384	1.350923538208	3008588	1.077648723827	FBgn0004647	17560	FBgn0004647	17560
635	3R	19018142	19020205	1.350270271301	19019172	1.237415015697	FBgn0039061	10530	FBgn0039066	58094
636	2R	2105119	2108205	1.349519729614	2106421	1.341008971719	FBgn0033076	6370	FBgn0041145	15897
637	2R	19152388	19156607	1.347866535187	19153582	1.293830731336	FBgn0034886	11594	FBgn0016762	48016
638	3R	25381205	25383537	1.347864627838	25381980	1.055651889128	FBgn0000492	129	FBgn0040623	65164
639	3L	1021555	1023837	1.347541809082	1022118	0.850216661181	FBgn0024277	3711	FBgn0035164	201072
640	3R	19670285	19672646	1.34753704071	19671103	1.199644633702	FBgn0039123	25	FBgn0004185	14249
641	2L	4050110	4051973	1.346774101257	4051021	1.11334374547	FBgn0000547	19642	FBgn0000547	19642
642	X	10338142	10340109	1.346554279327	10339131	1.204925481011	FBgn0052680	176	FBgn0052680	176
643	X	4887163	4890874	1.343319416046	4890225	0.955821587489	FBgn0003028	3309	FBgn0004368	105856
644	3R	17048433	17050657	1.343190670013	17049604	1.21872436299	FBgn0038872	178	FBgn0038871	349
645	3R	13656169	13657914	1.343107223511	13657044	1.232065088609	FBgn0051246	19778	FBgn0051246	19778
646	3R	12066014	12069304	1.342656135559	12068362	1.208748368656	FBgn0040071	16991	FBgn0011253	29814
647	3L	5966276	5969277	1.342493057251	5968469	1.026852830251	FBgn0052406	2692	FBgn0035656	18517
648	3L	4389278	4392994	1.342420578003	4391726	1.020158739651	FBgn0035542	1982	FBgn0035541	3157
649	2R	4166270	4172420	1.342404842377	4167869	1.324772981497	FBgn0050353	2150	FBgn0050353	2150
650	2L	15741358	15745375	1.341921329498	15743590	1.130056156832	FBgn0010382	494	FBgn0003936	4021
651	3L	8975310	8980121	1.341423511505	8976656	1.13224845774	FBgn0035954	2489	FBgn0035954	2489
652	X	18204298	18206347	1.340631008148	18205120	1.184863805771	FBgn0014467	950	FBgn0004956	63358
653	3R	7597002	7602192	1.340394496918	7601275	1.315333927379	FBgn0011471	3551	FBgn0011471	3551
654	X	7778223	7784384	1.339773178101	7783468	1.255802281698	FBgn0029983	1263	FBgn0004404	3328
655	2R	5095943	5097706	1.338652610779	5096783	1.142074108124	FBgn0033428	303	FBgn0025286	2213
656	X	10359454	10361732	1.337892532349	10360570	1.033356666565	FBgn0052680	21615	FBgn0052680	21615
657	2L	9145609	9147463	1.337535858154	9146638	1.266080750359	FBgn0051887	16795	FBgn0051887	16795
658	3R	7197225	7199727	1.337219238281	7198176	1.242342313131	FBgn0004595	334	FBgn0026064	21809
659	X	10629085	10632243	1.33714723587	10631536	1.030471205711	FBgn0025111	562	FBgn0052672	17983
660	3L	1499321	1501910	1.336918354034	1501178	1.014189579908	FBgn0011204	408	FBgn0028577	15057
661	3L	2862143	2867008	1.335890293121	2865351	1.168986765544	FBgn0035378	10109	FBgn0035370	114823
662	3L	19280676	19282604	1.335857391357	19281613	0.99258890748	FBgn0003089	21245	FBgn0036853	61297
663	2R	6615800	6617379	1.335416793823	6616541	1.057066828012	FBgn0040765	631	FBgn0033581	49422
664	X	18986660	18989172	1.334401130676	18987599	1.22429805994	FBgn0030987	1291	FBgn0027603	54522
665	3R	2503495	2505527	1.333366394043	2504149	1.176587581635	FBgn0002522	163	FBgn0026567	20545
666	X	15439969	15443460	1.332971572876	15442309	0.927690207958	FBgn0052586	13521	FBgn0052586	13521
667	3R	24164159	24166925	1.332765579224	24165342	1.166655949184	FBgn0039580	148	FBgn0039580	148
668	2L	5996558	5999689	1.332448005676	5998009	1.122553096098	FBgn0031759	1474	FBgn0001942	16250
669	3L	20718094	20720492	1.331294059753	20719342	1.004616176381	FBgn0037021	705	FBgn0016696	13964
670	2L	16480985	16483229	1.330814361572	16482038	1.246772625867	FBgn0005677	125	FBgn0025678	129348
671	3L	11215857	11218421	1.330497741699	11217491	1.117464542389	FBgn0036150	7606	FBgn0041094	8765
672	3R	819268	821101	1.330488204956	820144	1.347343528972	FBgn0037292	5670	FBgn0004183	46258
673	2R	8962718	8965572	1.330256462097	8963820	1.124198277791	FBgn0050062	1575	FBgn0050062	1575
674	2R	10642678	10648474	1.330203056335	10643529	1.166838675737	FBgn0015371	13409	FBgn0033989	136443
675	3L	3526314	3529586	1.327528953552	3528852	1.135886669159	FBgn0005640	29635	FBgn0001254	32643
676	3L	2368357	2370288	1.32744884491	2369161	1.169750094414	FBgn0052299	4605	FBgn0052299	4605
677	2L	21743595	21745878	1.327275276184	21744518	1.197242259979	FBgn0032960	536	FBgn0032960	536
678	2R	9440584	9443689	1.326682090759	9441552	0.982085291545	FBgn0013733	16465	FBgn0033886	34759
679	3R	2710267	2712358	1.325881481171	2711099	1.159893989563	FBgn0001077	21053	FBgn0001077	21053
680	2R	2324177	2326924	1.325807571411	2325770	1.300250502194	FBgn0033107	1103	FBgn0033107	1103
681	X	16432468	16434867	1.325565338135	16433856	1.151022406185	FBgn0061200	236	FBgn0015615	6490
682	3R	1088470	1091016	1.325199604034	1089797	1.220297753811	FBgn0037307	4930	FBgn0051538	13760
683	2L	5798989	5803026	1.324442863464	5801639	1.055998027325	FBgn0031739	330	FBgn0031739	330
684	3R	7366615	7369562	1.323841094971	7367401	1.140368686003	FBgn0053512	2432	FBgn0037920	78412
685	X	9528853	9532720	1.32314825058	9530346	1.177743743448	FBgn0030150	1453	FBgn0030150	1453
686	2R	11252650	11256013	1.322898387909	11255099	1.235130310059	FBgn0050089	12838	FBgn0050089	12838
687	2L	15725812	15729925	1.322103977203	15728014	0.977207422256	FBgn0010382	16070	FBgn0003936	19597
688	X	19324587	19333238	1.321939468384	19330319	1.129739396712	FBgn0027621	877	FBgn0040890	1173
689	2R	8102657	8106600	1.321729660034	8105638	1.218135625124	FBgn0050055	428	FBgn0050055	428
690	2R	2025250	2029198	1.320824623108	2026445	1.200598295997	FBgn0010347	12373	FBgn0041145	95873
691	3L	658549	660487	1.320266723633	659584	1.152205169201	FBgn0035151	4270	FBgn0035156	16863
692	3R	20996448	21001091	1.31967830658	20998899	1.240501572104	FBgn0039285	516	FBgn0039286	11836
693	2L	18647639	18649351	1.319215774536	18648498	1.067365318537	FBgn0032693	415	FBgn0032693	415
694	3R	12276148	12277807	1.318503379822	12277160	1.065057586221	FBgn0044826	2390	FBgn0044826	2390
695	2L	4280076	4283905	1.317894935608	4282908	1.1489585042	FBgn0010473	243	FBgn0003941	55266
696	3R	4030262	4032677	1.317592144012	4031864	1.263629071853	FBgn0053779	1320	FBgn0037554	27365
697	3L	18404443	18406087	1.315950393677	18405131	0.916375096639	FBgn0036786	65	FBgn0011706	41469
698	X	9537353	9541876	1.315089702606	9539258	1.06110906601	FBgn0000233	151	FBgn0000233	151
699	3R	22712072	22714293	1.315001964569	22712904	1.113561868668	FBgn0004359	5448	FBgn0002838	11226
700	3R	26670529	26672486	1.313966751099	26671464	1.224693387747	FBgn0003720	6573	FBgn0003720	6573
701	X	230562	233045	1.31205368042	232003	1.084246814251	FBgn0000022	5150	FBgn0000022	5150
702	2L	6917464	6923197	1.312015533447	6918442	1.148995816708	FBgn0026196	299	FBgn0026196	299
703	2L	16318478	16320470	1.311858177185	16319516	1.135674027836	FBgn0000250	2514	FBgn0000250	2514
704	2R	5588218	5591000	1.311113119125	5589158	1.272119269652	FBgn0033483	1020	FBgn0033483	1020
705	X	10666888	10673183	1.310873031616	10668456	1.063503826366	FBgn0030235	456	FBgn0030235	456
706	3R	13219484	13220933	1.309850692749	13220106	0.866055825177	FBgn0025456	199	FBgn0025456	199
707	2R	3530077	3531714	1.3097448349	3530852	1.203081786633	FBgn0033250	5285	FBgn0033243	51015
708	3L	19148727	19150455	1.309418678284	19149566	1.081715471604	FBgn0016797	13681	FBgn0016797	13681
709	3R	12581215	12582099	1.309325695038	12582028	1.06971654892	FBgn0063261	4917	FBgn0063261	4917
710	3L	10489551	10491233	1.308433532715	10490396	1.05706059138	FBgn0052062	444	FBgn0000629	121681
711	3R	25865447	25868416	1.308045864105	25867081	1.157157617457	FBgn0003510	144	FBgn0003510	144
712	3L	18411114	18413444	1.307467460632	18412656	0.98905313015	FBgn0036786	7460	FBgn0011706	48994
713	3R	23262452	23264198	1.307008743286	23263198	1.022582530975	FBgn0016061	18951	FBgn0039509	148981
714	X	16075182	16077118	1.304996013641	16076228	1.22609465917	FBgn0003933	11826	FBgn0003933	11826
715	2R	12154116	12155914	1.303587913513	12154906	1.155018488566	FBgn0024232	1197	FBgn0003274	53949
716	X	5590999	5593870	1.303095817566	5592275	1.137981923421	FBgn0027321	185	FBgn0029799	5485
717	3R	2616878	2618321	1.302661895752	2617543	1.156471759081	FBgn0000439	15	FBgn0082182	17713
718	3L	15105950	15108756	1.302435874939	15107399	1.226761370897	FBgn0014002	505	FBgn0029114	93501
719	2R	4930940	4932575	1.298822879791	4931847	0.992622123045	FBgn0033412	3588	FBgn0053774	19750
720	3L	18312763	18315626	1.295085430145	18314215	1.228137493134	FBgn0015946	44542	FBgn0011706	49447
721	3R	27572319	27575315	1.294319629669	27574055	1.226041078568	FBgn0011013	804	FBgn0011013	804
722	3R	25373006	25374945	1.293754577637	25373811	1.009834373699	FBgn0000492	8298	FBgn0040623	56995
723	X	21859997	21861401	1.29301071167	21860758	0.948246899773	FBgn0052499	24650	FBgn0031186	202773
724	3R	19076502	19078378	1.290535926819	19077475	1.083505074183	FBgn0039066	209	FBgn0039066	209
725	3R	25088200	25092404	1.290148258209	25090461	1.132493913174	FBgn0003525	8959	FBgn0003525	8959
726	3R	4664267	4669567	1.289655685425	4666232	1.2881137904	FBgn0037638	16100	FBgn0037636	19846
727	2L	6531680	6534142	1.288875579834	6532411	1.074344158173	FBgn0000320	14561	FBgn0031830	25389
728	X	2242235	2245450	1.288144111633	2243845	1.2806874724	FBgn0040387	25	FBgn0001150	41274
729	X	6196981	6199314	1.287614345551	6197535	1.236347556114	FBgn0026708	1670	FBgn0029868	1900
730	2R	20171380	20174444	1.285880565643	20173448	1.112253469579	FBgn0035046	1423	FBgn0035046	1423
731	X	19353281	19357619	1.285866737366	19356525	1.281152486801	FBgn0053525	659	FBgn0027291	778
732	2L	21640044	21640833	1.285576820374	21640796	1.397384285927	FBgn0032956	5549	FBgn0022893	23275
733	3L	3042325	3044852	1.285427093506	3043941	1.057342529297	FBgn0035393	5307	FBgn0035388	25211
734	3L	13517186	13518835	1.285066604614	13518003	1.289191299015	FBgn0036377	24455	FBgn0036351	162713
735	X	5615614	5617121	1.2848072052	5616145	0.917684445014	FBgn0029804	130	FBgn0029800	16025
736	3L	10832679	10837978	1.284362792969	10834260	0.78429592357	FBgn0026160	2421	FBgn0026160	2421
737	3R	26208886	26210089	1.282654762268	26209299	1.01073217392	FBgn0015221	4255	FBgn0039764	40255
738	3R	20407222	20408690	1.282256126404	20407864	0.955488954272	FBgn0039209	713	FBgn0039210	2991
739	2R	4802040	4805874	1.281295776367	4804472	1.175582380856	FBgn0028408	802	FBgn0033400	6030
740	2L	12468577	12470392	1.280961990356	12469486	1.097121047974	FBgn0032437	15804	FBgn0040286	34821
741	X	3619531	3625959	1.280494689941	3622490	1.068570838255	FBgn0026698	3154	FBgn0000542	58843
742	3R	4670845	4674608	1.280251264572	4671964	1.018930753072	FBgn0011966	15638	FBgn0011966	15638
743	3L	13087061	13090989	1.27995967865	13088161	1.133866488934	FBgn0010452	59	FBgn0010452	59
744	3L	19045839	19049492	1.279867172241	19046875	0.958340757033	FBgn0036844	4806	FBgn0036844	4806
745	3L	3861719	3863144	1.279857635498	3862574	0.948306471109	FBgn0026592	13532	FBgn0035470	20114
746	3R	15175536	15178014	1.279789447784	15176278	1.097113861757	FBgn0038697	24193	FBgn0000463	24343
747	2R	18440776	18442689	1.278344631195	18441869	1.055042564869	FBgn0034800	746	FBgn0034802	2661
748	2R	3499900	3502352	1.277144432068	3501520	0.993157498977	FBgn0033247	1245	FBgn0033243	21683
749	X	16165305	16169022	1.277051448822	16167414	1.136799475726	FBgn0011764	135	FBgn0011764	135
750	2L	18870112	18872520	1.274820804596	18871272	1.064413828008	FBgn0003896	5913	FBgn0032717	35676
751	X	19611171	19618151	1.274638175964	19615722	1.151230198996	FBgn0031071	1143	FBgn0031071	1143
752	2L	21855729	21857358	1.273625850677	21856607	1.0430727005	FBgn0032965	29247	FBgn0003866	40419
753	3L	5594145	5598258	1.273623466492	5597308	1.182853838977	FBgn0035625	7622	FBgn0035625	7622
754	X	15543495	15545114	1.273189067841	15544258	1.047834957347	FBgn0030672	277	FBgn0030672	277
755	3R	11850945	11852717	1.271661758423	11851648	1.0783624053	FBgn0003117	171	FBgn0038396	23745
756	2R	16869696	16872732	1.27153301239	16870295	0.857126544504	FBgn0000395	4228	FBgn0000395	4228
757	3R	8085904	8088058	1.271389007568	8086979	1.199104168836	FBgn0003651	2508	FBgn0010044	118779
758	X	2498412	2500346	1.270721435547	2499417	1.016144500059	FBgn0003371	9311	FBgn0003371	9311
759	2R	16053067	16054985	1.26998758316	16053958	1.168177660774	FBgn0034514	170	FBgn0034514	170
760	3L	14134807	14136544	1.267174720764	14135731	1.003721147776	FBgn0000411	8148	FBgn0000411	8148
761	3R	9761158	9763479	1.26709651947	9762033	1.047356437234	FBgn0038188	7091	FBgn0000576	34452
762	3R	5704669	5708133	1.266545295715	5707264	1.22742074728	FBgn0037767	5867	FBgn0065050	103058
763	3R	21847659	21851182	1.265689849854	21850384	1.040673911572	FBgn0002629	169	FBgn0002629	169
764	X	8057267	8062349	1.264628887177	8058354	0.912129984962	FBgn0030025	27566	FBgn0030028	58286
765	3L	14911121	14912051	1.26437664032	14911616	0.529456806183	FBgn0040487	245	FBgn0040487	245
766	3R	24887708	24892838	1.263824462891	24889760	1.044235110283	FBgn0039632	879	FBgn0039633	32949
767	2R	9468926	9470875	1.26286649704	9469831	1.067196814219	FBgn0053155	275	FBgn0033886	6480
768	2R	4177395	4183345	1.262309074402	4179683	1.311110883951	FBgn0010609	2015	FBgn0050353	9664
769	3R	6451660	6453186	1.261992931366	6452409	1.043825794669	FBgn0001235	11977	FBgn0001235	11977
770	3R	25370287	25372610	1.261982917786	25371333	1.183371852426	FBgn0000492	10776	FBgn0040623	54517
771	2R	17824751	17826913	1.261532783508	17825533	1.162362754345	FBgn0013272	289	FBgn0013272	289
772	3L	3147564	3149374	1.261184692383	3148453	0.990218667423	FBgn0052280	261	FBgn0012049	16246
773	2R	18584684	18586875	1.260314464569	18585489	1.074599490446	FBgn0034817	1139	FBgn0003062	3169
774	3R	25516165	25519523	1.25984954834	25518284	0.937124336467	FBgn0039683	245	FBgn0039680	16886
775	3R	4484330	4486920	1.259576320648	4486026	1.126676391153	FBgn0000171	457	FBgn0000447	6290
776	3R	4018181	4019822	1.259506225586	4019066	0.857172124526	FBgn0053779	11478	FBgn0037554	40163
777	2L	7583644	7586000	1.258106231689	7585305	0.994318544865	FBgn0083141	3370	FBgn0053529	40882
778	3L	11525952	11530272	1.257033348083	11528731	0.979423135519	FBgn0036172	7449	FBgn0036180	54656
779	3R	10480386	10482811	1.256942749023	10481442	0.889860987663	FBgn0026578	19	FBgn0026578	19
780	3R	20874738	20876790	1.256064891815	20875876	1.03807836771	FBgn0039266	362	FBgn0039266	362
781	3R	15196122	15197679	1.255632400513	15197035	0.981205821037	FBgn0038697	3436	FBgn0000463	45100
782	3R	10919650	10921260	1.255278587341	10920461	1.005981697756	FBgn0051304	7461	FBgn0038301	118861
783	3R	24912223	24915096	1.254618167877	24913906	1.058292304768	FBgn0039633	8803	FBgn0039633	8803
784	2R	13407100	13409575	1.254063129425	13408292	0.925069451332	FBgn0034283	913	FBgn0034282	21419
785	3R	2987542	2989371	1.253749608994	2988434	1.149261109969	FBgn0002306	117	FBgn0037481	7536
786	2R	13106760	13108745	1.253575801849	13107986	1.074355721474	FBgn0029006	309	FBgn0029006	309
787	X	19377239	19381467	1.252825737	19380176	1.004504067557	FBgn0052532	1243	FBgn0027291	24429
788	3R	1556561	1558339	1.250259399414	1557880	1.107283075651	FBgn0037368	1383	FBgn0037372	22615
789	3R	19026015	19027609	1.250175952911	19026738	1.058178424835	FBgn0011596	3018	FBgn0039066	50528
790	3L	30560	32443	1.248742818832	31357	1.021235883236	FBgn0002564	18613	FBgn0035105	136597
791	2R	17915065	17917136	1.248636722565	17915993	1.183987379074	FBgn0053200	240	FBgn0053200	240
792	X	8253776	8258815	1.248126506805	8256890	0.931288494783	FBgn0052711	1559	FBgn0052711	1559
793	3R	4682199	4684270	1.247961044312	4683501	1.080238580704	FBgn0011966	4101	FBgn0011966	4101
794	2R	17030523	17033613	1.247779846191	17031611	1.075915694237	FBgn0003731	1024	FBgn0010415	42861
795	3R	18982043	18984114	1.247532844543	18982966	1.081098407507	FBgn0004395	626	FBgn0051457	29260
796	3R	15169126	15172764	1.247097969055	15171031	1.130666792393	FBgn0000463	19096	FBgn0000463	19096
797	2R	19087538	19089827	1.246830940247	19088471	1.129669729869	FBgn0015903	15974	FBgn0015903	15974
798	X	265676	267420	1.246606349945	266513	1.005271703005	FBgn0002561	32	FBgn0002561	32
799	3R	4302386	4304124	1.246398925781	4303274	0.891243171692	FBgn0051369	33727	FBgn0040529	136511
800	X	17240625	17242872	1.245555877686	17241860	1.100129246712	FBgn0011758	10422	FBgn0030851	221553
801	X	6500202	6504038	1.24493598938	6501377	1.133772092707	FBgn0028360	1525	FBgn0029882	1955
802	2L	12620754	12623830	1.24483537674	12622036	1.032072375802	FBgn0002970	3688	FBgn0002970	3688
803	X	4034711	4036451	1.243541717529	4035623	0.977810492882	FBgn0000635	15704	FBgn0026080	72944
804	2L	25846	29444	1.243413209915	27270	1.076003700495	FBgn0031209	3382	FBgn0002121	5898
805	3R	20380585	20382413	1.242909431458	20381571	1.022603034973	FBgn0004188	239	FBgn0039205	25291
806	X	4256206	4258746	1.240120887756	4256835	1.127041530609	FBgn0000179	1258	FBgn0029714	140369
807	2L	6938933	6940464	1.239346027374	6939702	1.042135406943	FBgn0031869	1216	FBgn0031875	17308
808	3L	1650980	1652792	1.238844871521	1651588	0.692241324319	FBgn0026372	621	FBgn0026372	621
809	3R	17492245	17493974	1.238743305206	17493113	0.968953227997	FBgn0038894	1813	FBgn0004493	4359
810	X	3031411	3033547	1.238132953644	3032687	1.093149764197	FBgn0000479	89	FBgn0028746	3409
811	3L	19839876	19844416	1.238082885742	19842518	1.15497019887	FBgn0014037	708	FBgn0014037	708
812	3L	7921401	7922983	1.237953186035	7922089	1.173832505941	FBgn0041156	49	FBgn0035827	11767
813	3L	854771	857141	1.236387252808	855712	1.1003292799	FBgn0052479	277	FBgn0035164	34666
814	3L	21279746	21282009	1.23530960083	21280630	1.186375200748	FBgn0037076	35	FBgn0037066	60726
815	2L	6338022	6340099	1.235035896301	6338750	1.070472031832	FBgn0015623	22	FBgn0043854	33665
816	3R	27044236	27045564	1.233685493469	27044940	0.870919942856	FBgn0039830	417	FBgn0039830	417
817	2R	11443933	11447469	1.232398986816	11446577	1.045150728787	FBgn0034049	215	FBgn0034050	3174
818	3L	9687697	9689261	1.231826782227	9688476	1.122514332042	FBgn0045823	209	FBgn0044049	89749
819	3L	7957181	7959264	1.231756210327	7957993	1.002582550049	FBgn0011817	4997	FBgn0011817	4997
820	X	13067407	13069077	1.231534957886	13068319	0.791551000932	FBgn0052639	2141	FBgn0052639	2141
821	2L	12669997	12672053	1.230125427246	12670795	1.047096073627	FBgn0032442	1626	FBgn0032445	22228
822	2R	11400740	11402469	1.22746515274	11401636	0.920765904819	FBgn0003425	4081	FBgn0003425	4081
823	2R	6389801	6391517	1.226985931396	6390425	1.034917294979	FBgn0050015	206	FBgn0033562	1236
824	X	7448941	7451462	1.226181030273	7450121	1.043009084814	FBgn0004198	4263	FBgn0027553	123437
825	3R	7256314	7258707	1.226121425629	7257574	1.118562042713	FBgn0037900	114	FBgn0037899	177
826	X	18724424	18727950	1.226028442383	18726075	1.215537812975	FBgn0030974	1495	FBgn0030974	1495
827	3L	14722122	14725730	1.22583770752	14723363	1.173352062702	FBgn0013263	2945	FBgn0036449	28319
828	2L	8477522	8479907	1.225816726685	8478561	1.155935393439	FBgn0053194	1212	FBgn0032050	33274
829	X	8558957	8561209	1.225382328033	8559950	0.97064259473	FBgn0030060	82	FBgn0030061	237
830	4	933752	934582	1.225054264069	933796	1.180043160915	FBgn0052021	4362	FBgn0039930	115813
831	3L	10079329	10080709	1.22499370575	10080045	0.885907840729	FBgn0036068	5217	FBgn0015618	267448
832	X	5869175	5870619	1.22430896759	5869637	1.154213945071	FBgn0029003	11223	FBgn0029840	65305
833	3R	23755266	23758336	1.22412610054	23757531	1.101634839002	FBgn0051053	3653	FBgn0039559	6040
834	X	19577372	19579550	1.224003314972	19578320	0.96349966526	FBgn0031066	45	FBgn0031066	45
835	2R	7147069	7150055	1.223979473114	7148279	1.052411019802	FBgn0033638	198	FBgn0033638	198
836	3L	8806161	8808075	1.223758220673	8807111	1.023629039526	FBgn0052026	3298	FBgn0020633	58446
837	3L	16074327	16076228	1.222640037537	16075265	0.864802360535	FBgn0017453	2382	FBgn0010280	3258
838	3L	21812474	21815027	1.221629142761	21813416	1.012004515704	FBgn0014362	54	FBgn0046301	47370
839	X	19682711	19686946	1.221270084381	19686062	1.087395191193	FBgn0031079	74	FBgn0031079	74
840	X	12541143	12543243	1.220852851868	12542306	0.915300233024	FBgn0030417	2171	FBgn0053963	48907
841	X	14081153	14083991	1.220571517944	14081811	0.987614601851	FBgn0002873	31	FBgn0002873	31
842	3L	12479249	12480964	1.220455169678	12480168	1.031412320979	FBgn0036294	1489	FBgn0027936	1919
843	2R	4154355	4156514	1.220162391663	4155246	1.017080969281	FBgn0003892	6202	FBgn0003892	6202
844	3R	12554437	12557807	1.217546463013	12555284	0.990795528187	FBgn0003944	5064	FBgn0063261	21827
845	X	8736104	8737616	1.217277526855	8736790	0.939575168822	FBgn0011661	6756	FBgn0030061	176603
846	2L	15737997	15740064	1.216763496399	15739173	1.157660186291	FBgn0010382	4911	FBgn0003936	8438
847	2L	14460772	14463044	1.21675491333	14461815	0.848339922288	FBgn0028844	10999	FBgn0005771	29047
848	2L	160209	163196	1.21661567688	161912	1.044564753771	FBgn0016977	2878	FBgn0016977	2878
849	3R	15756114	15762369	1.215799331665	15757105	1.172715849347	FBgn0038753	2788	FBgn0021776	3737
850	2L	12091299	12093643	1.215165138245	12092391	1.007543395547	FBgn0032407	1380	FBgn0032407	1380
851	3L	13200894	13203362	1.215137004852	13202413	1.042103122262	FBgn0023095	223	FBgn0010452	114193
852	X	5262516	5264265	1.214876174927	5263418	1.165350288153	FBgn0029764	2682	FBgn0029764	2682
853	2L	6227950	6230158	1.21448802948	6228851	1.06848004285	FBgn0026755	3801	FBgn0031782	101089
854	2R	6579268	6580770	1.214276313782	6579991	0.950320973116	FBgn0040766	16965	FBgn0033581	85972
855	3L	7882625	7887484	1.212378025055	7883521	0.975383341312	FBgn0003041	2377	FBgn0003041	2377
856	2R	3579383	3581740	1.212069511414	3580728	1.058734893799	FBgn0020279	934	FBgn0021814	11120
857	3L	15004253	15006708	1.211693286896	15005743	1.030283282785	FBgn0036465	2086	FBgn0036465	2086
858	3R	18702795	18704592	1.211584091187	18703682	0.945920775918	FBgn0017590	21342	FBgn0039013	151060
859	X	17622753	17624643	1.211132049561	17623664	0.810657437642	FBgn0026058	1323	FBgn0030870	41113
860	3L	15226503	15229143	1.210325241089	15227621	1.059676226448	FBgn0029114	26721	FBgn0029114	26721
861	2R	17904701	17906482	1.208097934723	17905586	1.05656015873	FBgn0034724	4052	FBgn0053200	10647
862	3L	113770	116660	1.207368373871	115179	1.097283184528	FBgn0020386	2195	FBgn0035105	52775
863	2R	15555361	15557126	1.207361698151	15556202	1.071565806866	FBgn0034480	36352	FBgn0004364	70172
864	3R	4517305	4521098	1.206838607788	4520193	1.002125382423	FBgn0001180	3347	FBgn0001180	3347
865	3R	1497353	1499547	1.205407142639	1498131	0.98023250699	FBgn0037363	2696	FBgn0037363	2696
866	X	6603921	6605556	1.205183982849	6604835	0.768434882164	FBgn0029899	3277	FBgn0029905	61316
867	2R	15144881	15147333	1.205087184906	15145709	1.142727792263	FBgn0003435	656	FBgn0034463	26937
868	X	343286	345216	1.204524040222	344303	1.140708446503	FBgn0029525	61	FBgn0000570	35739
869	X	19720313	19723955	1.204452037811	19721010	0.949113481185	FBgn0000076	2987	FBgn0031079	35022
870	X	1503311	1505301	1.203987121582	1504105	0.845995398129	FBgn0029584	4372	FBgn0023530	21330
871	3R	24898080	24900777	1.202120780945	24899748	1.16472084382	FBgn0039632	10867	FBgn0039633	22961
872	2L	5464083	5467003	1.20184803009	5466263	0.765682474772	FBgn0005511	4622	FBgn0005511	4622
873	3R	4858520	4862308	1.201799869537	4861357	1.101425058701	FBgn0002932	3832	FBgn0002932	3832
874	4	76349	77523	1.201665878296	76811	0.609037176768	FBgn0004859	856	FBgn0004859	856
875	2R	3633402	3635691	1.201230049133	3634398	1.008326411247	FBgn0050372	267	FBgn0050372	267
876	3R	18954729	18960495	1.201044082642	18957004	1.025912138132	FBgn0051457	3298	FBgn0051457	3298
877	3L	3302451	3304792	1.200940608978	3303221	1.056361049414	FBgn0035436	132	FBgn0035436	132
878	X	18478612	18486907	1.200878143311	18479943	0.903780132532	FBgn0027335	1557	FBgn0030943	2181
879	X	20059314	20063515	1.200846672058	20062618	0.957884788513	FBgn0031098	453	FBgn0031098	453
880	2L	4220789	4222603	1.200823307037	4221623	1.156828371684	FBgn0001075	3771	FBgn0031590	5474
881	3R	27420309	27421570	1.200125217438	27420935	0.717472889844	FBgn0039857	1032	FBgn0039857	1032
882	2R	2280967	2282044	1.199944972992	2281611	0.558215171099	FBgn0033101	10912	FBgn0022224	40639
883	2L	8072079	8074038	1.199758529663	8072989	1.101368215349	FBgn0010287	92	FBgn0010287	92
884	X	8401007	8404440	1.199498176575	8403577	0.859641522169	FBgn0026679	420	FBgn0030054	47961
885	3L	20941094	20944362	1.198993682861	20942737	0.989983707666	FBgn0037042	17180	FBgn0003415	18528
886	2R	13745614	13749115	1.196684360504	13747780	1.11971541012	FBgn0000658	154	FBgn0000658	154
887	3R	4159116	4161510	1.196453094482	4160710	0.946323927711	FBgn0040529	6053	FBgn0040529	6053
888	2R	15842009	15844367	1.195491790771	15842959	1.042034093071	FBgn0034504	829	FBgn0034504	829
889	2R	18556673	18558226	1.195052623749	18557574	0.978468305924	FBgn0003900	3866	FBgn0003900	3866
890	3L	10745030	10746519	1.193825721741	10745730	0.972388608115	FBgn0036102	29409	FBgn0026160	86109
891	3R	1424974	1427405	1.193346500397	1426231	0.939729005098	FBgn0037346	660	FBgn0037346	660
892	3R	10306854	10308373	1.193326473236	10307726	0.909341082853	FBgn0038233	29688	FBgn0038234	29864
893	2L	19448139	19450005	1.192601680756	19449022	0.970485715305	FBgn0051699	372	FBgn0051699	372
894	2R	18235809	18237658	1.192326068878	18236720	0.940351878895	FBgn0028371	7703	FBgn0020257	40165
895	2R	11269638	11273084	1.19225358963	11270613	1.099079251289	FBgn0050089	28352	FBgn0050089	28352
896	2R	16466391	16469496	1.190893173218	16468614	0.998776576098	FBgn0008636	123	FBgn0034565	17205
897	3R	16422782	16424437	1.190833568573	16423627	0.744396030903	FBgn0023097	4742	FBgn0023097	4742
898	2R	10613813	10615760	1.190553665161	10614605	1.065055706922	FBgn0015371	15515	FBgn0033989	107519
899	2R	12540312	12543606	1.189866065979	12542624	1.012590825558	FBgn0023172	520	FBgn0034181	8233
900	3R	17212225	17216067	1.189594268799	17213394	1.089597791433	FBgn0004862	1211	FBgn0043012	117595
901	2L	18880624	18882347	1.189548492432	18881571	0.989697933197	FBgn0003896	4386	FBgn0032717	45975
902	2L	15366804	15369174	1.188410282135	15367353	0.988751820156	FBgn0051828	3108	FBgn0001981	37560
903	3L	6763193	6766303	1.187069892883	6764086	0.81518485811	FBgn0003995	21	FBgn0035714	37226
904	3R	17200438	17203380	1.186703443527	17202386	1.253602055942	FBgn0002781	735	FBgn0043012	106587
905	2L	1062321	1065400	1.185368537903	1063198	1.048808813095	FBgn0003310	14613	FBgn0003310	14613
906	3L	9588144	9590223	1.185342788696	9589294	1.140840249903	FBgn0002528	428	FBgn0010408	103805
907	2L	3078248	3081179	1.184643745422	3078337	1.11046705246	FBgn0027571	21722	FBgn0003934	29636
908	2R	15570632	15572671	1.184321165085	15571649	1.049964427948	FBgn0034480	51799	FBgn0004364	54725
909	2L	21605757	21606761	1.184135437012	21606680	1.03744764328	FBgn0032955	4512	FBgn0022893	10841
910	3R	13650893	13652867	1.183687210083	13652119	1.080314159393	FBgn0051246	14853	FBgn0051246	14853
911	2L	567412	568916	1.183382034302	568151	0.846283167601	FBgn0021874	11	FBgn0021874	11
912	X	17571440	17574598	1.182981491089	17572559	0.885172277689	FBgn0030866	652	FBgn0030866	652
913	2L	19569671	19573304	1.182763576508	19572325	1.120468139648	FBgn0005672	928	FBgn0005672	928
914	X	12518454	12519754	1.182572364807	12519107	0.883278489113	FBgn0030417	21028	FBgn0053963	25708
915	X	13828220	13829803	1.182343006134	13828913	0.914202912649	FBgn0000173	1378	FBgn0027537	172173
916	3L	13889623	13891415	1.18132686615	13890471	0.962750752767	FBgn0026376	36	FBgn0036386	3785
917	2L	1460075	1464053	1.180947303772	1460987	1.094752984888	FBgn0051925	13056	FBgn0002543	40538
918	X	19131372	19133331	1.180072784424	19132296	1.071046624865	FBgn0065084	3514	FBgn0031008	29475
919	X	10391303	10393161	1.17910194397	10392068	1.03654718399	FBgn0030215	19649	FBgn0052680	53113
920	3R	7035160	7037907	1.177309036255	7036280	1.131152096917	FBgn0037874	305	FBgn0037874	305
921	2L	5304833	5307212	1.176964759827	5305573	0.890992879868	FBgn0016076	5926	FBgn0015031	21668
922	2L	7991203	7992703	1.176964759827	7991879	0.90545257926	FBgn0031969	2303	FBgn0031977	37585
923	3R	14020428	14025464	1.176066875458	14024464	1.143190979958	FBgn0011481	853	FBgn0038585	24985
924	2L	18803685	18806552	1.17541885376	18805387	1.006094634533	FBgn0040992	1528	FBgn0032717	30209
925	3L	14016283	14020233	1.175136566162	14018494	0.988419087728	FBgn0036406	239	FBgn0036406	239
926	3R	15150710	15152467	1.175097942352	15151585	0.972039922078	FBgn0000463	350	FBgn0000463	350
927	3R	21281675	21283461	1.174962997437	21282670	0.896642462413	FBgn0004509	16108	FBgn0039337	20055
928	3L	21408358	21411680	1.174835205078	21410679	1.049678993225	FBgn0014143	282	FBgn0014143	282
929	2L	4809813	4812588	1.174755096436	4811801	1.04956481036	FBgn0031630	1224	FBgn0031632	9975
930	X	6543783	6546278	1.173602104187	6544713	0.974126875401	FBgn0029894	974	FBgn0029891	15679
931	2L	12665501	12667094	1.17134141922	12666144	0.998348295689	FBgn0032442	3025	FBgn0032445	26879
932	X	5742416	5748213	1.17107963562	5747069	1.043969243765	FBgn0000042	969	FBgn0000042	969
933	3R	26887711	26889024	1.170440673828	26888442	0.840678304434	FBgn0002413	1511	FBgn0010808	8808
934	3R	13943446	13945457	1.170133113861	13944581	1.196256573995	FBgn0051518	9866	FBgn0038566	37738
935	3R	2774138	2775606	1.170131206512	2774744	0.867967993021	FBgn0051488	8712	FBgn0001077	84698
936	3L	13855951	13857571	1.169950485229	13856817	1.109661635231	FBgn0036384	879	FBgn0036386	37439
937	2L	22005967	22007576	1.169910430908	22006750	0.972222805023	FBgn0053987	159	FBgn0032979	150004
938	3L	22878566	22880451	1.16965675354	22879382	1.062043863184	FBgn0037207	327	FBgn0037207	327
939	X	17484249	17487102	1.169613838196	17485324	1.156840622425	FBgn0026375	1165	FBgn0030855	15104
940	2L	18919479	18922908	1.169588088989	18922067	0.967824206633	FBgn0032723	17810	FBgn0032728	42894
941	3R	13413901	13415442	1.169299602509	13414673	0.894019418293	FBgn0038523	5472	FBgn0025571	48528
942	2L	15756648	15759129	1.169096469879	15758547	0.968296813965	FBgn0001987	137	FBgn0003936	10936
943	2R	9454808	9458600	1.169013500214	9455715	1.06620579958	FBgn0013733	2302	FBgn0033886	20596
944	2L	21020346	21024408	1.168996810913	21021249	0.978965431452	FBgn0010395	19176	FBgn0032906	107512
945	X	5346758	5347775	1.168834686279	5347579	0.771243058718	FBgn0029770	510	FBgn0029771	14919
946	2R	19033432	19035395	1.168750286102	19034379	0.918271176955	FBgn0034873	2921	FBgn0034873	2921
947	2L	19317957	19320594	1.16826915741	19319733	0.902267873287	FBgn0032769	23498	FBgn0024245	39420
948	3L	21577774	21579425	1.168259620667	21578621	0.932933470782	FBgn0053291	180	FBgn0028663	104918
949	3L	21517989	21519567	1.167495727539	21518843	0.927547534307	FBgn0037104	3650	FBgn0028663	45140
950	3L	4065606	4068028	1.167363166809	4067272	0.927372805278	FBgn0004516	5004	FBgn0000449	21436
951	3R	12907440	12911251	1.167161941528	12908264	0.944061419543	FBgn0038476	2313	FBgn0038476	2313
952	3L	13376378	13378482	1.16669178009	13377519	1.071352846482	FBgn0002573	2447	FBgn0036351	22229
953	2R	18254293	18255698	1.165273666382	18254922	0.920521229506	FBgn0034774	7900	FBgn0011211	51714
954	3L	15137558	15139145	1.165039539337	15138307	1.081085145473	FBgn0036489	9424	FBgn0029114	62593
955	3L	14041166	14042932	1.164040565491	14042166	1.115020888192	FBgn0005592	1135	FBgn0036406	23911
956	3R	2718282	2720053	1.163964271545	2719289	1.087842604693	FBgn0001077	29243	FBgn0001077	29243
957	X	8114795	8117814	1.163826942444	8116595	1.091010123491	FBgn0030028	45	FBgn0030028	45
958	3R	17404899	17408600	1.163511276245	17406103	1.089216887951	FBgn0013984	148	FBgn0013984	148
959	3R	21472171	21474593	1.16268157959	21473011	0.856611696879	FBgn0067682	729	FBgn0067682	729
960	3L	18585975	18588448	1.16222858429	18586891	0.98049724102	FBgn0013717	576	FBgn0036800	1062
961	2L	16277346	16281212	1.161096096039	16277601	1.021018060048	FBgn0001994	6056	FBgn0001994	6056
962	3R	2586097	2590830	1.159983634949	2588041	1.013554432813	FBgn0000071	274	FBgn0000071	274
963	3R	17324294	17326431	1.158204555511	17325522	1.064533412457	FBgn0004863	455	FBgn0013984	80729
964	X	18621710	18625001	1.157884597778	18624371	0.772736728191	FBgn0030960	1234	FBgn0030960	1234
965	3R	8841167	8843503	1.157646179199	8842249	1.054700056712	FBgn0020496	4861	FBgn0038109	6632
966	3R	463830	467708	1.15758895874	465159	0.976152027355	FBgn0037261	2114	FBgn0037261	2114
967	X	4240188	4242183	1.157510757446	4240989	0.977198095883	FBgn0052773	7501	FBgn0029714	156215
968	3R	24459323	24460998	1.156804084778	24460161	0.827447682619	FBgn0039590	624	FBgn0001215	34632
969	X	8118241	8119683	1.156084537506	8118904	0.819082007689	FBgn0030030	251	FBgn0030028	2264
970	3R	2928809	2932501	1.155940055847	2931426	0.964721791884	FBgn0040670	11580	FBgn0003884	19166
971	3R	19529794	19531554	1.155034065247	19530593	0.875894784927	FBgn0051414	29	FBgn0040227	24826
972	2L	6218046	6219749	1.154901504517	6218962	1.002620192135	FBgn0026755	6088	FBgn0031782	91200
973	3L	17519065	17523465	1.153769493103	17521272	1.01718414531	FBgn0025455	1775	FBgn0025455	1775
974	2R	2788792	2791418	1.153274059296	2790626	1.045889675617	FBgn0033156	346	FBgn0033156	346
975	3R	11618461	11621986	1.152438163757	11619764	1.023713231087	FBgn0038364	246	FBgn0038364	246
976	3R	12672258	12676492	1.15180015564	12673126	1.000089420992	FBgn0020546	2600	FBgn0020546	2600
977	X	16054336	16056152	1.151774406433	16055257	0.945663809776	FBgn0000459	4586	FBgn0000459	4586
978	2R	3988868	3990495	1.150587081909	3989644	0.926778484793	FBgn0033296	5534	FBgn0022027	147620
979	2R	17749078	17752498	1.150166034698	17751774	1.057480037212	FBgn0020307	229	FBgn0034704	69286
980	3L	16345713	16347597	1.149649143219	16346685	0.900805532932	FBgn0036622	144	FBgn0014163	30413
981	2R	20476142	20478024	1.149564743042	20477064	0.973450247447	FBgn0002607	83	FBgn0002607	83
982	X	2283132	2288391	1.147752285004	2285312	1.029323846102	FBgn0001150	193	FBgn0001150	193
983	3R	11896414	11898724	1.147686481476	11897858	1.188199660357	FBgn0038397	4624	FBgn0038396	22465
984	3L	7408382	7410213	1.147565841675	7409227	1.116884768009	FBgn0014011	101	FBgn0014011	101
985	X	11166527	11168804	1.147562026978	11167876	1.07801804823	FBgn0003411	312	FBgn0003411	312
986	2R	19795436	19797208	1.147346496582	19795864	0.683121272496	FBgn0034999	5834	FBgn0034987	99907
987	X	7735590	7739099	1.147299289703	7737489	1.077423334122	FBgn0029970	681	FBgn0029970	681
988	X	4891242	4895188	1.147142887115	4892406	0.947075843811	FBgn0003028	1128	FBgn0004368	108037
989	2L	7008892	7011314	1.146709918976	7010375	1.105290721445	FBgn0031880	3121	FBgn0051908	16920
990	2R	9721935	9723990	1.146535396576	9722890	1.00685274601	FBgn0050071	3370	FBgn0067696	7796
991	3R	17485050	17487537	1.146447181702	17486445	0.985074652566	FBgn0011766	318	FBgn0004493	11027
992	3L	14563242	14566848	1.146017551422	14564997	0.923670376048	FBgn0040318	170	FBgn0028418	38974
993	3L	8162637	8164766	1.14589881897	8163592	1.156108239118	FBgn0035851	1627	FBgn0035851	1627
994	2L	5236355	5238549	1.145792961121	5237574	1.009632736444	FBgn0051971	3192	FBgn0000228	40984
995	X	16449287	16450732	1.145433425903	16449865	0.863972634077	FBgn0025743	5216	FBgn0010412	21951
996	3L	20958490	20962540	1.144980430603	20960519	0.97507426318	FBgn0003415	746	FBgn0003415	746
997	X	19185898	19188385	1.144471645355	19187485	1.049843341112	FBgn0031016	363	FBgn0031008	84664
998	3R	12745534	12749937	1.144459724426	12747202	0.980468609754	FBgn0051270	2305	FBgn0082171	65165
999	2L	2449848	2452006	1.143632888794	2451248	0.876854475807	FBgn0012017	8796	FBgn0015816	41418
1000	2L	15375033	15376407	1.143465042114	15375756	0.786409556866	FBgn0051828	5295	FBgn0001981	45963
1001	2L	5008803	5010679	1.143463611603	5009831	0.974322736263	FBgn0053113	87	FBgn0010607	38378
1002	3L	12582643	12584270	1.143202781677	12583478	1.018193900585	FBgn0015919	595	FBgn0004926	82794
1003	3L	18804719	18807199	1.142558097839	18805676	0.791078791899	FBgn0052027	1162	FBgn0036815	19244
1004	2L	21083806	21085386	1.142020225525	21084577	0.981537699699	FBgn0032915	5408	FBgn0023388	45368
1005	X	509492	513462	1.14199256897	512325	1.017287611961	FBgn0025639	538	FBgn0025639	538
1006	X	12738245	12740432	1.141981124878	12739666	0.811417579651	FBgn0030432	306	FBgn0030433	1377
1007	3R	2809091	2810611	1.141775131226	2809831	0.933598013485	FBgn0000095	15119	FBgn0010774	96295
1008	3L	4172484	4174741	1.141741275787	4173267	1.069111049175	FBgn0003710	1205	FBgn0004574	50534
1009	3R	4636644	4637966	1.141617774963	4637282	0.815265089273	FBgn0037635	1749	FBgn0037633	5930
1010	2L	8521395	8523023	1.141500473022	8522113	0.98305348789	FBgn0016122	214	FBgn0029004	6505
1011	2L	14045678	14048512	1.141429901123	14047555	0.993757163777	FBgn0028876	29	FBgn0028876	29
1012	3R	10394816	10397527	1.141139984131	10396646	1.075079411268	FBgn0004629	1283	FBgn0004629	1283
1013	X	16501053	16503089	1.140649795532	16502206	0.721273899078	FBgn0030769	2687	FBgn0030766	27364
1014	3L	2614948	2617082	1.140303134918	2615824	0.795645743608	FBgn0035357	572	FBgn0035357	572
1015	X	20880847	20882459	1.14019203186	20881551	0.902071416378	FBgn0052512	3353	FBgn0031144	38925
1016	3R	3736522	3738135	1.139935970306	3737327	0.807832360268	FBgn0004901	174	FBgn0037550	214728
1017	3R	7702110	7703825	1.139935016632	7703016	1.02366065979	FBgn0003312	59	FBgn0037955	54806
1018	3L	14155531	14157311	1.139863967896	14156432	0.890039086342	FBgn0013718	296	FBgn0013718	296
1019	3L	18326390	18328232	1.137058258057	18327021	0.806957497316	FBgn0011706	36641	FBgn0011706	36641
1020	3R	14815088	14817758	1.136929512024	14816016	1.090937217077	FBgn0026239	6269	FBgn0026239	6269
1021	2L	9447621	9450691	1.136658668518	9449725	1.06441000104	FBgn0053723	8985	FBgn0002973	12212
1022	2R	18309490	18313102	1.136283874512	18310779	1.092732489109	FBgn0000405	3788	FBgn0000405	3788
1023	2R	5466411	5467890	1.136109352112	5467055	0.941587865353	FBgn0011656	3566	FBgn0033466	4307
1024	2R	9418156	9419731	1.135479927063	9418940	0.852080064661	FBgn0013733	39077	FBgn0033884	41021
1025	3R	9813828	9816964	1.134929656982	9815129	0.98234629631	FBgn0015270	24490	FBgn0038196	46758
1026	X	16297443	16298643	1.134477138519	16298114	0.722634063048	FBgn0010256	15500	FBgn0010256	15500
1027	3R	10454108	10457016	1.133542060852	10455935	1.114687190336	FBgn0013981	4474	FBgn0013981	4474
1028	X	10310649	10314825	1.133304595947	10313967	0.839353985257	FBgn0030205	4836	FBgn0083167	8002
1029	X	1088727	1092266	1.132555007935	1089775	1.060342115514	FBgn0026875	3679	FBgn0026875	3679
1030	2R	20563837	20565932	1.132347583771	20564779	0.950850784779	FBgn0001148	4801	FBgn0001148	4801
1031	3R	10412130	10414061	1.132129669189	10412942	1.047438256881	FBgn0020299	5243	FBgn0020299	5243
1032	2R	2929694	2932185	1.131696224213	2931249	0.967410199782	FBgn0003460	404	FBgn0033159	37567
1033	3L	14240485	14242327	1.131378173828	14241756	0.862670749426	FBgn0001085	2150	FBgn0036415	58588
1034	2R	6990813	6992691	1.131139755249	6991729	1.073357462883	FBgn0001269	1357	FBgn0000581	23605
1035	2R	12245163	12247264	1.130752563477	12245963	0.997071862221	FBgn0050463	284	FBgn0025832	124238
1036	X	16475604	16480814	1.130456924438	16478820	0.873067200184	FBgn0030766	3978	FBgn0030766	3978
1037	X	19667072	19669501	1.130350112915	19668078	0.846955411574	FBgn0031074	10142	FBgn0031079	17910
1038	X	12961611	12963667	1.129522323608	12962465	0.939315098983	FBgn0065101	102	FBgn0025463	31050
1039	2R	5494921	5498854	1.128924369812	5495640	0.998490035534	FBgn0000606	4586	FBgn0000606	4586
1040	2L	21091339	21093474	1.128908157349	21092668	0.980206519365	FBgn0040297	476	FBgn0023388	37277
1041	3L	14596646	14598807	1.128671646118	14597984	1.053584239062	FBgn0041604	105	FBgn0028418	71961
1042	3R	10102640	10105618	1.128383636475	10104650	0.989647102356	FBgn0003862	7973	FBgn0003862	7973
1043	3L	20562514	20564301	1.128381729126	20563381	0.928837150335	FBgn0037014	7690	FBgn0001320	65823
1044	3R	12542737	12546866	1.128072738647	12546018	0.992568605086	FBgn0003944	14330	FBgn0063261	31093
1045	2R	12286747	12288270	1.127883911133	12287291	0.758144664764	FBgn0010213	1480	FBgn0025832	82910
1046	3R	17440902	17443118	1.126221656799	17442161	1.089656472206	FBgn0046832	6085	FBgn0046832	6085
1047	3L	17478370	17480737	1.125607967377	17479767	1.01825837528	FBgn0036734	209	FBgn0036734	209
1048	2L	12632053	12634222	1.125370979309	12632835	0.949154090881	FBgn0002970	14487	FBgn0002970	14487
1049	2L	3538306	3540648	1.125001907349	3539581	0.972203552723	FBgn0024244	330	FBgn0031549	9295
1050	3L	11460985	11462361	1.124965667725	11461566	0.903690562529	FBgn0036165	59	FBgn0036165	59
1051	2L	22138728	22140671	1.124701023102	22139667	1.060602337122	FBgn0032978	9226	FBgn0032979	17087
1052	X	15677375	15679090	1.124408245087	15678259	0.783947497606	FBgn0030699	175	FBgn0014391	4918
1053	3R	3975964	3978022	1.123684406281	3977065	1.021958649158	FBgn0011959	10301	FBgn0037550	25010
1054	3R	7602475	7606755	1.123338699341	7604191	1.011742455619	FBgn0011471	635	FBgn0011471	635
1055	3R	10111495	10113019	1.123003005981	10112254	0.919674545527	FBgn0003862	369	FBgn0003862	369
1056	3L	11336191	11338092	1.122387886047	11337395	0.693784594536	FBgn0036155	1437	FBgn0041094	111139
1057	3R	10309288	10311167	1.122288227081	10310440	0.911745816469	FBgn0038233	26974	FBgn0038234	27150
1058	X	9006471	9008786	1.122145652771	9007173	0.845644502079	FBgn0030096	89	FBgn0040931	1967
1059	2L	14354429	14355855	1.120852947235	14355006	0.919806718826	FBgn0028529	74	FBgn0028529	74
1060	3L	8798920	8804861	1.120729923248	8803681	0.900313040789	FBgn0011577	2228	FBgn0020633	61876
1061	3L	12055161	12058068	1.120387554169	12057339	1.036121241252	FBgn0028679	1607	FBgn0036248	34851
1062	X	6139530	6141923	1.120330810547	6140683	0.700126379728	FBgn0029861	56	FBgn0028685	4204
1063	2R	15339832	15342556	1.120042324066	15340525	0.887392729521	FBgn0034476	1243	FBgn0011849	98131
1064	X	2303365	2305202	1.119893550873	2304264	0.969069421291	FBgn0004050	339	FBgn0004050	339
1065	2L	4888629	4893768	1.119611263275	4889540	0.743383979797	FBgn0031644	455	FBgn0031645	2575
1066	3R	19168754	19170322	1.119534015656	19169438	0.931300848722	FBgn0003118	2446	FBgn0002622	15087
1067	X	4269104	4271096	1.119056224823	4270264	0.935815274715	FBgn0000179	12171	FBgn0029714	126940
1068	3R	538698	540355	1.118886470795	539571	0.788311779499	FBgn0037270	347	FBgn0037270	347
1069	3L	19000593	19002486	1.118395328522	19001360	1.081169240615	FBgn0002945	9230	FBgn0002945	9230
1070	X	6720842	6724208	1.117953777313	6723396	0.943609952927	FBgn0064122	9652	FBgn0064122	9652
1071	X	2148224	2153665	1.11768913269	2149678	0.918284332051	FBgn0023526	776	FBgn0023526	776
1072	3R	4633140	4635756	1.116346359253	4634474	1.035424411297	FBgn0037635	1059	FBgn0037633	3122
1073	2L	6722322	6725387	1.115467071533	6724071	0.807051208284	FBgn0046704	164	FBgn0025777	716
1074	3L	8423315	8425557	1.112602710724	8424219	0.937954723835	FBgn0010825	44	FBgn0010825	44
1075	3L	18998112	18999671	1.112193584442	18998856	0.90118432045	FBgn0002945	11734	FBgn0002945	11734
1076	3R	12664622	12666476	1.111984729767	12665427	0.961600959301	FBgn0000014	9658	FBgn0020546	10299
1077	3R	25619508	25621366	1.111916065216	25620262	0.838149575626	FBgn0039695	96	FBgn0019972	5113
1078	2R	5004466	5006483	1.111795425415	5005505	0.942590743303	FBgn0004360	477	FBgn0053774	93408
1079	2R	11639298	11640854	1.111748218536	11640100	1.025335848331	FBgn0004571	254	FBgn0034073	22634
1080	X	15340762	15342809	1.111464500427	15342091	0.902824223042	FBgn0067708	179	FBgn0030659	74718
1081	3R	5224180	5227564	1.111278533936	5225061	1.018290407517	FBgn0037685	1149	FBgn0037686	1917
1082	X	20533313	20536432	1.110658168793	20535177	0.898663163185	FBgn0031129	11459	FBgn0003300	30060
1083	3L	13640245	13642525	1.110487937927	13641157	1.049853493186	FBgn0036379	461	FBgn0036386	253099
1084	3L	16383824	16385705	1.110335350037	16384830	1.033861637115	FBgn0053158	223	FBgn0014163	7732
1085	X	9502835	9504689	1.109239816666	9503606	1.005010992289	FBgn0028341	529	FBgn0015624	24491
1086	2L	90725	92543	1.108015060425	91737	0.997877429513	FBgn0031216	3015	FBgn0002931	4355
1087	2L	5409645	5411372	1.1075258255	5410522	1.004840433598	FBgn0016660	6180	FBgn0005511	51119
1088	2R	1444251	1446990	1.107082366943	1445747	0.989650642171	FBgn0033046	13502	FBgn0033059	138018
1089	X	10054009	10058356	1.107062339783	10054943	0.834965369281	FBgn0030183	2624	FBgn0030180	63536
1090	3R	17437361	17439882	1.107041358948	17438942	0.985202508814	FBgn0046832	9304	FBgn0046832	9304
1091	2L	65980	67802	1.106739044189	66724	0.98916721344	FBgn0067779	320	FBgn0002931	20658
1092	3R	17283422	17286846	1.106327056885	17284302	0.860348168541	FBgn0011278	12260	FBgn0013984	121949
1093	3R	21457948	21460259	1.106198310852	21458768	1.050059374641	FBgn0039350	4781	FBgn0039350	4781
1094	3R	8105758	8108084	1.106080055237	8106704	1.010928090413	FBgn0038009	10062	FBgn0010044	99054
1095	2R	19855314	19856849	1.105951309204	19856094	1.03587013483	FBgn0004101	4781	FBgn0034987	160137
1096	3R	16375763	16378333	1.105926513672	16376724	0.934394331539	FBgn0016917	1310	FBgn0043457	6928
1097	X	7959585	7962108	1.105667829514	7960134	0.89134272933	FBgn0040319	1246	FBgn0030003	14829
1098	2R	16830254	16832274	1.105422019958	16831040	0.907491599812	FBgn0020306	14	FBgn0020306	14
1099	3R	2074395	2075841	1.105199813843	2074927	0.688403964043	FBgn0037414	213	FBgn0053097	119083
1100	X	9161767	9166290	1.104969501495	9164292	0.854261931251	FBgn0040235	173	FBgn0040235	173
1101	X	10455511	10457428	1.104951858521	10456425	0.907783746719	FBgn0030219	1808	FBgn0052680	117470
1102	X	9000015	9005753	1.104640960693	9001358	0.974015363057	FBgn0004828	551	FBgn0004828	551
1103	2R	3751998	3755792	1.10399723053	3753900	0.954508394003	FBgn0013726	4818	FBgn0010109	9760
1104	3R	17988312	17991399	1.10341835022	17990234	0.697036504745	FBgn0053335	506	FBgn0053335	506
1105	3R	20811645	20813783	1.103227138519	20812722	0.896288305521	FBgn0051422	11164	FBgn0039259	38005
1106	3L	20855580	20857010	1.10304069519	20856178	0.697689205408	FBgn0037035	5489	FBgn0003415	105087
1107	2L	16486232	16488863	1.10302066803	16487496	0.871733497171	FBgn0032586	25	FBgn0025678	134806
1108	X	20205077	20207610	1.102431774139	20207182	0.675770491362	FBgn0031107	2028	FBgn0031106	2726
1109	2R	10864398	10866352	1.102398395538	10865490	1.037458539009	FBgn0034013	473	FBgn0000996	30333
1110	X	1997874	2000495	1.101495742798	1998596	0.96574985981	FBgn0023507	952	FBgn0025626	77304
1111	2R	17008567	17010432	1.10124874115	17009791	0.771006554365	FBgn0043070	123	FBgn0010415	21041
1112	X	5438909	5440392	1.101174354553	5439683	0.693620175123	FBgn0029775	173	FBgn0029783	71523
1113	2L	375936	378698	1.100966453552	377833	1.02019482851	FBgn0000061	283	FBgn0031250	19965
1114	3R	27550146	27552113	1.100964546204	27551135	0.734740621903	FBgn0003870	11529	FBgn0039867	11529
1115	X	4781368	4783712	1.100810050964	4782959	0.900976753235	FBgn0004368	1410	FBgn0004368	1410
1116	3R	17331147	17333171	1.100785732269	17332075	1.06692720862	FBgn0004863	6098	FBgn0013984	74176
1117	3R	13501470	13502655	1.099566459656	13502059	0.740537475137	FBgn0000063	5039	FBgn0038536	6334
1118	X	7289534	7291103	1.099497318268	7290407	0.726715326309	FBgn0040923	7037	FBgn0026144	107801
1119	3R	21852038	21858217	1.099454879761	21856466	1.080240385873	FBgn0002631	1009	FBgn0002631	1009
1120	2L	3824658	3826664	1.099164962769	3825564	0.914344394908	FBgn0003430	116	FBgn0003430	116
1121	3R	6175396	6180063	1.099037647247	6178858	0.976678034839	FBgn0015396	2952	FBgn0015396	2952
1122	3R	4873462	4875233	1.09886932373	4874171	0.80151785337	FBgn0014018	472	FBgn0028708	2375
1123	3R	11034553	11036149	1.098551273346	11035374	0.745318917667	FBgn0038300	446	FBgn0038301	3948
1124	2L	2195830	2197737	1.098177909851	2196715	0.957033942727	FBgn0031395	4343	FBgn0031395	4343
1125	3R	26680726	26683676	1.098111152649	26682042	0.8915458567	FBgn0003720	4005	FBgn0003720	4005
1126	3R	9703742	9706312	1.09779548645	9705411	1.029813822578	FBgn0008646	5510	FBgn0000576	22170
1127	2L	430310	432647	1.097735404968	431752	0.980912685394	FBgn0004583	499	FBgn0031253	10345
1128	2L	6793744	6795371	1.097376823425	6794615	0.873624689439	FBgn0015777	4249	FBgn0025777	71260
1129	2R	20470734	20473592	1.097276210785	20472864	0.74161875248	FBgn0035087	181	FBgn0002607	4283
1130	3R	23501335	23502533	1.096695899963	23501878	0.562456074883	FBgn0039537	1419	FBgn0003330	5868
1131	3R	20455284	20456654	1.096647262573	20456119	0.706291262309	FBgn0046685	309	FBgn0039212	4817
1132	X	1865729	1870075	1.096535682678	1868998	1.0459634276	FBgn0010110	518	FBgn0003964	28441
1133	X	19586164	19589262	1.09623336792	19588064	0.981684037617	FBgn0031069	3327	FBgn0031070	8196
1134	X	2126103	2127554	1.09576177597	2126914	0.909468763015	FBgn0023528	2	FBgn0023527	7916
1135	3R	7644094	7646932	1.09511423111	7645201	0.970230046441	FBgn0037954	59	FBgn0037954	59
1136	2R	12014203	12015831	1.094964981079	12014919	0.780304488014	FBgn0011260	140	FBgn0034138	71181
1137	2R	13194224	13195955	1.094491958618	13194994	0.901165451322	FBgn0016059	3364	FBgn0016059	3364
1138	X	3539747	3541181	1.093204021454	3540251	0.786532074213	FBgn0023215	6289	FBgn0029672	110475
1139	3R	4076793	4078241	1.093044757843	4077439	0.813257753849	FBgn0040528	3752	FBgn0037555	11205
1140	X	20140389	20142008	1.092643260956	20141243	1.010574936867	FBgn0031101	3073	FBgn0027334	60884
1141	3L	9341964	9343897	1.092529773712	9342869	0.970469643088	FBgn0035981	1596	FBgn0035981	1596
1142	X	13473709	13476809	1.09189414978	13475939	0.912539426018	FBgn0030505	17245	FBgn0030507	26021
1143	X	4528935	4532360	1.091866016388	4529793	0.972496807575	FBgn0022768	2315	FBgn0022768	2315
1144	2R	18551917	18554595	1.09169626236	18553901	0.92235827446	FBgn0003900	193	FBgn0003900	193
1145	2R	16563324	16565308	1.091623783112	16564439	1.08192578484	FBgn0003391	302	FBgn0003391	302
1146	2L	165196	167757	1.091445922852	166818	0.963763296604	FBgn0016977	7784	FBgn0016977	7784
1147	3R	19170732	19172600	1.090292930603	19171649	0.995919895172	FBgn0003118	235	FBgn0002622	12876
1148	2R	7117858	7121540	1.090081691742	7120366	0.884391516447	FBgn0033636	11372	FBgn0033636	11372
1149	3R	12162025	12165158	1.089923858643	12162909	0.997566858927	FBgn0040284	4797	FBgn0040284	4797
1150	X	20557183	20558670	1.089853286743	20557838	0.706813980551	FBgn0031130	1213	FBgn0003300	52721
1151	X	16399924	16400603	1.089848518372	16400379	0.627122061593	FBgn0011826	6423	FBgn0015615	26987
1152	X	1763579	1765403	1.089664936066	1764688	0.879241138697	FBgn0023509	289	FBgn0023509	289
1153	2R	20568490	20570436	1.089302062988	20569358	0.971712505116	FBgn0001148	222	FBgn0001148	222
1154	2R	8399683	8401194	1.088638305664	8400422	0.908825174967	FBgn0003975	226	FBgn0000181	14278
1155	2R	12370760	12372353	1.088521003723	12371522	0.911451227525	FBgn0026533	438	FBgn0025832	1321
1156	X	17851359	17853237	1.087380886078	17852632	0.562894316281	FBgn0030887	5176	FBgn0030891	67063
1157	X	4398122	4399382	1.087029457092	4398816	0.575205624104	FBgn0029715	766	FBgn0029715	766
1158	2L	11970001	11971860	1.086285591125	11971091	1.015771150589	FBgn0041606	3	FBgn0032390	18873
1159	X	11550662	11554732	1.086110591888	11552575	1.138696670532	FBgn0030328	226	FBgn0030328	226
1160	3L	10824380	10827415	1.086035728455	10825375	0.930180676778	FBgn0026160	6464	FBgn0026160	6464
1161	3R	2911689	2916323	1.086029529572	2916291	0.964361190796	FBgn0040670	3555	FBgn0003884	4031
1162	2L	2446848	2448829	1.085915565491	2447888	1.019388030557	FBgn0012017	12156	FBgn0015816	44778
1163	X	1934164	1938414	1.085519790649	1936035	0.905609158909	FBgn0040394	504	FBgn0025626	14743
1164	2R	10477907	10479944	1.08505153656	10479052	0.806677285363	FBgn0033987	875	FBgn0033987	875
1165	X	10966194	10974597	1.084945678711	10968716	0.954991722107	FBgn0030266	100	FBgn0028686	1690
1166	3L	16004214	16005434	1.084897518158	16004747	0.659902881174	FBgn0036560	4001	FBgn0003691	11167
1167	2R	10892877	10896871	1.084490299225	10893824	0.977281346041	FBgn0026370	1757	FBgn0000996	1999
1168	3R	12689941	12691631	1.084361076355	12690762	0.887396240234	FBgn0082171	8725	FBgn0082171	8725
1169	X	6203758	6205648	1.083362102509	6204659	0.736578782399	FBgn0016974	3537	FBgn0029868	9024
1170	X	12771902	12774374	1.082834720612	12772431	0.785196622213	FBgn0047242	41	FBgn0030434	28896
1171	2R	6794897	6796793	1.082410812378	6796108	0.781634218553	FBgn0041174	475	FBgn0041174	475
1172	3R	25314147	25320003	1.082216739655	25315723	0.938566656674	FBgn0039664	507	FBgn0039664	507
1173	X	8477911	8479212	1.080654144287	8478669	0.675962766012	FBgn0004102	17217	FBgn0004102	17217
1174	2R	4952309	4954104	1.07940196991	4953220	0.867110431194	FBgn0029092	153	FBgn0053774	41123
1175	3R	29267	31059	1.079320430756	30141	0.894787928637	FBgn0037215	7112	FBgn0037220	27936
1176	X	10646407	10648150	1.079207420349	10647289	1.08570171805	FBgn0003360	15126	FBgn0030235	20711
1177	2R	8737616	8742791	1.079160690308	8739778	1.022072427413	FBgn0043010	1412	FBgn0043010	1412
1178	3R	24456699	24458380	1.077696800232	24457500	0.957881590899	FBgn0039590	3285	FBgn0001215	31971
1179	X	14041883	14043446	1.076871871948	14042581	0.802057902018	FBgn0040153	2811	FBgn0002873	39199
1180	2R	9015859	9019676	1.076593399048	9018427	0.964240938425	FBgn0033845	281	FBgn0033845	281
1181	3L	111347	113447	1.076474189758	112182	0.926613934835	FBgn0020386	802	FBgn0035105	55772
1182	3L	207160	209210	1.075956344604	207851	0.858969464022	FBgn0053229	188	FBgn0053229	188
1183	3L	5783162	5785925	1.075160980225	5784583	1.002293944359	FBgn0015806	321	FBgn0035639	337
1184	3R	18352282	18354725	1.074975967407	18353590	1.115200042725	FBgn0038981	793	FBgn0024558	55360
1185	3L	17618039	17620622	1.074440002441	17618932	0.936530393713	FBgn0052179	603	FBgn0052179	603
1186	2L	10056529	10059678	1.074036598206	10058688	0.950447531307	FBgn0011823	1782	FBgn0011823	1782
1187	3L	16416788	16418610	1.073953151703	16417622	0.996446469251	FBgn0052159	409	FBgn0014163	40524
1188	3R	1449462	1452052	1.073366165161	1450519	0.962893317727	FBgn0037351	333	FBgn0037351	333
1189	2L	1013554	1014906	1.073319911957	1014164	0.829699141639	FBgn0031295	12733	FBgn0003310	63647
1190	X	5380873	5383782	1.072676181793	5381751	0.841361820698	FBgn0065061	12132	FBgn0029771	19253
1191	2L	10200442	10201862	1.072561264038	10201150	0.869116253323	FBgn0005593	49	FBgn0005593	49
1192	X	5467137	5469031	1.072500705719	5468114	1.043528528774	FBgn0004687	319	FBgn0029783	43092
1193	3R	16885566	16887138	1.072490215302	16886242	0.930250953226	FBgn0011672	275	FBgn0010770	55716
1194	2L	13850055	13852171	1.072368621826	13850861	0.982885921703	FBgn0028532	1449	FBgn0051842	15823
1195	2R	8419338	8422957	1.072216033936	8420248	1.094990147485	FBgn0010488	11656	FBgn0010488	11656
1196	2L	20473170	20474871	1.072086334229	20473909	0.891515791416	FBgn0046834	1180	FBgn0046834	1180
1197	2R	20100696	20102275	1.071929931641	20101467	0.882954031229	FBgn0035031	4128	FBgn0035031	4128
1198	2L	6965835	6968009	1.071260929108	6966811	0.912096858025	FBgn0026170	782	FBgn0026170	782
1199	2R	5979335	5980845	1.071031570435	5980096	0.776398266063	FBgn0033526	206	FBgn0033526	206
1200	X	15152781	15155136	1.070081472397	15153954	0.901778429747	FBgn0004924	525	FBgn0004924	525
1201	3L	5817692	5820338	1.069047927856	5819774	0.854639530182	FBgn0003984	213	FBgn0035640	32744
1202	2R	10495648	10498566	1.068809509277	10497313	0.894871711731	FBgn0033988	1155	FBgn0033988	1155
1203	3L	16016759	16019215	1.068157196045	16018416	0.946944180657	FBgn0005536	1189	FBgn0003691	2502
1204	X	10465236	10467391	1.06814622879	10466809	0.648172229528	FBgn0030221	1578	FBgn0052680	127854
1205	2L	870182	872198	1.068048477173	871496	0.842647075653	FBgn0053526	1032	FBgn0053526	1032
1206	3R	15661941	15663340	1.06750369072	15662641	0.638987143834	FBgn0014135	102	FBgn0038741	40498
1207	3L	667804	669927	1.067286491394	669146	0.844694190555	FBgn0035153	69	FBgn0035156	7301
1208	3L	690404	692352	1.067205429077	691413	0.913119316101	FBgn0035158	320	FBgn0035156	14966
1209	3L	279953	282867	1.065558433533	281701	0.869172096252	FBgn0035128	347	FBgn0035128	347
1210	3L	22340347	22342488	1.064913272858	22341618	0.879483363208	FBgn0004449	110	FBgn0004449	110
1211	2L	7217967	7220633	1.06484079361	7219774	0.897605482737	FBgn0031897	255	FBgn0031897	255
1212	2L	21815523	21817088	1.064561367035	21816383	0.902822136879	FBgn0003866	195	FBgn0003866	195
1213	X	6630938	6632198	1.06441116333	6631533	0.633229225874	FBgn0003390	6638	FBgn0029905	34618
1214	2R	10996582	10998051	1.064357757568	10997347	0.92815545026	FBgn0034021	349	FBgn0019968	49754
1215	3L	3290531	3292318	1.064227581024	3291329	0.950389544169	FBgn0035432	4075	FBgn0035436	11760
1216	2R	16050730	16052277	1.064114570618	16051441	0.930697619915	FBgn0034513	0	FBgn0034513	0
1217	X	8282473	8284020	1.063550949097	8283158	0.882425925311	FBgn0030038	842	FBgn0030038	842
1218	2L	11003048	11004727	1.063070774078	11003910	1.064424514771	FBgn0015756	279	FBgn0032329	7175
1219	2L	543164	545203	1.062715053558	544405	0.831539322348	FBgn0031260	222	FBgn0031260	222
1220	3R	23019311	23020879	1.062335968018	23019999	1.053915977478	FBgn0004197	283	FBgn0005696	44816
1221	3R	5058853	5059917	1.062189102173	5059431	0.666193138469	FBgn0003165	3973	FBgn0000412	6945
1222	3R	12724419	12726543	1.062097072601	12725709	0.835987895727	FBgn0015350	20259	FBgn0082171	43672
1223	3R	21453783	21455996	1.061839103699	21454595	0.914057864083	FBgn0039349	1952	FBgn0039350	8954
1224	2L	16226673	16228451	1.060457229614	16227543	0.930690129598	FBgn0028859	2553	FBgn0028897	30509
1225	2R	11349232	11351415	1.060390949249	11350056	0.992771201664	FBgn0003130	418	FBgn0050085	33952
1226	2L	12662039	12663737	1.059833049774	12662846	0.92147564888	FBgn0004394	5017	FBgn0032445	30177
1227	2R	2269072	2270649	1.059306144714	2269805	0.835525905385	FBgn0033101	894	FBgn0022224	52445
1228	2L	7511485	7513314	1.059255599976	7512545	1.044640905717	FBgn0011283	15185	FBgn0053529	31878
1229	X	19597111	19598832	1.05827999115	19597980	0.716569125652	FBgn0031070	1720	FBgn0031070	1720
1230	2R	8997754	8999774	1.058173656464	8998856	0.89848055559	FBgn0000119	269	FBgn0000119	269
1231	3L	14543729	14545101	1.05814409256	14544343	0.804149347193	FBgn0040811	10954	FBgn0028418	18320
1232	2R	19704580	19706122	1.057970046997	19705268	1.015152454376	FBgn0034989	214	FBgn0034987	9311
1233	3L	22095922	22098221	1.057919502258	22097271	0.897472858429	FBgn0037152	1997	FBgn0000100	87388
1234	3L	12302204	12303778	1.05739068985	12302959	0.844191678365	FBgn0052105	224	FBgn0052100	61460
1235	3R	19694407	19695877	1.057269096375	19695084	0.916539136101	FBgn0004185	9732	FBgn0004185	9732
1236	X	4053919	4057483	1.056433200836	4056567	0.941406137803	FBgn0000635	5240	FBgn0026080	93888
1237	X	13060965	13062678	1.055678367615	13061763	1.004036230199	FBgn0052639	8697	FBgn0052639	8697
1238	3L	13093361	13095218	1.055428028107	13094239	0.954264696907	FBgn0010452	6019	FBgn0010452	6019
1239	3R	17629047	17630486	1.055306911469	17629700	0.885782802806	FBgn0013759	18664	FBgn0004493	132228
1240	3L	815489	817434	1.055183410645	816450	0.817257656771	FBgn0035162	484	FBgn0035162	484
1241	3L	13022841	13024776	1.055124282837	13023963	0.812205433846	FBgn0036342	2992	FBgn0036342	2992
1242	X	10990311	10996358	1.054408073425	10992097	1.100163571975	FBgn0020255	1710	FBgn0020255	1710
1243	3L	15502692	15504461	1.054403781891	15503597	0.800187784083	FBgn0004396	2924	FBgn0036503	21312
1244	2L	3820964	3824392	1.053286552429	3822731	0.922227943645	FBgn0003430	2949	FBgn0003430	2949
1245	X	3204339	3205837	1.052410125732	3205048	0.767310407427	FBgn0000472	24291	FBgn0000472	24291
1246	X	5500786	5502270	1.052234649658	5501265	0.734147787094	FBgn0029780	301	FBgn0029783	9941
1247	3R	8837020	8839454	1.052164077759	8838530	0.950309276581	FBgn0020496	1142	FBgn0038109	2913
1248	2R	10442279	10443862	1.051757574081	10443074	0.968576937914	FBgn0033983	5089	FBgn0033987	35103
1249	3R	12098108	12099846	1.05161190033	12099259	0.832458883524	FBgn0011253	1083	FBgn0011253	1083
1250	2R	5484940	5487949	1.051520347595	5485818	0.942894290475	FBgn0033471	2856	FBgn0027619	5045
1251	X	2987339	2988868	1.05105137825	2988234	0.825473159552	FBgn0004647	2794	FBgn0004647	2794
1252	3R	17959134	17960860	1.051028728485	17959985	1.029862179476	FBgn0051163	405	FBgn0053335	30755
1253	X	7144410	7147186	1.050652503967	7145427	0.961881548166	FBgn0024250	7750	FBgn0024250	7750
1254	2R	14807385	14808850	1.05054473877	14807986	0.741491675377	FBgn0034431	555	FBgn0034430	920
1255	3L	14909339	14910390	1.050103664398	14909532	0.938027699788	FBgn0040809	19	FBgn0040809	19
1256	2R	6970931	6973144	1.050102233887	6971563	0.88929989934	FBgn0000581	3439	FBgn0000581	3439
1257	X	3228508	3230122	1.050096511841	3229379	0.927113882701	FBgn0000472	40	FBgn0000472	40
1258	X	17082264	17085013	1.049815654755	17084346	0.746106505394	FBgn0030835	898	FBgn0000163	89470
1259	3R	9808746	9811916	1.049519538879	9809692	1.029070573695	FBgn0015270	19053	FBgn0038196	52195
1260	2R	13385178	13387598	1.049422264099	13385824	0.916675539578	FBgn0034282	1049	FBgn0034282	1049
1261	X	8977009	8980664	1.049123764038	8978030	0.904846191406	FBgn0030090	2209	FBgn0030092	16250
1262	X	6191636	6194169	1.048443317413	6192377	0.679556655884	FBgn0029867	38	FBgn0029868	3258
1263	2R	18191542	18192964	1.04789352417	18192096	0.941666490891	FBgn0020257	4459	FBgn0020257	4459
1264	2R	16342998	16344689	1.047297954559	16343946	0.895556477939	FBgn0011674	300	FBgn0016984	3950
1265	2R	3472150	3475691	1.047258853912	3474859	0.852924907909	FBgn0027548	560	FBgn0027548	560
1266	2R	4434702	4435985	1.047006607056	4435383	0.652277441586	FBgn0033349	782	FBgn0033349	782
1267	2L	12617985	12619587	1.046949386597	12618826	0.861274909973	FBgn0002970	478	FBgn0002970	478
1268	2L	10544945	10548554	1.046716690063	10545938	0.77943661809	FBgn0051721	1057	FBgn0032268	21352
1269	3L	244886	248964	1.046700954437	247497	0.922809898853	FBgn0035121	413	FBgn0035121	413
1270	2R	9972303	9973926	1.045570373535	9973058	1.01777528127	FBgn0033939	541	FBgn0013725	25860
1271	3L	22068137	22071037	1.045507907867	22070099	0.947663980372	FBgn0037153	142	FBgn0000100	60216
1272	X	3011429	3012832	1.04519701004	3012053	0.857875168324	FBgn0028746	17225	FBgn0028746	17225
1273	2R	4790099	4792220	1.0447306633	4791005	0.743957579136	FBgn0020621	5905	FBgn0033400	7437
1274	3R	3992071	3994266	1.044485092163	3992770	0.709640649649	FBgn0001138	14394	FBgn0037550	40715
1275	4	853814	855336	1.044153690338	854522	0.866335582733	FBgn0039938	259	FBgn0039930	195087
1276	3R	17369062	17371106	1.043368339539	17370167	0.778819190131	FBgn0038891	12278	FBgn0013984	36084
1277	3R	4741103	4742432	1.04287147522	4741677	0.575705885887	FBgn0003177	15301	FBgn0037644	29049
1278	3R	19742720	19744339	1.042868614197	19743461	0.872265550825	FBgn0016754	5234	FBgn0015282	13786
1279	3L	18149762	18152149	1.042148590088	18151076	0.94927183787	FBgn0003997	180	FBgn0020300	46413
1280	X	1491903	1493420	1.042140960693	1492470	0.720930969014	FBgn0029584	16007	FBgn0023530	32965
1281	X	6893637	6895638	1.042088985443	6894465	0.840517133474	FBgn0004143	192	FBgn0029931	8621
1282	3R	9623334	9625725	1.041114807129	9624926	0.704643011093	FBgn0051331	934	FBgn0053327	13915
1283	2L	12472554	12474001	1.041039466858	12473082	0.706073059755	FBgn0032437	19400	FBgn0040286	38417
1284	2L	6373093	6377445	1.040484428406	6374118	0.918847560883	FBgn0043854	1703	FBgn0043854	1703
1285	3R	23098170	23099741	1.040150642395	23098968	0.882101451649	FBgn0002441	27	FBgn0039505	458
1286	3L	13372913	13376172	1.03950214386	13375270	0.978299395243	FBgn0002573	198	FBgn0036351	19980
1287	2L	18557961	18559606	1.039012432098	18558879	0.90272462368	FBgn0032686	222	FBgn0032682	77463
1288	2R	12660685	12661429	1.038724422455	12660812	0.760363578796	FBgn0065047	295	FBgn0050235	649
1289	3R	5698308	5702385	1.038603305817	5699923	0.986994014067	FBgn0040536	940	FBgn0065050	95717
1290	X	11651104	11655233	1.038318634033	11651798	0.73180732131	FBgn0030336	1330	FBgn0030350	69419
1291	X	19449913	19453598	1.03804063797	19451359	0.755107318654	FBgn0031041	1107	FBgn0031041	1107
1292	X	2011302	2015813	1.037975311279	2014493	0.85424118042	FBgn0004655	646	FBgn0000377	91644
1293	X	4221701	4223574	1.037970304489	4222643	0.816784445445	FBgn0029707	4066	FBgn0029714	174561
1294	3L	16751308	16752558	1.037447452545	16751862	0.637542584363	FBgn0025582	386	FBgn0025582	386
1295	X	17590824	17593434	1.037307262421	17591860	0.761670053005	FBgn0024184	11460	FBgn0030866	18649
1296	3R	19747558	19749251	1.037189483643	19748433	0.93135613203	FBgn0016754	262	FBgn0015282	8814
1297	3L	14719554	14721674	1.037026882172	14720542	0.820935752657	FBgn0013263	5766	FBgn0036449	31140
1298	X	4460737	4463300	1.036973953247	4461390	0.862749874592	FBgn0003053	1416	FBgn0029718	31724
1299	X	20863084	20866158	1.036792755127	20864537	0.889280235066	FBgn0031150	146	FBgn0031144	21911
1300	3R	1153286	1155040	1.036718845367	1153907	0.709582356846	FBgn0013576	7719	FBgn0037310	28040
1301	X	16516683	16518615	1.036642074585	16517630	0.736884790308	FBgn0000152	202	FBgn0030766	42788
1302	X	2071096	2074706	1.036508083344	2074111	0.544651925564	FBgn0053548	4180	FBgn0000377	32026
1303	3R	2174492	2178325	1.03621673584	2177459	0.815523708568	FBgn0014001	839	FBgn0053097	16551
1304	3L	18637226	18639170	1.036150932312	18638373	0.865646979388	FBgn0042134	75	FBgn0036800	50420
1305	3L	15630464	15632352	1.035781860352	15631507	0.933768332005	FBgn0014851	5000	FBgn0041160	33601
1306	3R	6089027	6092079	1.035773277283	6090332	0.952877457937	FBgn0037804	304	FBgn0037802	2870
1307	3L	8987045	8988835	1.035629749298	8987946	0.844421835507	FBgn0035955	4148	FBgn0035954	8801
1308	2L	8385488	8387928	1.035475730896	8387298	0.825883136076	FBgn0041717	2426	FBgn0032036	2831
1309	2R	20110537	20112388	1.03537607193	20111426	0.838769688326	FBgn0035035	214	FBgn0035032	4005
1310	3R	20097768	20099924	1.035050868988	20098471	0.862167638891	FBgn0029146	282	FBgn0051130	7490
1311	3L	15301106	15303291	1.035007953644	15301840	0.846007794142	FBgn0036494	119	FBgn0036494	119
1312	X	20001669	20004151	1.034889698029	20002468	0.929898542516	FBgn0031093	1194	FBgn0031093	1194
1313	2L	1884113	1887510	1.033836364746	1886730	0.864834606647	FBgn0031374	1746	FBgn0031357	176264
1314	2R	3838521	3839851	1.033730506897	3839123	0.663137215834	FBgn0050358	7463	FBgn0010109	94983
1315	3R	11067848	11072233	1.03311252594	11069468	0.979976345511	FBgn0001219	1101	FBgn0001219	1101
1316	3R	24160707	24163327	1.032566070557	24161869	1.002549115349	FBgn0039579	1629	FBgn0039580	3621
1317	2L	17747783	17749253	1.032467842102	17748520	0.951029805576	FBgn0015609	13070	FBgn0032646	251482
1318	2R	20517197	20520944	1.032291889191	20518395	0.951607346535	FBgn0005634	678	FBgn0005634	678
1319	2R	19214369	19216116	1.032002449036	19215374	0.777038798613	FBgn0002174	912	FBgn0002174	912
1320	2L	10425243	10427609	1.031754970551	10426691	0.74150390625	FBgn0010083	100	FBgn0010083	100
1321	X	19594009	19596744	1.031729221344	19595958	0.931052625179	FBgn0031070	302	FBgn0031070	302
1322	2L	6178409	6180468	1.031587600708	6179555	0.768136389115	FBgn0040951	10916	FBgn0031782	51793
1323	2L	22011236	22012916	1.031556606293	22012089	0.908304831561	FBgn0028979	4461	FBgn0032979	144665
1324	2L	4591471	4592751	1.031304836273	4592033	0.738077322642	FBgn0053196	70	FBgn0000227	92426
1325	2R	9654635	9657859	1.030859708786	9656253	0.874041182654	FBgn0040752	552	FBgn0040751	17058
1326	2L	19933353	19935708	1.030802726746	19934894	0.871051451739	FBgn0032831	6400	FBgn0019686	122512
1327	X	18696976	18702603	1.030637264252	18697718	0.979078685536	FBgn0030970	65	FBgn0030970	65
1328	3R	2487874	2489720	1.030583381653	2488924	0.905497214373	FBgn0024912	3102	FBgn0026567	5320
1329	3R	20695569	20696965	1.030562400818	20696343	0.828934669495	FBgn0015625	274	FBgn0015625	274
1330	3R	6506027	6507884	1.030281066895	6506832	0.804581754348	FBgn0037819	1933	FBgn0001235	42446
1331	X	16621453	16622918	1.030134677887	16622117	0.717484176159	FBgn0030788	424	FBgn0030788	424
1332	X	1332901	1341012	1.030040740967	1339879	0.911608874798	FBgn0003517	355	FBgn0003517	355
1333	2L	8508353	8512062	1.029124259949	8510409	0.837644380682	FBgn0032050	1426	FBgn0032050	1426
1334	3R	2979929	2982302	1.028897762299	2981517	0.855572509766	FBgn0037481	619	FBgn0037481	619
1335	X	19534022	19535981	1.028790473938	19534732	0.886627451579	FBgn0031060	958	FBgn0031057	17047
1336	X	12492332	12495329	1.028376102448	12493088	0.917269706726	FBgn0011837	211	FBgn0053963	311
1337	2L	8143937	8146337	1.027965545654	8145414	0.812550246716	FBgn0051606	2216	FBgn0051607	3536
1338	3R	12502848	12504610	1.027836322784	12503767	0.857966065407	FBgn0051498	13140	FBgn0015019	30438
1339	X	10569677	10571331	1.027165412903	10570508	0.921458516802	FBgn0003204	19216	FBgn0052672	43045
1340	3R	12773589	12775256	1.027015686035	12774338	0.75316286087	FBgn0000015	23620	FBgn0038471	92068
1341	X	22057940	22059097	1.026111602783	22058821	0.966304461161	FBgn0000719	238	FBgn0031186	400836
1342	X	18940184	18941601	1.025566577911	18940964	0.770206642151	FBgn0030983	17249	FBgn0027603	101157
1343	3R	15160595	15162042	1.025424957275	15161260	0.845084031423	FBgn0000463	9325	FBgn0000463	9325
1344	3L	15294366	15295994	1.025001525879	15295183	0.965861320496	FBgn0036494	6776	FBgn0036494	6776
1345	3R	20084194	20086567	1.02414226532	20085272	0.942931592464	FBgn0051130	5709	FBgn0051130	5709
1346	X	10892285	10894083	1.024022102356	10893086	0.952640252955	FBgn0030257	3110	FBgn0028686	77320
1347	3R	14483935	14485514	1.023957252502	14484748	0.958391393934	FBgn0051224	215	FBgn0027841	366
1348	3L	11467873	11469081	1.023921966553	11468309	0.704762578011	FBgn0036165	6802	FBgn0036165	6802
1349	3R	7952668	7955276	1.023831367493	7954415	0.927033364773	FBgn0037992	496	FBgn0037992	496
1350	3R	1076604	1077952	1.022873878479	1077251	0.884200797361	FBgn0037303	217	FBgn0051538	26306
1351	X	2781706	2783005	1.022730827332	2782299	0.715598848131	FBgn0025644	1026	FBgn0024978	193958
1352	2L	18140166	18142481	1.022619247437	18141792	0.989175291622	FBgn0041184	6547	FBgn0041184	6547
1353	X	12575938	12578611	1.022517681122	12576531	0.701915454865	FBgn0024308	151	FBgn0053963	83132
1354	3L	18289877	18291326	1.022491455078	18290739	0.872973060608	FBgn0015946	21066	FBgn0011706	72923
1355	3R	12238935	12240429	1.022445678711	12239641	0.833877265453	FBgn0003513	10236	FBgn0044826	39909
1356	3R	1371757	1374182	1.022197246552	1373351	0.847300417283	FBgn0037336	139	FBgn0037342	20981
1357	2R	8557410	8559431	1.022186279297	8558701	0.842982947826	FBgn0033788	4494	FBgn0005624	61805
1358	3L	18759967	18762241	1.021958351135	18761314	0.907767232259	FBgn0001078	2676	FBgn0036815	25118
1359	3L	6877304	6878822	1.021589756012	6878011	0.812933557174	FBgn0041194	10794	FBgn0001104	75989
1360	2L	13665056	13666825	1.02122592926	13665952	0.942744142869	FBgn0028527	424	FBgn0028546	24681
1361	2R	19570646	19572029	1.021148204803	19571361	0.816621275509	FBgn0025806	708	FBgn0025806	708
1362	X	13590514	13592095	1.020693778992	13591115	0.871498511388	FBgn0020909	1	FBgn0030521	25003
1363	2R	13814061	13815792	1.020434379578	13814961	0.908687233925	FBgn0034326	640	FBgn0034326	640
1364	X	10317225	10320181	1.020376205444	10318952	1.07190283607	FBgn0030205	149	FBgn0083167	12987
1365	3R	26579895	26581926	1.020132064819	26580984	1.030380249023	FBgn0039801	8974	FBgn0003720	97053
1366	X	20065374	20066772	1.019632816315	20065968	0.737961649895	FBgn0031099	1838	FBgn0031098	3803
1367	3R	8522866	8525255	1.01945400238	8524663	0.638702899218	FBgn0016693	1619	FBgn0038071	50881
1368	X	19032439	19033530	1.018537759781	19032941	0.68504858017	FBgn0030997	2773	FBgn0027603	9180
1369	3L	11092146	11098963	1.017720222473	11097521	0.795554890352	FBgn0052078	213	FBgn0036136	373
1370	3R	18705141	18706858	1.017391204834	18706024	0.932802424711	FBgn0017590	19000	FBgn0039013	153402
1371	3R	26745909	26747848	1.0173869133	26746723	1.040501594543	FBgn0020912	8113	FBgn0003720	68686
1372	3L	11225110	11228993	1.017271995544	11226261	0.959842175245	FBgn0041094	5	FBgn0041094	5
1373	2L	12025934	12028716	1.016977787018	12027630	0.780329851004	FBgn0010497	190	FBgn0032398	13052
1374	2R	14202525	14204419	1.016486167908	14203586	0.88997815637	FBgn0034376	107	FBgn0023214	15191
1375	3R	26212048	26215373	1.015833854675	26213692	0.911578963785	FBgn0015221	138	FBgn0039764	35862
1376	3R	11422975	11424528	1.015697479248	11423830	0.752707144793	FBgn0038351	34775	FBgn0053207	68078
1377	X	17153577	17155097	1.015613555908	17154457	0.578184477488	FBgn0004854	5939	FBgn0000163	159581
1378	X	11587734	11588779	1.015513420105	11588171	0.644905328751	FBgn0002577	38	FBgn0030328	35370
1379	X	10772123	10773785	1.015498638153	10772864	0.864835993449	FBgn0030251	247	FBgn0030241	72772
1380	2L	5541273	5544288	1.015440940857	5543370	0.831188426298	FBgn0002525	843	FBgn0002525	843
1381	X	2481541	2482986	1.01494884491	2482279	0.750112652779	FBgn0040335	1105	FBgn0003371	7827
1382	2L	2201786	2203449	1.014903068542	2202541	0.802563309669	FBgn0051668	3888	FBgn0031395	10169
1383	2R	2504541	2506102	1.014605522156	2505309	0.891150534153	FBgn0050159	810	FBgn0033107	178436
1384	X	11625858	11628188	1.014228820801	11627534	0.706001249949	FBgn0000259	1062	FBgn0030328	74733
1385	X	7404095	7405745	1.014139175415	7404903	0.877942721049	FBgn0029951	14931	FBgn0027553	168655
1386	2L	5579388	5580715	1.013732910156	5579972	0.778997987509	FBgn0031722	1144	FBgn0031718	28946
1387	X	13202104	13204472	1.012797355652	13202804	0.74266409874	FBgn0030477	667	FBgn0052634	13833
1388	2L	5546382	5547842	1.012545108795	5547175	0.785957616918	FBgn0031717	28	FBgn0031718	3851
1389	X	2837972	2839692	1.012392044067	2838748	0.948818683624	FBgn0003285	8760	FBgn0004647	152280
1390	X	17488518	17493508	1.011554718018	17492710	0.766634047031	FBgn0003471	1352	FBgn0030855	22490
1391	3R	25080493	25082085	1.010902404785	25081307	0.885663181543	FBgn0003525	195	FBgn0003525	195
1392	X	20305631	20306934	1.010439872742	20306299	0.646948337555	FBgn0031118	4517	FBgn0040649	9443
1393	X	4352829	4354379	1.010356903076	4353572	0.826004364911	FBgn0040910	7279	FBgn0029714	43632
1394	2L	12615703	12617162	1.009613513947	12616363	0.769584431368	FBgn0002970	1985	FBgn0002970	1985
1395	2R	12906862	12908254	1.008978843689	12907489	0.794484869639	FBgn0011879	411	FBgn0034214	34853
1396	3L	181631	184561	1.008326530457	182902	0.701113728916	FBgn0035106	783	FBgn0035107	810
1397	X	19041051	19044674	1.008162498474	19041698	0.916768137614	FBgn0027603	423	FBgn0027603	423
1398	X	8749992	8754539	1.0081615448	8752631	0.798747455373	FBgn0040930	320	FBgn0030086	181918
1399	X	20201643	20204504	1.008052825928	20202552	0.933775284711	FBgn0027334	425	FBgn0027334	425
1400	2L	866800	868860	1.007821083069	867548	0.892197698355	FBgn0029095	804	FBgn0020305	2363
1401	2L	531155	532514	1.007666110992	531830	0.659643054008	FBgn0003963	8363	FBgn0003963	8363
1402	X	17692600	17696942	1.00754737854	17694288	0.84976942399	FBgn0030877	456	FBgn0030878	577
1403	3L	15889088	15890791	1.007514953613	15890190	0.84881195426	FBgn0036544	13471	FBgn0000489	29866
1404	2R	17059108	17061874	1.007465362549	17061218	0.83342653513	FBgn0050283	13063	FBgn0010415	72468
1405	2L	3579128	3581649	1.007369995117	3580935	0.786045635448	FBgn0004892	169	FBgn0002985	25813
1406	X	7013994	7015658	1.007206916809	7014753	0.856292808757	FBgn0047092	19667	FBgn0029933	71464
1407	2R	18713600	18715306	1.007092952728	18714374	0.985400855541	FBgn0034834	4765	FBgn0003062	132054
1408	3R	22361347	22363450	1.006995201111	22362276	0.93427289327	FBgn0026178	208	FBgn0039449	180831
1409	2R	13230737	13232951	1.006918907166	13231593	0.908191382885	FBgn0028494	2597	FBgn0063386	13628
1410	X	20473180	20475946	1.006487846375	20473912	0.748281121254	FBgn0031127	5086	FBgn0003300	31205
1411	3R	19606492	19610944	1.006186962128	19607582	0.90282758077	FBgn0015513	74	FBgn0015513	74
1412	2R	6053053	6055161	1.005870342255	6053620	0.640519703136	FBgn0005630	1455	FBgn0004399	16097
1413	X	13852235	13854181	1.005355358124	13852920	0.79504998525	FBgn0011951	1771	FBgn0027537	196180
1414	X	440339	441882	1.004811286926	441105	0.795714497566	FBgn0003986	6758	FBgn0003986	6758
1415	3R	2561003	2562580	1.004748821259	2561865	0.86154282093	FBgn0051481	5920	FBgn0004054	7997
1416	2R	12908954	12910284	1.004601478577	12909479	0.659343158498	FBgn0010620	20	FBgn0034214	32863
1417	3R	17381185	17385144	1.004483222961	17382802	0.8419847829	FBgn0002941	202	FBgn0013984	23449
1418	3L	10982110	10985404	1.004128456116	10982956	0.902562365812	FBgn0013469	185	FBgn0036118	52630
1419	2L	9917060	9919660	1.003890514374	9917803	0.868320792913	FBgn0025700	362	FBgn0024285	4896
1420	2R	15549551	15551212	1.003804683685	15550423	0.774796990787	FBgn0034480	30573	FBgn0004364	75951
1421	X	14460572	14462065	1.003437042236	14461446	0.85926809907	FBgn0030574	24929	FBgn0015773	26322
1422	3L	18139645	18141370	1.00323343277	18140487	0.954395855174	FBgn0003997	10409	FBgn0020300	35824
1423	3L	12670061	12671185	1.003200769424	12670600	0.605314795176	FBgn0014343	2905	FBgn0036306	58104
1424	2R	6051405	6052802	1.003058671951	6052254	0.61349327424	FBgn0005630	2821	FBgn0004399	17463
1425	2R	13667364	13668963	1.00287771225	13668290	0.812510827008	FBgn0000057	1723	FBgn0022238	4765
1426	X	15332331	15333660	1.002048969269	15332921	0.707808550666	FBgn0067708	8991	FBgn0030659	83888
1427	X	15513185	15514664	1.001857280731	15513957	0.914065241814	FBgn0030666	4519	FBgn0030671	24105
1428	X	12486887	12488834	1.001837730408	12487611	0.794722813826	FBgn0015024	109	FBgn0015024	109
1429	3R	10415694	10418254	1.001741409302	10416553	0.751979883979	FBgn0020299	1632	FBgn0020299	1632
1430	3L	525756	528342	1.001326084137	526603	0.753916628221	FBgn0035142	1	FBgn0035141	155
1431	3R	16399021	16404089	1.001088142395	16399930	0.943752401015	FBgn0038806	2800	FBgn0038805	2811
1432	3L	16552887	16554517	1.0006275177	16553475	0.862083631403	FBgn0002283	299	FBgn0002283	299
1433	X	4928451	4931126	1.000463008881	4929035	0.69370803237	FBgn0052767	929	FBgn0004368	144666
1434	2R	7633155	7635919	1.000413894653	7634763	0.783821855273	FBgn0033681	16	FBgn0027504	32201
1435	3R	4751801	4754382	1.000398635864	4753574	0.828386222615	FBgn0003177	3404	FBgn0037644	17152
1436	X	17085378	17087209	1.000284194946	17086250	0.866362243891	FBgn0000630	168	FBgn0000163	91374
1437	3R	1041480	1045994	0.999776363373	1043962	0.727810074301	FBgn0000340	815	FBgn0000340	815
1438	X	8070489	8071701	0.999636650085	8071069	0.645052228655	FBgn0030025	14851	FBgn0030028	45571
1439	2R	5790063	5791384	0.999593734741	5790714	0.886162638664	FBgn0033504	9878	FBgn0033522	150811
1440	3L	5767096	5770054	0.999513626099	5767680	0.656631890465	FBgn0035637	458	FBgn0035637	458
1441	3L	7354371	7356200	0.999480247498	7355498	0.624837061938	FBgn0052380	34	FBgn0016983	302
1442	3L	1444682	1448097	0.999475717545	1445694	0.917793124914	FBgn0004635	1630	FBgn0004635	1630
1443	3L	5738489	5740490	0.999298095703	5739276	0.734303614672	FBgn0035630	377	FBgn0035630	377
1444	X	10463292	10464841	0.999035835266	10463943	0.762311322348	FBgn0030220	140	FBgn0052680	124988
1445	2R	12297940	12300949	0.998634338379	12300038	0.603035057292	FBgn0034158	1484	FBgn0025832	70163
1446	2R	656985	657682	0.99862575531	657644	0.838733990987	FBgn0033010	5559	FBgn0033015	143830
1447	3L	18181365	18182932	0.998554706573	18182213	0.874980589923	FBgn0036782	15115	FBgn0020300	77550
1448	X	5599413	5602229	0.997671604156	5600242	0.805719166994	FBgn0029800	122	FBgn0029800	122
1449	2L	4362853	4365280	0.996978759766	4363814	0.932233691216	FBgn0026319	8176	FBgn0026319	8176
1450	3R	18724020	18725716	0.996817588806	18724909	0.705569435568	FBgn0017590	115	FBgn0039013	172287
1451	X	382827	387556	0.996683597565	385787	0.836521176731	FBgn0024983	1326	FBgn0000570	5745
1452	2L	3831794	3837348	0.996586799622	3834130	0.89502845091	FBgn0004567	2712	FBgn0004567	2712
1453	X	8436803	8440542	0.995924949646	8439678	0.868778116563	FBgn0040929	2052	FBgn0030054	11860
1454	3R	19613794	19615603	0.995891571045	19614672	0.891085594893	FBgn0015513	7164	FBgn0015513	7164
1455	2R	8487108	8488525	0.995784759521	8487955	0.757492764791	FBgn0005624	8941	FBgn0005624	8941
1456	X	19515317	19519860	0.995203018188	19517372	0.959351837635	FBgn0043903	81	FBgn0031057	313
1457	X	19409212	19414008	0.994643211365	19412320	0.779056280851	FBgn0031030	1426	FBgn0031032	5259
1458	3L	5808263	5811052	0.994435787201	5809658	0.919248008728	FBgn0003984	9903	FBgn0035640	22628
1459	X	11458878	11460474	0.993817806244	11459635	0.906791836023	FBgn0004370	145	FBgn0030322	6043
1460	2L	7532046	7534955	0.993639469147	7532851	0.915621161461	FBgn0053529	11572	FBgn0053529	11572
1461	3R	11491354	11495761	0.993116378784	11494880	0.845244884491	FBgn0053207	2972	FBgn0053207	2972
1462	3L	8363367	8364620	0.993101119995	8363968	0.750472629772	FBgn0035886	1521	FBgn0035878	43691
1463	3L	18136362	18139292	0.992914438248	18138530	0.69307229254	FBgn0036781	10756	FBgn0020300	33867
1464	3L	13049803	13053344	0.99277639389	13051542	0.894691579482	FBgn0036345	9694	FBgn0036342	30571
1465	2R	16423445	16424882	0.992606163025	16424116	0.753953679403	FBgn0020617	246	FBgn0034565	61703
1466	2L	17561409	17562780	0.992263317108	17562069	0.664399511674	FBgn0067341	286	FBgn0032646	65031
1467	3L	10261737	10264124	0.991917610168	10263405	0.800783662235	FBgn0036080	16254	FBgn0000629	348672
1468	3R	25846853	25848991	0.991033554077	25848055	0.856030517154	FBgn0039738	75	FBgn0001281	16405
1469	3L	7128513	7131247	0.990950584412	7130407	1.024563259549	FBgn0028383	613	FBgn0028383	613
1470	2L	16275268	16276222	0.990893363953	16276174	1.022743966844	FBgn0001994	7483	FBgn0001994	7483
1471	2R	19363681	19365233	0.990443706512	19364360	0.762102365494	FBgn0034918	174	FBgn0024234	5177
1472	2R	1707313	1709296	0.990073204041	1708109	0.719482094049	FBgn0033069	74	FBgn0033068	4714
1473	2R	13716835	13718390	0.989765167236	13717613	0.799849846784	FBgn0050114	5005	FBgn0000658	30013
1474	2L	21619679	21621817	0.989683151245	21620886	0.875687599182	FBgn0023416	694	FBgn0022893	3365
1475	2L	19322040	19324120	0.989624977112	19322932	0.946346339057	FBgn0032769	26697	FBgn0024245	36221
1476	3R	10471935	10475897	0.989608287811	10475211	0.722274112701	FBgn0026578	6212	FBgn0026578	6212
1477	2L	131324	133787	0.989229679108	132813	1.00933110714	FBgn0001142	753	FBgn0031227	22508
1478	X	6132082	6134583	0.98902797699	6133158	0.789380073547	FBgn0026015	42	FBgn0029857	232
1479	3L	12407590	12409937	0.988619804382	12408794	0.758588343859	FBgn0036285	2179	FBgn0027936	69455
1480	2L	21781924	21783413	0.988359451294	21782902	0.664689451456	FBgn0051612	136	FBgn0003866	33286
1481	X	19695001	19701095	0.98818397522	19697339	0.75885999904	FBgn0031077	2122	FBgn0031079	11351
1482	3L	19108389	19110046	0.987197875977	19109188	0.754995093626	FBgn0052203	7438	FBgn0016797	26697
1483	3R	24713365	24715982	0.987024307251	24715157	0.943289438883	FBgn0053203	434	FBgn0053553	1356
1484	2L	522628	524596	0.986958503723	523676	0.937721196343	FBgn0003963	209	FBgn0003963	209
1485	2R	19061304	19064196	0.986946582794	19062929	0.695783979752	FBgn0034878	611	FBgn0034878	611
1486	X	17146232	17149894	0.986445426941	17147486	0.620339274406	FBgn0004854	1032	FBgn0000163	152610
1487	2L	3541104	3542736	0.985842704773	3541885	0.753940470078	FBgn0024244	2634	FBgn0031549	11599
1488	3R	177451	179115	0.985498428345	178167	0.848748431486	FBgn0001204	5795	FBgn0001204	5795
1489	2R	1267930	1269304	0.985414028168	1268414	0.800188392401	FBgn0033039	158	FBgn0033035	63172
1490	2R	18068365	18070075	0.985228538513	18069291	0.723157628377	FBgn0003175	355	FBgn0034743	44412
1491	3R	13873403	13876637	0.985076904297	13875883	0.71858742502	FBgn0010389	2823	FBgn0010389	2823
1492	3L	3053405	3055674	0.98456287384	3053805	0.89164853096	FBgn0052486	566	FBgn0003938	20528
1493	2L	10334220	10335530	0.983826637268	10334962	0.653130308787	FBgn0032223	1048	FBgn0032222	3499
1494	X	452995	454407	0.983735561371	453719	0.837509996751	FBgn0003986	5856	FBgn0003986	5856
1495	3L	7388994	7390834	0.983627319336	7390059	0.634889097775	FBgn0063083	9789	FBgn0014011	19067
1496	3R	6599945	6600921	0.983139038086	6600422	0.554046662649	FBgn0020439	2661	FBgn0010252	9682
1497	3L	9434626	9438481	0.982689857483	9436509	0.923726137947	FBgn0052043	1485	FBgn0052043	1485
1498	2R	18580601	18582404	0.982394695282	18581664	0.52771371603	FBgn0065073	96	FBgn0065073	96
1499	3R	22624307	22625819	0.982375144958	22625006	0.811299043543	FBgn0003717	241	FBgn0027889	67523
1500	3R	19120435	19121776	0.981978416443	19121082	0.720115125179	FBgn0039071	5171	FBgn0039067	37303
1501	X	18844915	18847637	0.98183631897	18846780	0.76878657937	FBgn0040885	37862	FBgn0030974	119210
1502	3R	683026	686683	0.981639862061	683916	0.825078852036	FBgn0003002	5381	FBgn0003002	5381
1503	2R	3761562	3764334	0.981249332428	3762436	0.86474571228	FBgn0033277	3633	FBgn0010109	18296
1504	3R	277854	280187	0.981211662292	279218	0.918138921261	FBgn0051522	182	FBgn0037250	19487
1505	2R	15371929	15373684	0.981132507324	15373054	0.792810678482	FBgn0043532	9925	FBgn0011849	130660
1506	3L	9353365	9354812	0.981081008911	9354116	0.738986521959	FBgn0001227	730	FBgn0011769	9132
1507	3R	2693242	2694982	0.980617046356	2694042	0.859207433813	FBgn0001077	3996	FBgn0001077	3996
1508	2L	8147960	8149330	0.98052406311	8148682	0.775234603882	FBgn0051607	268	FBgn0051607	268
1509	X	485039	487674	0.980237007141	485741	0.633639752865	FBgn0002579	542	FBgn0002579	542
1510	3L	14599182	14600780	0.980079650879	14600025	0.781048446894	FBgn0041604	2146	FBgn0028418	74002
1511	2R	20576470	20578133	0.980027198792	20577413	0.779919736526	FBgn0050198	6192	FBgn0001148	7833
1512	X	15717975	15719833	0.979908466339	15718800	0.572464734316	FBgn0030702	2423	FBgn0030703	5229
1513	2L	7854644	7855847	0.979780673981	7855153	0.60655516386	FBgn0031955	1852	FBgn0020618	27901
1514	2R	9995517	9997898	0.97977399826	9997116	0.8859798207	FBgn0001332	1050	FBgn0013725	49918
1515	X	4050594	4051925	0.979532241821	4051230	0.547420533498	FBgn0000635	97	FBgn0026080	88551
1516	2R	16132387	16134265	0.979127407074	16133335	0.789421463013	FBgn0034527	31	FBgn0046816	12391
1517	2L	7094133	7095941	0.978993415833	7094919	0.852617740631	FBgn0031888	10285	FBgn0031886	29086
1518	3L	21231595	21233426	0.978142738342	21232498	0.843755841255	FBgn0000551	854	FBgn0037066	12594
1519	3L	4605647	4608637	0.978140354156	4607767	0.964146886553	FBgn0015805	203	FBgn0015805	203
1520	X	8023034	8024544	0.977951049805	8023837	0.755870374044	FBgn0003349	52	FBgn0030003	48874
1521	X	8619712	8622572	0.977878570557	8620587	0.785765139262	FBgn0026411	30424	FBgn0030061	60400
1522	X	1550118	1552349	0.977791786194	1550844	0.7496984303	FBgn0023130	1201	FBgn0023130	1201
1523	3R	8452216	8454339	0.977449417114	8453269	0.772579461336	FBgn0005671	282	FBgn0038071	20513
1524	3R	5702906	5704339	0.977345466614	5703538	0.713685929775	FBgn0037767	2141	FBgn0065050	99332
1525	3R	12377010	12378879	0.977164268494	12377959	0.926647990942	FBgn0038442	2200	FBgn0027053	82136
1526	3L	7343319	7346477	0.977108001709	7344805	0.848240792751	FBgn0082598	1059	FBgn0082598	1059
1527	X	20549752	20551890	0.976776123047	20550431	0.908754965838	FBgn0031129	3795	FBgn0003300	45314
1528	3R	484945	486414	0.976721763611	485741	0.794616281986	FBgn0051531	436	FBgn0037262	18045
1529	X	10574728	10577836	0.976334095001	10576494	0.958554688622	FBgn0003204	13230	FBgn0052672	37059
1530	2R	19787326	19788572	0.976124286652	19787906	0.595502048731	FBgn0005636	4569	FBgn0034987	91949
1531	2R	9870816	9871944	0.975944042206	9871379	0.599416017532	FBgn0033925	768	FBgn0033925	768
1532	X	20208720	20210570	0.975872039795	20208802	1.064336633682	FBgn0031107	3648	FBgn0031106	4346
1533	2R	16699932	16701632	0.975549221039	16700867	0.801752537489	FBgn0034602	288	FBgn0034599	24325
1534	X	4385357	4387377	0.975354194641	4386122	0.837754389819	FBgn0029709	25	FBgn0029714	11082
1535	3R	20158143	20159989	0.975196361542	20159225	0.708172947168	FBgn0039183	80	FBgn0028471	15083
1536	2L	9757991	9759592	0.975057601929	9758746	0.849724471569	FBgn0022720	408	FBgn0032138	47477
1537	3R	802188	803432	0.974860191345	802880	0.659842827741	FBgn0037291	7074	FBgn0004183	28994
1538	3R	11301205	11302676	0.974551200867	11301999	0.906992852688	FBgn0038341	84	FBgn0067339	58494
1539	2L	21838473	21841951	0.974356651306	21841059	0.877820071052	FBgn0003866	24871	FBgn0003866	24871
1540	X	4761457	4766299	0.974283218384	4762223	0.719954462612	FBgn0029736	1459	FBgn0029738	19164
1541	4	722518	725674	0.974255561829	724783	0.86039761936	FBgn0005558	6844	FBgn0039930	324826
1542	3R	21419564	21422902	0.973982334137	21421022	0.875988118789	FBgn0039344	12336	FBgn0039345	13828
1543	X	8719144	8720752	0.973711013794	8719771	0.722902059555	FBgn0030065	10422	FBgn0030061	159584
1544	3L	5855011	5856789	0.973417282104	5855862	0.768904657925	FBgn0035643	492	FBgn0052409	17627
1545	2R	4918027	4919614	0.972098350525	4918798	0.803077548742	FBgn0016078	6475	FBgn0053774	6701
1546	2R	14051029	14053993	0.97171163559	14052401	0.791514754295	FBgn0003067	771	FBgn0003067	771
1547	3R	12680991	12684383	0.971286296844	12683521	0.92487731576	FBgn0082171	1484	FBgn0082171	1484
1548	4	1106331	1109708	0.970896720886	1109093	0.729938715696	FBgn0005561	25	FBgn0011642	27927
1549	3R	10194806	10196971	0.970737457275	10195372	0.859920058932	FBgn0024321	3301	FBgn0038224	42626
1550	2L	12542870	12547159	0.970365047455	12546168	0.901224404573	FBgn0010460	5598	FBgn0002970	72180
1551	2L	825175	827069	0.970077514648	826416	0.745336920023	FBgn0010583	452	FBgn0010583	452
1552	X	9398060	9400708	0.969909667969	9399930	0.798165882335	FBgn0030136	90	FBgn0030136	90
1553	3L	19133113	19137778	0.969668388367	19137011	0.936521798372	FBgn0016797	1126	FBgn0016797	1126
1554	3L	17451987	17453500	0.969614982605	17452655	0.760071150462	FBgn0036732	257	FBgn0036726	21447
1555	3L	9464964	9466280	0.969520568848	9465483	0.658776002772	FBgn0052037	658	FBgn0036005	3769
1556	3L	1392401	1394908	0.969335079193	1393969	0.978295831119	FBgn0035216	789	FBgn0004635	53355
1557	3R	19929775	19931963	0.968923091888	19930660	0.799745337168	FBgn0013343	805	FBgn0013343	805
1558	2R	5929466	5930626	0.968617916107	5930126	0.593317381541	FBgn0033518	405	FBgn0033522	11399
1559	3R	12567749	12570038	0.968305110931	12569323	0.943291574717	FBgn0063261	7788	FBgn0063261	7788
1560	2L	18770511	18772490	0.968263149261	18771062	0.511605322361	FBgn0045852	7171	FBgn0032717	64534
1561	2R	13609401	13610622	0.968071937561	13609969	0.55058825016	FBgn0034300	88	FBgn0034299	399
1562	2R	3461267	3463469	0.968015193939	3462818	0.845658919391	FBgn0050378	666	FBgn0033240	4657
1563	3R	4862693	4864721	0.967835426331	4863724	0.884076707503	FBgn0002932	1465	FBgn0002932	1465
1564	3R	20044137	20048320	0.967820167542	20047559	0.789732898985	FBgn0011725	128	FBgn0026257	695
1565	2L	18728417	18730853	0.967777729034	18730208	0.680472437541	FBgn0032709	6131	FBgn0032702	31161
1566	3L	8660587	8662583	0.967727661133	8661423	0.898887297686	FBgn0001168	11717	FBgn0001168	11717
1567	2R	20087534	20089261	0.967125892639	20088493	0.737175156088	FBgn0020521	379	FBgn0035031	17102
1568	X	13044398	13046964	0.966568946838	13046107	0.635733731588	FBgn0029133	163	FBgn0029133	163
1569	X	5924059	5925060	0.966255664825	5924666	0.539057582617	FBgn0029839	1937	FBgn0029840	10276
1570	X	626009	627636	0.966102600098	626822	0.822141058305	FBgn0027343	27	FBgn0015288	4862
1571	X	1477420	1479273	0.965704917908	1478341	0.826990351957	FBgn0000210	11673	FBgn0023530	47094
1572	2L	5724087	5725675	0.964876174927	5724873	0.863687907948	FBgn0031736	215	FBgn0031739	77096
1573	2R	13383270	13384825	0.964733123779	13383918	0.874494999647	FBgn0034282	2955	FBgn0034282	2955
1574	3R	12658287	12659669	0.964128017426	12658932	0.672349661589	FBgn0000014	3163	FBgn0020546	16794
1575	2R	7123024	7126050	0.963958263397	7125296	0.87575724721	FBgn0033636	6442	FBgn0033636	6442
1576	3R	14812430	14814352	0.963438034058	14813569	0.784841346741	FBgn0026239	3822	FBgn0026239	3822
1577	3R	17270841	17274615	0.963318824768	17273599	0.97138373992	FBgn0011278	1557	FBgn0013984	132652
1578	X	11555943	11560195	0.963156700134	11559447	0.705665812773	FBgn0030330	1441	FBgn0030328	6646
1579	3L	22657565	22659158	0.963109970093	22658304	0.649186760187	FBgn0016034	229	FBgn0037200	147743
1580	X	6710602	6715584	0.962916851044	6713704	0.861486743478	FBgn0064122	40	FBgn0064122	40
1581	X	790332	794436	0.962850570679	792292	0.881760152181	FBgn0040340	239	FBgn0040345	4618
1582	3R	10564353	10567526	0.962656974792	10566686	0.753414885203	FBgn0011217	247	FBgn0038257	6357
1583	3L	14748009	14751882	0.962485313416	14749204	1.072387486696	FBgn0036449	2478	FBgn0036449	2478
1584	2R	19128613	19129913	0.962461471558	19129216	0.696987406413	FBgn0034885	6870	FBgn0015903	56719
1585	X	5608646	5610219	0.962340354919	5609591	0.710939586163	FBgn0013987	172	FBgn0029800	9471
1586	2L	11802131	11803601	0.961576461792	11802938	0.721062123775	FBgn0020309	6495	FBgn0032377	8855
1587	2L	7575674	7578231	0.961130142212	7576805	0.86048709645	FBgn0031923	1754	FBgn0053529	32382
1588	2L	281643	284013	0.960884094238	282538	0.758110270781	FBgn0031244	743	FBgn0031244	743
1589	X	9475408	9476519	0.960835456848	9475914	0.577479502734	FBgn0030145	10940	FBgn0015624	52183
1590	3R	25532562	25534650	0.960816860199	25533392	0.789323107402	FBgn0039684	6869	FBgn0039687	17250
1591	3R	3638288	3639059	0.96067237854	3638975	0.436391459571	FBgn0051473	1439	FBgn0003885	282598
1592	2R	10547196	10550475	0.960562705994	10548161	0.827001750469	FBgn0043530	8459	FBgn0033989	41075
1593	3R	297760	299185	0.96053314209	298559	0.738352503095	FBgn0051523	6269	FBgn0037255	12204
1594	2R	19693593	19695987	0.960506439209	19694500	0.900528122397	FBgn0034987	1457	FBgn0034987	1457
1595	2R	20580003	20581267	0.960290431976	20580508	0.700394421816	FBgn0050198	3097	FBgn0001148	10928
1596	3R	25682471	25683661	0.960203170776	25683160	0.581967145205	FBgn0039710	31	FBgn0051032	2427
1597	2L	11060264	11062202	0.959540367126	11061368	0.895177773067	FBgn0032330	3965	FBgn0032335	9693
1598	X	13440100	13441757	0.959286689758	13440994	0.787804519429	FBgn0030499	1374	FBgn0030507	60966
1599	3R	2781511	2783654	0.958443641663	2782669	0.728723420037	FBgn0051488	787	FBgn0001077	92623
1600	2L	7634695	7636162	0.958400249481	7635387	0.779278025908	FBgn0031927	10610	FBgn0053529	90964
1601	2R	9368649	9369803	0.958364486694	9369189	0.685808467865	FBgn0033879	1066	FBgn0033881	5435
1602	3R	10728736	10730124	0.958022594452	10729333	0.768614947796	FBgn0028662	463	FBgn0028662	463
1603	X	8649972	8652507	0.957921028137	8651088	0.898179658254	FBgn0026411	77	FBgn0030061	90901
1604	2R	11246708	11247823	0.957837581635	11247126	0.606531563927	FBgn0050089	4865	FBgn0050089	4865
1605	3R	17451113	17452780	0.957818984985	17452038	0.759970160092	FBgn0046832	3792	FBgn0046832	3792
1606	X	2325395	2326854	0.957387447357	2326087	0.776388474873	FBgn0040388	72	FBgn0004050	22162
1607	3L	11316184	11318773	0.957094669342	11316715	0.638233566284	FBgn0036154	21049	FBgn0041094	90459
1608	X	8086825	8090032	0.956702709198	8088863	0.881838768721	FBgn0030026	323	FBgn0030028	27777
1609	3R	26633728	26636142	0.956581115723	26634438	0.666070715586	FBgn0027598	89	FBgn0003720	43599
1610	2L	12054888	12057239	0.956501960754	12055712	0.797915518284	FBgn0028425	270	FBgn0032404	612
1611	X	268112	271040	0.955924034119	270274	0.747875899076	FBgn0002561	3729	FBgn0002561	3729
1612	3R	773218	774352	0.955636978149	773515	0.930941820145	FBgn0004183	371	FBgn0004183	371
1613	X	13267274	13268837	0.955492019653	13268164	0.831322193146	FBgn0052635	11679	FBgn0030482	37334
1614	X	16105118	16108442	0.95548248291	16106953	0.808674514294	FBgn0030731	2042	FBgn0030733	13326
1615	3R	12596429	12599976	0.955386638641	12599091	0.917731733883	FBgn0020556	180	FBgn0020556	180
1616	2R	16973495	16974947	0.955289363861	16974076	0.678875502418	FBgn0010415	14674	FBgn0010415	14674
1617	2L	1158371	1160119	0.955218315125	1159009	0.787244826555	FBgn0031312	330	FBgn0031310	8226
1618	3R	19651414	19655057	0.954787731171	19653588	0.817000945409	FBgn0004186	4	FBgn0004186	4
1619	X	9495315	9496673	0.954486846924	9496052	0.674739360809	FBgn0028341	8083	FBgn0015624	32045
1620	2R	16863374	16864633	0.954463481903	16864062	0.670396580416	FBgn0034624	5636	FBgn0000395	10461
1621	X	271462	272699	0.954344987869	272105	0.740218386931	FBgn0002561	5560	FBgn0002561	5560
1622	2R	5820399	5822434	0.954264640808	5821552	0.783516556025	FBgn0028426	32	FBgn0033522	119973
1623	3R	3298465	3301134	0.954259872437	3300352	0.805759366353	FBgn0065099	322	FBgn0037504	856
1624	2R	9138237	9139821	0.954193115234	9138917	0.842852929059	FBgn0000633	78	FBgn0033859	29361
1625	3R	1299420	1301595	0.954105377197	1300382	0.82791855756	FBgn0025825	62	FBgn0037330	4029
1626	3L	19925255	19926557	0.953774452209	19925731	0.606515020132	FBgn0036926	26	FBgn0036918	68197
1627	2L	5626555	5627996	0.953640460968	5627324	0.674745559692	FBgn0031726	3564	FBgn0031718	76298
1628	2R	18710381	18712305	0.953365802765	18711560	0.875145018101	FBgn0034834	7579	FBgn0003062	129240
1629	2L	18963843	18965242	0.953294277191	18964603	0.742921692984	FBgn0015772	47	FBgn0032728	358
1630	3R	11412577	11414172	0.953256130219	11413423	0.838634550571	FBgn0038350	34929	FBgn0053207	78485
1631	X	18543753	18545216	0.953132629395	18544624	0.642097781686	FBgn0030949	792	FBgn0004959	24918
1632	X	2118194	2119706	0.953036785126	2118822	0.70486086607	FBgn0027296	139	FBgn0023527	176
1633	3R	14222367	14225460	0.952860355377	14224721	0.775527503755	FBgn0028670	155	FBgn0038609	32343
1634	2R	8044611	8047846	0.952820777893	8045435	0.896416266759	FBgn0011592	472	FBgn0011592	472
1635	X	11643303	11646664	0.952397346497	11645945	0.744230985641	FBgn0030336	4523	FBgn0030350	75272
1636	3R	13793838	13795221	0.952154159546	13794644	0.691482964684	FBgn0000363	37049	FBgn0010389	84062
1637	X	13513425	13514747	0.95184135437	13514263	0.734119002024	FBgn0030510	70	FBgn0030510	70
1638	3R	20120074	20122185	0.951686859131	20120900	0.917251884937	FBgn0000368	238	FBgn0000368	238
1639	2R	20729741	20731423	0.951656341553	20730711	0.693966220407	FBgn0001325	3504	FBgn0001325	3504
1640	2L	12432187	12436540	0.951552391052	12435590	0.845122617834	FBgn0040286	925	FBgn0040286	925
1641	X	5990174	5991706	0.951290607452	5990938	0.805727257448	FBgn0029846	314	FBgn0029840	55996
1642	2R	18872399	18874995	0.951281070709	18873320	0.557552786434	FBgn0003977	534	FBgn0034849	8155
1643	2L	8542830	8544918	0.951211929321	8543549	0.844411045313	FBgn0011259	216	FBgn0029004	14931
1644	2R	11674301	11675638	0.950726509094	11674948	0.81902367274	FBgn0034082	1291	FBgn0034082	1291
1645	3L	8428079	8431057	0.950711250305	8428904	0.850269624165	FBgn0010825	4641	FBgn0010825	4641
1646	2R	10269777	10271626	0.950664997101	10270792	0.771674871445	FBgn0033960	359	FBgn0033961	592
1647	2L	14435285	14436852	0.94998884201	14436112	0.776738671695	FBgn0028871	10981	FBgn0005771	54750
1648	X	15336776	15339280	0.949379920959	15338119	0.741608423345	FBgn0067708	3793	FBgn0030659	78690
1649	X	16419783	16422897	0.949137210846	16420701	0.800415611267	FBgn0030758	363	FBgn0015615	6665
1650	X	7172802	7174600	0.948970794678	7173307	0.48414516449	FBgn0029945	1247	FBgn0026144	9299
1651	3R	2737366	2741493	0.948777198792	2738709	0.887030192784	FBgn0051488	44747	FBgn0001077	48663
1652	3R	2248771	2252497	0.947920799255	2249588	0.855146015392	FBgn0014963	16990	FBgn0037443	17975
1653	2R	13655285	13657717	0.947874546051	13656253	0.892710149288	FBgn0003031	1312	FBgn0003031	1312
1654	3R	21297439	21299649	0.947797775269	21298792	0.789661463569	FBgn0004509	14	FBgn0039337	3933
1655	2R	13318250	13319851	0.947247266769	13319041	0.752945457186	FBgn0004586	1389	FBgn0004586	1389
1656	3R	1509789	1512154	0.947164058685	1510706	0.804980165818	FBgn0037364	442	FBgn0037363	15271
1657	3R	6020928	6022111	0.947123527527	6021382	0.531473776873	FBgn0004575	4971	FBgn0037797	27098
1658	2R	20522758	20524598	0.947074890137	20523638	0.866463243961	FBgn0004055	3988	FBgn0005634	4565
1659	X	14897691	14898821	0.946687698364	14898180	0.559416979551	FBgn0030605	331	FBgn0030605	331
1660	X	17129655	17131353	0.946580410004	17130497	0.764185160398	FBgn0024238	5418	FBgn0000163	135621
1661	3R	26737653	26739269	0.945447444916	26738313	0.782946927207	FBgn0020912	297	FBgn0003720	60276
1662	X	11532416	11534215	0.945265769958	11533105	0.737509846687	FBgn0011754	203	FBgn0030327	14616
1663	X	15170399	15173037	0.945187091827	15171112	0.727985325982	FBgn0030628	3735	FBgn0004924	17683
1664	X	21649538	21650666	0.94476890564	21650234	0.472162818909	FBgn0031183	2081	FBgn0031186	7751
1665	2L	7494880	7497560	0.944669246674	7495603	0.885958385468	FBgn0011283	1757	FBgn0053529	48820
1666	2L	8848653	8850362	0.944288253784	8849500	0.832687938915	FBgn0052986	13307	FBgn0029123	23875
1667	X	19434235	19435442	0.944201469421	19434720	0.593963517083	FBgn0031036	1067	FBgn0031036	1067
1668	3R	20055352	20057378	0.943942070007	20056664	0.812890725977	FBgn0043884	782	FBgn0039172	913
1669	X	5169528	5172160	0.94379234314	5171492	0.748044406666	FBgn0024332	2369	FBgn0024332	2369
1670	3L	14554318	14555718	0.943780899048	14555034	0.71168607824	FBgn0040318	9793	FBgn0028418	29011
1671	X	8900741	8903693	0.943739891052	8902513	0.580907995051	FBgn0030077	774	FBgn0030086	32036
1672	2R	6752742	6754353	0.943602561951	6753506	0.823846424327	FBgn0033590	916	FBgn0033590	916
1673	2R	17736556	17738447	0.943060874939	17737242	0.853606581688	FBgn0034716	1421	FBgn0034704	54754
1674	3L	21776406	21777781	0.942875862122	21777042	0.773133933544	FBgn0037139	846	FBgn0046301	10996
1675	2L	8208636	8210978	0.942543983459	8209280	0.873040258884	FBgn0003607	1853	FBgn0003607	1853
1676	3L	15063137	15065836	0.942198753357	15063701	0.727291054196	FBgn0036478	305	FBgn0025776	54365
1677	2L	6479221	6482189	0.941722869873	6480829	0.764693111181	FBgn0031820	127	FBgn0026571	340
1678	2L	5052107	5054541	0.941380500793	5053751	0.716129415175	FBgn0022023	542	FBgn0022023	542
1679	2R	8749473	8751327	0.941242218018	8750239	0.776637806612	FBgn0033814	710	FBgn0043010	11873
1680	3R	16919786	16921249	0.940739631653	16920399	0.639716260573	FBgn0038853	3128	FBgn0010770	21559
1681	2L	15494532	15496736	0.940637588501	15495335	0.813202212839	FBgn0002524	296	FBgn0003448	21137
1682	2R	7067075	7068557	0.940630197525	7067759	0.702774779002	FBgn0000577	23642	FBgn0000577	23642
1683	3R	8455974	8457211	0.940452575684	8456467	0.64820425851	FBgn0028495	78	FBgn0038071	17315
1684	X	17635585	17637120	0.940334320068	17636355	0.696143574185	FBgn0026058	11368	FBgn0030870	28422
1685	X	13614622	13619102	0.940253973007	13615869	0.764988254098	FBgn0030521	249	FBgn0030521	249
1686	3R	7584464	7588068	0.940010547638	7586303	0.93486943841	FBgn0017581	3876	FBgn0037947	10969
1687	3R	776882	778569	0.939792633057	777677	0.782926432292	FBgn0047299	124	FBgn0004183	3791
1688	X	16790721	16792291	0.939415454865	16791517	0.811901765711	FBgn0030808	8324	FBgn0030806	14718
1689	3R	23266554	23270025	0.939390182495	23268151	0.812698308159	FBgn0039518	21760	FBgn0039509	153934
1690	3R	12014507	12015176	0.939326286316	12015062	0.653620893305	FBgn0020250	2406	FBgn0011253	83114
1691	2L	712156	715953	0.938948154449	713662	0.847603142262	FBgn0000497	1306	FBgn0015621	106302
1692	3R	254034	256741	0.938914299011	254764	0.77496065813	FBgn0037248	290	FBgn0037249	4888
1693	3L	189588	191185	0.938671112061	190297	0.838982189403	FBgn0035109	573	FBgn0035110	5922
1694	2L	19679439	19681658	0.938186645508	19680521	0.834983319044	FBgn0005590	16443	FBgn0005590	16443
1695	3R	12166545	12168444	0.938149452209	12167630	0.926791499643	FBgn0040284	76	FBgn0040284	76
1696	X	16519146	16522364	0.938135623932	16521596	0.830499798059	FBgn0000152	3764	FBgn0030766	46754
1697	X	1605507	1606839	0.938058376312	1606208	0.670235577752	FBgn0025391	3987	FBgn0023130	54163
1698	3L	5192545	5193703	0.937910556793	5193105	0.547461001078	FBgn0035598	15321	FBgn0035602	147327
1699	3L	2549334	2551001	0.937737464905	2550032	0.920061810811	FBgn0010905	12223	FBgn0024939	20950
1700	2R	3640836	3642223	0.937521457672	3641510	0.694664478302	FBgn0033267	1635	FBgn0033267	1635
1701	X	7366305	7367349	0.937324523926	7366634	0.347594887018	FBgn0052719	8555	FBgn0026144	184028
1702	3L	11464980	11466435	0.937311649323	11465762	0.797691504161	FBgn0036165	4255	FBgn0036165	4255
1703	2R	14655873	14658224	0.937258720398	14656811	0.769951820374	FBgn0000578	313	FBgn0000578	313
1704	2R	3748266	3750593	0.937204360962	3749309	0.764121383429	FBgn0013726	227	FBgn0010109	5169
1705	3R	14180265	14181604	0.937177181244	14180753	0.612713368734	FBgn0038606	496	FBgn0038609	11625
1706	2R	7105711	7110794	0.937160491943	7108773	0.781258891611	FBgn0065063	1483	FBgn0065063	1483
1707	2R	6314065	6315393	0.937063217163	6314783	0.654449685415	FBgn0050018	7417	FBgn0027499	10049
1708	3R	14620367	14621551	0.936964988708	14620938	0.630521446466	FBgn0038652	62	FBgn0027841	135824
1709	3R	16417263	16421178	0.936546325684	16419661	0.8416018188	FBgn0023097	776	FBgn0023097	776
1710	X	17967377	17968597	0.9363489151	17967983	0.629850000143	FBgn0017418	3603	FBgn0030891	48288
1711	2L	16596727	16598380	0.936254024506	16597467	0.733712028055	FBgn0051815	375	FBgn0002652	78518
1712	X	15644894	15648030	0.936221599579	15646031	0.824974673135	FBgn0003345	234	FBgn0025809	26515
1713	3L	12096494	12099523	0.936159133911	12098608	0.799688339233	FBgn0022959	444	FBgn0036248	6418
1714	3L	22893938	22895618	0.935422897339	22894675	0.802097993739	FBgn0052461	5549	FBgn0037207	15620
1715	3R	4572833	4574636	0.934823989868	4573679	0.877166215111	FBgn0037624	151	FBgn0037621	16263
1716	X	9611258	9614346	0.934704780579	9612963	0.653272658587	FBgn0030151	11004	FBgn0000233	73554
1717	3R	11238326	11239332	0.934686660767	11238824	0.494035748874	FBgn0046829	4331	FBgn0046829	4331
1718	2L	16733406	16734638	0.934572219849	16733882	0.648935710683	FBgn0015391	419	FBgn0032599	5136
1719	2L	1052343	1053786	0.934546470642	1053048	0.712010608	FBgn0031294	4995	FBgn0003310	24763
1720	X	16484867	16487450	0.934296607971	16486735	0.748583681443	FBgn0052573	1422	FBgn0030766	11893
1721	3L	22886218	22887474	0.934045791626	22886807	0.730519827674	FBgn0052461	2319	FBgn0037207	7752
1722	2R	1243166	1244907	0.933968544006	1243925	0.743576109409	FBgn0000099	9707	FBgn0033035	38683
1723	2L	276606	279509	0.933741569519	277585	0.931494534016	FBgn0003444	3	FBgn0003444	3
1724	2L	18611061	18613749	0.933694839478	18611976	0.835416401134	FBgn0032692	20	FBgn0032693	36937
1725	2R	20410485	20412534	0.933627128601	20411423	0.789390113619	FBgn0066084	106	FBgn0066084	106
1726	X	9344332	9346414	0.933277845383	9345486	0.805883646011	FBgn0030133	144	FBgn0030136	54354
1727	X	20840881	20843105	0.933212280273	20841538	0.714915499968	FBgn0031144	1088	FBgn0031144	1088
1728	3L	17630043	17631203	0.932750225067	17630667	0.526961922646	FBgn0036746	789	FBgn0036745	10777
1729	2R	7113248	7114597	0.932715415955	7113886	0.783022105694	FBgn0065063	6596	FBgn0065063	6596
1730	X	4897284	4898853	0.931966781616	4898171	0.734391180674	FBgn0003028	4637	FBgn0004368	113802
1731	X	2225078	2227322	0.931948184967	2226572	0.762012839317	FBgn0040390	5356	FBgn0040389	25779
1732	X	619979	622609	0.931921482086	621564	0.80077939875	FBgn0015288	396	FBgn0015288	396
1733	2L	22155172	22156615	0.931746959686	22155830	0.629906233619	FBgn0032979	924	FBgn0032979	924
1734	3R	13252434	13253580	0.931723594666	13252945	0.664231967926	FBgn0038511	1451	FBgn0025456	32640
1735	3L	16535628	16536938	0.931616783142	16536312	0.668653488159	FBgn0026061	2277	FBgn0036641	10187
1736	3R	4090383	4091677	0.93160533905	4090891	0.714867919683	FBgn0014861	326	FBgn0014861	326
1737	2R	4925648	4927175	0.93158531189	4926300	0.814174483804	FBgn0041087	143	FBgn0053774	14203
1738	2L	7810975	7812305	0.931534767151	7811760	0.630932718515	FBgn0002527	320	FBgn0020618	15492
1739	2R	3251978	3252972	0.931435585022	3252540	0.524966846813	FBgn0042135	5108	FBgn0033210	64375
1740	3R	9736471	9737945	0.931293487549	9737195	0.686535135905	FBgn0000576	9614	FBgn0000576	9614
1741	3L	22330163	22331658	0.931030273438	22330850	0.749437696794	FBgn0004449	10878	FBgn0004449	10878
1742	X	16386595	16387900	0.93098115921	16387189	0.686479687691	FBgn0011742	716	FBgn0015615	40177
1743	X	6705477	6708993	0.930662155151	6707079	0.840759788241	FBgn0064122	6665	FBgn0064122	6665
1744	2L	6388623	6390927	0.930277824402	6389395	0.659305900335	FBgn0031809	6079	FBgn0043854	16980
1745	2L	15477630	15478775	0.929858207703	15478113	0.554530873018	FBgn0020371	2584	FBgn0003448	3915
1746	2L	4033838	4035259	0.929800033569	4034640	0.830107013385	FBgn0000547	3261	FBgn0000547	3261
1747	X	2268238	2270167	0.929795503616	2269359	0.778520047665	FBgn0040385	2304	FBgn0001150	15760
1748	2R	9197126	9198363	0.92938041687	9197789	0.563254973468	FBgn0033865	11487	FBgn0033859	88233
1749	3L	275243	276862	0.929375171661	275999	0.783022284508	FBgn0035127	438	FBgn0035127	438
1750	X	11177296	11178638	0.929032325745	11177944	0.618526399136	FBgn0028421	6829	FBgn0003411	10380
1751	3R	2634938	2637062	0.928864479065	2636411	0.706819802523	FBgn0046833	1115	FBgn0046833	1115
1752	2L	18315371	18316644	0.928834915161	18315980	0.75258140564	FBgn0000636	50	FBgn0004413	123186
1753	X	18632851	18636035	0.928598880768	18633709	0.916381239891	FBgn0001090	2093	FBgn0001090	2093
1754	X	62639	63963	0.928396224976	63350	0.781437456608	FBgn0029128	224	FBgn0040373	39314
1755	2L	7202809	7203486	0.928373336792	7203273	0.420002174377	FBgn0031896	986	FBgn0031897	16756
1756	2L	19336649	19338462	0.928265571594	19337527	0.70855396986	FBgn0024245	21626	FBgn0024245	21626
1757	X	17839788	17840953	0.928077697754	17840361	0.579186171293	FBgn0030886	1068	FBgn0030891	79334
1758	2L	6830012	6832872	0.927564144135	6831904	0.720336794853	FBgn0051632	9587	FBgn0042092	75913
1759	X	5462140	5463807	0.927542686462	5462742	0.745422615724	FBgn0029778	1296	FBgn0029783	48464
1760	2R	16647771	16650177	0.927406311035	16648696	0.771182388067	FBgn0034592	1329	FBgn0002736	12535
1761	2L	22248421	22249976	0.927186012268	22249255	0.925665631014	FBgn0032991	1067	FBgn0032987	13829
1762	3R	1473050	1476219	0.927175521851	1474191	0.709602673848	FBgn0027951	268	FBgn0051545	559
1763	2R	17197917	17200539	0.92708158493	17198580	0.743764540728	FBgn0027360	111	FBgn0027360	111
1764	X	5952706	5954102	0.926860809326	5953614	0.685343146324	FBgn0029843	16608	FBgn0029840	18672
1765	3R	10302393	10304522	0.926762104034	10303796	0.753051996231	FBgn0038233	33618	FBgn0038234	33794
1766	X	8934310	8938101	0.926348686218	8934388	0.689499092102	FBgn0030086	161	FBgn0030086	161
1767	3R	18946553	18948264	0.92610001564	18947344	0.722286308513	FBgn0039056	3219	FBgn0051457	6362
1768	2R	3628624	3631211	0.925148487091	3630563	0.837006568909	FBgn0050372	4102	FBgn0050372	4102
1769	X	5523824	5525727	0.924911499023	5524420	0.73342102766	FBgn0046687	792	FBgn0029785	6741
1770	X	17545313	17547758	0.924519538879	17545969	0.877637505531	FBgn0052560	1246	FBgn0030866	27242
1771	3L	6373711	6375224	0.924473285675	6374531	0.796638667583	FBgn0052398	30923	FBgn0020251	95146
1772	X	765323	766840	0.924262523651	765801	0.878629432005	FBgn0029539	14498	FBgn0040339	19157
1773	3L	8992523	8995608	0.924006462097	8993194	0.823968537649	FBgn0035956	1162	FBgn0035954	14049
1774	2R	2022918	2024293	0.923879623413	2023577	0.74590370059	FBgn0010347	9505	FBgn0041145	98741
1775	2L	9415660	9417112	0.923683166504	9416343	0.829021453857	FBgn0032116	250	FBgn0002973	21170
1776	X	15411348	15413452	0.923675060272	15412125	0.847094732172	FBgn0030658	98	FBgn0030659	4684
1777	X	17711697	17713704	0.923630714417	17712964	0.823962450027	FBgn0030879	3987	FBgn0030879	3987
1778	X	14837696	14839472	0.923625469208	14838619	0.761585966746	FBgn0052594	19752	FBgn0030605	59230
1779	X	7898934	7900605	0.923447608948	7899688	0.732025973002	FBgn0004656	6984	FBgn0004656	6984
1780	2R	2038030	2040750	0.923105239868	2039939	0.808036299313	FBgn0010347	25867	FBgn0041145	82379
1781	2L	20927193	20928539	0.922977924347	20927846	0.618488430977	FBgn0032908	6553	FBgn0032906	14109
1782	X	9051191	9052374	0.922973632812	9051943	0.584013153525	FBgn0030102	3825	FBgn0030099	14053
1783	3R	22789300	22790897	0.922948360443	22790128	0.839870214462	FBgn0039465	419	FBgn0004510	51520
1784	3L	1387396	1388942	0.922945022583	1388027	0.800420343876	FBgn0011855	2714	FBgn0004635	59297
1785	2R	12035237	12036545	0.922798633575	12035766	0.649583876133	FBgn0034134	14047	FBgn0034138	50334
1786	X	21441716	21443010	0.922507762909	21442283	0.566948115826	FBgn0024807	1449	FBgn0031186	215702
1787	X	12496980	12499428	0.922221183777	12497647	0.620105715359	FBgn0053963	4248	FBgn0053963	4248
1788	2R	7227283	7228757	0.921781539917	7227822	0.645986109972	FBgn0033648	9466	FBgn0033652	78454
1789	3R	13382727	13386001	0.921747684479	13384937	0.891760110855	FBgn0038520	149	FBgn0025571	18792
1790	3L	14755005	14756479	0.9217274189	14755777	0.672430879929	FBgn0036451	1613	FBgn0036450	3725
1791	2L	2491355	2494367	0.921579837799	2492930	0.761649068197	FBgn0011818	25	FBgn0015816	264
1792	3L	2571090	2573541	0.921358823776	2572841	0.633100390434	FBgn0016794	93	FBgn0024939	1859
1793	2L	1033396	1034472	0.921224594116	1033868	0.492631530762	FBgn0031296	3367	FBgn0003310	43943
1794	X	5668846	5670435	0.920899152756	5669658	0.709980487823	FBgn0029814	5858	FBgn0029800	69538
1795	2L	9149646	9151833	0.92063999176	9150956	0.551210066851	FBgn0032100	13279	FBgn0051887	21113
1796	3L	19724602	19726369	0.920345783234	19725439	0.81550553441	FBgn0013974	1967	FBgn0014037	117787
1797	X	16625887	16629268	0.920199871063	16627362	0.70570319891	FBgn0030790	1271	FBgn0030790	1271
1798	2R	14209588	14211263	0.919909477234	14210525	0.836944776423	FBgn0034377	972	FBgn0023214	22130
1799	3L	11669773	11671229	0.919833183289	11670586	0.569071713616	FBgn0036194	347	FBgn0036194	347
1800	X	16991141	16992999	0.919795513153	16992381	0.650842610527	FBgn0028974	862	FBgn0000163	2495
1801	3L	16625602	16627361	0.919660568237	16626304	0.84665926765	FBgn0036650	582	FBgn0017572	45573
1802	3L	18972284	18973974	0.919193744659	18973190	0.76076567173	FBgn0036839	4638	FBgn0002945	37400
1803	3R	26684903	26686866	0.919142246246	26685844	0.712253183126	FBgn0039805	7401	FBgn0003720	7807
1804	3L	14925304	14926715	0.918869018555	14926147	0.733115315437	FBgn0026320	8459	FBgn0026320	8459
1805	X	17508779	17510620	0.918689250946	17509817	0.552629852295	FBgn0030859	3992	FBgn0030855	39597
1806	3R	11115302	11118019	0.918382644653	11117211	0.843210304485	FBgn0003721	9957	FBgn0011476	12940
1807	3R	6193646	6194744	0.918264389038	6194261	0.598365396261	FBgn0020379	9529	FBgn0015396	18355
1808	3L	8431498	8434998	0.918249130249	8432943	0.958867311478	FBgn0010825	8680	FBgn0010825	8680
1809	X	11193863	11199421	0.918073654175	11196456	0.788246281942	FBgn0030293	604	FBgn0030293	604
1810	3L	16054900	16056742	0.917935371399	16056038	0.856670111418	FBgn0036566	323	FBgn0036565	392
1811	2R	2617408	2619499	0.9177775383	2618515	0.905797453488	FBgn0033142	240	FBgn0033156	171765
1812	3L	1332105	1334189	0.917587280273	1333381	0.698470957139	FBgn0029514	1290	FBgn0035213	7446
1813	2L	8403023	8404461	0.917439937592	8403719	0.811728298664	FBgn0020497	144	FBgn0001084	277
1814	2R	5577719	5579395	0.917236328125	5578646	0.801229953766	FBgn0033480	184	FBgn0033480	184
1815	3L	3609232	3610578	0.917234420776	3609956	0.707001293407	FBgn0040694	5425	FBgn0053504	32601
1816	2R	4644386	4647203	0.917047023773	4646639	0.730826586485	FBgn0033382	2287	FBgn0033380	20563
1817	2L	13884566	13886439	0.916874408722	13885396	0.792821463417	FBgn0019890	19263	FBgn0019890	19263
1818	X	4469791	4471192	0.916250228882	4470613	0.626126153128	FBgn0025387	5560	FBgn0029718	22501
1819	2R	8507490	8508762	0.915937423706	8508108	0.615913182497	FBgn0053798	1696	FBgn0005624	11212
1820	3R	6181352	6183338	0.915669441223	6182190	0.773645513198	FBgn0015396	6284	FBgn0015396	6284
1821	3L	17964080	17965589	0.915658950806	17965002	0.678477343391	FBgn0052193	38083	FBgn0020300	139661
1822	3L	3519540	3520402	0.915323257446	3519749	0.437448978424	FBgn0005640	20532	FBgn0001254	23540
1823	2R	5934742	5936210	0.914897918701	5935721	0.705050555142	FBgn0033520	528	FBgn0033522	5804
1824	2R	2138409	2140067	0.9144115448	2139164	0.75771113003	FBgn0053919	2774	FBgn0040673	14338
1825	2R	10540160	10541297	0.913747310638	10540829	0.618458479643	FBgn0043530	1127	FBgn0033989	33743
1826	3L	16675762	16678660	0.913745164871	16677220	0.798648497638	FBgn0063485	309	FBgn0004108	54113
1827	3R	19103945	19106347	0.913638114929	19104977	0.70615208149	FBgn0004882	1594	FBgn0039067	21198
1828	2R	9339337	9341093	0.913495063782	9340022	0.853186093844	FBgn0000662	439	FBgn0000662	439
1829	3L	19023278	19024916	0.913396835327	19024220	0.831164741516	FBgn0036842	3841	FBgn0002945	13630
1830	2L	13244579	13245925	0.91329908371	13245173	0.869997228895	FBgn0003935	325	FBgn0003935	325
1831	2R	7840667	7842781	0.91260433197	7841597	0.82180298076	FBgn0033713	568	FBgn0020377	114465
1832	3R	693246	695337	0.912494659424	694589	0.744207528921	FBgn0020280	9666	FBgn0003002	16054
1833	3L	11666054	11668664	0.912317276001	11666898	0.734421898337	FBgn0036193	851	FBgn0036193	851
1834	3R	6866407	6867578	0.912275791168	6867179	0.559670060873	FBgn0037859	2515	FBgn0037855	147927
1835	2L	3425613	3427320	0.912045001984	3426414	0.842032819986	FBgn0031530	3462	FBgn0031538	35561
1836	3L	7952061	7954478	0.911977767944	7953032	0.913558707518	FBgn0011817	36	FBgn0011817	36
1837	2R	7414633	7416071	0.911203861237	7415432	0.628385692835	FBgn0033665	6	FBgn0015543	6402
1838	2R	10870932	10873212	0.910978317261	10872287	0.907729373259	FBgn0034013	7270	FBgn0000996	23536
1839	X	16640090	16643423	0.910072803497	16642777	0.569950997829	FBgn0030795	2533	FBgn0030790	16686
1840	X	16584998	16586384	0.909944534302	16585646	0.656261265278	FBgn0027528	201	FBgn0030786	32245
1841	3L	9302087	9303286	0.909770965576	9302900	0.533420534695	FBgn0035975	5379	FBgn0035980	35406
1842	2L	20516658	20517325	0.909543037415	20516771	0.577516138554	FBgn0032865	15463	FBgn0046834	41682
1843	3L	18320946	18322501	0.909501552582	18321711	0.730205732233	FBgn0011706	41951	FBgn0011706	41951
1844	3R	4788228	4789733	0.909271240234	4788956	0.827941137202	FBgn0037645	9399	FBgn0037644	18230
1845	3L	15584141	15586069	0.909189224243	15585033	0.711524836222	FBgn0036522	185	FBgn0036519	9386
1846	3R	4854560	4856888	0.909155845642	4856061	0.796232924742	FBgn0002932	9128	FBgn0002932	9128
1847	X	8564806	8566167	0.909018993378	8565520	0.620839651893	FBgn0027330	41	FBgn0030061	5333
1848	3L	3356614	3358500	0.909015655518	3357689	0.826501131058	FBgn0027616	9	FBgn0027616	9
1849	3R	16927085	16929057	0.908584594727	16928271	0.604829251766	FBgn0038855	335	FBgn0010770	13687
1850	X	15491659	15493443	0.90845656395	15492922	0.558419108391	FBgn0030664	3600	FBgn0003463	32445
1851	X	18944302	18945045	0.908399105072	18944416	0.512048721313	FBgn0030983	13797	FBgn0027603	97705
1852	3R	25324964	25326273	0.908195495605	25325681	0.600987406338	FBgn0039668	3838	FBgn0040623	8865
1853	X	17011192	17013636	0.907960176468	17012106	0.65653147417	FBgn0000163	17230	FBgn0000163	17230
1854	2R	9426188	9427899	0.907936096191	9426944	0.718106045442	FBgn0013733	31073	FBgn0033884	49025
1855	2R	11190179	11191768	0.907731056213	11190864	0.783178778256	FBgn0023441	667	FBgn0010426	4079
1856	3R	23070264	23071454	0.907516956329	23070855	0.745081424713	FBgn0042111	96	FBgn0005696	6040
1857	2R	1758011	1759622	0.907051086426	1758865	0.836808148552	FBgn0033075	9453	FBgn0033074	25850
1858	3R	17993443	17994821	0.907039642334	17994092	0.74968290329	FBgn0053335	3352	FBgn0053335	3352
1859	3R	11971337	11973228	0.906847953796	11972299	0.612805478713	FBgn0038400	278	FBgn0038396	96906
1860	2R	20635962	20637364	0.906754493713	20636532	0.659786224365	FBgn0050430	500	FBgn0001148	66952
1861	3R	5420564	5422813	0.906526565552	5421240	0.689688991098	FBgn0037720	4207	FBgn0037719	4531
1862	3R	5453616	5457330	0.90533208847	5454425	0.71565692565	FBgn0037722	1305	FBgn0037722	1305
1863	2L	10054157	10055374	0.905205488205	10054577	0.541664207683	FBgn0053302	362	FBgn0011823	2329
1864	2R	16154665	16155923	0.905087471008	16155362	0.666113535563	FBgn0050149	187	FBgn0034534	472
1865	3R	27131169	27132635	0.904962062836	27132066	0.767454083761	FBgn0039840	1262	FBgn0039831	85640
1866	X	1770358	1771521	0.904952049255	1770971	0.550585466273	FBgn0023510	5891	FBgn0023510	5891
1867	X	10659879	10662648	0.904818534851	10661029	0.67225762776	FBgn0030235	6971	FBgn0030235	6971
1868	3L	604334	605575	0.904808044434	605025	0.619693517685	FBgn0052345	823	FBgn0064191	20766
1869	3L	18293886	18294990	0.904631614685	18294442	0.449236065149	FBgn0015946	24769	FBgn0011706	69220
1870	2R	11624091	11626466	0.904487848282	11625776	0.629989483777	FBgn0034075	428	FBgn0034073	8310
1871	2L	13308565	13309940	0.904383182526	13309189	0.643469750881	FBgn0032504	1633	FBgn0022069	56999
1872	2R	13818957	13823566	0.904365539551	13822188	0.714786529541	FBgn0034327	3348	FBgn0034326	7867
1873	2L	8275246	8278349	0.903985977173	8277514	0.790232956409	FBgn0011902	13213	FBgn0011902	13213
1874	2R	13669846	13673034	0.903568267822	13672145	0.841167092323	FBgn0022238	910	FBgn0022238	910
1875	X	6586074	6588599	0.903392314911	6587325	0.634996077594	FBgn0065052	297	FBgn0029891	58291
1876	3L	20096105	20097287	0.903373718262	20096664	0.511182364296	FBgn0036944	1347	FBgn0036959	78448
1877	2L	19806208	19807393	0.903154373169	19806790	0.543440192938	FBgn0003931	127	FBgn0003931	127
1878	3L	16050854	16053422	0.902726173401	16052755	0.598714542389	FBgn0036564	14	FBgn0036564	14
1879	2L	700660	702906	0.902723312378	702043	0.83993524313	FBgn0000497	12925	FBgn0015621	117921
1880	3R	27635094	27636508	0.90233039856	27635931	0.68414247036	FBgn0039882	24	FBgn0011013	62680
1881	3R	22093662	22094861	0.902030944824	22094335	0.570946248372	FBgn0039420	5951	FBgn0039406	209350
1882	2L	7276155	7278094	0.901911258698	7276867	0.919044698988	FBgn0010453	301	FBgn0004009	30294
1883	X	7003752	7005365	0.901880502701	7004578	0.74718803518	FBgn0047092	9492	FBgn0029933	61289
1884	3R	17934439	17935634	0.901138305664	17934984	0.53613203764	FBgn0051164	4165	FBgn0053335	55756
1885	3R	25958606	25959865	0.90083360672	25959228	0.74444437027	FBgn0003738	1093	FBgn0065067	74306
1886	2R	4648309	4651712	0.900611400604	4650983	0.766095694374	FBgn0028955	696	FBgn0033380	24907
1887	X	17004185	17005483	0.900517463684	17004742	0.776713337217	FBgn0000163	9866	FBgn0000163	9866
1888	3R	2227297	2229516	0.900442123413	2228617	0.67215013504	FBgn0037443	2996	FBgn0037443	2996
1889	3L	680318	684123	0.9003033638	683048	0.951264549704	FBgn0035157	373	FBgn0035156	6601
1890	X	17542991	17544661	0.899624824524	17543959	0.731209278107	FBgn0030864	364	FBgn0030866	29252
1891	3R	9474366	9475996	0.899610519409	9475249	0.756680995226	FBgn0015778	2562	FBgn0003498	3223
1892	3L	4150370	4153086	0.899542331696	4151186	0.768064856529	FBgn0011653	193	FBgn0004574	28453
1893	X	6648320	6650564	0.899471282959	6649923	0.753873258829	FBgn0029903	1000	FBgn0029905	16228
1894	2L	8279825	8281190	0.899286270142	8280329	0.594151560465	FBgn0011902	10398	FBgn0011902	10398
1895	2L	13878329	13879557	0.899229049683	13878779	0.574675947428	FBgn0019890	25880	FBgn0019890	25880
1896	2R	11552670	11553324	0.899101257324	11552749	0.518060016632	FBgn0034070	5926	FBgn0034065	22908
1897	X	9199865	9203006	0.899085044861	9202381	0.658074939952	FBgn0026149	514	FBgn0026149	514
1898	2R	9694783	9695985	0.899001121521	9695464	0.576886994498	FBgn0000289	5879	FBgn0000289	5879
1899	X	1914110	1915581	0.89893913269	1915533	0.615452342563	FBgn0025625	2538	FBgn0025626	5759
1900	3R	5535474	5537368	0.898936510086	5536664	0.725130051374	FBgn0037734	90	FBgn0016792	198
1901	3R	24156028	24157418	0.898766517639	24156861	0.648946677937	FBgn0040108	2856	FBgn0040108	2856
1902	X	10706404	10708100	0.898600578308	10707168	0.837151697704	FBgn0030243	4293	FBgn0030241	7076
1903	X	15784780	15785940	0.898347854614	15785497	0.602619900423	FBgn0030712	1728	FBgn0030711	6549
1904	3R	19505383	19507307	0.898314476013	19506039	0.633246272802	FBgn0040227	272	FBgn0040227	272
1905	X	12866116	12868376	0.898275852203	12867661	0.805405712128	FBgn0030442	2639	FBgn0030434	124126
1906	3L	4625994	4627502	0.898251533508	4626803	0.725636201746	FBgn0052234	1760	FBgn0035562	15754
1907	X	11234708	11236348	0.898196220398	11235468	0.705372810364	FBgn0030296	19179	FBgn0027359	21789
1908	X	8886534	8888799	0.897889137268	8887726	0.96582552592	FBgn0030075	4374	FBgn0030086	46823
1909	X	10997481	10998916	0.897838592529	10998165	0.487296609318	FBgn0030275	832	FBgn0030274	3498
1910	2L	4332990	4334860	0.897789478302	4333762	0.686514526606	FBgn0020762	164	FBgn0026319	38228
1911	X	20300259	20301911	0.897343635559	20301400	0.410217958338	FBgn0031118	382	FBgn0040649	4544
1912	X	21155285	21157503	0.897317886353	21156044	0.796360810598	FBgn0015379	12	FBgn0015379	12
1913	3R	474725	476291	0.896894454956	475578	0.804350488326	FBgn0011341	633	FBgn0037262	7882
1914	2L	15724566	15725579	0.896461486816	15725072	0.591410573324	FBgn0010382	19012	FBgn0003936	22539
1915	X	2580203	2584585	0.896267414093	2583285	0.703058630228	FBgn0024977	422	FBgn0024978	5056
1916	3R	5483311	5485100	0.896262168884	5483788	0.544040858746	FBgn0037724	11914	FBgn0037728	19865
1917	X	20215134	20224239	0.896231174469	20223438	0.685942292213	FBgn0031108	846	FBgn0031114	11218
1918	4	627129	628763	0.896201610565	628071	0.562594021068	FBgn0028996	328	FBgn0026777	299724
1919	3R	12160194	12161355	0.896184444427	12160627	0.553199403426	FBgn0038416	7055	FBgn0040284	7079
1920	2R	10866781	10868369	0.896181106567	10867539	0.755317407496	FBgn0034013	2522	FBgn0000996	28284
1921	2R	4147813	4149892	0.896141767502	4148542	0.871489789751	FBgn0033317	4767	FBgn0033315	9145
1922	2L	12625279	12626604	0.89604473114	12625806	0.531553212334	FBgn0002970	7458	FBgn0002970	7458
1923	X	2137265	2138505	0.895756721497	2137741	0.557663631439	FBgn0052798	4115	FBgn0023526	11161
1924	3R	20095921	20097551	0.895621299744	20096758	0.738770428826	FBgn0011225	195	FBgn0051130	5777
1925	2L	21615182	21617886	0.895393848419	21617080	0.807569563389	FBgn0022893	441	FBgn0022893	441
1926	2R	15620523	15622280	0.895366668701	15621242	0.829346123864	FBgn0004364	5132	FBgn0004364	5132
1927	3R	16433432	16434666	0.895208358765	16434043	0.540179617265	FBgn0051506	3489	FBgn0051506	3489
1928	X	17594018	17595695	0.895168304443	17594779	0.670307278633	FBgn0024184	8541	FBgn0030866	21568
1929	3L	4839461	4841459	0.895114660263	4840925	0.686649471521	FBgn0047330	392	FBgn0035570	150222
1930	3R	23088597	23090356	0.894710540771	23089489	0.768685436249	FBgn0010328	269	FBgn0039505	9937
1931	3R	12618086	12619423	0.894467353821	12618630	0.757763057947	FBgn0015230	4597	FBgn0020556	19719
1932	X	1750579	1752950	0.894333839417	1752244	0.639388978481	FBgn0000117	4552	FBgn0000117	4552
1933	3R	4482797	4483536	0.894287586212	4483427	0.546486949921	FBgn0000171	3056	FBgn0000447	3691
1934	X	17717552	17721745	0.894041061401	17718727	0.701871845457	FBgn0030881	982	FBgn0030881	982
1935	2R	5045460	5048450	0.893907546997	5046799	0.761609435081	FBgn0050337	4896	FBgn0025286	52197
1936	X	18472942	18474493	0.893661022186	18473785	0.817436158657	FBgn0030941	4945	FBgn0030943	8339
1937	3L	105740	108402	0.893181800842	107690	0.789574791403	FBgn0020386	5294	FBgn0035105	60264
1938	3L	4689117	4691653	0.893086433411	4690805	0.783093571663	FBgn0035570	102	FBgn0035570	102
1939	2R	20243032	20245156	0.892978191376	20244242	0.659995138645	FBgn0053988	11	FBgn0053228	67100
1940	2L	13512388	13514999	0.892864227295	13513271	0.746368334844	FBgn0053640	14570	FBgn0032518	118156
1941	3R	19560950	19562190	0.892690181732	19561667	0.685545603434	FBgn0028691	2483	FBgn0028691	2483
1942	X	11183547	11185855	0.892593383789	11184951	0.649265962489	FBgn0028421	178	FBgn0030291	9321
1943	2R	7683944	7686035	0.892467021942	7684659	0.732168614864	FBgn0023167	26	FBgn0023167	26
1944	3L	2514639	2515568	0.892339468002	2515076	0.469542952145	FBgn0052295	4572	FBgn0035348	27960
1945	3R	22706901	22709288	0.891935348511	22708712	0.702363995945	FBgn0004359	1256	FBgn0002838	7034
1946	X	1066218	1067378	0.891754150391	1066699	0.665104548136	FBgn0040367	219	FBgn0026875	26755
1947	3L	13425721	13426811	0.891716957092	13426344	0.484217615689	FBgn0036366	2034	FBgn0036351	71054
1948	2L	18135246	18138800	0.891252040863	18137930	0.675275389353	FBgn0001301	3791	FBgn0041184	10409
1949	X	10325981	10327274	0.891144514084	10326558	0.569007486105	FBgn0030208	2507	FBgn0052680	12397
1950	X	19474105	19477025	0.891060352325	19476283	0.59550111434	FBgn0031048	520	FBgn0031047	3466
1951	3R	25129267	25130757	0.89100933075	25130044	0.648124891169	FBgn0039659	7093	FBgn0003525	48542
1952	3R	21821335	21823642	0.889997959137	21822277	0.780275316799	FBgn0002734	1066	FBgn0002735	3303
1953	3L	10818571	10819630	0.889818191528	10818735	0.524268913269	FBgn0026160	13104	FBgn0026160	13104
1954	X	8988914	8990164	0.889460086823	8989438	0.583309790667	FBgn0030091	1665	FBgn0030092	4842
1955	X	19715089	19716340	0.889459609985	19715845	0.572817961375	FBgn0000076	8152	FBgn0031079	29857
1956	3L	2850539	2852949	0.88916349411	2852314	0.715597994187	FBgn0035378	2928	FBgn0035370	101786
1957	X	12521176	12527673	0.889147758484	12524102	0.768246393937	FBgn0030417	16033	FBgn0053963	30703
1958	3R	7820531	7822036	0.889018535614	7821360	0.743201031404	FBgn0024211	2323	FBgn0037992	132559
1959	2L	19329181	19330880	0.88899230957	19330026	0.880256849177	FBgn0024245	29127	FBgn0024245	29127
1960	X	10807024	10808393	0.888913631439	10807587	0.578246847788	FBgn0021742	4763	FBgn0030241	107495
1961	X	10586724	10588299	0.888659477234	10587498	0.875801394967	FBgn0003204	2226	FBgn0052672	26055
1962	3R	10684732	10685980	0.888457298279	10685236	0.603336155415	FBgn0038267	324	FBgn0038271	30564
1963	X	11217645	11219100	0.888151168823	11218377	0.847419291735	FBgn0001624	3522	FBgn0027359	4698
1964	2R	14191815	14194085	0.887985229492	14193228	0.765674799681	FBgn0023214	4833	FBgn0023214	4833
1965	2R	11664446	11666163	0.887752532959	11665290	0.814066618681	FBgn0029175	811	FBgn0034082	8367
1966	X	19690125	19692909	0.88773727417	19691961	0.795034997603	FBgn0031078	5808	FBgn0031079	5973
1967	2R	11379650	11381942	0.887644767761	11380398	0.743996441364	FBgn0022160	2789	FBgn0050085	3610
1968	X	18709687	18711959	0.887627124786	18710314	0.615620034082	FBgn0052542	4807	FBgn0030973	8125
1969	3L	6715693	6717750	0.887360095978	6716399	0.765612433938	FBgn0052393	697	FBgn0035713	9834
1970	2R	16094307	16094987	0.887222766876	16094427	0.484637780623	FBgn0028622	2564	FBgn0015907	7941
1971	X	10674144	10675624	0.887183189392	10674738	0.707422192891	FBgn0030235	6738	FBgn0030235	6738
1972	2L	3802831	3804459	0.887037277222	3803525	0.933305591345	FBgn0021800	56	FBgn0003430	22155
1973	4	89458	91631	0.88675737381	90219	0.68379721922	FBgn0019664	263	FBgn0019664	263
1974	3L	22241063	22242195	0.88663482666	22241783	0.503495812416	FBgn0027086	19280	FBgn0011771	19750
1975	X	16676875	16678215	0.886419296265	16677410	0.70131520664	FBgn0024941	334	FBgn0030801	41110
1976	3R	3134839	3135921	0.885957717896	3135314	0.571627448587	FBgn0003263	195	FBgn0037481	154416
1977	3L	745510	747229	0.885859012604	746053	0.720293849707	FBgn0052480	6982	FBgn0000575	13115
1978	X	9444130	9446715	0.885841846466	9445241	0.758668955635	FBgn0030141	1014	FBgn0030137	43544
1979	X	10088204	10089436	0.885627746582	10088758	0.54723147785	FBgn0001203	10767	FBgn0030189	82934
1980	X	17340408	17343738	0.88551902771	17342764	0.824735697578	FBgn0030842	19512	FBgn0030851	120649
1981	3L	17621708	17624447	0.885431289673	17622555	0.568469196558	FBgn0036745	2665	FBgn0036745	2665
1982	3R	7713165	7714708	0.885022163391	7714081	0.621257424355	FBgn0037960	1194	FBgn0037955	65871
1983	2L	21224103	21226228	0.884596824646	21224885	0.728763997555	FBgn0010229	55	FBgn0003930	22114
1984	2L	10663112	10664523	0.884508132935	10663727	0.689287382014	FBgn0051871	1640	FBgn0032293	69091
1985	3L	731995	735892	0.884293079376	733598	0.781369566917	FBgn0000575	660	FBgn0000575	660
1986	X	16151736	16154770	0.884139060974	16153210	0.77326720953	FBgn0004432	1139	FBgn0053251	7771
1987	3R	7062817	7065658	0.883992195129	7063510	0.692788348478	FBgn0051388	27	FBgn0037885	2405
1988	2R	12108414	12110003	0.883823156357	12109170	0.729741215706	FBgn0034142	406	FBgn0003274	8213
1989	2R	10843650	10844898	0.883563995361	10844348	0.699026525021	FBgn0034011	1220	FBgn0000996	51475
1990	X	7110764	7112262	0.883528709412	7111557	0.637264700497	FBgn0029940	583	FBgn0025549	24983
1991	3R	10508790	10510211	0.883418083191	10509463	0.78576657176	FBgn0051314	13594	FBgn0051314	13594
1992	X	15952943	15954420	0.883333683014	15953627	0.938403427601	FBgn0042650	3504	FBgn0000459	97044
1993	3R	5242936	5245913	0.88301897049	5245212	0.613884673399	FBgn0024515	1548	FBgn0037686	18234
1994	X	18277761	18281399	0.882933139801	18278356	0.707849770784	FBgn0052548	3838	FBgn0004956	136594
1995	2L	2177595	2180358	0.882671356201	2178616	0.872055053711	FBgn0000097	133	FBgn0000097	133
1996	2L	2884687	2887091	0.882610321045	2886168	0.785553518931	FBgn0041111	216	FBgn0004584	86508
1997	3R	4897965	4899039	0.882479667664	4898518	0.583854164396	FBgn0037661	7617	FBgn0037660	7699
1998	2L	4377461	4380118	0.882427215576	4379240	0.765119254589	FBgn0031597	3479	FBgn0031597	3479
1999	2L	1741379	1742614	0.882424354553	1742064	0.574693520864	FBgn0031362	9538	FBgn0031357	31598
[truncated: 8,980 more rows]
