# Supplementary material for: Developmental roles of 21 Drosophila transcription factors are determined by quantitative differences in binding to an overlapping set of thousands of genomic regions
Source: Genome Biol. 2009 Jul 23;10(7):R80. doi: 10.1186/gb-2009-10-7-r80 (PMC2728534; doi:10.1186/gb-2009-10-7-r80)
Supplement: Additional data file 7 — Genomic coordinates of regions bound by each factor for the 25% FDR data set, locations and scores of peak windows, and the closest gene and closest transcribed gene for each peak. [file gb-2009-10-7-r80-S7.zip › Additional Data File 4 25% FDR bound regions/kni_2_092706-sym-25_table.txt]

Interval	Chr	Bound_Region_Start	Bound_Region_Stop	Bound_Region_Score	Peak_start	Peak_score	Closest_gene	Closest_gene_dist	Closest_transcribed_gene	Closest_transcribed_gene_dist
1	3R	4524344	4527991	3.287647247314	4526649	2.963256162756	FBgn0037612	55	FBgn0001180	3109
2	2R	5494505	5499627	3.196527957916	5496059	2.812567075094	FBgn0024923	4915	FBgn0024923	4915
3	2R	9074201	9087561	3.108987808228	9079512	3.0766805761	FBgn0033856	5060	FBgn0033856	5060
4	2R	5484906	5493459	2.861301898956	5487452	2.490736325582	FBgn0000606	3602	FBgn0000606	3602
5	2L	15762143	15763763	2.846736907959	15762962	2.258263251361	FBgn0001990	1284	FBgn0003936	15351
6	3L	8636327	8641686	2.758382797241	8640369	2.530185923857	FBgn0001168	9337	FBgn0001168	9337
7	3L	8626321	8628929	2.565613269806	8627691	2.219549964456	FBgn0035922	4220	FBgn0001168	22015
8	2L	13223448	13230474	2.485498428345	13227537	2.012285569135	FBgn0032490	316	FBgn0032491	2180
9	2R	2083910	2088351	2.461636543274	2085496	2.175944945391	FBgn0033076	27295	FBgn0041145	36822
10	3R	2682356	2686447	2.407341003418	2683272	2.381557375193	FBgn0001077	6774	FBgn0001077	6774
11	2L	20755167	20758806	2.402878284454	20756516	2.32353156805	FBgn0000251	1812	FBgn0000986	34008
12	2R	18713144	18715557	2.345754623413	18714572	2.06687596265	FBgn0034834	4567	FBgn0003062	132252
13	3L	20626421	20632540	2.311973571777	20631375	2.084323294023	FBgn0001320	2171	FBgn0001320	2171
14	2L	14441971	14447086	2.302094459534	14445811	2.014679551125	FBgn0028844	5005	FBgn0005771	45051
15	3R	12651223	12653625	2.277338981628	12652288	1.882429459516	FBgn0000014	3481	FBgn0020546	23438
16	X	20487621	20489790	2.270648956299	20488145	1.773796886206	FBgn0031128	545	FBgn0003300	16972
17	3L	14113929	14121102	2.224190711975	14115554	1.82098792581	FBgn0042630	18971	FBgn0000411	28325
18	3L	2420816	2423674	2.211611747742	2422246	1.951683700085	FBgn0052306	24716	FBgn0053231	26442
19	2L	11451902	11454089	2.204768180847	11452757	1.842225972344	FBgn0004579	7154	FBgn0004579	7154
20	3R	671563	676173	2.175557136536	674832	2.036099433899	FBgn0003002	3703	FBgn0003002	3703
21	3R	1036676	1039407	2.163274288177	1038001	1.917177826166	FBgn0000340	5146	FBgn0000340	5146
22	2L	12615433	12617504	2.143004894257	12616510	2.001031935215	FBgn0002970	1838	FBgn0002970	1838
23	3L	15188132	15190379	2.138864517212	15189055	1.962036832174	FBgn0029114	11845	FBgn0029114	11845
24	2L	21863538	21865177	2.136795043945	21865102	2.069946395026	FBgn0032965	20752	FBgn0003866	48914
25	3L	14416617	14419069	2.135838031769	14418108	1.631167804494	FBgn0036424	35517	FBgn0036424	35517
26	2R	13406899	13409188	2.135757446289	13408014	2.023166908937	FBgn0034283	1191	FBgn0034282	21141
27	X	15479624	15482300	2.128894329071	15481043	1.835350871086	FBgn0030663	2815	FBgn0003463	20566
28	3L	14137581	14139599	2.123753070831	14138713	1.75637036562	FBgn0000411	5166	FBgn0000411	5166
29	2L	3608201	3612928	2.091027736664	3609547	1.943116039038	FBgn0002985	2799	FBgn0002985	2799
30	2R	9943510	9947522	2.086990356445	9945946	1.650792270899	FBgn0013725	1252	FBgn0013725	1252
31	3L	11210299	11212852	2.080450057983	11211119	1.372517585754	FBgn0036150	1234	FBgn0041094	15137
32	X	20495018	20497201	2.078044891357	20496208	1.915765201344	FBgn0031128	8608	FBgn0003300	8909
33	3L	11898662	11902000	2.07679605484	11899598	1.849285069634	FBgn0036222	894	FBgn0000404	92074
34	2R	15586754	15588430	2.046798706055	15587489	1.760481273427	FBgn0004364	38885	FBgn0004364	38885
35	2L	3832908	3835066	2.041388511658	3833993	1.874843232772	FBgn0004567	2849	FBgn0004567	2849
36	3R	12745912	12748113	2.041189193726	12747202	1.759932209464	FBgn0051270	2305	FBgn0082171	65165
37	3R	170839	175306	2.009922027588	174361	2.00228320851	FBgn0001204	1989	FBgn0001204	1989
38	3L	15987784	15991425	1.993309020996	15990629	1.633376836777	FBgn0044028	1890	FBgn0044028	1890
39	2L	11454715	11456658	1.991541385651	11455708	1.767465591431	FBgn0004579	10105	FBgn0004579	10105
40	3L	22333293	22338574	1.98382806778	22336807	1.838166349074	FBgn0004449	4921	FBgn0004449	4921
41	2R	3757351	3761194	1.963041782379	3760078	1.612366620232	FBgn0033277	5991	FBgn0010109	15938
42	2R	19151404	19154761	1.942488670349	19153296	1.69199217067	FBgn0034886	11880	FBgn0016762	48302
43	2L	14434003	14437430	1.937141895294	14436260	1.786656043109	FBgn0028871	11129	FBgn0005771	54602
44	3R	16368077	16370133	1.927079200745	16369059	1.753291634952	FBgn0053192	8332	FBgn0043457	14593
45	3L	9002157	9004365	1.923458099365	9003267	1.800331115723	FBgn0035956	8911	FBgn0028789	12057
46	2L	517656	520018	1.92298412323	518594	1.717870295048	FBgn0003963	4873	FBgn0003963	4873
47	2L	2163351	2165858	1.918834686279	2165061	1.585652968463	FBgn0031393	9301	FBgn0031393	9301
48	2R	16414188	16416090	1.909799575806	16415160	1.752310633659	FBgn0034560	2126	FBgn0034565	70659
49	3R	4801030	4802768	1.908985137939	4801786	1.602193415165	FBgn0037646	4857	FBgn0022347	16881
50	3R	11813368	11816083	1.90859746933	11814974	1.657187080383	FBgn0003507	3051	FBgn0003507	3051
51	3R	880969	883051	1.886727809906	881949	1.64141780138	FBgn0010313	30459	FBgn0010313	30459
52	3R	9118129	9120915	1.879337310791	9119118	1.706869542599	FBgn0038134	198	FBgn0038134	198
53	X	20490149	20492146	1.847795009613	20491176	1.701851339901	FBgn0031128	3576	FBgn0003300	13941
54	X	18136732	18139443	1.841582298279	18138270	1.687697976828	FBgn0004956	3492	FBgn0004956	3492
55	3L	8643324	8646141	1.834265708923	8645157	1.700989087423	FBgn0001168	4549	FBgn0001168	4549
56	X	16054336	16056225	1.834206581116	16055257	1.545047283173	FBgn0000459	4586	FBgn0000459	4586
57	3L	10833652	10837862	1.830148220062	10836562	1.561054050922	FBgn0026160	4723	FBgn0026160	4723
58	2L	12079483	12086135	1.824194908142	12081344	1.628299593925	FBgn0003145	4448	FBgn0003145	4448
59	2L	1409943	1412541	1.821609020233	1410990	1.678013801575	FBgn0002543	9459	FBgn0002543	9459
60	3L	5594109	5598791	1.817984104156	5595449	1.510818004608	FBgn0035625	9481	FBgn0035625	9481
61	2R	13194450	13196359	1.801841259003	13195146	1.506621585173	FBgn0016059	3212	FBgn0016059	3212
62	3L	18325947	18327978	1.786365032196	18326981	1.638351384331	FBgn0011706	36681	FBgn0011706	36681
63	3R	2693102	2694880	1.782417297363	2694042	1.621053471285	FBgn0001077	3996	FBgn0001077	3996
64	3R	12589196	12590723	1.77583694458	12590105	1.193929165602	FBgn0020556	8806	FBgn0020556	8806
65	2L	19329054	19330916	1.773262023926	19329992	1.38593600778	FBgn0024245	29161	FBgn0024245	29161
66	2R	8295204	8297505	1.759853363037	8296197	1.335127532482	FBgn0003326	254	FBgn0003326	254
67	3L	20554101	20557949	1.754989624023	20555824	1.424486517906	FBgn0001323	1447	FBgn0001320	73380
68	3R	27018067	27020215	1.741879463196	27018972	1.480882364161	FBgn0004389	26	FBgn0004389	26
69	2L	2453687	2458538	1.728213787079	2457053	1.55548375845	FBgn0012017	2991	FBgn0015816	35613
70	2R	6712575	6716418	1.725780010223	6715054	1.519115952884	FBgn0033582	20066	FBgn0033590	37536
71	X	2292956	2296282	1.724091053009	2294975	1.62639850378	FBgn0003714	5157	FBgn0004050	8950
72	X	7165089	7167493	1.718441009521	7165914	1.489623725414	FBgn0029943	3062	FBgn0024250	12737
73	3R	13905852	13908542	1.711177825928	13907129	1.525719530442	FBgn0038566	286	FBgn0038566	286
74	X	2536528	2539394	1.708947181702	2538623	0.922728482415	FBgn0025838	465	FBgn0003371	48517
75	3R	11853810	11855981	1.707958221436	11854685	1.619642201592	FBgn0003117	2866	FBgn0038396	20708
76	X	11166684	11168992	1.698359012604	11167876	1.591938439537	FBgn0003411	312	FBgn0003411	312
77	X	9932554	9935379	1.690941810608	9933482	1.322166728973	FBgn0030179	1728	FBgn0030179	1728
78	2R	16874037	16876128	1.685442447662	16875248	1.288798220017	FBgn0000395	725	FBgn0000395	725
79	X	20534374	20536658	1.678335189819	20535575	1.651903271675	FBgn0031129	11061	FBgn0003300	30458
80	3R	12717102	12718868	1.677813053131	12718014	1.466340289396	FBgn0015350	12564	FBgn0082171	35977
81	3R	2578978	2582380	1.67382144928	2580233	1.542084076825	FBgn0004053	312	FBgn0004053	312
82	3L	4676606	4678940	1.668239116669	4677535	1.508628733018	FBgn0042199	991	FBgn0042199	991
83	X	20501487	20507635	1.66269159317	20504916	1.395725504557	FBgn0003300	201	FBgn0003300	201
84	3R	13219316	13221180	1.65909910202	13220208	1.457602052128	FBgn0025456	97	FBgn0025456	97
85	3L	15664480	15667829	1.657305240631	15665378	1.227221250534	FBgn0041160	270	FBgn0041160	270
86	3R	10504626	10506633	1.656379699707	10505382	1.283706665039	FBgn0038252	16217	FBgn0051314	17675
87	X	2321026	2322942	1.654117584229	2322014	1.334465344747	FBgn0040388	4145	FBgn0004050	18089
88	X	1679435	1681205	1.653480052948	1680277	1.374588400126	FBgn0029591	1539	FBgn0029591	1539
89	3R	17469390	17471089	1.652156829834	17470343	1.248449213365	FBgn0011766	15784	FBgn0046832	22097
90	2L	1516636	1518845	1.652023792267	1517943	1.427996859831	FBgn0001174	241	FBgn0001174	241
91	3R	2858242	2860560	1.651725769043	2859723	1.359520971775	FBgn0024289	18334	FBgn0010774	46403
92	2L	6372415	6377583	1.649723052979	6373730	1.436962520375	FBgn0043854	1315	FBgn0043854	1315
93	2L	18592085	18595822	1.648164749146	18594196	1.428040167865	FBgn0003270	1067	FBgn0032693	54717
94	3R	20996963	21000182	1.644837379456	20998826	1.493414850796	FBgn0039285	443	FBgn0039286	11909
95	2R	11380236	11382090	1.64439201355	11381193	1.177047602336	FBgn0050085	2815	FBgn0050085	2815
96	3L	18261073	18262973	1.625422477722	18261963	1.414363412296	FBgn0036784	2326	FBgn0011706	101699
97	3R	8077538	8079401	1.622586727142	8078526	1.437517344952	FBgn0038008	1383	FBgn0037992	124607
98	2L	9987421	9990803	1.615915775299	9988575	1.409088730812	FBgn0040965	3918	FBgn0040965	3918
99	3L	20999614	21002398	1.613894462585	21001462	1.442067086697	FBgn0053285	21381	FBgn0037044	39726
100	3R	863981	865759	1.609904289246	864877	1.358931096395	FBgn0010313	47531	FBgn0010313	47531
101	3L	20450358	20452196	1.609663009644	20451281	1.240978449583	FBgn0037007	1992	FBgn0037007	1992
102	X	2284345	2289083	1.607353210449	2287121	1.500670769635	FBgn0001150	2002	FBgn0001150	2002
103	2R	13267170	13269799	1.606106758118	13268209	1.457647828495	FBgn0034275	3048	FBgn0003545	5235
104	X	18133780	18136089	1.605704307556	18134700	1.556075572968	FBgn0004956	7062	FBgn0004956	7062
105	2L	19333330	19335865	1.604863643646	19334201	1.389091491699	FBgn0024245	24952	FBgn0024245	24952
106	3R	2710455	2712718	1.603164196014	2711170	1.4708365798	FBgn0001077	21124	FBgn0001077	21124
107	2L	14484598	14487297	1.603083133698	14486212	1.285871505737	FBgn0005771	4650	FBgn0005771	4650
108	X	6881533	6884070	1.602287769318	6882394	1.28269220988	FBgn0029931	3450	FBgn0029931	3450
109	X	8498506	8500970	1.598804473877	8499876	1.474908604341	FBgn0004102	3990	FBgn0004102	3990
110	X	20461621	20464928	1.597558736801	20463245	1.567695438862	FBgn0031126	5215	FBgn0003300	41872
111	3R	15175344	15177064	1.596642017365	15176316	1.440783444573	FBgn0038697	24155	FBgn0000463	24381
112	2L	221099	225202	1.595086097717	223148	1.387152166928	FBgn0031235	9366	FBgn0031235	9366
113	3R	2774025	2775606	1.589295387268	2774744	1.175575584173	FBgn0051488	8712	FBgn0001077	84698
114	2L	3004726	3007730	1.579038619995	3005701	1.328359047572	FBgn0031488	7800	FBgn0002989	12940
115	2L	3613922	3616101	1.578356266022	3615143	1.488697416642	FBgn0015663	4149	FBgn0002985	8395
116	X	18277971	18280348	1.57377243042	18279219	1.092767179012	FBgn0052548	4701	FBgn0004956	137457
117	2R	4165974	4171008	1.545506954193	4170108	1.399108674791	FBgn0050353	89	FBgn0050353	89
118	3L	19148699	19150495	1.545286655426	19149674	1.245659172535	FBgn0016797	13789	FBgn0016797	13789
119	2R	17051740	17054969	1.54286813736	17053198	1.357109125923	FBgn0050283	5043	FBgn0010415	64448
120	X	12539395	12540748	1.541390419006	12540041	0.987719297409	FBgn0030417	94	FBgn0053963	46642
121	2R	2992729	2999167	1.534795761108	2998127	1.172795183518	FBgn0015930	3549	FBgn0015930	3549
122	3R	21020006	21021937	1.529346466064	21020849	1.408968869378	FBgn0039288	433	FBgn0039288	433
123	3L	21079203	21080923	1.52881526947	21079763	1.242708546775	FBgn0037051	9881	FBgn0037051	9881
124	3R	2688669	2692412	1.526744365692	2689969	1.320200856527	FBgn0001077	77	FBgn0001077	77
125	3R	26674722	26678624	1.525001525879	26675641	1.312564401066	FBgn0003720	2396	FBgn0003720	2396
126	3L	20334132	20337501	1.52485370636	20336768	1.253375866834	FBgn0028978	1319	FBgn0028978	1319
127	3R	6451660	6453315	1.51935338974	6452409	1.175695531509	FBgn0001235	11977	FBgn0001235	11977
128	2L	9145766	9147661	1.518920898438	9146605	1.130507840051	FBgn0051887	16762	FBgn0051887	16762
129	3R	20574424	20576129	1.518362045288	20575288	1.194585070891	FBgn0003719	168	FBgn0003719	168
130	3L	16737760	16741756	1.515176296234	16738732	1.315589547157	FBgn0036660	6242	FBgn0036660	6242
131	X	16447041	16448363	1.509910583496	16447733	0.925886839628	FBgn0025743	3084	FBgn0015615	20367
132	3R	4665481	4668317	1.508103370667	4667390	1.033904969692	FBgn0037638	17258	FBgn0011966	20212
133	2L	11074173	11076177	1.50434589386	11075267	1.276440536275	FBgn0032335	4206	FBgn0032335	4206
134	3L	4390780	4393733	1.500228881836	4391762	1.315073798685	FBgn0035542	2018	FBgn0035541	3193
135	2R	19145442	19147700	1.497153759003	19146707	1.335261961993	FBgn0004795	6495	FBgn0016762	54891
136	X	448025	451067	1.496537208557	449842	1.410137513105	FBgn0003986	1979	FBgn0003986	1979
137	3L	1729276	1731455	1.495237827301	1730115	1.297727823257	FBgn0035267	327	FBgn0027903	29050
138	3L	10824765	10827157	1.494501113892	10825576	1.16339228948	FBgn0026160	6263	FBgn0026160	6263
139	X	3681984	3684099	1.494366645813	3683191	1.30436111899	FBgn0000542	1858	FBgn0000542	1858
140	3R	21458058	21460086	1.492095947266	21459015	1.359190492069	FBgn0039350	4534	FBgn0039350	4534
141	2L	7035214	7036452	1.488679885864	7035698	0.781511992216	FBgn0022201	2300	FBgn0022201	2300
142	X	9615717	9617134	1.483701705933	9616421	0.903056058017	FBgn0030151	7546	FBgn0000233	77012
143	2L	4280140	4283905	1.481966972351	4282440	1.33659211327	FBgn0010473	711	FBgn0003941	54798
144	3R	12703629	12705163	1.480506896973	12704395	1.379679511575	FBgn0015350	1055	FBgn0082171	22358
145	2R	13813794	13815662	1.47761964798	13814819	1.316384988673	FBgn0034326	498	FBgn0034326	498
146	3L	736629	737989	1.47696018219	737300	1.076658785343	FBgn0000575	4362	FBgn0000575	4362
147	3R	16116403	16119547	1.476610183716	16117785	1.460774183273	FBgn0028386	1203	FBgn0028386	1203
148	2L	2026416	2027706	1.476174354553	2026885	0.799861967564	FBgn0031384	2842	FBgn0031391	120402
149	2R	16607386	16608599	1.472939491272	16607806	0.784219882068	FBgn0015721	1706	FBgn0011824	2921
150	2R	8045877	8047875	1.470989227295	8047035	1.216625022888	FBgn0011592	2072	FBgn0011592	2072
151	2R	15173582	15177311	1.470713615417	15176226	1.4678291433	FBgn0082173	7	FBgn0082173	7
152	2L	4822841	4824692	1.469730377197	4823723	1.156018537634	FBgn0031632	1947	FBgn0031632	1947
153	3L	19046362	19049378	1.456185340881	19048470	1.297458589077	FBgn0036844	3211	FBgn0036844	3211
154	3L	15981582	15985301	1.455808162689	15983116	1.254534542561	FBgn0044028	5623	FBgn0044028	5623
155	3R	24897717	24901372	1.453669548035	24900121	1.325486838818	FBgn0039632	11240	FBgn0039633	22588
156	2L	8809108	8812308	1.448209285736	8809954	1.265234105727	FBgn0029123	15671	FBgn0029123	15671
157	X	16449257	16450688	1.447845935822	16449998	1.119285106659	FBgn0025743	5349	FBgn0010412	21818
158	3L	14240663	14242387	1.447399139404	14241586	1.133673163021	FBgn0001085	1980	FBgn0036415	58418
159	2L	7009320	7011508	1.445055961609	7010375	1.095903452705	FBgn0031880	3121	FBgn0051908	16920
160	2L	17738413	17740422	1.441633224487	17739304	1.404021599713	FBgn0015609	3854	FBgn0032646	242266
161	2L	2575892	2579353	1.44046831131	2577931	1.188804732429	FBgn0031435	260	FBgn0031435	260
162	2L	2998928	3001662	1.440264701843	3000725	1.174300249885	FBgn0025681	7761	FBgn0002989	7964
163	X	19053919	19055647	1.440021514893	19054771	1.273488640785	FBgn0031001	210	FBgn0031001	210
164	2L	15737634	15739971	1.434860229492	15739034	1.321737906512	FBgn0010382	5050	FBgn0003936	8577
165	3L	13047418	13049102	1.434144973755	13048335	1.391509056091	FBgn0036344	12509	FBgn0036342	27364
166	2L	15481133	15483000	1.432912826538	15482214	1.126085449668	FBgn0020371	1517	FBgn0003448	8016
167	2R	6912766	6917270	1.432837486267	6914795	1.197843819857	FBgn0050506	953	FBgn0082585	1458
168	3R	2670024	2672376	1.431433677673	2671643	1.191566747778	FBgn0003339	4243	FBgn0001077	18403
169	2L	5870347	5871987	1.429183959961	5871202	1.213681613698	FBgn0031745	8279	FBgn0031740	68947
170	3L	15226610	15228459	1.426888942719	15227621	1.199443985434	FBgn0029114	26721	FBgn0029114	26721
171	3R	4102391	4104204	1.426378250122	4103346	1.045772215899	FBgn0010433	168	FBgn0037561	7742
172	3R	12570132	12572098	1.422817230225	12570938	1.055771172047	FBgn0063261	6173	FBgn0063261	6173
173	2R	1627602	1631316	1.422068595886	1629761	1.37414820054	FBgn0033063	15017	FBgn0033062	36753
174	X	1997838	2000719	1.417829036713	1998628	1.270094037056	FBgn0023507	984	FBgn0025626	77336
175	3L	13054632	13056793	1.417352199554	13055718	1.218054266537	FBgn0036345	5518	FBgn0010452	32502
176	2L	26678	29514	1.416032791138	28382	1.316077877493	FBgn0031209	4494	FBgn0002121	7010
177	3R	20122634	20124246	1.408636569977	20123469	1.254138290882	FBgn0000368	2331	FBgn0000368	2331
178	3R	9636804	9639175	1.40761089325	9637504	1.336885631084	FBgn0053327	1337	FBgn0053327	1337
179	2L	19214871	19216967	1.405039787292	19216032	1.32319098711	FBgn0015380	29757	FBgn0032762	86677
180	3R	12740585	12742183	1.400783538818	12741332	1.224174372355	FBgn0051270	8175	FBgn0082171	59295
181	X	19605265	19610105	1.399334907532	19606209	1.16419762373	FBgn0031070	9949	FBgn0031070	9949
182	2L	1067431	1069511	1.397170543671	1068354	1.191621331608	FBgn0003310	9457	FBgn0003310	9457
183	2L	15474905	15476610	1.395606994629	15475627	1.124538123608	FBgn0003448	1429	FBgn0003448	1429
184	2R	8962917	8966815	1.395133018494	8963702	1.087934325723	FBgn0050062	1457	FBgn0050062	1457
185	2L	16347753	16350632	1.394645690918	16349770	1.157989025116	FBgn0028506	905	FBgn0028506	905
186	X	2264353	2266617	1.393724441528	2264538	1.367332605215	FBgn0040385	2517	FBgn0001150	20581
187	2R	20729670	20736252	1.391342163086	20733108	1.141702595879	FBgn0001325	1107	FBgn0001325	1107
188	2L	12665501	12667032	1.390827178955	12666144	1.070641636848	FBgn0032442	3025	FBgn0032445	26879
189	2L	17217593	17219251	1.390273571014	17218422	1.138296127319	FBgn0051745	23057	FBgn0032633	161654
190	X	15517606	15519350	1.387862682343	15518348	1.273817146526	FBgn0030667	3404	FBgn0030671	19714
191	3R	21008030	21011534	1.386389732361	21010459	1.164659568242	FBgn0039286	276	FBgn0039286	276
192	2L	2749695	2759897	1.385969161987	2750872	1.178457366096	FBgn0031453	1927	FBgn0031453	1927
193	3L	8983808	8985346	1.38428401947	8984657	1.138858065886	FBgn0035955	859	FBgn0035954	5512
194	2R	20171787	20174444	1.382342338562	20173547	1.233006477356	FBgn0035046	1522	FBgn0035046	1522
195	X	8972203	8973788	1.381576538086	8973033	1.13664072752	FBgn0030090	7206	FBgn0030092	21247
196	3R	12654651	12656247	1.381392478943	12655551	0.982040659587	FBgn0000014	218	FBgn0020546	20175
197	3R	310398	311693	1.380799293518	310887	0.943826913834	FBgn0037255	124	FBgn0037255	124
198	X	20544379	20547488	1.380586385727	20545237	1.179416388273	FBgn0031129	1399	FBgn0003300	40120
199	X	20523390	20525153	1.379265785217	20524128	1.157458543777	FBgn0003300	19011	FBgn0003300	19011
200	2R	18194529	18200085	1.377586841583	18198135	1.314626216888	FBgn0020257	1580	FBgn0020257	1580
201	2L	14260697	14262830	1.377259254456	14262065	1.06262327643	FBgn0004002	1457	FBgn0028529	93015
202	3R	8073043	8074925	1.376871585846	8074087	1.322768181562	FBgn0038008	5822	FBgn0037992	120168
203	3L	15197402	15199009	1.37682056427	15198293	1.200750796	FBgn0029114	2607	FBgn0029114	2607
204	3L	2465789	2467673	1.371974945068	2466754	1.18183332331	FBgn0035344	4729	FBgn0035346	5597
205	3L	10830098	10832296	1.371557235718	10831675	0.938600399915	FBgn0026160	164	FBgn0026160	164
206	X	3252708	3254791	1.371447086334	3253943	1.089718790615	FBgn0029657	4373	FBgn0000472	24604
207	2R	13315487	13317524	1.367511749268	13316422	1.153275132179	FBgn0004586	1230	FBgn0004586	1230
208	3R	17430674	17433160	1.367308616638	17431406	0.920808537801	FBgn0046832	16840	FBgn0046832	16840
209	2L	22138748	22140974	1.365107536316	22139731	1.289336569169	FBgn0032978	9162	FBgn0032979	17023
210	3L	19527026	19528717	1.365051269531	19527772	1.107132070205	FBgn0067680	2627	FBgn0067680	2627
211	2L	6023421	6024699	1.364792823792	6023949	1.021614972283	FBgn0031764	586	FBgn0031764	586
212	3R	24410724	24412874	1.364733219147	24412050	1.226812958717	FBgn0000659	1245	FBgn0000659	1245
213	X	19310417	19311444	1.364285469055	19310835	0.746782022364	FBgn0031018	1771	FBgn0044030	2978
214	X	3007600	3009310	1.361503124237	3008462	1.218662261963	FBgn0004647	17434	FBgn0004647	17434
215	3L	15674734	15678281	1.360993862152	15677069	1.283429762896	FBgn0041160	11961	FBgn0041160	11961
216	X	13100553	13102777	1.360039710999	13101846	1.022262954712	FBgn0000346	8914	FBgn0004456	9419
217	3L	8976221	8978445	1.357112884521	8977696	1.128254862393	FBgn0035954	1449	FBgn0035954	1449
218	2R	20320575	20323151	1.354970932007	20322338	1.257963793618	FBgn0000157	92	FBgn0050423	61098
219	2L	8845532	8847856	1.352792739868	8847028	1.08177207498	FBgn0052986	15779	FBgn0029123	21403
220	3L	4674816	4676404	1.352676868439	4675592	1.230763828053	FBgn0035569	6	FBgn0035569	6
221	X	18517809	18522103	1.351944923401	18519104	1.3229080088	FBgn0004959	602	FBgn0004959	602
222	2L	12009875	12012764	1.351889610291	12010934	1.175747692585	FBgn0014019	2558	FBgn0032390	20970
223	2L	2171965	2173531	1.351860046387	2172589	1.148354053497	FBgn0000097	6160	FBgn0000097	6160
224	2L	8143684	8146808	1.351203918457	8145462	1.108523172491	FBgn0051606	2168	FBgn0051607	3488
225	3L	3020090	3022260	1.350341081619	3021345	1.181868412915	FBgn0035388	2615	FBgn0035388	2615
226	3L	17603434	17605418	1.349477767944	17604034	0.920296859741	FBgn0036742	5326	FBgn0004401	6256
227	2L	15328835	15330972	1.344932556152	15329629	1.104307174683	FBgn0001981	164	FBgn0001981	164
228	3L	14929377	14931063	1.344675540924	14930294	1.026283454895	FBgn0026320	4312	FBgn0026320	4312
229	X	17579450	17582766	1.344018936157	17581823	0.805116541245	FBgn0030866	8612	FBgn0030866	8612
230	2R	7062002	7063765	1.341695785522	7062822	1.16768913269	FBgn0000577	18705	FBgn0000577	18705
231	X	2580359	2583683	1.341331481934	2582027	1.016310056051	FBgn0024977	836	FBgn0024978	6314
232	X	17693445	17696976	1.341105461121	17694157	0.909442284528	FBgn0030877	587	FBgn0030878	708
233	3R	2860814	2863976	1.340203285217	2861601	1.327472925186	FBgn0024289	16456	FBgn0010774	44525
234	X	18472863	18474465	1.335265159607	18473785	0.932712495327	FBgn0030941	4945	FBgn0030943	8339
235	3L	21999197	22001378	1.334398031235	22000298	1.178204283995	FBgn0037149	324	FBgn0037149	324
236	2R	6706813	6708434	1.332107543945	6707674	1.065547830918	FBgn0003396	17947	FBgn0033581	41711
237	2L	12086781	12090122	1.329012870789	12087631	1.097089141607	FBgn0003145	1839	FBgn0003145	1839
238	3R	11479029	11482567	1.328168869019	11480020	1.138173675537	FBgn0053207	11888	FBgn0053207	11888
239	3R	2819249	2821388	1.327105045319	2820425	1.154701173306	FBgn0000095	4525	FBgn0010774	85701
240	2L	17735721	17737412	1.323004722595	17736537	1.031647037057	FBgn0015609	1087	FBgn0032646	239499
241	X	16297443	16298740	1.319166183472	16298000	0.983810845543	FBgn0010256	15386	FBgn0010256	15386
242	2L	14488399	14490886	1.316298723221	14489353	1.156059592962	FBgn0005771	1509	FBgn0005771	1509
243	X	15332365	15333515	1.314845085144	15333072	0.62165337801	FBgn0067708	8840	FBgn0030659	83737
244	2R	16117262	16120573	1.314687728882	16119078	1.196032079061	FBgn0046816	1866	FBgn0046816	1866
245	3R	19125520	19127677	1.314001083374	19126604	1.02013127944	FBgn0039071	10693	FBgn0039067	42825
246	3R	11859411	11860770	1.311442375183	11859970	0.981866747141	FBgn0003117	8151	FBgn0038396	15423
247	3L	6469045	6471075	1.310888767242	6470116	1.184154987335	FBgn0020251	439	FBgn0020251	439
248	2R	15555290	15557015	1.310120105743	15556166	1.131770730019	FBgn0034480	36316	FBgn0004364	70208
249	3R	8470704	8475818	1.305183410645	8471860	1.016340923309	FBgn0038071	1922	FBgn0038071	1922
250	3L	11330317	11332211	1.304860115051	11331270	1.075637847185	FBgn0036155	7562	FBgn0041094	105014
251	X	14837780	14839323	1.304795742035	14838311	1.095379561186	FBgn0052594	20060	FBgn0030605	59538
252	X	10338142	10340293	1.304776668549	10339054	1.303473164054	FBgn0052680	99	FBgn0052680	99
253	2R	13683646	13684873	1.303720474243	13684217	0.773547565236	FBgn0034311	2077	FBgn0034311	2077
254	3R	15166013	15168514	1.302264690399	15167807	1.06993240118	FBgn0000463	15872	FBgn0000463	15872
255	3L	4138475	4140151	1.300461769104	4139226	0.991067409515	FBgn0053545	5215	FBgn0004574	16493
256	X	255852	257414	1.299198150635	256587	1.064510990592	FBgn0004170	3705	FBgn0004170	3705
257	2R	2096813	2098730	1.297239303589	2097716	1.156986832619	FBgn0033076	15075	FBgn0041145	24602
258	2R	9825102	9828378	1.297092437744	9826458	1.076296832826	FBgn0033921	9242	FBgn0033922	14231
259	2L	18890322	18892251	1.296311855316	18891467	1.058234751225	FBgn0003896	14282	FBgn0032717	55871
260	2R	16467915	16470997	1.296216011047	16470234	1.054798182319	FBgn0008636	1743	FBgn0034565	15585
261	3R	934849	936437	1.295321464539	935658	1.142081260681	FBgn0037293	18152	FBgn0010313	23250
262	X	7141672	7143106	1.295255661011	7142419	1.051629122566	FBgn0025549	5879	FBgn0025549	5879
263	2R	14787081	14788662	1.294885158539	14787913	1.100406901042	FBgn0003254	2676	FBgn0003254	2676
264	3L	17918613	17921645	1.294742107391	17919526	0.937975168228	FBgn0052193	7393	FBgn0036762	107351
265	3L	11216585	11218306	1.294240474701	11217699	0.956483223859	FBgn0036150	7814	FBgn0041094	8557
266	X	9599359	9600717	1.291751861572	9599989	0.842180105356	FBgn0020378	1809	FBgn0000233	60580
267	2L	8831779	8833536	1.291711807251	8832629	1.267967111924	FBgn0029123	7004	FBgn0029123	7004
268	X	6903522	6905035	1.29124212265	6904342	1.07023154988	FBgn0004143	9685	FBgn0029931	18498
269	3R	8895118	8899058	1.290765762329	8896124	1.200135427363	FBgn0004666	12643	FBgn0003308	37865
270	2L	15319277	15322751	1.290362358093	15322114	1.144406827291	FBgn0041103	6279	FBgn0001981	7679
271	3L	2549416	2551001	1.290257453918	2550155	1.020381704966	FBgn0010905	12346	FBgn0024939	20827
272	3R	165782	167615	1.289305686951	166700	0.987768622006	FBgn0037236	1413	FBgn0001204	5672
273	3R	13651019	13652867	1.28749370575	13651885	1.150565226873	FBgn0051246	14619	FBgn0051246	14619
274	X	2254331	2256047	1.287256240845	2255943	1.068421103738	FBgn0040385	11112	FBgn0001150	29176
275	3L	20632805	20634518	1.287093639374	20633528	1.097895790549	FBgn0001320	4324	FBgn0001320	4324
276	2R	19080341	19083089	1.286390304565	19081241	1.233772595723	FBgn0015903	8744	FBgn0015903	8744
277	3R	15	2275	1.285886764526	198	1.178923313434	FBgn0037213	182	FBgn0037213	182
278	X	6884693	6887204	1.285270214081	6886296	1.071148300171	FBgn0029931	452	FBgn0029931	452
279	3L	16455666	16457330	1.285175323486	16456531	1.197619774762	FBgn0003515	6382	FBgn0014163	79433
280	X	20222766	20224123	1.285130023956	20223438	0.998478353024	FBgn0031108	846	FBgn0031114	11218
281	2R	9722215	9723752	1.283017158508	9722923	1.052488207817	FBgn0050071	3403	FBgn0067696	7763
282	3L	15004354	15006583	1.282946586609	15006023	0.934268951416	FBgn0036465	1806	FBgn0036465	1806
283	X	19534058	19535865	1.282173156738	19534732	1.145472653707	FBgn0031060	958	FBgn0031057	17047
284	3L	17380568	17382638	1.282032966614	17381518	1.160581350327	FBgn0027660	5253	FBgn0027660	5253
285	X	12523211	12525977	1.281982898712	12524064	1.217009748731	FBgn0030417	16071	FBgn0053963	30665
286	X	16499763	16502749	1.281630039215	16502174	0.826927542686	FBgn0030769	2719	FBgn0030766	27332
287	3R	6439441	6441031	1.28146982193	6440310	1.130769056432	FBgn0001235	24076	FBgn0001235	24076
288	3L	18313069	18315144	1.279997348785	18314215	1.298660159111	FBgn0015946	44542	FBgn0011706	49447
289	3R	13429590	13431579	1.279734611511	13430527	1.052210628986	FBgn0038524	1297	FBgn0051575	53648
290	2L	7350867	7352154	1.279292106628	7351552	0.97843840543	FBgn0031902	654	FBgn0004009	44391
291	2L	5981532	5984341	1.277820110321	5983666	1.152124965892	FBgn0001942	1907	FBgn0001942	1907
292	3R	15820681	15822085	1.277406692505	15821246	0.889127170338	FBgn0038755	12998	FBgn0038768	36296
293	X	6667080	6670171	1.277049064636	6668235	1.04807895422	FBgn0029907	256	FBgn0029907	256
294	3L	682092	683942	1.276469707489	682846	0.977927207947	FBgn0035157	171	FBgn0035156	6399
295	3R	12907337	12910340	1.276301860809	12908228	1.165505325093	FBgn0038476	2277	FBgn0038476	2277
296	3L	16008311	16010131	1.275971412659	16009166	0.995134099325	FBgn0003691	6748	FBgn0003691	6748
297	2R	16160544	16163088	1.275394916534	16161090	0.849722798665	FBgn0034537	2189	FBgn0061362	2447
298	X	20140430	20141777	1.270021438599	20140961	0.899177014828	FBgn0031101	2791	FBgn0027334	61166
299	X	10697493	10699799	1.268843650818	10698481	0.956565969131	FBgn0030241	1611	FBgn0030241	1611
300	X	20205275	20207610	1.268708229065	20205961	0.974873262293	FBgn0031107	807	FBgn0031106	1505
301	3L	19000529	19002456	1.268071174622	19001578	1.09605884552	FBgn0002945	9012	FBgn0002945	9012
302	2L	88688	92407	1.267488956451	91585	1.100906876957	FBgn0031216	3167	FBgn0002931	4203
303	2L	19861985	19863825	1.267416954041	19862926	1.176687464995	FBgn0032826	540	FBgn0043021	50583
304	X	19518134	19519860	1.2650578022	19519075	1.037521614748	FBgn0031057	1390	FBgn0031057	1390
305	X	13719216	13720676	1.264786720276	13719877	0.882671288082	FBgn0052611	428	FBgn0027537	63137
306	2R	10613934	10615760	1.260103702545	10614605	0.999805506538	FBgn0015371	15515	FBgn0033989	107519
307	2L	5473354	5474927	1.259736061096	5474074	1.037973940372	FBgn0005511	12433	FBgn0005511	12433
308	3R	16671878	16673405	1.2581782341	16672522	1.041938417098	FBgn0038833	311	FBgn0038834	3749
309	3R	26680457	26683346	1.256631851196	26682078	1.131334360908	FBgn0003720	4041	FBgn0003720	4041
310	3R	18954729	18956803	1.255346775055	18955677	1.094447977403	FBgn0051457	1971	FBgn0051457	1971
311	X	18193577	18194801	1.255178928375	18194187	0.782501164605	FBgn0030914	1367	FBgn0004956	52425
312	2R	13819310	13822828	1.253630161285	13821084	0.975361794233	FBgn0034327	2244	FBgn0034326	6763
313	3R	16399021	16401285	1.253314971924	16399930	1.047892121708	FBgn0038806	2800	FBgn0038805	2811
314	2L	1117692	1120680	1.25292634964	1119723	1.140404574076	FBgn0031302	6735	FBgn0031302	6735
315	X	18142431	18147130	1.252906322479	18143320	1.192053735256	FBgn0004956	1558	FBgn0004956	1558
316	2R	14316844	14318404	1.252396583557	14317472	1.009014511108	FBgn0010651	1118	FBgn0010651	1118
317	3R	16818690	16820425	1.252159118652	16819643	1.135213315487	FBgn0038845	13066	FBgn0010770	122315
318	2L	12091402	12093481	1.252018928528	12092215	1.028736114502	FBgn0032407	1556	FBgn0032407	1556
319	X	2012033	2013747	1.248869895935	2012897	0.861044322743	FBgn0004655	2242	FBgn0025626	91605
320	3L	2862584	2867244	1.247346878052	2865424	1.066937208176	FBgn0035378	10182	FBgn0035370	114896
321	3R	4028603	4032436	1.24568939209	4031393	1.260904536528	FBgn0053779	849	FBgn0037554	27836
322	2L	8841108	8842844	1.244857788086	8841999	1.143425717073	FBgn0029123	16374	FBgn0029123	16374
323	2L	3824096	3827455	1.242981910706	3825019	1.027089327574	FBgn0003430	661	FBgn0003430	661
324	X	9588461	9590086	1.239096641541	9589408	1.052448125986	FBgn0020378	8772	FBgn0000233	49999
325	2L	7137840	7139482	1.237725257874	7138644	1.136091120103	FBgn0031889	4961	FBgn0031886	72811
326	2R	9070790	9072644	1.236555576324	9071736	0.91956059138	FBgn0033855	64	FBgn0033855	64
327	3L	16974899	16977106	1.234521389008	16975545	0.826184213161	FBgn0052167	4991	FBgn0025582	223297
328	X	18627498	18632209	1.233551979065	18629958	1.172877248128	FBgn0001090	1658	FBgn0001090	1658
329	X	15955709	15957144	1.233006477356	15956545	0.940733569009	FBgn0042650	586	FBgn0000459	94126
330	X	5169370	5172160	1.232451438904	5171492	0.900709124172	FBgn0024332	2369	FBgn0024332	2369
331	3R	7366864	7369409	1.230097770691	7367482	0.998667548685	FBgn0053512	2513	FBgn0037920	78331
332	X	17523362	17524402	1.229684829712	17524077	0.510625226157	FBgn0052556	8386	FBgn0030866	49134
333	3R	6047769	6049420	1.227928161621	6048416	0.984287766849	FBgn0037797	64	FBgn0037797	64
334	3R	26393406	26395337	1.22724199295	26394267	1.122048586607	FBgn0039787	10887	FBgn0039767	140269
335	3L	4956397	4958045	1.226269721985	4957267	1.082748300889	FBgn0005775	248	FBgn0035570	266564
336	X	16532805	16533941	1.225627422333	16533355	0.679989592234	FBgn0030773	752	FBgn0030766	58513
337	2L	3828486	3830140	1.223194122314	3829180	1.024913966656	FBgn0003430	3500	FBgn0003430	3500
338	2R	7043314	7044695	1.223011016846	7044146	0.88740679423	FBgn0000577	29	FBgn0000577	29
339	3R	21835810	21837423	1.222899436951	21836587	1.025363248937	FBgn0002732	98	FBgn0002732	98
340	3L	15199571	15201376	1.222801685333	15200561	0.969573587179	FBgn0029114	339	FBgn0029114	339
341	X	13704266	13705502	1.222781181335	13704894	0.862606116704	FBgn0030532	13833	FBgn0027537	48154
342	3L	3386736	3388330	1.222337722778	3387692	0.72626379558	FBgn0014388	20775	FBgn0027616	29994
343	3L	14932658	14935631	1.222175598145	14933498	1.111303469714	FBgn0026320	1108	FBgn0026320	1108
344	X	20527450	20529270	1.221329689026	20528213	1.148840567645	FBgn0031129	18423	FBgn0003300	23096
345	3R	12567564	12569728	1.220087528229	12568136	0.934148565928	FBgn0003944	7788	FBgn0063261	8975
346	3R	12727195	12728540	1.217858791351	12727805	0.889121953179	FBgn0051270	21702	FBgn0082171	45768
347	2L	3770670	3772323	1.217042922974	3771534	0.933073941399	FBgn0004893	172	FBgn0003430	54146
348	2L	20473170	20474613	1.214877605438	20473944	0.950870215893	FBgn0046834	1145	FBgn0046834	1145
349	2R	5996958	5999324	1.214869976044	5998556	0.98926281929	FBgn0033529	6583	FBgn0033529	6583
350	2L	600032	602575	1.213862895966	601649	1.107149460736	FBgn0031270	1164	FBgn0031267	27417
351	3R	14812678	14813929	1.212024688721	14813260	0.833020508289	FBgn0026239	3513	FBgn0026239	3513
352	X	3370491	3371477	1.211000442505	3370912	0.628289222717	FBgn0029669	440	FBgn0029665	29382
353	2L	7309671	7313263	1.210980892181	7310478	1.064782647526	FBgn0004009	3317	FBgn0004009	3317
354	X	8934602	8937754	1.210588693619	8935958	0.817197799683	FBgn0046828	538	FBgn0046828	538
355	2R	11304783	11306640	1.210289478302	11305667	1.04107688455	FBgn0050321	2520	FBgn0050089	63406
356	3L	16383670	16385050	1.209944248199	16384290	0.881980121136	FBgn0027080	264	FBgn0014163	7192
357	3R	27566063	27567297	1.209528923035	27566676	0.796426475048	FBgn0000557	2486	FBgn0039868	3912
358	2R	16053067	16055021	1.209460258484	16053958	1.075403886683	FBgn0034514	170	FBgn0034514	170
359	3R	1829603	1831152	1.209144115448	1830461	0.864972058464	FBgn0003261	3840	FBgn0003261	3840
360	3L	6794380	6796075	1.208574295044	6795230	1.157385706902	FBgn0003995	31123	FBgn0035714	68370
361	2R	5045501	5048389	1.206371307373	5047007	1.167504030115	FBgn0050337	5104	FBgn0025286	51989
362	2L	6969802	6971618	1.205698490143	6970701	1.013689577579	FBgn0016978	1035	FBgn0016978	1035
363	3R	12664803	12666360	1.205431938171	12665514	1.011863172054	FBgn0000014	9745	FBgn0020546	10212
364	3R	2930347	2932116	1.203946590424	2931315	0.945783559014	FBgn0040670	11469	FBgn0003884	19055
365	3R	12503328	12504816	1.203766822815	12503975	0.975753605366	FBgn0051498	13348	FBgn0015019	30646
366	2R	6092700	6096217	1.203143596649	6095067	1.065225919088	FBgn0004399	25350	FBgn0004399	25350
367	2R	11269638	11272317	1.202879905701	11271593	1.074622408549	FBgn0050089	29332	FBgn0050089	29332
368	2L	13866833	13870174	1.199746608734	13867854	1.161601632833	FBgn0028532	18442	FBgn0051842	32816
369	2L	19049717	19051261	1.199627876282	19050311	0.782110087077	FBgn0032748	301	FBgn0000486	2552
370	2L	7631926	7633621	1.198260307312	7632684	0.963669617971	FBgn0031927	13313	FBgn0053529	88261
371	X	6714219	6715431	1.198229789734	6714738	0.756557017565	FBgn0064122	994	FBgn0064122	994
372	X	19691207	19692568	1.196604728699	19691847	0.940665185452	FBgn0031078	5694	FBgn0031079	5859
373	3L	7882524	7886318	1.194861888885	7883485	1.049182611353	FBgn0003041	2413	FBgn0003041	2413
374	X	6689723	6692372	1.192763328552	6691344	0.904335078071	FBgn0029912	1765	FBgn0064122	22400
375	2L	1956584	1959313	1.192300796509	1958266	1.185451675864	FBgn0031375	3747	FBgn0031391	189021
376	2L	19322246	19324003	1.191584587097	19322932	1.088965275708	FBgn0032769	26697	FBgn0024245	36221
377	2R	16555037	16557429	1.191270828247	16555753	0.958602568683	FBgn0003391	8988	FBgn0003391	8988
378	3L	15007910	15011354	1.19087934494	15010601	1.023911981022	FBgn0025776	1265	FBgn0025776	1265
379	3R	2586541	2588799	1.189642906189	2588116	1.046631127596	FBgn0000071	199	FBgn0000071	199
380	2L	1065194	1067116	1.188968658447	1066326	0.838081023272	FBgn0003310	11485	FBgn0003310	11485
381	3L	8806318	8808075	1.188237667084	8807111	1.015796244144	FBgn0052026	3298	FBgn0020633	58446
382	2L	19150346	19152773	1.186367988586	19151086	0.90641272068	FBgn0010300	21351	FBgn0032762	21731
383	3R	11897098	11898832	1.185967445374	11897721	0.971249580383	FBgn0038397	4487	FBgn0038396	22328
384	X	6628929	6630133	1.185240268707	6629669	0.758122980595	FBgn0003390	4774	FBgn0029905	36482
385	X	6312062	6313772	1.184466362	6312583	0.817514928182	FBgn0029871	1481	FBgn0029873	57126
386	2L	3070757	3073070	1.184446811676	3072095	1.138469639946	FBgn0027571	15480	FBgn0003934	23394
387	3L	5516015	5517417	1.184014797211	5516756	1.065266489983	FBgn0035611	7152	FBgn0003486	49768
388	X	10966109	10967474	1.183045864105	10967020	0.820437094745	FBgn0030266	1796	FBgn0028686	3386
389	2R	20315670	20317114	1.182755470276	20316309	0.958522319794	FBgn0000157	6121	FBgn0050423	67127
390	3L	17944653	17945388	1.181310653687	17944707	0.746812661489	FBgn0052193	17788	FBgn0036762	132532
391	X	10959275	10961783	1.180326938629	10960954	0.903186854194	FBgn0015245	7263	FBgn0028686	9452
392	3L	16074576	16075957	1.179755687714	16075265	0.814912683824	FBgn0017453	2382	FBgn0010280	3258
393	2R	9382149	9383107	1.179618835449	9382668	0.631558299065	FBgn0033884	4749	FBgn0033884	4749
394	X	17718047	17719565	1.178899765015	17718965	0.896948982688	FBgn0030881	1220	FBgn0030881	1220
395	X	9454073	9455886	1.178844451904	9455388	0.974743813276	FBgn0030144	1207	FBgn0030137	53691
396	X	1867736	1869379	1.17739200592	1868437	0.781103807337	FBgn0010110	43	FBgn0003964	29002
397	2R	9041117	9042117	1.17646074295	9041445	0.504532757927	FBgn0033851	59	FBgn0024556	17980
398	3L	727133	729440	1.17644739151	727768	0.92836612463	FBgn0052482	442	FBgn0000575	5170
399	3L	600950	602497	1.176424026489	601649	0.939889013767	FBgn0052345	4199	FBgn0064191	24142
400	3R	26619180	26620364	1.176373958588	26619868	0.724856346846	FBgn0011739	12473	FBgn0003720	58169
401	X	12584161	12586801	1.175644874573	12586045	1.071715418498	FBgn0030418	7642	FBgn0053963	92646
402	3R	26737687	26738673	1.175307750702	26738077	0.651756731669	FBgn0020912	533	FBgn0003720	60040
403	X	6841603	6844919	1.173162460327	6842497	1.112882586086	FBgn0027108	1402	FBgn0027108	1402
404	3L	10303920	10306019	1.172209262848	10305068	0.991920639487	FBgn0067716	11275	FBgn0000629	307009
405	3L	12559299	12560565	1.171952724457	12559944	0.897694379091	FBgn0015904	5323	FBgn0004926	59260
406	X	17341646	17343265	1.171345710754	17342513	0.824361576754	FBgn0030842	19261	FBgn0030851	120900
407	2R	6359387	6361414	1.171178340912	6360356	0.993748805102	FBgn0027525	5723	FBgn0027525	5723
408	2L	9453861	9455327	1.170775413513	9454587	1.167026847601	FBgn0053723	13847	FBgn0002973	17074
409	2L	16780380	16782905	1.1707239151	16782213	0.947097161237	FBgn0000406	4434	FBgn0032600	42880
410	X	2002878	2004728	1.169854640961	2003589	0.87785089016	FBgn0013432	2167	FBgn0025626	82297
411	3L	11467753	11469081	1.169847488403	11468353	0.891405165195	FBgn0036165	6846	FBgn0036165	6846
412	2R	12975812	12977765	1.169686794281	12976798	0.899800682068	FBgn0028953	4254	FBgn0028953	4254
413	3L	7111210	7112977	1.169434070587	7112181	0.939137101173	FBgn0023001	3716	FBgn0002775	12711
414	X	3714175	3715382	1.168514728546	3714821	0.802373204912	FBgn0015565	1258	FBgn0019661	6897
415	2R	13337293	13339072	1.168175697327	13338173	0.786452680826	FBgn0050111	8965	FBgn0050111	8965
416	2R	5039514	5040589	1.167943000793	5040084	0.700205273098	FBgn0050336	1088	FBgn0025286	58912
417	X	8231214	8232382	1.167372703552	8231674	0.65271879645	FBgn0030033	657	FBgn0030034	12957
418	3R	9704015	9706166	1.166431903839	9705411	1.077671191272	FBgn0008646	5510	FBgn0000576	22170
419	2R	15579672	15582463	1.166165351868	15581403	1.100539992837	FBgn0004364	44971	FBgn0004364	44971
420	3R	27046626	27049911	1.165533065796	27047433	0.820716801812	FBgn0039831	1007	FBgn0039831	1007
421	3L	13050638	13052375	1.165210723877	13051572	0.992175102234	FBgn0036345	9664	FBgn0036342	30601
422	2L	17257783	17260279	1.165063858032	17259557	0.970998259152	FBgn0032629	2896	FBgn0032633	120519
423	3R	7603560	7606166	1.164992809296	7605245	0.797824354733	FBgn0011471	419	FBgn0011471	419
424	X	16806427	16807544	1.164735794067	16806984	0.71907862495	FBgn0030809	4398	FBgn0030806	30185
425	X	16474599	16479690	1.164678573608	16478820	1.129101783037	FBgn0030766	3978	FBgn0030766	3978
426	3R	18498198	18501033	1.163932800293	18498945	0.967354942771	FBgn0039000	946	FBgn0039000	946
427	3R	9540478	9542446	1.162896156311	9541504	1.102785783656	FBgn0054044	1578	FBgn0038175	2384
428	2R	8291283	8293861	1.16231918335	8293088	0.86576237398	FBgn0003326	3363	FBgn0003326	3363
429	3R	278101	279681	1.161823272705	279019	0.924857378006	FBgn0051522	17	FBgn0037250	19288
430	3R	12635826	12638350	1.161218643188	12636763	0.98612165451	FBgn0000014	19006	FBgn0020556	37852
431	2R	4917815	4919159	1.160251140594	4918434	0.791073381901	FBgn0053774	6337	FBgn0053774	6337
432	2R	13794637	13795961	1.160005569458	13795308	0.812903572531	FBgn0053198	2919	FBgn0003022	3252
433	2R	3743652	3746216	1.15970993042	3744209	0.672191023827	FBgn0010109	69	FBgn0010109	69
434	2L	355385	357411	1.158453941345	356263	0.993083238602	FBgn0031250	1605	FBgn0031250	1605
435	3L	16979243	16979907	1.158382415771	16979292	0.729818767971	FBgn0036685	2147	FBgn0025582	227044
436	3R	14733223	14734459	1.158320426941	14733994	0.776274979115	FBgn0038659	1662	FBgn0038666	72696
437	3L	19006244	19010434	1.157425880432	19008969	1.006855070591	FBgn0002945	1621	FBgn0002945	1621
438	2R	7309363	7312569	1.156405925751	7311996	0.965732872486	FBgn0033652	5720	FBgn0033652	5720
439	X	5346917	5347775	1.156157493591	5347690	0.81122341156	FBgn0029770	621	FBgn0029771	14808
440	2R	10276597	10277929	1.156084537506	10277241	0.907064855099	FBgn0033963	2784	FBgn0033962	4549
441	3L	12096531	12097779	1.155715942383	12097144	0.976121648153	FBgn0022959	1908	FBgn0036248	4954
442	3L	15668266	15669705	1.153841018677	15668853	0.929197311401	FBgn0041160	3745	FBgn0041160	3745
443	3L	22096617	22098078	1.153448104858	22097271	1.026567234712	FBgn0037152	1997	FBgn0000100	87388
444	3L	16078522	16080069	1.152470111847	16079220	0.870401859283	FBgn0010280	697	FBgn0010280	697
445	3R	13373352	13374785	1.152335643768	13374013	0.841872271369	FBgn0038519	1782	FBgn0025571	7868
446	X	15688976	15689631	1.151875972748	15689583	1.04412343767	FBgn0002914	2175	FBgn0002914	2175
447	3R	8207107	8209157	1.151279449463	8208220	1.059246455922	FBgn0038028	192	FBgn0038028	192
448	3L	22388306	22389820	1.150674343109	22389206	0.916430473328	FBgn0037162	992	FBgn0004449	47478
449	X	19587388	19588710	1.150129318237	19588064	0.813146897725	FBgn0031069	3327	FBgn0031070	8196
450	3R	8456008	8457354	1.149792671204	8456748	0.799098239225	FBgn0028495	359	FBgn0038071	17034
451	3L	361082	362222	1.149591445923	361693	0.782139142354	FBgn0003749	845	FBgn0035136	16778
452	3L	12539722	12541168	1.147382736206	12540295	0.918949604034	FBgn0036302	6174	FBgn0004926	39611
453	3R	22712072	22713542	1.147178173065	22712761	0.984642309301	FBgn0004359	5305	FBgn0002838	11083
454	2L	3821663	3823440	1.146964073181	3822500	0.986699328703	FBgn0003430	3180	FBgn0003430	3180
455	3R	10412027	10413732	1.146510124207	10412942	0.907218203825	FBgn0020299	5243	FBgn0020299	5243
456	3L	21594900	21596828	1.145959377289	21595814	0.758166101244	FBgn0053292	3598	FBgn0028663	122111
457	3L	13351450	13353537	1.145773410797	13352421	1.039388298988	FBgn0036349	111	FBgn0036349	111
458	2L	4449481	4450506	1.145163536072	4450133	0.641721963882	FBgn0025684	1496	FBgn0031607	4324
459	X	9396927	9398120	1.144382953644	9397502	0.762224590077	FBgn0052700	1052	FBgn0030136	2338
460	X	8675935	8677654	1.144027709961	8676828	0.759649515152	FBgn0052710	12370	FBgn0030061	116641
461	2L	13244579	13245631	1.143302440643	13244758	0.840835354545	FBgn0003935	90	FBgn0003935	90
462	X	5500857	5502237	1.1424908638	5501376	0.840697288513	FBgn0029780	412	FBgn0029783	9830
463	2L	15315050	15316725	1.142321109772	15315908	0.931080945333	FBgn0041103	73	FBgn0001981	13885
464	2R	6046073	6048128	1.141969680786	6046705	0.868776321411	FBgn0005630	8370	FBgn0004399	23012
465	3R	24912223	24914304	1.141889095306	24912904	0.856821172378	FBgn0039633	9805	FBgn0039633	9805
466	3L	18023721	18024849	1.141178131104	18024347	0.591094843547	FBgn0000568	510	FBgn0020300	80316
467	2R	17030567	17033437	1.141133308411	17031418	1.047552108765	FBgn0003731	831	FBgn0010415	42668
468	X	9514615	9515862	1.140934467316	9515264	0.841265082359	FBgn0030148	7287	FBgn0015624	12833
469	2R	18014461	18016070	1.139315605164	18015269	1.004330507914	FBgn0034735	15473	FBgn0022986	92145
470	2R	5509505	5510717	1.138721466064	5510032	0.606000632048	FBgn0024923	9058	FBgn0024923	9058
471	3L	12056595	12058068	1.137706756592	12057339	0.949289258321	FBgn0028679	1607	FBgn0036248	34851
472	2R	1601557	1602643	1.137502670288	1601974	0.602439790964	FBgn0033062	8966	FBgn0033062	8966
473	3R	4292630	4294752	1.135663986206	4293573	0.980652416454	FBgn0051369	24026	FBgn0040529	126810
474	2R	10866561	10868304	1.135413169861	10867431	1.044785892262	FBgn0034013	2414	FBgn0000996	28392
475	3R	4132003	4134028	1.135290145874	4133213	1.042721804451	FBgn0037569	1131	FBgn0037569	1131
476	X	17083903	17084977	1.135123252869	17084460	0.561970919371	FBgn0030835	1012	FBgn0000163	89584
477	X	19459408	19460660	1.134699821472	19460068	0.820549431969	FBgn0031045	397	FBgn0031041	7602
478	3R	16674372	16676043	1.134536981583	16675295	0.974660116083	FBgn0038834	976	FBgn0038834	976
479	3R	12894711	12895520	1.133999347687	12894766	0.724558194478	FBgn0038474	3687	FBgn0038474	3687
480	2R	15354845	15356645	1.133776664734	15355734	1.068965911865	FBgn0034476	13966	FBgn0011849	113340
481	3L	18137955	18140722	1.133585929871	18139241	0.843685309092	FBgn0036781	11467	FBgn0020300	34578
482	2L	19318106	19320279	1.132985115051	19319048	0.974299324883	FBgn0032769	22813	FBgn0024245	40105
483	2L	11035703	11036327	1.132911682129	11036211	0.711468219757	FBgn0040967	1359	FBgn0013349	24879
484	2L	16318779	16320183	1.132321357727	16319450	0.784599632025	FBgn0000250	2580	FBgn0000250	2580
485	X	18608650	18610004	1.132034778595	18609277	0.896817624569	FBgn0030955	110	FBgn0004462	13126
486	2R	18137160	18138362	1.132014274597	18137778	0.840749144554	FBgn0034748	5734	FBgn0026261	7576
487	3R	6493116	6494543	1.131927013397	6493856	0.921411037445	FBgn0037818	9036	FBgn0001235	29470
488	X	16681367	16682562	1.131578445435	16681889	0.642532348633	FBgn0024941	4145	FBgn0030801	36631
489	3R	9795202	9798609	1.129386901855	9796736	0.945903360844	FBgn0015270	6097	FBgn0038196	65151
490	2L	9551545	9553576	1.127859115601	9553011	0.804007025326	FBgn0032127	6967	FBgn0002973	115498
491	3R	12527975	12529467	1.126669406891	12528606	0.848660618067	FBgn0003944	31742	FBgn0063261	48505
492	X	5270403	5271839	1.126605987549	5271216	0.961681634188	FBgn0029765	1538	FBgn0029764	5116
493	2L	11343440	11344746	1.125956058502	11343937	0.899052381516	FBgn0032360	674	FBgn0004579	101666
494	3L	14937052	14939343	1.125687599182	14938148	1.111044108868	FBgn0000216	220	FBgn0000216	220
495	2R	12370673	12372315	1.124153137207	12371522	0.941707667182	FBgn0026533	438	FBgn0025832	1321
496	3R	21848938	21850965	1.123747348785	21850248	1.011018931866	FBgn0002629	33	FBgn0002629	33
497	3R	11115921	11117974	1.123554229736	11117468	0.754187135135	FBgn0003721	10214	FBgn0011476	13197
498	X	15423970	15425274	1.123400688171	15424409	0.877381773556	FBgn0030662	456	FBgn0030660	7311
499	3L	15560095	15561712	1.12132692337	15560863	0.971369624138	FBgn0036518	6724	FBgn0036518	6724
500	X	17657456	17658767	1.121041297913	17658158	0.718952357769	FBgn0030869	1772	FBgn0030870	6619
501	2R	8728266	8729435	1.120464324951	8728947	0.739908996381	FBgn0033807	1444	FBgn0033810	7185
502	X	6175960	6177368	1.120153427124	6176504	0.645947265625	FBgn0029865	429	FBgn0029868	19131
503	3L	8363259	8364587	1.119835853577	8364038	0.861468970776	FBgn0035886	1451	FBgn0035878	43761
504	2R	9571491	9573038	1.11935377121	9572333	0.575968503952	FBgn0033893	27808	FBgn0033893	27808
505	2L	6821572	6823367	1.119268417358	6822579	0.887748908997	FBgn0051632	262	FBgn0042092	85238
506	X	3017870	3019845	1.119232177734	3018936	0.992577107747	FBgn0028746	10342	FBgn0028746	10342
507	2L	1013590	1015209	1.119145870209	1014313	1.096376419067	FBgn0031295	12584	FBgn0003310	63498
508	X	5783911	5785934	1.119052886963	5784429	0.615774869919	FBgn0029825	3415	FBgn0000042	38329
509	X	1853479	1856788	1.118999004364	1854156	0.930305873646	FBgn0023546	413	FBgn0003964	43283
510	3L	1444876	1446734	1.118676662445	1446035	1.026559130351	FBgn0004635	1289	FBgn0004635	1289
511	3L	665315	666628	1.118235111237	665878	0.823975801468	FBgn0035152	153	FBgn0035156	10569
512	2R	8495343	8497513	1.118193149567	8496738	0.841359853745	FBgn0005624	158	FBgn0005624	158
513	X	2544183	2545582	1.117170810699	2544914	0.995635350545	FBgn0003068	3178	FBgn0024978	43427
514	2R	4338026	4339192	1.116763114929	4338757	0.731600312626	FBgn0050350	553	FBgn0033341	74428
515	X	19695158	19698529	1.116549491882	19696056	0.95970176248	FBgn0031077	3405	FBgn0031079	10068
516	2R	4346517	4347675	1.116416931152	4346969	0.595425754786	FBgn0050350	8765	FBgn0033341	66216
517	3L	1755704	1757473	1.115877628326	1756463	0.921493025387	FBgn0013811	1281	FBgn0027903	2702
518	X	17235546	17236430	1.115695953369	17235979	0.641468524933	FBgn0011758	4541	FBgn0030851	227434
519	2L	19570993	19573018	1.114736557007	19572392	0.827871827518	FBgn0005672	861	FBgn0005672	861
520	X	12415424	12416867	1.114553928375	12416186	0.908693253994	FBgn0030400	933	FBgn0015024	71534
521	3R	118066	119146	1.113280773163	118519	0.774394876817	FBgn0037230	2039	FBgn0001204	53853
522	X	6889194	6890735	1.112903356552	6889917	1.024109393358	FBgn0029931	4073	FBgn0029931	4073
523	3L	19832567	19833886	1.111703395844	19833212	0.797040322248	FBgn0014037	10014	FBgn0014037	10014
524	2L	9956187	9957278	1.110666751862	9956573	0.733753458659	FBgn0032170	714	FBgn0011272	10739
525	3R	25864888	25869926	1.110499858856	25867146	0.948393204633	FBgn0003510	209	FBgn0003510	209
526	2L	18774054	18775586	1.110303878784	18774858	0.870982085957	FBgn0045852	3375	FBgn0032717	60738
527	3L	14100483	14101768	1.110043525696	14101148	0.825013048509	FBgn0042630	4565	FBgn0000411	42731
528	2R	5626691	5628732	1.109487533569	5627453	0.647606625276	FBgn0033486	2053	FBgn0033486	2053
529	X	8254449	8259141	1.108203887939	8258216	0.955125584322	FBgn0052711	2885	FBgn0052711	2885
530	3R	5699107	5700935	1.10803937912	5700079	0.835929898655	FBgn0040536	784	FBgn0065050	95873
531	2L	541374	542566	1.105845451355	541916	0.801000454847	FBgn0010602	656	FBgn0010602	656
532	3R	25619472	25621000	1.105717658997	25620202	0.964272499084	FBgn0039695	156	FBgn0019972	5173
533	X	8757327	8758224	1.105582237244	8758137	0.568848186069	FBgn0030069	533	FBgn0030086	176412
534	X	9316925	9318022	1.104888439178	9317573	0.774269640446	FBgn0030133	27769	FBgn0030136	82267
535	X	20202062	20204175	1.10456943512	20203654	0.827894508839	FBgn0031106	802	FBgn0031106	802
536	3L	5944120	5945438	1.103883743286	5944738	0.744450747967	FBgn0035656	5214	FBgn0035656	5214
537	3R	19168852	19170175	1.103625297546	19169662	0.72662897671	FBgn0003118	2222	FBgn0002622	14863
538	3R	14815247	14818017	1.102620601654	14817128	1.056120199316	FBgn0026239	7381	FBgn0026239	7381
539	2R	18694282	18696347	1.101933956146	18695137	1.055904837216	FBgn0034833	3129	FBgn0003062	112817
540	X	10970671	10973261	1.101638793945	10971462	0.761613667011	FBgn0028686	1056	FBgn0028686	1056
541	3R	11138069	11139146	1.100868701935	11138529	0.640084922314	FBgn0004117	2614	FBgn0038319	17933
542	2R	6271226	6272760	1.100196838379	6271903	0.957106526693	FBgn0024956	16162	FBgn0027499	52929
543	3R	25048833	25050303	1.099886417389	25049527	0.77876800961	FBgn0039654	314	FBgn0029176	3639
544	3R	4371029	4371837	1.099391937256	4371658	0.588653217662	FBgn0037594	6672	FBgn0037602	105181
545	3R	11819460	11820754	1.099354743958	11820157	0.847268328947	FBgn0003507	8234	FBgn0003507	8234
546	2R	3472229	3475428	1.099195957184	3473339	1.042292931501	FBgn0026361	396	FBgn0026361	396
547	2R	19368291	19369176	1.098973274231	19368344	0.706908988953	FBgn0025790	1837	FBgn0025790	1837
548	X	5562286	5563691	1.098577022552	5562901	0.958502881667	FBgn0053080	114	FBgn0029799	34859
549	2L	7247148	7248117	1.097712516785	7247634	0.666356759913	FBgn0031900	5138	FBgn0031898	24555
550	3R	11493812	11495645	1.097702026367	11494843	0.920467096217	FBgn0053207	2935	FBgn0053207	2935
551	X	19599094	19600671	1.097677707672	19600015	0.902888329824	FBgn0031070	3755	FBgn0031070	3755
552	3R	3821385	3822283	1.09733581543	3821868	0.601295411587	FBgn0037534	300	FBgn0037550	130187
553	3L	21356044	21357147	1.097138881683	21356555	0.78347407447	FBgn0053288	5093	FBgn0014143	53842
554	3R	12510270	12512116	1.096692085266	12511012	0.939997136593	FBgn0051498	20385	FBgn0015019	37683
555	3R	19020752	19022314	1.094626903534	19021501	0.833043603336	FBgn0011596	8255	FBgn0039066	55765
556	2L	18140707	18142231	1.094305038452	18141306	0.753903441959	FBgn0041184	7033	FBgn0041184	7033
557	2R	19840383	19841456	1.093575954437	19841024	0.661774362837	FBgn0005638	882	FBgn0034987	145067
558	3R	25132115	25134296	1.093411445618	25133136	1.024703919888	FBgn0039659	10185	FBgn0003525	51634
559	3L	19072263	19073759	1.093339443207	19072981	0.953444544474	FBgn0036851	2676	FBgn0036844	21300
560	2R	8738303	8740830	1.092673778534	8739889	0.955026570488	FBgn0043010	1523	FBgn0043010	1523
561	X	10652488	10655278	1.092607498169	10654046	0.879958797904	FBgn0030235	13954	FBgn0030235	13954
562	3R	14234910	14236928	1.092435836792	14236169	0.703934311867	FBgn0038621	923	FBgn0038609	43791
563	2L	17262062	17263339	1.092316627502	17262705	0.798785995035	FBgn0032629	6044	FBgn0032633	117371
564	X	4761493	4764100	1.092253684998	4762081	0.819665880764	FBgn0029736	1601	FBgn0029738	19306
565	2R	15683028	15684571	1.091965675354	15683752	0.93674659729	FBgn0034481	22742	FBgn0004364	57378
566	2R	2025773	2028847	1.091257095337	2027396	0.955085417804	FBgn0010347	13324	FBgn0041145	94922
567	X	19471504	19472804	1.090539932251	19472057	0.762490216423	FBgn0026680	232	FBgn0026680	232
568	X	1316557	1317862	1.09033203125	1317266	0.839920639992	FBgn0027794	113	FBgn0028274	3767
569	X	15181154	15183808	1.089896678925	15182904	0.913881123066	FBgn0030631	3848	FBgn0004924	29475
570	X	14062893	14066278	1.089863300323	14063836	0.908472369699	FBgn0053249	2267	FBgn0002873	17944
571	X	10449208	10454047	1.089528560638	10453354	0.850553599271	FBgn0030219	4879	FBgn0052680	114399
572	3L	12405666	12406894	1.089339733124	12406364	0.763053894043	FBgn0036285	251	FBgn0027936	71885
573	X	18632743	18635020	1.089228630066	18633541	0.86925091463	FBgn0001090	1925	FBgn0001090	1925
574	X	10704809	10708064	1.087442398071	10707471	0.969165875362	FBgn0030243	4596	FBgn0030241	7379
575	3R	25381351	25383894	1.087324142456	25383131	0.843667825063	FBgn0000492	1022	FBgn0040623	66315
576	3L	992594	993543	1.086912155151	993000	0.506140568677	FBgn0035179	15480	FBgn0035164	171954
577	X	20926393	20928498	1.086394309998	20926873	0.702430645625	FBgn0003950	310	FBgn0031144	84247
578	2L	13394056	13395085	1.086093902588	13394592	0.618761735804	FBgn0032518	523	FBgn0032518	523
579	2R	5798411	5799507	1.085900783539	5799122	0.61119812727	FBgn0033504	18286	FBgn0033522	142403
580	2L	1075598	1077629	1.085887908936	1076492	1.061439962948	FBgn0003310	1319	FBgn0003310	1319
581	X	19667186	19670592	1.084285259247	19668011	0.806388686685	FBgn0031074	10075	FBgn0031079	17977
582	2L	5409948	5411276	1.083930969238	5410522	0.83180564642	FBgn0016660	6180	FBgn0005511	51119
583	2L	18876462	18878052	1.083854675293	18877334	0.936729303996	FBgn0003896	149	FBgn0032717	41738
584	3R	10195009	10196457	1.083167076111	10195920	0.682956842276	FBgn0024321	2753	FBgn0038224	43174
585	2L	21840464	21841803	1.083158969879	21841059	0.884126747356	FBgn0003866	24871	FBgn0003866	24871
586	2L	1419949	1422566	1.082647800446	1421848	0.938844288097	FBgn0002543	1399	FBgn0002543	1399
587	X	13356579	13357647	1.082579135895	13357029	0.697904041835	FBgn0030491	2589	FBgn0030482	126199
588	X	1770605	1771707	1.082487106323	1771108	0.728424633251	FBgn0023510	6028	FBgn0023510	6028
589	X	19312435	19317836	1.082185506821	19313711	0.745734074536	FBgn0044030	102	FBgn0044030	102
590	3L	2368290	2369812	1.080027103424	2369058	0.921539902687	FBgn0052299	4708	FBgn0052299	4708
591	3R	7256539	7257508	1.078987121582	7256927	0.56129916509	FBgn0037899	470	FBgn0037899	470
592	X	20065417	20066726	1.078188419342	20066148	0.797181665897	FBgn0031099	1658	FBgn0031098	3983
593	X	20049879	20050905	1.076852321625	20050393	0.689552477428	FBgn0031097	190	FBgn0031098	11772
594	3R	9658286	9659283	1.07684803009	9658740	0.581712633371	FBgn0013998	4968	FBgn0053327	19899
595	2R	3002011	3004779	1.076667785645	3004143	0.692124430339	FBgn0033182	249	FBgn0033182	249
596	2R	4829126	4830833	1.0763463974	4829767	0.681307287777	FBgn0033402	9278	FBgn0033400	31325
597	X	16775321	16776609	1.076093673706	16775995	0.997644424438	FBgn0030806	804	FBgn0030806	804
598	3L	14909339	14910245	1.076048374176	14909646	0.88858348673	FBgn0040809	95	FBgn0040809	95
599	X	12865917	12868459	1.075798034668	12867705	0.926317632198	FBgn0030442	2683	FBgn0030434	124170
600	3L	21234119	21235196	1.075665950775	21234534	0.649775207043	FBgn0037069	105	FBgn0037066	14630
601	3R	12455636	12457416	1.073280334473	12456527	1.00080388387	FBgn0000634	5579	FBgn0038453	12800
602	X	10723384	10724970	1.072988033295	10724085	0.727508432725	FBgn0030245	1060	FBgn0030241	23993
603	2L	4367239	4370844	1.072908401489	4368816	1.06581774354	FBgn0026319	3174	FBgn0026319	3174
604	3R	17272972	17274316	1.072902917862	17273599	0.899985397563	FBgn0011278	1557	FBgn0013984	132652
605	2L	15082886	15083911	1.072265148163	15083304	0.575727717082	FBgn0028879	11730	FBgn0024183	17059
606	X	8006653	8007952	1.072217941284	8007425	0.75290592979	FBgn0030015	603	FBgn0030003	32462
607	X	1201758	1203001	1.071474552155	1202374	0.756863005021	FBgn0024361	1025	FBgn0026875	108920
608	2L	20428902	20429885	1.071126937866	20429316	0.738256286172	FBgn0051683	8250	FBgn0032858	24805
609	3R	5772040	5772683	1.070959568024	5772367	0.478288833912	FBgn0053975	17455	FBgn0037770	39410
610	X	18156334	18157191	1.070821285248	18157020	0.653899133205	FBgn0030912	1918	FBgn0004956	15258
611	X	10667348	10669372	1.070720672607	10668521	0.831025309033	FBgn0030235	521	FBgn0030235	521
612	3L	11825318	11826492	1.070349693298	11825846	0.698429822922	FBgn0036215	3295	FBgn0000404	18322
613	3R	25555167	25556165	1.070289134979	25555700	0.67253112793	FBgn0039688	2950	FBgn0039687	5058
614	3L	1021555	1022778	1.070217132568	1022158	0.900222191444	FBgn0024277	3751	FBgn0035164	201112
615	X	18221426	18223835	1.070115566254	18223016	0.86384344101	FBgn0022355	1147	FBgn0004956	81254
616	X	2242599	2245312	1.069889068604	2243422	0.859850434696	FBgn0040387	398	FBgn0001150	41697
617	X	17156081	17157312	1.069711685181	17156815	0.687952295939	FBgn0004854	8297	FBgn0000163	161939
618	X	7013840	7015433	1.069466114044	7014788	0.887698622311	FBgn0047092	19702	FBgn0029933	71499
619	3L	10957989	10958978	1.068841934204	10958216	0.598146279653	FBgn0052080	8667	FBgn0036118	77370
620	3R	4100258	4101385	1.068042755127	4100774	0.588049769402	FBgn0010433	2740	FBgn0037561	5170
621	X	549858	550952	1.067705154419	550751	1.008428660306	FBgn0021764	7090	FBgn0025637	37858
622	2R	4134001	4135222	1.067017555237	4134770	0.75212803483	FBgn0022027	2494	FBgn0022027	2494
623	X	16069766	16070936	1.066326141357	16070144	0.62083992362	FBgn0003933	17910	FBgn0003933	17910
624	3R	2935412	2938228	1.066257953644	2937408	0.978206915014	FBgn0014863	6045	FBgn0003884	25148
625	2L	8826396	8828816	1.065298557281	8827199	0.839600018093	FBgn0029123	1574	FBgn0029123	1574
626	X	12547853	12549087	1.065256118774	12548724	0.852995681763	FBgn0030417	8589	FBgn0053963	55325
627	3L	7961667	7963195	1.065119743347	7962350	1.017394570743	FBgn0011817	9354	FBgn0011817	9354
628	2R	8421886	8422906	1.064939498901	8422364	0.650153636932	FBgn0010488	9540	FBgn0010488	9540
629	X	11542257	11543459	1.06483745575	11542343	0.686635303497	FBgn0030326	439	FBgn0030327	5378
630	3L	13030329	13031463	1.064749717712	13030776	0.918863729997	FBgn0036343	4565	FBgn0036342	9805
631	3L	4150475	4151779	1.064570426941	4151149	0.775638103485	FBgn0011653	156	FBgn0004574	28416
632	3R	25958696	25960083	1.064543247223	25959469	0.975219885508	FBgn0003738	852	FBgn0065067	74065
633	3R	25961642	25962934	1.064414024353	25962295	0.699713875266	FBgn0039747	1952	FBgn0065067	71239
634	2R	8473274	8475362	1.064409255981	8474587	0.89910620451	FBgn0033787	5124	FBgn0004512	12336
635	X	9754528	9755561	1.064403533936	9755052	0.783898258209	FBgn0030162	1295	FBgn0030177	173339
636	X	19100661	19102127	1.064233779907	19100736	0.684066057205	FBgn0031008	2085	FBgn0031008	2085
637	X	13061037	13062611	1.064215660095	13061763	1.017580481137	FBgn0052639	8697	FBgn0052639	8697
638	3L	16373480	16377253	1.063749313354	16375822	0.877171814442	FBgn0014163	1276	FBgn0014163	1276
639	3L	15106804	15108331	1.063708305359	15107515	0.890602111816	FBgn0014002	389	FBgn0029114	93385
640	X	17677335	17678920	1.063275814056	17677937	0.757040679455	FBgn0030871	670	FBgn0030871	670
641	3R	19651517	19654476	1.063055038452	19653588	0.961492617925	FBgn0004186	4	FBgn0004186	4
642	X	8012780	8013849	1.063042163849	8013374	0.760138175067	FBgn0030017	1784	FBgn0030003	38411
643	X	440269	441953	1.061378479004	441105	0.917233228683	FBgn0003986	6758	FBgn0003986	6758
644	3L	12035074	12036174	1.060585021973	12035557	0.714226126671	FBgn0041096	3249	FBgn0036248	56633
645	3R	27762745	27764010	1.059850215912	27763480	0.700939327478	FBgn0039886	40372	FBgn0002780	114314
646	2R	3561364	3562874	1.059820652008	3562173	0.83942217297	FBgn0033252	15191	FBgn0021814	29675
647	X	6706295	6707480	1.058919906616	6706782	0.722867080144	FBgn0064122	6962	FBgn0064122	6962
648	3R	12672442	12673674	1.058879852295	12673002	0.831950075486	FBgn0020546	2724	FBgn0020546	2724
649	X	1992464	1994349	1.058837890625	1993344	0.804047171275	FBgn0004861	643	FBgn0025626	72052
650	X	2153384	2154970	1.058218002319	2154201	0.863035763011	FBgn0023526	5299	FBgn0023526	5299
651	3L	20338320	20341078	1.057118415833	20339499	0.981950479395	FBgn0028978	4050	FBgn0028978	4050
652	X	17925813	17927229	1.057024002075	17926635	0.671693831682	FBgn0030893	463	FBgn0030891	6940
653	3R	7953583	7955246	1.05598449707	7954306	0.947118997574	FBgn0037992	387	FBgn0037992	387
654	3R	15441944	15443723	1.055679321289	15442061	0.550038511103	FBgn0038719	2958	FBgn0038722	28689
655	2R	20563864	20565311	1.055270671844	20564614	0.855409741402	FBgn0001147	4687	FBgn0001148	4966
656	X	13031116	13032220	1.054859161377	13031805	0.662514150143	FBgn0030460	3495	FBgn0029133	14465
657	2L	19336430	19338365	1.054807186127	19337527	1.079111993313	FBgn0024245	21626	FBgn0024245	21626
658	3R	9516121	9517115	1.054611206055	9516732	0.645548596102	FBgn0038170	3043	FBgn0038168	3800
659	3R	24683431	24685946	1.054423332214	24685148	0.854501892539	FBgn0028373	233	FBgn0028373	233
660	X	621005	622141	1.054140090942	621391	0.569325222689	FBgn0065054	496	FBgn0065054	496
661	2R	14191774	14193982	1.053998708725	14193011	0.801921272278	FBgn0023214	4616	FBgn0023214	4616
662	3R	16401551	16403770	1.052980899811	16402235	1.000286102295	FBgn0038806	495	FBgn0038805	506
663	3R	9974217	9975323	1.052753448486	9974720	0.629308420069	FBgn0038208	3001	FBgn0038196	112833
664	X	2573688	2574908	1.052652835846	2574393	0.744209401748	FBgn0024973	2088	FBgn0024978	13948
665	3R	12598128	12599932	1.052422046661	12599091	0.905692465165	FBgn0020556	180	FBgn0020556	180
666	3R	12682847	12684204	1.051954746246	12683446	0.864862173796	FBgn0082171	1409	FBgn0082171	1409
667	X	10772307	10773631	1.051387310028	10772897	0.719505500793	FBgn0030251	280	FBgn0030241	72805
668	2L	10391136	10392409	1.051257610321	10391916	0.807432556152	FBgn0000413	3838	FBgn0000413	3838
669	3R	9508426	9510856	1.051008224487	9509861	0.819560050964	FBgn0024555	181	FBgn0024555	181
670	X	15420214	15421536	1.050724029541	15420866	0.743509853587	FBgn0030661	804	FBgn0030660	3768
671	2R	7227427	7228806	1.050219535828	7228036	0.800810724497	FBgn0033648	9680	FBgn0033652	78240
672	X	20059673	20062182	1.05011844635	20060438	0.805440313676	FBgn0015789	1662	FBgn0031098	1727
673	2L	19130621	19132100	1.049870491028	19131345	0.802981674671	FBgn0010300	1610	FBgn0032762	1990
674	3R	909844	913684	1.049498558044	912639	0.865454393275	FBgn0010313	231	FBgn0010313	231
675	2R	11412448	11413363	1.049007415771	11412823	0.685267893473	FBgn0053463	1533	FBgn0003425	7106
676	X	18271162	18272233	1.047828674316	18271606	0.651990553912	FBgn0030921	165	FBgn0004956	129844
677	2R	1187273	1187950	1.04673242569	1187757	0.68739091433	FBgn0033032	8597	FBgn0033032	8597
678	X	4398457	4399419	1.046644210815	4398919	0.654837965965	FBgn0029715	663	FBgn0029715	663
679	X	2071270	2073610	1.046236991882	2072747	0.77835971117	FBgn0053548	2816	FBgn0000377	33390
680	3R	3992449	3994231	1.045671463013	3993416	0.830329558429	FBgn0001138	13748	FBgn0037550	41361
681	X	226340	227618	1.045603752136	226829	0.795107036829	FBgn0000022	24	FBgn0000022	24
682	X	11849554	11850721	1.045330524445	11850200	0.724668166217	FBgn0043001	1693	FBgn0003865	27350
683	3L	526896	528041	1.044980049133	527614	0.801609484355	FBgn0035142	1012	FBgn0035141	1166
684	3L	14942207	14943502	1.044183254242	14942884	0.816947809855	FBgn0036459	2484	FBgn0040296	2984
685	X	12992463	12993655	1.044144153595	12993105	0.714322894812	FBgn0025463	410	FBgn0025463	410
686	2R	14512175	14513577	1.044108390808	14513096	0.849237101419	FBgn0034412	10892	FBgn0041702	25795
687	3L	9841097	9841999	1.04407453537	9841583	0.591132223606	FBgn0027567	3030	FBgn0015618	28986
688	3R	27420400	27421527	1.043774604797	27420904	0.758361199323	FBgn0039857	1063	FBgn0039857	1063
689	2R	9060814	9062290	1.043716907501	9061353	0.843131144842	FBgn0033853	1542	FBgn0014877	8636
690	3L	22732281	22733320	1.04274559021	22732708	0.729806582133	FBgn0037191	10428	FBgn0037200	73339
691	3L	6804992	6806558	1.04252910614	6805782	0.882929652929	FBgn0003995	41675	FBgn0035714	78922
692	3R	7552677	7553803	1.042382717133	7553137	0.699520409107	FBgn0037941	192	FBgn0037947	44135
693	2R	8710376	8712804	1.04222869873	8710950	0.899870123182	FBgn0053182	3233	FBgn0028991	4969
694	3R	17040607	17041961	1.041789531708	17041388	0.701121274163	FBgn0038868	594	FBgn0038870	3413
695	3L	7423518	7424378	1.041771888733	7423666	0.615989511663	FBgn0053278	1134	FBgn0014011	14540
696	3L	14911121	14912004	1.04128742218	14911581	0.557436943054	FBgn0040487	210	FBgn0040487	210
697	X	7735731	7738897	1.041083812714	7737691	0.987363100052	FBgn0029970	883	FBgn0029970	883
698	X	13063291	13064825	1.040598869324	13064229	0.878757745028	FBgn0052639	6231	FBgn0052639	6231
699	3R	1369368	1370534	1.040464401245	1369925	0.718066552106	FBgn0037336	3565	FBgn0037342	24407
700	2R	7248330	7249807	1.03928565979	7248934	0.796208577998	FBgn0033649	9104	FBgn0033652	57342
701	2R	7773065	7774020	1.03896188736	7773220	0.597761074702	FBgn0033706	31	FBgn0020377	46088
702	X	15296606	15298753	1.03882932663	15298083	0.771850943565	FBgn0030640	1431	FBgn0030659	118726
703	2L	15167520	15168354	1.038718223572	15168308	0.71512399401	FBgn0028888	5941	FBgn0024183	102063
704	2L	15727256	15728583	1.038385391235	15727979	0.723000582527	FBgn0010382	16105	FBgn0003936	19632
705	2L	1604680	1605852	1.037079811096	1605122	0.635027941536	FBgn0051935	6003	FBgn0021906	9060
706	3R	950606	952572	1.036419868469	951642	0.961652895984	FBgn0037293	2168	FBgn0010313	39234
707	3L	18558480	18559257	1.036325931549	18558609	1.072679758072	FBgn0003683	415	FBgn0036800	29344
708	2L	3605510	3607671	1.03621006012	3607015	0.933844702584	FBgn0002985	267	FBgn0002985	267
709	3R	9039881	9041522	1.034193992615	9040556	0.814681589603	FBgn0038126	369	FBgn0038128	49199
710	2R	15595533	15596992	1.034007549286	15596272	0.824808906106	FBgn0004364	30102	FBgn0004364	30102
711	2R	1700944	1704950	1.033771514893	1703987	0.984232089099	FBgn0033068	592	FBgn0033068	592
712	3R	3548046	3548960	1.033360004425	3548554	0.619860957651	FBgn0037512	415	FBgn0003885	192177
713	3L	9464845	9466280	1.03310585022	9465658	0.920860714383	FBgn0052037	483	FBgn0036005	3944
714	2L	17561231	17562549	1.033041000366	17561738	0.865334219403	FBgn0067341	617	FBgn0032646	64700
715	3L	11666607	11668843	1.032757282257	11668300	0.802748292685	FBgn0036193	2253	FBgn0036193	2253
716	X	7896904	7898269	1.032467842102	7897505	0.835545182228	FBgn0004656	9167	FBgn0004656	9167
717	3R	13947102	13948193	1.032286167145	13947687	0.852888892679	FBgn0051518	12972	FBgn0038566	40844
718	X	12489368	12490331	1.032266616821	12489576	0.535506835351	FBgn0015024	1856	FBgn0015024	1856
719	X	6561289	6562481	1.031413078308	6561890	0.842629952864	FBgn0029895	6934	FBgn0029891	32856
720	3L	2938626	2940274	1.031259298325	2939562	0.726082235575	FBgn0035381	1267	FBgn0035388	79168
721	3R	5494635	5495754	1.030999183655	5495159	0.71036529541	FBgn0037726	4380	FBgn0037728	8494
722	X	4814995	4816823	1.030889511108	4815886	0.915073129866	FBgn0061196	9649	FBgn0004368	31517
723	3R	12544674	12546827	1.030888557434	12545939	0.938850683324	FBgn0003944	14409	FBgn0063261	31172
724	X	19107323	19109556	1.029493331909	19108061	0.818915535422	FBgn0052537	704	FBgn0031008	5240
725	3L	12622721	12624086	1.028914451599	12623400	0.844409167767	FBgn0052111	21517	FBgn0036306	105304
726	2L	11258161	11259748	1.028779983521	11259040	0.662051773071	FBgn0052830	4466	FBgn0028700	128395
727	X	21019538	21020806	1.028108596802	21020130	0.682998402913	FBgn0031164	6113	FBgn0020369	106606
728	3L	19618465	19619443	1.028084754944	19618927	0.688628896077	FBgn0022774	3819	FBgn0029094	34776
729	3L	1084670	1085794	1.026814460754	1085365	0.603863447905	FBgn0004870	744	FBgn0035194	145841
730	X	6378925	6380341	1.026572227478	6379714	0.702262759209	FBgn0000524	468	FBgn0014026	1193
731	X	8845582	8846784	1.025808811188	8846311	0.628839324502	FBgn0067684	7671	FBgn0030086	88238
732	3R	21074214	21075226	1.025031089783	21074709	0.708201154073	FBgn0039302	607	FBgn0039300	1487
733	X	8859550	8860710	1.02472448349	8860227	0.658914055143	FBgn0052709	11210	FBgn0030086	74322
734	X	8402192	8407667	1.02402639389	8407052	0.723305646111	FBgn0030049	1155	FBgn0030054	44486
735	3R	12075169	12078106	1.02401638031	12077264	0.898101449013	FBgn0040237	12546	FBgn0011253	20912
736	3L	12777944	12778670	1.022696018219	12778619	0.834244357215	FBgn0010715	442	FBgn0036314	9331
737	X	20549823	20551093	1.022010803223	20550568	0.767368260552	FBgn0031129	3932	FBgn0003300	45451
738	X	18483292	18486685	1.021962165833	18485770	0.798672795296	FBgn0030945	1258	FBgn0030945	1258
739	3R	15857057	15858121	1.021134376526	15857477	0.671970188618	FBgn0038768	65	FBgn0038768	65
740	2R	12299263	12300703	1.021017074585	12300038	0.827757554896	FBgn0034158	1484	FBgn0025832	70163
741	3L	3133736	3134651	1.020812511444	3134039	0.512195070585	FBgn0012049	1832	FBgn0012049	1832
742	3R	4906118	4906958	1.020663738251	4906342	0.593195438385	FBgn0037661	15441	FBgn0037660	15523
743	2L	248618	250248	1.020377635956	249434	0.976774871349	FBgn0001309	1361	FBgn0001309	1361
744	X	16075240	16076961	1.020045757294	16076143	0.962087184191	FBgn0003933	11911	FBgn0003933	11911
745	X	19995537	19996836	1.019342899323	19995966	0.69902975419	FBgn0031091	701	FBgn0031093	7696
746	X	16674795	16676592	1.019197463989	16675795	0.620688021183	FBgn0024941	1949	FBgn0030801	42725
747	3R	9734954	9737823	1.01903629303	9737159	0.973710536957	FBgn0000576	9578	FBgn0000576	9578
748	3R	19711849	19713116	1.018711090088	19712462	0.659492790699	FBgn0025574	3335	FBgn0025574	3335
749	X	10325981	10327165	1.01831817627	10326410	0.610622227192	FBgn0030208	2359	FBgn0052680	12545
750	3L	12670227	12671156	1.017687320709	12670804	0.539174795151	FBgn0014343	3109	FBgn0036306	57900
751	2L	3541316	3542949	1.017611503601	3542177	0.935340762138	FBgn0024244	2926	FBgn0031549	11891
752	X	3587145	3588384	1.017334461212	3587829	0.711650343502	FBgn0029675	4569	FBgn0000542	93504
753	3R	21852282	21853620	1.016757488251	21853102	0.90044564671	FBgn0002631	2355	FBgn0002631	2355
754	2L	6228172	6230254	1.016573429108	6229345	0.879729121923	FBgn0026755	4295	FBgn0031782	101583
755	X	8714571	8716642	1.016391277313	8715328	0.749999326818	FBgn0030065	5979	FBgn0030061	155141
756	X	19492143	19493372	1.016218185425	19492756	0.79807049036	FBgn0031053	2703	FBgn0031047	19939
757	3R	7823297	7824507	1.015931129456	7823825	0.676346906026	FBgn0037977	1204	FBgn0037992	130094
758	3R	19828827	19829621	1.015522956848	19829576	0.674312531948	FBgn0051184	7435	FBgn0051184	7435
759	3R	25590754	25592264	1.015229225159	25591534	0.863717973232	FBgn0001297	1173	FBgn0020235	16676
760	3R	10728912	10729652	1.014938354492	10729028	0.697379875183	FBgn0028662	768	FBgn0028662	768
761	X	18987283	18988782	1.014819145203	18987638	0.564705848694	FBgn0030987	1252	FBgn0027603	54483
762	2L	5762532	5763571	1.014721870422	5762932	0.612944995656	FBgn0031737	3209	FBgn0031739	39037
763	3L	14141054	14143990	1.014711856842	14143105	0.912340164185	FBgn0000411	774	FBgn0000411	774
764	X	8621295	8623339	1.014384269714	8621980	1.076742761275	FBgn0026411	29031	FBgn0030061	61793
765	2L	18611213	18612797	1.014273643494	18612083	0.841100328109	FBgn0032692	87	FBgn0032693	36830
766	X	17253193	17254205	1.013992547989	17253453	0.608288733164	FBgn0027602	2639	FBgn0030851	209960
767	2R	19062183	19064278	1.013659954071	19062816	0.713708847761	FBgn0034878	498	FBgn0034878	498
768	3L	20034588	20035699	1.013307571411	20035257	0.575619518757	FBgn0036935	2391	FBgn0036959	139855
769	2R	13670543	13673338	1.012618541718	13671442	0.750736040228	FBgn0022238	1613	FBgn0022238	1613
770	2L	9708623	9709778	1.012506484985	9709175	0.633149772882	FBgn0032138	2094	FBgn0032138	2094
771	X	10792545	10793800	1.012474060059	10793073	0.714754760265	FBgn0052671	3108	FBgn0030241	92981
772	2R	5790225	5791151	1.012417793274	5790590	0.600068926811	FBgn0033504	9754	FBgn0033522	150935
773	3L	15514537	15515419	1.011963844299	15515107	0.512876701355	FBgn0046812	4269	FBgn0036503	32822
774	3R	1497353	1498904	1.011876106262	1497897	0.845532149076	FBgn0037363	2462	FBgn0037363	2462
775	3L	20562638	20564218	1.011617660522	20563283	0.90028321743	FBgn0037014	7788	FBgn0001320	65921
776	X	19734311	19735548	1.01149225235	19734894	0.71246820026	FBgn0052821	9746	FBgn0031079	48906
777	2L	18892889	18894389	1.011439323425	18893468	0.876452726476	FBgn0003896	16283	FBgn0032717	57872
778	X	5404637	5406587	1.01118516922	5405960	0.731191571554	FBgn0053980	540	FBgn0029771	43462
779	2L	17744210	17745531	1.010638713837	17744830	0.899045735598	FBgn0015609	9380	FBgn0032646	247792
780	3R	7694599	7695533	1.010547637939	7695272	0.60043655123	FBgn0003312	7685	FBgn0037955	47062
781	X	4498237	4499360	1.010054588318	4498970	0.610340754191	FBgn0029719	715	FBgn0025615	3901
782	3L	22673540	22674560	1.009918212891	22674168	0.604186787325	FBgn0010830	1057	FBgn0037200	131879
783	2L	3082379	3084041	1.009890556335	3082947	0.695044910207	FBgn0027571	26332	FBgn0003934	34246
784	2L	18702474	18703745	1.009709835052	18703113	0.605512675117	FBgn0032704	1485	FBgn0032702	4066
785	X	10336748	10337400	1.009697437286	10336866	0.628141403198	FBgn0052680	2089	FBgn0052680	2089
786	2L	10731468	10732703	1.00969171524	10731983	0.726873189211	FBgn0032292	423	FBgn0032293	835
787	2R	2497707	2498802	1.009482383728	2498240	0.610022881452	FBgn0033122	699	FBgn0033107	171367
788	X	19504991	19506507	1.008846282959	19505908	0.793886057536	FBgn0031055	3988	FBgn0031057	11777
789	2R	3640915	3642438	1.008538246155	3641644	0.869032411014	FBgn0033267	1501	FBgn0033267	1501
790	2L	18136126	18137209	1.008236408234	18136725	0.781525106991	FBgn0001301	2586	FBgn0041184	11614
791	2L	4408260	4409320	1.007976531982	4408784	0.677846908569	FBgn0031602	569	FBgn0031597	26065
792	3L	20040507	20041729	1.007457256317	20041275	0.723703185717	FBgn0036936	1313	FBgn0036959	133837
793	3R	5448558	5450335	1.006855964661	5449391	0.858496890349	FBgn0037721	2796	FBgn0037722	3729
794	2R	7270550	7271418	1.006613731384	7271162	0.570406767038	FBgn0033650	13198	FBgn0033652	35114
795	X	15832607	15833820	1.006062269211	15833326	0.659726176943	FBgn0030720	2352	FBgn0030718	12631
796	2L	11070764	11072464	1.005961418152	11071528	0.816863417625	FBgn0032335	467	FBgn0032335	467
797	X	18100383	18101498	1.00577878952	18100813	0.671311314901	FBgn0030907	421	FBgn0004956	40949
798	X	2481693	2483318	1.005554199219	2482499	0.791665649414	FBgn0040335	1325	FBgn0003371	7607
799	3R	17381185	17382218	1.005309581757	17381503	0.605624548594	FBgn0002941	1501	FBgn0013984	24748
800	2R	15911371	15912223	1.005080223083	15911544	0.678804397583	FBgn0053041	27654	FBgn0034504	69414
801	X	19540511	19541614	1.004774093628	19541230	0.662907719612	FBgn0031062	3133	FBgn0031057	23545
802	2L	901028	902019	1.00464630127	901448	0.668147484461	FBgn0003916	214	FBgn0003916	214
803	X	6130677	6137709	1.004319190979	6137006	0.778846114874	FBgn0029858	420	FBgn0028685	527
804	2R	17722151	17723225	1.003762245178	17722811	0.746354937553	FBgn0025186	2388	FBgn0034704	40323
805	3R	12627945	12630080	1.003730773926	12629135	0.931303809671	FBgn0015230	15102	FBgn0020556	30224
806	2L	7306583	7307784	1.003471374512	7307118	0.765500517452	FBgn0004009	43	FBgn0004009	43
807	X	16485548	16487414	1.003458499908	16486735	0.762680278105	FBgn0052573	1422	FBgn0030766	11893
808	3L	17614794	17616235	1.003416538239	17615396	0.792916129617	FBgn0052179	4139	FBgn0052179	4139
809	X	6809726	6811078	1.003129959106	6810482	0.808834671974	FBgn0029922	3100	FBgn0029925	8164
810	X	6118141	6119702	1.002720832825	6119193	0.73461338679	FBgn0029854	2721	FBgn0029857	14197
811	2L	5788600	5790267	1.001661300659	5789337	0.896390017341	FBgn0051913	5306	FBgn0031739	12632
812	X	13251362	13252695	1.001414299011	13252070	0.914611367618	FBgn0030486	4855	FBgn0030482	21240
813	X	10598144	10599118	1.001190662384	10598514	0.547320127487	FBgn0030230	4370	FBgn0052672	15039
814	2L	4935759	4936685	1.000992774963	4936189	0.656452711891	FBgn0031649	476	FBgn0015834	31589
815	3R	5704836	5706471	1.000834465027	5705549	0.876831769943	FBgn0037767	4152	FBgn0065050	101343
816	3L	280725	282730	1.000684261322	281969	0.949762312571	FBgn0035128	615	FBgn0035128	615
817	3R	1449671	1451372	1.000562667847	1450378	0.78196144104	FBgn0037351	192	FBgn0037351	192
818	3L	3392067	3395168	1.000348567963	3393771	0.982818961143	FBgn0014388	14696	FBgn0027616	36073
819	2R	7542192	7544203	1.000182151794	7542768	0.873472690582	FBgn0033675	827	FBgn0011704	41418
820	X	8080777	8083746	0.999933719635	8081456	0.685876902412	FBgn0030025	4464	FBgn0030028	35184
821	X	18352708	18353536	0.999841213226	18352827	0.574186845259	FBgn0030935	1769	FBgn0030943	129297
822	2R	17749250	17750894	0.999043464661	17749893	0.688927454107	FBgn0020307	1652	FBgn0034704	67405
823	3L	6590496	6592060	0.998550891876	6590940	0.675364136696	FBgn0004619	7041	FBgn0052396	86264
824	2R	17829505	17830853	0.997985839844	17830073	0.739054679871	FBgn0013272	4829	FBgn0013272	4829
825	3L	1519125	1520631	0.9978723526	1520067	0.665258239297	FBgn0035228	296	FBgn0035233	21700
826	3R	10999295	11000409	0.9977684021	10999751	0.675109358395	FBgn0038294	6241	FBgn0038301	39571
827	2L	9421054	9422203	0.997101783752	9421790	0.630258909861	FBgn0000640	5070	FBgn0002973	15723
828	2L	9448059	9450433	0.996859550476	9449396	0.836996376514	FBgn0053723	8656	FBgn0002973	11883
829	X	19092646	19093947	0.996361255646	19093130	0.684124974643	FBgn0031006	2033	FBgn0031008	9691
830	2R	12954754	12955756	0.99634552002	12955235	0.688438224792	FBgn0034218	232	FBgn0034217	9321
831	2R	3630013	3631140	0.995751857758	3630671	0.610240263097	FBgn0050372	3994	FBgn0050372	3994
832	X	10178573	10179483	0.995531082153	10179132	0.5441601617	FBgn0030192	1973	FBgn0030189	7440
833	X	4784282	4786180	0.995512485504	4785094	0.837527443381	FBgn0004368	725	FBgn0004368	725
834	X	2921873	2923109	0.995336055756	2922659	0.643184633816	FBgn0029649	1059	FBgn0004647	68369
835	X	1544805	1546941	0.995102882385	1545423	0.89957669202	FBgn0024897	2641	FBgn0029588	3569
836	3R	5225826	5226581	0.994692802429	5226528	0.813096788194	FBgn0037686	450	FBgn0037686	450
837	3L	8345832	8346397	0.994556427002	8346350	0.675875981649	FBgn0001253	6	FBgn0035878	26073
838	3R	21865152	21866468	0.99432182312	21865657	0.723734080791	FBgn0000591	389	FBgn0000591	389
839	X	8112954	8114744	0.994134426117	8114136	0.757893766676	FBgn0030028	2504	FBgn0030028	2504
840	2R	3737754	3738944	0.994086265564	3738308	0.668428039551	FBgn0010109	5832	FBgn0010109	5832
841	X	12731060	12734184	0.994050502777	12731970	0.824196422801	FBgn0052650	636	FBgn0030433	9073
842	3R	5377766	5379359	0.993458747864	5378587	0.701466321945	FBgn0037707	822	FBgn0037707	822
843	3L	11560235	11561510	0.993173599243	11560920	0.800313528846	FBgn0003292	795	FBgn0036180	22467
844	X	7888018	7889280	0.992886066437	7888529	0.681702818189	FBgn0029990	5793	FBgn0004656	18143
845	X	7646643	7647599	0.992874145508	7647086	0.658482118086	FBgn0052718	23575	FBgn0029959	66924
846	X	1965983	1967026	0.992576122284	1966595	0.705919490141	FBgn0004860	11285	FBgn0025626	45303
847	X	12426786	12429724	0.992474555969	12429306	0.641261845827	FBgn0030403	270	FBgn0015024	58414
848	X	9528259	9530390	0.992107868195	9529616	0.642415251051	FBgn0030150	723	FBgn0030150	723
849	X	5438736	5440524	0.991802215576	5439387	0.726145161523	FBgn0029775	123	FBgn0029783	71819
850	2R	20580232	20581267	0.991734981537	20580435	0.576104604281	FBgn0050198	3170	FBgn0001148	10855
851	3L	12499751	12500417	0.991695404053	12500365	0.609898158482	FBgn0004926	319	FBgn0004926	319
852	2L	11501084	11502100	0.991371154785	11501532	0.608733832836	FBgn0032361	2413	FBgn0003313	15343
853	X	14425048	14425754	0.991002559662	14425660	0.738762140274	FBgn0030573	8030	FBgn0030572	8830
854	X	22076949	22078924	0.990655899048	22078207	0.822540283203	FBgn0000719	19624	FBgn0031186	420222
855	3R	22093779	22095010	0.990346908569	22094371	0.853414026896	FBgn0039420	5987	FBgn0039406	209386
856	2L	11134978	11135634	0.990056991577	11135599	0.747547507286	FBgn0040211	796	FBgn0028700	4954
857	X	5929858	5931750	0.989169120789	5931081	0.749509587007	FBgn0029840	3861	FBgn0029840	3861
858	3R	15756078	15760398	0.988266944885	15756888	0.963073141435	FBgn0038753	2571	FBgn0021776	3954
859	3R	24149223	24150232	0.988069057465	24149736	0.685189415427	FBgn0040108	4269	FBgn0040108	4269
860	2L	6776067	6777395	0.987745285034	6776513	0.595545880935	FBgn0031858	2474	FBgn0025777	53158
861	3R	27572357	27575186	0.987692832947	27573055	0.69810962677	FBgn0011013	196	FBgn0011013	196
862	2L	8824696	8826071	0.987220287323	8825356	0.846121395335	FBgn0029123	269	FBgn0029123	269
863	X	7780565	7784060	0.986796855927	7782889	0.951693534851	FBgn0029983	684	FBgn0004404	2749
864	X	19558229	19559217	0.986699581146	19558671	0.657227993011	FBgn0031064	2694	FBgn0031066	19604
865	2R	12608905	12609980	0.986656188965	12609385	0.557281970978	FBgn0034191	2512	FBgn0050235	50778
866	3R	26589412	26590670	0.985911846161	26589978	0.780341923237	FBgn0004606	1670	FBgn0003720	88059
867	2R	19275665	19276395	0.985778331757	19275886	0.619074234596	FBgn0034902	15522	FBgn0010278	40709
868	3L	13087194	13088647	0.985174179077	13087768	0.762506484985	FBgn0010452	452	FBgn0010452	452
869	3R	12646917	12648912	0.985107421875	12647738	0.894136877621	FBgn0000014	8031	FBgn0020546	27988
870	2L	5936053	5938245	0.984826087952	5936834	0.727998673916	FBgn0001128	6848	FBgn0000308	44191
871	3L	3338593	3339821	0.984580039978	3339227	0.762722969055	FBgn0004167	4168	FBgn0027616	18471
872	2L	11424702	11425757	0.984061717987	11425291	0.561162143946	FBgn0004579	20312	FBgn0004579	20312
873	3L	12377490	12378519	0.984027862549	12378106	0.647406521965	FBgn0036282	2243	FBgn0027936	100143
874	X	17496160	17497467	0.983590126038	17496997	0.681685503791	FBgn0003471	5639	FBgn0030855	26777
875	3R	14832614	14833291	0.983298301697	14832861	0.552800723485	FBgn0038672	16883	FBgn0027785	20213
876	X	17675975	17677142	0.983159542084	17676422	0.628911635455	FBgn0000617	310	FBgn0000617	310
877	2R	9469312	9470734	0.982981204987	9470011	0.822577297688	FBgn0053155	95	FBgn0033886	6300
878	3R	11924753	11926243	0.982562541962	11925491	0.621400356293	FBgn0010379	553	FBgn0038396	50098
879	3L	15473819	15475527	0.982254981995	15474539	0.855022251606	FBgn0028377	165	FBgn0028377	165
880	2R	19158847	19159879	0.982176780701	19159349	0.729261943272	FBgn0034886	5827	FBgn0016762	42249
881	X	1321288	1322632	0.982106685638	1322069	0.795652866364	FBgn0028274	1036	FBgn0028274	1036
882	2R	15549488	15551099	0.981806755066	15550388	0.869809599484	FBgn0034480	30538	FBgn0004364	75986
883	2R	5392018	5392810	0.981556892395	5392675	0.60791908611	FBgn0033460	1491	FBgn0033458	9390
884	3R	7578370	7579360	0.98132276535	7578801	0.633575248718	FBgn0037944	3615	FBgn0037947	18471
885	3R	25370394	25371854	0.981145381927	25370999	0.752199846156	FBgn0000492	11110	FBgn0040623	54183
886	2R	13444070	13444684	0.981091022491	13444153	0.613427003225	FBgn0003140	27280	FBgn0034282	57280
887	3L	4235689	4237426	0.980520248413	4236663	0.883193969727	FBgn0041171	1178	FBgn0041171	1178
888	2L	6917726	6920246	0.980390548706	6919733	0.733632496425	FBgn0028554	541	FBgn0028554	541
889	X	2055917	2057096	0.980279922485	2056485	0.620303452015	FBgn0023550	3475	FBgn0000377	49652
890	2R	8400061	8401048	0.980185031891	8400726	0.513408869505	FBgn0003975	530	FBgn0000181	14582
891	2R	5588484	5591075	0.97999382019	5589055	0.862911168267	FBgn0033483	1123	FBgn0033483	1123
892	3L	13440956	13442011	0.979447364807	13441636	0.503649431116	FBgn0036369	6854	FBgn0036351	86346
893	3L	7598860	7600141	0.97927236557	7599526	0.767150037429	FBgn0053276	14922	FBgn0014011	190400
894	2L	4363276	4364588	0.978796482086	4363947	0.915456771851	FBgn0026319	8043	FBgn0026319	8043
895	X	11632025	11633119	0.978647232056	11632506	0.629136234522	FBgn0000259	6034	FBgn0030328	79705
896	X	16151874	16152589	0.978254318237	16152495	0.834629535675	FBgn0004432	1854	FBgn0053251	7056
897	2L	5801252	5803250	0.978174209595	5802802	0.773707321712	FBgn0031740	547	FBgn0031740	547
898	3R	785054	786689	0.977559089661	785737	0.823713958263	FBgn0037289	1333	FBgn0004183	11851
899	X	2781972	2783043	0.977163314819	2782671	0.609892059775	FBgn0025644	654	FBgn0024978	194330
900	3R	23357051	23358766	0.976631164551	23357973	0.747445583344	FBgn0039523	1938	FBgn0003330	149773
901	3R	13384201	13386215	0.976414680481	13384937	0.741407871246	FBgn0038520	149	FBgn0025571	18792
902	2R	8419565	8420955	0.976190090179	8420298	0.723786578459	FBgn0010488	11606	FBgn0010488	11606
903	X	10957695	10958953	0.976084709167	10958110	0.655456991757	FBgn0015245	4419	FBgn0028686	12296
904	3R	16776881	16778332	0.976051807404	16777615	0.784728218527	FBgn0002921	3179	FBgn0038834	101344
905	X	3690131	3691444	0.97582244873	3690770	0.782721959628	FBgn0000542	9437	FBgn0000542	9437
906	X	16432708	16435048	0.975647449493	16433273	0.768664032221	FBgn0061200	819	FBgn0015615	5907
907	X	16087908	16089230	0.975484848022	16088569	0.775719275841	FBgn0003920	40	FBgn0003920	40
908	3R	23501197	23502533	0.975436210632	23501781	0.858563635084	FBgn0039537	1516	FBgn0003330	5965
909	X	8216726	8217449	0.97499370575	8217398	0.729219641004	FBgn0030033	13619	FBgn0030034	27233
910	X	12738171	12740112	0.974986076355	12738822	0.73580172658	FBgn0030432	1150	FBgn0030433	2221
911	2L	6914618	6915711	0.974627494812	6915160	0.700302064419	FBgn0011737	1023	FBgn0052829	1227
912	X	5746450	5747922	0.974605083466	5747179	0.799019589144	FBgn0000042	1079	FBgn0000042	1079
913	3L	5967328	5968982	0.974529743195	5967778	0.662972366109	FBgn0052406	3383	FBgn0035656	17826
914	X	19481471	19483623	0.974094390869	19482414	0.848955378813	FBgn0031050	2431	FBgn0031047	9597
915	3R	8518411	8519634	0.973897457123	8518942	0.736861621632	FBgn0051347	623	FBgn0038071	45160
916	3R	17325012	17325928	0.973863601685	17325131	0.650528621674	FBgn0051179	329	FBgn0013984	81120
917	3R	4519424	4521098	0.973571777344	4520405	0.841270839467	FBgn0001180	3135	FBgn0001180	3135
918	3R	21472773	21473385	0.97332572937	21473341	0.583446085453	FBgn0067682	1059	FBgn0067682	1059
919	3R	6715492	6716503	0.973229408264	6715956	0.700212703032	FBgn0042094	1107	FBgn0037855	3296
920	3L	21677256	21678382	0.973109722137	21677799	0.670118629932	FBgn0037129	306	FBgn0037134	79507
921	2L	5877166	5878348	0.973063468933	5877775	0.715497914483	FBgn0031745	1706	FBgn0031740	75520
922	X	9626430	9627132	0.97261428833	9626514	0.747028668722	FBgn0030151	2547	FBgn0000233	87105
923	3R	645871	647207	0.97195482254	646487	0.737366283641	FBgn0037282	663	FBgn0051529	14321
924	2L	8521509	8523093	0.971907615662	8522040	0.79943561554	FBgn0016122	141	FBgn0029004	6578
925	3R	8833191	8834197	0.971565246582	8833647	0.623068809509	FBgn0038109	1970	FBgn0038109	1970
926	3R	9726706	9728900	0.971067905426	9727394	0.947103472317	FBgn0000576	187	FBgn0000576	187
927	3L	5192574	5193602	0.971029758453	5193145	0.656086794535	FBgn0035598	15281	FBgn0035602	147287
928	2R	13926860	13927803	0.971006393433	13927221	0.613183919121	FBgn0027835	352	FBgn0034326	112900
929	X	18664155	18665082	0.970843315125	18664634	0.66870804394	FBgn0030963	91	FBgn0030965	13802
930	3R	10726623	10727516	0.970246315002	10727010	0.707890959347	FBgn0038277	300	FBgn0028662	2786
931	2L	19806449	19808631	0.970197677612	19807807	0.813496716817	FBgn0043022	196	FBgn0043022	196
932	3L	9012597	9013975	0.969807624817	9013327	0.880981557509	FBgn0028789	1997	FBgn0028789	1997
933	3R	24413967	24415349	0.969387531281	24414623	0.822055143469	FBgn0000659	3818	FBgn0000659	3818
934	2R	11249718	11252122	0.96929359436	11250462	0.736391727741	FBgn0050089	8201	FBgn0050089	8201
935	3R	17466843	17468626	0.969170331955	17467768	0.83115670085	FBgn0011766	18359	FBgn0046832	19522
936	X	5551403	5552910	0.968944549561	5552091	0.784164933597	FBgn0029791	7667	FBgn0029785	34412
937	3R	16655232	16656702	0.968091011047	16656035	0.950718963847	FBgn0027493	302	FBgn0038830	6084
938	X	1467475	1468198	0.967751026154	1467512	0.71174955368	FBgn0000210	844	FBgn0023530	57923
939	2R	7497534	7499013	0.967367172241	7498319	0.879284411669	FBgn0053145	540	FBgn0011704	3031
940	3L	22521403	22522716	0.967278957367	22522046	0.709589958191	FBgn0037171	4552	FBgn0004449	180318
941	X	9926842	9927911	0.967194795609	9927193	0.712840398153	FBgn0052685	510	FBgn0030177	1198
942	3L	18321274	18322458	0.966976642609	18321920	0.715742349625	FBgn0011706	41742	FBgn0011706	41742
943	3L	22646275	22647443	0.966960906982	22646920	0.64831904804	FBgn0037181	922	FBgn0037200	159127
944	3L	20942207	20943445	0.966121196747	20942875	0.733149975538	FBgn0037042	17318	FBgn0003415	18390
945	2R	19007102	19008123	0.965805530548	19007693	0.599075734615	FBgn0034869	361	FBgn0034868	10255
946	2R	13180942	13182028	0.965722560883	13181760	0.500340525309	FBgn0034258	1219	FBgn0034258	1219
947	2L	7289217	7291256	0.965678215027	7290703	0.773799727945	FBgn0031901	8170	FBgn0004009	16458
948	X	13917652	13918761	0.965631723404	13918133	0.742119461298	FBgn0011974	13555	FBgn0002873	163647
949	3R	27529510	27531599	0.965105056763	27530969	0.761668324471	FBgn0054046	3885	FBgn0039867	31695
950	3R	12596010	12597312	0.964467048645	12596726	0.817591965199	FBgn0020556	2185	FBgn0020556	2185
951	2R	17137195	17138045	0.964140892029	17137916	0.608819398013	FBgn0034642	1952	FBgn0034643	4334
952	3R	7203781	7204990	0.964124679565	7204422	0.85637883579	FBgn0004595	5912	FBgn0026064	28055
953	X	10211592	10212524	0.963981628418	10212411	0.618472532793	FBgn0052679	271	FBgn0065046	19020
954	3L	21413369	21416758	0.963978767395	21414886	0.785823737874	FBgn0014143	4489	FBgn0014143	4489
955	X	8088432	8089736	0.963827133179	8089050	0.648912549019	FBgn0030026	510	FBgn0030028	27590
956	3R	19530075	19531157	0.963735580444	19530685	0.711398517384	FBgn0051414	63	FBgn0040227	24918
957	2L	11224174	11225784	0.963512420654	11225138	0.778979539871	FBgn0000011	14457	FBgn0028700	94493
958	3L	20458947	20459627	0.963293075562	20459428	0.591999787551	FBgn0037010	594	FBgn0037009	4578
959	X	19340587	19342892	0.962725639343	19341301	0.878090353573	FBgn0031023	2582	FBgn0040890	12155
960	X	636276	637753	0.96241569519	637012	0.795967831331	FBgn0025618	4600	FBgn0015288	15052
961	2R	4625942	4626808	0.962404251099	4626345	0.616592491374	FBgn0033380	269	FBgn0033380	269
962	2L	6452153	6453164	0.962317943573	6452786	0.583132042604	FBgn0031814	3148	FBgn0026571	27703
963	X	1935889	1937202	0.962168216705	1936528	0.680203288794	FBgn0040394	11	FBgn0025626	15236
964	X	18844915	18847554	0.961848258972	18846882	0.836196327209	FBgn0040885	37760	FBgn0030974	119312
965	2R	6752742	6755035	0.961662769318	6753618	0.954407860251	FBgn0033590	1028	FBgn0033590	1028
966	3L	15584628	15585731	0.961647510529	15585241	0.611276181539	FBgn0036522	23	FBgn0036519	9594
967	3L	1551214	1552455	0.961449623108	1551747	0.751203982035	FBgn0035235	393	FBgn0035235	393
968	3R	4633461	4635295	0.961181163788	4634558	0.849560379982	FBgn0037635	975	FBgn0037633	3206
969	X	11177359	11178385	0.961064338684	11177872	0.710088551044	FBgn0028421	6901	FBgn0003411	10308
970	2R	2617887	2620057	0.960983753204	2619342	0.847554375144	FBgn0033142	587	FBgn0033156	170938
971	3L	8439959	8441967	0.96084690094	8441273	0.622816979885	FBgn0035898	13736	FBgn0035898	13736
972	3L	12302204	12303525	0.960702419281	12302915	0.821663061778	FBgn0052105	268	FBgn0052100	61416
973	X	1250025	1251588	0.960665225983	1250760	0.904004770167	FBgn0024985	874	FBgn0028274	70273
974	X	11418941	11420058	0.960444927216	11419484	0.750963449478	FBgn0030314	465	FBgn0027259	1824
975	2R	5946671	5947714	0.959906578064	5947175	0.698557257652	FBgn0033523	1997	FBgn0033522	5650
976	2R	18711433	18712197	0.959544658661	18711560	0.695444202423	FBgn0034834	7579	FBgn0003062	129240
977	X	3386416	3387501	0.959503650665	3386789	0.579686075449	FBgn0052791	29	FBgn0029672	42987
978	X	14398679	14399606	0.958683013916	14399102	0.667818069458	FBgn0030571	15443	FBgn0030571	15443
979	2L	6140474	6142212	0.958395004272	6140597	0.676819021052	FBgn0031785	1136	FBgn0031782	12835
980	3R	16737764	16738911	0.958195209503	16738433	0.665001336266	FBgn0038842	1590	FBgn0038834	62162
981	2R	9481527	9483657	0.958105564117	9482290	0.821816380819	FBgn0020766	1964	FBgn0033886	5979
982	2R	16114756	16116288	0.957979202271	16115664	0.804350937114	FBgn0050153	3952	FBgn0046816	5280
983	X	3734598	3735541	0.957573413849	3734765	0.4996834596	FBgn0029681	5356	FBgn0019661	26841
984	3R	2738512	2741032	0.957555770874	2739604	0.755278289318	FBgn0051488	43852	FBgn0001077	49558
985	2L	7532006	7533513	0.957032680511	7532851	0.814066052437	FBgn0053529	11572	FBgn0053529	11572
986	X	19988009	19989218	0.956955909729	19988526	0.801769144395	FBgn0031090	5249	FBgn0031093	15136
987	3L	6740635	6741939	0.956609249115	6741317	0.707807484795	FBgn0052392	4124	FBgn0035714	14457
988	X	19593907	19596630	0.956023216248	19595184	0.626012437484	FBgn0031070	1076	FBgn0031070	1076
989	3R	6298580	6299390	0.955751419067	6298807	0.556544144948	FBgn0051395	31	FBgn0015396	122901
990	3L	3831839	3833146	0.955622673035	3832424	0.777042445015	FBgn0013751	2739	FBgn0035464	37623
991	X	20250452	20253291	0.955412387848	20251234	0.715297317505	FBgn0031116	1217	FBgn0040650	13568
992	2L	19516547	19518066	0.955374717712	19517374	0.659006416798	FBgn0032798	2658	FBgn0046825	48073
993	3R	7600493	7601897	0.955185890198	7601275	0.92735301747	FBgn0011471	3551	FBgn0011471	3551
994	3R	15169956	15172764	0.954752445221	15171303	0.892440096537	FBgn0000463	19368	FBgn0000463	19368
995	3R	17629235	17630266	0.954363584518	17629700	0.835325156941	FBgn0013759	18664	FBgn0004493	132228
996	3R	5270820	5272459	0.954286575317	5271772	0.673756440481	FBgn0037694	5126	FBgn0037686	44794
997	2R	14814577	14815470	0.954043388367	14815312	0.633763233821	FBgn0034432	4691	FBgn0034430	8246
998	3L	8930373	8931578	0.953959465027	8930900	0.67260203642	FBgn0011787	161	FBgn0035954	48245
999	2L	3548810	3550294	0.9537525177	3549633	0.954232811928	FBgn0024244	10382	FBgn0031549	19347
1000	X	6687544	6688613	0.953747749329	6688100	0.689271100362	FBgn0029911	800	FBgn0029907	19609
1001	X	19537017	19538117	0.953049182892	19537373	0.610243965598	FBgn0031061	709	FBgn0031057	19688
1002	2L	7848828	7849878	0.952530860901	7849360	0.754810899496	FBgn0031955	3941	FBgn0020618	22108
1003	3R	24160973	24162418	0.952418327332	24161806	0.814634603613	FBgn0039579	1566	FBgn0039580	3684
1004	3L	16964293	16965042	0.951979637146	16964451	0.61088848114	FBgn0036684	3082	FBgn0025582	212203
1005	X	20370080	20371012	0.95129776001	20370536	0.622701138258	FBgn0031122	4911	FBgn0040649	73680
1006	3R	9470867	9472134	0.951206684113	9471686	0.689119843876	FBgn0003498	340	FBgn0003498	340
1007	X	477107	478104	0.951071739197	477624	0.646798274096	FBgn0029529	405	FBgn0026879	4398
1008	X	22013183	22014376	0.950335502625	22013915	0.721635762383	FBgn0031201	1419	FBgn0031186	355930
1009	X	6168756	6171297	0.950328350067	6170442	0.680214601405	FBgn0029864	4717	FBgn0029868	25193
1010	3R	7624437	7625492	0.95022726059	7625070	0.624223484712	FBgn0025802	2913	FBgn0019624	20011
1011	X	3725927	3727931	0.949961662292	3726759	0.668277235592	FBgn0028665	782	FBgn0019661	18835
1012	X	11426111	11428973	0.949914455414	11428331	0.925721466541	FBgn0030317	1047	FBgn0027259	10671
1013	X	16046433	16047290	0.949443340302	16046590	0.652448813121	FBgn0000459	4081	FBgn0000459	4081
1014	X	1254584	1256928	0.94930934906	1256075	0.740518205306	FBgn0024985	6189	FBgn0028274	64958
1015	3R	16755860	16756629	0.948722839355	16755977	0.678429031372	FBgn0051191	15275	FBgn0038834	79706
1016	3R	19945834	19948113	0.948659896851	19947206	0.785228112165	FBgn0039152	1181	FBgn0013343	15741
1017	X	3277914	3278968	0.947689533234	3278071	0.571816086769	FBgn0052493	5608	FBgn0000472	48732
1018	X	17662545	17665970	0.947629451752	17663774	0.79625042747	FBgn0030870	1003	FBgn0030870	1003
1019	3R	2201882	2202913	0.947494983673	2202536	0.555657863617	FBgn0037441	2335	FBgn0027514	3514
1020	2L	20070752	20072301	0.947382450104	20071608	0.648098349571	FBgn0004374	77	FBgn0004374	77
1021	X	4504550	4505787	0.94731092453	4505066	0.799188193153	FBgn0029719	5381	FBgn0025615	9997
1022	3R	6177668	6179627	0.947306156158	6178858	0.827980237849	FBgn0015396	2952	FBgn0015396	2952
1023	X	2438304	2439891	0.947231769562	2439420	0.637546371011	FBgn0040376	560	FBgn0011606	20788
1024	3R	1389839	1390613	0.946891307831	1390501	0.545645713806	FBgn0037340	54	FBgn0037342	3831
1025	X	10153009	10153977	0.946136474609	10153528	0.700018310547	FBgn0052682	254	FBgn0030189	18164
1026	2R	15371734	15373340	0.945754051208	15372594	0.685272889979	FBgn0043532	10385	FBgn0011849	130200
1027	X	5548332	5550371	0.945639610291	5548897	0.665433645248	FBgn0029791	4473	FBgn0029785	31218
1028	3L	18825531	18826621	0.945429801941	18826181	0.673992804119	FBgn0067689	60	FBgn0036818	5417
1029	3R	22476484	22477368	0.945199012756	22476596	0.617849254608	FBgn0039445	715	FBgn0039449	66511
1030	X	378812	380703	0.944796562195	379381	0.719854354858	FBgn0000570	661	FBgn0000570	661
1031	X	13140002	13141122	0.944591999054	13140470	0.63157504797	FBgn0030469	1235	FBgn0004456	48043
1032	X	10070823	10071860	0.944239616394	10071279	0.670130645528	FBgn0052689	3160	FBgn0030180	79872
1033	X	19112604	19114074	0.943738937378	19113272	0.698546290398	FBgn0031010	1013	FBgn0031008	10451
1034	3R	12610859	12611696	0.943704605103	12611213	0.53786867857	FBgn0015230	2820	FBgn0020556	12302
1035	X	17487519	17488459	0.943470954895	17487950	0.53278872546	FBgn0026375	1461	FBgn0030855	17730
1036	3R	12203682	12204637	0.943083286285	12204143	0.560410162982	FBgn0038423	7888	FBgn0038421	18369
1037	2L	8416022	8417576	0.942585468292	8416710	0.755689620972	FBgn0027932	1020	FBgn0027932	1020
1038	X	15170551	15172570	0.942321777344	15171030	0.661861812367	FBgn0030628	3653	FBgn0004924	17601
1039	3R	14809818	14810913	0.941669464111	14810481	0.692558076647	FBgn0026239	734	FBgn0026239	734
1040	X	18689674	18690341	0.941562652588	18690246	0.653144454956	FBgn0030968	1142	FBgn0030969	1907
1041	2R	10133248	10134371	0.941513061523	10133881	0.634778678417	FBgn0010638	291	FBgn0010638	291
1042	3L	9355368	9356410	0.941013813019	9355833	0.699173331261	FBgn0001224	2	FBgn0011769	10849
1043	X	14667386	14669725	0.940981388092	14669188	0.667674005032	FBgn0030583	1474	FBgn0052590	3784
1044	3L	2641248	2642212	0.940842628479	2641724	0.596157130073	FBgn0053233	1447	FBgn0035357	26472
1045	2R	1444454	1446809	0.940837860107	1445916	0.867634997648	FBgn0033046	13671	FBgn0033059	137849
1046	2L	15494645	15495808	0.940668106079	15495335	0.752314371221	FBgn0002524	296	FBgn0003448	21137
1047	3L	745184	747386	0.940536975861	746425	0.949456046609	FBgn0052480	6610	FBgn0000575	13487
1048	3L	11686331	11687102	0.940317630768	11686958	0.601494268938	FBgn0040817	197	FBgn0036198	1639
1049	X	6089705	6095325	0.940272808075	6092937	0.837028952206	FBgn0023458	5553	FBgn0015818	8132
1050	3L	13365435	13366592	0.940007209778	13366005	0.749509747823	FBgn0036354	2070	FBgn0036351	10715
1051	2R	16911137	16912097	0.939994812012	16911687	0.573272044842	FBgn0034629	14715	FBgn0000395	37164
1052	X	5758193	5759768	0.939733982086	5758955	0.740095923929	FBgn0029823	3074	FBgn0000042	12855
1053	2R	4151373	4154088	0.938763141632	4152895	0.713434547186	FBgn0003892	8553	FBgn0003892	8553
1054	2R	18585585	18587040	0.938613891602	18586172	0.820485619938	FBgn0034817	456	FBgn0003062	3852
1055	3L	20781585	20782384	0.938483715057	20782336	0.72494369083	FBgn0037031	6494	FBgn0016696	76958
1056	3L	12515471	12516427	0.938471317291	12515893	0.652978777885	FBgn0036301	4636	FBgn0004926	15209
1057	2L	11028670	11029856	0.938444137573	11029358	0.606231117249	FBgn0040967	5494	FBgn0013349	18026
1058	3R	3732119	3733835	0.93835067749	3732885	0.816359015072	FBgn0024909	170	FBgn0037550	219170
1059	2R	11372807	11373789	0.938262939453	11373298	0.604202607099	FBgn0034047	2474	FBgn0050085	10710
1060	2L	2450567	2451962	0.937200546265	2451248	0.878402878256	FBgn0012017	8796	FBgn0015816	41418
1061	X	19575527	19576954	0.936966896057	19576495	0.905696928501	FBgn0031066	1780	FBgn0031066	1780
1062	X	15049377	15050405	0.936920166016	15049914	0.556416869164	FBgn0030621	188	FBgn0030616	76587
1063	2R	15566165	15567526	0.936841011047	15566869	0.734448611736	FBgn0034480	47019	FBgn0004364	59505
1064	X	5026529	5027348	0.936786651611	5027195	0.583218134367	FBgn0029747	411	FBgn0024332	141928
1065	3R	20099612	20100996	0.936335802078	20100121	0.746499538422	FBgn0029146	1368	FBgn0051130	9140
1066	2R	7044885	7045926	0.936260700226	7045351	0.632336050272	FBgn0000577	1234	FBgn0000577	1234
1067	2R	3749106	3750593	0.936250209808	3750019	0.757997691631	FBgn0013726	937	FBgn0010109	5879
1068	3L	777117	778420	0.936111450195	777630	0.655398368835	FBgn0052341	2820	FBgn0035162	39304
1069	3L	8648859	8651176	0.935873031616	8649722	0.805096085866	FBgn0001168	16	FBgn0001168	16
1070	X	10646674	10647966	0.935831069946	10647395	0.723294089822	FBgn0003360	15232	FBgn0030235	20605
1071	2L	5977324	5979893	0.935806751251	5977961	0.714656016406	FBgn0000308	3064	FBgn0000308	3064
1072	3L	1529788	1530695	0.935393333435	1530452	0.544300249645	FBgn0041342	839	FBgn0035233	11315
1073	2R	17059727	17061568	0.935224533081	17060219	0.643476068974	FBgn0050283	12064	FBgn0010415	71469
1074	3L	15566881	15567750	0.935080528259	15567599	0.758782598707	FBgn0036519	8048	FBgn0036519	8048
1075	3L	7223256	7224352	0.93507194519	7223669	0.56908261776	FBgn0012058	383	FBgn0035754	801
1076	X	19591240	19592306	0.935012817383	19591902	0.574435682858	FBgn0031070	4358	FBgn0031070	4358
1077	3L	16549823	16551342	0.934562683105	16550824	0.727158099413	FBgn0036642	1441	FBgn0036642	1441
1078	3L	12369319	12370277	0.934532165527	12369704	0.64834445715	FBgn0011279	414	FBgn0027936	108545
1079	3L	3053405	3054457	0.934286594391	3053778	0.54339531064	FBgn0052486	593	FBgn0003938	20555
1080	2L	15477553	15478775	0.934245109558	15478147	0.633619308472	FBgn0020371	2550	FBgn0003448	3949
1081	3L	16160515	16161143	0.934228181839	16160602	0.65157922109	FBgn0053687	2525	FBgn0036578	33346
1082	3R	819595	821101	0.934010505676	820180	0.802747950834	FBgn0037292	5706	FBgn0004183	46294
1083	2L	7374813	7375828	0.933962345123	7375745	0.773103809357	FBgn0031903	983	FBgn0004009	68584
1084	X	12546360	12547385	0.932609558105	12546943	0.565744624418	FBgn0030417	6808	FBgn0053963	53544
1085	3L	1522409	1523888	0.932560920715	1523156	0.600830190322	FBgn0035229	2475	FBgn0035233	18611
1086	3L	19588755	19589644	0.932493209839	19589114	0.521411867703	FBgn0036895	3327	FBgn0029094	4963
1087	X	9340623	9343181	0.93247795105	9342547	0.719154119492	FBgn0030133	2795	FBgn0030136	57293
1088	2L	849257	850951	0.932338237762	850201	0.783659398556	FBgn0020304	860	FBgn0020304	860
1089	2R	8705295	8706801	0.932291507721	8706127	0.795786738396	FBgn0028991	146	FBgn0028991	146
1090	X	16145866	16147063	0.931741714478	16146343	0.608116805553	FBgn0053251	904	FBgn0053251	904
1091	X	20873306	20874377	0.931637763977	20873703	0.740463107824	FBgn0040647	1082	FBgn0031144	31077
1092	2L	19188008	19189173	0.931243896484	19188611	0.708330631256	FBgn0015380	2336	FBgn0032762	59256
1093	X	6140873	6142067	0.9311876297	6141461	0.679444611073	FBgn0029861	834	FBgn0028685	4982
1094	X	1247848	1248834	0.93105173111	1248329	0.575594007969	FBgn0024985	1557	FBgn0028274	72704
1095	X	4465260	4466345	0.930926799774	4465853	0.663675887244	FBgn0003053	3047	FBgn0029718	27261
1096	3L	10262695	10264088	0.930903434753	10263405	0.816488209893	FBgn0036080	16254	FBgn0000629	348672
1097	X	6894180	6895751	0.930861949921	6895146	0.700017720461	FBgn0004143	489	FBgn0029931	9302
1098	3R	18201661	18202595	0.930801391602	18202017	0.604417099672	FBgn0038953	350	FBgn0038950	10314
1099	2L	6097575	6098842	0.930462837219	6098198	0.693719415104	FBgn0031779	766	FBgn0031781	26940
1100	2L	10870078	10870848	0.930192947388	10870715	0.583923244476	FBgn0032311	475	FBgn0024227	12633
1101	2L	15309129	15310161	0.93012714386	15309710	0.760752379894	FBgn0041103	6125	FBgn0001981	20083
1102	2L	11581317	11582513	0.929992198944	11581948	0.613857150078	FBgn0028412	4885	FBgn0003313	95759
1103	3R	21420522	21422320	0.929907798767	21421395	0.761994081385	FBgn0039344	12709	FBgn0039345	13455
1104	X	8603001	8603948	0.92969751358	8603373	0.530270417531	FBgn0030063	37580	FBgn0030061	43186
1105	X	2225619	2227140	0.929634094238	2226288	0.706344276667	FBgn0040390	5640	FBgn0040389	25495
1106	2L	7048086	7049785	0.929402351379	7048889	0.880944672753	FBgn0051630	6422	FBgn0051630	6422
1107	3L	18627615	18628893	0.928936481476	18628232	0.819148736842	FBgn0042134	10216	FBgn0036800	40279
1108	X	16401017	16402019	0.928845405579	16401363	0.741572475433	FBgn0011826	7407	FBgn0015615	26003
1109	3R	3849928	3851194	0.928578138351	3850471	0.724330846001	FBgn0001255	5696	FBgn0037550	101584
1110	3R	21316093	21316895	0.92852306366	21316512	0.508795229594	FBgn0039341	700	FBgn0039338	7963
1111	3L	11225432	11226884	0.928340911865	11226012	0.735994899974	FBgn0041094	244	FBgn0041094	244
1112	3L	7429557	7430723	0.928081512451	7429953	0.704335276286	FBgn0035785	23	FBgn0014011	20827
1113	X	19469289	19470076	0.928073883057	19469686	0.638291563307	FBgn0026680	2603	FBgn0026680	2603
1114	2R	7634576	7635395	0.927968978882	7634722	0.644698429108	FBgn0033681	57	FBgn0027504	32242
1115	2R	19353647	19354487	0.927444934845	19354094	0.589360535145	FBgn0034914	1602	FBgn0034915	3805
1116	X	18217789	18219479	0.927360057831	18218384	0.745391726494	FBgn0008635	748	FBgn0004956	76622
1117	2L	2888579	2889713	0.927097320557	2889092	0.669112317702	FBgn0041111	3140	FBgn0004584	83584
1118	2L	11445294	11446401	0.926946163177	11445880	0.787179161521	FBgn0004579	277	FBgn0004579	277
1119	X	20215172	20222061	0.926663398743	20216854	0.890761431526	FBgn0031108	7430	FBgn0031106	12398
1120	2R	19356773	19357615	0.926180362701	19356944	0.58314378445	FBgn0034915	955	FBgn0034915	955
1121	X	9199939	9200897	0.926096916199	9200478	0.572168009622	FBgn0026149	1389	FBgn0026149	1389
1122	3L	9827431	9830637	0.92608833313	9828368	0.831694857279	FBgn0004390	858	FBgn0015618	15771
1123	2R	18376616	18377480	0.925746440887	18376992	0.509957909584	FBgn0034788	1900	FBgn0010078	15014
1124	X	2793347	2794222	0.925660133362	2793726	0.639835675557	FBgn0025645	442	FBgn0004647	197302
1125	3L	9781147	9782168	0.925230026245	9781769	0.587986974155	FBgn0044328	3362	FBgn0044049	3544
1126	X	19613921	19616073	0.925174236298	19614523	0.777068710327	FBgn0031071	2342	FBgn0031071	2342
1127	3R	15624785	15626097	0.925157546997	15625444	0.689383625984	FBgn0051471	2968	FBgn0038741	77695
1128	X	2150635	2152717	0.925134897232	2151914	0.884811178843	FBgn0023526	3012	FBgn0023526	3012
1129	3L	19828934	19832182	0.924759864807	19829470	0.661140748433	FBgn0014037	13756	FBgn0014037	13756
1130	X	13480453	13481870	0.924651622772	13481066	0.74809848561	FBgn0030506	20679	FBgn0030507	20894
1131	3R	15157326	15158877	0.924470901489	15158168	0.903876686096	FBgn0000463	6233	FBgn0000463	6233
1132	2R	14189217	14190424	0.924441337585	14189705	0.824289925893	FBgn0023214	1310	FBgn0023214	1310
1133	X	19377419	19378958	0.924383163452	19378054	0.878257115682	FBgn0052532	3365	FBgn0027291	22307
1134	3R	19694293	19695837	0.924321174622	19695084	0.811272593106	FBgn0004185	9732	FBgn0004185	9732
1135	2R	19782433	19785114	0.924229621887	19783221	0.959302246571	FBgn0005636	116	FBgn0034987	87264
1136	3R	17441528	17442724	0.924196720123	17442189	0.648341066697	FBgn0046832	6057	FBgn0046832	6057
1137	X	11616318	11617268	0.924083709717	11616853	0.661875677109	FBgn0004511	4241	FBgn0030328	64052
1138	X	18139966	18142058	0.923694610596	18140358	0.604932975769	FBgn0004956	1404	FBgn0004956	1404
1139	2R	5605142	5605848	0.923570632935	5605653	0.57841190925	FBgn0001291	2640	FBgn0001291	2640
1140	3R	1047833	1048978	0.923361778259	1048516	0.636939167976	FBgn0037298	681	FBgn0000340	5369
1141	3R	13719479	13720808	0.923038959503	13720054	0.727694174823	FBgn0038558	12113	FBgn0038554	41958
1142	X	13440636	13442824	0.922728061676	13442775	0.662908554077	FBgn0030500	3138	FBgn0030507	59185
1143	3R	11088207	11089964	0.922560691833	11089119	0.789221931906	FBgn0003600	77	FBgn0003600	77
1144	2L	714449	715350	0.922284126282	715177	0.622646371524	FBgn0000497	209	FBgn0015621	104787
1145	2L	6653114	6654334	0.922154426575	6653906	0.805265490214	FBgn0051633	2395	FBgn0031836	42883
1146	3R	26670752	26671903	0.922122001648	26671374	0.61598259608	FBgn0003720	6663	FBgn0003720	6663
1147	3L	8162890	8164253	0.921709060669	8163556	0.843540135552	FBgn0035851	1663	FBgn0035851	1663
1148	X	10576219	10577438	0.92147397995	10576797	0.661831825972	FBgn0003204	12927	FBgn0052672	36756
1149	3L	14719990	14721341	0.921356201172	14720506	0.75832994779	FBgn0013263	5802	FBgn0036449	31176
1150	2R	9449203	9449925	0.921316146851	9449881	0.698280096054	FBgn0013733	8136	FBgn0033886	26430
1151	2L	18132530	18134085	0.921242713928	18133364	0.594147409712	FBgn0001301	775	FBgn0041184	14975
1152	2R	10485106	10486226	0.921140670776	10485635	0.586311817169	FBgn0033987	7458	FBgn0033987	7458
1153	X	14185410	14187406	0.920918464661	14185789	0.578358986798	FBgn0052601	27025	FBgn0002873	104009
1154	X	10076062	10077339	0.920835494995	10076502	0.614129038418	FBgn0030187	1114	FBgn0030180	85095
1155	3L	9014534	9016794	0.920825004578	9015339	0.739779780893	FBgn0028789	15	FBgn0028789	15
1156	X	11823877	11825940	0.920437812805	11824514	0.728509783745	FBgn0003865	1664	FBgn0003865	1664
1157	2R	2269335	2270789	0.920427322388	2270056	0.722539509044	FBgn0033101	643	FBgn0022224	52194
1158	2R	20307812	20309358	0.920390129089	20308503	0.886135756969	FBgn0035069	2105	FBgn0050423	74933
1159	3R	9813950	9815383	0.920383930206	9814667	0.872966706753	FBgn0015270	24028	FBgn0038196	47220
1160	3R	19052147	19053021	0.92035484314	19052966	0.557639439901	FBgn0040590	536	FBgn0039066	24300
1161	3R	10643205	10644544	0.920156478882	10644043	0.739041104036	FBgn0038262	16516	FBgn0038258	55285
1162	X	20368196	20369071	0.920149803162	20368633	0.688241848579	FBgn0031122	6814	FBgn0040649	71777
1163	3R	14797364	14798480	0.919734954834	14797885	0.685121648452	FBgn0051149	3667	FBgn0038666	8805
1164	2R	15620699	15622188	0.919636249542	15621757	0.728207111359	FBgn0004364	4617	FBgn0004364	4617
1165	X	9575992	9577656	0.919409275055	9576737	0.834364771843	FBgn0020378	21443	FBgn0000233	37328
1166	X	6530820	6532144	0.919069290161	6531342	0.668727201574	FBgn0029891	2308	FBgn0029891	2308
1167	2R	11854161	11855210	0.919014930725	11854969	0.482869352613	FBgn0020611	3469	FBgn0022070	7392
1168	2R	18306208	18307269	0.91877746582	18306613	0.588451946483	FBgn0011211	23	FBgn0011211	23
1169	X	2464720	2466431	0.918299674988	2465815	0.611846699434	FBgn0029629	703	FBgn0029629	703
1170	3L	1439333	1441148	0.917612075806	1440084	0.775881499052	FBgn0004635	7240	FBgn0004635	7240
1171	2R	17790604	17792232	0.917427539825	17791369	0.830628037453	FBgn0034717	9672	FBgn0013272	33875
1172	2L	6031509	6032168	0.917412757874	6031582	0.768102645874	FBgn0031765	2841	FBgn0031764	7047
1173	X	4274090	4275096	0.917299747467	4274352	0.596131120409	FBgn0000179	16259	FBgn0029714	122852
1174	2L	8249364	8250419	0.917036533356	8249895	0.674090743065	FBgn0032008	7228	FBgn0015299	38532
1175	2L	14429840	14432047	0.916954994202	14430585	0.813832581043	FBgn0028871	5454	FBgn0005771	60277
1176	2L	5067244	5068369	0.916546821594	5067811	0.789242327213	FBgn0028696	3192	FBgn0028696	3192
1177	2R	4696748	4697824	0.916500091553	4697305	0.736719299765	FBgn0002567	869	FBgn0033380	71229
1178	3L	15103906	15104923	0.916479110718	15104802	0.663906621933	FBgn0036483	2614	FBgn0025776	95466
1179	3R	7157635	7158744	0.916360855103	7158259	0.695671861822	FBgn0026063	15904	FBgn0026063	15904
1180	X	15965322	15965897	0.916156768799	15965852	0.676494693756	FBgn0042650	8721	FBgn0000459	84819
1181	X	17967553	17968533	0.916040420532	17967983	0.669763505459	FBgn0017418	3603	FBgn0030891	48288
1182	2R	18902338	18903346	0.915853500366	18902747	0.611275196075	FBgn0028497	1532	FBgn0034849	37582
1183	X	14948536	14949692	0.915307998657	14949174	0.639174811045	FBgn0030615	1302	FBgn0030616	24153
1184	3R	943693	944459	0.915133953094	944410	0.728744149208	FBgn0037293	9400	FBgn0010313	32002
1185	3L	7258537	7259158	0.915105819702	7258583	0.705687920252	FBgn0035756	351	FBgn0035754	34113
1186	3R	8830751	8832819	0.914999008179	8831377	0.560232274673	FBgn0038109	4240	FBgn0038109	4240
1187	2R	12540658	12543232	0.914828300476	12542624	0.67670494318	FBgn0023172	520	FBgn0034181	8233
1188	3R	2895322	2896302	0.914562225342	2895925	0.591108947992	FBgn0037466	2779	FBgn0010774	10201
1189	3L	972574	973787	0.914421081543	973249	0.565018513623	FBgn0035178	2506	FBgn0035164	152203
1190	2L	9430703	9433458	0.914253234863	9431513	0.720526774724	FBgn0011232	106	FBgn0002973	6000
1191	3R	25466717	25468010	0.914212703705	25467350	0.657840132713	FBgn0015129	18356	FBgn0039678	30032
1192	3R	23494456	23495750	0.914095401764	23495187	0.759654129253	FBgn0039536	6631	FBgn0003330	12559
1193	2R	17132346	17133302	0.914094924927	17133133	0.639570474625	FBgn0034641	516	FBgn0034643	9117
1194	3L	9342316	9344298	0.914052009583	9343571	0.657840371132	FBgn0011769	1413	FBgn0011769	1413
1195	2R	13385209	13386346	0.913759231567	13385745	0.576163155692	FBgn0034282	1128	FBgn0034282	1128
1196	3R	19952341	19953331	0.913599491119	19952814	0.591248065233	FBgn0039153	3162	FBgn0013343	21349
1197	3R	13369938	13370697	0.913447380066	13370098	0.578497091929	FBgn0038519	2133	FBgn0025571	3953
1198	X	10761286	10763918	0.913263320923	10761374	0.612087488174	FBgn0030249	3822	FBgn0030241	61282
1199	3L	13011308	13013796	0.913175582886	13013328	0.753143086153	FBgn0011284	2375	FBgn0011284	2375
1200	X	1978934	1980306	0.913094520569	1979724	0.73195376763	FBgn0004860	1844	FBgn0025626	58432
1201	2R	13930172	13931363	0.912703514099	13930862	0.631421148777	FBgn0013983	2427	FBgn0034326	116541
1202	2R	18006528	18007580	0.912540435791	18007017	0.643257300059	FBgn0034735	7221	FBgn0022986	83893
1203	2L	5543015	5544781	0.912517547607	5543370	0.619451017941	FBgn0002525	843	FBgn0002525	843
1204	3R	23749851	23750971	0.912517547607	23750393	0.610174536705	FBgn0027579	522	FBgn0027579	522
1205	3L	572741	573407	0.91251707077	572834	0.665567398071	FBgn0035144	30	FBgn0035141	46386
1206	X	7127073	7128715	0.912481307983	7127831	0.760734978844	FBgn0029941	3598	FBgn0025549	8709
1207	3L	9358082	9358898	0.912389755249	9358761	0.774800473993	FBgn0001226	749	FBgn0011769	13777
1208	3L	15222364	15223410	0.912347793579	15223054	0.541958522797	FBgn0029114	22154	FBgn0029114	22154
1209	2R	15570990	15572325	0.912239551544	15571730	0.872083383448	FBgn0034480	51880	FBgn0004364	54644
1210	2R	15633870	15635298	0.912159919739	15634572	0.78341794014	FBgn0004364	8198	FBgn0004364	8198
1211	3R	1157089	1158289	0.911848068237	1157732	0.72330530952	FBgn0013576	3894	FBgn0037310	31865
1212	3R	22708286	22709288	0.911831855774	22708857	0.669372137855	FBgn0004359	1401	FBgn0002838	7179
1213	3R	937928	940498	0.911803722382	939723	0.746183114893	FBgn0037293	14087	FBgn0010313	27315
1214	2L	16523591	16524605	0.911680698395	16524011	0.625095503671	FBgn0032587	4795	FBgn0002652	151974
1215	2L	6625663	6626971	0.911666870117	6626294	0.712071615107	FBgn0031838	2402	FBgn0031836	15271
1216	X	1312860	1313851	0.91153049469	1313417	0.713421737447	FBgn0027795	458	FBgn0028274	7616
1217	2L	7519268	7520570	0.911286830902	7519917	0.688629627228	FBgn0011283	22557	FBgn0053529	24506
1218	3L	2571264	2572511	0.911028385162	2571949	0.824529423433	FBgn0024939	967	FBgn0024939	967
1219	3R	3907421	3908133	0.910978317261	3907944	0.604158830643	FBgn0037547	5030	FBgn0037550	44111
1220	X	10462080	10463061	0.910941123962	10462459	0.578400484721	FBgn0030220	1624	FBgn0052680	123504
1221	3R	26741490	26742537	0.910831928253	26742144	0.617178468143	FBgn0020912	3534	FBgn0003720	64107
1222	3L	5117002	5118186	0.910662174225	5117578	0.591171443462	FBgn0035587	1676	FBgn0035602	222854
1223	3R	17290150	17291212	0.910468101501	17290837	0.577811571268	FBgn0038889	17210	FBgn0013984	115414
1224	3L	890877	893294	0.909780979156	891934	0.741839464973	FBgn0028999	737	FBgn0035164	70888
1225	2L	13241306	13242004	0.909604072571	13241956	0.861171483994	FBgn0032494	1823	FBgn0032494	1823
1226	3R	4134714	4135920	0.909316062927	4134795	0.580645751953	FBgn0037569	451	FBgn0037569	451
1227	3L	4213579	4216507	0.909261703491	4214428	0.968300521374	FBgn0001257	5251	FBgn0011692	11840
1228	2L	6418252	6419520	0.909080505371	6418919	0.682619992424	FBgn0011722	4389	FBgn0043854	46504
1229	3L	11982247	11983212	0.908853530884	11982341	0.571726799011	FBgn0036240	5218	FBgn0036248	109849
1230	X	8001010	8003232	0.908755302429	8002105	0.685413024005	FBgn0026318	497	FBgn0030003	27142
1231	2R	2446206	2446912	0.90855884552	2446722	0.58596979488	FBgn0066293	9077	FBgn0033107	119849
1232	X	614303	616508	0.908047676086	615830	0.728751255916	FBgn0040382	586	FBgn0065054	5065
1233	3R	11068096	11071240	0.907697677612	11069582	0.69451452704	FBgn0001219	1215	FBgn0001219	1215
1234	2R	9694820	9695958	0.907293319702	9695464	0.546604973929	FBgn0000289	5879	FBgn0000289	5879
1235	3R	12724545	12726029	0.907118797302	12725433	0.771881776697	FBgn0015350	19983	FBgn0082171	43396
1236	X	1755184	1756574	0.907033920288	1755757	0.740849326639	FBgn0000117	1039	FBgn0000117	1039
1237	2R	6967987	6969975	0.907032012939	6969928	0.801841139793	FBgn0000581	1804	FBgn0000581	1804
1238	X	10098749	10099650	0.906650066376	10099096	0.535528659821	FBgn0001203	429	FBgn0030189	72596
1239	2R	9378132	9379336	0.9065284729	9378689	0.714115311118	FBgn0033884	770	FBgn0033884	770
1240	3R	4831950	4833657	0.906507492065	4832687	0.742316544056	FBgn0037653	513	FBgn0026380	739
1241	2R	14633443	14634112	0.906440734863	14633488	0.814775603158	FBgn0034417	10616	FBgn0000578	23010
1242	3L	12582950	12584234	0.906322240829	12583518	0.639654692482	FBgn0015919	555	FBgn0004926	82834
1243	X	273613	274864	0.906148433685	274215	0.769302964211	FBgn0002561	7670	FBgn0002561	7670
1244	2R	17142479	17143637	0.906112194061	17142954	0.703675606672	FBgn0034643	704	FBgn0034643	704
1245	3R	18852057	18854438	0.906042098999	18853634	0.802401479085	FBgn0039039	1199	FBgn0051457	100072
1246	X	5362096	5363440	0.906015872955	5362725	0.754049539566	FBgn0029771	227	FBgn0029771	227
1247	2R	17162435	17164304	0.905972480774	17163501	0.782722651958	FBgn0034645	2422	FBgn0034645	2422
1248	3R	3626316	3626968	0.905962944031	3626474	0.589803417524	FBgn0037519	1277	FBgn0003885	270097
1249	3L	5942004	5943555	0.905917167664	5942980	0.690379261971	FBgn0035656	6972	FBgn0035656	6972
1250	X	17992924	17993697	0.905642986298	17993650	0.747867213355	FBgn0030897	4345	FBgn0030891	73955
1251	3L	12513288	12514418	0.905329227448	12513952	0.603454526265	FBgn0036301	2695	FBgn0004926	13268
1252	3R	21463092	21464825	0.905268669128	21463672	0.601665198803	FBgn0039350	123	FBgn0039350	123
1253	X	6142509	6143476	0.905210494995	6142722	0.570850959191	FBgn0029861	2095	FBgn0028685	6243
1254	3R	12276403	12277771	0.905136108398	12277160	0.767618515912	FBgn0044826	2390	FBgn0044826	2390
1255	2R	12154317	12155639	0.904870033264	12155076	0.780723035336	FBgn0024232	1027	FBgn0003274	54119
1256	2L	17492397	17493170	0.904829978943	17492908	0.523606836796	FBgn0003187	224	FBgn0032646	4130
1257	3R	14631493	14633000	0.904613256454	14632091	0.612144438426	FBgn0038652	11215	FBgn0027841	146977
1258	2R	7970088	7971861	0.904540061951	7971080	0.797121882439	FBgn0010238	1982	FBgn0010238	1982
1259	3L	14512439	14513117	0.904392242432	14512486	0.715203225613	FBgn0036428	3744	FBgn0028418	13537
1260	2R	19315481	19316449	0.904346942902	19315843	0.548790752888	FBgn0010278	752	FBgn0010278	752
1261	X	9530582	9532647	0.904311656952	9531417	0.78277951479	FBgn0030150	2524	FBgn0030150	2524
1262	X	10829716	10830394	0.904281139374	10830260	0.605975914001	FBgn0030256	15641	FBgn0030241	130168
1263	X	19326275	19327516	0.904034137726	19326844	0.769801756915	FBgn0031021	484	FBgn0031021	484
1264	X	8977247	8980704	0.904013633728	8978173	0.908116957721	FBgn0030090	2066	FBgn0030092	16107
1265	X	4203383	4205601	0.903722763062	4205189	0.558439871844	FBgn0067702	6290	FBgn0029714	192015
1266	2L	8875496	8876694	0.903398036957	8876218	0.715903506559	FBgn0032072	9451	FBgn0029123	50593
1267	3R	2212256	2213502	0.902635574341	2212576	0.504586040974	FBgn0037442	3943	FBgn0027514	6526
1268	X	17509695	17511710	0.902633666992	17511145	0.773314348857	FBgn0030859	5320	FBgn0030855	40925
1269	X	15353495	15354524	0.902390956879	15353814	0.607065010071	FBgn0022710	2286	FBgn0030659	62995
1270	X	19621750	19623283	0.902329444885	19622219	0.817689528832	FBgn0031071	5354	FBgn0031071	5354
1271	2L	3078248	3081400	0.902214050293	3080284	0.830605871537	FBgn0027571	23669	FBgn0003934	31583
1272	2R	16834799	16835798	0.902182579041	16835318	0.646398824804	FBgn0065060	675	FBgn0065060	675
1273	3L	14763624	14764854	0.902122497559	14764159	0.798215919071	FBgn0029148	3289	FBgn0029148	3289
1274	X	15784818	15785940	0.901899814606	15785427	0.700184429393	FBgn0030712	1658	FBgn0030711	6479
1275	X	6674097	6675771	0.90149307251	6674969	0.783060669899	FBgn0029909	2928	FBgn0029907	6478
1276	X	7868871	7870146	0.901435375214	7868961	0.643381966485	FBgn0029989	2462	FBgn0004656	37711
1277	3L	6928493	6929511	0.901366710663	6928834	0.510429101832	FBgn0035720	1017	FBgn0001104	25166
1278	3L	5126189	5127095	0.901154994965	5126859	0.561110129723	FBgn0010747	343	FBgn0035602	213573
1279	3R	20676251	20677474	0.901127338409	20676731	0.720493614674	FBgn0039233	377	FBgn0039233	377
1280	X	4482039	4482973	0.901090145111	4482577	0.572241663933	FBgn0025739	1010	FBgn0029718	10537
1281	2R	14685525	14686425	0.900991439819	14686062	0.569856464863	FBgn0034420	7052	FBgn0000578	29564
1282	2R	8008544	8009591	0.90093421936	8009002	0.673586517572	FBgn0050044	2430	FBgn0033751	25823
1283	3L	10547146	10548234	0.900913238525	10547763	0.5992628932	FBgn0036085	14767	FBgn0000629	64314
1284	2R	4154674	4156157	0.900872707367	4155461	0.816157172708	FBgn0003892	5987	FBgn0003892	5987
1285	X	5516137	5517505	0.900825500488	5516879	0.632369041443	FBgn0015794	167	FBgn0029785	800
1286	X	15537590	15539447	0.900809288025	15538795	0.636794507504	FBgn0030671	733	FBgn0030671	733
1287	2R	5363894	5365183	0.900253295898	5364718	0.709361609291	FBgn0033454	4844	FBgn0023175	5071
1288	X	10955154	10957237	0.900063991547	10956038	0.746958844802	FBgn0015245	2347	FBgn0028686	14368
1289	3R	16422909	16424257	0.900047302246	16423581	0.665007412434	FBgn0023097	4696	FBgn0023097	4696
1290	X	21733211	21734189	0.899954795837	21734040	0.711785888672	FBgn0011285	664	FBgn0031186	76055
1291	2R	11197336	11198224	0.899348735809	11197421	0.533874332905	FBgn0053139	158	FBgn0010426	2478
1292	X	6145739	6146761	0.899266242981	6146199	0.604443669319	FBgn0043796	307	FBgn0028685	9720
1293	3L	680318	681583	0.899255752563	681004	0.702082970563	FBgn0035157	1671	FBgn0035156	4557
1294	3R	11921937	11923190	0.899223327637	11922659	0.638694703579	FBgn0026059	651	FBgn0038396	47266
1295	3R	25117694	25119089	0.899159908295	25118279	0.630040954141	FBgn0039659	4672	FBgn0003525	36777
1296	2R	15496150	15497308	0.899078845978	15496614	0.531239191691	FBgn0034479	682	FBgn0004364	129760
1297	X	1178399	1179726	0.899034500122	1179038	0.684299945831	FBgn0025641	139	FBgn0026875	85584
1298	3L	3136077	3137371	0.899007320404	3136797	0.616402401644	FBgn0035403	2456	FBgn0012049	4590
1299	X	10671425	10672576	0.898807764053	10672033	0.712511777878	FBgn0030235	4033	FBgn0030235	4033
1300	X	18684240	18686521	0.898760795593	18685977	0.735790589276	FBgn0030967	2482	FBgn0030969	6176
1301	3L	6704982	6705832	0.89870262146	6705066	0.519239016942	FBgn0052394	8527	FBgn0035713	21167
1302	3R	16396775	16398033	0.898671150208	16397350	0.638627669391	FBgn0038806	5380	FBgn0038805	5391
1303	3L	2376380	2377757	0.8986287117	2377090	0.744330574484	FBgn0052298	2566	FBgn0052299	3324
1304	3R	19186057	19187236	0.8986287117	19186736	0.62692527771	FBgn0002622	2211	FBgn0002622	2211
1305	X	18528808	18530116	0.898612499237	18529383	0.743927836418	FBgn0010383	2701	FBgn0004959	9677
1306	X	9182057	9182905	0.898611068726	9182095	0.648028320736	FBgn0052705	2290	FBgn0040235	17630
1307	X	15583769	15584653	0.898595333099	15584149	0.534108459949	FBgn0030683	1035	FBgn0030676	16719
1308	2L	6977310	6979461	0.898475170135	6977970	0.615278019625	FBgn0016978	6234	FBgn0016978	6234
1309	3R	13305687	13306529	0.898436069489	13306128	0.547744750977	FBgn0038512	23630	FBgn0010926	59570
1310	3R	16893629	16894547	0.898102760315	16894009	0.651406317949	FBgn0000083	3058	FBgn0010770	47949
1311	X	17610849	17612070	0.898096084595	17611498	0.678762499491	FBgn0024184	8178	FBgn0030866	38287
1312	X	15274718	15275604	0.89778137207	15275446	0.692140658696	FBgn0030636	291	FBgn0004924	122017
1313	2L	66264	66960	0.897581100464	66870	0.666442108154	FBgn0067779	174	FBgn0002931	20512
1314	X	16104414	16107656	0.897529602051	16107103	0.795567750931	FBgn0030731	2192	FBgn0030733	13176
1315	2R	19694415	19695702	0.897242069244	19695062	0.68733137846	FBgn0034987	895	FBgn0034987	895
1316	2R	3552502	3553830	0.897217035294	3553226	0.726565265656	FBgn0025360	9780	FBgn0021814	38622
1317	3R	5420817	5422012	0.897158145905	5421446	0.596003981198	FBgn0037720	4413	FBgn0037719	4737
1318	X	1491903	1493081	0.896806240082	1492363	0.761227102841	FBgn0029584	16114	FBgn0023530	33072
1319	X	11242743	11243897	0.896468162537	11243409	0.639139119317	FBgn0030296	11238	FBgn0027359	29730
1320	2R	2125710	2126724	0.896295547485	2126257	0.708492279053	FBgn0040673	1431	FBgn0040673	1431
1321	X	9163372	9164985	0.896161079407	9164219	0.68217830097	FBgn0040235	246	FBgn0040235	246
1322	3R	1475733	1476547	0.895904541016	1475776	0.816151512994	FBgn0037357	989	FBgn0051545	2144
1323	X	2555870	2556962	0.895875453949	2556513	0.544343191035	FBgn0024993	1653	FBgn0024978	31828
1324	3L	2615844	2616889	0.895747661591	2616287	0.644656938665	FBgn0035357	1035	FBgn0035357	1035
1325	3R	20963075	20964590	0.895483016968	20963986	0.820292770863	FBgn0039283	187	FBgn0039283	187
1326	X	5628488	5630700	0.895272254944	5628524	0.686854183674	FBgn0029808	1152	FBgn0029800	28404
1327	2R	4533694	4535403	0.89523267746	4534781	0.742121338844	FBgn0033364	5113	FBgn0033357	71280
1328	2L	8478102	8479421	0.895074367523	8478946	0.69350716647	FBgn0053194	1597	FBgn0032050	32889
1329	3L	21231868	21233223	0.894937515259	21232530	0.756586243125	FBgn0000551	886	FBgn0037066	12626
1330	2L	4999359	5001051	0.894912719727	5000243	0.748233402477	FBgn0053113	9501	FBgn0010607	28790
1331	3L	22682901	22683926	0.894881248474	22683372	0.610279980828	FBgn0052451	87	FBgn0037200	122675
1332	3L	8020410	8021095	0.894733428955	8021001	0.681550598145	FBgn0026263	11657	FBgn0052370	18436
1333	X	6937476	6938976	0.894726276398	6938183	0.852296156042	FBgn0029933	5106	FBgn0029933	5106
1334	2L	10479822	10480613	0.894421577454	10480378	0.584718410785	FBgn0026431	2921	FBgn0004915	49034
1335	3L	7024993	7025935	0.894286155701	7025512	0.605149120092	FBgn0035733	11309	FBgn0001104	71512
1336	X	17896836	17897763	0.894193649292	17897309	0.713929875692	FBgn0052552	225	FBgn0030891	22386
1337	2R	4850225	4851322	0.894167423248	4850616	0.656991257387	FBgn0033404	6619	FBgn0033400	52174
1338	3R	12067952	12069053	0.893993377686	12068562	0.692676448822	FBgn0040071	17191	FBgn0011253	29614
1339	3R	2824493	2825635	0.893767356873	2825013	0.766409733716	FBgn0000095	63	FBgn0010774	81113
1340	2R	7687877	7689496	0.893630981445	7688573	0.706627249718	FBgn0014184	1596	FBgn0014184	1596
1341	2L	18948729	18949638	0.893364906311	18949410	0.612887309148	FBgn0032726	940	FBgn0032728	15551
1342	X	16143846	16145087	0.893214225769	16144351	0.67821636796	FBgn0030738	1036	FBgn0030738	1036
1343	X	16125824	16126769	0.893126010895	16126194	0.608500242233	FBgn0011571	3411	FBgn0011571	3411
1344	X	11552225	11553232	0.893089294434	11552622	0.775316079458	FBgn0030328	179	FBgn0030328	179
1345	3L	2661898	2663126	0.893048763275	2662419	0.77124340394	FBgn0035367	10800	FBgn0035357	47167
1346	2L	18755242	18755963	0.892862319946	18755356	0.655042076111	FBgn0032709	19017	FBgn0032702	56309
1347	X	6191908	6194202	0.892716407776	6193464	0.763706543866	FBgn0029867	1125	FBgn0029868	2171
1348	3R	17704902	17705734	0.892581939697	17704975	0.651640701294	FBgn0053092	1317	FBgn0038925	148223
1349	2L	7244892	7246159	0.892019271851	7245548	0.699935632593	FBgn0031899	5048	FBgn0031898	22469
1350	3L	8707379	8708907	0.891974449158	8708062	0.648943990469	FBgn0000356	2124	FBgn0001168	58356
1351	3R	7289588	7290840	0.891892433167	7290019	0.585551142693	FBgn0037906	6277	FBgn0037902	28426
1352	2L	13461060	13461889	0.891522407532	13461141	0.570174598694	FBgn0051846	640	FBgn0032518	66026
1353	X	321501	323651	0.891359567642	322878	0.726795336779	FBgn0010019	3277	FBgn0002561	56333
1354	2L	11236452	11237613	0.891328811646	11237087	0.72476580739	FBgn0052830	17487	FBgn0028700	106442
1355	2R	7581329	7582443	0.891229152679	7581882	0.585818346809	FBgn0028407	13031	FBgn0011704	80532
1356	2R	6364393	6365510	0.89083480835	6364824	0.670311629772	FBgn0027525	10191	FBgn0027525	10191
1357	3L	17041750	17043088	0.890750408173	17042294	0.822031974792	FBgn0036698	21417	FBgn0036702	165088
1358	3L	21742072	21742808	0.890616416931	21742445	0.575499644646	FBgn0000560	99	FBgn0037134	14861
1359	2L	490036	491180	0.890571117401	490487	0.680797131856	FBgn0043364	10805	FBgn0003963	32980
1360	X	11327503	11328252	0.8903632164	11327657	0.542579452197	FBgn0030305	1068	FBgn0052666	10731
1361	2R	11669474	11670814	0.889959812164	11670095	0.77909598631	FBgn0034082	3562	FBgn0034082	3562
1362	3L	725064	726656	0.889888763428	725906	0.840019843158	FBgn0052482	1420	FBgn0000575	7032
1363	2R	1728225	1729373	0.889465808868	1728709	0.695090740919	FBgn0033074	4306	FBgn0033074	4306
1364	3R	2643339	2644747	0.889456748962	2644094	0.65684992075	FBgn0051485	966	FBgn0046833	8798
1365	X	1550190	1551623	0.889346122742	1550770	0.772381305695	FBgn0023130	1275	FBgn0023130	1275
1366	2R	17209951	17212656	0.889316558838	17211131	0.703566891806	FBgn0010228	939	FBgn0010228	939
1367	2L	4889142	4891354	0.889258384705	4889748	0.687458604574	FBgn0031644	247	FBgn0031645	2367
1368	2L	160565	162554	0.888912200928	161943	0.75407999754	FBgn0016977	2909	FBgn0016977	2909
1369	2R	2637064	2638111	0.888875961304	2637563	0.688806851705	FBgn0015038	4057	FBgn0033156	152717
1370	2L	9582748	9584163	0.888736724854	9583324	0.746485962587	FBgn0014179	1582	FBgn0015393	116510
1371	2R	16113286	16114422	0.888712406158	16113903	0.599107125226	FBgn0050153	2191	FBgn0046816	7041
1372	2L	11159844	11160475	0.888553619385	11160003	0.686073978742	FBgn0032351	175	FBgn0028700	29358
1373	3L	17812865	17814130	0.888479471207	17813409	0.607145085054	FBgn0036762	1234	FBgn0036762	1234
1374	3R	22619201	22620381	0.888309955597	22619666	0.6526927948	FBgn0003717	5099	FBgn0027889	72863
1375	X	14764570	14765360	0.887942790985	14765277	0.556800174713	FBgn0052591	2396	FBgn0052590	92305
1376	2L	2181025	2182673	0.887254238129	2181865	0.894592374563	FBgn0031394	3107	FBgn0000097	3116
1377	X	13876895	13877744	0.887212753296	13877023	0.711174117194	FBgn0053247	4379	FBgn0002873	204757
1378	2L	21604996	21606761	0.887008666992	21606680	0.754773139954	FBgn0032955	4512	FBgn0022893	10841
1379	X	5925130	5926839	0.886988162994	5925903	0.726447610294	FBgn0029839	700	FBgn0029840	9039
1380	3L	22484174	22485697	0.886948108673	22484724	0.645418784198	FBgn0037170	657	FBgn0004449	142996
1381	2R	2121839	2123508	0.886790752411	2122755	0.741484922521	FBgn0041145	437	FBgn0041145	437
1382	3R	12228715	12229940	0.886743068695	12229359	0.648745715618	FBgn0003513	46	FBgn0038421	43585
1383	2R	8793258	8794060	0.886510372162	8793642	0.509703318278	FBgn0033823	13339	FBgn0043010	55276
1384	X	5827108	5828845	0.886403083801	5827925	0.810182720423	FBgn0029831	6123	FBgn0000042	81825
1385	X	19049250	19050241	0.886350631714	19049688	0.586053148905	FBgn0031000	234	FBgn0031001	4873
1386	2R	18866628	18867772	0.886322498322	18867164	0.726617876689	FBgn0034851	806	FBgn0034849	1999
1387	X	3958089	3959032	0.886261940002	3958486	0.559205114841	FBgn0026079	485	FBgn0026080	4193
1388	X	2163370	2164989	0.886075973511	2164873	0.712560090152	FBgn0054052	13547	FBgn0023526	15971
1389	3L	14721905	14724141	0.886057853699	14723702	0.701035404205	FBgn0013263	2606	FBgn0036449	27980
1390	X	15103923	15104932	0.886015892029	15104223	0.486708895365	FBgn0030624	2119	FBgn0004924	49206
1391	X	12209313	12210563	0.886000156403	12209820	0.649482663472	FBgn0030385	1872	FBgn0015024	277900
1392	X	10504709	10505498	0.885887145996	10505337	0.582283886996	FBgn0052673	1639	FBgn0052672	108216
1393	2L	6504048	6504734	0.885866165161	6504620	0.541332678361	FBgn0051637	5978	FBgn0031822	13792
1394	2R	8659921	8660917	0.885532855988	8660339	0.594359538134	FBgn0053007	3848	FBgn0033802	41380
1395	X	7119260	7120001	0.885430812836	7119308	0.840915024281	FBgn0029940	7168	FBgn0025549	17232
1396	X	14907592	14908377	0.885135412216	14907989	0.564380079508	FBgn0030608	2151	FBgn0030605	10140
1397	2L	1741551	1742428	0.884909629822	1742097	0.524893760681	FBgn0031362	9571	FBgn0031357	31631
1398	3R	14180090	14181400	0.884771347046	14180753	0.647334035238	FBgn0038606	496	FBgn0038609	11625
1399	2R	19033602	19035395	0.884717941284	19034793	0.735836814432	FBgn0034873	3335	FBgn0034873	3335
1400	2L	5232995	5234287	0.884340286255	5233871	0.625073134899	FBgn0051971	6895	FBgn0000228	44687
1401	X	15319460	15320571	0.884305953979	15320069	0.659488737583	FBgn0027287	790	FBgn0030659	96740
1402	X	18117357	18118102	0.88397693634	18117403	0.791863083839	FBgn0053542	7878	FBgn0004956	24359
1403	3R	20645673	20646485	0.883932113647	20646146	0.549153447151	FBgn0039229	2955	FBgn0013953	26590
1404	2R	17547101	17547908	0.883724212646	17547488	0.527568562826	FBgn0034680	348	FBgn0067102	36136
1405	3R	25982858	25983548	0.883683204651	25983506	0.650637944539	FBgn0039749	775	FBgn0065067	50028
1406	3R	20583817	20585749	0.883544445038	20585000	0.67777749896	FBgn0000140	5375	FBgn0000140	5375
1407	3L	13947251	13948544	0.88338470459	13947986	0.583818733692	FBgn0036391	2781	FBgn0036397	19153
1408	X	6542310	6543676	0.883121490479	6542920	0.733810356685	FBgn0029894	819	FBgn0029891	13886
1409	X	5413681	5414629	0.883019447327	5414091	0.586818128824	FBgn0053980	8671	FBgn0029771	51593
1410	2L	10378254	10379119	0.88290309906	10378705	0.549881205839	FBgn0032234	1413	FBgn0032234	1413
1411	2L	6804406	6805106	0.882689476013	6805027	0.661811447144	FBgn0031861	765	FBgn0025777	81672
1412	X	9345181	9345954	0.882369041443	9345554	0.545815229416	FBgn0030133	212	FBgn0030136	54286
1413	2R	3252528	3253753	0.882272720337	3253711	0.792046970791	FBgn0042135	6279	FBgn0033210	65546
1414	2L	16180685	16181780	0.881982326508	16181143	0.648567557335	FBgn0001991	14557	FBgn0028897	76909
1415	X	9608414	9609524	0.881931304932	9609010	0.678943008184	FBgn0020378	10830	FBgn0000233	69601
1416	3L	3528187	3529139	0.881521224976	3528724	0.55224424998	FBgn0005640	29507	FBgn0001254	32515
1417	3L	22340785	22342295	0.881311416626	22341584	0.742409874411	FBgn0004449	144	FBgn0004449	144
1418	2R	10486572	10487635	0.881073474884	10487076	0.637257754803	FBgn0033987	8899	FBgn0033987	8899
1419	X	14783899	14785047	0.880820274353	14784463	0.595386449028	FBgn0027601	212	FBgn0052590	111491
1420	X	1149885	1151293	0.880598068237	1151174	0.591346168518	FBgn0052811	4543	FBgn0026875	57720
1421	2L	13178107	13178859	0.879970550537	13178156	0.731038623386	FBgn0032476	984	FBgn0032476	984
1422	3R	21015219	21017184	0.879928588867	21016131	0.839948794421	FBgn0039287	3245	FBgn0039287	3245
1423	3R	25573475	25574776	0.879745483398	25573920	0.74395162919	FBgn0020235	938	FBgn0020235	938
1424	X	18348402	18349975	0.879690170288	18348533	0.675009684129	FBgn0030933	214	FBgn0030943	133591
1425	2L	1172739	1173702	0.879485607147	1173301	0.518552219166	FBgn0031318	290	FBgn0031310	22518
1426	X	2487676	2488860	0.879467964172	2488191	0.667010110967	FBgn0003371	1915	FBgn0003371	1915
1427	X	6519093	6522151	0.879117012024	6521322	0.710224449635	FBgn0025815	1697	FBgn0025815	1697
1428	3L	12209718	12210378	0.87904214859	12210329	0.640786859724	FBgn0036267	27042	FBgn0052100	31170
1429	3R	2548925	2550292	0.879037857056	2549439	0.718907928467	FBgn0051481	18346	FBgn0004054	20423
1430	2L	4050110	4051194	0.87894821167	4050705	0.638234436512	FBgn0000547	19326	FBgn0000547	19326
1431	X	9612407	9613289	0.878845691681	9613145	0.592574199041	FBgn0030151	10822	FBgn0000233	73736
1432	X	19145514	19146698	0.878540039062	19146010	0.690044346978	FBgn0031012	4149	FBgn0031008	43189
1433	3L	5947878	5949330	0.878507137299	5948592	0.782736161176	FBgn0035656	1360	FBgn0035656	1360
1434	2L	6213060	6214259	0.878299713135	6213460	0.559464903439	FBgn0026755	11590	FBgn0031782	85698
1435	3R	228768	229616	0.878295898438	229204	0.589311361313	FBgn0037245	433	FBgn0037249	30448
1436	3R	24399355	24400638	0.878293037415	24400178	0.77068349719	FBgn0000659	10627	FBgn0000659	10627
1437	3L	854807	857141	0.878193855286	855576	0.781926128599	FBgn0052479	141	FBgn0035164	34530
1438	X	18270052	18270861	0.878032684326	18270487	0.614623324076	FBgn0030921	954	FBgn0004956	128725
1439	3L	10555522	10556448	0.877931594849	10555997	0.586677604251	FBgn0036085	23001	FBgn0000629	56080
1440	3L	207360	208631	0.877859115601	207991	0.720791518688	FBgn0053229	328	FBgn0053229	328
1441	2R	15563883	15565468	0.877490997314	15564823	0.821025424533	FBgn0034480	44973	FBgn0004364	61551
1442	3L	18791471	18792324	0.877289772034	18792169	0.613972504934	FBgn0000261	4304	FBgn0036815	5737
1443	X	10327485	10328756	0.87720823288	10328131	0.658122483422	FBgn0052687	3714	FBgn0052680	10824
1444	3L	21899451	21900377	0.877170562744	21900220	0.612748659574	FBgn0029091	4017	FBgn0037149	99754
1445	3L	9435216	9438446	0.877083778381	9435904	0.748532861471	FBgn0052043	880	FBgn0052043	880
1446	3R	14020575	14022191	0.877083301544	14021299	0.764582521775	FBgn0038579	3774	FBgn0038585	28150
1447	3L	1426897	1427558	0.876891613007	1427097	0.605051774245	FBgn0043865	5922	FBgn0004635	20227
1448	2R	2732454	2734258	0.876722335815	2733123	0.674055492177	FBgn0026389	13603	FBgn0033156	57157
1449	3R	25672053	25672779	0.876714706421	25672699	0.639365673065	FBgn0039709	1373	FBgn0051032	12888
1450	2L	6529347	6530408	0.876659393311	6529979	0.709166118077	FBgn0000320	16993	FBgn0031830	27821
1451	2R	3509504	3510862	0.876621246338	3510334	0.74019908905	FBgn0027788	52	FBgn0033243	30497
1452	X	19410584	19411661	0.876598358154	19411109	0.656349956989	FBgn0031030	2637	FBgn0031032	6470
1453	3L	3177832	3178919	0.876557826996	3178425	0.562126994133	FBgn0001233	1866	FBgn0001233	1866
1454	3L	11235443	11236510	0.876440048218	11235931	0.714231994417	FBgn0041094	9675	FBgn0041094	9675
1455	3L	1012317	1013063	0.876275062561	1012986	0.697602367401	FBgn0035181	5243	FBgn0035164	191940
1456	3L	8428510	8429741	0.8761677742	8428904	0.605671405792	FBgn0010825	4641	FBgn0010825	4641
1457	2L	547209	548132	0.875874519348	547563	0.547207832336	FBgn0031261	2415	FBgn0031260	2936
1458	2L	6610780	6612187	0.875782966614	6611464	0.727625029428	FBgn0031836	441	FBgn0031836	441
1459	2R	20207054	20208220	0.875701904297	20207656	0.680886997896	FBgn0035050	6508	FBgn0053228	30514
1460	3R	158939	160079	0.875583648682	159516	0.618814272039	FBgn0027866	211	FBgn0001204	12856
1461	2R	13677383	13678433	0.875525474548	13677542	0.637450615565	FBgn0034308	1962	FBgn0034310	4450
1462	3R	2059826	2060718	0.875497817993	2060285	0.597656369209	FBgn0027527	146	FBgn0053097	133725
1463	X	17077908	17079331	0.875459671021	17078709	0.638527896669	FBgn0030833	223	FBgn0000163	83833
1464	2R	3314360	3315558	0.875318527222	3315151	0.582800805569	FBgn0033224	3061	FBgn0033210	126986
1465	2R	9547092	9547871	0.875141143799	9547773	0.68374568224	FBgn0033893	3248	FBgn0033893	3248
1466	3R	14516324	14517377	0.875135421753	14516833	0.613210790298	FBgn0038642	1608	FBgn0027841	31719
1467	X	6369312	6370496	0.874862670898	6369990	0.684786605835	FBgn0029873	281	FBgn0029873	281
1468	2L	21815739	21816759	0.874749183655	21816093	0.563158273697	FBgn0003866	95	FBgn0003866	95
1469	X	8886844	8888102	0.874711036682	8887649	0.7143471241	FBgn0030075	4297	FBgn0030086	46900
1470	2R	3716637	3717596	0.874689102173	3717106	0.621775010053	FBgn0033275	413	FBgn0010109	27034
1471	2R	16076130	16077295	0.874137878418	16076796	0.711514294147	FBgn0034521	394	FBgn0034515	21532
1472	3L	13468207	13470069	0.874064445496	13468575	0.548779169718	FBgn0036373	7824	FBgn0036351	113285
1473	X	6124274	6125311	0.873823642731	6124783	0.614755690098	FBgn0052744	276	FBgn0029857	8607
1474	2R	11331253	11332623	0.873753070831	11331998	0.840154872221	FBgn0050084	326	FBgn0050085	52010
1475	2R	10642714	10646451	0.873477935791	10643677	0.748508632183	FBgn0015371	13557	FBgn0033989	136591
1476	2R	4649879	4650995	0.873464584351	4650948	0.666013664669	FBgn0028955	661	FBgn0033380	24872
1477	3R	7176329	7179615	0.873437404633	7177803	0.759876549244	FBgn0026064	1436	FBgn0026064	1436
1478	X	17489836	17490971	0.87329864502	17490069	0.531467657823	FBgn0030858	686	FBgn0030855	19849
1479	3R	27439792	27440902	0.873287200928	27440349	0.650808755089	FBgn0039859	1376	FBgn0039857	18382
1480	X	11657705	11660603	0.873227119446	11659202	0.802519405589	FBgn0052663	1914	FBgn0030350	62015
1481	2R	10257805	10258528	0.872658252716	10258040	0.575849362782	FBgn0033958	2152	FBgn0050476	9349
1482	X	13197201	13198273	0.872602462769	13197790	0.641182534835	FBgn0030477	4347	FBgn0052634	18847
1483	X	908365	909360	0.872447967529	908956	0.575607692494	FBgn0040398	598	FBgn0040345	121282
1484	3R	2813515	2814570	0.872441768646	2814110	0.631212963777	FBgn0000095	10840	FBgn0010774	92016
1485	3L	11645072	11645703	0.872352600098	11645246	0.571213982322	FBgn0052085	9041	FBgn0015828	10738
1486	X	12433599	12435013	0.872263908386	12434506	0.721059590578	FBgn0052654	3216	FBgn0015024	53214
1487	3R	16481172	16482723	0.872198104858	16481698	0.567464530468	FBgn0028422	3526	FBgn0051506	51144
1488	2R	16866703	16867910	0.871985912323	16867258	0.700840890408	FBgn0000395	7265	FBgn0000395	7265
1489	2R	5812933	5813720	0.871827602386	5813094	0.585311412811	FBgn0028426	8490	FBgn0033522	128431
1490	3R	16902455	16903177	0.871544361115	16903128	0.772856023577	FBgn0038852	3124	FBgn0010770	38830
1491	X	8650400	8651521	0.871542215347	8651311	0.567463318507	FBgn0026411	300	FBgn0030061	91124
1492	2R	11176930	11179110	0.871397972107	11177463	0.689553451538	FBgn0082178	5478	FBgn0010426	17480
1493	3R	16045280	16046195	0.871348381042	16045712	0.495619177818	FBgn0051499	139	FBgn0028386	73276
1494	3L	1846319	1847177	0.87113904953	1846455	0.720626211166	FBgn0004636	689	FBgn0004636	689
1495	2R	19795508	19797233	0.871111869812	19796210	0.797349870205	FBgn0034999	5488	FBgn0034987	100253
1496	2L	6498433	6499891	0.870893478394	6499008	0.713088601828	FBgn0051637	366	FBgn0031822	8180
1497	X	12913856	12915100	0.870882034302	12914428	0.789721432854	FBgn0010303	9942	FBgn0025463	79087
1498	2R	4383801	4385123	0.870740890503	4384388	0.801945400238	FBgn0011286	12184	FBgn0033341	28797
1499	2L	5274443	5278300	0.870676994324	5277142	0.837683677673	FBgn0000228	1416	FBgn0000228	1416
1500	X	8818550	8820042	0.870675086975	8819303	0.622559968163	FBgn0030074	10102	FBgn0030086	115246
1501	X	1058903	1059849	0.870455741882	1059319	0.632063865662	FBgn0029568	1281	FBgn0026875	34135
1502	3R	16148450	16149312	0.870367527008	16148496	0.661916414897	FBgn0038786	4681	FBgn0038787	5236
1503	2L	3468913	3470155	0.870323181152	3469625	0.670794539981	FBgn0031540	382	FBgn0031540	382
1504	3R	2174791	2175856	0.870138645172	2175245	0.728814237258	FBgn0037436	280	FBgn0053097	18765
1505	3L	5919731	5920645	0.870037555695	5920272	0.536846188938	FBgn0053993	4330	FBgn0002638	13552
1506	3R	2512681	2513357	0.869927883148	2513273	0.683274841309	FBgn0004777	823	FBgn0026567	29669
1507	X	2566641	2567763	0.869880199432	2567034	0.556199915269	FBgn0024997	2194	FBgn0024978	21307
1508	X	16160031	16160830	0.869860172272	16160111	0.672281265259	FBgn0030741	405	FBgn0030743	6115
1509	3R	8378465	8380287	0.8697681427	8378516	0.762049198151	FBgn0067707	1243	FBgn0038071	95266
1510	3R	5846284	5847142	0.869749546051	5847103	0.696547985077	FBgn0051407	2227	FBgn0027524	21877
1511	3R	11793986	11794650	0.869606018066	11794448	0.618194910196	FBgn0038390	3275	FBgn0038390	3275
1512	2L	3041474	3042466	0.869194984436	3042074	0.641084194183	FBgn0031501	842	FBgn0003934	6627
1513	2R	2772190	2773114	0.869021892548	2772668	0.607332117417	FBgn0033154	396	FBgn0033156	17612
1514	2R	12033251	12034529	0.868848323822	12033853	0.696387022734	FBgn0034134	15960	FBgn0034138	52247
1515	3R	683415	684714	0.868718147278	683916	0.637778730953	FBgn0003002	5381	FBgn0003002	5381
1516	2L	22248794	22249861	0.868474960327	22249325	0.72681511773	FBgn0032991	997	FBgn0032987	13899
1517	X	8058856	8061001	0.868462085724	8060285	0.685450077057	FBgn0030025	25635	FBgn0030028	56355
1518	3R	25123062	25124442	0.868401527405	25123715	0.932059905108	FBgn0039659	764	FBgn0003525	42213
1519	2R	6663760	6664437	0.868357658386	6663805	0.673450469971	FBgn0033580	1530	FBgn0033581	2158
1520	3R	25508676	25509916	0.868340492249	25509347	0.742466862996	FBgn0013972	1123	FBgn0039680	7949
1521	2R	18232389	18233403	0.867841720581	18232931	0.606216430664	FBgn0028371	11492	FBgn0020257	36376
1522	3R	7702338	7703508	0.867695331573	7702887	0.779454827309	FBgn0003312	70	FBgn0037955	54677
1523	X	16463185	16464465	0.867516517639	16463880	0.584840213551	FBgn0030764	2218	FBgn0010412	7936
1524	2L	16715826	16716936	0.867504119873	16716248	0.589910387993	FBgn0000409	445	FBgn0032596	11810
1525	2L	13821364	13823521	0.86745262146	13822845	0.705209612846	FBgn0000153	1642	FBgn0001961	6894
1526	3R	677669	680451	0.867075920105	678766	0.851289419027	FBgn0003002	231	FBgn0003002	231
1527	2L	13808853	13809734	0.867013931274	13809322	0.704886466265	FBgn0028658	2150	FBgn0001961	20417
1528	2R	18071794	18072613	0.866823196411	18072526	0.713941733042	FBgn0034737	2584	FBgn0034743	41177
1529	3R	12658287	12659704	0.866393089294	12658891	0.749631345272	FBgn0000014	3122	FBgn0020546	16835
1530	X	7082281	7083610	0.866328239441	7082929	0.836189508438	FBgn0029940	29211	FBgn0025549	53611
1531	3R	17978404	17979731	0.866300582886	17979085	0.664041280746	FBgn0053335	11655	FBgn0053335	11655
1532	2R	9507510	9508698	0.866158723831	9507926	0.614564362694	FBgn0002643	838	FBgn0033889	12960
1533	X	5609791	5610854	0.866045475006	5610407	0.615929305553	FBgn0029803	604	FBgn0029800	10287
1534	2R	1758203	1758844	0.866011142731	1758716	0.611716270447	FBgn0033075	9304	FBgn0033074	25701
1535	3L	8661195	8662251	0.865538597107	8661828	0.724241924286	FBgn0001168	12122	FBgn0001168	12122
1536	3L	4129537	4130552	0.865536689758	4130171	0.579672680961	FBgn0035501	2058	FBgn0004574	7438
1537	2R	4931295	4932180	0.865469932556	4931343	0.644123130374	FBgn0033412	4092	FBgn0053774	19246
1538	X	15157044	15158016	0.865300178528	15157206	0.667319218318	FBgn0004924	3777	FBgn0004924	3777
1539	3R	255834	257142	0.865283966064	255883	0.642918321821	FBgn0037248	829	FBgn0037249	3769
1540	2L	5305095	5306155	0.865194797516	5305653	0.547764897346	FBgn0016076	6006	FBgn0015031	21588
1541	X	18780338	18781468	0.865183830261	18780440	0.66702406747	FBgn0052541	16144	FBgn0030974	52870
1542	2R	16123420	16124357	0.864994525909	16123839	0.599703087526	FBgn0046816	2895	FBgn0046816	2895
1543	3R	26587245	26588873	0.864925384521	26588241	0.696126759052	FBgn0004606	3407	FBgn0003720	89796
1544	X	7111011	7112262	0.864876747131	7111595	0.614699027118	FBgn0029940	545	FBgn0025549	24945
1545	3R	19018597	19019927	0.864420413971	19019328	0.745354056358	FBgn0011596	10428	FBgn0039066	57938
1546	2R	9690347	9691678	0.864181518555	9690965	0.672143205007	FBgn0000289	1380	FBgn0000289	1380
1547	2L	11162937	11163843	0.864139556885	11163020	0.83384153578	FBgn0032351	2842	FBgn0028700	32375
1548	X	14035117	14037644	0.863821029663	14035673	0.714557591607	FBgn0026713	364	FBgn0002873	46107
1549	3R	10691736	10692472	0.863298416138	10692379	0.587799453735	FBgn0038267	6819	FBgn0038271	23421
1550	3L	3686373	3687102	0.863216400146	3687016	0.782725863987	FBgn0035455	48713	FBgn0035464	107785
1551	2L	18364786	18366236	0.863183021545	18365379	0.697695434093	FBgn0011559	10424	FBgn0004413	73787
1552	2R	10312824	10313470	0.863107204437	10313349	0.699959451502	FBgn0033966	207	FBgn0050478	27506
1553	2L	11811638	11812582	0.863083839417	11812131	0.53106713295	FBgn0032378	1669	FBgn0000588	17271
1554	2R	19214643	19216044	0.862948417664	19215099	0.639809159672	FBgn0002174	637	FBgn0002174	637
1555	3R	4416872	4417639	0.862771987915	4417588	0.574844121933	FBgn0037599	378	FBgn0037602	59251
1556	3L	2450190	2451476	0.862769126892	2450959	0.622731717428	FBgn0035347	524	FBgn0035347	524
1557	3R	481082	481914	0.862769126892	481528	0.624130547047	FBgn0037265	978	FBgn0037262	13832
1558	X	20402292	20404335	0.86270904541	20403230	0.719287339379	FBgn0031123	1360	FBgn0003300	101887
1559	2R	2325390	2326389	0.862458229065	2325831	0.571646045236	FBgn0033107	1042	FBgn0033107	1042
1560	3L	18587933	18588729	0.862342834473	18587974	0.613458527459	FBgn0036800	21	FBgn0036800	21
1561	X	18488956	18490206	0.862340450287	18490085	0.665776426142	FBgn0030946	1138	FBgn0030945	3057
1562	2R	19750444	19751424	0.861973285675	19750994	0.600233018398	FBgn0050418	131	FBgn0034987	55037
1563	2R	9836495	9837468	0.861837387085	9837221	0.53151515814	FBgn0033922	3468	FBgn0033922	3468
1564	X	10692524	10693797	0.861353874207	10693075	0.577539920807	FBgn0030239	357	FBgn0030239	357
1565	2R	3582479	3583959	0.861343383789	3583302	0.73094996284	FBgn0020279	3508	FBgn0021814	8546
1566	3R	14000124	14001191	0.861186504364	14000643	0.616175969442	FBgn0042693	7192	FBgn0038570	7676
1567	X	17928611	17930794	0.861099720001	17930006	0.803938508034	FBgn0030893	2908	FBgn0030891	10311
1568	2R	20501343	20502043	0.860996246338	20501391	0.78078687191	FBgn0035091	7836	FBgn0005634	17682
1569	3L	17206265	17207589	0.860713481903	17206931	0.680708015666	FBgn0036702	451	FBgn0036702	451
1570	2L	4871394	4872687	0.860604763031	4871862	0.728334724903	FBgn0000286	11251	FBgn0031645	20253
1571	X	11694661	11695409	0.860536575317	11695037	0.511216219734	FBgn0030343	6104	FBgn0030350	26180
1572	2L	6046715	6048733	0.860476493835	6047345	0.714678976271	FBgn0029161	596	FBgn0029161	596
1573	3L	21638515	21640319	0.85984992981	21640129	0.598209778468	FBgn0052447	59	FBgn0037134	117177
1574	2R	7345659	7346625	0.859783172607	7346120	0.510791391134	FBgn0033653	4797	FBgn0013756	22406
1575	3L	12392546	12393431	0.859768867493	12392590	0.643425822258	FBgn0020655	940	FBgn0027936	85659
1576	2R	20143184	20144215	0.859244823456	20143522	0.495646864176	FBgn0035041	2665	FBgn0050163	27484
1577	X	2557880	2558663	0.859043121338	2557927	0.685202068753	FBgn0024994	2005	FBgn0024978	30414
1578	X	13549243	13550388	0.858973503113	13549710	0.603282507728	FBgn0052628	421	FBgn0030510	35377
1579	X	16624017	16625273	0.858885288239	16624448	0.63279320399	FBgn0030789	640	FBgn0030789	640
1580	X	21706488	21707394	0.858728408813	21706951	0.571729183197	FBgn0031195	11647	FBgn0031186	48966
1581	3L	17811004	17812031	0.858249664307	17811896	0.621825564991	FBgn0036761	137	FBgn0036761	137
1582	X	6940899	6942918	0.858242988586	6941773	0.727284967899	FBgn0029933	1516	FBgn0029933	1516
1583	3L	11959696	11960781	0.858242511749	11960179	0.5341425503	FBgn0036235	258	FBgn0036248	132011
1584	2L	1954159	1955344	0.858127593994	1954814	0.645847201347	FBgn0031375	295	FBgn0031391	192473
1585	2R	14060135	14061143	0.85795211792	14060605	0.600577466628	FBgn0034357	1821	FBgn0050119	6157
1586	3L	732229	734135	0.857928276062	733531	0.741097569466	FBgn0000575	593	FBgn0000575	593
1587	3L	14750551	14751600	0.857883453369	14751045	0.594920494977	FBgn0036449	637	FBgn0036449	637
1588	2L	5799428	5800620	0.857721328735	5799980	0.625309244792	FBgn0031738	224	FBgn0031739	1989
1589	3L	21758595	21759815	0.857704162598	21759462	0.632876283982	FBgn0037135	802	FBgn0037134	2156
1590	X	19434235	19435183	0.857640743256	19434683	0.700909720527	FBgn0031036	1104	FBgn0031036	1104
1591	3R	21120713	21121553	0.857561588287	21120777	0.561117808024	FBgn0051102	535	FBgn0039306	29148
1592	3L	8909636	8910704	0.857403755188	8910273	0.689292739419	FBgn0035937	487	FBgn0020633	44716
1593	X	16279108	16281033	0.857379436493	16280477	0.70300321018	FBgn0004925	434	FBgn0004925	434
1594	2L	18732674	18733890	0.857238531113	18733494	0.62011641264	FBgn0032709	2845	FBgn0032702	34447
1595	2R	15341704	15342886	0.857226371765	15342254	0.625656745013	FBgn0034476	486	FBgn0011849	99860
1596	2R	1740924	1742035	0.857138633728	1741338	0.565229780534	FBgn0033075	8074	FBgn0033074	8323
1597	2L	12187168	12187851	0.857100009918	12187519	0.517277479172	FBgn0032422	9633	FBgn0032408	91009
1598	X	4522142	4524408	0.857036590576	4522833	0.549588455873	FBgn0003200	1990	FBgn0022768	9275
1599	2R	19503595	19504875	0.857023239136	19504132	0.662749570959	FBgn0034951	1482	FBgn0034948	19254
1600	2L	12006891	12008076	0.856397628784	12007468	0.655269145966	FBgn0014019	908	FBgn0032390	17504
1601	2L	6009255	6010694	0.856310367584	6010169	0.718288926517	FBgn0031762	2169	FBgn0031764	14366
1602	2R	12973018	12973856	0.856075286865	12973769	0.607414351569	FBgn0028953	1225	FBgn0028953	1225
1603	2L	10068768	10069904	0.855993270874	10069418	0.708282470703	FBgn0032178	8521	FBgn0011823	12512
1604	X	20288169	20289200	0.855853557587	20288707	0.569732666016	FBgn0040649	8149	FBgn0040649	8149
1605	2L	543164	544157	0.855833053589	543638	0.556048214436	FBgn0031260	989	FBgn0031260	989
1606	3L	7214040	7214805	0.85582780838	7214648	0.660523241216	FBgn0035753	648	FBgn0035753	648
1607	3R	5934906	5936007	0.85578918457	5935395	0.524170875549	FBgn0028734	449	FBgn0037777	64150
1608	X	7182427	7183244	0.855707168579	7183084	0.617863456408	FBgn0026144	478	FBgn0026144	478
1609	2R	13362369	13363072	0.855452060699	13363025	0.75811958313	FBgn0015522	1461	FBgn0034281	12637
1610	X	18351353	18351982	0.8551197052	18351859	0.68914519416	FBgn0027087	2523	FBgn0030943	130265
1611	3L	3032455	3033309	0.854927539825	3032820	0.589987586526	FBgn0052485	1041	FBgn0035388	14090
1612	2R	19162177	19163846	0.854921340942	19162225	0.654854638236	FBgn0034886	2951	FBgn0016762	39373
1613	2R	4526941	4527708	0.85479927063	4527614	0.690498828888	FBgn0033363	878	FBgn0033357	64113
1614	2R	20499624	20500531	0.85472869873	20500037	0.562829077244	FBgn0035091	6482	FBgn0005634	19036
1615	3L	1594562	1596132	0.854662895203	1595293	0.596904635429	FBgn0035241	4841	FBgn0035248	33781
1616	2R	3579383	3581225	0.854609012604	3580334	0.679366728839	FBgn0020279	540	FBgn0021814	11514
1617	X	5451067	5452370	0.854567527771	5451647	0.81008461902	FBgn0029776	9350	FBgn0029783	59559
1618	2R	16366578	16367890	0.854540348053	16367259	0.735624670982	FBgn0034554	6424	FBgn0016984	27263
1619	2L	9584354	9585998	0.854430198669	9585338	0.716505583595	FBgn0014179	3596	FBgn0015393	114496
1620	3L	2621902	2623874	0.854343414307	2623487	0.613004863262	FBgn0035358	3391	FBgn0035357	8235
1621	X	9540976	9542066	0.854324817657	9541474	0.674573004246	FBgn0000233	2065	FBgn0000233	2065
1622	X	15404646	15405712	0.854293823242	15405118	0.666807735668	FBgn0030654	921	FBgn0030659	11691
1623	3R	2714037	2715330	0.854246139526	2714621	0.657230407	FBgn0001077	24575	FBgn0001077	24575
1624	3R	2757903	2759044	0.854127407074	2758307	0.567332691616	FBgn0051488	25149	FBgn0001077	68261
1625	3R	18444056	18444981	0.85375213623	18444486	0.562378913164	FBgn0038996	281	FBgn0014949	30368
1626	X	8093860	8096490	0.853705406189	8094801	0.786822487326	FBgn0017566	2101	FBgn0030028	21839
1627	X	21091669	21092457	0.85346031189	21091750	0.682528972626	FBgn0052521	97	FBgn0020369	34986
1628	2R	6891083	6892806	0.853425502777	6891511	0.553602963686	FBgn0033628	1625	FBgn0050257	18749
1629	3L	2649375	2650193	0.853353977203	2649788	0.566499738132	FBgn0035366	1286	FBgn0035357	34536
1630	2L	1961592	1962934	0.853257656097	1962224	0.697639044593	FBgn0051942	3202	FBgn0031391	185063
1631	2R	11342115	11343024	0.853248596191	11342853	0.530770962055	FBgn0003130	6785	FBgn0050085	41155
1632	3R	11238261	11239332	0.853068351746	11238857	0.770435164956	FBgn0046829	4298	FBgn0046829	4298
1633	X	1211906	1213153	0.852902889252	1212769	0.588505296146	FBgn0000826	1665	FBgn0028274	108264
1634	3R	5777317	5777962	0.85276222229	5777880	0.564779186249	FBgn0053975	22968	FBgn0037770	33897
1635	X	20006209	20006843	0.852509498596	20006286	0.782184505463	FBgn0000084	915	FBgn0031093	2624
1636	3R	25847070	25848722	0.852496147156	25847436	0.513350206263	FBgn0039738	544	FBgn0001281	17024
1637	2L	19430554	19431520	0.852328300476	19430994	0.60088044405	FBgn0032782	2472	FBgn0003346	6976
1638	X	19799557	19800894	0.852283000946	19800035	0.686562762541	FBgn0031081	4409	FBgn0031079	114047
1639	2R	3594614	3595512	0.85209941864	3595011	0.52346139484	FBgn0028563	220	FBgn0021814	3163
1640	3R	740046	740912	0.852033615112	740523	0.562931120396	FBgn0051536	4245	FBgn0004183	33363
1641	3L	10287255	10288272	0.851972579956	10287747	0.627223777771	FBgn0036081	1087	FBgn0000629	324330
1642	3L	7090910	7093234	0.851954460144	7092615	0.692632887099	FBgn0002775	6855	FBgn0002775	6855
1643	2L	6727798	6729043	0.851816177368	6728249	0.604431432836	FBgn0046704	4342	FBgn0025777	4894
1644	3R	7197910	7199408	0.851755142212	7198810	0.693451294532	FBgn0004595	300	FBgn0026064	22443
1645	2L	8275614	8276826	0.851664543152	8276279	0.694586753845	FBgn0011902	14448	FBgn0011902	14448
1646	2L	19156475	19159491	0.851519584656	19158705	0.68794220686	FBgn0032763	18926	FBgn0032762	29350
1647	3R	6702335	6703885	0.851006031036	6702987	0.699359192568	FBgn0022359	881	FBgn0037855	16265
1648	3R	24266520	24267540	0.850396156311	24267015	0.626188725233	FBgn0039584	23089	FBgn0039580	101525
1649	3L	6764598	6767130	0.850367546082	6766591	0.714066611396	FBgn0003995	2484	FBgn0035714	39731
1650	3L	15089977	15091209	0.850227832794	15090540	0.771977365017	FBgn0036481	37	FBgn0025776	81204
1651	X	430629	432738	0.850197315216	432121	0.803378105164	FBgn0003986	15742	FBgn0003986	15742
1652	2R	18921766	18922677	0.850125312805	18922188	0.528764009476	FBgn0050411	1357	FBgn0034849	57023
1653	3L	9363712	9364911	0.849990367889	9364862	0.591272830963	FBgn0001226	6850	FBgn0011769	19878
1654	3L	13852021	13852692	0.849986076355	13852581	0.644390964508	FBgn0036383	104	FBgn0036386	41675
1655	X	14044289	14045084	0.849833011627	14044733	0.591514408588	FBgn0040153	659	FBgn0002873	37047
1656	2R	16830008	16831573	0.849511146545	16830937	0.702083643745	FBgn0020306	89	FBgn0020306	89
1657	3R	13605618	13606668	0.849445819855	13606155	0.63863585977	FBgn0038544	3565	FBgn0038545	14664
1658	3R	26260611	26261699	0.849387168884	26261128	0.573917090893	FBgn0039770	1108	FBgn0039767	7130
1659	3R	25676390	25677630	0.849214553833	25677018	0.660628879772	FBgn0039709	5692	FBgn0051032	8569
1660	X	12520883	12523013	0.849101066589	12521407	0.776909065247	FBgn0030417	18728	FBgn0053963	28008
1661	3L	13381896	13383607	0.848834514618	13382492	0.784050196409	FBgn0036356	3908	FBgn0036351	27202
1662	3R	26251531	26253536	0.848666191101	26252041	0.68742314507	FBgn0039766	1182	FBgn0039766	1182
1663	3R	12554599	12556415	0.848439216614	12555345	0.739491266363	FBgn0003944	5003	FBgn0063261	21766
1664	X	8718926	8720570	0.848180294037	8719771	0.580478727818	FBgn0030065	10422	FBgn0030061	159584
1665	X	16980414	16981333	0.848178386688	16980838	0.600956022739	FBgn0002590	1353	FBgn0002590	1353
1666	X	19611589	19613267	0.848122596741	19612465	0.8305311203	FBgn0031071	4400	FBgn0031071	4400
1667	X	16491473	16493150	0.848108291626	16491940	0.541374038248	FBgn0003189	2624	FBgn0030766	17098
1668	X	1745167	1746280	0.848073005676	1745755	0.676686127981	FBgn0023518	176	FBgn0023519	700
1669	2R	18309675	18311223	0.847955226898	18310495	0.731188551585	FBgn0011211	3859	FBgn0011211	3859
1670	2R	16330630	16331522	0.847763061523	16331127	0.540599514456	FBgn0016984	8869	FBgn0016984	8869
1671	3R	18298157	18299117	0.847654342651	18298652	0.623703451718	FBgn0038975	2445	FBgn0024832	10476
1672	3R	16450838	16451595	0.84761095047	16450987	0.52291282018	FBgn0001169	3322	FBgn0051506	20433
1673	3L	6132962	6133720	0.847539424896	6133519	0.567608393156	FBgn0035686	1242	FBgn0035688	14294
1674	X	13202210	13203173	0.847515106201	13202670	0.666245520115	FBgn0030477	533	FBgn0052634	13967
1675	X	18074996	18075997	0.847429275513	18075393	0.589148432016	FBgn0030904	1678	FBgn0004956	66369
1676	3L	10661523	10662588	0.84729385376	10662177	0.618819236755	FBgn0036099	2787	FBgn0010762	23487
1677	X	4494054	4495106	0.847257137299	4494647	0.674386620522	FBgn0025615	422	FBgn0025615	422
1678	2R	3435026	3435819	0.847245693207	3435418	0.62834815979	FBgn0026393	1062	FBgn0033240	32057
1679	2R	2891980	2894146	0.847229003906	2892505	0.641087532043	FBgn0033159	1177	FBgn0033159	1177
1680	3R	3135108	3135887	0.847170352936	3135191	0.761766052246	FBgn0003263	72	FBgn0037481	154293
1681	X	16608204	16609617	0.84694480896	16608945	0.677673578262	FBgn0001250	8426	FBgn0030786	8946
1682	3R	4137966	4138779	0.846939086914	4138428	0.50923588872	FBgn0037572	483	FBgn0037573	508
1683	3L	19792526	19794587	0.846718788147	19792970	0.640139937401	FBgn0015796	11928	FBgn0014037	50256
1684	2L	8848933	8849950	0.846430778503	8849500	0.611151246464	FBgn0052986	13307	FBgn0029123	23875
1685	X	12945345	12946614	0.846214771271	12946156	0.778160222371	FBgn0040862	2217	FBgn0025463	47359
1686	2L	12466316	12467443	0.846171855927	12466892	0.62353998072	FBgn0032437	13210	FBgn0040286	32227
1687	3R	11131934	11133275	0.845678329468	11132495	0.80975933075	FBgn0004117	3420	FBgn0038319	23967
1688	2R	8461678	8463179	0.84553861618	8462330	0.747636497021	FBgn0004512	79	FBgn0004512	79
1689	2L	13512765	13513797	0.84552192688	13513294	0.594837665558	FBgn0053640	14547	FBgn0032518	118179
1690	3L	8634081	8635308	0.845426559448	8634608	0.69302380085	FBgn0035922	11137	FBgn0001168	15098
1691	X	12908247	12909932	0.845207691193	12909399	0.7098274827	FBgn0030444	7535	FBgn0025463	84116
1692	3R	17283713	17284963	0.84493970871	17284561	0.620059293859	FBgn0011278	12519	FBgn0013984	121690
1693	2R	2038457	2040449	0.84493637085	2038901	0.668940992916	FBgn0010347	24829	FBgn0041145	83417
1694	2L	12349459	12350513	0.844746112823	12349901	0.584940742044	FBgn0043904	5520	FBgn0032431	80992
1695	X	14671466	14672264	0.844645023346	14672162	0.63044257164	FBgn0030584	28	FBgn0052590	810
1696	3R	27558468	27559627	0.844639778137	27559209	0.650445408291	FBgn0039867	3455	FBgn0039867	3455
1697	X	18522567	18524192	0.84460067749	18522971	0.594105052948	FBgn0004959	3265	FBgn0004959	3265
1698	3L	14563353	14564401	0.844274520874	14563794	0.629309018453	FBgn0040318	1033	FBgn0028418	37771
1699	2R	6401175	6402091	0.844228744507	6401598	0.633453273773	FBgn0033566	672	FBgn0033566	672
1700	3R	12987225	12987842	0.844169616699	12987755	0.660556018353	FBgn0038492	2085	FBgn0038477	76499
1701	3L	19108822	19110046	0.844066619873	19109389	0.681297176763	FBgn0052203	7639	FBgn0016797	26496
1702	3R	27602472	27603156	0.844003677368	27603001	0.612254142761	FBgn0005632	245	FBgn0011013	29750
1703	X	10991177	10993890	0.843977451324	10993433	0.698684453964	FBgn0020255	374	FBgn0020255	374
1704	2R	17576356	17577014	0.843915939331	17576795	0.54190158844	FBgn0034687	2073	FBgn0067102	6829
1705	3R	2569788	2571229	0.843893051147	2570802	0.579683977015	FBgn0004054	940	FBgn0004054	940
1706	2L	11358095	11358958	0.843827009201	11358638	0.593266755342	FBgn0000287	6667	FBgn0004579	86965
1707	X	19186450	19187600	0.843799114227	19186773	0.593723403083	FBgn0031016	349	FBgn0031008	83952
1708	3R	19170974	19172186	0.843758583069	19172102	0.549363295237	FBgn0003118	218	FBgn0002622	12423
1709	2L	3499464	3500150	0.843431949615	3499581	0.677121075717	FBgn0014396	7160	FBgn0031540	29574
1710	3R	17037157	17038469	0.843278408051	17037884	0.836734996122	FBgn0038868	2910	FBgn0038870	6917
1711	2L	16796371	16797292	0.843141555786	16796735	0.585181067972	FBgn0040260	1777	FBgn0032600	57402
1712	2R	18152608	18153412	0.843137741089	18152799	0.6214796213	FBgn0034753	1129	FBgn0034753	1129
1713	3L	15533486	15534416	0.842946052551	15533835	0.54947645524	FBgn0036511	2528	FBgn0036516	19590
1714	2L	14156962	14159036	0.842942237854	14158992	0.778784751892	FBgn0028906	2666	FBgn0028876	111408
1715	3L	8802897	8804525	0.842845916748	8803681	0.703766598421	FBgn0011577	2228	FBgn0020633	61876
1716	X	18330105	18331153	0.842759609222	18330828	0.547406315804	FBgn0030929	2727	FBgn0030943	151296
1717	3R	463920	466711	0.842710494995	465238	0.7550647399	FBgn0037261	2035	FBgn0037261	2035
1718	X	6197051	6199163	0.842667102814	6199028	0.61682882309	FBgn0026708	3163	FBgn0029868	3393
1719	X	9355123	9356120	0.842565536499	9355705	0.63442787528	FBgn0054028	1040	FBgn0030136	44135
1720	X	8409034	8409769	0.84252166748	8409084	0.610883606805	FBgn0030049	3187	FBgn0030054	42454
1721	X	16277149	16278135	0.842435836792	16277556	0.553546726704	FBgn0030753	2186	FBgn0004925	3355
1722	3L	15693072	15695185	0.841624259949	15694671	0.649114787579	FBgn0010105	989	FBgn0010105	989
1723	2L	16733087	16734334	0.841619968414	16734278	0.628513442145	FBgn0015391	23	FBgn0032599	4740
1724	3L	11338286	11339129	0.841492652893	11338688	0.598983428058	FBgn0036155	144	FBgn0041094	112432
1725	2L	21842654	21844075	0.841264724731	21843283	0.785402655602	FBgn0003866	27095	FBgn0003866	27095
1726	X	17366421	17368007	0.841172218323	17367566	0.613196849823	FBgn0030843	989	FBgn0030851	95847
1727	3L	17586607	17587476	0.8411693573	17586928	0.499075524947	FBgn0036741	157	FBgn0004401	23362
1728	2R	17213382	17214750	0.840616703033	17214187	0.665284633636	FBgn0010228	2117	FBgn0010228	2117
1729	X	3359762	3360689	0.840458393097	3360209	0.678157997131	FBgn0029667	798	FBgn0029665	18679
1730	X	1477829	1478891	0.840394020081	1478425	0.727063834667	FBgn0000210	11757	FBgn0023530	47010
1731	X	22193373	22194352	0.840238571167	22193834	0.638388353236	FBgn0000719	135251	FBgn0031186	535849
1732	3R	3299645	3300951	0.840026855469	3300324	0.737967777252	FBgn0065099	350	FBgn0037504	828
1733	3R	9720051	9721312	0.84001493454	9720674	0.754812836647	FBgn0000576	6907	FBgn0000576	6907
1734	2R	16869924	16872401	0.840003013611	16870706	0.692285209894	FBgn0000395	3817	FBgn0000395	3817
1735	X	3161758	3162822	0.839908123016	3162266	0.562894948324	FBgn0029656	10292	FBgn0000472	67073
1736	3R	16375922	16377227	0.83975315094	16376585	0.724363644918	FBgn0016917	1449	FBgn0043457	7067
1737	3L	17980058	17981263	0.839231967926	17980614	0.657540938433	FBgn0052192	24962	FBgn0020300	124049
1738	2R	4264263	4265652	0.839201927185	4264893	0.808160501368	FBgn0027585	17261	FBgn0050353	94874
1739	2L	12898517	12899199	0.83916759491	12898863	0.521723210812	FBgn0040508	13667	FBgn0028965	122444
1740	3L	9414391	9415445	0.839013576508	9415065	0.600021421909	FBgn0035992	1135	FBgn0052038	10793
1741	3R	5450905	5452300	0.838905334473	5452248	0.793954491615	FBgn0037721	61	FBgn0037722	872
1742	2L	2356197	2357112	0.838745117188	2356568	0.573061017429	FBgn0031413	764	FBgn0028485	8767
1743	X	15285701	15286621	0.838573932648	15286152	0.504852473736	FBgn0030638	1270	FBgn0030659	130657
1744	2R	3086969	3087766	0.838537216187	3087585	0.633879074684	FBgn0033194	8507	FBgn0004132	9037
1745	X	12348099	12349567	0.838468551636	12348705	0.746057229884	FBgn0030397	9524	FBgn0015024	139015
1746	3R	12043469	12044137	0.838416576385	12043956	0.571667830149	FBgn0040071	7415	FBgn0011253	54220
1747	3R	805257	806441	0.838356018066	805974	0.658641029807	FBgn0037291	3980	FBgn0004183	32088
1748	3R	4855217	4856529	0.838078975677	4855916	0.736520430621	FBgn0002932	9273	FBgn0002932	9273
1749	X	10695266	10696232	0.837882995605	10695309	0.705273151398	FBgn0030240	1329	FBgn0030239	2591
1750	3L	5956332	5957554	0.83784198761	5956900	0.667081087828	FBgn0035656	6948	FBgn0035656	6948
1751	3R	4645932	4647059	0.837682723999	4646425	0.58431743173	FBgn0037636	39	FBgn0037636	39
1752	X	2591117	2593241	0.837359428406	2591813	0.679674372954	FBgn0000376	3120	FBgn0024978	3472
1753	2L	12434430	12436291	0.837229251862	12435627	0.693472750047	FBgn0040286	962	FBgn0040286	962
1754	X	11190672	11193958	0.837103366852	11192133	0.777968078852	FBgn0030289	1085	FBgn0030291	2139
1755	2L	15487441	15488941	0.836963176727	15488091	0.630834162235	FBgn0002524	6948	FBgn0003448	13893
1756	3L	20228076	20229395	0.836946487427	20228829	0.724622249603	FBgn0052227	143	FBgn0003124	15017
1757	3R	20103149	20104440	0.836935520172	20103937	0.639458523856	FBgn0039177	1357	FBgn0051130	12956
1758	3R	26628813	26629943	0.836935043335	26629488	0.632028996944	FBgn0011739	2853	FBgn0003720	48549
1759	2R	17219453	17222630	0.836637496948	17221917	0.65571863511	FBgn0004362	1004	FBgn0004362	1004
1760	X	1902217	1903758	0.836544513702	1902406	0.533254623413	FBgn0025631	2144	FBgn0003964	4967
1761	X	1923115	1924185	0.836190223694	1923653	0.676358166863	FBgn0025627	1110	FBgn0025626	2361
1762	3L	4225417	4226191	0.836024284363	4225535	0.578418064117	FBgn0011692	733	FBgn0011692	733
1763	3R	5298173	5298890	0.835906982422	5298730	0.631296851418	FBgn0037698	2775	FBgn0043791	21795
1764	X	6204113	6205566	0.835785865784	6204515	0.607188617482	FBgn0016974	3681	FBgn0029868	8880
1765	3R	24298082	24298818	0.835779190063	24298695	0.660577297211	FBgn0039585	11679	FBgn0000659	112110
1766	2R	16410956	16411612	0.835654735565	16411135	0.604027821467	FBgn0015524	5970	FBgn0016984	71139
1767	3L	21280038	21281211	0.835545539856	21280630	0.579858541489	FBgn0037076	35	FBgn0037066	60726
1768	X	20320456	20321816	0.835443258286	20321338	0.611938644858	FBgn0031119	885	FBgn0040649	24482
1769	3R	919545	921402	0.835020065308	920441	0.77990591526	FBgn0010313	8033	FBgn0010313	8033
1770	X	10559736	10562516	0.834893226624	10559783	0.794507768419	FBgn0052677	12111	FBgn0052672	53770
1771	3L	12707264	12708257	0.834780693054	12707802	0.560449928045	FBgn0016940	753	FBgn0036306	20902
1772	3L	20294523	20295617	0.834604263306	20295035	0.647888744579	FBgn0011425	379	FBgn0011425	379
1773	3L	705573	706278	0.83432674408	705683	0.605958808552	FBgn0035159	10577	FBgn0000575	27255
1774	3R	25589459	25590349	0.834314346313	25590299	0.590993046761	FBgn0001297	2408	FBgn0020235	15441
1775	X	21142635	21143307	0.834300041199	21142672	0.774280442132	FBgn0015558	6965	FBgn0015379	13384
1776	3R	4452111	4453028	0.834041595459	4452706	0.51246380806	FBgn0037600	7229	FBgn0037602	24133
1777	X	4909937	4911156	0.8338804245	4910540	0.675584107637	FBgn0003028	17006	FBgn0004368	126171
1778	X	16785032	16786725	0.83380651474	16785522	0.540834202486	FBgn0030808	2329	FBgn0030806	8723
1779	X	17120646	17122886	0.833805084229	17122303	0.72965333041	FBgn0030837	3883	FBgn0000163	127427
1780	3L	17430996	17432010	0.833741188049	17431500	0.602637375102	FBgn0036726	292	FBgn0036726	292
1781	2R	18505969	18506792	0.8336186409	18506369	0.559948709276	FBgn0034808	114	FBgn0003900	47339
1782	X	15834808	15835484	0.833601474762	15834931	0.781363747337	FBgn0030720	3957	FBgn0030718	14236
1783	3L	14008871	14009978	0.833476066589	14009353	0.553523203906	FBgn0041161	5798	FBgn0036405	7135
1784	2L	1116446	1117164	0.833457946777	1116625	0.620572090149	FBgn0031302	3637	FBgn0031302	3637
1785	2L	20931829	20932800	0.833296775818	20932276	0.559573706459	FBgn0032908	10983	FBgn0032906	18539
1786	X	11532468	11533974	0.832520961761	11533240	0.750180448805	FBgn0011754	338	FBgn0030327	14481
1787	2R	7344110	7345379	0.832493782043	7344657	0.68758225441	FBgn0033653	3334	FBgn0013756	23869
1788	X	2456578	2457603	0.832355976105	2457138	0.657090008259	FBgn0011606	3070	FBgn0011606	3070
1789	3L	20733067	20733912	0.832308769226	20733728	0.568834671607	FBgn0037025	656	FBgn0016696	28350
1790	3R	9843098	9844707	0.832250595093	9843506	0.586602074759	FBgn0038194	11446	FBgn0038196	18381
1791	X	8442216	8443149	0.832035064697	8442629	0.618071892682	FBgn0040929	5003	FBgn0030054	8909
1792	X	20282650	20284170	0.832034111023	20283249	0.649316114538	FBgn0031117	4186	FBgn0040649	13607
1793	X	236890	238036	0.83190536499	237540	0.664219230413	FBgn0000022	10687	FBgn0000022	10687
1794	2L	2717994	2719814	0.831771850586	2718907	0.643155743094	FBgn0031449	11199	FBgn0031452	26195
1795	2R	2755422	2756446	0.831725597382	2755940	0.710487926708	FBgn0026602	1631	FBgn0033156	34340
1796	2L	6338125	6339933	0.831657409668	6339413	0.780244546778	FBgn0015623	641	FBgn0043854	33002
1797	X	15417508	15418549	0.831645965576	15417935	0.653972541585	FBgn0030660	837	FBgn0030660	837
1798	X	868828	869663	0.831464290619	868979	0.572150150935	FBgn0029552	45	FBgn0040345	81305
1799	X	7885993	7887778	0.831356048584	7886437	0.592335981481	FBgn0029990	3701	FBgn0004656	20235
1800	2L	18145619	18146750	0.831349372864	18146265	0.761701202393	FBgn0041184	2074	FBgn0041184	2074
1801	3L	11498108	11499413	0.831338405609	11498691	0.763196101555	FBgn0036170	2031	FBgn0036165	37184
1802	2L	11802340	11803427	0.831155776978	11802865	0.599426686764	FBgn0020309	6568	FBgn0032377	8782
1803	2L	10202829	10203832	0.83092880249	10203248	0.573231607676	FBgn0032190	1059	FBgn0032190	1059
1804	3L	8069892	8070750	0.830883979797	8070678	0.715005970001	FBgn0035835	184	FBgn0035838	24770
1805	2R	13062320	13063557	0.83074092865	13062845	0.645266140209	FBgn0010409	488	FBgn0010409	488
1806	3R	945707	946797	0.830625534058	946224	0.608138720194	FBgn0037293	7586	FBgn0010313	33816
1807	2R	14907513	14908644	0.830308914185	14908158	0.688687380622	FBgn0017539	2653	FBgn0034443	3465
1808	3L	15554070	15555494	0.830267906189	15554968	0.662366249982	FBgn0036518	829	FBgn0036518	829
1809	X	5158698	5160321	0.830262184143	5159379	0.531973600388	FBgn0029753	876	FBgn0024332	9744
1810	3R	23070461	23071610	0.830238342285	23070945	0.54821210749	FBgn0042111	6	FBgn0005696	6130
1811	2R	10750984	10751657	0.830154895782	10751070	0.5839884758	FBgn0034004	5372	FBgn0000996	144753
1812	X	8950109	8951351	0.830129623413	8950769	0.68112967996	FBgn0004856	1054	FBgn0046828	14273
1813	X	6187407	6188415	0.830094337463	6188290	0.716799909418	FBgn0029866	3527	FBgn0029868	7345
1814	3L	21527745	21528692	0.830072879791	21528356	0.483741283417	FBgn0023417	4343	FBgn0028663	54653
1815	2L	10303911	10304565	0.829895496368	10304516	0.754229545593	FBgn0005322	571	FBgn0032222	26947
1816	3R	13516003	13517152	0.82982635498	13516460	0.577533553628	FBgn0051249	3677	FBgn0038536	8067
1817	X	18161082	18162555	0.829811096191	18162134	0.674014925957	FBgn0030912	7032	FBgn0004956	20372
1818	X	2546748	2548103	0.829422950745	2547404	0.693737930722	FBgn0000092	2638	FBgn0024978	40937
1819	2L	2160862	2162128	0.829294204712	2161333	0.641105315265	FBgn0031393	5573	FBgn0031393	5573
1820	3R	18239335	18240192	0.829062461853	18239713	0.558211438796	FBgn0051285	552	FBgn0038964	7077
1821	2L	10056529	10059526	0.828863143921	10058551	0.6732827425	FBgn0011823	1645	FBgn0011823	1645
1822	2L	5465671	5466798	0.828824043274	5466263	0.799967765808	FBgn0005511	4622	FBgn0005511	4622
1823	2R	17922304	17924720	0.828807353973	17923577	0.580195248127	FBgn0022985	182	FBgn0022986	453
1824	3L	7319654	7320573	0.828779459	7320150	0.628169508541	FBgn0035768	920	FBgn0011640	6937
1825	X	18690790	18691641	0.828578472137	18690982	0.551048795382	FBgn0030968	406	FBgn0030969	1171
1826	3L	11827952	11829123	0.828540802002	11828687	0.684487925635	FBgn0036215	454	FBgn0000404	21163
1827	X	19942750	19943890	0.828459262848	19943416	0.567493289709	FBgn0040784	997	FBgn0031093	60246
1828	X	17027447	17028449	0.828433990479	17028046	0.568249881268	FBgn0030823	8489	FBgn0000163	33170
1829	3L	3290919	3291959	0.828075408936	3291428	0.590871397654	FBgn0035432	4174	FBgn0035436	11661
1830	X	6721884	6724072	0.828039646149	6723553	0.610864579678	FBgn0064122	9809	FBgn0064122	9809
1831	2R	12162617	12163744	0.827958106995	12163280	0.5817973193	FBgn0020506	4282	FBgn0003274	62323
1832	3L	11133777	11134922	0.827760696411	11134259	0.573054369758	FBgn0052076	4663	FBgn0036136	37111
1833	3R	18862372	18863262	0.82772064209	18862616	0.526222559122	FBgn0039040	1387	FBgn0051457	91090
1834	3L	5604240	5605198	0.827684402466	5604718	0.591364467845	FBgn0035625	212	FBgn0035625	212
1835	3R	11130483	11131701	0.827602386475	11131220	0.669107198715	FBgn0004117	4695	FBgn0038319	25242
1836	X	11204077	11205083	0.827276229858	11204849	0.592813389642	FBgn0030294	394	FBgn0000499	3750
1837	2L	11058800	11059994	0.827221870422	11059552	0.673957450049	FBgn0032330	2149	FBgn0032335	11509
1838	3L	3581428	3582146	0.827188968658	3582065	0.577081489563	FBgn0053504	4710	FBgn0053504	4710
1839	X	5913027	5913816	0.827108383179	5913726	0.694542741776	FBgn0029836	530	FBgn0029840	21216
1840	3L	6773862	6774796	0.826968193054	6774720	0.532343566418	FBgn0003995	10613	FBgn0035714	47860
1841	3R	5398793	5399536	0.826930046082	5398883	0.567513275146	FBgn0037715	825	FBgn0027338	4623
1842	3R	19799821	19801105	0.826856136322	19800375	0.626405996435	FBgn0051451	8693	FBgn0053108	21018
1843	3L	20245220	20246358	0.826645851135	20245837	0.770447450526	FBgn0011712	1638	FBgn0003124	1991
1844	X	17229583	17230329	0.826235771179	17229960	0.559389829636	FBgn0011758	1478	FBgn0030851	233453
1845	2R	11405045	11406903	0.826190471649	11406064	0.855403731851	FBgn0003425	347	FBgn0003425	347
1846	2L	4406781	4407932	0.826170444489	4407432	0.602180088268	FBgn0031602	1921	FBgn0031597	24713
1847	3L	14155861	14156760	0.826013565063	14156319	0.52202501893	FBgn0013718	183	FBgn0013718	183
1848	3R	8262548	8263443	0.825911998749	8263058	0.694662332535	FBgn0043043	915	FBgn0038046	8056
1849	3R	22951120	22952349	0.825737476349	22951953	0.58358424902	FBgn0039491	1543	FBgn0039488	9555
1850	X	14056739	14059050	0.825716495514	14057371	0.631234407425	FBgn0030551	2450	FBgn0002873	24409
1851	2L	18870636	18872200	0.825623989105	18871381	0.772543851067	FBgn0003896	5804	FBgn0032717	35785
1852	3R	8524043	8525218	0.82551908493	8524630	0.66462208243	FBgn0016693	1586	FBgn0038071	50848
1853	2R	2504947	2505785	0.825170993805	2505348	0.649797720068	FBgn0050159	849	FBgn0033107	178475
1854	3R	8514520	8515184	0.825105667114	8514774	0.559765747615	FBgn0001296	315	FBgn0038071	40992
1855	X	11196282	11198369	0.825046062469	11197681	0.90407778235	FBgn0030293	1829	FBgn0030293	1829
1856	2L	15548278	15549375	0.825012207031	15548923	0.577463997735	FBgn0028880	2522	FBgn0003448	74725
1857	2R	4363868	4364532	0.824788570404	4364017	0.609099006653	FBgn0011286	8187	FBgn0033341	49168
1858	2R	10413583	10414856	0.824787139893	10414245	0.75151869456	FBgn0033982	113	FBgn0022063	28314
1859	X	7151585	7153567	0.82462310791	7153135	0.632573604584	FBgn0024250	42	FBgn0024250	42
1860	2L	16479569	16480567	0.824593544006	16480026	0.579306983948	FBgn0005677	1887	FBgn0025678	127336
1861	2R	15825575	15826828	0.824552536011	15826017	0.601977527142	FBgn0034500	2489	FBgn0034503	15652
1862	3R	25324964	25327419	0.824360847473	25325506	0.710352841546	FBgn0039668	4013	FBgn0040623	8690
1863	X	5162592	5164187	0.824229240417	5162637	0.659487247467	FBgn0029755	29	FBgn0024332	6486
1864	X	13211861	13213659	0.823925018311	13212996	0.674463510513	FBgn0052634	3641	FBgn0052634	3641
1865	2R	10930513	10931827	0.823881149292	10931330	0.93013755013	FBgn0034017	950	FBgn0000996	35507
1866	X	19302176	19303942	0.823726654053	19303316	0.743432235718	FBgn0031018	5748	FBgn0044030	10497
1867	X	19704145	19706481	0.823317050934	19705031	0.744733473834	FBgn0052529	2684	FBgn0031079	19043
1868	3R	25314070	25316454	0.823081493378	25315645	0.799609913545	FBgn0039664	429	FBgn0039664	429
1869	2L	7525965	7527163	0.822650909424	7526410	0.609761658837	FBgn0053529	18013	FBgn0053529	18013
1870	X	10310799	10312357	0.822610378265	10311615	0.691345288203	FBgn0083167	5650	FBgn0083167	5650
1871	2R	16577978	16579225	0.822556495667	16578473	0.575405240059	FBgn0034582	1619	FBgn0034577	13100
1872	2R	9871056	9871769	0.822538137436	9871684	0.634840170542	FBgn0033925	463	FBgn0033925	463
1873	3L	18103009	18105215	0.822465896606	18104608	0.606004883261	FBgn0020300	55	FBgn0020300	55
1874	3L	2321958	2322598	0.822360992432	2322518	0.501270597631	FBgn0035331	16293	FBgn0035334	33213
1875	X	17697414	17698563	0.822355747223	17697924	0.655778825283	FBgn0030878	3059	FBgn0030878	3059
1876	2R	14790929	14792051	0.822284221649	14791594	0.682066075942	FBgn0003254	1005	FBgn0003254	1005
1877	3L	13093804	13094930	0.822152614594	13094401	0.604945743785	FBgn0010452	6181	FBgn0010452	6181
1878	2L	20049734	20050821	0.822072029114	20050282	0.714781403542	FBgn0014127	6622	FBgn0019686	7124
1879	3R	14951826	14952496	0.822026252747	14952011	0.569234334506	FBgn0038679	2289	FBgn0038678	31392
1880	2L	4836654	4837704	0.82191324234	4837152	0.676413655281	FBgn0031635	844	FBgn0031633	6482
1881	3R	5697498	5698799	0.821807384491	5697947	0.662196439855	FBgn0040536	2916	FBgn0065050	93741
1882	2R	10442700	10443614	0.821756362915	10443074	0.532451212406	FBgn0033983	5089	FBgn0033987	35103
1883	3R	24940874	24941836	0.821485519409	24941230	0.612508325016	FBgn0039636	880	FBgn0039633	18521
1884	X	2046088	2046896	0.821450710297	2046758	0.66563073794	FBgn0029603	2457	FBgn0000377	59379
1885	2L	5746433	5747769	0.821404457092	5747180	0.611595481634	FBgn0031735	903	FBgn0031739	54789
1886	3R	773218	774352	0.821350574493	773598	0.787780284882	FBgn0004183	288	FBgn0004183	288
1887	3L	1328734	1329577	0.821326255798	1328814	0.534022490184	FBgn0035213	2879	FBgn0035213	2879
1888	2R	9001373	9002548	0.821307182312	9001988	0.807284653187	FBgn0040477	480	FBgn0040477	480
1889	3R	16901387	16902220	0.821156978607	16901875	0.570365269979	FBgn0038851	2146	FBgn0010770	40083
1890	X	9088233	9089623	0.82091999054	9088981	0.71992379427	FBgn0005639	65	FBgn0000077	3576
1891	2L	1365047	1365752	0.820893764496	1365698	0.237967252731	FBgn0031337	2404	FBgn0002543	54751
1892	3L	12424401	12425120	0.820730209351	12424490	0.583784580231	FBgn0000625	17478	FBgn0027936	53759
1893	X	2995053	2997407	0.820649147034	2995860	0.723245845121	FBgn0004647	4832	FBgn0004647	4832
1894	2R	16443567	16444478	0.820516347885	16443980	0.622005799237	FBgn0000044	7630	FBgn0034565	41839
1895	X	8989134	8990031	0.820468902588	8989647	0.561853857601	FBgn0030091	1874	FBgn0030092	4633
1896	3R	27187398	27188112	0.820377349854	27187453	0.696237802505	FBgn0039842	5151	FBgn0039831	141027
1897	X	13395989	13396679	0.820361614227	13396514	0.583432197571	FBgn0052633	903	FBgn0030507	105446
1898	2L	19257365	19258369	0.82014465332	19257849	0.586375937742	FBgn0051797	213	FBgn0024245	101304
1899	3L	4690083	4691411	0.82012796402	4690692	0.842867402469	FBgn0035570	11	FBgn0035570	11
1900	X	15580626	15582535	0.82012462616	15582070	0.623600595138	FBgn0030683	1044	FBgn0030676	14640
1901	3L	13360666	13361626	0.820104122162	13360712	0.631855752733	FBgn0036353	1104	FBgn0036351	5422
1902	2L	7640405	7641554	0.819924354553	7641017	0.581529319286	FBgn0031927	4980	FBgn0053529	96594
1903	X	6724399	6725099	0.8198595047	6724444	0.607497487749	FBgn0064122	10700	FBgn0064122	10700
1904	X	13605436	13606592	0.819555282593	13606280	0.503245025873	FBgn0003218	9573	FBgn0030521	9838
1905	3R	12377206	12378271	0.819420814514	12377849	0.638087809086	FBgn0038442	2090	FBgn0027053	82026
1906	X	17686711	17687779	0.819075584412	17687375	0.638259915745	FBgn0052554	831	FBgn0030878	7490
1907	3R	10309288	10310691	0.818992614746	10309968	0.711187468635	FBgn0038233	27446	FBgn0038234	27622
1908	X	5952802	5954027	0.818820953369	5953578	0.681036114693	FBgn0029843	16572	FBgn0029840	18636
1909	2L	15472973	15474679	0.818799972534	15473919	0.787218868732	FBgn0003448	279	FBgn0003448	279
1910	2R	2989321	2991882	0.818782806396	2991304	0.680452555418	FBgn0010548	2329	FBgn0015930	10372
1911	X	19084468	19085368	0.818702697754	19084763	0.479081839323	FBgn0031005	1751	FBgn0031002	12359
1912	X	5600230	5601038	0.818621635437	5600398	0.65492550532	FBgn0029800	278	FBgn0029800	278
1913	2R	7974649	7976356	0.818567276001	7975620	0.597477674484	FBgn0010238	6522	FBgn0010238	6522
1914	X	10892354	10893902	0.818439722061	10893086	0.778200233684	FBgn0030257	3110	FBgn0028686	77320
1915	2R	8574665	8575670	0.8180809021	8574884	0.483474152429	FBgn0033789	9359	FBgn0005624	77988
1916	2L	4287001	4288131	0.818070888519	4287641	0.623355209827	FBgn0010473	4490	FBgn0003941	59999
1917	X	8495308	8496895	0.81797504425	8496040	0.78532743454	FBgn0004102	154	FBgn0004102	154
1918	X	16993654	16995727	0.817932128906	16994784	0.605304325328	FBgn0000163	92	FBgn0000163	92
1919	3R	20098138	20099299	0.817844390869	20098670	0.576509083019	FBgn0029146	83	FBgn0051130	7689
1920	X	4484899	4486112	0.817719459534	4485529	0.630486428738	FBgn0025613	784	FBgn0029718	7585
1921	3R	12520030	12520970	0.817676067352	12520222	0.560984391433	FBgn0051498	29595	FBgn0015019	46893
1922	2R	11083217	11084080	0.817391872406	11083766	0.488742351532	FBgn0024754	499	FBgn0019968	36665
1923	2R	17057978	17059132	0.817359924316	17058545	0.674580437796	FBgn0050283	10390	FBgn0010415	69795
1924	X	1186425	1187082	0.817354202271	1186471	0.64196311103	FBgn0024366	4046	FBgn0026875	93017
1925	3L	863019	864326	0.817315578461	863556	0.599057674408	FBgn0035173	1849	FBgn0035164	42510
1926	2R	18895539	18896789	0.817239761353	18896279	0.72049926309	FBgn0034858	2153	FBgn0034849	31114
1927	X	3585725	3586877	0.817217826843	3586301	0.675809174776	FBgn0029675	6097	FBgn0000542	95032
1928	3R	914771	916678	0.817170619965	916002	0.779797971249	FBgn0010313	3594	FBgn0010313	3594
1929	3L	14977430	14978142	0.817046642303	14977781	0.589866528144	FBgn0036463	1508	FBgn0023174	12566
1930	3R	25829953	25831323	0.816893577576	25830679	0.692739539676	FBgn0016685	172	FBgn0039735	276
1931	2L	6241610	6242621	0.816870689392	6242016	0.56653471554	FBgn0031791	13860	FBgn0031782	114254
1932	3R	19398997	19399734	0.816795349121	19399637	0.644293149312	FBgn0039091	15900	FBgn0040227	106130
1933	3L	1318370	1320210	0.816757202148	1319477	0.729806114646	FBgn0035211	642	FBgn0011361	6139
1934	2L	12730287	12731033	0.816582202911	12730989	0.635281509823	FBgn0032455	9151	FBgn0032445	37966
1935	X	20375920	20377010	0.816341400146	20376425	0.745416529038	FBgn0031122	978	FBgn0040649	79569
1936	2R	9480318	9481005	0.816286563873	9480835	0.587246287953	FBgn0020766	3419	FBgn0033886	4524
1937	2L	11205136	11205808	0.816166400909	11205184	0.729595184326	FBgn0000011	5497	FBgn0028700	74539
1938	3R	11245634	11246856	0.8161277771	11246146	0.74280166626	FBgn0067339	2641	FBgn0067339	2641
1939	3R	21861047	21863346	0.816037654877	21862790	0.786850661039	FBgn0002633	30	FBgn0002633	30
1940	X	8994405	8996424	0.815829277039	8995813	0.697223126888	FBgn0030093	1267	FBgn0030093	1267
1941	X	3675891	3676541	0.815806388855	3676213	0.513996064663	FBgn0029679	2674	FBgn0000542	5120
1942	3R	1153163	1154504	0.815766334534	1153971	0.690034473644	FBgn0013576	7655	FBgn0037310	28104
1943	X	11091765	11093057	0.815738201141	11092357	0.744148254395	FBgn0030282	328	FBgn0003411	75207
1944	2L	10180022	10180970	0.815667629242	10180236	0.623262132917	FBgn0032188	7193	FBgn0032189	20736
1945	X	19117322	19118678	0.815397262573	19117927	0.696064275854	FBgn0031011	838	FBgn0031008	15106
1946	X	18688241	18689475	0.815231323242	18689401	0.764010164473	FBgn0030968	1987	FBgn0030969	2752
1947	3L	18998383	18999384	0.814858436584	18999032	0.533029466867	FBgn0002945	11558	FBgn0002945	11558
1948	2L	2879104	2880424	0.814571380615	2880378	0.687020725674	FBgn0028970	1254	FBgn0004584	92298
1949	2L	13475066	13476406	0.81439781189	13475482	0.803506882985	FBgn0032527	260	FBgn0032518	80367
1950	X	18341553	18342575	0.81431388855	18342065	0.709270848168	FBgn0010194	2725	FBgn0030943	140059
1951	3R	14006549	14007507	0.814304351807	14007056	0.618555188179	FBgn0038574	2145	FBgn0038570	14089
1952	2L	11398397	11399411	0.814214706421	11399166	0.494991207123	FBgn0000287	33861	FBgn0004579	46437
1953	3L	11916472	11917265	0.814197540283	11917142	0.602117538452	FBgn0036224	1172	FBgn0000404	109618
1954	2R	15084170	15085652	0.814184188843	15084812	0.739974907466	FBgn0053535	5005	FBgn0034463	87834
1955	3R	13952235	13953382	0.814126014709	13952925	0.635449171066	FBgn0051518	18210	FBgn0022943	37460
1956	3R	1316645	1317653	0.814079284668	1317136	0.532348155975	FBgn0051550	5882	FBgn0015402	7529
1957	2L	13722683	13723522	0.81399846077	13723313	0.530412270473	FBgn0028847	329	FBgn0028541	47774
1958	3R	14554257	14555380	0.813982963562	14554908	0.66785556078	FBgn0038646	718	FBgn0027841	69794
1959	X	15679232	15680257	0.813852310181	15679637	0.58794150633	FBgn0030699	1203	FBgn0014391	3540
1960	3R	46348	47250	0.813360214233	46866	0.522007253435	FBgn0051516	1014	FBgn0037220	11211
1961	2R	7047712	7049187	0.813171386719	7048504	0.741480771233	FBgn0000577	4387	FBgn0000577	4387
1962	3R	8342148	8344221	0.812698841095	8343748	0.781893968582	FBgn0038060	293	FBgn0038046	88746
1963	X	14486430	14487225	0.81267118454	14487148	0.52920331955	FBgn0015773	620	FBgn0015773	620
1964	2L	8280600	8281864	0.81255865097	8281250	0.659589004517	FBgn0011902	9477	FBgn0011902	9477
1965	3R	660667	661808	0.812501430511	661308	0.610078454018	FBgn0037284	4323	FBgn0003002	17227
1966	X	14072058	14073524	0.812472343445	14072688	0.767182290554	FBgn0030554	762	FBgn0002873	9092
1967	X	2181563	2182542	0.812230587006	2182085	0.589705411126	FBgn0040392	239	FBgn0003079	14197
1968	X	19570590	19572057	0.812181472778	19571171	0.526257726881	FBgn0031065	1660	FBgn0031066	7104
1969	3L	9613201	9614016	0.812119483948	9613583	0.588523584254	FBgn0036023	363	FBgn0010408	128094
1970	3R	16496992	16497767	0.81184387207	16497535	0.583977290562	FBgn0038819	2242	FBgn0004107	63807
1971	X	14489733	14490353	0.811814308167	14490279	0.65043343438	FBgn0015773	2511	FBgn0015773	2511
1972	2R	2366687	2367684	0.81178188324	2367108	0.610356302822	FBgn0040674	16368	FBgn0033107	40235
1973	2L	15729279	15730113	0.811702728271	15730060	0.693438212077	FBgn0010382	14024	FBgn0003936	17551
1974	2L	5924564	5925340	0.811378479004	5925208	0.641828103499	FBgn0015381	729	FBgn0000308	55817
1975	3L	20728885	20730244	0.811331748962	20729448	0.655269759042	FBgn0037023	2768	FBgn0016696	24070
1976	2R	19084695	19085755	0.811285495758	19085207	0.607558250427	FBgn0015903	12710	FBgn0015903	12710
1977	2R	18393828	18394816	0.811233520508	18394661	0.587438662847	FBgn0034793	663	FBgn0010078	32683
1978	X	15178735	15179875	0.810924768448	15179351	0.722629636526	FBgn0030631	295	FBgn0004924	25922
1979	3R	7842247	7844535	0.810837745667	7843592	0.651168584824	FBgn0037981	712	FBgn0037992	110327
1980	3L	3028643	3029948	0.810754299164	3029390	0.63174087861	FBgn0035390	952	FBgn0035388	10660
1981	X	3708438	3709382	0.810509681702	3708936	0.613813231973	FBgn0019661	1012	FBgn0019661	1012
1982	X	16444937	16446127	0.810477733612	16445601	0.652578671773	FBgn0025743	952	FBgn0015615	18235
1983	3L	15797265	15798284	0.81022977829	15797639	0.557958126068	FBgn0036536	80	FBgn0036537	3006
1984	2R	1485281	1485995	0.810130119324	1485952	0.778089417352	FBgn0002774	2208	FBgn0033059	97813
1985	3L	7157131	7157853	0.810123443604	7157768	0.678290367126	FBgn0052387	81	FBgn0028383	26748
1986	2R	20572828	20573818	0.810082435608	20573292	0.656688988209	FBgn0001148	3712	FBgn0001148	3712
1987	3L	13895064	13896147	0.810000419617	13895529	0.573726415634	FBgn0001108	881	FBgn0036386	1273
1988	3L	5902787	5904005	0.809938907623	5903359	0.681023240089	FBgn0002638	3361	FBgn0002638	3361
1989	X	21135130	21137300	0.809900283813	21135520	0.592261594885	FBgn0031174	799	FBgn0020369	8784
1990	X	19019656	19020884	0.809866905212	19020552	0.6954246521	FBgn0030993	1420	FBgn0027603	21569
1991	X	15695640	15696317	0.809645652771	15695971	0.473051407758	FBgn0001105	1908	FBgn0002914	4213
1992	X	2990807	2993283	0.809622764587	2992598	0.727332949638	FBgn0004647	1570	FBgn0004647	1570
1993	X	15223195	15224470	0.809551715851	15224070	0.609393119812	FBgn0030634	4727	FBgn0004924	70641
1994	3L	1387527	1389019	0.809361934662	1388278	0.770164871216	FBgn0011855	2965	FBgn0004635	59046
1995	2L	13934318	13935318	0.80929851532	13934701	0.533317267895	FBgn0032538	10	FBgn0012037	29056
1996	X	4765002	4767016	0.80908203125	4766436	0.758251130581	FBgn0029737	2469	FBgn0029738	14951
1997	2L	6541939	6542798	0.808924198151	6541986	0.665580643548	FBgn0000320	4986	FBgn0031830	15814
1998	3L	8423430	8425585	0.808789730072	8425153	0.57176554203	FBgn0010825	890	FBgn0010825	890
1999	X	9534146	9536939	0.808745861053	9536399	0.665153026581	FBgn0000233	3010	FBgn0000233	3010
[truncated: 3,168 more rows]
