# Supplementary material for: Developmental roles of 21 Drosophila transcription factors are determined by quantitative differences in binding to an overlapping set of thousands of genomic regions
Source: Genome Biol. 2009 Jul 23;10(7):R80. doi: 10.1186/gb-2009-10-7-r80 (PMC2728534; doi:10.1186/gb-2009-10-7-r80)
Supplement: Additional data file 7 — Genomic coordinates of regions bound by each factor for the 25% FDR data set, locations and scores of peak windows, and the closest gene and closest transcribed gene for each peak. [file gb-2009-10-7-r80-S7.zip › Additional Data File 4 25% FDR bound regions/kr_1_113005-sym-25_table.txt]

Interval	Chr	Bound_Region_Start	Bound_Region_Stop	Bound_Region_Score	Peak_start	Peak_score	Closest_gene	Closest_gene_dist	Closest_transcribed_gene	Closest_transcribed_gene_dist
1	2R	9074765	9088240	4.155937194824	9077972	3.855487514945	FBgn0033856	3520	FBgn0033856	3520
2	3R	4519308	4529523	3.875992059708	4527082	3.703768898459	FBgn0037612	378	FBgn0001180	3542
3	2L	3605471	3616751	3.737977027893	3611183	3.375891965978	FBgn0002985	4435	FBgn0002985	4435
4	2R	3752616	3763875	3.631389141083	3760008	3.421765916488	FBgn0033277	6061	FBgn0010109	15868
5	2L	12078873	12084004	3.614427566528	12081279	3.549813508987	FBgn0032406	4456	FBgn0003145	4513
6	3L	20626839	20636423	3.559121131897	20630700	3.222054036458	FBgn0001320	1496	FBgn0001320	1496
7	X	20542719	20552102	3.544287204742	20545273	3.353390749763	FBgn0031129	1363	FBgn0003300	40156
8	2R	18711363	18716354	3.493597507477	18714809	3.286715149879	FBgn0034834	4330	FBgn0003062	132489
9	3L	8633811	8652914	3.488596439362	8644997	3.393932410649	FBgn0001168	4709	FBgn0001168	4709
10	2R	5484180	5494706	3.447604179382	5489206	3.233558118343	FBgn0000606	1848	FBgn0000606	1848
11	3L	13046908	13059524	3.434312343597	13055683	3.089183302487	FBgn0036345	5553	FBgn0010452	32537
12	2L	14434081	14438443	3.416968822479	14436075	3.252390973708	FBgn0028871	10944	FBgn0005771	54787
13	3R	4800454	4805936	3.400312423706	4802030	3.143755594889	FBgn0037646	4613	FBgn0022347	16637
14	2L	3832365	3837317	3.387189388275	3833957	3.145933431738	FBgn0004567	2885	FBgn0004567	2885
15	3L	14415995	14421362	3.386799812317	14417924	2.977263569832	FBgn0036424	35333	FBgn0036424	35333
16	3L	18996061	19003558	3.368467330933	19001537	3.15860247612	FBgn0002945	9053	FBgn0002945	9053
17	X	20533267	20537568	3.368034362793	20535250	3.181246916453	FBgn0031129	11386	FBgn0003300	30133
18	3L	18316964	18328897	3.362442970276	18326815	3.207121624666	FBgn0011706	36847	FBgn0011706	36847
19	3L	20998386	21002856	3.360516786575	21000724	3.182128709905	FBgn0053285	22119	FBgn0037044	38988
20	2L	20754263	20759265	3.345645904541	20756564	3.203811496496	FBgn0000251	1764	FBgn0000986	34056
21	3L	14133677	14144286	3.311281681061	14138646	3.171871423721	FBgn0000411	5233	FBgn0000411	5233
22	3L	22332632	22338366	3.307048797607	22336620	3.109640747309	FBgn0004449	5108	FBgn0004449	5108
23	3L	15674031	15681638	3.281541824341	15677393	2.978457731359	FBgn0041160	12285	FBgn0041160	12285
24	X	2283451	2300307	3.27758026123	2285349	3.18540558219	FBgn0001150	230	FBgn0001150	230
25	3R	11850945	11856468	3.201920032501	11854649	2.937948226929	FBgn0003117	2830	FBgn0038396	20744
26	X	8497791	8500970	3.191070556641	8499876	3.013104410732	FBgn0004102	3990	FBgn0004102	3990
27	3R	9117790	9121375	3.183706283569	9119257	2.847433959737	FBgn0038134	337	FBgn0038134	337
28	2L	13223736	13232491	3.183065414429	13225559	2.826388078577	FBgn0032489	353	FBgn0032489	353
29	3R	26670250	26679205	3.176540374756	26675537	3.164805356194	FBgn0003720	2500	FBgn0003720	2500
30	2L	21861019	21865177	3.149077415466	21865102	3.102775149875	FBgn0032965	20752	FBgn0003866	48914
31	3L	4674565	4679827	3.140983104706	4677535	2.99403701109	FBgn0042199	991	FBgn0042199	991
32	3L	18309747	18316220	3.12401008606	18314287	2.465088903904	FBgn0015946	44614	FBgn0011706	49375
33	3L	6793739	6798400	3.112895965576	6795482	2.997106299681	FBgn0003995	31375	FBgn0035714	68622
34	3L	18259241	18263882	3.093956947327	18261897	2.877315801733	FBgn0036784	2260	FBgn0011706	101765
35	2R	15586754	15589007	3.087597846985	15587384	2.858053151299	FBgn0004364	38990	FBgn0004364	38990
36	2R	8709924	8713782	3.073308467865	8712331	2.982177853584	FBgn0053182	1852	FBgn0028991	6350
37	2L	11444809	11457818	3.037378311157	11453018	2.821417471942	FBgn0004579	7415	FBgn0004579	7415
38	3R	8469840	8476629	3.028023719788	8471860	2.702971076965	FBgn0038071	1922	FBgn0038071	1922
39	X	9931428	9938347	3.013511180878	9933521	2.46821937561	FBgn0030179	1767	FBgn0030179	1767
40	2L	4278685	4284658	3.005704402924	4282908	2.883811682463	FBgn0010473	243	FBgn0003941	55266
41	3L	15225633	15230855	2.994112968445	15227734	2.584933954127	FBgn0029114	26834	FBgn0029114	26834
42	3R	669907	681282	2.987370491028	674797	2.999674769009	FBgn0003002	3738	FBgn0003002	3738
43	3R	24409557	24415715	2.98427438736	24412050	2.732813537121	FBgn0000659	1245	FBgn0000659	1245
44	3R	2773343	2776534	2.978194236755	2774891	2.85973815357	FBgn0051488	8565	FBgn0001077	84845
45	3L	14111862	14123594	2.961746692657	14119100	2.789795230417	FBgn0042630	22517	FBgn0000411	24779
46	3R	2687845	2695420	2.954780101776	2693894	2.728915046243	FBgn0001077	3848	FBgn0001077	3848
47	3L	15187613	15190639	2.947108268738	15189160	2.743027508259	FBgn0029114	11740	FBgn0029114	11740
48	3R	2709266	2713341	2.942501068115	2711206	2.97353219986	FBgn0001077	21160	FBgn0001077	21160
49	3R	15820173	15822489	2.941160202026	15821315	2.649796626147	FBgn0038755	12929	FBgn0038768	36227
50	2R	2083870	2091627	2.932698726654	2085348	2.807941548965	FBgn0033076	27443	FBgn0041145	36970
51	3L	10829486	10838324	2.932597160339	10834786	2.644237237818	FBgn0026160	2947	FBgn0026160	2947
52	3R	13649847	13653258	2.928213119507	13652029	2.687946743435	FBgn0051246	14763	FBgn0051246	14763
53	2L	8844026	8853247	2.92608833313	8846409	2.540960967541	FBgn0052986	16398	FBgn0029123	20784
54	3R	27526823	27533526	2.920386791229	27530707	2.738029956818	FBgn0054046	4147	FBgn0039867	31957
55	2L	9144140	9147985	2.916672706604	9146500	2.598502159119	FBgn0051887	16657	FBgn0051887	16657
56	X	18133121	18139563	2.898601531982	18138067	2.500534683466	FBgn0004956	3695	FBgn0004956	3695
57	X	2251825	2256047	2.894035339355	2255943	2.850516752763	FBgn0040385	11112	FBgn0001150	29176
58	3R	16115318	16119842	2.890182495117	16118500	2.406139105558	FBgn0028386	488	FBgn0028386	488
59	3R	13428110	13432220	2.889951705933	13430527	2.448361814022	FBgn0038524	1297	FBgn0051575	53648
60	2R	19151313	19156203	2.889903068542	19153582	2.696071933298	FBgn0034886	11594	FBgn0016762	48016
61	X	11166379	11169950	2.882546901703	11168265	2.647587060928	FBgn0003411	701	FBgn0003411	701
62	2R	10495693	10498653	2.880317687988	10497353	2.612786114216	FBgn0033988	1195	FBgn0033988	1195
63	3L	16974188	16978418	2.86709356308	16976332	2.555637747049	FBgn0036685	5107	FBgn0025582	224084
64	2R	11410915	11416420	2.861528396606	11413179	2.198342323303	FBgn0053463	1889	FBgn0003425	7462
65	3L	11214669	11220286	2.843675613403	11217491	2.449705797083	FBgn0036150	7606	FBgn0041094	8765
66	X	2264353	2274023	2.84149312973	2264747	2.621474266052	FBgn0040385	2308	FBgn0001150	20372
67	2L	7008822	7012539	2.839604377747	7010590	2.502034692203	FBgn0031880	2906	FBgn0051908	16705
68	3R	20573936	20576687	2.834699630737	20575176	2.696916776545	FBgn0003719	280	FBgn0003719	280
69	X	16053610	16056756	2.828523635864	16055494	2.712551891804	FBgn0000459	4823	FBgn0000459	4823
70	3L	5593936	5600403	2.826683044434	5595273	2.624370799345	FBgn0035625	9657	FBgn0035625	9657
71	3L	15986935	15992885	2.825394630432	15990629	2.548590421677	FBgn0044028	1890	FBgn0044028	1890
72	2L	2452412	2459874	2.818603277206	2456624	2.784972864039	FBgn0012017	3420	FBgn0015816	36042
73	2L	18610850	18614617	2.811796188354	18612217	2.087122720831	FBgn0032692	221	FBgn0032693	36696
74	3L	14936332	14945475	2.811158180237	14938524	2.667172936832	FBgn0000216	596	FBgn0000216	596
75	3L	4533827	4538586	2.789970397949	4535491	2.069905936718	FBgn0053777	592	FBgn0015805	72073
76	2R	14784777	14793312	2.788439273834	14787913	2.647945912679	FBgn0003254	2676	FBgn0003254	2676
77	3L	4387777	4393935	2.773794174194	4391762	2.583971865037	FBgn0035542	2018	FBgn0035541	3193
78	2R	6711948	6716561	2.767959594727	6715054	2.150158713846	FBgn0033582	20066	FBgn0033590	37536
79	2L	3078248	3084705	2.76190662384	3079936	2.575635853936	FBgn0027571	23321	FBgn0003934	31235
80	2L	1417952	1424289	2.759342193604	1421848	2.525850520414	FBgn0002543	1399	FBgn0002543	1399
81	3L	20553590	20558799	2.751661300659	20557437	2.473073095083	FBgn0001323	3060	FBgn0001320	71767
82	2L	2574394	2580357	2.748999118805	2577197	2.472300402323	FBgn0031434	191	FBgn0031434	191
83	2R	13813637	13817554	2.740362644196	13814854	2.53802467795	FBgn0034326	533	FBgn0034326	533
84	3L	9001880	9004963	2.7401304245	9003003	2.462569554647	FBgn0035956	8647	FBgn0028789	12321
85	2L	4820051	4825330	2.738576412201	4823723	2.382444213418	FBgn0031632	1947	FBgn0031632	1947
86	3R	15755591	15758533	2.727584838867	15757031	2.492854330275	FBgn0038753	2714	FBgn0021776	3811
87	3L	19005014	19013077	2.726682186127	19009073	2.495135188103	FBgn0002945	1517	FBgn0002945	1517
88	2L	15314305	15323386	2.72593832016	15322114	2.564493115743	FBgn0041103	6279	FBgn0001981	7679
89	3R	2576342	2582454	2.723176956177	2580347	2.553568054648	FBgn0026564	334	FBgn0026564	334
90	3R	15286219	15291471	2.716958045959	15289040	2.292853018817	FBgn0024242	215	FBgn0000463	137105
91	3L	13022119	13026413	2.709492206573	13023712	2.198397696018	FBgn0036342	2741	FBgn0036342	2741
92	3R	934221	937028	2.709038257599	935569	2.520064608256	FBgn0037293	18241	FBgn0010313	23161
93	2L	14439050	14451936	2.708208084106	14445811	2.548054248095	FBgn0028844	5005	FBgn0005771	45051
94	2R	6706276	6708884	2.703125	6707555	2.512784200556	FBgn0003396	17828	FBgn0033581	41592
95	2L	17734735	17741299	2.699674606323	17739690	2.456835895777	FBgn0015609	4240	FBgn0032646	242652
96	3R	2681641	2686785	2.695037126541	2683518	2.604279321783	FBgn0001077	6528	FBgn0001077	6528
97	2L	7136781	7140055	2.694228172302	7138644	2.601071890663	FBgn0031889	4961	FBgn0031886	72811
98	2L	14586562	14592062	2.692249298096	14588870	2.193449139595	FBgn0028912	9989	FBgn0005771	98008
99	3R	11810706	11816533	2.690508842468	11815074	2.498238170848	FBgn0003507	3151	FBgn0003507	3151
100	3R	4027572	4032677	2.686182498932	4030938	2.582923019634	FBgn0053779	394	FBgn0037554	28291
101	3L	2861219	2869120	2.678406715393	2865822	2.502952988942	FBgn0035379	9874	FBgn0035370	115294
102	3L	16939067	16942337	2.67791223526	16940052	2.115424394608	FBgn0036683	5894	FBgn0025582	187804
103	3L	11898089	11902361	2.676091194153	11899559	2.380787232343	FBgn0036222	855	FBgn0000404	92035
104	3R	12660546	12668098	2.675317287445	12665760	2.613019526005	FBgn0020546	9966	FBgn0020546	9966
105	2L	3069436	3073070	2.669300556183	3073019	2.623584164513	FBgn0027571	16404	FBgn0003934	24318
106	2R	13315211	13320964	2.64919424057	13316502	2.140406548977	FBgn0004586	1150	FBgn0004586	1150
107	2R	13818112	13824049	2.648107528687	13821084	2.436796247959	FBgn0034327	2244	FBgn0034326	6763
108	3R	20995967	21001191	2.63890838623	20998659	2.240224838257	FBgn0039285	276	FBgn0039286	12076
109	3R	14811138	14820573	2.638905525208	14817128	2.440929412842	FBgn0026239	7381	FBgn0026239	7381
110	2R	9943209	9948139	2.627945899963	9945734	2.408212633694	FBgn0013725	1464	FBgn0013725	1464
111	2R	15354438	15359546	2.612995147705	15355522	2.324106440825	FBgn0034476	13754	FBgn0011849	113128
112	3R	15174881	15183612	2.610750198364	15176436	2.304410547018	FBgn0038697	24035	FBgn0000463	24501
113	3R	15162808	15173370	2.610431671143	15170930	2.297419211444	FBgn0000463	18995	FBgn0000463	18995
114	3R	12744778	12750008	2.60728931427	12747383	2.48258921504	FBgn0051270	2124	FBgn0082171	65346
115	3L	13385669	13388040	2.598953485489	13386731	2.444640254974	FBgn0036357	46	FBgn0036351	31441
116	2L	8840497	8843647	2.594754219055	8842029	2.464502599504	FBgn0029123	16404	FBgn0029123	16404
117	2L	19328474	19339777	2.594212532043	19334617	2.38434565862	FBgn0024245	24536	FBgn0024245	24536
118	3R	12566751	12572217	2.59400510788	12568285	2.081954300404	FBgn0003944	7937	FBgn0063261	8826
119	X	19053879	19057631	2.592896461487	19054875	2.181207895279	FBgn0031001	314	FBgn0031001	314
120	3L	13886655	13891458	2.59196138382	13887849	2.273799710804	FBgn0026376	2658	FBgn0036386	6407
121	3R	26586737	26593764	2.590711355209	26588088	2.398485422134	FBgn0004606	3560	FBgn0003720	89949
122	3L	277579	284130	2.589383125305	282352	2.496380597353	FBgn0035128	998	FBgn0035128	998
123	2L	14481179	14493659	2.585550308228	14489353	2.302436351776	FBgn0005771	1509	FBgn0005771	1509
124	3L	15003999	15007085	2.583368301392	15005948	2.346721768379	FBgn0036465	1881	FBgn0036465	1881
125	3L	19141032	19146040	2.58108663559	19142283	2.468100357056	FBgn0016797	6398	FBgn0016797	6398
126	3R	8076165	8080088	2.579653263092	8078676	2.456783358256	FBgn0038008	1233	FBgn0037992	124757
127	2L	9987111	9994024	2.574708938599	9989846	2.084604233503	FBgn0040965	5189	FBgn0040965	5189
128	3L	9463791	9467045	2.570602416992	9465553	2.107564533458	FBgn0052037	588	FBgn0036005	3839
129	2R	18193709	18200887	2.569852352142	18198135	2.346789388096	FBgn0020257	1580	FBgn0020257	1580
130	3L	15980000	15986126	2.568855285645	15983116	2.39521831274	FBgn0044028	5623	FBgn0044028	5623
131	X	6878499	6887788	2.564554691315	6885549	2.432947775897	FBgn0029931	295	FBgn0029931	295
132	2L	19212865	19220128	2.563306808472	19216182	2.454788271586	FBgn0015380	29907	FBgn0032762	86827
133	2L	9452594	9457691	2.55623626709	9454496	2.389735847712	FBgn0053723	13756	FBgn0002973	16983
134	2L	4362703	4372572	2.546099662781	4368406	2.401724398136	FBgn0026319	3584	FBgn0026319	3584
135	3R	9636197	9639127	2.532199382782	9637660	2.44230979681	FBgn0053327	1181	FBgn0053327	1181
136	2L	12090713	12093679	2.531890869141	12092092	2.225601583719	FBgn0032407	1679	FBgn0032407	1679
137	3R	20120298	20126212	2.531813144684	20123373	2.425904601812	FBgn0000368	2235	FBgn0000368	2235
138	3R	4853468	4865091	2.53102850914	4855805	2.177343904972	FBgn0002932	9384	FBgn0002932	9384
139	2R	2992559	3003559	2.521250247955	2999130	2.342891186476	FBgn0015930	2546	FBgn0015930	2546
140	2L	3004520	3008537	2.508507728577	3005798	2.311827447679	FBgn0031488	7703	FBgn0002989	13037
141	3R	2627561	2632332	2.507441520691	2630542	2.175032675266	FBgn0082182	4714	FBgn0082182	4714
142	3R	2857052	2864397	2.505540370941	2863395	2.313275449416	FBgn0024289	14662	FBgn0010774	42731
143	X	18516482	18521561	2.504692077637	18519164	2.415496190389	FBgn0004959	542	FBgn0004959	542
144	X	15479539	15482515	2.503898143768	15480922	2.273305475712	FBgn0030663	2694	FBgn0003463	20445
145	2R	6911499	6917933	2.501022815704	6914035	2.376871277304	FBgn0082585	698	FBgn0082585	698
146	3L	11209305	11213201	2.494969844818	11211119	2.226438462734	FBgn0036150	1234	FBgn0041094	15137
147	2R	11303897	11306762	2.490252494812	11305366	2.134039962993	FBgn0050321	2821	FBgn0050089	63105
148	3L	15008609	15013737	2.48777961731	15010515	2.354296058416	FBgn0025776	1179	FBgn0025776	1179
149	X	1864947	1869783	2.487528324127	1866192	2.071058452129	FBgn0023545	693	FBgn0003964	31247
150	2L	517158	520462	2.485282421112	518417	2.384635210037	FBgn0003963	5050	FBgn0003963	5050
151	2L	5788061	5791825	2.482460021973	5789405	2.321524283465	FBgn0051913	5374	FBgn0031739	12564
152	3R	13903601	13908103	2.475204467773	13906558	2.433528184891	FBgn0038566	285	FBgn0038566	285
153	X	20487621	20499542	2.473350524902	20491383	2.432089201609	FBgn0031128	3783	FBgn0003300	13734
154	3L	20333125	20341443	2.470753669739	20339390	2.285668877994	FBgn0028978	3941	FBgn0028978	3941
155	3R	19124872	19130714	2.465584278107	19126870	2.350812554359	FBgn0039071	10959	FBgn0039067	43091
156	3R	1034416	1039603	2.459859848022	1038068	2.28259008071	FBgn0000340	5079	FBgn0000340	5079
157	3R	20380328	20382948	2.458980560303	20381719	2.447890281677	FBgn0004188	91	FBgn0039205	25439
158	3R	27046404	27050779	2.458788394928	27049200	2.199797511101	FBgn0039831	2774	FBgn0039831	2774
159	3R	27017493	27020935	2.458784103394	27018793	2.302676761852	FBgn0004389	153	FBgn0004389	153
160	3R	8070317	8075501	2.458703994751	8074265	2.285203653223	FBgn0038008	5644	FBgn0037992	120346
161	3L	9434421	9438481	2.450054168701	9436244	2.268454790115	FBgn0052043	1220	FBgn0052043	1220
162	X	19186450	19189433	2.44847869873	19187673	2.142801825205	FBgn0031016	551	FBgn0031008	84852
163	3R	171660	176146	2.444436073303	174288	2.273446718852	FBgn0001204	1916	FBgn0001204	1916
164	3R	12716522	12719194	2.442740440369	12717869	2.270675563812	FBgn0015350	12419	FBgn0082171	35832
165	2R	16051661	16055260	2.440856933594	16054097	1.929608260884	FBgn0034514	31	FBgn0034514	31
166	X	254272	260680	2.43939781189	256789	2.022064124837	FBgn0004170	3907	FBgn0004170	3907
167	3R	7366130	7370051	2.434206008911	7367549	2.107095550088	FBgn0053512	2580	FBgn0037920	78264
168	3L	6737704	6742658	2.432892799377	6741281	2.281757326687	FBgn0052392	4088	FBgn0035714	14421
169	3R	12650954	12653591	2.431886672974	12652485	2.241753816605	FBgn0000014	3284	FBgn0020546	23241
170	3R	24893288	24901704	2.430106163025	24898909	2.094295165118	FBgn0039632	10028	FBgn0039633	23800
171	3R	878957	883372	2.429245948792	881876	2.166902959347	FBgn0010313	30532	FBgn0010313	30532
172	3L	16453605	16458001	2.427665710449	16456429	2.267342329025	FBgn0003515	6484	FBgn0014163	79331
173	2L	18889707	18894312	2.42271900177	18891467	2.33173713088	FBgn0003896	14282	FBgn0032717	55871
174	3R	1155768	1159122	2.419480323792	1157732	2.309855068431	FBgn0013576	3894	FBgn0037310	31865
175	3R	16367325	16370525	2.417620658875	16368949	2.317854523659	FBgn0053192	8222	FBgn0043457	14703
176	3L	1728663	1731610	2.417224407196	1730115	2.246864140034	FBgn0035267	327	FBgn0027903	29050
177	3L	14099873	14106041	2.414794921875	14101105	2.189474470475	FBgn0042630	4522	FBgn0000411	42774
178	3R	25122214	25125198	2.412086486816	25123683	2.349945348852	FBgn0039659	732	FBgn0003525	42181
179	2R	13405972	13409402	2.411523342133	13407894	2.223803520203	FBgn0034283	1311	FBgn0034282	21021
180	3R	16671492	16677541	2.406778335571	16675825	1.973085403442	FBgn0038834	446	FBgn0038834	446
181	X	8450466	8452621	2.404987573624	8451800	2.010564088821	FBgn0030054	262	FBgn0030054	262
182	2L	13233377	13236193	2.396401882172	13235225	2.057732462883	FBgn0032493	630	FBgn0032493	630
183	2L	219051	226717	2.393107891083	223005	2.248053662917	FBgn0031235	9509	FBgn0031235	9509
184	3R	2616366	2618472	2.393069267273	2617315	2.023708854403	FBgn0000439	243	FBgn0082182	17941
185	3L	2420416	2424959	2.387125492096	2422062	2.283175200224	FBgn0052306	24532	FBgn0053231	26626
186	2R	5495021	5499784	2.383377075195	5498046	2.092348098755	FBgn0024923	2928	FBgn0024923	2928
187	X	6841412	6846780	2.381859779358	6843412	2.164662978228	FBgn0027108	487	FBgn0027108	487
188	3L	17520035	17523569	2.381381511688	17521135	2.168664090774	FBgn0025455	1912	FBgn0025455	1912
189	2L	2998580	3002197	2.378758430481	3001006	2.05255317688	FBgn0025681	8042	FBgn0002989	8245
190	2R	20728714	20742320	2.378420352936	20733463	2.276917906368	FBgn0001325	752	FBgn0001325	752
191	3L	6757413	6762535	2.369980812073	6758544	2.155996650457	FBgn0003995	5563	FBgn0035714	31684
192	2L	7047479	7050552	2.369746446609	7048819	2.192293077707	FBgn0051630	6352	FBgn0051630	6352
193	2L	18591734	18596092	2.368763446808	18594160	2.104256097008	FBgn0003270	1031	FBgn0032693	54753
194	3L	20447375	20453355	2.368130683899	20451037	2.065654754639	FBgn0037007	2236	FBgn0037007	2236
195	3R	2668771	2674612	2.366971969604	2671732	2.094530666576	FBgn0003339	4154	FBgn0001077	18314
196	2L	19317783	19324596	2.365358352661	19322974	2.136401961831	FBgn0032769	26739	FBgn0024245	36179
197	2R	14776439	14783765	2.360481262207	14777651	2.21865457647	FBgn0034423	2874	FBgn0003254	12938
198	3R	10504049	10513607	2.358510971069	10505850	2.14118748241	FBgn0038252	16685	FBgn0051314	17207
199	X	320065	324516	2.351847171783	323201	2.15934920311	FBgn0010019	2954	FBgn0002561	56656
200	3R	12635144	12638552	2.351474761963	12636826	1.989501175128	FBgn0000014	18943	FBgn0020556	37915
201	3R	6442370	6445253	2.350955486298	6443848	2.129953216104	FBgn0001235	20538	FBgn0001235	20538
202	2L	15733704	15744545	2.34054517746	15739173	2.129711419344	FBgn0010382	4911	FBgn0003936	8438
203	X	7735731	7740038	2.336226940155	7737617	2.244367178749	FBgn0029970	809	FBgn0029970	809
204	2R	20718982	20725176	2.332406044006	20722983	2.029561579227	FBgn0001325	11232	FBgn0001325	11232
205	3R	8264179	8266734	2.331756353378	8265812	2.044569239897	FBgn0043044	490	FBgn0038046	10810
206	3R	17976672	17980956	2.330780982971	17979085	2.006870359182	FBgn0053335	11655	FBgn0053335	11655
207	2L	12465237	12468788	2.32647562027	12466957	1.88444763422	FBgn0032437	13275	FBgn0040286	32292
208	3R	9375274	9377240	2.322164058685	9376190	1.464570794787	FBgn0051337	5084	FBgn0053328	90000
209	2L	14260007	14263720	2.321877479553	14261851	2.149517395917	FBgn0004002	1671	FBgn0028529	93229
210	2R	7307805	7318201	2.318994522095	7310307	2.120126191308	FBgn0033652	4031	FBgn0033652	4031
211	3L	22062734	22071121	2.316504955292	22069640	2.098588496447	FBgn0037153	317	FBgn0000100	59757
212	2L	17256013	17265089	2.316149711609	17259459	2.259300390879	FBgn0032629	2798	FBgn0032633	120617
213	3L	7107519	7113427	2.315087795258	7111940	2.135069165911	FBgn0023001	3475	FBgn0002775	12470
214	2L	8520923	8523309	2.311527252197	8521865	2.108536783854	FBgn0016122	34	FBgn0029004	6753
215	2L	16345691	16351190	2.309072494507	16350011	2.131239919101	FBgn0028506	1146	FBgn0028506	1146
216	3R	12646595	12649162	2.304638385773	12647987	2.174634516239	FBgn0000014	7782	FBgn0020546	27739
217	3L	14237054	14244581	2.302584171295	14241721	2.162433315726	FBgn0001085	2115	FBgn0036415	58553
218	2L	8080507	8083359	2.29921913147	8081809	2.001559702555	FBgn0020240	1160	FBgn0010287	8912
219	3L	596014	603185	2.298911571503	601649	2.194293439388	FBgn0052345	4199	FBgn0064191	24142
220	2R	19142906	19147953	2.293593883514	19146425	2.24349714728	FBgn0004795	6213	FBgn0016762	55173
221	3L	717467	720124	2.288655281067	718840	2.022667706013	FBgn0035160	3812	FBgn0000575	14098
222	3R	11478396	11484211	2.286338329315	11479981	2.156224886576	FBgn0053207	11927	FBgn0053207	11927
223	2L	8285677	8290846	2.282787561417	8287378	1.614626199007	FBgn0011902	3349	FBgn0011902	3349
224	X	264673	276482	2.276290416718	274326	2.123840749264	FBgn0002561	7781	FBgn0002561	7781
225	2L	8143035	8149868	2.276020050049	8145317	2.23197850585	FBgn0051606	2313	FBgn0051607	3633
226	3R	863099	866113	2.275581359863	864716	2.147426446279	FBgn0010313	47692	FBgn0010313	47692
227	X	615028	617728	2.270698547363	616148	1.847777741296	FBgn0040382	268	FBgn0065054	4747
228	3R	7952339	7956030	2.26492023468	7954582	2.083801718319	FBgn0037992	663	FBgn0037992	663
229	3R	12688991	12692406	2.262135505676	12690762	2.081566778819	FBgn0082171	8725	FBgn0082171	8725
230	X	16074699	16077623	2.261738777161	16075953	2.016866654158	FBgn0003933	12101	FBgn0003933	12101
231	2L	15470066	15480396	2.257469654083	15476257	2.210165437063	FBgn0003448	2059	FBgn0003448	2059
232	2R	11668582	11671867	2.257184505463	11670279	1.947810918093	FBgn0034082	3378	FBgn0034082	3378
233	3R	25126495	25136205	2.25661611557	25132789	2.046127255758	FBgn0039659	9838	FBgn0003525	51287
234	3L	3019456	3022829	2.256373882294	3021314	2.023876786232	FBgn0035388	2584	FBgn0035388	2584
235	2R	19575156	19577797	2.254198074341	19576389	2.020547586329	FBgn0034971	121	FBgn0025806	5736
236	X	8970654	8981244	2.253240585327	8972953	2.100984236773	FBgn0030090	7286	FBgn0030092	21327
237	2R	2024841	2030035	2.252590179443	2028012	1.911530852318	FBgn0010347	13940	FBgn0041145	94306
238	3L	19520816	19529752	2.252189159393	19522157	2.114783763885	FBgn0036886	4476	FBgn0036886	4476
239	X	12578837	12587857	2.250431537628	12585980	2.099779542287	FBgn0030418	7577	FBgn0053963	92581
240	2L	9447256	9450610	2.248035430908	9448819	1.917990759799	FBgn0053723	8079	FBgn0002973	11306
241	2L	2170505	2176445	2.244285583496	2172589	1.987085998058	FBgn0000097	6160	FBgn0000097	6160
242	2R	13264718	13269655	2.242903232574	13268352	2.012239596423	FBgn0034276	2929	FBgn0003545	5378
243	2L	5408273	5415130	2.242674827576	5410476	2.052082173965	FBgn0016660	6134	FBgn0005511	51165
244	X	236293	240723	2.241751670837	237322	2.068613439798	FBgn0000022	10469	FBgn0000022	10469
245	2R	2037067	2041478	2.239872455597	2040104	2.033299525579	FBgn0010347	26032	FBgn0041145	82214
246	3L	4138990	4145978	2.235443592072	4144714	1.917071247101	FBgn0053545	273	FBgn0004574	21981
247	2L	24192	30106	2.234802722931	28547	2.135877370834	FBgn0031209	4659	FBgn0002121	7175
248	3R	6448084	6454481	2.231025695801	6452045	2.059835016727	FBgn0001235	12341	FBgn0001235	12341
249	X	7386603	7389190	2.230623245239	7388095	1.960397271549	FBgn0052720	5970	FBgn0027553	185463
250	X	19613956	19623959	2.230177640915	19620802	1.890839417775	FBgn0031071	3937	FBgn0031071	3937
251	3R	12074988	12078664	2.22346830368	12077188	2.047527700663	FBgn0040237	12622	FBgn0011253	20988
252	2L	7631594	7642304	2.221263885498	7633058	2.026519579046	FBgn0031927	12939	FBgn0053529	88635
253	3L	14923267	14936077	2.215496063232	14930260	2.230923557281	FBgn0026320	4346	FBgn0026320	4346
254	3R	21453928	21465413	2.2153840065	21458804	2.153239306282	FBgn0039350	4745	FBgn0039350	4745
255	2L	12606215	12619785	2.215289115906	12616510	1.980134963989	FBgn0002970	1838	FBgn0002970	1838
256	3L	526306	529042	2.21028137207	527562	2.048541158438	FBgn0035142	960	FBgn0035141	1114
257	2L	5275178	5278920	2.204237937927	5277381	2.021004676819	FBgn0000228	1177	FBgn0000228	1177
258	2R	6359212	6362020	2.199006319046	6360602	1.957959820242	FBgn0027525	5969	FBgn0027525	5969
259	2R	12972240	12978283	2.198227882385	12976563	2.003362543443	FBgn0028953	4019	FBgn0028953	4019
260	3R	21019058	21022851	2.195981025696	21020886	2.075155735016	FBgn0039288	396	FBgn0039288	396
261	X	6900805	6906442	2.195799827576	6904305	2.063399370979	FBgn0004143	9648	FBgn0029931	18461
262	2L	14463128	14465638	2.194415569305	14465013	1.854389607906	FBgn0028844	14197	FBgn0005771	25849
263	X	20472095	20478875	2.190346717834	20474149	1.792041987181	FBgn0031127	4849	FBgn0003300	30968
264	2R	7247966	7250384	2.188858747482	7249109	2.071670307833	FBgn0033649	9279	FBgn0033652	57167
265	3R	7203449	7204990	2.187398433685	7204535	2.132733464241	FBgn0004595	6025	FBgn0026064	28168
266	2L	5472840	5475923	2.186694145203	5474074	1.920310527086	FBgn0005511	12433	FBgn0005511	12433
267	3L	12052350	12058972	2.182938575745	12057339	2.064663187663	FBgn0028679	1607	FBgn0036248	34851
268	X	15515159	15521952	2.180594444275	15518426	1.949410578784	FBgn0030667	3326	FBgn0030671	19636
269	X	15438862	15444982	2.179797172546	15442309	1.831885695457	FBgn0052586	13521	FBgn0052586	13521
270	2L	2748730	2756701	2.175159454346	2750739	1.900753974915	FBgn0031453	2060	FBgn0031453	2060
271	3R	13218755	13221528	2.172006607056	13220208	1.972848667818	FBgn0025456	97	FBgn0025456	97
272	2L	86514	92760	2.171501159668	91480	2.184407767128	FBgn0031216	3272	FBgn0002931	4098
273	X	510521	514059	2.169080734253	511875	1.873509463142	FBgn0025639	988	FBgn0025639	988
274	3R	8206122	8210029	2.168115139008	8208405	1.809258236605	FBgn0038028	7	FBgn0038028	7
275	3L	4149994	4154104	2.164559364319	4151294	2.112488210201	FBgn0011653	301	FBgn0004574	28561
276	X	13059510	13065412	2.164000034332	13064229	1.896242022514	FBgn0052639	6231	FBgn0052639	6231
277	3L	1559134	1561423	2.162710189819	1560252	1.770538440117	FBgn0035236	7536	FBgn0035236	7536
278	2R	7043544	7049293	2.158850908279	7045459	1.954746007919	FBgn0000577	1342	FBgn0000577	1342
279	2L	15326002	15330864	2.157781600952	15329291	1.920559660594	FBgn0001981	502	FBgn0001981	502
280	2R	15579783	15584156	2.152345180511	15581335	1.996533281663	FBgn0004364	45039	FBgn0004364	45039
281	3R	4289587	4296596	2.150423049927	4293406	1.828776247361	FBgn0051369	23859	FBgn0040529	126643
282	3L	15196413	15201494	2.150281906128	15198322	2.15890566508	FBgn0029114	2578	FBgn0029114	2578
283	2L	19130169	19136785	2.149332523346	19135828	1.83880507946	FBgn0010300	6093	FBgn0032762	6473
284	3R	12595929	12600236	2.149262905121	12599017	2.051721124088	FBgn0020556	106	FBgn0020556	106
285	3L	16372345	16378030	2.147356033325	16375670	1.902885437012	FBgn0014163	1428	FBgn0014163	1428
286	2R	5995436	6000073	2.145260334015	5998727	2.083742916584	FBgn0033529	6754	FBgn0033529	6754
287	3R	14738231	14741026	2.144877433777	14739955	2.005514200996	FBgn0038661	735	FBgn0038666	66735
288	3R	2868330	2871234	2.143099784851	2869937	1.936039419735	FBgn0024289	8120	FBgn0010774	36189
289	X	9533555	9537123	2.142270088196	9535707	1.964854210615	FBgn0000233	3702	FBgn0000233	3702
290	X	230851	235766	2.142071723938	232095	1.824391365051	FBgn0000022	5242	FBgn0000022	5242
291	X	2837099	2846024	2.138438463211	2841278	1.918602973223	FBgn0003285	11290	FBgn0004647	149750
292	3R	24456410	24461369	2.136267662048	24457500	1.869049240561	FBgn0039590	3285	FBgn0001215	31971
293	2R	1441882	1447876	2.136213302612	1445563	1.66067572201	FBgn0033046	13318	FBgn0033059	138202
294	2R	12028583	12037371	2.136169433594	12033955	1.58136956832	FBgn0034134	15858	FBgn0034138	52145
295	3L	5953999	5958675	2.13297700882	5957399	2.005780444426	FBgn0035656	7447	FBgn0035656	7447
296	2R	15595076	15597513	2.129707336426	15596308	1.833719611168	FBgn0004364	30066	FBgn0004364	30066
297	2L	13862250	13872470	2.129526615143	13867854	1.981789052486	FBgn0028532	18442	FBgn0051842	32816
298	3L	14604789	14610532	2.129123687744	14607766	2.014652831214	FBgn0041604	9887	FBgn0028418	81743
299	3L	2375733	2378365	2.128796577454	2377288	1.93598391028	FBgn0052298	2764	FBgn0052299	3522
300	2R	8290616	8297686	2.128571987152	8293088	1.871644076179	FBgn0003326	3363	FBgn0003326	3363
301	X	13480231	13483254	2.128067016602	13481321	1.727858879987	FBgn0030506	20424	FBgn0030507	20639
302	2L	4576365	4579755	2.124982833862	4578342	1.942766242557	FBgn0031613	239	FBgn0000227	106117
303	X	10650910	10657420	2.124349594116	10654046	1.971477901234	FBgn0030235	13954	FBgn0030235	13954
304	3L	12390202	12392735	2.123997688293	12391236	1.947874009609	FBgn0020655	414	FBgn0027936	87013
305	3R	22710673	22714930	2.123595714569	22712979	1.821720684276	FBgn0004359	5523	FBgn0002838	11301
306	X	2319054	2326367	2.119934558868	2321873	2.131339998806	FBgn0040388	4286	FBgn0004050	17948
307	3R	23755764	23758517	2.11856842041	23757201	1.841642439365	FBgn0051053	3323	FBgn0027579	6286
308	2R	11268568	11276145	2.118463993073	11271252	1.812503051758	FBgn0050089	28991	FBgn0050089	28991
309	3L	16074365	16080677	2.118193626404	16078983	1.949108314514	FBgn0010280	460	FBgn0010280	460
310	2L	1424983	1432981	2.118179798126	1429819	1.856654279372	FBgn0003926	2892	FBgn0002543	9370
311	3R	10411885	10414349	2.118169307709	10412837	1.950956849491	FBgn0020299	5348	FBgn0020299	5348
312	X	13066528	13069792	2.118039369583	13067937	1.791731655598	FBgn0052639	2523	FBgn0052639	2523
313	X	10337986	10340888	2.118031024933	10339204	1.83277166591	FBgn0052680	249	FBgn0052680	249
314	3R	9539886	9542515	2.116373062134	9541228	1.918327391148	FBgn0054044	1302	FBgn0038175	2660
315	2R	16980731	16986272	2.115578651428	16985170	2.075020313263	FBgn0010415	3580	FBgn0010415	3580
316	2L	10544222	10550180	2.115375518799	10548790	1.757851600647	FBgn0051721	3909	FBgn0032268	18500
317	2R	9825215	9828621	2.112239837646	9827348	2.029752953847	FBgn0033921	10132	FBgn0033922	13341
318	X	20522912	20530031	2.111646175385	20524128	2.025005578995	FBgn0003300	19011	FBgn0003300	19011
319	2L	6227853	6230739	2.111149787903	6229466	1.89475662568	FBgn0026755	4416	FBgn0031782	101704
320	3L	13351175	13354209	2.110944032669	13352254	1.824523448944	FBgn0036349	278	FBgn0036349	278
321	3L	14144902	14152035	2.110761880875	14150640	1.89390078187	FBgn0036414	4267	FBgn0013718	5496
322	3R	18613706	18616217	2.105426311493	18615012	1.877065300941	FBgn0039026	4806	FBgn0039013	62390
323	X	17545233	17548396	2.105177402496	17546567	1.759500563145	FBgn0052560	1844	FBgn0030866	26644
324	3R	15153059	15159306	2.104121208191	15158168	1.798425674438	FBgn0000463	6233	FBgn0000463	6233
325	2L	7214489	7220847	2.101050853729	7217943	1.68015897274	FBgn0031897	2086	FBgn0031897	2086
326	3R	12703215	12705825	2.100920677185	12704267	1.91422238946	FBgn0015350	1183	FBgn0082171	22230
327	3L	3053405	3059219	2.099736213684	3055743	1.711586899228	FBgn0035397	1083	FBgn0003938	18590
328	X	3006291	3009734	2.097891330719	3008671	1.966543590321	FBgn0004647	17643	FBgn0004647	17643
329	X	20461403	20465308	2.096075057983	20463011	1.607120672862	FBgn0031126	5449	FBgn0003300	42106
330	2R	11379848	11382419	2.095097541809	11380998	1.860380649567	FBgn0050085	3010	FBgn0050085	3010
331	2R	3736909	3739732	2.09220457077	3738578	1.975400865078	FBgn0010109	5562	FBgn0010109	5562
332	2R	9132555	9139534	2.091577529907	9137298	1.693801498413	FBgn0000633	1697	FBgn0033859	27742
333	3L	4044157	4046855	2.089026927948	4045604	1.817983459024	FBgn0000449	232	FBgn0000449	232
334	3L	8798382	8810986	2.087487697601	8807307	1.951972424984	FBgn0052026	3102	FBgn0020633	58250
335	X	3250575	3257623	2.087211608887	3254050	1.87188076973	FBgn0029657	4480	FBgn0000472	24711
336	2L	11074173	11076504	2.085273742676	11075439	2.01658114265	FBgn0032335	4378	FBgn0032335	4378
337	X	9605838	9610278	2.082870483398	9608426	1.714253807068	FBgn0020378	10246	FBgn0000233	69017
338	2R	15624631	15628198	2.076848983765	15626147	1.770034472148	FBgn0004364	227	FBgn0004364	227
339	3L	22109200	22111644	2.07666015625	22110512	1.849719552433	FBgn0037152	11244	FBgn0037156	90002
340	3R	12161543	12164226	2.075668334961	12162909	1.940554682414	FBgn0040284	4797	FBgn0040284	4797
341	3R	2928875	2939192	2.070546627045	2937300	1.72815693126	FBgn0014863	6153	FBgn0003884	25040
342	3R	20083187	20086486	2.070518493652	20084308	1.812310483721	FBgn0039175	5928	FBgn0051130	6673
343	2L	2162881	2167094	2.070484638214	2165061	1.969631082871	FBgn0031393	9301	FBgn0031393	9301
344	3R	17270871	17274888	2.068064212799	17273599	1.819547709297	FBgn0011278	1557	FBgn0013984	132652
345	2L	19805411	19808631	2.06706237793	19807031	1.716076225042	FBgn0003931	368	FBgn0003931	368
346	2L	9980850	9982506	2.06448841095	9981045	1.994183870462	FBgn0000180	3602	FBgn0000180	3602
347	X	6826404	6835791	2.059727668762	6831265	1.709804142223	FBgn0029927	461	FBgn0029927	461
348	3L	15556682	15562223	2.058346748352	15560783	1.982733249664	FBgn0036518	6644	FBgn0036518	6644
349	3R	20960769	20964840	2.057931900024	20963301	1.864394889158	FBgn0039283	498	FBgn0039283	498
350	2L	1064855	1070867	2.055467605591	1068282	1.840635748471	FBgn0003310	9529	FBgn0003310	9529
351	2R	11404333	11407836	2.053534984589	11406064	1.92781308118	FBgn0003425	347	FBgn0003425	347
352	2R	10313844	10316767	2.0523853302	10314992	1.652429771423	FBgn0001319	1175	FBgn0050478	29149
353	2L	8273261	8278379	2.052358627319	8276243	1.718239419601	FBgn0011902	14484	FBgn0011902	14484
354	3L	11329110	11334987	2.047043800354	11331382	1.927305161953	FBgn0036155	7450	FBgn0041094	105126
355	3L	10293705	10300095	2.045250892639	10297020	1.753717759076	FBgn0067716	3227	FBgn0000629	315057
356	2L	20783386	20788479	2.045069217682	20786675	1.785887509584	FBgn0032886	1351	FBgn0000986	64167
357	X	7164058	7169079	2.044997692108	7165767	1.928674757481	FBgn0029943	3209	FBgn0024250	12590
358	3R	19651517	19655134	2.043507099152	19653828	1.923657735189	FBgn0004186	236	FBgn0004186	236
359	2R	13193519	13199167	2.043067932129	13195431	1.937211751938	FBgn0016059	2927	FBgn0016059	2927
360	2R	11213918	11216211	2.0409116745	11214956	1.859854072332	FBgn0050080	1601	FBgn0010426	20013
361	3L	8625437	8630984	2.036141395569	8627464	1.903060489231	FBgn0035922	3993	FBgn0001168	22242
362	3L	10302301	10306552	2.035413742065	10304700	1.896535312428	FBgn0067716	10907	FBgn0000629	307377
363	X	12486764	12489622	2.032025337219	12488653	1.971821392284	FBgn0015024	933	FBgn0015024	933
364	3R	9809928	9817460	2.030958175659	9814591	1.966978490353	FBgn0015270	23952	FBgn0038196	47296
365	2L	4888553	4891517	2.02895116806	4889540	1.783426094055	FBgn0031644	455	FBgn0031645	2575
366	3L	21456266	21458309	2.02484703064	21457118	1.541315257549	FBgn0037094	99	FBgn0037094	99
367	X	7063050	7067816	2.023445129395	7066432	1.877966960271	FBgn0029939	28120	FBgn0025549	70108
368	2L	5889655	5893189	2.02038860321	5891824	1.847106120166	FBgn0002856	1038	FBgn0000308	89201
369	2R	16873538	16876861	2.017758846283	16875041	1.926597987904	FBgn0000395	518	FBgn0000395	518
370	3R	4680089	4685397	2.014042854309	4683959	1.818329970042	FBgn0011966	3643	FBgn0011966	3643
371	2L	1075371	1078498	2.013974189758	1076703	1.80221860549	FBgn0003310	1108	FBgn0003310	1108
372	2R	19077978	19089383	2.013710021973	19082158	1.795059568742	FBgn0015903	9661	FBgn0015903	9661
373	2R	10642678	10649001	2.012159824371	10645027	1.938869869008	FBgn0015371	14907	FBgn0033989	137941
374	3R	7598486	7607730	2.010200023651	7604401	1.845904890696	FBgn0011471	425	FBgn0011471	425
375	3R	2817026	2821946	2.008663654327	2820387	1.892993786756	FBgn0000095	4563	FBgn0010774	85739
376	3L	15471554	15475647	2.008455753326	15474127	1.472754394307	FBgn0004052	193	FBgn0004052	193
377	2R	17218770	17223128	2.007371425629	17219978	1.761422269485	FBgn0050403	775	FBgn0004362	935
378	3L	2367726	2370697	2.006199359894	2368941	1.922438800335	FBgn0052299	4825	FBgn0052299	4825
379	2L	10056292	10059862	2.00527715683	10058955	1.709120243788	FBgn0032178	1942	FBgn0011823	2049
380	3L	21076979	21081615	2.00511431694	21079650	1.99079136415	FBgn0037051	9768	FBgn0037051	9768
381	3L	21279251	21282409	2.003710746765	21280340	2.036164984984	FBgn0037076	255	FBgn0037066	60436
382	3R	12625460	12630274	2.003391742706	12628791	1.953182669247	FBgn0015230	14758	FBgn0020556	29880
383	3R	12502478	12513930	1.999463558197	12511012	1.806922316551	FBgn0051498	20385	FBgn0015019	37683
384	X	9960135	9962937	1.9986307621	9961770	1.771992474794	FBgn0030180	29637	FBgn0030180	29637
385	3R	1547668	1558301	1.998578310013	1553608	1.930957734585	FBgn0037368	5655	FBgn0037372	26887
386	3R	19020371	19022768	1.997076034546	19021460	1.854644915637	FBgn0011596	8296	FBgn0039066	55806
387	2R	16523966	16526286	1.995969772339	16525182	1.816037207842	FBgn0034573	154	FBgn0034565	39363
388	3R	12904272	12910939	1.995705127716	12908059	1.839136320002	FBgn0038476	2108	FBgn0038476	2108
389	3R	17463828	17471507	1.995467185974	17470054	1.771601733039	FBgn0011766	16073	FBgn0046832	21808
390	2L	13849868	13853138	1.99476146698	13851219	1.88764500618	FBgn0028532	1807	FBgn0051842	16181
391	2L	18869933	18872560	1.994606971741	18871235	1.717926474179	FBgn0003896	5950	FBgn0032717	35639
392	2L	6371601	6377512	1.993901729584	6373185	1.786308407784	FBgn0043854	770	FBgn0043854	770
393	3R	12524461	12532465	1.993593215942	12528752	1.806345126208	FBgn0003944	31596	FBgn0063261	48359
394	2L	17741570	17746029	1.990546226501	17744787	1.733559936285	FBgn0015609	9337	FBgn0032646	247749
395	2R	16553281	16557663	1.990163803101	16555945	1.799771428108	FBgn0003391	8796	FBgn0003391	8796
396	2R	17827856	17832403	1.989754199982	17830207	1.861894719741	FBgn0013272	4963	FBgn0013272	4963
397	3L	7961667	7963754	1.988994598389	7962520	1.874588213469	FBgn0011817	9524	FBgn0011817	9524
398	2L	12664642	12667494	1.987587928772	12666277	1.95129019022	FBgn0032442	2892	FBgn0032445	26746
399	3L	7880271	7886697	1.986392021179	7883485	1.684769406038	FBgn0003041	2413	FBgn0003041	2413
400	X	1088727	1093376	1.985465049744	1089951	1.865229189396	FBgn0026875	3503	FBgn0026875	3503
401	2R	13230443	13235084	1.985395431519	13233947	1.547699483236	FBgn0028494	243	FBgn0063386	15982
402	2R	15368960	15374353	1.985019207001	15372994	1.717595857732	FBgn0043532	9985	FBgn0011849	130600
403	3R	25369852	25372577	1.984334468842	25371108	1.859186589718	FBgn0000492	11001	FBgn0040623	54292
404	3L	10819477	10827839	1.984006881714	10821340	1.838522464037	FBgn0026160	10499	FBgn0026160	10499
405	4	420214	423188	1.983800888062	421708	1.857802054461	FBgn0039905	8068	FBgn0026777	93361
406	3R	26291008	26294291	1.982391357422	26292899	1.834365069866	FBgn0039776	1125	FBgn0039767	38901
407	2L	1516636	1520180	1.979920387268	1518096	1.796051561832	FBgn0001174	88	FBgn0001174	88
408	3L	6817559	6821349	1.978528499603	6819906	1.738184154034	FBgn0003995	55799	FBgn0035714	93046
409	3R	16776348	16778652	1.977466106415	16777547	1.842281762291	FBgn0002921	3111	FBgn0038834	101276
410	3R	12726632	12729263	1.976225376129	12727887	1.873531397651	FBgn0051270	21620	FBgn0082171	45850
411	X	18779961	18783135	1.974983692169	18781306	1.641607032103	FBgn0052541	17010	FBgn0030974	53736
412	2L	8871192	8877196	1.974445343018	8872585	1.725824636572	FBgn0032072	5818	FBgn0029123	46960
413	2L	1708765	1711743	1.970601081848	1710208	1.681565789615	FBgn0031356	207	FBgn0031357	258
414	2L	17216734	17219966	1.969882965088	17218164	1.701325304368	FBgn0051745	23315	FBgn0032633	161912
415	3R	12738731	12742841	1.969139099121	12741405	1.972649129232	FBgn0051270	8102	FBgn0082171	59368
416	3L	9424725	9427061	1.968862056732	9425708	1.71794590354	FBgn0052038	150	FBgn0052038	150
417	2L	13884411	13890232	1.968845367432	13887196	1.767498397827	FBgn0019890	17463	FBgn0019890	17463
418	2L	8808930	8812771	1.968800067902	8811664	1.877187132835	FBgn0029123	13961	FBgn0029123	13961
419	3R	18497738	18502019	1.968216896057	18498945	1.739673221813	FBgn0039000	946	FBgn0039000	946
420	3R	27760654	27765267	1.966865539551	27763480	1.810539722443	FBgn0039886	40372	FBgn0002780	114314
421	3L	356615	360100	1.966451644897	358398	1.696248419145	FBgn0003749	2450	FBgn0035136	13483
422	3R	5702906	5708133	1.965828895569	5705635	1.846433699131	FBgn0037767	4238	FBgn0065050	101429
423	2L	4998730	5002110	1.96581363678	5000272	1.919223392711	FBgn0053113	9472	FBgn0010607	28819
424	3L	9340461	9344061	1.965291976929	9342834	1.914775623995	FBgn0035981	1561	FBgn0035981	1561
425	2L	10001662	10004992	1.965178728104	10003064	1.719217236837	FBgn0043456	747	FBgn0043456	747
426	3R	2569041	2571537	1.962262630463	2569979	1.495887027067	FBgn0004054	117	FBgn0004054	117
427	2R	6091105	6096416	1.960046768188	6094116	1.741531484267	FBgn0004399	24399	FBgn0004399	24399
428	3L	16737145	16742037	1.959922075272	16740050	1.767203480005	FBgn0036660	4924	FBgn0036660	4924
429	X	6889932	6895497	1.959323883057	6892429	1.678833176108	FBgn0004143	2228	FBgn0029931	6585
430	3R	2635212	2639610	1.95750617981	2636411	1.542314887047	FBgn0046833	1115	FBgn0046833	1115
431	2R	14187315	14194459	1.955910682678	14192709	1.632097752889	FBgn0023214	4314	FBgn0023214	4314
432	3R	7176293	7182306	1.953983306885	7181088	1.585741579533	FBgn0026064	4721	FBgn0026064	4721
433	2R	14656370	14660851	1.953201293945	14658692	1.466131266426	FBgn0034418	312	FBgn0000578	2194
434	3R	818871	825697	1.95207118988	820144	1.755139827728	FBgn0037292	5670	FBgn0004183	46258
435	3R	24682983	24688129	1.951177597046	24684380	1.725755500793	FBgn0028373	535	FBgn0028373	535
436	2R	18309331	18312094	1.950344562531	18310687	1.857787460089	FBgn0000405	3880	FBgn0000405	3880
437	3R	24033875	24037492	1.949848175049	24035187	1.576872316996	FBgn0039572	25634	FBgn0040108	118818
438	2R	6068821	6072601	1.949747085571	6070713	1.61482834816	FBgn0004399	996	FBgn0004399	996
439	2R	20709451	20718552	1.949608325958	20711783	1.873995780945	FBgn0035094	15346	FBgn0001325	22432
440	2R	18012936	18017006	1.949480056763	18015207	1.843063926697	FBgn0034735	15411	FBgn0022986	92083
441	X	2241698	2246645	1.948049068451	2243114	1.773255030314	FBgn0040387	706	FBgn0001150	42005
442	3R	12672551	12675775	1.947646617889	12674635	1.691185839036	FBgn0020546	1091	FBgn0020546	1091
443	X	8738328	8740728	1.94655418396	8739471	1.688659922282	FBgn0011661	4075	FBgn0030061	179284
444	2R	18018642	18025048	1.945317745209	18023706	1.823926061392	FBgn0034735	23910	FBgn0034743	89997
445	X	1989751	1997271	1.944880008698	1993681	1.748872935772	FBgn0004861	980	FBgn0025626	72389
446	3L	8975751	8979844	1.944505214691	8977444	1.657245243297	FBgn0035954	1701	FBgn0035954	1701
447	3R	4632546	4636905	1.9372215271	4634436	1.823765665293	FBgn0037635	1097	FBgn0037633	3084
448	2R	8962610	8966017	1.936576843262	8963886	1.726755394655	FBgn0050062	1641	FBgn0050062	1641
449	3L	3831345	3833901	1.936573028564	3832600	1.807211011648	FBgn0013751	2915	FBgn0035464	37799
450	X	20500041	20507308	1.932849407196	20502371	1.87376574909	FBgn0003300	2746	FBgn0003300	2746
451	2R	6752445	6754813	1.932340621948	6753825	1.820492940791	FBgn0033591	1076	FBgn0033590	1235
452	3L	622904	625707	1.931221485138	624431	1.837131892934	FBgn0064191	1360	FBgn0064191	1360
453	2L	12009604	12013187	1.929332733154	12011821	1.858968285953	FBgn0014019	3445	FBgn0032390	21857
454	2R	4151026	4156227	1.928781986237	4153402	1.54833129247	FBgn0003892	8046	FBgn0003892	8046
455	3R	17437361	17440293	1.928564071655	17437936	1.782871667077	FBgn0046832	10310	FBgn0046832	10310
456	X	20656378	20658641	1.927968025208	20657186	1.336153729757	FBgn0031133	20164	FBgn0003300	152069
457	3L	11665630	11668908	1.924160003662	11666675	1.677289121291	FBgn0036193	628	FBgn0036193	628
458	3L	19045623	19049492	1.923868656158	19048509	1.796174287796	FBgn0036844	3172	FBgn0036844	3172
459	X	6196981	6200618	1.923694610596	6199338	1.717153131962	FBgn0026708	3473	FBgn0029868	3703
460	3R	16889007	16891247	1.922681331635	16890033	1.700158736285	FBgn0025865	152	FBgn0010770	51925
461	2R	2096677	2099066	1.922364473343	2098070	1.610759033876	FBgn0033076	14721	FBgn0041145	24248
462	2L	18139561	18148883	1.920677185059	18146265	1.834293365479	FBgn0041184	2074	FBgn0041184	2074
463	3L	5941709	5946019	1.917238235474	5944544	1.804705206553	FBgn0035656	5408	FBgn0035656	5408
464	X	5721298	5723192	1.916539430618	5722146	1.465253745808	FBgn0014340	59	FBgn0000042	23954
465	3R	8894614	8899026	1.91632604599	8896595	1.686523539679	FBgn0004666	13114	FBgn0003308	38336
466	3R	25085232	25092511	1.913452148438	25089094	1.786940013661	FBgn0003525	7592	FBgn0003525	7592
467	3R	9612790	9615886	1.911971092224	9614372	1.853796809912	FBgn0038185	2329	FBgn0053327	24469
468	3R	21847901	21853933	1.911410331726	21849393	1.610759174123	FBgn0002629	822	FBgn0002629	822
469	3L	18558480	18559257	1.91091799736	18558854	1.717358112335	FBgn0003683	170	FBgn0036800	29099
470	3L	724895	735309	1.909585952759	728026	1.667656674105	FBgn0052482	700	FBgn0000575	4912
471	3R	20691513	20694327	1.90731048584	20692929	1.760767906904	FBgn0013949	1856	FBgn0015625	3688
472	X	250370	253955	1.906713008881	252914	1.684886539684	FBgn0004170	32	FBgn0004170	32
473	X	8058270	8063919	1.906053543091	8060285	1.713876387652	FBgn0030025	25635	FBgn0030028	56355
474	3R	17985466	17992067	1.905967712402	17989738	1.684251666069	FBgn0053335	1002	FBgn0053335	1002
475	2R	16414004	16416197	1.904085159302	16415160	1.818661928177	FBgn0034560	2126	FBgn0034565	70659
476	3L	19148111	19152478	1.903742313385	19149709	1.865598618984	FBgn0016797	13824	FBgn0016797	13824
477	X	4886937	4888969	1.903155326843	4887796	1.626014024019	FBgn0003028	5738	FBgn0004368	103427
478	2L	18479305	18484107	1.902074813843	18482753	1.70333924013	FBgn0032682	1337	FBgn0032682	1337
479	3R	6421247	6427057	1.899143218994	6425864	1.733821958303	FBgn0001235	38522	FBgn0001235	38522
480	3L	3391522	3395357	1.895739555359	3393655	1.685984432697	FBgn0014388	14812	FBgn0027616	35957
481	3R	15622744	15626642	1.895128250122	15625650	1.81635415554	FBgn0051471	2762	FBgn0038741	77489
482	2L	4027099	4036696	1.894896507263	4030499	1.728825569153	FBgn0000547	880	FBgn0000547	880
483	X	6705184	6710521	1.893529415131	6707343	1.589115460714	FBgn0064122	6401	FBgn0064122	6401
484	2L	15007438	15011002	1.890766143799	15009111	1.264373891494	FBgn0001974	3241	FBgn0028925	3585
485	2R	12990299	12995047	1.889748573303	12993093	1.722174008687	FBgn0034225	894	FBgn0028953	20549
486	3R	18723748	18726096	1.889283895493	18724909	1.567859172821	FBgn0017590	115	FBgn0039013	172287
487	X	8618314	8623908	1.887544631958	8620476	1.797499974569	FBgn0026411	30535	FBgn0030061	60289
488	3L	604100	605816	1.885419130325	605025	1.523159891367	FBgn0052345	823	FBgn0064191	20766
489	2L	9566796	9571385	1.884692668915	9570220	1.705258399248	FBgn0032130	1328	FBgn0015393	129614
490	3R	5696711	5700905	1.883306264877	5697969	1.679151619182	FBgn0040536	2894	FBgn0065050	93763
491	2R	6106597	6109422	1.881149291992	6108192	1.714164870126	FBgn0033538	21285	FBgn0004399	38475
492	3R	2741443	2743759	1.880098819733	2742507	1.64365118742	FBgn0051488	40949	FBgn0001077	52461
493	3L	676232	684216	1.877682685852	681374	1.652423269608	FBgn0035157	1301	FBgn0035156	4927
494	2L	1409148	1413416	1.877125740051	1411027	1.759035527706	FBgn0002543	9422	FBgn0002543	9422
495	2R	19033288	19036075	1.874378204346	19034514	1.69734287262	FBgn0034873	3056	FBgn0034873	3056
496	3L	10201344	10204703	1.87329864502	10203103	1.643628925085	FBgn0052056	3916	FBgn0015618	390506
497	2R	13724698	13727240	1.872488021851	13725996	1.592712163925	FBgn0050114	3378	FBgn0000658	21630
498	X	16475453	16480303	1.872137069702	16478784	1.792031884193	FBgn0030766	3942	FBgn0030766	3942
499	2R	6970618	6972766	1.871159553528	6971756	1.50920560956	FBgn0000581	3632	FBgn0000581	3632
500	2R	17029670	17034960	1.870906829834	17032444	1.824198666741	FBgn0003731	1857	FBgn0010415	43694
501	3L	1230774	1232758	1.869891643524	1231559	1.75959789753	FBgn0035195	8	FBgn0035195	8
502	3R	18963177	18965463	1.86980676651	18964306	1.707603899638	FBgn0004644	3575	FBgn0051457	10600
503	2R	10864249	10868487	1.86633348465	10867286	1.743531619801	FBgn0034013	2269	FBgn0000996	28537
504	3L	2572691	2576133	1.865797042847	2574612	1.613050162792	FBgn0016794	1678	FBgn0024939	3630
505	2L	22138209	22141140	1.863249778748	22139257	1.636313410366	FBgn0032978	9636	FBgn0032979	17497
506	2L	7588139	7593887	1.862878799438	7590475	1.449120903015	FBgn0083141	8540	FBgn0053529	46052
507	3L	2464778	2468182	1.862798690796	2466640	1.807516336441	FBgn0035344	4615	FBgn0035346	5711
508	3L	15696254	15698274	1.862228393555	15697333	1.625011331895	FBgn0010105	3651	FBgn0010105	3651
509	X	3680839	3694107	1.857654571533	3690663	1.628690106528	FBgn0000542	9330	FBgn0000542	9330
510	3L	13092886	13096157	1.857449054718	13094138	1.7907037174	FBgn0010452	5918	FBgn0010452	5918
511	2R	10613489	10617295	1.857082366943	10614681	1.668747649473	FBgn0015371	15439	FBgn0033989	107595
512	3L	13381461	13385106	1.855254173279	13383044	1.802830755711	FBgn0036356	3356	FBgn0036351	27754
513	3L	4804605	4806653	1.854153633118	4805727	1.633012115955	FBgn0010349	853	FBgn0035570	115024
514	3R	9760758	9764275	1.853217601776	9762176	1.727587587693	FBgn0038188	6948	FBgn0000576	34595
515	2L	6212026	6217128	1.851040363312	6213915	1.607513136334	FBgn0026755	11135	FBgn0031782	86153
516	X	6699930	6704521	1.850970506668	6703023	1.432462243473	FBgn0029915	5164	FBgn0064122	10721
517	2R	20604485	20610193	1.850295066833	20606027	1.579607542823	FBgn0004919	14107	FBgn0001148	36447
518	3L	22095467	22099986	1.848449707031	22097165	1.713253301733	FBgn0037152	2103	FBgn0000100	87282
519	2L	19860819	19864051	1.847929477692	19862826	1.629547960618	FBgn0032826	440	FBgn0043021	50483
520	3R	12540167	12549347	1.842672109604	12544079	1.556940331179	FBgn0003944	16269	FBgn0063261	33032
521	2R	7061688	7065290	1.842344760895	7062856	1.691619046529	FBgn0000577	18739	FBgn0000577	18739
522	2R	3640434	3644043	1.840444087982	3641363	1.626925587654	FBgn0033267	1782	FBgn0033267	1782
523	2L	7303290	7307987	1.838981628418	7305697	1.654697567225	FBgn0004009	1464	FBgn0004009	1464
524	3L	17379938	17384413	1.837194919586	17381625	1.794620037079	FBgn0027660	5146	FBgn0027660	5146
525	2L	15755824	15759129	1.836225509644	15757478	1.560321450233	FBgn0001987	1206	FBgn0003936	9867
526	2R	7115745	7122711	1.832632780075	7120327	1.601517707109	FBgn0033636	11411	FBgn0033636	11411
527	2R	13303527	13305293	1.832275867462	13304406	1.785775829764	FBgn0026316	134	FBgn0004586	13246
528	2L	277146	280482	1.830023288727	278735	1.657896715052	FBgn0003444	1147	FBgn0003444	1147
529	3L	20940372	20945739	1.82914352417	20943826	1.649618975321	FBgn0003415	17439	FBgn0003415	17439
530	2L	8830344	8833792	1.829125404358	8832557	1.766055022969	FBgn0029123	6932	FBgn0029123	6932
531	3L	20774558	20776473	1.825435638428	20775635	1.590445586613	FBgn0037031	207	FBgn0016696	70257
532	3L	16008100	16015901	1.82425403595	16009043	1.699470329285	FBgn0003691	6871	FBgn0003691	6871
533	2L	9125173	9127476	1.823645591736	9126288	1.699061590083	FBgn0052982	537	FBgn0052982	537
534	2L	17227404	17231065	1.82275056839	17229895	1.554257273674	FBgn0051745	11584	FBgn0032633	150181
535	3R	1425014	1427771	1.822738170624	1426467	1.763891668881	FBgn0037346	424	FBgn0037346	424
536	3R	10473775	10479812	1.821804046631	10478339	1.745743078344	FBgn0026578	3084	FBgn0026578	3084
537	3R	26679859	26689107	1.820297718048	26681516	1.656010329723	FBgn0003720	3479	FBgn0003720	3479
538	3L	17326288	17333491	1.820126533508	17329130	1.638695150614	FBgn0015550	4221	FBgn0026197	37587
539	2L	599203	603099	1.817133903503	600804	1.658078320821	FBgn0031270	2009	FBgn0031267	26572
540	3R	1543862	1547189	1.816441059113	1546747	1.658655426719	FBgn0004878	3725	FBgn0037372	33748
541	3L	3290316	3293156	1.815709114075	3291613	1.75644505024	FBgn0035432	4359	FBgn0035436	11476
542	3L	8983338	8985892	1.813494205475	8984539	1.552383065224	FBgn0035955	741	FBgn0035954	5394
543	2L	11223471	11226185	1.813294887543	11225098	1.541688323021	FBgn0000011	14417	FBgn0028700	94453
544	2R	10439644	10445105	1.811349868774	10443110	1.811758041382	FBgn0033983	5053	FBgn0033987	35067
545	3R	2738208	2741162	1.811059951782	2740245	1.260705202818	FBgn0051488	43211	FBgn0001077	50199
546	2L	19155743	19163625	1.810248374939	19158530	1.61944308877	FBgn0032763	19101	FBgn0032762	29175
547	X	18628352	18636035	1.806836128235	18633541	1.619129629696	FBgn0001090	1925	FBgn0001090	1925
548	2R	11400411	11402892	1.806337356567	11401792	1.622207373381	FBgn0003425	3925	FBgn0003425	3925
549	2R	8472571	8476986	1.804886341095	8474553	1.627864052268	FBgn0033787	5090	FBgn0004512	12302
550	3R	4848834	4853052	1.800420284271	4850852	1.563999176025	FBgn0015014	5113	FBgn0015014	5113
551	3L	9716708	9719806	1.799855709076	9718385	1.409020394087	FBgn0052046	7138	FBgn0044049	59840
552	3R	21002317	21011602	1.798434257507	21006750	1.736330628395	FBgn0039286	3985	FBgn0039286	3985
553	3R	18953736	18961968	1.797001361847	18955920	1.63849812746	FBgn0051457	2214	FBgn0051457	2214
554	2L	9223333	9226998	1.794282913208	9225834	1.39920574824	FBgn0051885	10760	FBgn0032105	27282
555	3R	9795172	9801101	1.79377746582	9798077	1.537645303286	FBgn0015270	7438	FBgn0038196	63810
556	3L	15766516	15768718	1.79363822937	15767748	1.523133502287	FBgn0036531	5929	FBgn0036537	32897
557	2L	19150346	19155489	1.793283462524	19150498	1.615569829941	FBgn0010300	20763	FBgn0032762	21143
558	3L	744493	747665	1.792490005493	746463	1.612339188071	FBgn0052480	6572	FBgn0000575	13525
559	X	635205	638639	1.791166305542	637153	1.483856707811	FBgn0025618	4459	FBgn0015288	15193
560	2L	3819910	3830265	1.790128707886	3822598	1.796269697302	FBgn0003430	3082	FBgn0003430	3082
561	2R	15554984	15558499	1.789725780487	15556238	1.491485595703	FBgn0034480	36388	FBgn0004364	70136
562	2R	6697393	6701442	1.789666652679	6698827	1.578219652176	FBgn0003396	9100	FBgn0033581	32864
563	2R	4164673	4171295	1.787845134735	4166751	1.643840948741	FBgn0050353	3268	FBgn0050353	3268
564	4	1000997	1002365	1.783992290497	1001854	1.571214795113	FBgn0039931	4337	FBgn0039930	47755
565	X	17652683	17654879	1.783812522888	17653788	1.566723664602	FBgn0030868	236	FBgn0030870	10989
566	3R	2790053	2793163	1.782896518707	2790912	1.316624194384	FBgn0051488	7456	FBgn0001077	100866
567	3R	9734708	9737945	1.782772064209	9735834	1.712407290936	FBgn0000576	8253	FBgn0000576	8253
568	3R	2732313	2734504	1.781407356262	2733433	1.555717786153	FBgn0001077	43387	FBgn0001077	43387
569	3L	11188000	11190484	1.780298233032	11189288	1.487787187099	FBgn0036149	841	FBgn0041094	36968
570	X	7109872	7112728	1.780171394348	7111636	1.615272129283	FBgn0029940	504	FBgn0025549	24904
571	3R	7127220	7129990	1.780061244965	7129045	1.442738981808	FBgn0051386	2285	FBgn0026063	45118
572	2R	2929730	2931991	1.778935432434	2930752	1.442901032312	FBgn0003460	93	FBgn0033159	37070
573	X	8254298	8260099	1.77668428421	8256689	1.720671008615	FBgn0052711	1358	FBgn0052711	1358
574	3R	15159726	15162480	1.774799346924	15161533	1.622217241923	FBgn0000463	9598	FBgn0000463	9598
575	3R	6176912	6183964	1.773448467255	6178858	1.566036813399	FBgn0015396	2952	FBgn0015396	2952
576	2R	16365487	16369240	1.773267745972	16367088	1.594894945621	FBgn0034554	6595	FBgn0016984	27092
577	X	1978315	1982253	1.770647525787	1979913	1.647337627411	FBgn0004860	2033	FBgn0025626	58621
578	3L	890949	893776	1.769581794739	892255	1.581738710403	FBgn0028999	416	FBgn0035164	71209
579	2R	20067083	20069677	1.769080162048	20068219	1.560074048884	FBgn0016687	468	FBgn0035031	37376
580	2L	5876475	5878639	1.768627166748	5877811	1.419557431165	FBgn0031745	1670	FBgn0031740	75556
581	3L	1755164	1757860	1.768074989319	1756463	1.613251798293	FBgn0013811	1281	FBgn0027903	2702
582	3R	10100263	10106457	1.767322063446	10101648	1.477936935425	FBgn0003862	10975	FBgn0003862	10975
583	2R	1700324	1705472	1.765503883362	1704184	1.555316627026	FBgn0033068	789	FBgn0033068	789
584	2L	1523960	1526593	1.765496730804	1525259	1.632510409636	FBgn0026397	2568	FBgn0001174	7075
585	2L	5431185	5436075	1.765148639679	5433976	1.335486916935	FBgn0051647	15226	FBgn0005511	27665
586	3L	15088831	15091392	1.762648105621	15090461	1.476746431986	FBgn0036481	116	FBgn0025776	81125
587	3L	8424602	8435296	1.760336399078	8432976	1.539814710617	FBgn0010825	8713	FBgn0010825	8713
588	2L	12677385	12684500	1.758140563965	12679518	1.759943934048	FBgn0032442	10349	FBgn0032445	13505
589	X	12412651	12415448	1.757445812225	12414446	1.5111784935	FBgn0030400	2673	FBgn0015024	73274
590	2R	9070684	9074501	1.757295131683	9071671	1.475243175731	FBgn0033855	129	FBgn0033855	129
591	2R	14316347	14318824	1.752445220947	14317695	1.421714633703	FBgn0010651	895	FBgn0010651	895
592	2L	21829391	21842177	1.752065658569	21835502	1.517741231357	FBgn0003866	19314	FBgn0003866	19314
593	3R	11242442	11247250	1.751816272736	11246252	1.553452730179	FBgn0067339	2747	FBgn0067339	2747
594	3R	14227652	14229938	1.75139093399	14229031	1.496290319106	FBgn0038617	596	FBgn0038609	36653
595	2L	21740548	21743619	1.750933170319	21742385	1.51619514823	FBgn0032960	2669	FBgn0032960	2669
596	2R	16466391	16471266	1.750420570374	16468858	1.613489151001	FBgn0008636	367	FBgn0034565	16961
597	3L	11311971	11319901	1.749739170074	11318437	1.722067075617	FBgn0036155	20395	FBgn0041094	92181
598	3R	10306111	10311754	1.749057769775	10310358	1.491501033306	FBgn0038233	27056	FBgn0038234	27232
599	2L	5201619	5203722	1.748663902283	5202698	1.439740180969	FBgn0065104	3507	FBgn0000228	75860
600	3L	8479709	8481916	1.746771812439	8481014	1.643970713896	FBgn0035900	2680	FBgn0035900	2680
601	3R	17429949	17434098	1.745454072952	17431622	1.361508909861	FBgn0046832	16624	FBgn0046832	16624
602	2L	12669259	12673683	1.744922876358	12670821	1.631555304808	FBgn0032442	1652	FBgn0032445	22202
603	3L	4737244	4739725	1.743244171143	4738450	1.526519477367	FBgn0035572	426	FBgn0035570	47747
604	2R	1474329	1475346	1.742518901825	1475300	1.688021024068	FBgn0033048	1076	FBgn0033059	108465
605	3R	5416719	5419401	1.742499351501	5417950	1.55395334959	FBgn0037720	917	FBgn0037719	1241
606	3L	5397	7518	1.741367816925	5629	1.616235733032	FBgn0052475	849	FBgn0035105	162325
607	3R	16418522	16423742	1.740519523621	16420737	1.433550890754	FBgn0023097	1852	FBgn0023097	1852
608	2R	15173620	15178003	1.740234375	15176801	1.536480029424	FBgn0067695	207	FBgn0067695	207
609	3L	7956642	7959368	1.737606525421	7957955	1.731902655433	FBgn0011817	4959	FBgn0011817	4959
610	X	11337145	11342655	1.735202789307	11340114	1.366811096668	FBgn0052666	1726	FBgn0052666	1726
611	X	10884293	10885698	1.734541893005	10885228	1.432569980621	FBgn0040851	2295	FBgn0028686	85178
612	2R	17051396	17055004	1.73322057724	17052939	1.6516753926	FBgn0050283	4784	FBgn0010415	64189
613	4	521054	524513	1.733083724976	522853	1.649316340685	FBgn0004607	1248	FBgn0026777	194506
614	3L	14040476	14043308	1.731854438782	14042046	1.574542045593	FBgn0005592	1015	FBgn0036406	23791
615	2R	1727143	1730041	1.730192184448	1728896	1.354111839743	FBgn0033074	4119	FBgn0033074	4119
616	2L	14382873	14385371	1.728039741516	14383767	1.517314406002	FBgn0020258	2597	FBgn0028529	28687
617	X	4811980	4816998	1.726272583008	4815886	1.670629050997	FBgn0061196	9649	FBgn0004368	31517
618	2L	18729721	18732517	1.725975036621	18731658	1.368883525624	FBgn0032709	4681	FBgn0032702	32611
619	2L	9972692	9973761	1.725172996521	9972868	0.30787732051	FBgn0015664	5413	FBgn0015664	5413
620	3L	5808562	5811125	1.724752426147	5809985	1.473602940055	FBgn0003984	9576	FBgn0035640	22955
621	2L	7541777	7547785	1.722033023834	7544865	1.522714674473	FBgn0053529	442	FBgn0053529	442
622	3L	12650397	12652623	1.721011638641	12651403	1.410234928131	FBgn0014343	16292	FBgn0036306	77301
623	X	7902649	7906173	1.719108581543	7903855	1.681955909729	FBgn0004656	2817	FBgn0004656	2817
624	2L	7308615	7313455	1.718602657318	7310437	1.622220600353	FBgn0004009	3276	FBgn0004009	3276
625	2R	10632318	10634224	1.718026161194	10634034	1.488140543302	FBgn0015371	3914	FBgn0033989	126948
626	3L	736159	738960	1.716739654541	737113	1.564325630665	FBgn0000575	4175	FBgn0000575	4175
627	3R	21419357	21423328	1.715285301208	21421901	1.517484347026	FBgn0039345	12949	FBgn0039345	12949
628	3L	15664286	15670324	1.715124130249	15669176	1.5354180336	FBgn0041160	4068	FBgn0041160	4068
629	2R	20725583	20728265	1.71352481842	20726915	1.461486059077	FBgn0001325	7300	FBgn0001325	7300
630	2R	8418660	8421290	1.713121414185	8419983	1.447230619543	FBgn0010488	11921	FBgn0010488	11921
631	2L	3769218	3772546	1.712512969971	3771581	1.412046208101	FBgn0004893	125	FBgn0003430	54099
632	2L	9148580	9152253	1.711122751236	9150336	1.32158722597	FBgn0032100	13899	FBgn0051887	20493
633	2L	14461093	14462821	1.710102081299	14461924	1.406363070011	FBgn0028844	11108	FBgn0005771	28938
634	2R	1626833	1630812	1.709819793701	1629761	1.682927131653	FBgn0033063	15017	FBgn0033062	36753
635	2R	20698805	20701010	1.709375858307	20699996	1.619488030672	FBgn0035094	3559	FBgn0001325	34219
636	3L	20426594	20428622	1.709115028381	20427687	1.526430098216	FBgn0037000	938	FBgn0036998	20049
637	X	14460319	14465789	1.706872940063	14463950	1.632443841298	FBgn0015773	23818	FBgn0015773	23818
638	3L	5828877	5833233	1.706396102905	5830237	1.593000729879	FBgn0003984	10676	FBgn0035640	43207
639	2L	158312	164092	1.703810691833	160966	1.517656266689	FBgn0016977	1932	FBgn0016977	1932
640	2L	3157591	3160028	1.702407836914	3158801	1.418977069855	FBgn0011648	829	FBgn0031506	1155
641	X	446265	453731	1.70161819458	449908	1.717583936803	FBgn0003986	2045	FBgn0003986	2045
642	2L	10258672	10261451	1.701031208038	10259993	1.56768982227	FBgn0026379	1024	FBgn0011305	3589
643	3R	463955	468731	1.701011657715	465967	1.470786280102	FBgn0037261	1306	FBgn0037261	1306
644	3L	18102041	18105690	1.697912216187	18104608	1.547037685619	FBgn0020300	55	FBgn0020300	55
645	3R	2586366	2590080	1.697208404541	2588158	1.529694388894	FBgn0000071	157	FBgn0000071	157
646	2R	20638690	20644641	1.696603775024	20642667	1.522163026473	FBgn0003715	4474	FBgn0001148	73087
647	2L	7241589	7250320	1.695942401886	7245223	1.46728776483	FBgn0031899	4723	FBgn0031898	22144
648	2L	3540827	3542988	1.695846319199	3542067	1.473031312227	FBgn0024244	2816	FBgn0031549	11781
649	X	18528559	18530790	1.695460319519	18529742	1.534259229898	FBgn0010383	3060	FBgn0004959	10036
650	2L	1117692	1121009	1.695336818695	1119723	1.555519104004	FBgn0031302	6735	FBgn0031302	6735
651	3R	1541481	1543533	1.695314407349	1542460	1.531534576416	FBgn0004878	562	FBgn0037372	38035
652	2L	12084192	12090446	1.694272518158	12087876	1.560549020767	FBgn0003145	2084	FBgn0003145	2084
653	3R	9844512	9847414	1.69375038147	9846858	1.414264976978	FBgn0038194	8094	FBgn0038196	15029
654	2R	2121872	2126376	1.693213939667	2124576	1.544868081808	FBgn0040673	250	FBgn0040673	250
655	2L	18328539	18331343	1.691732406616	18329947	1.347739919027	FBgn0000636	13917	FBgn0004413	109219
656	X	7138736	7143683	1.690918922424	7142316	1.557614438674	FBgn0025549	5776	FBgn0025549	5776
657	3L	9014374	9018737	1.69024181366	9016509	1.616358484541	FBgn0028789	1185	FBgn0028789	1185
658	3L	18269856	18273711	1.687811851501	18272274	1.405623286963	FBgn0015946	2601	FBgn0011706	91388
659	X	5749449	5751635	1.686841011047	5750162	1.589708358049	FBgn0029821	1031	FBgn0000042	4062
660	3L	2449695	2455177	1.68642616272	2451092	1.728413357454	FBgn0035347	657	FBgn0035347	657
661	3R	5054200	5056914	1.68532371521	5055356	1.61573820644	FBgn0003165	8048	FBgn0000412	11020
662	X	8262569	8268814	1.683881759644	8267868	1.262233593885	FBgn0026758	2632	FBgn0052711	12537
663	3L	4091177	4093905	1.683332443237	4092596	1.284151077271	FBgn0028484	859	FBgn0028484	859
664	X	2990394	3000003	1.680465698242	2995898	1.533032268286	FBgn0004647	4870	FBgn0004647	4870
665	3L	9826198	9831345	1.679763793945	9827297	1.338853985071	FBgn0004390	1929	FBgn0015618	14700
666	3R	2548349	2552223	1.678946495056	2549439	1.383585516612	FBgn0051481	18346	FBgn0004054	20423
667	3R	15138656	15141940	1.677258491516	15140942	1.531361299403	FBgn0000463	10993	FBgn0000463	10993
668	X	18142134	18147310	1.676961898804	18144888	1.543103049783	FBgn0004956	3126	FBgn0004956	3126
669	3L	20980068	20983864	1.67334985733	20981250	1.565319173476	FBgn0026179	12870	FBgn0037044	19514
670	2L	21560631	21562676	1.672280311584	21561344	1.412252515554	FBgn0032949	373	FBgn0022893	56177
671	X	10629159	10632038	1.672006607056	10630781	1.513646546532	FBgn0025111	1317	FBgn0052672	17228
672	3R	23265756	23272826	1.671570777893	23268210	1.43670054043	FBgn0039518	21701	FBgn0039509	153993
673	2L	7524862	7528063	1.671109676361	7526514	1.554410036872	FBgn0053529	17909	FBgn0053529	17909
674	3R	11857921	11861153	1.670836448669	11860161	1.171227707582	FBgn0003117	8342	FBgn0038396	15232
675	3L	1443980	1448665	1.669700622559	1445846	1.659416496754	FBgn0004635	1478	FBgn0004635	1478
676	2R	19375457	19377995	1.665861606598	19376882	1.515211638282	FBgn0025352	666	FBgn0025790	6701
677	X	17660711	17668093	1.665842056274	17664403	1.470928937197	FBgn0030870	374	FBgn0030870	374
678	3R	25117141	25121182	1.665177822113	25118497	1.392007182626	FBgn0039659	4454	FBgn0003525	36995
679	2L	16318222	16320662	1.663044929504	16319693	1.422585150775	FBgn0000250	2337	FBgn0000250	2337
680	X	6123960	6126253	1.662503242493	6125140	1.409131288528	FBgn0052744	633	FBgn0029857	8250
681	2R	5587877	5591378	1.661460399628	5588879	1.499334990978	FBgn0033483	1299	FBgn0033483	1299
682	3L	15748416	15754191	1.661046504974	15752819	1.496984541416	FBgn0036531	20858	FBgn0036537	47826
683	4	714476	718851	1.659496307373	717379	1.42410586675	FBgn0005558	560	FBgn0039930	332230
684	2R	8754818	8758460	1.655712127686	8756406	1.344006061554	FBgn0033817	771	FBgn0043010	18040
685	3L	1387026	1389867	1.65521812439	1388278	1.478244463603	FBgn0011855	2965	FBgn0004635	59046
686	X	325796	327819	1.655120849609	326628	1.240185469389	FBgn0010019	473	FBgn0000570	53414
687	3R	14824835	14826895	1.653790950775	14825934	1.413180291653	FBgn0026239	16187	FBgn0026239	16187
688	X	17010654	17014644	1.65354347229	17011969	1.452173113823	FBgn0000163	17093	FBgn0000163	17093
689	2R	15545147	15549149	1.653506278992	15547347	1.67834741929	FBgn0034480	27497	FBgn0004364	79027
690	2R	5932340	5936210	1.653343200684	5935465	1.476671814919	FBgn0033520	784	FBgn0033522	6060
691	3R	3358408	3360745	1.653104782104	3359588	1.277381692614	FBgn0015573	2659	FBgn0003885	3211
692	3L	12655474	12658319	1.652297019958	12657423	1.40664583094	FBgn0014343	10272	FBgn0036306	71281
693	3L	10648105	10654212	1.651083946228	10651768	1.238172769547	FBgn0010762	13078	FBgn0010762	13078
694	2R	20703946	20709161	1.646311759949	20707892	1.544725805521	FBgn0035094	11455	FBgn0001325	26323
695	3L	12539436	12541754	1.644191265106	12540420	1.412140965462	FBgn0036302	6049	FBgn0004926	39736
696	2R	15680699	15687258	1.644186973572	15683752	1.45293600419	FBgn0034481	22742	FBgn0004364	57378
697	2L	14476038	14480636	1.643723487854	14478135	1.279787826538	FBgn0005771	12727	FBgn0005771	12727
698	3R	21835182	21837540	1.642796516418	21836131	1.332617342472	FBgn0002732	554	FBgn0002732	554
699	3R	25589315	25592652	1.642695426941	25591601	1.523733531728	FBgn0001297	1106	FBgn0020235	16743
700	X	3016864	3020158	1.642507553101	3019126	1.427384674549	FBgn0028746	10152	FBgn0028746	10152
701	2R	2111331	2118354	1.641819953918	2112480	1.485958155464	FBgn0033076	311	FBgn0041145	9838
702	X	16776585	16780235	1.641654014587	16778799	1.255192637444	FBgn0030806	2000	FBgn0030806	2000
703	2R	7969481	7979794	1.6410779953	7970852	1.60562568903	FBgn0010238	1754	FBgn0010238	1754
704	X	2146762	2157553	1.640794277191	2152522	1.45629632473	FBgn0023526	3620	FBgn0023526	3620
705	2L	21604996	21606761	1.639873504639	21606646	1.37718335065	FBgn0032955	4546	FBgn0022893	10875
706	3R	25340552	25344211	1.638511657715	25342634	1.52073764801	FBgn0039669	1067	FBgn0040623	25818
707	3R	15	2599	1.637517929077	530	1.516361881705	FBgn0037213	150	FBgn0037213	150
708	3R	12550973	12560866	1.636360645294	12557135	1.499594434102	FBgn0003944	3213	FBgn0063261	19976
709	2L	7514122	7521371	1.636127948761	7519847	1.453381508589	FBgn0011283	22487	FBgn0053529	24576
710	3L	12620238	12624819	1.634323120117	12623436	1.528393685818	FBgn0052111	21553	FBgn0036306	105268
711	3R	25865127	25869252	1.633665561676	25867081	1.558226052453	FBgn0003510	144	FBgn0003510	144
712	X	5394603	5399104	1.633221626282	5396565	1.468006998301	FBgn0053980	8855	FBgn0029771	34067
713	2L	1885471	1887664	1.632573127747	1886730	1.405029565096	FBgn0031374	1746	FBgn0031357	176264
714	3R	25618717	25621203	1.632009506226	25620092	1.369467623094	FBgn0039695	266	FBgn0019972	5283
715	3R	12053253	12056216	1.627799510956	12054302	1.086301887737	FBgn0040071	2931	FBgn0011253	43874
716	2R	10546445	10550151	1.625291824341	10547812	1.375022513526	FBgn0043530	8110	FBgn0033989	40726
717	2L	14264207	14266559	1.623597145081	14265318	1.356052370632	FBgn0004002	1796	FBgn0028529	89762
718	3L	13512454	13516526	1.62331867218	13514143	1.324165450202	FBgn0036377	20595	FBgn0036351	158853
719	3R	27571046	27575244	1.623079776764	27573532	1.411028981209	FBgn0011013	281	FBgn0011013	281
720	2R	20557547	20559836	1.621855258942	20558827	1.535383953768	FBgn0001147	1100	FBgn0001148	10753
721	3L	19828717	19834256	1.621595859528	19833024	1.416050463915	FBgn0014037	10202	FBgn0014037	10202
722	2L	707252	709338	1.621406555176	708543	1.363841756185	FBgn0000497	6425	FBgn0015621	111421
723	3L	229424	232779	1.619076251984	231771	1.248547852039	FBgn0052476	744	FBgn0035120	10247
724	2R	3470683	3475535	1.618861198425	3471681	1.395827643077	FBgn0033241	159	FBgn0033241	159
725	X	19605025	19612559	1.615374565125	19606411	1.455820592244	FBgn0031070	10151	FBgn0031070	10151
726	2L	6568685	6571283	1.613395690918	6569870	1.363418638706	FBgn0031834	3753	FBgn0031830	12070
727	2L	5976832	5981520	1.61173582077	5980353	1.375815503738	FBgn0000308	672	FBgn0000308	672
728	2L	3537304	3540648	1.611293315887	3539251	1.485332208521	FBgn0024244	0	FBgn0031549	8965
729	3L	7969687	7973006	1.611272335052	7971149	1.282750701904	FBgn0046767	2346	FBgn0046767	2346
730	2L	8787895	8790311	1.610530376434	8789377	1.468294283923	FBgn0032069	8126	FBgn0029123	36248
731	X	18761798	18766070	1.609369277954	18764236	1.35904083252	FBgn0052541	60	FBgn0030974	36666
732	3R	19711292	19714316	1.608094215393	19712276	1.502206683159	FBgn0025574	3521	FBgn0025574	3521
733	3L	6469008	6476229	1.608006238937	6470437	1.238763472613	FBgn0020251	760	FBgn0020251	760
734	3L	12416137	12418970	1.606673240662	12418122	1.332329630852	FBgn0036285	11507	FBgn0027936	60127
735	3R	12350652	12355371	1.603771209717	12352143	1.469928769504	FBgn0038441	12971	FBgn0027053	56320
736	3L	18192754	18194806	1.603529453278	18193745	1.263312906027	FBgn0036783	23602	FBgn0020300	89082
737	X	12567052	12574761	1.602306604385	12570931	1.415813058615	FBgn0024308	5449	FBgn0053963	77532
738	3L	14917846	14919679	1.600926876068	14918744	1.554517745972	FBgn0040487	7373	FBgn0040487	7373
739	2R	16789449	16791539	1.600419998169	16790521	1.340283590205	FBgn0034611	639	FBgn0034611	639
740	X	7130650	7132565	1.600069522858	7131729	1.252302885056	FBgn0029941	300	FBgn0025549	4811
741	X	16440257	16443195	1.600031852722	16442205	1.169107556343	FBgn0025743	2444	FBgn0015615	14839
742	2R	17824828	17827473	1.599818706512	17826513	1.358685314655	FBgn0013272	1269	FBgn0013272	1269
743	2R	5225396	5227491	1.598854541779	5226330	1.47618077596	FBgn0010316	2194	FBgn0023143	21189
744	3R	12864220	12866595	1.598358392715	12865346	1.280735492706	FBgn0038470	578	FBgn0038471	1060
745	3R	1494768	1499702	1.59824514389	1496611	1.37301582098	FBgn0037363	1176	FBgn0037363	1176
746	2R	16455092	16463175	1.597874641418	16459117	1.356745779514	FBgn0053704	1433	FBgn0034565	26702
747	X	20140216	20142220	1.59762096405	20141133	1.406566900365	FBgn0031101	2963	FBgn0027334	60994
748	2L	15465720	15468930	1.594776630402	15466794	1.523648991304	FBgn0003448	7404	FBgn0003448	7404
749	3L	14527347	14529936	1.594441413879	14528695	1.376914580663	FBgn0054039	1577	FBgn0028418	2672
750	3R	16981479	16983972	1.59300661087	16982832	1.44244915247	FBgn0038865	3983	FBgn0010770	40874
751	2R	7533028	7535146	1.591351032257	7534078	1.08212184906	FBgn0004839	1653	FBgn0011704	32728
752	3R	11472407	11476556	1.591259479523	11474648	1.452247333527	FBgn0038351	16043	FBgn0053207	17260
753	3L	13142876	13145460	1.590103149414	13144369	1.410297334194	FBgn0036347	3260	FBgn0010452	56149
754	3L	15720566	15725636	1.590055465698	15721893	1.49372369051	FBgn0010105	28211	FBgn0010105	28211
755	3R	2560371	2563189	1.589363098145	2561632	1.54543915391	FBgn0051481	6153	FBgn0004054	8230
756	3L	662274	667023	1.588138580322	663462	1.611860499663	FBgn0035151	392	FBgn0035156	12985
757	2L	6609148	6612674	1.586765766144	6610741	1.489721000195	FBgn0031836	282	FBgn0031836	282
758	3L	379883	381746	1.586550712585	380818	1.261062930612	FBgn0040689	4462	FBgn0035136	35903
759	X	18623014	18625186	1.586103439331	18624371	1.391256213188	FBgn0030960	1234	FBgn0030960	1234
760	3R	4463800	4467280	1.585951805115	4466127	1.377789407969	FBgn0012028	2020	FBgn0037602	10712
761	3L	13068447	13071466	1.585684776306	13069786	1.533957761877	FBgn0052118	2412	FBgn0010452	18434
762	3L	5966276	5969814	1.585235595703	5968469	1.25078051885	FBgn0052406	2692	FBgn0035656	18517
763	3R	914475	917859	1.582661151886	915748	1.276513397694	FBgn0010313	3340	FBgn0010313	3340
764	3R	6932668	6936066	1.58233833313	6933547	1.266981363297	FBgn0037860	7881	FBgn0037873	102024
765	3L	22885562	22887633	1.582311153412	22886772	1.23133687412	FBgn0052461	2354	FBgn0037207	7717
766	3R	10393006	10397345	1.581809997559	10393913	1.334747482749	FBgn0038243	619	FBgn0038243	619
767	3R	486824	490463	1.580533504486	488480	1.509366840124	FBgn0051531	3175	FBgn0037262	20784
768	3L	14297564	14301249	1.578695774078	14300317	1.438280245837	FBgn0036419	5621	FBgn0003459	74865
769	2L	21177649	21179331	1.577814340591	21178437	1.176725357771	FBgn0011829	7901	FBgn0003930	24334
770	4	76349	82101	1.574320793152	80929	1.306630358976	FBgn0004859	3262	FBgn0004859	3262
771	X	5383645	5387816	1.574025630951	5385426	1.240244706472	FBgn0065061	15807	FBgn0029771	22928
772	2L	16272083	16273678	1.573284626007	16272876	1.091295037951	FBgn0001994	10781	FBgn0001994	10781
773	X	1678699	1681315	1.572334289551	1680358	1.338130417992	FBgn0029591	1458	FBgn0029591	1458
774	3L	4657223	4661674	1.571862220764	4658427	1.515508259044	FBgn0026729	1673	FBgn0035569	17159
775	2L	15486736	15489766	1.571035385132	15487881	1.425277641841	FBgn0002524	7158	FBgn0003448	13683
776	3L	12694385	12701883	1.570420980453	12697527	1.26310895471	FBgn0016940	11028	FBgn0036306	31177
777	2L	15305863	15312951	1.569975852966	15309675	1.570801764727	FBgn0041103	6160	FBgn0001981	20118
778	2R	9454973	9458900	1.569406509399	9456433	1.250015258789	FBgn0013733	1584	FBgn0033886	19878
779	3L	14911121	14916704	1.567770957947	14911507	1.433978915215	FBgn0040487	136	FBgn0040487	136
780	2L	9415418	9417634	1.567590713501	9416473	1.392334825852	FBgn0032116	120	FBgn0002973	21040
781	2L	20089048	20091053	1.564843654633	20089982	1.463813368479	FBgn0032848	89	FBgn0032848	89
782	3R	6492725	6494841	1.564279079437	6493856	1.474448859692	FBgn0037818	9036	FBgn0001235	29470
783	2L	21020395	21024934	1.563381195068	21022168	1.459645916434	FBgn0010395	18257	FBgn0023388	107777
784	3R	17283091	17285260	1.562445163727	17284239	1.460429023294	FBgn0011278	12197	FBgn0013984	122012
785	3L	22715172	22718314	1.562412261963	22716849	1.33769310222	FBgn0037191	5431	FBgn0037200	89198
786	2L	21842721	21844412	1.561650753021	21843788	1.394640803337	FBgn0003866	27600	FBgn0003866	27600
787	2R	18694153	18696535	1.558734893799	18695090	1.39238846302	FBgn0034833	3082	FBgn0003062	112770
788	3R	2640806	2644951	1.556377887726	2643716	1.425062039319	FBgn0051485	1344	FBgn0046833	8420
789	2L	9420621	9423411	1.556158065796	9421607	1.441352939606	FBgn0032116	5014	FBgn0002973	15906
790	2R	5386171	5387714	1.555586099625	5386863	1.100740551949	FBgn0011241	22	FBgn0033458	3578
791	3R	14122401	14125339	1.552827835083	14124221	1.371042579412	FBgn0010877	385	FBgn0024432	706
792	3L	1438740	1441290	1.551953792572	1439934	1.346657435099	FBgn0004635	7390	FBgn0004635	7390
793	2R	17739417	17744617	1.551655769348	17742714	1.390983819962	FBgn0034716	6893	FBgn0034704	60226
794	3R	784704	786958	1.551246643066	785529	1.472014141083	FBgn0037289	1541	FBgn0004183	11643
795	3L	17372142	17374218	1.55063533783	17373040	1.421851423052	FBgn0026197	6323	FBgn0026197	6323
796	2R	5002421	5003860	1.550303936005	5002961	1.413071572781	FBgn0004360	3021	FBgn0053774	90864
797	2L	21619288	21622956	1.549988746643	21620850	1.368547618389	FBgn0023416	658	FBgn0022893	3329
798	3L	11669410	11671650	1.549909114838	11670486	1.220990922716	FBgn0036194	447	FBgn0036194	447
799	2L	7005864	7008007	1.549662590027	7006813	1.388289143057	FBgn0031880	6683	FBgn0051908	20482
800	3L	111762	115836	1.549491882324	112841	1.434659036001	FBgn0020386	143	FBgn0035105	55113
801	2L	12572409	12576213	1.54906129837	12575331	1.280683293062	FBgn0032438	18457	FBgn0002970	43017
802	2R	7081567	7085512	1.547804832458	7083255	1.295127093792	FBgn0065063	24035	FBgn0065063	24035
803	3L	10939065	10941995	1.547557353973	10940767	1.292078563145	FBgn0052070	2769	FBgn0036118	94819
804	2L	15480638	15483801	1.54637670517	15481895	1.368555181167	FBgn0020371	1198	FBgn0003448	7697
805	X	21796012	21797600	1.544667720795	21796573	1.334852027893	FBgn0052499	39535	FBgn0031186	138588
806	3L	8162167	8164566	1.543126106262	8163556	1.512905457441	FBgn0035851	1663	FBgn0035851	1663
807	3R	17359579	17362891	1.539259910583	17360696	1.297813639921	FBgn0038891	2807	FBgn0013984	45555
808	2L	9581105	9588108	1.538368225098	9584846	1.489027410746	FBgn0014179	3104	FBgn0015393	114988
809	3R	1151944	1155357	1.536993503571	1153693	1.356588055106	FBgn0013576	7933	FBgn0037310	27826
810	3R	24911712	24914938	1.535598754883	24912946	1.274412968579	FBgn0039633	9763	FBgn0039633	9763
811	2R	16866338	16868249	1.535225868225	16867296	1.333129286766	FBgn0000395	7227	FBgn0000395	7227
812	3R	26578607	26582092	1.534772872925	26580884	1.397498523488	FBgn0039801	8874	FBgn0003720	97153
813	2L	19932781	19936489	1.532917976379	19934133	1.34983304143	FBgn0032831	7161	FBgn0043021	121790
814	X	16607047	16610055	1.531172513962	16608945	1.198110759258	FBgn0001250	8426	FBgn0030786	8946
815	2R	20522491	20524959	1.53036737442	20523595	1.37647497654	FBgn0004055	3945	FBgn0005634	4522
816	X	21178870	21181102	1.530086517334	21179875	1.366325825453	FBgn0003423	5142	FBgn0015527	19360
817	3R	18702441	18704513	1.530000209808	18703359	1.234652911915	FBgn0017590	21665	FBgn0039013	150737
818	3R	7326098	7328348	1.529736042023	7327032	1.358291745186	FBgn0037908	1326	FBgn0037902	65439
819	X	7117265	7121703	1.529608726501	7120158	1.325568437576	FBgn0029940	8018	FBgn0025549	16382
820	4	506271	509413	1.528635025024	507017	1.072679351358	FBgn0039908	2404	FBgn0026777	178670
821	3R	17967063	17969810	1.526988983154	17968879	1.114546269178	FBgn0051163	9299	FBgn0053335	21861
822	X	8675377	8678588	1.525981903076	8677261	1.447728983561	FBgn0052710	12803	FBgn0030061	117074
823	3R	5934843	5938781	1.524931907654	5937067	1.498188436031	FBgn0037788	1201	FBgn0037777	65822
824	3R	17958598	17961553	1.524634361267	17960225	1.347549606772	FBgn0051163	645	FBgn0053335	30515
825	2R	7153708	7157103	1.524561882019	7155494	1.365279702579	FBgn0033639	6062	FBgn0033638	7017
826	2R	8104302	8109122	1.524057388306	8107512	1.363903522491	FBgn0022764	1287	FBgn0022764	1287
827	3L	15630113	15632435	1.523808479309	15631581	1.377372068517	FBgn0014851	5074	FBgn0041160	33527
828	3L	14545722	14547922	1.523657798767	14547009	1.343322515488	FBgn0040811	13620	FBgn0028418	20986
829	2L	8381193	8388580	1.523474693298	8384387	1.143342086247	FBgn0032036	80	FBgn0032036	80
830	3L	10268785	10275006	1.522668361664	10271690	1.237860483282	FBgn0036081	14970	FBgn0000629	340387
831	2R	15308393	15311924	1.521105766296	15309372	1.332342892885	FBgn0011897	8082	FBgn0011849	66978
832	2L	9600592	9603445	1.520535469055	9601722	1.409125775099	FBgn0032132	830	FBgn0015393	98112
833	X	18418163	18420650	1.519971847534	18419605	1.397762743632	FBgn0052546	19904	FBgn0030943	62519
834	3R	17318674	17321111	1.518743038177	17319927	1.476251097286	FBgn0051179	4875	FBgn0013984	86324
835	X	8989134	8991528	1.518417358398	8990489	1.174804717302	FBgn0030091	2716	FBgn0030092	3791
836	2L	3548143	3550997	1.518275260925	3549434	1.512343406677	FBgn0024244	10183	FBgn0031549	19148
837	2L	12578483	12580291	1.515118598938	12579267	1.16100358963	FBgn0032438	14521	FBgn0002970	39081
838	3R	4101799	4104336	1.514150619507	4103444	1.362131343168	FBgn0010433	70	FBgn0037561	7840
839	3R	8836536	8843208	1.513360500336	8838437	1.359959938947	FBgn0020496	1049	FBgn0038109	2820
840	2L	520733	524596	1.512403488159	521863	1.268246071679	FBgn0003963	1604	FBgn0003963	1604
841	X	19722716	19725278	1.511348724365	19724372	1.373913526535	FBgn0000076	375	FBgn0031079	38384
842	3L	4670402	4672397	1.509806632996	4671372	1.337836377761	FBgn0035568	455	FBgn0035569	4214
843	X	5444505	5446780	1.508628845215	5445804	1.224924882253	FBgn0029775	6294	FBgn0029783	65402
844	2R	2890604	2894210	1.508466243744	2892505	1.363443493843	FBgn0033159	1177	FBgn0033159	1177
845	3R	18200652	18202780	1.508321285248	18201673	1.370384805343	FBgn0038953	6	FBgn0038950	9970
846	X	15986457	15991727	1.507403373718	15988816	1.393434187945	FBgn0042650	31685	FBgn0000459	61855
847	X	13580281	13582625	1.506357192993	13581496	1.219331012053	FBgn0001612	2904	FBgn0030521	34622
848	X	1065441	1067450	1.503876686096	1066437	1.200204253197	FBgn0040367	481	FBgn0026875	27017
849	3R	9723750	9729025	1.503444194794	9725513	1.223718194401	FBgn0000576	2068	FBgn0000576	2068
850	3R	3938098	3943205	1.502592086792	3939559	1.278567727407	FBgn0004210	8502	FBgn0037550	12496
851	X	17338717	17344251	1.501315116882	17341922	1.197702229023	FBgn0030842	18670	FBgn0030851	121491
852	2L	5402723	5404750	1.50106716156	5403857	1.364958405495	FBgn0016660	485	FBgn0005511	57784
853	X	11437534	11439707	1.500858306885	11438694	1.263739299774	FBgn0030319	3252	FBgn0030321	11075
854	2L	5869467	5872683	1.498344421387	5871374	1.476290815017	FBgn0031745	8107	FBgn0031740	69119
855	3L	6812333	6816358	1.498311042786	6814718	1.361143916845	FBgn0003995	50611	FBgn0035714	87858
856	3R	11744193	11749246	1.497926235199	11747488	1.271153926849	FBgn0038385	853	FBgn0038385	853
857	4	486185	488616	1.494864463806	486963	1.241357943591	FBgn0026262	111	FBgn0026777	158616
858	2L	8477267	8479524	1.494661331177	8478440	1.351821562823	FBgn0053194	1091	FBgn0032050	33395
859	3L	13107474	13110705	1.494568824768	13109602	1.120978159063	FBgn0053262	614	FBgn0010452	21382
860	X	1997498	1999665	1.493942260742	1998358	1.444828566383	FBgn0023507	714	FBgn0025626	77066
861	X	8954473	8957515	1.49328994751	8955697	1.379181925456	FBgn0030089	1783	FBgn0046828	19201
862	3R	24982587	24984671	1.493140220642	24983639	1.237641811371	FBgn0039644	208	FBgn0028692	4454
863	2R	15491987	15495141	1.493049621582	15493947	1.372727758744	FBgn0034479	1985	FBgn0004364	132427
864	3R	12776257	12778385	1.492774963379	12777420	1.321716280545	FBgn0000015	20538	FBgn0038471	88986
865	3R	8081493	8088694	1.492384433746	8082864	1.325081909404	FBgn0003651	1607	FBgn0010044	122894
866	X	5869175	5873535	1.485867261887	5869951	1.248058706522	FBgn0029003	11537	FBgn0029840	64991
867	3L	4212708	4217030	1.485360145569	4213914	1.41409293343	FBgn0001257	5765	FBgn0011692	12354
868	4	1002697	1004352	1.484071731567	1003866	1.379577606916	FBgn0019650	6112	FBgn0039930	45743
869	2L	13240502	13242004	1.48375082016	13241776	1.270815409147	FBgn0032494	1643	FBgn0032494	1643
870	3R	5203994	5206119	1.483579158783	5205200	1.192967751447	FBgn0037684	14058	FBgn0037686	21778
871	3R	12393895	12398210	1.483339309692	12396485	1.403277958141	FBgn0038445	753	FBgn0038453	72842
872	3R	9180727	9183073	1.483182430267	9182170	1.30390046193	FBgn0045442	2775	FBgn0044511	25344
873	3L	1391037	1395380	1.481356143951	1394049	1.445670352263	FBgn0035216	709	FBgn0004635	53275
874	2L	12457836	12461998	1.480710268021	12460025	1.419825464487	FBgn0032437	6343	FBgn0040286	25360
875	3R	165006	168301	1.480212211609	166446	1.300138557658	FBgn0037236	1159	FBgn0001204	5926
876	2R	12464772	12467052	1.478748321533	12465861	1.205447870142	FBgn0053456	815	FBgn0053456	815
877	2L	11968014	11972604	1.477067947388	11971349	1.3075020734	FBgn0041606	255	FBgn0032390	18615
878	2L	21036992	21037962	1.475536346436	21037153	1.095163692128	FBgn0010395	3272	FBgn0023388	92792
879	3L	21998739	22003977	1.475075721741	22001081	1.236202857074	FBgn0037149	1107	FBgn0037149	1107
880	X	7094947	7099085	1.475002765656	7097633	1.244533151388	FBgn0029940	14507	FBgn0025549	38907
881	2R	16160031	16162813	1.474334478378	16161090	1.329619948069	FBgn0034537	2189	FBgn0061362	2447
882	X	3206534	3209570	1.474209308624	3207750	1.304349119013	FBgn0000472	21589	FBgn0000472	21589
883	2R	12906624	12910698	1.473848342896	12909768	1.110017075258	FBgn0010620	309	FBgn0034214	32574
884	2L	9127703	9130516	1.47342300415	9128974	1.336532248391	FBgn0051887	869	FBgn0051887	869
885	3L	19129431	19138280	1.47331237793	19130524	1.314223934622	FBgn0016797	5361	FBgn0016797	5361
886	4	679971	685610	1.472599983215	683566	1.298490524292	FBgn0024728	272	FBgn0026777	355219
887	3R	4477846	4479754	1.472390174866	4478775	1.331810248526	FBgn0037603	37	FBgn0037603	37
888	2R	15563444	15568228	1.471928596497	15566869	1.252605080605	FBgn0034480	47019	FBgn0004364	59505
889	2R	19484753	19487455	1.471151828766	19485978	1.253391798805	FBgn0005612	843	FBgn0034948	1100
890	3R	13995352	13996950	1.470958709717	13996038	1.179896014077	FBgn0042693	2587	FBgn0038570	3071
891	2R	7367505	7369823	1.470785140991	7368911	1.305946406196	FBgn0013756	385	FBgn0013756	385
892	2L	5232653	5236228	1.470504760742	5235364	1.250071578556	FBgn0051971	5402	FBgn0000228	43194
893	X	6648702	6651257	1.468903541565	6650200	1.211690033183	FBgn0029903	1277	FBgn0029905	15951
894	2R	6188713	6194127	1.468554496765	6192603	1.243353933096	FBgn0033541	27784	FBgn0004399	122886
895	X	4789922	4792864	1.467893600464	4792017	1.184837639332	FBgn0004368	7648	FBgn0004368	7648
896	2R	18485749	18488300	1.467713356018	18486804	1.04917122336	FBgn0052834	5071	FBgn0034802	42274
897	2L	13891844	13894495	1.467552185059	13892980	1.133482329051	FBgn0019890	11679	FBgn0019890	11679
898	X	3705734	3708462	1.467018604279	3707468	1.267207117642	FBgn0019661	456	FBgn0019661	456
899	3L	5779680	5782196	1.46687412262	5780897	1.361206727869	FBgn0052415	3286	FBgn0035639	4023
900	2R	6064633	6067176	1.466398715973	6065986	1.11578142643	FBgn0004399	3731	FBgn0004399	3731
901	2L	11485059	11488333	1.46631526947	11486078	1.066718228658	FBgn0003313	111	FBgn0003313	111
902	3R	1832309	1834709	1.465933799744	1833462	1.24700495776	FBgn0003261	839	FBgn0003261	839
903	X	225039	227767	1.464594364166	226220	1.338954120874	FBgn0000022	633	FBgn0000022	633
904	3R	10480220	10482811	1.463720321655	10481251	1.212586296929	FBgn0026578	172	FBgn0026578	172
905	2L	14452256	14457064	1.463437080383	14455474	1.381161212921	FBgn0028844	4658	FBgn0005771	35388
906	4	1180915	1181810	1.461861133575	1181100	1.235446095467	FBgn0039925	13384	FBgn0011642	99934
907	3R	4015979	4020112	1.461534023285	4017170	1.253667799632	FBgn0001138	10006	FBgn0037554	42059
908	2L	16811268	16813116	1.461306095123	16812148	1.071119560915	FBgn0004797	446	FBgn0032600	72815
909	2L	4573506	4576021	1.46108341217	4574411	1.296412289143	FBgn0031613	3692	FBgn0000227	110048
910	3L	20593652	20596236	1.460609436035	20595397	1.267998377482	FBgn0037014	24326	FBgn0001320	33807
911	3L	19620057	19623353	1.459718704224	19620854	1.099764903386	FBgn0022774	5746	FBgn0029094	36703
912	3R	18710623	18716751	1.459388256073	18712742	1.351998388767	FBgn0017590	12282	FBgn0039013	160120
913	2L	10394710	10399218	1.458857297897	10397480	1.168584764004	FBgn0051716	769	FBgn0032240	7688
914	3R	7014040	7017635	1.455061435699	7016618	1.11361053586	FBgn0037870	5210	FBgn0037873	18953
915	3R	9229623	9231852	1.454589366913	9231062	1.161547597249	FBgn0038150	472	FBgn0038150	472
916	2R	14364478	14366271	1.454227924347	14365213	0.990722151364	FBgn0034401	329	FBgn0010651	46623
917	3R	2913810	2916323	1.453258514404	2916291	1.505297025045	FBgn0040670	3555	FBgn0003884	4031
918	3L	23163456	23166029	1.452470779419	23164583	1.319927990437	FBgn0037212	18287	FBgn0024733	135268
919	3R	11896475	11899089	1.451433181763	11898108	1.193004131317	FBgn0038397	4874	FBgn0038396	22715
920	3R	12590972	12593003	1.450616836548	12592123	1.242489955005	FBgn0020556	6788	FBgn0020556	6788
921	X	1475224	1477343	1.450383424759	1476459	1.17596466401	FBgn0000210	9791	FBgn0023530	48976
922	3L	6786253	6788983	1.449752807617	6787738	1.340135293848	FBgn0003995	23631	FBgn0035714	60878
923	2L	19712847	19714288	1.448889255524	19713619	1.044427067041	FBgn0005590	16655	FBgn0005590	16655
924	X	8282048	8284442	1.4476146698	8283232	1.285529333002	FBgn0030038	916	FBgn0030038	916
925	X	3862982	3866422	1.446377277374	3864894	1.381538613637	FBgn0029690	48309	FBgn0000221	84687
926	2L	355385	357988	1.446321964264	356565	1.292516797781	FBgn0031250	1303	FBgn0031250	1303
927	3R	19018180	19020135	1.445730686188	19019219	1.185826689005	FBgn0011596	10537	FBgn0039066	58047
928	X	14852076	14854345	1.445601940155	14853332	1.294805081685	FBgn0052594	5039	FBgn0030605	44517
929	2L	16364791	16367188	1.444560289383	16365807	1.098833984799	FBgn0028841	3959	FBgn0025678	13117
930	3R	6436181	6441178	1.444137096405	6439750	1.108851909637	FBgn0001235	24636	FBgn0001235	24636
931	2L	6540377	6542690	1.443620681763	6541708	1.247691182529	FBgn0000320	5264	FBgn0031830	16092
932	2L	11343072	11346975	1.441422939301	11344219	1.40757343173	FBgn0032360	956	FBgn0004579	101384
933	3L	18179800	18187059	1.44131565094	18185179	1.078793695995	FBgn0036782	18081	FBgn0020300	80516
934	2L	7288855	7292582	1.441203117371	7289845	1.324643303366	FBgn0031901	7312	FBgn0004009	17316
935	3L	17614365	17616644	1.440846920013	17615350	1.377062559128	FBgn0052179	4185	FBgn0052179	4185
936	2L	2180260	2183541	1.439286708832	2181680	1.266671562195	FBgn0000097	2931	FBgn0000097	2931
937	3R	21859894	21863454	1.438532829285	21862488	1.249831283794	FBgn0002633	272	FBgn0002633	272
938	2R	9506211	9509521	1.438217639923	9508715	1.157864332199	FBgn0002643	1627	FBgn0033889	13749
939	X	3204025	3206146	1.437786102295	3205146	1.321696387397	FBgn0000472	24193	FBgn0000472	24193
940	3L	14516121	14519152	1.436978340149	14517893	1.244091174182	FBgn0036428	1663	FBgn0028418	8130
941	3R	7170203	7172602	1.436700582504	7171518	1.337942207561	FBgn0026063	2645	FBgn0026063	2645
942	X	439648	445151	1.435402393341	441105	1.208428502083	FBgn0003986	6758	FBgn0003986	6758
943	2R	12655583	12658384	1.435379981995	12656460	0.654483458575	FBgn0065048	2096	FBgn0050235	3703
944	3R	9485286	9488329	1.434730529785	9487157	1.174398814931	FBgn0004587	135	FBgn0004587	135
945	X	12771636	12775444	1.434410095215	12774109	1.414507484436	FBgn0047242	1637	FBgn0030434	30574
946	2L	3817002	3819391	1.434272766113	3818248	1.142876176273	FBgn0031573	4841	FBgn0003430	7432
947	3R	17479016	17481240	1.433854579926	17479975	1.220595253838	FBgn0011766	6152	FBgn0004493	17497
948	2L	19679300	19681481	1.433379173279	19680521	1.159801989794	FBgn0005590	16443	FBgn0005590	16443
949	2R	9099331	9101543	1.432865142822	9100572	1.214825540781	FBgn0027581	8671	FBgn0033859	8984
950	3R	8100612	8102711	1.432264328003	8101514	1.062765345854	FBgn0038009	4872	FBgn0010044	104244
951	3L	4234879	4237960	1.432036399841	4236592	1.238529822406	FBgn0041171	1249	FBgn0041171	1249
952	3R	26605692	26609070	1.430944442749	26607698	1.358888850493	FBgn0004606	16050	FBgn0003720	70339
953	2R	14046122	14048241	1.430372238159	14047502	1.062100082636	FBgn0003067	4128	FBgn0003067	4128
954	2L	2154729	2156513	1.430039405823	2155642	1.115225988276	FBgn0031393	118	FBgn0031393	118
955	3R	27376156	27377815	1.429687976837	27377042	1.195862579346	FBgn0039852	8288	FBgn0039857	44925
956	2R	2104037	2110654	1.429571628571	2106959	1.34313160181	FBgn0033076	5832	FBgn0041145	15359
957	3L	13159683	13162920	1.42813539505	13161673	1.239665389061	FBgn0036347	14044	FBgn0010452	73453
958	3L	10308886	10313584	1.42756652832	10311730	1.336954986348	FBgn0067716	17937	FBgn0000629	300347
959	X	17484289	17486775	1.427150726318	17485235	1.226798981428	FBgn0026375	1254	FBgn0030855	15015
960	3L	3998852	4002118	1.424562454224	4001238	1.276442639968	FBgn0004895	1388	FBgn0000449	44598
961	3L	18137888	18141660	1.423504829407	18139316	1.247836410999	FBgn0036781	11542	FBgn0020300	34653
962	X	18092985	18095455	1.42342376709	18094080	1.242891732384	FBgn0030905	687	FBgn0004956	47682
963	3L	19838865	19843397	1.423350334167	19842066	1.244876205921	FBgn0014037	1160	FBgn0014037	1160
964	X	16194641	16196919	1.422475099564	16195456	1.039943724871	FBgn0004227	14	FBgn0004227	14
965	3L	22317923	22320053	1.420077323914	22319132	1.274353742599	FBgn0004449	22596	FBgn0004449	22596
966	3L	9420364	9422288	1.419840812683	9421327	1.306255936623	FBgn0035995	505	FBgn0052038	4531
967	3L	13201651	13203925	1.419372558594	13202442	1.060848772526	FBgn0023095	194	FBgn0010452	114222
968	2R	8494439	8497995	1.419159412384	8495355	1.380794588725	FBgn0005624	1541	FBgn0005624	1541
969	X	110568	113080	1.418300628662	111782	1.156731549431	FBgn0000316	8	FBgn0000316	8
970	X	14482872	14488359	1.418022632599	14485556	1.165893526638	FBgn0015773	2212	FBgn0015773	2212
971	X	15458005	15462622	1.417520523071	15458794	1.068846829732	FBgn0003463	1683	FBgn0003463	1683
972	2R	3742370	3746041	1.417323589325	3744294	0.984165864832	FBgn0010109	154	FBgn0010109	154
973	2R	6044946	6048827	1.417223453522	6047540	1.216716349125	FBgn0005630	7535	FBgn0004399	22177
974	3L	17978123	17982178	1.416079521179	17980578	1.26917701609	FBgn0052192	24998	FBgn0020300	124085
975	3L	6676731	6679279	1.41530418396	6677792	1.130648708344	FBgn0035710	326	FBgn0035713	48441
976	3R	12618013	12619748	1.415192604065	12618774	1.032966305228	FBgn0015230	4741	FBgn0020556	19863
977	X	7092002	7094154	1.41500043869	7092710	1.087170950572	FBgn0029940	19430	FBgn0025549	43830
978	3R	938007	947301	1.413116455078	944340	1.212491601706	FBgn0037293	9470	FBgn0010313	31932
979	2R	13018767	13021058	1.411201477051	13019921	1.270283222198	FBgn0034228	2161	FBgn0034237	31155
980	3R	19139463	19142834	1.410448551178	19141470	1.098249912262	FBgn0039071	25559	FBgn0002622	43055
981	X	13614257	13619225	1.410181999207	13615611	1.317383734385	FBgn0030521	507	FBgn0030521	507
982	3L	10815613	10819149	1.409655094147	10816965	1.129380170037	FBgn0026160	14874	FBgn0026160	14874
983	3L	12582430	12585932	1.408428668976	12583518	1.262694639318	FBgn0015919	555	FBgn0004926	82834
984	2L	11066749	11072385	1.408358573914	11070918	1.417636330922	FBgn0032335	143	FBgn0032335	143
985	2R	7107762	7115481	1.407956123352	7114004	1.105613390605	FBgn0065063	6714	FBgn0065063	6714
986	X	16036193	16040013	1.4065284729	16037613	1.353270212809	FBgn0000459	13058	FBgn0000459	13058
987	3R	26043262	26051454	1.405782222748	26049306	1.427576005459	FBgn0000279	7100	FBgn0039757	14564
988	X	15522633	15529487	1.405753612518	15525141	1.37182277441	FBgn0030667	3389	FBgn0030671	12921
989	3R	9766195	9768127	1.405068397522	9767229	1.212115351359	FBgn0038188	1895	FBgn0000576	39648
990	3R	814146	816690	1.403300285339	815227	1.350873857737	FBgn0037292	753	FBgn0004183	41341
991	X	11550778	11555736	1.403203964233	11554149	1.281634050257	FBgn0030329	590	FBgn0030328	1348
992	2R	8738092	8742539	1.402494430542	8740065	1.281093877905	FBgn0043010	1699	FBgn0043010	1699
993	3L	8992606	8995893	1.402227878571	8995028	1.247030258179	FBgn0035956	672	FBgn0035954	15883
994	X	7073223	7076859	1.402145385742	7075948	1.300575873431	FBgn0029940	36192	FBgn0025549	60592
995	X	17578513	17581388	1.400563716888	17580203	1.405911782209	FBgn0030866	6992	FBgn0030866	6992
996	3R	11058341	11060490	1.400137424469	11059431	1.304218853221	FBgn0038307	4042	FBgn0015610	8142
997	2L	13832253	13834910	1.399629592896	13833424	1.248734081493	FBgn0026373	85	FBgn0026373	85
998	2L	8413977	8418634	1.398342132568	8416954	1.246463242699	FBgn0027932	1264	FBgn0027932	1264
999	2L	846215	851470	1.397883892059	849714	1.26834973167	FBgn0020304	1347	FBgn0020304	1347
1000	3R	19167888	19174312	1.397831678391	19170603	1.246038577136	FBgn0003118	1281	FBgn0002622	13922
1001	3R	16041730	16043672	1.395614862442	16042678	1.033922963672	FBgn0051499	2895	FBgn0028386	76310
1002	3L	16437685	16442215	1.394765853882	16438894	1.31443060769	FBgn0004569	10066	FBgn0014163	61796
1003	4	645325	646528	1.393337726593	646492	1.344419121742	FBgn0039914	212	FBgn0026777	318145
1004	X	4297886	4300726	1.392678260803	4299414	1.126175701618	FBgn0000179	41321	FBgn0029714	97790
1005	3R	10499672	10501949	1.389422416687	10500914	1.040910005569	FBgn0038252	11749	FBgn0026578	19491
1006	2L	22125782	22128515	1.389299869537	22126917	0.99125546217	FBgn0032976	4973	FBgn0032979	29837
1007	3R	26742837	26748949	1.389288902283	26746807	1.190338639652	FBgn0020912	8197	FBgn0003720	68770
1008	2L	10988632	10990341	1.388068675995	10989420	0.976640981786	FBgn0026147	115	FBgn0032329	21665
1009	X	376880	385022	1.387250423431	383646	1.141688028971	FBgn0024983	3467	FBgn0000570	3604
1010	3L	16535149	16538213	1.386610984802	16536100	1.14080286026	FBgn0026061	2489	FBgn0036641	10399
1011	3R	13535667	13540705	1.385862827301	13537092	1.2706351916	FBgn0003013	6967	FBgn0003013	6967
1012	2R	19090564	19095522	1.385735988617	19094190	1.107394050149	FBgn0050182	14164	FBgn0015903	21693
1013	2L	10456636	10458835	1.385587692261	10457583	1.145746052265	FBgn0027611	73	FBgn0004915	26239
1014	X	3620924	3626773	1.385411262512	3622904	1.072303323185	FBgn0026698	2740	FBgn0000542	58429
1015	3R	9701907	9708867	1.384024381638	9705304	1.291885137558	FBgn0008646	5403	FBgn0000576	22277
1016	X	6666763	6669314	1.383822917938	6668377	1.29908144474	FBgn0029907	114	FBgn0029907	114
1017	3R	4970030	4972445	1.383753061295	4971094	1.245483931373	FBgn0037662	32190	FBgn0037660	80275
1018	3L	22201280	22203076	1.382959365845	22201590	1.16880868276	FBgn0004179	488	FBgn0037156	1076
1019	2R	8428916	8432989	1.382122993469	8430459	1.291155052185	FBgn0010488	1445	FBgn0010488	1445
1020	2R	10328299	10333457	1.381825208664	10330290	1.236724993762	FBgn0033969	4560	FBgn0050478	44447
1021	2L	4284864	4288455	1.381627559662	4287287	1.192016452551	FBgn0010473	4136	FBgn0003941	59645
1022	2R	3146336	3148244	1.381278991699	3147435	0.922144794464	FBgn0027604	5290	FBgn0033206	33407
1023	2L	14232449	14235233	1.381160736084	14233794	1.32892148635	FBgn0016930	314	FBgn0028529	121286
1024	3R	14272864	14277368	1.381050109863	14274705	0.911446795744	FBgn0051122	36116	FBgn0038609	82327
1025	4	425606	427893	1.379259109497	426975	1.308334430059	FBgn0039905	13335	FBgn0026777	98628
1026	3R	26071815	26074607	1.379020214081	26073495	1.138619295756	FBgn0051383	270	FBgn0039757	38753
1027	2R	7679115	7681185	1.378828287125	7680315	1.086498916149	FBgn0033688	1715	FBgn0023167	4318
1028	2R	15282511	15284760	1.377559661865	15283287	1.041186243296	FBgn0053353	2146	FBgn0011849	40893
1029	X	15510869	15514948	1.377105236053	15512616	1.305429458618	FBgn0030666	3178	FBgn0030671	25446
1030	2R	12299054	12301637	1.37691283226	12300038	1.227361987619	FBgn0034158	1484	FBgn0025832	70163
1031	X	989622	992728	1.376591682434	990693	1.207580342012	FBgn0040365	11806	FBgn0026875	102761
1032	2L	12659812	12664398	1.376142024994	12662947	1.126664750716	FBgn0004394	5118	FBgn0032445	30076
1033	2R	12153721	12156579	1.376051902771	12154638	1.341686759676	FBgn0024232	1465	FBgn0003274	53681
1034	X	7446776	7449573	1.375360012054	7448754	1.128574876224	FBgn0004198	5630	FBgn0027553	124804
1035	3R	26091691	26096505	1.375075340271	26094146	1.207778036594	FBgn0010113	9510	FBgn0039757	59404
1036	3R	849255	852400	1.373047828674	850750	1.188160568476	FBgn0037292	36276	FBgn0010313	61658
1037	2R	16343023	16347159	1.372943401337	16344057	1.079614527085	FBgn0011674	411	FBgn0016984	4061
1038	3R	9889172	9891143	1.372692584991	9890045	1.00831193924	FBgn0038197	7355	FBgn0038196	28158
1039	3L	15104025	15108495	1.372661113739	15106625	1.225563198328	FBgn0014002	1279	FBgn0029114	94275
1040	2L	4809677	4812340	1.372078895569	4810683	1.223480224609	FBgn0031630	2342	FBgn0031632	11093
1041	2R	15633244	15635855	1.370940208435	15634545	1.258366376162	FBgn0004364	8171	FBgn0004364	8171
1042	2R	16113207	16120723	1.370888233185	16115740	1.272002556745	FBgn0050153	4028	FBgn0046816	5204
1043	4	264523	266957	1.370542526245	265394	1.139959990978	FBgn0054013	10373	FBgn0026777	62953
1044	2L	21026497	21028779	1.37032699585	21027694	1.318864047527	FBgn0010395	12731	FBgn0023388	102251
1045	3L	15163826	15167882	1.369117736816	15165150	1.315104825156	FBgn0036490	7953	FBgn0029114	35750
1046	2R	19431390	19433503	1.368559837341	19432297	1.349250288571	FBgn0034931	542	FBgn0015268	17383
1047	X	4522383	4525295	1.367147445679	4523370	1.15931814909	FBgn0003200	1453	FBgn0022768	8738
1048	2L	6645820	6648731	1.365543842316	6647337	1.129602521658	FBgn0051635	1751	FBgn0031836	36314
1049	3R	5223984	5226011	1.364831924438	5225088	1.374460809371	FBgn0037685	1176	FBgn0037686	1890
1050	3R	25079672	25084512	1.36337852478	25083355	1.140339565277	FBgn0003525	1853	FBgn0003525	1853
1051	3L	11229701	11237143	1.362971782684	11235661	1.305039584637	FBgn0041094	9405	FBgn0041094	9405
1052	X	1754339	1757070	1.36252784729	1755443	1.229400017682	FBgn0000117	1353	FBgn0000117	1353
1053	2L	19440027	19441803	1.361941814423	19440928	1.237767387839	FBgn0024230	238	FBgn0024230	238
1054	3R	19694084	19696416	1.360414981842	19695084	1.325604915619	FBgn0004185	9732	FBgn0004185	9732
1055	2L	9704326	9707012	1.360383033752	9705901	1.282625585794	FBgn0051710	43	FBgn0032138	5368
1056	3L	12691119	12694050	1.357904434204	12692607	1.085896849632	FBgn0016940	15948	FBgn0036306	36097
1057	2L	17376537	17381041	1.357459068298	17378826	1.252288145178	FBgn0032633	1250	FBgn0032633	1250
1058	3R	20579013	20581130	1.357115268707	20580180	1.145337357241	FBgn0000140	555	FBgn0000140	555
1059	2L	7580673	7586494	1.356895446777	7585158	1.170425593853	FBgn0083141	3223	FBgn0053529	40735
1060	2L	6078042	6080113	1.355492591858	6078931	1.101217119317	FBgn0031778	478	FBgn0031769	28102
1061	3R	3961325	3962903	1.355245828629	3962042	1.069547516959	FBgn0051583	3286	FBgn0037550	9987
1062	2R	4234572	4237484	1.355134010315	4235715	1.044459120433	FBgn0040777	65	FBgn0050353	65696
1063	2L	19811786	19813257	1.35455083847	19812268	1.261325311661	FBgn0043021	75	FBgn0043021	75
1064	X	22195327	22196759	1.35346364975	22195809	1.268861183753	FBgn0000719	137226	FBgn0031186	537824
1065	2L	3804880	3807195	1.35316991806	3805903	1.309955686331	FBgn0021800	2322	FBgn0003430	19777
1066	2L	5361550	5363595	1.352675437927	5362601	1.055388182402	FBgn0016920	16364	FBgn0031700	33731
1067	2R	10476420	10480303	1.352662086487	10478973	1.065262289608	FBgn0033987	796	FBgn0033987	796
1068	3R	27563592	27566123	1.352500915527	27564714	1.222669919332	FBgn0000557	524	FBgn0039868	1950
1069	3L	18149802	18153743	1.352183818817	18151754	1.044063218435	FBgn0003997	858	FBgn0020300	47091
1070	2R	15182497	15185412	1.351558685303	15183792	1.186243197497	FBgn0015949	891	FBgn0015949	891
1071	2R	17749200	17752103	1.351313114166	17750687	1.074599125806	FBgn0020307	858	FBgn0034704	68199
1072	3L	1078638	1081703	1.349046707153	1079610	1.260114908218	FBgn0004870	5011	FBgn0035194	151596
1073	2L	1956803	1959874	1.348677158356	1958407	1.174948243534	FBgn0031375	3888	FBgn0031391	188880
1074	3R	26393180	26395815	1.348570346832	26394339	1.36825889349	FBgn0039787	10815	FBgn0039767	140341
1075	2L	15726094	15731722	1.3482670784	15729805	1.153342695797	FBgn0010382	14279	FBgn0003936	17806
1076	3L	13588366	13590107	1.347222328186	13589399	1.151752640219	FBgn0067703	5385	FBgn0036351	234109
1077	3L	8990204	8992331	1.347210884094	8991410	1.284293539384	FBgn0035956	2946	FBgn0035954	12265
1078	2R	8044362	8048893	1.347036361694	8046731	1.25581279397	FBgn0011592	1768	FBgn0011592	1768
1079	3L	4345432	4347746	1.345870018005	4346501	1.127976281302	FBgn0035533	218	FBgn0035532	40739
1080	X	6444849	6450544	1.345792770386	6449574	1.209397405386	FBgn0029881	4273	FBgn0029882	49848
1081	X	7012744	7015911	1.345370292664	7014459	1.289988305834	FBgn0047092	19373	FBgn0029933	71170
1082	3R	19606852	19610363	1.345143795013	19608635	1.150088927325	FBgn0015513	1127	FBgn0015513	1127
1083	2L	9493620	9497878	1.345055103302	9494936	1.183747895559	FBgn0004868	9	FBgn0002973	57423
1084	2R	16338672	16340659	1.344934463501	16339756	1.267094400194	FBgn0016984	240	FBgn0016984	240
1085	X	11413	12901	1.343988418579	12032	1.175468649183	FBgn0029128	51542	FBgn0040373	90632
1086	2L	6240045	6242732	1.343926906586	6241692	1.20798696412	FBgn0031791	14184	FBgn0031782	113930
1087	3R	424093	430612	1.342679738998	425562	1.192313909531	FBgn0040685	5138	FBgn0037261	41711
1088	3R	22616852	22625283	1.342608451843	22622151	1.00945893456	FBgn0003717	2614	FBgn0027889	70378
1089	3R	7923156	7926549	1.341562271118	7925313	1.134502186495	FBgn0051361	4713	FBgn0037992	28606
1090	2R	12135189	12138356	1.341435432434	12137003	1.023517354329	FBgn0034145	14470	FBgn0003274	36046
1091	3L	3739442	3741460	1.340714454651	3740658	1.078548491001	FBgn0035458	1925	FBgn0035464	54143
1092	3R	17120105	17123961	1.338779449463	17122055	1.134781556971	FBgn0001234	290	FBgn0043012	26256
1093	2R	11701847	11703562	1.338582992554	11702575	0.992602123934	FBgn0034087	1127	FBgn0034086	1711
1094	X	8454106	8456479	1.337874412537	8455069	1.096884806951	FBgn0030054	3531	FBgn0030054	3531
1095	2R	7723766	7725671	1.337840080261	7724736	0.959858221166	FBgn0020377	2396	FBgn0020377	2396
1096	2R	5989560	5991611	1.337605476379	5990781	1.045877232271	FBgn0027842	400	FBgn0033528	1139
1097	2R	7207726	7209769	1.337427139282	7208595	1.204504517948	FBgn0062449	1392	FBgn0033638	60118
1098	3R	1412866	1415020	1.337357521057	1414161	1.052482903004	FBgn0037344	64	FBgn0014366	3019
1099	3L	21321416	21323153	1.337048530579	21322086	0.918104775747	FBgn0027542	5721	FBgn0014143	88311
1100	2L	154500	156630	1.336853027344	155466	1.119645939933	FBgn0031228	129	FBgn0031228	129
1101	2L	19109311	19111747	1.336640834808	19110417	1.220510005951	FBgn0002036	87	FBgn0032761	17841
1102	X	1931614	1933067	1.335868835449	1932394	1.008483746473	FBgn0025629	374	FBgn0025626	11102
1103	3R	2678505	2680611	1.335819244385	2679780	1.210492491722	FBgn0003339	3894	FBgn0001077	10266
1104	3R	11789553	11791895	1.334745407104	11791070	1.049503743649	FBgn0038390	103	FBgn0038390	103
1105	2R	3290993	3292631	1.334341049194	3291648	0.997167046865	FBgn0050497	2779	FBgn0033210	103483
1106	2R	1706168	1708860	1.334099292755	1707136	0.926646868388	FBgn0033069	1047	FBgn0033068	3741
1107	X	13513214	13514747	1.333330154419	13514193	1.035086631775	FBgn0030510	140	FBgn0030510	140
1108	3R	10132960	10134952	1.332838058472	10134094	1.177189097685	FBgn0003567	215	FBgn0004855	722
1109	2R	18724390	18727704	1.331880092621	18725791	1.235478818417	FBgn0034834	6652	FBgn0034846	128444
1110	3R	4664055	4676056	1.331723213196	4672067	1.242061436176	FBgn0011966	15535	FBgn0011966	15535
1111	3R	11021579	11023641	1.331544876099	11022489	1.227324597976	FBgn0038297	155	FBgn0038301	16833
1112	X	15490372	15496594	1.331459999084	15494278	1.08884749693	FBgn0030664	2244	FBgn0003463	33801
1113	3L	15602011	15605102	1.329979896545	15604000	1.202818171183	FBgn0053209	6291	FBgn0036519	28353
1114	X	4332752	4335842	1.32997751236	4333737	1.040716065301	FBgn0040910	27114	FBgn0029714	63467
1115	2L	4225799	4227915	1.329153060913	4226940	1.123258382082	FBgn0031590	157	FBgn0031590	157
1116	2L	20903542	20907181	1.328766584396	20904410	1.238447546959	FBgn0032901	2111	FBgn0032906	9327
1117	X	16069431	16071237	1.328384876251	16070398	1.175381720066	FBgn0003933	17656	FBgn0003933	17656
1118	2L	12631723	12634642	1.328286170959	12632761	1.137417221069	FBgn0002970	14413	FBgn0002970	14413
1119	X	7102447	7105370	1.328128814697	7103970	1.276146327748	FBgn0029940	8170	FBgn0025549	32570
1120	X	9610551	9613373	1.326572418213	9612464	1.101070054372	FBgn0030151	11503	FBgn0000233	73055
1121	2L	2195744	2198063	1.326380252838	2197296	1.225643825531	FBgn0031395	4924	FBgn0031395	4924
1122	2L	14252607	14256454	1.326014518738	14255512	1.124697744846	FBgn0004002	8010	FBgn0028529	99568
1123	2L	1403355	1406751	1.325846195221	1405255	1.156733214855	FBgn0002543	15194	FBgn0002543	15194
1124	X	19597639	19602304	1.3256483078	19600101	1.020066579183	FBgn0031070	3841	FBgn0031070	3841
1125	3R	17330947	17333563	1.324039459229	17332562	1.219267171972	FBgn0004863	6585	FBgn0013984	73689
1126	3R	2713692	2715810	1.323911905289	2714546	1.297479569912	FBgn0001077	24500	FBgn0001077	24500
1127	3L	10258514	10261179	1.323059082031	10260026	1.240041524172	FBgn0036080	12875	FBgn0000629	352051
1128	2L	18803140	18805819	1.322467803955	18804893	1.17189393324	FBgn0040992	2022	FBgn0032717	30703
1129	2L	5236871	5240965	1.322063446045	5238849	1.267993599176	FBgn0051971	1917	FBgn0000228	39709
1130	3L	18552883	18554386	1.321885108948	18553974	1.238131046295	FBgn0036791	48	FBgn0036800	33979
1131	2L	22121464	22122791	1.320853710175	22121648	1.031840507801	FBgn0032976	296	FBgn0032979	35106
1132	3R	17440902	17442841	1.32007598877	17442045	1.147764027119	FBgn0046832	6201	FBgn0046832	6201
1133	2L	8162448	8168544	1.320006370544	8166290	1.172187889324	FBgn0031992	3965	FBgn0031992	3965
1134	2R	7069486	7072817	1.319927215576	7071905	1.040546703339	FBgn0000577	27788	FBgn0000577	27788
1135	2R	8486484	8488735	1.318852901459	8487842	0.986465326945	FBgn0005624	9054	FBgn0005624	9054
1136	2R	18234599	18237536	1.31830406189	18236467	1.058795674642	FBgn0028371	7956	FBgn0020257	39912
1137	X	6719815	6721805	1.316093444824	6720794	0.924939441681	FBgn0064122	7050	FBgn0064122	7050
1138	X	22035340	22036460	1.315546989441	22036424	1.317791355981	FBgn0031201	21090	FBgn0031186	378439
1139	2L	6920798	6923271	1.31439781189	6921980	1.083904771244	FBgn0004838	1270	FBgn0004838	1270
1140	X	10585085	10591284	1.314335107803	10589157	0.964591725667	FBgn0003204	567	FBgn0052672	24396
1141	X	7440587	7442756	1.314077377319	7441727	1.118740222033	FBgn0029952	10481	FBgn0027553	131831
1142	3L	19598272	19600841	1.312591552734	19600078	0.972977129618	FBgn0036896	777	FBgn0029094	15927
1143	3R	24674999	24677202	1.311903715134	24676369	0.931790127474	FBgn0051048	2060	FBgn0028373	8546
1144	2R	13950828	13955653	1.311794281006	13953058	1.141483492321	FBgn0050118	2286	FBgn0003067	98572
1145	3R	5993864	5997145	1.311610221863	5995944	1.205330759287	FBgn0040238	263	FBgn0037797	52536
1146	X	2158977	2161058	1.310507774353	2159898	1.083439985911	FBgn0023526	10996	FBgn0023526	10996
1147	3R	7588201	7591682	1.30931854248	7589322	1.277301758528	FBgn0017581	857	FBgn0037947	7950
1148	2R	11346189	11348473	1.309145450592	11347253	0.981436818838	FBgn0003130	2385	FBgn0050085	36755
1149	X	542656	545234	1.309108734131	543505	1.129042120541	FBgn0021764	156	FBgn0025637	30612
1150	2L	19567520	19570244	1.309085845947	19568827	1.145166817833	FBgn0046823	2687	FBgn0046823	2687
1151	X	5743358	5748055	1.308827161789	5747106	1.067038446665	FBgn0000042	1006	FBgn0000042	1006
1152	3L	14176400	14178103	1.308256149292	14177162	1.026380062103	FBgn0036415	6006	FBgn0036415	6006
1153	3R	20900444	20904065	1.308084964752	20903173	1.169179018806	FBgn0039274	2569	FBgn0039273	3265
1154	3R	12573667	12577388	1.308039188385	12575923	1.171947568655	FBgn0063261	1188	FBgn0063261	1188
1155	2R	5939772	5942853	1.307500839233	5941883	0.983600497246	FBgn0033522	358	FBgn0033522	358
1156	3L	14619955	14622208	1.307491540909	14620985	1.231323019663	FBgn0011927	18287	FBgn0028418	94962
1157	3R	9623650	9625641	1.306792259216	9624538	1.124077051878	FBgn0051331	546	FBgn0053327	14303
1158	3R	15804821	15807574	1.304706096649	15806348	1.151810309466	FBgn0051213	7113	FBgn0021776	45506
1159	2L	181703	183842	1.304531097412	182596	1.265617549419	FBgn0031231	21188	FBgn0016977	23562
1160	2L	9520590	9523900	1.304043054581	9522770	1.032860130072	FBgn0032123	1555	FBgn0002973	85257
1161	2R	1673358	1676744	1.304034948349	1675144	1.062586456537	FBgn0000546	1328	FBgn0033067	13870
1162	2R	8749815	8753914	1.303988695145	8751466	0.960300104959	FBgn0033815	303	FBgn0043010	13100
1163	2R	9015629	9019246	1.30362033844	9016822	1.227370232344	FBgn0033845	1886	FBgn0033845	1886
1164	3R	21266061	21273547	1.302299499512	21267807	0.969066778819	FBgn0004509	30971	FBgn0039337	34918
1165	X	15152977	15155603	1.299199581146	15154580	1.029728917515	FBgn0004924	1151	FBgn0004924	1151
1166	3R	12104628	12109272	1.296014785767	12106806	1.025559931993	FBgn0051283	1553	FBgn0051283	1553
1167	2R	16754564	16759620	1.295217990875	16756198	0.99413099885	FBgn0034606	2337	FBgn0034606	2337
1168	2R	7256719	7259715	1.294934272766	7258250	1.274676704407	FBgn0033649	18420	FBgn0033652	48026
1169	3R	2718396	2720320	1.294140338898	2719551	1.057762875276	FBgn0001077	29505	FBgn0001077	29505
1170	3L	301595	306027	1.294068813324	303487	1.212184064529	FBgn0004373	75	FBgn0004373	75
1171	2R	14769407	14774402	1.293864250183	14773509	1.214748045977	FBgn0034423	1268	FBgn0003254	17080
1172	3L	3286162	3289960	1.29207277298	3287491	1.13715749979	FBgn0035432	237	FBgn0035436	15598
1173	3R	6047046	6049649	1.292004585266	6048416	1.283362921546	FBgn0037797	64	FBgn0037797	64
1174	3R	9861505	9864500	1.291929244995	9862886	1.121484339237	FBgn0038196	999	FBgn0038196	999
1175	X	14081190	14084405	1.291533470154	14083281	1.12452397627	FBgn0002873	1501	FBgn0002873	1501
1176	3L	14020722	14022925	1.291361808777	14021689	0.867595970631	FBgn0052138	2661	FBgn0036406	3434
1177	3R	12577937	12582099	1.290843963623	12581979	0.961160312999	FBgn0063261	4868	FBgn0063261	4868
1178	3R	586942	588620	1.290299415588	587069	1.224259185791	FBgn0037273	6898	FBgn0051532	29886
1179	3L	4614264	4617153	1.287701129913	4615826	1.119968414307	FBgn0035563	190	FBgn0035562	4777
1180	3L	3764719	3768056	1.28692817688	3766359	1.245345396154	FBgn0052266	7977	FBgn0035464	28442
1181	3L	3960852	3964261	1.286459922791	3963186	1.213486224413	FBgn0004880	4262	FBgn0035470	80498
1182	3L	14909339	14910934	1.285936832428	14910344	1.017662270864	FBgn0040809	793	FBgn0040809	793
1183	3R	457404	461400	1.285021305084	460349	1.128024697304	FBgn0037261	6924	FBgn0037261	6924
1184	3L	16595220	16597965	1.284274101257	16596763	1.109395384789	FBgn0017572	16032	FBgn0017572	16032
1185	X	22210342	22212042	1.283423423767	22210983	0.970869719982	FBgn0000719	152400	FBgn0031186	552998
1186	X	22039025	22041410	1.282311439514	22040038	1.165555119514	FBgn0000719	18545	FBgn0031186	382053
1187	X	12480937	12482784	1.282029151917	12481827	0.865900357564	FBgn0015024	5893	FBgn0015024	5893
1188	3R	659178	662509	1.281876802444	661354	1.086835777058	FBgn0037284	4369	FBgn0003002	17181
1189	2R	10175377	10177189	1.280930042267	10176248	0.86358796849	FBgn0033952	2630	FBgn0033948	40073
1190	3R	801612	803962	1.280799865723	802844	1.158276529873	FBgn0037291	7110	FBgn0004183	28958
1191	2R	11251621	11256791	1.280798912048	11254756	1.265436172485	FBgn0050089	12495	FBgn0050089	12495
1192	2R	15617292	15623326	1.28054189682	15618875	1.317682799171	FBgn0004364	7499	FBgn0004364	7499
1193	2R	16869292	16872874	1.279880523682	16870342	1.145510841818	FBgn0000395	4181	FBgn0000395	4181
1194	2R	10892723	10897475	1.279240608215	10893719	1.167556613684	FBgn0026370	1862	FBgn0000996	2104
1195	3R	18698315	18701021	1.27854347229	18699301	1.144399222206	FBgn0017590	25723	FBgn0039013	146679
1196	2R	20307490	20309270	1.27797794342	20308381	0.947490274906	FBgn0035069	1983	FBgn0050423	75055
1197	3R	8856492	8859531	1.277366638184	8857757	0.925793886185	FBgn0003308	502	FBgn0003308	502
1198	3L	20576344	20579452	1.276639938354	20577489	1.215666383505	FBgn0037014	6418	FBgn0001320	51715
1199	X	8404987	8408548	1.27628326416	8406869	1.172911485036	FBgn0030049	972	FBgn0030054	44669
1200	3R	6428166	6431230	1.275873184204	6429716	1.101210236549	FBgn0001235	34670	FBgn0001235	34670
1201	3R	19742258	19745438	1.275668144226	19743357	1.142761782596	FBgn0016754	5338	FBgn0015282	13890
1202	3R	739320	741166	1.274724245071	740298	1.050641983747	FBgn0051536	4020	FBgn0004183	33588
1203	X	12623336	12625080	1.274471282959	12624242	0.891862664904	FBgn0052647	5347	FBgn0030433	116801
1204	2L	3151439	3153699	1.271595001221	3152794	1.029252835682	FBgn0011648	6836	FBgn0031506	7162
1205	2R	10540125	10541701	1.271379470825	10540976	1.035062849522	FBgn0043530	1274	FBgn0033989	33890
1206	3L	11224917	11228809	1.271349906921	11226198	1.132313223446	FBgn0041094	58	FBgn0041094	58
1207	2L	3601625	3604254	1.271249771118	3602644	1.210518121719	FBgn0002985	4104	FBgn0002985	4104
1208	3R	7748093	7750568	1.270826339722	7749066	0.963147471933	FBgn0037964	7918	FBgn0037955	100856
1209	3R	910062	914063	1.270473957062	913015	1.118325918913	FBgn0010313	607	FBgn0010313	607
1210	3R	25693153	25695431	1.269834518433	25694207	1.089528756983	FBgn0039714	411	FBgn0051035	885
1211	3R	6200289	6205281	1.26962184906	6203392	1.190355658531	FBgn0020379	398	FBgn0015396	27486
1212	3L	11904300	11906319	1.26923418045	11905127	0.996842026711	FBgn0011723	201	FBgn0000404	97603
1213	3L	4954586	4958527	1.269161224365	4956636	1.027713803684	FBgn0005775	383	FBgn0035570	265933
1214	X	9572941	9577984	1.268291473389	9576698	1.147221326828	FBgn0020378	21482	FBgn0000233	37289
1215	3R	283180	285264	1.26782989502	284239	1.01301458478	FBgn0051522	5203	FBgn0037250	24508
1216	3L	18265790	18268096	1.267748355865	18267186	1.166334501902	FBgn0036785	667	FBgn0011706	96476
1217	2R	7147069	7153049	1.267552375793	7151465	1.224390379588	FBgn0033638	2988	FBgn0033638	2988
1218	X	6998360	7002097	1.266904354095	6999594	1.063776823191	FBgn0047092	4508	FBgn0029933	56305
1219	3L	21423655	21425819	1.265495300293	21424587	1.248662920559	FBgn0037085	745	FBgn0037085	745
1220	3R	15758734	15763598	1.265102863312	15761666	1.111444115639	FBgn0021776	824	FBgn0021776	824
1221	X	5143488	5145882	1.264842510223	5144482	1.045444130898	FBgn0029749	3164	FBgn0024332	24641
1222	2R	6605329	6607511	1.264236450195	6606513	1.088556734721	FBgn0040765	9397	FBgn0033581	59450
1223	2L	4569968	4572683	1.264200210571	4571236	1.142263917362	FBgn0031613	6867	FBgn0031609	107799
1224	2R	16608468	16611010	1.263778209686	16609618	1.149227905273	FBgn0015721	106	FBgn0011824	4733
1225	2R	20517152	20520659	1.263110160828	20518357	1.239880800247	FBgn0005634	716	FBgn0005634	716
1226	2R	15313383	15320012	1.263023376465	15316311	1.07165786624	FBgn0011897	1143	FBgn0011849	73917
1227	3R	630791	633873	1.262248516083	632731	1.069123208523	FBgn0051529	565	FBgn0051529	565
1228	3R	26243580	26247433	1.261961936951	26246495	1.131497740746	FBgn0027544	2198	FBgn0039764	3059
1229	3L	1461881	1464155	1.261633872986	1462842	1.212586907779	FBgn0046769	318	FBgn0004635	15518
1230	2R	6614251	6617891	1.260652065277	6616617	1.142501413822	FBgn0040765	707	FBgn0033581	49346
1231	3L	20225721	20230294	1.26048707962	20227322	1.128811478615	FBgn0052227	1650	FBgn0003124	16524
1232	3R	950176	952756	1.260074853897	951228	1.160465240479	FBgn0037293	2582	FBgn0010313	38820
1233	2L	5614551	5620299	1.259406089783	5618500	1.096292860368	FBgn0031726	5260	FBgn0031718	67474
1234	3R	1302986	1304825	1.258213996887	1303942	1.168678601583	FBgn0037332	3318	FBgn0015402	5665
1235	2L	18778042	18779848	1.257809638977	18778954	1.052911926718	FBgn0045852	721	FBgn0032717	56642
1236	2R	13829673	13831691	1.257423877716	13830638	1.20776695013	FBgn0040737	3953	FBgn0034326	16317
1237	2L	3774493	3777781	1.257406234741	3775663	1.174988297855	FBgn0004893	3957	FBgn0003430	50017
1238	2R	8852408	8854438	1.256995201111	8853553	1.194532606337	FBgn0067725	8166	FBgn0011882	93338
1239	3L	396585	400892	1.256967544556	399909	1.031201530905	FBgn0035139	17514	FBgn0035136	54994
1240	2L	7537447	7541535	1.256520271301	7540024	1.076619121763	FBgn0053529	4399	FBgn0053529	4399
1241	X	10646332	10648983	1.256483078003	10647395	0.940772870008	FBgn0003360	15232	FBgn0030235	20605
1242	3R	17970558	17974269	1.255808353424	17973162	1.080148518085	FBgn0051163	13582	FBgn0053335	17578
1243	2R	4916432	4919460	1.255003929138	4918434	1.246555089951	FBgn0053774	6337	FBgn0053774	6337
1244	2R	8500503	8502745	1.25474357605	8501615	1.111694953021	FBgn0005624	4719	FBgn0005624	4719
1245	3R	13899033	13902457	1.254548072815	13900975	1.01837348938	FBgn0038566	5868	FBgn0038566	5868
1246	2L	16246344	16248523	1.254546165466	16247471	1.181158542633	FBgn0024734	6061	FBgn0028897	10581
1247	2R	7130224	7133915	1.254219055176	7131921	1.107305162093	FBgn0033636	183	FBgn0033636	183
1248	3L	8051820	8054925	1.252636909485	8053423	1.161752813003	FBgn0035832	7676	FBgn0035838	42025
1249	3R	27550146	27552426	1.252290725708	27551320	1.167270243168	FBgn0039867	11344	FBgn0039867	11344
1250	2R	7687433	7690541	1.251026630402	7688844	0.873895899455	FBgn0014184	1325	FBgn0014184	1325
1251	X	7149893	7154128	1.250949621201	7152132	1.287250071764	FBgn0024250	1045	FBgn0024250	1045
1252	3R	26208886	26215215	1.250814437866	26210381	1.236629598281	FBgn0015221	3173	FBgn0039764	39173
1253	3L	18414765	18417864	1.249309539795	18416712	1.027758710525	FBgn0052196	8863	FBgn0011706	53050
1254	X	9339711	9343634	1.249237537384	9342191	1.124903023243	FBgn0030133	3151	FBgn0030136	57649
1255	2L	16399739	16403802	1.24860906601	16402004	1.194814289317	FBgn0020416	39205	FBgn0025678	49314
1256	X	549058	550952	1.247884750366	550574	1.258927408854	FBgn0021764	6913	FBgn0025637	37681
1257	3R	13654890	13657914	1.247657299042	13656879	1.08001768589	FBgn0051246	19613	FBgn0051246	19613
1258	3R	9690062	9693064	1.247186422348	9691034	1.178907483816	FBgn0008646	8867	FBgn0000576	36547
1259	2L	5454793	5457924	1.247126579285	5455677	0.908832105001	FBgn0005511	5964	FBgn0005511	5964
1260	X	13463568	13467892	1.247003555298	13465342	1.062612235546	FBgn0030505	6648	FBgn0030507	36618
1261	3L	8500244	8503936	1.246997833252	8501091	1.09178096056	FBgn0024236	1900	FBgn0024236	1900
1262	X	309746	317701	1.246889591217	310819	1.133120088016	FBgn0000137	6503	FBgn0002561	44274
1263	3L	11805136	11810236	1.246531486511	11806815	1.022005170584	FBgn0000404	709	FBgn0000404	709
1264	2L	11183960	11186775	1.245772838593	11186088	0.986089145436	FBgn0032354	7047	FBgn0028700	55443
1265	3L	13363892	13367247	1.2457280159	13366395	1.08447153428	FBgn0036354	2460	FBgn0036351	11105
1266	2L	18920245	18924764	1.245268106461	18922031	1.061875595766	FBgn0032723	17846	FBgn0032728	42930
1267	3R	10678769	10680898	1.244875431061	10679844	1.054004997015	FBgn0053555	218	FBgn0038271	35956
1268	3R	8451545	8454482	1.243702888489	8452483	0.843075022978	FBgn0005671	1068	FBgn0038071	21299
1269	3L	5603288	5605229	1.243608474731	5604219	1.077337869008	FBgn0035625	711	FBgn0035625	711
1270	3L	22519676	22523306	1.243466854095	22521834	1.104443281889	FBgn0037171	4340	FBgn0004449	180106
1271	2L	18362220	18367679	1.243140220642	18365637	1.178214185378	FBgn0011559	10682	FBgn0004413	73529
1272	3R	25839960	25841760	1.24268245697	25840885	1.048319479998	FBgn0039737	201	FBgn0039735	10482
1273	2L	14551035	14555887	1.242483615875	14552346	1.070578238543	FBgn0028881	3271	FBgn0005771	61484
1274	3L	6803582	6806969	1.242188453674	6805504	1.144060262044	FBgn0003995	41397	FBgn0035714	78644
1275	X	5717663	5719508	1.24184513092	5718382	0.911951906541	FBgn0029818	218	FBgn0000042	27718
1276	2R	20050716	20053415	1.240867137909	20052616	0.979057482311	FBgn0035023	5044	FBgn0019886	29726
1277	2L	593025	595821	1.239486694336	594759	1.121851752786	FBgn0010323	72	FBgn0031267	20527
1278	3R	901293	903629	1.238631248474	902553	1.063560317544	FBgn0010313	9855	FBgn0010313	9855
1279	3L	6851181	6856359	1.238471984863	6855298	1.126498669386	FBgn0041194	33507	FBgn0001104	98702
1280	3R	12760433	12768632	1.237433433533	12761848	1.203741915086	FBgn0051270	12341	FBgn0082171	79811
1281	X	20233385	20235384	1.237425327301	20234493	1.145263910294	FBgn0031114	163	FBgn0031114	163
1282	3L	20562074	20564685	1.237264633179	20563444	0.967172594631	FBgn0037014	7627	FBgn0001320	65760
1283	2R	9523200	9525286	1.236774682999	9524340	0.867088407278	FBgn0050482	2143	FBgn0033893	20185
1284	3R	7701051	7703950	1.236684799194	7703102	1.13340919158	FBgn0003312	145	FBgn0037955	54892
1285	2R	14460594	14462738	1.236236095428	14461447	0.9851733376	FBgn0014269	24567	FBgn0014269	24567
1286	X	7177642	7183514	1.235321998596	7179056	0.952925345477	FBgn0026144	3550	FBgn0026144	3550
1287	3R	9088949	9090606	1.235002040863	9089827	0.988246321678	FBgn0038128	72	FBgn0038128	72
1288	2L	16434210	16436977	1.234632015228	16435358	1.186655317034	FBgn0020416	5851	FBgn0025678	82668
1289	X	16152109	16155296	1.234463691711	16152999	0.971597582102	FBgn0004432	1350	FBgn0053251	7560
1290	X	9580219	9582778	1.233976364136	9581867	0.972106011709	FBgn0020378	16313	FBgn0000233	42458
1291	2R	15083585	15086119	1.233974933624	15085062	1.191954893224	FBgn0053535	5255	FBgn0034463	87584
1292	3L	7952061	7956172	1.233895301819	7953651	1.097150802612	FBgn0011817	655	FBgn0011817	655
1293	X	17002498	17006583	1.233692646027	17005052	0.947166770697	FBgn0000163	10176	FBgn0000163	10176
1294	3L	4526499	4528556	1.233218193054	4527553	0.902276486158	FBgn0035558	4577	FBgn0015805	80011
1295	2R	2491365	2493022	1.232801914215	2492088	0.994641810656	FBgn0050156	2711	FBgn0033107	165215
1296	2L	3475789	3477498	1.232185840607	3476509	1.0058606565	FBgn0022073	1925	FBgn0031540	6502
1297	2R	15570632	15572550	1.2315325737	15571811	0.978492792915	FBgn0034480	51961	FBgn0004364	54563
1298	3L	3206010	3210030	1.231492519379	3208547	1.036698277791	FBgn0035424	177	FBgn0035423	1665
1299	3R	25113948	25116033	1.231153964996	25114892	0.887649872724	FBgn0039659	8059	FBgn0003525	33390
1300	X	4404916	4406588	1.230517864227	4405745	1.121386319399	FBgn0029716	2436	FBgn0029715	6163
1301	3L	6088895	6091152	1.228826999664	6090379	1.111041990916	FBgn0002440	12187	FBgn0035675	40873
1302	2R	16074520	16076154	1.228549003601	16075280	1.018824689529	FBgn0034521	1910	FBgn0034515	20016
1303	3R	25595920	25601332	1.227771282196	25596624	1.164741635323	FBgn0001297	3917	FBgn0020235	21766
1304	2L	14688599	14691951	1.226191520691	14690521	0.986219406128	FBgn0003016	1210	FBgn0005771	199659
1305	3L	19938481	19941478	1.225858211517	19939932	1.228639543056	FBgn0036930	2744	FBgn0036918	82398
1306	2R	20171463	20174711	1.225826740265	20173547	1.292503525229	FBgn0035046	1522	FBgn0035046	1522
1307	3R	11490022	11496448	1.225775718689	11495113	1.049448996782	FBgn0053207	3205	FBgn0053207	3205
1308	3L	1484480	1487043	1.225438117981	1485603	1.070612654966	FBgn0028577	518	FBgn0028577	518
1309	3L	2876124	2878008	1.224668502808	2877126	1.032798346351	FBgn0035379	1430	FBgn0035370	126598
1310	2L	19601100	19603601	1.22448682785	19602642	1.15986096859	FBgn0000464	4697	FBgn0032812	24216
1311	3R	7448070	7449766	1.223762512207	7448871	0.904128646851	FBgn0037922	225	FBgn0037921	2495
1312	X	1166479	1168547	1.22345495224	1167645	1.153939359328	FBgn0024368	1997	FBgn0026875	74191
1313	2L	2807310	2809238	1.223339080811	2808235	0.893738627434	FBgn0031461	2717	FBgn0031459	38098
1314	3R	26240230	26242577	1.223187446594	26241457	1.133571412828	FBgn0027544	7236	FBgn0039764	8097
1315	2R	15549350	15551581	1.222618103027	15550423	1.12063332165	FBgn0034480	30573	FBgn0004364	75951
1316	3L	8056047	8058202	1.222247600555	8056828	0.84994494915	FBgn0035833	8912	FBgn0035838	38620
1317	2R	645353	646972	1.221945762634	646174	1.026501909892	FBgn0033010	5911	FBgn0033015	155300
1318	3L	13647916	13649832	1.221484184265	13649128	1.053086841808	FBgn0036379	8432	FBgn0036386	245128
1319	3R	4493797	4496355	1.221179008484	4494861	1.142356999715	FBgn0012024	35	FBgn0037608	4978
1320	3R	12376713	12378740	1.220837116241	12377762	1.046517431736	FBgn0038442	2003	FBgn0027053	81939
1321	2R	6600562	6604072	1.22064781189	6602385	1.114012479782	FBgn0040766	5429	FBgn0033581	63578
1322	3L	14566792	14568805	1.220143318176	14567643	1.001052558422	FBgn0040318	2816	FBgn0028418	41620
1323	3R	2831836	2833922	1.219219207764	2832783	1.184462098514	FBgn0000095	7833	FBgn0010774	73343
1324	X	4516198	4517760	1.218887329102	4516796	0.759060192108	FBgn0029720	4862	FBgn0022768	15312
1325	3R	10642775	10646332	1.218740463257	10644176	1.11776713764	FBgn0038262	16649	FBgn0038258	55418
1326	X	12433990	12435720	1.217620372772	12434776	0.950809121132	FBgn0052654	3486	FBgn0015024	52944
1327	3R	8780047	8781908	1.217555046082	8781096	1.177828087526	FBgn0040494	6378	FBgn0038102	33124
1328	3R	25491938	25493962	1.217409133911	25492952	1.061434537172	FBgn0039676	1647	FBgn0039678	4430
1329	2L	15370996	15373577	1.21700668335	15372423	1.005931168795	FBgn0051828	1962	FBgn0001981	42630
1330	X	8418798	8421045	1.21696138382	8420090	1.06726250929	FBgn0030052	518	FBgn0030054	31448
1331	X	9423606	9425873	1.216795921326	9425037	1.1037799716	FBgn0052699	159	FBgn0030137	23340
1332	4	1004711	1006242	1.216713428497	1005126	1.018622251657	FBgn0019650	4852	FBgn0039930	44483
1333	2L	1484398	1487326	1.215720653534	1486237	1.152186505935	FBgn0051928	6077	FBgn0031345	31201
1334	3R	5318803	5321509	1.215367794037	5320186	1.104226082563	FBgn0043791	339	FBgn0043791	339
1335	2R	7025897	7029074	1.214252471924	7027711	1.05984544754	FBgn0050034	10244	FBgn0000577	16406
1336	2L	2492228	2494632	1.214226722717	2493990	0.911180087498	FBgn0011818	1035	FBgn0015816	1324
1337	2L	21615679	21618989	1.214056015015	21616972	1.128320273231	FBgn0022893	549	FBgn0022893	549
1338	2L	14039380	14042265	1.213494300842	14040953	0.91283047994	FBgn0028873	2211	FBgn0028876	6631
1339	3L	15284996	15288262	1.212966442108	15286336	1.05074001761	FBgn0036494	15623	FBgn0036494	15623
1340	2L	16328878	16331035	1.212937831879	16330203	1.032197251039	FBgn0028899	3533	FBgn0040984	4347
1341	3R	2801712	2807952	1.212064743042	2803816	1.038195610046	FBgn0051488	20360	FBgn0010774	102310
1342	2L	245780	250508	1.21199798584	248979	1.085121035576	FBgn0001309	1816	FBgn0001309	1816
1343	2R	6060363	6062986	1.211913585663	6061760	1.112091668447	FBgn0005630	6685	FBgn0004399	7957
1344	3R	19738631	19741329	1.211148738861	19739522	1.077832490206	FBgn0016754	9173	FBgn0015282	17725
1345	2L	7623530	7626198	1.210636138916	7625472	0.789162669863	FBgn0031926	17082	FBgn0053529	81049
1346	2R	17763212	17765212	1.210064888	17764158	1.118687438965	FBgn0020307	12613	FBgn0013272	61086
1347	X	261296	263385	1.20986032486	262187	1.016417217255	FBgn0002561	4358	FBgn0002561	4358
1348	2R	11189812	11191897	1.209474086761	11190890	1.100524846245	FBgn0023441	641	FBgn0010426	4053
1349	X	15383821	15387164	1.208705186844	15385122	0.960126131773	FBgn0030653	17808	FBgn0030659	31687
1350	2L	170668	173435	1.208459854126	172281	0.933298969269	FBgn0016977	13247	FBgn0016977	13247
1351	3R	25384426	25386446	1.208205461502	25385536	1.064054399729	FBgn0000492	3427	FBgn0040623	68720
1352	3L	12676999	12678800	1.207822799683	12677650	0.9211353302	FBgn0014343	9955	FBgn0036306	51054
1353	2R	3042050	3043771	1.207427501678	3042817	0.919452084435	FBgn0033188	1978	FBgn0022772	5296
1354	2R	13852420	13856654	1.206828594208	13854898	1.035176585702	FBgn0040737	28213	FBgn0034326	40577
1355	2L	20634449	20636667	1.205066680908	20635777	1.129537773132	FBgn0047311	651	FBgn0000986	86731
1356	3L	14959992	14961650	1.204147815704	14960809	1.103055894375	FBgn0036461	952	FBgn0036462	4114
1357	X	6954349	6961746	1.203921318054	6959587	0.938338868758	FBgn0027342	4059	FBgn0029933	16298
1358	3L	21218751	21221024	1.203693389893	21219849	1.157255232334	FBgn0037065	46	FBgn0037066	55
1359	2L	2047834	2049177	1.203665733337	2048694	0.637068804573	FBgn0028952	3169	FBgn0031391	98593
1360	3L	15735232	15737378	1.203466415405	15736080	1.020786453696	FBgn0036531	37597	FBgn0010105	42398
1361	3L	3435227	3437672	1.203134059906	3436730	1.109771792094	FBgn0026259	7404	FBgn0001254	59479
1362	3L	13801994	13803817	1.202985048294	13802929	1.145456790924	FBgn0036380	4570	FBgn0036386	91327
1363	3R	21471053	21474984	1.202138900757	21472216	1.235163911184	FBgn0067682	66	FBgn0067682	66
1364	3R	26098749	26103733	1.200970172882	26101828	1.129115216872	FBgn0010113	1828	FBgn0039757	67086
1365	3L	140626	142379	1.200931072235	141539	1.095106854158	FBgn0035101	2803	FBgn0035105	26415
1366	3L	7129254	7131781	1.200771331787	7130380	1.028276948368	FBgn0028383	640	FBgn0028383	640
1367	2R	9481127	9483353	1.200412750244	9482368	1.016840845346	FBgn0020766	1886	FBgn0033886	6057
1368	3L	14684314	14686109	1.200350284576	14685106	0.735770161947	FBgn0036442	8993	FBgn0036449	66576
1369	3L	1149741	1152651	1.199695587158	1151182	1.118845701218	FBgn0025525	9624	FBgn0035194	80024
1370	X	14054606	14056663	1.199435710907	14055485	1.009280373068	FBgn0030551	4336	FBgn0002873	26295
1371	2R	4930352	4933024	1.199272632599	4931770	1.1016831959	FBgn0033412	3665	FBgn0053774	19673
1372	2R	8461312	8464858	1.19922876358	8463801	1.071235123803	FBgn0004512	1550	FBgn0004512	1550
1373	X	3236229	3239077	1.198933124542	3237768	0.971143215895	FBgn0000472	8429	FBgn0000472	8429
1374	3L	6461506	6463269	1.197349071503	6462263	0.885305821896	FBgn0035702	25	FBgn0020251	7414
1375	3L	10629859	10635417	1.197038650513	10634502	0.94796665977	FBgn0052066	458	FBgn0052068	2834
1376	3R	11923486	11926744	1.195585250854	11924557	1.157680749893	FBgn0010379	381	FBgn0038396	49164
1377	3R	5166194	5168159	1.195578575134	5167305	1.050099760294	FBgn0053936	287	FBgn0053936	287
1378	2R	20563649	20565768	1.195306777954	20564692	1.15703779459	FBgn0001147	4765	FBgn0001148	4888
1379	3L	15763227	15765439	1.19507598877	15764488	1.182643636068	FBgn0036531	9189	FBgn0036537	36157
1380	2L	12006438	12008557	1.19445514679	12007915	0.904884783427	FBgn0014019	461	FBgn0032390	17951
1381	2L	18976266	18979233	1.194411277771	18977204	1.097610052894	FBgn0032731	6001	FBgn0032728	12243
1382	3L	6190444	6193248	1.193081855774	6192251	0.962848514318	FBgn0002526	320	FBgn0035692	25118
1383	3R	21307769	21309581	1.192133903503	21308701	1.075956821442	FBgn0039338	152	FBgn0039338	152
1384	3L	3073479	3075814	1.192027568817	3074512	0.977618471781	FBgn0003938	179	FBgn0003938	179
1385	3L	3110508	3112192	1.191424369812	3111381	0.920220184326	FBgn0026189	126	FBgn0012049	20826
1386	3R	7584425	7586998	1.19087600708	7585588	0.948540508747	FBgn0017581	4591	FBgn0037947	11684
1387	3R	20058989	20061119	1.190702915192	20060393	0.926607221365	FBgn0043884	2947	FBgn0039172	4642
1388	3L	15319496	15321029	1.19061422348	15320211	0.951906442642	FBgn0036494	18252	FBgn0036494	18252
1389	3L	21812116	21814090	1.190121650696	21813250	1.032216817141	FBgn0014362	220	FBgn0046301	47204
1390	X	11532232	11534321	1.189463615417	11533463	0.852311244378	FBgn0011754	561	FBgn0030327	14258
1391	3R	2490643	2494948	1.18932056427	2492355	0.930221264179	FBgn0024912	6533	FBgn0026567	8751
1392	3R	27778576	27780684	1.188481330872	27780215	1.015341937542	FBgn0039886	23637	FBgn0002780	97579
1393	3R	7841766	7844786	1.188092708588	7842872	1.066748905182	FBgn0037981	8	FBgn0037992	111047
1394	3L	10487243	10491907	1.187902450562	10491005	0.9463707419	FBgn0052062	1053	FBgn0000629	121072
1395	3L	16729662	16736227	1.18742609024	16730637	0.954693496227	FBgn0004108	696	FBgn0004108	696
1396	3L	472485	474973	1.18722820282	473507	1.036311598385	FBgn0001316	50614	FBgn0035140	50876
1397	3R	7302888	7304869	1.186686515808	7303691	1.093611844381	FBgn0037906	19949	FBgn0037902	42098
1398	3R	15878545	15880507	1.186138868332	15879376	1.160597492667	FBgn0040571	2439	FBgn0038769	17599
1399	3R	4790510	4792497	1.185082435608	4791389	1.143352508545	FBgn0037645	11832	FBgn0037644	20663
1400	X	10575894	10577750	1.18464756012	10576729	0.987794343163	FBgn0003204	12995	FBgn0052672	36824
1401	3R	3710148	3712870	1.184179782867	3711260	1.008711844683	FBgn0037525	1194	FBgn0037550	240795
1402	2L	8956815	8959025	1.183912754059	8957779	0.965541712443	FBgn0032079	327	FBgn0029123	132154
1403	2R	1405547	1407440	1.183798789978	1406352	0.833064874013	FBgn0033045	21969	FBgn0033059	177413
1404	2L	281376	284651	1.183772087097	282247	1.030143625596	FBgn0031244	1034	FBgn0031244	1034
1405	X	4889186	4894161	1.183351516724	4892446	1.133017988766	FBgn0003028	1088	FBgn0004368	108077
1406	3R	21826103	21829199	1.183095932007	21828457	1.004661023617	FBgn0002735	2877	FBgn0002735	2877
1407	3L	11098796	11101243	1.182977199554	11100082	1.101208806038	FBgn0052078	2774	FBgn0036136	2934
1408	2R	11042321	11047269	1.182901382446	11045695	1.15915480782	FBgn0019968	1406	FBgn0019968	1406
1409	2L	8935602	8937612	1.181502819061	8936577	1.032673120499	FBgn0032075	813	FBgn0029123	110952
1410	2L	430145	432647	1.181011199951	431183	1.120177716017	FBgn0004583	70	FBgn0031253	9776
1411	3L	13320586	13322508	1.180820465088	13321525	1.074758291245	FBgn0036348	1648	FBgn0036349	31007
1412	3L	12119724	12121854	1.18080329895	12121036	0.945880328908	FBgn0013997	514	FBgn0036258	974
1413	2L	2886858	2889901	1.180588722229	2889092	0.99672351164	FBgn0041111	3140	FBgn0004584	83584
1414	X	6940463	6943523	1.179549217224	6941679	1.122505244087	FBgn0029933	1610	FBgn0029933	1610
1415	3R	25372867	25374945	1.179085731506	25373811	0.977890435387	FBgn0000492	8298	FBgn0040623	56995
1416	2R	7224547	7230575	1.177400588989	7229741	1.018626437468	FBgn0033649	10089	FBgn0033652	76535
1417	X	652425	654390	1.177161693573	653392	1.123491827647	FBgn0025621	3403	FBgn0025617	9501
1418	3R	12793813	12796543	1.177119255066	12794596	0.835367457072	FBgn0000015	3362	FBgn0038471	71810
1419	2L	14458415	14460662	1.177014827728	14459561	0.995757776148	FBgn0028844	8745	FBgn0005771	31301
1420	X	21942459	21943706	1.176845550537	21942793	0.956982079674	FBgn0031201	72541	FBgn0031186	284808
1421	X	18809973	18812996	1.176835536957	18811160	1.02288052615	FBgn0052541	46864	FBgn0030974	83590
1422	2R	5202515	5207560	1.176102161407	5206621	1.039457648993	FBgn0023143	1480	FBgn0023143	1480
1423	3L	18246880	18249957	1.175992012024	18247795	0.906863244375	FBgn0036784	11842	FBgn0011706	115867
1424	X	19471068	19473782	1.17583656311	19472985	0.982264220715	FBgn0031047	168	FBgn0031047	168
1425	3L	19121264	19124333	1.175436019897	19122259	1.145885765553	FBgn0016797	13626	FBgn0016797	13626
1426	2L	21886021	21887822	1.173868179321	21886788	0.765135288239	FBgn0032965	934	FBgn0003866	70600
1427	2R	20579570	20581066	1.173725128174	20580244	0.780246675014	FBgn0050198	3361	FBgn0001148	10664
1428	3R	12654282	12659642	1.173132419586	12655135	0.887405776978	FBgn0000014	634	FBgn0020546	20591
1429	2L	294513	296302	1.172167778015	295384	1.090942607206	FBgn0024352	275	FBgn0024352	275
1430	2R	1730368	1732541	1.171370744705	1731380	1.078926022847	FBgn0033074	1635	FBgn0033074	1635
1431	3L	6951973	6954311	1.171329498291	6953315	1.157091841978	FBgn0001104	685	FBgn0001104	685
1432	3R	1449572	1451711	1.170649528503	1450790	1.099640250206	FBgn0037351	604	FBgn0037351	604
1433	3R	11408611	11411269	1.169598579407	11410159	1.039886334363	FBgn0038350	31665	FBgn0053207	81749
1434	3R	5420358	5423984	1.169392108917	5421481	1.095135913176	FBgn0037720	4448	FBgn0037719	4772
1435	2L	14045720	14048136	1.168603897095	14047216	0.972759190728	FBgn0028876	368	FBgn0028876	368
1436	X	8088101	8090568	1.168126583099	8089415	0.901531079236	FBgn0030026	875	FBgn0030028	27225
1437	X	2181258	2183431	1.167984485626	2182230	0.927938405205	FBgn0040392	384	FBgn0003079	14052
1438	3L	15294602	15299126	1.167701721191	15297860	1.073495477438	FBgn0036494	4099	FBgn0036494	4099
1439	2L	11417901	11421423	1.167073726654	11419109	1.090851952048	FBgn0004579	26494	FBgn0004579	26494
1440	2R	2592725	2595152	1.166926622391	2593876	0.938943217782	FBgn0028642	4251	FBgn0033156	196404
1441	2L	5982295	5984341	1.166027069092	5983666	1.078212177052	FBgn0001942	1907	FBgn0001942	1907
1442	2L	4046814	4057917	1.165337085724	4050741	0.995185673237	FBgn0000547	19362	FBgn0000547	19362
1443	3R	22706686	22709573	1.164503097534	22707433	0.823161631823	FBgn0004359	23	FBgn0002838	5755
1444	2L	6721897	6724771	1.163963317871	6722999	1.054458253524	FBgn0025777	356	FBgn0025777	356
1445	2L	7529336	7534193	1.163389205933	7532851	0.942415028811	FBgn0053529	11572	FBgn0053529	11572
1446	3R	4755714	4758525	1.163269042969	4757293	0.914780974388	FBgn0003177	315	FBgn0037644	13433
1447	X	19154985	19157178	1.162906169891	19156005	1.15880215168	FBgn0028469	3	FBgn0031008	53184
1448	X	13858493	13860294	1.162496566772	13859395	1.072657585144	FBgn0011982	189	FBgn0027537	202655
1449	3L	5565359	5567407	1.162460327148	5566322	1.007139009588	FBgn0003486	202	FBgn0003486	202
1450	3R	4106884	4108777	1.162056446075	4108021	0.907214927673	FBgn0010433	4507	FBgn0037561	12417
1451	4	373100	375174	1.16192817688	374368	1.033260186513	FBgn0025704	4554	FBgn0026777	46021
1452	X	17490021	17492525	1.161804199219	17491404	0.758085536957	FBgn0003471	46	FBgn0030855	21184
1453	3R	18537216	18539253	1.161505222321	18538100	0.946905164158	FBgn0039010	1615	FBgn0039013	14522
1454	2R	13337017	13339630	1.161482334137	13338345	0.971671384924	FBgn0050111	9137	FBgn0050111	9137
1455	4	526026	528651	1.161197662354	527407	1.136303957771	FBgn0004607	3306	FBgn0026777	199060
1456	3R	20670666	20672943	1.16054725647	20672048	1.191779136658	FBgn0013953	688	FBgn0013953	688
1457	2R	923067	925057	1.160536050797	924296	0.887266665697	FBgn0050437	3172	FBgn0033021	53805
1458	3R	26031162	26032901	1.160435676575	26031844	0.837182213278	FBgn0065078	783	FBgn0065067	1690
1459	X	9008907	9011882	1.159911870956	9010778	0.984981172225	FBgn0026206	2290	FBgn0040931	5572
1460	X	8558635	8560755	1.158962249756	8559706	0.913778248955	FBgn0030060	162	FBgn0030061	481
1461	3L	11463548	11466969	1.157856941223	11465614	1.033110555013	FBgn0036165	4107	FBgn0036165	4107
1462	2L	4349149	4352999	1.15559053421	4351336	0.916764539831	FBgn0031596	1639	FBgn0026319	20654
1463	2R	13383127	13387495	1.155161380768	13384813	0.969017710005	FBgn0034282	2060	FBgn0034282	2060
1464	X	572966	576519	1.155058860779	574008	0.990098744631	FBgn0021764	30347	FBgn0065054	46887
1465	3L	10255176	10257850	1.154186248779	10256089	1.004365205765	FBgn0036080	8938	FBgn0000629	355988
1466	X	13056480	13059238	1.154094219208	13057557	1.088854026794	FBgn0029133	11287	FBgn0029133	11287
1467	2R	1524402	1526255	1.153586387634	1525087	1.032799601555	FBgn0000043	2014	FBgn0033059	58678
1468	3L	14722048	14725265	1.15238571167	14723702	1.063511689504	FBgn0013263	2606	FBgn0036449	27980
1469	X	13205285	13208991	1.152006626129	13207377	0.990974706762	FBgn0030478	2834	FBgn0052634	9260
1470	2L	16262281	16265676	1.151613235474	16263232	1.04433185914	FBgn0028897	5180	FBgn0028897	5180
1471	3L	360392	362259	1.150584220886	361225	0.994904398918	FBgn0003749	377	FBgn0035136	16310
1472	3L	5924236	5928989	1.15038895607	5926013	0.991042613983	FBgn0053993	1411	FBgn0002638	19293
1473	3R	2488116	2490063	1.149801254272	2489090	1.086343341404	FBgn0024912	3268	FBgn0026567	5486
1474	3L	18590857	18593885	1.149457454681	18593104	0.919053470387	FBgn0036801	1884	FBgn0036800	5151
1475	3L	22124557	22127556	1.149405241013	22125404	0.956263750792	FBgn0037152	26136	FBgn0037156	75110
1476	2L	441023	443551	1.149049758911	441972	0.940536916256	FBgn0004583	10719	FBgn0031253	20565
1477	3R	297105	299338	1.148393630981	298075	1.069000657399	FBgn0051523	6753	FBgn0037255	12688
1478	4	843444	847284	1.147891998291	845155	1.00625	FBgn0039938	9108	FBgn0039930	204454
1479	3R	17302189	17305070	1.14782333374	17303861	1.088551745695	FBgn0038889	4186	FBgn0013984	102390
1480	2L	8541302	8546450	1.14749288559	8545459	0.894186947081	FBgn0011259	2126	FBgn0029004	16841
1481	2R	8824161	8827226	1.146035194397	8824980	1.127713624169	FBgn0033827	9418	FBgn0043010	86614
1482	3L	15480888	15483460	1.145477294922	15482227	1.093890402052	FBgn0036503	58	FBgn0036503	58
1483	2L	6736484	6740380	1.145372390747	6738023	1.051363636466	FBgn0031854	2153	FBgn0025777	14668
1484	X	18478973	18480611	1.144745349884	18479842	0.877279073	FBgn0027335	1658	FBgn0030943	2282
1485	3R	169227	171442	1.143682956696	170151	0.988963295432	FBgn0001204	2221	FBgn0001204	2221
1486	3R	12682879	12686897	1.143472194672	12685623	1.12549713254	FBgn0082171	3586	FBgn0082171	3586
1487	2R	13802829	13807078	1.143248796463	13803683	1.007846972522	FBgn0034321	401	FBgn0010575	1032
1488	3R	10302900	10304789	1.143147945404	10303796	0.974125534296	FBgn0038233	33618	FBgn0038234	33794
1489	3R	26633876	26636365	1.143052577972	26635130	1.000298142433	FBgn0027598	781	FBgn0003720	42907
1490	2R	16562197	16565519	1.142371177673	16564581	1.132580364452	FBgn0003391	160	FBgn0003391	160
1491	X	18743693	18745535	1.142356872559	18744733	1.042380781735	FBgn0030976	10386	FBgn0030974	17163
1492	2L	21608689	21609806	1.141627788544	21609115	1.142071088155	FBgn0032955	2077	FBgn0022893	8406
1493	3L	11527773	11530091	1.141530990601	11528661	0.781576931477	FBgn0036172	7519	FBgn0036180	54726
1494	X	8055647	8057919	1.140859603882	8056949	0.940364949843	FBgn0030025	28971	FBgn0030028	59691
1495	3L	18189766	18191254	1.140779495239	18190384	0.734173901876	FBgn0036782	23286	FBgn0020300	85721
1496	X	7611541	7613700	1.140766143799	7612239	0.612894535065	FBgn0029961	2021	FBgn0029959	32077
1497	3L	30492	35257	1.140432357788	31393	1.0683259403	FBgn0002564	18577	FBgn0035105	136561
1498	X	16104168	16107195	1.140180110931	16105084	0.875896117266	FBgn0030731	173	FBgn0030733	15195
1499	X	10053757	10055774	1.139347076416	10054943	0.884132749894	FBgn0030183	2624	FBgn0030180	63536
1500	3R	11170374	11172283	1.138998508453	11171352	1.086032655504	FBgn0019925	553	FBgn0013269	12488
1501	2R	5057300	5059811	1.13888502121	5058654	1.043769163244	FBgn0033421	113	FBgn0025286	40342
1502	2L	15051375	15054939	1.138821125031	15053615	1.068817774455	FBgn0000317	162	FBgn0010422	3067
1503	3L	14754567	14756191	1.138695716858	14755410	0.947877777947	FBgn0036451	1980	FBgn0036450	3358
1504	2R	9129371	9131875	1.138461589813	9130426	0.932432791766	FBgn0033861	5341	FBgn0033859	20870
1505	X	12575699	12578502	1.137376785278	12576381	0.970485470512	FBgn0024308	1	FBgn0053963	82982
1506	X	13851881	13854895	1.137285232544	13854022	0.773507330153	FBgn0011951	2873	FBgn0027537	197282
1507	2R	19053215	19055435	1.137178421021	19054569	0.807163547067	FBgn0034876	998	FBgn0034877	1271
1508	X	3617276	3620066	1.136037826538	3618223	1.065760500291	FBgn0026698	7421	FBgn0000542	63110
1509	X	10667463	10673371	1.135890007019	10672175	0.865895525614	FBgn0030235	4175	FBgn0030235	4175
1510	2L	13215410	13217029	1.135857343674	13216060	0.779938220978	FBgn0004192	221	FBgn0004192	221
1511	2L	13903489	13906408	1.135709762573	13904722	1.017898222979	FBgn0019890	63	FBgn0019890	63
1512	3R	15184606	15187697	1.135600566864	15186077	1.075607448816	FBgn0038697	14394	FBgn0000463	34142
1513	X	1524476	1526377	1.134559631348	1525511	0.855932076772	FBgn0023530	76	FBgn0023530	76
1514	2L	1146911	1148548	1.134250164032	1147693	0.862261295319	FBgn0031308	140	FBgn0031308	140
1515	3R	26887352	26889404	1.133648395538	26888124	0.838340878487	FBgn0002413	1193	FBgn0010808	8490
1516	X	7077956	7082083	1.133240222931	7080296	0.948422824635	FBgn0029940	31844	FBgn0025549	56244
1517	2L	18773763	18776308	1.133231163025	18775119	1.085839218564	FBgn0045852	3114	FBgn0032717	60477
1518	3L	3042054	3044852	1.13245677948	3044017	0.957796961069	FBgn0035393	5383	FBgn0035388	25287
1519	2L	825453	827596	1.131948471069	826688	1.031220495701	FBgn0010583	724	FBgn0010583	724
1520	2L	17886369	17888450	1.131313323975	17887208	0.96792529611	FBgn0032656	72059	FBgn0041184	261131
1521	3L	15262547	15263379	1.129848003387	15262664	1.222375696356	FBgn0036491	1896	FBgn0036494	39295
1522	3R	24309456	24311013	1.12922000885	24310250	0.951020437128	FBgn0039585	124	FBgn0000659	100555
1523	X	19728159	19729667	1.129217147827	19728890	0.982921155294	FBgn0000076	4893	FBgn0031079	42902
1524	3L	17303953	17305814	1.129169464111	17304759	0.635377089183	FBgn0036710	242	FBgn0026197	61958
1525	3L	6312252	6313955	1.129120826721	6313068	0.803249329329	FBgn0052399	5917	FBgn0035692	145935
1526	2R	20309735	20311936	1.126943588257	20310584	1.053070012261	FBgn0035069	4186	FBgn0050423	72852
1527	2L	5463819	5465695	1.126811027527	5464807	0.851475294899	FBgn0005511	3166	FBgn0005511	3166
1528	3L	21381994	21384629	1.124728679657	21382848	0.732958853245	FBgn0033583	3185	FBgn0014143	27549
1529	X	12458969	12460774	1.124208450317	12459938	0.840156157811	FBgn0030409	1232	FBgn0015024	27782
1530	4	403844	407950	1.124077796936	405864	0.936522126198	FBgn0039905	7776	FBgn0026777	77517
1531	3L	17617211	17620397	1.123838424683	17618016	0.829961981092	FBgn0052179	1519	FBgn0052179	1519
1532	3R	20551181	20553832	1.12347984314	20552721	0.895334860858	FBgn0004885	7302	FBgn0003719	22735
1533	3R	12065931	12070775	1.122596263885	12068428	1.057661861181	FBgn0040071	17057	FBgn0011253	29748
1534	2L	6508021	6509435	1.122261285782	6508641	0.900900185108	FBgn0051637	9999	FBgn0031822	17813
1535	2R	11750043	11752097	1.122008800507	11750954	0.991964817047	FBgn0034097	681	FBgn0034088	39789
1536	3L	6442111	6444773	1.121742248535	6443443	1.109597318313	FBgn0035700	7830	FBgn0020251	26234
1537	3R	9932707	9935054	1.121709823608	9933839	1.017778901493	FBgn0038202	302	FBgn0038196	71952
1538	2L	11432155	11434001	1.121663570404	11433134	0.898360073566	FBgn0004579	12469	FBgn0004579	12469
1539	3R	1395780	1397779	1.121659040451	1396613	1.036480146296	FBgn0023023	217	FBgn0037342	2281
1540	3L	20645497	20646701	1.121401786804	20646003	0.73043791453	FBgn0037015	7036	FBgn0001320	16799
1541	3R	5989251	5992407	1.121382236481	5991387	1.021802634001	FBgn0037794	4337	FBgn0037797	57093
1542	2R	11308334	11311523	1.120829582214	11309295	0.757156063529	FBgn0050321	1108	FBgn0050089	67034
1543	3L	22878566	22880567	1.120481967926	22878952	1.085776441238	FBgn0037207	103	FBgn0037207	103
1544	X	14784186	14788005	1.120221138	14785856	1.009796947241	FBgn0027601	1181	FBgn0030605	111993
1545	2R	2519781	2521205	1.120145559311	2520429	0.713097908918	FBgn0033124	2169	FBgn0033107	193556
1546	X	5731981	5736693	1.120096206665	5733515	0.891012218263	FBgn0029820	8421	FBgn0000042	12585
1547	3R	22937182	22938727	1.11892414093	22937913	0.822544911328	FBgn0039487	64	FBgn0039488	4485
1548	X	16087212	16089931	1.118577241898	16088226	1.059156099955	FBgn0003933	172	FBgn0003933	172
1549	3R	16398678	16401132	1.118064880371	16399754	1.037743065092	FBgn0038806	2976	FBgn0038805	2987
1550	2L	14012610	14014144	1.11720085144	14013358	0.828682035208	FBgn0027348	390	FBgn0028519	13652
1551	2L	4009810	4012020	1.116694927216	4010533	0.889812290668	FBgn0031581	2830	FBgn0000547	20846
1552	3L	14596718	14604426	1.116577148438	14600232	0.966706514359	FBgn0041604	2353	FBgn0028418	74209
1553	2L	1960215	1963108	1.116265773773	1962116	1.013213382048	FBgn0051942	3310	FBgn0031391	185171
1554	3L	13073284	13075675	1.115384101868	13074961	1.038827133179	FBgn0052118	2763	FBgn0010452	13259
1555	2L	7993111	7995235	1.115302085876	7994437	0.801212757826	FBgn0031969	255	FBgn0031977	35027
1556	2R	9513953	9520625	1.114615440369	9515253	0.904411315918	FBgn0050482	6944	FBgn0033889	20287
1557	3L	19740423	19742092	1.114460468292	19741234	0.937568412108	FBgn0024889	144	FBgn0014037	101992
1558	X	9131244	9136901	1.113557815552	9136036	0.801947975159	FBgn0002576	6166	FBgn0030122	17398
1559	3R	17419152	17421650	1.113490104675	17420786	0.792939376831	FBgn0013984	14535	FBgn0013984	14535
1560	3R	10447644	10452598	1.112857818604	10451701	1.005667209625	FBgn0013981	240	FBgn0013981	240
1561	2L	8467027	8468779	1.111943721771	8467802	0.99837693572	FBgn0029173	3312	FBgn0051894	41684
1562	2L	9968416	9970956	1.111350536346	9969760	0.932247936726	FBgn0015664	2305	FBgn0015664	2305
1563	3L	3526606	3529776	1.11131477356	3528960	0.798103237152	FBgn0005640	29743	FBgn0001254	32751
1564	3L	20958887	20961994	1.111181259155	20959697	0.983535289764	FBgn0003415	1568	FBgn0003415	1568
1565	3L	18375539	18377951	1.111124992371	18376234	0.808242797852	FBgn0011706	12572	FBgn0011706	12572
1566	3R	772525	774956	1.110896587372	773646	0.919651031494	FBgn0004183	240	FBgn0004183	240
1567	X	10774779	10776604	1.110407829285	10775878	1.02902162075	FBgn0030251	3261	FBgn0030241	75786
1568	3R	23931575	23934855	1.110328674316	23933271	0.974595397711	FBgn0039571	39275	FBgn0039559	169700
1569	3L	253880	256119	1.110206127167	255302	0.971939423505	FBgn0029002	130	FBgn0035121	7392
1570	3R	12455127	12458679	1.109801292419	12456333	0.988463670015	FBgn0000634	5385	FBgn0038453	12994
1571	X	4034491	4036890	1.109389305115	4035861	1.02125415802	FBgn0000635	15466	FBgn0026080	73182
1572	3R	18967003	18969028	1.109320163727	18967753	1.021886348724	FBgn0004644	128	FBgn0051457	14047
1573	2R	5556177	5560619	1.109294891357	5557810	1.022487920873	FBgn0033476	2621	FBgn0033476	2621
1574	2L	14025489	14028429	1.109220504761	14026856	0.76949095726	FBgn0028519	154	FBgn0028519	154
1575	X	12492332	12498721	1.1092004776	12494296	0.995418105807	FBgn0053963	897	FBgn0053963	897
1576	X	5534192	5537082	1.108758926392	5535332	1.048358300153	FBgn0000394	99	FBgn0029785	17653
1577	3R	10598238	10600255	1.108582019806	10599325	0.935012966394	FBgn0038258	10567	FBgn0038258	10567
1578	3L	17409854	17412753	1.108310461044	17411313	0.907021427155	FBgn0036725	6643	FBgn0042641	12866
1579	3L	4689117	4692294	1.108120441437	4690878	1.044014215469	FBgn0035570	175	FBgn0035570	175
1580	X	8995301	8999106	1.107904434204	8997327	0.858126387877	FBgn0030094	1269	FBgn0030094	1269
1581	2R	10870284	10872846	1.107848644257	10871142	0.911341611077	FBgn0034013	6125	FBgn0000996	24681
1582	X	14281578	14283749	1.107730865479	14282968	0.566203594208	FBgn0030569	31048	FBgn0030571	131577
1583	X	12477801	12479915	1.107167243958	12479240	0.958364122054	FBgn0015024	8480	FBgn0015024	8480
1584	3L	18241701	18245629	1.106741428375	18243887	1.060470551252	FBgn0036784	15750	FBgn0011706	119775
1585	3L	14571618	14573679	1.105916023254	14572437	0.905180513859	FBgn0040318	7610	FBgn0028418	46414
1586	2L	16895398	16897342	1.105812072754	16896414	0.700436928693	FBgn0051805	186	FBgn0032620	1704
1587	4	1201281	1203454	1.105225801468	1202163	1.076871342129	FBgn0002521	268	FBgn0011642	120997
1588	3R	15148077	15152718	1.105079174042	15150799	0.892193878398	FBgn0000463	1136	FBgn0000463	1136
1589	3R	21839971	21841891	1.104696273804	21841174	0.869572134579	FBgn0002578	727	FBgn0002592	2018
1590	3L	10078930	10081634	1.104207515717	10079822	0.682620823383	FBgn0036068	4994	FBgn0015618	267225
1591	3R	19554676	19556773	1.104116439819	19555902	1.015037396375	FBgn0065098	110	FBgn0028691	3282
1592	3R	6470775	6473503	1.104093074799	6471698	0.859885334969	FBgn0001235	7312	FBgn0001235	7312
1593	X	9588492	9590342	1.102951049805	9589408	0.972462140597	FBgn0020378	8772	FBgn0000233	49999
1594	2L	19185438	19188623	1.101146697998	19186364	0.844395244823	FBgn0015380	89	FBgn0032762	57009
1595	2L	7771047	7772958	1.100588798523	7772068	0.917559491263	FBgn0031945	4419	FBgn0031947	10789
1596	2L	2447041	2452054	1.100212097168	2447990	0.951402187347	FBgn0012017	12054	FBgn0015816	44676
1597	X	15644618	15648030	1.100114822388	15646233	0.845399550029	FBgn0003345	32	FBgn0025809	26717
1598	2L	9698582	9701433	1.099987506866	9700636	0.942105740309	FBgn0011207	160	FBgn0015393	802
1599	3R	27677339	27678950	1.099854469299	27678165	0.860206716201	FBgn0039883	19566	FBgn0011013	104914
1600	3L	3034894	3036539	1.099773406982	3035687	0.789527489589	FBgn0035392	359	FBgn0035388	16957
1601	X	18770489	18772446	1.099481582642	18771410	0.946563899517	FBgn0052541	7114	FBgn0030974	43840
1602	2R	11249385	11251309	1.099317073822	11250385	0.980712377108	FBgn0050089	8124	FBgn0050089	8124
1603	3R	2175346	2179230	1.099164962769	2177580	1.000618669722	FBgn0014001	960	FBgn0053097	16430
1604	3L	5607581	5609204	1.098840236664	5608342	0.960801661015	FBgn0035625	3412	FBgn0035625	3412
1605	X	17593232	17596000	1.098778963089	17594066	0.851523844401	FBgn0024184	9254	FBgn0030866	20855
1606	2R	11425768	11428555	1.0980052948	11426656	0.998962815603	FBgn0053463	15366	FBgn0003425	20939
1607	2L	13246360	13249284	1.097930431366	13248172	0.90616440773	FBgn0032495	1941	FBgn0003935	3324
1608	3R	2250175	2252497	1.096004486084	2251729	0.901365306642	FBgn0014963	19131	FBgn0037443	20116
1609	3R	7696640	7699369	1.095733642578	7698441	1.102188259363	FBgn0003312	4516	FBgn0037955	50231
1610	2R	13638024	13641483	1.09566783905	13638883	0.876671117895	FBgn0003520	1812	FBgn0001222	10611
1611	3R	1472435	1475470	1.095626354218	1474151	1.017298670376	FBgn0027951	308	FBgn0051545	519
1612	2L	14429539	14432752	1.09534072876	14431577	1.015766648685	FBgn0028871	6446	FBgn0005771	59285
1613	3R	809676	812228	1.094788551331	810575	0.910741955042	FBgn0037291	621	FBgn0004183	36689
1614	3L	16447578	16451640	1.094554424286	16450616	0.948122669669	FBgn0004569	1656	FBgn0014163	73518
1615	3L	3828361	3830234	1.094340324402	3829507	0.852593779564	FBgn0013751	178	FBgn0035464	34706
1616	2R	17209830	17216241	1.093856811523	17210906	1.023024368286	FBgn0010228	1164	FBgn0010228	1164
1617	3R	20044166	20048164	1.093742370605	20047354	0.785310745239	FBgn0011725	333	FBgn0026257	490
1618	2R	2325137	2326749	1.093294143677	2325979	0.908288759344	FBgn0033107	894	FBgn0033107	894
1619	2R	14154260	14156056	1.093249320984	14155221	0.780634582043	FBgn0053724	164	FBgn0050227	801
1620	3L	11407311	11408950	1.093173503876	11408056	0.900721269495	FBgn0036158	6261	FBgn0036165	53451
1621	2R	20627439	20629237	1.092983722687	20628260	0.901984781027	FBgn0050430	8772	FBgn0001148	58680
1622	2R	15841493	15844296	1.092980384827	15842862	1.023598839255	FBgn0034504	732	FBgn0034504	732
1623	3L	23202898	23204309	1.092707633972	23203258	0.92457408905	FBgn0037212	20388	FBgn0024733	173943
1624	2L	21855261	21857871	1.09254693985	21856854	0.942212048699	FBgn0032965	29000	FBgn0003866	40666
1625	3R	12640699	12643534	1.091467857361	12642630	0.850126520793	FBgn0000014	13139	FBgn0020546	33096
1626	X	9601796	9605645	1.091037750244	9604181	0.860951956581	FBgn0020378	6001	FBgn0000233	64772
1627	3R	27514028	27517141	1.090562820435	27515153	0.877693625057	FBgn0039864	9551	FBgn0039867	47511
1628	X	13847835	13850102	1.090552806854	13848861	0.993365287781	FBgn0011952	110	FBgn0027537	192121
1629	2L	7055647	7058301	1.090489387512	7057651	0.887561738491	FBgn0031885	1345	FBgn0040954	6334
1630	3R	21713645	21715793	1.090040206909	21714844	0.934688776731	FBgn0028717	579	FBgn0002735	110736
1631	2R	17904627	17906827	1.088665962219	17905347	0.912455502678	FBgn0034724	4291	FBgn0053200	10886
1632	2L	19696065	19698962	1.088147640228	19697134	0.777154557845	FBgn0005590	170	FBgn0005590	170
1633	3L	12775060	12779639	1.08788394928	12775936	0.903708570144	FBgn0010715	3125	FBgn0036314	12014
1634	2L	3017330	3019221	1.087270975113	3018257	0.949402600527	FBgn0031489	32	FBgn0031493	10932
1635	2R	5929259	5930768	1.086786746979	5930090	0.637103112539	FBgn0033518	441	FBgn0033522	11435
1636	2L	9912115	9913798	1.086587667465	9912856	0.963935226202	FBgn0024285	51	FBgn0024285	51
1637	3L	14411250	14414565	1.086538791656	14412769	0.945786803961	FBgn0036424	30178	FBgn0036424	30178
1638	3L	6916024	6920634	1.086384296417	6919894	1.062904179096	FBgn0035719	2991	FBgn0001104	34106
1639	3R	12341987	12344514	1.08580493927	12343595	0.988797917086	FBgn0038441	4423	FBgn0027053	47772
1640	X	6936080	6940015	1.085169792175	6939208	1.024254232645	FBgn0029933	4081	FBgn0029933	4081
1641	4	89257	92323	1.084520816803	91441	0.835110131432	FBgn0019664	1485	FBgn0019664	1485
1642	3R	23021243	23023944	1.084519386292	23023076	0.874205925885	FBgn0004197	3360	FBgn0005696	41739
1643	3L	17218714	17220624	1.084406375885	17219562	1.010015614827	FBgn0036704	300	FBgn0036702	12180
1644	2R	20678412	20680499	1.083696365356	20679343	0.870169274947	FBgn0011694	2445	FBgn0001325	54872
1645	2L	12674351	12676351	1.083655834198	12675674	0.962530612946	FBgn0032442	6505	FBgn0032445	17349
1646	2L	6928260	6929875	1.082623958588	6929004	0.911942571402	FBgn0004838	8294	FBgn0004838	8294
1647	2L	16324428	16328526	1.082612991333	16325361	0.831643749686	FBgn0001995	304	FBgn0001995	304
1648	3R	12275677	12277691	1.082170963287	12276665	0.874748706818	FBgn0044826	2885	FBgn0044826	2885
1649	3R	13874273	13876995	1.082085609436	13875569	0.916758643256	FBgn0010389	3137	FBgn0010389	3137
1650	3R	12332653	12334862	1.082006454468	12334066	1.095327573664	FBgn0038441	5106	FBgn0027053	38243
1651	3L	14160939	14162728	1.081991195679	14161671	0.874706717098	FBgn0013718	5535	FBgn0013718	5535
1652	3L	21501632	21503601	1.081437587738	21502758	0.961567654329	FBgn0037102	23	FBgn0028663	29055
1653	2L	13244579	13245885	1.081338882446	13244728	1.003659343719	FBgn0003935	120	FBgn0003935	120
1654	X	8115662	8117443	1.081327438354	8116692	0.868260187261	FBgn0030028	52	FBgn0030028	52
1655	X	19016654	19019520	1.080772399902	19017613	0.945052090813	FBgn0030992	252	FBgn0027603	24508
1656	3R	2865066	2867354	1.080629825592	2865665	0.697512960434	FBgn0024289	12392	FBgn0010774	40461
1657	X	16583978	16586384	1.080524921417	16585132	0.812696011861	FBgn0027528	715	FBgn0030786	32759
1658	2R	3828800	3830941	1.08047246933	3829661	0.782612800598	FBgn0050358	1999	FBgn0010109	85521
1659	2L	18317994	18321159	1.080464363098	18319797	0.979961999257	FBgn0000636	3767	FBgn0004413	119369
1660	2L	12542036	12547400	1.078232765198	12544499	0.916785688961	FBgn0010460	3929	FBgn0002970	73849
1661	2R	4147813	4149892	1.077330589294	4148924	0.837617088767	FBgn0033317	5149	FBgn0033315	9527
1662	X	15542384	15545285	1.07714176178	15543339	0.843483956655	FBgn0030672	1196	FBgn0030672	1196
1663	X	2881641	2885006	1.076499938965	2882284	0.714849501848	FBgn0029649	41434	FBgn0004647	108744
1664	4	864238	865475	1.076180458069	864961	0.890775203705	FBgn0053797	1164	FBgn0039930	184648
1665	2R	5615202	5618044	1.07564163208	5616251	0.973541110754	FBgn0004907	4759	FBgn0033485	4852
1666	3L	12550485	12552467	1.075367927551	12551357	0.712764771779	FBgn0015904	3264	FBgn0004926	50673
1667	2R	16648612	16651652	1.074635505676	16649555	0.798851742464	FBgn0034592	470	FBgn0002736	13394
1668	4	1025690	1027596	1.074162006378	1026463	0.917798883775	FBgn0019650	16485	FBgn0039930	23146
1669	X	7003460	7005458	1.074019193649	7004346	0.834988975525	FBgn0047092	9260	FBgn0029933	61057
1670	3L	20617519	20622436	1.073602199554	20619318	0.874580944286	FBgn0052431	2265	FBgn0001320	9886
1671	2R	16699688	16701860	1.073599338531	16701125	0.804081552169	FBgn0034602	30	FBgn0034599	24583
1672	2R	7497349	7499541	1.073588132858	7498546	0.907564481099	FBgn0053145	313	FBgn0011704	2804
1673	X	2161656	2164989	1.073539733887	2164907	1.0369784832	FBgn0054052	13513	FBgn0023526	16005
1674	2R	16212676	16213859	1.073286056519	16213211	0.71487900189	FBgn0040726	502	FBgn0061362	54568
1675	2R	5060297	5062193	1.073253154755	5061167	0.863333761692	FBgn0033421	2400	FBgn0025286	37829
1676	2L	5887722	5889219	1.07293844223	5888603	0.733073979616	FBgn0031746	2583	FBgn0031740	86348
1677	X	9549923	9552392	1.072820663452	9551391	0.895713583628	FBgn0000233	11982	FBgn0000233	11982
1678	2L	8509661	8512538	1.072653770447	8510689	0.863027965321	FBgn0032050	1146	FBgn0032050	1146
1679	3L	17343008	17345765	1.072586536407	17344991	0.968785494566	FBgn0036715	203	FBgn0026197	21726
1680	2L	17804659	17806463	1.072490215302	17805509	0.709922045469	FBgn0032655	3024	FBgn0032646	308471
1681	3L	10742816	10747087	1.072487354279	10745884	0.953282753627	FBgn0036102	29255	FBgn0026160	85955
1682	4	728281	730225	1.072237014771	729445	0.921670615673	FBgn0005558	11506	FBgn0039930	320164
1683	2R	1976315	1978792	1.072153091431	1977002	0.819476254781	FBgn0010347	37070	FBgn0041145	145316
1684	3L	14075280	14076832	1.070791244507	14075971	0.748230401207	FBgn0036411	3638	FBgn0036406	57716
1685	3R	19120256	19122395	1.070770740509	19121110	1.104442000389	FBgn0039071	5199	FBgn0039067	37331
1686	2R	7250736	7253457	1.070610046387	7251881	0.914865938822	FBgn0033649	12051	FBgn0033652	54395
1687	2R	20673049	20674713	1.070531845093	20673823	0.843431711197	FBgn0054038	1711	FBgn0001325	60392
1688	3R	25686373	25688270	1.070410490036	25687406	0.985996947569	FBgn0039713	183	FBgn0039713	183
1689	2L	20769815	20771587	1.070319890976	20770723	0.855378329754	FBgn0032884	4519	FBgn0000986	48215
1690	3R	11458866	11461097	1.070083618164	11460148	1.006553471088	FBgn0038351	1543	FBgn0053207	31760
1691	3R	19083191	19085317	1.070080757141	19084424	0.927599766675	FBgn0039068	333	FBgn0039067	645
1692	3R	4751127	4754635	1.069971084595	4753600	1.003869617687	FBgn0003177	3378	FBgn0037644	17126
1693	2L	5776915	5778755	1.069228172302	5777660	0.830861508846	FBgn0051913	6371	FBgn0031739	24309
1694	3L	12427190	12429109	1.069200992584	12428221	0.850125577715	FBgn0000625	13747	FBgn0027936	50028
1695	2L	4882597	4884074	1.068849802017	4883321	0.860463321209	FBgn0031643	22	FBgn0031645	8794
1696	3R	682050	685743	1.068494796753	683729	0.91492023468	FBgn0003002	5194	FBgn0003002	5194
1697	2L	4949046	4950445	1.068423271179	4949841	0.877075642347	FBgn0031652	90	FBgn0015834	17937
1698	2L	16277346	16283630	1.068225860596	16281697	0.813935130835	FBgn0001994	1960	FBgn0001994	1960
1699	2L	4596272	4598473	1.067880630493	4597224	1.049555937449	FBgn0053196	5261	FBgn0000227	87235
1700	2R	4160764	4164361	1.067741632462	4162941	0.924174189568	FBgn0003892	1493	FBgn0003892	1493
1701	X	16625690	16628304	1.066967010498	16627717	0.805551865522	FBgn0030790	1626	FBgn0030790	1626
1702	3L	12704959	12707089	1.066762924194	12705893	0.874498816097	FBgn0016940	2662	FBgn0036306	22811
1703	3R	9738261	9739911	1.066244125366	9739080	0.85930454731	FBgn0000576	11499	FBgn0000576	11499
1704	X	18130593	18132578	1.066061496735	18131588	0.929352984709	FBgn0030911	5072	FBgn0004956	10174
1705	3L	10151609	10153344	1.065855026245	10152461	0.957189589739	FBgn0052057	7591	FBgn0015618	339864
1706	3R	13412003	13413315	1.065822601318	13412610	0.72689446281	FBgn0038523	7535	FBgn0025571	46465
1707	3R	19076799	19078629	1.065581321716	19077720	0.862924999661	FBgn0039066	454	FBgn0039066	454
1708	3L	6800307	6802804	1.065181732178	6801879	0.933526151321	FBgn0003995	37772	FBgn0035714	75019
1709	3L	3607747	3610683	1.065139770508	3609643	0.911518383026	FBgn0040694	5112	FBgn0053504	32288
1710	4	230196	232925	1.065110206604	230277	0.971286201477	FBgn0024811	229	FBgn0026777	98070
1711	3R	4159227	4161187	1.064994812012	4160062	1.043453661601	FBgn0040529	6701	FBgn0040529	6701
1712	2R	17378381	17380369	1.064232349396	17379445	0.993832856417	FBgn0034667	5004	FBgn0034657	151366
1713	2L	3009119	3011062	1.064174890518	3010352	0.742764064244	FBgn0031488	3149	FBgn0002989	17591
1714	X	3713623	3715777	1.064101219177	3714678	1.009188736186	FBgn0015565	1115	FBgn0019661	6754
1715	2L	4069231	4071390	1.064066886902	4070183	0.874125761144	FBgn0000547	38804	FBgn0000547	38804
1716	2L	19314706	19316661	1.063943862915	19315825	0.954592620625	FBgn0032769	19590	FBgn0024245	43328
1717	X	3585892	3592462	1.063301563263	3587790	1.048923492432	FBgn0029675	4608	FBgn0000542	93543
1718	2R	11417563	11420473	1.063064098358	11418901	0.98149484396	FBgn0053463	7611	FBgn0003425	13184
1719	X	17169259	17172052	1.060426235199	17170159	0.991458117962	FBgn0004854	21641	FBgn0000163	175283
1720	3L	15772796	15773715	1.06031036377	15773021	0.992929715377	FBgn0036531	656	FBgn0036537	27624
1721	3R	17682720	17687603	1.060222625732	17683380	0.96896575292	FBgn0015229	1396	FBgn0038925	169818
1722	3R	6378336	6380602	1.059283256531	6379263	0.816575467587	FBgn0051394	24385	FBgn0001235	85123
1723	3R	23956760	23958053	1.059135437012	23957247	0.657686233521	FBgn0039571	15299	FBgn0039559	193676
1724	2L	18300206	18303634	1.059024333954	18301623	0.896869715522	FBgn0032677	10790	FBgn0004413	137543
1725	2L	524816	527048	1.05886554718	526152	0.799684206645	FBgn0003963	2685	FBgn0003963	2685
1726	X	16934134	16935566	1.058730125427	16934769	0.800022697449	FBgn0030817	446	FBgn0054014	22952
1727	2R	4925069	4927217	1.058502197266	4925918	0.801826566458	FBgn0041087	239	FBgn0053774	13821
1728	X	17718318	17721893	1.058482170105	17719030	0.846662689658	FBgn0030881	1285	FBgn0030881	1285
1729	3R	26884133	26886381	1.057513237	26885361	0.948038905859	FBgn0002413	1570	FBgn0010808	5727
1730	3R	5626116	5627431	1.057385444641	5626844	0.654878109694	FBgn0037758	71	FBgn0065050	22638
1731	X	10169925	10172204	1.057349681854	10170759	0.982096910477	FBgn0010338	419	FBgn0030189	933
1732	3R	23730493	23732778	1.057147026062	23731558	0.898263812065	FBgn0039553	6611	FBgn0039557	15235
1733	3L	18065976	18067680	1.057067871094	18066876	0.989013640086	FBgn0036773	4513	FBgn0020300	37787
1734	3L	18250770	18258935	1.056777000427	18255000	0.922473514781	FBgn0036784	4637	FBgn0011706	108662
1735	2R	13745329	13748750	1.056485652924	13747640	0.984568744898	FBgn0000658	14	FBgn0000658	14
1736	X	4234115	4236639	1.056209564209	4234996	0.895292590646	FBgn0052773	1508	FBgn0029714	162208
1737	2L	12503528	12505543	1.055852174759	12504150	0.825093237559	FBgn0051858	6855	FBgn0040286	69485
1738	2L	7042900	7044858	1.055652618408	7044029	0.82080835104	FBgn0051630	1562	FBgn0051630	1562
1739	3L	2694128	2696717	1.055591106415	2695058	0.738411843777	FBgn0035367	21839	FBgn0035370	55470
1740	2R	15200238	15202746	1.055581569672	15201696	0.962959885597	FBgn0034467	1245	FBgn0015949	17013
1741	3L	3601490	3603424	1.054761886597	3602503	0.827358470244	FBgn0040694	2028	FBgn0053504	25148
1742	3L	18235919	18241041	1.054712772369	18237869	0.874047883352	FBgn0036783	20522	FBgn0011706	125793
1743	3R	10542225	10543903	1.054661273956	10543144	0.833212047815	FBgn0053967	6834	FBgn0051314	20087
1744	2L	16096541	16100181	1.054507255554	16099265	0.843658357859	FBgn0028520	8327	FBgn0028897	158787
1745	3R	5073909	5075835	1.054358482361	5074896	0.985914293925	FBgn0037664	1723	FBgn0037668	8504
1746	2L	18500083	18503475	1.054151058197	18502699	0.807935883017	FBgn0032684	4853	FBgn0032682	21283
1747	3L	11016585	11018415	1.053335189819	11017327	1.007056395213	FBgn0036115	7989	FBgn0036118	18259
1748	3L	20600560	20603099	1.052980422974	20602140	0.943249881268	FBgn0052431	19443	FBgn0001320	27064
1749	X	2130097	2131725	1.05235004425	2130826	0.779044806957	FBgn0023529	408	FBgn0023527	11828
1750	3R	24713365	24715982	1.051914215088	24714869	0.873085218317	FBgn0053203	146	FBgn0053553	1068
1751	3R	16375043	16378199	1.051766395569	16377254	0.889274805784	FBgn0016917	780	FBgn0043457	6398
1752	2R	15323976	15326260	1.051619052887	15325039	0.927001307992	FBgn0034475	5401	FBgn0011849	82645
1753	2R	16096719	16099402	1.051504135132	16098552	0.765442901187	FBgn0067694	98	FBgn0015907	3816
1754	3R	258760	260857	1.050010681152	260114	0.775209665298	FBgn0037250	383	FBgn0037250	383
1755	X	4896848	4899119	1.049883365631	4897701	0.968683859881	FBgn0003028	4167	FBgn0004368	113332
1756	X	13053030	13055949	1.049858093262	13053960	0.879392210642	FBgn0029133	7690	FBgn0029133	7690
1757	X	5542111	5544639	1.049684047699	5543594	0.899378150702	FBgn0029791	830	FBgn0029785	25915
1758	3R	10270121	10271562	1.049315452576	10270906	0.705704092979	FBgn0051330	12004	FBgn0038234	66684
1759	X	19092287	19095348	1.049097061157	19094000	1.073309063911	FBgn0031006	1163	FBgn0031008	8821
1760	3R	14886063	14887952	1.049019813538	14887006	0.857161241419	FBgn0038676	21733	FBgn0027784	30033
1761	3R	5071017	5072921	1.048861980438	5072005	0.858072505278	FBgn0037663	465	FBgn0000412	5629
1762	X	5441144	5443514	1.048246383667	5442246	1.031081795692	FBgn0029775	2736	FBgn0029783	68960
1763	3L	1346864	1348886	1.047395706177	1348087	0.760164541357	FBgn0003295	6065	FBgn0035213	22152
1764	2L	7360227	7363830	1.047308444977	7362554	0.875177832211	FBgn0031902	11656	FBgn0004009	55393
1765	2L	12507289	12508790	1.046710014343	12508107	0.879656910896	FBgn0051857	8993	FBgn0040286	73442
1766	3R	7948755	7950375	1.046646118164	7949489	0.875509486479	FBgn0037992	4430	FBgn0037992	4430
1767	3R	12368338	12369998	1.046504497528	12369174	0.808201402426	FBgn0051448	166	FBgn0027053	73351
1768	3L	19684558	19686542	1.04635477066	19685153	0.79964240392	FBgn0036904	1544	FBgn0029094	101002
1769	2L	14539465	14542197	1.0463514328	14540229	0.805646687746	FBgn0028881	8846	FBgn0005771	49367
1770	3R	2781905	2783903	1.046305656433	2782787	0.965260898366	FBgn0051488	669	FBgn0001077	92741
1771	3L	7343182	7345866	1.046269178391	7344840	0.927537292242	FBgn0082598	1094	FBgn0082598	1094
1772	2R	18584436	18588370	1.046216964722	18585196	0.759504139423	FBgn0034817	1432	FBgn0003062	2876
1773	X	20565843	20568719	1.045763015747	20567167	0.949205994606	FBgn0031130	10542	FBgn0003300	62050
1774	3R	14806459	14810005	1.04566192627	14807305	0.908200544469	FBgn0022338	182	FBgn0022338	182
1775	X	969104	970717	1.045652866364	969817	0.856752077738	FBgn0040397	30557	FBgn0026875	123637
1776	X	7646453	7649287	1.045511722565	7648155	0.865756904378	FBgn0052718	24644	FBgn0029959	67993
1777	3L	19855635	19857872	1.045330047607	19856582	0.940729533925	FBgn0020887	659	FBgn0020887	659
1778	2L	14576630	14581673	1.045192241669	14579685	0.98320906957	FBgn0028913	15959	FBgn0005771	88823
1779	2R	20749702	20753159	1.044479846954	20752228	0.907701380113	FBgn0050429	1901	FBgn0001325	18013
1780	4	794574	796752	1.044429779053	795494	0.81264442556	FBgn0039923	13734	FBgn0039930	254115
1781	4	279634	281189	1.044318914413	280466	0.709470240275	FBgn0053481	637	FBgn0026777	47881
1782	3R	3978057	3980520	1.044174194336	3979016	0.864973396063	FBgn0011959	12252	FBgn0037550	26961
1783	3R	11220891	11222523	1.043918132782	11221823	0.711619377136	FBgn0038337	10966	FBgn0046829	21332
1784	X	8526039	8528425	1.043347358704	8526854	0.640286952257	FBgn0030056	36	FBgn0004102	30968
1785	2R	4181987	4184824	1.043298721313	4183529	0.858424246311	FBgn0050354	5611	FBgn0050353	13510
1786	2L	2364556	2366727	1.043174743652	2365847	0.880572487326	FBgn0014010	485	FBgn0028485	512
1787	2R	18099961	18101893	1.042591094971	18100973	0.7397582829	FBgn0034738	423	FBgn0034743	12730
1788	3R	5429401	5431791	1.0424451828	5430600	0.884347719305	FBgn0037720	13567	FBgn0037719	13891
1789	2R	757734	759317	1.042390346527	758479	0.749664306641	FBgn0053554	80	FBgn0033015	42995
1790	3R	925811	928715	1.041963577271	927079	0.913489958819	FBgn0010313	14671	FBgn0010313	14671
1791	3L	18814540	18817130	1.041838645935	18816212	0.875788718462	FBgn0036816	4693	FBgn0036818	15386
1792	X	5842374	5844024	1.041820526123	5843239	0.955350142259	FBgn0027546	2794	FBgn0029840	91703
1793	X	9599115	9600717	1.041809082031	9600137	0.646791024642	FBgn0020378	1957	FBgn0000233	60728
1794	2L	7037309	7040058	1.04158782959	7038151	0.778623819351	FBgn0022201	153	FBgn0022201	153
1795	X	6722105	6724257	1.041489124298	6723352	0.976224005222	FBgn0064122	9608	FBgn0064122	9608
1796	4	328043	330044	1.040913581848	329177	0.985689948587	FBgn0026777	830	FBgn0026777	830
1797	X	212573	214872	1.04044342041	213522	0.862490683794	FBgn0004034	191	FBgn0000022	13331
1798	2L	14770758	14772608	1.039952278137	14771592	0.814459403356	FBgn0032549	720	FBgn0028535	231741
1799	X	13904127	13905517	1.038641929626	13904796	0.697166919708	FBgn0011974	218	FBgn0002873	176984
1800	2L	21038694	21041282	1.038309335709	21039923	0.937729597092	FBgn0010395	502	FBgn0023388	90022
1801	3R	16653142	16656668	1.038165092468	16654195	0.787619113922	FBgn0027493	2142	FBgn0038830	4244
1802	2R	16886264	16887874	1.038155078888	16887192	0.841008931398	FBgn0034626	4731	FBgn0000395	12669
1803	3R	12588235	12590723	1.037482738495	12588389	0.866667413712	FBgn0020556	10522	FBgn0020556	10522
1804	2R	3815397	3819263	1.037075996399	3818302	0.862809807062	FBgn0067713	8374	FBgn0010109	74162
1805	3R	3838309	3840150	1.03643989563	3839225	0.967631287045	FBgn0037539	305	FBgn0037550	112830
1806	2R	15240939	15242856	1.035453796387	15241806	0.912754803896	FBgn0065076	209	FBgn0065076	209
1807	X	13262649	13263444	1.034932613373	13263274	0.83484510275	FBgn0030486	16059	FBgn0030482	32444
1808	X	6539032	6540973	1.034815788269	6539855	0.991933196783	FBgn0029893	363	FBgn0029891	10821
1809	3L	15108732	15110042	1.034741401672	15109352	0.674624741077	FBgn0047178	68	FBgn0029114	91548
1810	3R	4817983	4819596	1.034436225891	4818616	0.820028585546	FBgn0022347	51	FBgn0022347	51
1811	3R	24242627	24244603	1.034366607666	24243965	0.798795139088	FBgn0039584	39	FBgn0039580	78475
1812	2L	2247404	2249807	1.033557891846	2248703	0.877558678389	FBgn0011832	2567	FBgn0031395	56331
1813	3R	12723684	12726065	1.033200263977	12725302	0.879665017128	FBgn0015350	19852	FBgn0082171	43265
1814	X	563691	565080	1.032801628113	564417	0.762378636528	FBgn0021764	20756	FBgn0025637	51524
1815	2R	4790024	4792087	1.032704353333	4791005	0.955271393061	FBgn0020621	5905	FBgn0033400	7437
1816	3L	713988	717172	1.032184362411	716231	0.816850990057	FBgn0035160	6421	FBgn0000575	16707
1817	3R	23069270	23071094	1.030678272247	23070203	0.830616182751	FBgn0042111	748	FBgn0005696	5388
1818	X	7603114	7604798	1.030355453491	7603918	0.7379934928	FBgn0029961	6300	FBgn0029959	23756
1819	2L	15449980	15451761	1.029525756836	15450964	0.807365804911	FBgn0028892	21673	FBgn0003448	23234
1820	4	199424	200474	1.029445648193	200364	0.867599439621	FBgn0039889	760	FBgn0052005	88524
1821	3R	15134825	15138433	1.029337644577	15135975	0.837109978994	FBgn0000463	15960	FBgn0000463	15960
1822	2L	19378649	19379865	1.02922129631	19379275	0.574425016131	FBgn0032772	2416	FBgn0024245	20122
1823	X	18697392	18701754	1.02915096283	18700408	0.862679560979	FBgn0040883	1031	FBgn0040883	1031
1824	2R	15326617	15328602	1.028478622437	15327821	0.852468574748	FBgn0034475	2619	FBgn0011849	85427
1825	X	22033044	22034879	1.028383255005	22034117	0.859996693475	FBgn0031201	18783	FBgn0031186	376132
1826	2R	12345155	12346327	1.028065681458	12345853	0.613732941945	FBgn0082172	458	FBgn0025832	24348
1827	2L	5488629	5490496	1.028032302856	5489550	0.848340733846	FBgn0005511	27909	FBgn0005511	27909
1828	2L	15397727	15399421	1.027454376221	15398320	0.864333597819	FBgn0028891	3836	FBgn0001981	68527
1829	3L	758687	760430	1.027016162872	759452	0.943943752962	FBgn0052481	5557	FBgn0000575	26514
1830	2R	12125359	12126514	1.026913642883	12125821	0.609561951955	FBgn0034145	3288	FBgn0003274	24864
1831	3L	14747974	14752318	1.026559352875	14749165	1.013663649559	FBgn0036449	2517	FBgn0036449	2517
1832	2R	9055238	9057771	1.026489257812	9056992	0.853597640991	FBgn0011896	4968	FBgn0014877	12997
1833	X	7393561	7395664	1.025392055511	7394392	1.032142102718	FBgn0052720	12267	FBgn0027553	179166
1834	3L	13639991	13642367	1.02530670166	13641052	0.975831704981	FBgn0036379	356	FBgn0036386	253204
1835	2L	18297712	18299687	1.024999141693	18298914	0.79405930837	FBgn0032677	8081	FBgn0004413	140252
1836	3R	18969808	18972455	1.024971008301	18971471	0.973584969838	FBgn0004644	3590	FBgn0051457	17765
1837	2L	18647403	18649277	1.024857521057	18648385	0.876441240311	FBgn0032693	528	FBgn0032693	528
1838	3R	918971	924172	1.024747848511	920441	0.866236060858	FBgn0010313	8033	FBgn0010313	8033
1839	2R	7725889	7727753	1.024125099182	7726932	0.778590232134	FBgn0020377	200	FBgn0020377	200
1840	4	1126446	1129508	1.023595809937	1127413	0.868290483952	FBgn0039928	16235	FBgn0011642	46247
1841	X	529720	531118	1.022988319397	530377	0.743675981249	FBgn0021764	13284	FBgn0025637	17484
1842	X	6927030	6929747	1.022987365723	6929190	0.806530769055	FBgn0029933	14099	FBgn0029933	14099
1843	X	7088721	7091766	1.022462844849	7090958	0.90466478467	FBgn0029940	21182	FBgn0025549	45582
1844	2L	19198740	19201881	1.022232055664	19199948	0.931475471048	FBgn0015380	13673	FBgn0032762	70593
1845	3L	1331998	1336746	1.021592140198	1335897	0.738347212474	FBgn0029514	1226	FBgn0035213	9962
1846	3L	9440496	9443797	1.021363258362	9441386	0.8837445203	FBgn0036003	5431	FBgn0052043	6362
1847	3R	13383809	13386713	1.020953178406	13384703	0.768205459301	FBgn0038520	383	FBgn0025571	18558
1848	X	17712030	17714200	1.020477294922	17713336	0.849222310384	FBgn0030879	4359	FBgn0030879	4359
1849	3L	16854885	16857102	1.019718170166	16856414	0.67797648112	FBgn0036673	8312	FBgn0025582	104166
1850	X	9000288	9002157	1.019698143005	9001192	0.754817903042	FBgn0004828	717	FBgn0004828	717
1851	X	10428001	10430220	1.019496917725	10428996	0.820774197578	FBgn0030216	1245	FBgn0052680	90041
1852	2R	14366453	14368665	1.019371509552	14367763	0.798604249954	FBgn0034403	152	FBgn0010651	49173
1853	2R	2884755	2886733	1.019019126892	2885455	0.867853557362	FBgn0033159	8227	FBgn0033159	8227
1854	3R	5579208	5582690	1.018852233887	5580628	0.841363143921	FBgn0037741	325	FBgn0037752	23190
1855	2R	17152846	17155127	1.018802642822	17153884	1.061520695686	FBgn0034644	124	FBgn0050284	5697
1856	3R	3580093	3581910	1.018780231476	3581030	0.851167649031	FBgn0037514	2863	FBgn0003885	224653
1857	3R	23549345	23551216	1.018735408783	23550089	0.7933801651	FBgn0005659	12173	FBgn0003330	42343
1858	2L	20625716	20626919	1.017350196838	20626288	0.794775792531	FBgn0051680	1451	FBgn0000986	96220
1859	3L	17968521	17971923	1.017035245895	17971025	0.826150417328	FBgn0052192	34551	FBgn0020300	133638
1860	X	8885891	8888355	1.016481399536	8887253	0.822003392612	FBgn0030075	3901	FBgn0030086	47296
1861	3R	4109334	4111645	1.01639175415	4110289	0.84607146768	FBgn0037562	3372	FBgn0037561	14685
1862	3L	20855503	20857819	1.015801906586	20856414	0.90585488081	FBgn0037035	5253	FBgn0003415	104851
1863	2L	10849661	10851168	1.01550579071	10850382	0.803799713359	FBgn0004363	486	FBgn0024227	7700
1864	2L	19224609	19226637	1.015308380127	19225686	0.77890458703	FBgn0051797	32376	FBgn0032762	96331
1865	X	13381350	13383066	1.014309883118	13382411	0.595781862736	FBgn0030494	4831	FBgn0030507	119549
1866	X	5510563	5511909	1.013790130615	5511155	0.821948707104	FBgn0029783	51	FBgn0029783	51
1867	2L	8156027	8157452	1.013272762299	8156658	0.651351481676	FBgn0051900	169	FBgn0031992	5667
1868	3R	3930570	3933204	1.013039112091	3931191	0.87566280365	FBgn0004210	134	FBgn0037550	20864
1869	X	15488388	15489571	1.01297044754	15489296	0.497618528513	FBgn0030664	7226	FBgn0003463	28819
1870	3L	8107461	8109205	1.012920379639	8108265	0.903226673603	FBgn0035842	2895	FBgn0042112	9205
1871	2L	12888989	12891441	1.012609958649	12889610	0.620958417654	FBgn0040508	22920	FBgn0028965	131697
1872	X	13913379	13914970	1.012036323547	13914169	0.806077514376	FBgn0011974	9591	FBgn0002873	167611
1873	3R	5455559	5457366	1.011723518372	5456446	0.996993990505	FBgn0005585	161	FBgn0005585	161
1874	2R	209624	210873	1.010453224182	210316	0.799541583428	FBgn0050505	192328	FBgn0033015	591158
1875	3R	18036699	18037998	1.010446548462	18037327	0.635009139776	FBgn0038934	219	FBgn0053335	46587
1876	3R	2224506	2226324	1.010015487671	2225356	0.698230001662	FBgn0037443	6257	FBgn0037443	6257
1877	2R	6734098	6736463	1.009901046753	6735317	0.753112400279	FBgn0037084	131	FBgn0033590	17273
1878	2R	3100729	3103223	1.009806632996	3102077	0.893455785864	FBgn0004243	145	FBgn0004243	145
1879	3L	20727373	20730770	1.009736061096	20729143	0.953115910292	FBgn0027364	2534	FBgn0016696	23765
1880	3R	19103945	19105871	1.008761882782	19104945	0.845973223448	FBgn0004882	1626	FBgn0039067	21166
1881	3R	28515	30765	1.008328437805	29848	0.922644194435	FBgn0037215	6819	FBgn0037220	28229
1882	X	22187814	22190011	1.008223056793	22189269	0.734934151173	FBgn0000719	130686	FBgn0031186	531284
1883	2L	21089369	21090804	1.008207798004	21090216	0.768967024485	FBgn0032916	116	FBgn0023388	39729
1884	2L	13510730	13513542	1.007834911346	13511995	0.842944033006	FBgn0053640	15846	FBgn0032518	116880
1885	2R	20743976	20745604	1.006895065308	20744873	0.836532845217	FBgn0050429	9256	FBgn0001325	10658
1886	2R	9439426	9442397	1.006689071655	9441455	0.787176749286	FBgn0013733	16562	FBgn0033886	34856
1887	2L	11356087	11359197	1.006660699844	11356965	0.867622908424	FBgn0000287	8340	FBgn0004579	88638
1888	4	131010	132676	1.006090164185	131780	0.865852832794	FBgn0011747	18222	FBgn0052005	19940
1889	3R	24888480	24891289	1.00604724884	24889441	0.775759160519	FBgn0039632	560	FBgn0039633	33268
1890	3L	20501045	20503409	1.005766868591	20502764	0.744389027357	FBgn0037012	28509	FBgn0037009	47914
1891	X	3633949	3635387	1.005702972412	3634981	0.969003634019	FBgn0029676	293	FBgn0000542	46352
1892	X	1396585	1397801	1.005578517914	1396798	0.728204693113	FBgn0025390	17530	FBgn0003517	56564
1893	3R	26199381	26201287	1.004413604736	26200780	0.923213566051	FBgn0015221	12774	FBgn0039764	48774
1894	2R	13836865	13839110	1.003784179688	13837822	0.854938591228	FBgn0040737	11137	FBgn0034326	23501
1895	X	18724890	18727950	1.003325462341	18725930	0.736108443316	FBgn0030974	1640	FBgn0030974	1640
1896	3R	15661894	15663567	1.002807617188	15662850	0.750660054824	FBgn0014135	311	FBgn0038741	40289
1897	2R	8207706	8209371	1.002780914307	8208485	0.905759250416	FBgn0033769	110	FBgn0011604	55960
1898	2L	21728190	21730305	1.002035140991	21729048	0.966560006142	FBgn0032960	16006	FBgn0032960	16006
1899	2L	3578855	3582196	1.001838207245	3581004	0.800573545344	FBgn0004892	238	FBgn0002985	25744
1900	2L	20132804	20134589	1.000841140747	20133650	0.887020498514	FBgn0032853	2820	FBgn0032849	39656
1901	X	14046509	14047837	1.000641822815	14047112	0.716359257698	FBgn0040153	1720	FBgn0002873	34668
1902	2L	4123157	4124859	1.000464439392	4123979	0.803869303535	FBgn0014033	2258	FBgn0000547	92600
1903	3L	103785	105077	1.000460147858	104450	0.735396721784	FBgn0020386	8534	FBgn0035105	63504
1904	3R	21682724	21683777	1.000062942505	21683220	0.54450746945	FBgn0039379	5844	FBgn0002735	142360
1905	3R	8463574	8464826	0.999731063843	8464108	0.652227699757	FBgn0038069	95	FBgn0038071	9674
1906	2L	14497362	14499153	0.99968957901	14498211	0.789141877492	FBgn0028882	2333	FBgn0005771	7349
1907	3L	17428093	17430504	0.998887062073	17429142	0.83612464456	FBgn0036726	2066	FBgn0036726	2066
1908	3R	626090	630296	0.99867606163	628586	0.939947287242	FBgn0037278	1141	FBgn0037278	1141
1909	3L	13722487	13725204	0.998630523682	13724084	0.858180019591	FBgn0036379	83388	FBgn0036386	170172
1910	2L	4220714	4222839	0.998247146606	4221623	0.727872371674	FBgn0001075	3771	FBgn0031590	5474
1911	3L	19175274	19177247	0.998220205307	19176493	0.853963152568	FBgn0053647	25126	FBgn0016797	40608
1912	2L	11393754	11395388	0.99791765213	11394352	0.723046451807	FBgn0000287	29047	FBgn0004579	51251
1913	2R	6417945	6419481	0.997864723206	6418674	0.65209826827	FBgn0033572	894	FBgn0033571	3709
1914	2L	17558679	17562705	0.997599601746	17561933	0.975135662976	FBgn0067341	422	FBgn0032646	64895
1915	X	16066155	16068992	0.997537612915	16067043	0.964125506083	FBgn0000459	16372	FBgn0000459	16372
1916	X	5340645	5342683	0.997438907623	5341742	0.715507703669	FBgn0029769	456	FBgn0029771	20756
1917	X	2945997	2947627	0.997349262238	2946716	0.886420647303	FBgn0028369	9518	FBgn0004647	44312
1918	3R	9292265	9294496	0.997135162354	9293756	0.631229639053	FBgn0040554	1928	FBgn0000046	42049
1919	2L	4022968	4025911	0.997114181519	4024324	0.861462370555	FBgn0000547	7055	FBgn0000547	7055
1920	3R	10108483	10111799	0.997086048126	10110252	0.920463681221	FBgn0003862	2371	FBgn0003862	2371
1921	2R	9820808	9823542	0.997071266174	9822141	0.783007651567	FBgn0033921	4925	FBgn0033922	18548
1922	3L	14588956	14591233	0.997055053711	14589605	0.756285484021	FBgn0036433	1536	FBgn0028418	63582
1923	X	17146566	17149639	0.997006893158	17147616	0.780555784702	FBgn0004854	902	FBgn0000163	152740
1924	3R	5499827	5501870	0.996875762939	5500699	0.907183142269	FBgn0037727	546	FBgn0037728	2954
1925	X	21859572	21862312	0.996670722961	21860565	0.773168816286	FBgn0052499	24457	FBgn0031186	202580
1926	3L	6027926	6030093	0.996286392212	6029258	0.914582420798	FBgn0028980	133	FBgn0035675	20248
1927	3R	686003	695062	0.99625658989	689957	0.925117784076	FBgn0003002	11422	FBgn0003002	11422
1928	3R	18845822	18847506	0.996020317078	18846723	0.769574244817	FBgn0039039	5712	FBgn0051457	106983
1929	2L	21083686	21085350	0.995827198029	21084507	0.897159457207	FBgn0032915	5478	FBgn0023388	45438
1930	2L	5304680	5306220	0.99552822113	5305546	0.718867659569	FBgn0016076	5899	FBgn0015031	21695
1931	3L	1308070	1310134	0.995463371277	1309266	0.876327395439	FBgn0035208	2932	FBgn0011361	4072
1932	3R	21864822	21868532	0.995093345642	21865657	0.808629989624	FBgn0000591	389	FBgn0000591	389
1933	2L	14518149	14520574	0.9946808815	14519283	0.952846229076	FBgn0011864	592	FBgn0005771	28421
1934	2L	18865402	18867304	0.994586467743	18866222	0.843006372452	FBgn0003896	10963	FBgn0032717	30626
1935	3L	15705316	15708535	0.994542121887	15706401	0.930985422695	FBgn0010105	12719	FBgn0010105	12719
1936	2R	11733691	11735946	0.994263887405	11734198	0.608057498932	FBgn0050238	110	FBgn0034088	23033
1937	3R	17366536	17368343	0.993378639221	17367469	0.916408793132	FBgn0038891	9580	FBgn0013984	38782
1938	X	14730074	14732716	0.993200778961	14731756	0.766366622027	FBgn0030592	931	FBgn0052590	58784
1939	X	3872430	3874630	0.992317676544	3873356	0.651607550108	FBgn0053220	42203	FBgn0000221	76225
1940	2R	14078351	14080422	0.992154121399	14079408	0.881790765127	FBgn0050115	2910	FBgn0050119	24960
1941	2L	19543430	19545129	0.99201965332	19544361	0.787479135725	FBgn0041180	1361	FBgn0046825	21086
1942	3L	20712042	20713590	0.991968154907	20712897	0.704228429233	FBgn0037020	261	FBgn0016696	7519
1943	3L	15998814	16000911	0.991333007812	15999993	0.948747336864	FBgn0036560	753	FBgn0044028	11254
1944	3L	15788980	15790823	0.991313934326	15789772	0.783002152162	FBgn0036534	1906	FBgn0036537	10873
1945	3R	25874508	25876407	0.990745067596	25875553	0.967240683238	FBgn0039742	300	FBgn0039742	300
1946	3L	1317308	1319589	0.990685462952	1318485	0.74032831192	FBgn0010786	76	FBgn0011361	5147
1947	2R	10334832	10336845	0.989921092987	10335710	0.96016777263	FBgn0033969	860	FBgn0050478	49867
1948	3L	10013382	10015165	0.989652872086	10013919	0.692483901978	FBgn0036066	49157	FBgn0015618	201322
1949	3R	9470017	9472277	0.989585876465	9471489	0.876053249135	FBgn0003498	537	FBgn0003498	537
1950	3L	21409854	21412257	0.989382743835	21411496	0.793597417719	FBgn0014143	1099	FBgn0014143	1099
1951	2L	22079379	22080954	0.989336967468	22080170	0.808877832749	FBgn0051703	11646	FBgn0032979	76584
1952	2L	6388508	6390589	0.98846244812	6389395	0.717848420143	FBgn0031809	6079	FBgn0043854	16980
1953	2L	16741537	16743456	0.988072633743	16742444	0.893805100368	FBgn0032600	3111	FBgn0032600	3111
1954	2L	21001899	21003417	0.987372875214	21002711	0.714992016554	FBgn0010395	37714	FBgn0032906	88974
1955	2L	596811	598922	0.987359046936	597859	0.96183848381	FBgn0010323	3172	FBgn0031267	23627
1956	3L	2850645	2852915	0.987242698669	2851820	0.87441983819	FBgn0035378	3422	FBgn0035370	101292
1957	X	4412686	4416132	0.987239837646	4415138	0.930714102352	FBgn0029717	1980	FBgn0029715	15556
1958	2R	8703651	8707452	0.987010002136	8706442	0.885876879973	FBgn0028991	461	FBgn0028991	461
1959	3L	3400718	3404869	0.986979961395	3401621	0.965286647572	FBgn0014388	6846	FBgn0027616	43923
1960	3L	6041200	6043154	0.986758708954	6042082	0.76784992218	FBgn0035672	1334	FBgn0035675	7424
1961	3L	16399875	16401847	0.986707210541	16400515	0.640064443861	FBgn0053158	15462	FBgn0014163	23417
1962	3L	667882	670001	0.986577987671	668772	0.813156286875	FBgn0035153	305	FBgn0035156	7675
1963	X	19680193	19684254	0.986398220062	19681289	0.887654431661	FBgn0031079	4699	FBgn0031079	4699
1964	2R	6808911	6810128	0.98618221283	6809572	0.549794527201	FBgn0015582	494	FBgn0040763	732
1965	3R	6564722	6566403	0.985640764236	6565670	0.595597714186	FBgn0037828	3991	FBgn0051390	20985
1966	2L	6847366	6849207	0.98551940918	6848346	0.855790250442	FBgn0017551	3978	FBgn0042092	59471
1967	3R	4644331	4647059	0.985371589661	4645533	0.848997901468	FBgn0037636	853	FBgn0037636	853
1968	3L	16325868	16327510	0.98476934433	16326557	0.625267842237	FBgn0036617	1305	FBgn0052357	11381
1969	3R	4023681	4027370	0.984239578247	4026030	0.904947727919	FBgn0053779	4514	FBgn0037554	33199
1970	X	10658602	10659780	0.98406791687	10659140	0.547966171713	FBgn0030235	8860	FBgn0030235	8860
1971	3L	708673	712555	0.983887672424	709812	0.961619264939	FBgn0035160	12840	FBgn0000575	23126
1972	3L	13026920	13029342	0.983864307404	13027625	0.936279678345	FBgn0036342	6654	FBgn0036342	6654
1973	X	19584123	19585455	0.983801841736	19584823	0.642156855265	FBgn0031069	86	FBgn0031066	6548
1974	X	11821853	11823689	0.983769416809	11822925	0.929116613725	FBgn0003865	75	FBgn0003865	75
1975	3R	10200012	10201285	0.983733654022	10200635	0.708821773529	FBgn0024321	1962	FBgn0038224	47889
1976	3R	9852646	9855544	0.983643531799	9854595	0.789770036936	FBgn0038194	357	FBgn0038196	7292
1977	2R	5208166	5210214	0.983369827271	5209224	0.795711100101	FBgn0023143	4083	FBgn0023143	4083
1978	X	537410	539116	0.983276367188	538169	0.644815981388	FBgn0021764	5492	FBgn0025637	25276
1979	2L	2814004	2816260	0.983131885529	2815125	0.863031387329	FBgn0031463	361	FBgn0031459	44988
1980	X	7811783	7815673	0.982700824738	7814932	0.770297348499	FBgn0003656	1666	FBgn0004404	34792
1981	2L	8126502	8129871	0.982183933258	8127337	0.667541921139	FBgn0031988	313	FBgn0051607	21613
1982	2R	9995598	9998118	0.982180595398	9996760	0.881036818027	FBgn0001332	694	FBgn0013725	49562
1983	2R	3852696	3855477	0.981516838074	3854568	0.898127943277	FBgn0033282	4784	FBgn0010109	110428
1984	3R	19612233	19614720	0.981117963791	19613379	0.861443828134	FBgn0015513	5871	FBgn0015513	5871
1985	3L	13189306	13190871	0.981084823608	13189953	0.731945037842	FBgn0052127	1897	FBgn0010452	101733
1986	X	19943776	19945510	0.980515003204	19944572	0.875715760624	FBgn0040784	159	FBgn0031093	59090
1987	2L	11854712	11857169	0.980474472046	11856377	0.838955538613	FBgn0032383	2973	FBgn0000588	26975
1988	X	2444302	2446449	0.980424404144	2445400	0.766736328602	FBgn0001404	743	FBgn0011606	14808
1989	3R	13981876	13983768	0.979740142822	13982888	1.002077192068	FBgn0038568	1604	FBgn0022943	7497
1990	3R	5169439	5170979	0.979503154755	5170212	0.734961257261	FBgn0053936	2620	FBgn0053936	2620
1991	3L	9012076	9014053	0.979183673859	9013224	0.885219630073	FBgn0028789	2100	FBgn0028789	2100
1992	3R	21842192	21844286	0.978820800781	21843624	0.784362157186	FBgn0002592	432	FBgn0002592	432
1993	3L	4172310	4173893	0.978790283203	4173206	0.840428978205	FBgn0003710	1144	FBgn0004574	50473
1994	3R	9472504	9475954	0.978713035583	9473620	0.761786550283	FBgn0015778	933	FBgn0003498	1594
1995	3L	18379427	18381789	0.978364944458	18380309	0.752964496613	FBgn0011706	16647	FBgn0011706	16647
1996	2L	19357322	19360289	0.978167057037	19358545	0.937344354742	FBgn0024245	608	FBgn0024245	608
1997	2R	8953515	8955854	0.978021621704	8955122	0.799073338509	FBgn0033837	170	FBgn0050509	1349
1998	3L	4266039	4267977	0.97759103775	4267226	0.856683057897	FBgn0035526	161	FBgn0035526	161
1999	2L	7505321	7508686	0.977298736572	7506400	0.828268110752	FBgn0011283	9040	FBgn0053529	38023
[truncated: 9,324 more rows]
