# Supplementary material for: Developmental roles of 21 Drosophila transcription factors are determined by quantitative differences in binding to an overlapping set of thousands of genomic regions
Source: Genome Biol. 2009 Jul 23;10(7):R80. doi: 10.1186/gb-2009-10-7-r80 (PMC2728534; doi:10.1186/gb-2009-10-7-r80)
Supplement: Additional data file 7 — Genomic coordinates of regions bound by each factor for the 25% FDR data set, locations and scores of peak windows, and the closest gene and closest transcribed gene for each peak. [file gb-2009-10-7-r80-S7.zip › Additional Data File 4 25% FDR bound regions/kr_2_113005-sym-25_table.txt]

Interval	Chr	Bound_Region_Start	Bound_Region_Stop	Bound_Region_Score	Peak_start	Peak_score	Closest_gene	Closest_gene_dist	Closest_transcribed_gene	Closest_transcribed_gene_dist
1	2R	9070621	9088126	3.953105926514	9078224	3.691470510819	FBgn0033856	3772	FBgn0033856	3772
2	3R	4519475	4529523	3.714476585388	4526649	3.663458207074	FBgn0037612	55	FBgn0001180	3109
3	3L	18312262	18330616	3.568643569946	18326815	3.482456151177	FBgn0011706	36847	FBgn0011706	36847
4	2R	5482714	5501575	3.548295021057	5489249	3.134807467461	FBgn0000606	1805	FBgn0000606	1805
5	3L	20626057	20636342	3.531598567963	20630742	3.256516396999	FBgn0001320	1538	FBgn0001320	1538
6	3L	14133765	14144389	3.525940895081	14138646	3.280583977699	FBgn0000411	5233	FBgn0000411	5233
7	X	20533006	20537689	3.517673492432	20535250	3.330611260732	FBgn0031129	11386	FBgn0003300	30133
8	X	20542436	20552034	3.505723953247	20545273	3.248071530286	FBgn0031129	1363	FBgn0003300	40156
9	3L	8633969	8647877	3.487557888031	8644997	3.292184284755	FBgn0001168	4709	FBgn0001168	4709
10	2L	3832405	3837646	3.473486423492	3833957	3.225538590375	FBgn0004567	2885	FBgn0004567	2885
11	2L	12078793	12083718	3.466904640198	12081279	3.43947905302	FBgn0032406	4456	FBgn0003145	4513
12	2R	3755377	3763961	3.440069198608	3760008	3.330316655776	FBgn0033277	6061	FBgn0010109	15868
13	2L	3605471	3616814	3.422790527344	3611183	3.348592505736	FBgn0002985	4435	FBgn0002985	4435
14	X	2283326	2300423	3.401066303253	2285349	3.132300108671	FBgn0001150	230	FBgn0001150	230
15	3L	18995717	19003181	3.387984275818	19001537	3.086454808712	FBgn0002945	9053	FBgn0002945	9053
16	3L	14416072	14421610	3.331212520599	14417965	3.071929961443	FBgn0036424	35374	FBgn0036424	35374
17	2R	18711300	18716981	3.298660039902	18714809	3.187488675117	FBgn0034834	4330	FBgn0003062	132489
18	2L	21861220	21865177	3.261869430542	21864749	3.088025987148	FBgn0032965	21105	FBgn0003866	48561
19	3R	9117939	9121347	3.258050918579	9119463	2.809932410717	FBgn0038134	543	FBgn0038134	543
20	3L	20998981	21002856	3.246907711029	21000760	3.088403533487	FBgn0053285	22083	FBgn0037044	39024
21	3R	26670034	26679276	3.234779834747	26675606	3.263293995577	FBgn0003720	2431	FBgn0003720	2431
22	2L	14433892	14438291	3.225135326385	14436075	3.139655225417	FBgn0028871	10944	FBgn0005771	54787
23	3R	670001	682471	3.218143463135	674797	3.06870693319	FBgn0003002	3738	FBgn0003002	3738
24	3L	13054008	13060335	3.171423435211	13055683	2.908502971425	FBgn0036345	5553	FBgn0010452	32537
25	3R	4799993	4805981	3.165504932404	4801958	3.009602427483	FBgn0037646	4685	FBgn0022347	16709
26	3R	11850796	11856468	3.131336688995	11854649	3.013885554145	FBgn0003117	2830	FBgn0038396	20744
27	2R	19151074	19156084	3.128804683685	19153699	2.745192368825	FBgn0034886	11477	FBgn0016762	47899
28	2R	15586754	15588967	3.127039909363	15587384	2.910163570853	FBgn0004364	38990	FBgn0004364	38990
29	X	8497419	8500970	3.100526809692	8499913	3.066364568823	FBgn0004102	4027	FBgn0004102	4027
30	3L	5593767	5601427	3.099770069122	5595525	2.665026496438	FBgn0035625	9405	FBgn0035625	9405
31	3L	15673564	15681425	3.086194515228	15677393	2.773243763868	FBgn0041160	12285	FBgn0041160	12285
32	3L	22332597	22339501	3.06421661377	22336620	2.90433037281	FBgn0004449	5108	FBgn0004449	5108
33	2L	11444881	11460688	3.053079605103	11453018	2.764207783867	FBgn0004579	7415	FBgn0004579	7415
34	2L	13223629	13232577	3.040787220001	13227463	2.678492125343	FBgn0032490	390	FBgn0032491	2254
35	2L	4278652	4288494	3.027651071548	4282908	2.878891080618	FBgn0010473	243	FBgn0003941	55266
36	3L	14113024	14122823	3.013697147369	14119100	2.834519133848	FBgn0042630	22517	FBgn0000411	24779
37	3R	20573967	20576536	3.010568618774	20575176	2.755706674912	FBgn0003719	280	FBgn0003719	280
38	2R	14784740	14793312	3.008358955383	14787872	2.841217327118	FBgn0003254	2717	FBgn0003254	2717
39	X	9932114	9939549	2.991931438446	9933323	2.486747360229	FBgn0030179	1569	FBgn0030179	1569
40	X	11166207	11169950	2.988471508026	11168265	2.789641082287	FBgn0003411	701	FBgn0003411	701
41	3R	8470131	8476629	2.979720115662	8471860	2.698736890157	FBgn0038071	1922	FBgn0038071	1922
42	2R	8703651	8713704	2.977113246918	8712331	2.983315944672	FBgn0053182	1852	FBgn0028991	6350
43	2R	2082478	2091627	2.960109949112	2085269	2.803069815916	FBgn0033076	27522	FBgn0041145	37049
44	3L	4674639	4680421	2.960062026978	4677535	2.81671927957	FBgn0042199	991	FBgn0042199	991
45	X	18133231	18139419	2.955322265625	18138067	2.636671990156	FBgn0004956	3695	FBgn0004956	3695
46	X	16053534	16056756	2.94785118103	16055420	2.685463726521	FBgn0000459	4749	FBgn0000459	4749
47	2R	10495693	10498697	2.941156864166	10497353	2.640003055334	FBgn0033988	1195	FBgn0033988	1195
48	X	2252585	2256047	2.938249588013	2255734	2.706525185529	FBgn0040385	11321	FBgn0001150	29385
49	3R	2709567	2715732	2.921586036682	2711206	2.893096029758	FBgn0001077	21160	FBgn0001077	21160
50	X	2264353	2266290	2.91398525238	2264747	2.677590370178	FBgn0040385	2308	FBgn0001150	20372
51	3L	6793524	6798342	2.895041465759	6795482	2.77053305682	FBgn0003995	31375	FBgn0035714	68622
52	3R	2773624	2776392	2.886379241943	2774891	2.649948064019	FBgn0051488	8565	FBgn0001077	84845
53	2L	8844079	8850680	2.884765625	8846409	2.488450676203	FBgn0052986	16398	FBgn0029123	20784
54	2L	2446883	2463324	2.880189180374	2456587	2.753997410045	FBgn0012017	3457	FBgn0015816	36079
55	2R	13818038	13825916	2.878731250763	13821084	2.516785085201	FBgn0034327	2244	FBgn0034326	6763
56	2L	20754414	20759304	2.876389503479	20756491	2.879228889942	FBgn0000251	1837	FBgn0000986	33983
57	3L	15187649	15190688	2.869583129883	15188874	2.75059145689	FBgn0029114	12026	FBgn0029114	12026
58	3L	15224606	15229640	2.868912696838	15227734	2.590951134177	FBgn0029114	26834	FBgn0029114	26834
59	3L	10828680	10838154	2.866725921631	10834905	2.715979043175	FBgn0026160	3066	FBgn0026160	3066
60	X	1864843	1869939	2.865469932556	1865962	2.306770420074	FBgn0023545	463	FBgn0003964	31477
61	2R	6711948	6719314	2.853047370911	6715054	2.286036154803	FBgn0033582	20066	FBgn0033590	37536
62	3L	18256771	18263915	2.848440170288	18262099	2.661728971145	FBgn0036784	2462	FBgn0011706	101563
63	3L	15987264	15991881	2.839931488037	15990668	2.432176887989	FBgn0044028	1929	FBgn0044028	1929
64	2L	2574321	2580248	2.829991340637	2577307	2.5778208673	FBgn0031434	301	FBgn0031434	301
65	3L	4387804	4393935	2.825580120087	4391794	2.726226442	FBgn0035542	2050	FBgn0035541	3225
66	2L	7008785	7012753	2.811861515045	7010590	2.430454562692	FBgn0031880	2906	FBgn0051908	16705
67	3R	2687108	2697389	2.80573797226	2693854	2.708594434402	FBgn0001077	3808	FBgn0001077	3808
68	2L	5787797	5791825	2.801860809326	5789405	2.567581429201	FBgn0051913	5374	FBgn0031739	12564
69	2L	3078248	3084705	2.80145072937	3079936	2.61365851234	FBgn0027571	23321	FBgn0003934	31235
70	3R	15755659	15758428	2.801260948181	15757132	2.494374725554	FBgn0038753	2815	FBgn0021776	3710
71	3R	24410591	24415881	2.792746543884	24412050	2.493219017982	FBgn0000659	1245	FBgn0000659	1245
72	3R	1151877	1159011	2.787600517273	1157732	2.502065854914	FBgn0013576	3894	FBgn0037310	31865
73	3L	16974269	16978448	2.770951271057	16976294	2.418189946343	FBgn0036685	5145	FBgn0025582	224046
74	2L	15314568	15323858	2.75557756424	15320667	2.507008328157	FBgn0041103	4832	FBgn0001981	9126
75	3R	11811105	11816611	2.755383491516	11815074	2.495887980742	FBgn0003507	3151	FBgn0003507	3151
76	2L	17734773	17745995	2.753724575043	17739690	2.449744820595	FBgn0015609	4240	FBgn0032646	242652
77	3L	14936369	14945511	2.742464065552	14938524	2.713978150312	FBgn0000216	596	FBgn0000216	596
78	X	19053957	19057482	2.74095249176	19054875	2.288626730442	FBgn0031001	314	FBgn0031001	314
79	3R	15285886	15292049	2.739164352417	15289040	2.121754421907	FBgn0024242	215	FBgn0000463	137105
80	2L	9144208	9148014	2.738295555115	9146469	2.424723121855	FBgn0051887	16626	FBgn0051887	16626
81	2R	18193531	18200744	2.732427120209	18198255	2.463030964136	FBgn0020257	1700	FBgn0020257	1700
82	3R	12663023	12667967	2.728731632233	12665669	2.70939090848	FBgn0000014	9900	FBgn0020546	10057
83	3R	16115133	16119842	2.713905334473	16118500	2.463314503431	FBgn0028386	488	FBgn0028386	488
84	3R	27526540	27532169	2.702826023102	27530933	2.459723388447	FBgn0054046	3921	FBgn0039867	31731
85	3R	13649784	13653706	2.694063663483	13652086	2.460715546327	FBgn0051246	14820	FBgn0051246	14820
86	2L	8840362	8843793	2.684899330139	8842029	2.529978195826	FBgn0029123	16404	FBgn0029123	16404
87	3R	4028417	4032712	2.669341564178	4031122	2.530760316288	FBgn0053779	578	FBgn0037554	28107
88	2L	14586603	14592027	2.663940429688	14588870	2.210246115923	FBgn0028912	9989	FBgn0005771	98008
89	3R	15820066	15824239	2.657227516174	15821424	2.627179538502	FBgn0038755	12820	FBgn0038768	36118
90	3R	15154595	15173401	2.65472650528	15168041	2.361499590032	FBgn0000463	16106	FBgn0000463	16106
91	3L	4533685	4537718	2.654663085938	4535415	2.101040124893	FBgn0053777	668	FBgn0015805	72149
92	3L	11215391	11220422	2.654149055481	11217491	2.281449317932	FBgn0036150	7606	FBgn0041094	8765
93	3R	934003	942766	2.648544788361	935658	2.349716842175	FBgn0037293	18152	FBgn0010313	23250
94	3R	13903852	13908033	2.647415161133	13906594	2.457436084747	FBgn0038566	249	FBgn0038566	249
95	3R	16367218	16370879	2.646276950836	16368949	2.512312233448	FBgn0053192	8222	FBgn0043457	14703
96	3L	2420298	2425021	2.644072771072	2421790	2.548304051161	FBgn0052306	24260	FBgn0053231	26898
97	3R	2576389	2582490	2.642336845398	2580347	2.483465306899	FBgn0026564	334	FBgn0026564	334
98	2L	4819904	4825366	2.641348838806	4823652	2.399192052729	FBgn0031632	1876	FBgn0031632	1876
99	2L	1417759	1424259	2.640998840332	1421848	2.468007508446	FBgn0002543	1399	FBgn0002543	1399
100	3R	2681601	2686785	2.629273414612	2683445	2.514558231129	FBgn0001077	6601	FBgn0001077	6601
101	3R	14811138	14821581	2.628469467163	14817128	2.29609262242	FBgn0026239	7381	FBgn0026239	7381
102	2R	11411147	11416420	2.62762260437	11413179	2.254226446152	FBgn0053463	1889	FBgn0003425	7462
103	3L	6757461	6762509	2.621529579163	6758544	2.248267441988	FBgn0003995	5563	FBgn0035714	31684
104	2R	13813672	13817372	2.620365619659	13814854	2.535349369049	FBgn0034326	533	FBgn0034326	533
105	3L	2861468	2869311	2.61937046051	2865935	2.458785505856	FBgn0035379	9761	FBgn0035370	115407
106	2L	14481179	14491831	2.616232872009	14489353	2.345364093781	FBgn0005771	1509	FBgn0005771	1509
107	2L	14439008	14452183	2.612552165985	14445736	2.47532004118	FBgn0028844	5080	FBgn0005771	45126
108	2R	20725583	20737299	2.612325191498	20733535	2.319311469793	FBgn0001325	680	FBgn0001325	680
109	3L	19006501	19012658	2.611327171326	19009118	2.373072147369	FBgn0002945	1472	FBgn0002945	1472
110	3R	2856882	2864477	2.608111381531	2863428	2.313784262713	FBgn0024289	14629	FBgn0010774	42698
111	2L	218958	225988	2.6068110466	223005	2.511046101065	FBgn0031235	9509	FBgn0031235	9509
112	X	16074634	16077623	2.605412006378	16076075	2.301762930552	FBgn0003933	11979	FBgn0003933	11979
113	3R	13428148	13432294	2.600645542145	13430527	2.246392756701	FBgn0038524	1297	FBgn0051575	53648
114	3L	11898089	11902361	2.597318649292	11899559	2.276371058296	FBgn0036222	855	FBgn0000404	92035
115	3L	15003628	15007085	2.593383312225	15005948	2.330136179924	FBgn0036465	1881	FBgn0036465	1881
116	2L	3070255	3073070	2.592694282532	3073019	2.536695268419	FBgn0027571	16404	FBgn0003934	24318
117	2L	19328439	19339777	2.591566562653	19334617	2.443430074056	FBgn0024245	24536	FBgn0024245	24536
118	2R	6706237	6708956	2.589870452881	6707555	2.473305954653	FBgn0003396	17828	FBgn0033581	41592
119	2L	4362664	4372711	2.586730718613	4368406	2.475941866636	FBgn0026319	3584	FBgn0026319	3584
120	X	7735731	7739530	2.582699298859	7737489	2.338245332241	FBgn0029970	681	FBgn0029970	681
121	3L	13046845	13049827	2.581117630005	13048151	2.300087479984	FBgn0036344	12325	FBgn0036342	27180
122	2R	2992729	3004742	2.58068561554	2999130	2.219956636429	FBgn0015930	2546	FBgn0015930	2546
123	X	6841352	6846845	2.57860326767	6843666	2.320838030647	FBgn0027108	233	FBgn0027108	233
124	2L	9987002	9994024	2.571926116943	9989846	2.182016909122	FBgn0040965	5189	FBgn0040965	5189
125	X	6878858	6888097	2.570278167725	6885643	2.546953369589	FBgn0029931	201	FBgn0029931	201
126	3R	20120146	20125081	2.561810493469	20123262	2.457090791066	FBgn0000368	2124	FBgn0000368	2124
127	2R	15354438	15359517	2.559631347656	15355522	2.437704647289	FBgn0034476	13754	FBgn0011849	113128
128	3R	8070447	8080232	2.553590774536	8078676	2.47098458608	FBgn0038008	1233	FBgn0037992	124757
129	2R	6911420	6917898	2.548481464386	6914035	2.478495878332	FBgn0082585	698	FBgn0082585	698
130	3L	19141032	19146650	2.54701089859	19142283	2.327884101868	FBgn0016797	6398	FBgn0016797	6398
131	X	18516449	18520701	2.536460876465	18519164	2.376764562395	FBgn0004959	542	FBgn0004959	542
132	2L	18889008	18894550	2.532592773438	18891467	2.171104848385	FBgn0003896	14282	FBgn0032717	55871
133	2L	19212311	19219773	2.531348228455	19216419	2.503629565239	FBgn0015380	30144	FBgn0032762	87064
134	3R	25122178	25125157	2.531199455261	25123683	2.322518741383	FBgn0039659	732	FBgn0003525	42181
135	3L	20330855	20341361	2.527967453003	20339390	2.32592347089	FBgn0028978	3941	FBgn0028978	3941
136	3L	6737565	6742506	2.519202709198	6741281	2.280124215519	FBgn0052392	4088	FBgn0035714	14421
137	3L	1728476	1731491	2.517585754395	1730115	2.277058809996	FBgn0035267	327	FBgn0027903	29050
138	3L	13385544	13388040	2.516072273254	13386731	2.443795363108	FBgn0036357	46	FBgn0036351	31441
139	2L	8142921	8150649	2.513316869736	8145317	2.463663130999	FBgn0051606	2313	FBgn0051607	3633
140	2L	24192	30140	2.510705947876	28547	2.351474225521	FBgn0031209	4659	FBgn0002121	7175
141	3L	277614	284303	2.508773326874	282352	2.495745390654	FBgn0035128	998	FBgn0035128	998
142	2L	18611029	18614838	2.508758544922	18612217	1.958716560813	FBgn0032692	221	FBgn0032693	36696
143	3R	27046258	27050779	2.506125450134	27049127	2.297823786736	FBgn0039831	2701	FBgn0039831	2701
144	2R	9943138	9948106	2.505535125732	9945734	2.445321980645	FBgn0013725	1464	FBgn0013725	1464
145	3L	9001849	9005779	2.501455307007	9003221	2.328050941229	FBgn0035956	8865	FBgn0028789	12103
146	2L	9452131	9458421	2.498987197876	9454496	2.483692288399	FBgn0053723	13756	FBgn0002973	16983
147	3R	1034234	1040050	2.486979961395	1038001	2.415620595217	FBgn0000340	5146	FBgn0000340	5146
148	3L	16453640	16458001	2.478708267212	16456429	2.242863072289	FBgn0003515	6484	FBgn0014163	79331
149	3L	9463914	9466718	2.477693557739	9465553	1.971839568194	FBgn0052037	588	FBgn0036005	3839
150	2R	13405972	13411732	2.477068424225	13408330	2.337273240089	FBgn0034283	875	FBgn0034282	21457
151	X	12575938	12590118	2.469216346741	12585980	2.408320045471	FBgn0030418	7577	FBgn0053963	92581
152	3R	20380358	20382910	2.464827537537	20381796	2.429047139486	FBgn0004188	14	FBgn0039205	25516
153	3R	12566715	12572292	2.461851596832	12568285	2.092669546604	FBgn0003944	7937	FBgn0063261	8826
154	3R	26585634	26593835	2.45814037323	26588088	2.202578812838	FBgn0004606	3560	FBgn0003720	89949
155	3L	20553635	20558825	2.454032897949	20557437	2.22398468852	FBgn0001323	3060	FBgn0001320	71767
156	3R	24894015	24901740	2.449043273926	24898909	2.119761410881	FBgn0039632	10028	FBgn0039633	23800
157	2L	7136392	7140609	2.444264411926	7138644	2.556320358725	FBgn0031889	4961	FBgn0031886	72811
158	2R	13315162	13320931	2.443643093109	13316287	2.015650777256	FBgn0004586	1365	FBgn0004586	1365
159	3L	715277	720084	2.439872264862	718840	2.120478212833	FBgn0035160	3812	FBgn0000575	14098
160	2R	7305499	7317828	2.438522338867	7310307	2.243118286133	FBgn0033652	4031	FBgn0033652	4031
161	X	19186450	19189522	2.436182022095	19187673	2.232105541229	FBgn0031016	551	FBgn0031008	84852
162	3R	12744273	12749678	2.431741714478	12747383	2.297783583403	FBgn0051270	2124	FBgn0082171	65346
163	3R	11476806	11484421	2.430548191071	11479674	2.133235037327	FBgn0053207	12234	FBgn0053207	12234
164	2L	8285740	8291026	2.428328037262	8287301	1.793248414993	FBgn0011902	3426	FBgn0011902	3426
165	X	20487621	20499738	2.426858901978	20491068	2.423441830803	FBgn0031128	3468	FBgn0003300	14049
166	X	15479367	15482229	2.422525405884	15480846	2.146406618754	FBgn0030663	2618	FBgn0003463	20369
167	3R	2626750	2632830	2.421938896179	2630542	2.044366419315	FBgn0082182	4714	FBgn0082182	4714
168	3L	15979963	15985583	2.416714668274	15983202	2.137496829033	FBgn0044028	5537	FBgn0044028	5537
169	2R	3736989	3739843	2.41566824913	3738614	2.110292799333	FBgn0010109	5526	FBgn0010109	5526
170	3R	15174912	15183819	2.414229393005	15176242	2.222269759459	FBgn0038697	24229	FBgn0000463	24307
171	3R	863383	866179	2.413053035736	864716	2.248652680715	FBgn0010313	47692	FBgn0010313	47692
172	3L	17520035	17523604	2.412760734558	17521135	2.161661765155	FBgn0025455	1912	FBgn0025455	1912
173	2R	14776275	14783616	2.412559986115	14777651	2.226086560418	FBgn0034423	2874	FBgn0003254	12938
174	3L	596014	603578	2.409137248993	601649	2.342558860779	FBgn0052345	4199	FBgn0064191	24142
175	3R	4853851	4864832	2.399755477905	4855805	2.006855517626	FBgn0002932	9384	FBgn0002932	9384
176	3L	14239125	14244875	2.39787197113	14241486	2.122326205758	FBgn0001085	1880	FBgn0036415	58318
177	2L	15732265	15744334	2.39753818512	15739034	2.104427141302	FBgn0010382	5050	FBgn0003936	8577
178	3R	12650954	12653448	2.39634513855	12652485	2.15033853054	FBgn0000014	3284	FBgn0020546	23241
179	2L	517019	527048	2.392037391663	518417	2.353159189224	FBgn0003963	5050	FBgn0003963	5050
180	X	8970799	8981217	2.38932800293	8972953	2.187505161061	FBgn0030090	7286	FBgn0030092	21327
181	3L	13886772	13889305	2.385313510895	13887849	2.285394244724	FBgn0026376	2658	FBgn0036386	6407
182	X	319595	324445	2.381523132324	323237	2.300674438477	FBgn0010019	2918	FBgn0002561	56692
183	3R	12716522	12719120	2.379401683807	12717869	2.108299191793	FBgn0015350	12419	FBgn0082171	35832
184	3R	20996776	21001545	2.377780914307	20998437	2.150636224186	FBgn0039285	54	FBgn0039286	12298
185	2R	16052096	16055186	2.375233650208	16054097	1.921945403604	FBgn0034514	31	FBgn0034514	31
186	3R	27017385	27021187	2.373231887817	27018865	2.190637055565	FBgn0004389	81	FBgn0004389	81
187	2L	2998580	3002028	2.366084098816	3000945	2.062490403652	FBgn0025681	7981	FBgn0002989	8184
188	3L	14145152	14151925	2.365814685822	14150640	2.019614964724	FBgn0036414	4267	FBgn0013718	5496
189	2R	12971871	12978283	2.363884449005	12976563	2.16530715718	FBgn0028953	4019	FBgn0028953	4019
190	3R	171592	176111	2.359913825989	174361	2.169775626239	FBgn0001204	1989	FBgn0001204	1989
191	3L	9434383	9438481	2.358808040619	9436244	2.310583472252	FBgn0052043	1220	FBgn0052043	1220
192	2R	20718982	20725176	2.357689857483	20722983	2.011728942394	FBgn0001325	11232	FBgn0001325	11232
193	3R	9634381	9639175	2.35344171524	9637660	2.343932807446	FBgn0053327	1181	FBgn0053327	1181
194	3L	3019557	3022829	2.349932432175	3021314	1.984466403723	FBgn0035388	2584	FBgn0035388	2584
195	2R	11303761	11313715	2.349178552628	11305291	1.989155560732	FBgn0050321	2896	FBgn0050089	63030
196	3L	20449235	20453297	2.346487522125	20451037	2.170194822199	FBgn0037007	2236	FBgn0037007	2236
197	2R	19143855	19147915	2.344393253326	19146672	2.227393458871	FBgn0004795	6460	FBgn0016762	54926
198	2L	14259749	14266411	2.344184875488	14261851	2.186976573047	FBgn0004002	1671	FBgn0028529	93229
199	3L	1559021	1561558	2.336738109589	1560252	1.911744484535	FBgn0035236	7536	FBgn0035236	7536
200	2L	18591812	18596604	2.335503101349	18594160	2.214133599225	FBgn0003270	1031	FBgn0032693	54753
201	2R	7247966	7253523	2.334962368011	7249051	2.214868307114	FBgn0033649	9221	FBgn0033652	57225
202	3L	11208832	11213392	2.331070423126	11211119	2.070603609085	FBgn0036150	1234	FBgn0041094	15137
203	2R	2036652	2041590	2.322103500366	2040041	2.09949686948	FBgn0010347	25969	FBgn0041145	82277
204	2L	7631594	7642399	2.317318439484	7633058	2.073512666366	FBgn0031927	12939	FBgn0053529	88635
205	2L	3004520	3011468	2.314484596252	3005798	2.141171428892	FBgn0031488	7703	FBgn0002989	13037
206	3R	7202603	7204990	2.304481506348	7204535	2.127330839634	FBgn0004595	6025	FBgn0026064	28168
207	3R	7952047	7956577	2.297306060791	7954582	2.043629814597	FBgn0037992	663	FBgn0037992	663
208	2L	9447362	9451231	2.296146869659	9448819	2.067922592163	FBgn0053723	8079	FBgn0002973	11306
209	2L	16345467	16351262	2.293850898743	16349623	2.14924287796	FBgn0028506	758	FBgn0028506	758
210	3L	7880805	7886555	2.293630599976	7883734	1.82596257329	FBgn0003041	2164	FBgn0003041	2164
211	3R	6448157	6455406	2.288722991943	6452550	1.959143936634	FBgn0001235	11836	FBgn0001235	11836
212	X	7386538	7390548	2.28839969635	7387772	2.061572748072	FBgn0052720	5647	FBgn0027553	185786
213	2R	2024754	2030409	2.287189483643	2028012	1.8643476367	FBgn0010347	13940	FBgn0041145	94306
214	3R	6442144	6445679	2.286017179489	6443848	2.061485991758	FBgn0001235	20538	FBgn0001235	20538
215	X	2319014	2326446	2.284605503082	2321873	2.128045334535	FBgn0040388	4286	FBgn0004050	17948
216	3L	15196373	15201743	2.283128738403	15198322	2.238660939535	FBgn0029114	2578	FBgn0029114	2578
217	3R	19124803	19130507	2.282524108887	19126826	2.10006415844	FBgn0039071	10915	FBgn0039067	43047
218	3L	14923267	14936077	2.280822753906	14930260	2.252940432231	FBgn0026320	4346	FBgn0026320	4346
219	2L	5274990	5279068	2.279943943024	5277381	2.076886951923	FBgn0000228	1177	FBgn0000228	1177
220	3R	9613098	9615925	2.278443336487	9614450	1.876906955943	FBgn0038185	2251	FBgn0053327	24391
221	3R	17437361	17440381	2.273942947388	17437819	2.017253822751	FBgn0046832	10427	FBgn0046832	10427
222	2L	19805556	19808631	2.267467498779	19807031	1.98093688488	FBgn0003931	368	FBgn0003931	368
223	2L	12606541	12619785	2.266938209534	12616400	2.096600813024	FBgn0002970	1948	FBgn0002970	1948
224	3L	4044270	4046819	2.266681671143	4045604	2.000713797177	FBgn0000449	232	FBgn0000449	232
225	2L	18139670	18148718	2.264164924622	18146265	2.09303150177	FBgn0041184	2074	FBgn0041184	2074
226	2R	10642678	10648926	2.262110233307	10645162	2.028794204488	FBgn0015371	15042	FBgn0033989	138076
227	3R	7365820	7370169	2.262034416199	7367549	1.922080208273	FBgn0053512	2580	FBgn0037920	78264
228	2L	12090821	12093504	2.255747795105	12092033	2.127419058482	FBgn0032407	1738	FBgn0032407	1738
229	2L	5889691	5893094	2.255101203918	5891824	2.019401774687	FBgn0002856	1038	FBgn0000308	89201
230	3R	12646487	12649281	2.252707481384	12647987	2.190765142441	FBgn0000014	7782	FBgn0020546	27739
231	3R	21018874	21022919	2.250939369202	21020886	2.097273546107	FBgn0039288	396	FBgn0039288	396
232	3R	8264283	8266734	2.249216079712	8265640	1.8269887812	FBgn0043044	318	FBgn0038046	10638
233	2L	13233482	13236193	2.24881029129	13235225	1.957405924797	FBgn0032493	630	FBgn0032493	630
234	X	268149	276670	2.246161460876	274326	2.141498833895	FBgn0002561	7781	FBgn0002561	7781
235	2L	2160709	2167630	2.24466085434	2164319	2.011625738705	FBgn0031393	8559	FBgn0031393	8559
236	2L	8080507	8084117	2.243190765381	8081809	1.952761205037	FBgn0020240	1160	FBgn0010287	8912
237	4	420088	423188	2.242475032806	421708	2.040483194239	FBgn0039905	8068	FBgn0026777	93361
238	3L	9340687	9344205	2.241248607635	9342869	2.017417963813	FBgn0035981	1596	FBgn0035981	1596
239	2L	8273225	8282294	2.23768901825	8276243	1.963239501504	FBgn0011902	14484	FBgn0011902	14484
240	2L	19317740	19324819	2.233500480652	19319292	2.132585693808	FBgn0032769	23057	FBgn0024245	39861
241	3L	19520853	19529716	2.233196258545	19522157	2.120421830346	FBgn0036886	4476	FBgn0036886	4476
242	X	6902030	6907056	2.232773303986	6904385	2.185255259275	FBgn0004143	9728	FBgn0029931	18541
243	X	230851	240901	2.229539871216	237322	2.145135492086	FBgn0000022	10469	FBgn0000022	10469
244	3R	20691393	20694723	2.228870391846	20692811	1.985817670822	FBgn0013949	1738	FBgn0015625	3806
245	2R	5995506	5999931	2.225929260254	5998787	2.073212623596	FBgn0033529	6814	FBgn0033529	6814
246	3L	12050946	12058873	2.216793060303	12057339	2.023267300924	FBgn0028679	1607	FBgn0036248	34851
247	3L	8805403	8812423	2.214874267578	8807307	2.052733361721	FBgn0052026	3102	FBgn0020633	58250
248	3L	4149675	4154930	2.212195396423	4151294	2.056573867798	FBgn0011653	301	FBgn0004574	28561
249	2L	6370722	6377445	2.21192574501	6373185	1.999238222837	FBgn0043854	770	FBgn0043854	770
250	3R	24456302	24459683	2.208374977112	24457500	1.965130805969	FBgn0039590	3285	FBgn0001215	31971
251	3L	15556204	15562223	2.204716205597	15560783	2.034094959497	FBgn0036518	6644	FBgn0036518	6644
252	2R	18309295	18312570	2.199623823166	18310687	2.131142556667	FBgn0000405	3880	FBgn0000405	3880
253	X	8450466	8452621	2.19939994812	8451800	1.983050107956	FBgn0030054	262	FBgn0030054	262
254	3R	12689180	12692486	2.195623397827	12690966	2.090433418751	FBgn0082171	8929	FBgn0082171	8929
255	X	15511036	15519619	2.194504737854	15518611	1.993189559263	FBgn0030667	3141	FBgn0030671	19451
256	X	6826530	6835791	2.179571151733	6831201	1.91023720012	FBgn0029927	525	FBgn0029927	525
257	3R	9810070	9817646	2.179490089417	9814591	2.187960922718	FBgn0015270	23952	FBgn0038196	47296
258	X	19614547	19623909	2.179418563843	19620697	1.846067714691	FBgn0031071	3832	FBgn0031071	3832
259	X	2837632	2846742	2.178782463074	2841250	1.89671681909	FBgn0003285	11262	FBgn0004647	149778
260	3L	13351067	13356034	2.176929473877	13352421	1.855430424213	FBgn0036349	111	FBgn0036349	111
261	3R	17977489	17980723	2.175647735596	17979119	1.932018876076	FBgn0053335	11621	FBgn0053335	11621
262	2R	19575188	19577953	2.175136089325	19576389	1.931003570557	FBgn0034971	121	FBgn0025806	5736
263	X	12486726	12489862	2.174612998962	12488653	1.99115562439	FBgn0015024	933	FBgn0015024	933
264	3L	16371650	16378401	2.174016475677	16375670	1.97142714262	FBgn0014163	1428	FBgn0014163	1428
265	2L	85827	92870	2.173324584961	91418	2.083805645213	FBgn0031216	3334	FBgn0002931	4036
266	3L	13022190	13026567	2.171591758728	13023712	1.886023104191	FBgn0036342	2741	FBgn0036342	2741
267	X	20655013	20659010	2.170919895172	20657186	1.62932062149	FBgn0031133	20164	FBgn0003300	152069
268	2L	17255602	17265670	2.170241355896	17259501	2.051384617301	FBgn0032629	2840	FBgn0032633	120575
269	2R	11668407	11671616	2.169221639633	11670279	1.927707403898	FBgn0034082	3378	FBgn0034082	3378
270	X	10650781	10656358	2.166712760925	10654046	2.080564611098	FBgn0030235	13954	FBgn0030235	13954
271	X	3006291	3009954	2.166704177856	3008354	1.954079010907	FBgn0004647	17326	FBgn0004647	17326
272	3R	12595762	12600273	2.164930820465	12599091	2.069201777963	FBgn0020556	180	FBgn0020556	180
273	3L	16939011	16941978	2.163076877594	16940015	1.928159236908	FBgn0036683	5931	FBgn0025582	187767
274	2R	12028659	12037625	2.163033008575	12034129	1.703345607309	FBgn0034134	15684	FBgn0034138	51971
275	3R	21847959	21853832	2.16135597229	21849393	1.851875641767	FBgn0002629	822	FBgn0002629	822
276	X	13056714	13069330	2.160305976868	13068077	1.893041014671	FBgn0052639	2383	FBgn0052639	2383
277	3R	25126917	25136241	2.160091400146	25133208	1.998367197373	FBgn0039659	10257	FBgn0003525	51706
278	2R	11268495	11275833	2.159235715866	11271328	1.796226471663	FBgn0050089	29067	FBgn0050089	29067
279	2R	16413886	16416312	2.157800674438	16414880	2.008618652821	FBgn0034560	2406	FBgn0034565	70939
280	3L	16077230	16080936	2.156315326691	16078947	1.94453754425	FBgn0010280	424	FBgn0010280	424
281	2L	8831256	8833950	2.156210899353	8832706	1.953805473116	FBgn0029123	7081	FBgn0029123	7081
282	3R	21452396	21465272	2.155860900879	21459087	2.056479958927	FBgn0039350	4462	FBgn0039350	4462
283	3L	2367402	2370619	2.155293464661	2369058	1.930709302425	FBgn0052299	4708	FBgn0052299	4708
284	3L	10818458	10827645	2.1549949646	10821340	1.984464377165	FBgn0026160	10499	FBgn0026160	10499
285	3L	15008456	15013803	2.152843952179	15010515	2.059125602245	FBgn0025776	1179	FBgn0025776	1179
286	2L	2170706	2176379	2.149822235107	2172806	1.797636004055	FBgn0000097	5943	FBgn0000097	5943
287	2R	10613531	10617602	2.149740219116	10614913	1.830969214439	FBgn0015371	15207	FBgn0033989	107827
288	3R	880710	883372	2.14888381958	881876	1.98763653636	FBgn0010313	30532	FBgn0010313	30532
289	3R	12161506	12165088	2.147035598755	12162909	2.005679957072	FBgn0040284	4797	FBgn0040284	4797
290	3L	17379809	17384718	2.143354892731	17381388	1.933767139912	FBgn0027660	5383	FBgn0027660	5383
291	3L	14099873	14106742	2.140532493591	14101105	2.093010060927	FBgn0042630	4522	FBgn0000411	42774
292	2R	17218799	17225327	2.138437271118	17219978	1.6213276807	FBgn0050403	775	FBgn0004362	935
293	3R	2616236	2618512	2.136032104492	2617315	1.851758411952	FBgn0000439	243	FBgn0082182	17941
294	2R	6092066	6096416	2.133921146393	6094116	1.806213575251	FBgn0004399	24399	FBgn0004399	24399
295	2R	7039994	7047049	2.133868694305	7045459	1.92604932189	FBgn0000577	1342	FBgn0000577	1342
296	X	9957863	9962901	2.133365154266	9961553	1.878648982329	FBgn0030179	29799	FBgn0030179	29799
297	2L	7047601	7050591	2.13335609436	7048819	1.962066411972	FBgn0051630	6352	FBgn0051630	6352
298	X	9603528	9610239	2.13185095787	9608819	1.689580664915	FBgn0020378	10639	FBgn0000233	69410
299	X	16477286	16480457	2.130348205566	16478820	1.781546294689	FBgn0030766	3978	FBgn0030766	3978
300	2L	12465347	12469269	2.13027715683	12467005	1.833471488953	FBgn0032437	13323	FBgn0040286	32340
301	3L	622876	625851	2.129308700562	624431	1.999046437881	FBgn0064191	1360	FBgn0064191	1360
302	2R	11404449	11407695	2.128161430359	11406150	1.997334255892	FBgn0003425	433	FBgn0003425	433
303	X	9533555	9537043	2.127726554871	9535707	1.905563175678	FBgn0000233	3702	FBgn0000233	3702
304	2L	4888412	4892670	2.127555847168	4889540	1.902381451925	FBgn0031644	455	FBgn0031645	2575
305	3R	10504013	10514865	2.127187728882	10505655	2.056818829642	FBgn0038252	16490	FBgn0051314	17402
306	2L	2748884	2758865	2.122877120972	2750739	1.941288789113	FBgn0031453	2060	FBgn0031453	2060
307	3R	12525727	12532966	2.121560573578	12528719	1.910756223342	FBgn0003944	31629	FBgn0063261	48392
308	3R	2868515	2871270	2.117738246918	2869901	1.937685125014	FBgn0024289	8156	FBgn0010774	36225
309	3R	26290864	26293931	2.116532325745	26292899	1.793460398912	FBgn0039776	1125	FBgn0039767	38901
310	2L	6227682	6230739	2.115962028503	6229345	1.994642585516	FBgn0026755	4295	FBgn0031782	101583
311	3L	4142688	4145978	2.1158015728	4144568	1.837879240513	FBgn0053545	127	FBgn0004574	21835
312	2R	6359139	6361911	2.114829540253	6360602	1.836450857275	FBgn0027525	5969	FBgn0027525	5969
313	2R	13264681	13269577	2.113729000092	13268316	1.900397945853	FBgn0034276	2965	FBgn0003545	5342
314	3R	18497367	18502120	2.11367559433	18498982	1.913392066956	FBgn0039000	909	FBgn0039000	909
315	2R	8290731	8297655	2.112783432007	8293061	1.89150595665	FBgn0003326	3390	FBgn0003326	3390
316	2L	5408530	5415294	2.112196922302	5410522	1.949800014496	FBgn0016660	6180	FBgn0005511	51119
317	3L	8798344	8804939	2.111267089844	8800224	1.95699747871	FBgn0011577	1229	FBgn0020633	65333
318	2L	4998365	5002329	2.107035160065	5000272	1.997309179867	FBgn0053113	9472	FBgn0010607	28819
319	3R	4631265	4636905	2.104907989502	4634254	1.917763084173	FBgn0037635	1279	FBgn0037633	2902
320	X	3250575	3257578	2.103565216064	3253694	1.973084956408	FBgn0029657	4124	FBgn0000472	24355
321	2L	14458555	14465638	2.099995136261	14464791	1.885538313124	FBgn0028844	13975	FBgn0005771	26071
322	3R	12904350	12911392	2.098291397095	12908095	1.996693106259	FBgn0038476	2144	FBgn0038476	2144
323	2L	5472840	5475739	2.09592628479	5474034	1.711184894337	FBgn0005511	12393	FBgn0005511	12393
324	2R	18019465	18026139	2.095425605774	18023543	1.911142889659	FBgn0034735	23747	FBgn0034743	90160
325	3R	2928662	2939192	2.094183921814	2937408	1.82848072052	FBgn0014863	6045	FBgn0003884	25148
326	3R	1547632	1558339	2.093094348907	1553832	1.951378434896	FBgn0037368	5431	FBgn0037372	26663
327	2L	7216793	7220780	2.090305805206	7218423	1.686652940862	FBgn0031897	1606	FBgn0031897	1606
328	X	510557	513233	2.086261749268	511875	1.889681142919	FBgn0025639	988	FBgn0025639	988
329	2R	2096677	2099066	2.08598279953	2098070	1.724236684687	FBgn0033076	14721	FBgn0041145	24248
330	2L	12009604	12013187	2.085810661316	12011821	1.951724501217	FBgn0014019	3445	FBgn0032390	21857
331	3R	2668502	2674766	2.082035064697	2671491	1.840473399443	FBgn0003339	4395	FBgn0001077	18555
332	X	7164390	7168450	2.080924034119	7165798	1.980326294899	FBgn0029943	3178	FBgn0024250	12621
333	3R	17463642	17472073	2.078430175781	17466624	1.930774307251	FBgn0046832	18378	FBgn0046832	18378
334	3L	22063557	22071085	2.074726581573	22069640	1.888561755419	FBgn0037153	317	FBgn0000100	59757
335	3L	5953847	5958993	2.069755077362	5957399	1.973562549142	FBgn0035656	7447	FBgn0035656	7447
336	X	20461470	20465237	2.069699287415	20463011	1.760688686371	FBgn0031126	5449	FBgn0003300	42106
337	3R	22710713	22714608	2.069487571716	22712904	1.798432677984	FBgn0004359	5448	FBgn0002838	11226
338	X	15441043	15445160	2.068734169006	15442309	1.839407086372	FBgn0052586	13521	FBgn0052586	13521
339	X	8254343	8260134	2.063643693924	8256689	1.857414385852	FBgn0052711	1358	FBgn0052711	1358
340	3R	12502693	12514856	2.061917304993	12504051	1.909409373999	FBgn0051498	13424	FBgn0015019	30722
341	3L	526086	528938	2.060890197754	527562	1.815133720636	FBgn0035142	960	FBgn0035141	1114
342	3R	12635144	12638922	2.05841255188	12636889	1.798532598159	FBgn0000014	18880	FBgn0020556	37978
343	2R	11400375	11402701	2.057322502136	11401554	1.748693823814	FBgn0003425	4163	FBgn0003425	4163
344	3L	3053405	3059300	2.056743621826	3055743	1.671263827218	FBgn0035397	1083	FBgn0003938	18590
345	3L	3831266	3833963	2.055104255676	3832564	1.91221608056	FBgn0013751	2879	FBgn0035464	37763
346	2R	13724813	13727992	2.054041385651	13725996	1.746496766806	FBgn0050114	3378	FBgn0000658	21630
347	3R	2817063	2821946	2.052618026733	2820425	1.89752137661	FBgn0000095	4525	FBgn0010774	85701
348	2L	15326002	15330718	2.050505161285	15329291	1.766959222158	FBgn0001981	502	FBgn0001981	502
349	3L	7107408	7113326	2.049884319305	7111940	2.072617122105	FBgn0023001	3475	FBgn0002775	12470
350	3R	818315	821981	2.048304080963	820218	1.851698342492	FBgn0037292	5744	FBgn0004183	46332
351	3R	8206122	8209582	2.046261787415	8208405	1.690236091614	FBgn0038028	7	FBgn0038028	7
352	2R	4164673	4171115	2.04555273056	4167645	1.864144189017	FBgn0050353	2374	FBgn0050353	2374
353	2R	16523966	16526376	2.045484542847	16525182	1.850546598434	FBgn0034573	154	FBgn0034565	39363
354	2L	15470141	15480217	2.044697284698	15476051	2.031301379204	FBgn0003448	1853	FBgn0003448	1853
355	3L	2375619	2378398	2.044620037079	2377288	1.888402938843	FBgn0052298	2764	FBgn0052299	3522
356	2L	1425016	1432672	2.04275226593	1429819	1.81845073139	FBgn0003926	2892	FBgn0002543	9370
357	X	17543407	17548212	2.041800022125	17546361	1.819830805063	FBgn0052560	1638	FBgn0030866	26850
358	2L	12664797	12667565	2.038622379303	12666277	1.847086519003	FBgn0032442	2892	FBgn0032445	26746
359	X	2241663	2246620	2.035804748535	2243114	1.886611557007	FBgn0040387	706	FBgn0001150	42005
360	2L	1708765	1711706	2.035210609436	1710208	1.654104008394	FBgn0031356	207	FBgn0031357	258
361	3R	2635092	2640074	2.034668922424	2636411	1.732529610395	FBgn0046833	1115	FBgn0046833	1115
362	2R	9825282	9828763	2.033618927002	9827348	1.896089744568	FBgn0033921	10132	FBgn0033922	13341
363	X	20472277	20478658	2.027594566345	20474149	1.639973580837	FBgn0031127	4849	FBgn0003300	30968
364	2R	14191105	14194459	2.027513980865	14192603	1.648256570101	FBgn0023214	4208	FBgn0023214	4208
365	3R	6177025	6184092	2.024700164795	6178858	1.802322780385	FBgn0015396	2952	FBgn0015396	2952
366	3R	12074880	12078562	2.024549484253	12077349	1.908111214638	FBgn0040237	12461	FBgn0011253	20827
367	2L	8520923	8523264	2.021354675293	8521865	1.83244082133	FBgn0016122	34	FBgn0029004	6753
368	2L	8808930	8812807	2.019997596741	8811664	1.974474549294	FBgn0029123	13961	FBgn0029123	13961
369	2L	18328501	18330980	2.017524719238	18329840	1.680048116048	FBgn0000636	13810	FBgn0004413	109326
370	2R	19033174	19036178	2.017346382141	19034514	1.78462191189	FBgn0034873	3056	FBgn0034873	3056
371	2R	15579672	15584156	2.015038490295	15581403	1.857627307667	FBgn0004364	44971	FBgn0004364	44971
372	3L	21077049	21081321	2.013921737671	21080141	1.923119432786	FBgn0037051	10259	FBgn0037051	10259
373	3R	6419043	6427234	2.013100624084	6425864	1.940823584795	FBgn0001235	38522	FBgn0001235	38522
374	2L	1064714	1070245	2.012108802795	1068190	1.89689801721	FBgn0003310	9621	FBgn0003310	9621
375	3R	2738208	2743759	2.007673740387	2742379	1.755422443151	FBgn0051488	41077	FBgn0001077	52333
376	2R	11379730	11382458	2.006706237793	11380998	1.609187096357	FBgn0050085	3010	FBgn0050085	3010
377	2L	1075086	1078532	2.004190921783	1076631	1.772975753335	FBgn0003310	1180	FBgn0003310	1180
378	3R	20962250	20964953	2.002763748169	20963535	1.876959183637	FBgn0039283	264	FBgn0039283	264
379	3L	16737216	16742146	2.002529621124	16740084	1.892705559731	FBgn0036660	4890	FBgn0036660	4890
380	3L	14604824	14610572	1.999801635742	14607766	1.98512336186	FBgn0041604	9887	FBgn0028418	81743
381	X	1088690	1092601	1.998447418213	1089872	1.863283455372	FBgn0026875	3582	FBgn0026875	3582
382	3L	10302564	10306647	1.998037815094	10305068	1.734392502729	FBgn0067716	11275	FBgn0000629	307009
383	X	5749212	5751158	1.996353149414	5750030	1.705167838505	FBgn0029821	1163	FBgn0000042	3930
384	3R	12671305	12675775	1.995106697083	12674783	1.738181899576	FBgn0020546	943	FBgn0020546	943
385	3L	19045566	19049685	1.995009899139	19048546	1.808690816164	FBgn0036844	3135	FBgn0036844	3135
386	X	1989751	1997237	1.994343757629	1990395	1.938367307186	FBgn0004861	2306	FBgn0025626	69103
387	2L	8870002	8874162	1.994235038757	8872585	1.815989887013	FBgn0032072	5818	FBgn0029123	46960
388	3R	17271358	17274964	1.992230415344	17273599	1.940382789163	FBgn0011278	1557	FBgn0013984	132652
389	3R	9539854	9542555	1.99196434021	9541228	1.802268147469	FBgn0054044	1302	FBgn0038175	2660
390	3R	12540254	12549629	1.991239547729	12544079	1.825190375833	FBgn0003944	16269	FBgn0063261	33032
391	2L	9124155	9127600	1.991198539734	9126288	1.82219508115	FBgn0052982	537	FBgn0052982	537
392	3L	5941968	5945879	1.989759922028	5944580	1.818240255117	FBgn0035656	5372	FBgn0035656	5372
393	3R	19651517	19655256	1.988218069077	19653862	1.827328324318	FBgn0004186	270	FBgn0004186	270
394	X	254272	260824	1.985195159912	256789	1.85826772802	FBgn0004170	3907	FBgn0004170	3907
395	3R	14737958	14741417	1.985012054443	14739829	1.837236139509	FBgn0038661	861	FBgn0038666	66861
396	3R	7598127	7607730	1.984969139099	7605067	1.827063476338	FBgn0011471	241	FBgn0011471	241
397	3R	16671531	16677541	1.984683036804	16675825	1.713206418355	FBgn0038834	446	FBgn0038834	446
398	2R	15173399	15178359	1.983078956604	15175075	1.676128387451	FBgn0046817	531	FBgn0046817	531
399	3R	9375027	9377204	1.982461452484	9376190	1.290483883449	FBgn0051337	5084	FBgn0053328	90000
400	3R	19018180	19023213	1.980861663818	19021537	1.83442328958	FBgn0011596	8219	FBgn0039066	55729
401	3R	18613781	18616147	1.980279922485	18615012	1.863957166672	FBgn0039026	4806	FBgn0039013	62390
402	3R	4289587	4296787	1.98015165329	4295112	1.792898714542	FBgn0051369	25565	FBgn0040529	128349
403	3R	25085037	25092511	1.977866172791	25088997	1.859370764564	FBgn0003525	7495	FBgn0003525	7495
404	3L	13050213	13053667	1.977325439453	13051542	1.748989834505	FBgn0036345	9694	FBgn0036342	30571
405	X	615064	617420	1.974619865417	616076	1.744668415615	FBgn0040382	340	FBgn0065054	4819
406	2L	13849940	13853138	1.974291324615	13851535	1.813948917389	FBgn0028532	2123	FBgn0051842	16497
407	2L	4572699	4579955	1.973472595215	4578244	1.858706081615	FBgn0031613	141	FBgn0000227	106215
408	2R	17827927	17832958	1.972755432129	17830207	1.922442436218	FBgn0013272	4963	FBgn0013272	4963
409	3R	24032663	24038833	1.972231864929	24035351	1.582780569792	FBgn0039572	25470	FBgn0040108	118654
410	3R	4848870	4853052	1.971862792969	4850852	1.669927239418	FBgn0015014	5113	FBgn0015014	5113
411	2L	10001798	10005156	1.971752166748	10003342	1.750252819061	FBgn0043456	469	FBgn0043456	469
412	X	8618429	8623750	1.971128463745	8620815	1.838532352448	FBgn0026411	30196	FBgn0030061	60628
413	3L	12390127	12392651	1.968883037567	12391236	1.769518852234	FBgn0020655	414	FBgn0027936	87013
414	2L	13862250	13872793	1.967852115631	13867854	1.765782445669	FBgn0028532	18442	FBgn0051842	32816
415	2R	10632093	10634224	1.966603755951	10634034	1.769353707631	FBgn0015371	3914	FBgn0033989	126948
416	2R	10439573	10444880	1.963962554932	10443110	1.833216442781	FBgn0033983	5053	FBgn0033987	35067
417	3R	2586052	2590052	1.963085651398	2588041	1.750137216905	FBgn0000071	274	FBgn0000071	274
418	3R	27760618	27765795	1.959955215454	27763480	1.797586530447	FBgn0039886	40372	FBgn0002780	114314
419	2R	14655668	14660680	1.959650039673	14658692	1.750480231117	FBgn0034418	312	FBgn0000578	2194
420	3L	9826097	9831389	1.958131313324	9827235	1.485728144646	FBgn0004390	1991	FBgn0015618	14638
421	X	1978364	1981513	1.957630157471	1979913	1.766095574697	FBgn0004860	2033	FBgn0025626	58621
422	3R	18954244	18961772	1.956870079041	18955920	1.695727914572	FBgn0051457	2214	FBgn0051457	2214
423	2R	19078270	19089863	1.956716537476	19082179	1.840250359641	FBgn0015903	9682	FBgn0015903	9682
424	3R	15622744	15627267	1.954714775085	15625546	1.740108668804	FBgn0051471	2866	FBgn0038741	77593
425	3R	16776312	16778652	1.95183134079	16777547	1.842989444733	FBgn0002921	3111	FBgn0038834	101276
426	2R	16873510	16877770	1.949294090271	16875118	1.853872018702	FBgn0000395	595	FBgn0000395	595
427	2R	17051433	17055004	1.948535919189	17052939	1.868382061229	FBgn0050283	4784	FBgn0010415	64189
428	3L	1230774	1233208	1.946741580963	1231559	1.691452264786	FBgn0035195	8	FBgn0035195	8
429	2R	15368859	15374287	1.945500850677	15372994	1.810962536756	FBgn0043532	9985	FBgn0011849	130600
430	3L	8975751	8979929	1.943376064301	8977161	1.77428371766	FBgn0035954	1984	FBgn0035954	1984
431	X	18627563	18635975	1.935467004776	18633541	1.649484213661	FBgn0001090	1925	FBgn0001090	1925
432	3R	12625592	12630147	1.935183525085	12628791	1.907081604004	FBgn0015230	14758	FBgn0020556	29880
433	2L	11074073	11076581	1.926857471466	11075439	1.931661661933	FBgn0032335	4378	FBgn0032335	4378
434	3L	15471370	15476167	1.925898075104	15474127	1.528455509859	FBgn0004052	193	FBgn0004052	193
435	4	1000997	1002365	1.925836086273	1001930	1.711021296183	FBgn0039931	4413	FBgn0039930	47679
436	2R	6697247	6701524	1.925672531128	6698863	1.706782817841	FBgn0003396	9136	FBgn0033581	32900
437	2L	19860902	19864015	1.925642967224	19862826	1.761565713321	FBgn0032826	440	FBgn0043021	50483
438	3L	11329445	11332919	1.925519943237	11331382	1.770927041769	FBgn0036155	7450	FBgn0041094	105126
439	3R	10411680	10418087	1.92480134964	10412913	1.726620505838	FBgn0020299	5272	FBgn0020299	5272
440	2R	16553173	16557594	1.923983573914	16555794	1.724547505379	FBgn0003391	8947	FBgn0003391	8947
441	2L	1117295	1121138	1.922834873199	1119723	1.738977050781	FBgn0031302	6735	FBgn0031302	6735
442	3R	4679839	4685464	1.922479629517	4684199	1.821129113436	FBgn0011966	3403	FBgn0011966	3403
443	2R	6069146	6072404	1.918896198273	6070713	1.75393357873	FBgn0004399	996	FBgn0004399	996
444	3R	12726870	12729524	1.918695449829	12727887	1.828076923595	FBgn0051270	21620	FBgn0082171	45850
445	3L	7961667	7963754	1.916927337646	7962520	1.832058304235	FBgn0011817	9524	FBgn0011817	9524
446	3L	19148183	19152543	1.916039466858	19149875	1.845613837242	FBgn0016797	13990	FBgn0016797	13990
447	X	446402	453759	1.915327548981	449842	1.732647082385	FBgn0003986	1979	FBgn0003986	1979
448	2R	20604536	20610536	1.914067745209	20606072	1.534645408392	FBgn0004919	14152	FBgn0001148	36492
449	2R	6106738	6109385	1.910007476807	6108192	1.6722709792	FBgn0033538	21285	FBgn0004399	38475
450	2L	20782406	20790470	1.908553600311	20786420	1.743746429682	FBgn0032886	1096	FBgn0000986	63912
451	X	7063553	7067685	1.908225059509	7066432	1.915438758002	FBgn0029939	28120	FBgn0025549	70108
452	3R	1494812	1499547	1.907563209534	1496611	1.577025711536	FBgn0037363	1176	FBgn0037363	1176
453	3L	21279288	21282771	1.907405853271	21280813	1.694290351868	FBgn0037076	218	FBgn0037066	60909
454	3L	15766288	15768718	1.907212257385	15767748	1.629218578339	FBgn0036531	5929	FBgn0036537	32897
455	3L	6817662	6821386	1.903780460358	6819906	1.787957131863	FBgn0003995	55799	FBgn0035714	93046
456	2R	6752633	6754929	1.902691602707	6753649	1.760462256039	FBgn0033590	1059	FBgn0033590	1059
457	2R	15595107	15597478	1.902639865875	15596384	1.710778096143	FBgn0004364	29990	FBgn0004364	29990
458	2R	20709451	20718552	1.897842168808	20711677	1.791791989253	FBgn0035094	15240	FBgn0001325	22538
459	2L	12677262	12684907	1.896279335022	12679518	1.794374802533	FBgn0032442	10349	FBgn0032445	13505
460	2R	16980731	16987863	1.895197629929	16984982	1.976517420549	FBgn0010415	3768	FBgn0010415	3768
461	2L	21560631	21562527	1.89173412323	21561344	1.503906905651	FBgn0032949	373	FBgn0022893	56177
462	2L	19150346	19163625	1.891525268555	19150387	1.698828326331	FBgn0010300	20652	FBgn0032762	21032
463	2R	10313844	10319364	1.891089439392	10315172	1.668770229115	FBgn0001319	1355	FBgn0050478	29329
464	2R	17029426	17035595	1.890407562256	17031349	1.673857092857	FBgn0003731	762	FBgn0010415	42599
465	2R	11213879	11215985	1.889723300934	11214956	1.686212301254	FBgn0050080	1601	FBgn0010426	20013
466	X	20522317	20530346	1.889098167419	20524128	1.901211082935	FBgn0003300	19011	FBgn0003300	19011
467	3L	16008032	16015937	1.887575149536	16009043	1.860818163554	FBgn0003691	6871	FBgn0003691	6871
468	X	6196981	6200588	1.887454032898	6199302	1.594566494226	FBgn0026708	3437	FBgn0029868	3667
469	3R	13218474	13221528	1.886113166809	13220106	1.773315541884	FBgn0025456	199	FBgn0025456	199
470	2L	9566796	9571568	1.886096954346	9570220	1.768241018057	FBgn0032130	1328	FBgn0015393	129614
471	2R	2111331	2115727	1.885008335114	2112480	1.666893201716	FBgn0033076	311	FBgn0041145	9838
472	2L	4027646	4036369	1.879713058472	4030499	1.633945638483	FBgn0000547	880	FBgn0000547	880
473	2L	158312	163980	1.877798080444	160966	1.667872369289	FBgn0016977	1932	FBgn0016977	1932
474	2L	19130169	19137183	1.877723693848	19135828	1.592262148857	FBgn0010300	6093	FBgn0032762	6473
475	X	10337577	10340638	1.877244949341	10339386	1.658437756931	FBgn0052680	431	FBgn0052680	431
476	3L	13091735	13096132	1.874758243561	13094401	1.845101188211	FBgn0010452	6181	FBgn0010452	6181
477	3L	10293705	10300466	1.873702049255	10297020	1.576716731576	FBgn0067716	3227	FBgn0000629	315057
478	2R	15624631	15628233	1.873023509979	15626147	1.672052764893	FBgn0004364	227	FBgn0004364	227
479	3R	19711197	19716208	1.872425079346	19712276	1.846493333578	FBgn0025574	3521	FBgn0025574	3521
480	2R	8472571	8477086	1.872374534607	8474123	1.655428718118	FBgn0033787	4660	FBgn0004512	11872
481	3L	20979887	20982516	1.871838569641	20981533	1.526451975107	FBgn0026179	13153	FBgn0037044	19797
482	2L	18479082	18484107	1.871624946594	18482958	1.510876571431	FBgn0032682	1542	FBgn0032682	1542
483	2R	1442016	1447554	1.871144771576	1445467	1.743113097023	FBgn0033046	13222	FBgn0033059	138298
484	2L	5876273	5878843	1.86675453186	5877742	1.534156855415	FBgn0031745	1739	FBgn0031740	75487
485	X	20500859	20507959	1.86616230011	20502404	1.818447533776	FBgn0003300	2713	FBgn0003300	2713
486	2L	17216536	17220721	1.865119457245	17218422	1.692012057585	FBgn0051745	23057	FBgn0032633	161654
487	3R	1544634	1547189	1.864814758301	1546747	1.719798998399	FBgn0004878	3725	FBgn0037372	33748
488	2R	7111020	7123271	1.863649845123	7120327	1.545108616352	FBgn0033636	11411	FBgn0033636	11411
489	2L	17228584	17231201	1.863230705261	17229895	1.50515756011	FBgn0051745	11584	FBgn0032633	150181
490	3R	12393746	12397895	1.862211227417	12396276	1.534620046616	FBgn0038445	962	FBgn0038453	73051
491	3R	5702615	5708169	1.86199760437	5705594	1.73146802187	FBgn0037767	4197	FBgn0065050	101388
492	2L	277463	279665	1.857991695404	278735	1.597004834343	FBgn0003444	1147	FBgn0003444	1147
493	X	7138770	7143683	1.856602191925	7142389	1.756187495063	FBgn0025549	5849	FBgn0025549	5849
494	X	8738375	8741878	1.856044769287	8739603	1.700346565247	FBgn0011661	3943	FBgn0030061	179416
495	2L	7302196	7307949	1.853319644928	7305607	1.727180689573	FBgn0004009	1554	FBgn0004009	1554
496	3L	722444	735000	1.852849006653	727733	1.70678576827	FBgn0052482	407	FBgn0000575	5205
497	2R	20638715	20644470	1.851916313171	20640103	1.54304299635	FBgn0050430	3071	FBgn0001148	70523
498	3R	784531	786958	1.851102828979	785529	1.665149116516	FBgn0037289	1541	FBgn0004183	11643
499	2R	13193450	13199067	1.851081848145	13195431	1.671391785145	FBgn0016059	2927	FBgn0016059	2927
500	2R	8962610	8965981	1.850231170654	8963886	1.683677561143	FBgn0050062	1641	FBgn0050062	1641
501	3L	15696219	15698421	1.849226474762	15697360	1.554759174585	FBgn0010105	3678	FBgn0010105	3678
502	2R	10864249	10868449	1.848801612854	10867286	1.660395902746	FBgn0034013	2269	FBgn0000996	28537
503	3R	2789811	2793276	1.848766803741	2790912	1.499659776688	FBgn0051488	7456	FBgn0001077	100866
504	2R	12990473	12995121	1.848119735718	12993494	1.712459772825	FBgn0034225	493	FBgn0028953	20950
505	3R	6492611	6495038	1.847742080688	6493754	1.495507717133	FBgn0037818	9138	FBgn0001235	29368
506	3R	16888933	16891365	1.846817970276	16890033	1.623216600979	FBgn0025865	152	FBgn0010770	51925
507	X	6705286	6710485	1.845854759216	6707307	1.548273869923	FBgn0064122	6437	FBgn0064122	6437
508	3L	14917258	14919679	1.845434188843	14918893	1.636891722679	FBgn0040487	7522	FBgn0040487	7522
509	3R	9795134	9801101	1.843524932861	9797294	1.705685503343	FBgn0015270	6655	FBgn0038196	64593
510	3R	12703131	12705606	1.842312812805	12704468	1.617343846489	FBgn0015350	982	FBgn0082171	22431
511	3L	10201421	10204703	1.841757774353	10202675	1.734251919915	FBgn0052056	3488	FBgn0015618	390078
512	3R	7176161	7182306	1.839866638184	7181088	1.619623482227	FBgn0026064	4721	FBgn0026064	4721
513	2L	21740585	21743694	1.839622497559	21742385	1.612737834454	FBgn0032960	2669	FBgn0032960	2669
514	3L	22109123	22111727	1.836459159851	22110272	1.693032433005	FBgn0037152	11004	FBgn0037156	90242
515	3R	1425301	1427735	1.83580493927	1426467	1.800297456629	FBgn0037346	424	FBgn0037346	424
516	X	12412401	12417708	1.834988594055	12414446	1.702211529016	FBgn0030400	2673	FBgn0015024	73274
517	2R	1627361	1630926	1.834384918213	1629761	1.810196932624	FBgn0033063	15017	FBgn0033062	36753
518	3R	25369852	25374795	1.833681106567	25371108	1.727860301733	FBgn0000492	11001	FBgn0040623	54292
519	2R	6970618	6972837	1.832142353058	6971756	1.402554869652	FBgn0000581	3632	FBgn0000581	3632
520	3R	24682841	24687938	1.829219341278	24684380	1.576024881999	FBgn0028373	535	FBgn0028373	535
521	2R	1474120	1475346	1.827867031097	1475300	1.780767387814	FBgn0033048	1076	FBgn0033059	108465
522	2L	3817031	3830301	1.826090812683	3822421	1.779994796304	FBgn0003430	3259	FBgn0003430	3259
523	3R	14227618	14229972	1.824744224548	14229031	1.375896201414	FBgn0038617	596	FBgn0038609	36653
524	X	10629085	10632282	1.822629928589	10630781	1.691184997559	FBgn0025111	1317	FBgn0052672	17228
525	3L	744326	747885	1.822147846222	746604	1.627477169037	FBgn0052480	6431	FBgn0000575	13666
526	3L	9011919	9018845	1.821895599365	9016509	1.532355444772	FBgn0028789	1185	FBgn0028789	1185
527	3R	27571009	27574821	1.813763618469	27573255	1.582618772984	FBgn0011013	4	FBgn0011013	4
528	3R	5696629	5700531	1.813604593277	5697969	1.489206286038	FBgn0040536	2894	FBgn0065050	93763
529	2R	6045173	6048716	1.813127040863	6047577	1.577113747597	FBgn0005630	7498	FBgn0004399	22140
530	3R	10473903	10482775	1.812648773193	10478339	1.758625703699	FBgn0026578	3084	FBgn0026578	3084
531	X	7109567	7112764	1.809849262238	7111636	1.556004860822	FBgn0029940	504	FBgn0025549	24904
532	2R	18012662	18018149	1.809436798096	18015169	1.66735719045	FBgn0034735	15373	FBgn0022986	92045
533	3L	8479709	8481994	1.80805015564	8480943	1.773468101726	FBgn0035900	2751	FBgn0035900	2751
534	3R	12738364	12743634	1.804676532745	12741405	1.781983820597	FBgn0051270	8102	FBgn0082171	59368
535	3L	6812363	6816358	1.803691864014	6814718	1.567658960819	FBgn0003995	50611	FBgn0035714	87858
536	3R	18962468	18965494	1.801850318909	18964306	1.687048721313	FBgn0004644	3575	FBgn0051457	10600
537	4	79050	82028	1.801820278168	80977	1.306741349837	FBgn0004859	3310	FBgn0004859	3310
538	2L	10545381	10550247	1.799858093262	10548790	1.448665261269	FBgn0051721	3909	FBgn0032268	18500
539	X	6890006	6895598	1.798516273499	6892393	1.654401105993	FBgn0004143	2264	FBgn0029931	6549
540	3L	9717373	9719739	1.796168327332	9718385	1.472556918859	FBgn0052046	7138	FBgn0044049	59840
541	3R	5053210	5057161	1.789642333984	5055287	1.692202848547	FBgn0003165	8117	FBgn0000412	11089
542	X	250370	254023	1.788899421692	252807	1.593409930958	FBgn0004170	75	FBgn0004170	75
543	X	14460533	14466012	1.787852048874	14463986	1.662539039339	FBgn0015773	23782	FBgn0015773	23782
544	3R	9734592	9738015	1.786823272705	9735834	1.689325809479	FBgn0000576	8253	FBgn0000576	8253
545	3L	890877	894032	1.786448478699	892361	1.538500100374	FBgn0028999	310	FBgn0035164	71315
546	2R	5587877	5591440	1.786302566528	5588879	1.528856873512	FBgn0033483	1299	FBgn0033483	1299
547	3R	15133715	15142841	1.783829689026	15140863	1.53194719553	FBgn0000463	11072	FBgn0000463	11072
548	X	3685692	3693724	1.781774520874	3690967	1.458279200963	FBgn0000542	9634	FBgn0000542	9634
549	3L	13380783	13384988	1.781561851501	13383044	1.547487139702	FBgn0036356	3356	FBgn0036351	27754
550	3R	25865127	25869211	1.781069278717	25867007	1.617607341093	FBgn0003510	70	FBgn0003510	70
551	3R	4464730	4467213	1.777991771698	4466164	1.473325788975	FBgn0012028	1983	FBgn0037602	10675
552	2L	6212026	6215322	1.777625083923	6214009	1.662795403424	FBgn0026755	11041	FBgn0031782	86247
553	2R	1700508	1705798	1.777155399323	1704184	1.52981954813	FBgn0033068	789	FBgn0033068	789
554	3L	2462257	2468343	1.777114391327	2466640	1.731178840001	FBgn0035344	4615	FBgn0035346	5711
555	2L	18869785	18874024	1.773111820221	18871381	1.359468768625	FBgn0003896	5804	FBgn0032717	35785
556	2R	7061657	7066001	1.77304649353	7062856	1.72345422109	FBgn0000577	18739	FBgn0000577	18739
557	3L	8625581	8631093	1.770896911621	8627464	1.843621730804	FBgn0035922	3993	FBgn0001168	22242
558	2L	6609373	6612616	1.768518447876	6610741	1.710760116577	FBgn0031836	282	FBgn0031836	282
559	3R	5416519	5423757	1.767852306366	5417950	1.623678475618	FBgn0037720	917	FBgn0037719	1241
560	X	22038806	22041410	1.767200946808	22040038	1.420986622572	FBgn0000719	18545	FBgn0031186	382053
561	3L	22885562	22887633	1.766815185547	22886772	1.466773145339	FBgn0052461	2354	FBgn0037207	7717
562	2R	15554984	15560352	1.766303062439	15556166	1.35650536418	FBgn0034480	36316	FBgn0004364	70208
563	3L	12416388	12419134	1.765303134918	12418122	1.414531707764	FBgn0036285	11507	FBgn0027936	60127
564	3L	8983338	8985734	1.763666629791	8984539	1.388313353062	FBgn0035955	741	FBgn0035954	5394
565	2L	18729758	18732632	1.763043403625	18731134	1.382108295665	FBgn0032709	5205	FBgn0032702	32087
566	2L	1523960	1526593	1.762464046478	1525295	1.697725878821	FBgn0026397	2604	FBgn0001174	7111
567	3L	15748380	15754227	1.76148223877	15752819	1.482567131519	FBgn0036531	20858	FBgn0036537	47826
568	3L	4737133	4739829	1.760151863098	4738450	1.552144795656	FBgn0035572	426	FBgn0035570	47747
569	3L	18558480	18559257	1.759541511536	18558854	1.658659505844	FBgn0003683	170	FBgn0036800	29099
570	2L	7308579	7313702	1.758548259735	7312152	1.516824817657	FBgn0004009	4991	FBgn0004009	4991
571	2R	12655696	12658384	1.757828235626	12658194	1.653054873149	FBgn0065048	362	FBgn0050235	1969
572	2R	13303122	13305444	1.751062393188	13304406	1.703930097468	FBgn0026316	134	FBgn0004586	13246
573	2L	10056529	10059961	1.751050949097	10058892	1.559292644262	FBgn0011823	1986	FBgn0011823	1986
574	X	8055573	8067324	1.748188495636	8060285	1.550459973952	FBgn0030025	25635	FBgn0030028	56355
575	3L	356362	359959	1.747022628784	358362	1.513231249417	FBgn0003749	2486	FBgn0035136	13447
576	2L	7515396	7521723	1.746912002563	7520055	1.421588540077	FBgn0011283	22695	FBgn0053529	24368
577	2R	16789377	16791503	1.744530677795	16790416	1.486806981704	FBgn0034611	534	FBgn0034611	534
578	3L	8421767	8433977	1.743267536163	8432976	1.4672562778	FBgn0010825	8713	FBgn0010825	8713
579	2L	7524862	7529108	1.741264343262	7526514	1.579277880052	FBgn0053529	17909	FBgn0053529	17909
580	3R	21004724	21011534	1.741250038147	21006711	1.785046130419	FBgn0039286	4024	FBgn0039286	4024
581	X	2148943	2157697	1.738634586334	2152485	1.445198148489	FBgn0023526	3583	FBgn0023526	3583
582	X	4812458	4816998	1.738531112671	4815886	1.613854911592	FBgn0061196	9649	FBgn0004368	31517
583	2L	1409239	1413445	1.738342285156	1411838	1.723366610209	FBgn0002543	8611	FBgn0002543	8611
584	2L	9980850	9985204	1.737251281738	9981008	1.780468265216	FBgn0000180	3639	FBgn0000180	3639
585	2R	20698876	20701158	1.736685276031	20699996	1.47491389513	FBgn0035094	3559	FBgn0001325	34219
586	2L	1516859	1520221	1.734359264374	1518210	1.73156619072	FBgn0001174	26	FBgn0001174	26
587	3L	21456350	21458263	1.733388900757	21457187	1.308750957251	FBgn0037094	168	FBgn0037094	168
588	3L	736159	738996	1.733189105988	737113	1.607398986816	FBgn0000575	4175	FBgn0000575	4175
589	2L	12669259	12676387	1.730611801147	12670821	1.597273910747	FBgn0032442	1652	FBgn0032445	22202
590	3L	18270757	18273880	1.728537559509	18272274	1.523386090994	FBgn0015946	2601	FBgn0011706	91388
591	3R	19693780	19696274	1.728304386139	19695161	1.525404817918	FBgn0004185	9809	FBgn0004185	9809
592	3L	13512710	13515962	1.728101730347	13514073	1.489244797651	FBgn0036377	20525	FBgn0036351	158783
593	2R	10546556	10550092	1.727893829346	10547812	1.564065933228	FBgn0043530	8110	FBgn0033989	40726
594	2R	16466139	16471181	1.727714061737	16468637	1.527148583356	FBgn0008636	146	FBgn0034565	17182
595	3R	9180597	9183176	1.726830482483	9181947	1.354263782501	FBgn0045442	2552	FBgn0044511	25567
596	3L	15720715	15725857	1.722137451172	15721855	1.536710083485	FBgn0010105	28173	FBgn0010105	28173
597	2L	599627	602936	1.721710205078	600875	1.499007447561	FBgn0031270	1938	FBgn0031267	26643
598	X	7012877	7015695	1.721302986145	7014753	1.310445280636	FBgn0047092	19667	FBgn0029933	71464
599	3L	4657283	4661631	1.719202041626	4658427	1.573381536147	FBgn0026729	1673	FBgn0035569	17159
600	3L	20939619	20945872	1.718615055084	20943826	1.598524157206	FBgn0003415	17439	FBgn0003415	17439
601	3R	23755806	23758439	1.714473724365	23757201	1.625510662794	FBgn0051053	3323	FBgn0027579	6286
602	2L	10258494	10261686	1.711631774902	10259993	1.523332265707	FBgn0026379	1024	FBgn0011305	3589
603	X	14851728	14854345	1.710394859314	14853332	1.415927473704	FBgn0052594	5039	FBgn0030605	44517
604	3R	15	1753	1.709461212158	198	1.546070318956	FBgn0037213	182	FBgn0037213	182
605	X	18528443	18530696	1.708963394165	18529638	1.483097612858	FBgn0010383	2956	FBgn0004959	9932
606	2L	4046814	4052162	1.708699226379	4050540	1.47161218524	FBgn0000547	19161	FBgn0000547	19161
607	3L	5828798	5833126	1.708248615265	5830123	1.577432346344	FBgn0003984	10562	FBgn0035640	43093
608	3R	17985424	17992094	1.706436157227	17990058	1.503500729799	FBgn0053335	682	FBgn0053335	682
609	3R	12551041	12558381	1.701899528503	12557135	1.466419378916	FBgn0003944	3213	FBgn0063261	19976
610	3R	26679859	26689251	1.701389312744	26681936	1.577554941177	FBgn0003720	3899	FBgn0003720	3899
611	2L	7242583	7250436	1.700454711914	7245150	1.460855512058	FBgn0031899	4650	FBgn0031898	22071
612	2R	7081028	7084314	1.69971370697	7083185	1.509139925241	FBgn0065063	24105	FBgn0065063	24105
613	3L	13143168	13145701	1.698689460754	13144300	1.328846395016	FBgn0036347	3329	FBgn0010452	56080
614	X	19722786	19725339	1.69757938385	19724372	1.573621000562	FBgn0000076	375	FBgn0031079	38384
615	3L	4212742	4217123	1.697492599487	4213977	1.456339031458	FBgn0001257	5702	FBgn0011692	12291
616	3L	19828789	19834421	1.697125911713	19833279	1.543725013733	FBgn0014037	9947	FBgn0014037	9947
617	2L	9223125	9227339	1.69709777832	9225834	1.346152623494	FBgn0051885	10760	FBgn0032105	27282
618	3R	11857642	11861465	1.696901798248	11860161	1.257122404435	FBgn0003117	8342	FBgn0038396	15232
619	3L	21998826	22002699	1.696119785309	22001081	1.602167999043	FBgn0037149	1107	FBgn0037149	1107
620	3L	4804383	4806653	1.694770336151	4805727	1.473091304302	FBgn0010349	853	FBgn0035570	115024
621	2R	3640434	3644008	1.694642543793	3641363	1.522807091475	FBgn0033267	1782	FBgn0033267	1782
622	X	2990171	2999598	1.691906929016	2995860	1.502127675449	FBgn0004647	4832	FBgn0004647	4832
623	2R	16159757	16162908	1.690690040588	16161116	1.4434877038	FBgn0034537	2215	FBgn0061362	2473
624	3L	14911121	14914107	1.690155029297	14911460	1.416448156039	FBgn0040487	89	FBgn0040487	89
625	X	21796012	21799259	1.689675331116	21796690	1.465058147907	FBgn0052499	39418	FBgn0031186	138705
626	2L	7542033	7547706	1.688306808472	7544865	1.526721566916	FBgn0053529	442	FBgn0053529	442
627	3R	20083297	20086486	1.687963962555	20084376	1.525118509928	FBgn0039175	5996	FBgn0051130	6605
628	X	7447622	7449785	1.687342643738	7448754	1.290125426124	FBgn0004198	5630	FBgn0027553	124804
629	2L	9581105	9588144	1.682883739471	9585233	1.501501083374	FBgn0014179	3491	FBgn0015393	114601
630	3L	18192905	18194853	1.681818962097	18193782	1.369873702526	FBgn0036783	23565	FBgn0020300	89119
631	3L	4670402	4672556	1.681644439697	4671519	1.552767837749	FBgn0035568	602	FBgn0035569	4067
632	2L	21604784	21606761	1.681438446045	21606646	1.49751255729	FBgn0032955	4546	FBgn0022893	10875
633	2R	20067119	20069241	1.679921627045	20068219	1.548967529746	FBgn0016687	468	FBgn0035031	37376
634	2R	8104302	8109719	1.678248405457	8107512	1.454096597784	FBgn0022764	1287	FBgn0022764	1287
635	2L	1885180	1887915	1.67730140686	1886768	1.406154125929	FBgn0031374	1784	FBgn0031357	176302
636	3L	3391522	3395415	1.67570400238	3393951	1.650657289168	FBgn0014388	14516	FBgn0027616	36253
637	X	13580281	13582422	1.674969673157	13581496	1.357457609738	FBgn0001612	2904	FBgn0030521	34622
638	2R	14316194	14318858	1.673285007477	14317660	1.320138275623	FBgn0010651	930	FBgn0010651	930
639	X	3016829	3020234	1.670430660248	3019126	1.288806736469	FBgn0028746	10152	FBgn0028746	10152
640	2L	13832253	13834398	1.670327186584	13833424	1.290909654954	FBgn0026373	85	FBgn0026373	85
641	3R	21419037	21423752	1.668168067932	21421729	1.467281874488	FBgn0039344	13043	FBgn0039345	13121
642	2R	9135133	9139687	1.667486190796	9137298	1.36069800059	FBgn0000633	1697	FBgn0033859	27742
643	3L	4234919	4238183	1.667180538177	4236376	1.584088746239	FBgn0041171	1465	FBgn0041171	1465
644	3R	2732244	2734504	1.666433334351	2733289	1.592286390417	FBgn0001077	43243	FBgn0001077	43243
645	X	7902712	7907312	1.664824485779	7903751	1.63802916663	FBgn0004656	2921	FBgn0004656	2921
646	X	17652799	17654879	1.664323806763	17653893	1.446441454046	FBgn0030868	341	FBgn0030870	10884
647	3L	2449650	2455177	1.662957668304	2450900	1.680923748016	FBgn0035347	465	FBgn0035347	465
648	2L	11221923	11226218	1.662949562073	11225098	1.501385569572	FBgn0000011	14417	FBgn0028700	94453
649	X	18779849	18784663	1.661539077759	18781487	1.576325023876	FBgn0052541	17191	FBgn0030974	53917
650	4	520738	524280	1.660775184631	522853	1.576987624168	FBgn0004607	1248	FBgn0026777	194506
651	2R	1727219	1730041	1.659556388855	1728896	1.459975859698	FBgn0033074	4119	FBgn0033074	4119
652	3R	17318774	17321747	1.659445285797	17319958	1.592997438767	FBgn0051179	4844	FBgn0013984	86293
653	2L	15305863	15313375	1.658584594727	15309531	1.555398380055	FBgn0041103	6304	FBgn0001981	20262
654	2R	15617219	15623397	1.656839847565	15618875	1.444161919987	FBgn0004364	7499	FBgn0004364	7499
655	3R	1541481	1544051	1.654897689819	1542641	1.4953520298	FBgn0004878	381	FBgn0037372	37854
656	2L	14476595	14480813	1.654028892517	14478135	1.277358849843	FBgn0005771	12727	FBgn0005771	12727
657	3L	14040544	14044088	1.652965545654	14042082	1.637940883636	FBgn0005592	1051	FBgn0036406	23827
658	3L	20774524	20776572	1.651312112808	20775635	1.451612881252	FBgn0037031	207	FBgn0016696	70257
659	3L	2573648	2576020	1.650949478149	2574612	1.53772431612	FBgn0016794	1678	FBgn0024939	3630
660	3L	11665362	11668843	1.649589538574	11666675	1.515978672925	FBgn0036193	628	FBgn0036193	628
661	3L	9424725	9426860	1.649251937866	9425708	1.442541122437	FBgn0052038	150	FBgn0052038	150
662	3L	10269491	10274170	1.648471355438	10271971	1.324790358543	FBgn0036081	14689	FBgn0000629	340106
663	3L	7956744	7959368	1.647619724274	7958379	1.592156354119	FBgn0011817	5383	FBgn0011817	5383
664	3L	12539475	12541832	1.646729469299	12540420	1.422546565533	FBgn0036302	6049	FBgn0004926	39736
665	2L	13884232	13890687	1.646488189697	13887124	1.490499337514	FBgn0019890	17535	FBgn0019890	17535
666	3R	9760682	9764275	1.644243955612	9762211	1.579859901877	FBgn0038188	6913	FBgn0000576	34630
667	X	18142294	18147877	1.642918109894	18144888	1.461221470552	FBgn0004956	3126	FBgn0004956	3126
668	2R	7153615	7157052	1.63983631134	7155494	1.497066357557	FBgn0033639	6062	FBgn0033638	7017
669	2L	12457948	12461783	1.638815879822	12460025	1.450140476227	FBgn0032437	6343	FBgn0040286	25360
670	3L	19129431	19138539	1.637810707092	19130795	1.310745239258	FBgn0016797	5090	FBgn0016797	5090
671	3R	26605211	26609044	1.637136459351	26607698	1.402996736414	FBgn0004606	16050	FBgn0003720	70339
672	X	18762018	18766484	1.636674404144	18764236	1.555149396261	FBgn0052541	60	FBgn0030974	36666
673	2L	16318547	16320556	1.636522293091	16319693	1.47813763338	FBgn0000250	2337	FBgn0000250	2337
674	3L	677718	684056	1.636242866516	681437	1.495249523836	FBgn0035157	1238	FBgn0035156	4990
675	X	5394155	5399183	1.635014057159	5396565	1.481340289116	FBgn0053980	8855	FBgn0029771	34067
676	3R	26208886	26215301	1.634511470795	26210453	1.401507938609	FBgn0015221	3101	FBgn0039764	39101
677	3L	13068380	13071392	1.634365081787	13069606	1.524283230305	FBgn0052118	2592	FBgn0010452	18614
678	3R	17429746	17434476	1.633614063263	17431551	1.36925598979	FBgn0046832	16695	FBgn0046832	16695
679	2L	15007604	15010421	1.632002830505	15008980	1.196179658175	FBgn0001974	3110	FBgn0028925	3454
680	2L	3769192	3773012	1.631111621857	3770879	1.268406301737	FBgn0004893	827	FBgn0003430	54801
681	3L	15104489	15108209	1.628959655762	15106661	1.425022125244	FBgn0014002	1243	FBgn0029114	94239
682	X	4331284	4335910	1.627833843231	4333666	1.200177725624	FBgn0040910	27185	FBgn0029714	63538
683	3L	1444247	1448856	1.62700176239	1445846	1.636170744896	FBgn0004635	1478	FBgn0004635	1478
684	2L	21026449	21028779	1.626132011414	21027694	1.479608952999	FBgn0010395	12731	FBgn0023388	102251
685	2R	11249289	11256498	1.626093864441	11254756	1.448948097229	FBgn0050089	12495	FBgn0050089	12495
686	2L	7288785	7292785	1.624982833862	7289880	1.445196348078	FBgn0031901	7347	FBgn0004009	17281
687	2L	181515	184108	1.623881578445	182647	1.512977663676	FBgn0031231	21137	FBgn0016977	23613
688	3R	11242442	11247176	1.62251663208	11243941	1.473668456078	FBgn0067339	436	FBgn0067339	436
689	2R	18693393	18696535	1.62229347229	18695090	1.545400083065	FBgn0034833	3082	FBgn0003062	112770
690	2R	2891299	2894254	1.621893882751	2892720	1.55588497835	FBgn0033159	962	FBgn0033159	962
691	3L	3290287	3292658	1.62021446228	3291428	1.44661693573	FBgn0035432	4174	FBgn0035436	11661
692	3R	25589315	25592727	1.620088100433	25591644	1.370930075645	FBgn0001297	1063	FBgn0020235	16786
693	3L	10254362	10261328	1.619596481323	10260113	1.409424950095	FBgn0036080	12962	FBgn0000629	351964
694	3L	19838441	19843711	1.619319438934	19842066	1.23096036911	FBgn0014037	1160	FBgn0014037	1160
695	2R	7969765	7979885	1.618113517761	7971040	1.618813961744	FBgn0010238	1942	FBgn0010238	1942
696	2L	9420410	9423577	1.614665031433	9421493	1.371113554637	FBgn0032116	4900	FBgn0002973	16020
697	3R	8894717	8899279	1.613712310791	8896595	1.485882554735	FBgn0004666	13114	FBgn0003308	38336
698	3L	5808534	5811478	1.612697601318	5810189	1.374148739709	FBgn0003984	9372	FBgn0035640	23159
699	X	12480937	12483060	1.612236499786	12481827	1.119137732188	FBgn0015024	5893	FBgn0015024	5893
700	2L	9148925	9152051	1.612165212631	9150401	1.221026140101	FBgn0032100	13834	FBgn0051887	20558
701	3R	2548387	2552043	1.611617565155	2549402	1.371046304703	FBgn0051481	18383	FBgn0004054	20460
702	3R	6047046	6049604	1.608693122864	6048214	1.387125940884	FBgn0037797	266	FBgn0037797	266
703	2R	2929694	2932024	1.60703420639	2930676	1.32233776365	FBgn0003460	169	FBgn0033159	36994
704	2R	20703946	20708742	1.605729818344	20707535	1.346476751215	FBgn0035094	11098	FBgn0001325	26680
705	2L	6540299	6542897	1.605341911316	6541708	1.353925228119	FBgn0000320	5264	FBgn0031830	16092
706	2L	7580673	7586764	1.603104114532	7585158	1.354619503021	FBgn0083141	3223	FBgn0053529	40735
707	3R	24982381	24984741	1.601857185364	24983639	1.432990700006	FBgn0039644	208	FBgn0028692	4454
708	X	17660278	17667618	1.60052728653	17663420	1.394874201881	FBgn0030870	1357	FBgn0030870	1357
709	3R	21859855	21863706	1.599721908569	21862488	1.405477018917	FBgn0002633	272	FBgn0002633	272
710	3R	18723748	18726136	1.599328994751	18725090	1.259923906887	FBgn0017590	66	FBgn0039013	172468
711	X	4886899	4888785	1.597055435181	4887834	1.515806113972	FBgn0003028	5700	FBgn0004368	103465
712	3R	7127143	7129990	1.596525192261	7129045	1.290814063128	FBgn0051386	2285	FBgn0026063	45118
713	3L	17977385	17981991	1.596142292023	17980578	1.468047534718	FBgn0052192	24998	FBgn0020300	124085
714	2L	3537471	3543021	1.595250606537	3539214	1.531683613272	FBgn0024244	37	FBgn0031549	8928
715	2L	21619469	21622387	1.593095302582	21620886	1.528161346912	FBgn0023416	694	FBgn0022893	3365
716	2L	15755883	15759129	1.592788696289	15757478	1.369055211544	FBgn0001987	1206	FBgn0003936	9867
717	2L	15465691	15468958	1.591843605042	15466794	1.399599075317	FBgn0003448	7404	FBgn0003448	7404
718	X	3680839	3685027	1.591391563416	3683223	1.450014731463	FBgn0000542	1890	FBgn0000542	1890
719	2R	20522619	20524959	1.589696407318	20523712	1.378609716892	FBgn0004055	4062	FBgn0005634	4639
720	2R	16364675	16368998	1.589182376862	16367021	1.511502295732	FBgn0034554	6662	FBgn0016984	27025
721	3R	487046	490751	1.588626861572	488480	1.338636487722	FBgn0051531	3175	FBgn0037262	20784
722	2L	15486260	15490261	1.587809562683	15488006	1.32281443278	FBgn0002524	7033	FBgn0003448	13808
723	2R	9015730	9019432	1.586915016174	9016822	1.360036849976	FBgn0033845	1886	FBgn0033845	1886
724	2L	22138209	22141140	1.586658477783	22139288	1.447810828686	FBgn0032978	9605	FBgn0032979	17466
725	3L	13107147	13110776	1.585978031158	13109924	1.31748345319	FBgn0053262	292	FBgn0010452	21704
726	3R	2560371	2563216	1.585703372955	2561632	1.477021217346	FBgn0051481	6153	FBgn0004054	8230
727	2L	15480921	15483801	1.585537910461	15481895	1.253024774439	FBgn0020371	1198	FBgn0003448	7697
728	3R	16418383	16421564	1.585518360138	16420737	1.337607636171	FBgn0023097	1852	FBgn0023097	1852
729	2L	19679300	19681481	1.585117340088	19680521	1.268796026707	FBgn0005590	16443	FBgn0005590	16443
730	X	19605058	19610511	1.583844184875	19606411	1.46619164149	FBgn0031070	10151	FBgn0031070	10151
731	3R	17283140	17285343	1.582329273224	17284239	1.475122620078	FBgn0011278	12197	FBgn0013984	122012
732	2L	21829571	21844412	1.58216047287	21831360	1.483190357685	FBgn0003866	15172	FBgn0003866	15172
733	2R	19375612	19377838	1.58035326004	19376808	1.400013895596	FBgn0025352	592	FBgn0025790	6627
734	3R	26091771	26096324	1.57716178894	26094146	1.432659268379	FBgn0010113	9510	FBgn0039757	59404
735	2R	8754904	8757949	1.57634305954	8756813	1.375527173281	FBgn0033817	1178	FBgn0043010	18447
736	2R	5932408	5936210	1.576331138611	5935354	1.308391979762	FBgn0033520	895	FBgn0033522	6171
737	3R	2175492	2178865	1.57487487793	2177459	1.281797156614	FBgn0014001	839	FBgn0053097	16551
738	3L	8648322	8653510	1.574550628662	8649647	1.462447802226	FBgn0001168	59	FBgn0001168	59
739	3L	11188115	11191544	1.573093414307	11189249	1.402443110943	FBgn0036149	802	FBgn0041094	37007
740	2R	15545315	15551402	1.572683334351	15547417	1.572625266181	FBgn0034480	27567	FBgn0004364	78957
741	2R	16753757	16759933	1.572238206863	16756125	1.181411832571	FBgn0034606	2410	FBgn0034606	2410
742	3L	10309152	10313365	1.571600914001	10311325	1.524508857727	FBgn0067716	17532	FBgn0000629	300752
743	3L	6786183	6789057	1.571422100067	6787775	1.571393237394	FBgn0003995	23668	FBgn0035714	60915
744	3R	26578678	26582122	1.568775177002	26580884	1.345210243674	FBgn0039801	8874	FBgn0003720	97153
745	2L	6568232	6571384	1.567930221558	6569870	1.243385136127	FBgn0031834	3753	FBgn0031830	12070
746	3L	1755280	1757539	1.567728996277	1756636	1.478414479424	FBgn0013811	1454	FBgn0027903	2529
747	3L	18102041	18105534	1.567270755768	18104608	1.291025862974	FBgn0020300	55	FBgn0020300	55
748	X	12566668	12574646	1.567257881165	12570931	1.513642936945	FBgn0024308	5449	FBgn0053963	77532
749	2L	10396416	10399253	1.566765785217	10397678	1.244491934776	FBgn0051716	967	FBgn0032240	7490
750	2L	11485131	11488676	1.566682338715	11486110	1.229665883382	FBgn0003313	79	FBgn0003313	79
751	3L	3764793	3768193	1.56370973587	3766148	1.322550016291	FBgn0052266	8188	FBgn0035464	28653
752	2L	3156141	3159992	1.562086105347	3158801	1.45715786616	FBgn0011648	829	FBgn0031506	1155
753	2R	15491890	15495331	1.561827659607	15493947	1.318850601421	FBgn0034479	1985	FBgn0004364	132427
754	X	13479380	13483078	1.561762809753	13481596	1.449443131685	FBgn0030506	20149	FBgn0030507	20364
755	3L	15664608	15670390	1.561653137207	15669147	1.423645178477	FBgn0041160	4039	FBgn0041160	4039
756	3L	603892	605779	1.560554981232	605025	1.2544028759	FBgn0052345	823	FBgn0064191	20766
757	3L	4090883	4094108	1.560306549072	4092596	1.289621543884	FBgn0028484	859	FBgn0028484	859
758	2L	5869396	5872755	1.560235977173	5871374	1.454449653625	FBgn0031745	8107	FBgn0031740	69119
759	2R	15680699	15687325	1.558766365051	15683752	1.455729540657	FBgn0034481	22742	FBgn0004364	57378
760	X	5721298	5723192	1.558452606201	5722263	1.143243621377	FBgn0014340	176	FBgn0000042	23837
761	3L	11225048	11237143	1.557594776154	11235822	1.379152269924	FBgn0041094	9566	FBgn0041094	9566
762	3R	14824802	14828687	1.55578327179	14825934	1.360003113747	FBgn0026239	16187	FBgn0026239	16187
763	X	6645864	6651226	1.55433511734	6650122	1.399358048159	FBgn0029903	1199	FBgn0029905	16029
764	X	635955	638671	1.553642272949	637336	1.264066815376	FBgn0025618	4276	FBgn0015288	15376
765	3L	6803522	6807075	1.553360462189	6805504	1.321050771077	FBgn0003995	41397	FBgn0035714	78644
766	2L	22121464	22122791	1.552246570587	22121867	1.138461169075	FBgn0032976	77	FBgn0032979	34887
767	3L	1390481	1395483	1.552033901215	1393862	1.437781238556	FBgn0035216	896	FBgn0004635	53462
768	3L	22096003	22099986	1.550755500793	22097165	1.453747468836	FBgn0037152	2103	FBgn0000100	87282
769	2R	10476598	10479944	1.550682067871	10478686	1.251078212962	FBgn0033987	509	FBgn0033987	509
770	3R	13535603	13540772	1.550138473511	13537128	1.465751902262	FBgn0003013	6931	FBgn0003013	6931
771	3R	10306270	10311863	1.549882888794	10310401	1.369571745396	FBgn0038233	27013	FBgn0038234	27189
772	X	1678734	1681435	1.549706935883	1680319	1.417278906878	FBgn0029591	1497	FBgn0029591	1497
773	3R	9843247	9847414	1.54953289032	9846814	1.355197794297	FBgn0038194	8138	FBgn0038196	15073
774	X	7117265	7123915	1.548604011536	7120158	1.321896404028	FBgn0029940	8018	FBgn0025549	16382
775	2R	8494399	8498048	1.544607162476	8495317	1.490758641561	FBgn0005624	1579	FBgn0005624	1579
776	X	7150767	7154223	1.544597148895	7152132	1.294339358807	FBgn0024250	1045	FBgn0024250	1045
777	2R	17824828	17827390	1.542591094971	17826513	1.464642286301	FBgn0013272	1269	FBgn0013272	1269
778	3L	23163491	23166103	1.540048599243	23164503	1.448439820608	FBgn0037212	18367	FBgn0024733	135188
779	X	3862982	3866422	1.538660049438	3864894	1.392597516378	FBgn0029690	48309	FBgn0000221	84687
780	X	439572	445400	1.538041114807	441105	1.398834645748	FBgn0003986	6758	FBgn0003986	6758
781	3R	162623	167999	1.537487506866	166446	1.360879365136	FBgn0037236	1159	FBgn0001204	5926
782	3L	17326334	17333491	1.53738117218	17329202	1.424197793007	FBgn0015550	4293	FBgn0026197	37515
783	3L	14297564	14301395	1.537262916565	14300317	1.340852541082	FBgn0036419	5621	FBgn0003459	74865
784	2L	19439920	19441870	1.53648853302	19440928	1.358994175406	FBgn0024230	238	FBgn0024230	238
785	3L	11310908	11319835	1.53421497345	11318437	1.493384950301	FBgn0036155	20395	FBgn0041094	92181
786	2L	3548352	3550896	1.533643722534	3549324	1.454895943403	FBgn0024244	10073	FBgn0031549	19038
787	X	652529	654422	1.530459403992	653470	1.304648653666	FBgn0025621	3481	FBgn0025617	9423
788	3R	2569073	2571737	1.530077934265	2570232	1.305983632803	FBgn0004054	370	FBgn0004054	370
789	3R	6932668	6934481	1.528318405151	6933547	1.347618460655	FBgn0037860	7881	FBgn0037873	102024
790	X	110394	113154	1.527591705322	111714	1.334282678716	FBgn0000316	60	FBgn0000316	60
791	2L	707030	709477	1.527238845825	708660	1.395195802053	FBgn0000497	6308	FBgn0015621	111304
792	X	18623062	18625225	1.526819229126	18624371	1.418447345495	FBgn0030960	1234	FBgn0030960	1234
793	2L	9600456	9603445	1.52617931366	9601659	1.370083630085	FBgn0032132	767	FBgn0015393	98175
794	3L	15089227	15091771	1.524448871613	15090461	1.406431452433	FBgn0036481	116	FBgn0025776	81125
795	2R	4151026	4156227	1.524209976196	4153520	1.404540747404	FBgn0003892	7928	FBgn0003892	7928
796	3R	11744127	11749246	1.524105072021	11747345	1.440128073973	FBgn0038385	710	FBgn0038385	710
797	2L	5976832	5984341	1.523823738098	5980353	1.395168136148	FBgn0000308	672	FBgn0000308	672
798	3R	17359504	17362806	1.523810863495	17360696	1.347718379077	FBgn0038891	2807	FBgn0013984	45555
799	X	10884073	10885698	1.523796081543	10885192	1.312622487545	FBgn0040851	2259	FBgn0028686	85214
800	2R	8044321	8049206	1.523344516754	8046965	1.46107596159	FBgn0011592	2002	FBgn0011592	2002
801	4	1002697	1004352	1.523018360138	1003718	1.266823796665	FBgn0039931	6201	FBgn0039930	45891
802	X	6448341	6450544	1.522287368774	6449525	1.295437672559	FBgn0029881	4224	FBgn0029882	49897
803	3R	12350964	12356199	1.52215051651	12352606	1.369457104627	FBgn0038441	13434	FBgn0027053	56783
804	2R	1522576	1526188	1.519305229187	1525376	1.215647921843	FBgn0000043	2303	FBgn0033059	58389
805	X	10990010	10994292	1.518166542053	10992442	1.345044374466	FBgn0020255	1365	FBgn0020255	1365
806	3R	25341290	25344211	1.518055915833	25342634	1.491994409	FBgn0039669	1067	FBgn0040623	25818
807	2R	9099391	9101721	1.51789188385	9100572	1.236553788185	FBgn0027581	8671	FBgn0033859	8984
808	2R	15563069	15569174	1.517216682434	15566637	1.250730723143	FBgn0034480	46787	FBgn0004364	59737
809	2R	13230553	13234869	1.516611099243	13233947	1.345914109548	FBgn0028494	243	FBgn0063386	15982
810	X	16069431	16071750	1.516552448273	16070398	1.240388453007	FBgn0003933	17656	FBgn0003933	17656
811	3R	10133030	10135220	1.51606464386	10134094	1.226135562448	FBgn0003567	215	FBgn0004855	722
812	2R	5225326	5227525	1.515730857849	5226330	1.402628294627	FBgn0010316	2194	FBgn0023143	21189
813	3R	915011	917363	1.515635967255	915902	1.207057058811	FBgn0010313	3494	FBgn0010313	3494
814	3R	11021579	11023599	1.515031814575	11022561	1.469844481524	FBgn0038297	227	FBgn0038301	16761
815	3R	7015582	7017754	1.514767169952	7016618	1.291577070951	FBgn0037870	5210	FBgn0037873	18953
816	3R	5204288	5206084	1.514209270477	5205200	1.029767008389	FBgn0037684	14058	FBgn0037686	21778
817	2L	9971634	9973761	1.513948440552	9973196	0.452530111585	FBgn0015664	5741	FBgn0015664	5741
818	3R	25617162	25621000	1.513937950134	25620055	1.399850606918	FBgn0039695	303	FBgn0019972	5320
819	2L	19932781	19935590	1.513451099396	19934168	1.457197070122	FBgn0032831	7126	FBgn0043021	121825
820	X	21178675	21181036	1.512038230896	21179848	1.497028261423	FBgn0003423	5169	FBgn0015527	19333
821	3L	3739098	3741621	1.509164810181	3740554	1.274734348059	FBgn0035458	1821	FBgn0035464	54247
822	X	1997580	1999922	1.50834274292	1998358	1.504278042737	FBgn0023507	714	FBgn0025626	77066
823	2R	18724390	18727138	1.507745742798	18725896	1.254946768284	FBgn0034834	6757	FBgn0034846	128339
824	2L	11343006	11346284	1.505369186401	11344219	1.452648133039	FBgn0032360	956	FBgn0004579	101384
825	X	11550849	11555818	1.504991531372	11552660	1.143501465137	FBgn0030328	141	FBgn0030328	141
826	3L	6676625	6679353	1.502635002136	6677642	1.214359251658	FBgn0035710	176	FBgn0035713	48591
827	X	8675303	8678541	1.501719474792	8676477	1.431523435256	FBgn0052710	12019	FBgn0030061	116290
828	2R	10328550	10333201	1.501622200012	10330049	1.226270569695	FBgn0033969	4801	FBgn0050478	44206
829	2R	9454973	9458900	1.501042366028	9456369	1.2147372365	FBgn0013733	1648	FBgn0033886	19942
830	2L	8788041	8790683	1.49995470047	8789377	1.398296833038	FBgn0032069	8126	FBgn0029123	36248
831	X	325796	327819	1.498485088348	326628	1.182274609804	FBgn0010019	473	FBgn0000570	53414
832	3R	8856563	8859634	1.498372554779	8857800	0.924293686362	FBgn0003308	459	FBgn0003308	459
833	2L	20089084	20091016	1.498350143433	20089982	1.365342934926	FBgn0032848	89	FBgn0032848	89
834	2L	12084156	12090446	1.494969844818	12087876	1.297539608819	FBgn0003145	2084	FBgn0003145	2084
835	2R	19431205	19433462	1.492820978165	19432393	1.367830641129	FBgn0034931	446	FBgn0015268	17479
836	2R	15308271	15312828	1.492394447327	15309372	1.089294612408	FBgn0011897	8082	FBgn0011849	66978
837	3R	8080965	8088760	1.49040222168	8086732	1.388402541478	FBgn0003651	2261	FBgn0010044	119026
838	X	1065441	1067525	1.490308761597	1066587	1.300597667694	FBgn0040367	331	FBgn0026875	26867
839	2R	8429137	8432955	1.489900588989	8430495	1.234508705139	FBgn0010488	1409	FBgn0010488	1409
840	3R	4670768	4675225	1.489374160767	4672110	1.297191143036	FBgn0011966	15492	FBgn0011966	15492
841	2L	5402558	5404750	1.488705635071	5403857	1.29278036952	FBgn0016660	485	FBgn0005511	57784
842	2R	6605329	6607772	1.488222122192	6606640	1.333834457397	FBgn0040765	9270	FBgn0033581	59323
843	3R	464106	468556	1.488035202026	466229	1.30656059583	FBgn0037261	1044	FBgn0037261	1044
844	3R	4477763	4479529	1.487672805786	4478775	1.160991493024	FBgn0037603	37	FBgn0037603	37
845	3R	5935945	5938717	1.487534046173	5937067	1.346039652824	FBgn0037788	1201	FBgn0037777	65822
846	3L	12774947	12779603	1.485688209534	12775936	1.071679536034	FBgn0010715	3125	FBgn0036314	12014
847	3R	9689861	9692690	1.4855260849	9691192	1.234924622944	FBgn0008646	8709	FBgn0000576	36389
848	3R	17478653	17481204	1.485322952271	17479975	1.305954350366	FBgn0011766	6152	FBgn0004493	17497
849	3R	19139115	19142311	1.483060359955	19141144	1.078733472263	FBgn0039071	25233	FBgn0002622	43381
850	3R	4101835	4104524	1.482815980911	4103481	1.366407534655	FBgn0010433	33	FBgn0037561	7877
851	3L	1438633	1441368	1.481488227844	1440084	1.346194088459	FBgn0004635	7240	FBgn0004635	7240
852	3L	662310	666730	1.481086730957	663703	1.541295796633	FBgn0035151	151	FBgn0035156	12744
853	3R	2640733	2645332	1.481064558029	2643716	1.335171054391	FBgn0051485	1344	FBgn0046833	8420
854	X	16036101	16040322	1.480908870697	16037613	1.38371591568	FBgn0000459	13058	FBgn0000459	13058
855	3R	4790417	4792317	1.478086471558	4791389	1.445766627789	FBgn0037645	11832	FBgn0037644	20663
856	3R	25540839	25544256	1.477749347687	25542779	1.36049592495	FBgn0039685	247	FBgn0039687	7863
857	3R	3358408	3360627	1.477530479431	3359550	1.234702301025	FBgn0015573	2697	FBgn0003885	3173
858	2R	17737263	17744470	1.476780891418	17742714	1.46697050333	FBgn0034716	6893	FBgn0034704	60226
859	3L	111347	115836	1.476342201233	112976	1.316976070404	FBgn0020386	8	FBgn0035105	54978
860	X	6699930	6704879	1.476182222366	6702903	1.344813346863	FBgn0029915	5044	FBgn0064122	10841
861	X	4522298	4525448	1.474497795105	4523330	1.31267285347	FBgn0003200	1493	FBgn0022768	8778
862	2L	7588060	7593887	1.472013473511	7590475	1.331934769948	FBgn0083141	8540	FBgn0053529	46052
863	2R	8418798	8422289	1.471037864685	8420108	1.435239341524	FBgn0010488	11796	FBgn0010488	11796
864	2L	4594335	4599920	1.470875740051	4597704	1.346309840679	FBgn0053196	5741	FBgn0000227	86755
865	3R	26043967	26050819	1.470596313477	26049306	1.419381052256	FBgn0000279	7100	FBgn0039757	14564
866	X	22035340	22036460	1.470461368561	22036388	1.320871639252	FBgn0031201	21054	FBgn0031186	378403
867	3R	26072030	26074607	1.470187664032	26073605	1.083118629456	FBgn0051383	160	FBgn0039757	38863
868	3R	6200375	6204698	1.470139026642	6203392	1.313556849957	FBgn0020379	398	FBgn0015396	27486
869	X	16440150	16444858	1.469000816345	16441937	1.194293181101	FBgn0025743	2712	FBgn0015615	14571
870	X	8954439	8956982	1.468722343445	8955697	1.32984046936	FBgn0030089	1783	FBgn0046828	19201
871	3L	8500244	8503835	1.468298912048	8501691	1.198448517743	FBgn0024236	2500	FBgn0024236	2500
872	4	486185	488616	1.467949867249	486963	1.102137509514	FBgn0026262	111	FBgn0026777	158616
873	3R	457404	461784	1.466788768768	460426	1.30322098732	FBgn0037261	6847	FBgn0037261	6847
874	2L	2047091	2049536	1.466219902039	2048694	0.784306750578	FBgn0028952	3169	FBgn0031391	98593
875	3R	21835036	21837808	1.465758800507	21836096	1.2499276049	FBgn0002732	589	FBgn0002732	589
876	3R	19168653	19174679	1.465037345886	19170452	1.319236490462	FBgn0003118	1432	FBgn0002622	14073
877	3R	12615448	12620128	1.463775634766	12618729	1.139385279487	FBgn0015230	4696	FBgn0020556	19818
878	3R	910156	914140	1.462977409363	913277	1.248538303375	FBgn0010313	869	FBgn0010313	869
879	3R	25117067	25121225	1.462437152863	25118497	1.364808082581	FBgn0039659	4454	FBgn0003525	36995
880	3R	15878473	15880758	1.461755990982	15879376	1.290548016043	FBgn0040571	2439	FBgn0038769	17599
881	2R	20515129	20520709	1.460993289948	20518439	1.289938141318	FBgn0005634	634	FBgn0005634	634
882	3L	12650397	12652623	1.458354949951	12651649	1.372102886438	FBgn0014343	16046	FBgn0036306	77055
883	2L	9415293	9417634	1.458353996277	9416473	1.360418964835	FBgn0032116	120	FBgn0002973	21040
884	3L	10648652	10654176	1.458086013794	10652240	1.183667564392	FBgn0036099	12724	FBgn0010762	13550
885	3L	5397	7325	1.455721378326	5629	1.545162507466	FBgn0052475	849	FBgn0035105	162325
886	2R	2121477	2126480	1.455230236053	2124576	1.340637266636	FBgn0040673	250	FBgn0040673	250
887	X	5444641	5446889	1.455112934113	5445804	1.320473225911	FBgn0029775	6294	FBgn0029783	65402
888	3R	18200500	18202780	1.454854488373	18201405	1.306747966343	FBgn0038953	262	FBgn0038950	9702
889	3R	26742837	26749274	1.454667568207	26746315	1.239819049835	FBgn0020912	7705	FBgn0003720	68278
890	X	4034629	4036859	1.453926086426	4035623	1.216789979201	FBgn0000635	15704	FBgn0026080	72944
891	2L	19109560	19111682	1.450261116028	19110417	1.30937936902	FBgn0002036	87	FBgn0032761	17841
892	3L	22201280	22202856	1.448660850525	22201328	1.411997583177	FBgn0004179	226	FBgn0037156	814
893	X	6720065	6722055	1.447765350342	6720794	1.11566400528	FBgn0064122	7050	FBgn0064122	7050
894	3L	19938327	19942848	1.447727203369	19940072	1.148797734578	FBgn0036930	2604	FBgn0036918	82538
895	3R	10393006	10397320	1.44641494751	10396369	1.161420017481	FBgn0004629	1006	FBgn0004629	1006
896	2R	16869116	16872874	1.446356296539	16870295	1.043890560375	FBgn0000395	4228	FBgn0000395	4228
897	3L	8160763	8164566	1.445885658264	8163556	1.484990176033	FBgn0035851	1663	FBgn0035851	1663
898	3L	379883	381713	1.445283889771	380818	1.125069477979	FBgn0040689	4462	FBgn0035136	35903
899	3L	16595535	16598085	1.444779396057	16596727	1.168215723599	FBgn0017572	15996	FBgn0017572	15996
900	3R	16041690	16044366	1.444313526154	16042678	1.128231234021	FBgn0051499	2895	FBgn0028386	76310
901	2L	5232760	5236191	1.44421672821	5235364	1.253397464752	FBgn0051971	5402	FBgn0000228	43194
902	3L	12695880	12701883	1.443984031677	12697527	1.24135982289	FBgn0016940	11028	FBgn0036306	31177
903	3L	20426626	20428741	1.443650722504	20427828	1.35577327013	FBgn0037000	797	FBgn0036998	20190
904	X	264673	267595	1.443428039551	266286	1.378683987786	FBgn0002561	259	FBgn0002561	259
905	X	3206562	3209509	1.442724227905	3207870	1.404192230918	FBgn0000472	21469	FBgn0000472	21469
906	3L	10815701	10817968	1.442090034485	10816996	1.297129743239	FBgn0026160	14843	FBgn0026160	14843
907	2L	4882472	4884327	1.441330909729	4883321	1.003961861134	FBgn0031643	22	FBgn0031645	8794
908	3R	18702352	18704549	1.441247940063	18703359	1.202043645522	FBgn0017590	21665	FBgn0039013	150737
909	X	989546	992788	1.439153671265	990892	1.285970659817	FBgn0040365	11607	FBgn0026875	102562
910	2R	5002421	5003825	1.437792301178	5002873	1.13339984417	FBgn0004360	3109	FBgn0053774	90776
911	3R	16981327	16983806	1.436692714691	16982682	1.291860103607	FBgn0038865	4133	FBgn0010770	40724
912	2R	19090855	19095486	1.43443775177	19094190	1.110939446618	FBgn0050182	14164	FBgn0015903	21693
913	3R	24911674	24915096	1.433884620667	24912946	1.125130260692	FBgn0039633	9763	FBgn0039633	9763
914	3R	3937691	3945021	1.433866977692	3939590	1.193124566759	FBgn0004210	8533	FBgn0037550	12465
915	2L	8477311	8479907	1.433257579803	8478440	1.29344811159	FBgn0053194	1091	FBgn0032050	33395
916	2R	16112771	16120688	1.432845115662	16115599	1.245919367846	FBgn0050153	3887	FBgn0046816	5345
917	2L	12573878	12576213	1.432403564453	12575259	1.122334816877	FBgn0032438	18529	FBgn0002970	43089
918	3R	14122469	14125441	1.431421279907	14124142	1.313343747457	FBgn0010877	464	FBgn0024432	785
919	3R	3961281	3962952	1.430891752243	3962191	1.164307287761	FBgn0051583	3137	FBgn0037550	10136
920	4	424299	427893	1.430862426758	426975	1.316839138667	FBgn0039905	13335	FBgn0026777	98628
921	2L	17377415	17381307	1.430432796478	17378826	1.234487589668	FBgn0032633	1250	FBgn0032633	1250
922	3R	7326159	7328241	1.430431842804	7326995	1.339939236641	FBgn0037908	1289	FBgn0037902	65402
923	3L	1385885	1389867	1.430265426636	1388395	1.306104914347	FBgn0011855	3082	FBgn0004635	58929
924	3R	9485286	9488370	1.429124832153	9486494	1.339945888519	FBgn0004237	253	FBgn0004237	253
925	3L	17409854	17412427	1.428047657013	17410948	0.965689063072	FBgn0036725	6278	FBgn0042641	12501
926	X	6666582	6669314	1.427962779999	6668377	1.200142562389	FBgn0029907	114	FBgn0029907	114
927	3R	12760476	12765173	1.426203727722	12761848	1.186784183278	FBgn0051270	12341	FBgn0082171	79811
928	2L	5431417	5435680	1.426187753677	5434479	1.160073055941	FBgn0051647	14723	FBgn0005511	27162
929	2R	15632952	15635828	1.426078557968	15634545	1.224320620298	FBgn0004364	8171	FBgn0004364	8171
930	X	18478891	18481940	1.425644874573	18479681	0.995648352305	FBgn0027335	1819	FBgn0030943	2443
931	3L	4138947	4142281	1.424909830093	4140278	1.044512240092	FBgn0053545	4163	FBgn0004574	17545
932	2L	14382839	14385207	1.424724578857	14383767	1.263435251573	FBgn0020258	2597	FBgn0028529	28687
933	3R	12775862	12778385	1.424125671387	12777420	1.313245745266	FBgn0000015	20538	FBgn0038471	88986
934	2R	10539984	10541775	1.423619270325	10540976	1.057123333216	FBgn0043530	1274	FBgn0033989	33890
935	3R	26633876	26636365	1.423389434814	26635205	1.18562912941	FBgn0027598	856	FBgn0003720	42832
936	3R	8836749	8843101	1.42284488678	8838508	1.342196352342	FBgn0020496	1120	FBgn0038109	2891
937	3L	5780024	5782708	1.42275094986	5780963	1.221536972943	FBgn0052415	3352	FBgn0035639	3957
938	2R	3470719	3475619	1.422451496124	3471718	1.195006003747	FBgn0033241	122	FBgn0033241	122
939	3L	708384	711420	1.422072410583	709812	1.170146044563	FBgn0035160	12840	FBgn0000575	23126
940	2R	12906185	12910661	1.418642997742	12909768	1.146936612971	FBgn0010620	309	FBgn0034214	32574
941	X	13614369	13616949	1.418172836304	13615793	1.32633192399	FBgn0030521	325	FBgn0030521	325
942	X	7095542	7099050	1.416964054108	7097633	1.227947175503	FBgn0029940	14507	FBgn0025549	38907
943	3L	6469008	6475634	1.416345596313	6470299	1.143401728736	FBgn0020251	622	FBgn0020251	622
944	4	714476	718236	1.416035652161	717379	1.401115322113	FBgn0005558	560	FBgn0039930	332230
945	3R	23265331	23269506	1.414061546326	23268003	1.158662676811	FBgn0039518	21908	FBgn0039509	153786
946	3R	17958598	17961579	1.413925170898	17960700	1.329038143158	FBgn0051163	1120	FBgn0053335	30040
947	3R	12580069	12582099	1.41300702095	12581979	1.008913863789	FBgn0063261	4868	FBgn0063261	4868
948	3L	4345432	4347784	1.412606239319	4346317	1.092285728455	FBgn0035533	402	FBgn0035532	40555
949	2L	6238635	6242732	1.409211158752	6241559	1.16567636791	FBgn0031791	14317	FBgn0031782	113797
950	3L	12582552	12585685	1.40899515152	12583564	1.274317797493	FBgn0015919	509	FBgn0004926	82880
951	3R	9766195	9768203	1.408592224121	9767229	1.225417073568	FBgn0038188	1895	FBgn0000576	39648
952	X	5953262	5956053	1.40823841095	5955150	0.961493912865	FBgn0029843	18144	FBgn0029840	20208
953	3L	17372142	17374364	1.407378673553	17373040	1.274175776376	FBgn0026197	6323	FBgn0026197	6323
954	2L	18803140	18805858	1.407060623169	18804893	1.283796142129	FBgn0040992	2022	FBgn0032717	30703
955	2L	20634351	20636408	1.406373977661	20635651	1.175254691731	FBgn0047311	525	FBgn0000986	86857
956	3L	17303884	17305168	1.40621471405	17304671	0.730544439952	FBgn0036710	154	FBgn0026197	62046
957	2L	8126231	8130129	1.405163764954	8127050	0.936314165592	FBgn0031988	26	FBgn0051607	21900
958	2L	5236701	5240985	1.404979705811	5238352	1.302509752909	FBgn0051971	2414	FBgn0000228	40206
959	2L	11968014	11972604	1.404702663422	11968977	1.249843541314	FBgn0041606	2117	FBgn0032390	20987
960	X	1752716	1757311	1.402862548828	1755720	1.259576741387	FBgn0000117	1076	FBgn0000117	1076
961	3R	12864261	12866595	1.40281867981	12865346	1.274069898269	FBgn0038470	578	FBgn0038471	1060
962	2L	19882810	19884307	1.401242256165	19883683	0.929041326046	FBgn0032827	4775	FBgn0043021	71340
963	3L	15480336	15483391	1.398300647736	15482125	1.201826006174	FBgn0036503	160	FBgn0036503	160
964	X	11337299	11342512	1.398252010345	11340011	1.138541333816	FBgn0052666	1623	FBgn0052666	1623
965	X	18743693	18745640	1.39822101593	18744762	1.260413085713	FBgn0030976	10415	FBgn0030974	17192
966	2R	13018728	13021058	1.398126602173	13019856	1.320572793484	FBgn0034228	2096	FBgn0034237	31220
967	3R	9723290	9729646	1.398092269897	9725587	1.137429517858	FBgn0000576	1994	FBgn0000576	1994
968	X	10569713	10571442	1.39772439003	10570508	1.09442278317	FBgn0003204	19216	FBgn0052672	43045
969	3R	11472226	11476624	1.397473812103	11474648	1.336260382334	FBgn0038351	16043	FBgn0053207	17260
970	2R	7367505	7370242	1.397233963013	7368911	1.270346192753	FBgn0013756	385	FBgn0013756	385
971	2R	20557336	20559942	1.39643573761	20558827	1.365967273712	FBgn0001147	1100	FBgn0001148	10753
972	2L	7005644	7008035	1.396033287048	7006714	1.370347583995	FBgn0031880	6782	FBgn0051908	20581
973	4	506271	509185	1.3948097229	507239	1.069002310435	FBgn0039908	2182	FBgn0026777	178892
974	X	15986421	15991059	1.39467048645	15988657	1.24922437138	FBgn0042650	31526	FBgn0000459	62014
975	3R	2801615	2808038	1.392148017883	2803816	1.249451828003	FBgn0051488	20360	FBgn0010774	102310
976	3L	10938997	10941663	1.391721248627	10940767	1.204676355634	FBgn0052070	2769	FBgn0036118	94819
977	X	8261986	8268768	1.391431808472	8267906	1.213215321302	FBgn0026758	2594	FBgn0052711	12575
978	X	14743315	14745589	1.391244649887	14744426	1.27220287919	FBgn0030595	330	FBgn0052590	71454
979	2L	19811786	19813458	1.39102935791	19811872	1.308435837428	FBgn0003922	138	FBgn0043021	471
980	3R	5318662	5321509	1.390972137451	5320243	1.285588562489	FBgn0043791	282	FBgn0043791	282
981	3L	472485	474841	1.389631748199	473507	1.218820599949	FBgn0001316	50614	FBgn0035140	50876
982	X	3705734	3708530	1.389200210571	3707326	1.252493830288	FBgn0019661	598	FBgn0019661	598
983	X	4789348	4792805	1.387361526489	4791898	1.102746874094	FBgn0004368	7529	FBgn0004368	7529
984	2L	16262158	16268469	1.387098789215	16263416	1.317538149217	FBgn0028897	5364	FBgn0028897	5364
985	3R	13995285	13997155	1.386758804321	13996228	1.045738728841	FBgn0042693	2777	FBgn0038570	3261
986	2R	7147132	7153087	1.386421203613	7151376	1.108055559794	FBgn0033638	2899	FBgn0033638	2899
987	2R	14769257	14774444	1.38640832901	14773509	1.337389020359	FBgn0034423	1268	FBgn0003254	17080
988	X	16194687	16196781	1.386382818222	16195529	1.056554953257	FBgn0004227	59	FBgn0004227	59
989	3L	7952203	7955968	1.3851146698	7953607	1.125562032064	FBgn0011817	611	FBgn0011817	611
990	3R	1832239	1835878	1.38444519043	1833462	1.351698566886	FBgn0003261	839	FBgn0003261	839
991	3R	10108416	10111861	1.38442325592	10110281	1.155934095383	FBgn0003862	2342	FBgn0003862	2342
992	3L	15277292	15281416	1.384028434753	15278540	1.293267754947	FBgn0036493	8912	FBgn0036494	23419
993	2L	12507027	12508903	1.383211135864	12507990	1.071363091469	FBgn0051857	9110	FBgn0040286	73325
994	2L	9493267	9498139	1.38264131546	9494936	1.263158480326	FBgn0004868	9	FBgn0002973	57423
995	3R	283142	285016	1.381982803345	283961	1.188322385152	FBgn0051522	4925	FBgn0037250	24230
996	3L	17614400	17616601	1.381844043732	17615350	1.310468316078	FBgn0052179	4185	FBgn0052179	4185
997	3L	8990204	8992367	1.381688117981	8991380	1.325847513535	FBgn0035956	2976	FBgn0035954	12235
998	2L	15371653	15373611	1.380524158478	15372486	1.103951061473	FBgn0051828	2025	FBgn0001981	42693
999	2L	8509661	8512538	1.380514144897	8510726	1.069655053756	FBgn0032050	1109	FBgn0032050	1109
1000	2R	15182721	15185684	1.380320549011	15183792	1.234536731944	FBgn0015949	891	FBgn0015949	891
1001	2R	13829479	13831691	1.379943370819	13830746	1.149071931839	FBgn0040737	4061	FBgn0034326	16425
1002	2R	19484525	19487455	1.379603385925	19486147	1.31366327405	FBgn0005612	674	FBgn0034948	1269
1003	3R	7841659	7845199	1.379189491272	7842872	1.159841473897	FBgn0037981	8	FBgn0037992	111047
1004	2L	4809813	4812795	1.377470016479	4810720	1.254055640277	FBgn0031630	2305	FBgn0031632	11056
1005	2R	12299054	12301734	1.37512755394	12300038	1.208504592671	FBgn0034158	1484	FBgn0025832	70163
1006	2R	16391032	16393637	1.37501001358	16391944	0.990955320994	FBgn0034558	4313	FBgn0016984	51948
1007	3L	229400	232657	1.37485408783	231655	1.069285364712	FBgn0052476	628	FBgn0035120	10363
1008	2L	6917913	6923197	1.374606609344	6921980	1.110364465153	FBgn0004838	1270	FBgn0004838	1270
1009	2L	20903542	20907110	1.374471664429	20904410	1.107136756182	FBgn0032901	2111	FBgn0032906	9327
1010	2R	15083585	15086406	1.374247550964	15084946	1.218899181911	FBgn0053535	5139	FBgn0034463	87700
1011	2L	355385	358065	1.374033927917	356565	1.285670220852	FBgn0031250	1303	FBgn0031250	1303
1012	3R	27550077	27552185	1.37403011322	27551052	1.081466078758	FBgn0003870	11446	FBgn0039867	11612
1013	4	1126207	1129508	1.373699903488	1127413	1.186063051224	FBgn0039928	16235	FBgn0011642	46247
1014	X	7130650	7132687	1.372344970703	7131592	1.079234957695	FBgn0029941	163	FBgn0025549	4948
1015	3L	16437791	16441955	1.371693134308	16438894	1.307538509369	FBgn0004569	10066	FBgn0014163	61796
1016	X	8281799	8284862	1.371258735657	8283268	1.225842419793	FBgn0030038	952	FBgn0030038	952
1017	2L	2180643	2183447	1.371151924133	2181680	1.29919350942	FBgn0000097	2931	FBgn0000097	2931
1018	2R	20307306	20309429	1.370890617371	20308381	1.127766430378	FBgn0035069	1983	FBgn0050423	75055
1019	3R	17120186	17125510	1.370685577393	17125228	1.210317293803	FBgn0001234	2883	FBgn0043012	29429
1020	2R	7047264	7049425	1.370509147644	7048355	1.235842312084	FBgn0000577	4238	FBgn0000577	4238
1021	3L	12655144	12658319	1.369737148285	12656888	1.150733679533	FBgn0014343	10807	FBgn0036306	71816
1022	X	17169233	17171914	1.369324207306	17170159	1.136821240187	FBgn0004854	21641	FBgn0000163	175283
1023	2R	8852408	8854632	1.369125843048	8853553	1.124165005154	FBgn0067725	8166	FBgn0011882	93338
1024	3L	14515702	14519152	1.368954181671	14517929	1.111144907334	FBgn0036428	1699	FBgn0028418	8094
1025	3L	3435227	3437745	1.368253231049	3436416	1.272764742374	FBgn0026259	7718	FBgn0001254	59793
1026	3R	7170103	7172567	1.367518424988	7171566	1.22179516624	FBgn0026063	2597	FBgn0026063	2597
1027	3L	3960558	3965002	1.367266654968	3963186	1.364115536213	FBgn0004880	4262	FBgn0035470	80498
1028	2R	8500024	8502745	1.366738319397	8501429	1.232431825002	FBgn0005624	4533	FBgn0005624	4533
1029	2R	12464846	12467120	1.36651802063	12465861	1.232454271878	FBgn0053456	815	FBgn0053456	815
1030	3L	301733	306027	1.365797519684	303315	1.223147784962	FBgn0004373	97	FBgn0004373	97
1031	3L	18138089	18141440	1.365762710571	18139316	1.251600205898	FBgn0036781	11542	FBgn0020300	34653
1032	2L	6645708	6649487	1.365621328354	6647337	1.151846677065	FBgn0051635	1751	FBgn0031836	36314
1033	3L	17427762	17430542	1.36515712738	17429142	0.959197268767	FBgn0036726	2066	FBgn0036726	2066
1034	3R	11788960	11792153	1.365124702454	11791070	1.16020822525	FBgn0038390	103	FBgn0038390	103
1035	3R	1413185	1415053	1.364633083344	1414161	1.141390860081	FBgn0037344	64	FBgn0014366	3019
1036	3R	11488397	11498609	1.364394187927	11494921	1.293558120728	FBgn0053207	3013	FBgn0053207	3013
1037	2L	294513	298086	1.364167690277	295384	1.182240205653	FBgn0024352	275	FBgn0024352	275
1038	3L	15602347	15605253	1.362011909485	15603694	1.170672003428	FBgn0053209	5985	FBgn0036519	28047
1039	X	1166645	1168614	1.361424922943	1167835	1.200270414352	FBgn0024368	2187	FBgn0026875	74381
1040	3L	13723227	13725129	1.361034393311	13724084	0.956000937356	FBgn0036379	83388	FBgn0036386	170172
1041	2R	13950828	13954383	1.357492446899	13953434	1.22096600252	FBgn0050118	1910	FBgn0003067	98196
1042	2L	11067648	11072535	1.357161521912	11070970	1.368140220642	FBgn0032335	91	FBgn0032335	91
1043	3L	12620112	12624583	1.357149600983	12623230	1.308785408735	FBgn0052111	21347	FBgn0036306	105474
1044	3L	16534988	16538243	1.357028007507	16536202	1.149721117581	FBgn0026061	2387	FBgn0036641	10297
1045	3R	18710623	18716361	1.356986999512	18712742	1.277383238077	FBgn0017590	12282	FBgn0039013	160120
1046	3R	5073909	5075938	1.356860160828	5075161	1.134149163961	FBgn0037664	1988	FBgn0037668	8239
1047	2L	14044764	14048252	1.356536865234	14047216	1.071135745329	FBgn0028876	368	FBgn0028876	368
1048	2R	17207830	17216178	1.356533527374	17214151	1.085537517772	FBgn0010228	2081	FBgn0010228	2081
1049	3R	8451507	8454370	1.356026649475	8452177	0.914635181427	FBgn0005671	1374	FBgn0038071	21605
1050	3R	4969943	4971986	1.354744911194	4970943	1.171785943648	FBgn0037662	32341	FBgn0037660	80124
1051	3L	4613841	4617185	1.354563236237	4615826	1.143099689484	FBgn0035563	190	FBgn0035562	4777
1052	3R	23269905	23272864	1.354312896729	23271436	1.210857772827	FBgn0039518	18475	FBgn0039509	157219
1053	2L	13240467	13242004	1.35258102417	13241956	1.259780824184	FBgn0032494	1823	FBgn0032494	1823
1054	X	9339301	9343389	1.352560997009	9341938	1.169693342845	FBgn0030133	3404	FBgn0030136	57902
1055	3R	4665238	4670478	1.351877212524	4667268	1.234003515805	FBgn0037638	17136	FBgn0011966	20334
1056	X	18416800	18420576	1.351015090942	18419576	1.248043028514	FBgn0052546	19875	FBgn0030943	62548
1057	X	19597573	19601078	1.350694179535	19600101	1.094505532583	FBgn0031070	3841	FBgn0031070	3841
1058	3R	10100263	10105395	1.350293159485	10101648	1.285676701864	FBgn0003862	10975	FBgn0003862	10975
1059	X	11413	12935	1.349960327148	12032	1.240318979536	FBgn0029128	51542	FBgn0040373	90632
1060	2L	5614551	5620219	1.348651409149	5618672	1.168706864119	FBgn0031726	5088	FBgn0031718	67646
1061	3L	8051748	8055327	1.348184585571	8053525	1.204638761633	FBgn0035832	7778	FBgn0035838	41923
1062	X	224862	227885	1.347864151001	226760	1.322670403649	FBgn0000022	93	FBgn0000022	93
1063	3L	13648012	13649832	1.345477581024	13649128	1.107745142544	FBgn0036379	8432	FBgn0036386	245128
1064	2L	5201585	5204170	1.345304489136	5202698	1.234661698341	FBgn0065104	3507	FBgn0000228	75860
1065	2R	16866151	16868060	1.345282077789	16867296	1.044378936291	FBgn0000395	7227	FBgn0000395	7227
1066	3L	206880	210536	1.344410419464	207672	1.068817526102	FBgn0053229	9	FBgn0053229	9
1067	3L	15318814	15321155	1.344388961792	15320036	1.107191890478	FBgn0036494	18077	FBgn0036494	18077
1068	3R	10447836	10452771	1.344127655029	10451701	1.171257636126	FBgn0013981	240	FBgn0013981	240
1069	X	6998515	7001954	1.343883991241	6999594	1.076034032381	FBgn0047092	4508	FBgn0029933	56305
1070	X	4896949	4899332	1.33922624588	4897781	1.116907989278	FBgn0003028	4247	FBgn0004368	113412
1071	3L	5565359	5567299	1.338979721069	5566322	1.221968819113	FBgn0003486	202	FBgn0003486	202
1072	3R	9701907	9709306	1.338939666748	9705411	1.146788933698	FBgn0008646	5510	FBgn0000576	22170
1073	X	22195327	22196909	1.338697433472	22195809	1.260523576003	FBgn0000719	137226	FBgn0031186	537824
1074	3R	13654858	13657946	1.33823633194	13656906	1.186691462994	FBgn0051246	19640	FBgn0051246	19640
1075	2L	18362141	18367716	1.337826728821	18365343	1.213443368673	FBgn0011559	10388	FBgn0004413	73823
1076	2R	5386171	5387751	1.337109088898	5386863	0.939744770527	FBgn0011241	22	FBgn0033458	3578
1077	3R	25079471	25084413	1.336065292358	25083131	1.09068107605	FBgn0003525	1629	FBgn0003525	1629
1078	3R	15758841	15762905	1.335105419159	15761780	1.168892636019	FBgn0021776	938	FBgn0021776	938
1079	3R	5993785	5996884	1.334914207458	5996055	1.227943925297	FBgn0040238	152	FBgn0037797	52425
1080	X	12459109	12460915	1.334337234497	12460043	1.08725616667	FBgn0030409	1127	FBgn0015024	27677
1081	3R	7588044	7591609	1.333247184753	7589288	1.251739445855	FBgn0017581	891	FBgn0037947	7984
1082	4	1201215	1203533	1.333091259003	1202186	1.223666892332	FBgn0002521	291	FBgn0011642	121020
1083	3L	14411250	14414565	1.33203959465	14412494	1.161758095026	FBgn0036424	29903	FBgn0036424	29903
1084	X	10573783	10578026	1.328711986542	10577145	1.133212757111	FBgn0003204	12579	FBgn0052672	36408
1085	2L	847460	851579	1.328191757202	849714	1.26801737617	FBgn0020304	1347	FBgn0020304	1347
1086	3L	6088346	6091235	1.328007698059	6090379	1.187154452006	FBgn0002440	12187	FBgn0035675	40873
1087	3R	17440971	17442879	1.327930450439	17442045	1.152286112309	FBgn0046832	6201	FBgn0046832	6201
1088	2R	12153848	12156332	1.327454090118	12154638	1.141196319035	FBgn0024232	1465	FBgn0003274	53681
1089	2R	2884792	2886771	1.326532363892	2885608	1.050333946943	FBgn0033159	8074	FBgn0033159	8074
1090	3R	2831795	2834107	1.324029922485	2832858	1.255719521466	FBgn0000095	7908	FBgn0010774	73268
1091	3R	4015605	4020232	1.323616027832	4019113	1.249662955602	FBgn0053779	11431	FBgn0037554	40116
1092	X	6444683	6448069	1.323028564453	6446710	1.084279447794	FBgn0029881	1409	FBgn0029882	52712
1093	2R	7256825	7259613	1.322888851166	7258250	1.202119414012	FBgn0033649	18420	FBgn0033652	48026
1094	3R	9469947	9472134	1.322725296021	9471034	1.122587091783	FBgn0003498	992	FBgn0003498	992
1095	2L	22125586	22128680	1.322716712952	22127107	1.098299185435	FBgn0032976	5163	FBgn0032979	29647
1096	3R	9623434	9626094	1.32266998291	9624538	1.270036488771	FBgn0051331	546	FBgn0053327	14303
1097	2L	2154798	2156760	1.32129573822	2155642	1.106200470644	FBgn0031393	118	FBgn0031393	118
1098	2R	2104037	2110473	1.320610046387	2106464	1.348191822276	FBgn0033076	6327	FBgn0041145	15854
1099	2R	13383008	13387454	1.318962097168	13384813	0.884408848626	FBgn0034282	2060	FBgn0034282	2060
1100	X	15152581	15155952	1.318292617798	15154084	1.205067127943	FBgn0004924	655	FBgn0004924	655
1101	3L	19740313	19742056	1.318086147308	19741197	1.070794778712	FBgn0024889	107	FBgn0014037	102029
1102	2R	6600517	6604141	1.317779541016	6602385	1.279769062996	FBgn0040766	5429	FBgn0033581	63578
1103	3L	14747799	14752143	1.31635761261	14748785	1.109135270119	FBgn0036449	2897	FBgn0036449	2897
1104	X	12477801	12480080	1.316249370575	12479323	0.955237753251	FBgn0015024	8397	FBgn0015024	8397
1105	3L	7970270	7972536	1.316096305847	7971149	1.147962697347	FBgn0046767	2346	FBgn0046767	2346
1106	X	14482872	14488170	1.315451622009	14485478	1.125204478993	FBgn0015773	2290	FBgn0015773	2290
1107	2L	9128037	9130589	1.315186500549	9129343	1.180343468984	FBgn0051887	500	FBgn0051887	500
1108	3R	943129	947237	1.314948320389	944695	1.281234830618	FBgn0037293	9115	FBgn0010313	32287
1109	3R	9861534	9863832	1.314702033997	9862920	0.91193369031	FBgn0038196	1033	FBgn0038196	1033
1110	3L	330482	333903	1.313501834869	331424	1.157561063766	FBgn0023000	983	FBgn0035136	13491
1111	X	4404866	4406614	1.31262254715	4405709	1.146056950092	FBgn0029716	2400	FBgn0029715	6127
1112	2R	5556654	5558900	1.312397003174	5557790	1.068565607071	FBgn0033476	2641	FBgn0033476	2641
1113	3R	12684620	12686897	1.311851501465	12685821	1.233517758987	FBgn0082171	3784	FBgn0082171	3784
1114	3R	424093	426402	1.310013771057	425562	1.211447149515	FBgn0040685	5138	FBgn0037261	41711
1115	3R	12573667	12577284	1.309977054596	12576149	0.963244140148	FBgn0063261	962	FBgn0063261	962
1116	2L	14453026	14457064	1.309089660645	14455474	1.306716263294	FBgn0028844	4658	FBgn0005771	35388
1117	3L	15630074	15632506	1.308961391449	15631581	1.054974219378	FBgn0014851	5074	FBgn0041160	33527
1118	3L	18561192	18561961	1.308581352234	18561281	1.018358601464	FBgn0003683	2257	FBgn0036800	26672
1119	X	377242	386798	1.307754516602	381960	1.062411476584	FBgn0000570	1918	FBgn0000570	1918
1120	4	679667	685343	1.30618929863	680987	1.184168279171	FBgn0051992	1028	FBgn0026777	352640
1121	3L	14527092	14530222	1.3047914505	14528695	1.045997977257	FBgn0054039	1577	FBgn0028418	2672
1122	3L	11463438	11467221	1.304230690002	11465026	1.040946006775	FBgn0036165	3519	FBgn0036165	3519
1123	2R	14364332	14368766	1.302739143372	14367763	0.959180772305	FBgn0034403	152	FBgn0010651	49173
1124	3L	6851549	6856513	1.301710128784	6855298	1.154555290937	FBgn0041194	33507	FBgn0001104	98702
1125	3R	950222	952756	1.301085472107	951834	1.151382558486	FBgn0037293	1976	FBgn0010313	39426
1126	2R	20171205	20174664	1.30103302002	20173340	1.199704338523	FBgn0035046	1315	FBgn0035046	1315
1127	3R	12053073	12058261	1.300911426544	12055375	1.005177378654	FBgn0040071	4004	FBgn0011253	42801
1128	3R	814178	816444	1.300632476807	815098	1.314980953932	FBgn0037292	624	FBgn0004183	41212
1129	X	3620924	3627019	1.30039691925	3623183	1.100556075573	FBgn0026698	2461	FBgn0000542	58150
1130	3R	19738706	19745314	1.299642562866	19739522	1.107133924961	FBgn0016754	9173	FBgn0015282	17725
1131	2L	14576264	14582546	1.299622058868	14577351	0.985549509525	FBgn0028913	13625	FBgn0005771	86489
1132	3L	22715366	22718279	1.299544334412	22716966	1.282772569095	FBgn0037191	5314	FBgn0037200	89081
1133	2L	2814219	2816473	1.29946231842	2815275	1.047064781189	FBgn0031463	211	FBgn0031459	45138
1134	4	403844	407974	1.299278259277	405644	0.970752537251	FBgn0039905	7996	FBgn0026777	77297
1135	2L	8414014	8418527	1.298412799835	8415668	1.206992308299	FBgn0027932	22	FBgn0027932	22
1136	3R	20578833	20581423	1.297920703888	20580074	1.179678201675	FBgn0000140	449	FBgn0000140	449
1137	3R	17679353	17687477	1.297814846039	17683351	1.108773201704	FBgn0015229	1367	FBgn0038925	169847
1138	2L	12631723	12634125	1.296365976334	12632761	1.218436940511	FBgn0002970	14413	FBgn0002970	14413
1139	3L	14545759	14547879	1.2954454422	14547009	1.203991830349	FBgn0040811	13620	FBgn0028418	20986
1140	2R	20050277	20053851	1.295234680176	20052725	1.133649936089	FBgn0035023	5153	FBgn0019886	29835
1141	2L	2195461	2197985	1.294499397278	2197049	1.124651432037	FBgn0031395	4677	FBgn0031395	4677
1142	3L	14908511	14910934	1.29346370697	14909532	1.258372942607	FBgn0040809	19	FBgn0040809	19
1143	3R	6427963	6431301	1.293214321136	6429310	1.090527852376	FBgn0001235	35076	FBgn0001235	35076
1144	X	12771636	12775514	1.292856216431	12774306	1.360686747233	FBgn0047242	1834	FBgn0030434	30771
1145	3R	27376184	27377882	1.291253566742	27377042	1.156220881144	FBgn0039852	8288	FBgn0039857	44925
1146	3L	20855169	20857849	1.29110622406	20856414	1.145986020565	FBgn0037035	5253	FBgn0003415	104851
1147	2R	7128286	7133915	1.289965629578	7132235	1.083013878928	FBgn0033636	497	FBgn0033636	497
1148	2R	11041864	11047395	1.289859771729	11045100	1.242060829611	FBgn0019968	2001	FBgn0019968	2001
1149	2L	7531742	7535588	1.288131713867	7532815	0.961670160294	FBgn0053529	11608	FBgn0053529	11608
1150	X	1021299	1023092	1.287219524384	1022353	1.255608558655	FBgn0040368	3142	FBgn0026875	71101
1151	3R	26239314	26242918	1.287000656128	26241678	1.170782650218	FBgn0027544	7015	FBgn0039764	7876
1152	3R	17330764	17333563	1.286639213562	17332526	1.18644992043	FBgn0004863	6549	FBgn0013984	73725
1153	2R	16074478	16076604	1.285938262939	16075280	1.082374881296	FBgn0034521	1910	FBgn0034515	20016
1154	3L	13802060	13803723	1.285567760468	13802929	1.142095820109	FBgn0036380	4570	FBgn0036386	91327
1155	X	14081232	14084584	1.285388946533	14083177	1.075968153336	FBgn0002873	1397	FBgn0002873	1397
1156	3R	12455024	12458781	1.28488111496	12456570	1.234273115794	FBgn0000634	5622	FBgn0038453	12757
1157	2R	13802571	13805037	1.284790992737	13803683	1.118485927582	FBgn0034321	401	FBgn0010575	1032
1158	3R	801454	804033	1.283987998962	802844	1.022644239313	FBgn0037291	7110	FBgn0004183	28958
1159	3R	16398738	16402986	1.283889770508	16399997	1.135983803693	FBgn0038806	2733	FBgn0038805	2744
1160	2R	645098	647128	1.283666610718	646174	1.300682290395	FBgn0033010	5911	FBgn0033015	155300
1161	2L	9704522	9707185	1.283322811127	9705901	1.286298155785	FBgn0051710	43	FBgn0032138	5368
1162	3L	15058577	15060453	1.283317565918	15059579	1.013931819371	FBgn0036476	399	FBgn0025776	50243
1163	2R	5615015	5618147	1.283234596252	5616251	1.227768659592	FBgn0004907	4759	FBgn0033485	4852
1164	3R	9229698	9231967	1.282699584961	9230714	1.15672343572	FBgn0038150	124	FBgn0038150	124
1165	X	4297448	4300505	1.28249168396	4299414	1.071024179459	FBgn0000179	41321	FBgn0029714	97790
1166	3R	12368338	12370076	1.282066583633	12369264	0.99643561244	FBgn0051448	76	FBgn0027053	73441
1167	X	5383407	5388077	1.281446933746	5385426	1.151766935984	FBgn0065061	15807	FBgn0029771	22928
1168	3L	3042131	3044852	1.281223297119	3044017	1.11214953661	FBgn0035393	5383	FBgn0035388	25287
1169	3L	10489690	10492348	1.280591964722	10490926	1.007554755491	FBgn0052062	974	FBgn0000629	121151
1170	3R	7700911	7704010	1.28023815155	7703138	1.083560496569	FBgn0003312	181	FBgn0037955	54928
1171	2R	15282365	15284589	1.280131340027	15283287	1.020156770945	FBgn0053353	2146	FBgn0011849	40893
1172	2L	6721897	6725052	1.279413223267	6723955	1.055939169491	FBgn0046704	48	FBgn0025777	600
1173	3R	21826056	21829353	1.279196739197	21828493	0.990273251253	FBgn0002735	2913	FBgn0002735	2913
1174	3R	19921941	19924224	1.278035163879	19923408	0.834706338247	FBgn0013343	8057	FBgn0013343	8057
1175	3L	6442537	6447147	1.277729034424	6443552	1.229892394122	FBgn0035700	7939	FBgn0020251	26125
1176	4	264523	266990	1.276965141296	265431	1.129106402397	FBgn0054013	10336	FBgn0026777	62916
1177	2R	19053641	19055403	1.275512695312	19054534	1.164513812346	FBgn0034876	1033	FBgn0034877	1306
1178	2L	16400720	16403136	1.275499820709	16402158	1.218713462353	FBgn0020416	39051	FBgn0025678	49468
1179	3R	8099870	8102891	1.275399684906	8101514	1.138623882742	FBgn0038009	4872	FBgn0010044	104244
1180	2L	21020395	21025334	1.27535533905	21022134	1.284967057845	FBgn0010395	18291	FBgn0023388	107811
1181	X	5542162	5544427	1.2748670578	5543594	1.049690932035	FBgn0029791	830	FBgn0029785	25915
1182	X	16776523	16779891	1.274650096893	16778799	1.041207194328	FBgn0030806	2000	FBgn0030806	2000
1183	3L	14619283	14622881	1.274290084839	14620938	1.127331972122	FBgn0011927	18334	FBgn0028418	94915
1184	X	549019	550952	1.274165153503	550647	1.219289609364	FBgn0021764	6986	FBgn0025637	37754
1185	3R	11896928	11898871	1.273729324341	11898005	1.11417645216	FBgn0038397	4771	FBgn0038396	22612
1186	3L	20561964	20564790	1.273611068726	20563381	1.145566016436	FBgn0037014	7690	FBgn0001320	65823
1187	3R	19554462	19556843	1.272578239441	19555902	1.085600320031	FBgn0065098	110	FBgn0028691	3282
1188	X	7102336	7105410	1.272123336792	7103802	1.128301233053	FBgn0029940	8338	FBgn0025549	32738
1189	2L	281340	287633	1.271735191345	282357	1.212345421314	FBgn0031244	924	FBgn0031244	924
1190	2L	3804987	3807477	1.270846366882	3805903	1.209366559982	FBgn0021800	2322	FBgn0003430	19777
1191	3L	3998759	4002144	1.269420623779	4001104	1.275755703449	FBgn0004895	1522	FBgn0000449	44732
1192	X	6123925	6126405	1.269341945648	6125140	0.969228744507	FBgn0052744	633	FBgn0029857	8250
1193	3L	14596718	14604497	1.268483161926	14599740	1.067509651184	FBgn0041604	1861	FBgn0028418	73717
1194	X	15457855	15460773	1.268343448639	15458794	0.826545206706	FBgn0003463	1683	FBgn0003463	1683
1195	3R	26393100	26395736	1.268092155457	26394235	1.077094695147	FBgn0039787	10919	FBgn0039767	140237
1196	X	9573095	9577926	1.267610549927	9576698	1.162683367729	FBgn0020378	21482	FBgn0000233	37289
1197	3L	18150027	18153298	1.26747918129	18151714	1.003251965841	FBgn0003997	818	FBgn0020300	47051
1198	3R	11458782	11461129	1.26718044281	11459733	1.170695781708	FBgn0038351	1128	FBgn0053207	32175
1199	2L	13214792	13218178	1.266952037811	13216028	0.955049298026	FBgn0004192	189	FBgn0004192	189
1200	2L	19712736	19714434	1.26651096344	19713619	1.020576268435	FBgn0005590	16655	FBgn0005590	16655
1201	2L	7537314	7541535	1.266284942627	7540133	1.121837223277	FBgn0053529	4290	FBgn0053529	4290
1202	2L	3774423	3779575	1.26628112793	3775700	1.181190855363	FBgn0004893	3994	FBgn0003430	49980
1203	2L	21036992	21038068	1.26606464386	21037366	0.872187582652	FBgn0010395	3059	FBgn0023388	92579
1204	3L	15789056	15790780	1.265878677368	15789949	1.114179442911	FBgn0036534	1729	FBgn0036537	10696
1205	2R	4916432	4919853	1.265868663788	4918322	1.176217317581	FBgn0053774	6225	FBgn0053774	6225
1206	3L	14176302	14178352	1.26574754715	14177162	0.942943320555	FBgn0036415	6006	FBgn0036415	6006
1207	3L	20225635	20230005	1.26540184021	20228708	1.224802792072	FBgn0052227	264	FBgn0003124	15138
1208	X	17484289	17487067	1.264629840851	17485360	1.124242424965	FBgn0026375	1129	FBgn0030855	15140
1209	2R	8737976	8742791	1.264220237732	8739744	1.078303393196	FBgn0043010	1378	FBgn0043010	1378
1210	3R	925811	928647	1.263394832611	927079	1.191171870512	FBgn0010313	14671	FBgn0010313	14671
1211	3L	20958773	20962181	1.262592315674	20959697	1.195319026709	FBgn0003415	1568	FBgn0003415	1568
1212	2R	7678598	7681098	1.262497425079	7680315	1.093691319227	FBgn0033688	1715	FBgn0023167	4318
1213	3L	22519820	22524384	1.26239156723	22521871	1.145264208317	FBgn0037171	4377	FBgn0004449	180143
1214	2L	15051375	15054822	1.262093544006	15053651	1.011130110423	FBgn0000317	126	FBgn0010422	3031
1215	3L	6951827	6954383	1.260710716248	6953453	1.111505419016	FBgn0001104	547	FBgn0001104	547
1216	2R	7207726	7209769	1.260416984558	7208525	1.140611901003	FBgn0062449	1322	FBgn0033638	60048
1217	3R	25491887	25493709	1.259353160858	25492915	1.011639773846	FBgn0039676	1684	FBgn0039678	4467
1218	3R	4750933	4754635	1.258766651154	4753600	1.261741694282	FBgn0003177	3378	FBgn0037644	17126
1219	X	1931434	1933212	1.258383274078	1932288	0.93863624685	FBgn0025629	268	FBgn0025626	10996
1220	2R	17378536	17380569	1.256295204163	17379411	1.050678421469	FBgn0034667	4970	FBgn0034657	151332
1221	X	7073223	7076893	1.255173444748	7075594	1.102111309767	FBgn0029940	36546	FBgn0025549	60946
1222	3R	20670044	20672979	1.253934860229	20671991	1.241506755352	FBgn0013953	745	FBgn0013953	745
1223	3L	13160104	13163838	1.253897666931	13161673	1.056837618351	FBgn0036347	14044	FBgn0010452	73453
1224	3R	5166194	5168373	1.253273010254	5167151	0.927124945323	FBgn0053936	441	FBgn0053936	441
1225	X	16607637	16609942	1.253238201141	16609017	1.163959890604	FBgn0001250	8354	FBgn0030786	8874
1226	X	9580614	9582814	1.253015518188	9581867	0.98438688914	FBgn0020378	16313	FBgn0000233	42458
1227	3R	3710123	3712127	1.252982139587	3711260	1.181126505136	FBgn0037525	1194	FBgn0037550	240795
1228	3L	15763334	15765439	1.252888202667	15764523	1.278141530355	FBgn0036531	9154	FBgn0036537	36122
1229	X	17338176	17344650	1.252509117126	17341922	1.088462591171	FBgn0030842	18670	FBgn0030851	121491
1230	3R	169227	171327	1.252110958099	170116	0.940020617317	FBgn0001204	2256	FBgn0001204	2256
1231	X	18091855	18095496	1.251773834229	18094049	1.184486641603	FBgn0030905	656	FBgn0004956	47713
1232	3R	739435	741242	1.251740932465	740298	0.954662889242	FBgn0051536	4020	FBgn0004183	33588
1233	2R	629152	631210	1.251548290253	629972	1.021220291362	FBgn0026238	5728	FBgn0033015	171502
1234	X	15504656	15510294	1.250137329102	15508917	0.846788443052	FBgn0030666	521	FBgn0030671	29145
1235	2L	15726130	15731855	1.248458862305	15727979	1.133613502278	FBgn0010382	16105	FBgn0003936	19632
1236	2L	14518056	14520538	1.248414516449	14519350	1.207036554813	FBgn0011864	659	FBgn0005771	28488
1237	X	8405058	8408496	1.24821472168	8406775	1.069127029843	FBgn0030049	878	FBgn0030054	44763
1238	3R	2678424	2680822	1.247464179993	2679780	1.115669727325	FBgn0003339	3894	FBgn0001077	10266
1239	2R	18485654	18488496	1.247455596924	18486842	1.063046511482	FBgn0052834	5033	FBgn0034802	42312
1240	2R	10892803	10894850	1.247092723846	10893719	1.141908198595	FBgn0026370	1862	FBgn0000996	2104
1241	3L	3035196	3036718	1.246551513672	3035687	0.940197651203	FBgn0035392	359	FBgn0035388	16957
1242	3R	848628	852312	1.246331214905	850750	1.208471953869	FBgn0037292	36276	FBgn0010313	61658
1243	2R	7025778	7029002	1.245132923126	7027711	1.131814658642	FBgn0050034	10244	FBgn0000577	16406
1244	X	6722268	6725317	1.244730949402	6723553	1.15001398325	FBgn0064122	9809	FBgn0064122	9809
1245	2L	10988244	10990269	1.244324684143	10989384	1.022150039673	FBgn0026147	79	FBgn0032329	21701
1246	X	3584175	3592377	1.243781089783	3587083	0.921424837673	FBgn0029675	5315	FBgn0000542	94250
1247	3R	17237902	17241086	1.243295192719	17240164	1.09696820203	FBgn0051438	5315	FBgn0043012	144365
1248	X	21800219	21802027	1.243251800537	21801024	1.172465384007	FBgn0052499	35084	FBgn0031186	143039
1249	3L	15284557	15287571	1.242947101593	15286260	1.129873808692	FBgn0036494	15699	FBgn0036494	15699
1250	X	7393460	7395974	1.242154598236	7394478	0.999355091768	FBgn0052720	12353	FBgn0027553	179080
1251	2L	11410736	11413074	1.241105556488	11411554	1.154387530159	FBgn0004579	34049	FBgn0004579	34049
1252	2L	154611	156488	1.240437507629	155466	1.024793201023	FBgn0031228	129	FBgn0031228	129
1253	2L	4569617	4572220	1.24039888382	4571236	1.077257268569	FBgn0031613	6867	FBgn0031609	107799
1254	2L	14232449	14235233	1.239909172058	14233871	1.228286771213	FBgn0016930	237	FBgn0028529	121209
1255	2R	20309708	20311581	1.239572525024	20310755	1.097587641548	FBgn0035069	4357	FBgn0050423	72681
1256	2R	9506534	9509381	1.239415884018	9508645	0.880750417709	FBgn0002643	1557	FBgn0033889	13679
1257	2L	2492264	2494821	1.239043235779	2493990	0.955352544785	FBgn0011818	1035	FBgn0015816	1324
1258	3L	14722048	14725522	1.238975524902	14723856	1.139588896434	FBgn0013263	2452	FBgn0036449	27826
1259	3R	4644284	4647512	1.238717556	4645219	0.96520651088	FBgn0037636	1167	FBgn0037636	1167
1260	3L	398302	401138	1.238250732422	400011	1.152984899633	FBgn0035139	17412	FBgn0035136	55096
1261	3L	11527013	11529846	1.237641334534	11528619	0.907239973545	FBgn0036172	7561	FBgn0036180	54768
1262	2R	3742637	3746392	1.237315177917	3744294	1.06009054184	FBgn0010109	154	FBgn0010109	154
1263	X	11821978	11823689	1.236858606339	11822968	1.038870990276	FBgn0003865	118	FBgn0003865	118
1264	3L	13216988	13218981	1.236787796021	13218002	0.983435710271	FBgn0052119	4647	FBgn0010452	129782
1265	X	13586792	13591974	1.235558509827	13589415	0.928248345852	FBgn0030520	90	FBgn0030521	26703
1266	X	2266557	2275530	1.234926223755	2268647	1.032508345211	FBgn0040385	1592	FBgn0001150	16472
1267	X	20565926	20568542	1.234455347061	20567167	1.007973074913	FBgn0031130	10542	FBgn0003300	62050
1268	X	11437534	11439675	1.233959197998	11438727	1.002905400594	FBgn0030319	3219	FBgn0030321	11042
1269	2L	9912115	9913670	1.233381271362	9912892	0.999752426147	FBgn0024285	15	FBgn0024285	15
1270	X	3283290	3285154	1.233344554901	3284310	1.07490748167	FBgn0052493	631	FBgn0029664	54815
1271	X	15522597	15529487	1.232844829559	15525289	1.177553367615	FBgn0030667	3537	FBgn0030671	12773
1272	2R	5057512	5062052	1.232587337494	5058465	1.048776065602	FBgn0033421	302	FBgn0025286	40531
1273	2R	20563549	20566834	1.232580661774	20564894	1.167472183704	FBgn0001148	4686	FBgn0001148	4686
1274	3L	18309747	18311923	1.23152923584	18311050	0.922373116016	FBgn0015946	41377	FBgn0011706	52612
1275	3L	3286162	3290073	1.231202125549	3287520	1.079462170601	FBgn0035432	266	FBgn0035436	15569
1276	3R	26884195	26889333	1.229947090149	26885676	1.013085365295	FBgn0002413	1255	FBgn0010808	6042
1277	3L	12119353	12121854	1.229318618774	12120939	1.123535016004	FBgn0013997	417	FBgn0036258	877
1278	2L	18976192	18979688	1.229126930237	18977204	1.099236432244	FBgn0032731	6001	FBgn0032728	12243
1279	2L	4226027	4228314	1.228838920593	4226940	1.031889885664	FBgn0031590	157	FBgn0031590	157
1280	2R	16455024	16462848	1.228635787964	16459185	1.100172787905	FBgn0053704	1501	FBgn0034565	26634
1281	3R	27563382	27565940	1.228445053101	27564714	1.056215794881	FBgn0000557	524	FBgn0039868	1950
1282	2L	18773613	18776235	1.228342533112	18774823	1.137007623911	FBgn0045852	3410	FBgn0032717	60773
1283	X	3203956	3206102	1.228028297424	3205146	1.230218569438	FBgn0000472	24193	FBgn0000472	24193
1284	2R	13805391	13808910	1.227860450745	13806456	0.819307122912	FBgn0010575	1741	FBgn0010575	1741
1285	3R	5223643	5226179	1.227822303772	5225088	1.199750900269	FBgn0037685	1176	FBgn0037686	1890
1286	3R	18537300	18539361	1.226301193237	18538331	1.004039314058	FBgn0039010	1846	FBgn0039013	14291
1287	2L	12542036	12546667	1.226267814636	12543694	0.932780869802	FBgn0010460	3124	FBgn0002970	74654
1288	X	15489402	15496516	1.225543022156	15495472	1.102411045748	FBgn0030664	1050	FBgn0003463	34995
1289	3R	17966914	17969810	1.225248336792	17968816	1.011910200119	FBgn0051163	9236	FBgn0053335	21924
1290	3R	3838344	3840107	1.223837852478	3839178	1.006563001209	FBgn0037539	258	FBgn0037550	112877
1291	3R	15803874	15808759	1.223242759705	15806477	0.96661478281	FBgn0051213	7242	FBgn0021776	45635
1292	2L	13903706	13906115	1.222672462463	13905138	1.013093262911	FBgn0019890	479	FBgn0019890	479
1293	3R	5377133	5379013	1.221829414368	5377963	1.010914057493	FBgn0037707	198	FBgn0037707	198
1294	2R	6060215	6062724	1.221703529358	6061660	1.099224281311	FBgn0005630	6585	FBgn0004399	8057
1295	2R	7532629	7535433	1.221524953842	7533978	0.898014962673	FBgn0004839	1753	FBgn0011704	32628
1296	X	12623610	12626038	1.221353530884	12624446	0.963829278946	FBgn0052647	5551	FBgn0030433	116597
1297	3R	19606941	19610592	1.220792770386	19608548	1.056968599558	FBgn0015513	1040	FBgn0015513	1040
1298	3R	26244069	26247696	1.220557689667	26246495	1.22005417943	FBgn0027544	2198	FBgn0039764	3059
1299	3R	18862604	18866665	1.220501422882	18863596	0.863357680185	FBgn0039040	2367	FBgn0051457	90110
1300	3R	772369	774511	1.220266342163	773598	1.050291001797	FBgn0004183	288	FBgn0004183	288
1301	2L	825522	827517	1.220025539398	826644	0.975057601929	FBgn0010583	680	FBgn0010583	680
1302	X	8418528	8420928	1.219052314758	8419977	1.038091070512	FBgn0030052	405	FBgn0030054	31561
1303	X	2161383	2164989	1.219016551971	2164780	1.19078533466	FBgn0054052	13640	FBgn0023526	15878
1304	4	1046766	1052571	1.217487573624	1051406	0.864864826202	FBgn0039929	504	FBgn0039929	504
1305	2R	19593048	19594770	1.216406822205	19593895	0.986843726214	FBgn0027522	311	FBgn0025806	23242
1306	3L	11669521	11671550	1.215861320496	11670379	1.032447046704	FBgn0036194	554	FBgn0036194	554
1307	3R	1472435	1475470	1.215664386749	1474151	1.189133363612	FBgn0027951	308	FBgn0051545	519
1308	3L	15772796	15773787	1.214405536652	15773021	1.04174214143	FBgn0036531	656	FBgn0036537	27624
1309	2L	8164981	8168544	1.213532924652	8166290	1.15814778384	FBgn0031992	3965	FBgn0031992	3965
1310	X	17010770	17014467	1.212927341461	17011850	1.161664513981	FBgn0000163	16974	FBgn0000163	16974
1311	3L	15164073	15167588	1.212862968445	15164964	1.198964412396	FBgn0036490	8139	FBgn0029114	35936
1312	X	1475149	1478495	1.212055206299	1476351	1.077706757714	FBgn0000210	9683	FBgn0023530	49084
1313	X	20233361	20235620	1.211121082306	20234457	1.096381694078	FBgn0031114	199	FBgn0031114	199
1314	2L	13891844	13894032	1.210538387299	13892980	1.073797480265	FBgn0019890	11679	FBgn0019890	11679
1315	3R	12275274	12277544	1.20999288559	12276594	0.960037767887	FBgn0044826	2956	FBgn0044826	2956
1316	2R	7069375	7072735	1.209533691406	7071851	0.992660236359	FBgn0000577	27734	FBgn0000577	27734
1317	3L	11016108	11018415	1.209174156189	11017441	1.121746794383	FBgn0036115	7875	FBgn0036118	18145
1318	2L	19601219	19603650	1.208331108093	19602681	1.081520922044	FBgn0000464	4658	FBgn0032812	24255
1319	3L	7129182	7131582	1.20818901062	7130438	1.000635782878	FBgn0028383	582	FBgn0028383	582
1320	3L	10630229	10635451	1.20795083046	10634620	1.0590315183	FBgn0052066	340	FBgn0052068	2716
1321	2L	5453424	5459512	1.206803321838	5455598	1.12770730257	FBgn0005511	6043	FBgn0005511	6043
1322	3R	2249879	2252497	1.206399917603	2251729	0.857955614726	FBgn0014963	19131	FBgn0037443	20116
1323	4	645434	646528	1.206266880035	646492	1.197067141533	FBgn0039914	212	FBgn0026777	318145
1324	3L	16729470	16736112	1.206193447113	16733559	1.142016102286	FBgn0004108	2226	FBgn0004108	2226
1325	3R	682720	694637	1.206029891968	689920	0.99346476131	FBgn0003002	11385	FBgn0003002	11385
1326	2R	11346189	11348159	1.20601940155	11347253	1.106984764338	FBgn0003130	2385	FBgn0050085	36755
1327	3R	1395675	1397779	1.205882072449	1396693	1.129474371672	FBgn0023023	137	FBgn0037342	2361
1328	4	199424	200474	1.205571651459	200364	1.047247171402	FBgn0039889	760	FBgn0052005	88524
1329	2R	11417181	11420473	1.205263137817	11418901	1.066802322865	FBgn0053463	7611	FBgn0003425	13184
1330	2R	17749200	17752498	1.205120563507	17750727	0.972385799184	FBgn0020307	818	FBgn0034704	68239
1331	3L	18180844	18187584	1.205080986023	18185141	0.957814114434	FBgn0036782	18043	FBgn0020300	80478
1332	3L	8056047	8058237	1.204877376556	8056828	0.822491675615	FBgn0035833	8912	FBgn0035838	38620
1333	2L	3601662	3604360	1.204733371735	3602644	1.146998405457	FBgn0002985	4104	FBgn0002985	4104
1334	2L	16026797	16029887	1.203786611557	16027739	0.975428879261	FBgn0000182	10222	FBgn0028897	230313
1335	X	14538314	14540210	1.202935695648	14539384	0.971200972795	FBgn0052595	13417	FBgn0015773	51616
1336	2L	12576960	12580601	1.202228069305	12579267	1.09721921285	FBgn0032438	14521	FBgn0002970	39081
1337	3L	6311877	6314394	1.202002048492	6313183	1.00452286005	FBgn0052399	5802	FBgn0035692	146050
1338	3R	15184606	15187871	1.20198059082	15185560	1.09995729783	FBgn0038697	14911	FBgn0000463	33625
1339	3L	14683879	14686474	1.201798439026	14684835	0.733280686771	FBgn0036442	9264	FBgn0036449	66847
1340	3R	10642966	10646371	1.200437545776	10644217	1.030277953428	FBgn0038262	16690	FBgn0038258	55459
1341	3R	4106884	4108814	1.199900627136	4108021	0.909481684367	FBgn0010433	4507	FBgn0037561	12417
1342	2R	10895178	10897738	1.19967508316	10896637	1.009071518393	FBgn0000996	814	FBgn0000996	814
1343	3R	25595723	25600401	1.199446678162	25596654	1.147851645947	FBgn0001297	3947	FBgn0020235	21796
1344	2L	10456672	10458835	1.199290275574	10457619	0.986657047272	FBgn0027611	37	FBgn0004915	26275
1345	2R	5989486	5991499	1.198493003845	5990599	0.948795290554	FBgn0027842	218	FBgn0033528	1321
1346	3R	4388679	4390218	1.198225021362	4389457	0.881123823278	FBgn0051258	391	FBgn0037602	87382
1347	3R	11058377	11060556	1.197517871857	11059431	1.143185110653	FBgn0038307	4042	FBgn0015610	8142
1348	2R	22921	25699	1.197049617767	24780	1.109337647756	FBgn0050505	6792	FBgn0033015	776694
1349	3L	5327366	5330146	1.196853876114	5329444	0.789292216301	FBgn0016031	426	FBgn0035602	10988
1350	2L	19567554	19570130	1.196216583252	19568561	1.074591636658	FBgn0046823	2421	FBgn0046823	2421
1351	3R	25384294	25387255	1.195615768433	25385428	0.91288459301	FBgn0000492	3319	FBgn0040623	68612
1352	X	16998747	17001185	1.195532798767	16999594	0.654522291819	FBgn0000163	4718	FBgn0000163	4718
1353	3R	16385765	16388201	1.194643974304	16387498	0.942921191454	FBgn0038803	916	FBgn0040575	1665
1354	2R	6615707	6618153	1.194000244141	6616617	1.051780343056	FBgn0040765	707	FBgn0033581	49346
1355	2L	12659272	12664435	1.193933010101	12661584	0.957172934214	FBgn0004394	3755	FBgn0032445	31439
1356	3L	10151352	10153344	1.193661689758	10152461	0.985610961914	FBgn0052057	7591	FBgn0015618	339864
1357	3L	1461821	1464360	1.193495750427	1462803	1.2776658535	FBgn0046769	279	FBgn0004635	15479
1358	3R	13874164	13877389	1.192802429199	13875569	0.946415556802	FBgn0010389	3137	FBgn0010389	3137
1359	X	6954313	6961423	1.192229270935	6955250	0.949332820045	FBgn0027342	278	FBgn0029933	11961
1360	3L	21423534	21425702	1.191856384277	21424587	1.174723092247	FBgn0037085	745	FBgn0037085	745
1361	3R	13899075	13902760	1.191608428955	13900811	0.991454068352	FBgn0038566	6032	FBgn0038566	6032
1362	3R	6403006	6406440	1.1908826828	6404669	0.96438851076	FBgn0051394	49791	FBgn0001235	59717
1363	3L	3205692	3210353	1.190876960754	3208403	0.959798049927	FBgn0035424	33	FBgn0035423	1521
1364	2R	13655285	13658523	1.190838336945	13656090	1.039211750031	FBgn0003031	1149	FBgn0003031	1149
1365	3R	21266871	21273617	1.190603256226	21272877	0.770422514747	FBgn0004509	25901	FBgn0039337	29848
1366	3R	11923585	11926844	1.189937591553	11924639	1.107007630666	FBgn0010379	299	FBgn0038396	49246
1367	2L	17560310	17562744	1.189904212952	17561968	1.103836564457	FBgn0067341	387	FBgn0032646	64930
1368	X	2195765	2197247	1.189031600952	2196425	0.963602318483	FBgn0003079	143	FBgn0003079	143
1369	3R	18698173	18701057	1.188799381256	18699457	1.093906009898	FBgn0017590	25567	FBgn0039013	146835
1370	2R	17763247	17765921	1.188776016235	17764158	1.126408894857	FBgn0020307	12613	FBgn0013272	61086
1371	3L	3608589	3610651	1.188667297363	3609434	0.918309561412	FBgn0040694	4903	FBgn0053504	32079
1372	3L	30492	35411	1.188060760498	33154	1.096119195223	FBgn0002564	16816	FBgn0035105	134800
1373	3L	11805101	11809904	1.187959194183	11808994	1.135258992513	FBgn0000404	1470	FBgn0000404	1470
1374	3R	13383809	13386800	1.187759399414	13384703	0.933100223541	FBgn0038520	383	FBgn0025571	18558
1375	3L	11096681	11101165	1.187633991241	11100049	1.019592672586	FBgn0052078	2741	FBgn0036136	2901
1376	3L	19599243	19600696	1.187623977661	19600078	0.904267024994	FBgn0036896	777	FBgn0029094	15927
1377	3L	17983354	17985862	1.187378644943	17984999	0.945179995369	FBgn0052192	20577	FBgn0020300	119664
1378	X	9588492	9590312	1.18717956543	9589408	1.002981112554	FBgn0020378	8772	FBgn0000233	49999
1379	3L	254110	256194	1.186621189117	255371	1.00793947893	FBgn0029002	199	FBgn0035121	7461
1380	3R	7134781	7139071	1.186368942261	7137469	0.88293095196	FBgn0051386	6139	FBgn0026063	36694
1381	2R	9480981	9483353	1.185918807983	9482096	1.047523766756	FBgn0020766	2158	FBgn0033886	5785
1382	2L	21855219	21859794	1.185632228851	21856716	1.125164761263	FBgn0032965	29138	FBgn0003866	40528
1383	2L	7360162	7363897	1.184884548187	7362509	1.084204000585	FBgn0031902	11611	FBgn0004009	55348
1384	2L	1484363	1487401	1.1847615242	1486400	1.16213759254	FBgn0051928	5914	FBgn0031345	31038
1385	X	13120516	13122812	1.18429517746	13121954	0.865984411801	FBgn0030466	346	FBgn0004456	29527
1386	2R	7919074	7921194	1.184278011322	7919873	0.889699429274	FBgn0033728	1751	FBgn0010238	49225
1387	3L	10742496	10746982	1.183738708496	10745884	1.047635475794	FBgn0036102	29255	FBgn0026160	85955
1388	3R	10302509	10304752	1.183668136597	10303796	1.045582950115	FBgn0038233	33618	FBgn0038234	33794
1389	3L	18266376	18268057	1.183320999146	18267327	1.037912368774	FBgn0036785	808	FBgn0011706	96335
1390	2R	6897868	6900025	1.182880401611	6899106	0.836908276876	FBgn0033631	909	FBgn0050257	11154
1391	2R	1706168	1708121	1.182485580444	1707136	0.81315908432	FBgn0033069	1047	FBgn0033068	3741
1392	X	4413833	4416294	1.182483673096	4415138	1.08021775414	FBgn0029717	1980	FBgn0029715	15556
1393	3R	25113674	25116070	1.180915355682	25114892	0.982206288506	FBgn0039659	8059	FBgn0003525	33390
1394	2R	9054840	9057900	1.18067073822	9056992	1.049153725306	FBgn0011896	4968	FBgn0014877	12997
1395	2R	16561994	16565853	1.180391788483	16564581	1.030239750357	FBgn0003391	160	FBgn0003391	160
1396	3R	2798221	2800102	1.180275917053	2799194	0.992018755744	FBgn0051488	15738	FBgn0010774	106932
1397	2L	164878	167757	1.179961204529	165837	1.010355055332	FBgn0016977	6803	FBgn0016977	6803
1398	X	20140263	20142043	1.179542541504	20141133	1.042430372799	FBgn0031101	2963	FBgn0027334	60994
1399	3R	4493529	4496080	1.179120063782	4495166	0.891263484955	FBgn0012024	270	FBgn0037608	4673
1400	3R	1448260	1451670	1.17850112915	1450834	1.026441265555	FBgn0037351	648	FBgn0037351	648
1401	3R	12376758	12378914	1.177909851074	12377804	0.997446924448	FBgn0038442	2045	FBgn0027053	81981
1402	2L	2364737	2366802	1.177777767181	2365645	1.013372870053	FBgn0014010	283	FBgn0028485	310
1403	3L	6915771	6920664	1.177035808563	6919685	1.056904428145	FBgn0035719	2782	FBgn0001104	34315
1404	X	7177542	7180407	1.176342010498	7179285	1.179324150085	FBgn0026144	3321	FBgn0026144	3321
1405	3R	17453077	17457214	1.176063537598	17454850	1.104025125504	FBgn0046832	6604	FBgn0046832	6604
1406	3L	12705060	12707482	1.175805568695	12705974	0.863510191441	FBgn0016940	2581	FBgn0036306	22730
1407	2R	17903361	17906602	1.175415039062	17905444	0.962458582485	FBgn0034724	4194	FBgn0053200	10789
1408	X	8558422	8560657	1.17521238327	8559476	0.860735058784	FBgn0030060	392	FBgn0030061	711
1409	3L	3073555	3075886	1.174312591553	3074936	0.951599177192	FBgn0003938	603	FBgn0003938	603
1410	X	9610593	9615282	1.174270629883	9612464	0.995963160197	FBgn0030151	11503	FBgn0000233	73055
1411	2R	14188374	14190612	1.173674583435	14189667	0.982801183065	FBgn0023214	1272	FBgn0023214	1272
1412	3L	21812019	21814384	1.173666000366	21813250	0.963879942894	FBgn0014362	220	FBgn0046301	47204
1413	2L	1956632	1959874	1.173101425171	1958266	0.938985151403	FBgn0031375	3747	FBgn0031391	189021
1414	3R	8779581	8781908	1.173075675964	8781025	1.066670473884	FBgn0040494	6449	FBgn0038102	33195
1415	3L	14571583	14573801	1.172570228577	14572577	0.992298305035	FBgn0040318	7750	FBgn0028418	46554
1416	3R	12333182	12334978	1.17230796814	12334066	1.027517010184	FBgn0038441	5106	FBgn0027053	38243
1417	3L	2876273	2878088	1.172246456146	2877202	1.065140668084	FBgn0035379	1506	FBgn0035370	126674
1418	3R	25531202	25536048	1.171754360199	25533037	1.017862707376	FBgn0039684	7224	FBgn0039687	17605
1419	3R	7948588	7950548	1.171660900116	7949489	1.071819529814	FBgn0037992	4430	FBgn0037992	4430
1420	3R	627395	634061	1.171071052551	628468	1.072162246704	FBgn0037278	1023	FBgn0037278	1023
1421	3R	18969515	18972571	1.170855522156	18971654	1.047118074754	FBgn0004644	3773	FBgn0051457	17948
1422	2L	14550684	14555919	1.169804573059	14554480	1.018298119307	FBgn0028881	5405	FBgn0005771	63618
1423	2R	13013002	13014976	1.169589042664	13014002	0.914425401127	FBgn0061355	3589	FBgn0034237	37074
1424	2R	20678242	20680532	1.169419765472	20679343	1.131514521206	FBgn0011694	2445	FBgn0001325	54872
1425	X	9500871	9504851	1.168922901154	9503606	1.158595085144	FBgn0028341	529	FBgn0015624	24491
1426	2L	1147134	1149204	1.168474197388	1147953	0.942384271061	FBgn0031308	120	FBgn0031308	120
1427	X	5742697	5748214	1.16815328598	5747069	0.983316510916	FBgn0000042	969	FBgn0000042	969
1428	2L	7055581	7058194	1.167680740356	7057459	0.837468743324	FBgn0031885	1153	FBgn0040954	6526
1429	3R	586942	587866	1.167665481567	587627	0.270329747881	FBgn0037273	6340	FBgn0051532	29328
1430	X	12492383	12498861	1.167245864868	12494214	1.040332635244	FBgn0053963	815	FBgn0053963	815
1431	2L	18359501	18361477	1.166854143143	18360346	1.092943163479	FBgn0011559	5391	FBgn0004413	78820
1432	2L	4122926	4124859	1.165595054626	4123778	0.899101575216	FBgn0014033	2057	FBgn0000547	92399
1433	2R	7687396	7691230	1.165411949158	7688684	1.033214410146	FBgn0014184	1485	FBgn0014184	1485
1434	X	9549670	9552351	1.163826942444	9551355	0.952909501394	FBgn0000233	11946	FBgn0000233	11946
1435	2L	593863	595853	1.163084030151	594721	1.044734506046	FBgn0010323	34	FBgn0031267	20489
1436	3L	6028062	6030814	1.162907600403	6029183	1.015627413988	FBgn0028980	58	FBgn0035675	20323
1437	3R	7835669	7837265	1.162221908569	7836391	0.819601456324	FBgn0037979	113	FBgn0037992	117528
1438	3R	4817817	4819709	1.161764621735	4818853	0.91383767128	FBgn0037648	126	FBgn0022347	186
1439	3L	19619923	19624097	1.161026000977	19621395	1.035946210225	FBgn0022774	6287	FBgn0029094	37244
1440	3R	22616742	22626194	1.160862922668	22622151	1.031460846172	FBgn0003717	2614	FBgn0027889	70378
1441	3L	4955456	4958386	1.160840988159	4956351	1.094545925365	FBgn0005775	668	FBgn0035570	265648
1442	3L	9394447	9398067	1.159717082977	9395908	0.86372423172	FBgn0023129	1292	FBgn0023129	1292
1443	2R	14051029	14052719	1.158560752869	14051790	0.85995721817	FBgn0003067	160	FBgn0003067	160
1444	X	16087212	16090078	1.15842628479	16088150	0.970330301921	FBgn0003933	96	FBgn0003933	96
1445	X	212158	214954	1.158086299896	214373	0.826455891132	FBgn0004034	1042	FBgn0000022	12480
1446	2L	1403383	1408437	1.157593250275	1405255	1.031591117382	FBgn0002543	15194	FBgn0002543	15194
1447	X	5717628	5719508	1.157153129578	5718651	0.862794786692	FBgn0029818	51	FBgn0000042	27449
1448	3R	20551325	20555862	1.156526088715	20552964	0.934242725372	FBgn0004885	7545	FBgn0003719	22492
1449	2R	8069434	8071801	1.155890464783	8070555	0.960471063852	FBgn0050056	7437	FBgn0053752	8959
1450	X	9008799	9011964	1.154952526093	9010778	0.88259304271	FBgn0026206	2290	FBgn0040931	5572
1451	X	13903934	13905417	1.154151201248	13904707	0.688435622624	FBgn0011974	129	FBgn0002873	177073
1452	2L	13783361	13784281	1.154019355774	13783967	0.339805761973	FBgn0028539	203	FBgn0028932	510
1453	2R	16338539	16340739	1.152952194214	16339756	1.07378466924	FBgn0016984	240	FBgn0016984	240
1454	3L	20600969	20603063	1.152691841125	20602332	1.018041610718	FBgn0052431	19251	FBgn0001320	26872
1455	2L	19314560	19316945	1.15184211731	19315743	1.02613213483	FBgn0032769	19508	FBgn0024245	43410
1456	X	19411475	19413332	1.151808738708	19412320	0.88693267107	FBgn0031030	1426	FBgn0031032	5259
1457	3L	15292849	15298765	1.151076316833	15297828	1.001175880432	FBgn0036494	4131	FBgn0036494	4131
1458	2R	2491298	2492867	1.150694847107	2492088	0.945004403591	FBgn0050156	2711	FBgn0033107	165215
1459	3R	5752015	5755225	1.150619983673	5754274	0.903294451096	FBgn0053975	638	FBgn0037770	57503
1460	X	2181142	2183271	1.150195121765	2182230	0.845183035907	FBgn0040392	384	FBgn0003079	14052
1461	2R	10175502	10177361	1.150109291077	10176280	0.800041984109	FBgn0033952	2662	FBgn0033948	40105
1462	X	13463646	13468004	1.14885187149	13467093	0.980361610651	FBgn0030505	8399	FBgn0030507	34867
1463	2R	18234493	18237430	1.14816904068	18236568	0.934533655643	FBgn0028371	7855	FBgn0020257	40013
1464	3R	25693218	25695466	1.148101329803	25694207	1.082619667053	FBgn0039714	411	FBgn0051035	885
1465	2R	4930388	4933108	1.1477663517	4931770	1.015824317932	FBgn0033412	3665	FBgn0053774	19673
1466	X	1511531	1514751	1.145980834961	1513371	0.960514264948	FBgn0029584	4894	FBgn0023530	12064
1467	3L	14959916	14961753	1.145935058594	14960809	1.04670637846	FBgn0036461	952	FBgn0036462	4114
1468	X	17365349	17367165	1.144560098648	17365925	0.757079720497	FBgn0030843	2630	FBgn0030851	97488
1469	2R	8534195	8536430	1.144434452057	8535383	0.849301065717	FBgn0008654	22353	FBgn0005624	38487
1470	2L	1960511	1967465	1.143630504608	1962116	1.039351238924	FBgn0051942	3310	FBgn0031391	185171
1471	3L	1308285	1310274	1.142910003662	1309237	0.894442617893	FBgn0035208	2903	FBgn0011361	4101
1472	2R	5943653	5944937	1.142602920532	5944219	0.766270458698	FBgn0033522	2694	FBgn0033522	2694
1473	3L	18552883	18554386	1.141845703125	18553974	1.050767302513	FBgn0036791	48	FBgn0036800	33979
1474	3R	20900367	20904028	1.141448974609	20902944	1.00017412971	FBgn0039274	2340	FBgn0039273	3036
1475	3L	13026996	13029239	1.141225337982	13027710	0.971231758595	FBgn0036342	6739	FBgn0036342	6739
1476	2R	14078460	14080674	1.140706777573	14079559	0.957822418213	FBgn0050115	3061	FBgn0050119	25111
1477	X	4255032	4258746	1.14037322998	4257896	0.955269082387	FBgn0000179	197	FBgn0029714	139308
1478	3L	4252153	4254048	1.140333652496	4253097	0.900942140155	FBgn0053764	2062	FBgn0035521	6771
1479	3R	26098598	26104134	1.13964176178	26101706	1.053908407688	FBgn0010113	1950	FBgn0039757	66964
1480	3R	14921114	14923119	1.139037132263	14922364	0.767961950863	FBgn0016120	1644	FBgn0038678	1745
1481	2L	8760122	8762371	1.137496232986	8761276	1.054550086751	FBgn0032066	7432	FBgn0029123	64349
1482	3R	426600	430612	1.137461662292	428017	0.984964202432	FBgn0040685	7593	FBgn0037261	39256
1483	X	18809593	18812267	1.137078285217	18811324	0.931205451488	FBgn0052541	47028	FBgn0030974	83754
1484	3R	437037	439667	1.136901378632	439401	1.061457157135	FBgn0013743	804	FBgn0037261	27872
1485	X	17157622	17159458	1.136733531952	17158483	0.799922943115	FBgn0004854	9965	FBgn0000163	163607
1486	2L	7042900	7046683	1.136010169983	7044061	0.964035928249	FBgn0051630	1594	FBgn0051630	1594
1487	3R	21864249	21868792	1.135503768921	21865779	1.008053207397	FBgn0000591	267	FBgn0000591	267
1488	X	22032968	22035124	1.135115623474	22034299	1.068864618029	FBgn0031201	18965	FBgn0031186	376314
1489	3R	2914142	2916323	1.135104179382	2916291	1.323711395264	FBgn0040670	3555	FBgn0003884	4031
1490	X	20845205	20846935	1.134629249573	20846298	0.846928183238	FBgn0031145	148	FBgn0031144	3672
1491	X	3337667	3339720	1.13445854187	3338613	0.969922290129	FBgn0029663	135	FBgn0029664	512
1492	3L	140522	142310	1.133862495422	141385	1.064801496618	FBgn0035101	2957	FBgn0035105	26569
1493	X	8453620	8456674	1.132927894592	8455033	0.815395699607	FBgn0030054	3495	FBgn0030054	3495
1494	3R	14272902	14277299	1.132725715637	14274460	0.850542147954	FBgn0051122	35871	FBgn0038609	82082
1495	2L	16434210	16436513	1.130479812622	16435358	1.085059676852	FBgn0020416	5851	FBgn0025678	82668
1496	3L	363204	366027	1.129763364792	364551	0.970096588135	FBgn0003749	3703	FBgn0035136	19636
1497	2L	16811193	16813116	1.129731178284	16812148	0.905696644503	FBgn0004797	446	FBgn0032600	72815
1498	2R	3049063	3051237	1.128392696381	3049896	0.891384797938	FBgn0033191	1613	FBgn0022772	12375
1499	X	10317625	10320256	1.127243995667	10318952	0.97351326662	FBgn0030205	149	FBgn0083167	12987
1500	2L	245620	250783	1.126816272736	248946	1.051598787308	FBgn0001309	1849	FBgn0001309	1849
1501	X	15644689	15648270	1.126477718353	15647420	0.86199092865	FBgn0003345	1155	FBgn0025809	27904
1502	X	14818358	14820224	1.125951766968	14819232	0.936336685629	FBgn0000535	14039	FBgn0030605	78617
1503	3R	2865066	2867453	1.125466346741	2865992	0.647013346354	FBgn0024289	12065	FBgn0010774	40134
1504	2L	6508021	6509435	1.125463485718	6508715	0.817032963037	FBgn0051637	10073	FBgn0031822	17887
1505	3R	659566	662313	1.125411510468	661241	1.027117504793	FBgn0037284	4256	FBgn0003002	17294
1506	3L	16674938	16678448	1.124974727631	16677491	1.003717646879	FBgn0063485	580	FBgn0004108	53842
1507	3L	9420364	9422288	1.124585151672	9421327	1.034141391516	FBgn0035995	505	FBgn0052038	4531
1508	X	19155030	19157990	1.124140739441	19155847	1.044799440047	FBgn0028469	155	FBgn0031008	53026
1509	3R	3930570	3933204	1.124064445496	3931191	0.831856757402	FBgn0004210	134	FBgn0037550	20864
1510	2R	7725991	7727789	1.123925209045	7726932	0.897909045219	FBgn0020377	200	FBgn0020377	200
1511	2L	21177687	21179250	1.123683929443	21178616	0.866834133863	FBgn0011829	7722	FBgn0003930	24155
1512	3L	8993984	8995930	1.123524665833	8995028	0.998015347649	FBgn0035956	672	FBgn0035954	15883
1513	X	4516101	4517696	1.123418807983	4516796	0.706669425964	FBgn0029720	4862	FBgn0022768	15312
1514	3R	13398198	13400515	1.123287200928	13399456	0.518612824954	FBgn0038522	5780	FBgn0025571	33311
1515	3R	15191774	15193770	1.123283863068	15192679	0.95366304061	FBgn0038697	7792	FBgn0000463	40744
1516	2L	18778185	18779706	1.123100280762	18778954	0.957853205064	FBgn0045852	721	FBgn0032717	56642
1517	3R	17867260	17870030	1.122742176056	17868270	0.845359385014	FBgn0017397	356	FBgn0017397	356
1518	3L	19126944	19129098	1.122652769089	19128290	0.900849005755	FBgn0016797	7595	FBgn0016797	7595
1519	2L	13244579	13246047	1.122098922729	13245091	0.972511863708	FBgn0003935	243	FBgn0003935	243
1520	3L	4526406	4528583	1.121085643768	4527553	0.759372919798	FBgn0035558	4577	FBgn0015805	80011
1521	3R	12104551	12109536	1.120591163635	12106738	1.008570025949	FBgn0051283	1621	FBgn0051283	1621
1522	2L	20132724	20134635	1.119974136353	20133650	0.776595175266	FBgn0032853	2820	FBgn0032849	39656
1523	3L	17617371	17620251	1.119569301605	17618932	0.892609820646	FBgn0052179	603	FBgn0052179	603
1524	X	2883186	2885230	1.119514465332	2884219	0.796907481025	FBgn0029649	39499	FBgn0004647	106809
1525	3L	18590525	18596091	1.119320392609	18595116	0.882996054257	FBgn0036801	3896	FBgn0036800	7163
1526	2L	21885844	21887865	1.119059562683	21886788	0.889631239573	FBgn0032965	934	FBgn0003866	70600
1527	2L	7037309	7038993	1.118847370148	7038232	0.896615473429	FBgn0022201	234	FBgn0022201	234
1528	3R	5429506	5432018	1.118329048157	5431048	1.017391036539	FBgn0037720	14015	FBgn0037719	14339
1529	3R	901293	903507	1.117541790009	902553	0.970601194045	FBgn0010313	9855	FBgn0010313	9855
1530	2R	15333296	15336259	1.11749458313	15335283	0.951226711273	FBgn0034475	4843	FBgn0011849	92889
1531	X	6097857	6100219	1.117375850677	6098769	0.938435077667	FBgn0023458	279	FBgn0015818	2300
1532	2L	16328921	16330927	1.116714477539	16330237	0.757991454181	FBgn0028899	3499	FBgn0040984	4381
1533	3R	4508938	4516155	1.11628484726	4514992	0.885973155499	FBgn0001180	8548	FBgn0001180	8548
1534	3L	3110184	3112192	1.115860939026	3111381	0.922414080302	FBgn0026189	126	FBgn0012049	20826
1535	3R	13981908	13983807	1.115323543549	13982851	1.013305366039	FBgn0038568	1641	FBgn0022943	7534
1536	2L	11184887	11186775	1.115305423737	11185905	1.094010633581	FBgn0032354	6864	FBgn0028700	55260
1537	2R	3290993	3292631	1.115135192871	3291648	0.870958042145	FBgn0050497	2779	FBgn0033210	103483
1538	4	525731	528736	1.114587783813	527407	1.050141362583	FBgn0004607	3306	FBgn0026777	199060
1539	2R	16342851	16346984	1.114208221436	16346093	0.958728397594	FBgn0011674	2447	FBgn0016984	6097
1540	X	3617353	3619797	1.113931655884	3618165	0.968305289745	FBgn0026698	7479	FBgn0000542	63168
1541	2L	19543216	19545240	1.113584518433	19544429	0.797671973705	FBgn0041180	1293	FBgn0046825	21018
1542	3L	4593483	4595617	1.112846851349	4594787	0.853805732727	FBgn0052247	5396	FBgn0015805	12777
1543	3R	2488139	2489796	1.111637115479	2488924	0.841052616344	FBgn0024912	3102	FBgn0026567	5320
1544	2R	11257579	11261388	1.111494064331	11258616	0.903457462788	FBgn0050089	16355	FBgn0050089	16355
1545	X	6384323	6386163	1.11084651947	6385264	0.893028483671	FBgn0029875	743	FBgn0014026	6743
1546	3L	14371286	14373092	1.110530853271	14372165	1.064848393202	FBgn0003459	3017	FBgn0003459	3017
1547	3L	22288368	22290324	1.110051631927	22289409	0.94061125026	FBgn0052450	25790	FBgn0052450	25790
1548	2R	4233966	4237447	1.109934806824	4235498	0.982031549726	FBgn0040777	152	FBgn0050353	65479
1549	2R	5939772	5942950	1.109304428101	5941800	1.011374092102	FBgn0033522	275	FBgn0033522	275
1550	3R	21307876	21309619	1.108478069305	21308701	0.962086004369	FBgn0039338	152	FBgn0039338	152
1551	2L	14429483	14432789	1.108163356781	14431543	1.031016181497	FBgn0028871	6412	FBgn0005771	59319
1552	X	8885589	8888530	1.107837200165	8887213	0.884389260236	FBgn0030075	3861	FBgn0030086	47336
1553	2R	15313924	15320157	1.107650756836	15316266	1.010574256673	FBgn0011897	1188	FBgn0011849	73872
1554	2L	6078042	6080247	1.106846809387	6079238	1.059467596166	FBgn0031778	785	FBgn0031769	28409
1555	3L	21501852	21503680	1.106576442719	21502866	0.976812362671	FBgn0037102	131	FBgn0028663	29163
1556	2R	14360399	14361994	1.106444358826	14361176	0.73572585162	FBgn0034400	450	FBgn0010651	42586
1557	3L	10261515	10266545	1.10569190979	10262567	0.894886353437	FBgn0036080	15416	FBgn0000629	349510
1558	3R	9889407	9890943	1.105516910553	9890391	0.786066770554	FBgn0038197	7701	FBgn0038196	28504
1559	X	8995157	8998063	1.104654312134	8997327	0.832665583667	FBgn0030094	1269	FBgn0030094	1269
1560	3L	8107343	8108993	1.104478359222	8108112	0.937412346111	FBgn0035842	3048	FBgn0042112	9052
1561	3L	11392096	11396858	1.104308605194	11392730	0.889097043446	FBgn0036157	6367	FBgn0036165	68777
1562	2R	9820878	9824542	1.10304069519	9822931	0.724396901972	FBgn0033921	5715	FBgn0033922	17758
1563	3R	25839888	25841760	1.102401733398	25841008	0.968913190505	FBgn0039737	78	FBgn0039735	10605
1564	2L	16272083	16273406	1.102018356323	16272515	0.641973458804	FBgn0001994	11142	FBgn0001994	11142
1565	3L	3825963	3830298	1.101777076721	3827058	0.898268431425	FBgn0013751	2627	FBgn0035464	32257
1566	3L	21231559	21233454	1.101408004761	21232530	0.960170914145	FBgn0000551	886	FBgn0037066	12626
1567	2L	6177636	6180888	1.101280212402	6179313	0.965933350956	FBgn0040951	11158	FBgn0031782	51551
1568	2L	16364852	16366695	1.101133823395	16365807	0.776658270094	FBgn0028841	3959	FBgn0025678	13117
1569	3L	18199877	18201594	1.1011095047	18200775	0.864530030419	FBgn0036783	16572	FBgn0020300	96112
1570	2L	9520590	9523685	1.100849628448	9523111	0.758296839396	FBgn0032123	1896	FBgn0002973	85598
1571	2L	1156915	1159305	1.100384712219	1157709	0.859687268734	FBgn0028388	555	FBgn0031310	6926
1572	3L	11904166	11906404	1.1001329422	11905172	0.974799717174	FBgn0011723	156	FBgn0000404	97648
1573	X	10582949	10591427	1.098541736603	10587361	0.872146785259	FBgn0003204	2363	FBgn0052672	26192
1574	3R	6439089	6441247	1.098075389862	6439916	0.888207018375	FBgn0001235	24470	FBgn0001235	24470
1575	3L	2850901	2853112	1.097979068756	2851892	0.900672584772	FBgn0035378	3350	FBgn0035370	101364
1576	3L	20593652	20596272	1.097556114197	20595397	1.144420464834	FBgn0037014	24326	FBgn0001320	33807
1577	4	1180915	1181810	1.097545623779	1181100	0.932243903478	FBgn0039925	13384	FBgn0011642	99934
1578	3L	12676999	12678587	1.097498655319	12677650	0.819705200195	FBgn0014343	9955	FBgn0036306	51054
1579	3R	26199446	26201287	1.097469329834	26200397	0.923031217912	FBgn0015221	13157	FBgn0039764	49157
1580	3L	21218815	21221132	1.097465515137	21219849	1.079502403736	FBgn0037065	46	FBgn0037066	55
1581	3L	3401053	3404869	1.096374511719	3403757	0.982909456889	FBgn0014388	4710	FBgn0027616	46059
1582	X	10774779	10777355	1.09637260437	10775878	1.128963410854	FBgn0030251	3261	FBgn0030241	75786
1583	3L	19634054	19636023	1.096322059631	19635108	0.89954739809	FBgn0036899	6186	FBgn0029094	50957
1584	2R	3146090	3148284	1.096282482147	3147435	0.742613220215	FBgn0027604	5290	FBgn0033206	33407
1585	2L	2886779	2890004	1.095604896545	2889092	1.012209331288	FBgn0041111	3140	FBgn0004584	83584
1586	3L	5965808	5969880	1.095403671265	5968640	0.988032761742	FBgn0052406	2521	FBgn0035656	18688
1587	3R	13359775	13362013	1.095105648041	13360511	0.753882110119	FBgn0038515	214	FBgn0010926	5187
1588	3L	6430105	6432113	1.094944000244	6431452	0.91554629008	FBgn0035700	4161	FBgn0020251	38225
1589	2L	20745118	20747333	1.094780445099	20746064	1.015117280623	FBgn0011202	324	FBgn0000986	23556
1590	2L	19356232	19360471	1.094086647034	19358607	0.930100132437	FBgn0024245	546	FBgn0024245	546
1591	2R	16096595	16099585	1.09402179718	16098552	0.865382353465	FBgn0067694	98	FBgn0015907	3816
1592	3R	11408306	11411730	1.093999862671	11410588	1.078987514271	FBgn0038350	32094	FBgn0053207	81320
1593	2R	17907414	17910721	1.093792915344	17909838	0.889350722818	FBgn0034724	200	FBgn0053200	6395
1594	2L	14688712	14691850	1.09367609024	14690883	0.883181067074	FBgn0003016	1572	FBgn0005771	200021
1595	3L	21393296	21394797	1.092277526855	21394069	0.689802110195	FBgn0033583	14406	FBgn0014143	16328
1596	X	17578551	17581209	1.092095851898	17580203	1.044598383062	FBgn0030866	6992	FBgn0030866	6992
1597	X	19092466	19095563	1.091901779175	19094000	1.075098097324	FBgn0031006	1163	FBgn0031008	8821
1598	2R	9995598	9998118	1.090995788574	9996490	1.007576406002	FBgn0001332	424	FBgn0013725	49292
1599	3L	14985571	14987638	1.090507984161	14986807	0.849503068363	FBgn0047338	1944	FBgn0036465	21022
1600	2L	4042425	4045425	1.090133190155	4043638	0.828773049747	FBgn0000547	12259	FBgn0000547	12259
1601	2R	4160621	4164110	1.090048789978	4162941	0.978994786739	FBgn0003892	1493	FBgn0003892	1493
1602	2R	8511076	8513432	1.089159011841	8511890	0.779307179981	FBgn0008654	1140	FBgn0005624	14994
1603	2R	20020345	20023644	1.088710784912	20022673	0.965619532267	FBgn0019886	217	FBgn0019886	217
1604	2R	2116066	2118292	1.08854341507	2117241	0.707218710581	FBgn0033076	4450	FBgn0041145	5077
1605	2R	15384589	15386777	1.088396072388	15385512	0.893487818101	FBgn0043532	2533	FBgn0011849	143118
1606	2L	19695874	19699438	1.088201522827	19697006	0.831168889999	FBgn0005590	42	FBgn0005590	42
1607	2R	7723802	7725671	1.088032722473	7724990	0.870828390121	FBgn0020377	2142	FBgn0020377	2142
1608	3R	15884096	15886381	1.087972640991	15884832	0.790622264147	FBgn0038771	655	FBgn0038769	23055
1609	3L	1149741	1152575	1.087971687317	1151009	1.132057070732	FBgn0025525	9797	FBgn0035194	80197
1610	2R	8824212	8827937	1.087676048279	8824980	0.975646159228	FBgn0033827	9418	FBgn0043010	86614
1611	3L	19121341	19123165	1.08766746521	19122330	0.976802259684	FBgn0016797	13555	FBgn0016797	13555
1612	X	5449597	5451716	1.087658882141	5450550	0.971884761538	FBgn0029776	10447	FBgn0029783	60656
1613	X	11787128	11788704	1.086782455444	11787912	0.791046170627	FBgn0030358	23125	FBgn0003865	34938
1614	2L	21615787	21619066	1.086739063263	21617874	1.091981112957	FBgn0022893	353	FBgn0022893	353
1615	2R	11425505	11428419	1.086520195007	11426841	0.952183818817	FBgn0053463	15551	FBgn0003425	21124
1616	3L	1426214	1428165	1.086148262024	1427298	0.947820831748	FBgn0043865	6123	FBgn0004635	20026
1617	3L	14914333	14916704	1.084509849548	14915145	0.964142967673	FBgn0040487	3774	FBgn0040487	3774
1618	2L	16741217	16743554	1.084109306335	16742444	0.878364562988	FBgn0032600	3111	FBgn0032600	3111
1619	3L	20727480	20730735	1.08408164978	20729518	0.908879722868	FBgn0037023	2698	FBgn0016696	24140
1620	X	11532090	11534215	1.083917617798	11533240	0.981778689793	FBgn0011754	338	FBgn0030327	14481
1621	3L	7343144	7346509	1.083724498749	7344732	0.834151983261	FBgn0082598	986	FBgn0082598	986
1622	X	3713623	3715706	1.083158493042	3714821	0.991641385215	FBgn0015565	1258	FBgn0019661	6897
1623	3R	21839899	21841814	1.082219600677	21841174	0.80663877375	FBgn0002578	727	FBgn0002592	2018
1624	3L	4689316	4692611	1.082028865814	4690878	1.002076268196	FBgn0035570	175	FBgn0035570	175
1625	X	15384248	15387208	1.08168554306	15386404	0.959360957146	FBgn0030653	16526	FBgn0030659	30405
1626	2L	20769267	20771841	1.081650257111	20770846	0.861120616688	FBgn0032884	4396	FBgn0000986	48338
1627	2L	7294251	7296910	1.081124782562	7296172	0.803336232901	FBgn0004009	10989	FBgn0004009	10989
1628	3R	14371017	14372892	1.081124305725	14371948	0.743980748313	FBgn0004652	704	FBgn0027841	113166
1629	3L	13320310	13322543	1.079987049103	13321621	1.017456755919	FBgn0036348	1552	FBgn0036349	30911
1630	3R	21713785	21716031	1.079901456833	21715037	0.939349342795	FBgn0028717	772	FBgn0002735	110543
1631	3R	1144144	1147376	1.079884052277	1145857	0.934709576999	FBgn0013576	15769	FBgn0037310	19990
1632	2L	6553000	6554528	1.079566001892	6553754	0.743091344833	FBgn0031829	3605	FBgn0031830	4046
1633	3L	3113761	3115623	1.079490661621	3114975	0.87932101418	FBgn0026189	3720	FBgn0012049	17232
1634	3R	259186	260893	1.079344749451	260114	0.866150617599	FBgn0037250	383	FBgn0037250	383
1635	3L	11291964	11293942	1.079099178314	11293054	0.961559981108	FBgn0036154	2612	FBgn0041094	66798
1636	2R	4795095	4797612	1.078523635864	4796211	0.881945077111	FBgn0020621	699	FBgn0033400	2231
1637	X	12600034	12601454	1.077849626541	12600607	0.685927569866	FBgn0030421	1402	FBgn0053963	107208
1638	2R	18603530	18606066	1.077017784119	18604948	0.861861038208	FBgn0034822	3025	FBgn0003062	22628
1639	2L	11972923	11975182	1.076974391937	11974305	0.903104960918	FBgn0041606	3211	FBgn0032390	15659
1640	2R	14936639	14941574	1.076581954956	14938722	0.878410369158	FBgn0004873	1090	FBgn0050326	8588
1641	2L	1413858	1415980	1.076365470886	1415191	0.891131653505	FBgn0002543	5258	FBgn0002543	5258
1642	X	7396680	7399497	1.075715065002	7397476	0.785959832809	FBgn0052720	15351	FBgn0027553	176082
1643	3R	20058879	20061119	1.07541847229	20060201	0.779972693499	FBgn0043884	2755	FBgn0039172	4450
1644	X	4753752	4757059	1.075241088867	4755640	0.749626255035	FBgn0052772	644	FBgn0029738	25747
1645	X	7088860	7093365	1.07500743866	7092606	0.995942047664	FBgn0029940	19534	FBgn0025549	43934
1646	X	18697120	18703873	1.07458114624	18702907	0.829155683517	FBgn0052542	2600	FBgn0040883	3530
1647	3R	14884042	14887952	1.074373722076	14886890	0.976364696727	FBgn0038676	21617	FBgn0027784	29917
1648	2L	14770758	14774521	1.073756694794	14771617	0.903066158295	FBgn0032549	745	FBgn0028535	231716
1649	X	18130593	18132442	1.073567390442	18131588	0.805161728578	FBgn0030911	5072	FBgn0004956	10174
1650	X	13040211	13045571	1.073357105255	13042184	0.871681332588	FBgn0005410	3419	FBgn0029133	4086
1651	2R	16648089	16651833	1.073060035706	16649624	0.880245938021	FBgn0034592	401	FBgn0002736	13463
1652	2L	21608689	21609806	1.072816848755	21609191	1.020364284515	FBgn0032955	2001	FBgn0022893	8330
1653	2L	10849512	10851866	1.072328567505	10850421	0.881880704094	FBgn0004363	447	FBgn0024227	7661
1654	3R	15149638	15152359	1.072297096252	15150799	0.913784083198	FBgn0000463	1136	FBgn0000463	1136
1655	2R	7628673	7632269	1.072180271149	7630372	0.937638610601	FBgn0033681	4407	FBgn0027504	36592
1656	3R	12654322	12659504	1.071930408478	12655180	0.800896835327	FBgn0000014	589	FBgn0020546	20546
1657	2L	18300242	18303805	1.071810722351	18301623	0.816888753106	FBgn0032677	10790	FBgn0004413	137543
1658	2R	11610337	11612558	1.071639060974	11611349	0.920694126802	FBgn0034072	2051	FBgn0034073	6117
1659	X	5440901	5443588	1.071221351624	5442210	0.939772754908	FBgn0029775	2700	FBgn0029783	68996
1660	X	9423606	9425938	1.070477485657	9424806	1.013287752867	FBgn0052699	390	FBgn0030137	23109
1661	2L	15531249	15534777	1.069903850555	15533513	0.907576392679	FBgn0028880	12888	FBgn0003448	59315
1662	2L	4948971	4950559	1.069621086121	4949687	0.877993387334	FBgn0031652	64	FBgn0015834	18091
1663	2R	1976246	1979000	1.06942653656	1977049	0.880256354809	FBgn0010347	37023	FBgn0041145	145269
1664	X	7646453	7649564	1.069406747818	7648155	0.938736971687	FBgn0052718	24644	FBgn0029959	67993
1665	2R	10001688	10004096	1.068479537964	10002354	0.879839867353	FBgn0001332	6288	FBgn0013725	55156
1666	X	2158977	2160753	1.068054199219	2159853	0.948793284098	FBgn0023526	10951	FBgn0023526	10951
1667	2L	13546848	13551140	1.067902565002	13548012	0.768606901169	FBgn0023407	1311	FBgn0028546	93259
1668	3R	21471124	21475129	1.067876815796	21472216	0.947539138794	FBgn0067682	66	FBgn0067682	66
1669	X	2881605	2882999	1.067802429199	2882319	0.811286360025	FBgn0029649	41399	FBgn0004647	108709
1670	X	13205285	13208876	1.066082000732	13207307	0.949421517989	FBgn0030478	2764	FBgn0052634	9330
1671	3R	19684460	19685753	1.065299510956	19684961	0.831909418106	FBgn0004185	391	FBgn0004185	391
1672	2R	2967970	2969688	1.065191745758	2968904	0.835511768565	FBgn0025885	1772	FBgn0033179	9640
1673	2L	20093372	20094964	1.064926147461	20094235	0.805162028262	FBgn0032849	241	FBgn0032849	241
1674	2R	12094561	12096500	1.06415271759	12095583	0.916084009058	FBgn0016131	1244	FBgn0003274	5374
1675	3L	12426530	12429082	1.064114093781	12428197	0.899439980002	FBgn0000625	13771	FBgn0027936	50052
1676	X	3633636	3635387	1.063503265381	3634981	1.060723954981	FBgn0029676	293	FBgn0000542	46352
1677	2R	4789220	4792184	1.063393592834	4791005	0.890742152929	FBgn0020621	5905	FBgn0033400	7437
1678	3R	12065731	12070705	1.063304901123	12066700	0.8961687649	FBgn0040071	15329	FBgn0011253	31476
1679	2L	14039591	14042187	1.062865257263	14041029	1.01549688975	FBgn0028873	2135	FBgn0028876	6555
1680	2L	19398100	19400580	1.06255865097	19399175	0.755130364345	FBgn0065096	322	FBgn0003346	38795
1681	X	5869175	5873535	1.062033176422	5870101	0.982641665141	FBgn0029003	11687	FBgn0029840	64841
1682	2L	8386319	8388263	1.061849594116	8387298	0.891859980191	FBgn0041717	2426	FBgn0032036	2831
1683	3L	19855852	19857836	1.06160736084	19856620	0.962503769818	FBgn0020887	621	FBgn0020887	621
1684	2L	10662965	10664954	1.061586380005	10663892	0.886685053507	FBgn0051871	1805	FBgn0032293	68926
1685	3R	12590906	12592966	1.061491012573	12592123	1.037308805129	FBgn0020556	6788	FBgn0020556	6788
1686	3R	929769	931880	1.060842514038	931132	0.709662258625	FBgn0010313	18724	FBgn0010313	18724
1687	3L	12787596	12790721	1.060351133347	12788652	0.92612105608	FBgn0036315	331	FBgn0036314	702
1688	3L	19601455	19603591	1.060181617737	19602250	0.758842748754	FBgn0036896	1395	FBgn0029094	18099
1689	2L	16414541	16418320	1.059675693512	16415783	0.896058718363	FBgn0020416	25426	FBgn0025678	63093
1690	4	794574	796700	1.059598922729	795459	0.816571544198	FBgn0039923	13769	FBgn0039930	254150
1691	3L	1078154	1081660	1.059045791626	1079677	1.009169802946	FBgn0004870	4944	FBgn0035194	151529
1692	2L	10206643	10208043	1.058846473694	10207284	0.678460149204	FBgn0032191	323	FBgn0032191	323
1693	X	7078444	7082270	1.058419704437	7080354	0.894392848015	FBgn0029940	31786	FBgn0025549	56186
1694	2L	13246770	13249065	1.05791759491	13248172	0.961794555187	FBgn0032495	1941	FBgn0003935	3324
1695	2L	16246524	16248461	1.057887554169	16247572	0.847787062327	FBgn0024734	5960	FBgn0028897	10480
1696	3L	12406414	12408255	1.057354927063	12407367	0.793449529012	FBgn0036285	752	FBgn0027936	70882
1697	X	16583918	16586504	1.057322978973	16585460	0.754505952199	FBgn0027528	387	FBgn0030786	32431
1698	3L	14169651	14172325	1.056875705719	14171532	0.670417100191	FBgn0052141	2839	FBgn0036415	11636
1699	2R	20749052	20753304	1.056856632233	20752523	0.972207673391	FBgn0050429	1606	FBgn0001325	18308
1700	2L	3687086	3688455	1.05649471283	3687910	0.652957663817	FBgn0031557	2411	FBgn0002985	81162
1701	2R	11048273	11050729	1.056312561035	11049624	0.832445174456	FBgn0050471	434	FBgn0019968	2523
1702	3R	6089498	6094632	1.056307792664	6090948	0.93838596344	FBgn0037804	920	FBgn0037802	3486
1703	2L	18009148	18011089	1.056137084961	18010080	0.978465080261	FBgn0032661	1744	FBgn0041184	138259
1704	2L	8861382	8863094	1.055020332336	8862425	0.793592393398	FBgn0052986	382	FBgn0029123	36800
1705	2R	12779273	12780798	1.054262876511	12780067	0.725165780385	FBgn0053197	349	FBgn0050235	119904
1706	X	5432622	5436173	1.054196834564	5434791	1.014616161585	FBgn0029775	4719	FBgn0029771	72293
1707	3R	26085787	26088522	1.054153442383	26087173	0.826085060835	FBgn0039761	8269	FBgn0039757	52431
1708	X	5427112	5429914	1.053197860718	5428891	0.81296413085	FBgn0029775	10619	FBgn0029771	66393
1709	3R	15846224	15847850	1.05283164978	15847103	0.775879158693	FBgn0038763	65	FBgn0038768	10439
1710	3L	23202898	23204210	1.052662849426	23203357	0.810677965482	FBgn0037212	20487	FBgn0024733	174042
1711	3R	6241522	6243097	1.052021980286	6242301	0.680025521447	FBgn0037816	535	FBgn0015396	66395
1712	2L	12488622	12490119	1.051974773407	12489416	0.648406092326	FBgn0051858	7879	FBgn0040286	54751
1713	X	11359668	11361395	1.051946640015	11360612	1.000751018524	FBgn0052666	22224	FBgn0052666	22224
1714	X	309519	318738	1.051845550537	311185	0.902568200055	FBgn0000137	6137	FBgn0002561	44640
1715	2L	7503821	7508817	1.051740646362	7506162	0.903967352474	FBgn0011283	8802	FBgn0053529	38261
1716	X	8481084	8483403	1.051733016968	8481779	0.766774654388	FBgn0004102	14107	FBgn0004102	14107
1717	2L	8381083	8385877	1.051627397537	8384387	0.900319303785	FBgn0032036	80	FBgn0032036	80
1718	X	2001367	2003101	1.051549911499	2002228	0.867535799742	FBgn0004654	936	FBgn0025626	80936
1719	3L	19175321	19177323	1.051295757294	19176531	0.976089986165	FBgn0053647	25088	FBgn0016797	40646
1720	2R	20568351	20570477	1.05041217804	20569781	0.926360522999	FBgn0001148	201	FBgn0001148	201
1721	3R	12588235	12590604	1.050394058228	12588389	0.830990123749	FBgn0020556	10522	FBgn0020556	10522
1722	2L	7623494	7626345	1.050256729126	7625130	0.898350298405	FBgn0031926	16740	FBgn0053529	80707
1723	3L	15652939	15655080	1.049769878387	15653590	0.880858739217	FBgn0053999	1016	FBgn0041160	11518
1724	3R	9932747	9935054	1.049489736557	9934044	0.973439945894	FBgn0038202	507	FBgn0038196	72157
1725	2L	4023101	4025911	1.048780918121	4024324	1.014696884155	FBgn0000547	7055	FBgn0000547	7055
1726	2R	10563416	10565149	1.04868555069	10564301	0.961410662707	FBgn0053467	6803	FBgn0033989	57215
1727	3L	9440565	9443136	1.048121452332	9442352	0.87730922699	FBgn0036003	4465	FBgn0052043	7328
1728	3L	1484450	1487117	1.047731876373	1485308	1.050249814987	FBgn0028577	813	FBgn0028577	813
1729	X	5534263	5537188	1.047168731689	5535365	0.907455893124	FBgn0000394	132	FBgn0029785	17686
1730	2R	8461312	8464896	1.046827316284	8463920	1.045122118557	FBgn0004512	1669	FBgn0004512	1669
1731	X	4351870	4354063	1.046811580658	4352868	0.900871978087	FBgn0040910	7983	FBgn0029714	44336
1732	2L	14767648	14769960	1.046503543854	14768440	0.716375911937	FBgn0032549	2432	FBgn0028535	234893
1733	4	728417	730110	1.046148300171	729445	0.736202895641	FBgn0005558	11506	FBgn0039930	320164
1734	3L	13200233	13203540	1.045964717865	13202442	0.830302327871	FBgn0023095	194	FBgn0010452	114222
1735	3L	10226404	10229469	1.045251846313	10228443	0.92286491394	FBgn0036078	9790	FBgn0000629	383634
1736	4	1004711	1006197	1.044445991516	1005202	0.868709683418	FBgn0019650	4776	FBgn0039930	44407
1737	2L	6737177	6738931	1.044278621674	6738194	0.830001354218	FBgn0031854	1982	FBgn0025777	14839
1738	3R	27756252	27758246	1.04412317276	27757162	0.836737060547	FBgn0039886	46690	FBgn0002780	120632
1739	2R	12540850	12544524	1.044110298157	12543246	0.948906337514	FBgn0023172	1142	FBgn0034181	8855
1740	3R	20044874	20048204	1.043445587158	20047354	0.783949102674	FBgn0011725	333	FBgn0026257	490
1741	2R	15323976	15329324	1.043394088745	15325075	0.913526366739	FBgn0034475	5365	FBgn0011849	82681
1742	2L	14492524	14499117	1.043258666992	14495717	0.925645573934	FBgn0028882	161	FBgn0005771	4855
1743	2L	9697594	9701589	1.043148994446	9700737	0.98755940269	FBgn0011207	59	FBgn0015393	903
1744	2R	15449234	15451341	1.043104171753	15450397	0.922209262848	FBgn0050447	11782	FBgn0004364	175977
1745	2L	429938	432749	1.042985916138	431183	0.951603263617	FBgn0004583	70	FBgn0031253	9776
1746	3R	5138141	5139562	1.042286396027	5138821	0.673149347305	FBgn0037675	8727	FBgn0053936	28771
1747	2L	20625716	20626872	1.042199134827	20626246	0.790575402124	FBgn0051680	1493	FBgn0000986	96262
1748	2L	6087872	6089991	1.041808128357	6088659	0.75322508812	FBgn0028420	6851	FBgn0031781	36479
1749	3L	16448527	16451523	1.041417121887	16450616	0.974124095019	FBgn0004569	1656	FBgn0014163	73518
1750	2R	8750710	8752809	1.041058540344	8751429	0.740801879338	FBgn0033815	340	FBgn0043010	13063
1751	2L	5361512	5363629	1.040820121765	5362601	0.898136109114	FBgn0016920	16364	FBgn0031700	33731
1752	2R	3040536	3043999	1.040687561035	3042746	0.789482540554	FBgn0033188	2049	FBgn0022772	5225
1753	2R	14046085	14048426	1.040651321411	14047539	0.903076589108	FBgn0003067	4091	FBgn0003067	4091
1754	2R	11189252	11191897	1.040343284607	11190890	0.891904157751	FBgn0023441	641	FBgn0010426	4053
1755	3L	14155495	14157487	1.040294647217	14156829	0.779199186961	FBgn0013718	693	FBgn0013718	693
1756	3R	25281126	25286405	1.04022026062	25283863	0.942022418976	FBgn0004369	572	FBgn0039664	31353
1757	3R	11115449	11118376	1.039371490479	11117582	0.718771064983	FBgn0003721	10328	FBgn0011476	13311
1758	X	21657965	21661280	1.038523197174	21658846	0.824599041658	FBgn0031187	356	FBgn0031186	861
1759	3R	7696808	7699369	1.038460254669	7698441	0.97665387392	FBgn0003312	4516	FBgn0037955	50231
1760	3R	16181417	16183166	1.038091659546	16182428	0.854110568762	FBgn0038790	3640	FBgn0038787	28696
1761	3L	5602974	5605529	1.038000583649	5604498	0.908104389906	FBgn0035625	432	FBgn0035625	432
1762	2R	20737936	20742291	1.03794836998	20740126	0.924206703901	FBgn0001325	5911	FBgn0001325	5911
1763	3R	19615277	19617377	1.037893772125	19616463	0.897824736202	FBgn0015513	8955	FBgn0015513	8955
1764	2L	8794328	8796915	1.037865161896	8795223	0.874439507723	FBgn0032069	13972	FBgn0029123	30402
1765	X	7205318	7207644	1.037525177002	7206622	0.83561073939	FBgn0029947	2590	FBgn0026144	24016
1766	3R	21411784	21414693	1.037405967712	21412985	0.741456620833	FBgn0039344	4299	FBgn0039345	21865
1767	2L	15449795	15451915	1.03732585907	15450764	0.83876568079	FBgn0028892	21473	FBgn0003448	23434
1768	2L	7386196	7388641	1.03729057312	7387197	0.864138855654	FBgn0031904	1051	FBgn0004009	80036
1769	3R	16653142	16656607	1.036977767944	16654330	0.944008721246	FBgn0027493	2007	FBgn0038830	4379
1770	2R	1722718	1724920	1.03692483902	1724091	0.822488625844	FBgn0033073	2130	FBgn0033073	2130
1771	X	8526112	8528214	1.036622524261	8526882	0.818773001432	FBgn0030056	64	FBgn0004102	30996
1772	3R	2718396	2720376	1.035183429718	2719581	0.86602157705	FBgn0001077	29535	FBgn0001077	29535
1773	4	1025690	1027396	1.034892559052	1026463	0.976404638851	FBgn0019650	16485	FBgn0039930	23146
1774	3L	18250386	18256533	1.034667015076	18255458	0.933265656233	FBgn0036784	4179	FBgn0011706	108204
1775	3L	13588515	13590107	1.034162998199	13589364	0.919185470132	FBgn0067703	5420	FBgn0036351	234074
1776	X	10169794	10172138	1.033818721771	10170759	0.971137881279	FBgn0010338	419	FBgn0030189	933
1777	X	12428760	12431704	1.033730506897	12430402	0.87331750989	FBgn0030403	826	FBgn0015024	57318
1778	3L	15705240	15708641	1.033546924591	15706401	0.899100864635	FBgn0010105	12719	FBgn0010105	12719
1779	2R	20627439	20629309	1.03324174881	20628260	0.760280549526	FBgn0050430	8772	FBgn0001148	58680
1780	3R	665857	668424	1.032038211823	667199	0.793264865875	FBgn0037284	10214	FBgn0003002	11336
1781	3L	10931818	10933831	1.032009124756	10932369	0.651786888347	FBgn0052070	5629	FBgn0026160	100530
1782	3L	16400043	16401510	1.032007217407	16400784	0.720881938934	FBgn0053158	15731	FBgn0014163	23686
1783	3L	11559349	11562793	1.031913757324	11561400	0.921505610148	FBgn0003292	315	FBgn0036180	21987
1784	2L	14252868	14256516	1.031839370728	14255360	0.845338881016	FBgn0004002	8162	FBgn0028529	99720
1785	2L	17045618	17047292	1.031836271286	17046343	0.743232558755	FBgn0032625	2433	FBgn0032620	148225
1786	2R	2989131	2991172	1.031630516052	2990251	0.828986897188	FBgn0010548	1276	FBgn0015930	11425
1787	X	6528645	6530542	1.031530380249	6529602	0.91557226181	FBgn0029891	568	FBgn0029891	568
1788	X	22210342	22211955	1.031480312347	22211081	0.762829696431	FBgn0000719	152498	FBgn0031186	553096
1789	2R	757534	759500	1.031285047531	758714	0.765524705251	FBgn0053554	315	FBgn0033015	42760
1790	2L	21865720	21867173	1.030157089233	21865769	1.068272531033	FBgn0032965	20085	FBgn0003866	49581
1791	2L	6233417	6236123	1.030031204224	6235327	0.898046605727	FBgn0026755	10277	FBgn0031782	107565
1792	3L	20617665	20622731	1.029999256134	20619533	0.988041877747	FBgn0052431	2050	FBgn0001320	9671
1793	2R	13638122	13641515	1.029828548431	13639107	0.850468635559	FBgn0003520	1588	FBgn0001222	10387
1794	3L	15108732	15110186	1.029800891876	15109352	0.687942802906	FBgn0047178	68	FBgn0029114	91548
1795	X	5842374	5844128	1.029600143433	5843239	0.901330691118	FBgn0027546	2794	FBgn0029840	91703
1796	2L	711722	716356	1.029174804688	712854	0.827483548058	FBgn0000497	2114	FBgn0015621	107110
1797	3R	24713231	24716165	1.028933525085	24715196	0.904399580426	FBgn0053203	473	FBgn0053553	1395
1798	3R	397866	400786	1.028673648834	399554	0.905549554264	FBgn0052945	4761	FBgn0037261	67719
1799	4	328043	329967	1.028468132019	329017	0.911358541913	FBgn0026777	670	FBgn0026777	670
1800	2L	1657085	1660625	1.02839422226	1658141	0.789840978735	FBgn0051666	6881	FBgn0021906	43959
1801	3L	15262547	15263379	1.028171539307	15262664	1.13664895838	FBgn0036491	1896	FBgn0036494	39295
1802	2R	8480727	8482512	1.026853561401	8481584	0.776322364807	FBgn0033787	12121	FBgn0005624	15312
1803	3L	1330927	1337264	1.026198387146	1336139	0.775295317173	FBgn0029514	1468	FBgn0035213	10204
1804	2L	9444569	9446640	1.025576591492	9445707	0.702083557844	FBgn0053723	4967	FBgn0002973	8194
1805	2R	11750043	11752243	1.025517463684	11750954	0.882514715195	FBgn0034097	681	FBgn0034088	39789
1806	2L	20056591	20059847	1.024985313416	20058229	0.901889890432	FBgn0019686	823	FBgn0019686	823
1807	2L	10717501	10719392	1.024621486664	10718523	0.765867345473	FBgn0032289	7017	FBgn0032293	14295
1808	3R	2230171	2231727	1.023103237152	2231116	0.745553821325	FBgn0037443	497	FBgn0037443	497
1809	X	7223647	7226047	1.022963523865	7224933	0.886593550444	FBgn0029948	1524	FBgn0026144	42327
1810	X	13858370	13860471	1.022924423218	13859584	0.98644361496	FBgn0011982	0	FBgn0027537	202844
1811	2R	3815397	3820223	1.022730827332	3818053	0.81075183083	FBgn0067713	8125	FBgn0010109	73913
1812	2R	15240985	15242589	1.022438526154	15241775	0.937003808863	FBgn0065076	240	FBgn0065076	240
1813	3L	5924101	5928393	1.022384166718	5926013	0.944085794337	FBgn0053993	1411	FBgn0002638	19293
1814	2R	6189601	6193988	1.022297859192	6192739	0.865192127228	FBgn0033541	27920	FBgn0004399	123022
1815	2R	3110672	3112474	1.022077083588	3111538	0.840849904453	FBgn0004243	9606	FBgn0004243	9606
1816	3L	22317741	22320021	1.020936489105	22319180	0.870454283322	FBgn0004449	22548	FBgn0004449	22548
1817	2R	9129480	9134932	1.020585536957	9133357	0.869154725756	FBgn0000633	5638	FBgn0033859	23801
1818	3R	15210305	15212032	1.020486354828	15211201	0.675031605889	FBgn0038700	2380	FBgn0000463	59266
1819	2L	6388544	6390675	1.020180702209	6389801	0.81383199162	FBgn0031809	5673	FBgn0043854	17386
1820	2L	22133179	22137364	1.019463539124	22136486	0.750243439394	FBgn0032978	12407	FBgn0032979	20268
1821	2L	10209606	10211587	1.019407749176	10210420	0.807220872243	FBgn0032193	249	FBgn0032191	3459
1822	3L	11435621	11437987	1.019079685211	11436579	0.735602126402	FBgn0036162	2675	FBgn0036165	24928
1823	3L	9776084	9779895	1.018848896027	9778313	0.724444568157	FBgn0044049	88	FBgn0044049	88
1824	2L	4349399	4353129	1.018767356873	4351652	0.961032643038	FBgn0031596	1323	FBgn0026319	20338
1825	3R	9852753	9855607	1.018555641174	9854809	0.706306625815	FBgn0038194	143	FBgn0038196	7078
1826	3R	25874332	25876360	1.018017292023	25875498	0.995050907135	FBgn0039742	245	FBgn0039742	245
1827	2R	1159802	1161788	1.017135620117	1160915	0.827840532575	FBgn0027507	112	FBgn0027507	112
1828	2R	6064880	6067484	1.016896247864	6065986	0.84255450964	FBgn0004399	3731	FBgn0004399	3731
1829	3R	20355562	20357768	1.01688337326	20356663	0.883577178506	FBgn0039206	155	FBgn0039205	383
1830	3R	4755752	4758525	1.016483306885	4757495	0.760142147541	FBgn0003177	517	FBgn0037644	13231
1831	2L	3475789	3478988	1.01636505127	3476509	0.835489332676	FBgn0022073	1925	FBgn0031540	6502
1832	2L	20981576	20984028	1.016177654266	20982527	0.860859572887	FBgn0032909	25991	FBgn0032906	68790
1833	2L	19421210	19423316	1.01601266861	19422080	0.729459881783	FBgn0032780	171	FBgn0003346	15890
1834	3L	13364669	13367130	1.015747070312	13366395	0.817819679485	FBgn0036354	2460	FBgn0036351	11105
1835	3R	23931513	23934635	1.01571559906	23933271	0.930839240551	FBgn0039571	39275	FBgn0039559	169700
1836	2R	11900779	11903354	1.015593528748	11901814	0.989225596189	FBgn0053960	11976	FBgn0022070	39453
1837	2L	8935602	8937766	1.015419960022	8936911	0.77636796236	FBgn0032075	479	FBgn0029123	111286
1838	2R	4181517	4184526	1.015027523041	4183529	1.015118211508	FBgn0050354	5611	FBgn0050353	13510
1839	X	11674752	11676181	1.01463675499	11675461	0.722843766212	FBgn0030339	1914	FBgn0030350	45756
1840	2R	5442635	5443863	1.014337539673	5443136	0.455431014299	FBgn0033465	20430	FBgn0033466	28226
1841	3L	896245	900312	1.014328479767	899118	0.787386703491	FBgn0025593	1512	FBgn0035164	78072
1842	2L	9968516	9970956	1.014272212982	9969760	0.917928397655	FBgn0015664	2305	FBgn0015664	2305
1843	3L	22878566	22880717	1.013996124268	22878998	0.904100358486	FBgn0037207	57	FBgn0037207	57
1844	3R	23069410	23071379	1.013876914978	23070349	0.957508900586	FBgn0042111	602	FBgn0005696	5534
1845	X	10749627	10751264	1.013756990433	10750409	0.842315942049	FBgn0030248	893	FBgn0030241	50317
1846	3R	10499638	10503601	1.013673782349	10501014	0.881304562092	FBgn0038252	11849	FBgn0026578	19591
1847	3L	6041140	6042945	1.01357793808	6041902	0.776670848622	FBgn0035671	1460	FBgn0035675	7604
1848	3R	8464984	8466449	1.013492107391	8465729	0.721061902888	FBgn0038069	1526	FBgn0038071	8053
1849	2L	5460187	5462542	1.013224601746	5461555	0.930473864079	FBgn0005511	86	FBgn0005511	86
1850	2L	12553198	12554721	1.013072967529	12553844	0.814462212955	FBgn0010460	13274	FBgn0002970	64504
1851	2L	3151751	3153823	1.012866973877	3152693	0.961755789243	FBgn0011648	6937	FBgn0031506	7263
1852	2R	13836896	13838759	1.012526035309	13837822	0.800901973949	FBgn0040737	11137	FBgn0034326	23501
1853	2R	1638740	1642529	1.012375831604	1639915	0.838479743284	FBgn0033063	4863	FBgn0033062	46907
1854	3R	24888230	24893372	1.012237548828	24890847	0.871444914076	FBgn0039632	1966	FBgn0039633	31862
1855	2R	8486274	8488525	1.011962890625	8487306	0.673655927181	FBgn0005624	9590	FBgn0005624	9590
1856	3L	22142881	22144568	1.011938095093	22143656	0.889158317021	FBgn0037152	44388	FBgn0037156	56858
1857	3L	15976524	15979277	1.011795043945	15977276	0.857713559095	FBgn0036558	205	FBgn0036557	6820
1858	X	16958128	16959736	1.011763811111	16958903	0.771212605869	FBgn0030820	17329	FBgn0065049	19898
1859	2R	15570296	15572642	1.011025905609	15571510	1.026475816965	FBgn0034480	51660	FBgn0004364	54864
1860	2R	17152523	17154680	1.010572433472	17153884	0.85096102953	FBgn0034644	124	FBgn0050284	5697
1861	2R	17084087	17087969	1.010466575623	17087198	0.855948865414	FBgn0050222	3584	FBgn0034643	55052
1862	3R	27021902	27024713	1.010191917419	27022842	0.912271050846	FBgn0039827	202	FBgn0004389	3896
1863	2R	13852304	13857068	1.010159492493	13855861	0.942264136146	FBgn0040737	29176	FBgn0034326	41540
1864	3R	19083429	19085317	1.009797096252	19084424	0.773007392883	FBgn0039068	333	FBgn0039067	645
1865	3R	21854599	21858104	1.009753227234	21856122	0.887967020273	FBgn0002631	665	FBgn0002631	665
1866	3L	14566647	14568733	1.009737968445	14567613	0.907979905605	FBgn0040318	2786	FBgn0028418	41590
1867	2L	21277991	21278916	1.009672880173	21278062	1.060387992859	FBgn0041244	265	FBgn0021856	29310
1868	X	13847771	13850102	1.009187936783	13848861	0.797877311707	FBgn0011952	110	FBgn0027537	192121
1869	2L	6123499	6125548	1.009167432785	6124492	0.788438516505	FBgn0031781	646	FBgn0031781	646
1870	3L	18241810	18246904	1.008260726929	18243665	0.940084681791	FBgn0036784	15972	FBgn0011706	119997
1871	3R	22706756	22709573	1.007997512817	22708298	0.854290294647	FBgn0004359	842	FBgn0002838	6620
1872	2R	209648	210873	1.00789308548	210447	0.842928091685	FBgn0050505	192459	FBgn0033015	591027
1873	3R	27431979	27435211	1.007588863373	27434313	0.949961853027	FBgn0011655	2457	FBgn0039857	12346
1874	3R	13555110	13557732	1.007501602173	13556190	0.821643212262	FBgn0038540	3170	FBgn0003013	12131
1875	3R	7302852	7305726	1.007316589355	7303620	0.94080804189	FBgn0037906	19878	FBgn0037902	42027
1876	2R	5205921	5214956	1.007003307343	5214180	0.882488131523	FBgn0050002	2016	FBgn0023143	9039
1877	3L	13073897	13075532	1.006139755249	13074748	0.948910236359	FBgn0052118	2550	FBgn0010452	13472
1878	2R	20493045	20495259	1.005853176117	20494082	0.928889330696	FBgn0035091	527	FBgn0002607	16935
1879	2L	170668	172690	1.005662918091	171823	0.741383492947	FBgn0016977	12789	FBgn0016977	12789
1880	3L	21526408	21529051	1.005618572235	21528194	0.737416088581	FBgn0023417	4505	FBgn0028663	54491
1881	X	6940417	6943573	1.005418777466	6941679	0.935049926533	FBgn0029933	1610	FBgn0029933	1610
1882	3L	10079252	10082532	1.003447532654	10081064	0.732323814841	FBgn0036068	6236	FBgn0015618	268467
1883	2L	15797589	15800306	1.003000259399	15799497	0.467960834503	FBgn0028901	19313	FBgn0003936	51886
1884	3R	23577720	23579848	1.002949237823	23578470	0.862790286541	FBgn0051308	14685	FBgn0003330	70724
1885	3L	1347006	1349033	1.001837253571	1348087	0.798740807702	FBgn0003295	6065	FBgn0035213	22152
1886	X	8115445	8117271	1.001614093781	8116387	0.877270668745	FBgn0030028	253	FBgn0030028	253
1887	4	230196	234125	1.001576423645	230253	0.99971877204	FBgn0024811	253	FBgn0026777	98094
1888	3R	4159338	4160971	1.001377105713	4160062	0.796355279287	FBgn0040529	6701	FBgn0040529	6701
1889	3R	11088243	11090494	1.000938415527	11089463	0.770777421839	FBgn0014879	206	FBgn0014879	206
1890	X	19680027	19685453	1.000854969025	19680904	0.966594129801	FBgn0031079	5084	FBgn0031079	5084
1891	X	2443984	2446633	1.000691890717	2445400	0.776753544807	FBgn0001404	743	FBgn0011606	14808
1892	X	7968427	7970473	1.000611305237	7969502	0.929677009583	FBgn0030000	3146	FBgn0030003	5461
1893	2R	10870396	10872374	1.000377893448	10871369	0.889913707972	FBgn0034013	6352	FBgn0000996	24454
1894	3R	6470852	6473464	1.000246047974	6471550	0.814452171326	FBgn0001235	7164	FBgn0001235	7164
1895	2L	4069231	4071933	1.000207424164	4070095	0.812645375729	FBgn0000547	38716	FBgn0000547	38716
1896	3R	13056514	13058239	0.999820232391	13057372	0.884957257439	FBgn0051262	12218	FBgn0038477	146116
1897	3L	17747371	17749052	0.999196529388	17748303	0.865624248981	FBgn0052186	14303	FBgn0036761	63456
1898	3R	17752579	17754889	0.999029159546	17753423	0.733552964528	FBgn0051171	5119	FBgn0038925	99775
1899	X	10053757	10058541	0.998919248581	10055002	0.930019961463	FBgn0030183	2565	FBgn0030180	63595
1900	3R	21251788	21253925	0.998871803284	21253052	0.888890182271	FBgn0051439	26712	FBgn0039337	49673
1901	2L	20472729	20477081	0.998393535614	20475984	0.977317417369	FBgn0046834	895	FBgn0046834	895
1902	2L	19448213	19449894	0.998344182968	19449211	0.8008963641	FBgn0003732	225	FBgn0003732	225
1903	X	13268152	13272452	0.998314857483	13270392	0.766135841608	FBgn0052635	9451	FBgn0030482	39562
1904	3L	3601251	3603357	0.998184204102	3602396	0.987084332634	FBgn0040694	2135	FBgn0053504	25041
1905	3R	2491371	2494845	0.997574806213	2492512	0.909351094564	FBgn0024912	6690	FBgn0026567	8908
1906	3R	809717	813948	0.996728897095	811408	0.830319434404	FBgn0037291	1454	FBgn0004183	37522
1907	3L	18360119	18361730	0.996107578278	18360980	0.719063422259	FBgn0011706	2682	FBgn0011706	2682
1908	2R	5444777	5447441	0.996021747589	5445480	0.646404518801	FBgn0033465	22774	FBgn0033466	25882
1909	X	4455573	4457457	0.995566368103	4456679	0.628111004829	FBgn0003053	6127	FBgn0029718	36435
1910	2L	19224513	19227229	0.995088577271	19225466	0.960263757145	FBgn0051797	32596	FBgn0032762	96111
1911	2L	4194433	4198204	0.993869304657	4195694	0.710763573647	FBgn0031589	2364	FBgn0031590	31403
1912	3R	21479653	21481535	0.993555545807	21480630	0.7760643363	FBgn0067681	3451	FBgn0067681	3451
1913	3R	27044082	27046053	0.99346446991	27045045	0.779599358054	FBgn0039830	312	FBgn0039830	312
1914	2R	7227188	7230394	0.992946624756	7229701	0.772463714375	FBgn0033649	10129	FBgn0033652	76575
1915	4	843444	847220	0.992587566376	845155	0.888803259532	FBgn0039938	9108	FBgn0039930	204454
1916	2L	12822139	12823849	0.992360115051	12822835	0.699984312057	FBgn0015399	48	FBgn0032445	129812
1917	X	537005	539629	0.991815567017	538870	0.643556817373	FBgn0021764	4791	FBgn0025637	25977
1918	X	7603286	7604833	0.991721153259	7604134	0.787327557802	FBgn0029961	6084	FBgn0029959	23972
1919	3R	12278412	12279936	0.991440296173	12279272	0.76272094951	FBgn0044826	278	FBgn0044826	278
1920	X	4963438	4965502	0.991241455078	4964338	0.8866407731	FBgn0029745	12797	FBgn0004368	179969
1921	2L	5463740	5465730	0.990725040436	5464807	0.801930511699	FBgn0005511	3166	FBgn0005511	3166
1922	2R	1673335	1676744	0.990498542786	1675435	0.744972546895	FBgn0000546	1037	FBgn0033067	13579
1923	3R	12659841	12662803	0.990237951279	12661119	0.892718887329	FBgn0000014	5350	FBgn0020546	14607
1924	3R	564643	567745	0.989440917969	565384	0.774023413658	FBgn0027570	7789	FBgn0037270	25466
1925	3R	16737633	16739316	0.987880706787	16738472	0.817651748657	FBgn0038842	1551	FBgn0038834	62201
1926	2R	3100729	3103049	0.987468719482	3102044	0.964392437654	FBgn0004243	112	FBgn0004243	112
1927	X	61365	64476	0.986714839935	63288	0.779960155487	FBgn0029128	286	FBgn0040373	39376
1928	3R	10179854	10181273	0.985887527466	10180501	0.720579687754	FBgn0051320	6960	FBgn0038224	27755
1929	2L	2247866	2249943	0.985866546631	2248585	0.774746090174	FBgn0011832	2685	FBgn0031395	56213
1930	4	869927	872881	0.985788345337	871651	0.809340596199	FBgn0053797	7854	FBgn0039930	177958
1931	3R	26031162	26032937	0.985136032104	26031882	0.857895879184	FBgn0065078	745	FBgn0065067	1652
1932	3L	15732487	15737676	0.98420715332	15736080	0.797660210553	FBgn0036531	37597	FBgn0010105	42398
1933	2R	14979748	14981256	0.983617782593	14980612	0.642372012138	FBgn0002716	9554	FBgn0034447	13240
1934	2L	9612624	9614268	0.983432769775	9613554	0.749701920678	FBgn0040070	372	FBgn0015393	86280
1935	2R	10425781	10427394	0.983292579651	10426700	0.829087257385	FBgn0027596	380	FBgn0022063	40769
1936	3L	17218610	17220591	0.983180999756	17219524	0.780239613851	FBgn0036704	262	FBgn0036702	12142
1937	2R	14759986	14762602	0.982409477234	14761682	0.830301016569	FBgn0004003	2942	FBgn0003254	28907
1938	3L	18708442	18711479	0.981775283813	18709877	0.835162907839	FBgn0036810	124	FBgn0036810	124
1939	3L	15693578	15695952	0.98167514801	15694394	0.903208613396	FBgn0010105	712	FBgn0010105	712
1940	3R	5579244	5582576	0.981282234192	5580628	0.850667063395	FBgn0037741	325	FBgn0037752	23190
1941	2R	14313711	14315970	0.981216907501	14314725	0.90866330266	FBgn0034392	3186	FBgn0010651	3865
1942	X	4054753	4058937	0.980994224548	4056567	0.906583673814	FBgn0000635	5240	FBgn0026080	93888
1943	X	9594121	9596172	0.980960845947	9595247	0.881282582003	FBgn0020378	2933	FBgn0000233	55838
1944	X	4259580	4261270	0.980514764786	4260485	0.625674051397	FBgn0000179	2392	FBgn0029714	136719
1945	3R	19612311	19614535	0.980213165283	19613233	0.719983206855	FBgn0015513	5725	FBgn0015513	5725
1946	2R	3579626	3581548	0.980158805847	3580609	0.886183589697	FBgn0020279	815	FBgn0021814	11239
1947	3L	14020689	14023199	0.980003356934	14021650	0.571880912781	FBgn0052138	2622	FBgn0036406	3395
1948	3R	17970371	17974478	0.979831218719	17971547	0.912058157079	FBgn0051163	11967	FBgn0053335	19193
1949	X	17146808	17149639	0.979576826096	17147547	0.762510627508	FBgn0004854	971	FBgn0000163	152671
1950	2R	17782972	17786429	0.979295730591	17785133	0.815009313471	FBgn0034717	15908	FBgn0013272	40111
1951	X	7611579	7613658	0.978817224503	7612239	0.579656192235	FBgn0029961	2021	FBgn0029959	32077
1952	2L	18919549	18924831	0.97874546051	18922031	0.992723464966	FBgn0032723	17846	FBgn0032728	42930
1953	3R	23021876	23024694	0.978317737579	23023076	0.828613561742	FBgn0004197	3360	FBgn0005696	41739
1954	X	16432263	16434380	0.977696895599	16433554	0.729874386507	FBgn0061200	538	FBgn0015615	6188
1955	3R	16371389	16373227	0.977389335632	16372358	0.829682469368	FBgn0016917	5676	FBgn0043457	11294
1956	X	17712145	17714125	0.977286338806	17713250	0.901624679565	FBgn0030879	4273	FBgn0030879	4273
1957	3L	9253260	9254897	0.976718902588	9254175	0.699734560649	FBgn0028431	27804	FBgn0035980	84131
1958	3L	14754609	14756241	0.976453781128	14755410	0.864276647568	FBgn0036451	1980	FBgn0036450	3358
1959	3R	12559266	12561062	0.976040363312	12560090	0.922635376453	FBgn0003944	258	FBgn0063261	17021
1960	3R	18604899	18608969	0.975977420807	18605672	0.861780503217	FBgn0039026	4534	FBgn0039013	53050
1961	2L	5485171	5490314	0.975709915161	5489550	0.850226656596	FBgn0005511	27909	FBgn0005511	27909
1962	3R	2824283	2827999	0.975581645966	2827308	0.679670095444	FBgn0000095	2358	FBgn0010774	78818
1963	X	2247935	2251333	0.974959373474	2249083	0.864961231456	FBgn0040387	5263	FBgn0001150	36036
1964	3L	4266039	4268086	0.974885463715	4267260	0.830047326929	FBgn0035526	127	FBgn0035526	127
1965	3R	26503711	26505288	0.974207878113	26504446	0.737701924642	FBgn0039795	11920	FBgn0003720	173591
1966	3R	25686442	25688270	0.973727226257	25687406	0.919909365037	FBgn0039713	183	FBgn0039713	183
1967	3L	23215900	23216750	0.973587989807	23215945	1.019508997599	FBgn0052231	19527	FBgn0024733	186630
1968	X	18041579	18044635	0.972811698914	18042309	0.750061443874	FBgn0030900	1059	FBgn0004956	99453
1969	3R	11170310	11172170	0.972056388855	11171243	0.734645181232	FBgn0019925	662	FBgn0013269	12379
1970	2R	11700877	11703631	0.971670150757	11702684	0.763309703154	FBgn0034087	1236	FBgn0034086	1820
1971	3R	1303024	1304825	0.971636772156	1303908	0.735316700406	FBgn0037332	3284	FBgn0015402	5699
1972	3L	16707760	16710026	0.971113204956	16708974	0.822230875492	FBgn0036659	10141	FBgn0004108	22359
1973	2R	13287047	13288992	0.970474243164	13287855	0.794228834264	FBgn0028740	440	FBgn0003545	24881
1974	3R	27510152	27517261	0.970333099365	27514876	0.8438651141	FBgn0039864	9274	FBgn0039867	47788
1975	2R	13736171	13737799	0.970275878906	13736893	0.735810667276	FBgn0000658	10733	FBgn0000658	10733
1976	3R	27778713	27780684	0.970004081726	27780413	0.936041525432	FBgn0039886	23439	FBgn0002780	97381
1977	3R	7821751	7825418	0.969696044922	7824660	0.810632546743	FBgn0037977	369	FBgn0037992	129259
1978	2L	441126	443479	0.969489812851	442114	0.864995926619	FBgn0004583	10861	FBgn0031253	20707
1979	3R	9207174	9209552	0.96947145462	9208520	0.869707393646	FBgn0038145	721	FBgn0038145	721
1980	X	7813271	7815873	0.969404220581	7815091	0.812657505274	FBgn0003656	1825	FBgn0004404	34951
1981	2L	3617982	3620205	0.968525409698	3619220	0.835396170616	FBgn0015663	72	FBgn0002985	12472
1982	3R	12623215	12625273	0.968387126923	12624498	0.885586626389	FBgn0015230	10465	FBgn0020556	25587
1983	X	7303246	7305870	0.968159198761	7304566	0.698768755969	FBgn0040923	7122	FBgn0026144	121960
1984	X	10646194	10648287	0.967930793762	10647289	0.820830990286	FBgn0003360	15126	FBgn0030235	20711
1985	3R	10286876	10289037	0.96746635437	10287956	0.865313827991	FBgn0051330	29054	FBgn0038234	49634
1986	2R	15199247	15202643	0.966943264008	15201765	0.920201301575	FBgn0034467	1176	FBgn0015949	17082
1987	X	5399751	5402202	0.966156005859	5401415	0.727782838485	FBgn0053980	4005	FBgn0029771	38917
1988	3L	405842	407504	0.96595954895	406804	0.632868963129	FBgn0035139	10619	FBgn0035136	61889
1989	2L	1169525	1171236	0.965124607086	1170423	0.815064430237	FBgn0051922	189	FBgn0031310	19640
1990	X	7068028	7071987	0.965005874634	7069695	0.862908503589	FBgn0029939	31383	FBgn0025549	66845
1991	2L	18429728	18430798	0.964803695679	18430100	0.398780316114	FBgn0004413	9066	FBgn0004413	9066
1992	2L	19571031	19574660	0.964766263962	19572392	0.927538366879	FBgn0005672	861	FBgn0005672	861
1993	2L	8541433	8546487	0.964458942413	8545524	0.907465351952	FBgn0011259	2191	FBgn0029004	16906
1994	2L	4053282	4056563	0.964101791382	4054135	0.873621404171	FBgn0000547	22756	FBgn0000547	22756
1995	2L	3655613	3659894	0.963850021362	3657663	0.896654980523	FBgn0000721	712	FBgn0002985	50915
1996	2R	9382783	9385207	0.963768005371	9383436	0.736244916916	FBgn0033884	5517	FBgn0033884	5517
1997	2L	9119118	9122273	0.963705062866	9120886	0.672044634819	FBgn0052982	4865	FBgn0052982	4865
1998	4	658681	660112	0.963568687439	659280	0.71886318922	FBgn0039916	7526	FBgn0026777	330933
1999	2L	14656731	14658066	0.962721347809	14657285	0.674992024899	FBgn0003016	32026	FBgn0005771	166423
[truncated: 10,256 more rows]
