# Supplementary material for: Developmental roles of 21 Drosophila transcription factors are determined by quantitative differences in binding to an overlapping set of thousands of genomic regions
Source: Genome Biol. 2009 Jul 23;10(7):R80. doi: 10.1186/gb-2009-10-7-r80 (PMC2728534; doi:10.1186/gb-2009-10-7-r80)
Supplement: Additional data file 7 — Genomic coordinates of regions bound by each factor for the 25% FDR data set, locations and scores of peak windows, and the closest gene and closest transcribed gene for each peak. [file gb-2009-10-7-r80-S7.zip › Additional Data File 4 25% FDR bound regions/mad_2_020907-sym-25_table.txt]

Interval	Chr	Bound_Region_Start	Bound_Region_Stop	Bound_Region_Score	Peak_start	Peak_score	Closest_gene	Closest_gene_dist	Closest_transcribed_gene	Closest_transcribed_gene_dist
1	X	7144410	7146610	1.984781265259	7144993	1.68178990682	FBgn0024250	8184	FBgn0024250	8184
2	2L	517429	520163	1.97950220108	518594	1.900304794312	FBgn0003963	4873	FBgn0003963	4873
3	3L	14932765	14936077	1.949841499329	14935014	1.677461960736	FBgn0026320	408	FBgn0026320	408
4	2L	8848332	8850467	1.862292766571	8849500	1.610156367807	FBgn0052986	13307	FBgn0029123	23875
5	2L	8845000	8847892	1.784417152405	8846963	1.701070561129	FBgn0052986	15844	FBgn0029123	21338
6	2R	4582174	4585261	1.691831588745	4583379	1.356156994315	FBgn0011746	2465	FBgn0065074	24238
7	X	7150895	7155817	1.584917068481	7153135	1.432204134324	FBgn0024250	42	FBgn0024250	42
8	X	7165173	7168322	1.537200927734	7165950	1.225482749939	FBgn0029943	3026	FBgn0024250	12773
9	3R	10639793	10646574	1.493276596069	10644473	1.195739549749	FBgn0038262	16946	FBgn0038258	55715
10	3L	14937271	14939107	1.447185516357	14938246	1.254251227659	FBgn0000216	318	FBgn0000216	318
11	2R	11249718	11251889	1.407201290131	11250410	1.26726601674	FBgn0050089	8149	FBgn0050089	8149
12	2R	19782048	19784817	1.378673553467	19783471	1.173975103042	FBgn0005636	134	FBgn0034987	87514
13	3L	14114561	14118016	1.365563869476	14115690	1.177802871255	FBgn0042630	19107	FBgn0000411	28189
14	3R	8470970	8475456	1.3647108078	8473943	1.047737058004	FBgn0038071	161	FBgn0038071	161
15	3R	25372658	25375074	1.35861492157	25373991	1.053332752652	FBgn0000492	8118	FBgn0040623	57175
16	3R	11242794	11246903	1.357948303223	11243941	1.07374727726	FBgn0067339	436	FBgn0067339	436
17	2R	2084587	2086116	1.343377590179	2085348	1.027684548322	FBgn0033076	27443	FBgn0041145	36970
18	X	7137896	7140010	1.332530975342	7139217	1.228778566633	FBgn0025549	2677	FBgn0025549	2677
19	2L	8841004	8842808	1.32502746582	8841854	1.020036893732	FBgn0029123	16229	FBgn0029123	16229
20	3L	2421423	2423712	1.321378707886	2422730	1.038175463676	FBgn0052306	25200	FBgn0053231	25958
21	3R	18571179	18574005	1.312200546265	18572906	0.965682625771	FBgn0039020	372	FBgn0039013	20284
22	3L	725281	729056	1.310845375061	727913	1.206445385428	FBgn0052482	587	FBgn0000575	5025
23	2R	6093566	6096568	1.304086685181	6095182	0.987035887582	FBgn0004399	25465	FBgn0004399	25465
24	X	16391211	16391998	1.303389549255	16391460	0.391063580146	FBgn0011826	2496	FBgn0015615	35906
25	3L	11210150	11212020	1.290672779083	11211119	1.225912213326	FBgn0036150	1234	FBgn0041094	15137
26	2L	18778079	18779601	1.288778305054	18778737	0.902481247397	FBgn0045852	504	FBgn0032717	56859
27	3L	14911121	14911800	1.285255432129	14911424	0.424605803056	FBgn0040487	53	FBgn0040487	53
28	3L	12620769	12622242	1.284172058105	12621540	1.005109590643	FBgn0052111	19657	FBgn0036306	107164
29	3L	8990451	8992263	1.280827999115	8991305	1.055272382848	FBgn0035956	3051	FBgn0035954	12160
30	3L	16455627	16457497	1.272127151489	16456636	1.074041578505	FBgn0003515	6277	FBgn0014163	79538
31	2L	3770830	3772399	1.271744728088	3771581	0.974072147818	FBgn0004893	125	FBgn0003430	54099
32	3R	25132222	25134111	1.270673274994	25132789	0.918849309285	FBgn0039659	9838	FBgn0003525	51287
33	3L	9817259	9818889	1.268435955048	9818106	0.909396367915	FBgn0015618	5509	FBgn0015618	5509
34	2L	9145646	9147355	1.268005371094	9146469	1.108016570409	FBgn0051887	16626	FBgn0051887	16626
35	3R	25958606	25960083	1.264178276062	25959228	0.998136758804	FBgn0003738	1093	FBgn0065067	74306
36	X	10449208	10454179	1.26415348053	10453354	1.083844358271	FBgn0030219	4879	FBgn0052680	114399
37	X	19693585	19699520	1.262035369873	19695812	0.854011619792	FBgn0031077	3649	FBgn0031079	9824
38	X	5990106	5991661	1.259739875793	5990833	0.884585689096	FBgn0029846	209	FBgn0029840	55891
39	3L	19527184	19530614	1.247551441193	19528101	0.921459515889	FBgn0067680	2298	FBgn0067680	2298
40	X	16050023	16051944	1.246683597565	16051007	1.123580652125	FBgn0000459	336	FBgn0000459	336
41	2R	6712575	6716231	1.239010334015	6715155	1.089272358838	FBgn0033582	19965	FBgn0033590	37435
42	3R	14259945	14261435	1.234020233154	14260676	0.69953511556	FBgn0051122	22087	FBgn0038609	68298
43	2R	16830037	16832650	1.224712371826	16831040	0.93033543755	FBgn0020306	14	FBgn0020306	14
44	X	6662513	6671035	1.224711418152	6668167	0.990486537709	FBgn0029907	324	FBgn0029907	324
45	X	19703768	19706616	1.21999168396	19705714	0.822481334209	FBgn0052529	3367	FBgn0031079	19726
46	3L	5829811	5831925	1.217401504517	5830822	1.145882634556	FBgn0003984	11261	FBgn0052409	42667
47	2L	8824734	8828910	1.217166185379	8825527	1.19288632075	FBgn0029123	98	FBgn0029123	98
48	3L	9012188	9014120	1.216331481934	9013188	1.147125524633	FBgn0028789	2136	FBgn0028789	2136
49	2R	18194140	18199351	1.214836120605	18196275	1.01782245636	FBgn0020257	280	FBgn0020257	280
50	2L	15314941	15316558	1.213367462158	15315741	1.032415835063	FBgn0041103	94	FBgn0001981	14052
51	3L	4769961	4774021	1.213272094727	4773028	0.893229424953	FBgn0035575	13093	FBgn0035570	82325
52	X	19667072	19670929	1.211302757263	19667898	1.038355659036	FBgn0031074	9962	FBgn0031079	18090
53	3L	14939933	14943423	1.210020065308	14940846	1.192544698715	FBgn0040296	946	FBgn0040296	946
54	3L	12622424	12624121	1.20965051651	12623149	0.989756286144	FBgn0052111	21266	FBgn0036306	105555
55	X	19508571	19513340	1.208044528961	19512492	0.904544493731	FBgn0031055	2596	FBgn0031057	5193
56	X	18142694	18145637	1.206654548645	18143472	0.841962039471	FBgn0004956	1710	FBgn0004956	1710
57	X	9172307	9173940	1.206577301025	9173414	0.861538342067	FBgn0040234	8701	FBgn0040235	8949
58	2L	18876379	18878201	1.20245552063	18877334	1.213191445669	FBgn0003896	149	FBgn0032717	41738
59	2L	18889933	18892149	1.196356773376	18890727	1.088816923254	FBgn0003896	13542	FBgn0032717	55131
60	3L	14921296	14922786	1.195843696594	14921914	1.110163211823	FBgn0040487	10543	FBgn0040487	10543
61	3L	1764494	1767329	1.186800003052	1765970	0.79651594162	FBgn0035272	4997	FBgn0035271	5075
62	2L	2453860	2458747	1.182453632355	2457053	1.064998954535	FBgn0012017	2991	FBgn0015816	35613
63	2R	8709734	8711836	1.175541877747	8710914	0.942846997579	FBgn0053182	3269	FBgn0028991	4933
64	X	20059555	20062745	1.170813560486	20060368	0.861073465908	FBgn0015789	1732	FBgn0031098	1797
65	2R	5588375	5591000	1.169237136841	5589295	0.93910447289	FBgn0033483	883	FBgn0033483	883
66	3L	22336110	22338405	1.164865016937	22337027	1.038344562054	FBgn0004449	4701	FBgn0004449	4701
67	X	19689703	19693282	1.161858081818	19690744	0.978230834007	FBgn0031078	4591	FBgn0031079	4756
68	3R	25325027	25327564	1.161477088928	25325652	0.842934103573	FBgn0039668	3867	FBgn0040623	8836
69	X	18628863	18630649	1.161053657532	18629831	1.00696003437	FBgn0001090	1785	FBgn0001090	1785
70	3R	25313603	25318621	1.160446166992	25315723	1.006164158092	FBgn0039664	507	FBgn0039664	507
71	3R	15859463	15861870	1.160426139832	15861014	0.753332530751	FBgn0038769	763	FBgn0038769	763
72	2R	7571580	7572809	1.160041809082	7572145	0.714278666178	FBgn0028407	3294	FBgn0011704	70795
73	3L	1021444	1023020	1.158851623535	1022380	0.8169246912	FBgn0024277	3973	FBgn0035164	201334
74	3L	681825	684056	1.158569335938	683200	1.127637919258	FBgn0035157	525	FBgn0035156	6753
75	3R	15	2275	1.156907081604	530	1.115555875442	FBgn0037213	150	FBgn0037213	150
76	2L	90810	92407	1.154829978943	91658	0.908730843488	FBgn0031216	3094	FBgn0002931	4276
77	3R	17273064	17274436	1.150193214417	17273706	0.792117202983	FBgn0011278	1664	FBgn0013984	132545
78	X	2799575	2801075	1.147437095642	2800373	0.917564307942	FBgn0029645	741	FBgn0004647	190655
79	3R	2578690	2580847	1.142095088959	2580129	0.975273020127	FBgn0004053	208	FBgn0004053	208
80	2L	12006584	12008303	1.141697883606	12007200	0.876479880015	FBgn0014019	1176	FBgn0032390	17236
81	X	2579024	2586352	1.141022205353	2581800	0.937081866794	FBgn0024977	1063	FBgn0024978	6541
82	X	18074887	18078737	1.140963554382	18076810	0.839330732822	FBgn0030904	261	FBgn0004956	64952
83	3R	14020575	14022418	1.138891220093	14021741	0.880318697761	FBgn0011481	3576	FBgn0038585	27708
84	3L	17918546	17921976	1.13866186142	17919526	1.014175891876	FBgn0052193	7393	FBgn0036762	107351
85	2R	2025512	2027509	1.137571334839	2026445	0.797549191643	FBgn0010347	12373	FBgn0041145	95873
86	3R	17629169	17630407	1.136046409607	17629845	0.748028530794	FBgn0013759	18519	FBgn0004493	132373
87	X	11196479	11200314	1.135484695435	11198059	0.865604681127	FBgn0030293	2207	FBgn0030293	2207
88	3R	21008584	21011349	1.132282733917	21010495	0.83310286204	FBgn0039286	240	FBgn0039286	240
89	3L	11825212	11826712	1.123903274536	11826205	0.753156781197	FBgn0036215	2936	FBgn0000404	18681
90	X	20208720	20222095	1.123860359192	20220655	0.866103340598	FBgn0031108	3629	FBgn0031114	14001
91	2R	3068394	3070758	1.123348236084	3069042	0.819933302262	FBgn0033192	2356	FBgn0004132	9506
92	3R	909844	913532	1.12281703949	912616	1.006004894481	FBgn0010313	208	FBgn0010313	208
93	3R	11924474	11926783	1.121675014496	11925602	1.077804311117	FBgn0010379	664	FBgn0038396	50209
94	3R	7197339	7202982	1.120929718018	7198614	1.086377317255	FBgn0004595	104	FBgn0026064	22247
95	2R	12660685	12661508	1.118880271912	12661329	0.183951298396	FBgn0065047	812	FBgn0050235	1166
96	3R	23497133	23502721	1.117847442627	23501950	0.853590965271	FBgn0039537	1347	FBgn0003330	5796
97	X	15293955	15298753	1.117817401886	15297134	0.929450803333	FBgn0030640	482	FBgn0030659	119675
98	2L	898128	902095	1.117461681366	901448	0.838377714157	FBgn0003916	214	FBgn0003916	214
99	2L	5978046	5984341	1.116847038269	5980353	1.025007528417	FBgn0000308	672	FBgn0000308	672
100	X	10723458	10725898	1.113430023193	10724484	0.862152884988	FBgn0030245	1459	FBgn0030241	24392
101	X	13356404	13357682	1.111444950104	13356992	0.710911955152	FBgn0030491	2552	FBgn0030482	126162
102	3L	622696	625138	1.111335754395	624089	1.151656091213	FBgn0064191	1702	FBgn0064191	1702
103	2L	8415622	8417679	1.111311912537	8416523	1.020462933709	FBgn0027932	833	FBgn0027932	833
104	2L	13223772	13226220	1.109273433685	13225417	0.999131006353	FBgn0032489	211	FBgn0032489	211
105	2R	16869371	16872250	1.10463142395	16870706	0.86606836319	FBgn0000395	3817	FBgn0000395	3817
106	X	19312251	19317996	1.102666854858	19315887	0.795116256265	FBgn0031020	1797	FBgn0044030	2074
107	2R	13315444	13317587	1.100928068161	13316803	0.810889661312	FBgn0004586	849	FBgn0004586	849
108	2R	8295297	8297863	1.098900794983	8296341	1.026949994704	FBgn0003326	110	FBgn0003326	110
109	3R	171160	173044	1.097197532654	172249	0.739632546902	FBgn0001204	123	FBgn0001204	123
110	3R	1412752	1414099	1.095326423645	1413341	0.661790875828	FBgn0037344	756	FBgn0014366	3839
111	2R	18895251	18896921	1.09351348877	18896077	0.943303809446	FBgn0034858	1951	FBgn0034849	30912
112	X	9161767	9166223	1.093411922455	9164109	0.766132859623	FBgn0040235	356	FBgn0040235	356
113	X	6689301	6693122	1.09157037735	6691621	0.879816532135	FBgn0029912	2042	FBgn0064122	22123
114	X	20205240	20207610	1.091165065765	20206111	0.821570724249	FBgn0031107	957	FBgn0031106	1655
115	X	5746402	5747849	1.089932918549	5747106	0.733740627766	FBgn0000042	1006	FBgn0000042	1006
116	3R	21849198	21850965	1.086980342865	21850061	0.851896107197	FBgn0002629	154	FBgn0002629	154
117	2R	18136839	18138578	1.08598613739	18137778	0.78262424469	FBgn0034748	5734	FBgn0026261	7576
118	X	6116888	6119761	1.085877895355	6119193	0.857845242818	FBgn0029854	2721	FBgn0029857	14197
119	3L	5816060	5817341	1.083117485046	5816525	0.801036577958	FBgn0003984	3036	FBgn0035640	29495
120	X	12543920	12549087	1.083003997803	12548165	0.917388439178	FBgn0030417	8030	FBgn0053963	54766
121	3R	19235734	19238126	1.082759380341	19237339	0.739417416709	FBgn0039078	990	FBgn0002622	52814
122	X	16445022	16448403	1.082377433777	16447698	0.755559027195	FBgn0025743	3049	FBgn0015615	20332
123	2R	4338124	4339929	1.082271575928	4338793	0.869559428271	FBgn0050350	589	FBgn0033341	74392
124	2L	14390775	14393545	1.081450939178	14392076	0.779271911172	FBgn0020258	10906	FBgn0028529	36996
125	3R	17430601	17432083	1.080191612244	17431406	0.971850077311	FBgn0046832	16840	FBgn0046832	16840
126	2R	16874172	16877525	1.080129623413	16875248	0.899266411276	FBgn0000395	725	FBgn0000395	725
127	X	13636684	13638195	1.078915596008	13637441	0.794772821314	FBgn0030525	5819	FBgn0027537	19299
128	2L	19576509	19578695	1.075888633728	19577910	0.874619568095	FBgn0032812	516	FBgn0032812	516
129	3R	25048579	25052348	1.075872421265	25049527	0.816620614794	FBgn0039654	314	FBgn0029176	3639
130	3R	20963214	20964953	1.074731349945	20964097	0.977277219296	FBgn0039283	298	FBgn0039283	298
131	2L	13306685	13310337	1.072585105896	13308977	0.875377859388	FBgn0032504	1845	FBgn0022069	57211
132	2L	20336630	20338079	1.070529937744	20337395	0.658413774827	FBgn0011638	526	FBgn0011638	526
133	X	1312492	1318756	1.068025112152	1313275	0.85551923864	FBgn0027795	600	FBgn0028274	7758
134	3L	8633933	8635492	1.067228794098	8634726	0.764843800489	FBgn0035922	11255	FBgn0001168	14980
135	3L	22114850	22116109	1.06714963913	22115499	0.719237565994	FBgn0037152	16231	FBgn0037156	85015
136	X	10168421	10169511	1.066477775574	10168972	0.699046820402	FBgn0010338	2206	FBgn0030189	2720
137	2L	19153569	19155408	1.066197872162	19154466	0.784269120958	FBgn0032763	23165	FBgn0032762	25111
138	3R	4292692	4294556	1.06590461731	4293496	0.819630931405	FBgn0051369	23949	FBgn0040529	126733
139	3R	15757599	15760665	1.065734863281	15758380	0.916989167531	FBgn0021776	2462	FBgn0021776	2462
140	2L	2975656	2977737	1.065368413925	2976429	0.685354560614	FBgn0031483	430	FBgn0004584	3753
141	2L	6352903	6354566	1.065022945404	6353771	0.887806836297	FBgn0031802	560	FBgn0043854	18644
142	2R	19457611	19459884	1.064511299133	19459267	0.716002856984	FBgn0034937	1161	FBgn0034938	2348
143	3L	14141309	14143607	1.063011169434	14142176	0.923438429832	FBgn0000411	1703	FBgn0000411	1703
144	X	18216199	18219859	1.06291437149	18217083	0.864673923044	FBgn0008635	2049	FBgn0004956	75321
145	X	8093860	8096793	1.062356948853	8095820	0.786576719845	FBgn0017566	1082	FBgn0030028	20820
146	3L	8438478	8442486	1.05969619751	8441310	0.896588593721	FBgn0035898	13699	FBgn0035898	13699
147	3L	11560265	11561898	1.058510780334	11561071	0.87293182479	FBgn0003292	644	FBgn0036180	22316
148	X	5725921	5728113	1.058019638062	5726745	0.865266531706	FBgn0029820	1651	FBgn0000042	19355
149	3L	16051106	16053114	1.056678295135	16052382	0.816605001688	FBgn0036564	387	FBgn0036564	387
150	2R	3474163	3476810	1.055691719055	3474822	0.833279721877	FBgn0027548	523	FBgn0027548	523
151	X	19481358	19485424	1.054528713226	19482414	0.706410071429	FBgn0031050	2431	FBgn0031047	9597
152	3R	21854439	21857409	1.05327796936	21856536	0.925773348127	FBgn0002631	1079	FBgn0002631	1079
153	X	991059	992624	1.052427768707	991836	0.864403163686	FBgn0040365	10663	FBgn0026875	101618
154	2R	10642751	10645245	1.051397323608	10643433	0.7301248312	FBgn0015371	13313	FBgn0033989	136347
155	X	10257688	10259157	1.051244735718	10258495	0.785278516657	FBgn0030200	4222	FBgn0083167	47470
156	X	14027015	14037833	1.050860404968	14029780	0.796939344967	FBgn0004649	2624	FBgn0002873	52000
157	3R	19799526	19803169	1.050740242004	19800375	0.939614183762	FBgn0051451	8693	FBgn0053108	21018
158	2L	10805818	10807967	1.049250602722	10806390	0.815784145804	FBgn0051869	5305	FBgn0032305	36213
159	2R	2945176	2946517	1.04887008667	2945816	0.785928760256	FBgn0033168	5410	FBgn0033179	32728
160	3R	20694474	20696965	1.048829078674	20696017	0.9563151896	FBgn0015625	600	FBgn0015625	600
161	X	19570456	19572572	1.048562526703	19571856	0.860655840705	FBgn0031065	2345	FBgn0031066	6419
162	2R	14813984	14815779	1.046478748322	14814941	0.847348269294	FBgn0034432	5062	FBgn0034430	7875
163	X	20249944	20252802	1.04634809494	20251428	0.805528354645	FBgn0031116	1411	FBgn0040650	13762
164	3R	16896365	16899159	1.04433965683	16898323	0.688427299261	FBgn0003257	716	FBgn0010770	43635
165	X	1912023	1917067	1.044305324554	1914958	0.77042144537	FBgn0025625	3113	FBgn0025626	6334
166	3L	5783757	5786030	1.043939828873	5785025	0.714277535677	FBgn0035639	105	FBgn0035639	105
167	X	18724293	18727950	1.043637275696	18725148	0.798988133669	FBgn0030974	2422	FBgn0030974	2422
168	X	5581929	5583230	1.043046951294	5582510	0.67612510569	FBgn0052758	765	FBgn0029799	15250
169	3R	25671829	25673230	1.042426586151	25672340	0.680345147848	FBgn0039709	1014	FBgn0051032	13247
170	X	18987054	18988943	1.041996002197	18987958	0.850262641907	FBgn0030987	932	FBgn0027603	54163
171	3R	7203781	7204990	1.041970252991	7204535	0.9230068326	FBgn0004595	6025	FBgn0026064	28168
172	2R	15625513	15631306	1.041307449341	15627089	0.903948896071	FBgn0004364	715	FBgn0004364	715
173	X	2572172	2578801	1.041261196136	2574147	0.834012760836	FBgn0024973	2334	FBgn0024978	14194
174	3L	3020548	3022796	1.04042673111	3021560	0.803794888889	FBgn0035388	2830	FBgn0035388	2830
175	2R	8291610	8293972	1.039813041687	8293193	0.709630236906	FBgn0003326	3258	FBgn0003326	3258
176	3L	20034676	20035735	1.039686203003	20035136	0.560660600662	FBgn0036935	2512	FBgn0036959	139976
177	3R	20691655	20693530	1.039275169373	20692811	0.793882787228	FBgn0013949	1738	FBgn0015625	3806
178	3L	302384	304068	1.038445472717	303315	0.818776944104	FBgn0004373	97	FBgn0004373	97
179	X	19492143	19495749	1.037385463715	19494167	0.662603378296	FBgn0031053	1292	FBgn0031047	21350
180	3R	16115133	16119472	1.035075187683	16118077	0.779213492076	FBgn0028386	911	FBgn0028386	911
181	3L	1650676	1653122	1.034776687622	1651618	0.737464533912	FBgn0026372	591	FBgn0026372	591
182	2R	4496391	4498244	1.034682273865	4497373	0.976117515564	FBgn0033359	2	FBgn0033357	33872
183	2R	13220876	13223113	1.034177780151	13221601	0.82710069418	FBgn0063386	3636	FBgn0063386	3636
184	2L	3604898	3607671	1.032941818237	3606572	0.993345324198	FBgn0002985	176	FBgn0002985	176
185	2L	1419288	1422005	1.032773971558	1420398	0.833402514458	FBgn0002543	51	FBgn0002543	51
186	2R	3901914	3903601	1.032330989838	3902785	0.861472410314	FBgn0033288	3602	FBgn0010109	158645
187	X	4504245	4505962	1.031855344772	4505142	0.837613498463	FBgn0029719	5457	FBgn0025615	10073
188	X	16297443	16298740	1.031670808792	16298028	0.844680309296	FBgn0010256	15414	FBgn0010256	15414
189	2R	12154185	12156247	1.030981063843	12155076	0.84561085701	FBgn0024232	1027	FBgn0003274	54119
190	3R	4858591	4859967	1.02982378006	4859255	0.828367143869	FBgn0002932	5934	FBgn0002932	5934
191	3R	15480059	15481710	1.029604434967	15481035	0.900645480436	FBgn0038725	2553	FBgn0038722	10285
192	2L	6496951	6500056	1.029119968414	6499115	0.964732843287	FBgn0051637	473	FBgn0031822	8287
193	2L	2752438	2756408	1.02893447876	2753373	1.003346274881	FBgn0031453	574	FBgn0031453	574
194	2L	11802131	11803676	1.028614044189	11802938	0.862354040146	FBgn0020309	6495	FBgn0032377	8855
195	2L	6023351	6024764	1.026991844177	6024060	0.869413733482	FBgn0031764	475	FBgn0031764	475
196	2L	6969990	6971953	1.026090860367	6970701	0.872292429209	FBgn0016978	1035	FBgn0016978	1035
197	X	790199	794630	1.025854587555	793779	0.820275531096	FBgn0040340	1726	FBgn0040345	6105
198	3R	15130200	15132453	1.024681091309	15130842	0.800126075745	FBgn0000463	21093	FBgn0000463	21093
199	X	6139701	6143908	1.024637699127	6141497	0.824785172939	FBgn0029861	870	FBgn0028685	5018
200	X	14837780	14839107	1.024322032928	14838241	0.740968108177	FBgn0052594	20130	FBgn0030605	59608
201	2L	5460843	5462411	1.02414560318	5461555	0.705030858517	FBgn0005511	86	FBgn0005511	86
202	X	16257010	16259484	1.023359775543	16258837	0.773893973407	FBgn0026575	2056	FBgn0026575	2056
203	X	10588817	10593627	1.023276805878	10590184	0.924766231986	FBgn0052676	61	FBgn0052672	23369
204	X	19302072	19303974	1.023164272308	19303316	0.858219273885	FBgn0031018	5748	FBgn0044030	10497
205	3L	2368433	2370250	1.022513866425	2369161	0.964716166258	FBgn0052299	4605	FBgn0052299	4605
206	X	5591560	5594815	1.022462844849	5592353	0.794266432524	FBgn0027321	107	FBgn0029799	5407
207	3R	26795450	26797810	1.021973609924	26796147	0.682084679604	FBgn0062411	6105	FBgn0010808	83487
208	X	6311858	6314254	1.021706581116	6313042	0.729633688927	FBgn0029871	1022	FBgn0029873	56667
209	2R	4160950	4162173	1.021466493607	4161474	0.658538103104	FBgn0003892	26	FBgn0003892	26
210	3L	19816453	19821873	1.021426200867	19819390	0.722546339035	FBgn0036913	11657	FBgn0014037	23836
211	3R	24887058	24890205	1.021105289459	24889652	0.726407140493	FBgn0039632	771	FBgn0039633	33057
212	2L	15724472	15727067	1.019796848297	15726280	0.868950787713	FBgn0010382	17804	FBgn0003936	21331
213	3R	677732	680274	1.019498825073	678653	0.822075128555	FBgn0003002	118	FBgn0003002	118
214	3L	9014609	9018363	1.019309043884	9015413	0.87310441335	FBgn0028789	89	FBgn0028789	89
215	3R	7602435	7605324	1.018631458282	7604191	0.831361157554	FBgn0011471	635	FBgn0011471	635
216	X	10667421	10669203	1.018583297729	10668330	0.817929548376	FBgn0030235	330	FBgn0030235	330
217	2R	19006801	19008230	1.0149974823	19007660	0.733334213495	FBgn0034869	328	FBgn0034868	10222
218	X	19611129	19618078	1.014788627625	19612547	0.936727905273	FBgn0031071	4318	FBgn0031071	4318
219	3R	21847286	21848759	1.012884140015	21848083	0.816444810232	FBgn0002609	646	FBgn0002629	2132
220	3R	16450790	16452359	1.012288093567	16451504	0.786292348589	FBgn0001169	3839	FBgn0051506	20950
221	3L	17603396	17605418	1.012223720551	17604112	0.766850639792	FBgn0036742	5404	FBgn0004401	6178
222	3R	11793986	11795264	1.012004852295	11794675	0.690879429088	FBgn0038390	3502	FBgn0038390	3502
223	3L	2661717	2664171	1.011564254761	2662419	0.735400845023	FBgn0035367	10800	FBgn0035357	47167
224	2R	19407531	19408959	1.009804725647	19408133	0.686846508699	FBgn0034926	1954	FBgn0034925	2299
225	2R	17060439	17061697	1.009732246399	17061073	0.605283737183	FBgn0050283	12918	FBgn0010415	72323
226	3R	16655264	16656607	1.008390426636	16656035	0.821080095628	FBgn0027493	302	FBgn0038830	6084
227	X	11760639	11763699	1.007839679718	11762729	0.581377225764	FBgn0030358	2058	FBgn0030350	41512
228	3R	26617819	26620287	1.00760602951	26619556	0.535020112991	FBgn0011739	12785	FBgn0003720	58481
229	X	19534058	19535981	1.007405757904	19535072	0.823418299357	FBgn0031060	618	FBgn0031057	17387
230	3R	12455954	12458818	1.006635665894	12456730	0.830635517836	FBgn0000634	5782	FBgn0038453	12597
231	3L	14909339	14910934	1.005362987518	14909646	0.767723213543	FBgn0040809	95	FBgn0040809	95
232	X	20504343	20507676	1.004851341248	20505397	0.880282700062	FBgn0003300	280	FBgn0003300	280
233	2L	2447739	2451863	1.003570556641	2451036	0.788146776312	FBgn0012017	9008	FBgn0015816	41630
234	3R	2635092	2637062	1.002258300781	2636274	0.889876008034	FBgn0046833	978	FBgn0046833	978
235	2L	6207720	6209193	1.002118110657	6208425	0.684615724227	FBgn0051640	11982	FBgn0031782	80663
236	2R	2771148	2773628	1.001652240753	2772704	0.895341368283	FBgn0033154	360	FBgn0033156	17576
237	2L	3321244	3323409	1.001052856445	3321934	0.76315053304	FBgn0031520	1344	FBgn0031538	140041
238	2R	17846384	17847767	1.000378608704	17846989	0.620677656598	FBgn0017482	7350	FBgn0013272	21745
239	3L	11227403	11228755	1.000262737274	11228120	0.774669259787	FBgn0041094	1864	FBgn0041094	1864
240	3R	26737734	26738971	0.99981546402	26738469	0.530195426941	FBgn0020912	141	FBgn0003720	60432
241	X	10970536	10974439	0.999609470367	10972922	0.895017415285	FBgn0010391	1399	FBgn0028686	2516
242	3R	464036	466241	0.999348640442	464696	0.661846946268	FBgn0037261	2577	FBgn0037261	2577
243	3R	4468701	4469939	0.9988489151	4469352	0.676405143738	FBgn0012027	837	FBgn0037602	7487
244	3L	8593787	8595407	0.997855186462	8594514	0.725500806173	FBgn0052351	679	FBgn0017429	16422
245	3L	18728314	18729587	0.997591495514	18728956	0.781217225393	FBgn0036813	14989	FBgn0036813	14989
246	3R	21835747	21837570	0.997590065002	21836620	0.78331490124	FBgn0002732	65	FBgn0002732	65
247	X	14783822	14785305	0.997531890869	14784634	0.820121793186	FBgn0027601	41	FBgn0052590	111662
248	X	15348922	15351975	0.9970703125	15350753	0.849080113804	FBgn0022710	5347	FBgn0030659	66056
249	3R	27617498	27621003	0.996957302094	27618634	0.757028243121	FBgn0039877	994	FBgn0011013	45383
250	2R	4828976	4831404	0.996894836426	4829803	0.923315468956	FBgn0033402	9314	FBgn0033400	31361
251	2L	4554851	4561859	0.995403289795	4560055	0.747311984791	FBgn0031613	18048	FBgn0031609	96618
252	3R	16721874	16723944	0.994759321213	16722496	0.709508419037	FBgn0038839	546	FBgn0038834	46225
253	2L	3825077	3827608	0.992590427399	3826652	0.835208836724	FBgn0003430	972	FBgn0003430	972
254	3R	13501562	13502701	0.991988182068	13502096	0.697237884297	FBgn0000063	5076	FBgn0038536	6297
255	X	16474561	16478390	0.991635322571	16476253	0.835832834244	FBgn0030766	1411	FBgn0030766	1411
256	3L	7885213	7887568	0.990441322327	7886875	0.664113014936	FBgn0035824	465	FBgn0035824	465
257	3L	12780708	12782127	0.989921569824	12781480	0.607685257407	FBgn0052110	1188	FBgn0036314	6470
258	3R	8253295	8255277	0.989242076874	8254085	0.865407854319	FBgn0038046	917	FBgn0038046	917
259	X	17742652	17743953	0.988857269287	17743253	0.775422769434	FBgn0027605	1629	FBgn0002777	22109
260	X	14513617	14515013	0.988555908203	14514307	0.70960706823	FBgn0030575	766	FBgn0015773	26539
261	3R	8342112	8344353	0.988378047943	8343318	0.773761945612	FBgn0038060	723	FBgn0038046	88316
262	2R	4458039	4459354	0.98827123642	4458829	0.712055981159	FBgn0027607	345	FBgn0033357	4672
263	3R	16818211	16820676	0.987725257874	16819493	0.857266201692	FBgn0038845	13216	FBgn0010770	122465
264	2L	19460346	19462414	0.987636089325	19461308	0.743545204401	FBgn0000964	617	FBgn0003732	11872
265	3R	2548925	2550479	0.987587928772	2549840	0.900579873253	FBgn0051481	17945	FBgn0004054	20022
266	3L	1714742	1718656	0.987577438354	1715511	0.709463512196	FBgn0027594	886	FBgn0027903	43654
267	X	18684169	18689382	0.987425327301	18688401	0.666001737118	FBgn0030968	2987	FBgn0030969	3752
268	X	19340433	19342762	0.987410068512	19341513	0.878414434545	FBgn0031023	2370	FBgn0040890	12367
269	2R	11265246	11266621	0.986956119537	11265853	0.75583190918	FBgn0050089	23592	FBgn0050089	23592
270	3R	21478857	21481498	0.986512184143	21479549	0.782185912132	FBgn0067681	2370	FBgn0067681	2370
271	3R	13792302	13793654	0.986381053925	13793089	0.79582452774	FBgn0000363	35494	FBgn0010389	85617
272	3R	8211656	8212887	0.986242771149	8212218	0.803166707357	FBgn0038030	247	FBgn0038028	3806
273	2R	10133179	10134371	0.985842704773	10133836	0.629533894857	FBgn0010638	246	FBgn0010638	246
274	3R	2862510	2863813	0.985701560974	2863086	0.749121778152	FBgn0024289	14971	FBgn0010774	43040
275	3L	6763371	6767235	0.985685348511	6766591	0.741161770291	FBgn0003995	2484	FBgn0035714	39731
276	3R	10398109	10400500	0.985044240952	10398911	0.804434467764	FBgn0038244	2659	FBgn0004629	3548
277	3R	22874737	22876191	0.984961986542	22875380	0.617905139923	FBgn0029170	433	FBgn0039488	67018
278	2L	7827664	7828910	0.984311103821	7828298	0.605754627901	FBgn0004177	555	FBgn0020618	1046
279	X	10813440	10814662	0.98268198967	10814177	0.662109879886	FBgn0030256	442	FBgn0030241	114085
280	2L	2968401	2969900	0.982367515564	2968988	0.662624695722	FBgn0024920	632	FBgn0004584	3688
281	2R	15579041	15582621	0.980585098267	15581647	0.843091011047	FBgn0004364	44727	FBgn0004364	44727
282	2R	19080474	19083194	0.980098724365	19081204	0.694694137573	FBgn0015903	8707	FBgn0015903	8707
283	2L	13226710	13228313	0.979403972626	13227357	0.723023891449	FBgn0032490	496	FBgn0032489	2151
284	2L	12665537	12666987	0.979395389557	12666277	0.802883535624	FBgn0032442	2892	FBgn0032445	26746
285	2R	13336803	13339072	0.979015350342	13338482	0.680806696415	FBgn0050111	9274	FBgn0050111	9274
286	X	7727407	7728704	0.978675842285	7728153	0.531495438682	FBgn0029967	1187	FBgn0029970	8655
287	3R	3298711	3301043	0.978333950043	3300352	0.710801569621	FBgn0065099	322	FBgn0037504	856
288	X	16104904	16107505	0.977973461151	16106919	0.689523220062	FBgn0030731	2008	FBgn0030733	13360
289	2L	6046590	6049249	0.977779388428	6047399	0.842408286201	FBgn0029161	542	FBgn0029161	542
290	X	12161554	12165461	0.975947380066	12164688	0.825186617234	FBgn0030384	42460	FBgn0015024	323032
291	3R	11088538	11090421	0.975607395172	11089609	0.858833649579	FBgn0014879	352	FBgn0014879	352
292	3R	4847330	4849676	0.975055217743	4848918	0.810217857361	FBgn0015014	3179	FBgn0015014	3179
293	3R	26741454	26742603	0.975011825562	26742144	0.605099734138	FBgn0020912	3534	FBgn0003720	64107
294	X	14101304	14103226	0.974967479706	14102241	0.805213737488	FBgn0002917	651	FBgn0002873	20461
295	2L	6468718	6470059	0.97483921051	6469269	0.627597023459	FBgn0031817	1569	FBgn0026571	11220
296	3R	9507819	9511206	0.974587917328	9509671	0.687084913254	FBgn0024555	9	FBgn0024555	9
297	X	8934310	8937797	0.974501609802	8937008	0.632561178768	FBgn0046828	512	FBgn0046828	512
298	2R	19870204	19871839	0.974267959595	19871086	0.701263119193	FBgn0053537	10577	FBgn0019886	151804
299	X	5566883	5568548	0.974200487137	5567878	0.685998636134	FBgn0053080	4863	FBgn0029799	29882
300	X	18481823	18486907	0.973908185959	18483846	0.711033374071	FBgn0030944	531	FBgn0030944	531
301	X	15170036	15172913	0.972763061523	15170926	0.747162650613	FBgn0030628	3549	FBgn0004924	17497
302	3R	25554858	25556303	0.972541570663	25555549	0.68290990591	FBgn0039688	2799	FBgn0039687	4907
303	3L	13088974	13091732	0.972182750702	13090577	0.93726849556	FBgn0010452	2357	FBgn0010452	2357
304	2R	7227427	7228757	0.972074508667	7228036	0.679686665535	FBgn0033648	9680	FBgn0033652	78240
305	3L	1782263	1784220	0.97207403183	1783564	0.721705997691	FBgn0067864	1223	FBgn0067864	1223
306	X	17839848	17841114	0.972057342529	17840418	0.638525098562	FBgn0030886	1011	FBgn0030891	79277
307	X	20202021	20204460	0.970517635345	20203690	0.822804272175	FBgn0031106	766	FBgn0031106	766
308	X	17580431	17584744	0.970425128937	17582401	0.752955773297	FBgn0030866	9190	FBgn0030866	9190
309	2R	2995179	2998723	0.969954967499	2996909	0.937010372386	FBgn0015930	4767	FBgn0015930	4767
310	X	3740751	3742328	0.968570709229	3741582	0.759017635794	FBgn0052776	10819	FBgn0019661	33658
311	X	1776725	1779765	0.968563556671	1778825	0.697809836444	FBgn0023512	192	FBgn0023512	192
312	2R	8473449	8476306	0.968416213989	8474961	0.757761648723	FBgn0033787	5498	FBgn0004512	12710
313	2R	5362920	5365325	0.967848300934	5363869	0.703434944153	FBgn0033454	3995	FBgn0023175	4222
314	2L	14338294	14339641	0.967193603516	14338860	0.647317297318	FBgn0028531	620	FBgn0028529	16220
315	2R	3749152	3751196	0.967185974121	3749883	0.780436992645	FBgn0013726	801	FBgn0010109	5743
316	3L	2459818	2461992	0.967112541199	2460488	0.802391052246	FBgn0035343	1362	FBgn0035347	10053
317	X	8477562	8479250	0.967043399811	8478363	0.764390945435	FBgn0004102	17523	FBgn0004102	17523
318	2L	10390413	10392304	0.967003822327	10391287	0.758518667782	FBgn0000413	3209	FBgn0000413	3209
319	3R	19651044	19652806	0.966240167618	19651863	0.828055540721	FBgn0004187	193	FBgn0004187	193
320	3R	7035494	7037771	0.965268135071	7036280	0.807963343228	FBgn0037874	305	FBgn0037874	305
321	X	9216689	9218994	0.965132713318	9218102	0.699203908443	FBgn0030130	2981	FBgn0026149	16235
322	3L	16362009	16363360	0.964818477631	16362626	0.692168628468	FBgn0036628	2690	FBgn0014163	14472
323	X	11742258	11745215	0.964681625366	11743344	0.832040983088	FBgn0030354	4067	FBgn0030350	22127
324	3R	25868814	25870434	0.963917732239	25869538	0.695770084858	FBgn0003512	470	FBgn0003512	470
325	X	20527485	20529200	0.963590145111	20528286	0.847299963236	FBgn0031129	18350	FBgn0003300	23169
326	3R	13603890	13606848	0.963243484497	13605958	0.77353662603	FBgn0038544	3762	FBgn0038545	14861
327	X	6714219	6716545	0.963233947754	6714960	0.76523733139	FBgn0064122	1216	FBgn0064122	1216
328	2R	3567875	3569505	0.962906837463	3568727	0.708885371685	FBgn0033252	8637	FBgn0021814	23121
329	3L	16738570	16741837	0.962665557861	16740897	0.882730932797	FBgn0036660	4077	FBgn0036660	4077
330	3R	548152	550074	0.962447404861	548801	0.546269052169	FBgn0027570	8794	FBgn0037270	8883
331	X	5550930	5556282	0.962400436401	5553209	0.771258417765	FBgn0029791	8785	FBgn0029785	35530
332	2L	13808557	13809767	0.961988925934	13809058	0.636147527134	FBgn0028658	2414	FBgn0001961	20681
333	X	19324401	19325888	0.961695671082	19325142	0.735353767872	FBgn0020261	746	FBgn0031021	1218
334	3R	19184477	19185726	0.961325645447	19185191	0.664831470041	FBgn0002622	666	FBgn0002622	666
335	3L	21000999	21002398	0.961307048798	21001577	0.67482102712	FBgn0053285	21266	FBgn0037044	39841
336	3R	12881287	12883111	0.960623264313	12882087	0.842304033392	FBgn0020493	2358	FBgn0038472	13261
337	3R	1206850	1208733	0.960201263428	1208063	0.720390712514	FBgn0037320	5350	FBgn0037316	7710
338	2R	11844123	11845362	0.958954811096	11844656	0.74741823533	FBgn0010611	6297	FBgn0022070	17705
339	X	3705809	3708040	0.958923101425	3706680	0.81822050319	FBgn0019661	1244	FBgn0019661	1244
340	2R	4554014	4556519	0.958707332611	4555824	0.880171775818	FBgn0033367	697	FBgn0065074	51793
341	2L	1585867	1587197	0.957942008972	1586465	0.804605568157	FBgn0031347	805	FBgn0021906	27717
342	3R	23746773	23748147	0.957767009735	23747477	0.735916720496	FBgn0039558	596	FBgn0039558	596
343	X	10916936	10921801	0.95761346817	10920736	0.846390640034	FBgn0030261	8938	FBgn0028686	49670
344	3R	22699979	22701714	0.957361221313	22700808	0.703877819909	FBgn0004903	656	FBgn0002838	870
345	2R	9071354	9072644	0.957235336304	9072025	0.669646515566	FBgn0033855	225	FBgn0033855	225
346	X	20140541	20141972	0.957005023956	20141275	0.828278005123	FBgn0031101	3105	FBgn0027334	60852
347	X	19012785	19014092	0.956508636475	19013593	0.658740669489	FBgn0030990	299	FBgn0027603	28528
348	3L	8976088	8981473	0.956260204315	8977557	0.788633823395	FBgn0035954	1588	FBgn0035954	1588
349	2R	2504574	2506060	0.956212997437	2505348	0.826919892255	FBgn0050159	849	FBgn0033107	178475
350	X	20222686	20224197	0.9561419487	20223438	0.840030819178	FBgn0031108	846	FBgn0031114	11218
351	3R	11511877	11513455	0.955203056335	11512587	0.615867334254	FBgn0051446	6224	FBgn0053207	20679
352	2R	8517806	8519392	0.955009460449	8518650	0.716593069189	FBgn0008654	5620	FBgn0005624	21754
353	3L	11686191	11687302	0.954764842987	11686692	0.523750813802	FBgn0040817	463	FBgn0036198	1373
354	X	19309837	19311737	0.954597473145	19310835	0.798423206105	FBgn0031018	1771	FBgn0044030	2978
355	2R	3049613	3051476	0.954392910004	3050662	0.680764317513	FBgn0033191	847	FBgn0022772	13141
356	X	10786357	10794001	0.954308986664	10793305	0.804894208908	FBgn0052671	2876	FBgn0030241	93213
357	3R	2911652	2915471	0.953904151917	2912925	0.906826883554	FBgn0003884	665	FBgn0003884	665
358	X	9095263	9096589	0.953495979309	9095922	0.757425308228	FBgn0030114	274	FBgn0000077	3365
359	2L	2026461	2029961	0.953421592712	2027141	0.832770675421	FBgn0031384	3098	FBgn0031391	120146
360	X	12353129	12357163	0.952822685242	12354744	0.871922671795	FBgn0030397	3485	FBgn0015024	132976
361	2L	2157934	2162281	0.952509880066	2161333	0.700086593628	FBgn0031393	5573	FBgn0031393	5573
362	2L	16733122	16734703	0.952147006989	16733882	0.651485583361	FBgn0015391	419	FBgn0032599	5136
363	3L	4213067	4215113	0.951638221741	4214131	0.91710432838	FBgn0001257	5548	FBgn0011692	12137
364	X	17261014	17262969	0.951596260071	17261834	0.803467780352	FBgn0030839	4306	FBgn0030851	201579
365	3L	892545	894240	0.951373577118	893357	0.76484265047	FBgn0028999	686	FBgn0035164	72311
366	3L	21680197	21682439	0.951277732849	21681742	0.651381857255	FBgn0037129	3637	FBgn0037134	75564
367	X	12866116	12868523	0.951177120209	12867661	0.82666460673	FBgn0030442	2639	FBgn0030434	124126
368	3L	19537965	19539299	0.950675010681	19538591	0.686482401455	FBgn0067680	8192	FBgn0067680	8192
369	2R	20321603	20322983	0.950035572052	20322296	0.799733434405	FBgn0000157	134	FBgn0050423	61140
370	3R	25628888	25634876	0.950001716614	25631161	0.755882453918	FBgn0002924	1688	FBgn0002924	1688
371	X	1679468	1681582	0.94993185997	1680241	0.829923093319	FBgn0029591	1575	FBgn0029591	1575
372	3L	20007114	20009707	0.949650764465	20008239	0.657120585442	FBgn0036934	14584	FBgn0036918	150705
373	2R	18866628	18869833	0.949499607086	18868972	0.666888012606	FBgn0034851	2614	FBgn0034849	3807
374	3R	5844659	5847343	0.949195384979	5846762	0.92525601387	FBgn0051407	2568	FBgn0027524	22218
375	3R	11069925	11072297	0.949136734009	11070628	0.761923670769	FBgn0001219	2261	FBgn0001219	2261
376	X	18269538	18270861	0.948949813843	18270270	0.599369557699	FBgn0030921	1171	FBgn0004956	128508
377	2R	19225457	19227788	0.948225021362	19227106	0.833791620591	FBgn0034898	430	FBgn0002174	12644
378	2R	5203448	5205352	0.948101997375	5204366	0.811387896538	FBgn0023143	775	FBgn0023143	775
379	X	10937872	10940051	0.94798374176	10939160	0.894413050483	FBgn0027498	1449	FBgn0028686	31246
380	3L	18637414	18639058	0.947596549988	18638288	0.766185462475	FBgn0042134	160	FBgn0036800	50335
381	3R	3677189	3678660	0.947570800781	3677936	0.729325799381	FBgn0051187	10731	FBgn0037550	274119
382	3L	20333863	20335882	0.947311878204	20334640	0.769983291626	FBgn0028978	809	FBgn0028978	809
383	3L	15692588	15694055	0.947290420532	15693403	0.680043501012	FBgn0010105	279	FBgn0010105	279
384	2R	5045388	5048642	0.946619987488	5046799	0.882593512535	FBgn0050337	4896	FBgn0025286	52197
385	X	19353761	19357584	0.946303844452	19355904	0.723661392927	FBgn0053525	38	FBgn0027291	157
386	X	5505049	5507864	0.94623374939	5505783	0.762774825096	FBgn0029782	1506	FBgn0029783	5423
387	X	1338347	1340601	0.945888519287	1339879	0.887686431408	FBgn0003517	355	FBgn0003517	355
388	X	10191872	10194062	0.945886611938	10193598	0.725962988536	FBgn0065046	207	FBgn0065046	207
389	2L	19516834	19520289	0.945643424988	19517632	0.747540333692	FBgn0032798	2916	FBgn0046825	47815
390	X	10922101	10924240	0.944341659546	10922731	0.62191845389	FBgn0003366	8786	FBgn0028686	47675
391	3R	12377053	12378811	0.943700313568	12377959	0.846468538046	FBgn0038442	2200	FBgn0027053	82136
392	3R	16672323	16673560	0.942828655243	16673005	0.575951604282	FBgn0038833	172	FBgn0038834	3266
393	3L	21999367	22000887	0.942723274231	22000118	0.799341201782	FBgn0037149	144	FBgn0037149	144
394	X	15165374	15166882	0.942555427551	15166102	0.789887877072	FBgn0026428	790	FBgn0004924	12673
395	X	14698598	14700075	0.942329406738	14699354	0.654376310461	FBgn0030590	5757	FBgn0052590	26382
396	X	10212917	10214829	0.941792488098	10213627	0.830202719745	FBgn0028480	355	FBgn0065046	20236
397	3R	18521444	18523174	0.941728591919	18522315	0.666055768728	FBgn0039005	1566	FBgn0039002	9689
398	2R	4433327	4436537	0.941184997559	4435348	0.719395889955	FBgn0033349	747	FBgn0033349	747
399	2R	19373956	19375855	0.940152168274	19374656	0.713839390699	FBgn0025352	1560	FBgn0025790	4475
400	3L	2549224	2551001	0.940058708191	2550032	0.832277774811	FBgn0010905	12223	FBgn0024939	20950
401	X	7081902	7085387	0.93999671936	7082929	0.852836887042	FBgn0029940	29211	FBgn0025549	53611
402	3R	22951120	22955027	0.939924716949	22951860	0.801359653473	FBgn0039491	1450	FBgn0039488	9462
403	2L	5579388	5580887	0.939664363861	5580091	0.802987210891	FBgn0031722	1025	FBgn0031718	29065
404	2R	5490165	5493525	0.939301490784	5491771	0.79099445343	FBgn0000606	717	FBgn0000606	717
405	X	2321130	2323009	0.938655853271	2322014	0.833943472968	FBgn0040388	4145	FBgn0004050	18089
406	2R	20563969	20565521	0.938604831696	20564894	0.786982268095	FBgn0001148	4686	FBgn0001148	4686
407	2L	7306686	7307875	0.937935829163	7307362	0.770495022044	FBgn0004009	201	FBgn0004009	201
408	X	18277791	18281428	0.93791437149	18278621	0.759795379639	FBgn0052548	4103	FBgn0004956	136859
409	2R	20475721	20477741	0.937764167786	20476922	0.709251016378	FBgn0002607	225	FBgn0002607	225
410	2L	6326201	6329417	0.937541007996	6328716	0.688513475306	FBgn0021873	3448	FBgn0043854	43699
411	2R	19634987	19638114	0.93748664856	19637296	0.772295026218	FBgn0034979	3066	FBgn0021875	4309
412	3R	20363071	20366681	0.936899185181	20365735	0.767602264881	FBgn0039207	3868	FBgn0039205	9455
413	X	15711004	15713345	0.936118125916	15711698	0.674135744572	FBgn0030701	7576	FBgn0030703	12331
414	2L	1851389	1852970	0.935816764832	1852184	0.795478522778	FBgn0051665	9185	FBgn0031357	141718
415	2R	4032657	4034541	0.935195922852	4033211	0.689543310801	FBgn0050361	694	FBgn0022027	104053
416	3R	24148464	24150536	0.934545993805	24149845	0.690795617945	FBgn0040108	4160	FBgn0040108	4160
417	2R	6706777	6708629	0.934192657471	6707977	0.973447350895	FBgn0003396	18250	FBgn0033581	42014
418	X	1978817	1980252	0.933451652527	1979416	0.665184791272	FBgn0004860	1536	FBgn0025626	58124
419	2R	8737496	8740256	0.933423995972	8738521	0.769475102425	FBgn0043010	155	FBgn0043010	155
420	2L	2746530	2748670	0.933336734772	2747763	0.702180638033	FBgn0003075	759	FBgn0003075	759
421	3R	2586438	2590716	0.932905197144	2588116	0.73346799612	FBgn0000071	199	FBgn0000071	199
422	2R	3251880	3253940	0.931972026825	3252693	0.857245965437	FBgn0042135	5261	FBgn0033210	64528
423	3L	883488	884792	0.931216239929	884231	0.702225059271	FBgn0035176	2232	FBgn0035164	63185
424	2R	3333981	3335563	0.931080818176	3334707	0.666660249233	FBgn0029093	674	FBgn0033240	132768
425	3R	8106741	8108236	0.930195808411	8107650	0.700982451439	FBgn0038009	11008	FBgn0010044	98108
426	3L	3032266	3033484	0.929913043976	3032894	0.613607967601	FBgn0052485	967	FBgn0035388	14164
427	3L	15301247	15304443	0.929821014404	15302976	0.739710718393	FBgn0036494	1017	FBgn0036494	1017
428	X	17675975	17679749	0.929821014404	17678083	0.70122307539	FBgn0030871	524	FBgn0030871	524
429	X	1249798	1251780	0.929758071899	1250821	0.801845718833	FBgn0024985	935	FBgn0028274	70212
430	3R	24439911	24441358	0.929318904877	24440698	0.684631125132	FBgn0039589	8839	FBgn0001215	15169
431	X	18643537	18644794	0.929177761078	18644203	0.568306922913	FBgn0030961	3488	FBgn0001090	12587
432	2R	7041411	7044629	0.928053379059	7043718	0.782241185506	FBgn0000577	399	FBgn0000577	399
433	X	18117045	18118030	0.927917003632	18117501	0.486291050911	FBgn0053542	7976	FBgn0004956	24261
434	2R	18862680	18864019	0.927912712097	18863387	0.668764450971	FBgn0050410	558	FBgn0050410	558
435	2L	6078324	6079573	0.927840232849	6078900	0.649939907922	FBgn0031778	447	FBgn0031769	28071
436	3R	16867007	16868483	0.927619934082	16867805	0.65908241272	FBgn0013812	336	FBgn0010770	74153
437	2L	3069474	3073070	0.927129983902	3071024	0.762699996724	FBgn0027571	14409	FBgn0003934	22323
438	2L	2884735	2886180	0.927105903625	2885289	0.601930253646	FBgn0024947	561	FBgn0004584	87387
439	X	9097439	9099616	0.926521778107	9098004	0.658298296087	FBgn0030114	2356	FBgn0000077	5447
440	X	10641954	10644387	0.926373958588	10642530	0.686088527952	FBgn0003360	10367	FBgn0030235	25470
441	X	15402912	15408185	0.92613697052	15405400	0.719813982646	FBgn0030654	639	FBgn0030659	11409
442	3L	12676119	12678904	0.926014184952	12678031	0.707782179117	FBgn0014343	10336	FBgn0036306	50673
443	2L	10906653	10908035	0.925914764404	10907345	0.568188274608	FBgn0032314	1398	FBgn0024227	49263
444	X	10892319	10893965	0.925410747528	10893156	0.863507158616	FBgn0030257	3180	FBgn0028686	77250
445	2R	17162246	17164154	0.925402641296	17163388	0.796520233154	FBgn0034645	2535	FBgn0034645	2535
446	X	17692529	17696976	0.925279378891	17695186	0.622946122113	FBgn0030878	321	FBgn0030878	321
447	3L	3156498	3157791	0.924659252167	3157108	0.569204092026	FBgn0035409	1035	FBgn0001233	19451
448	2L	16780428	16782905	0.924614906311	16781143	0.816559903762	FBgn0000406	5504	FBgn0032600	41810
449	2L	10056684	10059526	0.924310684204	10058272	0.773383477155	FBgn0011823	1366	FBgn0011823	1366
450	X	6534600	6536794	0.924276828766	6536188	0.763970318963	FBgn0029892	2182	FBgn0029891	7154
451	3R	14993895	14995596	0.924049377441	14994684	0.677698247573	FBgn0010768	4741	FBgn0038678	74065
452	3R	26599532	26600733	0.923840045929	26600050	0.700454371316	FBgn0004606	8402	FBgn0003720	77987
453	3L	22483993	22485828	0.923607826233	22484986	0.77356299232	FBgn0037170	919	FBgn0004449	143258
454	3L	8564236	8566972	0.923303604126	8564858	0.709291289834	FBgn0052353	300	FBgn0017430	9963
455	X	15557320	15563845	0.923105239868	15561501	0.641628489775	FBgn0030675	4618	FBgn0030675	4618
456	2L	5935730	5938437	0.922352790833	5937695	0.795170995924	FBgn0001128	5987	FBgn0000308	43330
457	2R	7477912	7482038	0.922252655029	7481122	0.758524767558	FBgn0033669	3628	FBgn0033669	3628
458	X	18472079	18474528	0.92188835144	18473506	0.829030291239	FBgn0030941	4666	FBgn0030943	8618
459	2R	12657545	12658384	0.921304702759	12658159	0.82233949808	FBgn0065048	397	FBgn0050235	2004
460	X	17075919	17077707	0.921200275421	17076978	0.693929970264	FBgn0030833	1954	FBgn0000163	82102
461	2L	8871415	8873524	0.920925140381	8872585	0.866612546584	FBgn0032072	5818	FBgn0029123	46960
462	3L	14416397	14418607	0.920919418335	14417924	0.784929573536	FBgn0036424	35333	FBgn0036424	35333
463	3R	14178302	14181568	0.920782566071	14180753	0.727895609538	FBgn0038606	496	FBgn0038609	11625
464	2R	16329386	16332760	0.920722961426	16331270	0.700826962789	FBgn0016984	8726	FBgn0016984	8726
465	3L	14100347	14101804	0.920344352722	14101259	0.724956905141	FBgn0042630	4676	FBgn0000411	42620
466	2L	19163929	19166718	0.920309066772	19164675	0.723046471091	FBgn0032763	12956	FBgn0032762	35320
467	2L	13389157	13390521	0.919679641724	13389826	0.687048715704	FBgn0032517	2190	FBgn0032516	2527
468	X	2777377	2780019	0.919491767883	2778122	0.709512654473	FBgn0025643	2196	FBgn0024978	189781
469	X	12521123	12527079	0.919485092163	12522675	0.706974322979	FBgn0030417	17460	FBgn0053963	29276
470	3L	21408242	21411010	0.919179916382	21409258	0.701404571533	FBgn0014143	1139	FBgn0014143	1139
471	X	17754500	17757771	0.919073104858	17756892	0.71440635008	FBgn0030884	11492	FBgn0002777	35748
472	2R	12344789	12345993	0.918940067291	12345361	0.637641239166	FBgn0082172	950	FBgn0025832	24840
473	X	2536491	2539432	0.918083190918	2537522	0.780657487757	FBgn0011276	357	FBgn0003371	47416
474	3L	1949103	1950761	0.917769193649	1949913	0.558148771524	FBgn0035298	3238	FBgn0002183	90045
475	3R	7178202	7179749	0.917754173279	7178960	0.741711076101	FBgn0026064	2593	FBgn0026064	2593
476	X	10462007	10463061	0.91762638092	10462497	0.613048553467	FBgn0030220	1586	FBgn0052680	123542
477	2R	8495758	8497513	0.917512893677	8496639	0.847411304712	FBgn0005624	257	FBgn0005624	257
478	X	10706664	10707921	0.917324066162	10707406	0.580296993256	FBgn0030243	4531	FBgn0030241	7314
479	X	796185	799385	0.917165279388	798120	0.627176880836	FBgn0040347	242	FBgn0040345	10446
480	3R	6190201	6191987	0.917068481445	6190769	0.690607674917	FBgn0020379	13021	FBgn0015396	14863
481	2L	11257765	11259748	0.917038440704	11258549	0.731654733419	FBgn0052830	3975	FBgn0028700	127904
482	3R	2689315	2692334	0.916922569275	2691572	0.704371704775	FBgn0001077	1526	FBgn0001077	1526
483	X	19459371	19460821	0.916842937469	19460101	0.750378776999	FBgn0031045	430	FBgn0031041	7635
484	2L	13244579	13245664	0.916834831238	13245057	0.754616896311	FBgn0003935	209	FBgn0003935	209
485	3L	14563242	14564617	0.916351318359	14563936	0.702696291606	FBgn0040318	891	FBgn0028418	37913
486	2L	21815739	21816907	0.916319847107	21816333	0.718746900558	FBgn0003866	145	FBgn0003866	145
487	2R	20232883	20234530	0.916318416595	20233587	0.751861168788	FBgn0053988	10666	FBgn0053228	56445
488	X	10955154	10969217	0.916292190552	10956373	0.815922260284	FBgn0015245	2682	FBgn0028686	14033
489	3L	7093473	7096852	0.916218519211	7094061	0.628203004599	FBgn0002775	5409	FBgn0002775	5409
490	X	16774956	16776547	0.91615486145	16775880	0.712271928787	FBgn0030806	919	FBgn0030806	919
491	2L	10054565	10055933	0.916016578674	10055132	0.703755259514	FBgn0053302	917	FBgn0011823	1774
492	2R	19953051	19954653	0.915741443634	19953781	0.631252737606	FBgn0035005	681	FBgn0019886	69109
493	2L	5586975	5588512	0.915739059448	5587625	0.698934046427	FBgn0031723	789	FBgn0031718	36599
494	2R	2809374	2811910	0.915393829346	2811184	0.672773271799	FBgn0003174	4063	FBgn0033156	20904
495	3L	1534104	1536469	0.915052890778	1535403	0.678992103128	FBgn0035231	1622	FBgn0035233	6364
496	X	18321264	18324676	0.914587497711	18322347	0.680457814535	FBgn0030927	1076	FBgn0030943	159777
497	3R	9039704	9040950	0.914524078369	9040354	0.723587483168	FBgn0038126	167	FBgn0038128	49401
498	X	19475345	19477061	0.913750648499	19476135	0.774859596701	FBgn0031048	668	FBgn0031047	3318
499	3R	25077976	25080126	0.913520812988	25078611	0.89519649744	FBgn0040282	2444	FBgn0003525	2891
500	2R	18897495	18900452	0.913454055786	18897998	0.579805486342	FBgn0034858	3872	FBgn0034849	32833
501	3L	15953418	15955292	0.913403511047	15954663	0.602927654982	FBgn0036555	1164	FBgn0012066	1593
502	X	21164826	21169577	0.913012981415	21166404	0.685631134931	FBgn0011710	2548	FBgn0015527	5889
503	3R	23774465	23777933	0.912949562073	23777134	0.758072376251	FBgn0039563	2700	FBgn0039559	13563
504	2L	13215713	13216453	0.912916183472	13215807	0.640178108215	FBgn0004192	32	FBgn0004192	32
505	X	17082397	17085090	0.912855148315	17084310	0.697471320629	FBgn0030835	862	FBgn0000163	89434
506	3L	22646275	22647478	0.912806034088	22646920	0.590237954084	FBgn0037181	922	FBgn0037200	159127
507	3L	1840369	1841825	0.912200450897	1841094	0.559287912705	FBgn0035283	395	FBgn0004636	4672
508	2L	6801680	6803246	0.911584854126	6802420	0.689114868641	FBgn0031859	410	FBgn0025777	79065
509	2L	5346508	5347704	0.911508560181	5347149	0.529472380877	FBgn0016920	912	FBgn0031700	18279
510	X	785734	790008	0.911341190338	789229	0.775653193979	FBgn0052815	58	FBgn0040345	1555
511	2L	3063876	3067113	0.911328792572	3065082	0.698243021965	FBgn0027571	8467	FBgn0003934	16381
512	2L	1033230	1034364	0.911184310913	1033868	0.586885579427	FBgn0031296	3367	FBgn0003310	43943
513	3L	20293858	20295688	0.911134719849	20294815	0.799540183123	FBgn0011425	599	FBgn0011425	599
514	2L	20428938	20429885	0.910925865173	20429660	0.684376171657	FBgn0051683	7906	FBgn0032858	25149
515	3L	8538179	8541088	0.910624504089	8540210	0.65030837059	FBgn0020254	5006	FBgn0017430	34611
516	3L	17521088	17522916	0.910200119019	17521989	0.76877117157	FBgn0025455	1058	FBgn0025455	1058
517	3L	20341780	20343176	0.910131454468	20342335	0.613467534383	FBgn0036984	2075	FBgn0028978	6886
518	3R	25381614	25383781	0.909855365753	25383131	0.6516236994	FBgn0000492	1022	FBgn0040623	66315
519	X	1075427	1078373	0.90961265564	1076150	0.697926801794	FBgn0040366	4198	FBgn0026875	17304
520	X	1992358	1994231	0.909548282623	1993259	0.785093137196	FBgn0004861	558	FBgn0025626	71967
521	X	18224630	18226170	0.909229278564	18225518	0.7414316535	FBgn0022355	3649	FBgn0004956	83756
522	3R	27284441	27286723	0.909090995789	27285234	0.64688463772	FBgn0039848	215	FBgn0039857	136733
523	3R	1620236	1621547	0.908922195435	1620903	0.621124884662	FBgn0037379	477	FBgn0028690	5692
524	X	5968606	5970429	0.908778190613	5969463	0.761156141758	FBgn0029846	21161	FBgn0029840	34521
525	3L	4273823	4275053	0.908627033234	4274515	0.493542313576	FBgn0035528	1406	FBgn0035528	1406
526	X	19536948	19538715	0.908597946167	19537553	0.626519932466	FBgn0031061	529	FBgn0031057	19868
527	2R	5566586	5570247	0.908143997192	5568403	0.810038790983	FBgn0010385	2023	FBgn0033476	7972
528	3R	17331556	17333207	0.907668590546	17332192	0.738969057798	FBgn0004863	6215	FBgn0013984	74059
529	3L	13047719	13049068	0.906944274902	13048335	0.70776198892	FBgn0036344	12509	FBgn0036342	27364
530	2L	2768345	2771235	0.906884670258	2769100	0.728167253382	FBgn0026324	934	FBgn0026324	934
531	2L	15738712	15740188	0.906773090363	15739443	0.57333427317	FBgn0010382	4641	FBgn0003936	8168
532	3L	19848581	19852025	0.905926704407	19849320	0.769518740037	FBgn0028695	423	FBgn0028695	423
533	3R	19653143	19654751	0.905886173248	19653797	0.849015076955	FBgn0004186	205	FBgn0004186	205
534	2L	19570781	19572922	0.905658483505	19571807	0.783207446337	FBgn0005672	1446	FBgn0005672	1446
535	2L	6733186	6735442	0.904897689819	6733991	0.65942399642	FBgn0031853	1125	FBgn0025777	10636
536	X	6191601	6194235	0.904726982117	6193464	0.766034715316	FBgn0029867	1125	FBgn0029868	2171
537	3L	12185301	12187350	0.9046459198	12186379	0.634064702427	FBgn0036267	3092	FBgn0052100	55120
538	2L	10068516	10069904	0.904465675354	10069334	0.678774642944	FBgn0032178	8437	FBgn0011823	12428
539	2L	8052171	8053222	0.903623104095	8052835	0.507336420171	FBgn0031981	9120	FBgn0031980	9979
540	X	5267679	5271803	0.903605937958	5271003	0.747856736183	FBgn0029765	1751	FBgn0029764	4903
541	2R	5225633	5227268	0.903262615204	5226438	0.767099889119	FBgn0010316	2302	FBgn0023143	21297
542	X	14624108	14626643	0.902979850769	14625959	0.786900656564	FBgn0015010	5789	FBgn0052590	47013
543	2R	11385847	11388088	0.902727127075	11387396	0.648310100331	FBgn0053464	461	FBgn0053464	461
544	2R	20351402	20352595	0.90264582634	20351932	0.553671808804	FBgn0035070	4644	FBgn0050423	31504
545	2R	2269300	2271006	0.902343273163	2270023	0.808907060062	FBgn0033101	676	FBgn0022224	52227
546	2R	7717162	7718254	0.902334213257	7717759	0.615169831685	FBgn0033699	1024	FBgn0033699	1024
547	2R	4883679	4886480	0.902249336243	4884390	0.654496431351	FBgn0033405	1659	FBgn0028473	26173
548	3R	20604928	20607720	0.902121543884	20605664	0.658194654128	FBgn0039222	225	FBgn0000140	26039
549	X	5150869	5152432	0.902007102966	5151736	0.727005145129	FBgn0040913	640	FBgn0024332	17387
550	3L	19792280	19794587	0.90189409256	19793378	0.753738999367	FBgn0015796	11520	FBgn0014037	49848
551	2L	6831009	6832872	0.901806354523	6831904	0.782726347446	FBgn0051632	9587	FBgn0042092	75913
552	3L	9414275	9416373	0.901521682739	9415039	0.721351236105	FBgn0035992	1161	FBgn0052038	10819
553	X	21731771	21732478	0.901258468628	21732433	0.648869726393	FBgn0011285	943	FBgn0031186	74448
554	X	17657364	17659781	0.901256561279	17658121	0.821088522673	FBgn0030869	1809	FBgn0030870	6656
555	3R	5297553	5299149	0.90104675293	5298536	0.634883403778	FBgn0037698	2969	FBgn0043791	21989
556	X	7886097	7889280	0.900701522827	7887999	0.654913902283	FBgn0029990	5263	FBgn0004656	18673
557	2R	4387764	4389696	0.900676250458	4389072	0.677564144135	FBgn0033337	14140	FBgn0033341	24113
558	2L	2980872	2983451	0.900406360626	2981947	0.74084517535	FBgn0031485	2537	FBgn0016132	5730
559	3R	20098210	20100950	0.900156021118	20100082	0.844334041371	FBgn0029146	1329	FBgn0051130	9101
560	3R	18498318	18500962	0.900113105774	18498945	0.706411978778	FBgn0039000	946	FBgn0039000	946
561	2L	19805226	19808631	0.899991989136	19806892	0.746805638075	FBgn0003931	229	FBgn0003931	229
562	X	16681219	16683901	0.899943351746	16681998	0.668987722958	FBgn0024941	4254	FBgn0030801	36522
563	3L	3127655	3130430	0.899540901184	3129424	0.728376192205	FBgn0035401	2082	FBgn0012049	2783
564	X	16587214	16591128	0.899476528168	16587740	0.554233242484	FBgn0027528	1893	FBgn0030786	30151
565	2L	18870192	18872268	0.898972511292	18871353	0.817053626565	FBgn0003896	5832	FBgn0032717	35757
566	2R	12608823	12610268	0.898668050766	12609576	0.721251515781	FBgn0034191	2703	FBgn0050235	50587
567	3L	1231705	1233756	0.898274421692	1232781	0.761437444126	FBgn0035195	1230	FBgn0035195	1230
568	3R	24367256	24370168	0.898253202438	24368444	0.66501048032	FBgn0039588	2080	FBgn0000659	42361
569	X	5451138	5452545	0.898236274719	5451733	0.692748175727	FBgn0029776	9264	FBgn0029783	59473
570	X	13643204	13646806	0.89769411087	13644292	0.734671143924	FBgn0030528	1344	FBgn0027537	12448
571	2L	5968382	5970093	0.897334575653	5969319	0.866166787989	FBgn0031758	564	FBgn0000308	11706
572	3L	16011712	16013056	0.897310972214	16012449	0.658723545074	FBgn0003691	3465	FBgn0003691	3465
573	X	15718190	15719833	0.897268295288	15719022	0.677807509899	FBgn0030702	2201	FBgn0030703	5007
574	3L	5108071	5109697	0.896938323975	5108980	0.766456688152	FBgn0035593	822	FBgn0035602	231452
575	2L	5307845	5310063	0.896891117096	5308648	0.731417042868	FBgn0031697	6237	FBgn0015031	18593
576	3R	20768405	20769474	0.896696567535	20768616	0.459929539607	FBgn0029157	2038	FBgn0015625	71999
577	2R	8956613	8958292	0.896565914154	8957671	0.642866555382	FBgn0033837	2719	FBgn0050509	3898
578	2L	20674614	20677125	0.896200180054	20675649	0.730750322342	FBgn0032877	5686	FBgn0000986	46859
579	X	17359139	17360287	0.895553588867	17359581	0.529944960276	FBgn0030843	8974	FBgn0030851	103832
580	3L	23234117	23235661	0.895532131195	23234928	0.831724739075	FBgn0052231	544	FBgn0024733	205613
581	X	8416237	8418372	0.895411252975	8416781	0.631466716528	FBgn0030050	610	FBgn0030054	34757
582	2R	19503412	19507275	0.895286560059	19504971	0.768265843391	FBgn0034951	2321	FBgn0034948	20093
583	3L	2933668	2934992	0.895107269287	2934252	0.603901969062	FBgn0052846	667	FBgn0035388	84478
584	X	14948227	14949759	0.895025730133	14949040	0.647799402475	FBgn0030615	1436	FBgn0030616	24287
585	3L	22388197	22390267	0.894971847534	22389070	0.766165873584	FBgn0037162	856	FBgn0004449	47342
586	2L	12459766	12461931	0.894939422607	12461225	0.686639000388	FBgn0032437	7543	FBgn0040286	26560
587	3L	3354898	3356461	0.894666433334	3355588	0.819630205631	FBgn0027616	2110	FBgn0027616	2110
588	3R	25509403	25512521	0.894441604614	25510744	0.776824262407	FBgn0039682	1760	FBgn0039680	9346
589	2L	11970570	11971675	0.8943567276	11971160	0.493868410587	FBgn0041606	66	FBgn0032390	18804
590	X	10979748	10981354	0.894333839417	10980487	0.737872421741	FBgn0030268	1754	FBgn0030272	8851
591	3R	17200866	17203411	0.893904685974	17202496	0.745475376354	FBgn0002781	625	FBgn0043012	106697
592	3R	4481961	4483614	0.893827438354	4482666	0.62595726462	FBgn0000447	2930	FBgn0000447	2930
593	2R	14051479	14054062	0.89373254776	14052707	0.820404148102	FBgn0003067	1077	FBgn0003067	1077
594	3L	19628173	19629533	0.893528461456	19628907	0.605406582355	FBgn0036899	15	FBgn0029094	44756
595	3R	12589305	12590502	0.893353939056	12589842	0.603205680847	FBgn0020556	9069	FBgn0020556	9069
596	3L	6160059	6162639	0.893243789673	6160857	0.618999817792	FBgn0022699	1872	FBgn0035692	6276
597	2L	2377227	2379134	0.892700195312	2378438	0.696789152482	FBgn0031420	2544	FBgn0028485	13103
598	2R	6270500	6273333	0.892551422119	6271903	0.763729953766	FBgn0024956	16162	FBgn0027499	52929
599	3R	4090459	4092918	0.892496585846	4091122	0.642106562853	FBgn0014861	557	FBgn0014861	557
600	2R	19465923	19467739	0.892305850983	19466517	0.603000998497	FBgn0029105	810	FBgn0034938	4902
601	2R	13794637	13799547	0.892220497131	13799072	0.566041052341	FBgn0034321	5012	FBgn0010575	5643
602	2L	4433365	4434399	0.892070770264	4433894	0.484387278557	FBgn0040706	14	FBgn0031604	10838
603	3L	16375429	16377640	0.891795158386	16376304	0.840471625328	FBgn0014163	794	FBgn0014163	794
604	3L	5902351	5903934	0.891633033752	5903199	0.740802961237	FBgn0002638	3521	FBgn0002638	3521
605	X	8371354	8373260	0.891215801239	8372610	0.6772967875	FBgn0024943	2151	FBgn0030054	78928
606	X	8231256	8232789	0.891172409058	8232029	0.693839606117	FBgn0030033	1012	FBgn0030034	12602
607	2R	18138969	18140315	0.890926361084	18139541	0.678486094755	FBgn0034748	3971	FBgn0026261	5813
608	2L	4390157	4392047	0.890501976013	4391253	0.722284380595	FBgn0031600	2561	FBgn0031597	8534
609	3R	9540478	9541834	0.890434265137	9541118	0.74742714564	FBgn0054044	1192	FBgn0038175	2770
610	3R	11853854	11856097	0.890089035034	11855396	0.666239321232	FBgn0003117	3577	FBgn0038396	19997
611	2R	3590853	3593576	0.890024185181	3592811	0.702357516569	FBgn0021814	963	FBgn0021814	963
612	X	10559468	10563039	0.889848947525	10560782	0.824612172445	FBgn0052677	13110	FBgn0052672	52771
613	2L	9568289	9569416	0.889794826508	9568825	0.703666657209	FBgn0032130	67	FBgn0015393	131009
614	2R	6698463	6700451	0.889677047729	6699462	0.886099427938	FBgn0003396	9735	FBgn0033581	33499
615	3L	8909146	8910806	0.889610290527	8910059	0.738528335796	FBgn0035937	701	FBgn0020633	44502
616	X	13704193	13705464	0.889575004578	13704894	0.710988215038	FBgn0030532	13833	FBgn0027537	48154
617	3R	2018598	2020287	0.889358520508	2019458	0.838631749153	FBgn0037409	5077	FBgn0053097	174552
618	3R	17229915	17231345	0.889019012451	17230736	0.648693309111	FBgn0038887	916	FBgn0043012	134937
619	2L	4889848	4892650	0.888975143433	4890990	0.540449058308	FBgn0031644	995	FBgn0031645	1125
620	X	445624	451178	0.888872623444	449690	0.770159609178	FBgn0003986	1827	FBgn0003986	1827
621	3R	18839426	18842009	0.888757705688	18840175	0.646711528301	FBgn0039038	1939	FBgn0051457	113531
622	3R	12258886	12260333	0.888101100922	12259676	0.709812528947	FBgn0038425	971	FBgn0044826	19874
623	2L	14062013	14063088	0.888059616089	14062574	0.54389156614	FBgn0028875	1253	FBgn0028876	14990
624	3L	6590198	6591831	0.888001918793	6591054	0.785584831238	FBgn0004619	6927	FBgn0052396	86378
625	X	18621710	18622572	0.887901306152	18622000	0.601381182671	FBgn0030959	142	FBgn0004462	403
626	X	10309543	10317284	0.887714385986	10311958	0.843132235787	FBgn0083167	5993	FBgn0083167	5993
627	X	4909770	4912590	0.88770866394	4910508	0.676542371511	FBgn0003028	16974	FBgn0004368	126139
628	3R	20875313	20876683	0.887617588043	20875876	0.700956702232	FBgn0039266	362	FBgn0039266	362
629	2R	19545350	19546557	0.887521266937	19545817	0.537290632725	FBgn0034964	233	FBgn0011726	8619
630	X	17902940	17906270	0.887427330017	17904242	0.724697786219	FBgn0013809	5703	FBgn0030891	15453
631	X	15180900	15184014	0.887323379517	15182904	0.748827248812	FBgn0030631	3848	FBgn0004924	29475
632	X	5562256	5563571	0.887277603149	5562819	0.745104958029	FBgn0053080	196	FBgn0029799	34941
633	3R	22056634	22058867	0.887266159058	22058195	0.629269395556	FBgn0039419	2221	FBgn0039406	173210
634	2R	16117188	16120872	0.887148857117	16119311	0.781513571739	FBgn0046816	1633	FBgn0046816	1633
635	3R	9572633	9573966	0.886689186096	9573433	0.506076717377	FBgn0038177	1685	FBgn0038177	1685
636	3R	10999196	11000439	0.886465549469	10999933	0.542015266418	FBgn0038294	6059	FBgn0038301	39389
637	3L	10440377	10442393	0.886168003082	10441200	0.753272771835	FBgn0045770	2066	FBgn0000629	170877
638	2R	11176403	11179374	0.885667324066	11177091	0.721484422684	FBgn0082178	5106	FBgn0010426	17852
639	2L	12083630	12086350	0.885621070862	12084589	0.722881287336	FBgn0003145	1203	FBgn0003145	1203
640	2L	6821404	6823367	0.8853764534	6822075	0.697434084756	FBgn0051632	242	FBgn0042092	85742
641	2L	13210851	13212316	0.8852186203	13211723	0.820364035093	FBgn0032483	91	FBgn0032483	91
642	3R	116875	120687	0.884845256805	118519	0.709155811983	FBgn0037230	2039	FBgn0001204	53853
643	2L	8378987	8381762	0.884831428528	8379143	0.450074791908	FBgn0032032	2092	FBgn0027094	2613
644	2L	2300864	2302149	0.884515762329	2301398	0.607604175806	FBgn0051949	1279	FBgn0028485	63937
645	3R	6599829	6600998	0.884456157684	6600422	0.56228427887	FBgn0020439	2661	FBgn0010252	9682
646	X	7734281	7737067	0.884349346161	7736274	0.562990009785	FBgn0029970	534	FBgn0029970	534
647	X	2551206	2555029	0.884325504303	2551967	0.562211990356	FBgn0000092	1925	FBgn0024978	36374
648	3L	10465261	10466604	0.884244918823	10465974	0.75374597311	FBgn0052064	1166	FBgn0000629	146103
649	2L	21201207	21203072	0.884075164795	21202079	0.800632222493	FBgn0003930	692	FBgn0003930	692
650	2R	9373320	9376226	0.883861541748	9375255	0.745519049027	FBgn0033882	391	FBgn0033882	391
651	X	19799373	19800480	0.883745193481	19800035	0.556005477905	FBgn0031081	4409	FBgn0031079	114047
652	2L	7519476	7520909	0.883680343628	7520055	0.671283185482	FBgn0011283	22695	FBgn0053529	24368
653	X	1319617	1322876	0.883663892746	1321732	0.735958043267	FBgn0028274	699	FBgn0028274	699
654	3R	6518670	6519789	0.88360786438	6519247	0.503408263711	FBgn0020385	2993	FBgn0001235	54861
655	3R	8119214	8121088	0.883393287659	8120051	0.757309717291	FBgn0038011	17024	FBgn0010044	85707
656	2L	1013554	1017825	0.8833527565	1017031	0.772357400258	FBgn0031295	9866	FBgn0003310	60780
657	2L	5542743	5545622	0.882844924927	5544804	0.654829502106	FBgn0002525	2277	FBgn0002525	2277
658	3L	8569101	8571475	0.882844924927	8570604	0.554458842558	FBgn0052355	17	FBgn0017430	4217
659	3R	6067077	6068380	0.882633209229	6067800	0.548882897695	FBgn0037800	2460	FBgn0037798	17362
660	2L	19563960	19565066	0.882454872131	19564519	0.645725786686	FBgn0046825	928	FBgn0046825	928
661	X	16784828	16786789	0.881982564926	16785407	0.538299504448	FBgn0030808	2214	FBgn0030806	8608
662	3L	1701839	1703889	0.881571292877	1702541	0.748350676368	FBgn0035262	4144	FBgn0026372	50332
663	X	20006209	20006981	0.881533145905	20006286	0.910187387466	FBgn0000084	915	FBgn0031093	2624
664	2R	10748072	10749955	0.881278514862	10749127	0.842105865479	FBgn0034004	7315	FBgn0000996	146696
665	X	6088076	6097225	0.881135940552	6092573	0.872778219335	FBgn0023458	5917	FBgn0015818	8496
666	3L	4277789	4279573	0.881038665771	4278419	0.702025473118	FBgn0035529	2390	FBgn0035529	2390
667	X	5467320	5470126	0.880872249603	5468265	0.842344641685	FBgn0004687	470	FBgn0029783	42941
668	3L	1916036	1917336	0.880805015564	1916651	0.724627749125	FBgn0035293	5621	FBgn0002183	56783
669	3R	16737633	16738941	0.880709648132	16738472	0.644235891454	FBgn0038842	1551	FBgn0038834	62201
670	X	8845538	8847486	0.880399703979	8846416	0.701786153457	FBgn0067684	7776	FBgn0030086	88133
671	X	13250151	13254433	0.8803358078	13251567	0.664062976837	FBgn0030486	4352	FBgn0030482	20737
672	2L	6975855	6981510	0.88016462326	6978424	0.821819922503	FBgn0031879	6589	FBgn0031879	6589
673	X	6843435	6845471	0.87974691391	6844105	0.516465720008	FBgn0027108	206	FBgn0027108	206
674	X	13687739	13691125	0.879697322845	13689425	0.744801312685	FBgn0030532	1636	FBgn0027537	32685
675	2R	5420037	5422067	0.879544258118	5421371	0.77972165276	FBgn0033465	1335	FBgn0033458	38086
676	2R	9800335	9802628	0.878705978394	9800962	0.547332323514	FBgn0050066	4826	FBgn0020615	15445
677	X	1999096	2001173	0.878573894501	2000045	0.608072252835	FBgn0004654	1247	FBgn0025626	78753
678	X	9036753	9039014	0.878552436829	9037360	0.67385533452	FBgn0030098	466	FBgn0030099	530
679	2R	2784847	2793974	0.878551483154	2789472	0.760204792023	FBgn0033155	416	FBgn0033156	808
680	2R	19888095	19889740	0.87847328186	19888794	0.687545551973	FBgn0035000	3363	FBgn0019886	134096
681	X	15318641	15320607	0.878321170807	15319803	0.731122404337	FBgn0027287	1056	FBgn0030659	97006
682	3R	13515083	13517682	0.878318786621	13516278	0.74475181804	FBgn0051249	3495	FBgn0038536	7885
683	2R	19068383	19072833	0.877962112427	19069915	0.787215709686	FBgn0050184	1764	FBgn0015903	2582
684	X	8086645	8090144	0.877895355225	8089091	0.722644209862	FBgn0030026	551	FBgn0030028	27549
685	3L	2772261	2775686	0.877627372742	2772909	0.658677164714	FBgn0035375	7105	FBgn0035370	22381
686	3R	7649316	7651118	0.877606391907	7650260	0.7108186834	FBgn0037956	369	FBgn0037955	2050
687	X	5346799	5347775	0.877586364746	5347690	0.730715751648	FBgn0029770	621	FBgn0029771	14808
688	3R	21312163	21315078	0.87721824646	21313086	0.594023592332	FBgn0040212	1724	FBgn0039338	4537
689	3R	11863963	11865092	0.877194404602	11864528	0.621483394078	FBgn0038394	4811	FBgn0038396	10865
690	3R	1047616	1049014	0.877101898193	1048190	0.667368047378	FBgn0037298	1007	FBgn0000340	5043
691	2L	10369758	10372921	0.877101421356	10371880	0.782366156578	FBgn0041723	1018	FBgn0053303	3872
692	X	12730835	12734604	0.877084732056	12733317	0.645454154295	FBgn0052650	711	FBgn0030433	7726
693	3R	27572216	27575277	0.876956939697	27573843	0.783760905266	FBgn0011013	592	FBgn0011013	592
694	X	1767012	1771618	0.876504898071	1767888	0.682108262006	FBgn0023510	2808	FBgn0023510	2808
695	3L	567403	568939	0.87645149231	567966	0.672816837535	FBgn0035143	3097	FBgn0035141	41518
696	3R	16501768	16503013	0.876335144043	16502408	0.734000376293	FBgn0038820	666	FBgn0004107	58934
697	X	14079254	14080694	0.87633228302	14079890	0.742271507488	FBgn0002873	1890	FBgn0002873	1890
698	3R	10728595	10729864	0.87602853775	10729168	0.582317888737	FBgn0028662	628	FBgn0028662	628
699	X	19733169	19738921	0.875858306885	19734827	0.71102393998	FBgn0052821	9813	FBgn0031079	48839
700	3L	4231766	4234791	0.874957084656	4232989	0.710644553689	FBgn0041171	4852	FBgn0041171	4852
701	X	19478321	19480045	0.874904632568	19479005	0.661427795887	FBgn0031050	978	FBgn0031047	6188
702	X	9449909	9451191	0.874633789062	9450588	0.495277853573	FBgn0030142	599	FBgn0030137	48891
703	2R	14929053	14930580	0.874370574951	14929822	0.69630925996	FBgn0050225	114	FBgn0050225	114
704	X	10549858	10551175	0.874323368073	10550435	0.639515091391	FBgn0052677	2763	FBgn0052672	63118
705	3R	1043390	1045952	0.873943328857	1044106	0.812879618476	FBgn0000340	959	FBgn0000340	959
706	2R	2977187	2978677	0.873936891556	2977909	0.786509990692	FBgn0033179	635	FBgn0033179	635
707	2R	18583431	18586875	0.873854637146	18586253	0.779243974125	FBgn0034817	375	FBgn0003062	3933
708	3R	14732989	14734421	0.873773574829	14733600	0.715067723218	FBgn0038659	1268	FBgn0038666	73090
709	3R	7040966	7044665	0.873660087585	7044168	0.540829041425	FBgn0037877	1598	FBgn0037877	1598
710	X	5439012	5440524	0.873619556427	5440077	0.630091326577	FBgn0029775	567	FBgn0029783	71129
711	3L	22333495	22335285	0.873584747314	22334324	0.781005173922	FBgn0004449	7404	FBgn0004449	7404
712	X	7806483	7808507	0.873520374298	7807896	0.519875884056	FBgn0003447	1364	FBgn0004404	27756
713	2L	1083797	1085622	0.873203277588	1084913	0.611981242895	FBgn0031298	4000	FBgn0003310	7102
714	2R	14265562	14266653	0.872874259949	14266167	0.533302211761	FBgn0034387	3819	FBgn0010651	52423
715	3R	24936738	24938242	0.872843742371	24937328	0.55048011331	FBgn0039634	1198	FBgn0039633	14619
716	3R	25990282	25992286	0.872716903687	25990898	0.580786652035	FBgn0051030	1254	FBgn0065067	42636
717	X	12437231	12439052	0.872345924377	12438075	0.597139807308	FBgn0052654	6785	FBgn0015024	49645
718	2R	19675756	19680794	0.87228345871	19678764	0.703527927399	FBgn0034986	3273	FBgn0034986	3273
719	X	2002144	2004647	0.872190475464	2003747	0.807267904282	FBgn0013432	2009	FBgn0025626	82455
720	3L	13530322	13531532	0.872173309326	13530800	0.483523228589	FBgn0036377	37252	FBgn0036351	175510
721	2R	18326577	18328256	0.872103214264	18327349	0.651082575321	FBgn0050271	963	FBgn0000405	12782
722	X	2607374	2609108	0.871905326843	2608490	0.646122960483	FBgn0024980	8268	FBgn0024978	20149
723	3L	20096081	20097532	0.87179851532	20096664	0.679672521703	FBgn0036944	1347	FBgn0036959	78448
724	2R	2497707	2498977	0.871767044067	2498278	0.701514917261	FBgn0033122	737	FBgn0033107	171405
725	2L	6962997	6965693	0.871747970581	6965022	0.719879686832	FBgn0021944	596	FBgn0021944	596
726	X	2265723	2267422	0.871651172638	2266605	0.721540331841	FBgn0040385	450	FBgn0001150	18514
727	X	9754322	9755821	0.871387958527	9754980	0.768902142843	FBgn0030162	1367	FBgn0030177	173411
728	3R	22546300	22548509	0.87126493454	22546977	0.76088512645	FBgn0039450	3407	FBgn0039449	3870
729	X	19377419	19379617	0.871160030365	19378054	0.768396822611	FBgn0052532	3365	FBgn0027291	22307
730	3R	24955548	24956821	0.871157646179	24956242	0.546961545944	FBgn0039638	409	FBgn0014869	17728
731	3R	11921678	11923799	0.871153831482	11922334	0.592913936166	FBgn0026059	976	FBgn0038396	46941
732	X	9626087	9627201	0.871088027954	9626668	0.540424615145	FBgn0030151	2701	FBgn0000233	87259
733	3R	3938022	3939738	0.870838403702	3938656	0.76989236474	FBgn0004210	7599	FBgn0037550	13399
734	2R	17898503	17900268	0.870826244354	17899293	0.726108402014	FBgn0034723	8575	FBgn0053200	16940
735	3R	17030466	17031792	0.870278835297	17031245	0.611223016466	FBgn0038868	9549	FBgn0038870	13556
736	2R	18580127	18582501	0.869951248169	18580791	0.628268802867	FBgn0050202	610	FBgn0050202	610
737	X	12930396	12932138	0.869943618774	12931147	0.770535310109	FBgn0030447	2696	FBgn0025463	62368
738	3R	25557304	25558773	0.869756698608	25558038	0.702357795503	FBgn0027583	4504	FBgn0039687	7396
739	X	6129852	6134129	0.869607925415	6131141	0.638881374808	FBgn0026015	2059	FBgn0029857	2249
740	3R	24543863	24547867	0.869589805603	24547058	0.729685839485	FBgn0039595	22797	FBgn0005642	90002
741	X	1881789	1884346	0.869455337524	1882782	0.768542230129	FBgn0010110	14302	FBgn0003964	14657
742	X	4484459	4487244	0.869397163391	4485910	0.64404703776	FBgn0025613	403	FBgn0029718	7204
743	2R	2172528	2175975	0.869267940521	2175011	0.712244314306	FBgn0000054	929	FBgn0000054	929
744	2L	6139969	6144429	0.86859703064	6140786	0.602805418127	FBgn0031785	1325	FBgn0031782	13024
745	X	15155657	15159094	0.86857843399	15157484	0.518091734718	FBgn0004924	4055	FBgn0004924	4055
746	2R	17981887	17983414	0.867999076843	17982683	0.636082589626	FBgn0034732	2169	FBgn0022986	59559
747	X	6203834	6205648	0.867949008942	6204485	0.620253394632	FBgn0016974	3711	FBgn0029868	8850
748	3L	16576311	16577649	0.867794752121	16577080	0.632503837347	FBgn0004465	376	FBgn0004465	376
749	3R	23111264	23115268	0.867700576782	23113956	0.671817330753	FBgn0039509	261	FBgn0039509	261
750	X	1148770	1153317	0.867344856262	1150730	0.722077488899	FBgn0052811	4987	FBgn0026875	57276
751	3L	7213755	7215189	0.866816282272	7214572	0.653502315283	FBgn0035753	724	FBgn0035753	724
752	2R	7950256	7951784	0.866708755493	7951116	0.767543792725	FBgn0050051	874	FBgn0010238	17982
753	3R	16855368	16856817	0.866672992706	16855923	0.652198230519	FBgn0046763	6038	FBgn0010770	86035
754	3R	24163126	24165801	0.866384506226	24164251	0.741304588318	FBgn0039580	1239	FBgn0039580	1239
755	3L	8707379	8709124	0.866261005402	8708520	0.664082080126	FBgn0000356	2582	FBgn0001168	58814
756	2R	8659040	8660711	0.866099357605	8659725	0.66463582656	FBgn0053007	4462	FBgn0033802	41994
757	2L	2740793	2742915	0.865816116333	2742454	0.556678771973	FBgn0031450	2468	FBgn0031452	2648
758	X	18606879	18609644	0.865758419037	18607856	0.70311832428	FBgn0030954	134	FBgn0004462	14547
759	3L	732343	734433	0.865688323975	733430	0.819975525141	FBgn0000575	492	FBgn0000575	492
760	3L	19072344	19073852	0.865321159363	19073140	0.79279962182	FBgn0036851	2517	FBgn0036844	21459
761	3L	1082749	1085758	0.864868164062	1085065	0.632393181324	FBgn0004870	444	FBgn0035194	146141
762	3L	12681739	12683235	0.864734172821	12682407	0.719473107656	FBgn0014343	14712	FBgn0036306	46297
763	3R	19606292	19608140	0.864621162415	19607460	0.703688004438	FBgn0015513	48	FBgn0015513	48
764	3L	21595186	21598262	0.864345550537	21597469	0.576853811741	FBgn0037114	3352	FBgn0028663	123766
765	3R	607014	609678	0.863657951355	608459	0.723930190591	FBgn0037276	1974	FBgn0051532	8496
766	X	14667030	14669813	0.863564491272	14669188	0.68350738287	FBgn0030583	1474	FBgn0052590	3784
767	2L	6775819	6777577	0.863214015961	6776513	0.754591605243	FBgn0031858	2474	FBgn0025777	53158
768	X	14062185	14066133	0.862470626831	14063121	0.650986390955	FBgn0030552	2893	FBgn0002873	18659
769	3R	18967102	18968349	0.862342834473	18967753	0.630598604679	FBgn0004644	128	FBgn0051457	14047
770	X	15438594	15441602	0.862202644348	15440618	0.631958624896	FBgn0052586	15212	FBgn0052586	15212
771	2L	3053390	3054880	0.86199092865	3054061	0.60521849464	FBgn0027571	2554	FBgn0003934	5360
772	X	1329097	1337341	0.861943006516	1329931	0.700864685906	FBgn0025383	585	FBgn0026871	3984
773	X	5169025	5172160	0.861753940582	5170093	0.820411317489	FBgn0024332	970	FBgn0024332	970
774	2L	7229633	7230945	0.8616771698	7230384	0.561804920435	FBgn0051906	4528	FBgn0031898	7305
775	3R	25457404	25458809	0.8616065979	25458190	0.772292137146	FBgn0039674	13434	FBgn0039678	39192
776	2L	13512616	13514024	0.861528873444	13513407	0.693865639823	FBgn0053640	14434	FBgn0032518	118292
777	2R	5743473	5745243	0.861246109009	5744373	0.752952035268	FBgn0000448	831	FBgn0033486	114867
778	X	17542203	17544532	0.861204147339	17543883	0.630246891695	FBgn0030864	288	FBgn0030866	29328
779	2R	164021	165040	0.861157417297	164526	0.589515012853	FBgn0050505	146538	FBgn0033015	636948
780	2R	9870816	9872081	0.860966682434	9871416	0.714464902878	FBgn0033925	731	FBgn0033925	731
781	2R	9221922	9223270	0.860891342163	9222712	0.642277970034	FBgn0033865	13436	FBgn0033859	113156
782	3R	23160919	23163094	0.860784292221	23160968	0.465707355075	FBgn0039511	4364	FBgn0039509	46751
783	X	18719718	18721008	0.860776901245	18720290	0.528159111738	FBgn0030973	1851	FBgn0030973	1851
784	X	11328417	11330110	0.860558509827	11329000	0.603930529426	FBgn0030305	275	FBgn0052666	9388
785	X	17937703	17938980	0.86038684845	17938159	0.554809808731	FBgn0030895	541	FBgn0030891	18464
786	3L	1938507	1941992	0.860350608826	1941067	0.612134844065	FBgn0035296	1248	FBgn0002183	81199
787	X	5498701	5502198	0.859782218933	5499844	0.636930297403	FBgn0029780	1120	FBgn0029783	11362
788	2L	10670052	10671381	0.859703063965	10670769	0.654135882854	FBgn0040496	6601	FBgn0032293	62049
789	X	19504282	19506435	0.859663963318	19505584	0.805750902961	FBgn0031055	4312	FBgn0031057	12101
790	X	4398322	4399419	0.859447479248	4398816	0.689828813076	FBgn0029715	766	FBgn0029715	766
791	2L	225801	226758	0.859403133392	226191	0.383607959747	FBgn0031235	6323	FBgn0031235	6323
792	2R	14792390	14795338	0.859296321869	14793341	0.728829294443	FBgn0003254	2752	FBgn0003254	2752
793	3L	3356692	3359091	0.859273910522	3357689	0.724184751511	FBgn0027616	9	FBgn0027616	9
794	2R	2989785	2990635	0.85901594162	2989865	0.501580715179	FBgn0010548	890	FBgn0033179	11321
795	2R	17790423	17792440	0.858794212341	17791369	0.767108559608	FBgn0034717	9672	FBgn0013272	33875
796	X	16511985	16513005	0.858647108078	16512567	0.554472698885	FBgn0030770	213	FBgn0030766	37725
797	X	12415306	12417560	0.85852766037	12416102	0.792715907097	FBgn0030400	1017	FBgn0015024	71618
798	X	9042358	9045628	0.858494758606	9043484	0.73494571798	FBgn0030101	1802	FBgn0030099	5594
799	X	6648430	6649556	0.858379364014	6648937	0.454445107778	FBgn0029903	14	FBgn0029905	17214
800	3R	13719352	13720917	0.85830116272	13720243	0.671006393433	FBgn0038558	11924	FBgn0038554	42147
801	3R	26104433	26106096	0.858294963837	26105092	0.689713478088	FBgn0010113	1436	FBgn0039757	70350
802	2R	3002282	3004742	0.858078956604	3004024	0.61251449585	FBgn0033182	368	FBgn0033182	368
803	X	2502169	2503465	0.858050346375	2502951	0.507380850175	FBgn0003371	12845	FBgn0003371	12845
804	2L	13821027	13829531	0.85791683197	13828754	0.849083171171	FBgn0004406	961	FBgn0001961	985
805	X	18160892	18163744	0.857558727264	18162095	0.658602952957	FBgn0030912	6993	FBgn0004956	20333
806	2R	17153123	17154310	0.857529640198	17153803	0.544232994318	FBgn0034644	43	FBgn0050284	5778
807	X	14438309	14439302	0.857352733612	14438760	0.509835944456	FBgn0030574	2243	FBgn0030572	21930
808	2R	13503808	13505087	0.857050895691	13504356	0.558361530304	FBgn0034286	550	FBgn0034298	103066
809	X	6671632	6678347	0.857040643692	6675506	0.71830752492	FBgn0029909	2391	FBgn0029907	7015
810	3R	11224840	11225965	0.856648921967	11225580	0.540652385125	FBgn0038337	7209	FBgn0046829	17575
811	3R	20704664	20706301	0.856596469879	20705422	0.711363792419	FBgn0043799	2479	FBgn0015625	8805
812	3R	1570619	1571456	0.856546878815	1571026	0.510321757373	FBgn0027497	2812	FBgn0037372	9469
813	X	19995358	19997090	0.856492042542	19996324	0.65743524888	FBgn0031091	343	FBgn0031093	7338
814	X	17908002	17912188	0.856245994568	17909491	0.615612114177	FBgn0030891	10204	FBgn0030891	10204
815	2L	15318751	15321565	0.855903625488	15320587	0.7067286267	FBgn0041103	4752	FBgn0001981	9206
816	3R	27420439	27421805	0.855871677399	27421160	0.629863037783	FBgn0039857	807	FBgn0039857	807
817	3L	2711552	2713013	0.855759620667	2712295	0.541882197062	FBgn0020509	10987	FBgn0035370	38233
818	X	19041202	19044430	0.855543136597	19043488	0.62849521637	FBgn0027603	1367	FBgn0027603	1367
819	2R	1521600	1523080	0.855422973633	1522378	0.833724288053	FBgn0000043	695	FBgn0033059	61387
820	2R	12370720	12372106	0.855286598206	12371422	0.696509308285	FBgn0026533	338	FBgn0025832	1221
821	2R	9378025	9379336	0.855062484741	9378835	0.578973545748	FBgn0033884	916	FBgn0033884	916
822	X	6808585	6811177	0.854909896851	6810446	0.669552624226	FBgn0029922	3064	FBgn0029925	8200
823	2R	5792245	5797222	0.854863643646	5793187	0.723612617044	FBgn0033504	12351	FBgn0033522	148338
824	X	14662888	14664354	0.85472202301	14663443	0.677415623384	FBgn0030581	2551	FBgn0052590	9529
825	X	10703894	10706466	0.85441493988	10705222	0.72368555069	FBgn0030243	2347	FBgn0030241	5130
826	2R	3740897	3742033	0.854209899902	3741493	0.562299609184	FBgn0010109	2647	FBgn0010109	2647
827	X	16500048	16502806	0.854201793671	16502206	0.654726266861	FBgn0030769	2687	FBgn0030766	27364
828	3L	3130612	3131912	0.854156017303	3131078	0.571893930435	FBgn0035402	812	FBgn0012049	1129
829	3L	16549424	16552598	0.854144573212	16550488	0.727167755365	FBgn0036642	1105	FBgn0036642	1105
830	2R	1400363	1401675	0.85385799408	1401062	0.660436272621	FBgn0050436	25687	FBgn0033059	182703
831	2R	19916128	19917691	0.853721618652	19916994	0.584093935349	FBgn0010414	1153	FBgn0019886	105896
832	2L	6981755	6983456	0.853640079498	6982561	0.707216501236	FBgn0031879	2452	FBgn0031879	2452
833	2L	11444985	11446401	0.853489398956	11445731	0.711085796356	FBgn0004579	128	FBgn0004579	128
834	3R	24407937	24412123	0.853317260742	24411270	0.755562484264	FBgn0000659	465	FBgn0000659	465
835	X	8152826	8154179	0.853190422058	8153529	0.620349496603	FBgn0030032	16425	FBgn0030028	36889
836	2L	6912937	6914182	0.852906703949	6913710	0.557518510257	FBgn0011737	427	FBgn0052829	2677
837	2R	20076296	20079215	0.852857589722	20076894	0.584693074226	FBgn0035026	2289	FBgn0035031	28701
838	3R	10396103	10397527	0.852735519409	10396603	0.695801130931	FBgn0004629	1240	FBgn0004629	1240
839	2R	3862056	3863206	0.85235118866	3862506	0.596462458372	FBgn0033282	3154	FBgn0010109	118366
840	3R	25444997	25446481	0.852327346802	25445786	0.716791377348	FBgn0039674	1030	FBgn0039678	51596
841	3L	5766954	5770293	0.852119445801	5767644	0.686917573214	FBgn0035637	494	FBgn0035637	494
842	X	3802520	3809651	0.852015018463	3806854	0.665216726415	FBgn0029688	3137	FBgn0019661	98930
843	3R	13956902	13958356	0.852000236511	13957637	0.619280115763	FBgn0038567	20205	FBgn0022943	32748
844	X	885340	888622	0.851937532425	887091	0.699717409471	FBgn0026143	303	FBgn0040345	99417
845	2L	20809221	20810974	0.851634740829	20810114	0.655765565236	FBgn0032888	1654	FBgn0000986	87606
846	2L	1984117	1986184	0.851559638977	1984992	0.728599828832	FBgn0031379	2758	FBgn0031391	162295
847	3R	22457077	22458361	0.851369857788	22457697	0.582343466142	FBgn0039441	102	FBgn0039449	85410
848	2R	14469955	14473121	0.85085773468	14472502	0.634547766517	FBgn0014269	13512	FBgn0014269	13512
849	X	2014827	2018656	0.850833654404	2018038	0.639734071844	FBgn0005670	245	FBgn0000377	88099
850	2R	9694284	9696087	0.850643157959	9695501	0.752356154578	FBgn0000289	5916	FBgn0000289	5916
851	X	19471177	19475061	0.850624084473	19471951	0.716800072614	FBgn0026680	338	FBgn0026680	338
852	X	6858017	6860010	0.850558280945	6858824	0.514156874488	FBgn0029928	74	FBgn0029929	315
853	3L	17812294	17814511	0.850224494934	17813690	0.575255954967	FBgn0036763	1264	FBgn0036762	1515
854	3R	8206995	8208914	0.850212097168	8208184	0.84183995864	FBgn0038028	228	FBgn0038028	228
855	3L	10547097	10548341	0.850147247314	10547798	0.697732508183	FBgn0036085	14802	FBgn0000629	64279
856	2R	20614608	20616129	0.850115776062	20615088	0.748402436574	FBgn0050430	21944	FBgn0001148	45508
857	2R	14316459	14318309	0.850044727325	14317508	0.741436354319	FBgn0010651	1082	FBgn0010651	1082
858	2R	14487809	14490724	0.850038528442	14490029	0.596325425541	FBgn0034410	2222	FBgn0041702	2728
859	3L	15988225	15989071	0.849836349487	15988491	0.388812138484	FBgn0044028	248	FBgn0044028	248
860	2R	18907389	18909790	0.849721908569	18909170	0.63075615378	FBgn0034859	739	FBgn0034849	44005
861	3R	11625345	11626469	0.849675655365	11625912	0.531704336405	FBgn0038365	1954	FBgn0038364	6394
862	3R	13392716	13394201	0.849462985992	13393588	0.69937655131	FBgn0038522	88	FBgn0025571	27443
863	2L	15759844	15761851	0.849396944046	15760662	0.718096312355	FBgn0028507	503	FBgn0003936	13051
864	2R	19996198	19997783	0.849317550659	19997284	0.627923697233	FBgn0035011	3171	FBgn0019886	25606
865	3L	2213440	2219018	0.849116325378	2215646	0.706216559691	FBgn0035317	2468	FBgn0035318	4958
866	3R	18825706	18827337	0.848967552185	18826577	0.756465593974	FBgn0039036	637	FBgn0051457	127129
867	X	4757937	4759536	0.84884929657	4759027	0.81009208239	FBgn0052772	4031	FBgn0029738	22360
868	X	2986683	2988803	0.848783016205	2987856	0.640921620762	FBgn0004647	3172	FBgn0004647	3172
869	2L	1077007	1078689	0.848773002625	1077959	0.772991061211	FBgn0015905	21	FBgn0003310	148
870	2L	10647319	10648522	0.848699092865	10648095	0.595143522535	FBgn0032275	1660	FBgn0032269	70303
871	X	8244323	8248031	0.848678588867	8246581	0.693786323071	FBgn0030034	1950	FBgn0030034	1950
872	X	13440282	13442893	0.848615646362	13440959	0.656946042005	FBgn0030499	1339	FBgn0030507	61001
873	X	4760431	4763144	0.848603248596	4762223	0.692164954017	FBgn0029736	1459	FBgn0029738	19164
874	3L	5904221	5907102	0.84855890274	5905989	0.737486025866	FBgn0002638	731	FBgn0002638	731
875	2L	13945091	13946527	0.848443031311	13945798	0.602032797677	FBgn0028544	1676	FBgn0012037	40153
876	3L	1156000	1157536	0.848432064056	1156717	0.694442696042	FBgn0025525	4089	FBgn0035194	74489
877	2R	2022819	2024116	0.848316192627	2023577	0.674415320158	FBgn0010347	9505	FBgn0041145	98741
878	2R	14520270	14523065	0.848159313202	14520988	0.643561419319	FBgn0034412	18784	FBgn0041702	33687
879	2L	5008400	5010679	0.848123550415	5009046	0.647334843874	FBgn0053113	698	FBgn0010607	37593
880	2L	248432	250207	0.847867488861	249627	0.595639824867	FBgn0001309	1168	FBgn0001309	1168
881	3R	539112	540355	0.847801685333	539787	0.622137486935	FBgn0037270	131	FBgn0037270	131
882	2R	15337103	15338029	0.84755897522	15337191	0.508798789978	FBgn0034476	4577	FBgn0011849	94797
883	2R	11147729	11148991	0.847476005554	11148268	0.572494226343	FBgn0082178	23717	FBgn0010426	46675
884	3L	19108559	19111689	0.847170829773	19109586	0.767674472597	FBgn0052203	7836	FBgn0016797	26299
885	3L	10901870	10902982	0.847104787827	10902478	0.446236431599	FBgn0040821	11785	FBgn0026160	70639
886	3R	8859533	8861615	0.847064971924	8860988	0.64835803649	FBgn0003308	2729	FBgn0003308	2729
887	3R	16368187	16369851	0.847047328949	16369096	0.64724333146	FBgn0053192	8369	FBgn0043457	14556
888	2L	6528283	6530408	0.846930503845	6529622	0.657458245754	FBgn0000320	17350	FBgn0031830	28178
889	X	8000827	8004156	0.846791744232	8001496	0.706586304833	FBgn0026318	1106	FBgn0030003	26533
890	X	17495111	17501698	0.846620559692	17496606	0.936709123499	FBgn0003471	5248	FBgn0030855	26386
891	3R	12228676	12230227	0.846488952637	12229527	0.764440424302	FBgn0003513	122	FBgn0038421	43753
892	3L	12799494	12800615	0.846477031708	12799938	0.521305084229	FBgn0052108	3345	FBgn0036314	11988
893	2L	541452	542779	0.846390724182	542053	0.541274335649	FBgn0010602	519	FBgn0010602	519
894	3R	7461052	7463872	0.846368074417	7462742	0.658805787563	FBgn0051389	4456	FBgn0037921	11376
895	2L	5622549	5623872	0.846262454987	5623238	0.60052341885	FBgn0031726	522	FBgn0031718	72212
896	3R	7838127	7839969	0.846174240112	7839315	0.617954590741	FBgn0037979	2811	FBgn0037992	114604
897	3R	14816107	14817682	0.846171379089	14816809	0.82031929493	FBgn0026239	7062	FBgn0026239	7062
898	2L	10545067	10546617	0.846160411835	10545782	0.776135444641	FBgn0051721	901	FBgn0032268	21508
899	3R	19171393	19172752	0.845997810364	19172000	0.647844970226	FBgn0003118	116	FBgn0002622	12525
900	3R	14217681	14219474	0.845951080322	14218673	0.780397723703	FBgn0038613	3148	FBgn0038609	26295
901	3R	8226805	8228237	0.845733642578	8227498	0.716474757475	FBgn0038036	19	FBgn0038038	4756
902	2R	10492686	10493994	0.845654010773	10493432	0.636496123146	FBgn0033988	2726	FBgn0033988	2726
903	3R	25637458	25640118	0.845544338226	25638137	0.708883397719	FBgn0039702	4035	FBgn0002924	5288
904	3R	22227134	22228456	0.845384597778	22227833	0.493385118597	FBgn0039424	677	FBgn0039449	315274
905	X	5162175	5167834	0.844992160797	5163492	0.785564392805	FBgn0029755	826	FBgn0024332	5631
906	3L	13012144	13014021	0.844974040985	13013164	0.755482792854	FBgn0036340	2391	FBgn0011284	2539
907	2R	6043762	6047477	0.844881057739	6046665	0.740209663616	FBgn0005630	8410	FBgn0004399	23052
908	X	2137533	2139057	0.844849586487	2138359	0.60825213264	FBgn0052798	4733	FBgn0023526	10543
909	X	4482039	4484065	0.844840049744	4482612	0.492905169725	FBgn0025739	1045	FBgn0029718	10502
910	X	19344869	19351433	0.844836235046	19345913	0.727616113775	FBgn0031023	2030	FBgn0027291	9834
911	2R	14217368	14220050	0.844721317291	14219336	0.714327931404	FBgn0034379	1509	FBgn0023214	30941
912	X	19098348	19099545	0.844706058502	19098875	0.585308858327	FBgn0040068	3107	FBgn0031008	3946
913	X	19592891	19596555	0.844611167908	19595155	0.670676680172	FBgn0031070	1105	FBgn0031070	1105
914	3R	4134351	4136203	0.844355583191	4135486	0.787213504314	FBgn0037570	170	FBgn0037569	1142
915	3L	16642683	16644226	0.844168186188	16643249	0.689685957772	FBgn0036652	4026	FBgn0017572	62518
916	2L	7051841	7053736	0.84406375885	7052662	0.56859177351	FBgn0031885	3644	FBgn0051630	10195
917	3R	5632683	5634767	0.843478679657	5634124	0.692358076572	FBgn0037760	961	FBgn0065050	29918
918	X	8112886	8115234	0.843195915222	8114431	0.634256333113	FBgn0030028	2209	FBgn0030028	2209
919	2L	15472973	15474637	0.843159675598	15473849	0.680366158485	FBgn0003448	349	FBgn0003448	349
920	3L	1594417	1596283	0.843117237091	1595587	0.63900578022	FBgn0035241	4547	FBgn0035248	33487
921	X	19575384	19577144	0.84291601181	19576495	0.745976895094	FBgn0031066	1780	FBgn0031066	1780
922	2R	8693121	8694737	0.842912197113	8693849	0.739173233509	FBgn0053137	2748	FBgn0033802	7870
923	2L	6373210	6377481	0.842909812927	6376739	0.677758272956	FBgn0031807	2569	FBgn0043854	4324
924	3R	15062222	15064385	0.842813014984	15063740	0.590496063232	FBgn0038693	8112	FBgn0000463	88195
925	X	374741	376272	0.842769622803	375626	0.671279639006	FBgn0000570	4416	FBgn0000570	4416
926	X	543094	544664	0.842452049255	543746	0.723971338833	FBgn0021764	85	FBgn0025637	30853
927	3R	16135712	16136628	0.842219352722	16136234	0.480257332325	FBgn0038785	309	FBgn0028386	17246
928	3L	16957522	16959230	0.841999530792	16958414	0.766980320215	FBgn0027593	6520	FBgn0025582	206166
929	2L	19049859	19053650	0.841344356537	19051079	0.516607284546	FBgn0032748	1069	FBgn0000486	3320
930	3L	16748358	16749666	0.841332435608	16748932	0.586395067327	FBgn0036662	626	FBgn0025582	3316
931	2R	8511699	8513554	0.841212272644	8512644	0.586836422191	FBgn0008654	386	FBgn0005624	15748
932	2R	15788087	15790710	0.840756893158	15790054	0.714793710148	FBgn0034495	505	FBgn0010411	11208
933	2L	13027229	13031550	0.840619087219	13030711	0.735372487236	FBgn0032469	622	FBgn0028965	9404
934	X	18329936	18332594	0.840534687042	18330792	0.688508629799	FBgn0030929	2691	FBgn0030943	151332
935	2L	872761	873842	0.840419769287	873308	0.538280695677	FBgn0053526	2844	FBgn0053526	2844
936	X	19599293	19600569	0.84028673172	19600015	0.685773881276	FBgn0031070	3755	FBgn0031070	3755
937	3R	5587838	5588750	0.840209960938	5588362	0.503059499404	FBgn0028401	274	FBgn0037752	15456
938	2R	6505029	6508131	0.840085029602	6506721	0.660637378693	FBgn0033574	49148	FBgn0033571	91756
939	3R	12886963	12888460	0.83997631073	12887531	0.652157755459	FBgn0051263	444	FBgn0038474	10922
940	X	16265263	16269787	0.839913368225	16266166	0.671100616455	FBgn0030752	9051	FBgn0026575	9385
941	3L	15437966	15439205	0.839778900146	15438497	0.620304668651	FBgn0036496	872	FBgn0004052	35823
942	2L	9984221	9985204	0.839728355408	9984971	0.636230532328	FBgn0040965	314	FBgn0040965	314
943	2L	5535545	5536796	0.839645385742	5536188	0.579410244437	FBgn0031715	538	FBgn0014189	6122
944	3L	20312738	20314113	0.839642047882	20313406	0.706983369939	FBgn0036980	3353	FBgn0011425	17992
945	2L	9551545	9554052	0.839595317841	9552797	0.749549559184	FBgn0032127	6753	FBgn0002973	115284
946	2R	14961976	14964999	0.839475631714	14963010	0.760402262211	FBgn0023211	1871	FBgn0023211	1871
947	X	13023365	13025574	0.839358329773	13024058	0.636044979095	FBgn0030459	1761	FBgn0029133	22212
948	3R	3669132	3671048	0.839349746704	3669725	0.63638678719	FBgn0051187	2520	FBgn0037550	282330
949	3R	21182023	21184037	0.839305877686	21182673	0.650903337142	FBgn0039331	1357	FBgn0039306	91044
950	X	1499117	1500163	0.838618278503	1499508	0.616220620962	FBgn0029584	8969	FBgn0023530	25927
951	3L	17934477	17936048	0.838423728943	17935116	0.639375178019	FBgn0052193	8197	FBgn0036762	122941
952	2R	5798371	5799385	0.8384141922	5798879	0.499221175909	FBgn0033504	18043	FBgn0033522	142646
953	3L	8389925	8392005	0.838397979736	8391162	0.760892026565	FBgn0052354	4065	FBgn0010825	33101
954	3L	745306	746966	0.838396549225	745903	0.743967755636	FBgn0052480	7132	FBgn0000575	12965
955	X	15537385	15539556	0.838347434998	15538873	0.723339438438	FBgn0030671	811	FBgn0030671	811
956	X	15541590	15543069	0.838261127472	15542108	0.647828943589	FBgn0030672	2427	FBgn0030672	2427
957	3R	3100766	3102034	0.838207244873	3101215	0.594026492192	FBgn0037493	3901	FBgn0037481	120317
958	2R	12383082	12384226	0.838130712509	12383641	0.51921600454	FBgn0028737	585	FBgn0028737	585
959	3R	25814301	25816404	0.837903738022	25815909	0.637702020009	FBgn0000032	3221	FBgn0039730	5022
960	2R	17328669	17332318	0.837762355804	17330627	0.729109118966	FBgn0034662	7165	FBgn0034657	102548
961	3R	24348169	24353264	0.837389945984	24350548	0.78666973114	FBgn0051051	4384	FBgn0000659	60257
962	3L	14511804	14513154	0.837371349335	14512626	0.717061901093	FBgn0036428	3604	FBgn0028418	13397
963	2R	9566976	9568142	0.83713722229	9567580	0.526013851166	FBgn0033893	23055	FBgn0033893	23055
964	3L	15869819	15871265	0.836706876755	15870476	0.639073371887	FBgn0036544	6243	FBgn0000489	49580
965	2R	1740888	1743628	0.836689949036	1743015	0.688149340012	FBgn0033075	6397	FBgn0033074	10000
966	3L	15630188	15631906	0.836524009705	15630843	0.48027826758	FBgn0014851	4336	FBgn0041160	34265
967	2R	10276260	10277859	0.836309909821	10277050	0.654049396515	FBgn0033963	2593	FBgn0033962	4358
968	3L	6095671	6096926	0.836277008057	6096283	0.763376325369	FBgn0002440	6283	FBgn0035675	46777
969	3R	22482059	22483523	0.836269378662	22482606	0.619154930115	FBgn0039446	439	FBgn0039449	60501
970	3L	7184300	7185331	0.836208343506	7184871	0.463932577769	FBgn0035750	23860	FBgn0035752	27618
971	2L	6753586	6755392	0.836113929749	6754292	0.669036472545	FBgn0031856	5336	FBgn0025777	30937
972	2R	4410899	4413644	0.836043834686	4413122	0.628540198008	FBgn0033341	63	FBgn0033341	63
973	X	15414816	15418452	0.836022853851	15415337	0.605721361497	FBgn0030659	1472	FBgn0030659	1472
974	2R	3416945	3419474	0.835736274719	3417572	0.737100192479	FBgn0050377	4806	FBgn0033240	49903
975	2L	13780941	13782496	0.835616111755	13781684	0.659198143903	FBgn0024846	988	FBgn0028932	1773
976	3R	4897747	4899180	0.835443496704	4898448	0.779500654766	FBgn0037661	7547	FBgn0037660	7629
977	3R	20042275	20044760	0.835384845734	20043096	0.712061545428	FBgn0039167	1342	FBgn0039167	1342
978	X	20470262	20471493	0.835301399231	20470935	0.698053151369	FBgn0031126	2475	FBgn0003300	34182
979	3R	14498419	14500198	0.835036277771	14499313	0.49507892833	FBgn0051230	1912	FBgn0027841	14199
980	2L	14359304	14360809	0.834772586823	14360111	0.575035572052	FBgn0001970	893	FBgn0028529	5031
981	3R	5455031	5457063	0.834649562836	5456191	0.802547651179	FBgn0005585	416	FBgn0005585	416
982	2R	15824326	15826440	0.834586143494	15825729	0.693755626678	FBgn0034500	2201	FBgn0034503	15940
983	X	19091032	19093802	0.8341755867	19091650	0.609169399037	FBgn0031006	3513	FBgn0031008	11171
984	3L	2593591	2595125	0.834105491638	2594328	0.6771291284	FBgn0035356	9926	FBgn0035357	20924
985	3R	15842487	15843833	0.834057807922	15843169	0.585933965795	FBgn0051210	135	FBgn0038768	14373
986	X	17601509	17603546	0.833982467651	17602337	0.75190264384	FBgn0024184	983	FBgn0030866	29126
987	3L	5669626	5673372	0.833724021912	5671136	0.614982843399	FBgn0019652	29369	FBgn0035625	66206
988	X	16749039	16750178	0.833451271057	16749717	0.486429786682	FBgn0027556	2582	FBgn0030806	27082
989	3R	14242177	14243423	0.833408355713	14242681	0.770641803741	FBgn0051122	4092	FBgn0038609	50303
990	3R	22409989	22412067	0.833176612854	22411015	0.769438687493	FBgn0051082	933	FBgn0039449	132092
991	3R	5270583	5272502	0.832878112793	5271772	0.825018220478	FBgn0037694	5126	FBgn0037686	44794
992	3R	1583142	1584408	0.832857131958	1583770	0.594704123104	FBgn0037373	929	FBgn0037372	3275
993	X	10455511	10458100	0.832792282104	10456999	0.717211596171	FBgn0030219	1234	FBgn0052680	118044
994	3R	14049605	14051459	0.832624912262	14050896	0.482075887568	FBgn0038586	873	FBgn0038586	873
995	3R	20975080	20976107	0.832395553589	20975681	0.421172678471	FBgn0039284	10946	FBgn0039283	11882
996	3R	21020142	21021862	0.832327842712	21020849	0.794608957627	FBgn0039288	433	FBgn0039288	433
997	X	13098886	13102456	0.8322930336	13101811	0.636789925893	FBgn0000346	8879	FBgn0004456	9384
998	3R	766460	767663	0.832213878632	767042	0.70749838212	FBgn0004183	6844	FBgn0004183	6844
999	3L	16753504	16756461	0.832045078278	16754082	0.578390570248	FBgn0025582	1834	FBgn0025582	1834
1000	2L	6479460	6481708	0.832022666931	6481013	0.675941117605	FBgn0031820	57	FBgn0026571	524
1001	X	9598123	9600656	0.831993103027	9599882	0.653095602989	FBgn0020378	1702	FBgn0000233	60473
1002	2R	7632281	7634154	0.831981658936	7633549	0.703863024712	FBgn0033681	1230	FBgn0027504	33415
1003	2R	18718175	18719379	0.831857681274	18718653	0.493411092197	FBgn0034834	486	FBgn0034846	135582
1004	3R	23209358	23210577	0.831428527832	23209944	0.633028451134	FBgn0039514	15077	FBgn0039509	95727
1005	3R	12066113	12068974	0.83141040802	12066864	0.760800137239	FBgn0040071	15493	FBgn0011253	31312
1006	2L	16741794	16742879	0.831320285797	16742274	0.536003406231	FBgn0032600	2941	FBgn0032600	2941
1007	3R	23749546	23751803	0.831008911133	23750170	0.764909547918	FBgn0027579	745	FBgn0027579	745
1008	3R	297693	298946	0.830958366394	298474	0.566658973694	FBgn0051523	6354	FBgn0037255	12289
1009	2L	6064556	6067119	0.830894470215	6065429	0.566185726839	FBgn0031773	520	FBgn0031769	14600
1010	3R	12917557	12920365	0.830790996552	12919176	0.626603841782	FBgn0038478	5163	FBgn0038477	7920
1011	3R	23186739	23188114	0.830770492554	23187474	0.619340812459	FBgn0039513	2362	FBgn0039509	73257
1012	3R	14538261	14540488	0.83067035675	14538873	0.701807409525	FBgn0000303	7628	FBgn0027841	53759
1013	3R	21420339	21421812	0.830616474152	21420945	0.724441885948	FBgn0039344	12259	FBgn0039345	13905
1014	X	15819726	15820847	0.830530166626	15820347	0.587191385381	FBgn0030718	348	FBgn0030718	348
1015	X	2224756	2227398	0.830516338348	2226012	0.659308254719	FBgn0040390	5916	FBgn0040389	25219
1016	X	20065339	20066965	0.830408096313	20066148	0.733439981937	FBgn0031099	1658	FBgn0031098	3983
1017	2R	14290679	14291905	0.830060005188	14291284	0.76344389074	FBgn0034390	620	FBgn0010651	27306
1018	3L	13351803	13353537	0.830008029938	13352760	0.656854212284	FBgn0036349	228	FBgn0036349	228
1019	3L	11094624	11098110	0.829923152924	11095753	0.652453929186	FBgn0036135	947	FBgn0036135	947
1020	3L	8992561	8995579	0.829586029053	8994515	0.760737138636	FBgn0035956	159	FBgn0035954	15370
1021	3R	23739425	23741883	0.829212665558	23740317	0.716724097729	FBgn0039554	1932	FBgn0039557	6476
1022	2R	11372503	11375569	0.829138755798	11373670	0.740827644573	FBgn0034047	2846	FBgn0050085	10338
1023	3R	22518077	22519327	0.829117774963	22518707	0.599265210769	FBgn0039448	538	FBgn0039449	24400
1024	X	1254631	1257502	0.828957557678	1256398	0.730027556419	FBgn0024985	6512	FBgn0028274	64635
1025	2L	7350727	7351992	0.828895568848	7351325	0.540985531277	FBgn0031902	427	FBgn0004009	44164
1026	3R	4028567	4030091	0.82879781723	4029225	0.753223478794	FBgn0053779	1319	FBgn0037554	30004
1027	2R	12640851	12641503	0.828670501709	12640932	0.670612335205	FBgn0034196	954	FBgn0050235	19231
1028	X	11604787	11606458	0.828636169434	11605619	0.67357763648	FBgn0004511	6993	FBgn0030328	52818
1029	2L	12009839	12012764	0.82848739624	12010705	0.706251817591	FBgn0014019	2329	FBgn0032390	20741
1030	2L	15159885	15161307	0.828469276428	15160585	0.645719584297	FBgn0028888	13664	FBgn0024183	94340
1031	3L	9655849	9657382	0.828309059143	9656809	0.648025989532	FBgn0004236	1583	FBgn0044049	121416
1032	3L	12592373	12594724	0.828234672546	12594129	0.605018615723	FBgn0052111	7754	FBgn0004926	93445
1033	3R	25951710	25957329	0.827874183655	25956398	0.608580420999	FBgn0051025	1557	FBgn0003479	74631
1034	X	1744032	1748279	0.827776432037	1745755	0.788845157623	FBgn0023518	176	FBgn0023519	700
1035	2R	10256580	10259313	0.827456951141	10258341	0.676438510418	FBgn0033958	1851	FBgn0050476	9048
1036	2R	11477785	11480290	0.827385425568	11478329	0.697562515736	FBgn0034054	8424	FBgn0034050	28578
1037	X	17486897	17492366	0.827380657196	17490374	0.614531159401	FBgn0030858	381	FBgn0030855	20154
1038	X	13660007	13661185	0.827352523804	13660586	0.644121478586	FBgn0030530	3610	FBgn0027537	3846
1039	2R	11404815	11406590	0.827308654785	11405785	0.630216318018	FBgn0003425	68	FBgn0003425	68
1040	2R	4622946	4624020	0.826963424683	4623349	0.522720785702	FBgn0033378	735	FBgn0033378	735
1041	2R	16079536	16080505	0.826936721802	16080011	0.505662861992	FBgn0034521	2821	FBgn0015907	22357
1042	2L	13009651	13011521	0.826874732971	13010898	0.658847123384	FBgn0021796	6112	FBgn0028965	10409
1043	2R	11197336	11200049	0.826739311218	11197929	0.624200203839	FBgn0053139	350	FBgn0010426	2986
1044	3L	8402739	8404374	0.826659202576	8403419	0.653449906243	FBgn0020224	4527	FBgn0010825	20844
1045	2L	13475066	13476771	0.826543807983	13475944	0.79140774409	FBgn0032527	722	FBgn0032518	80829
1046	3R	14063653	14064867	0.826435089111	14064276	0.552767753601	FBgn0011701	2360	FBgn0020238	3977
1047	3R	18298157	18299729	0.826314926147	18298796	0.754979301901	FBgn0038975	2589	FBgn0024832	10620
1048	X	1268148	1269812	0.826059341431	1268864	0.641093285878	FBgn0029577	2219	FBgn0028274	52169
1049	X	13448202	13450256	0.826042175293	13449540	0.603647202253	FBgn0030502	751	FBgn0030507	52420
1050	X	10219141	10222163	0.825963020325	10221203	0.650606854757	FBgn0030195	532	FBgn0065046	27812
1051	X	16806332	16809810	0.825820922852	16807017	0.686385996201	FBgn0030809	4431	FBgn0030806	30218
1052	3R	11819536	11822022	0.825771331787	11820474	0.740819386074	FBgn0003507	8551	FBgn0003507	8551
1053	2R	9846548	9847672	0.825585365295	9847063	0.50545313779	FBgn0033923	195	FBgn0033923	195
1054	2R	7343600	7345339	0.825576782227	7344657	0.683085441589	FBgn0033653	3334	FBgn0013756	23869
1055	3R	15621720	15622621	0.82551574707	15621929	0.463996609052	FBgn0051215	5235	FBgn0038741	81210
1056	X	1542356	1547685	0.825508117676	1546734	0.727219641209	FBgn0023531	1969	FBgn0029588	2258
1057	2L	2998820	3001053	0.825336933136	2999311	0.595151931047	FBgn0025681	6347	FBgn0002989	6550
1058	3R	24923188	24927110	0.824858903885	24925035	0.572544987996	FBgn0039633	2326	FBgn0039633	2326
1059	X	18728750	18730103	0.824796676636	18729423	0.649603983935	FBgn0030975	979	FBgn0030974	1853
1060	3R	20441566	20443289	0.824701309204	20442309	0.572681681315	FBgn0039211	991	FBgn0039212	8993
1061	3L	2545280	2546720	0.824353694916	2545821	0.703585684299	FBgn0010905	8012	FBgn0024939	25161
1062	2L	17478503	17480203	0.824272155762	17479556	0.676470279694	FBgn0032643	675	FBgn0032643	675
1063	3L	4668407	4669893	0.824234962463	4669201	0.662588540246	FBgn0035567	420	FBgn0035569	6385
1064	2R	3101644	3103121	0.824165344238	3102333	0.716276112725	FBgn0004243	401	FBgn0004243	401
1065	X	19107393	19108993	0.823934555054	19108261	0.698917837704	FBgn0052537	504	FBgn0031008	5440
1066	2R	19355829	19358932	0.823931217194	19357240	0.687159538269	FBgn0034915	659	FBgn0034915	659
1067	2R	18360520	18362583	0.823615074158	18361151	0.631647867315	FBgn0034786	146	FBgn0010078	827
1068	3L	9342418	9344584	0.82358455658	9342834	0.578875513638	FBgn0035981	1561	FBgn0035981	1561
1069	2R	19839669	19841456	0.823486328125	19840770	0.653745510999	FBgn0005638	1136	FBgn0034987	144813
1070	3R	4030541	4032356	0.823372840881	4031428	0.758566014907	FBgn0053779	884	FBgn0037554	27801
1071	2R	1233300	1235043	0.823303222656	1234502	0.6263641119	FBgn0000099	284	FBgn0033035	29260
1072	X	21241750	21242932	0.823041439056	21242400	0.53303539753	FBgn0040644	369	FBgn0015527	81885
1073	X	12518765	12519432	0.822913646698	12518853	0.689909362793	FBgn0030417	21282	FBgn0053963	25454
1074	2R	11571400	11572724	0.822532653809	11572112	0.652793912327	FBgn0082181	8044	FBgn0034065	42271
1075	3R	12672478	12673858	0.82251739502	12673160	0.722333627589	FBgn0020546	2566	FBgn0020546	2566
1076	2L	16778562	16779919	0.822269439697	16779286	0.576911671956	FBgn0000406	7361	FBgn0032600	39953
1077	2R	16121406	16124999	0.822137355804	16124345	0.673228404101	FBgn0046816	3401	FBgn0046816	3401
1078	X	17482016	17483854	0.822128295898	17483075	0.53550602408	FBgn0026375	3414	FBgn0030855	12855
1079	X	10761326	10763918	0.821998596191	10763474	0.668472798665	FBgn0003965	5734	FBgn0030241	63382
1080	2R	13789259	13792180	0.821855068207	13791428	0.641737937927	FBgn0003022	628	FBgn0003022	628
1081	X	6654581	6656167	0.821838378906	6655288	0.707587808371	FBgn0029904	4066	FBgn0029905	10863
1082	3L	21690808	21692093	0.821651935577	21691625	0.577879220247	FBgn0037131	627	FBgn0037134	65681
1083	2R	16160031	16161940	0.821535110474	16161116	0.699700444937	FBgn0034537	2215	FBgn0061362	2473
1084	3L	19767254	19768197	0.82147693634	19767693	0.407115571639	FBgn0003744	450	FBgn0014037	75533
1085	X	9002133	9003919	0.821358680725	9002946	0.655498168048	FBgn0014868	786	FBgn0014868	786
1086	3L	4401057	4402813	0.821332931519	4402243	0.483464745914	FBgn0035543	4145	FBgn0035541	13674
1087	2L	16617663	16618891	0.82124042511	16618255	0.654720306396	FBgn0051738	282	FBgn0002652	57730
1088	2R	10930482	10932117	0.82114315033	10931256	0.661945766873	FBgn0034017	876	FBgn0000996	35433
1089	2R	16605543	16607031	0.821110248566	16606176	0.641262867871	FBgn0034587	542	FBgn0011824	1291
1090	2L	13634004	13636492	0.820891857147	13635992	0.561204850674	FBgn0028546	5279	FBgn0028546	5279
1091	2L	21615009	21618254	0.820781946182	21617080	0.757749378681	FBgn0022893	441	FBgn0022893	441
1092	4	22001	23336	0.820736408234	22902	0.665442887475	FBgn0052013	303	FBgn0004859	54765
1093	3R	3617309	3618799	0.82062458992	3618032	0.704043079825	FBgn0037517	1669	FBgn0003885	261655
1094	3R	20621610	20623426	0.820465087891	20622623	0.623308350058	FBgn0039226	2767	FBgn0000140	42998
1095	2R	7584745	7586178	0.820461034775	7585294	0.658005803823	FBgn0033679	10154	FBgn0027504	81670
1096	3L	4040695	4042237	0.820419788361	4041556	0.702520258286	FBgn0042179	1782	FBgn0000449	4280
1097	2R	20569019	20571984	0.820314407349	20571283	0.617649443009	FBgn0001148	1703	FBgn0001148	1703
1098	X	8949571	8951386	0.820248603821	8950769	0.782752037048	FBgn0004856	1054	FBgn0046828	14273
1099	2L	21534011	21535202	0.820225715637	21534524	0.829613113403	FBgn0051614	3942	FBgn0022893	82997
1100	3R	18514950	18516033	0.82018661499	18515450	0.655814139048	FBgn0039003	605	FBgn0039002	2824
1101	3R	23755266	23758439	0.82016658783	23757786	0.610991814557	FBgn0051053	3908	FBgn0039559	5785
1102	2R	17583642	17585635	0.820138931274	17584975	0.604606993058	FBgn0067102	1351	FBgn0067102	1351
1103	3R	27565860	27568111	0.820134162903	27566608	0.890824626474	FBgn0000557	2418	FBgn0039868	3844
1104	2L	4198920	4200940	0.820129871368	4199587	0.662578190074	FBgn0031589	1529	FBgn0031590	27510
1105	X	5474484	5477100	0.820008277893	5476324	0.581420225256	FBgn0029779	6503	FBgn0029783	34882
1106	3R	773218	774235	0.820005655289	773515	0.717966953913	FBgn0004183	371	FBgn0004183	371
1107	3L	17539646	17541172	0.819933891296	17540226	0.692895889282	FBgn0025455	17179	FBgn0025455	17179
1108	X	7942563	7944532	0.819925308228	7943738	0.657184432535	FBgn0029997	3552	FBgn0030003	31225
1109	2R	18888673	18890620	0.819709777832	18889653	0.642135732314	FBgn0034856	854	FBgn0034849	24488
1110	X	1585551	1587215	0.819672584534	1586427	0.648129330741	FBgn0025378	20108	FBgn0023130	34382
1111	3L	15544673	15546114	0.819620132446	15545332	0.542561194476	FBgn0036513	602	FBgn0036516	8093
1112	3L	11183772	11185037	0.819613456726	11184413	0.566271529478	FBgn0061469	114	FBgn0041094	41843
1113	3R	27402806	27407492	0.819551467896	27405066	0.709031413583	FBgn0003268	1328	FBgn0039857	16901
1114	3R	20353737	20355514	0.819467544556	20354787	0.61485722661	FBgn0039204	989	FBgn0039205	1493
1115	3L	1740206	1742040	0.819286346436	1741265	0.653261409086	FBgn0035268	1574	FBgn0027903	17900
1116	3R	23866060	23867186	0.819267272949	23866637	0.494603379567	FBgn0039570	6659	FBgn0039559	103066
1117	3L	15203915	15205552	0.819009780884	15204636	0.613183666678	FBgn0029114	3736	FBgn0029114	3736
1118	X	9490808	9492039	0.818815469742	9491364	0.501691073179	FBgn0028341	12771	FBgn0015624	36733
1119	3R	945707	947027	0.818732261658	946399	0.622139818528	FBgn0037293	7411	FBgn0010313	33991
1120	3R	255771	257630	0.818672657013	256994	0.605654656887	FBgn0037248	1940	FBgn0037249	2658
1121	2R	7136473	7139774	0.818611621857	7138367	0.694486029008	FBgn0021848	3450	FBgn0033636	6629
1122	2R	2125673	2126977	0.818606853485	2126257	0.621327936649	FBgn0040673	1431	FBgn0040673	1431
1123	X	18545887	18548051	0.818543434143	18547476	0.482616761151	FBgn0030949	3644	FBgn0004959	27770
1124	2L	6384037	6385385	0.818432807922	6384669	0.697433918715	FBgn0031808	3403	FBgn0043854	12254
1125	2R	18675024	18676782	0.818407058716	18675848	0.69346965154	FBgn0050188	4958	FBgn0003062	93528
1126	2R	10893731	10896152	0.818405628204	10895441	0.571418818306	FBgn0026370	140	FBgn0000996	382
1127	2R	14492977	14494305	0.818386793137	14493390	0.62278002959	FBgn0034411	804	FBgn0041702	6089
1128	X	17376696	17377827	0.818113327026	17377289	0.6906889081	FBgn0030843	8734	FBgn0030851	86124
1129	3R	12707754	12709019	0.81788110733	12708454	0.677081164192	FBgn0015350	3004	FBgn0082171	26417
1130	X	3697686	3702195	0.81786441803	3701569	0.700266088758	FBgn0019661	6355	FBgn0019661	6355
1131	3R	13196531	13198117	0.817821502686	13196912	0.419223666191	FBgn0038498	5073	FBgn0025456	23393
1132	2R	3092955	3094781	0.817720890045	3093900	0.613012706532	FBgn0004133	4956	FBgn0004243	8032
1133	3R	7289441	7291280	0.81760263443	7290535	0.603912353516	FBgn0037906	6793	FBgn0037902	28942
1134	X	2459351	2464950	0.817534446716	2462266	0.805516242981	FBgn0004643	1919	FBgn0004643	1919
1135	3R	10430138	10433154	0.817481994629	10432507	0.692949175835	FBgn0038246	2864	FBgn0020299	14322
1136	X	8129974	8131697	0.81746006012	8130836	0.633364423116	FBgn0030030	12183	FBgn0030028	14196
1137	X	15336891	15339169	0.817393779755	15338224	0.691374195947	FBgn0067708	3688	FBgn0030659	78585
1138	3R	16478489	16479572	0.817335128784	16479025	0.545914709568	FBgn0028422	853	FBgn0051506	48471
1139	3R	14413262	14414584	0.817175388336	14413995	0.555907922633	FBgn0038628	3566	FBgn0027841	71119
1140	2R	7131433	7132393	0.817083358765	7131886	0.420379498426	FBgn0033636	148	FBgn0033636	148
1141	X	14056739	14061194	0.817055702209	14058932	0.674727022648	FBgn0030551	889	FBgn0002873	22848
1142	X	13196978	13200106	0.817031383514	13197757	0.622887641191	FBgn0030477	4380	FBgn0052634	18880
1143	2R	4706391	4708255	0.816961765289	4706941	0.557003587484	FBgn0015561	86	FBgn0033380	80865
1144	2R	19210182	19216438	0.816832542419	19213615	0.630163256327	FBgn0002174	847	FBgn0002174	847
1145	3R	23742431	23745047	0.816523075104	23743074	0.571785029243	FBgn0039555	443	FBgn0039557	3719
1146	X	8298918	8299708	0.81641960144	8299308	0.447399775187	FBgn0021767	222	FBgn0030038	16992
1147	2R	17676629	17679490	0.816345214844	17678696	0.595246288511	FBgn0034703	3624	FBgn0034704	3792
1148	2L	5012563	5017940	0.816344261169	5015937	0.705529605641	FBgn0031670	4824	FBgn0022023	37272
1149	3L	3073785	3076170	0.816161632538	3074303	0.556938966115	FBgn0003938	30	FBgn0003938	30
1150	2L	6973162	6975349	0.816085338593	6974491	0.760794415193	FBgn0016978	2755	FBgn0016978	2755
1151	2L	19949874	19953267	0.816065788269	19950543	0.653516573064	FBgn0032832	219	FBgn0019686	106863
1152	3R	11682344	11685977	0.816052436829	11685145	0.742605573991	FBgn0038377	773	FBgn0017567	22326
1153	X	1265313	1266329	0.815959453583	1265808	0.434568713693	FBgn0029577	5275	FBgn0028274	55225
1154	3L	8621551	8622898	0.815899848938	8622061	0.608757215388	FBgn0000121	822	FBgn0001168	27645
1155	3L	1588572	1592429	0.815707683563	1591551	0.680676544414	FBgn0035240	5065	FBgn0035248	37523
1156	2R	16597076	16598366	0.815561294556	16597806	0.525881190049	FBgn0034585	778	FBgn0011824	7079
1157	3R	14950472	14953349	0.81552696228	14951756	0.574310358833	FBgn0038679	2034	FBgn0038678	31137
1158	2L	6683368	6684564	0.815447330475	6683862	0.518525908975	FBgn0028703	495	FBgn0025777	39493
1159	X	14848353	14854041	0.8154296875	14850299	0.577237447103	FBgn0052594	8072	FBgn0030605	47550
1160	X	1503450	1505277	0.815428733826	1504065	0.706107896917	FBgn0029584	4412	FBgn0023530	21370
1161	3L	19521526	19522715	0.815196990967	19522157	0.667396236868	FBgn0036886	4476	FBgn0036886	4476
1162	3L	6733647	6734895	0.81510925293	6734165	0.684496974945	FBgn0052392	3028	FBgn0035714	7305
1163	X	13139259	13140748	0.815019130707	13139862	0.647675738615	FBgn0030469	627	FBgn0004456	47435
1164	2L	9238986	9244032	0.814857959747	9240258	0.686929404736	FBgn0051885	3664	FBgn0032105	12858
1165	2R	11498340	11501090	0.814626693726	11500508	0.588687777519	FBgn0013988	308	FBgn0034062	25700
1166	3L	15200309	15203537	0.814607143402	15201731	0.708042088677	FBgn0029114	831	FBgn0029114	831
1167	3L	4555654	4557070	0.814129829407	4556406	0.714390974778	FBgn0040700	6869	FBgn0015805	51158
1168	3L	19499547	19502598	0.814034461975	19501766	0.606158761417	FBgn0036881	3301	FBgn0036886	15915
1169	3R	26677290	26679952	0.814031600952	26679302	0.586635421304	FBgn0003720	1265	FBgn0003720	1265
1170	2L	12032245	12033588	0.813854217529	12032924	0.602309900172	FBgn0042126	1266	FBgn0032398	7758
1171	3R	1715185	1716660	0.81375837326	1715939	0.573768973351	FBgn0037394	2759	FBgn0037383	65713
1172	X	5757475	5760196	0.813640832901	5759400	0.688089595121	FBgn0029823	2629	FBgn0000042	13300
1173	X	4165551	4166887	0.813637733459	4165990	0.581659765805	FBgn0029704	1313	FBgn0026080	203311
1174	3L	7429090	7430795	0.81352853775	7430030	0.691909372807	FBgn0035785	54	FBgn0014011	20904
1175	2R	2487930	2490584	0.813508987427	2488573	0.711255129646	FBgn0033121	1774	FBgn0033107	161700
1176	X	17702630	17704342	0.81350851059	17703267	0.704912971048	FBgn0030879	5710	FBgn0030879	5710
1177	X	619979	622680	0.813227653503	621391	0.645393624025	FBgn0065054	496	FBgn0065054	496
1178	3L	18955953	18958322	0.813222885132	18957596	0.683642327785	FBgn0036836	4179	FBgn0002945	52994
1179	X	5628548	5631607	0.813178062439	5630177	0.575562196619	FBgn0029808	501	FBgn0029800	30057
1180	2R	14484677	14486696	0.813164710999	14486188	0.572470496683	FBgn0014269	174	FBgn0014269	174
1181	X	19580170	19582132	0.813087463379	19580778	0.44341359419	FBgn0052528	784	FBgn0031066	2503
1182	X	2478278	2483129	0.813003540039	2482245	0.758601605892	FBgn0040335	1071	FBgn0003371	7861
1183	2L	12104142	12106718	0.812587738037	12106096	0.598514258862	FBgn0027081	2362	FBgn0032408	9586
1184	2L	2717965	2719814	0.812547683716	2718907	0.679783905254	FBgn0031449	11199	FBgn0031452	26195
1185	2R	2755087	2756482	0.812432765961	2755940	0.667498448316	FBgn0026602	1631	FBgn0033156	34340
1186	X	1521139	1523061	0.812390327454	1521771	0.735938125186	FBgn0000482	560	FBgn0023530	3664
1187	3R	12075102	12076363	0.812294006348	12075826	0.567389933268	FBgn0040237	13984	FBgn0011253	22350
1188	X	19408983	19411687	0.812164306641	19410955	0.5874654826	FBgn0031030	2791	FBgn0031032	6624
1189	X	10884617	10885698	0.81210899353	10885228	0.564861456553	FBgn0040851	2295	FBgn0028686	85178
1190	3R	19767927	19769124	0.811972141266	19768480	0.512026723226	FBgn0001098	344	FBgn0039128	11115
1191	3R	12142032	12142813	0.811930656433	12142765	0.477213806576	FBgn0040271	1912	FBgn0011858	4360
1192	3L	22197457	22200787	0.811651229858	22200183	0.653060531616	FBgn0037156	331	FBgn0037156	331
1193	3R	1532629	1534969	0.811129570007	1533184	0.625564687392	FBgn0004879	722	FBgn0037363	37749
1194	2R	18853976	18855135	0.811102867126	18854414	0.516329526901	FBgn0034846	179	FBgn0034846	179
1195	X	8447575	8449611	0.811044692993	8448401	0.566178401311	FBgn0030054	3137	FBgn0030054	3137
1196	2R	18553433	18555705	0.811032772064	18554002	0.631197087905	FBgn0003900	294	FBgn0003900	294
1197	3R	19749797	19751781	0.81102848053	19750601	0.563641309738	FBgn0039125	476	FBgn0015282	6646
1198	2L	7498867	7499981	0.810985565186	7499462	0.494710842768	FBgn0011283	2102	FBgn0053529	44961
1199	X	1853479	1859392	0.810882091522	1856776	0.796913283212	FBgn0023546	3033	FBgn0003964	40663
1200	2L	5102567	5103766	0.810626983643	5103156	0.596869766712	FBgn0031685	358	FBgn0028696	32153
1201	X	1895412	1898765	0.810394287109	1896237	0.715367653791	FBgn0003964	1202	FBgn0003964	1202
1202	2L	4378479	4380657	0.810341358185	4379955	0.60689330101	FBgn0031597	2764	FBgn0031597	2764
1203	3L	18949580	18950955	0.810133934021	18950382	0.683451484231	FBgn0036835	109	FBgn0002945	60208
1204	3L	22706357	22707919	0.810109138489	22707230	0.591354482314	FBgn0037191	15050	FBgn0037200	98817
1205	2R	3010537	3011925	0.81009721756	3011247	0.594515770674	FBgn0015929	440	FBgn0015929	440
1206	X	5636876	5639258	0.81004524231	5638144	0.699267834425	FBgn0029810	761	FBgn0029800	38024
1207	3L	17346547	17347801	0.80989074707	17347201	0.605744361877	FBgn0036716	743	FBgn0026197	19516
1208	3R	1101574	1103416	0.809888839722	1102373	0.734772026539	FBgn0051538	1184	FBgn0051538	1184
1209	2L	11949608	11950757	0.809596061707	11950203	0.557073052724	FBgn0032385	2238	FBgn0032390	39761
1210	3R	22314720	22315530	0.809585571289	22314878	0.577426989873	FBgn0039431	11073	FBgn0039449	228229
1211	2R	16625786	16630184	0.809489250183	16626363	0.749326825142	FBgn0034588	387	FBgn0002736	9798
1212	2L	15246533	15248763	0.80940079689	15248024	0.675477683544	FBgn0028862	3210	FBgn0001981	81769
1213	2R	6972170	6973386	0.80903339386	6972680	0.595741569996	FBgn0000581	4556	FBgn0000581	4556
1214	X	9051191	9052374	0.80885219574	9051827	0.614891529083	FBgn0016718	3869	FBgn0030099	13937
1215	3R	11091094	11093320	0.808835029602	11091860	0.732180286856	FBgn0016691	562	FBgn0016691	562
1216	X	2781706	2783080	0.808827400208	2782422	0.74684797393	FBgn0025644	903	FBgn0024978	194081
1217	X	15307554	15308861	0.808787822723	15308230	0.52653093899	FBgn0030646	1084	FBgn0030659	108579
1218	3R	26251574	26254020	0.808649539948	26252181	0.737542881685	FBgn0039766	1322	FBgn0039766	1322
1219	2L	4882896	4884932	0.808615207672	4884396	0.572225987911	FBgn0031643	1097	FBgn0031645	7719
1220	2R	20260375	20262728	0.808578014374	20262087	0.613067795249	FBgn0035056	2893	FBgn0053228	84945
1221	2R	16517192	16519751	0.808540344238	16518168	0.736822187901	FBgn0050291	1013	FBgn0034565	32349
1222	3R	16399850	16403553	0.808361053467	16402125	0.644110143185	FBgn0038806	605	FBgn0038805	616
1223	X	18046795	18048014	0.808322906494	18047293	0.633381783962	FBgn0030900	3925	FBgn0004956	94469
1224	2R	2213957	2215653	0.808219432831	2215060	0.528818046345	FBgn0014009	6525	FBgn0033094	6622
1225	3L	19516294	19517835	0.808157920837	19517155	0.66582852602	FBgn0052210	388	FBgn0036886	526
1226	X	13246798	13248375	0.808130264282	13247687	0.538546860218	FBgn0030486	472	FBgn0030482	16857
1227	3L	11982365	11986344	0.807767391205	11983953	0.691821634769	FBgn0036240	6830	FBgn0036248	108237
1228	3L	21812788	21815027	0.807686805725	21814581	0.584338307381	FBgn0014362	1111	FBgn0046301	48535
1229	3L	20039601	20041729	0.807667732239	20040851	0.754917958203	FBgn0036936	889	FBgn0036959	134261
1230	3L	3034131	3035289	0.807588577271	3034669	0.60814589262	FBgn0052485	808	FBgn0035388	15939
1231	3R	5491700	5493889	0.807385444641	5492957	0.667349433899	FBgn0037726	6582	FBgn0037728	10696
1232	X	15776162	15777551	0.807213783264	15776913	0.519363343716	FBgn0030710	1897	FBgn0030711	2035
1233	X	15304935	15307021	0.80708360672	15306360	0.635269355774	FBgn0030645	180	FBgn0030659	110449
1234	X	13152328	13153412	0.807038784027	13152844	0.491555354174	FBgn0030470	255	FBgn0004456	60417
1235	2R	9571046	9573789	0.807017326355	9572522	0.679385942571	FBgn0033893	27997	FBgn0033893	27997
1236	2R	2339574	2340647	0.807002067566	2340114	0.505704820156	FBgn0033108	57	FBgn0033107	13241
1237	2L	20373633	20375309	0.806986808777	20374735	0.639532818514	FBgn0032856	4787	FBgn0032858	29776
1238	X	19577715	19579695	0.806962966919	19578481	0.524147510529	FBgn0066303	111	FBgn0031066	206
1239	3L	351103	352898	0.806932449341	351766	0.61397412244	FBgn0035138	1797	FBgn0035136	6851
1240	X	6586646	6587901	0.806830883026	6587358	0.551095569835	FBgn0065052	264	FBgn0029891	58324
1241	X	18542444	18545633	0.806765079498	18544450	0.572727315566	FBgn0030949	618	FBgn0004959	24744
1242	X	8929608	8931197	0.806559324265	8930349	0.717318683863	FBgn0052708	857	FBgn0030086	4200
1243	3L	5710547	5716098	0.806533336639	5715296	0.66145807154	FBgn0052414	724	FBgn0065058	22073
1244	2R	20306456	20309151	0.806485176086	20308271	0.616101801395	FBgn0035069	1873	FBgn0050423	75165
1245	X	18461267	18463568	0.806392669678	18461736	0.559483191546	FBgn0030941	7104	FBgn0030943	20388
1246	3R	13730213	13732246	0.806386947632	13731004	0.697306156158	FBgn0038558	1163	FBgn0038554	52908
1247	2L	10731468	10736129	0.806384086609	10734035	0.709354877472	FBgn0032293	1217	FBgn0032293	1217
1248	2R	18306986	18309144	0.806332111359	18308289	0.659464639776	FBgn0011211	1653	FBgn0011211	1653
1249	3R	17458240	17459330	0.806311130524	17458601	0.497078180313	FBgn0046832	10355	FBgn0046832	10355
1250	3R	11130649	11132914	0.806208610535	11131416	0.60865175724	FBgn0004117	4499	FBgn0038319	25046
1251	X	10544168	10547246	0.806093215942	10545464	0.497250366211	FBgn0052677	2208	FBgn0052672	68089
1252	2R	18879607	18880781	0.80607175827	18880228	0.578476681429	FBgn0034854	4384	FBgn0034849	15063
1253	X	5158586	5160526	0.806068897247	5159858	0.71599893009	FBgn0029753	1355	FBgn0024332	9265
1254	X	17652868	17654357	0.805879592896	17653550	0.679175111983	FBgn0030868	2	FBgn0030870	11227
1255	3L	2753164	2755495	0.805870056152	2754788	0.594819854288	FBgn0035371	1067	FBgn0035370	4260
1256	2L	1292450	1293746	0.805808067322	1293092	0.575096766154	FBgn0011294	36069	FBgn0002543	127357
1257	X	20000471	20003828	0.805787086487	20002766	0.651764084311	FBgn0031093	896	FBgn0031093	896
1258	X	8714277	8717138	0.805784702301	8715328	0.692912859075	FBgn0030065	5979	FBgn0030061	155141
1259	X	19117322	19118887	0.805687427521	19117963	0.614991664886	FBgn0031011	802	FBgn0031008	15142
1260	X	8091252	8093253	0.805576324463	8092395	0.681767884423	FBgn0052715	693	FBgn0030028	24245
1261	3R	5461922	5463230	0.805466651917	5462694	0.547674682405	FBgn0003334	635	FBgn0003334	635
1262	X	1358945	1360234	0.805458068848	1359542	0.60901799798	FBgn0053513	5087	FBgn0003517	19308
1263	2R	9108851	9110022	0.805430173874	9109285	0.50025547252	FBgn0027581	42	FBgn0033859	271
1264	2L	6038290	6039519	0.805390357971	6038729	0.459588387433	FBgn0051643	568	FBgn0029161	9212
1265	3L	9675087	9677504	0.805296421051	9676873	0.513868892894	FBgn0036031	669	FBgn0044049	101352
1266	2L	18135392	18138653	0.805144786835	18138069	0.706791210175	FBgn0001301	3930	FBgn0041184	10270
1267	X	5952402	5955477	0.805102348328	5953160	0.731174039841	FBgn0029843	16154	FBgn0029840	18218
1268	3R	1608402	1609779	0.804919719696	1609038	0.668108603534	FBgn0037375	1554	FBgn0028690	6173
1269	3L	21531788	21533038	0.804859638214	21532386	0.731484651566	FBgn0023417	313	FBgn0028663	58683
1270	X	10948642	10950027	0.80481004715	10949440	0.54413543028	FBgn0030264	746	FBgn0028686	20966
1271	3R	3992001	3994818	0.804733276367	3992770	0.680594004118	FBgn0001138	14394	FBgn0037550	40715
1272	X	21740674	21742063	0.804684638977	21741180	0.618113714106	FBgn0031194	2560	FBgn0031186	83195
1273	2R	11269638	11272353	0.804598808289	11270613	0.822198539972	FBgn0050089	28352	FBgn0050089	28352
1274	2R	17064370	17066185	0.804594516754	17065116	0.690940380096	FBgn0034636	13918	FBgn0010415	76366
1275	X	18844815	18847508	0.804420471191	18846435	0.710729986429	FBgn0040885	38207	FBgn0030974	118865
1276	2L	1364743	1365752	0.80436205864	1365211	0.484739527983	FBgn0031337	2891	FBgn0002543	55238
1277	X	11544539	11547613	0.804264068604	11545177	0.561161071062	FBgn0030326	2395	FBgn0030327	2544
1278	3R	25517712	25519736	0.804255008698	25519181	0.535116418203	FBgn0039683	652	FBgn0039680	17783
1279	3R	14631384	14633353	0.804087162018	14631980	0.695408046246	FBgn0038652	11104	FBgn0027841	146866
1280	3L	1189037	1190588	0.804007530212	1189662	0.566448271275	FBgn0054022	65	FBgn0035194	41544
1281	2L	8875496	8876926	0.803999900818	8876178	0.676268072689	FBgn0032072	9411	FBgn0029123	50553
1282	3L	20243571	20244587	0.803961753845	20244101	0.50007865164	FBgn0003124	255	FBgn0003124	255
1283	2L	7826082	7827203	0.80388212204	7826657	0.418642801397	FBgn0020618	595	FBgn0020618	595
1284	X	6371570	6373110	0.803872346878	6372594	0.53066071342	FBgn0029874	503	FBgn0029873	2885
1285	X	17291862	17294621	0.803741455078	17292734	0.62111529182	FBgn0030841	6254	FBgn0030851	170679
1286	2L	6205655	6206808	0.803598403931	6206324	0.489053696394	FBgn0051640	9881	FBgn0031782	78562
1287	X	17685955	17688914	0.803371429443	17688337	0.693759497474	FBgn0052557	1723	FBgn0030878	6528
1288	3L	9827915	9830674	0.803314208984	9828636	0.67153313756	FBgn0004390	590	FBgn0015618	16039
1289	2R	7364281	7367751	0.803184509277	7365270	0.605866488288	FBgn0013756	3256	FBgn0013756	3256
1290	3L	18586074	18589796	0.803146362305	18586857	0.636738181114	FBgn0013717	610	FBgn0036800	1096
1291	3R	23131922	23133397	0.802962303162	23132834	0.622443944216	FBgn0040609	14923	FBgn0039509	18617
1292	2L	462679	463914	0.802935600281	463177	0.478793200325	FBgn0031258	2430	FBgn0031253	41770
1293	3R	5225799	5227489	0.802930831909	5226318	0.53098705411	FBgn0037686	660	FBgn0037686	660
1294	3L	1729821	1735520	0.802775382996	1730685	0.767177164555	FBgn0035267	243	FBgn0027903	28480
1295	2R	18071419	18074831	0.80265712738	18072080	0.733020335436	FBgn0034737	2138	FBgn0034743	41623
1296	2R	17926621	17928352	0.802370548248	17927464	0.686296014225	FBgn0034727	489	FBgn0022986	4340
1297	X	8053960	8055375	0.801948547363	8054874	0.512233702342	FBgn0030025	31046	FBgn0030028	61766
1298	X	7021846	7022948	0.801919460297	7022425	0.523156374693	FBgn0029939	15887	FBgn0029933	79136
1299	3R	2174492	2175794	0.801693916321	2175090	0.649331569672	FBgn0037436	125	FBgn0053097	18920
1300	X	2515654	2517212	0.801620483398	2516333	0.484732538462	FBgn0011276	21546	FBgn0003371	26227
1301	2L	11163008	11164092	0.801609992981	11163541	0.501574933529	FBgn0032351	3363	FBgn0028700	32896
1302	2L	18885971	18886989	0.80157995224	18886546	0.467281846439	FBgn0003896	9361	FBgn0032717	50950
1303	X	5843469	5844666	0.801509857178	5844187	0.616251356461	FBgn0027546	1846	FBgn0029840	90755
1304	2R	19618553	19620471	0.801424026489	19619429	0.710038291083	FBgn0034976	2441	FBgn0021875	22176
1305	3R	1195140	1196885	0.801362752914	1195675	0.48670938611	FBgn0051542	413	FBgn0003275	1845
1306	2R	14336907	14340271	0.801352500916	14339323	0.574656823102	FBgn0034396	1595	FBgn0010651	20733
1307	2R	3303484	3305241	0.801341056824	3304360	0.660362482071	FBgn0002891	705	FBgn0033210	116195
1308	X	7574809	7575865	0.801205635071	7575452	0.464968744914	FBgn0029957	1457	FBgn0027553	1894
1309	3R	14672858	14674292	0.801110267639	14673470	0.481683170094	FBgn0038653	643	FBgn0038666	133220
1310	3L	22009055	22011488	0.801077365875	22010554	0.712268520804	FBgn0000100	671	FBgn0000100	671
1311	2R	7407399	7410876	0.800964355469	7410083	0.607172071934	FBgn0015543	1053	FBgn0015543	1053
1312	2L	9696302	9698017	0.800828933716	9697426	0.655750572681	FBgn0000273	1867	FBgn0015393	2408
1313	3R	18196100	18198355	0.800688266754	18197715	0.769221365452	FBgn0038952	842	FBgn0038950	6012
1314	3L	2585056	2587869	0.800643920898	2586882	0.655097035801	FBgn0035356	2480	FBgn0024939	15900
1315	X	16220597	16221787	0.800615549088	16221352	0.517336649053	FBgn0030745	2100	FBgn0004227	25882
1316	3L	22400045	22402039	0.800553321838	22401383	0.695607662201	FBgn0037164	710	FBgn0004449	59655
1317	2R	12391320	12393109	0.800252914429	12392550	0.624466001987	FBgn0034166	2586	FBgn0028737	9494
1318	2L	18702410	18704133	0.800187110901	18703012	0.592075011309	FBgn0032704	1384	FBgn0032702	3965
1319	3R	23494236	23496724	0.800105810165	23495104	0.712474405766	FBgn0039536	6548	FBgn0003330	12642
1320	2L	6367819	6372123	0.799968719482	6369771	0.666574562297	FBgn0031805	1887	FBgn0043854	2644
1321	X	9924828	9927837	0.799825668335	9925668	0.627317204195	FBgn0052685	2035	FBgn0030177	2723
1322	3R	22082447	22083935	0.799595832825	22083282	0.680156258976	FBgn0000064	4031	FBgn0039406	198297
1323	3R	17441528	17442686	0.799488544464	17441931	0.506866961718	FBgn0046832	6315	FBgn0046832	6315
1324	3R	8790145	8792481	0.799403190613	8790968	0.569154178395	FBgn0038095	1449	FBgn0038102	23252
1325	3L	7354371	7356234	0.799324035645	7355438	0.524129718542	FBgn0052380	26	FBgn0016983	362
1326	2R	14738049	14740370	0.799313545227	14738875	0.791039347649	FBgn0034422	3318	FBgn0003254	51714
1327	3L	12302661	12303756	0.799248218536	12303220	0.555652171373	FBgn0052105	37	FBgn0052100	61721
1328	X	6525362	6526691	0.799206733704	6525879	0.611202444349	FBgn0029890	1112	FBgn0029891	3155
1329	2R	14353203	14355530	0.799077510834	14353762	0.58555120892	FBgn0034399	3638	FBgn0010651	35172
1330	3L	8942705	8944160	0.798874855042	8943612	0.538667370291	FBgn0035945	1135	FBgn0035954	35533
1331	2R	15169078	15170126	0.798819541931	15169514	0.468530893326	FBgn0034463	3132	FBgn0034463	3132
1332	2R	19795300	19797967	0.798793792725	19796056	0.660851256053	FBgn0034999	5642	FBgn0034987	100099
1333	3L	2640640	2642950	0.798762083054	2642372	0.750703675406	FBgn0053233	799	FBgn0035357	27120
1334	X	9514648	9518764	0.798651218414	9515300	0.647432148457	FBgn0030148	7323	FBgn0015624	12797
1335	3L	17416251	17418817	0.798435211182	17417220	0.662766007816	FBgn0036725	12550	FBgn0036726	13988
1336	X	4465154	4471113	0.798362731934	4468162	0.68458044529	FBgn0003053	5356	FBgn0029718	24952
1337	2L	19156670	19158369	0.798320770264	19157419	0.716279506683	FBgn0032763	20212	FBgn0032762	28064
1338	2R	16443241	16444552	0.798303127289	16443947	0.600469324324	FBgn0000044	7663	FBgn0034565	41872
1339	3R	24557695	24559560	0.798300266266	24558804	0.609542191029	FBgn0039595	11051	FBgn0005642	78256
1340	X	11694541	11697758	0.798293590546	11697242	0.649000930786	FBgn0030344	5579	FBgn0030350	23975
1341	X	1347712	1350242	0.79808807373	1348343	0.620907951804	FBgn0003517	8109	FBgn0003517	8109
1342	2R	3187029	3188157	0.798007965088	3187569	0.603634048911	FBgn0033210	596	FBgn0033210	596
1343	2L	1517268	1518715	0.797951221466	1518096	0.675660550594	FBgn0001174	88	FBgn0001174	88
1344	2R	19722385	19723374	0.797680854797	19722824	0.584605038166	FBgn0034990	7021	FBgn0034987	26867
1345	X	10680304	10681655	0.79741859436	10680896	0.614643437522	FBgn0040850	3709	FBgn0030239	11822
1346	X	6196981	6198583	0.797298908234	6197819	0.625380307436	FBgn0026708	1954	FBgn0029868	2184
1347	2R	18566570	18567957	0.797288894653	18567301	0.48875096265	FBgn0010622	2901	FBgn0050202	12880
1348	X	14018328	14019523	0.797280311584	14018791	0.537431857165	FBgn0052603	313	FBgn0002873	62989
1349	X	6213725	6215269	0.797245502472	6214687	0.702424973249	FBgn0003139	3390	FBgn0029868	19052
1350	X	15013226	15015122	0.797241210938	15013933	0.621756778044	FBgn0030618	1534	FBgn0030616	40606
1351	2L	8484657	8487822	0.79722738266	8486358	0.601473808289	FBgn0032047	2627	FBgn0032050	25477
1352	2L	566586	570223	0.797030448914	567796	0.61884579939	FBgn0021874	366	FBgn0021874	366
1353	3R	27757312	27758588	0.796899795532	27757979	0.720961430494	FBgn0039886	45873	FBgn0002780	119815
1354	2R	16635062	16636628	0.796825885773	16635670	0.557543516159	FBgn0020312	402	FBgn0002736	491
1355	2R	17210340	17212450	0.79673242569	17210871	0.559151466076	FBgn0010228	1199	FBgn0010228	1199
1356	3L	1653652	1656270	0.796582698822	1655450	0.658763408661	FBgn0035256	787	FBgn0026372	3241
1357	2L	3018548	3021403	0.796545028687	3020429	0.675738185644	FBgn0031490	1921	FBgn0031493	8760
1358	3R	23448817	23449930	0.796508789062	23449487	0.496685757357	FBgn0039529	2244	FBgn0003330	58259
1359	X	6566448	6567743	0.796454429626	6567135	0.646628201008	FBgn0029895	12179	FBgn0029891	38101
1360	X	13739809	13741000	0.796401023865	13740499	0.590587965647	FBgn0030535	4939	FBgn0027537	83759
1361	3L	5756913	5758612	0.796378135681	5757815	0.718256294727	FBgn0035636	587	FBgn0035637	10323
1362	3L	2577164	2578700	0.796335220337	2577875	0.561131196864	FBgn0062517	1470	FBgn0024939	6893
1363	X	2304475	2306775	0.796010255814	2305946	0.576878631816	FBgn0004050	2021	FBgn0004050	2021
1364	3R	1998627	2000673	0.795762062073	1999105	0.455170547261	FBgn0037406	262	FBgn0003261	164804
1365	3R	22450300	22452716	0.795603752136	22450872	0.62680832545	FBgn0039437	502	FBgn0039449	92235
1366	2R	1215295	1216622	0.79549407959	1216156	0.607726335526	FBgn0010633	6661	FBgn0033035	10914
1367	X	4376662	4377912	0.795491218567	4377489	0.600561738014	FBgn0029708	2021	FBgn0029714	19715
1368	X	18332978	18334864	0.795070648193	18333854	0.789122009277	FBgn0030930	48	FBgn0030943	148270
1369	X	17469159	17472539	0.795063018799	17471655	0.598599284887	FBgn0030855	1435	FBgn0030855	1435
1370	X	7772230	7775834	0.795006752014	7773209	0.774714862599	FBgn0029979	3382	FBgn0029980	5307
1371	X	265848	267420	0.794853687286	266729	0.76496925354	FBgn0002561	184	FBgn0002561	184
1372	X	15565755	15567655	0.794492721558	15566535	0.632339926327	FBgn0030675	416	FBgn0030675	416
1373	2L	9763561	9764891	0.7944688797	9764293	0.662152626935	FBgn0025117	948	FBgn0032138	53024
1374	3L	16522262	16523545	0.794276237488	16522763	0.563174035814	FBgn0036639	661	FBgn0036641	23736
1375	3R	15736535	15737743	0.794087409973	15737123	0.643708705902	FBgn0038748	2368	FBgn0038746	6534
1376	2R	20198714	20202548	0.794051170349	20200909	0.526507041034	FBgn0035050	239	FBgn0053228	23767
1377	2L	6167270	6168767	0.793945789337	6167975	0.587519533494	FBgn0031786	7531	FBgn0031782	40213
1378	2R	18870084	18873825	0.793598175049	18872411	0.817863099715	FBgn0003977	1443	FBgn0034849	7246
1379	X	4804119	4805143	0.793376922607	4804653	0.475976364953	FBgn0061196	1584	FBgn0004368	20284
1380	3R	25028172	25029484	0.793253898621	25028901	0.609629659092	FBgn0039650	720	FBgn0029176	16987
1381	2L	3872971	3875354	0.793229103088	3873788	0.595820218325	FBgn0051957	1402	FBgn0004567	36946
1382	X	1270785	1272832	0.792991638184	1272021	0.719270169735	FBgn0029577	938	FBgn0028274	49012
1383	3L	971670	974873	0.792789697647	972885	0.762787133455	FBgn0035178	2142	FBgn0035164	151839
1384	2R	3882852	3883984	0.792679786682	3883392	0.534775453455	FBgn0033287	506	FBgn0010109	139252
1385	3R	18462316	18464188	0.792600154877	18463460	0.634873446296	FBgn0020278	1622	FBgn0039000	36431
1386	3R	14037726	14040064	0.792218208313	14038676	0.686161854688	FBgn0038581	3180	FBgn0038585	10773
1387	3R	16396507	16398325	0.792206764221	16397249	0.564463306876	FBgn0038806	5481	FBgn0038805	5492
1388	2R	10289796	10290874	0.792050123215	10290300	0.506099611521	FBgn0050478	4457	FBgn0050478	4457
1389	3L	9412886	9413728	0.791954994202	9413533	0.509218252622	FBgn0035992	2667	FBgn0005533	9769
1390	2R	19032229	19033050	0.791729927063	19032944	0.495100212097	FBgn0034873	1486	FBgn0034873	1486
1391	X	15830765	15832199	0.791565418243	15831626	0.732729494572	FBgn0030720	652	FBgn0030718	10931
1392	X	18707612	18713212	0.791510105133	18710953	0.67579314288	FBgn0052542	5446	FBgn0030973	7486
1393	3L	17529560	17530741	0.791492462158	17530022	0.525166273117	FBgn0025455	6975	FBgn0025455	6975
1394	3L	21611007	21613527	0.791426181793	21612812	0.669112950563	FBgn0037116	760	FBgn0028663	139109
1395	3R	21481937	21484035	0.791346549988	21482746	0.556519091129	FBgn0027508	4257	FBgn0067681	5567
1396	2L	15110696	15113146	0.7912940979	15111354	0.650060317096	FBgn0001978	1943	FBgn0024183	45109
1397	3R	25322301	25324594	0.791247367859	25323706	0.573747242198	FBgn0039667	3182	FBgn0040623	6890
1398	3L	20144382	20146060	0.791086673737	20145268	0.622683300691	FBgn0036951	691	FBgn0036959	29844
1399	3L	14929306	14930850	0.790981292725	14930260	0.700123246511	FBgn0026320	4346	FBgn0026320	4346
1400	3R	18872983	18874146	0.79098033905	18873670	0.584558402791	FBgn0039043	240	FBgn0051457	80036
1401	X	19987899	19989218	0.79096031189	19988490	0.661479164572	FBgn0031090	5285	FBgn0031093	15172
1402	X	18257272	18258830	0.790755748749	18258168	0.493125498295	FBgn0030919	1253	FBgn0004956	116406
1403	2R	17588762	17592688	0.790461063385	17589598	0.628351576188	FBgn0034691	1845	FBgn0067102	5974
1404	3L	12707264	12708289	0.790254592896	12707834	0.461078166962	FBgn0016940	721	FBgn0036306	20870
1405	3L	20207154	20208300	0.789998054504	20207752	0.61361618042	FBgn0036962	1424	FBgn0024814	31421
1406	2L	5305169	5306249	0.789974212646	5305752	0.476733067456	FBgn0016076	6105	FBgn0015031	21489
1407	2R	11781755	11784410	0.789903640747	11783149	0.64515433592	FBgn0015925	3611	FBgn0034110	26116
1408	3R	13384787	13386329	0.789800643921	13385474	0.653062752315	FBgn0038520	388	FBgn0025571	19329
1409	2R	5808323	5812048	0.789777755737	5811225	0.671170413494	FBgn0028426	10359	FBgn0033522	130300
1410	3R	21878761	21879782	0.78969669342	21879369	0.468071432675	FBgn0039402	822	FBgn0039406	5616
1411	3L	9437368	9438656	0.789659500122	9437986	0.702917491688	FBgn0052043	2962	FBgn0052043	2962
1412	2R	17835344	17836166	0.789499282837	17836119	0.601043277317	FBgn0016053	1616	FBgn0013272	10875
1413	X	1577645	1578825	0.789425849915	1578146	0.620623715719	FBgn0025378	11827	FBgn0023130	26101
1414	3R	17104760	17107142	0.789182186127	17106184	0.611461022321	FBgn0038879	2735	FBgn0043012	10385
1415	X	13615201	13617226	0.789110183716	13616121	0.626132309437	FBgn0030521	3	FBgn0030521	3
1416	2L	15419580	15420916	0.788915634155	15420275	0.599947985481	FBgn0001983	1239	FBgn0003448	53923
1417	3R	25856692	25858116	0.788881540298	25857458	0.680767983198	FBgn0039740	5110	FBgn0001281	7002
1418	X	19540599	19543419	0.788843631744	19542708	0.774731972638	FBgn0040089	4270	FBgn0031057	25023
1419	3L	4138475	4140022	0.788637638092	4139115	0.594833037433	FBgn0053545	5326	FBgn0004574	16382
1420	X	16991448	16992999	0.788576602936	16992343	0.680416555966	FBgn0028974	900	FBgn0000163	2533
1421	X	5374461	5375646	0.788543224335	5374999	0.606867694855	FBgn0065061	5380	FBgn0029771	12501
1422	2L	10358642	10360459	0.788508415222	10359541	0.570799210492	FBgn0032229	2798	FBgn0032229	2798
1423	3R	5365348	5366611	0.78848361969	5365825	0.545517444611	FBgn0000244	7091	FBgn0037707	11940
1424	3R	14919450	14920776	0.788342952728	14920187	0.582695512211	FBgn0004876	111	FBgn0038678	432
1425	3L	4794118	4796210	0.788327693939	4795406	0.565878643709	FBgn0042131	7153	FBgn0035570	104703
1426	3R	22945728	22950218	0.788294792175	22946659	0.609326783349	FBgn0039490	2291	FBgn0039488	4261
1427	3R	8126449	8127557	0.788012981415	8127084	0.514108521598	FBgn0038011	9991	FBgn0010044	78674
1428	2L	4328729	4330235	0.78789806366	4329428	0.627250989278	FBgn0020762	4498	FBgn0026319	42562
1429	2R	5949243	5949884	0.787808418274	5949753	0.463423013687	FBgn0001122	21	FBgn0033522	8228
1430	X	13006430	13007216	0.787768363953	13006793	0.471882483538	FBgn0052637	1255	FBgn0025463	13278
1431	3R	9570828	9572375	0.787304878235	9571627	0.627587890625	FBgn0038176	230	FBgn0038176	230
1432	3R	20765374	20767493	0.787273406982	20766159	0.687957376242	FBgn0020626	2200	FBgn0015625	69542
1433	2R	1542143	1544107	0.787137985229	1542677	0.515602384295	FBgn0033052	217	FBgn0033059	41088
1434	2L	909524	910514	0.787100791931	909891	0.450842618942	FBgn0046113	3589	FBgn0003916	8229
1435	3L	133499	135638	0.787048339844	134465	0.682240613302	FBgn0035100	1656	FBgn0035105	33489
1436	2R	6032011	6033253	0.786925315857	6032707	0.624217089485	FBgn0005630	22368	FBgn0004399	37010
1437	X	6537203	6540172	0.786893844604	6538470	0.605731214796	FBgn0029893	1748	FBgn0029891	9436
1438	X	19065763	19067637	0.786864280701	19066837	0.680615170797	FBgn0031002	5567	FBgn0031002	5567
1439	3R	25675247	25678371	0.786813735962	25676743	0.635292649269	FBgn0039709	5417	FBgn0051032	8844
1440	3R	12845280	12846952	0.786804676056	12846091	0.619931333205	FBgn0038467	719	FBgn0038471	20315
1441	X	19326239	19328941	0.786768913269	19328169	0.659398191115	FBgn0031022	169	FBgn0031022	169
1442	2R	18994797	18995744	0.786655426025	18995254	0.421730846167	FBgn0034868	2184	FBgn0034868	2184
1443	X	7719926	7721198	0.786548614502	7720319	0.497426089119	FBgn0029966	257	FBgn0029970	16489
1444	2R	14856998	14859292	0.786533355713	14857841	0.601436667972	FBgn0034435	1169	FBgn0034430	50775
1445	2R	20107428	20109521	0.786531925201	20108092	0.615098588607	FBgn0035033	526	FBgn0035032	671
1446	X	10099211	10100663	0.786415100098	10099333	0.531955762343	FBgn0001203	192	FBgn0030189	72359
1447	2R	4205467	4206844	0.786414146423	4206022	0.765273991753	FBgn0033320	1587	FBgn0050353	36003
1448	2R	19044748	19048448	0.786316871643	19044833	0.715647983551	FBgn0000241	1260	FBgn0050185	6808
1449	2R	3629767	3631105	0.786230564117	3630404	0.598275989294	FBgn0050372	4261	FBgn0050372	4261
1450	2R	19290034	19291182	0.786024570465	19290568	0.463347941637	FBgn0034904	8224	FBgn0010278	26027
1451	X	2465295	2466471	0.785970687866	2465886	0.72900166231	FBgn0029629	632	FBgn0029629	632
1452	3R	3636493	3638514	0.785912513733	3637976	0.646331506617	FBgn0051473	440	FBgn0003885	281599
1453	2R	11468008	11469855	0.785887956619	11469245	0.693282693624	FBgn0034054	660	FBgn0034050	19494
1454	2R	4476766	4477714	0.785883903503	4476957	0.481782913208	FBgn0033358	3038	FBgn0033357	13456
1455	X	18705540	18707340	0.785717964172	18706914	0.470931380987	FBgn0052542	1407	FBgn0040883	7537
1456	3R	2204757	2206979	0.785603523254	2206393	0.541540706859	FBgn0010282	212	FBgn0027514	343
1457	2L	4983417	4987269	0.785576820374	4986608	0.684528231621	FBgn0031665	1538	FBgn0010607	15155
1458	3R	12883386	12885665	0.785536289215	12884184	0.559238994823	FBgn0051263	3791	FBgn0038474	14269
1459	X	1754820	1757277	0.785487174988	1755720	0.735691827886	FBgn0000117	1076	FBgn0000117	1076
1460	X	3948235	3951155	0.785378932953	3950380	0.689182674184	FBgn0000221	799	FBgn0000221	799
1461	2L	6415603	6421562	0.785361528397	6416318	0.698223590851	FBgn0031811	3614	FBgn0043854	43903
1462	X	2639434	2640828	0.785355091095	2640379	0.57474674898	FBgn0040384	5719	FBgn0024978	52038
1463	3L	6704045	6705733	0.785284996033	6704798	0.693323023179	FBgn0052394	8795	FBgn0035713	21435
1464	2L	20449833	20451166	0.785239696503	20450651	0.580789846532	FBgn0032864	391	FBgn0046834	24438
1465	X	10598144	10599082	0.78503370285	10598583	0.514611440546	FBgn0030230	4301	FBgn0052672	14970
1466	3R	22276022	22277799	0.784907817841	22276632	0.589538742514	FBgn0042710	258	FBgn0039449	266475
1467	3R	21014360	21018162	0.784725666046	21015768	0.638606492211	FBgn0039287	3608	FBgn0039287	3608
1468	3L	2344624	2346263	0.784675359726	2345412	0.616093383116	FBgn0035332	1314	FBgn0035334	10319
1469	X	13562014	13564267	0.784624099731	13563334	0.645751635234	FBgn0001087	6881	FBgn0030510	49001
1470	2L	6671752	6673320	0.784572601318	6672416	0.659992218018	FBgn0028990	928	FBgn0025777	50939
1471	3R	12276653	12277729	0.784522771835	12277201	0.532388266395	FBgn0044826	2349	FBgn0044826	2349
1472	2L	5902408	5903571	0.784400463104	5903070	0.553189894732	FBgn0031747	1604	FBgn0000308	77955
1473	2L	5721224	5723762	0.784377098083	5723002	0.760258141686	FBgn0031736	1656	FBgn0031739	78967
1474	3R	6439477	6440820	0.784310340881	6439979	0.751057863235	FBgn0001235	24407	FBgn0001235	24407
1475	3L	18872468	18873708	0.784194469452	18873336	0.40150308609	FBgn0036828	2703	FBgn0027057	3060
1476	2L	2812357	2814394	0.784180164337	2813616	0.725575026344	FBgn0031462	1160	FBgn0031459	43479
1477	3L	7721411	7722750	0.783890247345	7722238	0.559557409847	FBgn0035816	674	FBgn0035823	146589
1478	3R	24159193	24160521	0.783791542053	24159851	0.711715825399	FBgn0039579	389	FBgn0039580	5639
1479	X	16131854	16133130	0.783738136292	16132461	0.615536325118	FBgn0030734	806	FBgn0011571	9678
1480	X	16211630	16214705	0.783735275269	16212341	0.633297471439	FBgn0004598	5316	FBgn0004227	16871
1481	2L	9987818	9989140	0.783688545227	9988632	0.575211793184	FBgn0040965	3975	FBgn0040965	3975
1482	2R	17496188	17497430	0.7834649086	17496852	0.585278623244	FBgn0050401	2320	FBgn0067102	86772
1483	X	16243785	16247492	0.783188819885	16246763	0.649379640818	FBgn0030748	2243	FBgn0026575	10018
1484	3L	19904588	19905963	0.783113479614	19905158	0.552569669836	FBgn0036922	8445	FBgn0036918	47624
1485	2R	5765079	5766136	0.783069610596	5765630	0.459823876619	FBgn0003660	1408	FBgn0033486	136124
1486	2L	6380924	6383720	0.783067703247	6381547	0.635283708572	FBgn0031808	281	FBgn0043854	9132
1487	2R	13250923	13252079	0.783033370972	13251603	0.548003897947	FBgn0034269	524	FBgn0003545	11371
1488	2L	5357365	5359618	0.783029556274	5357935	0.633527391097	FBgn0016920	11698	FBgn0031700	29065
1489	X	3726165	3727405	0.783008575439	3726868	0.529320464415	FBgn0028665	891	FBgn0019661	18944
1490	X	18221574	18224045	0.78293466568	18223016	0.579324007034	FBgn0022355	1147	FBgn0004956	81254
1491	3R	3785214	3786733	0.78289937973	3786038	0.641183179968	FBgn0000504	7092	FBgn0037550	166017
1492	3R	23427240	23428484	0.782773971558	23427974	0.544115066528	FBgn0039528	5105	FBgn0003330	79772
1493	2R	18724685	18726444	0.78272819519	18725719	0.504533122568	FBgn0034834	6580	FBgn0034846	128516
1494	3R	14185487	14186822	0.782650947571	14185960	0.483245717155	FBgn0038607	1756	FBgn0038609	6418
1495	2L	4687388	4688538	0.782605648041	4687984	0.594332526712	FBgn0031621	471	FBgn0031621	471
1496	2R	17051433	17054682	0.782517433167	17051922	0.53511801888	FBgn0050283	3767	FBgn0010415	63172
1497	3R	27034268	27035491	0.782394886017	27034749	0.532231611364	FBgn0000313	1703	FBgn0039828	4383
1498	X	1212984	1214559	0.782388210297	1213782	0.571730256081	FBgn0000826	652	FBgn0028274	107251
1499	3R	4190839	4192372	0.782320022583	4191713	0.703931696275	FBgn0037584	3111	FBgn0040529	24950
1500	X	9133114	9134206	0.782311439514	9133640	0.411059435676	FBgn0002576	3770	FBgn0030122	15002
1501	2R	18431312	18432618	0.782188415527	18432040	0.61116746068	FBgn0010660	292	FBgn0034802	12490
1502	X	19984083	19985230	0.782180786133	19984615	0.510531870524	FBgn0031089	2547	FBgn0031093	19047
1503	3L	13897409	13899552	0.782163619995	13898819	0.678446377025	FBgn0001108	4171	FBgn0036386	4563
1504	3L	6730557	6732391	0.781985759735	6731711	0.681935843299	FBgn0035715	1245	FBgn0035714	4851
1505	2R	13930025	13931436	0.781941890717	13930823	0.575905591249	FBgn0013983	2388	FBgn0034326	116502
1506	3R	20473393	20476333	0.781934738159	20474062	0.565870593576	FBgn0000139	1603	FBgn0051125	6481
1507	2R	5339947	5341839	0.781915664673	5341145	0.734249413013	FBgn0033447	2207	FBgn0023180	17127
1508	X	2103696	2105141	0.781795024872	2104551	0.626751226537	FBgn0000377	1586	FBgn0000377	1586
1509	3R	7578441	7579692	0.781777858734	7579010	0.645195841789	FBgn0037944	3824	FBgn0037947	18262
1510	2R	12200414	12201555	0.781627655029	12200973	0.500810258529	FBgn0013763	5588	FBgn0003274	100016
1511	2L	19025228	19026817	0.781545162201	19026031	0.665587761823	FBgn0032741	2390	FBgn0001202	3393
1512	3L	4173974	4175649	0.781543731689	4174802	0.577352579902	FBgn0003710	2740	FBgn0011692	51466
1513	X	8293345	8294597	0.781219482422	8293982	0.555828681359	FBgn0021767	5548	FBgn0030038	11666
1514	3L	16458297	16459301	0.781167984009	16459227	0.659232330322	FBgn0003515	3686	FBgn0014163	82129
1515	3L	4809961	4814117	0.781050205231	4810800	0.604926698348	FBgn0035577	3121	FBgn0035570	120097
1516	3R	23762673	23763881	0.781036376953	23763319	0.544796645641	FBgn0039559	252	FBgn0039559	252
1517	2L	5154333	5155982	0.780943870544	5154604	0.426652018229	FBgn0053715	37027	FBgn0028696	83601
1518	3R	10295908	10296843	0.780941009521	10296356	0.461617413689	FBgn0051330	37454	FBgn0038234	41234
1519	3R	14115690	14117516	0.780933856964	14116893	0.557469159365	FBgn0038598	2394	FBgn0024432	8034
1520	2R	18436599	18437522	0.7807264328	18436644	0.529234674242	FBgn0050190	312	FBgn0034802	7886
1521	3R	9071325	9072240	0.780550956726	9071793	0.478575930876	FBgn0000024	12797	FBgn0038128	17962
1522	3R	7256350	7258707	0.780549049377	7257861	0.637551139383	FBgn0037900	401	FBgn0037899	464
1523	3L	12373090	12375815	0.78041934967	12374697	0.720384766074	FBgn0036282	1166	FBgn0027936	103552
1524	2L	212065	213445	0.780418395996	212593	0.548609224955	FBgn0031233	5194	FBgn0031235	19921
1525	3L	4120178	4122826	0.780193328857	4121024	0.64823403078	FBgn0015287	1453	FBgn0004574	1709
1526	3L	3941900	3943680	0.780046463013	3942743	0.666662216187	FBgn0035481	5560	FBgn0035470	60055
1527	2R	20176937	20178363	0.779945850372	20177786	0.622426138984	FBgn0053228	644	FBgn0053228	644
1528	3L	17477323	17480998	0.779918670654	17478204	0.615656908821	FBgn0036733	966	FBgn0036733	966
1529	2L	13372579	13373884	0.77991104126	13373242	0.599589011248	FBgn0032512	611	FBgn0032509	6776
1530	2L	14019431	14020234	0.779870033264	14019528	0.407579157088	FBgn0001967	773	FBgn0028519	7482
1531	2R	18021271	18022385	0.779817581177	18021713	0.485928254969	FBgn0034735	21917	FBgn0034743	91990
1532	3L	9593711	9596768	0.779795646667	9594623	0.646136732662	FBgn0036018	3607	FBgn0010408	109134
1533	3L	2625741	2627387	0.779788255692	2626525	0.527800109651	FBgn0035358	353	FBgn0035357	11273
1534	X	1531783	1533657	0.77975320816	1532451	0.593374785255	FBgn0001189	6702	FBgn0023530	7016
1535	X	2204245	2205484	0.779582023621	2204770	0.570826739073	FBgn0040389	3977	FBgn0040389	3977
1536	2R	18904516	18906938	0.779553413391	18906155	0.614660077625	FBgn0028497	1876	FBgn0034849	40990
1537	X	16461067	16464953	0.779508590698	16462077	0.677832435159	FBgn0030764	4021	FBgn0010412	9739
1538	3L	22258956	22260575	0.779456615448	22259883	0.568513453007	FBgn0052450	3736	FBgn0052450	3736
1539	3R	14129157	14131511	0.779386043549	14129889	0.730214029551	FBgn0038602	1318	FBgn0038601	2431
1540	2R	19061340	19064150	0.779260635376	19063223	0.724619472728	FBgn0034879	578	FBgn0034879	578
1541	2L	20401655	20402668	0.77924823761	20402236	0.490318477154	FBgn0032858	2275	FBgn0032858	2275
1542	2L	2758401	2761513	0.779126167297	2760564	0.660729015575	FBgn0031456	649	FBgn0031454	854
1543	3R	16931424	16933704	0.779051303864	16932234	0.603498299917	FBgn0038856	1452	FBgn0010770	9724
1544	3R	19880879	19882377	0.779035568237	19881813	0.507307589054	FBgn0001230	1216	FBgn0010709	5078
1545	3R	4655542	4656699	0.779023647308	4656226	0.565114862779	FBgn0037638	6094	FBgn0037636	9840
1546	3R	20531118	20532150	0.779010057449	20531499	0.48559114337	FBgn0039217	7007	FBgn0003719	43957
1547	3L	15004253	15005523	0.778872489929	15004919	0.68199428916	FBgn0036465	2910	FBgn0036465	2910
1548	X	1233136	1235545	0.778803825378	1234797	0.645192116499	FBgn0023169	2429	FBgn0028274	86236
1549	3L	17041712	17043021	0.778636932373	17042294	0.606053415934	FBgn0036698	21417	FBgn0036702	165088
1550	X	8865781	8867978	0.778585910797	8866471	0.690819543951	FBgn0052709	4966	FBgn0030086	68078
1551	X	9697901	9699173	0.778566837311	9698501	0.513814300299	FBgn0019929	11938	FBgn0000233	159092
1552	X	2008888	2011703	0.778433799744	2010130	0.699824417339	FBgn0013432	4374	FBgn0025626	88838
1553	X	7681825	7682895	0.778424739838	7682277	0.552799493074	FBgn0029962	2062	FBgn0029970	54531
1554	X	5924059	5925017	0.778401136398	5924435	0.475705206394	FBgn0029838	1717	FBgn0029840	10507
1555	X	16936152	16937317	0.778346061707	16936668	0.557703971863	FBgn0030817	1453	FBgn0054014	24851
1556	2R	20062153	20063157	0.778324127197	20062585	0.452474912008	FBgn0035021	1251	FBgn0019886	39695
1557	3R	20312212	20313600	0.77830696106	20312664	0.551928341389	FBgn0000039	1500	FBgn0039205	43616
1558	X	6100888	6102336	0.777920722961	6101810	0.603527630077	FBgn0015818	741	FBgn0015818	741
1559	X	8988876	8990097	0.777911186218	8989402	0.533636794371	FBgn0030091	1629	FBgn0030092	4878
1560	3R	25627346	25628648	0.777889251709	25627923	0.693318086512	FBgn0039697	752	FBgn0039697	752
1561	3L	6952846	6954455	0.77765083313	6953692	0.660855706533	FBgn0001104	308	FBgn0001104	308
1562	X	8972429	8973558	0.777643203735	8972953	0.549981930677	FBgn0030090	7286	FBgn0030092	21327
1563	X	9205103	9210718	0.777637004852	9206501	0.819868028164	FBgn0026149	4634	FBgn0026149	4634
1564	2R	13683530	13685457	0.77760887146	13684149	0.757147729397	FBgn0034311	2009	FBgn0034311	2009
1565	X	12426568	12429792	0.777507781982	12427397	0.602414579952	FBgn0041203	1267	FBgn0015024	60323
1566	2L	7014649	7019286	0.77738237381	7018335	0.590399473906	FBgn0003046	3347	FBgn0051908	8960
1567	X	17919607	17921782	0.777326107025	17920447	0.600529895109	FBgn0030891	752	FBgn0030891	752
1568	X	1346093	1347248	0.777218818665	1346635	0.502367580638	FBgn0003517	6401	FBgn0003517	6401
1569	2R	18319243	18323306	0.777188777924	18320301	0.680318534374	FBgn0034778	1327	FBgn0000405	5734
1570	2R	8314774	8317104	0.776773929596	8316321	0.622704281526	FBgn0040755	6263	FBgn0003326	19870
1571	3R	19447746	19449996	0.776711940765	19449369	0.585640877485	FBgn0039094	18160	FBgn0040227	56398
1572	3R	27398039	27400604	0.776703357697	27398730	0.511844522813	FBgn0028968	865	FBgn0039857	23237
1573	3R	19742755	19744053	0.776564598083	19743461	0.67214817471	FBgn0016754	5234	FBgn0015282	13786
1574	X	14591829	14593407	0.776368141174	14592624	0.670255548814	FBgn0030576	7100	FBgn0052590	80348
1575	3L	16927820	16930113	0.776264190674	16929426	0.562854542452	FBgn0010352	8662	FBgn0025582	177178
1576	X	9059995	9062379	0.77557516098	9060528	0.447144732756	FBgn0030103	411	FBgn0030099	22638
1577	2L	5746266	5747769	0.775462150574	5747143	0.71036122827	FBgn0031735	866	FBgn0031739	54826
1578	X	15954981	15956982	0.775435447693	15956275	0.67839721271	FBgn0042650	856	FBgn0000459	94396
1579	X	14486088	14488324	0.77517414093	14487613	0.710106277466	FBgn0015773	155	FBgn0015773	155
1580	X	4063375	4064789	0.774970054626	4064138	0.613202627967	FBgn0029697	675	FBgn0026080	101459
1581	3R	645766	647359	0.774967193604	646487	0.647536389968	FBgn0037282	663	FBgn0051529	14321
1582	2R	19314601	19316297	0.774964332581	19315346	0.592744231224	FBgn0010278	1249	FBgn0010278	1249
1583	3L	15464273	15466232	0.774839401245	15465621	0.512326100293	FBgn0036501	578	FBgn0004052	8699
1584	3R	24663867	24666814	0.774758815765	24665404	0.659123450518	FBgn0015589	4968	FBgn0028373	19511
1585	3R	20625272	20626933	0.774698257446	20626148	0.617876857519	FBgn0039226	758	FBgn0000140	46523
1586	2R	6122065	6123300	0.774377346039	6122698	0.615537507193	FBgn0033538	6779	FBgn0004399	52981
1587	2R	5979586	5981050	0.774343490601	5980236	0.731799483299	FBgn0033526	66	FBgn0033526	66
1588	2R	15751168	15752873	0.774147510529	15752021	0.555257600896	FBgn0034485	923	FBgn0034488	8241
1589	X	8005191	8007990	0.77411365509	8007250	0.692323011511	FBgn0030015	778	FBgn0030003	32287
1590	3R	1580927	1581965	0.773938655853	1581329	0.443300920374	FBgn0037372	834	FBgn0037372	834
1591	X	1093520	1097447	0.773892402649	1096909	0.477191269398	FBgn0026876	229	FBgn0026875	3455
1592	3R	141648	142985	0.773774147034	142314	0.595404737136	FBgn0037233	2477	FBgn0001204	30058
1593	X	15044009	15045323	0.77358341217	15044588	0.517563539393	FBgn0030620	253	FBgn0030616	71261
1594	2L	19426387	19427606	0.773500442505	19426961	0.588873358334	FBgn0032781	375	FBgn0003346	11009
1595	2R	2443293	2445641	0.773475646973	2445159	0.569337010384	FBgn0033117	9975	FBgn0033107	118286
1596	2R	17194061	17195194	0.773470401764	17194691	0.382652193308	FBgn0003687	531	FBgn0003687	531
1597	3L	16069725	16070782	0.773337841034	16070324	0.434826626497	FBgn0036570	546	FBgn0010280	8199
1598	2L	13963880	13966003	0.7732462883	13965041	0.511671739466	FBgn0027929	1495	FBgn0012037	59396
1599	X	11676628	11679178	0.773177146912	11677326	0.636548697948	FBgn0030340	2776	FBgn0030350	43891
1600	X	19565357	19568094	0.773173332214	19565961	0.673679043265	FBgn0010380	1021	FBgn0031066	12314
1601	3R	24869717	24872058	0.773147821426	24870616	0.821831310497	FBgn0039627	4617	FBgn0039633	52093
1602	3L	9781251	9782341	0.77304649353	9781662	0.438850963817	FBgn0044328	3255	FBgn0044049	3437
1603	3R	27370042	27371111	0.773018836975	27370660	0.528135716915	FBgn0039852	1906	FBgn0039857	51307
1604	3R	5356406	5358006	0.773011684418	5356970	0.634354531765	FBgn0000244	1764	FBgn0014023	15141
1605	2R	3579556	3581053	0.772902488708	3580229	0.70715034008	FBgn0020279	435	FBgn0021814	11619
1606	X	5458420	5459691	0.77287530899	5459146	0.51878786087	FBgn0029776	1851	FBgn0029783	52060
1607	2R	9022060	9025280	0.772840499878	9024060	0.673402646009	FBgn0024556	595	FBgn0024556	595
1608	X	6396766	6397891	0.772234916687	6397157	0.515224933624	FBgn0029875	11150	FBgn0014026	18636
1609	X	1871648	1872726	0.772204399109	1872136	0.512366718716	FBgn0010110	3656	FBgn0003964	25303
1610	3R	11034589	11036037	0.772142887115	11035276	0.731640675489	FBgn0038300	348	FBgn0038301	4046
1611	2R	2731839	2734695	0.771918773651	2732502	0.654925733805	FBgn0026389	14224	FBgn0033156	57778
1612	X	19518284	19520009	0.771867275238	19519224	0.801322095534	FBgn0031057	1539	FBgn0031057	1539
1613	2R	8273767	8275222	0.771755695343	8274265	0.474882125854	FBgn0020930	812	FBgn0020930	812
1614	X	9451642	9456076	0.771746635437	9455246	0.630634963512	FBgn0030144	1065	FBgn0030137	53549
1615	X	8401185	8404257	0.771691322327	8402628	0.543568190406	FBgn0026679	1369	FBgn0030054	48910
1616	X	5464871	5465917	0.771469593048	5465397	0.528208434582	FBgn0029778	1359	FBgn0029783	45809
1617	3R	21872727	21874175	0.771307945251	21873491	0.6901493353	FBgn0039401	4466	FBgn0000591	7445
1618	X	7962210	7963446	0.771162986755	7962891	0.52078795433	FBgn0029999	592	FBgn0030003	12072
1619	2R	6016474	6017890	0.771135807037	6017168	0.681192517281	FBgn0033529	25195	FBgn0033529	25195
1620	X	13290195	13291072	0.770932674408	13290780	0.404794037342	FBgn0030487	539	FBgn0030482	59950
1621	3R	17450693	17452119	0.770882606506	17451224	0.646862089634	FBgn0046832	2978	FBgn0046832	2978
1622	2L	7031216	7033212	0.770854949951	7031758	0.55698788166	FBgn0031882	845	FBgn0031883	955
1623	2R	19164321	19165533	0.770500183105	19164957	0.618738412857	FBgn0034886	219	FBgn0016762	36641
1624	3L	15103349	15105101	0.770340442657	15104395	0.753177979413	FBgn0036483	2207	FBgn0025776	95059
1625	X	11091585	11093057	0.770318031311	11092444	0.774339516958	FBgn0030282	241	FBgn0003411	75120
1626	2L	543164	545132	0.770105838776	543850	0.663283348083	FBgn0031260	777	FBgn0031260	777
1627	2L	522667	524478	0.770046710968	523591	0.729024746839	FBgn0003963	124	FBgn0003963	124
1628	2L	5198939	5201643	0.769989967346	5199756	0.668451574114	FBgn0065107	3721	FBgn0000228	78802
1629	2R	15240891	15242452	0.769913673401	15241712	0.667217366836	FBgn0065076	303	FBgn0065076	303
1630	2R	10462584	10463955	0.769909858704	10463261	0.687972247601	FBgn0050475	5117	FBgn0033987	14916
1631	2L	849257	851470	0.769821166992	850014	0.755520671606	FBgn0020304	1047	FBgn0020304	1047
1632	2L	17839372	17840171	0.769684314728	17839499	0.490833629261	FBgn0032655	30966	FBgn0041184	308840
1633	2L	8687421	8688696	0.76960849762	8688099	0.552381852094	FBgn0032060	1819	FBgn0032059	2145
1634	3R	13850199	13851389	0.769592761993	13850806	0.583834052086	FBgn0038565	1377	FBgn0010389	27900
1635	X	7792977	7797082	0.769574165344	7795008	0.710983051973	FBgn0029985	2291	FBgn0004404	14868
1636	X	2557582	2559220	0.769536018372	2558365	0.704759822172	FBgn0024994	1567	FBgn0024978	29976
1637	X	13571628	13573101	0.769535064697	13572483	0.552107025595	FBgn0030518	403	FBgn0030521	43635
1638	3R	19107281	19108271	0.769529819489	19107698	0.497381799361	FBgn0025781	743	FBgn0039067	23919
1639	3R	23503323	23505946	0.769423961639	23504080	0.702941810384	FBgn0039537	783	FBgn0003330	3666
1640	X	19298065	19300268	0.76908826828	19299098	0.631383222692	FBgn0031018	9966	FBgn0044030	14715
1641	2R	18022754	18024434	0.768739700317	18023543	0.748382091522	FBgn0034735	23747	FBgn0034743	90160
1642	X	3932942	3934006	0.768696308136	3933365	0.508278751373	FBgn0029692	91	FBgn0000221	16216
1643	3L	14000623	14002269	0.768595695496	14001669	0.45961525861	FBgn0046272	322	FBgn0036405	14819
1644	2R	5484974	5486578	0.768576622009	5485746	0.708310772391	FBgn0033471	2784	FBgn0027619	4973
1645	2L	14047204	14048790	0.768568992615	14048124	0.601321556989	FBgn0028876	540	FBgn0028876	540
1646	3L	8786953	8787956	0.768523693085	8787189	0.401181697845	FBgn0035933	2831	FBgn0020633	78368
1647	2L	14445272	14446869	0.768475055695	14446036	0.652390241623	FBgn0028844	4780	FBgn0005771	44826
1648	3R	24535754	24536639	0.768427848816	24536137	0.491633471321	FBgn0027655	14173	FBgn0005642	100923
1649	2L	3021975	3024356	0.768410682678	3023467	0.614068239927	FBgn0031492	232	FBgn0031493	5722
1650	2R	4438780	4441586	0.768399715424	4438897	0.506801691922	FBgn0033351	1016	FBgn0033351	1016
1651	3L	832713	834673	0.768249511719	833317	0.65013032801	FBgn0035169	1534	FBgn0035164	12271
1652	2L	12956238	12957048	0.768227577209	12956669	0.431130290031	FBgn0032462	10161	FBgn0028965	64638
1653	3R	11212202	11214711	0.768215179443	11213916	0.594259682824	FBgn0051302	5196	FBgn0038332	16018
1654	3L	10846317	10847711	0.76812505722	10846967	0.515263669631	FBgn0036104	6015	FBgn0026160	15128
1655	X	4110841	4112861	0.767970085144	4111322	0.587743450614	FBgn0029701	75	FBgn0026080	148643
1656	3L	5955511	5958358	0.76781463623	5956936	0.615472972393	FBgn0035656	6984	FBgn0035656	6984
1657	2R	8749252	8751405	0.767786026001	8750790	0.623782887178	FBgn0033814	159	FBgn0043010	12424
1658	3L	18844752	18846477	0.767714977264	18845738	0.674277722836	FBgn0014075	7732	FBgn0036818	14140
1659	3R	12724872	12726179	0.767596244812	12725402	0.599163472652	FBgn0015350	19952	FBgn0082171	43365
1660	3L	16311848	16312841	0.767415523529	16312299	0.404075482312	FBgn0053257	717	FBgn0052357	2877
1661	X	9166828	9168837	0.767369270325	9167371	0.521358191967	FBgn0040234	2658	FBgn0040235	2906
1662	2L	1148368	1149423	0.767268180847	1148975	0.468741585227	FBgn0031308	1142	FBgn0031308	1142
1663	2L	11367186	11368975	0.767229557037	11368272	0.680907428265	FBgn0000287	2967	FBgn0004579	77331
1664	3L	7921541	7923506	0.767134666443	7922223	0.653184441959	FBgn0041156	85	FBgn0035827	11901
1665	X	6520046	6523367	0.767115592957	6520866	0.627776590983	FBgn0025815	1241	FBgn0025815	1241
1666	X	2455566	2458757	0.767100334167	2456868	0.716683954	FBgn0011606	3340	FBgn0011606	3340
1667	2R	6730254	6731907	0.767084598541	6731260	0.612463593483	FBgn0033582	3860	FBgn0033590	21330
1668	3L	2219359	2220887	0.766987323761	2220157	0.569514947779	FBgn0035318	447	FBgn0035318	447
1669	3L	21960255	21961892	0.766940116882	21960897	0.726195961237	FBgn0037147	1269	FBgn0037149	39077
1670	X	15553639	15556122	0.766800403595	15555071	0.682662683375	FBgn0030674	7019	FBgn0030673	10010
1671	3L	19666524	19667897	0.766679763794	19667087	0.654951291926	FBgn0052209	6181	FBgn0029094	82936
1672	2R	15776578	15778414	0.766673088074	15777365	0.603972011142	FBgn0005655	355	FBgn0005655	355
1673	2R	13663999	13666347	0.76666021347	13665821	0.483033776283	FBgn0034304	429	FBgn0062440	2964
1674	X	16485794	16489120	0.766623497009	16486410	0.67730067758	FBgn0052573	1097	FBgn0030766	11568
1675	X	7582804	7584191	0.766579627991	7583500	0.561301876517	FBgn0016041	1375	FBgn0029959	3338
1676	X	15517915	15519246	0.766538619995	15518572	0.622799059924	FBgn0030667	3180	FBgn0030671	19490
1677	3L	17380639	17381772	0.766477584839	17381351	0.461043953896	FBgn0027660	5420	FBgn0027660	5420
1678	3L	3795673	3798206	0.766210079193	3797752	0.412115693092	FBgn0004888	35	FBgn0035464	2951
1679	2L	5800811	5804392	0.766185760498	5801639	0.671902835369	FBgn0031739	330	FBgn0031739	330
1680	2R	16508930	16511939	0.766128540039	16511480	0.480464430416	FBgn0050291	5675	FBgn0034565	25661
1681	3R	9726980	9729482	0.766081809998	9727954	0.627940088511	FBgn0000576	373	FBgn0000576	373
1682	X	4498026	4499572	0.765754461288	4498787	0.610748795902	FBgn0029719	898	FBgn0025615	3718
1683	X	19861390	19863190	0.765748977661	19862216	0.773822952719	FBgn0053517	86	FBgn0031093	141446
1684	3R	12869036	12870156	0.765657901764	12869621	0.560339871575	FBgn0028470	331	FBgn0038472	795
1685	2L	6916928	6920246	0.76563167572	6918177	0.713448440327	FBgn0026196	564	FBgn0026196	564
1686	2R	19472147	19473929	0.76557636261	19473299	0.736081151401	FBgn0020764	998	FBgn0034948	11579
1687	3L	2352187	2355190	0.765556335449	2354660	0.532265859492	FBgn0035333	832	FBgn0035334	1071
1688	2R	5644300	5645223	0.765546798706	5644857	0.372616711785	FBgn0033490	4935	FBgn0033486	15351
1689	2R	15341442	15342995	0.765289306641	15342188	0.735576096703	FBgn0034476	420	FBgn0011849	99794
1690	2R	17610650	17611883	0.765244007111	17611269	0.544139444828	FBgn0034694	499	FBgn0067102	27645
1691	2R	9076083	9077843	0.765127658844	9077360	0.59130452661	FBgn0033856	2908	FBgn0033856	2908
1692	X	2012290	2013842	0.764996528625	2013021	0.75569192101	FBgn0004655	2118	FBgn0025626	91729
1693	X	5853743	5854663	0.764961719513	5854096	0.450444549322	FBgn0029003	4318	FBgn0029840	80846
1694	3L	8649208	8650185	0.764925003052	8649647	0.44813229243	FBgn0001168	59	FBgn0001168	59
1695	3R	20057628	20058748	0.764788627625	20058273	0.618378218483	FBgn0043884	827	FBgn0039172	2522
1696	X	11707903	11709092	0.764727115631	11708633	0.509675166186	FBgn0030347	1253	FBgn0030350	12584
1697	X	6503070	6504418	0.764660835266	6503680	0.627256257193	FBgn0029885	3003	FBgn0029882	4258
1698	2R	19663223	19665542	0.764654159546	19664864	0.571680910447	FBgn0020129	2032	FBgn0034986	17173
1699	3L	22229116	22230528	0.764591217041	22229594	0.570106625557	FBgn0027086	7091	FBgn0011771	7561
1700	X	1514937	1516238	0.764575958252	1515728	0.570976201226	FBgn0000482	5483	FBgn0023530	9707
1701	2R	1572083	1573676	0.764318466187	1573062	0.553836093229	FBgn0033058	2973	FBgn0033059	10703
1702	2L	8102233	8103956	0.764261245728	8103233	0.598147900899	FBgn0011219	19811	FBgn0010287	30336
1703	2R	9577702	9579280	0.764201164246	9578626	0.68092139562	FBgn0033896	27657	FBgn0033893	34101
1704	2L	473252	474528	0.764102935791	473688	0.50140136083	FBgn0027592	667	FBgn0003963	49779
1705	3R	13998799	14001381	0.764083862305	13999574	0.56913125515	FBgn0042693	6123	FBgn0038570	6607
1706	3R	17829330	17832154	0.764047145844	17830078	0.651888166155	FBgn0038921	10341	FBgn0038925	23120
1707	3L	21758630	21761692	0.763976097107	21759289	0.6481292949	FBgn0037135	629	FBgn0037134	1983
1708	2L	13547687	13549585	0.763738632202	13548578	0.684363206228	FBgn0023407	745	FBgn0028546	92693
1709	3R	20611508	20612584	0.763704776764	20612109	0.461502187392	FBgn0039223	1033	FBgn0000140	32484
1710	X	3136092	3138088	0.763703346252	3137176	0.672144063314	FBgn0003374	31519	FBgn0000472	92163
1711	3L	12479365	12480594	0.763693809509	12480060	0.640678538216	FBgn0036294	1597	FBgn0027936	1811
1712	3L	14599251	14600244	0.763503074646	14599740	0.526562054952	FBgn0041604	1861	FBgn0028418	73717
1713	3R	4836430	4838207	0.763432502747	4837542	0.635240733624	FBgn0037655	3007	FBgn0040534	3444
1714	3R	21461949	21462711	0.763398170471	21462516	0.479094725389	FBgn0039350	1033	FBgn0039350	1033
1715	X	10226970	10228055	0.763278484344	10227588	0.586642138163	FBgn0052681	1111	FBgn0065046	34197
1716	3L	21995763	21997019	0.763266563416	21996455	0.631229849423	FBgn0037149	3519	FBgn0037149	3519
1717	X	7814140	7815309	0.763245105743	7814858	0.466061909993	FBgn0003656	1592	FBgn0004404	34718
1718	3R	15442119	15444001	0.76313829422	15443271	0.556866168976	FBgn0038719	4168	FBgn0038722	27479
1719	2L	4405840	4409436	0.763060569763	4407504	0.714032902437	FBgn0031602	1849	FBgn0031597	24785
1720	2R	829024	830230	0.76301574707	829761	0.638387135097	FBgn0040295	15122	FBgn0033017	18618
1721	2L	13971085	13972288	0.763013839722	13971524	0.456280399771	FBgn0028936	965	FBgn0028519	55486
1722	3L	7031413	7032506	0.76291513443	7031896	0.547369450331	FBgn0035733	4925	FBgn0002775	67574
1723	X	5748577	5749559	0.762590885162	5748826	0.533418615659	FBgn0029821	2367	FBgn0000042	2726
1724	X	6568213	6569522	0.762567520142	6568961	0.627154602724	FBgn0029895	14005	FBgn0029891	39927
1725	2L	3406105	3407565	0.762490272522	3406672	0.664142767588	FBgn0031531	3932	FBgn0031538	55303
1726	3R	27222235	27224016	0.762459754944	27222783	0.60543049083	FBgn0019990	1403	FBgn0039831	176357
1727	X	2071004	2074369	0.762432098389	2071735	0.729344636202	FBgn0053548	1804	FBgn0000377	34402
1728	X	1203902	1206244	0.762150764465	1205570	0.660522788763	FBgn0024360	608	FBgn0026875	112116
1729	X	2586942	2590626	0.762106895447	2590041	0.662922718946	FBgn0024975	1507	FBgn0024978	1700
1730	3R	26609433	26612441	0.762086868286	26611413	0.685858165517	FBgn0004606	19765	FBgn0003720	66624
1731	3L	4531858	4533079	0.761939048767	4532252	0.499443471432	FBgn0053777	3831	FBgn0015805	75312
1732	3R	12202985	12204601	0.761871337891	12204030	0.577084064484	FBgn0038423	7775	FBgn0038421	18256
1733	3L	22405796	22407267	0.761650562286	22406370	0.694898717544	FBgn0037166	1971	FBgn0004449	64642
1734	3R	8530696	8533520	0.761635780334	8531479	0.600662201643	FBgn0038080	663	FBgn0038071	57697
1735	2R	18268619	18269696	0.761610507965	18269253	0.429354349772	FBgn0034775	1067	FBgn0011211	37383
1736	2L	5762349	5764580	0.761567115784	5763994	0.619068903082	FBgn0031737	2147	FBgn0031739	37975
1737	2R	16637659	16639698	0.761413574219	16638443	0.652797614827	FBgn0002736	2282	FBgn0002736	2282
1738	X	5946521	5948900	0.761370420456	5947193	0.621476481943	FBgn0029843	10187	FBgn0029840	12251
1739	2L	4443168	4446249	0.761354923248	4443932	0.598148794735	FBgn0027609	745	FBgn0031604	800
1740	2R	15343449	15346340	0.761281490326	15345673	0.604562338661	FBgn0034476	3905	FBgn0011849	103279
1741	3L	18313684	18315109	0.761235713959	18314287	0.644288927317	FBgn0015946	44614	FBgn0011706	49375
1742	2R	11281213	11282146	0.761194229126	11281747	0.493883189033	FBgn0050321	26440	FBgn0050089	39486
1743	X	5719298	5722390	0.761157274246	5720754	0.52374567705	FBgn0014340	1333	FBgn0000042	25346
1744	X	3956478	3959123	0.761034488678	3958382	0.5057041049	FBgn0026079	589	FBgn0026080	4297
1745	2R	8696968	8699284	0.760843276978	8697591	0.785342216492	FBgn0033802	4128	FBgn0033802	4128
1746	3R	6042632	6043960	0.760837554932	6043266	0.68508360121	FBgn0025879	4556	FBgn0037797	5214
1747	X	1564585	1566266	0.760758876801	1565682	0.688823812148	FBgn0025378	637	FBgn0023130	13637
1748	2R	17847964	17849520	0.760451793671	17848601	0.626383990049	FBgn0034721	7288	FBgn0013272	23357
1749	2R	9394038	9397350	0.760446310043	9396389	0.793373644352	FBgn0033884	18470	FBgn0033884	18470
1750	2R	8400109	8401081	0.760396957397	8400600	0.485296189785	FBgn0003975	404	FBgn0000181	14456
1751	2R	381814	383189	0.760367870331	382561	0.677745804191	FBgn0040849	145156	FBgn0033015	418913
1752	2L	13980504	13982526	0.760342597961	13981483	0.629519939423	FBgn0028939	1323	FBgn0028519	45527
1753	2L	3578711	3580450	0.760272026062	3579764	0.662415385246	FBgn0004892	1002	FBgn0002985	26984
1754	3R	25757625	25759123	0.75989484787	25758229	0.572506455814	FBgn0051040	550	FBgn0039725	805
1755	X	12908212	12910110	0.759879112244	12909399	0.595923662186	FBgn0030444	7535	FBgn0025463	84116
1756	2L	9250033	9250953	0.759825944901	9250288	0.414987223489	FBgn0032104	720	FBgn0032105	2828
1757	X	18211804	18215105	0.759693622589	18212426	0.649105801302	FBgn0030915	1061	FBgn0004956	70664
1758	3R	8378252	8380402	0.759669303894	8379874	0.591426877414	FBgn0067707	2601	FBgn0038071	93908
1759	3R	19864030	19864780	0.759621143341	19864213	0.449393419119	FBgn0039141	273	FBgn0039139	6299
1760	3R	10906868	10908696	0.759590148926	10907899	0.565075902378	FBgn0038286	2130	FBgn0038301	131423
1761	2R	15834684	15835740	0.759526968002	15835248	0.475487321615	FBgn0034502	2977	FBgn0034503	6421
1762	2R	3047460	3049412	0.759198188782	3048412	0.7340073866	FBgn0033190	680	FBgn0022772	10891
1763	3L	15124891	15126312	0.759143829346	15125613	0.638857126236	FBgn0036487	1271	FBgn0029114	75287
1764	X	12348346	12350219	0.759133338928	12349588	0.565880835056	FBgn0030397	8641	FBgn0015024	138132
1765	3R	1057619	1058971	0.759099960327	1058525	0.496150642633	FBgn0037301	257	FBgn0000340	15378
1766	3L	2085672	2090578	0.759085655212	2089763	0.707295000553	FBgn0003432	9386	FBgn0035315	90782
1767	3R	12438626	12440113	0.759055614471	12439216	0.53313962151	FBgn0038448	94	FBgn0038453	30111
1768	X	5538591	5542683	0.758456230164	5540280	0.675627484041	FBgn0027564	163	FBgn0029785	22601
1769	3R	21830631	21832445	0.75835609436	21831403	0.652704924345	FBgn0002733	342	FBgn0002733	342
1770	2R	4575425	4576567	0.758274078369	4576081	0.466589366688	FBgn0033369	2344	FBgn0065074	31536
1771	3R	18650738	18651656	0.758102416992	18651234	0.499594632317	FBgn0039028	9514	FBgn0039013	98612
1772	2L	1712370	1716016	0.75807094574	1713479	0.666808366776	FBgn0031358	2382	FBgn0031357	3013
1773	3R	23520937	23524912	0.757985115051	23521566	0.634570300579	FBgn0013745	943	FBgn0003330	13820
1774	X	3967038	3971169	0.75795841217	3967880	0.591263961792	FBgn0026083	4225	FBgn0026080	5201
1775	2R	18666556	18667615	0.757909297943	18666928	0.495263211867	FBgn0034829	422	FBgn0003062	84608
1776	X	20226075	20228079	0.757838249207	20227582	0.457944982192	FBgn0031110	184	FBgn0031114	7074
1777	2R	1437112	1438353	0.757801532745	1437808	0.491089315975	FBgn0033046	5563	FBgn0033059	145957
1778	2L	3123927	3126511	0.757788181305	3125424	0.70971852541	FBgn0031504	3296	FBgn0031506	34532
1779	2R	4608961	4610325	0.757757663727	4609458	0.584404889275	FBgn0065065	576	FBgn0065065	576
1780	3R	18186411	18188434	0.757730484009	18187620	0.661818167743	FBgn0038948	635	FBgn0038948	635
1781	3R	20061738	20062445	0.757629871368	20062107	0.364328692941	FBgn0043884	4661	FBgn0039172	6356
1782	2L	4494382	4496056	0.757283210754	4495432	0.626156358158	FBgn0011603	18408	FBgn0031609	31995
1783	3R	11077369	11081391	0.757217884064	11079550	0.566764771938	FBgn0038310	1727	FBgn0003600	9646
1784	3L	21196854	21198566	0.75713968277	21197774	0.729952307308	FBgn0037063	4407	FBgn0037066	22130
1785	2R	12947441	12948597	0.757112979889	12948068	0.483015124003	FBgn0034217	2154	FBgn0034217	2154
1786	3R	15686736	15689217	0.757051944733	15687518	0.574492365122	FBgn0038737	181	FBgn0038741	15621
1787	3L	3970131	3971738	0.756986141205	3971202	0.567837864161	FBgn0004880	3754	FBgn0000449	74634
1788	3L	688462	689424	0.756808757782	688697	0.400354275337	FBgn0035158	3036	FBgn0035156	12250
1789	3R	7645796	7647631	0.756750106812	7646386	0.581077631782	FBgn0037954	1244	FBgn0037954	1244
1790	2R	20182417	20184649	0.756746292114	20184000	0.616630329805	FBgn0053228	6858	FBgn0053228	6858
1791	X	15707144	15709365	0.756746292114	15708835	0.687225734486	FBgn0030701	4713	FBgn0030703	15194
1792	X	6114346	6116294	0.756700515747	6115719	0.509483158588	FBgn0028982	2669	FBgn0015818	14650
1793	3L	15008273	15009854	0.756669044495	15009160	0.700609779358	FBgn0025776	176	FBgn0025776	176
1794	3R	22487677	22488740	0.756645202637	22488107	0.53301808238	FBgn0039447	4532	FBgn0039449	55000
1795	2L	10205501	10207130	0.756540775299	10206117	0.715263310601	FBgn0032191	844	FBgn0032191	844
1796	2R	18713744	18715450	0.756483078003	18714845	0.631831020117	FBgn0034834	4294	FBgn0003062	132525
1797	X	6135088	6139372	0.75642490387	6135704	0.674915930804	FBgn0028685	775	FBgn0028685	775
1798	X	13559219	13560759	0.756424427032	13560119	0.69227883395	FBgn0002878	3893	FBgn0030510	45786
1799	3R	25960563	25963045	0.756316184998	25962193	0.675721533158	FBgn0003738	1872	FBgn0065067	71341
1800	X	19969563	19972450	0.756298065186	19971473	0.581823862516	FBgn0031088	2540	FBgn0031093	32189
1801	3R	11238218	11241289	0.756271839142	11238857	0.659124430488	FBgn0046829	4298	FBgn0046829	4298
1802	X	1475846	1477160	0.756081581116	1476387	0.62034887426	FBgn0000210	9719	FBgn0023530	49048
1803	X	13584212	13585941	0.756064414978	13584945	0.745559748481	FBgn0030520	4380	FBgn0030521	31173
1804	3R	16601944	16603087	0.756041049957	16602314	0.42034406662	FBgn0046689	4024	FBgn0038821	37954
1805	X	10990659	10994042	0.756004333496	10991229	0.553349242491	FBgn0030272	1891	FBgn0030272	1891
1806	3L	1462266	1463756	0.755890846252	1463146	0.680503761067	FBgn0046769	622	FBgn0004635	15822
1807	2L	20419588	20420760	0.755683898926	20420095	0.571138748756	FBgn0051688	3475	FBgn0032858	15584
1808	3R	2294329	2296501	0.755662441254	2295922	0.582746702082	FBgn0037447	1788	FBgn0037446	13046
1809	X	12992069	12995015	0.755599975586	12993344	0.550310359282	FBgn0025463	171	FBgn0025463	171
1810	X	10438979	10440704	0.755515098572	10439559	0.569724447587	FBgn0001206	1475	FBgn0052680	100604
1811	X	2795392	2796840	0.755499839783	2796117	0.628979206085	FBgn0029643	1105	FBgn0004647	194911
1812	3R	67557	68774	0.755475521088	68029	0.490378320217	FBgn0037222	479	FBgn0037220	9952
1813	3L	7607018	7607986	0.755379915237	7607626	0.396250135758	FBgn0053276	6822	FBgn0014011	198500
1814	X	5525874	5527760	0.755378723145	5526567	0.545262522168	FBgn0003747	603	FBgn0029785	8888
1815	3R	12759504	12760684	0.755363464355	12760149	0.611686960856	FBgn0051270	10642	FBgn0082171	78112
1816	2L	4485196	4488124	0.755266666412	4485857	0.616757336785	FBgn0011603	8833	FBgn0031609	22420
1817	X	12408202	12410002	0.755175113678	12409119	0.672176170349	FBgn0030400	8000	FBgn0015024	78601
1818	3R	24944987	24947427	0.755146026611	24946913	0.593373270596	FBgn0005596	1684	FBgn0039633	24204
1819	X	10336414	10339897	0.755106925964	10337046	0.669184148312	FBgn0052680	1909	FBgn0052680	1909
1820	2R	11379356	11381551	0.755087852478	11380248	0.595800966024	FBgn0022160	2639	FBgn0050085	3760
1821	3R	5533012	5535374	0.755076885223	5534672	0.579963543836	FBgn0037734	2082	FBgn0016792	2190
1822	3L	1576892	1583180	0.7550740242	1580696	0.750088781118	FBgn0035237	3902	FBgn0035236	27980
1823	3R	16404132	16405958	0.755043029785	16404777	0.5265045727	FBgn0023212	816	FBgn0023212	816
1824	X	2591189	2593636	0.754842758179	2592231	0.745239003499	FBgn0000376	2702	FBgn0024978	3890
1825	X	6558609	6560043	0.75474357605	6559502	0.545180479685	FBgn0029895	4546	FBgn0029891	30468
1826	X	15411348	15413577	0.754497528076	15412161	0.603046220892	FBgn0030658	134	FBgn0030659	4648
1827	X	15230090	15232049	0.754438877106	15231399	0.509660384234	FBgn0029090	7003	FBgn0004924	77970
1828	3L	12752941	12754190	0.754422187805	12753571	0.651375889778	FBgn0036310	1397	FBgn0036306	24867
1829	X	13218080	13218680	0.754370689392	13218158	0.560131371021	FBgn0030479	652	FBgn0030479	652
1830	3L	21466126	21467242	0.75426864624	21466635	0.541180049672	FBgn0029152	929	FBgn0052442	3488
1831	X	2484189	2486817	0.754262447357	2485087	0.587054364821	FBgn0040335	3913	FBgn0003371	5019
1832	2R	4238989	4240170	0.754201889038	4239754	0.530078803792	FBgn0050356	1561	FBgn0050353	69735
1833	2L	21882003	21882871	0.754153251648	21882160	0.470972427955	FBgn0032965	3694	FBgn0003866	65972
1834	X	19558129	19559562	0.754137516022	19558816	0.563020369586	FBgn0031064	2839	FBgn0031066	19459
1835	3R	5503269	5504747	0.753998279572	5504138	0.487180382013	FBgn0037728	485	FBgn0037728	485
1836	X	8719006	8721250	0.753960371017	8719771	0.631636291742	FBgn0030065	10422	FBgn0030061	159584
1837	2L	8032184	8033676	0.753875255585	8032962	0.559694796801	FBgn0044323	2239	FBgn0031977	3498
1838	3R	2987656	2989409	0.753874778748	2988434	0.690361022949	FBgn0002306	117	FBgn0037481	7536
1839	3R	23759090	23761141	0.753859519958	23760197	0.592233628035	FBgn0039559	3374	FBgn0039559	3374
1840	3L	9805924	9806914	0.75385761261	9806540	0.436056518555	FBgn0028429	4203	FBgn0015618	6057
1841	3L	2938280	2939980	0.753677368164	2939005	0.659518185784	FBgn0035381	710	FBgn0035388	79725
1842	X	3023608	3027198	0.753655910492	3024208	0.626382463119	FBgn0028746	5070	FBgn0028746	5070
1843	3R	13429590	13431259	0.753593921661	13430527	0.701362222433	FBgn0038524	1297	FBgn0051575	53648
1844	3L	16078367	16080000	0.753523349762	16079108	0.78266081214	FBgn0010280	585	FBgn0010280	585
1845	X	14581113	14583615	0.753456115723	14583074	0.609588305155	FBgn0015774	137	FBgn0052590	89898
1846	2R	11861140	11862159	0.753238677979	11861689	0.467656920938	FBgn0022070	672	FBgn0022070	672
1847	3R	11780222	11781253	0.753177642822	11780752	0.591757774353	FBgn0051088	4087	FBgn0038388	8819
1848	3L	17204268	17207554	0.753161430359	17206784	0.570955781376	FBgn0036702	598	FBgn0036702	598
1849	X	10805747	10808880	0.753088951111	10808113	0.716512739658	FBgn0021742	4237	FBgn0030241	108021
1850	3L	7335362	7337990	0.753085136414	7337074	0.604855144725	FBgn0035771	2564	FBgn0082598	6672
1851	2L	2582118	2584438	0.753011703491	2582166	0.581432978312	FBgn0031437	1875	FBgn0031437	1875
1852	3R	25880212	25882362	0.752676010132	25880868	0.519517029033	FBgn0003479	899	FBgn0003479	899
1853	3R	23858133	23858905	0.752627372742	23858793	0.496263677424	FBgn0039569	2383	FBgn0039559	95222
1854	3L	7423307	7424506	0.752618789673	7423848	0.429531097412	FBgn0053278	952	FBgn0014011	14722
1855	2R	3034307	3037697	0.752616882324	3034829	0.617753744125	FBgn0022772	2692	FBgn0022772	2692
1856	X	5723139	5724873	0.752515792847	5724049	0.720982804018	FBgn0029819	1020	FBgn0000042	22051
1857	3R	11814389	11815765	0.752425193787	11815147	0.614870155559	FBgn0003507	3224	FBgn0003507	3224
1858	2R	9026383	9028292	0.752422332764	9027031	0.557335197926	FBgn0024556	3566	FBgn0024556	3566
1859	2L	20089926	20091625	0.75238609314	20090540	0.603131406447	FBgn0032848	647	FBgn0032848	647
1860	X	11657142	11660711	0.752267837524	11657786	0.606026312884	FBgn0052663	498	FBgn0030350	63431
1861	2L	12427688	12430637	0.752259492874	12428697	0.561031762291	FBgn0032430	665	FBgn0032431	2196
1862	3L	7243901	7245199	0.752045154572	7244520	0.582432925701	FBgn0035755	6656	FBgn0035754	20050
1863	X	17156343	17157312	0.752007484436	17156815	0.472746276855	FBgn0004854	8297	FBgn0000163	161939
1864	2L	726374	727570	0.751964569092	727211	0.471420989317	FBgn0011244	1201	FBgn0015621	92753
1865	3L	14485052	14486356	0.751945018768	14485569	0.52125659585	FBgn0036427	1417	FBgn0028418	40454
1866	X	5062411	5063316	0.751861572266	5062571	0.445551438765	FBgn0003244	3897	FBgn0024332	106552
1867	3R	7052934	7057380	0.751813411713	7055295	0.635794415193	FBgn0037881	995	FBgn0037881	995
1868	X	11520254	11522241	0.751672744751	11521425	0.735739259159	FBgn0014133	4659	FBgn0030327	26296
1869	2R	2704715	2706141	0.751600265503	2705469	0.701661719216	FBgn0050384	10659	FBgn0033156	84811
1870	3R	3067318	3070282	0.75155544281	3067896	0.493698656559	FBgn0037488	429	FBgn0037481	86998
1871	X	15223396	15224887	0.751505374908	15224070	0.547575726229	FBgn0030634	4727	FBgn0004924	70641
1872	X	2544183	2548056	0.751460075378	2545037	0.629933416843	FBgn0003068	3301	FBgn0024978	43304
1873	X	12663387	12665694	0.751431465149	12665036	0.638505776723	FBgn0030428	537	FBgn0030433	76007
1874	X	19291031	19292259	0.751429080963	19291633	0.526736418406	FBgn0031018	17431	FBgn0044030	22180
1875	3L	8939124	8940261	0.751395225525	8939642	0.463100096759	FBgn0035943	679	FBgn0035954	39503
1876	2L	16481163	16482751	0.751246929169	16481837	0.650410115719	FBgn0005677	76	FBgn0025678	129147
1877	3R	4830656	4833037	0.751194477081	4832369	0.573047369719	FBgn0037653	195	FBgn0026380	421
1878	3R	10725441	10727465	0.751145839691	10726935	0.616229814642	FBgn0038277	375	FBgn0038274	2845
1879	2R	9463801	9467083	0.75111246109	9466504	0.657656585469	FBgn0053155	3602	FBgn0033886	9807
1880	3R	278729	279915	0.751080989838	279218	0.544510960579	FBgn0051522	182	FBgn0037250	19487
1881	2R	10486572	10487928	0.751079559326	10487286	0.653986762552	FBgn0033988	8872	FBgn0033988	8872
1882	3L	16528937	16530034	0.750903606415	16529459	0.57035000184	FBgn0036639	7357	FBgn0036641	17040
1883	2R	4648622	4649706	0.750782012939	4649130	0.450159830206	FBgn0033383	633	FBgn0033380	23054
1884	3R	18958457	18959641	0.750718593597	18959092	0.589633128222	FBgn0051457	5386	FBgn0051457	5386
1885	X	6144429	6146868	0.750603675842	6146097	0.481654942036	FBgn0043796	409	FBgn0028685	9618
1886	3R	228440	229953	0.750510692596	229311	0.656355745652	FBgn0037245	540	FBgn0037249	30341
1887	3L	10774773	10775967	0.750492572784	10775202	0.494688193003	FBgn0036102	63	FBgn0026160	56637
1888	3R	18510727	18511873	0.750457763672	18511435	0.485756902134	FBgn0046114	814	FBgn0046114	814
1889	3R	23055075	23056241	0.750446796417	23055623	0.572992295027	FBgn0051063	477	FBgn0005696	9192
1890	3R	25006406	25007691	0.750228881836	25007194	0.597399847848	FBgn0039647	13522	FBgn0028692	28009
1891	3R	13694047	13696717	0.750015258789	13696185	0.653901016011	FBgn0038554	18089	FBgn0038554	18089
1892	3L	9857455	9858646	0.749977111816	9857984	0.50361773547	FBgn0036055	1705	FBgn0015618	45387
1893	3L	10822225	10823047	0.749969482422	10822916	0.457558848641	FBgn0026160	8923	FBgn0026160	8923
1894	2R	3530216	3531336	0.749955654144	3530747	0.554424226284	FBgn0033250	5180	FBgn0033243	50910
1895	X	616313	618455	0.749833106995	617753	0.631153166294	FBgn0040382	1337	FBgn0065054	3142
1896	3R	19176388	19179892	0.749760627747	19177999	0.668109416962	FBgn0016119	3783	FBgn0002622	6526
1897	3R	9091443	9092589	0.749713897705	9091924	0.584972942577	FBgn0003598	1847	FBgn0038128	2169
1898	2R	19930326	19932739	0.749646186829	19931892	0.559526275186	FBgn0050164	469	FBgn0019886	90998
1899	X	16903910	16907631	0.749617099762	16904520	0.537146568298	FBgn0030812	4415	FBgn0054014	7297
1900	2R	11828869	11830126	0.749538421631	11829419	0.531290783602	FBgn0034112	2313	FBgn0034110	20154
1901	3L	14374282	14375857	0.749496459961	14375074	0.701104938984	FBgn0003459	108	FBgn0003459	108
1902	X	10265531	10267107	0.749103069305	10266335	0.658996694228	FBgn0030200	3618	FBgn0083167	39630
1903	X	15299641	15303857	0.749094963074	15301869	0.588562234243	FBgn0030643	26	FBgn0030659	114940
1904	2L	14039415	14040697	0.749090194702	14039949	0.592106342316	FBgn0028873	3215	FBgn0028876	7635
1905	X	1246027	1249013	0.749068260193	1247828	0.65125877717	FBgn0024985	2058	FBgn0028274	73205
1906	X	14155691	14156487	0.74897813797	14155783	0.516897784339	FBgn0052600	380	FBgn0002873	74003
1907	2L	6263202	6264228	0.748928070068	6263696	0.440295612111	FBgn0031792	791	FBgn0043854	108719
1908	2L	9926781	9929368	0.748799324036	9927635	0.548678342034	FBgn0051711	1022	FBgn0051713	11097
1909	3L	5737790	5740029	0.748758792877	5739234	0.592424560996	FBgn0035630	419	FBgn0035630	419
1910	2R	19413408	19414907	0.748683929443	19414079	0.665793503032	FBgn0015268	835	FBgn0015268	835
1911	2R	19756723	19758781	0.74845790863	19757339	0.540142620311	FBgn0034994	1564	FBgn0034987	61382
1912	3R	13366309	13367399	0.748410701752	13366931	0.411914040061	FBgn0025571	786	FBgn0025571	786
1913	3R	19182678	19184081	0.748355865479	19183490	0.573420861188	FBgn0002622	1035	FBgn0002622	1035
1914	X	348275	349796	0.74827671051	348968	0.66075406355	FBgn0023537	1348	FBgn0000570	31074
1915	3R	4006719	4008015	0.748167037964	4007458	0.580537557602	FBgn0001138	294	FBgn0037554	51771
1916	2L	537204	540249	0.748108148575	537860	0.567093905281	FBgn0010602	4712	FBgn0010602	4712
1917	3R	306871	308317	0.748065948486	307664	0.584066278794	FBgn0037254	1130	FBgn0037255	3099
1918	X	17507379	17511828	0.748051643372	17510094	0.639836120605	FBgn0030859	4269	FBgn0030855	39874
1919	3R	25429443	25430465	0.747945785522	25429973	0.45561319239	FBgn0039673	3592	FBgn0039678	67409
1920	3R	24062602	24063732	0.747888565063	24063136	0.521352503035	FBgn0039573	373	FBgn0040108	90869
1921	3R	14224155	14226039	0.747843265533	14224685	0.612891926485	FBgn0028670	191	FBgn0038609	32307
1922	X	10674284	10675063	0.747805595398	10674563	0.39624153773	FBgn0030235	6563	FBgn0030235	6563
1923	X	19083468	19085368	0.747800827026	19083595	0.484198617935	FBgn0031005	583	FBgn0031002	11191
1924	X	7996181	7997579	0.747770786285	7996598	0.561353564262	FBgn0030011	916	FBgn0030003	21635
1925	2R	10086006	10087716	0.747710704803	10086773	0.681735873222	FBgn0010397	3892	FBgn0010638	46817
1926	2R	3007104	3009079	0.747222900391	3007847	0.65214064542	FBgn0033183	432	FBgn0033183	432
1927	2R	17549168	17550886	0.747215270996	17549901	0.606343437644	FBgn0005778	563	FBgn0067102	33723
1928	3L	1514073	1515013	0.747191429138	1514921	0.428074836731	FBgn0053971	130	FBgn0035233	26846
1929	2R	4925798	4927104	0.747183322906	4926375	0.648079114802	FBgn0041087	218	FBgn0053774	14278
1930	3R	14233174	14234738	0.747041702271	14233974	0.53418391943	FBgn0038621	3118	FBgn0038609	41596
1931	3R	6719264	6721210	0.746829986572	6720243	0.652336905984	FBgn0037855	991	FBgn0037855	991
1932	2L	18438296	18439471	0.746817588806	18438776	0.514174854054	FBgn0004413	390	FBgn0004413	390
1933	3L	5925898	5927238	0.746737480164	5926680	0.552268140456	FBgn0035655	1694	FBgn0002638	19960
1934	2R	16073087	16074207	0.746673822403	16073583	0.541692789863	FBgn0034520	1861	FBgn0034515	18319
1935	X	2068635	2069978	0.746643066406	2069338	0.565648078918	FBgn0053548	593	FBgn0000377	36799
1936	X	13662184	13664318	0.746620178223	13663063	0.520753692178	FBgn0030530	1133	FBgn0027537	6323
1937	X	19452570	19454770	0.746537208557	19453287	0.656696379185	FBgn0031041	821	FBgn0031041	821
1938	3L	17218051	17219167	0.746407032013	17218656	0.596084650825	FBgn0036704	606	FBgn0036702	11274
1939	X	14968428	14970611	0.74637556076	14969928	0.55108126472	FBgn0030616	3399	FBgn0030616	3399
1940	3L	2869013	2870191	0.74626159668	2869718	0.501203328371	FBgn0035379	5978	FBgn0035370	119190
1941	2L	6042523	6046126	0.746254920959	6043280	0.643794115852	FBgn0000052	2690	FBgn0029161	4661
1942	3L	7598860	7600491	0.746176719666	7599627	0.70113400852	FBgn0053276	14821	FBgn0014011	190501
1943	X	5026072	5027578	0.746175765991	5026858	0.562644481659	FBgn0029747	748	FBgn0024332	142265
1944	2L	3916688	3918148	0.746104240417	3917480	0.544750409968	FBgn0051773	3192	FBgn0004567	80638
1945	2R	4263701	4266438	0.74609375	4265227	0.699938744307	FBgn0027585	17595	FBgn0050353	95208
1946	3R	22549418	22550975	0.746068000793	22550478	0.588674068451	FBgn0039451	459	FBgn0039449	7371
1947	3L	3944994	3945814	0.746046066284	3945176	0.486316827627	FBgn0035481	3127	FBgn0035470	62488
1948	2R	9842010	9844794	0.745921134949	9843203	0.600442022085	FBgn0033922	2514	FBgn0033922	2514
1949	2L	13940524	13941409	0.745771408081	13940762	0.443613751729	FBgn0032538	6071	FBgn0012037	35117
1950	X	18522811	18524938	0.745747566223	18523748	0.521674603224	FBgn0010383	2934	FBgn0004959	4042
1951	2L	5537199	5539447	0.74568271637	5538607	0.65224611058	FBgn0031716	562	FBgn0014189	3703
1952	3L	8710645	8712039	0.745671272278	8711376	0.660118728876	FBgn0000356	5438	FBgn0001168	61670
1953	2R	5326768	5328596	0.745580673218	5327311	0.675344607409	FBgn0040092	12	FBgn0023180	30961
1954	3R	27553132	27554113	0.745440483093	27553684	0.495536237955	FBgn0039867	8980	FBgn0039867	8980
1955	3L	2074580	2076199	0.745393276215	2075335	0.629878464867	FBgn0003432	23814	FBgn0035315	105210
1956	X	6687467	6688655	0.745386123657	6688065	0.511960744858	FBgn0029911	835	FBgn0029907	19574
1957	2R	6549702	6550648	0.745316505432	6550089	0.46095542113	FBgn0040766	46867	FBgn0033581	115874
1958	X	9898903	9900818	0.745287418365	9900142	0.65607584224	FBgn0004045	1071	FBgn0030177	28249
1959	3R	21301986	21304802	0.745254039764	21302938	0.580707460642	FBgn0039337	213	FBgn0039337	213
1960	2L	19680509	19681481	0.745226860046	19680989	0.462789356709	FBgn0005590	15975	FBgn0005590	15975
1961	X	17680424	17681653	0.74506855011	17680932	0.520637482405	FBgn0030872	2007	FBgn0030871	2325
1962	3R	2503058	2504747	0.745044231415	2503963	0.697817508991	FBgn0002522	349	FBgn0026567	20359
1963	3R	19685046	19685790	0.744919776917	19685126	0.513723770777	FBgn0004185	226	FBgn0004185	226
1964	2R	15842236	15844851	0.744890213013	15843066	0.487213078667	FBgn0034504	936	FBgn0034504	936
1965	X	18499332	18500731	0.744886398315	18499996	0.662986446829	FBgn0030947	3906	FBgn0030945	12968
1966	3R	18884506	18886994	0.744884490967	18886369	0.588770389557	FBgn0053193	622	FBgn0051457	67337
1967	X	16470933	16472027	0.74486207962	16471339	0.475013796488	FBgn0026181	17	FBgn0010412	477
1968	2R	2291596	2293177	0.744834423065	2292598	0.667622061337	FBgn0000473	670	FBgn0022224	29652
1969	3R	12933181	12934176	0.744788169861	12933741	0.530141942641	FBgn0014141	11122	FBgn0038477	22485
1970	2R	17683311	17685903	0.744743824005	17684017	0.542639844558	FBgn0034704	1529	FBgn0034704	1529
1971	3R	1500912	1502270	0.744631767273	1501632	0.610710531473	FBgn0037363	6197	FBgn0037363	6197
1972	3R	4634137	4634880	0.744560718536	4634254	0.584211874008	FBgn0037635	1279	FBgn0037633	2902
1973	2R	5648261	5649250	0.744547367096	5648575	0.453461557627	FBgn0033490	1217	FBgn0033486	19069
1974	2R	7838914	7840218	0.744443893433	7839537	0.635910454918	FBgn0033712	2318	FBgn0020377	112405
1975	X	9475380	9476586	0.744427680969	9476018	0.577614672044	FBgn0030145	11044	FBgn0015624	52079
1976	X	11716797	11717950	0.744408607483	11717343	0.469715875738	FBgn0030349	3753	FBgn0030350	3874
1977	X	16722516	16724283	0.744351863861	16723283	0.483552098274	FBgn0030804	464	FBgn0030802	2821
1978	2R	15772712	15775294	0.744335174561	15774332	0.599492073059	FBgn0034491	1817	FBgn0005655	3388
1979	2L	2838375	2839748	0.74432182312	2839098	0.532829165459	FBgn0031467	684	FBgn0031459	68961
1980	X	11288897	11290536	0.744204044342	11289801	0.590967178345	FBgn0030300	2042	FBgn0052666	48587
1981	2L	4826496	4827673	0.744101047516	4826993	0.569236159325	FBgn0031633	3677	FBgn0031633	3677
1982	3R	17594900	17597499	0.744067192078	17596692	0.626780734343	FBgn0038901	1419	FBgn0004493	99220
1983	2L	5712337	5713645	0.744034767151	5712990	0.585558950901	FBgn0031730	733	FBgn0031739	88979
1984	3R	254275	255573	0.743938922882	254942	0.621978310978	FBgn0037248	112	FBgn0037249	4710
1985	3R	23308124	23308888	0.743872404099	23308833	0.455263879564	FBgn0039519	4434	FBgn0039509	194616
1986	3R	17174201	17174972	0.743723869324	17174923	0.51999464035	FBgn0038881	383	FBgn0043012	79124
1987	X	8926582	8927338	0.743588447571	8926738	0.400297403336	FBgn0030082	454	FBgn0030086	7811
1988	3R	21184412	21185788	0.743421554565	21185236	0.567745489233	FBgn0039331	1206	FBgn0039306	93607
1989	2L	10841621	10842705	0.743411064148	10842007	0.563597128941	FBgn0032305	596	FBgn0032305	596
1990	3L	11437755	11439479	0.743308067322	11438423	0.678629482494	FBgn0036162	831	FBgn0036165	23084
1991	3R	22426805	22428254	0.743172168732	22427299	0.522266030312	FBgn0039433	3905	FBgn0039449	115808
1992	3R	5928514	5929748	0.743106842041	5929095	0.636467039585	FBgn0064158	2435	FBgn0037777	57850
1993	3L	6721709	6724399	0.742997169495	6722652	0.644775315335	FBgn0035713	3581	FBgn0035713	3581
1994	2R	20405719	20407644	0.742890357971	20406513	0.663621813059	FBgn0035077	661	FBgn0066084	5016
1995	X	14610631	14611777	0.742832660675	14611404	0.495133740561	FBgn0030578	693	FBgn0052590	61568
1996	X	1965685	1968122	0.742826938629	1966526	0.65373768526	FBgn0004860	11354	FBgn0025626	45234
1997	X	13593692	13595049	0.742746114731	13594478	0.621154729058	FBgn0004047	996	FBgn0030521	21640
1998	X	9895946	9898182	0.74272108078	9896660	0.574208427878	FBgn0005391	1197	FBgn0030177	31731
1999	3L	14155716	14156519	0.742698192596	14156432	0.444725751877	FBgn0013718	296	FBgn0013718	296
[truncated: 8,970 more rows]
