# Supplementary material for: Developmental roles of 21 Drosophila transcription factors are determined by quantitative differences in binding to an overlapping set of thousands of genomic regions
Source: Genome Biol. 2009 Jul 23;10(7):R80. doi: 10.1186/gb-2009-10-7-r80 (PMC2728534; doi:10.1186/gb-2009-10-7-r80)
Supplement: Additional data file 7 — Genomic coordinates of regions bound by each factor for the 25% FDR data set, locations and scores of peak windows, and the closest gene and closest transcribed gene for each peak. [file gb-2009-10-7-r80-S7.zip › Additional Data File 4 25% FDR bound regions/med_2_062708-sym-25_table.txt]

Interval	Chr	Bound_Region_Start	Bound_Region_Stop	Bound_Region_Score	Peak_start	Peak_score	Closest_gene	Closest_gene_dist	Closest_transcribed_gene	Closest_transcribed_gene_dist
1	2R	18191142	18200592	4.120745658875	18197839	3.652881026268	FBgn0020257	1284	FBgn0020257	1284
2	3L	19520816	19529823	3.775017738342	19522157	3.584147481357	FBgn0036886	4476	FBgn0036886	4476
3	X	3704793	3708675	3.755243301392	3707432	3.295314103365	FBgn0019661	492	FBgn0019661	492
4	3R	20573860	20576536	3.643600940704	20575176	3.460322183721	FBgn0003719	280	FBgn0003719	280
5	3L	2420479	2424584	3.642052173615	2422282	3.398158431053	FBgn0052306	24752	FBgn0053231	26406
6	2R	2994182	3005997	3.618356227875	2998207	3.421679188223	FBgn0015930	3469	FBgn0015930	3469
7	3R	7596728	7607285	3.590124130249	7601165	3.279338668374	FBgn0011471	3661	FBgn0011471	3661
8	3R	4632876	4639088	3.588328838348	4634518	3.076870709658	FBgn0037635	1015	FBgn0037633	3166
9	X	9930922	9936886	3.548913002014	9933521	2.873220475515	FBgn0030179	1767	FBgn0030179	1767
10	2R	17050991	17055411	3.540235996246	17053019	3.37710128111	FBgn0050283	4864	FBgn0010415	64269
11	2R	16553281	16557697	3.539642333984	16555794	3.347202479839	FBgn0003391	8947	FBgn0003391	8947
12	3R	11809695	11816446	3.522303581238	11814974	3.30559720993	FBgn0003507	3051	FBgn0003507	3051
13	2R	3742082	3746041	3.504920959473	3743966	2.763692498207	FBgn0010109	174	FBgn0010109	174
14	2L	21604291	21606761	3.48629283905	21606680	3.178120326996	FBgn0032955	4512	FBgn0022893	10841
15	3R	24683359	24688415	3.481432914734	24685148	3.014148207272	FBgn0028373	233	FBgn0028373	233
16	X	6841352	6846711	3.451979637146	6842809	3.369665791007	FBgn0027108	1090	FBgn0027108	1090
17	2L	517061	526050	3.434693813324	518594	3.157814562321	FBgn0003963	4873	FBgn0003963	4873
18	2L	9144610	9147840	3.434556007385	9146605	2.814442316691	FBgn0051887	16762	FBgn0051887	16762
19	2R	11403559	11407432	3.429338932037	11406064	3.172250887927	FBgn0003425	347	FBgn0003425	347
20	3L	17379938	17384413	3.428711414337	17381388	3.024109661579	FBgn0027660	5383	FBgn0027660	5383
21	3L	9010646	9018700	3.427429676056	9015303	3.05991972194	FBgn0028789	21	FBgn0028789	21
22	2L	8844623	8850762	3.415433883667	8846928	3.050096960629	FBgn0052986	15879	FBgn0029123	21303
23	2L	2747257	2759075	3.383709907532	2750739	3.025660832723	FBgn0031453	2060	FBgn0031453	2060
24	3R	17461940	17473301	3.382624149323	17467290	3.018123596907	FBgn0011766	18837	FBgn0046832	19044
25	2R	13315211	13322664	3.368950843811	13316532	3.050169355729	FBgn0004586	1120	FBgn0004586	1120
26	3L	14921296	14936077	3.357001781464	14933390	3.202213287354	FBgn0026320	1216	FBgn0026320	1216
27	X	18629088	18636091	3.330829143524	18633541	2.854524724624	FBgn0001090	1925	FBgn0001090	1925
28	3L	22332725	22338650	3.326583385468	22336842	3.153361488791	FBgn0004449	4886	FBgn0004449	4886
29	X	251512	253921	3.320559978485	252849	3.041559964418	FBgn0004170	33	FBgn0004170	33
30	2L	3769117	3773391	3.314641952515	3771534	2.814451301799	FBgn0004893	172	FBgn0003430	54146
31	3L	16737397	16742207	3.286274433136	16738652	2.998454391956	FBgn0036660	6322	FBgn0036660	6322
32	2R	5994668	5999728	3.28527879715	5998432	3.105466870701	FBgn0033529	6459	FBgn0033529	6459
33	X	18142134	18148061	3.280782699585	18143629	3.017261207104	FBgn0004956	1867	FBgn0004956	1867
34	3R	4100155	4104990	3.274587154388	4103587	2.934557129355	FBgn0010433	73	FBgn0037561	7983
35	3L	8648250	8652270	3.272386550903	8649647	2.708419036865	FBgn0001168	59	FBgn0001168	59
36	2L	1408481	1413348	3.258885860443	1411027	3.197240293026	FBgn0002543	9422	FBgn0002543	9422
37	2L	16324310	16327694	3.255036830902	16325632	2.725896330441	FBgn0040984	224	FBgn0040984	224
38	3L	14238676	14243536	3.241705417633	14241453	2.841085490058	FBgn0001085	1847	FBgn0036415	58285
39	X	17659929	17667485	3.229028940201	17664507	2.833645427928	FBgn0030870	270	FBgn0030870	270
40	2L	1516339	1519163	3.224829673767	1518210	2.91574460268	FBgn0001174	26	FBgn0001174	26
41	2L	9987073	9991022	3.218078136444	9988454	3.077362060547	FBgn0040965	3797	FBgn0040965	3797
42	3R	26674402	26683825	3.20281791687	26677811	2.897788917317	FBgn0003720	226	FBgn0003720	226
43	3L	4044086	4047103	3.189763069153	4045709	2.824809074402	FBgn0000449	127	FBgn0000449	127
44	2R	2083870	2089322	3.186670780182	2085232	2.966516803293	FBgn0033076	27559	FBgn0041145	37086
45	X	6881576	6887636	3.168549537659	6885762	2.968241723378	FBgn0029931	82	FBgn0029931	82
46	2L	2171345	2173901	3.148084163666	2172589	2.804698884487	FBgn0000097	6160	FBgn0000097	6160
47	3L	13349835	13355546	3.147603273392	13352346	2.784574985504	FBgn0036349	186	FBgn0036349	186
48	2L	13218006	13230935	3.139829158783	13225559	2.992318153381	FBgn0032489	353	FBgn0032489	353
49	X	225270	228104	3.13613986969	226760	2.903239222134	FBgn0000022	93	FBgn0000022	93
50	X	3685753	3693724	3.132791519165	3690967	2.714283125741	FBgn0000542	9634	FBgn0000542	9634
51	3R	20691288	20694290	3.130345821381	20692929	2.975029915571	FBgn0013949	1856	FBgn0015625	3688
52	2L	2160017	2167495	3.126937866211	2165061	2.879841383766	FBgn0031393	9301	FBgn0031393	9301
53	X	13059714	13065124	3.124504089355	13064077	2.616679724525	FBgn0052639	6383	FBgn0052639	6383
54	3R	13650767	13653179	3.120776176453	13652086	2.992640635547	FBgn0051246	14820	FBgn0051246	14820
55	2R	9069431	9087883	3.118521213531	9085965	3.001360267401	FBgn0033857	4171	FBgn0033856	11513
56	3L	20331665	20341228	3.114428520203	20336733	2.990486818201	FBgn0028978	1284	FBgn0028978	1284
57	3L	14936332	14945610	3.110330581665	14937699	3.000671545664	FBgn0000216	229	FBgn0000216	229
58	3R	16367708	16370488	3.109542369843	16369227	2.871263384819	FBgn0053192	8500	FBgn0043457	14425
59	2R	16159575	16162973	3.108073234558	16161116	2.613743126392	FBgn0034537	2215	FBgn0061362	2473
60	2L	848785	853624	3.098620414734	849823	2.545609652996	FBgn0020304	1238	FBgn0020304	1238
61	3R	18497846	18502286	3.088495731354	18499207	2.79057747523	FBgn0039000	684	FBgn0039000	684
62	3R	863418	866241	3.08642244339	864836	2.872718556722	FBgn0010313	47572	FBgn0010313	47572
63	3R	20995967	21001408	3.084500551224	20998826	2.723035503836	FBgn0039285	443	FBgn0039286	11909
64	3L	1728699	1731940	3.082326889038	1730059	2.735111534595	FBgn0035267	383	FBgn0027903	29106
65	3R	10642456	10646601	3.075710773468	10643863	2.847405854393	FBgn0038262	16336	FBgn0038258	55105
66	3R	670481	676833	3.073920249939	674832	2.998082756996	FBgn0003002	3703	FBgn0003002	3703
67	3R	7176231	7180157	3.069818496704	7177803	2.869931697845	FBgn0026064	1436	FBgn0026064	1436
68	3R	26586375	26593999	3.063897132874	26592840	2.877444575815	FBgn0004606	1192	FBgn0003720	85197
69	3R	10473810	10482811	3.059927463531	10478339	2.939750278697	FBgn0026578	3084	FBgn0026578	3084
70	3R	9118013	9120915	3.055192947388	9119257	2.860188904931	FBgn0038134	337	FBgn0038134	337
71	2L	8840630	8843224	3.051355361938	8841999	2.959973166971	FBgn0029123	16374	FBgn0029123	16374
72	3R	4292148	4296140	3.050132751465	4293573	2.565042327432	FBgn0051369	24026	FBgn0040529	126810
73	3R	1035118	1039564	3.026053905487	1038068	2.941300981185	FBgn0000340	5079	FBgn0000340	5079
74	X	265084	267807	3.017434597015	266389	2.925366431475	FBgn0002561	156	FBgn0002561	156
75	2R	6709406	6716561	3.014368057251	6715054	2.74802979301	FBgn0033582	20066	FBgn0033590	37536
76	2L	4997690	5003281	3.013586044312	5000645	2.77168787227	FBgn0053113	9099	FBgn0010607	29192
77	3L	15226250	15229211	3.010410785675	15227552	2.946721189162	FBgn0029114	26652	FBgn0029114	26652
78	3R	15175096	15178367	3.006977558136	15176436	2.888055354357	FBgn0038697	24035	FBgn0000463	24501
79	3L	11215560	11222907	3.004688262939	11217455	2.703876018524	FBgn0036150	7570	FBgn0041094	8801
80	2L	2447151	2458769	2.993992805481	2457053	2.615140795708	FBgn0012017	2991	FBgn0015816	35613
81	X	438736	451178	2.99343252182	449867	2.855662289788	FBgn0003986	2004	FBgn0003986	2004
82	2R	6092275	6097340	2.992793083191	6094976	2.891151785851	FBgn0004399	25259	FBgn0004399	25259
83	3R	5223984	5227742	2.983108520508	5225088	2.753990818472	FBgn0037685	1176	FBgn0037686	1890
84	2R	7497085	7502457	2.978652954102	7498319	2.785071969032	FBgn0053145	540	FBgn0011704	3031
85	3R	15	2861	2.977897644043	453	2.989521682262	FBgn0037213	73	FBgn0037213	73
86	X	3680424	3684713	2.974996566772	3683191	2.77718075584	FBgn0000542	1858	FBgn0000542	1858
87	2R	6752338	6755698	2.974939346313	6753683	2.796363073237	FBgn0033590	1093	FBgn0033590	1093
88	3R	11895463	11898945	2.973029136658	11898040	2.820134818554	FBgn0038397	4806	FBgn0038396	22647
89	3R	12071649	12078450	2.972999334335	12077224	2.592010974884	FBgn0040237	12586	FBgn0011253	20952
90	2R	11411785	11416594	2.971841812134	11413179	2.545287030084	FBgn0053463	1889	FBgn0003425	7462
91	3L	730465	739078	2.971343040466	737398	2.393869072199	FBgn0000575	4460	FBgn0000575	4460
92	X	7163395	7171969	2.969848632812	7165950	2.818781216939	FBgn0029943	3026	FBgn0024250	12773
93	3R	8894865	8899279	2.969544410706	8898039	2.621840894222	FBgn0004666	14558	FBgn0003308	39780
94	2R	9721722	9724224	2.968194961548	9722991	2.551257312298	FBgn0050071	3471	FBgn0067696	7695
95	2L	1419181	1423411	2.96630859375	1421773	2.756485074759	FBgn0002543	1324	FBgn0002543	1324
96	X	20499593	20507838	2.965773582458	20504887	2.726241429647	FBgn0003300	230	FBgn0003300	230
97	3L	11209678	11213047	2.964140892029	11211119	2.609276235104	FBgn0036150	1234	FBgn0041094	15137
98	2L	3070255	3073070	2.960227012634	3072208	2.714249372482	FBgn0027571	15593	FBgn0003934	23507
99	2R	16753673	16759814	2.955325126648	16758793	2.562125623226	FBgn0034606	258	FBgn0034606	258
100	X	18136665	18139563	2.952483177185	18137883	2.659332338969	FBgn0004956	3879	FBgn0004956	3879
101	2R	16563198	16566564	2.94642829895	16564581	2.451052048627	FBgn0003391	160	FBgn0003391	160
102	2R	19150738	19156788	2.945541381836	19153619	2.630988653968	FBgn0034886	11557	FBgn0016762	47979
103	X	2320949	2323256	2.933673858643	2321873	2.649207199321	FBgn0040388	4286	FBgn0004050	17948
104	2R	18309259	18315276	2.933027744293	18310779	2.594594866037	FBgn0000405	3788	FBgn0000405	3788
105	X	14852321	14854550	2.930329084396	14853369	2.431678358714	FBgn0052594	5002	FBgn0030605	44480
106	2R	17029280	17034052	2.927984714508	17031611	2.619571775198	FBgn0003731	1024	FBgn0010415	42861
107	X	11166555	11171846	2.926887512207	11167910	2.740871878231	FBgn0003411	346	FBgn0003411	346
108	3L	722008	730120	2.91797876358	728026	2.708905079786	FBgn0052482	700	FBgn0000575	4912
109	X	19053782	19057178	2.904951095581	19054875	2.678494334221	FBgn0031001	314	FBgn0031001	314
110	3L	15663927	15670252	2.904462814331	15665413	2.689693689346	FBgn0041160	305	FBgn0041160	305
111	2L	8477487	8480484	2.899059295654	8478630	2.716384887695	FBgn0053194	1281	FBgn0032050	33205
112	3R	6448679	6454639	2.897309780121	6452579	2.39924415946	FBgn0001235	11807	FBgn0001235	11807
113	2L	2574096	2581432	2.896230220795	2577307	2.570557832718	FBgn0031434	301	FBgn0031434	301
114	X	2264353	2267966	2.894087791443	2264789	2.684193078209	FBgn0040385	2266	FBgn0001150	20330
115	2R	2025189	2031072	2.890947341919	2026515	2.641704811769	FBgn0010347	12443	FBgn0041145	95803
116	2L	1116482	1121879	2.887601852417	1119761	2.754826259613	FBgn0031302	6773	FBgn0031302	6773
117	3L	8159693	8166072	2.885091781616	8163483	2.531402026906	FBgn0035851	1736	FBgn0035851	1736
118	2L	15736892	15745544	2.884985923767	15739173	2.428349971771	FBgn0010382	4911	FBgn0003936	8438
119	3L	4212673	4217030	2.883625030518	4214293	2.532896757126	FBgn0001257	5386	FBgn0011692	11975
120	3L	2464849	2468026	2.883114814758	2466682	2.728736064013	FBgn0035344	4657	FBgn0035346	5669
121	X	18517579	18521492	2.883043289185	18519136	2.654711442835	FBgn0004959	570	FBgn0004959	570
122	3L	14114008	14121516	2.877925872803	14115388	2.4942371705	FBgn0042630	18805	FBgn0000411	28491
123	X	2837816	2846196	2.876069307327	2841722	2.6239610672	FBgn0003285	11734	FBgn0004647	149306
124	X	6665176	6670171	2.874192714691	6668377	2.624553442001	FBgn0029907	114	FBgn0029907	114
125	2L	8380057	8388382	2.87206697464	8387298	2.284950256348	FBgn0041717	2426	FBgn0032036	2831
126	2R	16110260	16121009	2.870459079742	16115740	2.645804068621	FBgn0050153	4028	FBgn0046816	5204
127	2R	15173474	15177965	2.866864204407	15176863	2.62492497762	FBgn0067695	269	FBgn0067695	269
128	2L	15725589	15730603	2.861721038818	15727947	2.589048301472	FBgn0010382	16137	FBgn0003936	19664
129	3R	1493917	1499813	2.858588695526	1498056	2.510498464108	FBgn0037363	2621	FBgn0037363	2621
130	3R	2575257	2582309	2.857876777649	2580201	2.576727558585	FBgn0004053	280	FBgn0004053	280
131	3L	17519545	17523723	2.85561466217	17521236	2.636490934035	FBgn0025455	1811	FBgn0025455	1811
132	2L	8869323	8877342	2.854501724243	8872585	2.229526183184	FBgn0032072	5818	FBgn0029123	46960
133	2R	14313711	14318824	2.853394508362	14317695	2.774316191673	FBgn0010651	895	FBgn0010651	895
134	2R	9943138	9949042	2.848160266876	9945870	2.703384071589	FBgn0013725	1328	FBgn0013725	1328
135	2R	4165293	4171218	2.84489440918	4167802	2.735876968929	FBgn0050353	2217	FBgn0050353	2217
136	2R	16873370	16877604	2.839399337769	16875041	2.528934871449	FBgn0000395	518	FBgn0000395	518
137	3R	8206539	8210684	2.837851524353	8208532	2.676167992985	FBgn0038028	120	FBgn0038028	120
138	3L	7881969	7887411	2.83699131012	7884285	2.420794993639	FBgn0003041	1613	FBgn0003041	1613
139	2R	8290887	8294528	2.833012104034	8293193	2.408893641304	FBgn0003326	3258	FBgn0003326	3258
140	X	549179	550952	2.827832221985	550539	2.683607986995	FBgn0021764	6878	FBgn0025637	37646
141	3L	277399	284449	2.82600736618	281969	2.454065767924	FBgn0035128	615	FBgn0035128	615
142	3R	20119964	20124889	2.823436737061	20123469	2.67801618576	FBgn0000368	2331	FBgn0000368	2331
143	X	1678834	1681503	2.819373607635	1680178	2.609725671656	FBgn0029591	1638	FBgn0029591	1638
144	2R	19079303	19083475	2.817046165466	19082123	2.560573297388	FBgn0015903	9626	FBgn0015903	9626
145	3R	16398500	16401642	2.810953140259	16399997	2.600633116329	FBgn0038806	2733	FBgn0038805	2744
146	3R	20380292	20382948	2.809464454651	20381761	2.564847528934	FBgn0004188	49	FBgn0039205	25481
147	3L	10828528	10838118	2.802058696747	10834905	2.499317589928	FBgn0026160	3066	FBgn0026160	3066
148	2R	5482389	5493786	2.799619674683	5489469	2.360275447369	FBgn0000606	1585	FBgn0000606	1585
149	X	13065662	13069405	2.79954624176	13068138	2.107726209304	FBgn0052639	2322	FBgn0052639	2322
150	3L	15987659	15993386	2.799379348755	15990668	2.460288167	FBgn0044028	1929	FBgn0044028	1929
151	3L	15674734	15679786	2.7984790802	15677393	2.618004798889	FBgn0041160	12285	FBgn0041160	12285
152	3R	15820293	15823925	2.797788619995	15821389	2.675548609565	FBgn0038755	12855	FBgn0038768	36153
153	X	10337872	10340392	2.796934604645	10339204	2.399245654835	FBgn0052680	249	FBgn0052680	249
154	3L	2861932	2868760	2.793200492859	2865822	2.583747355143	FBgn0035379	9874	FBgn0035370	115294
155	3R	15169821	15173401	2.79158449173	15171076	2.660881698132	FBgn0000463	19141	FBgn0000463	19141
156	2L	12078918	12083864	2.786757469177	12081344	2.532963931561	FBgn0003145	4448	FBgn0003145	4448
157	2L	19318035	19324492	2.785173416138	19322932	2.410679705003	FBgn0032769	26697	FBgn0024245	36221
158	3R	13219034	13221698	2.766191959381	13220208	2.389056430143	FBgn0025456	97	FBgn0025456	97
159	3R	4028202	4032712	2.764549732208	4031671	2.504033893347	FBgn0053779	1127	FBgn0037554	27558
160	3L	3019261	3022796	2.756527423859	3021314	2.374682724476	FBgn0035388	2584	FBgn0035388	2584
161	2R	17209379	17217961	2.753618240356	17210835	2.486216579165	FBgn0010228	1235	FBgn0010228	1235
162	2L	21863720	21865177	2.753441333771	21864979	2.69837804941	FBgn0032965	20875	FBgn0003866	48791
163	2L	18610924	18614065	2.750472068787	18612049	2.213041670182	FBgn0032692	53	FBgn0032693	36864
164	2R	9824730	9829896	2.748352050781	9827460	2.459162203471	FBgn0033921	10244	FBgn0033922	13229
165	3L	19006362	19011418	2.747522354126	19009284	2.437176644802	FBgn0002945	1306	FBgn0002945	1306
166	2L	19332662	19339128	2.743803024292	19334402	2.550370629628	FBgn0024245	24751	FBgn0024245	24751
167	X	10650822	10655786	2.742153167725	10654531	2.355871873743	FBgn0030235	13469	FBgn0030235	13469
168	2L	8808968	8812650	2.7419090271	8810029	2.470448546939	FBgn0029123	15596	FBgn0029123	15596
169	2L	9452202	9456110	2.739303588867	9454460	2.507993370295	FBgn0053723	13720	FBgn0002973	16947
170	2R	6358615	6361804	2.7369556427	6360356	2.613454622381	FBgn0027525	5723	FBgn0027525	5723
171	3R	21846455	21858900	2.735166072845	21850499	2.558412343264	FBgn0002629	284	FBgn0002629	284
172	3L	13885781	13891720	2.73406791687	13890646	2.268123308818	FBgn0026376	139	FBgn0036386	3610
173	X	8498360	8500970	2.732924461365	8499913	2.596134746776	FBgn0004102	4027	FBgn0004102	4027
174	2R	17824481	17827320	2.732430458069	17825784	2.557410061359	FBgn0013272	540	FBgn0013272	540
175	3R	6175270	6184025	2.731004953384	6178822	2.284039525425	FBgn0015396	2916	FBgn0015396	2916
176	3R	21835182	21837696	2.730023860931	21836287	2.390270205105	FBgn0002732	398	FBgn0002732	398
177	3L	472569	475034	2.729315280914	473902	2.598201920004	FBgn0001316	50219	FBgn0035140	50481
178	2R	8470947	8477059	2.728497505188	8474553	2.398098048042	FBgn0033787	5090	FBgn0004512	12302
179	2L	11967257	11972324	2.727138519287	11971126	2.356687396765	FBgn0041606	32	FBgn0032390	18838
180	3L	20999304	21002856	2.726844787598	21000724	2.683634842143	FBgn0053285	22119	FBgn0037044	38988
181	3R	16116051	16120038	2.725389957428	16118660	2.524723887444	FBgn0028386	328	FBgn0028386	328
182	3R	16671455	16673764	2.721192836761	16672522	2.583934559542	FBgn0038833	311	FBgn0038834	3749
183	2R	8702822	8715459	2.717762947083	8712285	2.541497051716	FBgn0053182	1898	FBgn0028991	6304
184	3R	6421824	6427613	2.71510219574	6425902	2.433480918407	FBgn0001235	38484	FBgn0001235	38484
185	2L	1075436	1078689	2.711206436157	1076703	2.566944795496	FBgn0003310	1108	FBgn0003310	1108
186	X	6937398	6943849	2.706267356873	6941749	2.613419981564	FBgn0029933	1540	FBgn0029933	1540
187	3L	14416108	14421207	2.704882144928	14417888	2.432231247425	FBgn0036424	35297	FBgn0036424	35297
188	2L	14439204	14449089	2.701755523682	14445736	2.58351585269	FBgn0028844	5080	FBgn0005771	45126
189	X	3006049	3009734	2.697995662689	3008462	2.670704308678	FBgn0004647	17434	FBgn0004647	17434
190	2L	14260379	14263967	2.697311401367	14262065	2.732525965747	FBgn0004002	1457	FBgn0028529	93015
191	2R	6706194	6708956	2.695413589478	6707555	2.591595032636	FBgn0003396	17828	FBgn0033581	41592
192	2R	15555048	15558594	2.694852828979	15556202	2.319372236729	FBgn0034480	36352	FBgn0004364	70172
193	X	15479743	15482229	2.694692611694	15480922	2.297849416733	FBgn0030663	2694	FBgn0003463	20445
194	2L	16315265	16322979	2.691157341003	16319590	2.474702470443	FBgn0000250	2440	FBgn0000250	2440
195	X	1754131	1758429	2.690414428711	1755720	2.456833811367	FBgn0000117	1076	FBgn0000117	1076
196	3L	18312695	18315843	2.685417175293	18314215	2.073530495167	FBgn0015946	44542	FBgn0011706	49447
197	3R	169227	176793	2.680185317993	174253	2.515728049808	FBgn0001204	1881	FBgn0001204	1881
198	3R	24409981	24415603	2.67981338501	24411445	2.313301531474	FBgn0000659	640	FBgn0000659	640
199	3L	16076629	16080677	2.679071426392	16079144	2.429843870799	FBgn0010280	621	FBgn0010280	621
200	2L	3608316	3617103	2.678743362427	3610848	2.445741468006	FBgn0002985	4100	FBgn0002985	4100
201	3R	4854560	4866918	2.677476167679	4863789	2.243679102729	FBgn0002932	1400	FBgn0002932	1400
202	3L	8805487	8809626	2.676256656647	8807037	2.430533766747	FBgn0052026	3372	FBgn0020633	58520
203	3R	7203449	7204990	2.675869464874	7204568	2.372873574495	FBgn0004595	6058	FBgn0026064	28201
204	X	10990829	10995691	2.670955181122	10992133	2.570325514849	FBgn0020255	1674	FBgn0020255	1674
205	X	22039101	22041410	2.670221328735	22040160	2.372728258371	FBgn0000719	18423	FBgn0031186	382175
206	3L	20449527	20453683	2.666202545166	20451281	2.407677233219	FBgn0037007	1992	FBgn0037007	1992
207	3R	18612660	18616217	2.661691665649	18615132	2.480627954006	FBgn0039026	4926	FBgn0039013	62510
208	3R	880823	883593	2.659479141235	881876	2.246995389462	FBgn0010313	30532	FBgn0010313	30532
209	3R	19711197	19713803	2.659172058105	19712507	2.344678938389	FBgn0025574	3290	FBgn0025574	3290
210	2R	8499469	8503008	2.655917167664	8501804	2.359210631427	FBgn0005624	4908	FBgn0005624	4908
211	3R	4680089	4685365	2.652944564819	4683612	2.3335618337	FBgn0011966	3990	FBgn0011966	3990
212	3R	10504319	10510239	2.652782440186	10505655	2.358085181978	FBgn0038252	16490	FBgn0051314	17402
213	3L	8643163	8646355	2.648289680481	8644342	2.258610108319	FBgn0001168	5364	FBgn0001168	5364
214	3R	19124643	19129700	2.647643566132	19126826	2.483920276165	FBgn0039071	10915	FBgn0039067	43047
215	2R	7308878	7313021	2.647407531738	7310275	2.372560781591	FBgn0033652	3999	FBgn0033652	3999
216	X	3017086	3020495	2.646371841431	3019009	2.069604486227	FBgn0028746	10269	FBgn0028746	10269
217	2R	8962394	8967209	2.639484405518	8963886	2.336987607619	FBgn0050062	1641	FBgn0050062	1641
218	3L	16453605	16457857	2.638440132141	16454739	2.268874422709	FBgn0004569	5779	FBgn0014163	77641
219	2R	6044261	6051136	2.636863231659	6047845	2.381587982178	FBgn0005630	7230	FBgn0004399	21872
220	2L	8831370	8833950	2.635006427765	8832557	2.385192702798	FBgn0029123	6932	FBgn0029123	6932
221	X	16164461	16170074	2.634360790253	16167376	2.299426022698	FBgn0011764	173	FBgn0011764	173
222	3L	11898203	11902469	2.633428573608	11901292	2.445899121902	FBgn0036222	2588	FBgn0000404	93768
223	3L	678390	684358	2.633142948151	683158	2.100409984589	FBgn0035157	483	FBgn0035156	6711
224	3L	8798128	8805096	2.63169670105	8803637	2.513103933895	FBgn0011577	2184	FBgn0020633	61920
225	2R	16466391	16470997	2.631385803223	16468637	2.352305580588	FBgn0008636	146	FBgn0034565	17182
226	3R	11850875	11856401	2.630638122559	11854714	2.291489629184	FBgn0003117	2895	FBgn0038396	20679
227	2L	4365671	4376582	2.627946376801	4368816	2.464013665915	FBgn0026319	3174	FBgn0026319	3174
228	3L	14907850	14910934	2.62703371048	14909532	2.503513177236	FBgn0040809	19	FBgn0040809	19
229	2R	9821192	9823961	2.626347541809	9822212	2.114246457815	FBgn0033921	4996	FBgn0033922	18477
230	2R	11400337	11402701	2.623293876648	11401593	2.347323566675	FBgn0003425	4124	FBgn0003425	4124
231	2L	5232080	5240936	2.622557640076	5237419	2.284425454981	FBgn0051971	3347	FBgn0000228	41139
232	3R	17271025	17274818	2.622526168823	17273674	2.292476541856	FBgn0011278	1632	FBgn0013984	132577
233	X	11840206	11842334	2.619576454163	11841137	1.800255707332	FBgn0030360	22	FBgn0003865	18287
234	2R	7247998	7250384	2.618412494659	7249182	2.315825658686	FBgn0033649	9352	FBgn0033652	57094
235	3R	9636483	9639622	2.616137504578	9638622	2.371514129639	FBgn0053327	219	FBgn0053327	219
236	3L	14141501	14144389	2.613012313843	14143105	2.290268301964	FBgn0000411	774	FBgn0000411	774
237	X	10666141	10671449	2.607446670532	10668456	2.15116038042	FBgn0030235	456	FBgn0030235	456
238	2R	8294940	8298083	2.606592178345	8296011	2.363073050976	FBgn0003326	440	FBgn0003326	440
239	X	320432	324183	2.604540348053	323201	2.185429871082	FBgn0010019	2954	FBgn0002561	56656
240	3L	16372130	16378794	2.6022772789	16376011	2.403883485233	FBgn0014163	1087	FBgn0014163	1087
241	3L	4387278	4393799	2.601961135864	4391762	2.409328292398	FBgn0035542	2018	FBgn0035541	3193
242	2R	1700221	1705472	2.600769996643	1701655	2.464548840242	FBgn0033068	1740	FBgn0033068	1740
243	3R	22710037	22714901	2.599681854248	22712649	2.374698302325	FBgn0004359	5193	FBgn0002838	10971
244	2L	8080586	8089231	2.596349716187	8081809	2.183953158061	FBgn0020240	1160	FBgn0010287	8912
245	3L	15003802	15007085	2.594441890717	15005849	2.399016082287	FBgn0036465	1980	FBgn0036465	1980
246	2R	8494439	8498134	2.59082698822	8496930	2.407715909621	FBgn0005624	34	FBgn0005624	34
247	2R	10642678	10648628	2.59050989151	10643215	2.364700496197	FBgn0015371	13095	FBgn0033989	136129
248	2L	18869785	18874194	2.58873796463	18870961	2.101331093732	FBgn0003896	6224	FBgn0032717	35365
249	3R	9538177	9542911	2.58731842041	9541326	2.603321492672	FBgn0054044	1400	FBgn0038175	2562
250	3L	19045869	19049852	2.582587242126	19048470	2.267707943916	FBgn0036844	3211	FBgn0036844	3211
251	2R	15586754	15588495	2.580816268921	15587252	2.386308550835	FBgn0004364	39122	FBgn0004364	39122
252	X	1989751	1997555	2.579414367676	1993681	2.420598834753	FBgn0004861	980	FBgn0025626	72389
253	3R	909771	917363	2.577566623688	915902	2.395718812943	FBgn0010313	3494	FBgn0010313	3494
254	3L	13086737	13089894	2.577154636383	13087977	2.266457361334	FBgn0010452	243	FBgn0010452	243
255	2L	8509311	8512426	2.572598457336	8510506	2.220474467558	FBgn0032050	1329	FBgn0032050	1329
256	X	8055231	8063324	2.570709228516	8059443	2.547350883484	FBgn0030025	26477	FBgn0030028	57197
257	2R	10495471	10499174	2.5663022995	10497109	2.159027155708	FBgn0033988	951	FBgn0033988	951
258	3L	15008273	15013145	2.565672874451	15009463	2.217702252524	FBgn0025776	127	FBgn0025776	127
259	X	8971415	8976414	2.563756942749	8972908	2.390207907733	FBgn0030090	7331	FBgn0030092	21372
260	2L	4819689	4825116	2.563552618027	4823903	2.367451190948	FBgn0031632	2127	FBgn0031632	2127
261	X	5743458	5748219	2.559185028076	5747106	2.043178170919	FBgn0000042	1006	FBgn0000042	1006
262	2L	20755204	20759265	2.558497905731	20758115	2.490847296185	FBgn0000251	213	FBgn0000986	35607
263	3R	934373	936833	2.557168483734	935658	2.462653487921	FBgn0037293	18152	FBgn0010313	23250
264	2R	13104537	13109424	2.556502103806	13108161	2.251055598259	FBgn0029006	484	FBgn0029006	484
265	3L	1461956	1464437	2.556448936462	1462842	2.201120488784	FBgn0046769	318	FBgn0004635	15518
266	2L	5976046	5984341	2.55566072464	5980353	2.242762733908	FBgn0000308	672	FBgn0000308	672
267	3L	14911121	14916704	2.553971290588	14911345	2.62051932017	FBgn0040487	26	FBgn0040487	26
268	3R	2688031	2692651	2.548987388611	2689749	2.17131207784	FBgn0001077	297	FBgn0001077	297
269	3R	19606253	19610290	2.548940658569	19608607	2.212399875416	FBgn0015513	1099	FBgn0015513	1099
270	2R	8732925	8743042	2.548409938812	8740167	2.290446817875	FBgn0043010	1801	FBgn0043010	1801
271	2R	13058991	13064424	2.547778129578	13063200	2.437297821045	FBgn0034240	473	FBgn0034240	473
272	2L	12456893	12462165	2.546561717987	12460071	2.394938975573	FBgn0032437	6389	FBgn0040286	25406
273	2L	8414051	8417933	2.542602539062	8416442	2.42480379343	FBgn0027932	752	FBgn0027932	752
274	X	7013552	7015754	2.541508674622	7014753	2.126016420477	FBgn0047092	19667	FBgn0029933	71464
275	2L	15480681	15483763	2.54017162323	15481716	2.010527638828	FBgn0020371	1019	FBgn0003448	7518
276	2R	11213670	11215741	2.537846565247	11214746	2.081664770842	FBgn0050080	1811	FBgn0010426	19803
277	2L	19860855	19863922	2.536986112595	19862862	2.356505453587	FBgn0032826	476	FBgn0043021	50519
278	3L	22063593	22071085	2.535281658173	22066792	2.432668972015	FBgn0037153	3165	FBgn0000100	56909
279	3L	15196737	15202171	2.53493642807	15198322	2.41623694102	FBgn0029114	2578	FBgn0029114	2578
280	3L	11329942	11332231	2.533226966858	11331020	2.351949183146	FBgn0036155	7812	FBgn0041094	104764
281	3R	12635504	12638770	2.53253531456	12637794	2.304600779215	FBgn0000014	17975	FBgn0020546	37932
282	X	15441117	15443314	2.530188560486	15442271	2.101254403591	FBgn0052586	13559	FBgn0052586	13559
283	2L	15326091	15330754	2.527694702148	15329591	2.371031224728	FBgn0001981	202	FBgn0001981	202
284	2L	8142990	8149868	2.527524471283	8145414	2.142268210649	FBgn0051606	2216	FBgn0051607	3536
285	2L	3817111	3830408	2.527063369751	3825493	2.547972174252	FBgn0003430	187	FBgn0003430	187
286	3R	9227805	9232900	2.526456832886	9230714	2.207446956635	FBgn0038150	124	FBgn0038150	124
287	3L	7961667	7963934	2.52422618866	7962420	2.433044349446	FBgn0011817	9424	FBgn0011817	9424
288	2R	12970999	12978162	2.523776054382	12973212	2.383327960968	FBgn0028953	668	FBgn0028953	668
289	2L	18139561	18142966	2.522266387939	18141340	2.139819145203	FBgn0041184	6999	FBgn0041184	6999
290	3L	3391372	3395816	2.51789188385	3393514	2.344505755107	FBgn0014388	14953	FBgn0027616	35816
291	3R	784730	787882	2.516783714294	785690	2.335770308971	FBgn0037289	1380	FBgn0004183	11804
292	3L	4674639	4679250	2.516470432281	4677417	2.343528568745	FBgn0042199	1109	FBgn0042199	1109
293	2R	2890755	2894747	2.516304969788	2892720	2.309500385733	FBgn0033159	962	FBgn0033159	962
294	X	268212	276227	2.515929698944	274215	2.295064240694	FBgn0002561	7670	FBgn0002561	7670
295	2R	9479942	9483321	2.514979124069	9482096	2.404897481203	FBgn0020766	2158	FBgn0033886	5785
296	3R	4751305	4754746	2.513968467712	4753600	2.207224677591	FBgn0003177	3378	FBgn0037644	17126
297	X	4812944	4816998	2.512930393219	4815886	2.261075788074	FBgn0061196	9649	FBgn0004368	31517
298	2L	4887540	4894794	2.512463569641	4889748	2.210264325142	FBgn0031644	247	FBgn0031645	2367
299	3L	12052565	12058595	2.510879039764	12057339	2.438951237996	FBgn0028679	1607	FBgn0036248	34851
300	X	6443917	6450544	2.509156227112	6449396	2.022524505854	FBgn0029881	4095	FBgn0029882	50026
301	X	17652555	17654911	2.505975723267	17653893	2.323360050426	FBgn0030868	341	FBgn0030870	10884
302	X	7735368	7740410	2.503427505493	7737652	2.3280915653	FBgn0029970	844	FBgn0029970	844
303	X	7150613	7154900	2.50190782547	7153207	2.020554318148	FBgn0024250	30	FBgn0024250	30
304	3R	4522834	4529103	2.499464988708	4526649	2.297676815706	FBgn0037612	55	FBgn0001180	3109
305	3R	5697428	5702123	2.493507146835	5699923	2.2683560147	FBgn0040536	940	FBgn0065050	95717
306	3L	13380376	13384539	2.491298675537	13382684	2.361611169927	FBgn0036356	3716	FBgn0036351	27394
307	3R	19651197	19654801	2.490757226944	19653588	2.224423845609	FBgn0004186	4	FBgn0004186	4
308	3L	5829171	5833793	2.488343715668	5830822	2.442438434152	FBgn0003984	11261	FBgn0052409	42667
309	3L	3041972	3044852	2.485828399658	3043818	2.230977237225	FBgn0035393	5184	FBgn0035388	25088
310	3L	4234617	4239412	2.484745502472	4236376	2.282368688022	FBgn0041171	1465	FBgn0041171	1465
311	3R	11242722	11247217	2.48414850235	11243862	2.120560467243	FBgn0067339	357	FBgn0067339	357
312	2L	12084090	12090384	2.480525970459	12085673	2.215496778488	FBgn0003145	119	FBgn0003145	119
313	3R	8077501	8079401	2.480181694031	8078417	2.327477539287	FBgn0038008	1492	FBgn0037992	124498
314	3R	2640159	2645809	2.47576713562	2644026	2.233483552933	FBgn0051485	1034	FBgn0046833	8730
315	2R	16413810	16417085	2.475726127625	16415160	2.449033677578	FBgn0034560	2126	FBgn0034565	70659
316	2L	18889818	18894716	2.469694137573	18891541	2.297289162874	FBgn0003896	14356	FBgn0032717	55945
317	2R	11189652	11192368	2.468930244446	11190994	2.425343871117	FBgn0023441	537	FBgn0010426	3949
318	3R	12689406	12693071	2.466268539429	12690762	2.182473691305	FBgn0082171	8725	FBgn0082171	8725
319	2R	2324926	2327102	2.459342956543	2325979	2.101474649766	FBgn0033107	894	FBgn0033107	894
320	X	8976606	8981217	2.458721160889	8978135	2.175140661352	FBgn0030090	2104	FBgn0030092	16145
321	3L	5594046	5600237	2.458645820618	5595238	2.169714899624	FBgn0035625	9692	FBgn0035625	9692
322	3L	2367365	2372173	2.455912590027	2369161	2.144531607628	FBgn0052299	4605	FBgn0052299	4605
323	3L	6740147	6742256	2.455285072327	6741248	2.007197520312	FBgn0052392	4055	FBgn0035714	14388
324	3R	25618982	25621083	2.451794147491	25620055	2.01911772622	FBgn0039695	303	FBgn0019972	5320
325	2R	13813708	13816113	2.450930118561	13814961	2.178261458874	FBgn0034326	640	FBgn0034326	640
326	2R	3470557	3475655	2.450355529785	3473597	2.297826065737	FBgn0026361	138	FBgn0026361	138
327	2R	16052512	16055093	2.44165802002	16054165	1.884372374591	FBgn0034514	37	FBgn0034514	37
328	3L	301595	306307	2.440222740173	303181	2.172836920794	FBgn0004373	231	FBgn0004373	231
329	2L	11793060	11795341	2.438143253326	11794053	2.231178164482	FBgn0032377	30	FBgn0032377	30
330	3R	11489079	11496154	2.436459541321	11494921	2.140538944918	FBgn0053207	3013	FBgn0053207	3013
331	3R	24455875	24458475	2.436134338379	24457500	2.347426302293	FBgn0039590	3285	FBgn0001215	31971
332	3R	12161702	12165052	2.432817459106	12163068	2.16990146637	FBgn0040284	4638	FBgn0040284	4638
333	2L	7137519	7139589	2.432406902313	7138534	2.157506073222	FBgn0031889	4851	FBgn0031886	72701
334	3L	21998826	22002806	2.429991722107	22000952	2.345034262713	FBgn0037149	978	FBgn0037149	978
335	2L	4362748	4365239	2.42911529541	4363983	2.263031118056	FBgn0026319	8007	FBgn0026319	8007
336	3R	484664	489911	2.427917480469	488864	2.13785225153	FBgn0051531	3559	FBgn0037262	21168
337	3R	2229891	2235916	2.426173210144	2231039	2.10850790143	FBgn0037443	574	FBgn0037443	574
338	X	16074522	16077385	2.425302028656	16076075	2.116421000163	FBgn0003933	11979	FBgn0003933	11979
339	3L	13047199	13049523	2.423820018768	13048228	2.207146588494	FBgn0036344	12402	FBgn0036342	27257
340	3R	4670630	4677345	2.42254781723	4673850	2.178462729735	FBgn0011966	13752	FBgn0011966	13752
341	3R	12502652	12505081	2.420313835144	12503975	1.951803058386	FBgn0051498	13348	FBgn0015019	30646
342	2L	18591734	18596226	2.418361663818	18593067	2.251128345728	FBgn0003270	62	FBgn0032693	55846
343	X	7135447	7143356	2.418241500854	7139253	2.075682878494	FBgn0025549	2713	FBgn0025549	2713
344	2R	18233922	18238121	2.414954185486	18236720	2.211835131926	FBgn0028371	7703	FBgn0020257	40165
345	3L	622255	625423	2.414009094238	624256	2.066208839417	FBgn0064191	1535	FBgn0064191	1535
346	X	17542271	17548059	2.412605762482	17546361	2.172681361437	FBgn0052560	1638	FBgn0030866	26850
347	3R	24897717	24901299	2.412318706512	24899017	2.354091363795	FBgn0039632	10136	FBgn0039633	23692
348	2R	11249058	11256582	2.410768508911	11250385	2.264181357164	FBgn0050089	8124	FBgn0050089	8124
349	3R	13428076	13432778	2.408823013306	13430689	2.022767119937	FBgn0038524	1135	FBgn0051575	53486
350	2R	5932273	5936210	2.408470153809	5935504	2.230430689725	FBgn0033520	745	FBgn0033522	6021
351	3L	14099683	14102247	2.406055927277	14101189	2.079603756175	FBgn0042630	4606	FBgn0000411	42690
352	3R	4005464	4010292	2.405687332153	4007379	1.994188308716	FBgn0001138	215	FBgn0037554	51850
353	3R	19018108	19022358	2.403997898102	19019291	2.3298214674	FBgn0011596	10465	FBgn0039066	57975
354	3L	6794057	6797369	2.398686885834	6795162	2.326743602753	FBgn0003995	31055	FBgn0035714	68302
355	X	6826161	6836297	2.398392677307	6834190	2.202719688416	FBgn0029927	2464	FBgn0029927	2464
356	2L	7543092	7546479	2.397368431091	7544252	2.302773952484	FBgn0053529	171	FBgn0053529	171
357	X	15515558	15519619	2.395458221436	15518468	2.072804114398	FBgn0030667	3284	FBgn0030671	19594
358	3R	9813613	9817108	2.393023490906	9814730	2.069481961867	FBgn0015270	24091	FBgn0038196	47157
359	X	6123925	6125845	2.391667842865	6124660	2.02488476038	FBgn0052744	153	FBgn0029857	8730
360	3R	2928122	2938502	2.389480113983	2931389	2.235279812532	FBgn0040670	11543	FBgn0003884	19129
361	2R	15682130	15684988	2.38933467865	15683615	2.113982144524	FBgn0034481	22605	FBgn0004364	57241
362	3L	21077380	21081283	2.388513565063	21080037	2.20048085381	FBgn0037051	10155	FBgn0037051	10155
363	2R	18018020	18025048	2.386804103851	18023348	2.129391074181	FBgn0034735	23552	FBgn0034743	90355
364	3L	8975713	8980327	2.385497093201	8979066	2.242605507374	FBgn0035954	79	FBgn0035954	79
365	2L	19150346	19163136	2.385291576385	19154395	2.175297498703	FBgn0032763	23236	FBgn0032762	25040
366	2R	6107088	6109641	2.382027626038	6108096	1.947966848101	FBgn0033538	21381	FBgn0004399	38379
367	2R	10892432	10897333	2.380503892899	10893719	2.165792107582	FBgn0026370	1862	FBgn0000996	2104
368	2R	17829165	17832264	2.377659320831	17830279	2.191512893228	FBgn0013272	5035	FBgn0013272	5035
369	3R	17977916	17981247	2.377372741699	17979085	2.052495568991	FBgn0053335	11655	FBgn0053335	11655
370	3R	12885779	12888759	2.376865386963	12887492	2.086552647983	FBgn0051263	483	FBgn0038474	10961
371	3L	14040685	14043240	2.37659740448	14042115	2.033469063895	FBgn0005592	1084	FBgn0036406	23860
372	2R	8102327	8110312	2.375196456909	8105335	2.207814604044	FBgn0050055	125	FBgn0050055	125
373	2L	4033514	4035891	2.374842643738	4034640	2.175936420759	FBgn0000547	3261	FBgn0000547	3261
374	3R	12902453	12911752	2.373728752136	12905521	2.11671641469	FBgn0038475	144	FBgn0038475	144
375	3L	11315858	11319695	2.370475769043	11318390	1.944334142348	FBgn0036155	20442	FBgn0041094	92134
376	3R	21860001	21863915	2.370042562485	21862265	2.212887988371	FBgn0002633	495	FBgn0002633	495
377	2L	16277346	16285012	2.369966506958	16277435	2.080362510681	FBgn0001994	6222	FBgn0001994	6222
378	3R	12758533	12764061	2.369512081146	12762098	2.037494659424	FBgn0051270	12591	FBgn0082171	80061
379	2L	21614672	21622142	2.368132591248	21620797	2.207808208466	FBgn0023416	605	FBgn0022893	3276
380	2R	2121477	2126408	2.366253376007	2124680	2.169187307358	FBgn0040673	146	FBgn0040673	146
381	3R	21864581	21870210	2.365367889404	21867806	2.066735828624	FBgn0001139	374	FBgn0000591	1760
382	3L	5947574	5951697	2.3623046875	5950132	1.973930527182	FBgn0035656	180	FBgn0035656	180
383	X	7074934	7077176	2.360038280487	7076012	2.094102740288	FBgn0029940	36128	FBgn0025549	60528
384	3L	1843755	1846167	2.359337806702	1844990	2.009930372238	FBgn0004636	776	FBgn0004636	776
385	3R	25087592	25090665	2.35825252533	25089220	2.041063457727	FBgn0003525	7718	FBgn0003525	7718
386	X	255190	258327	2.35750579834	256587	2.06594506432	FBgn0004170	3705	FBgn0004170	3705
387	X	19586847	19589227	2.356991767883	19588064	2.137773173196	FBgn0031069	3327	FBgn0031070	8196
388	X	9339953	9343554	2.354789733887	9341746	1.945819600423	FBgn0030133	3596	FBgn0030136	58094
389	X	16992471	16996803	2.352521896362	16994338	2.017343552907	FBgn0000163	538	FBgn0000163	538
390	3R	17119671	17124297	2.352325439453	17122287	2.31577568584	FBgn0001234	58	FBgn0043012	26488
391	2L	4279804	4284924	2.35182762146	4282508	2.092007468728	FBgn0010473	643	FBgn0003941	54866
392	3L	9434063	9438656	2.351827383041	9436022	2.270324915648	FBgn0052043	998	FBgn0052043	998
393	2L	11444551	11448686	2.351247787476	11445805	2.07832291921	FBgn0004579	202	FBgn0004579	202
394	2L	9567085	9571568	2.351190567017	9568116	2.116579027737	FBgn0032130	776	FBgn0002973	130603
395	3L	8989994	8996074	2.351097583771	8995028	2.08134393131	FBgn0035956	672	FBgn0035954	15883
396	2L	355385	358495	2.350821495056	356445	2.178668260574	FBgn0031250	1423	FBgn0031250	1423
397	3L	9339941	9343982	2.350357055664	9342834	2.091035927043	FBgn0035981	1561	FBgn0035981	1561
398	2L	5876506	5880771	2.350153684616	5877867	1.873443454504	FBgn0031745	1614	FBgn0031740	75612
399	2L	25727	29883	2.347753047943	28382	2.18275866789	FBgn0031209	4494	FBgn0002121	7010
400	2L	14482668	14493581	2.347102165222	14489285	1.912383365631	FBgn0005771	1577	FBgn0005771	1577
401	3R	2713616	2715629	2.346677780151	2714778	1.961763518197	FBgn0001077	24732	FBgn0001077	24732
402	3L	12477265	12481233	2.344343662262	12480168	2.021679205053	FBgn0036294	1489	FBgn0027936	1919
403	X	7144410	7147590	2.343771934509	7144957	2.140001964569	FBgn0024250	8220	FBgn0024250	8220
404	2R	20319294	20323272	2.343255996704	20321652	2.111467687707	FBgn0000157	778	FBgn0050423	61784
405	3L	11665795	11668355	2.342158794403	11666967	2.294593840837	FBgn0036193	920	FBgn0036193	920
406	2L	5869358	5872533	2.339772701263	5871374	2.187149889329	FBgn0031745	8107	FBgn0031740	69119
407	2L	218757	225988	2.338096618652	223005	2.039890794193	FBgn0031235	9509	FBgn0031235	9509
408	3R	4800899	4802934	2.337133407593	4801822	2.1912342906	FBgn0037646	4821	FBgn0022347	16845
409	X	4896949	4899427	2.332962036133	4898171	1.926477813721	FBgn0003028	4637	FBgn0004368	113802
410	3R	5702542	5708265	2.331189155579	5705666	2.338780939579	FBgn0037767	4269	FBgn0065050	101460
411	3R	9724875	9729235	2.331169128418	9727429	2.098174936631	FBgn0000576	152	FBgn0000576	152
412	3R	15163669	15169589	2.326006889343	15167741	2.074887990952	FBgn0000463	15806	FBgn0000463	15806
413	3R	27760743	27766320	2.324374675751	27763406	2.21342381835	FBgn0039886	40446	FBgn0002780	114388
414	3R	463518	469383	2.324252128601	466341	2.034399228937	FBgn0037261	932	FBgn0037261	932
415	2R	15143756	15148063	2.323119878769	15145709	2.012467116117	FBgn0003435	656	FBgn0034463	26937
416	2L	9127703	9131020	2.322040557861	9128776	2.205736665165	FBgn0051887	1067	FBgn0051887	1067
417	3L	3831266	3833722	2.321089744568	3832600	2.144245773554	FBgn0013751	2915	FBgn0035464	37799
418	2L	8520755	8523426	2.314281463623	8522040	2.177211463451	FBgn0016122	141	FBgn0029004	6578
419	X	5361386	5364346	2.313062667847	5362687	2.127799749374	FBgn0029771	189	FBgn0029771	189
420	2L	18776419	18780235	2.31014919281	18779017	2.105885786169	FBgn0045852	784	FBgn0032717	56579
421	3L	10820655	10827465	2.310044288635	10825612	2.118114439646	FBgn0026160	6227	FBgn0026160	6227
422	3L	13050099	13057396	2.308429718018	13055886	2.098558257608	FBgn0036345	5350	FBgn0010452	32334
423	3R	8468811	8476300	2.307705879211	8471860	2.096934827169	FBgn0038071	1922	FBgn0038071	1922
424	2L	4285836	4289203	2.306467533112	4287287	1.856580018997	FBgn0010473	4136	FBgn0003941	59645
425	2R	9995143	9998389	2.305647850037	9997014	2.014894597671	FBgn0001332	948	FBgn0013725	49816
426	3L	7949196	7959368	2.304495811462	7957924	2.323669601889	FBgn0011817	4928	FBgn0011817	4928
427	2L	7525203	7529454	2.304173469543	7526275	1.995586984298	FBgn0053529	18148	FBgn0053529	18148
428	3R	21004653	21011787	2.30279302597	21009610	2.291881114244	FBgn0039286	1125	FBgn0039286	1125
429	3R	4644367	4647278	2.301786422729	4645510	1.661079210394	FBgn0037636	876	FBgn0037636	876
430	2L	3579714	3582076	2.301633358002	3580854	1.889093903934	FBgn0004892	88	FBgn0002985	25894
431	2R	7061926	7063866	2.30100440979	7062856	2.105355517069	FBgn0000577	18739	FBgn0000577	18739
432	2L	5409531	5413743	2.300876617432	5410522	1.94492816925	FBgn0016660	6180	FBgn0005511	51119
433	3L	9001740	9005884	2.300340652466	9003267	2.153076871236	FBgn0035956	8911	FBgn0028789	12057
434	3L	14719474	14725621	2.298099517822	14723783	2.09555571874	FBgn0013263	2525	FBgn0036449	27899
435	3L	8498347	8502248	2.29632806778	8501243	2.158567398787	FBgn0024236	2052	FBgn0024236	2052
436	3R	21451650	21464906	2.293451786041	21458973	2.11554890871	FBgn0039350	4576	FBgn0039350	4576
437	3L	14596217	14604497	2.292318344116	14599817	1.972727330526	FBgn0041604	1938	FBgn0028418	73794
438	X	2990171	2999359	2.29178237915	2995860	2.078987850862	FBgn0004647	4832	FBgn0004647	4832
439	2R	18710856	18715731	2.291728019714	18714612	2.292774957769	FBgn0034834	4527	FBgn0003062	132292
440	3R	1152814	1155536	2.291548252106	1153937	1.803541492013	FBgn0013576	7689	FBgn0037310	28070
441	2L	11454576	11456762	2.289670467377	11455627	2.094226300716	FBgn0004579	10024	FBgn0004579	10024
442	X	18528364	18530717	2.289299964905	18529503	1.892546474934	FBgn0010383	2821	FBgn0004959	9797
443	2R	15619948	15622709	2.288660049438	15621445	2.004949569702	FBgn0004364	4929	FBgn0004364	4929
444	3R	24887812	24892616	2.287981510162	24889441	1.900873035192	FBgn0039632	560	FBgn0039633	33268
445	2L	3548239	3551694	2.286226272583	3549434	2.163475215435	FBgn0024244	10183	FBgn0031549	19148
446	2L	6176661	6180745	2.285688877106	6178983	2.10839807286	FBgn0040951	11488	FBgn0031782	51221
447	2L	441062	443665	2.283872127533	441934	1.979628753662	FBgn0004583	10681	FBgn0031253	20527
448	2L	3832831	3837646	2.281939506531	3834209	2.027050971985	FBgn0004567	2633	FBgn0004567	2633
449	3L	19599620	19603397	2.279446601868	19602147	1.539452440598	FBgn0036896	1292	FBgn0029094	17996
450	2R	20388439	20391496	2.278772354126	20390220	2.072501689196	FBgn0035075	1051	FBgn0050423	6784
451	2R	16869575	16873074	2.278367996216	16871950	2.073661429541	FBgn0000395	2573	FBgn0000395	2573
452	2L	2998158	3001964	2.277680397034	3000866	1.883415446562	FBgn0025681	7902	FBgn0002989	8105
453	2R	5469607	5473239	2.275532245636	5471766	1.875605330748	FBgn0033467	278	FBgn0033467	278
454	3L	5627375	5630385	2.272746086121	5628510	2.031145364046	FBgn0035626	120	FBgn0035625	23580
455	2R	19083790	19090494	2.27268409729	19085285	1.910847314199	FBgn0015903	12788	FBgn0015903	12788
456	2L	88393	92900	2.272575378418	91585	2.033267077278	FBgn0031216	3167	FBgn0002931	4203
457	X	19605058	19610588	2.272045850754	19607851	2.074808239937	FBgn0031071	9014	FBgn0031071	9014
458	3R	17429984	17433680	2.272004127502	17431345	2.055673917135	FBgn0046832	16901	FBgn0046832	16901
459	3L	11224917	11229180	2.27087688446	11225911	2.027436971664	FBgn0041094	345	FBgn0041094	345
460	3R	10678480	10681306	2.269956588745	10679778	1.995439887047	FBgn0053555	152	FBgn0038271	36022
461	X	2283937	2291781	2.266733169556	2285236	2.066021203995	FBgn0001150	117	FBgn0001150	117
462	2R	20516743	20520808	2.266094923019	20517982	2.085847013137	FBgn0005634	1091	FBgn0005634	1091
463	3R	20083444	20087116	2.261951446533	20085313	2.03719997406	FBgn0051130	5668	FBgn0051130	5668
464	X	377563	381390	2.259965896606	379337	1.800386726856	FBgn0000570	705	FBgn0000570	705
465	2R	3756541	3763679	2.259482383728	3758203	1.975969342624	FBgn0033277	7866	FBgn0010109	14063
466	3L	19562762	19565421	2.25864648819	19563813	1.976034781512	FBgn0005386	194	FBgn0005386	194
467	3R	27043463	27050810	2.258104324341	27049098	2.194160073996	FBgn0039831	2672	FBgn0039831	2672
468	2R	15545147	15552864	2.255395889282	15547382	1.917582904591	FBgn0034480	27532	FBgn0004364	78992
469	2L	19214008	19217344	2.253742218018	19216032	2.206653535366	FBgn0015380	29757	FBgn0032762	86677
470	3R	5318884	5321433	2.253594636917	5320153	2.011730343103	FBgn0043791	372	FBgn0043791	372
471	2L	21743670	21746588	2.251490592957	21744723	2.105841308832	FBgn0032960	331	FBgn0032960	331
472	2L	16345182	16350978	2.25134563446	16349770	1.942993164062	FBgn0028506	905	FBgn0028506	905
473	2R	8534159	8536392	2.25092124939	8535444	1.83257818222	FBgn0008654	22414	FBgn0005624	38548
474	2R	9015449	9020077	2.250419616699	9018606	1.913964807987	FBgn0033845	102	FBgn0033845	102
475	3R	2718282	2720957	2.249801635742	2719516	1.932959949269	FBgn0001077	29470	FBgn0001077	29470
476	3R	25126564	25136364	2.248906135559	25129973	2.081816336688	FBgn0039659	7022	FBgn0003525	48471
477	2R	7965174	7978646	2.24800491333	7971004	2.172741234303	FBgn0010238	1906	FBgn0010238	1906
478	X	16049580	16052489	2.247334480286	16051233	1.886382495656	FBgn0000459	562	FBgn0000459	562
479	2L	6917503	6923223	2.246257781982	6921759	1.836363007041	FBgn0004838	1049	FBgn0004838	1049
480	2L	8824422	8827847	2.245795726776	8825320	2.08925563097	FBgn0029123	305	FBgn0029123	305
481	4	425717	427893	2.244210720062	426756	2.0283010602	FBgn0039905	13116	FBgn0026777	98409
482	2L	3537744	3542913	2.241386413574	3539166	2.047816216946	FBgn0024244	85	FBgn0031549	8880
483	X	1088616	1094173	2.241216659546	1089951	2.057438910007	FBgn0026875	3503	FBgn0026875	3503
484	3R	25595964	25601440	2.239780902863	25596944	1.876799106598	FBgn0001297	4237	FBgn0020235	22086
485	3L	690537	692701	2.239287853241	691768	1.895492255688	FBgn0035158	35	FBgn0035156	15321
486	2R	13267239	13270578	2.237404346466	13268316	1.941758772906	FBgn0034276	2965	FBgn0003545	5342
487	2R	8044104	8049777	2.235300540924	8046845	2.093042541953	FBgn0011592	1882	FBgn0011592	1882
488	2L	13164506	13167111	2.232578992844	13165781	1.87307742238	FBgn0024291	230	FBgn0024291	230
489	2L	7303250	7307987	2.232335090637	7304731	1.99964315751	FBgn0004009	2430	FBgn0004009	2430
490	3R	12065187	12071023	2.231885194778	12067675	2.089095648597	FBgn0040071	16304	FBgn0011253	30501
491	2L	7026162	7028473	2.231733322144	7027209	1.993934571743	FBgn0051908	86	FBgn0051908	86
492	2L	3601547	3604092	2.229355812073	3602788	1.932002404157	FBgn0002985	3960	FBgn0002985	3960
493	X	15457569	15461456	2.228947162628	15458794	1.777657318115	FBgn0003463	1683	FBgn0003463	1683
494	2R	13805120	13807410	2.228939056396	13806579	1.63508609625	FBgn0010575	1864	FBgn0010575	1864
495	X	2147947	2164989	2.228890895844	2164907	1.904910564423	FBgn0054052	13513	FBgn0023526	16005
496	3L	13093151	13095734	2.228765487671	13094319	2.219773404738	FBgn0010452	6099	FBgn0010452	6099
497	X	8618637	8623908	2.228111028671	8620476	1.810837427775	FBgn0026411	30535	FBgn0030061	60289
498	3R	6047158	6050612	2.227108001709	6048304	2.170372149524	FBgn0037797	176	FBgn0037797	176
499	2R	12297975	12301466	2.225988388062	12300074	1.981025275062	FBgn0034158	1520	FBgn0025832	70127
500	3R	11478617	11483189	2.225405216217	11479825	2.138821363449	FBgn0053207	12083	FBgn0053207	12083
501	X	16624249	16629157	2.225106239319	16627429	1.940613090992	FBgn0030790	1338	FBgn0030790	1338
502	3L	5565148	5567746	2.225044727325	5566362	2.038438712849	FBgn0003486	162	FBgn0003486	162
503	3L	9757105	9759341	2.223763465881	9758264	1.915986369638	FBgn0036044	13209	FBgn0044049	19961
504	3R	6438904	6445795	2.222800731659	6443659	1.914961309994	FBgn0001235	20727	FBgn0001235	20727
505	3R	14811138	14818236	2.22269153595	14817017	2.177727341652	FBgn0026239	7270	FBgn0026239	7270
506	3L	21231715	21233558	2.22084236145	21232707	2.045953877767	FBgn0000551	1063	FBgn0037066	12803
507	3L	16447715	16453248	2.220333099365	16450867	2.031889081001	FBgn0004569	1907	FBgn0014163	73769
508	2R	15633316	15635948	2.218749046326	15634606	1.874903619289	FBgn0004364	8232	FBgn0004364	8232
509	3R	627366	634262	2.217807769775	632475	2.161764939626	FBgn0051529	309	FBgn0051529	309
510	3L	6468585	6471671	2.217007637024	6470030	2.098506815293	FBgn0020251	353	FBgn0020251	353
511	X	542608	545482	2.215941905975	544056	2.131815075874	FBgn0021764	395	FBgn0025637	31163
512	3L	9464497	9466523	2.213836669922	9465483	1.882770622478	FBgn0052037	658	FBgn0036005	3769
513	3R	25370255	25375405	2.21044254303	25373950	1.979293374454	FBgn0000492	8159	FBgn0040623	57134
514	2L	243517	252770	2.21010684967	249434	2.062507241964	FBgn0001309	1361	FBgn0001309	1361
515	2L	7518650	7521517	2.20877790451	7520055	2.133672326803	FBgn0011283	22695	FBgn0053529	24368
516	2L	281340	287486	2.205828666687	282506	1.760059917674	FBgn0031244	775	FBgn0031244	775
517	3R	20095281	20099826	2.204998970032	20098293	2.108900487423	FBgn0029146	460	FBgn0051130	7312
518	2R	13669562	13673821	2.204699039459	13670555	1.847251832485	FBgn0022238	2500	FBgn0022238	2500
519	2R	3737653	3740062	2.204267024994	3738497	1.755934506655	FBgn0010109	5643	FBgn0010109	5643
520	3R	17437361	17440293	2.203525543213	17437712	1.891323033501	FBgn0046832	10534	FBgn0046832	10534
521	3L	522368	528837	2.202803134918	524046	1.935207754374	FBgn0001316	75	FBgn0035140	337
522	2R	20307563	20309537	2.200922966003	20308503	1.684820950031	FBgn0035069	2105	FBgn0050423	74933
523	2R	20170739	20174664	2.19952249527	20173584	1.822212135091	FBgn0035046	1559	FBgn0035046	1559
524	2R	11616667	11620027	2.198746681213	11617700	1.953175993527	FBgn0014020	151	FBgn0034073	234
525	2R	11269351	11272506	2.198180675507	11270925	1.801192199483	FBgn0050089	28664	FBgn0050089	28664
526	3R	2487843	2490109	2.196783065796	2488924	1.934032524333	FBgn0024912	3102	FBgn0026567	5320
527	3R	11087566	11092272	2.196091651917	11089056	1.943322293899	FBgn0003600	140	FBgn0003600	140
528	3R	21296952	21299786	2.194891929626	21298440	2.005034383138	FBgn0004509	338	FBgn0039337	4285
529	3R	11617866	11621197	2.192867279053	11619679	2.046298086643	FBgn0038364	161	FBgn0038364	161
530	3R	23262485	23269473	2.192044258118	23268210	1.997922785142	FBgn0039518	21701	FBgn0039509	153993
531	3R	20042885	20048656	2.191905975342	20047317	1.909102058411	FBgn0011725	370	FBgn0026257	453
532	3L	15089548	15091912	2.191274166107	15090461	1.905671183268	FBgn0036481	116	FBgn0025776	81125
533	3R	2911160	2916323	2.190917491913	2915482	1.987729549408	FBgn0003884	3222	FBgn0003884	3222
534	2R	3578706	3581855	2.189425945282	3580156	2.214661878698	FBgn0020279	362	FBgn0021814	11692
535	3L	21776264	21778245	2.18856048584	21777314	1.94311645627	FBgn0037139	1118	FBgn0046301	11268
536	2R	3640356	3644335	2.187582969666	3641405	1.959001421928	FBgn0033267	1740	FBgn0033267	1740
537	2L	5996189	6001131	2.187327861786	5997350	1.962158560753	FBgn0031759	2133	FBgn0001942	15591
538	3L	3356692	3358812	2.18711566925	3357724	1.79932898283	FBgn0027616	26	FBgn0027616	26
539	2L	2991744	2994953	2.185374259949	2992985	1.902807628407	FBgn0025681	21	FBgn0002989	224
540	2R	16829719	16832946	2.185203552246	16831040	1.862521227668	FBgn0020306	14	FBgn0020306	14
541	3L	17342761	17345703	2.184545040131	17344701	2.044581492742	FBgn0036715	87	FBgn0026197	22016
542	2L	3605148	3607981	2.183675765991	3606711	2.040875852108	FBgn0002985	37	FBgn0002985	37
543	3R	12542737	12546943	2.183425426483	12545757	2.025882664849	FBgn0003944	14591	FBgn0063261	31354
544	3L	1755079	1757646	2.181491374969	1756325	1.90763316435	FBgn0013811	1143	FBgn0027903	2840
545	2L	13903314	13906481	2.18096446991	13904616	1.791494706098	FBgn0019890	43	FBgn0019890	43
546	X	20527174	20529419	2.177214622498	20528356	1.8370421634	FBgn0031129	18280	FBgn0003300	23239
547	2R	7147314	7157567	2.176305770874	7149020	1.828687000275	FBgn0033638	543	FBgn0033638	543
548	2R	13018728	13020991	2.172396183014	13019856	1.961949706078	FBgn0034228	2096	FBgn0034237	31220
549	X	8115482	8117590	2.170366287231	8116595	2.106364607811	FBgn0030028	45	FBgn0030028	45
550	3R	10108342	10113398	2.170341968536	10112254	1.938130795956	FBgn0003862	369	FBgn0003862	369
551	3R	5989817	5992236	2.169744968414	5990911	2.006456880008	FBgn0037794	3861	FBgn0037797	57569
552	X	9528539	9536761	2.169090747833	9531452	1.877307355404	FBgn0030150	2559	FBgn0030150	2559
553	2L	14433594	14437211	2.168810367584	14436075	2.064272039077	FBgn0028871	10944	FBgn0005771	54787
554	3L	21409557	21411652	2.167063713074	21410540	1.681451907525	FBgn0014143	143	FBgn0014143	143
555	2L	17256060	17260459	2.166273117065	17259501	2.016448525821	FBgn0032629	2840	FBgn0032633	120575
556	2L	824863	827517	2.165176391602	826553	1.876034080982	FBgn0010583	589	FBgn0010583	589
557	3R	15759769	15762839	2.164720773697	15760725	1.85198469162	FBgn0021776	117	FBgn0021776	117
558	2R	6970521	6972837	2.163782119751	6971419	2.020396653344	FBgn0000581	3295	FBgn0000581	3295
559	2L	17738047	17740755	2.162561416626	17739273	2.040329877068	FBgn0015609	3823	FBgn0032646	242235
560	X	18133007	18136122	2.162064552307	18134791	2.128275803157	FBgn0004956	6971	FBgn0004956	6971
561	2L	15308606	15310923	2.16187620163	15309675	2.023725271225	FBgn0041103	6160	FBgn0001981	20118
562	3L	16007996	16019251	2.160941123962	16009043	1.756997871399	FBgn0003691	6871	FBgn0003691	6871
563	2R	16789015	16791580	2.15983581543	16790254	1.821073756498	FBgn0034611	372	FBgn0034611	372
564	3R	2816785	2823863	2.159302711487	2820468	2.126637041569	FBgn0000095	4482	FBgn0010774	85658
565	2L	19328761	19331670	2.158473968506	19329992	2.152439313776	FBgn0024245	29161	FBgn0024245	29161
566	2L	12665145	12667494	2.158350944519	12666144	1.970624446869	FBgn0032442	3025	FBgn0032445	26879
567	3L	9587621	9590637	2.158298969269	9589436	1.973030146431	FBgn0002528	570	FBgn0010408	103947
568	3R	24160320	24163039	2.157910346985	24161772	2.083065032959	FBgn0039579	1532	FBgn0039580	3718
569	X	2241912	2246183	2.157484054565	2244570	1.978089472827	FBgn0040387	750	FBgn0001150	40549
570	3L	15480454	15483771	2.154796123505	15482227	2.021938668357	FBgn0036503	58	FBgn0036503	58
571	2R	16342677	16347525	2.150279045105	16343791	1.841477281907	FBgn0011674	145	FBgn0016984	3795
572	3R	15754923	15758210	2.150216579437	15756746	2.094605782453	FBgn0038753	2429	FBgn0021776	4096
573	3R	16653778	16659915	2.148161411285	16655934	1.731952947729	FBgn0027493	403	FBgn0038830	5983
574	2R	9338454	9343327	2.147515773773	9340225	1.829088330269	FBgn0000662	236	FBgn0000662	236
575	X	7900900	7909513	2.1466588974	7906390	2.076435208321	FBgn0004656	282	FBgn0004656	282
576	2R	19781946	19785074	2.14587020874	19783400	1.951598279616	FBgn0005636	63	FBgn0034987	87443
577	3R	1424497	1428331	2.145826339722	1426434	1.986510613385	FBgn0037346	457	FBgn0037346	457
578	2R	15579041	15584156	2.145535469055	15581647	1.852279270397	FBgn0004364	44727	FBgn0004364	44727
579	2L	2813681	2816150	2.145154476166	2815161	1.944911360741	FBgn0031463	325	FBgn0031459	45024
580	3L	5603609	5605867	2.14416885376	5604749	1.889818387873	FBgn0035625	181	FBgn0035625	181
581	3R	7366468	7370683	2.143962860107	7367401	1.673967137056	FBgn0053512	2432	FBgn0037920	78412
582	X	10771676	10773824	2.140994548798	10772897	1.888423252106	FBgn0030251	280	FBgn0030241	72805
583	2L	5324203	5328097	2.13934803009	5326356	1.790000706911	FBgn0015031	885	FBgn0015031	885
584	2L	19448030	19450521	2.139154434204	19449211	1.767911490272	FBgn0003732	225	FBgn0003732	225
585	X	12583650	12590118	2.138748168945	12586045	2.056917317708	FBgn0030418	7642	FBgn0053963	92646
586	3L	20717848	20720528	2.136888504028	20719306	1.795494864969	FBgn0037021	741	FBgn0016696	13928
587	2R	10384321	10386550	2.135996818542	10385603	1.987216800451	FBgn0022063	328	FBgn0022063	328
588	3R	25864206	25868201	2.134111881256	25866897	1.813239265891	FBgn0003510	40	FBgn0003510	40
589	3R	4665597	4669678	2.133140087128	4667390	2.061229050159	FBgn0037638	17258	FBgn0011966	20212
590	3R	5375843	5379092	2.133106231689	5378070	1.832282655379	FBgn0037707	305	FBgn0037707	305
591	2L	13546190	13551438	2.131953716278	13550424	1.764439433813	FBgn0015954	283	FBgn0028546	90847
592	2R	16608353	16610602	2.131289958954	16609475	1.966542973238	FBgn0015721	37	FBgn0011824	4590
593	2R	15840798	15844096	2.130860805511	15842564	1.772845352397	FBgn0034504	434	FBgn0034504	434
594	2L	7008720	7011959	2.127373218536	7010445	2.111841313979	FBgn0031880	3051	FBgn0051908	16850
595	3L	18996696	19002561	2.126925468445	19001438	1.884556293488	FBgn0002945	9152	FBgn0002945	9152
596	3R	19742329	19744851	2.125387191772	19743423	1.764998435974	FBgn0016754	5272	FBgn0015282	13824
597	3R	9508096	9511770	2.12432050705	9509861	2.07432940427	FBgn0024555	181	FBgn0024555	181
598	2L	9447526	9450835	2.124261856079	9449540	1.944503247738	FBgn0053723	8800	FBgn0002973	12027
599	3L	18325873	18327978	2.122895240784	18326875	1.904248405905	FBgn0011706	36787	FBgn0011706	36787
600	2L	17217151	17219430	2.122609138489	17218422	1.893295680775	FBgn0051745	23057	FBgn0032633	161654
601	2R	13724946	13728441	2.12193441391	13726032	1.777253717184	FBgn0050114	3414	FBgn0000658	21594
602	2R	3590747	3596287	2.12185382843	3595209	2.018547296524	FBgn0028563	418	FBgn0021814	3361
603	3L	6937341	6939630	2.12167263031	6938585	1.844631799062	FBgn0010851	164	FBgn0001104	15415
604	X	1977768	1982748	2.121402740479	1979605	1.968501210213	FBgn0004860	1725	FBgn0025626	58313
605	2L	1064855	1070672	2.121252536774	1068470	1.988679230213	FBgn0003310	9341	FBgn0003310	9341
606	2R	6696854	6701491	2.119926452637	6698863	1.791566252708	FBgn0003396	9136	FBgn0033581	32900
607	X	509531	513938	2.119058132172	512478	1.906447887421	FBgn0025639	385	FBgn0025639	385
608	3R	18464090	18465945	2.117654085159	18465069	1.601496249437	FBgn0020278	13	FBgn0039000	34822
609	2L	12465800	12467784	2.117574214935	12466819	1.817212441388	FBgn0032437	13137	FBgn0040286	32154
610	3R	12454704	12459183	2.116152763367	12456597	1.766018331051	FBgn0000634	5649	FBgn0038453	12730
611	3R	26097840	26104134	2.114964485168	26101953	1.674514433917	FBgn0010113	1703	FBgn0039757	67211
612	3L	18149802	18152830	2.114308357239	18151150	1.926976076762	FBgn0003997	254	FBgn0020300	46487
613	2L	18132349	18134701	2.114019870758	18133323	1.62945988973	FBgn0001301	816	FBgn0041184	15016
614	2L	864909	872343	2.11207485199	871104	1.788573994356	FBgn0053526	640	FBgn0053526	640
615	X	17484208	17487318	2.109990119934	17485386	1.898524194956	FBgn0026375	1103	FBgn0030855	15166
616	3R	25868956	25873768	2.10945558548	25872260	1.733568976907	FBgn0039741	63	FBgn0039741	63
617	2R	1626933	1630695	2.106064796448	1629761	1.821262724259	FBgn0033063	15017	FBgn0033062	36753
618	X	20060790	20063479	2.104596138	20062170	1.788888633251	FBgn0031098	5	FBgn0031098	5
619	3R	26579756	26582035	2.103457450867	26580884	1.850605403676	FBgn0039801	8874	FBgn0003720	97153
620	3L	18102600	18105376	2.10301399231	18104533	1.81253601523	FBgn0020300	130	FBgn0020300	130
621	3R	10306270	10311300	2.100772380829	10307689	1.834874601925	FBgn0038233	29725	FBgn0038234	29901
622	2L	6609771	6613029	2.099563598633	6611727	1.776193499565	FBgn0031836	704	FBgn0031836	704
623	3R	8888997	8892203	2.09743976593	8891010	1.618779540062	FBgn0004666	7529	FBgn0003308	32751
624	X	2254799	2256047	2.097158432007	2255975	1.92734079361	FBgn0040385	11080	FBgn0001150	29144
625	3L	12620238	12624648	2.096682548523	12623230	1.948265612125	FBgn0052111	21347	FBgn0036306	105474
626	3R	11858003	11861567	2.096312522888	11860024	1.78929439187	FBgn0003117	8205	FBgn0038396	15369
627	2R	4914891	4921553	2.09398651123	4918479	1.622537136078	FBgn0053774	6382	FBgn0053774	6382
628	X	6697456	6715289	2.093946456909	6703023	1.66430310642	FBgn0029915	5164	FBgn0064122	10721
629	2R	20605166	20609451	2.093556880951	20606072	1.883984029293	FBgn0004919	14152	FBgn0001148	36492
630	2R	7726104	7727789	2.089964389801	7727009	1.703250185649	FBgn0020377	123	FBgn0020377	123
631	3R	5453616	5457330	2.089281082153	5456374	1.877997959361	FBgn0005585	233	FBgn0005585	233
632	X	6879183	6881065	2.089130401611	6880108	1.602359890938	FBgn0029930	1293	FBgn0029931	5736
633	3L	14604824	14610186	2.087639808655	14607573	1.967447349003	FBgn0041604	9694	FBgn0028418	81550
634	2R	9107737	9110453	2.087302207947	9109363	1.7092146032	FBgn0027581	120	FBgn0033859	193
635	2R	14771884	14774472	2.082222938538	14773545	1.847879439592	FBgn0034423	1232	FBgn0003254	17044
636	2L	18646865	18649636	2.082020759583	18648326	1.918645970962	FBgn0032693	587	FBgn0032693	587
637	2L	10544541	10550247	2.081713199615	10548892	1.864746379852	FBgn0051721	4011	FBgn0032268	18398
638	3L	9826489	9831389	2.079260826111	9830027	1.832100784077	FBgn0004390	801	FBgn0015618	17430
639	3R	11744657	11749980	2.078331947327	11745898	1.814343161053	FBgn0038385	737	FBgn0038385	737
640	2R	12990233	12995007	2.07804775238	12991415	1.529554621379	FBgn0034224	491	FBgn0028953	18871
641	X	12567052	12572193	2.077756881714	12569824	1.833539710325	FBgn0024308	6556	FBgn0053963	76425
642	2L	13233444	13236136	2.077050209045	13234879	1.902400493622	FBgn0032493	284	FBgn0032493	284
643	2L	19127429	19134206	2.076592445374	19131345	1.794263243675	FBgn0010300	1610	FBgn0032762	1990
644	2R	16698778	16701777	2.075773715973	16700616	1.795680747313	FBgn0034602	539	FBgn0034599	24074
645	3L	21531244	21533726	2.074462890625	21532344	1.973492272695	FBgn0023417	355	FBgn0028663	58641
646	3L	7106961	7113282	2.074192523956	7111940	1.784125055586	FBgn0023001	3475	FBgn0002775	12470
647	3R	19871401	19875060	2.074120521545	19872665	1.769499722649	FBgn0043455	847	FBgn0043455	847
648	3R	12707049	12709311	2.07313990593	12708374	1.710728729472	FBgn0015350	2924	FBgn0082171	26337
649	3R	2987291	2989736	2.072301864624	2988434	2.0121829089	FBgn0002306	117	FBgn0037481	7536
650	3R	17283350	17286547	2.072098731995	17284339	1.932239700766	FBgn0011278	12297	FBgn0013984	121912
651	X	13480330	13482912	2.069957733154	13481321	1.802119507509	FBgn0030506	20424	FBgn0030507	20639
652	3R	15137432	15141940	2.069479942322	15141046	1.766045065487	FBgn0000463	10889	FBgn0000463	10889
653	3L	19855347	19859508	2.069225788116	19856884	1.675857543945	FBgn0020887	357	FBgn0020887	357
654	3L	13022547	13026492	2.068460226059	13023963	1.88207885623	FBgn0036342	2992	FBgn0036342	2992
655	3L	19828648	19834983	2.067795753479	19829614	1.948658561707	FBgn0014037	13612	FBgn0014037	13612
656	3R	2585827	2590549	2.06707239151	2587927	1.848253935575	FBgn0000071	388	FBgn0000071	388
657	2R	16101456	16103922	2.065638065338	16102567	1.851275265217	FBgn0015907	199	FBgn0015907	199
658	2R	19145475	19148580	2.06526184082	19146672	1.856134779313	FBgn0004795	6460	FBgn0016762	54926
659	3R	10392602	10397640	2.064884185791	10396528	1.738261922201	FBgn0004629	1165	FBgn0004629	1165
660	2R	11330807	11333756	2.064232826233	11332034	1.754368333256	FBgn0050084	362	FBgn0050085	51974
661	3R	1435181	1439776	2.060952186584	1438312	1.819065988064	FBgn0017550	518	FBgn0037346	11421
662	X	11337403	11341820	2.057431459427	11340328	1.845694233389	FBgn0052666	1940	FBgn0052666	1940
663	2L	10056028	10060827	2.057299613953	10058922	1.886042624712	FBgn0032178	1975	FBgn0011823	2016
664	2L	7531266	7534565	2.055946826935	7532667	1.851541846991	FBgn0053529	11756	FBgn0053529	11756
665	3L	5905353	5907573	2.053990840912	5906516	1.963624179363	FBgn0002638	204	FBgn0002638	204
666	3R	27570861	27575277	2.053608417511	27573988	1.911291571224	FBgn0011013	737	FBgn0011013	737
667	3L	15692521	15695746	2.053511619568	15694432	1.842134237289	FBgn0010105	750	FBgn0010105	750
668	2L	4377378	4380082	2.049305915833	4378523	1.985423591402	FBgn0031597	4196	FBgn0031597	4196
669	3R	11922891	11926701	2.048610210419	11925259	1.946715423039	FBgn0010379	321	FBgn0038396	49866
670	2L	7309273	7313595	2.047914981842	7310624	1.721102041357	FBgn0004009	3463	FBgn0004009	3463
671	3L	8626354	8628929	2.047496795654	8627392	1.779513527365	FBgn0035922	3921	FBgn0001168	22314
672	2R	20731928	20735397	2.046977043152	20734032	1.844069733339	FBgn0001325	183	FBgn0001325	183
673	3L	20957942	20962788	2.045333862305	20960654	1.791757583618	FBgn0003415	611	FBgn0003415	611
674	2R	6615637	6617795	2.045267105103	6616504	1.778497982025	FBgn0040765	594	FBgn0033581	49459
675	2L	6046822	6052084	2.044263362885	6048765	1.855567038059	FBgn0031768	766	FBgn0031768	766
676	2R	19033360	19035692	2.043732643127	19034550	1.846209413865	FBgn0034873	3092	FBgn0034873	3092
677	3L	5901067	5904663	2.041398048401	5903498	1.788493601481	FBgn0002638	3222	FBgn0002638	3222
678	3R	15154957	15159520	2.041345596313	15158298	1.857235252857	FBgn0000463	6363	FBgn0000463	6363
679	2L	15317896	15323098	2.041078567505	15320457	1.950546383858	FBgn0041103	4622	FBgn0001981	9336
680	3R	19166790	19174534	2.040163993835	19169590	1.751961567823	FBgn0003118	2294	FBgn0002622	14935
681	X	11550778	11560451	2.039908647537	11553815	1.884941726923	FBgn0030329	924	FBgn0030328	1014
682	2L	9120113	9122374	2.03891658783	9121055	1.548436641693	FBgn0052982	4696	FBgn0052982	4696
683	3L	5779713	5787669	2.037175178528	5780928	1.875700614032	FBgn0052415	3317	FBgn0035639	3992
684	2L	19566704	19576971	2.035217285156	19572325	2.03544476453	FBgn0005672	928	FBgn0005672	928
685	X	8402880	8408593	2.034729957581	8406775	1.785564475589	FBgn0030049	878	FBgn0030054	44763
686	2L	8540482	8546701	2.034636974335	8543583	1.651929939494	FBgn0011259	250	FBgn0029004	14965
687	X	4298019	4300977	2.033540725708	4299486	1.841286599636	FBgn0000179	41393	FBgn0029714	97718
688	X	4522214	4525700	2.030780792236	4523135	1.671986944535	FBgn0003200	1688	FBgn0022768	8973
689	2L	712330	716905	2.02946472168	715338	1.724092274904	FBgn0000497	370	FBgn0015621	104626
690	2R	10613565	10616592	2.029243469238	10614883	1.883051991463	FBgn0015371	15237	FBgn0033989	107797
691	2R	18012781	18016574	2.029047012329	18015593	1.921432346106	FBgn0034735	15797	FBgn0022986	92469
692	3R	18491585	18494367	2.028746604919	18492922	1.641370266676	FBgn0038999	2451	FBgn0039000	6969
693	2R	8399417	8401800	2.028717041016	8400372	1.70402730306	FBgn0003975	176	FBgn0000181	14228
694	3L	15980405	15985263	2.027910232544	15982900	1.777722740173	FBgn0036558	5829	FBgn0044028	5839
695	2R	5586663	5591278	2.026581764221	5588953	1.549466460943	FBgn0033483	1225	FBgn0033483	1225
696	3L	3053405	3059478	2.026334762573	3057507	1.977208894842	FBgn0035397	2847	FBgn0003938	16826
697	3R	2858466	2864361	2.026203155518	2863289	1.895060595344	FBgn0024289	14768	FBgn0010774	42837
698	X	8251858	8260456	2.026078224182	8258186	1.775960838093	FBgn0052711	2855	FBgn0052711	2855
699	3L	4149702	4153043	2.024923801422	4151113	1.610934346914	FBgn0011653	120	FBgn0004574	28380
700	2L	4836912	4839668	2.024917602539	4838392	1.701335654539	FBgn0031635	396	FBgn0031633	7722
701	2R	11042510	11047648	2.024899482727	11045238	1.873261988163	FBgn0019968	1863	FBgn0019968	1863
702	2L	18479176	18483885	2.02466750145	18483031	1.732313717113	FBgn0032682	1615	FBgn0032682	1615
703	3L	1550772	1554279	2.024557590485	1551947	1.830766487122	FBgn0035235	193	FBgn0035235	193
704	3R	12293508	12296599	2.024301528931	12294567	1.802995906157	FBgn0038434	783	FBgn0038434	783
705	3L	22201280	22203645	2.023216247559	22201401	1.992473732341	FBgn0004179	299	FBgn0037156	887
706	3R	12166353	12168909	2.023184299469	12167630	1.861332332387	FBgn0040284	76	FBgn0040284	76
707	2R	20563371	20565809	2.02149105072	20564894	1.853824615479	FBgn0001148	4686	FBgn0001148	4686
708	2L	19204116	19205979	2.020931720734	19204979	1.631678945878	FBgn0015380	18704	FBgn0032762	75624
709	3R	12351153	12355225	2.020797729492	12352400	1.795699568356	FBgn0038441	13228	FBgn0027053	56577
710	X	18621710	18625386	2.020381450653	18624408	1.815791547298	FBgn0030960	1197	FBgn0030960	1197
711	2R	10633080	10634224	2.019972801208	10634034	1.624833106995	FBgn0015371	3914	FBgn0033989	126948
712	2L	9704432	9706740	2.019554138184	9705824	1.855970293283	FBgn0051710	120	FBgn0032138	5445
713	3R	17866840	17871422	2.019307851791	17868167	1.339541371663	FBgn0017397	253	FBgn0017397	253
714	2L	6228497	6230587	2.019051551819	6229646	1.794565614065	FBgn0026755	4596	FBgn0031782	101884
715	3R	4817598	4820218	2.018538951874	4818745	1.817097187042	FBgn0022347	78	FBgn0022347	78
716	3R	11115121	11119410	2.018423557281	11117503	1.840847464169	FBgn0003721	10249	FBgn0011476	13232
717	3R	682796	688235	2.017915248871	683833	1.797731399536	FBgn0003002	5298	FBgn0003002	5298
718	3R	20891311	20897337	2.017524719238	20893115	1.611831693088	FBgn0039270	1589	FBgn0039270	1589
719	3R	11797261	11800646	2.016140222549	11798556	1.867510935839	FBgn0002783	75	FBgn0002783	75
720	2L	157713	164248	2.016054153442	161832	1.796789675951	FBgn0016977	2798	FBgn0016977	2798
721	3L	14374023	14376646	2.015602111816	14375248	1.72463537852	FBgn0003459	66	FBgn0003459	66
722	2L	4027962	4033207	2.014993190765	4031853	1.675448894501	FBgn0000547	474	FBgn0000547	474
723	3R	12595900	12600136	2.014114141464	12599091	1.888226200553	FBgn0020556	180	FBgn0020556	180
724	2L	3475452	3479314	2.012813091278	3476509	1.802404105663	FBgn0022073	1925	FBgn0031540	6502
725	3R	7256098	7258525	2.011766433716	7257420	1.9591588974	FBgn0037899	23	FBgn0037899	23
726	2R	11304433	11307107	2.010929107666	11305558	1.801037732293	FBgn0050321	2629	FBgn0050089	63297
727	2R	8511209	8514848	2.010371685028	8512115	1.550737116072	FBgn0008654	915	FBgn0005624	15219
728	2L	8028609	8032635	2.009507656097	8031026	2.06164175272	FBgn0044323	303	FBgn0031977	1562
729	X	18743200	18745755	2.008514404297	18744762	1.866843952852	FBgn0030976	10415	FBgn0030974	17192
730	3R	20874628	20877599	2.007431507111	20875970	1.777493084178	FBgn0039266	456	FBgn0039266	456
731	2L	18833840	18836412	2.007338762283	18835562	1.748087770799	FBgn0032717	34	FBgn0032717	34
732	3L	16595640	16598001	2.005453109741	16596963	1.819733589888	FBgn0017572	16232	FBgn0017572	16232
733	2L	5788203	5790539	2.004956245422	5789375	1.911265204935	FBgn0051913	5344	FBgn0031739	12594
734	3R	23753533	23758477	2.004415988922	23757382	1.68971145153	FBgn0051053	3504	FBgn0039559	6189
735	2L	7047917	7052162	2.00367641449	7048889	1.792030278374	FBgn0051630	6422	FBgn0051630	6422
736	2L	12009227	12013330	2.002903938293	12010705	1.925968338461	FBgn0014019	2329	FBgn0032390	20741
737	2L	8165056	8168800	2.001372814178	8166137	1.70193938648	FBgn0031992	3812	FBgn0031992	3812
738	3R	1056538	1058926	1.999935150146	1057871	1.7531067729	FBgn0040208	69	FBgn0000340	14724
739	X	19129355	19134240	1.999611854553	19132335	1.869116374425	FBgn0065084	3475	FBgn0031008	29514
740	2R	15182205	15185720	1.999264717102	15183909	1.809831351042	FBgn0015949	774	FBgn0015949	774
741	X	381585	387650	1.998760223389	383615	1.705608685811	FBgn0024983	3498	FBgn0000570	3573
742	X	19597217	19601029	1.998653411865	19600101	1.891738764445	FBgn0031070	3841	FBgn0031070	3841
743	3L	15766583	15768718	1.997034072876	15767485	1.762427049525	FBgn0036531	6192	FBgn0036537	33160
744	3R	901259	903411	1.996671676636	902380	1.717946248896	FBgn0010313	10028	FBgn0010313	10028
745	3L	17614260	17616799	1.996191501617	17615350	1.503479123116	FBgn0052179	4185	FBgn0052179	4185
746	X	18779925	18782553	1.995350837708	18780971	1.7347022295	FBgn0052541	16675	FBgn0030974	53401
747	3R	7772786	7776344	1.994334220886	7775152	1.733706895043	FBgn0051211	250	FBgn0037955	126942
748	X	18076305	18078885	1.99334526062	18077562	1.710286923817	FBgn0030904	491	FBgn0004956	64200
749	X	2080812	2083022	1.992710590363	2081859	1.602896494024	FBgn0003048	8	FBgn0000377	24278
750	2R	6068936	6072525	1.99104642868	6070502	1.584611475468	FBgn0004399	785	FBgn0004399	785
751	3L	16535047	16538393	1.990724563599	16535965	1.674723569085	FBgn0026061	2624	FBgn0036641	10534
752	2L	1884074	1887778	1.990509986877	1886575	1.869806468487	FBgn0031374	1591	FBgn0031357	176109
753	3R	8073005	8075316	1.989458084106	8074229	1.909560708439	FBgn0038008	5680	FBgn0037992	120310
754	3L	18553072	18554386	1.98872089386	18554011	1.910830497742	FBgn0036791	11	FBgn0036800	33942
755	2L	8273579	8278937	1.988149642944	8276304	1.834871404311	FBgn0011902	14423	FBgn0011902	14423
756	2L	2036811	2038992	1.987952470779	2037699	1.778786945343	FBgn0003557	103	FBgn0031391	109588
757	3R	12525663	12530455	1.987948417664	12526642	1.646081363454	FBgn0003944	33706	FBgn0063261	50469
758	2R	12154035	12156728	1.98740530014	12155383	1.898108154535	FBgn0024232	720	FBgn0003274	54426
759	3R	2503495	2505870	1.9861369133	2504149	1.713972091675	FBgn0002522	163	FBgn0026567	20545
760	3L	111307	116471	1.982641220093	114648	1.884425095149	FBgn0020386	1664	FBgn0035105	53306
761	3R	4113699	4116099	1.981442451477	4114773	1.783632811378	FBgn0037562	1112	FBgn0037568	16207
762	2L	15756010	15759238	1.980719566345	15758428	1.656527280807	FBgn0001987	256	FBgn0003936	10817
763	3L	4955869	4958527	1.979721069336	4957087	1.798496358535	FBgn0005775	68	FBgn0035570	266384
764	2R	14191408	14194282	1.978268623352	14192525	1.898336346944	FBgn0023214	4130	FBgn0023214	4130
765	2R	8418940	8423128	1.976109027863	8420181	1.666614280028	FBgn0010488	11723	FBgn0010488	11723
766	2L	11449901	11454054	1.97444152832	11452948	1.841210617739	FBgn0004579	7345	FBgn0004579	7345
767	3L	3792842	3796429	1.974366664886	3795448	1.68231678009	FBgn0035464	647	FBgn0035464	647
768	3L	13993082	13995226	1.971979379654	13994256	1.710770257314	FBgn0052133	153	FBgn0036405	22232
769	2R	12540337	12543923	1.971130371094	12541742	1.787569550907	FBgn0023172	362	FBgn0034181	7351
770	3R	1832203	1835115	1.970245838165	1833620	1.744456852184	FBgn0003261	681	FBgn0003261	681
771	2R	1637846	1643647	1.970217704773	1639460	1.697289288044	FBgn0033063	5318	FBgn0033062	46452
772	3R	12104871	12108907	1.969805002213	12106245	1.723709195852	FBgn0051283	2114	FBgn0051283	2114
773	2R	12013815	12016175	1.968752384186	12014951	1.797293242286	FBgn0011260	108	FBgn0034138	71149
774	3R	4540564	4542995	1.968309402466	4541674	1.450971435098	FBgn0037613	96	FBgn0037613	96
775	X	4528784	4534194	1.967864513397	4529640	1.503998215993	FBgn0022768	2468	FBgn0022768	2468
776	2L	14045358	14048398	1.967275619507	14047344	1.894864294264	FBgn0028876	240	FBgn0028876	240
777	2R	12028414	12037656	1.96667766571	12030110	1.723371744156	FBgn0011260	15051	FBgn0034138	55990
778	3L	8637802	8641646	1.964788913727	8640294	1.760208101834	FBgn0001168	9412	FBgn0001168	9412
779	3R	18966448	18969905	1.9640417099	18967753	1.661906659603	FBgn0004644	128	FBgn0051457	14047
780	2R	5558539	5560947	1.963972568512	5559858	1.592873827616	FBgn0033476	573	FBgn0033476	573
781	2L	3464675	3467864	1.962482452393	3466128	1.774759909686	FBgn0005616	17	FBgn0005616	17
782	2R	7687613	7691934	1.961976051331	7688953	1.86434618632	FBgn0014184	1216	FBgn0014184	1216
783	2R	5222108	5227455	1.961175918579	5226330	1.633102989197	FBgn0010316	2194	FBgn0023143	21189
784	3L	8479709	8481959	1.959784507751	8480943	1.85510001463	FBgn0035900	2751	FBgn0035900	2751
785	2L	478226	482336	1.959715843201	480972	1.767389101141	FBgn0043364	1290	FBgn0003963	42495
786	2R	2141205	2145461	1.959681987762	2144346	1.484932114096	FBgn0004145	595	FBgn0040673	19520
787	3R	9794909	9799887	1.959506034851	9797488	1.835846185684	FBgn0015270	6849	FBgn0038196	64399
788	3R	4158870	4163002	1.955339431763	4160638	1.688234385322	FBgn0040529	6125	FBgn0040529	6125
789	2L	8361319	8367421	1.954531669617	8366041	1.764028128456	FBgn0005776	1174	FBgn0005776	1174
790	2R	17904266	17906389	1.953398227692	17905409	1.835834587322	FBgn0034724	4229	FBgn0053200	10824
791	3L	1867746	1870624	1.951853752136	1869005	1.922446060181	FBgn0035289	186	FBgn0002183	9137
792	3R	25827809	25831695	1.951754570007	25830625	1.611072820776	FBgn0016685	118	FBgn0039735	222
793	3R	19693134	19696454	1.951216220856	19695125	1.749212769901	FBgn0004185	9773	FBgn0004185	9773
794	2L	18728126	18734440	1.950926780701	18733598	1.696060448885	FBgn0032709	2741	FBgn0032702	34551
795	3L	22340712	22342703	1.947451591492	22341660	1.729630778818	FBgn0004449	68	FBgn0004449	68
796	2L	9420621	9422581	1.946997642517	9421493	1.53119653066	FBgn0032116	4900	FBgn0002973	16020
797	2L	18145392	18149236	1.946531295776	18146295	1.815347162882	FBgn0041184	2044	FBgn0041184	2044
798	2L	15314828	15317117	1.94636631012	15316062	1.570697239467	FBgn0041103	227	FBgn0001981	13731
799	3L	14015815	14019763	1.946331977844	14018522	1.6759862264	FBgn0036406	267	FBgn0036406	267
800	X	4891171	4894193	1.94565486908	4892174	1.631817649393	FBgn0003028	1360	FBgn0004368	107805
801	2R	13229933	13233240	1.944464683533	13231352	1.764059964348	FBgn0028494	2838	FBgn0063386	13387
802	X	19336912	19343579	1.941353797913	19339946	1.578109323978	FBgn0031023	3937	FBgn0040890	10800
803	3R	7952945	7955570	1.940994262695	7954510	1.72606921196	FBgn0037992	591	FBgn0037992	591
804	X	17571610	17574846	1.939939975739	17572804	1.874875647681	FBgn0030866	407	FBgn0030866	407
805	2L	22138280	22140825	1.938591957092	22139366	1.72883533029	FBgn0032978	9527	FBgn0032979	17388
806	3L	3290380	3292800	1.93852519989	3291681	1.826279099782	FBgn0035432	4427	FBgn0035436	11408
807	3R	10546515	10550886	1.937592983246	10549933	1.816480917089	FBgn0053967	45	FBgn0038257	23110
808	4	85791	92323	1.936538219452	90998	1.747640834135	FBgn0019664	1042	FBgn0019664	1042
809	X	19619231	19623794	1.934040546417	19620802	1.799420197805	FBgn0031071	3937	FBgn0031071	3937
810	3L	3828432	3830632	1.933555603027	3829623	1.745856593637	FBgn0013751	62	FBgn0035464	34822
811	X	10169348	10172536	1.933119773865	10170825	1.719734966755	FBgn0010338	353	FBgn0030189	867
812	2L	2871399	2875851	1.932465076447	2873803	1.617291394402	FBgn0051694	715	FBgn0004584	98873
813	2L	11343264	11344983	1.931983947754	11344040	1.462401838864	FBgn0032360	777	FBgn0004579	101563
814	3R	950176	954995	1.931171417236	951805	1.738042719224	FBgn0037293	2005	FBgn0010313	39397
815	2L	18962893	18965993	1.929941654205	18964823	1.686191737652	FBgn0032728	138	FBgn0032728	138
816	3R	5550126	5552724	1.927454948425	5551107	1.714355440701	FBgn0002431	226	FBgn0002431	226
817	3R	14021427	14026623	1.927258491516	14024563	1.700705920949	FBgn0011481	754	FBgn0038585	24886
818	2L	164839	168338	1.926376819611	166818	1.545796811581	FBgn0016977	7784	FBgn0016977	7784
819	3R	12588903	12592623	1.926327705383	12590105	1.570182591677	FBgn0020556	8806	FBgn0020556	8806
820	X	11822112	11823981	1.925003051758	11823079	1.540736317635	FBgn0003865	229	FBgn0003865	229
821	2L	21855567	21857806	1.924723625183	21856607	1.692876367008	FBgn0032965	29247	FBgn0003866	40419
822	2R	15563280	15570151	1.923919916153	15565420	1.746750214521	FBgn0034480	45570	FBgn0004364	60954
823	X	4043388	4046398	1.923551559448	4044399	1.607493845622	FBgn0000635	6928	FBgn0026080	81720
824	2L	7825904	7829892	1.92270565033	7828298	1.68881744497	FBgn0004177	555	FBgn0020618	1046
825	2L	10385121	10390516	1.921999931335	10388334	1.824272688697	FBgn0000413	256	FBgn0000413	256
826	3L	17979433	17982541	1.921417236328	17980540	1.874064922333	FBgn0052192	25036	FBgn0020300	124123
827	2R	7040129	7046187	1.920857429504	7044077	1.664552942912	FBgn0000577	40	FBgn0000577	40
828	3L	13966179	13970254	1.920476436615	13968608	1.858151972294	FBgn0036398	1200	FBgn0036397	1469
829	3R	7583199	7590973	1.920122385025	7586439	1.589396566153	FBgn0017581	3740	FBgn0037947	10833
830	3R	14824765	14829284	1.919503211975	14826040	1.719393491745	FBgn0026239	16293	FBgn0026239	16293
831	3R	20960769	20964876	1.917442321777	20963657	1.717395838569	FBgn0039283	142	FBgn0039283	142
832	2L	21296299	21299424	1.915993213654	21297264	1.601865589619	FBgn0032940	335	FBgn0021856	48512
833	2L	15470262	15479957	1.914269447327	15474324	1.951524130503	FBgn0003448	126	FBgn0003448	126
834	2L	1460277	1464583	1.913986206055	1463493	1.593178927898	FBgn0051925	10550	FBgn0002543	43044
835	2R	7853156	7855838	1.913360595703	7853886	1.514681441443	FBgn0033716	177	FBgn0010238	115212
836	X	11532232	11534035	1.912645339966	11533140	1.596924781799	FBgn0011754	238	FBgn0030327	14581
837	2L	276228	280175	1.912566661835	278699	1.762475322275	FBgn0003444	1111	FBgn0003444	1111
838	3L	253609	256379	1.912320613861	254725	1.900239864985	FBgn0029002	447	FBgn0035121	6815
839	3L	707890	711630	1.91188621521	710299	1.71981603959	FBgn0035160	12353	FBgn0000575	22639
840	3R	14483663	14486118	1.91078042984	14484748	1.581876107625	FBgn0051224	215	FBgn0027841	366
841	3L	20702419	20706687	1.910072803497	20705572	1.686330080032	FBgn0016696	194	FBgn0016696	194
842	3R	8835426	8844202	1.910066604614	8842441	1.836160302162	FBgn0020496	5053	FBgn0038109	6824
843	2R	2950651	2952816	1.910037994385	2951041	1.773262712691	FBgn0033169	1465	FBgn0033179	27503
844	2R	8987407	8989283	1.909814357758	8988344	1.509667144102	FBgn0000119	10781	FBgn0000119	10781
845	X	20544237	20548485	1.908089637756	20545237	1.616581112146	FBgn0031129	1399	FBgn0003300	40120
846	3L	22715819	22718427	1.906725883484	22717069	1.620757046868	FBgn0037191	5211	FBgn0037200	88978
847	2R	13193311	13196583	1.906041145325	13195214	1.633033920737	FBgn0016059	3144	FBgn0016059	3144
848	2R	9688691	9692251	1.905832290649	9689941	1.63364423116	FBgn0000289	356	FBgn0000289	356
849	2R	13406241	13409304	1.904909133911	13408111	1.73415902257	FBgn0034283	1094	FBgn0034282	21238
850	2R	14937456	14941102	1.904247283936	14939710	1.694596739376	FBgn0004873	102	FBgn0050326	9576
851	2L	7216593	7220847	1.903951644897	7218305	1.856596357682	FBgn0031897	1724	FBgn0031897	1724
852	3R	12649628	12653281	1.903127670288	12652211	1.792442882762	FBgn0000014	3558	FBgn0020546	23515
853	3R	19529722	19532452	1.90306854248	19530624	1.610528749578	FBgn0051414	2	FBgn0040227	24857
854	2R	5978731	5981668	1.902383327484	5980433	1.593347437241	FBgn0033527	1	FBgn0033527	1
855	X	8281085	8284647	1.901700973511	8283054	1.534011393785	FBgn0030038	738	FBgn0030038	738
856	3R	25495758	25498463	1.900789260864	25496852	1.615345686674	FBgn0039678	530	FBgn0039678	530
857	2R	15083622	15085856	1.900737285614	15084703	1.432178735733	FBgn0053535	4896	FBgn0034463	87943
858	3L	19582766	19585276	1.90051651001	19583735	1.434901332855	FBgn0036894	20	FBgn0029094	416
859	3R	19139015	19142408	1.900061607361	19141182	1.554032522089	FBgn0039071	25271	FBgn0002622	43343
860	3L	5940926	5945666	1.899426937103	5944580	1.59635296464	FBgn0035656	5372	FBgn0035656	5372
861	3L	15187904	15190867	1.898838996887	15189091	1.895972013474	FBgn0029114	11809	FBgn0029114	11809
862	2R	7665352	7667653	1.898533821106	7666702	1.776476356718	FBgn0027504	262	FBgn0027504	262
863	3R	27528801	27533293	1.898499488831	27530933	1.759748767404	FBgn0054046	3921	FBgn0039867	31731
864	3L	8422359	8431422	1.897803783417	8428661	1.543342381716	FBgn0010825	4398	FBgn0010825	4398
865	3L	5954143	5958993	1.897003650665	5957071	1.732662647963	FBgn0035656	7119	FBgn0035656	7119
866	2R	2037582	2041746	1.897001266479	2039801	1.734339994543	FBgn0010347	25729	FBgn0041145	82517
867	3L	4085461	4087977	1.896672725677	4086671	1.605817149667	FBgn0035498	428	FBgn0028484	5066
868	3L	4656542	4659493	1.894678115845	4658210	1.736769928652	FBgn0026729	1456	FBgn0035569	17376
869	3R	1156133	1158903	1.892601966858	1157732	1.69095880845	FBgn0013576	3894	FBgn0037310	31865
870	X	9960394	9963961	1.892489910126	9961739	1.572336643934	FBgn0030180	29668	FBgn0030180	29668
871	2L	15007751	15010421	1.891959190369	15008810	1.608330810771	FBgn0001974	2940	FBgn0028925	3284
872	2R	7129649	7133162	1.891279220581	7132024	1.637117470012	FBgn0033636	286	FBgn0033636	286
873	3R	1472512	1475616	1.890821933746	1474036	1.699437506059	FBgn0051545	404	FBgn0051545	404
874	2R	13818453	13823669	1.890111923218	13821084	1.668763905764	FBgn0034327	2244	FBgn0034326	6763
875	X	7471257	7475986	1.890098571777	7472483	1.852238400777	FBgn0004198	18099	FBgn0027553	101075
876	2R	12370416	12372737	1.889928817749	12371317	1.551868130179	FBgn0026533	233	FBgn0025832	1116
877	3L	1484518	1487075	1.889230728149	1485882	1.70358618568	FBgn0028577	239	FBgn0028577	239
878	2L	13864768	13870651	1.889008045197	13867854	1.674012601376	FBgn0028532	18442	FBgn0051842	32816
879	3L	19143469	19145706	1.886930465698	19144625	1.647070944309	FBgn0016797	8740	FBgn0016797	8740
880	2L	13214754	13216846	1.885671138763	13216028	1.334714239294	FBgn0004192	189	FBgn0004192	189
881	3R	17201078	17206610	1.884737491608	17202496	1.666549289928	FBgn0002781	625	FBgn0043012	106697
882	2R	4648972	4652589	1.88466835022	4650263	1.699188540964	FBgn0028955	24	FBgn0033380	24187
883	2R	4160265	4163261	1.883749485016	4161675	1.683581054211	FBgn0003892	227	FBgn0003892	227
884	3L	19839132	19845136	1.882761478424	19843736	1.830506116152	FBgn0013591	314	FBgn0036915	408
885	3R	20054533	20061342	1.882636547089	20056664	1.755813963273	FBgn0043884	782	FBgn0039172	913
886	3R	13542095	13544821	1.881934165955	13543037	1.743964099884	FBgn0003013	1022	FBgn0003013	1022
887	2R	6967053	6969975	1.881870985031	6968658	1.656515534719	FBgn0000581	534	FBgn0000581	534
888	3L	15931964	15934369	1.881022930145	15933209	1.556921839714	FBgn0036548	94	FBgn0036546	11400
889	3R	7701726	7704010	1.879559516907	7703138	1.709230959415	FBgn0003312	181	FBgn0037955	54928
890	3R	5334847	5336810	1.879248142242	5335826	1.574439076816	FBgn0037701	231	FBgn0037701	231
891	2R	12933639	12937907	1.87907743454	12935066	1.631734315087	FBgn0022029	230	FBgn0034214	7276
892	X	15152581	15155721	1.879027366638	15153954	1.80639103055	FBgn0004924	525	FBgn0004924	525
893	X	19312468	19316144	1.878550052643	19313994	1.57227415197	FBgn0031020	96	FBgn0044030	181
894	X	18696760	18703833	1.878083705902	18697979	1.716944992542	FBgn0030970	326	FBgn0030970	326
895	X	20233052	20235947	1.876975059509	20234558	1.507515817881	FBgn0031114	98	FBgn0031114	98
896	3L	7408109	7412308	1.876230716705	7409258	1.541461676359	FBgn0014011	132	FBgn0014011	132
897	3R	925888	928102	1.875870704651	927114	1.581414391013	FBgn0010313	14706	FBgn0010313	14706
898	2R	15491890	15495267	1.875854492188	15494017	1.873931295731	FBgn0034479	1915	FBgn0004364	132357
899	X	19515009	19518906	1.875357627869	19517472	1.908848650315	FBgn0043903	19	FBgn0031057	213
900	3R	19929928	19933142	1.874843597412	19931178	1.4415153265	FBgn0013343	287	FBgn0013343	287
901	3L	596049	598453	1.872007369995	597160	1.521159436968	FBgn0016715	7070	FBgn0064191	28631
902	3R	677034	682582	1.87017583847	678361	1.832103841445	FBgn0003002	174	FBgn0003002	174
903	3L	4091136	4094108	1.869740962982	4092644	1.522060394287	FBgn0028484	907	FBgn0028484	907
904	3R	11170141	11174375	1.868873119354	11171475	1.673015201793	FBgn0019925	430	FBgn0013269	12611
905	X	12486764	12489541	1.868871688843	12488391	1.644527210909	FBgn0015024	671	FBgn0015024	671
906	2R	10864135	10868837	1.86851978302	10867431	1.709886382608	FBgn0034013	2414	FBgn0000996	28392
907	3R	4849078	4853120	1.866829395294	4850762	1.677760213614	FBgn0015014	5023	FBgn0015014	5023
908	2L	12677440	12681776	1.86658000946	12678485	1.801895916462	FBgn0032442	9316	FBgn0032445	14538
909	3R	1483794	1487759	1.865511894226	1485031	1.895459960489	FBgn0037360	600	FBgn0037360	600
910	2R	19908987	19911774	1.864997386932	19909981	1.53201264143	FBgn0035001	307	FBgn0019886	112909
911	2R	4802652	4805341	1.864201545715	4804283	1.538344719831	FBgn0028408	613	FBgn0033400	5841
912	3R	735260	741130	1.863592624664	736393	1.438397820791	FBgn0051536	115	FBgn0004183	37493
913	2L	16401073	16403136	1.861029148102	16401967	1.660863518715	FBgn0020416	39242	FBgn0025678	49277
914	3R	2682356	2686785	1.858992576599	2684782	1.777168273926	FBgn0001077	5264	FBgn0001077	5264
915	X	17717686	17722136	1.858651161194	17720183	1.261513024569	FBgn0002777	961	FBgn0002777	961
916	3R	2710356	2713341	1.857307910919	2711287	1.765609169006	FBgn0001077	21241	FBgn0001077	21241
917	3L	3959720	3964240	1.856687068939	3961854	1.746730059385	FBgn0004880	5594	FBgn0035470	79166
918	2R	8997280	9002721	1.856347084045	8998962	1.474847793579	FBgn0000119	163	FBgn0000119	163
919	2L	4220320	4225069	1.855957984924	4221689	1.695966750383	FBgn0001075	3837	FBgn0031590	5408
920	3L	19148352	19150531	1.855301380157	19149531	1.61141092637	FBgn0016797	13646	FBgn0016797	13646
921	3R	18723864	18725877	1.855265617371	18724909	1.564009666443	FBgn0017590	115	FBgn0039013	172287
922	X	4460595	4463456	1.85457611084	4462468	1.612541586161	FBgn0003053	338	FBgn0029718	30646
923	X	9537152	9540085	1.854192733765	9539179	1.321534792582	FBgn0000233	230	FBgn0000233	230
924	3L	22803890	22806943	1.854029178619	22805896	1.627069175243	FBgn0010348	2	FBgn0037200	151
925	3L	743154	747701	1.852390289307	746092	1.605377107859	FBgn0052480	6943	FBgn0000575	13154
926	X	16121884	16124074	1.852194786072	16122993	1.351407110691	FBgn0011571	210	FBgn0011571	210
927	3R	13535846	13538200	1.852016448975	13536778	1.60737991333	FBgn0003013	7281	FBgn0003013	7281
928	3L	854436	857244	1.851739883423	855832	1.678043758168	FBgn0052479	397	FBgn0035164	34786
929	3L	1289704	1292152	1.851463794708	1290942	1.571898841858	FBgn0035204	7	FBgn0010333	4727
930	X	16473236	16480272	1.851177215576	16474905	1.394358078639	FBgn0030766	63	FBgn0030766	63
931	2R	10017480	10020290	1.85068321228	10019232	1.770926125844	FBgn0000142	360	FBgn0013725	72034
932	X	4054886	4059066	1.849448680878	4056528	1.485510528088	FBgn0000635	5201	FBgn0026080	93849
933	3R	9734546	9738285	1.849270820618	9735569	1.734944131639	FBgn0000576	7988	FBgn0000576	7988
934	2R	5610146	5613936	1.848969459534	5611721	1.660613508785	FBgn0004907	229	FBgn0033485	322
935	2R	7111779	7115203	1.848243713379	7114004	1.594176292419	FBgn0065063	6714	FBgn0065063	6714
936	3R	13904057	13907809	1.847785949707	13906669	1.617565155029	FBgn0038566	174	FBgn0038566	174
937	2R	17218870	17223608	1.846827030182	17220861	1.454764871036	FBgn0004362	52	FBgn0004362	52
938	3L	20626300	20632381	1.846799850464	20628540	1.612387937658	FBgn0001320	664	FBgn0001320	664
939	4	520738	524051	1.846596717834	522178	1.753288894892	FBgn0004607	1923	FBgn0026777	193831
940	2L	3631123	3633601	1.846009731293	3632380	1.647089123726	FBgn0031554	10699	FBgn0002985	25632
941	2R	11444042	11448052	1.845963478088	11446612	1.536691946142	FBgn0034049	180	FBgn0034050	3139
942	2R	2183969	2188611	1.845723628998	2185433	1.58018246819	FBgn0033088	11	FBgn0033087	275
943	X	20487621	20492779	1.845488071442	20491101	1.698088702034	FBgn0031128	3501	FBgn0003300	14016
944	2L	5540858	5543975	1.845259904861	5542825	1.629070848227	FBgn0002525	298	FBgn0002525	298
945	2R	16457659	16463990	1.845144271851	16459262	1.63292580843	FBgn0053704	1578	FBgn0034565	26557
946	2R	13647659	13652983	1.844722747803	13649387	1.426491456873	FBgn0001222	107	FBgn0001222	107
947	2L	7055647	7058375	1.843522071838	7056551	1.316785558065	FBgn0031885	245	FBgn0040954	7434
948	3R	10302824	10304853	1.843383789062	10303715	1.61114192009	FBgn0038233	33699	FBgn0038234	33875
949	2R	7405416	7410059	1.843189239502	7408683	1.73154976964	FBgn0015543	347	FBgn0015543	347
950	2L	2012859	2015062	1.843142986298	2014091	1.562377508949	FBgn0051669	841	FBgn0031391	133196
951	3R	17048284	17050973	1.84242773056	17049640	1.637066897224	FBgn0038872	214	FBgn0038871	385
952	2R	18555447	18558526	1.839281082153	18557574	1.525686151841	FBgn0003900	3866	FBgn0003900	3866
953	3L	206258	209548	1.838692188263	207672	1.468594878912	FBgn0053229	9	FBgn0053229	9
954	3L	890759	893776	1.83859205246	892325	1.496751904488	FBgn0028999	346	FBgn0035164	71279
955	2R	5939772	5945108	1.837894439697	5941800	1.863842582703	FBgn0033522	275	FBgn0033522	275
956	3R	8855384	8859531	1.837751865387	8858264	1.590286821127	FBgn0003308	5	FBgn0003308	5
957	X	15542458	15548381	1.835083961487	15544366	1.56039686764	FBgn0030672	169	FBgn0030672	169
958	3L	245040	249096	1.834517478943	247544	1.565136741189	FBgn0035121	366	FBgn0035121	366
959	2R	13383008	13387559	1.834016799927	13385993	1.682797050476	FBgn0034282	880	FBgn0034282	880
960	2L	3774846	3779720	1.83300113678	3775960	1.483949745403	FBgn0004893	4254	FBgn0003430	49720
961	3R	4129247	4135096	1.832835197449	4133493	1.808657421785	FBgn0037569	851	FBgn0037569	851
962	3R	5337176	5339628	1.831842422485	5338817	1.580305248499	FBgn0003205	31	FBgn0003205	31
963	2L	22155228	22157422	1.831811904907	22156412	1.621489552891	FBgn0032979	342	FBgn0032979	342
964	2L	3081986	3084628	1.83038520813	3082868	1.559567114886	FBgn0027571	26253	FBgn0003934	34167
965	X	10573334	10579002	1.830298900604	10577010	1.575154209137	FBgn0003204	12714	FBgn0052672	36543
966	3L	2614417	2616889	1.82973742485	2615741	1.562583755044	FBgn0035357	489	FBgn0035357	489
967	3R	7643197	7646035	1.828348636627	7644959	1.742828130722	FBgn0019624	122	FBgn0019624	122
968	3L	14619984	14621739	1.827819824219	14620873	1.481155141195	FBgn0011927	18399	FBgn0028418	94850
969	X	8469226	8471662	1.827803134918	8470284	1.539297664867	FBgn0030054	18746	FBgn0030054	18746
970	4	678866	685207	1.827440738678	680442	1.66465621836	FBgn0051992	1573	FBgn0026777	352095
971	2R	1592034	1593970	1.827293872833	1592913	1.461280763149	FBgn0033062	95	FBgn0033062	95
972	X	5534011	5536963	1.827003479004	5535401	1.633717238903	FBgn0000394	168	FBgn0029785	17722
973	3L	18260848	18263503	1.826858520508	18261784	1.62294514039	FBgn0036784	2147	FBgn0011706	101878
974	X	19614850	19618550	1.82661151886	19617562	1.536356830597	FBgn0031071	697	FBgn0031071	697
975	2R	17149739	17155379	1.826399803162	17153918	1.852448821068	FBgn0034644	158	FBgn0050284	5663
976	3R	11471801	11476708	1.826225042343	11474786	1.557964706421	FBgn0038351	16181	FBgn0053207	17122
977	3L	8288129	8290361	1.825917243958	8289254	1.660475349426	FBgn0035872	180	FBgn0035872	180
978	3L	662310	667168	1.825227737427	665667	1.635987043381	FBgn0035152	58	FBgn0035156	10780
979	2R	11380105	11382241	1.824323654175	11381116	1.630862998962	FBgn0050085	2892	FBgn0050085	2892
980	2R	1204544	1206347	1.824314117432	1205337	1.589294523001	FBgn0033035	95	FBgn0033035	95
981	3L	7341726	7346614	1.824300765991	7344259	1.684243890974	FBgn0082598	513	FBgn0082598	513
982	3L	6715285	6718869	1.823800086975	6716757	1.502320379019	FBgn0052393	339	FBgn0035713	9476
983	2R	11667565	11671867	1.821893215179	11670072	1.653975879445	FBgn0034082	3585	FBgn0034082	3585
984	3L	228978	232779	1.821228981018	230247	1.367221944472	FBgn0000541	186	FBgn0035120	11771
985	3R	17441010	17446022	1.820625305176	17444481	1.71646864274	FBgn0046832	3765	FBgn0046832	3765
986	3R	2634876	2639386	1.820352077484	2638563	1.618231296539	FBgn0046833	3267	FBgn0046833	3267
987	3R	21419117	21423173	1.817847728729	21421517	1.552664756775	FBgn0039344	12831	FBgn0039345	13333
988	3R	9469903	9475034	1.817558288574	9471653	1.774559557438	FBgn0003498	373	FBgn0003498	373
989	X	19155189	19158979	1.816914081573	19156389	1.695517471858	FBgn0028469	387	FBgn0031008	53568
990	2R	16981773	16986272	1.816828250885	16983056	1.683269532522	FBgn0010415	5694	FBgn0010415	5694
991	X	2303063	2305507	1.816664218903	2304142	1.476033433278	FBgn0004050	217	FBgn0004050	217
992	2R	4624903	4630390	1.816462516785	4628527	1.763709348791	FBgn0003612	588	FBgn0033380	2451
993	3L	16439961	16443382	1.813642501831	16440944	1.634857626522	FBgn0004569	8016	FBgn0014163	63846
994	X	19583977	19586028	1.813345909119	19584823	1.53251581192	FBgn0031069	86	FBgn0031066	6548
995	3L	19129472	19138165	1.81310749054	19135970	1.568456621731	FBgn0016797	85	FBgn0016797	85
996	X	3961175	3964030	1.812181949615	3962348	1.700922787189	FBgn0026080	331	FBgn0026080	331
997	3L	22095878	22098529	1.811862468719	22097234	1.877396387212	FBgn0037152	2034	FBgn0000100	87351
998	2L	5948568	5950454	1.810426235199	5949511	1.442769976223	FBgn0031752	27	FBgn0000308	31514
999	2L	8207477	8216176	1.810270309448	8209425	1.396052108091	FBgn0003607	1708	FBgn0003607	1708
1000	3R	1448050	1451781	1.810196876526	1450519	1.86013732237	FBgn0037351	333	FBgn0037351	333
1001	2L	12507027	12508903	1.80988407135	12508074	1.378944905599	FBgn0051857	9026	FBgn0040286	73409
1002	3L	3301731	3304529	1.809597492218	3302985	1.565862685442	FBgn0035436	104	FBgn0035436	104
1003	X	17340112	17345515	1.806818008423	17342617	1.563746788922	FBgn0030842	19365	FBgn0030851	120796
1004	3L	19647438	19649401	1.806745529175	19648263	1.435915887356	FBgn0036900	4354	FBgn0029094	64112
1005	3R	11099392	11102040	1.806315898895	11100690	1.535219080308	FBgn0000283	237	FBgn0000283	237
1006	2L	5361610	5364080	1.804629802704	5362567	1.334799796343	FBgn0016920	16330	FBgn0031700	33697
1007	2L	18875838	18878382	1.804508209229	18877209	1.747721910477	FBgn0003896	24	FBgn0032717	41613
1008	2R	3572140	3573918	1.803867340088	3573047	1.320756094796	FBgn0033252	4317	FBgn0021814	18801
1009	3L	20940721	20946275	1.802984714508	20942802	1.56089553237	FBgn0037042	17245	FBgn0003415	18463
1010	2R	11525187	11527262	1.801995277405	11526332	1.505401521921	FBgn0034062	124	FBgn0034062	124
1011	4	864108	865475	1.801365852356	864777	1.32789665858	FBgn0053797	980	FBgn0039930	184832
1012	2L	6322991	6325167	1.800312519073	6323877	1.633232474327	FBgn0021873	1391	FBgn0043854	48538
1013	3L	2449408	2452804	1.798789978027	2450900	1.652220503489	FBgn0035347	465	FBgn0035347	465
1014	3R	21824377	21829273	1.798591136932	21827039	1.475965201855	FBgn0002735	1459	FBgn0002735	1459
1015	2R	17922304	17924609	1.797555446625	17923295	1.450123220682	FBgn0022985	100	FBgn0022986	171
1016	2L	566586	569190	1.797499656677	568204	1.491803477792	FBgn0021874	42	FBgn0021874	42
1017	3L	13010021	13011694	1.797188997269	13010889	1.377756863832	FBgn0036340	116	FBgn0011284	4814
1018	2R	3540538	3544121	1.796577453613	3542876	1.475725279914	FBgn0025360	570	FBgn0021814	48972
1019	2R	19368999	19371180	1.796272039413	19370100	1.344571702621	FBgn0025790	81	FBgn0025790	81
1020	X	10586040	10591588	1.796086788177	10590292	1.740659264957	FBgn0052676	169	FBgn0052672	23261
1021	3R	12393581	12397430	1.794874191284	12396383	1.661952972412	FBgn0038445	855	FBgn0038453	72944
1022	3R	20671024	20673170	1.794257164001	20672026	1.685221475713	FBgn0013953	710	FBgn0013953	710
1023	X	5588976	5594095	1.793922424316	5592275	1.775595188141	FBgn0027321	185	FBgn0029799	5485
1024	X	5395515	5397299	1.793683290482	5396462	1.386394411325	FBgn0053980	8958	FBgn0029771	33964
1025	X	19470096	19473712	1.793522357941	19472146	1.60940682888	FBgn0026680	143	FBgn0026680	143
1026	3R	1416448	1418610	1.792901039124	1417322	1.480407834053	FBgn0015324	131	FBgn0014366	142
1027	X	18203992	18206347	1.792832374573	18205078	1.542109131813	FBgn0014467	992	FBgn0004956	63316
1028	3L	1443944	1448628	1.792719364166	1445773	1.788431708018	FBgn0004635	1551	FBgn0004635	1551
1029	X	8673410	8678349	1.791818141937	8676828	1.522913038731	FBgn0052710	12370	FBgn0030061	116641
1030	X	19680971	19687168	1.791162490845	19686253	1.496444642544	FBgn0031078	100	FBgn0031079	265
1031	2R	3632947	3635906	1.791021823883	3634293	1.564174764297	FBgn0050372	372	FBgn0050372	372
1032	3L	12487883	12490529	1.790908813477	12489109	1.51458093524	FBgn0041775	135	FBgn0020388	8839
1033	3L	19050720	19053095	1.79053401947	19051726	1.539215028286	FBgn0036844	45	FBgn0036844	45
1034	2L	4976168	4978002	1.790501117706	4977207	1.222728073597	FBgn0031662	117	FBgn0010607	5754
1035	3R	24372048	24375209	1.790266036987	24374261	1.47335922718	FBgn0039588	3737	FBgn0000659	36544
1036	3R	17301829	17306202	1.789817810059	17303861	1.521508609547	FBgn0038889	4186	FBgn0013984	102390
1037	3R	24976443	24980182	1.789596557617	24979127	1.518296185662	FBgn0028692	58	FBgn0028692	58
1038	X	12428828	12431592	1.7892537117	12430280	1.490263621012	FBgn0030403	704	FBgn0015024	57440
1039	2R	20020379	20023711	1.788452148438	20021479	1.659965262694	FBgn0019886	1411	FBgn0019886	1411
1040	2R	20087364	20089568	1.787114620209	20088209	1.54160925746	FBgn0020521	663	FBgn0035031	17386
1041	2R	11700027	11703562	1.783993244171	11702684	1.397829616771	FBgn0034087	1236	FBgn0034086	1820
1042	3R	12716562	12719093	1.783341407776	12717869	1.408050823212	FBgn0015350	12419	FBgn0082171	35832
1043	2L	12432486	12437530	1.782625675201	12435661	1.616304173189	FBgn0040286	996	FBgn0040286	996
1044	X	7777944	7784840	1.782519340515	7783220	1.608748492073	FBgn0029983	1015	FBgn0004404	3080
1045	3R	17958598	17961622	1.782248497009	17960091	1.704592480379	FBgn0051163	511	FBgn0053335	30649
1046	X	989903	993057	1.78223657608	991873	1.489058354322	FBgn0040365	10626	FBgn0026875	101581
1047	2R	15354645	15357021	1.782232284546	15355914	1.49237421155	FBgn0034476	14146	FBgn0011849	113520
1048	2L	15486522	15489502	1.780617713928	15488045	1.578286200762	FBgn0002524	6994	FBgn0003448	13847
1049	3R	16152805	16154750	1.779932975769	16153833	1.356344138875	FBgn0038787	101	FBgn0038787	101
1050	X	8886391	8888876	1.779587745667	8887842	1.454284154452	FBgn0030075	4490	FBgn0030086	46707
1051	2R	2789218	2791455	1.778576850891	2790590	1.336166620255	FBgn0033156	310	FBgn0033156	310
1052	2R	14785145	14792549	1.777131080627	14788025	1.688609421253	FBgn0003254	2564	FBgn0003254	2564
1053	2L	12006084	12008597	1.776879310608	12007468	1.612505763769	FBgn0014019	908	FBgn0032390	17504
1054	2R	9438707	9443927	1.776364803314	9441455	1.288385110743	FBgn0013733	16562	FBgn0033886	34856
1055	3L	1902770	1905529	1.775417804718	1904680	1.283118216197	FBgn0035291	267	FBgn0002183	44812
1056	X	630013	633025	1.773575782776	631300	1.374424120959	FBgn0027343	4451	FBgn0015288	9340
1057	3R	9702212	9706357	1.772780418396	9705480	1.374515337103	FBgn0008646	5579	FBgn0000576	22101
1058	3R	919008	922759	1.772585391998	920357	1.635574996471	FBgn0010313	7949	FBgn0010313	7949
1059	2R	9510596	9512739	1.77078962326	9511805	1.485613091787	FBgn0002643	4717	FBgn0033889	16839
1060	3R	2569188	2571505	1.769419670105	2570330	1.569605559111	FBgn0004054	468	FBgn0004054	468
1061	2R	15624781	15627528	1.769096374512	15626147	1.676248804728	FBgn0004364	227	FBgn0004364	227
1062	3L	22885598	22887633	1.768800258636	22886807	1.528962892645	FBgn0052461	2319	FBgn0037207	7752
1063	X	16054336	16056737	1.767697811127	16055212	1.64875215292	FBgn0000459	4541	FBgn0000459	4541
1064	2L	12542271	12547288	1.767484664917	12545837	1.341813087463	FBgn0010460	5267	FBgn0002970	72511
1065	2L	4456971	4460891	1.766995668411	4459785	1.340042740107	FBgn0031608	50	FBgn0053002	253
1066	X	20523279	20525120	1.766704320908	20524321	1.452605158091	FBgn0003300	19204	FBgn0003300	19204
1067	3L	22878566	22880491	1.766043663025	22879040	1.577088445425	FBgn0037207	15	FBgn0037207	15
1068	3R	10563882	10568833	1.765622138977	10566770	1.44805175066	FBgn0011217	163	FBgn0038257	6273
1069	2L	9124631	9127348	1.765487670898	9126288	1.437182370354	FBgn0052982	537	FBgn0052982	537
1070	2R	13336572	13339630	1.765446662903	13338376	1.487102143905	FBgn0050111	9168	FBgn0050111	9168
1071	2R	18144406	18149924	1.761365413666	18145329	1.534997522831	FBgn0019949	24	FBgn0026261	25
1072	3L	21108759	21112383	1.76113319397	21109575	1.47473987937	FBgn0041607	2806	FBgn0037051	39693
1073	3R	12646748	12649380	1.760238647461	12648022	1.591183125973	FBgn0000014	7747	FBgn0020546	27704
1074	2L	1523764	1526309	1.759794712067	1525416	1.636925809524	FBgn0026397	2725	FBgn0001174	7232
1075	2L	21838075	21844412	1.759004592896	21841243	1.423520256491	FBgn0003866	25055	FBgn0003866	25055
1076	X	7985852	7988337	1.756082057953	7987175	1.53371591568	FBgn0025800	302	FBgn0030003	12212
1077	X	2001014	2003561	1.755821466446	2002504	1.518149703741	FBgn0004654	1212	FBgn0025626	81212
1078	3L	10487782	10492459	1.755430221558	10490452	1.481481552124	FBgn0052062	500	FBgn0000629	121625
1079	3R	2669829	2676512	1.754301071167	2674489	1.497179716825	FBgn0003339	1397	FBgn0001077	15557
1080	3L	1776325	1779958	1.754209518433	1778791	1.625811725855	FBgn0024510	59	FBgn0067864	3550
1081	X	6069141	6072533	1.754018783569	6071068	1.411382913589	FBgn0029850	343	FBgn0003514	669
1082	2L	13175695	13178277	1.753546714783	13176774	1.660908324378	FBgn0032475	9	FBgn0032476	398
1083	3L	603929	605779	1.7532081604	604962	1.174816832823	FBgn0052345	886	FBgn0064191	20829
1084	2R	20614308	20616320	1.752700805664	20615294	1.392755059635	FBgn0050430	21738	FBgn0001148	45714
1085	X	21657820	21661123	1.751049041748	21659909	1.668065127204	FBgn0031187	707	FBgn0031186	1924
1086	3R	25078148	25082275	1.749464035034	25081276	1.601332038641	FBgn0003525	226	FBgn0003525	226
1087	2R	20710519	20714664	1.749386787415	20711713	1.540553331375	FBgn0035094	15276	FBgn0001325	22502
1088	2R	20729518	20731734	1.749032974243	20730604	1.551533089744	FBgn0001325	3611	FBgn0001325	3611
1089	X	4781368	4786916	1.748676776886	4782994	1.507243378957	FBgn0004368	1375	FBgn0004368	1375
1090	2L	3004622	3007977	1.748560905457	3005701	1.575935151842	FBgn0031488	7800	FBgn0002989	12940
1091	2R	14959898	14962841	1.747978210449	14960731	1.538281828165	FBgn0023211	408	FBgn0023211	408
1092	2R	13654866	13657541	1.747935771942	13656090	1.551994025707	FBgn0003031	1149	FBgn0003031	1149
1093	2R	18724342	18726980	1.74766254425	18725636	1.457984026741	FBgn0034834	6497	FBgn0034846	128599
1094	2R	18550047	18554983	1.747094154358	18553901	1.506589651108	FBgn0003900	193	FBgn0003900	193
1095	2L	16480830	16483788	1.747018814087	16482038	1.704784449409	FBgn0005677	125	FBgn0025678	129348
1096	4	230196	231458	1.745157241821	230560	1.445329021005	FBgn0024811	54	FBgn0026777	97787
1097	2L	12091402	12094857	1.744801998138	12092604	1.596134045545	FBgn0032407	1167	FBgn0032407	1167
1098	3L	7129254	7131689	1.743894100189	7130407	1.639881716834	FBgn0028383	613	FBgn0028383	613
1099	2R	19564515	19572592	1.742217063904	19571156	1.545055782094	FBgn0025806	503	FBgn0025806	503
1100	3L	11526123	11530063	1.740263938904	11527508	1.345550696055	FBgn0036172	8672	FBgn0036180	55879
1101	2L	7031441	7034231	1.739709854126	7032851	1.594483768239	FBgn0031883	138	FBgn0031883	138
1102	3R	18954408	18961533	1.739530563354	18955677	1.359689347884	FBgn0051457	1971	FBgn0051457	1971
1103	3R	18981829	18985453	1.739093780518	18982824	1.514346778393	FBgn0004395	768	FBgn0051457	29118
1104	2R	12093780	12096432	1.737889766693	12095484	1.457795311423	FBgn0016131	1145	FBgn0003274	5473
1105	2R	20568199	20571435	1.737196922302	20569423	1.701697910533	FBgn0001148	157	FBgn0001148	157
1106	X	19353761	19357448	1.735492706299	19356173	1.580488920212	FBgn0053525	307	FBgn0027291	426
1107	2L	6078065	6080183	1.735112190247	6079238	1.606334125294	FBgn0031778	785	FBgn0031769	28409
1108	2R	7115488	7122074	1.734279632568	7119533	1.463225532981	FBgn0033636	12205	FBgn0033636	12205
1109	2R	11807916	11811847	1.734095096588	11810783	1.468148350716	FBgn0034110	1518	FBgn0034110	1518
1110	3L	16551500	16554962	1.734022140503	16553475	1.431619644165	FBgn0002283	299	FBgn0002283	299
1111	3R	11067637	11070849	1.732840538025	11069421	1.461644619703	FBgn0001219	1054	FBgn0001219	1054
1112	3L	12539360	12541620	1.732839584351	12540457	1.400259792805	FBgn0036302	6012	FBgn0004926	39773
1113	2R	13049272	13052936	1.731866836548	13050344	1.33432161808	FBgn0022085	168	FBgn0034237	732
1114	2L	19439720	19442441	1.731323242188	19440723	1.444412736332	FBgn0024230	33	FBgn0024230	33
1115	3R	21807955	21810042	1.73131275177	21809129	1.623034715652	FBgn0015269	394	FBgn0002735	16451
1116	2R	20050277	20053234	1.731016159058	20051479	1.533123910427	FBgn0035023	3907	FBgn0019886	28589
1117	2L	9991788	9993878	1.730306625366	9992849	1.483930259943	FBgn0051875	3723	FBgn0051875	3723
1118	X	18762199	18765926	1.729441404343	18764236	1.556954987844	FBgn0052541	60	FBgn0030974	36666
1119	X	1864613	1870502	1.728013515472	1868928	1.538983017206	FBgn0010110	448	FBgn0003964	28511
1120	3R	14805815	14810778	1.726306915283	14806977	1.387060642242	FBgn0022338	146	FBgn0022338	146
1121	2R	14045731	14047979	1.726215362549	14046756	1.581209629774	FBgn0034356	4461	FBgn0003067	4874
1122	2L	14039347	14041556	1.725951194763	14040430	1.493624150753	FBgn0028873	2734	FBgn0028876	7154
1123	3L	15293942	15296668	1.724752426147	15295046	1.548502304975	FBgn0036494	6913	FBgn0036494	6913
1124	2R	2617138	2619247	1.724506378174	2618144	1.401960597319	FBgn0033142	611	FBgn0033156	172136
1125	3R	23088460	23090537	1.723656654358	23089524	1.523437245687	FBgn0010328	234	FBgn0039505	9902
1126	3R	24635891	24638926	1.723401069641	24637112	1.227208375931	FBgn0005642	52	FBgn0005642	52
1127	2L	10396112	10399363	1.723214149475	10397306	1.566877663136	FBgn0051716	595	FBgn0032240	7862
1128	2R	16799382	16804407	1.72301197052	16803437	1.570880293846	FBgn0050387	182	FBgn0050390	2379
1129	X	10628538	10632527	1.722440242767	10631283	1.558895026936	FBgn0025111	815	FBgn0052672	17730
1130	3R	10411885	10414143	1.722336292267	10412913	1.485568944146	FBgn0020299	5272	FBgn0020299	5272
1131	3R	10714806	10716827	1.722125530243	10715974	1.532386779785	FBgn0004597	59	FBgn0038271	174
1132	3R	17189978	17192442	1.72175693512	17191268	1.291489741381	FBgn0002781	11853	FBgn0043012	95469
1133	3L	13068483	13070882	1.721726417542	13069413	1.482149657081	FBgn0052118	2785	FBgn0010452	18807
1134	X	1745120	1747392	1.720299959183	1746342	1.45364010334	FBgn0023519	113	FBgn0023519	113
1135	2R	2096845	2098953	1.719201564789	2097751	1.595573067665	FBgn0033076	15040	FBgn0041145	24567
1136	2R	8429778	8433695	1.719195842743	8432117	1.589649845572	FBgn0010488	213	FBgn0010488	213
1137	2L	7631821	7636125	1.719180107117	7632946	1.383558103016	FBgn0031927	13051	FBgn0053529	88523
1138	2R	7683723	7685776	1.718787193298	7684659	1.296970069408	FBgn0023167	26	FBgn0023167	26
1139	3R	17317946	17320970	1.718437194824	17319927	1.507862091064	FBgn0051179	4875	FBgn0013984	86324
1140	X	5845380	5847961	1.718047618866	5846426	1.538521353404	FBgn0027546	393	FBgn0029840	88516
1141	2R	7107287	7110758	1.717173099518	7108838	1.470024466515	FBgn0065063	1548	FBgn0065063	1548
1142	3L	4141977	4145440	1.717150688171	4144568	1.356256246567	FBgn0053545	127	FBgn0004574	21835
1143	X	17488931	17493775	1.716984272003	17491638	1.440566241741	FBgn0003471	280	FBgn0030855	21418
1144	3L	14754328	14756712	1.716835021973	14755527	1.408511956533	FBgn0036451	1863	FBgn0036450	3475
1145	2L	10219797	10223275	1.715683460236	10220894	1.577481606427	FBgn0024320	10	FBgn0003151	459
1146	3R	28332	31097	1.714738845825	30023	1.47854274862	FBgn0037215	6994	FBgn0037220	28054
1147	2R	14776690	14778740	1.714562416077	14777759	1.622515846701	FBgn0034423	2982	FBgn0003254	12830
1148	2R	6821613	6824359	1.714448451996	6823223	1.583764135838	FBgn0025373	249	FBgn0025373	249
1149	2R	1720641	1723072	1.711491107941	1721536	1.52642510732	FBgn0021847	30	FBgn0033073	425
1150	2L	11484992	11487325	1.711447477341	11485935	1.562968552113	FBgn0003313	254	FBgn0003313	254
1151	3L	21412700	21416909	1.710557460785	21413927	1.58149856329	FBgn0014143	3530	FBgn0014143	3530
1152	3R	2773100	2776278	1.710336685181	2775013	1.453733380636	FBgn0051488	8443	FBgn0001077	84967
1153	3R	17491732	17493907	1.709967851639	17492881	1.572842820485	FBgn0038894	1581	FBgn0004493	4591
1154	X	11650145	11654879	1.709508180618	11652673	1.358174015494	FBgn0030336	2205	FBgn0030350	68544
1155	3R	21307368	21309734	1.70867061615	21308407	1.337737739086	FBgn0039338	142	FBgn0039338	142
1156	2L	17472617	17474790	1.708668708801	17473878	1.586339145899	FBgn0027885	63	FBgn0027885	63
1157	3R	634774	640064	1.708389282227	637506	1.473908592673	FBgn0026417	277	FBgn0051529	5340
1158	X	10317147	10320723	1.707746505737	10318651	1.485687315464	FBgn0030205	152	FBgn0083167	12686
1159	2L	65850	68033	1.70759677887	66906	1.618527777055	FBgn0067779	138	FBgn0002931	20476
1160	3L	21812440	21815364	1.706489562988	21814479	1.435327410698	FBgn0014362	1009	FBgn0046301	48433
1161	3R	277421	280377	1.705997943878	279218	1.633550167084	FBgn0051522	182	FBgn0037250	19487
1162	3R	2903453	2906588	1.704747676849	2905694	1.5687032938	FBgn0010774	432	FBgn0010774	432
1163	3R	258181	260642	1.704581737518	259608	1.556166172028	FBgn0037249	44	FBgn0037249	44
1164	3L	14155046	14157626	1.704219818115	14156546	1.481617540121	FBgn0013718	410	FBgn0013718	410
1165	3R	12376758	12379020	1.70404624939	12377762	1.461785286665	FBgn0038442	2003	FBgn0027053	81939
1166	3L	11804808	11808141	1.703241825104	11807241	1.406350821257	FBgn0000404	283	FBgn0000404	283
1167	2R	15371628	15373772	1.702220439911	15372787	1.747165620327	FBgn0043532	10192	FBgn0011849	130393
1168	3L	12650397	12652866	1.70179605484	12651649	1.443780094385	FBgn0014343	16046	FBgn0036306	77055
1169	2R	15570424	15572872	1.701180458069	15571649	1.320379257202	FBgn0034480	51799	FBgn0004364	54725
1170	3L	12497176	12501505	1.700645446777	12500622	1.502179749807	FBgn0004926	62	FBgn0004926	62
1171	3L	15058714	15060796	1.70027256012	15059755	1.436626434326	FBgn0036476	223	FBgn0025776	50419
1172	2R	13925579	13929874	1.700263500214	13928395	1.465473399443	FBgn0013983	40	FBgn0034326	114074
1173	3R	801087	803576	1.700262069702	802669	1.279447499444	FBgn0037291	7285	FBgn0004183	28783
1174	2R	5494886	5499488	1.699964523315	5498046	1.533654717838	FBgn0024923	2928	FBgn0024923	2928
1175	X	3585101	3590833	1.699632644653	3587521	1.518148871029	FBgn0029675	4877	FBgn0000542	93812
1176	2R	2111369	2113921	1.699314117432	2112272	1.572546614541	FBgn0033076	519	FBgn0041145	10046
1177	3R	10102943	10105474	1.699143409729	10104510	1.593954531352	FBgn0003862	8113	FBgn0003862	8113
1178	2R	9468830	9471015	1.697161197662	9469975	1.530036747456	FBgn0053155	131	FBgn0033886	6336
1179	2R	2207273	2209672	1.69713640213	2208471	1.427917199976	FBgn0033094	33	FBgn0033094	33
1180	3L	6803695	6806991	1.696089744568	6805581	1.333921943392	FBgn0003995	41474	FBgn0035714	78721
1181	3R	2947280	2951288	1.695602893829	2950032	1.384121020635	FBgn0037471	125	FBgn0037481	30866
1182	2L	6959530	6961146	1.69554567337	6960373	1.46361211368	FBgn0031877	70	FBgn0031877	70
1183	3L	18819165	18820757	1.695108413696	18819931	1.561623853796	FBgn0067689	6310	FBgn0036818	11667
1184	3L	2755211	2759161	1.694847106934	2757880	1.406696964713	FBgn0044452	31	FBgn0035370	7352
1185	3L	22393753	22395825	1.694777011871	22394866	1.522981643677	FBgn0037163	158	FBgn0004449	53138
1186	3R	20454992	20457105	1.69424533844	20455999	1.47929910024	FBgn0046685	189	FBgn0039212	4697
1187	3R	21019555	21022084	1.693907737732	21020886	1.631265920751	FBgn0039288	396	FBgn0039288	396
1188	3R	25589279	25592581	1.69326210022	25591679	1.483405441046	FBgn0001297	1028	FBgn0020235	16821
1189	2R	4581614	4585332	1.693021297455	4584367	1.357683764564	FBgn0011746	3453	FBgn0065074	23250
1190	2R	16074547	16076256	1.692903995514	16075388	1.267447275274	FBgn0034521	1802	FBgn0034515	20124
1191	3R	12974439	12976525	1.691874504089	12975369	1.293909465565	FBgn0038489	47	FBgn0038477	64113
1192	2R	3685144	3687752	1.691376209259	3686158	1.361070969526	FBgn0033274	732	FBgn0050373	9679
1193	3L	1346900	1348959	1.690857887268	1348087	1.498690717361	FBgn0003295	6065	FBgn0035213	22152
1194	2R	17748883	17752598	1.690777778625	17750804	1.358307221357	FBgn0020307	741	FBgn0034704	68316
1195	3R	16884987	16887533	1.690461158752	16886278	1.720341384411	FBgn0011672	239	FBgn0010770	55680
1196	3R	3950744	3953238	1.690350055695	3951966	1.502734214067	FBgn0037550	89	FBgn0037550	89
1197	2L	17742820	17745757	1.690228462219	17744865	1.445731043816	FBgn0015609	9415	FBgn0032646	247827
1198	3R	12275677	12281155	1.689880371094	12276628	1.502519935369	FBgn0044826	2922	FBgn0044826	2922
1199	2L	6087603	6089809	1.689284324646	6088835	1.272478759289	FBgn0028420	7027	FBgn0031781	36303
1200	2R	13197027	13199362	1.689147949219	13198160	1.614173634847	FBgn0016059	198	FBgn0016059	198
1201	2R	6912448	6917246	1.688781261444	6913443	1.528565049171	FBgn0082585	106	FBgn0082585	106
1202	3R	938075	940827	1.68861746788	939649	1.528516264523	FBgn0037293	14161	FBgn0010313	27241
1203	2R	3101054	3103121	1.688271045685	3102044	1.544136664447	FBgn0004243	112	FBgn0004243	112
1204	2L	1969659	1974980	1.688054084778	1972712	1.423168771407	FBgn0031376	1433	FBgn0031391	174575
1205	3L	600607	603410	1.687438964844	601790	1.723765513476	FBgn0052345	4058	FBgn0064191	24001
1206	2R	3500024	3502665	1.687014102936	3501605	1.44047277114	FBgn0033247	1330	FBgn0033243	21768
1207	X	16254403	16263469	1.686784744263	16258534	1.51308581233	FBgn0026575	1753	FBgn0026575	1753
1208	3R	14918842	14921470	1.686704158783	14920187	1.539497066947	FBgn0004876	111	FBgn0038678	432
1209	2L	2883957	2889901	1.686028957367	2885613	1.531654021319	FBgn0024947	237	FBgn0004584	87063
1210	3R	17987081	17991600	1.68572473526	17989998	1.543853223324	FBgn0053335	742	FBgn0053335	742
1211	2R	19552215	19557216	1.685589790344	19553912	1.629650144016	FBgn0011726	524	FBgn0011726	524
1212	3L	3205403	3210741	1.68417930603	3206329	1.495707399705	FBgn0035422	161	FBgn0035422	161
1213	X	5262477	5267961	1.684048652649	5265764	1.424065176646	FBgn0029764	336	FBgn0029764	336
1214	2R	3103707	3105809	1.683410167694	3104872	1.50101685524	FBgn0004243	2940	FBgn0004243	2940
1215	2R	13743766	13748635	1.683230400085	13747601	1.39894387126	FBgn0000658	25	FBgn0000658	25
1216	3R	943474	949694	1.682250499725	946399	1.467559646158	FBgn0037293	7411	FBgn0010313	33991
1217	3R	5061670	5064111	1.68114566803	5063127	1.360103638967	FBgn0003165	277	FBgn0000412	3249
1218	3R	9808021	9812268	1.681007623672	9811192	1.467591762543	FBgn0015270	20553	FBgn0038196	50695
1219	2R	6882047	6884368	1.680898666382	6883114	1.309604734182	FBgn0033627	496	FBgn0050257	27146
1220	2L	20783779	20788956	1.680674552917	20786214	1.439114630222	FBgn0032886	890	FBgn0000986	63706
1221	3L	16974703	16978610	1.679280757904	16976332	1.583304286003	FBgn0036685	5107	FBgn0025582	224084
1222	2R	16500789	16508954	1.679260015488	16503825	1.347910106182	FBgn0034570	398	FBgn0034565	18006
1223	3R	12626849	12630310	1.679128646851	12628756	1.413454111885	FBgn0015230	14723	FBgn0020556	29845
1224	2R	20470190	20473592	1.678295612335	20472706	1.337150007486	FBgn0035087	23	FBgn0002607	4441
1225	2L	17377646	17381623	1.677947998047	17378753	1.51949820799	FBgn0032633	1323	FBgn0032633	1323
1226	2L	1953681	1955648	1.677905082703	1954716	1.594013571739	FBgn0031375	197	FBgn0031391	192571
1227	3R	57032	59430	1.677433013916	58013	1.433595269918	FBgn0037220	64	FBgn0037220	64
1228	3L	118519	122589	1.676069259644	121482	1.399081622853	FBgn0020386	8498	FBgn0035105	46472
1229	2R	4176833	4183662	1.675637722015	4179307	1.422582894564	FBgn0010609	1639	FBgn0050353	9288
1230	X	20845185	20847255	1.675423622131	20846298	1.375970458984	FBgn0031145	148	FBgn0031144	3672
1231	2L	6965599	6969176	1.67507648468	6966589	1.342643006643	FBgn0026170	1004	FBgn0026170	1004
1232	3R	10286761	10289037	1.674289703369	10287850	1.31626278162	FBgn0051330	28948	FBgn0038234	49740
1233	3L	20553554	20558594	1.672492027283	20555712	1.533046849569	FBgn0001323	1335	FBgn0001320	73492
1234	3L	11559672	11562605	1.671977519989	11561609	1.610337018967	FBgn0003292	106	FBgn0036180	21778
1235	2R	14655628	14659816	1.671650886536	14656881	1.58321908315	FBgn0000578	383	FBgn0000578	383
1236	3L	19739501	19743271	1.671537399292	19741335	1.425058533164	FBgn0024889	245	FBgn0014037	101891
1237	2L	9148074	9152133	1.670656681061	9150365	1.539103423848	FBgn0032100	13870	FBgn0051887	20522
1238	2L	2491785	2494997	1.670236110687	2492969	1.419931471348	FBgn0011818	14	FBgn0015816	303
1239	3L	4265138	4268222	1.669329166412	4267160	1.486912026125	FBgn0035525	210	FBgn0035525	210
1240	3R	10141140	10143104	1.667666912079	10142134	1.350661575794	FBgn0011474	424	FBgn0011474	424
1241	2L	1956479	1959450	1.667645454407	1958266	1.633034369525	FBgn0031375	3747	FBgn0031391	189021
1242	3R	24424401	24427325	1.666897773743	24425895	1.557331834521	FBgn0001215	366	FBgn0001215	366
1243	3L	15277523	15281753	1.666720867157	15280897	1.433075517416	FBgn0036493	11269	FBgn0036494	21062
1244	3L	8378337	8380127	1.666710853577	8379246	1.30941584531	FBgn0053057	27	FBgn0010825	45017
1245	X	472867	478945	1.665857315063	473985	1.470102846622	FBgn0025633	3031	FBgn0026879	8037
1246	3L	13320523	13322508	1.665263175964	13321567	1.397828102112	FBgn0036348	1606	FBgn0036349	30965
1247	3R	12662690	12666749	1.663119316101	12665669	1.608313828707	FBgn0000014	9900	FBgn0020546	10057
1248	3R	5994956	5996884	1.662256240845	5996024	1.647780299187	FBgn0040238	183	FBgn0037797	52456
1249	3R	27618780	27621227	1.661072254181	27620340	1.453949030708	FBgn0027620	529	FBgn0011013	47089
1250	2L	16274251	16276222	1.661034584045	16275978	1.528420448303	FBgn0001994	7679	FBgn0001994	7679
1251	3R	7039872	7043261	1.65960931778	7042035	1.390165869395	FBgn0010413	2	FBgn0010413	2
1252	3L	21209449	21211978	1.658982753754	21210561	1.542268784841	FBgn0012034	3523	FBgn0037066	9343
1253	3R	9613244	9615999	1.658771514893	9614756	1.361674505122	FBgn0038185	1945	FBgn0053327	24085
1254	3R	4518534	4522219	1.657994747162	4520443	1.408461654887	FBgn0001180	3097	FBgn0001180	3097
1255	3L	5741882	5746384	1.657757282257	5743041	1.585579663515	FBgn0035633	92	FBgn0035633	92
1256	2R	14963217	14968369	1.657578468323	14966068	1.619405522066	FBgn0003887	412	FBgn0003887	412
1257	3R	2175126	2178714	1.657478809357	2177530	1.445618937997	FBgn0014001	910	FBgn0053097	16480
1258	3R	5633788	5635923	1.65691280365	5634900	1.58298441569	FBgn0037760	185	FBgn0065050	30694
1259	3L	22657525	22659375	1.656400680542	22658265	1.574911892414	FBgn0016034	190	FBgn0037200	147782
1260	3L	21456266	21458522	1.655980110168	21457187	1.514910161495	FBgn0037094	168	FBgn0037094	168
1261	3R	19557949	19559890	1.655017852783	19558824	1.366885900497	FBgn0001205	222	FBgn0028691	360
1262	2R	2929492	2932117	1.654358863831	2930676	1.595648084368	FBgn0003460	169	FBgn0033159	36994
1263	3R	24149041	24153878	1.654315948486	24152217	1.591017782688	FBgn0040108	1788	FBgn0040108	1788
1264	3L	6725173	6727942	1.652740478516	6726224	1.435273170471	FBgn0035713	9	FBgn0035713	9
1265	3R	17484720	17489592	1.652407646179	17486575	1.423072046704	FBgn0011766	448	FBgn0004493	10897
1266	X	3620170	3627259	1.651958465576	3622526	1.444087813882	FBgn0026698	3118	FBgn0000542	58807
1267	2R	20175289	20177871	1.651844978333	20176915	1.374016256893	FBgn0035047	63	FBgn0035047	63
1268	2R	9453837	9458866	1.651550769806	9455754	1.470156809863	FBgn0013733	2263	FBgn0033886	20557
1269	3R	2899410	2902378	1.649940013885	2900399	1.406686306	FBgn0037468	160	FBgn0010774	5727
1270	3R	8104220	8107869	1.649896621704	8106753	1.429486401876	FBgn0038009	10111	FBgn0010044	99005
1271	2L	429938	432823	1.649557113647	431228	1.594739689546	FBgn0004583	25	FBgn0031253	9821
1272	X	9163372	9165567	1.648177146912	9164402	1.182659205268	FBgn0040235	63	FBgn0040235	63
1273	X	7065482	7067816	1.648010969162	7066794	1.32111232421	FBgn0029939	28482	FBgn0025549	69746
1274	2R	2173072	2175975	1.647678852081	2175011	1.422612498788	FBgn0000054	929	FBgn0000054	929
1275	2L	6791632	6796045	1.647595405579	6794372	1.459215760231	FBgn0015777	4492	FBgn0025777	71017
1276	2L	9892694	9898145	1.647011518478	9894794	1.490122109652	FBgn0025881	113	FBgn0025881	113
1277	3R	3298221	3301251	1.646260499954	3299343	1.321139251485	FBgn0037504	153	FBgn0037504	153
1278	2R	7714856	7717454	1.646118164062	7716629	1.538726568222	FBgn0033699	106	FBgn0033699	106
1279	3R	13505815	13509291	1.645750045776	13507981	1.461313359878	FBgn0038535	253	FBgn0038536	412
1280	3R	25381025	25383212	1.645078659058	25382005	1.527807852801	FBgn0000492	104	FBgn0040623	65189
1281	3L	5338950	5342596	1.644332885742	5340179	1.223833925584	FBgn0035601	7	FBgn0035602	253
1282	X	5153282	5155222	1.643023490906	5154315	1.215268015862	FBgn0015617	150	FBgn0024332	14808
1283	3L	6762894	6765714	1.642557144165	6763850	1.427880006678	FBgn0003995	257	FBgn0035714	36990
1284	2L	19805769	19808631	1.642507553101	19806709	1.337117703756	FBgn0003931	46	FBgn0003931	46
1285	3L	1438037	1441433	1.641989707947	1440084	1.229634344578	FBgn0004635	7240	FBgn0004635	7240
1286	X	8243292	8246460	1.641139984131	8244192	1.236666146447	FBgn0030034	439	FBgn0030034	439
1287	3R	16380901	16388129	1.64067363739	16387139	1.625360906124	FBgn0038803	557	FBgn0040575	1306
1288	X	8265504	8268814	1.6404337883	8266871	1.491544946035	FBgn0026758	3629	FBgn0052711	11540
1289	2L	9966266	9968645	1.640390396118	9967222	1.29339798759	FBgn0011272	90	FBgn0011272	90
1290	3L	10939646	10941586	1.640240192413	10940806	1.44198850223	FBgn0052070	2808	FBgn0036118	94780
1291	3R	18215110	18217238	1.639432907104	18215924	1.427499135335	FBgn0038957	422	FBgn0038950	24221
1292	3L	717957	719914	1.639360427856	719067	1.492377996445	FBgn0035160	3585	FBgn0000575	13871
1293	3L	11233067	11237827	1.637737751007	11234392	1.498809242249	FBgn0041094	8136	FBgn0041094	8136
1294	2R	15595266	15597276	1.637515306473	15596308	1.367312818766	FBgn0004364	30066	FBgn0004364	30066
1295	X	12412264	12418083	1.637265205383	12414174	1.419365686529	FBgn0030400	2945	FBgn0015024	73546
1296	2L	1428829	1431548	1.636875152588	1429682	1.447217067083	FBgn0003926	3029	FBgn0002543	9233
1297	2R	6320449	6330560	1.636699676514	6329433	1.586860895157	FBgn0033551	25	FBgn0033550	196
1298	3R	20173379	20175569	1.636667251587	20174558	1.245710492134	FBgn0039186	49	FBgn0039186	49
1299	3R	7711623	7714824	1.636543750763	7714043	1.262412160635	FBgn0037960	1156	FBgn0037955	65833
1300	2L	2362996	2366835	1.63579249382	2365577	1.473166129168	FBgn0014010	215	FBgn0028485	242
1301	2R	9784319	9786744	1.635620117188	9785321	1.401492863894	FBgn0020615	196	FBgn0020615	196
1302	3L	13200967	13203501	1.635193347931	13202442	1.438071906567	FBgn0023095	194	FBgn0010452	114222
1303	2R	10313228	10317127	1.63471031189	10315243	1.20972391963	FBgn0001319	1426	FBgn0050478	29400
1304	X	14460296	14465479	1.63414144516	14461325	1.390527039766	FBgn0030574	24808	FBgn0015773	26443
1305	3R	11818995	11821465	1.633531570435	11820367	1.413707860311	FBgn0003507	8444	FBgn0003507	8444
1306	3R	162509	167999	1.632866859436	167063	1.377536833286	FBgn0037236	1776	FBgn0001204	5309
1307	X	19484777	19487349	1.632274627686	19486083	1.284972757101	FBgn0031052	161	FBgn0031047	13266
1308	3L	22109375	22111571	1.632179260254	22110476	1.555491335252	FBgn0037152	11208	FBgn0037156	90038
1309	2R	19029823	19032633	1.631505966187	19031507	1.626477867365	FBgn0034873	49	FBgn0034873	49
1310	3L	1529017	1533564	1.630789756775	1530344	1.255347371101	FBgn0041342	731	FBgn0035233	11423
1311	3R	7197034	7199695	1.630582809448	7198246	1.504113284024	FBgn0004595	264	FBgn0026064	21879
1312	3R	283180	285264	1.630483627319	284085	1.30623626709	FBgn0051522	5049	FBgn0037250	24354
1313	3R	16919786	16924375	1.629193782806	16922723	1.61092287302	FBgn0038853	804	FBgn0010770	19235
1314	3L	14917750	14919679	1.6291680336	14918701	1.534169942141	FBgn0040487	7330	FBgn0040487	7330
1315	2R	13870723	13873311	1.628748893738	13872286	1.55506661359	FBgn0034328	25809	FBgn0034326	57965
1316	3L	1559488	1561866	1.627209663391	1560701	1.416678961586	FBgn0035236	7985	FBgn0035236	7985
1317	X	7178170	7183904	1.626641988754	7182120	1.419022268719	FBgn0026144	486	FBgn0026144	486
1318	3L	182020	185827	1.62514591217	183008	1.328996602227	FBgn0035107	704	FBgn0035107	704
1319	2L	5798407	5803250	1.624212741852	5800063	1.301597177982	FBgn0031738	141	FBgn0031739	1906
1320	3R	26605962	26610353	1.623713493347	26607698	1.492170586306	FBgn0004606	16050	FBgn0003720	70339
1321	2L	19028554	19031764	1.622477531433	19030647	1.340679854155	FBgn0051800	262	FBgn0001202	1223
1322	2L	14264207	14266126	1.622263908386	14265101	1.409552518059	FBgn0004002	1579	FBgn0028529	89979
1323	X	6543783	6547588	1.622200489044	6544713	1.248477816582	FBgn0029894	974	FBgn0029891	15679
1324	3R	7034503	7038167	1.619213104248	7037043	1.325907903559	FBgn0037874	1068	FBgn0037874	1068
1325	2L	593782	595715	1.618835449219	594863	1.414178904365	FBgn0010323	176	FBgn0031267	20631
1326	3R	27017706	27020359	1.618743896484	27019001	1.246726400712	FBgn0004389	55	FBgn0004389	55
1327	X	8494968	8497264	1.618711948395	8496001	1.309248268604	FBgn0004102	115	FBgn0004102	115
1328	X	22215126	22218353	1.618614435196	22217014	1.329510211945	FBgn0000719	158431	FBgn0031186	559029
1329	4	404179	407877	1.618188381195	405644	1.300944924355	FBgn0039905	7996	FBgn0026777	77297
1330	2L	5906262	5908498	1.617872238159	5907385	1.453122258186	FBgn0043362	205	FBgn0000308	73640
1331	3R	1076173	1077952	1.617867469788	1077292	1.499277367311	FBgn0037303	176	FBgn0051538	26265
1332	2R	3317244	3319517	1.617774009705	3318543	1.280729910907	FBgn0003317	252	FBgn0033210	130378
1333	2L	10456636	10458700	1.61762714386	10457699	1.492320090532	FBgn0027611	43	FBgn0004915	26355
1334	2R	5203087	5207594	1.617422103882	5204269	1.553906384636	FBgn0023143	872	FBgn0023143	872
1335	X	7773712	7777339	1.61603975296	7776188	1.338512476753	FBgn0029979	403	FBgn0029980	2328
1336	3L	329999	334157	1.615530014038	331424	1.564533352852	FBgn0023000	983	FBgn0035136	13491
1337	4	420353	422414	1.615208625793	421573	1.343559321235	FBgn0039905	7933	FBgn0026777	93226
1338	X	17601303	17603134	1.614789485931	17602373	1.316685930888	FBgn0024184	947	FBgn0030866	29162
1339	3L	4623855	4627618	1.614305496216	4626631	1.540159169365	FBgn0052234	1588	FBgn0035562	15582
1340	X	19577444	19580958	1.613510608673	19578444	1.274489462376	FBgn0066303	74	FBgn0031066	169
1341	2L	20903563	20907145	1.613451004028	20904642	1.455505243937	FBgn0032901	1879	FBgn0032906	9095
1342	3L	15544890	15546939	1.612445354462	15546070	1.087395310402	FBgn0036514	31	FBgn0036516	7355
1343	3R	2248723	2252589	1.612359046936	2249927	1.527798372156	FBgn0014963	17329	FBgn0037443	18314
1344	2L	15037441	15039341	1.611239433289	15038314	1.351160049438	FBgn0004837	2889	FBgn0010422	18368
1345	3R	9933222	9935085	1.610331058502	9934155	1.262797131258	FBgn0038202	618	FBgn0038196	72268
1346	3R	9485286	9488451	1.610305786133	9486023	1.475371388828	FBgn0004237	218	FBgn0004237	218
1347	3R	773218	774726	1.609739780426	773646	1.53289132648	FBgn0004183	240	FBgn0004183	240
1348	3L	7921331	7922912	1.609508991241	7922050	1.183689028025	FBgn0041156	88	FBgn0035827	11728
1349	2L	6721897	6725537	1.609054088593	6723100	1.460175121532	FBgn0025777	255	FBgn0025777	255
1350	2R	19484266	19488195	1.608515262604	19486147	1.486377179623	FBgn0005612	674	FBgn0034948	1269
1351	2R	4150954	4156589	1.608263015747	4153475	1.401076108217	FBgn0003892	7973	FBgn0003892	7973
1352	2L	20472729	20476393	1.607610702515	20473979	1.344010293484	FBgn0046834	1110	FBgn0046834	1110
1353	3L	15557977	15561642	1.607275009155	15560827	1.318238943815	FBgn0036518	6688	FBgn0036518	6688
1354	3R	26211862	26215980	1.606760501862	26212713	1.518199094137	FBgn0015221	841	FBgn0039764	36841
1355	3L	2568698	2571739	1.606372356415	2569885	1.315520623151	FBgn0010909	187	FBgn0024939	1097
1356	3R	19684460	19686026	1.606169700623	19685090	1.118882934252	FBgn0004185	262	FBgn0004185	262
1357	2L	11987054	11991518	1.605248451233	11988310	1.356094062328	FBgn0032388	275	FBgn0032390	1654
1358	2R	16365699	16369043	1.604972362518	16367053	1.550044536591	FBgn0034554	6630	FBgn0016984	27057
1359	3L	3131030	3133935	1.604803562164	3132482	1.518224030733	FBgn0012049	275	FBgn0012049	275
1360	2L	12055059	12057274	1.604708194733	12056275	1.477596473694	FBgn0032404	49	FBgn0032404	49
1361	2R	20572252	20574306	1.603912353516	20573292	1.500021696091	FBgn0001148	3712	FBgn0001148	3712
1362	3R	12672028	12678323	1.602875471115	12674635	1.352248949163	FBgn0020546	1091	FBgn0020546	1091
1363	2R	7951031	7954529	1.602636814117	7953425	1.441604950849	FBgn0033739	183	FBgn0010238	15673
1364	3R	7045031	7049796	1.602397918701	7047558	1.282271146774	FBgn0020910	60	FBgn0020910	60
1365	3R	12744994	12750225	1.602067947388	12746367	1.468290776014	FBgn0051270	3140	FBgn0082171	64330
1366	3R	26393223	26395815	1.600969314575	26394267	1.448392212391	FBgn0039787	10887	FBgn0039767	140269
1367	2R	16338502	16340967	1.600746154785	16339912	1.270601302385	FBgn0016984	84	FBgn0016984	84
1368	2L	14232725	14234977	1.600080013275	14233871	1.270218849182	FBgn0016930	237	FBgn0028529	121209
1369	3R	17324042	17326431	1.599892616272	17325522	1.405112147331	FBgn0004863	455	FBgn0013984	80729
1370	X	15493286	15495421	1.599809646606	15494278	1.327051359064	FBgn0030664	2244	FBgn0003463	33801
1371	2L	6478901	6482252	1.598930597305	6480623	1.387760996819	FBgn0026571	134	FBgn0026571	134
1372	3R	19076169	19078629	1.598903656006	19077412	1.491903907374	FBgn0039066	146	FBgn0039066	146
1373	X	19186450	19189869	1.598700523376	19187552	1.534316921234	FBgn0031016	430	FBgn0031008	84731
1374	3L	7354547	7356823	1.59868144989	7355565	1.31247548496	FBgn0052380	101	FBgn0016983	235
1375	2R	16664868	16670014	1.598466396332	16668134	1.342566574321	FBgn0050389	7	FBgn0034599	8408
1376	2R	9054840	9058012	1.598284721375	9056857	1.299230491414	FBgn0011896	4833	FBgn0014877	13132
1377	3R	19643867	19645825	1.597734928131	19644684	1.183227486081	FBgn0053111	270	FBgn0004187	7372
1378	X	6903271	6907188	1.597590923309	6904161	1.535477750442	FBgn0004143	9504	FBgn0029931	18317
1379	2L	707351	709477	1.597311019897	708332	1.364081954956	FBgn0000497	6636	FBgn0015621	111632
1380	2L	5009000	5012096	1.595859289169	5011211	1.392082303762	FBgn0031670	98	FBgn0010607	39758
1381	2R	17141505	17143637	1.595155239105	17142457	1.460177197176	FBgn0034643	207	FBgn0034643	207
1382	3R	9761095	9763136	1.59434223175	9762076	1.381914496422	FBgn0038188	7048	FBgn0000576	34495
1383	2L	700718	702869	1.593804359436	702079	1.237388292948	FBgn0000497	12889	FBgn0015621	117885
1384	X	19378566	19381364	1.593110084534	19380374	1.124268531799	FBgn0052532	1045	FBgn0027291	24627
1385	3R	24712960	24715945	1.591638565063	24714183	1.471990192638	FBgn0053553	382	FBgn0053553	382
1386	3L	21218955	21221132	1.591628551483	21219924	1.493852531209	FBgn0037066	20	FBgn0037066	20
1387	3L	16576596	16579055	1.591511249542	16577637	1.364659881592	FBgn0004465	181	FBgn0004465	181
1388	3R	23097090	23101700	1.591407775879	23098843	1.488650434157	FBgn0002441	152	FBgn0039505	583
1389	X	9502875	9504851	1.591002941132	9504015	1.318585574627	FBgn0028341	120	FBgn0015624	24082
1390	2R	14804147	14808950	1.590681552887	14805010	1.2583832105	FBgn0013954	42	FBgn0013954	42
1391	3L	3607527	3610683	1.590619087219	3609884	1.245144703809	FBgn0040694	5353	FBgn0053504	32529
1392	2L	4591168	4592854	1.590554714203	4592070	1.38801797231	FBgn0053196	107	FBgn0000227	92389
1393	X	10607662	10610281	1.5904712677	10609349	1.405007097456	FBgn0052675	105	FBgn0052672	4204
1394	3R	12540371	12542527	1.58957195282	12541557	1.33187122345	FBgn0003944	18791	FBgn0063261	35554
1395	X	5599165	5601897	1.589141845703	5600093	1.310742288828	FBgn0029800	27	FBgn0029800	27
1396	3R	25317945	25320086	1.588237762451	25319073	1.30700597167	FBgn0039665	162	FBgn0040623	2257
1397	X	13117667	13120580	1.587915420532	13119669	1.295992314816	FBgn0030465	298	FBgn0004456	27242
1398	2L	5276398	5279873	1.587727546692	5277381	1.289624869823	FBgn0000228	1177	FBgn0000228	1177
1399	3R	17847970	17849952	1.587530136108	17849007	1.278979806339	FBgn0019960	196	FBgn0038925	4191
1400	3L	14748265	14753093	1.587292671204	14751333	1.473704010248	FBgn0036449	349	FBgn0036449	349
1401	3R	9088949	9090973	1.586313724518	9090024	1.415068738601	FBgn0003598	53	FBgn0038128	269
1402	X	18724424	18727950	1.58602142334	18725823	1.251271135667	FBgn0030974	1747	FBgn0030974	1747
1403	3L	5737869	5740490	1.584952831268	5739585	1.583041836234	FBgn0035630	68	FBgn0035630	68
1404	2L	21815114	21817337	1.584691524506	21816216	1.270030736923	FBgn0003866	28	FBgn0003866	28
1405	3R	20638491	20640869	1.583740234375	20639782	1.124823063612	FBgn0027539	32	FBgn0013953	32954
1406	3L	16054698	16056636	1.583488464355	16055670	1.336588442326	FBgn0036565	24	FBgn0036565	24
1407	3R	4790491	4792276	1.583173751831	4791504	1.181628227234	FBgn0037645	11947	FBgn0037644	20778
1408	X	11192280	11198033	1.5830950737	11195967	1.414558438694	FBgn0030293	115	FBgn0030293	115
1409	3L	5808002	5810969	1.58291053772	5809924	1.417069350972	FBgn0003984	9637	FBgn0035640	22894
1410	X	10883994	10885698	1.582853794098	10885048	1.358044846853	FBgn0040851	2115	FBgn0028686	85358
1411	2R	4424572	4429579	1.581755876541	4426334	1.409244894981	FBgn0002552	7	FBgn0033342	7520
1412	3R	14121986	14125743	1.580539226532	14124555	1.48783522182	FBgn0010877	51	FBgn0024432	372
1413	3R	1508274	1512260	1.579641342163	1510270	1.280644080218	FBgn0037364	878	FBgn0037363	14835
1414	2R	17918004	17920634	1.578855037689	17919533	1.342546995948	FBgn0034726	97	FBgn0034726	97
1415	4	328043	330044	1.578505039215	328762	1.420771539211	FBgn0026777	415	FBgn0026777	415
1416	2L	14354161	14356367	1.57799243927	14355224	1.432659233318	FBgn0015791	77	FBgn0028529	144
1417	3L	21392515	21395677	1.577376365662	21394277	1.319214449988	FBgn0033583	14614	FBgn0014143	16120
1418	2L	10841405	10843450	1.576180934906	10842324	1.583024361554	FBgn0032305	279	FBgn0032305	279
1419	3R	8250370	8252635	1.576009273529	8251450	1.317718000973	FBgn0004103	189	FBgn0004103	189
1420	X	16470295	16472805	1.575445175171	16471541	1.451507282257	FBgn0026181	185	FBgn0010412	275
1421	3L	20226042	20231400	1.573883533478	20228867	1.334836542606	FBgn0052227	105	FBgn0003124	14979
1422	2R	20475678	20478244	1.573620796204	20477321	1.26472227914	FBgn0035088	52	FBgn0002607	174
1423	3R	19856533	19859032	1.572999954224	19857666	1.376174926758	FBgn0020647	134	FBgn0039139	248
1424	X	1801657	1805509	1.572098255157	1804063	1.348399734497	FBgn0023521	7671	FBgn0023512	25046
1425	3R	7444248	7446666	1.571180343628	7445507	1.193031198838	FBgn0051363	149	FBgn0037920	306
1426	2R	11307955	11313715	1.570753097534	11309048	1.304309059592	FBgn0050321	861	FBgn0050089	66787
1427	3R	17237934	17241139	1.570086479187	17240260	1.423431515694	FBgn0051438	5411	FBgn0043012	144461
1428	X	12407700	12410800	1.569989204407	12409278	1.167564105988	FBgn0030400	7841	FBgn0015024	78442
1429	2L	5546091	5548030	1.569818496704	5547139	1.372802005095	FBgn0031717	64	FBgn0031718	3887
1430	X	6722105	6724352	1.569745063782	6723469	1.372984319925	FBgn0064122	9725	FBgn0064122	9725
1431	2R	16987242	16990321	1.568866729736	16988586	1.294940114021	FBgn0010415	164	FBgn0010415	164
1432	2R	16634619	16637404	1.567682743073	16636134	1.428871810436	FBgn0002736	27	FBgn0002736	27
1433	2L	19357445	19360435	1.567029953003	19359021	1.158876867855	FBgn0024245	132	FBgn0024245	132
1434	3L	17477984	17480856	1.566736698151	17479449	1.255132436752	FBgn0036734	109	FBgn0036734	109
1435	2R	17056895	17061631	1.566504478455	17060104	1.098312795162	FBgn0050283	11949	FBgn0010415	71354
1436	3R	23405948	23409389	1.566375732422	23407610	1.521400642395	FBgn0027492	351	FBgn0003330	100136
1437	X	19530880	19532322	1.565446853638	19530963	1.417141437531	FBgn0010341	58	FBgn0031057	13278
1438	3L	7098498	7100389	1.565155982971	7099504	1.396138340235	FBgn0002775	34	FBgn0002775	34
1439	3R	11157910	11159905	1.565001010895	11158874	1.25760308434	FBgn0013269	10	FBgn0013269	10
1440	X	14486812	14489012	1.564832687378	14487613	1.347941271464	FBgn0015773	155	FBgn0015773	155
1441	3L	21382362	21384412	1.564595222473	21383343	1.343526167028	FBgn0033583	3680	FBgn0014143	27054
1442	3L	19027071	19030057	1.564072608948	19028200	1.280114740133	FBgn0036842	139	FBgn0002945	17610
1443	2R	2114211	2120112	1.564013004303	2115156	1.509156002718	FBgn0033076	2365	FBgn0041145	7162
1444	3R	17677921	17685774	1.562653541565	17683594	1.361619695028	FBgn0015229	1610	FBgn0038925	169604
1445	2L	19577197	19579063	1.562641143799	19578190	1.227389246225	FBgn0032812	236	FBgn0032812	236
1446	2R	7367763	7369933	1.561931610107	7368740	1.345757316141	FBgn0013756	214	FBgn0013756	214
1447	3R	20343142	20344991	1.560448646545	20344092	1.263070611393	FBgn0003134	113	FBgn0039205	12188
1448	3L	356615	359799	1.560195922852	358295	1.169586718082	FBgn0003749	2553	FBgn0035136	13380
1449	3R	16646648	16650709	1.559364318848	16647688	1.466433637282	FBgn0038829	101	FBgn0019936	213
1450	2L	19786378	19789128	1.559173822403	19787755	1.244930452771	FBgn0032821	74	FBgn0003931	18908
1451	X	7068817	7073878	1.557358264923	7071632	1.224063932896	FBgn0029939	33320	FBgn0025549	64908
1452	3L	667804	670069	1.556725978851	669177	1.299527512656	FBgn0035153	100	FBgn0035156	7270
1453	2R	5466339	5468484	1.556550979614	5467055	1.228175282478	FBgn0011656	3566	FBgn0033466	4307
1454	X	3251969	3255344	1.556161880493	3254204	1.376251399517	FBgn0029657	4634	FBgn0000472	24865
1455	2R	7256934	7259209	1.555898666382	7258250	1.359062480927	FBgn0033649	18420	FBgn0033652	48026
1456	3R	16417548	16421622	1.555243492126	16418828	1.427998542786	FBgn0023097	57	FBgn0023097	57
1457	3R	21842483	21845094	1.555047988892	21843321	1.348988660177	FBgn0002592	129	FBgn0002592	129
1458	2R	7540037	7544822	1.554915904999	7542882	1.426669150591	FBgn0033675	713	FBgn0011704	41532
1459	3R	19591713	19594785	1.554851531982	19593283	1.357676730436	FBgn0039115	109	FBgn0039115	109
1460	2R	8270912	8274641	1.554828643799	8273629	1.403710484505	FBgn0020930	176	FBgn0020930	176
1461	4	78798	81639	1.554563999176	79699	1.327199488878	FBgn0004859	2032	FBgn0004859	2032
1462	2L	6336556	6340399	1.5545129776	6338904	1.532340705395	FBgn0015623	132	FBgn0043854	33511
1463	3L	8983632	8988835	1.554264545441	8984730	1.428731806138	FBgn0035955	932	FBgn0035954	5585
1464	3R	16776389	16778716	1.553369998932	16777482	1.394255077138	FBgn0002921	3046	FBgn0038834	101211
1465	3R	13946565	13948594	1.552828788757	13947416	1.336496919394	FBgn0051518	12701	FBgn0038566	40573
1466	2R	8673381	8675732	1.55255317688	8674531	1.454879508299	FBgn0020370	466	FBgn0033802	27188
1467	X	16775430	16779978	1.551662683487	16777254	1.107351948233	FBgn0030806	455	FBgn0030806	455
1468	2L	10001915	10005313	1.551416873932	10004218	1.33127784729	FBgn0043456	407	FBgn0043456	407
1469	3R	20479043	20481851	1.551048278809	20480771	1.384655391469	FBgn0039215	113	FBgn0051125	228
1470	X	14080456	14084239	1.550856590271	14083315	1.404024264392	FBgn0002873	1535	FBgn0002873	1535
1471	3L	21517469	21519626	1.550832748413	21518843	1.324585808648	FBgn0037104	3650	FBgn0028663	45140
1472	2L	5041805	5044835	1.550573825836	5043204	1.359957009554	FBgn0053995	65	FBgn0022023	10005
1473	3L	22881172	22884396	1.550426483154	22883551	1.355628294103	FBgn0037207	4496	FBgn0037207	4496
1474	3R	6585896	6588334	1.55026102066	6586994	1.269114345312	FBgn0037831	38	FBgn0051390	339
1475	3L	21279594	21281909	1.550259590149	21280630	1.57379335165	FBgn0037076	35	FBgn0037066	60726
1476	2L	3860353	3863417	1.550109863281	3861647	1.339177804835	FBgn0031574	1034	FBgn0004567	24805
1477	X	18501426	18503075	1.550107479095	18502305	1.244585291545	FBgn0030947	6215	FBgn0030945	15277
1478	3L	2850099	2853148	1.549858570099	2852314	1.296493081486	FBgn0035378	2928	FBgn0035370	101786
1479	3L	4116001	4119948	1.549737453461	4117921	1.359387846554	FBgn0035500	161	FBgn0004574	4812
1480	2R	6804302	6806463	1.549547672272	6805473	1.48101490736	FBgn0033609	182	FBgn0040763	4831
1481	3L	11065730	11067587	1.549315452576	11066754	1.192628860474	FBgn0020412	332	FBgn0036135	28052
1482	3R	21713579	21715676	1.549147605896	21714678	1.343206097098	FBgn0028717	413	FBgn0002735	110902
1483	2R	18584506	18587225	1.549025058746	18585416	1.349372527179	FBgn0034817	1212	FBgn0003062	3096
1484	2R	8486196	8489184	1.548993587494	8487878	1.30161336263	FBgn0005624	9018	FBgn0005624	9018
1485	3R	5164183	5171060	1.54887008667	5167531	1.213435560465	FBgn0053936	61	FBgn0053936	61
1486	2R	5095548	5097523	1.548464298248	5096506	1.324605494738	FBgn0033428	26	FBgn0025286	2490
1487	3L	15105702	15112910	1.547750473022	15107515	1.26635723114	FBgn0014002	389	FBgn0029114	93385
1488	X	2011527	2016000	1.547700881958	2014946	1.256522327662	FBgn0004655	193	FBgn0000377	91191
1489	2L	17734915	17737561	1.547439575195	17736537	1.347604667439	FBgn0015609	1087	FBgn0032646	239499
1490	2R	19315650	19320423	1.54732131958	19316725	1.283573936014	FBgn0034908	120	FBgn0034908	120
1491	3L	5536801	5540056	1.547148704529	5537769	1.145775556564	FBgn0029118	138	FBgn0003486	28755
1492	3L	16383778	16385517	1.54712677002	16384602	1.238408481374	FBgn0027080	48	FBgn0014163	7504
1493	2R	5577390	5581470	1.547038555145	5578574	1.293168097734	FBgn0033480	112	FBgn0033480	112
1494	X	5607999	5610926	1.546730995178	5609120	1.389772555407	FBgn0013987	299	FBgn0029800	9000
1495	2R	3529818	3532055	1.546697616577	3530747	1.365104913712	FBgn0033250	5180	FBgn0033243	50910
1496	3R	26633682	26636432	1.546616077423	26634946	1.461537390947	FBgn0027598	597	FBgn0003720	43091
1497	3R	5415852	5418883	1.546334266663	5416899	1.301936679416	FBgn0037720	134	FBgn0037719	190
1498	3L	18804443	18807460	1.546052455902	18805490	1.260321897619	FBgn0052027	1348	FBgn0036815	19058
1499	3L	7318243	7320504	1.545627117157	7319374	1.321317055646	FBgn0035767	246	FBgn0011640	6161
1500	3L	5607204	5609458	1.545028209686	5608180	1.356755375862	FBgn0035625	3250	FBgn0035625	3250
1501	3R	2790315	2793515	1.544628858566	2792770	1.194752120972	FBgn0051488	9314	FBgn0001077	102724
1502	3L	6442426	6444647	1.544415950775	6443648	1.485164081349	FBgn0035700	8035	FBgn0020251	26029
1503	2R	18188482	18190843	1.544006347656	18189393	1.367732793093	FBgn0020257	7162	FBgn0020257	7162
1504	3R	13634130	13638118	1.543765068054	13637111	1.50510002585	FBgn0051246	155	FBgn0051246	155
1505	X	18093019	18095901	1.542740821838	18094231	1.264965772629	FBgn0030905	838	FBgn0004956	47531
1506	3L	5966276	5971313	1.541751861572	5968640	1.166549009435	FBgn0052406	2521	FBgn0035656	18688
1507	3L	15300814	15302846	1.541652679443	15301803	1.346888512373	FBgn0036494	156	FBgn0036494	156
1508	3L	20174358	20177694	1.541650772095	20175362	1.362565338612	FBgn0036958	3	FBgn0036959	250
1509	3L	14515394	14518868	1.5414686203	14517708	1.439974279965	FBgn0036428	1478	FBgn0028418	8315
1510	3R	27548448	27553288	1.540041446686	27551052	1.469148337841	FBgn0003870	11446	FBgn0039867	11612
1511	2L	20088977	20091092	1.540006637573	20090114	1.458097070456	FBgn0032848	221	FBgn0032848	221
1512	3R	20694629	20697296	1.539433479309	20696415	1.132067680359	FBgn0015625	202	FBgn0015625	202
1513	3R	22936664	22939049	1.539242744446	22937977	1.407644412097	FBgn0039487	0	FBgn0039488	4421
1514	2L	20060048	20063667	1.539194107056	20062301	1.192907641916	FBgn0045064	2	FBgn0003978	697
1515	2R	19693439	19697174	1.539010047913	19695338	1.407585536732	FBgn0034987	619	FBgn0034987	619
1516	2L	21667819	21670391	1.538990974426	21669457	1.432376146317	FBgn0000559	286	FBgn0000559	286
1517	2L	3078248	3081179	1.538821697235	3078477	1.385931491852	FBgn0027571	21862	FBgn0003934	29776
1518	2L	21247823	21251975	1.538578033447	21248793	1.390231805689	FBgn0021856	41	FBgn0021856	41
1519	X	7549677	7552239	1.538488388062	7550605	1.251620471478	FBgn0029504	8675	FBgn0027553	22953
1520	2R	17378381	17380399	1.537998199463	17379297	1.219062745571	FBgn0034667	4856	FBgn0034657	151218
1521	3R	1545712	1547189	1.537617683411	1546747	1.527386188507	FBgn0004878	3725	FBgn0037372	33748
1522	2L	7289117	7292746	1.537490844727	7290175	1.273592829704	FBgn0031901	7642	FBgn0004009	16986
1523	3R	5535775	5538126	1.537377357483	5536936	1.506110548973	FBgn0016792	74	FBgn0016792	74
1524	3R	3937691	3940662	1.537232398987	3939490	1.410038820903	FBgn0004210	8433	FBgn0037550	12565
1525	3R	2629552	2633345	1.537096977234	2630618	1.291553646326	FBgn0082182	4638	FBgn0082182	4638
1526	3L	4521701	4524534	1.536136627197	4523236	1.17250066645	FBgn0035558	260	FBgn0015805	84328
1527	3L	815933	819844	1.535724163055	816837	1.22497474446	FBgn0035162	97	FBgn0035162	97
1528	2R	19680807	19683699	1.534765720367	19682086	1.383614317576	FBgn0034986	49	FBgn0034986	49
1529	X	10646264	10648983	1.534547805786	10647422	1.323468993692	FBgn0003360	15259	FBgn0030235	20578
1530	2L	21832946	21836849	1.534333229065	21835370	1.51252600726	FBgn0003866	19182	FBgn0003866	19182
1531	3L	6786813	6788875	1.533912658691	6787809	1.386269905988	FBgn0003995	23702	FBgn0035714	60949
1532	2R	4924514	4927251	1.533574104309	4926333	1.416118229137	FBgn0041087	176	FBgn0053774	14236
1533	3L	883148	885370	1.533319950104	884268	1.194560408592	FBgn0035176	2195	FBgn0035164	63222
1534	X	12923067	12926050	1.532922744751	12924368	1.041998284204	FBgn0010303	2	FBgn0025463	69147
1535	3L	19724419	19728181	1.532722473145	19725491	1.303081691265	FBgn0013974	1915	FBgn0014037	117735
1536	3L	5327614	5330797	1.532206535339	5329376	1.157469302416	FBgn0016031	494	FBgn0035602	11056
1537	2L	17746500	17750956	1.531827926636	17748493	1.438988264869	FBgn0015609	13043	FBgn0032646	251455
1538	3R	17331147	17333446	1.531805992126	17332263	1.31975849937	FBgn0004863	6286	FBgn0013984	73988
1539	X	9199259	9202674	1.529985904694	9201486	1.477152983348	FBgn0026149	381	FBgn0026149	381
1540	2L	5889691	5892878	1.52990436554	5892070	1.203327417374	FBgn0002856	792	FBgn0000308	88955
1541	3L	1392999	1395277	1.529825687408	1394201	1.413180410862	FBgn0035216	557	FBgn0004635	53123
1542	2L	6535067	6537114	1.527992725372	6536080	1.45902187684	FBgn0000320	10892	FBgn0031830	21720
1543	X	9957784	9959634	1.525671005249	9958524	1.118143867044	FBgn0030179	26770	FBgn0030179	26770
1544	3R	1088506	1091318	1.524332523346	1090292	1.381490202511	FBgn0037309	4511	FBgn0051538	13265
1545	2L	13244579	13245925	1.522563934326	13244758	1.379712278193	FBgn0003935	90	FBgn0003935	90
1546	3L	8453916	8455770	1.522490501404	8455243	1.206290974337	FBgn0035898	234	FBgn0035898	234
1547	3R	18551362	18554211	1.52247095108	18552929	1.486511809485	FBgn0040587	226	FBgn0039013	307
1548	X	11234102	11236677	1.522190093994	11235368	1.460795529683	FBgn0030296	19279	FBgn0027359	21689
1549	X	10440351	10442340	1.522153377533	10441289	1.147143036127	FBgn0030217	6	FBgn0052680	102334
1550	2R	13950828	13953908	1.521640777588	13952790	1.268129914999	FBgn0050118	2554	FBgn0003067	98840
1551	3L	15790202	15793357	1.521526813507	15791217	1.424837857485	FBgn0036534	461	FBgn0036537	9428
1552	3L	17460565	17462791	1.521440982819	17461694	1.189078274895	FBgn0052185	1546	FBgn0036733	17476
1553	2L	21207605	21210312	1.521182060242	21209103	1.291924055885	FBgn0026577	174	FBgn0003930	6332
1554	X	16940699	16942588	1.520857810974	16941519	1.10250156066	FBgn0030820	55	FBgn0054014	29702
1555	2L	21088970	21093578	1.5204205513	21092860	1.274593621492	FBgn0040297	668	FBgn0023388	37085
1556	3R	26884936	26889080	1.520397663116	26886637	1.317163556814	FBgn0002413	294	FBgn0010808	7003
1557	X	11625643	11628322	1.519934177399	11626700	1.255483977	FBgn0000259	228	FBgn0030328	73899
1558	3L	15630028	15632472	1.519575119019	15631165	1.34605845809	FBgn0014851	4658	FBgn0041160	33943
1559	2L	20403473	20405790	1.519300460815	20404635	1.217020861308	FBgn0032859	19	FBgn0032858	124
1560	2R	8480475	8483458	1.519254684448	8481783	1.265705049038	FBgn0033787	12320	FBgn0005624	15113
1561	2L	4052681	4056821	1.518866539001	4054002	1.297894954681	FBgn0000547	22623	FBgn0000547	22623
1562	3R	2741707	2743682	1.518820762634	2742578	1.363049310796	FBgn0051488	40878	FBgn0001077	52532
1563	2R	1726216	1729645	1.518774032593	1728555	1.282499164343	FBgn0033074	4460	FBgn0033074	4460
1564	2L	5403064	5404626	1.518103122711	5403857	1.229452133179	FBgn0016660	485	FBgn0005511	57784
1565	3R	12554437	12558205	1.51778459549	12555345	1.393603016348	FBgn0003944	5003	FBgn0063261	21766
1566	3R	19577733	19579261	1.51761507988	19578523	1.086276783663	FBgn0039110	29	FBgn0039110	29
1567	X	7386896	7389026	1.517408370972	7387772	1.506132855135	FBgn0052720	5647	FBgn0027553	185786
1568	X	22057879	22059097	1.515911102295	22058821	1.180232153998	FBgn0000719	238	FBgn0031186	400836
1569	2L	3301648	3304317	1.515601634979	3303252	1.373461850484	FBgn0031516	123	FBgn0031511	130543
1570	3R	12574099	12576941	1.515465736389	12576037	1.348761530483	FBgn0063261	1074	FBgn0063261	1074
1571	X	2125229	2127922	1.51536989212	2126914	1.401391478146	FBgn0023528	2	FBgn0023527	7916
1572	3L	12096598	12099913	1.514935493469	12098328	1.340576839447	FBgn0022959	724	FBgn0036248	6138
1573	3L	11669410	11671578	1.514607429504	11670586	1.443788191851	FBgn0036194	347	FBgn0036194	347
1574	3R	2700471	2702985	1.514468669891	2701315	1.242455622729	FBgn0001077	11269	FBgn0001077	11269
1575	X	8534571	8536312	1.514435768127	8535520	1.24845585227	FBgn0027864	45	FBgn0030061	24667
1576	2R	13281032	13282846	1.513805866241	13281847	1.21311044693	FBgn0034277	223	FBgn0003545	18873
1577	3R	1081708	1083786	1.513339996338	1082973	1.288700222969	FBgn0037308	210	FBgn0051538	20584
1578	2L	17559940	17562842	1.512880325317	17561836	1.222334581263	FBgn0067341	519	FBgn0032646	64798
1579	X	16998980	17000928	1.511424064636	16999764	0.952973969777	FBgn0000163	4888	FBgn0000163	4888
1580	2R	17777291	17779380	1.511370658875	17778385	1.437861859798	FBgn0034717	22656	FBgn0013272	46859
1581	X	16087286	16090489	1.511093139648	16088493	1.307745422636	FBgn0003920	116	FBgn0003920	116
1582	3R	17011800	17015621	1.509898662567	17014510	1.201390087605	FBgn0038867	20660	FBgn0038870	30291
1583	3L	11096364	11099000	1.509870052338	11097312	1.157916903496	FBgn0052078	4	FBgn0036136	164
1584	3R	26630714	26633222	1.509152412415	26631922	1.343295265647	FBgn0011739	419	FBgn0003720	46115
1585	2R	9846335	9850152	1.508774280548	9848720	1.4344856143	FBgn0033923	1462	FBgn0033923	1462
1586	2R	19057164	19060212	1.508608818054	19059218	1.335561191334	FBgn0010501	303	FBgn0010501	303
1587	2L	5460187	5463392	1.508571147919	5461555	1.269705951214	FBgn0005511	86	FBgn0005511	86
1588	3R	12724065	12726439	1.508438110352	12725302	1.412633895874	FBgn0015350	19852	FBgn0082171	43265
1589	X	451567	453919	1.508177757263	452789	1.378189928391	FBgn0003986	4926	FBgn0003986	4926
1590	2L	14429152	14432752	1.508106231689	14431678	1.371680206723	FBgn0028871	6547	FBgn0005771	59184
1591	3R	12703412	12705530	1.507730484009	12704267	1.498638927937	FBgn0015350	1183	FBgn0082171	22230
1592	2L	2177274	2179574	1.507707595825	2178689	1.251484125853	FBgn0000097	60	FBgn0000097	60
1593	X	16790721	16792291	1.507451534271	16791479	1.085482358932	FBgn0030808	8286	FBgn0030806	14680
1594	2R	18303847	18307904	1.507444620132	18306319	1.311890714309	FBgn0011211	317	FBgn0011211	317
1595	2L	18683697	18686410	1.507190704346	18684822	1.509538650513	FBgn0005617	97	FBgn0005617	97
1596	X	2173604	2183220	1.507012844086	2173697	1.411173629761	FBgn0054052	4723	FBgn0003079	22585
1597	3R	20879275	20883102	1.506805896759	20881637	1.223827242851	FBgn0051111	182	FBgn0051111	182
1598	3L	360182	362760	1.506457328796	361693	1.257489967346	FBgn0003749	845	FBgn0035136	16778
1599	3R	5054432	5056622	1.505823135376	5055421	1.276320205015	FBgn0003165	7983	FBgn0000412	10955
1600	2L	7781852	7783808	1.505731582642	7782963	1.279565781355	FBgn0031947	106	FBgn0031947	106
1601	3R	819268	823807	1.505489349365	820389	1.396977007389	FBgn0037292	5915	FBgn0004183	46503
1602	X	790766	793399	1.50493144989	792408	0.978911059243	FBgn0040340	355	FBgn0040345	4734
1603	2R	16179980	16183157	1.503417015076	16182109	1.331372610728	FBgn0034542	39	FBgn0061362	23466
1604	X	9397733	9401934	1.503323554993	9398708	1.447500733768	FBgn0028327	183	FBgn0030136	1132
1605	3L	19925115	19926880	1.502701759338	19925956	1.192922433217	FBgn0013303	192	FBgn0036918	68422
1606	2R	17689315	17692045	1.50229549408	17690616	1.217511878294	FBgn0034707	112	FBgn0034704	8128
1607	X	10053818	10059123	1.502014636993	10057033	1.414020061493	FBgn0030183	534	FBgn0030180	65626
1608	3L	12777556	12781043	1.500492095947	12780216	1.087998951183	FBgn0027534	376	FBgn0036314	7734
1609	3R	25693436	25695896	1.49918794632	25694558	1.450162291527	FBgn0039714	60	FBgn0051035	534
1610	3R	21486241	21488332	1.498391628265	21487439	0.971418730418	FBgn0039352	83	FBgn0067681	10260
1611	2R	8275763	8277638	1.498063564301	8276763	1.07911786437	FBgn0017565	16	FBgn0017565	16
1612	X	2443807	2448152	1.498052597046	2444810	1.116592466831	FBgn0001404	153	FBgn0011606	15398
1613	2L	12095180	12098717	1.497581958771	12096459	1.297229385376	FBgn0032408	51	FBgn0032408	51
1614	3L	12238821	12242393	1.497383594513	12240705	1.226724849028	FBgn0036268	31	FBgn0052100	794
1615	3L	10636862	10642028	1.497301578522	10639504	1.260031055002	FBgn0010762	814	FBgn0010762	814
1616	2L	16531102	16533041	1.496231079102	16532056	0.992633202497	FBgn0032587	3250	FBgn0002652	143929
1617	2L	8310263	8312428	1.495626926422	8311151	1.280984850491	FBgn0032017	7	FBgn0032017	7
1618	3R	5527306	5531903	1.494519710541	5530993	1.304584830999	FBgn0051352	172	FBgn0016792	5869
1619	3R	2824108	2827689	1.494472980499	2826801	1.420318667094	FBgn0000095	1851	FBgn0010774	79325
1620	2R	14779282	14783765	1.493067741394	14781976	1.435664906221	FBgn0034423	7199	FBgn0003254	8613
1621	2R	9060606	9064038	1.492686748505	9062162	1.345945077784	FBgn0033853	733	FBgn0014877	7827
1622	2R	6051367	6056110	1.492599964142	6052326	1.299263617572	FBgn0005630	2749	FBgn0004399	17391
1623	2L	21020395	21024598	1.492394447327	21022168	1.170703719644	FBgn0010395	18257	FBgn0023388	107777
1624	3L	18585906	18588828	1.492023468018	18587682	1.371008283952	FBgn0013717	215	FBgn0036800	271
1625	2L	21165361	21168380	1.491470813751	21166739	1.368888237897	FBgn0000239	551	FBgn0024371	22901
1626	3L	16732619	16736433	1.491413593292	16733559	1.052729438333	FBgn0004108	2226	FBgn0004108	2226
1627	3L	6235882	6237968	1.490762710571	6236929	1.195060888926	FBgn0001258	289	FBgn0035692	69796
1628	3R	18352557	18355262	1.490150928497	18353547	1.370222918193	FBgn0038981	836	FBgn0024558	55403
1629	2R	10546839	10550850	1.489360809326	10548873	1.268141201564	FBgn0043530	9171	FBgn0033989	41787
1630	3R	1199412	1201930	1.489216804504	1200545	1.361140012741	FBgn0037316	192	FBgn0037316	192
1631	2L	2201625	2203803	1.488849163055	2202541	1.186181396246	FBgn0051668	3888	FBgn0031395	10169
1632	X	5934527	5937430	1.488139152527	5936262	1.168373018503	FBgn0026060	413	FBgn0029840	1320
1633	2R	4951778	4955536	1.487652301788	4953220	1.520899653435	FBgn0029092	153	FBgn0053774	41123
1634	X	15719776	15722046	1.487228393555	15720744	1.213997443517	FBgn0030702	479	FBgn0030703	3285
1635	X	20319378	20322982	1.487057685852	20321301	1.368173655342	FBgn0031119	922	FBgn0040649	24445
1636	2L	9580876	9586310	1.486040592194	9581766	1.199283824247	FBgn0014179	24	FBgn0015393	118068
1637	3R	228315	230480	1.485917568207	228966	1.315335777071	FBgn0037245	195	FBgn0037249	30686
1638	X	16799173	16803475	1.485915184021	16802699	1.082764714956	FBgn0030809	113	FBgn0030806	25900
1639	X	8559025	8561385	1.485572338104	8559986	1.28509942223	FBgn0030060	118	FBgn0030061	201
1640	3R	5204097	5206163	1.485015869141	5205228	1.353669166565	FBgn0037684	14086	FBgn0037686	21750
1641	3R	2207668	2210128	1.484914302826	2208614	1.186041533947	FBgn0037442	19	FBgn0027514	2564
1642	2L	19679300	19681894	1.484377861023	19680249	1.239750637728	FBgn0005590	16715	FBgn0005590	16715
1643	2L	8299260	8301571	1.483051776886	8300788	1.084900951385	FBgn0003502	284	FBgn0032015	7400
1644	3R	18451629	18453869	1.482384681702	18452667	0.935806078069	FBgn0038996	8462	FBgn0014949	38549
1645	3L	7312165	7314453	1.481876373291	7313639	1.237679719925	FBgn0011640	426	FBgn0011640	426
1646	3R	1196675	1198975	1.481724262238	1197752	1.292784839869	FBgn0003275	232	FBgn0003275	232
1647	2L	12472236	12474542	1.481722354889	12473346	1.100055187941	FBgn0032437	19664	FBgn0040286	38681
1648	2L	19134828	19137432	1.481606483459	19135908	1.233328700066	FBgn0010300	6173	FBgn0032762	6553
1649	3R	3072043	3073856	1.480821609497	3072868	1.170909225941	FBgn0037490	95	FBgn0037481	91970
1650	X	16980789	16984306	1.480812072754	16982098	1.317653684055	FBgn0002590	93	FBgn0002590	93
1651	3R	1192731	1194755	1.480720043182	1193906	1.154858708382	FBgn0037315	121	FBgn0003275	3614
1652	3L	10647137	10653909	1.480673313141	10648502	1.206152945757	FBgn0010762	9812	FBgn0010762	9812
1653	3L	1324643	1326774	1.480562210083	1325737	1.131068958956	FBgn0035213	198	FBgn0035213	198
1654	X	17010886	17014431	1.479920387268	17012212	1.192558008082	FBgn0000163	17336	FBgn0000163	17336
1655	3R	7821751	7825418	1.478622436523	7823894	1.183384132385	FBgn0037977	1135	FBgn0037992	130025
1656	2R	18067929	18070428	1.477756977081	18069291	1.432389895121	FBgn0003175	355	FBgn0034743	44412
1657	X	10323277	10325436	1.477466583252	10324341	1.273029940469	FBgn0030208	290	FBgn0052680	14614
1658	X	15778226	15779981	1.476856708527	15779066	1.300022538503	FBgn0030711	118	FBgn0030711	118
1659	2R	16675056	16679287	1.476718902588	16676240	1.29271534511	FBgn0034598	0	FBgn0034599	302
1660	X	17229371	17232142	1.476289749146	17231248	1.253183140474	FBgn0011758	190	FBgn0030851	232165
1661	2R	2260304	2262533	1.476137161255	2261289	1.23180510016	FBgn0027066	284	FBgn0033094	52851
1662	3R	3855137	3857642	1.476049423218	3856660	1.168944597244	FBgn0037543	109	FBgn0037550	95395
1663	2L	2460211	2463360	1.475953102112	2461656	1.18857720319	FBgn0012016	937	FBgn0015816	31010
1664	3R	22691416	22694201	1.475896835327	22692745	1.452206387239	FBgn0001197	92	FBgn0001197	92
1665	3R	12680603	12686766	1.475515365601	12683481	1.566066473722	FBgn0082171	1444	FBgn0082171	1444
1666	3R	25384501	25386511	1.475438117981	25385428	1.378415822983	FBgn0000492	3319	FBgn0040623	68612
1667	2L	8307094	8309127	1.475216627121	8308040	1.061115994173	FBgn0032015	148	FBgn0032015	148
1668	X	6646984	6650901	1.474378585815	6648714	1.351133406162	FBgn0026145	68	FBgn0029905	17437
1669	X	1997739	1999480	1.473815917969	1998596	1.322838336229	FBgn0023507	952	FBgn0025626	77304
1670	3R	4787960	4789776	1.473285675049	4788781	1.201518339269	FBgn0037645	9224	FBgn0037644	18055
1671	3L	8319380	8321867	1.473002195358	8320693	1.358201980591	FBgn0035878	416	FBgn0035878	416
1672	X	2292659	2300276	1.472475528717	2294598	1.410483977374	FBgn0003714	5534	FBgn0004050	9327
1673	3R	15853046	15855085	1.471877098083	15853800	1.1479601264	FBgn0038766	22	FBgn0038768	3742
1674	X	12961550	12963595	1.471658706665	12962639	1.224217194777	FBgn0065101	72	FBgn0025463	30876
1675	X	8993079	8996303	1.470777988434	8994213	1.288728798137	FBgn0030092	67	FBgn0030092	67
1676	X	4441096	4442822	1.470479011536	4442116	0.891848143409	FBgn0003053	20690	FBgn0029715	42534
1677	X	16273903	16276435	1.469365596771	16275459	1.08926450505	FBgn0030753	89	FBgn0004925	5452
1678	3L	1540999	1542983	1.468602180481	1541831	1.217651605606	FBgn0035233	64	FBgn0035233	64
1679	3L	7222382	7225315	1.468443393707	7223450	1.069378137589	FBgn0012058	164	FBgn0035754	1020
1680	2R	1444251	1447060	1.46803855896	1445941	1.331514941321	FBgn0033046	13696	FBgn0033059	137824
1681	X	101787	103596	1.467865943909	102696	1.175244867802	FBgn0040373	32	FBgn0040373	32
1682	2L	7810831	7812642	1.466890335083	7811660	1.132485782399	FBgn0002527	220	FBgn0020618	15592
1683	3R	19782820	19785362	1.466361522675	19784044	1.057555824518	FBgn0005674	73	FBgn0039128	26679
1684	X	16431811	16434978	1.466055393219	16433417	1.38805324891	FBgn0061200	675	FBgn0015615	6051
1685	2L	596656	603844	1.465161800385	601862	1.178138315678	FBgn0031270	951	FBgn0031267	27630
1686	2R	10442137	10445032	1.464931488037	10443110	1.180868541493	FBgn0033983	5053	FBgn0033987	35067
1687	3R	14067257	14071147	1.463998317719	14068846	1.374928772449	FBgn0020238	593	FBgn0020238	593
1688	X	16036599	16039667	1.463904380798	16037509	1.35502833128	FBgn0000459	13162	FBgn0000459	13162
1689	2L	8401575	8404926	1.463640213013	8403338	1.358063316345	FBgn0001084	104	FBgn0001084	104
1690	3L	3180202	3183467	1.463187217712	3182551	1.324685573578	FBgn0035416	2	FBgn0035415	1499
1691	3R	10449138	10452331	1.463145256042	10451323	1.261163175106	FBgn0003169	98	FBgn0013981	138
1692	2R	8682935	8687262	1.462730884552	8683698	1.066556662321	FBgn0033800	709	FBgn0033802	18021
1693	3R	5461965	5464697	1.462571620941	5463144	1.286591503355	FBgn0003334	185	FBgn0003334	185
1694	2R	18872836	18875486	1.462236404419	18874541	1.237523639903	FBgn0034853	52	FBgn0034849	9376
1695	3R	25082543	25084894	1.461437702179	25083951	1.407036364079	FBgn0003525	2449	FBgn0003525	2449
1696	2R	5057550	5062126	1.461373329163	5058788	1.329096401439	FBgn0033421	21	FBgn0025286	40208
1697	2R	17225500	17229310	1.461288928986	17228328	1.379376607783	FBgn0034657	249	FBgn0034657	249
1698	3L	1498852	1502079	1.460382461548	1501362	1.282783269882	FBgn0011204	592	FBgn0028577	15241
1699	3L	4804756	4807319	1.460281848907	4805628	1.158645153046	FBgn0010349	952	FBgn0035570	114925
1700	2L	4573576	4575708	1.459050655365	4574717	1.344462364912	FBgn0031613	3386	FBgn0000227	109742
1701	3R	25686373	25688712	1.458798885345	25687481	1.219358712435	FBgn0039713	108	FBgn0039713	108
1702	3L	20980664	20984226	1.458481788635	20981571	1.188245743513	FBgn0026179	13191	FBgn0037044	19835
1703	3R	17649684	17652554	1.458462953568	17650912	1.207739651203	FBgn0013759	2548	FBgn0004493	153440
1704	3L	12666053	12669132	1.458280086517	12667302	1.429707050323	FBgn0014343	393	FBgn0036306	61402
1705	2R	4234228	4237484	1.458181381226	4236213	1.212035566568	FBgn0005695	140	FBgn0050353	66194
1706	3R	12079112	12081971	1.457853317261	12080928	1.278634548187	FBgn0040237	8882	FBgn0011253	17248
1707	2R	17908987	17913436	1.457733631134	17911235	1.321658261617	FBgn0034725	520	FBgn0053200	4998
1708	3R	25341696	25344115	1.45751953125	25342736	1.342782441308	FBgn0039669	1169	FBgn0040623	25920
1709	2L	12614233	12619543	1.456501960754	12616585	1.234319120646	FBgn0002970	1763	FBgn0002970	1763
1710	3L	19516512	19518740	1.456063270569	19517689	1.28197658062	FBgn0036886	8	FBgn0036886	8
1711	3R	17479147	17481500	1.45584487915	17480157	1.334009703468	FBgn0011766	5970	FBgn0004493	17315
1712	2R	7315262	7317231	1.455664634705	7316313	1.181790441275	FBgn0033652	10037	FBgn0033652	10037
1713	3R	4138340	4140107	1.454650640488	4139281	1.021510937635	FBgn0037573	345	FBgn0037573	345
1714	3R	20143346	20146895	1.454407691956	20145099	1.263254081502	FBgn0011785	358	FBgn0028471	957
1715	3L	105338	108402	1.453151702881	106537	1.360274230733	FBgn0020386	6447	FBgn0035105	61417
1716	3R	2757330	2759507	1.45309305191	2758562	1.159895509481	FBgn0051488	24894	FBgn0001077	68516
1717	3R	15622597	15627503	1.452605247498	15625517	1.198260098696	FBgn0051471	2895	FBgn0038741	77622
1718	3R	16951792	16954093	1.452285766602	16952763	1.390895247459	FBgn0023423	439	FBgn0010770	10805
1719	3R	16375441	16378439	1.452060699463	16376866	1.264592675602	FBgn0016917	1168	FBgn0043457	6786
1720	3R	22706498	22709573	1.451736450195	22707466	1.211470484734	FBgn0004359	10	FBgn0002838	5788
1721	X	4434123	4436444	1.4511282444	4435616	1.239730739594	FBgn0029717	18498	FBgn0029715	36034
1722	2R	5607934	5609915	1.450377941132	5608852	1.327940642834	FBgn0001291	559	FBgn0001291	559
1723	2L	6645531	6650015	1.450077533722	6647404	1.202176749706	FBgn0051635	1684	FBgn0031836	36381
1724	X	6110350	6114304	1.449663162231	6112835	1.374704304863	FBgn0028982	215	FBgn0015818	11766
1725	3L	8970469	8972725	1.448833942413	8971834	1.173127621412	FBgn0016070	88	FBgn0035954	7311
1726	X	19411690	19414398	1.448338508606	19413423	1.376479822047	FBgn0031030	323	FBgn0031032	4156
1727	X	6196981	6200029	1.448069572449	6197781	1.377798527479	FBgn0026708	1916	FBgn0029868	2146
1728	3R	18963395	18965208	1.447244167328	18964223	1.218502223492	FBgn0004644	3658	FBgn0051457	10517
1729	2L	7990872	7995235	1.447032928467	7994290	1.404883056879	FBgn0031969	108	FBgn0031977	35174
1730	X	13870896	13872873	1.446970462799	13871622	0.846274644136	FBgn0053247	9780	FBgn0002873	210158
1731	3R	26670493	26672390	1.446577072144	26671374	1.420068677266	FBgn0003720	6663	FBgn0003720	6663
1732	2R	2022446	2024293	1.445990562439	2023329	1.2253049016	FBgn0010347	9257	FBgn0041145	98989
1733	3R	11659859	11663981	1.445942401886	11662719	1.199392612164	FBgn0017567	100	FBgn0017567	100
1734	2L	18919793	18923819	1.44527053833	18922170	1.286806106567	FBgn0032723	17707	FBgn0032728	42791
1735	2L	4901286	4903460	1.445261955261	4902483	1.187419863308	FBgn0031646	4278	FBgn0047314	5282
1736	3L	4605204	4608729	1.444406509399	4606828	1.318032026291	FBgn0003501	215	FBgn0015805	736
1737	2L	16305447	16308166	1.444049835205	16306548	1.325581045712	FBgn0000339	117	FBgn0001086	310
1738	3L	20855303	20857410	1.443718910217	20856141	1.219611167908	FBgn0037035	5526	FBgn0003415	105124
1739	3R	21470736	21474737	1.443432807922	21472086	1.329345613718	FBgn0067682	196	FBgn0067682	196
1740	X	7003356	7005671	1.442305088043	7004657	1.330258369446	FBgn0047092	9571	FBgn0029933	61368
1741	3L	17451699	17453606	1.442155838013	17452608	1.175656437874	FBgn0036732	210	FBgn0036726	21400
1742	3R	19714697	19717448	1.441859722137	19716728	1.298037528992	FBgn0013347	50	FBgn0013347	50
1743	3L	2375982	2378189	1.441564798355	2377090	1.140080339768	FBgn0052298	2566	FBgn0052299	3324
1744	3R	26737424	26739373	1.441494941711	26738391	1.288236073085	FBgn0020912	219	FBgn0003720	60354
1745	3R	11196504	11198924	1.440323829651	11197678	1.421056032181	FBgn0038331	3	FBgn0038332	220
1746	2L	9757545	9760164	1.439131736755	9758892	1.153024256229	FBgn0022720	554	FBgn0032138	47623
1747	X	6132516	6134284	1.438602924347	6133158	1.021733283997	FBgn0026015	42	FBgn0029857	232
1748	3L	11016657	11021762	1.438300132751	11020473	1.097680432456	FBgn0036115	4843	FBgn0036118	15113
1749	2R	3077114	3079538	1.437604904175	3078797	1.136971641989	FBgn0004132	249	FBgn0004132	249
1750	3L	20243003	20245405	1.437554359436	20243994	1.481152057648	FBgn0003124	148	FBgn0003124	148
1751	3R	12559158	12561202	1.437502861023	12560294	1.332110627492	FBgn0003944	54	FBgn0063261	16817
1752	X	1332869	1341379	1.437187194824	1340070	1.317392910228	FBgn0003517	164	FBgn0003517	164
1753	3R	15160396	15161998	1.43640089035	15161173	1.191447703044	FBgn0000463	9238	FBgn0000463	9238
1754	2L	9697774	9701165	1.436322212219	9700021	1.181287020445	FBgn0015393	187	FBgn0015393	187
1755	2L	154500	157379	1.43609380722	155644	1.218203460469	FBgn0031228	307	FBgn0031228	307
1756	3L	2617592	2620369	1.436069488525	2619072	1.376595833722	FBgn0035357	3820	FBgn0035357	3820
1757	2R	18112705	18115171	1.435551166534	18113907	1.185635117924	FBgn0034743	204	FBgn0034743	204
1758	3L	9383599	9386306	1.435331583023	9384747	1.214407145977	FBgn0035986	31	FBgn0035987	259
1759	3R	18711846	18713798	1.434452533722	18712885	1.091902256012	FBgn0017590	12139	FBgn0039013	160263
1760	2R	5357430	5360553	1.433825969696	5359798	1.25005682777	FBgn0033454	76	FBgn0023175	151
1761	3R	6674993	6677043	1.433658123016	6676189	1.242202401161	FBgn0037841	2275	FBgn0037844	6324
1762	3R	6418841	6421372	1.432677745819	6420152	1.307359278202	FBgn0001235	44234	FBgn0001235	44234
1763	X	17003628	17006508	1.431798458099	17004828	1.276392085212	FBgn0000163	9952	FBgn0000163	9952
1764	3R	297449	299517	1.431533813477	298368	1.293150266012	FBgn0051523	6460	FBgn0037255	12395
1765	3L	15811341	15813880	1.431462287903	15812442	1.046640723944	FBgn0052150	3125	FBgn0036538	9703
1766	3L	17608670	17611336	1.431203842163	17610058	1.293985927806	FBgn0004401	232	FBgn0004401	232
1767	2R	7047491	7049766	1.431076049805	7048466	1.195197217605	FBgn0000577	4349	FBgn0000577	4349
1768	3L	17585972	17588934	1.430822372437	17586902	1.196784580455	FBgn0036740	145	FBgn0004401	23388
1769	2R	7124356	7125943	1.429785251617	7125100	0.958921348347	FBgn0033636	6638	FBgn0033636	6638
1770	2L	2195906	2198026	1.429414749146	2197256	1.388567797343	FBgn0031395	4884	FBgn0031395	4884
1771	2L	15266572	15268703	1.4292781353	15267680	1.273566812277	FBgn0001980	260	FBgn0001981	62113
1772	2L	1709577	1711409	1.429253578186	1710410	1.164355397224	FBgn0031356	5	FBgn0031357	56
1773	3R	15661772	15663531	1.429176807404	15662745	1.120342647328	FBgn0014135	206	FBgn0038741	40394
1774	3R	13491109	13493514	1.429135322571	13492034	1.371118545532	FBgn0051576	1875	FBgn0051575	7859
1775	X	16151950	16156101	1.428334236145	16153457	1.323144463932	FBgn0004432	892	FBgn0053251	8018
1776	2R	11900616	11902580	1.427966117859	11901713	1.104458584505	FBgn0053960	12077	FBgn0022070	39352
1777	2L	20336666	20338946	1.427661418915	20337583	1.13438724069	FBgn0011638	338	FBgn0011638	338
1778	X	9573504	9577880	1.426345825195	9576910	1.301668279311	FBgn0020378	21270	FBgn0000233	37501
1779	2R	17176598	17178760	1.426015377045	17177734	1.181998997927	FBgn0034650	16	FBgn0034650	16
1780	3R	25846718	25849560	1.425345420837	25847791	1.337713347541	FBgn0039738	189	FBgn0001281	16669
1781	2L	8156090	8158851	1.425110340118	8157206	1.313006281853	FBgn0051900	379	FBgn0031992	5119
1782	3L	18830505	18836083	1.424376249313	18831505	1.189386874437	FBgn0036818	93	FBgn0036818	93
1783	3R	6613016	6615264	1.423817157745	6614013	1.314245255788	FBgn0037834	83	FBgn0037834	83
1784	2L	19528728	19530495	1.423691272736	19529700	1.157090916353	FBgn0053116	298	FBgn0046825	35747
1785	2R	2138139	2140204	1.423416137695	2139062	1.405434161425	FBgn0053919	2672	FBgn0040673	14236
1786	2R	11623986	11626760	1.423264026642	11625776	1.254738246693	FBgn0034075	428	FBgn0034073	8310
1787	3R	2192469	2195720	1.422972679138	2193980	1.233937852523	FBgn0053097	30	FBgn0053097	30
1788	2L	19811786	19813257	1.422857284546	19811836	1.277219581604	FBgn0003922	102	FBgn0043021	507
1789	3R	25492137	25493709	1.422338485718	25492952	1.069571197033	FBgn0039676	1647	FBgn0039678	4430
1790	2R	20579607	20581338	1.421380996704	20580508	1.301099896431	FBgn0050198	3097	FBgn0001148	10928
1791	2L	12662039	12664070	1.421297073364	12662947	1.294605058782	FBgn0004394	5118	FBgn0032445	30076
1792	3R	18186155	18189395	1.420906066895	18188312	1.359345972538	FBgn0038948	57	FBgn0038948	57
1793	X	10701570	10704024	1.420739889145	10702928	0.999878294328	FBgn0030243	53	FBgn0030241	2836
1794	X	4458010	4460163	1.420161008835	4459002	1.346895631154	FBgn0003053	3804	FBgn0029718	34112
1795	3R	19756256	19758335	1.419897079468	19757400	1.075201511383	FBgn0039128	35	FBgn0039128	35
1796	2L	4596483	4598617	1.41942691803	4597677	1.270283444722	FBgn0053196	5714	FBgn0000227	86782
1797	X	20534264	20536626	1.419105529785	20535525	1.291769472758	FBgn0031129	11111	FBgn0003300	30408
1798	2R	7863878	7865748	1.41895866394	7864859	1.347754746675	FBgn0050047	2889	FBgn0010238	104239
1799	3L	3400494	3404992	1.418912887573	3401649	1.310260295868	FBgn0014388	6818	FBgn0027616	43951
1800	3L	15976217	15979073	1.418864011765	15977888	1.284722391764	FBgn0036558	817	FBgn0036557	7432
1801	3R	25048087	25050303	1.418428897858	25049287	0.934310168028	FBgn0039654	74	FBgn0029176	3399
1802	3R	21706134	21708335	1.417974472046	21706871	1.14537486434	FBgn0027865	291	FBgn0002735	118709
1803	3R	5252930	5255366	1.417727947235	5254076	1.203053792318	FBgn0026188	4248	FBgn0037686	27098
1804	X	4925743	4933088	1.4165391922	4929771	1.177456855774	FBgn0052767	193	FBgn0004368	145402
1805	3R	2868814	2870979	1.416424751282	2869937	1.21007195641	FBgn0024289	8120	FBgn0010774	36189
1806	3L	13017751	13019882	1.416271209717	13018592	1.026072470347	FBgn0036341	209	FBgn0065062	1213
1807	3R	9206376	9209552	1.415297985077	9208067	1.259600818157	FBgn0038145	268	FBgn0038145	268
1808	2R	7677877	7679897	1.415169715881	7679063	1.294514149427	FBgn0033688	463	FBgn0023167	5570
1809	3L	12582462	12584528	1.41513633728	12583518	1.390144656686	FBgn0015919	555	FBgn0004926	82834
1810	3R	9856403	9859380	1.414349555969	9857651	1.454593108251	FBgn0038192	126	FBgn0038196	4236
1811	3L	3319479	3323246	1.413927555084	3320441	1.071670055389	FBgn0052268	547	FBgn0035437	8038
1812	3R	16601744	16603266	1.413747787476	16602424	0.953738721212	FBgn0046689	4134	FBgn0038821	38064
1813	2R	18443414	18446399	1.413652896881	18444319	1.336429977417	FBgn0034802	211	FBgn0034802	211
1814	2L	19093667	19095307	1.413500785828	19094498	1.109213501215	FBgn0032755	3475	FBgn0032761	33760
1815	3R	23270295	23272101	1.413457870483	23271245	1.232654507955	FBgn0039518	18666	FBgn0039509	157028
1816	3R	4881594	4884543	1.413095474243	4882455	1.280061721802	FBgn0037659	4215	FBgn0028708	5909
1817	3L	22811090	22814722	1.412891149521	22812683	1.303200467428	FBgn0044324	78	FBgn0044324	78
1818	2R	2381350	2385735	1.41245174408	2384253	1.250026639303	FBgn0033109	329	FBgn0033107	57380
1819	3R	22621149	22625819	1.412139892578	22622259	1.262769082013	FBgn0003717	2506	FBgn0027889	70270
1820	3R	12654651	12659601	1.412081241608	12655974	1.286029148102	FBgn0000014	205	FBgn0020546	19752
1821	3R	16674055	16677260	1.412012577057	16676383	1.241380095482	FBgn0038834	112	FBgn0038834	112
1822	2L	10230085	10233615	1.411205291748	10231405	1.20953977108	FBgn0032197	284	FBgn0032196	4597
1823	X	21147641	21151497	1.410411834717	21150443	1.285271220737	FBgn0000709	29	FBgn0015379	5613
1824	3R	15228029	15229650	1.409347772598	15228964	1.012865702311	FBgn0051212	94	FBgn0000463	77029
1825	3R	6156133	6159751	1.409302711487	6157009	1.183337434133	FBgn0037808	62	FBgn0051406	17545
1826	2R	14485281	14488836	1.409063816071	14486188	1.062382838305	FBgn0014269	174	FBgn0014269	174
1827	2R	9134980	9140525	1.408923149109	9137298	1.21182419459	FBgn0000633	1697	FBgn0033859	27742
1828	3L	12118939	12123343	1.408710956573	12119881	1.170451283455	FBgn0036258	181	FBgn0036258	181
1829	3R	20544628	20547516	1.408088207245	20545996	1.120685040951	FBgn0004885	577	FBgn0003719	29460
1830	2L	16741188	16743278	1.407835960388	16742486	1.041156035203	FBgn0032600	3153	FBgn0032600	3153
1831	2L	10200072	10202609	1.407679080963	10201043	1.141419550952	FBgn0005593	58	FBgn0005593	58
1832	X	16909915	16913434	1.406967163086	16911119	1.334109646933	FBgn0054014	698	FBgn0054014	698
1833	3L	12707540	12710091	1.406750917435	12708584	1.238387107849	FBgn0016940	29	FBgn0036306	20120
1834	X	15742652	15744517	1.406277656555	15743617	1.039026230574	FBgn0010315	5	FBgn0030703	19588
1835	3R	4302386	4304811	1.40586400032	4303425	1.323162615299	FBgn0037590	33655	FBgn0040529	136662
1836	2L	5202072	5204203	1.404971599579	5202869	0.986257870992	FBgn0065104	3336	FBgn0000228	75689
1837	X	13089637	13092944	1.404530286789	13090960	1.024501419067	FBgn0030462	1212	FBgn0004456	1467
1838	2R	12097471	12099705	1.404125452042	12098508	1.161149670096	FBgn0003274	2449	FBgn0003274	2449
1839	3L	7908244	7911295	1.404083251953	7910391	1.096796957652	FBgn0035827	69	FBgn0035827	69
1840	3R	24911712	24915890	1.403735160828	24913906	1.356777808245	FBgn0039633	8803	FBgn0039633	8803
1841	3L	17372142	17374218	1.403167724609	17373001	1.151384241441	FBgn0026197	6284	FBgn0026197	6284
1842	X	2117986	2119979	1.402518033981	2118741	1.132592767477	FBgn0027296	58	FBgn0023527	257
1843	3R	5242788	5245753	1.402393817902	5243540	1.136275529861	FBgn0024515	124	FBgn0037686	16562
1844	2L	5549989	5551790	1.402004241943	5550831	1.239666910732	FBgn0031718	195	FBgn0031718	195
1845	3L	18193003	18194955	1.401673555374	18193908	1.141134710873	FBgn0036783	23439	FBgn0020300	89245
1846	X	15982186	15985792	1.401595115662	15983107	1.022495687008	FBgn0042650	25976	FBgn0000459	67564
1847	3L	11183772	11185703	1.401554584503	11184513	1.07376611934	FBgn0061469	14	FBgn0041094	41743
1848	2R	9667707	9669888	1.401255607605	9669075	1.176169591791	FBgn0033898	12	FBgn0040751	4236
1849	3L	14412962	14414660	1.398720502853	14413803	1.137914657593	FBgn0036424	31212	FBgn0036424	31212
1850	2L	7037197	7039879	1.39870262146	7038104	1.189681670245	FBgn0022201	106	FBgn0022201	106
1851	2R	16154335	16157507	1.398470878601	16156235	1.278741976794	FBgn0034534	401	FBgn0034534	401
1852	X	16958128	16960137	1.398470163345	16959022	1.097162246704	FBgn0030820	17448	FBgn0065049	19779
1853	3L	5854324	5856789	1.398050308228	5855862	1.231608362759	FBgn0035643	492	FBgn0052409	17627
1854	2R	10131909	10137780	1.39786529541	10135687	1.139303235447	FBgn0033948	488	FBgn0033948	488
1855	3R	20701058	20703393	1.397414207458	20702191	1.078442267009	FBgn0039240	175	FBgn0015625	5574
1856	3R	18408036	18411353	1.397342205048	18410301	1.132439851761	FBgn0038989	207	FBgn0038989	207
1857	3R	5969136	5971286	1.397253990173	5970343	1.264585597175	FBgn0002478	78	FBgn0037797	78137
1858	2L	19696390	19699516	1.396771907806	19699426	1.301457214355	FBgn0005590	2462	FBgn0005590	2462
1859	3R	1479468	1482632	1.396593570709	1480792	1.29709593455	FBgn0037359	75	FBgn0037359	75
1860	2R	9021557	9024219	1.396161556244	9022681	1.276466117186	FBgn0033846	332	FBgn0033846	332
1861	3R	10574007	10575962	1.395471572876	10575171	0.984164602616	FBgn0038257	2128	FBgn0038257	2128
1862	3R	5082827	5087406	1.395269155502	5084164	1.118559304406	FBgn0037669	18	FBgn0037669	18
1863	X	15411269	15413190	1.394641876221	15412015	0.976887141957	FBgn0030658	12	FBgn0030659	4794
1864	2R	1169313	1172294	1.39390873909	1170345	1.286802880904	FBgn0033029	263	FBgn0033032	8815
1865	3L	21448422	21451894	1.39379119873	21449457	1.293754241046	FBgn0026371	268	FBgn0026371	268
1866	2R	4402432	4404098	1.393364906311	4403265	1.125699660357	FBgn0033337	53	FBgn0033341	9920
1867	X	4763047	4765175	1.39298248291	4764178	1.178294798907	FBgn0029737	211	FBgn0029738	17209
1868	2R	8451046	8453564	1.392911911011	8452226	1.249645829201	FBgn0033784	208	FBgn0004512	10025
1869	3R	21830681	21832888	1.392830371857	21831964	1.325322955847	FBgn0002733	219	FBgn0002733	219
1870	3L	9394626	9398169	1.392757892609	9395802	1.309516121359	FBgn0023129	1398	FBgn0023129	1398
1871	3R	13874237	13876892	1.392276763916	13876018	1.252303235671	FBgn0010389	2688	FBgn0010389	2688
1872	X	3563573	3567156	1.392265319824	3564760	1.246359634399	FBgn0015286	607	FBgn0000542	116573
1873	3R	5384311	5386949	1.392060279846	5385521	1.181177684239	FBgn0027950	34	FBgn0037708	4419
1874	3R	20769889	20771777	1.391791820526	20770949	1.1667619593	FBgn0039254	10	FBgn0015625	74332
1875	3L	22195701	22197772	1.391715049744	22196829	1.075141654295	FBgn0028500	93	FBgn0037156	3685
1876	3R	12567085	12572029	1.391344547272	12570902	1.363558590412	FBgn0063261	6209	FBgn0063261	6209
1877	2L	16822290	16824148	1.390492916107	16823199	1.17354120527	FBgn0051739	172	FBgn0032620	74919
1878	2R	19053853	19056682	1.38972234726	19055770	1.030844599009	FBgn0034877	70	FBgn0034877	70
1879	2R	3748371	3750661	1.388894557953	3749565	1.153442270616	FBgn0013726	483	FBgn0010109	5425
1880	3L	9832794	9834429	1.388504981995	9833600	1.11559753418	FBgn0036052	188	FBgn0015618	21003
1881	2R	3185352	3189024	1.388319969177	3186132	0.996973454952	FBgn0033208	84	FBgn0033208	84
1882	X	3228178	3230194	1.388120651245	3229379	1.20387172699	FBgn0000472	40	FBgn0000472	40
1883	3L	16349965	16352237	1.388053894043	16351001	1.163350080189	FBgn0036623	215	FBgn0014163	26097
1884	2L	12002454	12005068	1.387654304504	12004026	1.250677136814	FBgn0032394	1750	FBgn0032390	14062
1885	2R	800771	802838	1.3874335289	801659	1.096159402062	FBgn0033015	185	FBgn0033015	185
1886	3L	1077372	1081918	1.386989116669	1079677	1.276570207932	FBgn0004870	4944	FBgn0035194	151529
1887	2R	4462077	4465182	1.386764526367	4463350	1.223635617424	FBgn0033357	151	FBgn0033357	151
1888	3R	25549640	25552707	1.386590003967	25550656	1.126220671336	FBgn0039687	14	FBgn0039687	14
1889	3R	13382727	13387372	1.38648891449	13384799	1.32974757467	FBgn0038520	287	FBgn0025571	18654
1890	2L	22005967	22007612	1.386355400085	22006717	1.093417942524	FBgn0053987	192	FBgn0032979	150037
1891	X	21133293	21136401	1.385821342468	21134463	1.260472476482	FBgn0029067	246	FBgn0020369	7727
1892	2R	15451611	15453424	1.385064601898	15452358	1.019181223477	FBgn0050447	9821	FBgn0004364	174016
1893	3L	13459173	13461678	1.384850025177	13460864	1.105957253774	FBgn0036373	113	FBgn0036351	105574
1894	2L	7294515	7297766	1.384450912476	7296525	1.147860639236	FBgn0004009	10636	FBgn0004009	10636
1895	3L	1386926	1389185	1.383800506592	1388230	1.003345998128	FBgn0011855	2917	FBgn0004635	59094
1896	X	17135081	17137314	1.383681297302	17136052	1.100342899561	FBgn0024238	137	FBgn0000163	141176
1897	2L	2180294	2183962	1.38245677948	2181865	1.39460131526	FBgn0031394	3107	FBgn0000097	3116
1898	3L	10744951	10746692	1.381469726562	10745884	1.251226822535	FBgn0036102	29255	FBgn0026160	85955
1899	3R	1341876	1344048	1.380581378937	1342790	1.267207650577	FBgn0010051	72	FBgn0015402	33183
1900	3L	15471760	15476167	1.380191802979	15473015	1.122316539288	FBgn0036502	532	FBgn0004052	1305
1901	3L	15801530	15803374	1.380143165588	15802619	1.135767638683	FBgn0036538	120	FBgn0036538	120
1902	X	22195327	22196655	1.380029678345	22195677	1.335148143768	FBgn0000719	137094	FBgn0031186	537692
1903	3L	14546131	14547673	1.378875732422	14546977	1.196539282799	FBgn0040811	13588	FBgn0028418	20954
1904	3R	7611518	7613463	1.37886428833	7612548	1.078488413493	FBgn0037949	188	FBgn0011471	7722
1905	3L	2179896	2181915	1.378529548645	2180617	1.212842941284	FBgn0035315	72	FBgn0035315	72
1906	2L	19039357	19042128	1.377530574799	19041233	1.102310741649	FBgn0032745	57	FBgn0032745	57
1907	2L	3169569	3171824	1.376975059509	3171119	1.006763490041	FBgn0031510	168	FBgn0031511	1590
1908	3L	240493	242878	1.376866340637	241680	1.318346202374	FBgn0024806	198	FBgn0035120	338
1909	2R	20351332	20354405	1.376641273499	20352768	1.176831918604	FBgn0035070	3808	FBgn0050423	30668
1910	2L	8286573	8288734	1.376630783081	8287626	1.201873695149	FBgn0011902	3101	FBgn0011902	3101
1911	3L	8312375	8315371	1.375346183777	8314446	0.952491551638	FBgn0011762	179	FBgn0011762	179
1912	3R	27430543	27437727	1.375255584717	27435407	1.176160547468	FBgn0011655	1363	FBgn0039857	13440
1913	X	10659852	10662762	1.373789787292	10660809	0.929634857178	FBgn0030235	7191	FBgn0030235	7191
1914	3R	12060282	12064446	1.373361587524	12061552	1.192224343618	FBgn0040071	10181	FBgn0011253	36624
1915	2L	20070292	20073051	1.373071670532	20071498	1.136132627726	FBgn0003141	90	FBgn0003141	90
1916	X	12945070	12946931	1.372260570526	12946286	1.183244764805	FBgn0040862	2087	FBgn0025463	47229
1917	2L	5051725	5056680	1.372247695923	5052985	1.326657772064	FBgn0031676	139	FBgn0022023	224
1918	2R	14460986	14462738	1.371324062347	14461763	1.005740053513	FBgn0014269	24251	FBgn0014269	24251
1919	3L	16528718	16531051	1.371235847473	16529680	1.304844687967	FBgn0036639	7578	FBgn0036641	16819
1920	3R	15728397	15731520	1.371149301529	15730659	1.072599500418	FBgn0038746	70	FBgn0038746	70
1921	X	13654697	13658183	1.371104717255	13655851	1.295234799385	FBgn0030529	410	FBgn0027537	889
1922	2R	10266039	10268392	1.371096611023	10267302	1.098255038261	FBgn0050476	87	FBgn0050476	87
1923	3L	16051721	16053300	1.371027946472	16052596	1.213627433777	FBgn0036564	173	FBgn0036564	173
1924	3L	22007646	22010773	1.370982646942	22009854	1.104245073655	FBgn0000100	29	FBgn0000100	29
1925	2L	5192	6476	1.370855808258	5723	1.216954946518	FBgn0031208	1806	FBgn0002121	15649
1926	3L	9651533	9653869	1.370626449585	9653075	1.128629863262	FBgn0036028	101	FBgn0044049	125150
1927	2L	21608689	21609806	1.370418071747	21609036	1.479689651065	FBgn0032955	2156	FBgn0022893	8485
1928	3R	5340598	5343009	1.370234012604	5341657	1.206191399518	FBgn0037703	74	FBgn0014023	172
1929	3R	7818051	7821189	1.369605302811	7819344	1.310097932816	FBgn0024211	307	FBgn0037992	134575
1930	2R	18440701	18442757	1.369451522827	18441931	1.275428831577	FBgn0034800	808	FBgn0034802	2599
1931	2L	21222812	21226554	1.369326591492	21224922	1.144985198975	FBgn0010229	92	FBgn0003930	22151
1932	X	2489561	2494027	1.369193792343	2490468	1.183484301848	FBgn0003371	362	FBgn0003371	362
1933	X	20549294	20551674	1.369053840637	20550431	1.257603028241	FBgn0031129	3795	FBgn0003300	45314
1934	3R	4064839	4066897	1.367404937744	4065977	1.05385351181	FBgn0037555	257	FBgn0037555	257
1935	2R	18861601	18865786	1.367176055908	18864961	1.312592983246	FBgn0034849	204	FBgn0034849	204
1936	3L	21250811	21252508	1.366714954376	21251640	1.188232167562	FBgn0003042	177	FBgn0037066	31736
1937	2L	16596644	16598896	1.366585254669	16597467	1.21549763399	FBgn0051815	375	FBgn0002652	78518
1938	3L	20725808	20727705	1.366500854492	20726607	1.112259229024	FBgn0027364	2	FBgn0016696	21229
1939	2L	21036992	21040865	1.366312980652	21039644	1.322674465179	FBgn0010395	781	FBgn0023388	90301
1940	3L	1429673	1432513	1.366275787354	1431319	1.106518864632	FBgn0043865	10144	FBgn0004635	16005
1941	3L	16675473	16680111	1.365485191345	16677459	1.173278415904	FBgn0063485	548	FBgn0004108	53874
1942	3R	2548425	2551821	1.365357875824	2549439	1.360094674428	FBgn0051481	18346	FBgn0004054	20423
1943	2L	12691716	12694030	1.365287303925	12692735	1.241246986389	FBgn0032444	202	FBgn0032445	288
1944	3L	11091731	11095884	1.364356040955	11094107	1.087828922272	FBgn0036134	615	FBgn0036135	699
1945	3L	6951827	6956397	1.3642578125	6953692	1.233162434896	FBgn0001104	308	FBgn0001104	308
1946	2L	18364636	18367500	1.364154815674	18365455	1.036274820566	FBgn0011559	10500	FBgn0004413	73711
1947	2L	10262633	10266024	1.364094734192	10263475	0.970999807119	FBgn0011305	107	FBgn0011305	107
1948	3R	21837923	21841993	1.364030838013	21841174	1.203597770018	FBgn0002578	727	FBgn0002592	2018
1949	3R	17184307	17186600	1.363226890564	17185355	1.249238406911	FBgn0038881	10049	FBgn0043012	89556
1950	3L	2748682	2751488	1.363185405731	2750305	1.125811994076	FBgn0035370	223	FBgn0035370	223
1951	2R	2968040	2970328	1.363112449646	2969112	1.113568334018	FBgn0025885	1564	FBgn0033179	9432
1952	X	13571445	13574306	1.362324237823	13573524	1.059960015615	FBgn0030519	157	FBgn0030521	42594
1953	2R	12906529	12910588	1.362166881561	12907384	1.067925103505	FBgn0011879	306	FBgn0034214	34958
1954	2L	900523	902454	1.361635923386	901393	0.924091412471	FBgn0003916	269	FBgn0003916	269
1955	3R	25410904	25413457	1.361141204834	25412556	1.248432439916	FBgn0039670	1266	FBgn0039678	84826
1956	X	2097449	2098844	1.361083984375	2098232	0.99861818552	FBgn0000810	28	FBgn0000377	7905
1957	4	690153	691894	1.360737800598	691667	1.3335548469	FBgn0024728	7829	FBgn0039930	357942
1958	3R	7015892	7017922	1.360223293304	7016958	1.280536301931	FBgn0037870	4870	FBgn0037873	18613
1959	3L	3601530	3603424	1.359025478363	3602432	1.254048992606	FBgn0040694	2099	FBgn0053504	25077
1960	X	313109	317501	1.358803749084	314048	1.333736784318	FBgn0000137	3274	FBgn0002561	47503
1961	3L	22674389	22677021	1.358598709106	22675774	1.308830827475	FBgn0037188	131	FBgn0037200	130273
1962	X	4791137	4792829	1.357726097107	4792017	1.077975571156	FBgn0004368	7648	FBgn0004368	7648
1963	2R	5976843	5978341	1.357466220856	5977671	1.065979003906	FBgn0033526	2631	FBgn0033526	2631
1964	3R	11102730	11105016	1.357290267944	11103781	1.167207654317	FBgn0027378	50	FBgn0027378	50
1965	X	1629057	1631583	1.356859922409	1629910	1.228709669674	FBgn0026086	4	FBgn0029591	51906
1966	3R	11874508	11877903	1.356818199158	11875450	1.250514507294	FBgn0038396	57	FBgn0038396	57
1967	2L	418721	422928	1.356634140015	419728	1.202415049076	FBgn0031252	128	FBgn0031252	128
1968	X	21684024	21686435	1.356512069702	21685423	1.166353926939	FBgn0031190	63	FBgn0031186	27438
1969	3L	21764881	21767534	1.35630273819	21766593	1.186245441437	FBgn0037137	7	FBgn0046301	547
1970	3R	4889911	4891630	1.355938434601	4890740	1.182438760996	FBgn0037660	79	FBgn0037660	79
1971	2R	12657266	12658384	1.355699539185	12657631	0.356273931615	FBgn0065048	925	FBgn0050235	2532
1972	3L	6737856	6739486	1.355358123779	6738890	1.086207598448	FBgn0052392	1697	FBgn0035714	12030
1973	3R	24034062	24036287	1.355152130127	24035351	1.244293689728	FBgn0039572	25470	FBgn0040108	118654
1974	X	4240586	4243859	1.355020523071	4241892	1.050222651164	FBgn0052773	8404	FBgn0029714	155312
1975	3L	11463615	11466814	1.354894638062	11466036	1.22276288271	FBgn0036165	4529	FBgn0036165	4529
1976	3L	16809461	16811378	1.354760169983	16810519	1.035353073707	FBgn0036668	172	FBgn0025582	58271
1977	2R	5948072	5950986	1.35412979126	5949114	1.075267757688	FBgn0033523	58	FBgn0033522	7589
1978	2L	5091865	5095324	1.353202819824	5093191	1.231690347195	FBgn0031681	324	FBgn0028696	22188
1979	2R	4909663	4912781	1.353161811829	4910415	1.073182218215	FBgn0028473	148	FBgn0028473	148
1980	3L	3801629	3803426	1.353039741516	3802654	1.039924860001	FBgn0004875	435	FBgn0035464	7853
1981	2L	2216029	2218196	1.352729320526	2217281	1.080015659332	FBgn0031399	82	FBgn0031395	24909
1982	2L	13850092	13852387	1.352697372437	13851334	1.272863984108	FBgn0028532	1922	FBgn0051842	16296
1983	X	11183723	11187410	1.35253238678	11184987	1.16031229496	FBgn0028421	214	FBgn0030291	9285
1984	2R	11850036	11852671	1.352426528931	11851087	1.234094113111	FBgn0010611	134	FBgn0022070	11274
1985	2L	9710316	9711958	1.351877212524	9711038	0.901354047987	FBgn0032138	231	FBgn0032138	231
1986	2L	11065080	11067791	1.351809978485	11065940	1.145663642883	FBgn0032334	2836	FBgn0032335	5121
1987	2R	3110706	3112438	1.351716041565	3111577	1.105598365559	FBgn0004243	9645	FBgn0004243	9645
1988	3L	9108280	9109258	1.349788665771	9108355	1.463723818461	FBgn0035964	153	FBgn0028789	93031
1989	2L	19503435	19505593	1.349570274353	19504511	1.276267460414	FBgn0032796	178	FBgn0003732	55075
1990	2L	16738069	16740514	1.349511861801	16739329	1.314443651835	FBgn0032600	4	FBgn0032600	4
1991	2L	2986565	2989270	1.349170207977	2988299	1.109257996082	FBgn0025109	164	FBgn0025109	164
1992	3R	20051284	20053619	1.348942756653	20052669	1.149986076355	FBgn0039169	10	FBgn0039169	10
1993	X	12492122	12502783	1.348368644714	12494255	1.185249106089	FBgn0053963	856	FBgn0053963	856
1994	3R	23113323	23115154	1.348140239716	23114275	1.104211891399	FBgn0039509	58	FBgn0039509	58
1995	3L	3286532	3289222	1.34759759903	3287343	1.087077021599	FBgn0035432	89	FBgn0035436	15746
1996	X	10691368	10694797	1.347570419312	10692156	1.006052662345	FBgn0003321	154	FBgn0030239	562
1997	3R	12228134	12230775	1.347423553467	12229494	1.261249934926	FBgn0003513	89	FBgn0038421	43720
1998	X	15644654	15648234	1.347217559814	15645787	1.241957696279	FBgn0003345	478	FBgn0025809	26271
1999	2L	19954076	19955578	1.345992565155	19954738	1.095903124128	FBgn0032833	97	FBgn0019686	102668
[truncated: 10,260 more rows]
