# Supplementary material for: Developmental roles of 21 Drosophila transcription factors are determined by quantitative differences in binding to an overlapping set of thousands of genomic regions
Source: Genome Biol. 2009 Jul 23;10(7):R80. doi: 10.1186/gb-2009-10-7-r80 (PMC2728534; doi:10.1186/gb-2009-10-7-r80)
Supplement: Additional data file 7 — Genomic coordinates of regions bound by each factor for the 25% FDR data set, locations and scores of peak windows, and the closest gene and closest transcribed gene for each peak. [file gb-2009-10-7-r80-S7.zip › Additional Data File 4 25% FDR bound regions/polII_H14_092905-sym-25_table.txt]

Interval	Chr	Bound_Region_Start	Bound_Region_Stop	Bound_Region_Score	Peak_start	Peak_score	Closest_gene	Closest_gene_dist	Closest_transcribed_gene	Closest_transcribed_gene_dist
1	2R	15170549	15184681	5.069977283478	15175794	4.947585442487	FBgn0046818	36	FBgn0046818	36
2	2L	6368139	6379652	4.696992874146	6374082	4.527934074402	FBgn0043854	1667	FBgn0043854	1667
3	2R	16051177	16055475	4.596128463745	16053521	4.448270638784	FBgn0034514	607	FBgn0034514	607
4	2L	16303679	16329160	4.588791847229	16326162	4.07850125432	FBgn0040984	306	FBgn0040984	306
5	3L	11665484	11671749	4.579096794128	11667121	4.231116799747	FBgn0036193	1074	FBgn0036193	1074
6	2R	2989131	3012336	4.519947052002	2996559	4.363802236669	FBgn0015930	5117	FBgn0015930	5117
7	3L	14932979	14944036	4.475226402283	14935121	4.452099463519	FBgn0026320	515	FBgn0026320	515
8	3L	16730693	16747108	4.441366195679	16740084	4.241762280464	FBgn0036660	4890	FBgn0036660	4890
9	3L	13351175	13355968	4.390511989594	13352982	4.138160032385	FBgn0036350	257	FBgn0036350	257
10	3L	14906614	14910934	4.363670349121	14910742	4.145678710938	FBgn0040487	629	FBgn0040487	629
11	3R	8204659	8210477	4.222848892212	8207771	4.156404074501	FBgn0038028	641	FBgn0038028	641
12	3L	15471760	15479212	4.214120388031	15474928	4.020389949574	FBgn0028377	224	FBgn0028377	224
13	3L	14911121	14912782	4.209083557129	14912245	0.617758899927	FBgn0040487	874	FBgn0040487	874
14	2L	2744564	2763472	4.158445358276	2753954	4.075635701418	FBgn0031453	1155	FBgn0031453	1155
15	X	18621710	18635020	4.106427669525	18630601	4.063044965267	FBgn0001090	1015	FBgn0001090	1015
16	3R	2688792	2693511	4.09888458252	2691880	3.886334363152	FBgn0001077	1834	FBgn0001077	1834
17	3L	14139086	14145435	4.076526641846	14142309	4.006094764261	FBgn0000411	1570	FBgn0000411	1570
18	X	6884490	6889300	4.061908721924	6886525	4.076560020447	FBgn0029931	681	FBgn0029931	681
19	2L	2572902	2583236	4.050009489059	2578734	3.978715475868	FBgn0031435	1063	FBgn0031435	1063
20	2L	11069763	11073679	4.019627094269	11071271	3.89317035675	FBgn0032335	210	FBgn0032335	210
21	2L	1515716	1519396	4.012691020966	1517871	3.985946210225	FBgn0001174	313	FBgn0001174	313
22	2R	9069283	9077298	3.897181510925	9072569	3.574105315738	FBgn0033855	769	FBgn0033855	769
23	3R	27017634	27021743	3.89354968071	27019972	3.619466136484	FBgn0004389	1026	FBgn0004389	1026
24	3R	25863322	25875400	3.878850460052	25868334	3.752751126009	FBgn0003512	734	FBgn0003512	734
25	2L	15470719	15475301	3.867254257202	15473422	3.693773045259	FBgn0003448	776	FBgn0003448	776
26	X	3680565	3708565	3.863647937775	3706607	3.618389690624	FBgn0019661	1317	FBgn0019661	1317
27	2L	22138209	22141684	3.844772338867	22140218	3.661455376943	FBgn0032978	8675	FBgn0032979	16536
28	3L	19525671	19535614	3.786331176758	19528444	3.709399700165	FBgn0067680	1955	FBgn0067680	1955
29	2R	20733059	20738507	3.747663021088	20736060	3.669778908	FBgn0001325	1845	FBgn0001325	1845
30	3L	20324931	20340945	3.710344791412	20334924	3.678742745343	FBgn0028978	525	FBgn0028978	525
31	2R	18190889	18199242	3.699639320374	18195192	3.579188942909	FBgn0020257	1363	FBgn0020257	1363
32	X	2283132	2286296	3.695977210999	2283867	3.438967909132	FBgn0001150	1252	FBgn0001150	1252
33	2R	16101630	16124040	3.664784908295	16118552	3.27665489912	FBgn0046816	2392	FBgn0046816	2392
34	2L	13219110	13226436	3.654170036316	13224882	3.392449200153	FBgn0032489	324	FBgn0032489	324
35	2R	17219561	17232429	3.641473531723	17221224	3.329314168294	FBgn0004362	311	FBgn0004362	311
36	3R	676912	697593	3.626574993134	678766	3.380070136144	FBgn0003002	231	FBgn0003002	231
37	2L	3824589	3828551	3.626312255859	3826652	3.410805477816	FBgn0003430	972	FBgn0003430	972
38	3R	15127279	15152930	3.61545753479	15151514	3.212016731501	FBgn0000463	421	FBgn0000463	421
39	2R	20168871	20179507	3.593806266785	20173209	3.409557062037	FBgn0035046	1184	FBgn0035046	1184
40	2L	11074256	11078074	3.586489677429	11075606	3.295081555843	FBgn0032335	4545	FBgn0032335	4545
41	3R	19650873	19655134	3.577964305878	19653797	3.208403110504	FBgn0004186	205	FBgn0004186	205
42	3R	4515805	4524102	3.573963165283	4518911	3.398471102995	FBgn0001180	4629	FBgn0001180	4629
43	3R	21848031	21851182	3.561820983887	21849757	3.031028467066	FBgn0002629	458	FBgn0002629	458
44	2L	19805339	19808631	3.517622947693	19806709	3.108529949188	FBgn0003931	46	FBgn0003931	46
45	3R	905330	913954	3.504796981812	912122	3.398408609278	FBgn0010313	286	FBgn0010313	286
46	X	20504095	20509323	3.502564430237	20506204	3.382294767043	FBgn0003300	1087	FBgn0003300	1087
47	2R	5989092	5999931	3.495693206787	5995414	3.328013644499	FBgn0033529	3441	FBgn0033529	3441
48	2R	5489835	5494034	3.491451263428	5491692	3.385212071737	FBgn0000606	638	FBgn0000606	638
49	2L	3603198	3608085	3.488221168518	3604982	3.389636427164	FBgn0002985	1766	FBgn0002985	1766
50	3L	11224649	11231459	3.477622509003	11228194	3.383709251881	FBgn0041094	1938	FBgn0041094	1938
51	3L	731584	738722	3.459447860718	733493	3.375158369541	FBgn0000575	555	FBgn0000575	555
52	2R	12660685	12662002	3.453792095184	12660770	2.961138725281	FBgn0065047	253	FBgn0050235	607
53	2L	20472695	20479820	3.445876121521	20475205	3.322941191056	FBgn0046834	116	FBgn0046834	116
54	2R	14921696	14941138	3.428674697876	14929822	3.200651271003	FBgn0050225	114	FBgn0050225	114
55	2R	6029131	6054397	3.414844512939	6045942	3.306043484632	FBgn0005630	9133	FBgn0004399	23775
56	3R	12895458	12916174	3.400849342346	12909907	3.390217612771	FBgn0038477	1349	FBgn0038477	1349
57	X	16086512	16090036	3.396988868713	16088796	2.763762387362	FBgn0003920	187	FBgn0003920	187
58	3R	2911055	2916323	3.37290763855	2912721	3.203838123995	FBgn0003884	461	FBgn0003884	461
59	2L	13214489	13218256	3.360044002533	13216060	3.184307694435	FBgn0004192	221	FBgn0004192	221
60	2L	13244579	13246303	3.357069015503	13244758	3.011053865606	FBgn0003935	90	FBgn0003935	90
61	2L	5271200	5283205	3.346153736115	5274637	3.148791874156	FBgn0003716	3284	FBgn0000228	3921
62	X	19607943	19618889	3.343050956726	19616691	3.031320095062	FBgn0031071	174	FBgn0031071	174
63	3R	17120899	17125510	3.336967945099	17122896	2.985520306756	FBgn0001234	551	FBgn0043012	27097
64	2L	15723505	15731355	3.312839508057	15726494	3.131194058587	FBgn0010382	17590	FBgn0003936	21117
65	X	6841527	6851346	3.296139240265	6844500	3.301354726156	FBgn0027108	601	FBgn0027108	601
66	3R	462119	472696	3.292325973511	463869	2.989210689769	FBgn0037261	3404	FBgn0037261	3404
67	2L	13210094	13213192	3.290568828583	13211867	2.94013413516	FBgn0032483	53	FBgn0032483	53
68	2R	1687202	1705798	3.285257816315	1703328	3.21907171607	FBgn0033068	67	FBgn0033068	67
69	2R	15625274	15632682	3.269100666046	15627364	3.220596622018	FBgn0004364	990	FBgn0004364	990
70	3R	4840006	4861080	3.264173030853	4858708	3.044984976451	FBgn0002932	6481	FBgn0002932	6481
71	2L	3067738	3073070	3.24157333374	3070852	3.083222866058	FBgn0027571	14237	FBgn0003934	22151
72	2R	3467412	3486337	3.206836700439	3473241	3.020702305962	FBgn0026361	494	FBgn0026361	494
73	3R	15755993	15762548	3.199172019958	15759622	2.886629721698	FBgn0021776	1220	FBgn0021776	1220
74	3L	20624975	20630113	3.1974568367	20628058	3.114203542471	FBgn0001320	1146	FBgn0001320	1146
75	2L	21613197	21618683	3.182476043701	21616893	2.922043418884	FBgn0022893	628	FBgn0022893	628
76	3R	19684460	19712147	3.172132968903	19685090	3.054393847783	FBgn0004185	262	FBgn0004185	262
77	2L	13240539	13242004	3.172077655792	13241956	3.097884058952	FBgn0032494	1823	FBgn0032494	1823
78	3L	4673646	4676768	3.134716510773	4675264	3.186381276449	FBgn0035569	322	FBgn0035569	322
79	2R	19151894	19164378	3.127590179443	19154214	3.014654318492	FBgn0034886	10962	FBgn0016762	47384
80	2L	1379084	1421528	3.127309799194	1420154	2.81072883045	FBgn0002543	295	FBgn0002543	295
81	X	10192329	10194062	3.114258766174	10193634	2.865943495433	FBgn0065046	243	FBgn0065046	243
82	3L	18553072	18554386	3.097501277924	18553194	0.053132620725	FBgn0036791	828	FBgn0036800	34759
83	3R	6335401	6441584	3.095471382141	6439750	2.804524034262	FBgn0001235	24636	FBgn0001235	24636
84	3R	772369	774992	3.095221042633	773598	2.976455271244	FBgn0004183	288	FBgn0004183	288
85	2R	7967621	7984614	3.084432601929	7969884	2.984996668498	FBgn0010238	786	FBgn0010238	786
86	3L	13085857	13093001	3.066443920135	13089771	2.958905500524	FBgn0010452	1551	FBgn0010452	1551
87	3R	2576870	2580847	3.06507396698	2578747	2.863628089428	FBgn0004053	1174	FBgn0004053	1174
88	3L	18556636	18557616	3.061571598053	18557425	2.711668777466	FBgn0003683	1599	FBgn0036800	30528
89	3R	13905701	13910358	3.057256698608	13907421	2.895405993742	FBgn0038566	578	FBgn0038566	578
90	3R	17197597	17204021	3.054120540619	17202496	2.677332064685	FBgn0002781	625	FBgn0043012	106697
91	3L	8648717	8654438	3.049253463745	8652578	2.89786790399	FBgn0001168	2872	FBgn0001168	2872
92	2L	11485059	11488852	3.045398712158	11486493	3.02853455263	FBgn0003313	304	FBgn0003313	304
93	2L	900336	902608	3.042246818542	901485	2.726070284843	FBgn0003916	177	FBgn0003916	177
94	2R	14789698	14799228	3.018060445786	14791264	2.582492716172	FBgn0003254	675	FBgn0003254	675
95	2L	9983155	9985204	3.016649246216	9984971	2.802830632528	FBgn0040965	314	FBgn0040965	314
96	2L	19811786	19813557	3.013751983643	19811836	2.991213417053	FBgn0003922	102	FBgn0043021	507
97	3L	16366528	16380874	3.003151416779	16376458	2.775605010986	FBgn0014163	640	FBgn0014163	640
98	3L	15686174	15696243	2.986562252045	15693333	2.688018125646	FBgn0010105	349	FBgn0010105	349
99	3R	2632248	2643236	2.985349178314	2641520	2.838321566582	FBgn0051485	3540	FBgn0046833	6224
100	3L	18555406	18555958	2.984926223755	18555562	2.846720409393	FBgn0036791	1540	FBgn0036800	32391
101	3R	26676959	26681378	2.984552383423	26679719	2.82758462429	FBgn0003720	1682	FBgn0003720	1682
102	3L	18558480	18559257	2.977437496185	18558994	2.54434780641	FBgn0003683	30	FBgn0036800	28959
103	3R	2587610	2594001	2.966091156006	2590275	2.895760872785	FBgn0000071	1960	FBgn0000071	1960
104	3L	3073198	3075658	2.918573856354	3074548	2.410928757985	FBgn0003938	215	FBgn0003938	215
105	3R	7039654	7051525	2.90612077713	7047937	2.444109022617	FBgn0020910	319	FBgn0020910	319
106	2R	12657197	12658384	2.904258728027			FBgn0050260	17385	FBgn0033015	801474
107	2R	15240541	15243177	2.90139913559	15241967	2.641637409435	FBgn0065076	48	FBgn0065076	48
108	2R	4160352	4177873	2.855788230896	4162530	2.617579630443	FBgn0003892	1082	FBgn0003892	1082
109	2L	14489795	14494917	2.850798368454	14491204	2.767105691573	FBgn0005771	342	FBgn0005771	342
110	3L	206203	215869	2.847039222717	207991	2.825897872448	FBgn0053229	328	FBgn0053229	328
111	3L	17515542	17523949	2.834070205688	17521558	2.691799998283	FBgn0025455	1489	FBgn0025455	1489
112	2R	13371256	13387760	2.833435058594	13384643	2.301021544139	FBgn0034282	2230	FBgn0034282	2230
113	3R	10392503	10401097	2.825736761093	10395194	2.781430749332	FBgn0004629	169	FBgn0004629	169
114	2L	18131264	18149471	2.823163032532	18147724	2.49910312891	FBgn0041184	615	FBgn0041184	615
115	3R	24974365	24982650	2.814933776855	24978276	2.634784698486	FBgn0041186	693	FBgn0041186	693
116	2R	5976701	5983401	2.77930355072	5978809	2.605791250865	FBgn0033526	1493	FBgn0033526	1493
117	2L	12081547	12087035	2.778429031372	12084950	2.568228132585	FBgn0003145	842	FBgn0003145	842
118	3R	21853260	21856364	2.776698112488	21855019	2.633018044864	FBgn0002631	438	FBgn0002631	438
119	2L	21201132	21205025	2.773465633392	21202586	2.607488632202	FBgn0003930	185	FBgn0003930	185
120	3R	4639116	4647987	2.769716739655	4646010	2.582511456807	FBgn0037636	376	FBgn0037636	376
121	2L	1112290	1119836	2.75957775116	1118477	2.429800286013	FBgn0031302	5489	FBgn0031302	5489
122	2R	18553006	18557263	2.758541584015	18555111	2.597704274314	FBgn0003900	1403	FBgn0003900	1403
123	X	18717837	18727950	2.742981910706	18725930	2.697434341206	FBgn0030974	1640	FBgn0030974	1640
124	X	265517	268709	2.74257516861	267187	2.682599037886	FBgn0002561	642	FBgn0002561	642
125	3R	16398678	16407320	2.740188837051	16400854	2.752096921206	FBgn0038806	1876	FBgn0038805	1887
126	3R	1825071	1835427	2.738713264465	1833620	2.694030537325	FBgn0003261	681	FBgn0003261	681
127	3L	7868285	7888976	2.735355377197	7885677	2.358977254232	FBgn0003041	221	FBgn0003041	221
128	3L	15199907	15210255	2.728430747986	15201691	2.606153039371	FBgn0029114	791	FBgn0029114	791
129	2R	16552866	16567924	2.723484992981	16564439	2.540384685292	FBgn0003391	302	FBgn0003391	302
130	X	6920799	6944603	2.723008155823	6942842	2.497400403023	FBgn0029933	447	FBgn0029933	447
131	2L	8824696	8831191	2.719759941101	8827243	2.615268707275	FBgn0029123	1618	FBgn0029123	1618
132	2R	3739738	3744961	2.719633817673	3742897	2.319566558389	FBgn0010109	1243	FBgn0010109	1243
133	2L	9985643	9997204	2.714046478271	9991800	2.601801086875	FBgn0051875	4772	FBgn0051875	4772
134	3R	4651563	4684270	2.70166349411	4671516	2.557146340609	FBgn0011966	16086	FBgn0011966	16086
135	3L	20985423	21010278	2.682065010071	21001835	2.388216495514	FBgn0053285	21008	FBgn0037044	40099
136	X	5745230	5748219	2.679074287415	5747578	2.555996788873	FBgn0000042	1478	FBgn0000042	1478
137	3R	1490385	1502377	2.676934242249	1498928	2.574396049275	FBgn0037363	3493	FBgn0037363	3493
138	3R	21462431	21481458	2.6708548069	21464492	2.628705501556	FBgn0039350	943	FBgn0039350	943
139	3R	24677788	24688038	2.668330669403	24684380	2.553033701579	FBgn0028373	535	FBgn0028373	535
140	3R	20962466	20966567	2.663368701935	20964480	2.527935504913	FBgn0039283	681	FBgn0039283	681
141	X	18138299	18144041	2.662708759308	18142665	2.483419839074	FBgn0004956	903	FBgn0004956	903
142	2L	19150414	19171879	2.649673461914	19154756	2.463625987371	FBgn0032763	22875	FBgn0032762	25401
143	2R	18305900	18315611	2.646327495575	18313769	2.404467582703	FBgn0000405	798	FBgn0000405	798
144	3R	169449	173905	2.635391235352	171430	2.561948001385	FBgn0001204	942	FBgn0001204	942
145	3R	6174966	6188276	2.634469985962	6176094	2.451497302336	FBgn0015396	188	FBgn0015396	188
146	2L	4370983	4383534	2.629935741425	4380174	2.459901360904	FBgn0031597	2545	FBgn0031597	2545
147	X	11165757	11168423	2.623376369476	11167202	2.435833201689	FBgn0003411	362	FBgn0003411	362
148	3R	9460174	9477640	2.620416641235	9471605	2.489136808059	FBgn0003498	421	FBgn0003498	421
149	3L	1538543	1561386	2.605209827423	1551702	2.527884960175	FBgn0035235	438	FBgn0035235	438
150	2R	8090052	8110122	2.603547096252	8104707	2.397355914116	FBgn0050055	503	FBgn0050055	503
151	3R	7170691	7179785	2.599454879761	7178608	2.515609180226	FBgn0026064	2241	FBgn0026064	2241
152	3L	17602223	17612552	2.597784519196	17609319	2.292796462774	FBgn0004401	971	FBgn0004401	971
153	X	16164291	16174648	2.592684745789	16168564	2.506250679493	FBgn0011764	1015	FBgn0011764	1015
154	2L	6906714	6927967	2.590392112732	6921679	2.447710373822	FBgn0004838	969	FBgn0004838	969
155	3L	18967424	19011522	2.584295272827	19010226	2.506106026967	FBgn0002945	364	FBgn0002945	364
156	X	7152281	7156967	2.58164691925	7154924	2.402742972741	FBgn0024250	1747	FBgn0024250	1747
157	2L	6955887	6991445	2.579036712646	6967098	2.321502494812	FBgn0026170	495	FBgn0026170	495
158	3R	9481820	9494574	2.564558029175	9487496	2.371880902184	FBgn0004587	474	FBgn0004587	474
159	2L	19437278	19450409	2.564321517944	19448986	2.127247501822	FBgn0051699	336	FBgn0051699	336
160	2L	270014	286367	2.561620950699	278515	2.401890446158	FBgn0003444	927	FBgn0003444	927
161	2L	5538026	5547404	2.553629398346	5541970	2.388809502125	FBgn0014189	340	FBgn0014189	340
162	3R	14803899	14850059	2.551160812378	14808532	2.315124114354	FBgn0038667	838	FBgn0038667	838
163	3R	20692606	20697495	2.539656639099	20695789	2.362879812717	FBgn0015625	828	FBgn0015625	828
164	3R	21008506	21023142	2.529054641724	21011181	2.245730177561	FBgn0039286	446	FBgn0039286	446
165	X	15446818	15461265	2.528001785278	15459640	2.19926331838	FBgn0003463	837	FBgn0003463	837
166	2L	13228088	13231668	2.527874946594	13230391	2.1977891922	FBgn0032491	674	FBgn0032491	674
167	3R	11490882	11515210	2.517908573151	11492385	2.252455711365	FBgn0053207	477	FBgn0053207	477
168	4	76349	79607	2.515790462494	76811	2.294329166412	FBgn0004859	856	FBgn0004859	856
169	2L	867599	877626	2.512756824493	870633	2.415928453207	FBgn0053526	169	FBgn0053526	169
170	X	8248864	8260497	2.509714126587	8254895	2.294056347438	FBgn0052711	436	FBgn0052711	436
171	2L	9448899	9464331	2.50937795639	9450783	2.144869416952	FBgn0053723	10043	FBgn0002973	13270
172	3L	2421820	2431089	2.507236003876	2423451	2.353395521641	FBgn0053231	25237	FBgn0053231	25237
173	2L	19353149	19360400	2.498759269714	19358520	2.168045520782	FBgn0024245	633	FBgn0024245	633
174	2L	8508140	8518001	2.492600917816	8510980	2.318582029904	FBgn0032050	855	FBgn0032050	855
175	3L	21998826	22006456	2.491665840149	22001047	2.33947947446	FBgn0037149	1073	FBgn0037149	1073
176	3R	25076529	25081862	2.488645553589	25079902	2.381041407585	FBgn0003525	1600	FBgn0003525	1600
177	2R	7496563	7505242	2.488590717316	7500596	2.365335613489	FBgn0011704	754	FBgn0011704	754
178	3R	8472767	8479860	2.486051559448	8474241	2.334329366684	FBgn0038071	459	FBgn0038071	459
179	3L	15661365	15666412	2.483847141266	15664783	2.322778252994	FBgn0041160	325	FBgn0041160	325
180	3R	2917313	2935151	2.483142852783	2933727	2.210146395365	FBgn0014863	9726	FBgn0003884	21467
181	2R	14955572	14971501	2.472793102264	14966068	2.28325361364	FBgn0003887	412	FBgn0003887	412
182	X	14080349	14086289	2.472515106201	14082014	2.368247121572	FBgn0002873	234	FBgn0002873	234
183	2L	11433668	11446561	2.470284461975	11445396	2.194402903318	FBgn0004579	207	FBgn0004579	207
184	2R	8455110	8462930	2.465487241745	8461803	2.31407774196	FBgn0004512	448	FBgn0004512	448
185	2R	15775659	15781242	2.459753036499	15776925	2.281707006342	FBgn0005655	795	FBgn0005655	795
186	3L	8159827	8173517	2.45094203949	8161402	2.323735117912	FBgn0035850	454	FBgn0035850	454
187	2L	19809453	19811218	2.446469306946	19809501	1.091070281135	FBgn0032824	745	FBgn0032824	745
188	2L	80090	88205	2.432793140411	87017	2.440283859477	FBgn0002931	365	FBgn0002931	365
189	2R	14050880	14055179	2.431943893433	14053360	2.42457706788	FBgn0050119	1088	FBgn0050119	1088
190	2R	13213124	13220103	2.427419185638	13214458	2.026798327764	FBgn0063385	107	FBgn0063385	107
191	3L	20446781	20460988	2.424703598022	20451004	1.966514021158	FBgn0037007	2269	FBgn0037007	2269
192	3R	11067454	11073596	2.419209480286	11068525	2.348127841949	FBgn0001219	158	FBgn0001219	158
193	3R	27570116	27578596	2.419005870819	27574128	2.388692246543	FBgn0011013	877	FBgn0011013	877
194	3L	20716717	20722270	2.394862174988	20719810	2.101840555668	FBgn0037021	237	FBgn0016696	14432
195	3L	11794331	11808347	2.393656730652	11807241	2.312659561634	FBgn0000404	283	FBgn0000404	283
196	X	15436080	15446496	2.38636302948	15440987	2.307733479668	FBgn0052586	14843	FBgn0052586	14843
197	2R	10124101	10140678	2.385019302368	10136650	2.186511656817	FBgn0033948	475	FBgn0033948	475
198	3L	10830517	10853424	2.384999275208	10837314	2.059674234951	FBgn0026160	5475	FBgn0026160	5475
199	X	8060400	8086183	2.383947372437	8062014	2.257705837488	FBgn0030025	23906	FBgn0030028	54626
200	3R	7589663	7606540	2.378527641296	7604042	2.173986583948	FBgn0011471	784	FBgn0011471	784
201	X	6712709	6726207	2.376729011536	6714231	1.958401743571	FBgn0064122	487	FBgn0064122	487
202	2L	8412602	8428744	2.373024463654	8416196	2.038082718849	FBgn0027932	506	FBgn0027932	506
203	2R	8295417	8305253	2.3661236763	8296922	2.226992726326	FBgn0003326	471	FBgn0003326	471
204	2R	8481330	8497811	2.358047485352	8496567	2.16661195194	FBgn0005624	329	FBgn0005624	329
205	2R	16827004	16847063	2.357575416565	16831315	1.887996393092	FBgn0050394	182	FBgn0020306	289
206	3R	24406097	24411761	2.347660064697	24410560	2.014173337391	FBgn0000659	245	FBgn0000659	245
207	3R	5453320	5457281	2.344861984253	5456374	2.288364298203	FBgn0005585	233	FBgn0005585	233
208	2R	13059230	13072196	2.343056678772	13063382	2.222903758287	FBgn0034240	291	FBgn0034240	291
209	2L	12454725	12462919	2.342782497406	12460223	2.174768447876	FBgn0032437	6541	FBgn0040286	25558
210	3R	10630908	10646539	2.340169906616	10642787	2.276461825651	FBgn0038262	15260	FBgn0038258	54029
211	3R	24884244	24905143	2.331789970398	24889405	2.300624579191	FBgn0039632	524	FBgn0039633	33304
212	X	5748577	5751051	2.331532478333	5748787	2.195539561185	FBgn0029821	2406	FBgn0000042	2687
213	X	17663762	17679269	2.328186988831	17665364	2.161172151566	FBgn0030870	587	FBgn0030870	587
214	X	1736210	1759191	2.317380428314	1755271	2.106843078838	FBgn0000117	1525	FBgn0000117	1525
215	2R	19550378	19556128	2.315963745117	19554019	2.275168699377	FBgn0011726	417	FBgn0011726	417
216	2L	14026208	14030441	2.315084934235	14027871	2.297064244747	FBgn0028519	861	FBgn0028519	861
217	3L	15480202	15483356	2.312793731689	15482192	2.046361923218	FBgn0036503	93	FBgn0036503	93
218	2L	12425909	12440780	2.312571287155	12433120	2.090489625931	FBgn0020443	1312	FBgn0040286	1545
219	2L	2453727	2460159	2.311740875244	2456548	2.171300102683	FBgn0012017	3496	FBgn0015816	36118
220	3R	11082943	11093973	2.30724811554	11089785	2.193706849042	FBgn0014879	528	FBgn0014879	528
221	2L	19332420	19340987	2.305535316467	19336068	2.210317730904	FBgn0024245	23085	FBgn0024245	23085
222	2L	8207978	8212468	2.301060676575	8210025	2.139027006486	FBgn0003607	1108	FBgn0003607	1108
223	3R	14067439	14079642	2.298977375031	14068846	2.202330827713	FBgn0020238	593	FBgn0020238	593
224	2R	6751715	6754458	2.29291343689	6753073	2.232766548793	FBgn0033590	483	FBgn0033590	483
225	2L	8028462	8038808	2.291551589966	8030084	2.253383398056	FBgn0031977	620	FBgn0031977	620
226	3R	7032945	7038629	2.286835670471	7036740	2.207731807933	FBgn0037874	765	FBgn0037874	765
227	2R	7683488	7698480	2.286704540253	7685308	1.989093892715	FBgn0023167	675	FBgn0023167	675
228	2L	16277346	16285489	2.282812595367	16283208	2.115383267403	FBgn0001994	449	FBgn0001994	449
229	2L	5050259	5057328	2.280984401703	5055847	2.129788160324	FBgn0014857	789	FBgn0014857	789
230	4	68082	73351	2.277125358582	71875	2.105926513672	FBgn0004859	5792	FBgn0004859	5792
231	2L	19562602	19579063	2.276954650879	19572818	2.237461686134	FBgn0005672	435	FBgn0005672	435
232	3R	18497474	18508722	2.273010253906	18501122	2.159691445968	FBgn0039000	1231	FBgn0039000	1231
233	3R	5081880	5089018	2.2718501091	5086040	1.872930645943	FBgn0037671	323	FBgn0037671	323
234	3L	1445797	1452880	2.270624160767	1448328	2.035049947103	FBgn0004635	1004	FBgn0004635	1004
235	3R	2902459	2906818	2.265541553497	2905694	2.193445146084	FBgn0010774	432	FBgn0010774	432
236	3L	808738	822730	2.256898403168	816543	2.199221891515	FBgn0035162	391	FBgn0035162	391
237	2R	9688279	9698460	2.255196094513	9690182	2.098830699921	FBgn0000289	597	FBgn0000289	597
238	3L	22803964	22815462	2.255168914795	22812092	2.027585450341	FBgn0044324	513	FBgn0044324	513
239	2L	4992815	5001051	2.247111320496	4999874	2.070834159851	FBgn0053113	9870	FBgn0010607	28421
240	2R	17915431	17925416	2.245037078857	17917948	2.104522496462	FBgn0022984	1178	FBgn0022984	1178
241	2R	7406534	7412278	2.231410980225	7408386	2.053604602814	FBgn0000556	387	FBgn0000556	387
242	3R	24424401	24458191	2.230278968811	24426223	1.965072482824	FBgn0001215	694	FBgn0001215	694
243	2L	9889163	9898145	2.228549480438	9896828	2.00777900219	FBgn0004867	714	FBgn0004867	714
244	X	7732850	7742763	2.226813793182	7736579	2.017956078053	FBgn0029970	229	FBgn0029970	229
245	3R	15	3635	2.224047660828	719	1.948636472225	FBgn0037213	339	FBgn0037213	339
246	2L	4820691	4831564	2.221051692963	4822231	2.201370679415	FBgn0031632	455	FBgn0031632	455
247	3R	3355613	3360843	2.219692230225	3357196	1.953064237322	FBgn0003885	819	FBgn0003885	819
248	3L	9775886	9779133	2.219594478607	9777655	2.159093351925	FBgn0044049	570	FBgn0044049	570
249	2R	6323161	6330363	2.207272529602	6326381	1.986634343863	FBgn0033548	416	FBgn0033548	416
250	2R	2171783	2176034	2.206387519836	2174540	2.124855658587	FBgn0000054	458	FBgn0000054	458
251	X	8991689	9007378	2.205526828766	9001776	1.854056149721	FBgn0004828	133	FBgn0004828	133
252	3L	2180078	2183876	2.20374917984	2181234	2.033538678113	FBgn0035315	689	FBgn0035315	689
253	2R	17041667	17068139	2.200274467468	17054257	1.933100283146	FBgn0050283	6102	FBgn0010415	65507
254	3L	9334461	9345415	2.195935249329	9342086	2.023590952158	FBgn0035981	813	FBgn0035981	813
255	2R	10642847	10661232	2.179205417633	10643784	1.771403431892	FBgn0015371	13664	FBgn0033989	136698
256	4	89149	97170	2.171157836914	90681	1.990439162535	FBgn0019664	725	FBgn0019664	725
257	3L	5940293	5950680	2.170082092285	5949606	1.917429983616	FBgn0035656	346	FBgn0035656	346
258	X	2990042	3029872	2.167109966278	2991439	1.99687065397	FBgn0004647	411	FBgn0004647	411
259	2L	4030421	4066076	2.164820194244	4061702	1.99771592021	FBgn0000547	30323	FBgn0000547	30323
260	2R	11378720	11408999	2.161180734634	11405433	2.03349609936	FBgn0003425	284	FBgn0003425	284
261	2L	7204778	7223613	2.160498142242	7219876	2.041098415852	FBgn0031897	153	FBgn0031897	153
262	2R	15839883	15847020	2.158579826355	15842899	1.843687225791	FBgn0034504	769	FBgn0034504	769
263	2L	7030555	7056797	2.157989025116	7053178	2.001164772931	FBgn0031885	3128	FBgn0051630	10711
264	4	83131	88847	2.156164169312	87507	2.091178557452	FBgn0017545	356	FBgn0017545	356
265	2L	10407218	10415607	2.155577659607	10408662	1.978106021881	FBgn0025366	309	FBgn0025366	309
266	2R	10476420	10509214	2.155576229095	10496563	1.932065169017	FBgn0033988	405	FBgn0033988	405
267	3R	6047608	6050902	2.154187202454	6048942	2.045050901525	FBgn0037797	462	FBgn0037797	462
268	X	14087094	14095068	2.152300834656	14091680	1.969122558832	FBgn0030558	3480	FBgn0002873	9900
269	X	503608	515160	2.148389816284	512287	1.932432949543	FBgn0025639	576	FBgn0025639	576
270	2L	5218070	5238364	2.146162033081	5237031	1.863556798299	FBgn0051971	3735	FBgn0000228	41527
271	2L	2150643	2179501	2.14098072052	2160874	2.178272902966	FBgn0031393	5114	FBgn0031393	5114
272	3L	4225715	4240715	2.136229038239	4237378	1.947914689779	FBgn0041171	463	FBgn0041171	463
273	3R	21861966	21864775	2.134602546692	21863334	2.077856063843	FBgn0002633	574	FBgn0002633	574
274	2L	10383420	10394155	2.129763126373	10388480	1.908521091237	FBgn0000413	402	FBgn0000413	402
275	3R	21419286	21428876	2.126909255981	21421616	2.043947780834	FBgn0039344	12930	FBgn0039345	13234
276	3R	1420138	1427628	2.123007297516	1426160	2.083006668091	FBgn0037346	731	FBgn0037346	731
277	X	9922766	9940348	2.121903896332	9931861	1.817335277796	FBgn0030179	107	FBgn0030179	107
278	X	7884954	7907446	2.118581295013	7901019	1.909926160177	FBgn0004656	5653	FBgn0004656	5653
279	2L	7497361	7545171	2.1169090271	7530275	1.874604463577	FBgn0053529	14148	FBgn0053529	14148
280	2L	15328835	15333050	2.116682052612	15330251	2.023340337417	FBgn0001981	458	FBgn0001981	458
281	2L	4891597	4905017	2.114997386932	4893045	1.944296389818	FBgn0031645	930	FBgn0031645	930
282	X	6795637	6796532	2.114526748657	6796412	1.819549764906	FBgn0029920	666	FBgn0029920	666
283	2L	5970794	5987068	2.104619026184	5982247	1.875043308034	FBgn0001942	488	FBgn0001942	488
284	X	7772086	7787669	2.104343414307	7780316	1.912038252904	FBgn0004404	176	FBgn0004404	176
285	X	13212816	13222835	2.101351737976	13218668	1.848797988892	FBgn0030479	142	FBgn0030479	142
286	3R	27037677	27056138	2.100250244141	27045080	1.929390851189	FBgn0039830	277	FBgn0039830	277
287	3L	15301175	15307953	2.098508834839	15302976	1.96345025301	FBgn0036494	1017	FBgn0036494	1017
288	2L	4068870	4116503	2.094976425171	4075530	1.873089164495	FBgn0000547	44151	FBgn0000547	44151
289	2L	209716	254723	2.094706535339	221585	1.885878675124	FBgn0031235	10929	FBgn0031235	10929
290	2R	6075311	6097340	2.090197563171	6095841	1.766528269824	FBgn0004399	26124	FBgn0004399	26124
291	X	6662568	6675771	2.090055465698	6669302	1.978628098965	FBgn0052743	572	FBgn0029907	811
292	2L	12618056	12629433	2.080715179443	12619224	1.954200299581	FBgn0002970	876	FBgn0002970	876
293	3L	279203	309459	2.080214738846	282352	1.961067438126	FBgn0035128	998	FBgn0035128	998
294	3L	17360149	17381947	2.076689720154	17380375	1.711209381328	FBgn0027660	6396	FBgn0027660	6396
295	2R	10373134	10386550	2.076428890228	10385564	1.988937973976	FBgn0022063	367	FBgn0022063	367
296	X	4781368	4801137	2.075975418091	4782994	1.728622786204	FBgn0004368	1375	FBgn0004368	1375
297	3R	17440829	17465243	2.074490308762	17462912	1.850415738424	FBgn0046832	14666	FBgn0046832	14666
298	3R	21835842	21838291	2.073411464691	21836909	2.043584543116	FBgn0002732	224	FBgn0002732	224
299	3R	11241432	11247141	2.071959972382	11245719	1.716617836672	FBgn0067339	2214	FBgn0067339	2214
300	2L	3463113	3470543	2.070479393005	3465662	1.945354966556	FBgn0005616	449	FBgn0005616	449
301	3R	1479468	1488919	2.066869735718	1485186	1.932569609748	FBgn0037360	445	FBgn0037360	445
302	2R	2121477	2132570	2.066402435303	2122577	2.036045998335	FBgn0041145	259	FBgn0041145	259
303	3L	523267	529523	2.064846515656	526405	1.754609556759	FBgn0035141	43	FBgn0035141	43
304	X	2300661	2309095	2.063777923584	2305008	1.930053114891	FBgn0004050	1083	FBgn0004050	1083
305	2L	3046346	3050068	2.063767433167	3048843	2.044549061702	FBgn0003934	142	FBgn0003934	142
306	3R	13514087	13544885	2.058033943176	13543470	1.88297855854	FBgn0003013	589	FBgn0003013	589
307	2R	17824294	17838141	2.057205200195	17825684	1.965929508209	FBgn0013272	440	FBgn0013272	440
308	3R	12670245	12684279	2.057043075562	12677104	1.931632126079	FBgn0020546	1378	FBgn0020546	1378
309	3L	8282174	8290399	2.055873394012	8289208	1.963194847107	FBgn0035872	226	FBgn0035872	226
310	2R	7720593	7727831	2.054893016815	7726659	2.096656926473	FBgn0020377	473	FBgn0020377	473
311	3R	11819460	11830198	2.05286693573	11821075	1.969137271245	FBgn0003507	9152	FBgn0003507	9152
312	X	1332349	1341229	2.051161766052	1339801	2.035457223654	FBgn0044508	390	FBgn0044508	390
313	3R	24906478	24933825	2.049508333206	24919431	1.763849705458	FBgn0039633	3278	FBgn0039633	3278
314	2L	16337666	16353410	2.038974761963	16351320	1.944037973881	FBgn0025678	1370	FBgn0025678	1370
315	2L	20053284	20063555	2.036704540253	20060402	1.840783983469	FBgn0003978	1202	FBgn0003978	1202
316	3R	9726746	9731114	2.035541534424	9729106	1.712600171566	FBgn0000576	1525	FBgn0000576	1525
317	3L	14716766	14724534	2.032249450684	14722019	1.700646018982	FBgn0013263	4289	FBgn0036449	29663
318	X	9538714	9543508	2.031770706177	9540948	1.850508272648	FBgn0000233	1539	FBgn0000233	1539
319	3L	7944138	7959368	2.027587890625	7952958	2.007970052607	FBgn0011817	38	FBgn0011817	38
320	3R	9790209	9799336	2.0269947052	9797094	1.931163496441	FBgn0015270	6455	FBgn0038196	64793
321	2R	13101873	13119050	2.025537490845	13107789	1.659678823808	FBgn0029006	112	FBgn0029006	112
322	2R	3625519	3647429	2.024263858795	3642634	1.857740346123	FBgn0033267	511	FBgn0033267	511
323	3L	7340673	7349367	2.022337913513	7344081	1.849451700846	FBgn0082598	335	FBgn0082598	335
324	3L	22227164	22342659	2.019154548645	22341584	1.759060046252	FBgn0004449	144	FBgn0004449	144
325	3L	19816554	19848022	2.012784481049	19829578	1.774520174662	FBgn0014037	13648	FBgn0014037	13648
326	3R	5062332	5072081	2.010628700256	5065303	1.782361058628	FBgn0000412	1073	FBgn0000412	1073
327	X	6829838	6833874	2.010387897491	6832231	1.662867039442	FBgn0029927	505	FBgn0029927	505
328	3L	5902757	5907275	2.005410194397	5904582	1.768487040202	FBgn0002638	2138	FBgn0002638	2138
329	X	17553944	17585451	1.99799823761	17572559	1.682303190231	FBgn0030866	652	FBgn0030866	652
330	3R	5329620	5343076	1.997028827667	5335715	1.950699104982	FBgn0037701	342	FBgn0037701	342
331	3R	12161879	12171398	1.992208957672	12167630	1.814382721396	FBgn0040284	76	FBgn0040284	76
332	2L	21664905	21670391	1.990296363831	21669457	1.973356246948	FBgn0000559	286	FBgn0000559	286
333	3L	19105819	19136876	1.988693237305	19135714	1.813474010019	FBgn0016797	171	FBgn0016797	171
334	2L	16257510	16276222	1.988354682922	16264137	1.803809821606	FBgn0028897	6085	FBgn0028897	6085
335	3R	20119014	20152313	1.978558063507	20131279	1.90716418098	FBgn0000368	10141	FBgn0000368	10141
336	2L	13232801	13235262	1.978391647339	13234332	1.740709006786	FBgn0032493	263	FBgn0032493	263
337	3R	11094629	11104898	1.978260993958	11100433	1.830932673286	FBgn0000283	494	FBgn0000283	494
338	2L	6610369	6618055	1.976304531097	6611899	1.744057689394	FBgn0031836	876	FBgn0031836	876
339	2L	11791335	11795038	1.971110343933	11793219	1.924454296336	FBgn0032376	854	FBgn0032376	854
340	2R	5589378	5597954	1.969353675842	5590844	1.95609167644	FBgn0033483	666	FBgn0033483	666
341	4	669062	691894	1.967618465424	680512	1.794427871704	FBgn0051992	1503	FBgn0026777	352165
342	2R	17204099	17213256	1.966724395752	17209928	1.950442701578	FBgn0010228	2142	FBgn0010228	2142
343	2R	6105966	6129786	1.966146945953	6106059	1.79810795784	FBgn0033538	23418	FBgn0004399	36342
344	2R	4606488	4611413	1.964918613434	4609218	1.792869567871	FBgn0065065	336	FBgn0065065	336
345	2R	7135881	7149193	1.962866783142	7147789	1.838396008809	FBgn0033638	688	FBgn0033638	688
346	2L	1050582	1078914	1.962480545044	1077423	1.680272638798	FBgn0003310	388	FBgn0003310	388
347	3L	6463619	6524983	1.961826324463	6469851	1.76593208313	FBgn0020251	174	FBgn0020251	174
348	X	3228352	3245767	1.960887908936	3241146	1.775020823759	FBgn0029657	8424	FBgn0000472	11807
349	3L	7961667	7993704	1.958603858948	7967218	1.718149914461	FBgn0046767	6277	FBgn0046767	6277
350	3L	20529902	20555040	1.958590984344	20553918	1.743943482637	FBgn0001323	459	FBgn0001320	75286
351	3R	5319664	5323398	1.958447933197	5321898	1.884639210171	FBgn0043791	1373	FBgn0043791	1373
352	2L	21601739	21606761	1.956263065338	21604345	1.385953002506	FBgn0032955	6847	FBgn0022893	13176
353	2R	19087846	19107744	1.956242799759	19089244	1.921215564013	FBgn0015903	16747	FBgn0015903	16747
354	2R	8691808	8706844	1.955905675888	8705644	1.777891411501	FBgn0028991	337	FBgn0028991	337
355	2R	12971732	12981088	1.95316696167	12973030	1.827250063419	FBgn0028953	486	FBgn0028953	486
356	X	1989751	1994273	1.952471733093	1992844	1.75476881663	FBgn0004861	143	FBgn0025626	71552
357	2R	5554983	5563692	1.951647758484	5560076	1.740840883816	FBgn0033476	355	FBgn0033476	355
358	3L	9014609	9019941	1.950793266296	9015887	1.783243285285	FBgn0028789	563	FBgn0028789	563
359	3L	9476132	9479810	1.94909954071	9478878	1.76071664691	FBgn0036007	398	FBgn0036007	398
360	X	16469246	16488234	1.942546367645	16473988	1.738536105436	FBgn0030765	362	FBgn0030765	362
361	2R	10890557	10899344	1.940553665161	10895588	1.733697944217	FBgn0026370	7	FBgn0000996	235
362	2R	13668384	13684873	1.940276145935	13672955	1.556578720317	FBgn0022238	100	FBgn0022238	100
363	2R	9011432	9029374	1.930809497833	9022887	1.806362330914	FBgn0033846	538	FBgn0033846	538
364	3R	20053630	20067038	1.9300365448	20056561	1.892712256488	FBgn0039172	810	FBgn0039172	810
365	3R	17958625	17971260	1.928174972534	17959887	1.648876786232	FBgn0051163	307	FBgn0053335	30853
366	3R	20889899	20901388	1.927195549011	20893253	1.705338674433	FBgn0039270	1727	FBgn0039270	1727
367	3R	25818918	25831969	1.926769256592	25829464	1.758897393942	FBgn0039735	939	FBgn0039735	939
368	3R	12269627	12280444	1.925862789154	12279237	1.798540508046	FBgn0044826	313	FBgn0044826	313
369	2R	20495235	20521704	1.924817562103	20518357	1.830694913864	FBgn0005634	716	FBgn0005634	716
370	2R	8431175	8439906	1.921631336212	8432435	1.858349591494	FBgn0010488	531	FBgn0010488	531
371	3L	9400221	9404459	1.920339107513	9403265	1.774453989665	FBgn0005533	499	FBgn0005533	499
372	3L	15006916	15009948	1.9191198349	15008433	1.813915701473	FBgn0036465	604	FBgn0036465	604
373	2L	21815559	21826882	1.917633056641	21817325	1.946246019999	FBgn0003866	1137	FBgn0003866	1137
374	3L	1479512	1489578	1.915798187256	1485918	1.826366592856	FBgn0028577	203	FBgn0028577	203
375	3R	12564827	12582099	1.9153881073	12574167	1.496510948454	FBgn0063261	2944	FBgn0063261	2944
376	2L	8362680	8370704	1.915217399597	8365913	1.734719108133	FBgn0005776	1046	FBgn0005776	1046
377	2R	19051209	19064126	1.914034843445	19060687	1.704285800457	FBgn0034878	1631	FBgn0034878	1631
378	2R	20598480	20607127	1.912620544434	20603463	1.709623084349	FBgn0004919	11543	FBgn0001148	33883
379	3R	7640056	7647775	1.909097194672	7644959	1.772367238998	FBgn0019624	122	FBgn0019624	122
380	2R	9334902	9342066	1.904628753662	9340130	1.682456697736	FBgn0000662	331	FBgn0000662	331
381	3L	15987815	15997850	1.904284477234	15992810	1.505943997701	FBgn0044028	4071	FBgn0044028	4071
382	3R	19602026	19628077	1.90395450592	19607537	1.778438175426	FBgn0015513	29	FBgn0015513	29
383	2R	16333074	16340704	1.90252494812	16339684	1.700103170731	FBgn0016984	312	FBgn0016984	312
384	3L	16547877	16558901	1.897603988647	16555291	1.69051546209	FBgn0003741	1281	FBgn0003741	1281
385	2R	22089	24552	1.897196769714	23277	1.790949260487	FBgn0050505	5289	FBgn0033015	778197
386	3R	12588235	12599682	1.896246433258	12592186	1.682039148667	FBgn0020556	6725	FBgn0020556	6725
387	X	16118934	16129551	1.894571304321	16123062	1.835464197047	FBgn0011571	279	FBgn0011571	279
388	2L	18634326	18658428	1.893937587738	18647872	1.835334956646	FBgn0032693	1041	FBgn0032693	1041
389	X	479817	494934	1.892955780029	492769	1.665166237775	FBgn0003575	61	FBgn0002579	6486
390	2L	17468886	17482069	1.892361164093	17473029	1.834445981418	FBgn0027885	786	FBgn0027885	786
391	2L	153460	195664	1.8907122612	183470	1.638568997383	FBgn0031231	20314	FBgn0016977	24436
392	3L	5561151	5567200	1.890153884888	5564979	1.773245513439	FBgn0003486	1545	FBgn0003486	1545
393	3R	24144116	24154606	1.8892993927	24151837	1.67036409939	FBgn0040108	2168	FBgn0040108	2168
394	2R	18108974	18118101	1.88649225235	18114091	1.684172034264	FBgn0034743	388	FBgn0034743	388
395	2L	823337	853297	1.885828018188	850629	1.735436944401	FBgn0020304	432	FBgn0020304	432
396	3R	17867047	17902464	1.884407997131	17868404	1.679081694285	FBgn0017397	490	FBgn0017397	490
397	X	1867590	1879269	1.88312292099	1868998	1.672908278073	FBgn0010110	518	FBgn0003964	28441
398	3L	5734619	5751764	1.877309322357	5743118	1.769638746977	FBgn0035633	169	FBgn0035633	169
399	2R	2260369	2269133	1.877307891846	2261289	1.619905331556	FBgn0027066	284	FBgn0033094	52851
400	2R	14655337	14679408	1.875875473022	14656811	1.713146716356	FBgn0000578	313	FBgn0000578	313
401	2R	7093052	7135457	1.872112035751	7108554	1.757090419531	FBgn0065063	1264	FBgn0065063	1264
402	3L	21219215	21225266	1.866065979004	21220190	1.715832591057	FBgn0037066	286	FBgn0037066	286
403	3L	21406830	21410691	1.863422393799	21409789	1.75127273798	FBgn0014143	608	FBgn0014143	608
404	2R	9941311	9947862	1.863089084625	9946579	1.694344202677	FBgn0013725	619	FBgn0013725	619
405	2R	7713567	7717420	1.85884475708	7716432	1.696516654071	FBgn0033699	303	FBgn0033699	303
406	3R	19867348	19876918	1.857562065125	19873587	1.682350803824	FBgn0043455	75	FBgn0043455	75
407	X	15152669	15160013	1.856968402863	15153954	1.816303312778	FBgn0004924	525	FBgn0004924	525
408	3L	7308798	7317000	1.850873947144	7313815	1.750735569	FBgn0011640	602	FBgn0011640	602
409	3L	4606113	4611863	1.848578453064	4607767	1.720254625593	FBgn0015805	203	FBgn0015805	203
410	2R	13643047	13665728	1.848107814789	13656253	1.73980486393	FBgn0003031	1312	FBgn0003031	1312
411	2R	8313595	8319070	1.843560695648	8314271	1.621996998787	FBgn0040755	8313	FBgn0003326	17820
412	3L	20957246	20964802	1.842560768127	20960921	1.621679401398	FBgn0003415	344	FBgn0003415	344
413	3L	8978421	8982097	1.837451457977	8979880	1.658462973202	FBgn0035954	735	FBgn0035954	735
414	2R	2166277	2169038	1.836645126343	2167424	1.755317295299	FBgn0033081	839	FBgn0033081	839
415	3R	10467891	10482149	1.835134506226	10481070	1.73521602855	FBgn0026578	353	FBgn0026578	353
416	3R	21824806	21827749	1.833467483521	21826231	1.748707294464	FBgn0002735	651	FBgn0002735	651
417	X	447074	455395	1.832042694092	449112	1.720289885998	FBgn0003986	1249	FBgn0003986	1249
418	X	12486362	12490707	1.831414222717	12487890	1.514341413975	FBgn0015024	170	FBgn0015024	170
419	2R	19449426	19455473	1.831237792969	19450465	1.817677644583	FBgn0001123	324	FBgn0034938	11150
420	2L	6045689	6054642	1.828751087189	6048121	1.825379053752	FBgn0031768	122	FBgn0031768	122
421	X	9512751	9532720	1.828417301178	9530546	1.737352034625	FBgn0030150	1653	FBgn0030150	1653
422	X	6816381	6828737	1.827847957611	6826327	1.546328395605	FBgn0004646	607	FBgn0004646	607
423	2R	2177785	2188435	1.826930522919	2179636	1.600723098306	FBgn0033085	362	FBgn0033085	362
424	2R	19680611	19684889	1.826085567474	19683106	1.719455083211	FBgn0026169	722	FBgn0026169	722
425	2L	22233513	22236084	1.82555770874	22234900	1.703423632516	FBgn0032987	526	FBgn0032987	526
426	3L	2455946	2487608	1.825184822083	2467296	1.809448410483	FBgn0035346	5055	FBgn0035346	5055
427	3L	22878869	22886531	1.822184562683	22879863	1.659446030855	FBgn0037207	808	FBgn0037207	808
428	4	104734	109487	1.821508646011	105586	1.648470061166	FBgn0052005	6254	FBgn0052005	6254
429	X	10588275	10591460	1.821187496185	10590184	1.614046265097	FBgn0052676	61	FBgn0052672	23369
430	3L	19848385	19859474	1.819522380829	19856549	1.649316098955	FBgn0020887	692	FBgn0020887	692
431	2R	3578899	3585829	1.81893491745	3580192	1.713778131148	FBgn0020279	398	FBgn0021814	11656
432	3R	1502945	1507149	1.817716598511	1503540	1.786737974952	FBgn0037364	7608	FBgn0037363	8105
433	2R	8384378	8388722	1.816620349884	8386346	1.656188964844	FBgn0000181	202	FBgn0000181	202
434	2R	2839763	2894367	1.815511703491	2893578	1.618271946907	FBgn0033159	104	FBgn0033159	104
435	X	11337322	11376978	1.815376281738	11355208	1.589563429356	FBgn0052666	16820	FBgn0052666	16820
436	3R	9206744	9215210	1.814806461334	9207949	1.718229979277	FBgn0038145	150	FBgn0038145	150
437	2R	2204941	2210242	1.813819408417	2207438	1.626882917741	FBgn0033094	1000	FBgn0033094	1000
438	X	8934310	8938101	1.810976028442	8935234	1.586535612742	FBgn0030086	685	FBgn0030086	685
439	2R	11031681	11047879	1.810893058777	11046782	1.612900614738	FBgn0019968	319	FBgn0019968	319
440	2R	14309403	14317962	1.810764312744	14316922	1.636567312128	FBgn0010651	1668	FBgn0010651	1668
441	2L	4223908	4230496	1.809756278992	4227977	1.618889300028	FBgn0003941	335	FBgn0003941	335
442	3R	13632452	13639011	1.805496454239	13634982	1.737092426845	FBgn0038551	36	FBgn0038551	36
443	3L	14741113	14756479	1.804778575897	14751403	1.55557716594	FBgn0036449	279	FBgn0036449	279
444	3R	20574640	20587104	1.804622173309	20578845	1.505425817826	FBgn0000140	780	FBgn0000140	780
445	2L	522999	545132	1.803726196289	542520	1.544569551945	FBgn0010602	52	FBgn0010602	52
446	3R	17491107	17498064	1.802218437195	17496835	1.678518414497	FBgn0004493	637	FBgn0004493	637
447	3R	2186445	2197564	1.800242424011	2192835	1.530273318291	FBgn0053097	1175	FBgn0053097	1175
448	3L	16002752	16013056	1.792689561844	16011921	1.686181038618	FBgn0003691	3993	FBgn0003691	3993
449	3L	7998059	8023938	1.790942192078	8001982	1.579680186052	FBgn0052370	583	FBgn0052370	583
450	2R	11249620	11282146	1.790905952454	11250462	1.689321591304	FBgn0050089	8201	FBgn0050089	8201
451	3R	9504118	9519120	1.790251255035	9509900	1.84764662385	FBgn0024555	220	FBgn0024555	220
452	2R	19564764	19574124	1.784764766693	19565951	1.665989006267	FBgn0034967	527	FBgn0034967	527
453	2L	9124953	9164705	1.784614086151	9126464	1.622170448303	FBgn0052982	713	FBgn0052982	713
454	2R	18579721	18583315	1.783204078674	18582392	1.557135357576	FBgn0003062	72	FBgn0003062	72
455	2L	8141570	8144713	1.78214931488	8143872	1.63330283761	FBgn0051606	3758	FBgn0051607	5078
456	X	10335058	10339861	1.780990123749	10338191	1.532412707806	FBgn0052680	764	FBgn0052680	764
457	3L	12493118	12511270	1.778532981873	12499559	1.614796918981	FBgn0004926	1125	FBgn0004926	1125
458	X	19053782	19072856	1.777600288391	19054920	1.70921754837	FBgn0031001	359	FBgn0031001	359
459	2R	16724161	16759585	1.775090694427	16735093	1.610285878181	FBgn0034605	10351	FBgn0034606	23442
460	3L	19031319	19052412	1.77398443222	19051144	1.65188627243	FBgn0036844	537	FBgn0036844	537
461	3L	3202753	3215615	1.773045539856	3206577	1.690238111159	FBgn0035422	87	FBgn0035422	87
462	2R	18143141	18149738	1.77291727066	18147942	1.576288924498	FBgn0034750	197	FBgn0034750	197
463	X	2135285	2150479	1.772233963013	2148454	1.48670648126	FBgn0023526	448	FBgn0023526	448
464	2R	6967265	6978910	1.772007465363	6969057	1.659321504481	FBgn0000581	933	FBgn0000581	933
465	2R	6351538	6360943	1.770527839661	6358008	1.61300053316	FBgn0027525	3375	FBgn0027525	3375
466	3R	11156009	11161162	1.759390830994	11157636	1.585983117421	FBgn0038319	1174	FBgn0038319	1174
467	2R	7305334	7328845	1.758430480957	7306790	1.487276161418	FBgn0033652	514	FBgn0033652	514
468	X	17479391	17501579	1.757754325867	17491702	1.476264595985	FBgn0003471	344	FBgn0030855	21482
469	2L	13164440	13170534	1.757027626038	13165781	1.7399289608	FBgn0024291	230	FBgn0024291	230
470	3R	24633219	24646892	1.751399040222	24638171	1.730248421431	FBgn0065070	119	FBgn0065070	119
471	3R	254073	262904	1.75096654892	259423	1.510431261624	FBgn0037249	229	FBgn0037249	229
472	X	10607813	10615727	1.749046325684	10613162	1.458867549896	FBgn0052672	391	FBgn0052672	391
473	3R	11787466	11800282	1.748257160187	11798294	1.597580460941	FBgn0002783	337	FBgn0002783	337
474	2R	1726851	1748579	1.746421337128	1728555	1.532872647047	FBgn0033074	4460	FBgn0033074	4460
475	3L	9431445	9447687	1.742307662964	9437138	1.533756143907	FBgn0052043	2114	FBgn0052043	2114
476	3L	4206760	4211411	1.742108106613	4210088	1.685665480296	FBgn0052252	3822	FBgn0011692	16180
477	2L	2868120	2877811	1.741052627563	2873947	1.589041261112	FBgn0051694	571	FBgn0004584	98729
478	2L	10395914	10405195	1.739479064941	10397134	1.520967274904	FBgn0051716	423	FBgn0032240	8034
479	3L	5772856	5788005	1.738975524902	5786135	1.611803335302	FBgn0035640	895	FBgn0035640	895
480	X	16189488	16201935	1.735542297363	16192463	1.432220369577	FBgn0005411	513	FBgn0005411	513
481	2R	19692319	19703630	1.734996795654	19695798	1.597209649927	FBgn0034987	159	FBgn0034987	159
482	3R	19905972	19932950	1.732297897339	19931492	1.480275440216	FBgn0013343	27	FBgn0013343	27
483	X	225986	228613	1.731777667999	227315	1.628670411951	FBgn0000022	462	FBgn0000022	462
484	3R	20038010	20053182	1.73109292984	20047354	1.580675670079	FBgn0011725	333	FBgn0026257	490
485	3R	5536135	5552584	1.729047775269	5551172	1.590720355511	FBgn0002431	161	FBgn0002431	161
486	3L	16071578	16086064	1.727707862854	16078751	1.73340678215	FBgn0010280	228	FBgn0010280	228
487	3R	11617593	11628905	1.72264289856	11619764	1.627346396446	FBgn0038364	246	FBgn0038364	246
488	2L	9695673	9701867	1.720941543579	9700249	1.670127898455	FBgn0015393	415	FBgn0015393	415
489	3L	425312	475034	1.719514846802	474037	1.415803853203	FBgn0001316	50084	FBgn0035140	50346
490	2R	16900304	16992699	1.714140892029	16964142	1.565799415112	FBgn0010415	24608	FBgn0010415	24608
491	2L	2489060	2499929	1.71283531189	2493129	1.471466793733	FBgn0011818	174	FBgn0015816	463
492	2R	8648381	8652792	1.71275806427	8650126	1.554447286269	FBgn0033795	1100	FBgn0033802	51593
493	2L	5317394	5329347	1.711371898651	5324932	1.553702971515	FBgn0031698	5	FBgn0015031	2309
494	3L	2440206	2452254	1.710461139679	2442032	1.590902296702	FBgn0053231	6656	FBgn0053231	6656
495	2L	10056208	10061053	1.709276199341	10057571	1.600412786007	FBgn0011823	665	FBgn0011823	665
496	3R	1196749	1202501	1.708588123322	1198097	1.569031059742	FBgn0003275	577	FBgn0003275	577
497	X	16615456	16631367	1.706258773804	16626455	1.504032471601	FBgn0030790	364	FBgn0030790	364
498	X	21654740	21662079	1.706010341644	21658602	1.520984004526	FBgn0031187	600	FBgn0031186	617
499	3L	3020867	3023901	1.70590877533	3023723	1.582067306225	FBgn0040308	2184	FBgn0035388	4993
500	2R	13314451	13356558	1.703723907471	13339110	1.512219238281	FBgn0050111	9902	FBgn0050111	9902
501	X	5257374	5271839	1.701961517334	5265802	1.537289047241	FBgn0029764	298	FBgn0029764	298
502	2R	2320169	2329547	1.700957775116	2323024	1.615523815155	FBgn0028954	191	FBgn0028954	191
503	X	16988856	17029178	1.700356960297	17013850	1.520072251558	FBgn0000163	18974	FBgn0000163	18974
504	3R	19712450	19717448	1.698406219482	19715469	1.637546988095	FBgn0025574	328	FBgn0025574	328
505	3R	10714121	10720296	1.697076320648	10718262	1.489245498882	FBgn0038272	1413	FBgn0038272	1413
506	X	9948647	9965580	1.693974494934	9963081	1.500004852519	FBgn0030180	28326	FBgn0030180	28326
507	3L	21065530	21080547	1.691250801086	21078895	1.500157861149	FBgn0037051	9013	FBgn0037051	9013
508	X	9396779	9401934	1.690552711487	9400632	1.319594919682	FBgn0030136	792	FBgn0030136	792
509	X	18691697	18712398	1.689446926117	18697979	1.577731132507	FBgn0030970	326	FBgn0030970	326
510	4	806399	808784	1.687858581543	807055	1.53145685792	FBgn0039923	2173	FBgn0039930	242554
511	2R	17192149	17201037	1.687558174133	17193656	1.696830630302	FBgn0034654	804	FBgn0034654	804
512	3L	3053405	3056544	1.685143470764	3053853	1.546815535601	FBgn0052486	518	FBgn0003938	20480
513	3R	8833030	8848046	1.685017108917	8837496	1.448569933573	FBgn0020496	108	FBgn0038109	1879
514	3L	8498510	8511204	1.683684825897	8499832	1.650788699879	FBgn0024236	641	FBgn0024236	641
515	2R	17141327	17146131	1.682605743408	17142691	1.532090028127	FBgn0034643	441	FBgn0034643	441
516	3R	5374828	5382840	1.680773258209	5379226	1.641338769127	FBgn0037707	1461	FBgn0037707	1461
517	X	5517087	5521917	1.680625915527	5518314	1.603937906377	FBgn0029785	635	FBgn0029785	635
518	X	20845205	20847633	1.680010318756	20846412	1.454876454671	FBgn0031145	262	FBgn0031144	3786
519	2R	16632712	16653872	1.677398681641	16636262	1.501216944526	FBgn0002736	101	FBgn0002736	101
520	X	1977367	1980306	1.677087783813	1979328	1.505936145782	FBgn0004860	1448	FBgn0025626	58036
521	X	9966661	9983481	1.674262046814	9968559	1.49231159687	FBgn0030180	22848	FBgn0030180	22848
522	2R	17164975	17168115	1.672626495361	17166528	1.469824622659	FBgn0034645	605	FBgn0034645	605
523	3R	27618509	27624301	1.672377109528	27620049	1.40138053894	FBgn0027620	238	FBgn0011013	46798
524	2R	4618135	4633806	1.671626091003	4628459	1.513011651881	FBgn0003612	520	FBgn0033380	2383
525	3L	12783647	12789669	1.670862197876	12788204	1.427855716032	FBgn0036315	117	FBgn0036314	254
526	3R	20874460	20882550	1.670046329498	20875876	1.60235875845	FBgn0039266	362	FBgn0039266	362
527	X	19509221	19523726	1.669148445129	19517256	1.438897927602	FBgn0043903	197	FBgn0031057	429
528	3L	12475977	12480865	1.668834209442	12479449	1.53290311028	FBgn0027936	1200	FBgn0027936	1200
529	2L	10219278	10228833	1.664868354797	10221410	1.477361174191	FBgn0003151	57	FBgn0003151	57
530	X	9113707	9121576	1.662769317627	9117697	1.441826473583	FBgn0030121	413	FBgn0030121	413
531	2R	13186227	13199204	1.657178878784	13197958	1.343403498332	FBgn0016059	400	FBgn0016059	400
532	2L	8259221	8278521	1.655933856964	8277606	1.528214422862	FBgn0011902	13121	FBgn0011902	13121
533	2L	17366423	17381084	1.653839111328	17379660	1.530617770027	FBgn0032633	416	FBgn0032633	416
534	2L	8377895	8389567	1.652990341187	8384188	1.47155043057	FBgn0032035	56	FBgn0032035	56
535	2L	13897083	13910757	1.650506496429	13904072	1.524018820594	FBgn0019890	587	FBgn0019890	587
536	3R	10490915	10550737	1.650389671326	10522509	1.534202992916	FBgn0051314	548	FBgn0051314	548
537	3R	16560672	16564571	1.650362968445	16561636	1.472603629617	FBgn0004107	294	FBgn0004107	294
538	2L	15001116	15008234	1.64829158783	15004240	1.508337815603	FBgn0028926	492	FBgn0028926	492
539	2R	16669269	16681901	1.646712303162	16675979	1.464306354523	FBgn0034598	261	FBgn0034599	563
540	X	4772473	4777455	1.645561218262	4774102	1.502677154541	FBgn0029738	7285	FBgn0029738	7285
541	2L	7824561	7831247	1.642488956451	7826737	1.341115811292	FBgn0020618	515	FBgn0020618	515
542	X	11190188	11203713	1.640070438385	11196527	1.529513299465	FBgn0030293	675	FBgn0030293	675
543	2R	20376992	20384164	1.639054536819	20382611	1.494074232438	FBgn0035073	114	FBgn0050423	825
544	X	12989951	12995327	1.637809753418	12993105	1.456541240215	FBgn0025463	410	FBgn0025463	410
545	X	4511933	4534614	1.636859893799	4531676	1.440416463216	FBgn0022768	432	FBgn0022768	432
546	3R	1449462	1452923	1.636530637741	1450719	1.35977565541	FBgn0037351	533	FBgn0037351	533
547	3L	6945242	6955194	1.635653495789	6953671	1.505857912699	FBgn0001104	329	FBgn0001104	329
548	X	11544685	11556961	1.633975982666	11551152	1.536450386047	FBgn0030328	1649	FBgn0030328	1649
549	X	19461504	19474769	1.633595943451	19472146	1.503702938557	FBgn0026680	143	FBgn0026680	143
550	2R	6808875	6813568	1.631563186646	6813458	1.439760815014	FBgn0033613	76	FBgn0033613	76
551	3R	13869843	13875917	1.630921363831	13874726	1.45836815238	FBgn0010389	3980	FBgn0010389	3980
552	3R	9117033	9119592	1.629560470581	9118540	1.499913930893	FBgn0038134	380	FBgn0038134	380
553	3L	3301162	3309988	1.629126548767	3309040	1.251553893089	FBgn0035438	783	FBgn0035437	3363
554	3L	15550101	15572850	1.628631591797	15555438	1.567211684059	FBgn0036518	1299	FBgn0036518	1299
555	X	10988765	10998879	1.626425743103	10993465	1.625578761101	FBgn0020255	342	FBgn0020255	342
556	3L	9449168	9462333	1.625212669373	9460833	1.439799487591	FBgn0036005	881	FBgn0036005	881
557	3L	5603948	5623527	1.623457193375	5605433	1.380520135164	FBgn0035625	503	FBgn0035625	503
558	3R	4235	8718	1.622682571411	7398	1.268161265055	FBgn0037213	7018	FBgn0037213	7018
559	2L	10836298	10843414	1.622614383698	10840946	1.585626546074	FBgn0032305	1657	FBgn0032305	1657
560	X	11386742	11400366	1.621528625488	11389877	1.38107530276	FBgn0030309	13976	FBgn0003277	25663
561	3R	10140484	10146042	1.621379375458	10142195	1.377576828003	FBgn0011474	485	FBgn0011474	485
562	2L	292321	299508	1.620567321777	294325	1.566732154173	FBgn0017457	354	FBgn0017457	354
563	3R	17043827	17055355	1.619833469391	17049787	1.524016885196	FBgn0038872	361	FBgn0038871	532
564	2R	8734486	8746592	1.617406845093	8738710	1.371974170208	FBgn0043010	344	FBgn0043010	344
565	2R	7039338	7044384	1.616777420044	7042588	1.411348543669	FBgn0000577	1529	FBgn0000577	1529
566	2L	8040035	8046799	1.616195678711	8042661	1.495505544874	FBgn0031980	195	FBgn0031980	195
567	3L	238973	248771	1.615234375	247700	1.5683786273	FBgn0035121	210	FBgn0035121	210
568	3R	24713066	24749009	1.61301612854	24714544	1.416235655546	FBgn0053203	179	FBgn0053553	743
569	2L	8147960	8159653	1.611888885498	8149811	1.55625295639	FBgn0051607	861	FBgn0051607	861
570	2R	6713361	6733617	1.610960006714	6722002	1.47189802282	FBgn0033582	13118	FBgn0033590	30588
571	2L	6998557	7010907	1.609758377075	7009298	1.519106303944	FBgn0031880	4198	FBgn0051908	17997
572	3R	9539956	9587327	1.605352878571	9562958	1.452784678515	FBgn0038176	8439	FBgn0038176	8439
573	3R	3297537	3300210	1.604923248291	3299036	1.567379558788	FBgn0043853	92	FBgn0043853	92
574	2R	12082555	12086712	1.601562976837	12085586	1.342838972807	FBgn0034138	514	FBgn0034138	514
575	2L	22152532	22157444	1.601233482361	22155910	1.449758080875	FBgn0032979	844	FBgn0032979	844
576	3L	2614118	2627356	1.599760055542	2619195	1.433655654683	FBgn0035357	3943	FBgn0035357	3943
577	2R	6900633	6913933	1.597396850586	6912876	1.431207151974	FBgn0082585	461	FBgn0082585	461
578	X	11447087	11454038	1.5958943367	11452852	1.3184187833	FBgn0030322	740	FBgn0030322	740
579	3R	24157944	24167955	1.595396995544	24161938	1.557295967551	FBgn0039579	1698	FBgn0039580	3552
580	3L	14015883	14020984	1.594314575195	14017798	1.459453487396	FBgn0036406	457	FBgn0036406	457
581	2L	7735	17435	1.593842983246	14264	1.56616038084	FBgn0031208	6735	FBgn0002121	7108
582	3R	21865387	21874705	1.593635559082	21866266	1.527173423767	FBgn0000591	220	FBgn0000591	220
583	3L	4085221	4097834	1.593342781067	4092818	1.392189057668	FBgn0028484	1081	FBgn0028484	1081
584	X	14475837	14488433	1.590213775635	14487423	1.480327351888	FBgn0015773	345	FBgn0015773	345
585	X	16966565	16983215	1.588575601578	16981593	1.518239498138	FBgn0002590	598	FBgn0002590	598
586	2L	18439881	18445788	1.588019371033	18444262	1.389382362366	FBgn0032678	663	FBgn0032678	663
587	2R	4906950	4912858	1.587563037872	4909094	1.459051847458	FBgn0033408	1201	FBgn0028473	1469
588	2L	12677854	12686911	1.584957122803	12679518	1.484459259931	FBgn0032442	10349	FBgn0032445	13505
589	X	16421286	16447783	1.583316326141	16433636	1.464804144467	FBgn0061200	456	FBgn0015615	6270
590	2R	8148769	8156928	1.583310127258	8150016	1.433695344364	FBgn0028683	492	FBgn0028683	492
591	3L	8864784	8868850	1.583130836487	8866990	1.498793631792	FBgn0020633	1433	FBgn0020633	1433
592	4	110141	120365	1.581771850586	117143	1.208115369081	FBgn0052005	5303	FBgn0052005	5303
593	X	15716601	15725457	1.581755638123	15723815	1.577170568354	FBgn0030703	214	FBgn0030703	214
594	3R	4131765	4134949	1.579988479614	4133457	1.421747880823	FBgn0037569	887	FBgn0037569	887
595	2L	4442303	4464130	1.579937458038	4457623	1.539323806763	FBgn0065053	51	FBgn0065053	51
596	3L	15785362	15794826	1.578678131104	15791405	1.40353679657	FBgn0036534	273	FBgn0036537	9240
597	3L	18103464	18111490	1.577630996704	18104856	1.566938370466	FBgn0020300	193	FBgn0020300	193
598	3L	221344	231171	1.577493667603	230033	1.421129286289	FBgn0000541	400	FBgn0035120	11985
599	3R	4087215	4095802	1.577006816864	4091418	1.471322368173	FBgn0014861	853	FBgn0014861	853
600	4	151683	154096	1.576308250427	152730	1.33436781168	FBgn0052000	256	FBgn0052005	40890
601	3L	13964539	13978276	1.575790405273	13968779	1.355527698994	FBgn0036398	1371	FBgn0036397	1640
602	X	5606585	5611236	1.575461387634	5609020	1.356133037143	FBgn0013987	399	FBgn0029800	8900
603	3R	11745549	11760283	1.574585914612	11747177	1.4038387537	FBgn0038385	542	FBgn0038385	542
604	X	10677532	10706688	1.573623657227	10699655	1.339345428679	FBgn0030241	437	FBgn0030241	437
605	X	10640126	10661948	1.573483943939	10643502	1.346848375657	FBgn0003360	11339	FBgn0030235	24498
606	X	19338937	19344009	1.572425842285	19341929	1.356355031331	FBgn0031023	1954	FBgn0040890	12783
607	3R	26247852	26254655	1.56875705719	26250484	1.411064989427	FBgn0039766	375	FBgn0039766	375
608	2L	17725249	17749218	1.568564176559	17747954	1.342913532257	FBgn0015609	12504	FBgn0032646	250916
609	2R	5356887	5362405	1.566821098328	5358916	1.392477184534	FBgn0023180	644	FBgn0023180	644
610	3L	112270	127281	1.565917015076	113327	1.323488086462	FBgn0020386	343	FBgn0035105	54627
611	X	16716372	16723092	1.565504550934	16720043	1.445953289668	FBgn0030802	419	FBgn0030802	419
612	2L	2765656	2772221	1.564378738403	2767508	1.45718237933	FBgn0028398	404	FBgn0028398	404
613	2R	19353092	19361910	1.563411235809	19357675	1.414675207699	FBgn0034915	224	FBgn0034915	224
614	X	15532651	15552553	1.563278198242	15543746	1.399706806455	FBgn0030672	789	FBgn0030672	789
615	X	7578310	7584328	1.562794685364	7580610	1.407869170694	FBgn0029959	448	FBgn0029959	448
616	2L	10238544	10247931	1.561813354492	10239641	1.481047064066	FBgn0004419	315	FBgn0004419	315
617	2R	7367868	7377466	1.561531305313	7369054	1.38870937684	FBgn0013756	528	FBgn0013756	528
618	X	6196981	6206876	1.560987949371	6197535	1.411318987608	FBgn0026708	1670	FBgn0029868	1900
619	3R	7255353	7264075	1.560972690582	7257162	1.418961882591	FBgn0037899	235	FBgn0037899	235
620	3L	1842111	1851536	1.555077314377	1848707	1.414077225853	FBgn0042712	134	FBgn0042712	134
621	3L	3173930	3181645	1.553687095642	3180497	1.4668352339	FBgn0035415	555	FBgn0035415	555
622	3L	13014451	13020036	1.55277967453	13016274	1.468227446079	FBgn0011284	571	FBgn0011284	571
623	X	20231526	20238263	1.552167892456	20234234	1.278165003833	FBgn0031114	422	FBgn0031114	422
624	3R	21301430	21311672	1.551639556885	21307853	1.390821814537	FBgn0039338	696	FBgn0039338	696
625	3L	18863724	18874589	1.551019191742	18868536	1.401546686888	FBgn0036827	1581	FBgn0036827	1581
626	3L	9825949	9830005	1.549845695496	9829069	1.447771100437	FBgn0004390	157	FBgn0015618	16472
627	3R	612518	634021	1.549618244171	631734	1.434111893177	FBgn0051529	432	FBgn0051529	432
628	2R	9995180	9999506	1.548687458038	9996189	1.320164616903	FBgn0001332	123	FBgn0013725	48991
629	2R	14181381	14188861	1.545976161957	14187907	1.623419888814	FBgn0023214	488	FBgn0023214	488
630	2R	5383346	5388718	1.544466018677	5383673	1.333857199725	FBgn0033458	388	FBgn0033458	388
631	3R	5803912	5813825	1.543653488159	5809924	1.552539507548	FBgn0037770	1853	FBgn0037770	1853
632	2L	8400861	8408293	1.543524742126	8403654	1.279945437113	FBgn0020497	79	FBgn0001084	212
633	X	11407601	11418199	1.54346704483	11415139	1.517876572079	FBgn0003277	401	FBgn0003277	401
634	X	8262852	8275016	1.54278087616	8266833	1.459590733051	FBgn0026758	3667	FBgn0052711	11502
635	3R	6679939	6684615	1.541877746582	6683665	1.279985745748	FBgn0037844	1152	FBgn0037844	1152
636	X	5167106	5176547	1.541568756104	5169505	1.491721510887	FBgn0024332	382	FBgn0024332	382
637	3R	23403564	23409216	1.541098594666	23407520	1.427681414286	FBgn0027492	441	FBgn0003330	100226
638	3R	11659897	11666043	1.53784942627	11661585	1.371929280898	FBgn0038369	1097	FBgn0038369	1097
639	3R	997973	1044406	1.536629199982	1042598	1.435942173004	FBgn0000340	549	FBgn0000340	549
640	3L	11901249	11912914	1.536387443542	11902106	1.151851457708	FBgn0011723	3222	FBgn0000404	94582
641	2L	21141151	21146015	1.536323547363	21143157	1.509798891404	FBgn0024371	681	FBgn0024371	681
642	2R	12379194	12384915	1.534911155701	12383427	1.29029341305	FBgn0028737	371	FBgn0028737	371
643	2R	18441203	18446132	1.534333705902	18443872	1.475677935282	FBgn0034802	658	FBgn0034802	658
644	3L	4261171	4272467	1.533621311188	4265537	1.401378182804	FBgn0035524	793	FBgn0035524	793
645	2L	16293744	16299580	1.531893253326	16297900	1.137227028608	FBgn0028894	981	FBgn0028894	981
646	3L	20701188	20713395	1.531580924988	20705572	1.313092291355	FBgn0016696	194	FBgn0016696	194
647	2R	20016492	20023529	1.530743122101	20022206	1.442878305912	FBgn0019886	684	FBgn0019886	684
648	2R	20592971	20596537	1.530225753784	20594739	1.426250521342	FBgn0004919	2819	FBgn0001148	25159
649	2R	18224649	18237682	1.529569149017	18236720	1.302366593305	FBgn0028371	7703	FBgn0020257	40165
650	2L	413598	422272	1.527646541595	420561	1.449780856862	FBgn0002593	630	FBgn0002593	630
651	2R	7669055	7679719	1.527561187744	7678322	1.414837388431	FBgn0033688	278	FBgn0023167	6311
652	X	2455342	2466586	1.527421951294	2466312	1.461417039235	FBgn0029629	206	FBgn0029629	206
653	3L	20170048	20178140	1.524585723877	20174993	1.248648107052	FBgn0036959	119	FBgn0036959	119
654	3L	21456039	21463785	1.524073600769	21457187	1.316926896572	FBgn0037094	168	FBgn0037094	168
655	X	18518823	18523862	1.523149490356	18520137	1.468198776245	FBgn0004959	431	FBgn0004959	431
656	3R	6607812	6617521	1.52163028717	6610148	1.423988258137	FBgn0010252	44	FBgn0010252	44
657	3L	17613370	17621530	1.521553993225	17619034	1.488697767258	FBgn0052179	501	FBgn0052179	501
658	3L	2749918	2762346	1.520631790161	2751411	1.366898648879	FBgn0035370	883	FBgn0035370	883
659	3L	7212175	7218352	1.519143104553	7214793	1.270800081889	FBgn0035753	503	FBgn0035753	503
660	3L	18585975	18592135	1.519012212753	18591146	1.2358738482	FBgn0036801	74	FBgn0036800	3193
661	3L	19556758	19566913	1.51846408844	19563638	1.38788913278	FBgn0005386	369	FBgn0005386	369
662	3R	25680184	25690769	1.51816368103	25688144	1.425627678633	FBgn0039713	555	FBgn0039713	555
663	2L	16736517	16743102	1.516036987305	16740652	1.361270491282	FBgn0032600	1319	FBgn0032600	1319
664	3L	9483152	9486177	1.515386104584	9485133	1.283306009629	FBgn0010408	356	FBgn0010408	356
665	3L	5724554	5730447	1.514262199402	5725910	1.19346444747	FBgn0015657	267	FBgn0065058	11459
666	X	21155323	21161576	1.513201713562	21157421	1.496586883769	FBgn0015379	1365	FBgn0015379	1365
667	2R	10270657	10273209	1.512563705444	10271661	1.472221672535	FBgn0033961	277	FBgn0033961	277
668	3L	20930086	20948809	1.510944366455	20942662	1.347250372171	FBgn0037042	17105	FBgn0003415	18603
669	4	377711	381672	1.510466098785	378834	1.310946496328	FBgn0025704	88	FBgn0026777	50487
670	3R	23077873	23090566	1.509094238281	23089342	1.360681374868	FBgn0010328	416	FBgn0039505	10084
671	X	14440297	14470453	1.508516550064	14446038	1.370501075472	FBgn0030574	9521	FBgn0030572	29208
672	2L	21208159	21211772	1.507658481598	21209491	1.241055404439	FBgn0026577	562	FBgn0003930	6720
673	2R	13789368	13804505	1.506872177124	13791195	1.4473939538	FBgn0003022	861	FBgn0003022	861
674	3R	10089077	10113328	1.506840229034	10112254	1.580849409103	FBgn0003862	369	FBgn0003862	369
675	3L	8572860	8578566	1.506239414215	8576672	1.495976686478	FBgn0060291	777	FBgn0060291	777
676	3R	10416699	10434031	1.505707025528	10417630	1.390906602144	FBgn0020299	555	FBgn0020299	555
677	3L	12993441	12999669	1.50488948822	12997605	1.229522003847	FBgn0014027	290	FBgn0011284	18098
678	3L	6714685	6731153	1.503926277161	6719936	1.42798760358	FBgn0052393	2840	FBgn0035713	6297
679	X	8279474	8287518	1.503778457642	8282142	1.244090557098	FBgn0030037	106	FBgn0030038	174
680	3L	3576279	3578364	1.503716468811	3577459	1.250616580248	FBgn0053504	104	FBgn0053504	104
681	2R	5939772	5949533	1.503011465073	5941800	1.348329257965	FBgn0033522	275	FBgn0033522	275
682	4	1046129	1055774	1.501331806183	1050579	1.355940520763	FBgn0039930	970	FBgn0039930	970
683	2R	6400520	6415768	1.50120639801	6414327	1.273994892836	FBgn0033570	537	FBgn0033570	537
684	2L	2976872	2996506	1.500698566437	2987196	1.312313854694	FBgn0016132	481	FBgn0016132	481
685	X	2488968	2520327	1.499888896942	2490498	1.482165634632	FBgn0003371	392	FBgn0003371	392
686	X	16143154	16147956	1.498221874237	16145992	1.374626103569	FBgn0053251	553	FBgn0053251	553
687	2R	10720829	10729174	1.498209476471	10728267	1.482315254211	FBgn0033998	228	FBgn0000996	167556
688	3L	19582121	19585917	1.495365619659	19584493	1.485473660862	FBgn0029094	342	FBgn0029094	342
689	X	8476171	8496562	1.494626998901	8480457	1.351299792528	FBgn0004102	15429	FBgn0004102	15429
690	3R	12283080	12297816	1.493229866028	12294956	1.355722090777	FBgn0038434	394	FBgn0038434	394
691	X	21438929	21441962	1.492987632751	21440606	1.489286703222	FBgn0024807	228	FBgn0031186	217379
692	2R	8946111	8949708	1.492858409882	8948539	1.349009782076	FBgn0011910	36	FBgn0011910	36
693	2R	5199430	5206050	1.492346286774	5204197	1.448927711038	FBgn0023143	944	FBgn0023143	944
694	X	372670	380867	1.489714622498	379770	1.38759554757	FBgn0000570	272	FBgn0000570	272
695	2L	6488427	6492755	1.488183498383	6490091	1.345989816329	FBgn0031822	737	FBgn0031822	737
696	4	1077188	1082473	1.488012313843	1080722	1.478202491999	FBgn0011642	444	FBgn0011642	444
697	3R	1117723	1150198	1.48726940155	1149063	1.284629217784	FBgn0013576	12563	FBgn0037310	23196
698	X	1760658	1779665	1.487035751343	1764688	1.366268008947	FBgn0023509	289	FBgn0023509	289
699	X	18763284	18766227	1.485155105591	18764236	1.332793680827	FBgn0052541	60	FBgn0030974	36666
700	2R	1204544	1207886	1.485032558441	1205592	1.349683225155	FBgn0033035	350	FBgn0033035	350
701	2R	5628608	5633951	1.483842372894	5629838	1.38070166111	FBgn0033486	332	FBgn0033486	332
702	3L	3399453	3402418	1.482941627502	3401549	1.247638085309	FBgn0014388	6918	FBgn0027616	43851
703	X	15773040	15780872	1.482834815979	15779152	1.392177641392	FBgn0030711	204	FBgn0030711	204
704	2R	5096195	5106413	1.482158184052	5099327	1.302753728979	FBgn0025286	331	FBgn0025286	331
705	2R	16862369	16887680	1.481662750244	16886509	1.363882422447	FBgn0034626	5414	FBgn0000395	11986
706	2R	1717430	1725252	1.48148727417	1721791	1.381660342216	FBgn0033073	170	FBgn0033073	170
707	3L	21249161	21252657	1.480157852173	21251479	1.425687015057	FBgn0003042	338	FBgn0037066	31575
708	2L	12498683	12535205	1.479735374451	12526030	1.103223514557	FBgn0051857	8930	FBgn0040286	91365
709	X	4392355	4400098	1.479490280151	4398275	1.227555486891	FBgn0029714	1071	FBgn0029714	1071
710	2R	19029678	19037227	1.479270935059	19031859	1.309889346361	FBgn0034873	401	FBgn0034873	401
711	X	13043636	13075933	1.479192733765	13062281	1.290042536599	FBgn0052639	8179	FBgn0052639	8179
712	3R	13620731	13624688	1.479027986526	13623592	1.280612580916	FBgn0038546	455	FBgn0038546	455
713	2R	800697	804124	1.47739648819	802221	1.218332683339	FBgn0033015	747	FBgn0033015	747
714	2L	9965217	9969424	1.477067947388	9967956	1.35287964344	FBgn0015664	501	FBgn0015664	501
715	2L	10418251	10433410	1.476226806641	10425749	1.315464496613	FBgn0010083	1042	FBgn0010083	1042
716	X	542784	550952	1.475529670715	543813	1.166735873503	FBgn0021764	152	FBgn0025637	30920
717	2R	9822129	9867561	1.473747253418	9823130	1.323104746201	FBgn0033921	5914	FBgn0033922	17559
718	X	6374563	6382479	1.473533630371	6378428	1.228225499392	FBgn0014026	93	FBgn0014026	93
719	2R	2784277	2793749	1.473525047302	2790590	1.329195141792	FBgn0033156	310	FBgn0033156	310
720	3R	16416153	16438491	1.472815990448	16430554	1.441865891218	FBgn0051506	0	FBgn0051506	0
721	3R	4686367	4689820	1.471768379211	4688726	1.078069814046	FBgn0053551	71	FBgn0053551	71
722	3R	20672171	20681100	1.471680164337	20676914	1.33183965683	FBgn0039234	395	FBgn0039233	560
723	2L	18478585	18484690	1.471550941467	18482515	1.471354147967	FBgn0032682	1099	FBgn0032682	1099
724	2R	12297872	12303328	1.470669746399	12298646	1.275426179171	FBgn0034158	92	FBgn0025832	71555
725	3L	1729639	1735336	1.470243930817	1730579	1.329311192036	FBgn0035267	137	FBgn0027903	28586
726	3R	1428490	1442375	1.468755722046	1438517	1.456781959534	FBgn0017550	313	FBgn0037346	11626
727	2L	18963009	18967046	1.46836566925	18964180	1.289669640859	FBgn0015772	470	FBgn0032728	781
728	2L	13170889	13179750	1.468225479126	13176845	1.401595524379	FBgn0032475	62	FBgn0032476	327
729	2L	20087394	20093542	1.467298984528	20092508	1.320332302767	FBgn0032849	1486	FBgn0032849	1486
730	3R	4815401	4821513	1.466615200043	4818360	1.383299648762	FBgn0022347	307	FBgn0022347	307
731	3R	4627673	4632067	1.466171264648	4629980	1.438037984511	FBgn0037633	1372	FBgn0037633	1372
732	3R	27876125	27888147	1.465870857239	27878620	1.3373366038	FBgn0002780	826	FBgn0002780	826
733	2R	11612768	11620845	1.465695381165	11617665	1.380250986885	FBgn0014020	116	FBgn0034073	199
734	2L	11007808	11013219	1.464868068695	11012188	1.246575927734	FBgn0013349	856	FBgn0013349	856
735	X	6123925	6125715	1.464449882507	6124547	1.44195543925	FBgn0052744	40	FBgn0029857	8843
736	2R	20568954	20573041	1.463890552521	20570501	1.469270369586	FBgn0001148	921	FBgn0001148	921
737	2L	15059004	15064610	1.463345527649	15062332	1.111878967285	FBgn0053678	2631	FBgn0024183	3913
738	3L	9837858	9840320	1.462201118469	9838889	1.276950359344	FBgn0027567	336	FBgn0015618	26292
739	3R	16118284	16126607	1.461882591248	16122209	1.101454575857	FBgn0028386	3221	FBgn0028386	3221
740	3L	8312580	8322800	1.46170425415	8319247	1.419387131929	FBgn0035878	1030	FBgn0035878	1030
741	3R	13639369	13697585	1.461626052856	13660120	1.312864163343	FBgn0038554	17976	FBgn0038554	17976
742	3L	17809804	17814945	1.461289405823	17811548	1.158501176273	FBgn0036761	211	FBgn0036761	211
743	2R	8851427	8853796	1.461117744446	8852842	1.141707452138	FBgn0067725	7455	FBgn0011882	94049
744	2L	3836253	3840235	1.461086750031	3837151	1.341458439827	FBgn0004567	309	FBgn0004567	309
745	3L	3791937	3798579	1.46089887619	3795448	1.315235972404	FBgn0035464	647	FBgn0035464	647
746	X	16044158	16051382	1.459654808044	16050181	1.369444042444	FBgn0000459	490	FBgn0000459	490
747	3R	484664	488301	1.45954990387	485394	1.107691675425	FBgn0051531	89	FBgn0037262	17698
748	3L	11460758	11470529	1.459239959717	11461781	1.360378026962	FBgn0036165	274	FBgn0036165	274
749	3R	5603112	5606054	1.458622932434	5604210	1.227266087252	FBgn0065050	4	FBgn0065050	4
750	3R	8851096	8864643	1.458456993103	8858656	1.174174368382	FBgn0003308	397	FBgn0003308	397
751	3L	14373672	14414565	1.458069324493	14375182	1.288006424904	FBgn0003459	0	FBgn0003459	0
752	3L	16573942	16581234	1.454733848572	16579619	1.269307672977	FBgn0017572	1112	FBgn0017572	1112
753	3R	16654691	16659023	1.453447818756	16656136	1.235768198967	FBgn0027493	201	FBgn0038830	6185
754	X	19351683	19359938	1.453237533569	19356615	1.367572657267	FBgn0053525	749	FBgn0027291	868
755	2L	20720453	20727003	1.45029592514	20722757	1.22064563632	FBgn0000986	249	FBgn0000986	249
756	2R	19313346	19320310	1.450128555298	19318850	1.429591306051	FBgn0028411	723	FBgn0028411	723
757	2L	16397845	16402462	1.44960975647	16401598	1.205310737385	FBgn0020416	39611	FBgn0025678	48908
758	3L	4045159	4049539	1.449021816254	4046843	1.373907089233	FBgn0000449	1007	FBgn0000449	1007
759	X	13229953	13234499	1.448392868042	13231635	1.339078650755	FBgn0030482	805	FBgn0030482	805
760	2R	1637740	1640234	1.447574615479	1639109	1.233517964681	FBgn0033063	5669	FBgn0033062	46101
761	2L	18694928	18707456	1.4474568367	18698561	1.401911556721	FBgn0032702	486	FBgn0032702	486
762	3L	3131147	3138700	1.446133613586	3132515	1.338388562202	FBgn0012049	308	FBgn0012049	308
763	3L	1497132	1501910	1.445864200592	1500203	1.383642421049	FBgn0011204	567	FBgn0028577	14082
764	3L	14155380	14199042	1.445717811584	14181229	1.130108058453	FBgn0036415	1939	FBgn0036415	1939
765	2R	5546620	5553742	1.444668769836	5551484	1.399311129252	FBgn0033475	6377	FBgn0033476	8947
766	2R	9436330	9442083	1.444518089294	9441310	0.957508832216	FBgn0013733	16707	FBgn0033886	35001
767	3L	176009	186432	1.443287372589	182520	1.21462022557	FBgn0035106	401	FBgn0035107	1192
768	X	16255070	16270424	1.443230628967	16256621	1.373517653521	FBgn0026575	160	FBgn0026575	160
769	3R	11893958	11899204	1.442903518677	11897147	1.306225271786	FBgn0038397	3913	FBgn0038396	21754
770	3R	2229338	2235026	1.440167427063	2231349	1.241740282844	FBgn0037443	264	FBgn0037443	264
771	2R	12943131	12947189	1.439645767212	12945903	1.35256677866	FBgn0034217	11	FBgn0034217	11
772	3L	9381865	9388900	1.439313650131	9385426	1.442456811666	FBgn0035987	420	FBgn0035987	420
773	2L	10198904	10207519	1.439009666443	10200881	1.214344080757	FBgn0032189	91	FBgn0032189	91
774	X	11377792	11380292	1.438785552979	11380257	1.421047528585	FBgn0030309	23596	FBgn0003277	35283
775	3R	7198099	7204990	1.438538551331	7198963	1.245171656975	FBgn0004595	453	FBgn0026064	22596
776	3R	12100681	12128802	1.437762260437	12116998	1.253645420074	FBgn0051283	8639	FBgn0051283	8639
777	3R	23772259	23780044	1.43700504303	23774517	1.256633786594	FBgn0039562	137	FBgn0039559	10946
778	2L	6474261	6481708	1.436502456665	6480281	1.44500132168	FBgn0026571	208	FBgn0026571	208
779	3L	14513539	14516835	1.435897827148	14515986	1.173418313265	FBgn0036428	244	FBgn0028418	10037
780	3R	19115899	19124252	1.43406867981	19120734	1.166266709566	FBgn0039071	4823	FBgn0039067	36955
781	3L	2852003	2863476	1.432754993439	2862382	1.218616902828	FBgn0035378	7140	FBgn0035370	111854
782	X	3956412	3966393	1.43178319931	3962191	1.387638823191	FBgn0026080	488	FBgn0026080	488
783	3R	17092152	17099381	1.430093288422	17094771	1.37245669961	FBgn0016700	60	FBgn0043012	1028
784	2L	9250457	9253681	1.429840087891	9252759	1.378497292014	FBgn0032105	357	FBgn0032105	357
785	3R	12065800	12085940	1.429454803467	12068725	1.180978566408	FBgn0040071	17354	FBgn0011253	29451
786	3L	4688985	4691372	1.428822040558	4690181	1.29039068783	FBgn0035570	522	FBgn0035570	522
787	X	20059555	20064328	1.428455352783	20061981	1.245333258311	FBgn0015789	119	FBgn0031098	184
788	3R	4136942	4141118	1.427520751953	4139353	1.315496276407	FBgn0037573	417	FBgn0037573	417
789	3R	12715495	12724443	1.424714565277	12719703	1.311497867107	FBgn0015350	14253	FBgn0082171	37666
790	2R	19366240	19371790	1.424615859985	19370130	1.277423409855	FBgn0025790	51	FBgn0025790	51
791	2R	11667462	11686029	1.422013759613	11671455	1.151099625756	FBgn0034082	2202	FBgn0034082	2202
792	3R	14108508	14128082	1.421172142029	14123695	1.220215543111	FBgn0010877	911	FBgn0024432	1232
793	3L	1644609	1652792	1.420443534851	1651528	1.230745792389	FBgn0026372	681	FBgn0026372	681
794	3R	16675569	16679048	1.417073249817	16676564	1.279521465302	FBgn0038834	293	FBgn0038834	293
795	X	5591115	5601005	1.416991233826	5599795	1.318216015311	FBgn0029800	325	FBgn0029800	325
796	2L	4964801	4972080	1.415685176849	4967311	1.370318132288	FBgn0015834	467	FBgn0015834	467
797	3R	20171523	20177891	1.415359973907	20174558	1.222919285297	FBgn0039186	49	FBgn0039186	49
798	3R	22689251	22696210	1.415207862854	22692885	1.255363520454	FBgn0001197	232	FBgn0001197	232
799	2L	10356153	10368795	1.415126800537	10363456	1.12619304657	FBgn0003087	479	FBgn0003087	479
800	X	18480872	18487771	1.41494011879	18483692	1.2818608284	FBgn0030944	685	FBgn0030944	685
801	X	13613078	13617964	1.41431427002	13615829	1.315150878009	FBgn0030521	289	FBgn0030521	289
802	X	21132988	21139973	1.412442207336	21134167	1.210277378559	FBgn0029067	542	FBgn0020369	7431
803	2R	9503975	9573789	1.412358045578	9507005	1.40205846514	FBgn0002643	83	FBgn0033889	12039
804	3R	4480794	4486856	1.411398887634	4485851	1.242550551891	FBgn0000171	632	FBgn0000447	6115
805	3L	17475470	17482292	1.410820484161	17479835	1.367299977471	FBgn0036734	277	FBgn0036734	277
806	2L	20911602	20914308	1.409914016724	20913336	1.175748544581	FBgn0032906	401	FBgn0032906	401
807	X	19665952	19684021	1.408400058746	19681637	1.265444874763	FBgn0031079	4351	FBgn0031079	4351
808	4	102554	104222	1.40710735321	102637	1.277493476868	FBgn0052005	9203	FBgn0052005	9203
809	3R	10450427	10453017	1.406058311462	10451766	1.349563794978	FBgn0013981	305	FBgn0013981	305
810	4	328043	332138	1.404916763306	328651	1.388627669391	FBgn0026777	304	FBgn0026777	304
811	2L	10544178	10549766	1.400457382202	10545079	1.220364093781	FBgn0051721	198	FBgn0032268	22211
812	X	15816068	15829827	1.400428056717	15819702	1.235115379095	FBgn0030718	993	FBgn0030718	993
813	X	1679729	1709385	1.399248600006	1683635	1.313582308152	FBgn0029591	1819	FBgn0029591	1819
814	2L	18602	20242	1.398509263992	18846	1.239901383718	FBgn0002121	2526	FBgn0002121	2526
815	X	16774668	16778457	1.398087501526	16776388	1.116565121545	FBgn0030806	411	FBgn0030806	411
816	2R	1159160	1163200	1.398036003113	1161305	1.276168256998	FBgn0027507	278	FBgn0027507	278
817	3R	14044143	14052132	1.39727640152	14050320	1.280651260825	FBgn0038585	871	FBgn0038585	871
818	X	2583472	2595948	1.396468400955	2586464	1.207898426056	FBgn0024978	1877	FBgn0024978	1877
819	2L	10003016	10009609	1.396181106567	10004218	1.267141622656	FBgn0043456	407	FBgn0043456	407
820	2R	13746923	13752659	1.395224094391	13749845	1.258350288167	FBgn0000658	2219	FBgn0000658	2219
821	3R	3950111	3953592	1.393925189972	3951393	1.136628240347	FBgn0037550	662	FBgn0037550	662
822	2L	4847290	4850982	1.390272140503	4849655	1.409304428101	FBgn0031639	763	FBgn0031639	763
823	3R	4786363	4789705	1.389977931976	4788469	1.106085220973	FBgn0037645	8912	FBgn0037644	17743
824	2L	8525508	8529113	1.387264251709	8528321	1.037693220026	FBgn0029004	297	FBgn0029004	297
825	3L	2789487	2846463	1.385335922241	2827584	1.025433989132	FBgn0035377	3843	FBgn0035370	77056
826	3R	21297849	21299685	1.384769439697	21298792	1.309749042287	FBgn0004509	14	FBgn0039337	3933
827	3R	9087548	9098284	1.384732723236	9090321	1.18119988722	FBgn0003598	244	FBgn0038128	566
828	2L	7306354	7316576	1.383001327515	7308160	1.307420618394	FBgn0004009	999	FBgn0004009	999
829	3L	7111002	7131818	1.382542610168	7130407	1.344447851181	FBgn0028383	613	FBgn0028383	613
830	3R	16646210	16652355	1.380816936493	16648015	1.349545254427	FBgn0019936	114	FBgn0019936	114
831	X	8114163	8117443	1.377895832062	8116424	1.158613026142	FBgn0030028	216	FBgn0030028	216
832	2R	8272124	8277505	1.376212358475	8276430	1.262485391953	FBgn0017565	349	FBgn0017565	349
833	3L	15903610	15919061	1.37434720993	15909018	1.194390465232	FBgn0000489	11038	FBgn0000489	11038
834	2R	11439871	11448872	1.374208450317	11446715	1.245741188526	FBgn0034049	77	FBgn0034050	3036
835	2R	19640984	19645811	1.373760223389	19643162	1.023639380932	FBgn0021875	1557	FBgn0021875	1557
836	X	7744557	7749218	1.373506069183	7746138	1.273006677628	FBgn0004922	427	FBgn0004922	427
837	2R	12529253	12536190	1.372716903687	12534066	1.284570884705	FBgn0034181	325	FBgn0034181	325
838	3L	13992758	13995226	1.372174739838	13994048	1.206955242157	FBgn0052133	55	FBgn0036405	22440
839	3R	2817063	2827689	1.371080875397	2824397	1.349478777717	FBgn0000095	553	FBgn0010774	81729
840	2L	2884212	2886803	1.369441986084	2885265	1.220601474538	FBgn0024947	585	FBgn0004584	87411
841	X	1075687	1094744	1.368825912476	1091775	1.423775196075	FBgn0026875	1679	FBgn0026875	1679
842	3R	8248075	8252598	1.368231296539	8251099	1.296045359443	FBgn0004103	540	FBgn0004103	540
843	3R	5166583	5184589	1.368185997009	5167531	1.358392298222	FBgn0053936	61	FBgn0053936	61
844	3L	4677778	4679854	1.368098735809	4679068	1.190731160781	FBgn0042199	542	FBgn0042199	542
845	3R	19074661	19085045	1.366114377975	19080988	1.099815964699	FBgn0039067	2791	FBgn0039067	2791
846	3L	18361952	18364465	1.364387989044	18363453	1.275922596455	FBgn0011706	209	FBgn0011706	209
847	2L	19185076	19205167	1.36270904541	19186740	1.203081003825	FBgn0015380	465	FBgn0032762	57385
848	3R	22706650	22738956	1.362044811249	22707829	1.208645641804	FBgn0004359	373	FBgn0002838	6151
849	3L	1322735	1327061	1.36158657074	1325388	1.283381153555	FBgn0035213	547	FBgn0035213	547
850	3L	14961877	14967291	1.361486434937	14965486	1.20849236846	FBgn0023174	271	FBgn0023174	271
851	2R	20409239	20412392	1.360821723938	20411171	1.223399022046	FBgn0066084	358	FBgn0066084	358
852	X	6647187	6656709	1.360754489899	6648937	1.209637419383	FBgn0029903	14	FBgn0029905	17214
853	2R	1167029	1172258	1.359209060669	1170159	1.241274952888	FBgn0033029	449	FBgn0033032	9001
854	2R	6819331	6824279	1.359153270721	6821127	1.180565946242	FBgn0033614	2244	FBgn0025373	2345
855	3L	16191714	16198246	1.357904911041	16196336	1.074351851145	FBgn0036581	952	FBgn0036580	955
856	2R	9782760	9786460	1.357575416565	9785285	1.299528419971	FBgn0020615	232	FBgn0020615	232
857	2L	5799462	5804556	1.355327606201	5801702	1.239219861872	FBgn0031739	267	FBgn0031739	267
858	3L	18709389	18716632	1.355020999908	18712155	1.224061012268	FBgn0036811	994	FBgn0036811	994
859	3L	8479709	8484156	1.354664802551	8480975	1.236909165102	FBgn0035900	2719	FBgn0035900	2719
860	2L	18829149	18836380	1.354601860046	18834157	1.119773209095	FBgn0032717	1439	FBgn0032717	1439
861	2L	8305315	8312428	1.35289478302	8309801	1.312736062443	FBgn0032017	1343	FBgn0032017	1343
862	3L	23033259	23035392	1.351577281952	23033735	1.046376546224	FBgn0000258	314	FBgn0024733	4420
863	X	15617516	15623626	1.350347995758	15618910	1.042298737694	FBgn0025809	606	FBgn0025809	606
864	3L	9396380	9399656	1.350065231323	9398568	1.170224159956	FBgn0023129	1368	FBgn0023129	1368
865	2R	12658898	12660291	1.348434448242	12660041	0.962268034617	FBgn0050235	122	FBgn0050235	122
866	2R	14483721	14490254	1.347722530365	14486049	1.133658072528	FBgn0014269	35	FBgn0014269	35
867	3L	7908688	7911780	1.347577095032	7910265	1.216931978861	FBgn0035827	57	FBgn0035827	57
868	3L	9686285	9700426	1.345943450928	9688621	1.275536298752	FBgn0045823	354	FBgn0044049	89604
869	2R	11624046	11627632	1.345929145813	11625776	1.183683086844	FBgn0034075	428	FBgn0034073	8310
870	3R	14020188	14026013	1.34552526474	14025152	1.242991447449	FBgn0011481	165	FBgn0038585	24297
871	X	19574367	19580625	1.345462322235	19578043	1.200646568747	FBgn0031066	232	FBgn0031066	232
872	3R	23754681	23765717	1.344368934631	23763442	1.185038864613	FBgn0039559	129	FBgn0039559	129
873	2L	10373207	10376436	1.343965530396	10375532	1.181872031268	FBgn0053303	220	FBgn0053303	220
874	2L	21094638	21098923	1.343950271606	21095393	1.025083605448	FBgn0040297	3201	FBgn0023388	34552
875	2R	15756489	15760903	1.343294143677	15758741	1.233338832855	FBgn0034488	1521	FBgn0034488	1521
876	3R	23096401	23101494	1.342531681061	23098030	1.233001961428	FBgn0002441	965	FBgn0039505	1396
877	2L	2364198	2370569	1.341578483582	2366003	1.312267640058	FBgn0014010	641	FBgn0028485	668
878	2L	7233227	7250280	1.341438293457	7248986	1.272241274516	FBgn0031900	3786	FBgn0031898	25907
879	3R	2972974	2977946	1.340196609497	2976798	1.021103159587	FBgn0053546	137	FBgn0037481	4100
880	3L	8422423	8443828	1.340120315552	8436700	1.135996145361	FBgn0010825	12437	FBgn0010825	12437
881	3L	16050431	16057067	1.339874744415	16055399	1.338538085713	FBgn0036565	247	FBgn0036565	247
882	X	15565474	15571424	1.339775085449	15566603	1.079594724319	FBgn0030675	484	FBgn0030675	484
883	X	6192189	6196274	1.337729454041	6194781	1.214901479085	FBgn0029868	854	FBgn0029868	854
884	3R	18285849	18290544	1.337615966797	18287012	1.103984636419	FBgn0028688	760	FBgn0028688	760
885	2R	8953086	8954863	1.33749294281	8953994	0.914282526289	FBgn0050509	221	FBgn0050509	221
886	3R	19820138	19823690	1.337255477905	19822030	1.217257836286	FBgn0051184	111	FBgn0051184	111
887	X	21168134	21171485	1.336825370789	21169204	1.02668913673	FBgn0011710	252	FBgn0015527	8689
888	3R	17971500	18016518	1.336737155914	17980108	1.142107576132	FBgn0053335	10632	FBgn0053335	10632
889	2L	10269300	10280048	1.336356163025	10277327	1.0747905619	FBgn0032207	1484	FBgn0032203	11989
890	3R	25496771	25506509	1.335494995117	25500306	1.256865262985	FBgn0025457	835	FBgn0025457	835
891	2L	5877963	5880066	1.335270881653	5879203	1.231916932499	FBgn0031745	278	FBgn0031740	76948
892	3L	9467893	9475686	1.335101604462	9470771	1.13243411569	FBgn0052037	4630	FBgn0036007	8505
893	2L	4686834	4689541	1.334790229797	4688526	1.179823279381	FBgn0031621	1013	FBgn0031621	1013
894	3R	20078020	20086150	1.334397554398	20084698	1.200823755825	FBgn0051130	6283	FBgn0051130	6283
895	2L	2375123	2378166	1.332704544067	2376339	1.159802407026	FBgn0031420	445	FBgn0028485	11004
896	X	6706570	6708418	1.332406520844	6707534	1.08065330281	FBgn0064122	6210	FBgn0064122	6210
897	3L	14238795	14241991	1.331329345703	14239648	1.103442218569	FBgn0001085	42	FBgn0036415	56480
898	X	6516195	6523405	1.329666137695	6522247	1.164241005393	FBgn0028336	1455	FBgn0025815	2622
899	3R	2748168	2759479	1.328659057617	2757943	1.2024210559	FBgn0051488	25513	FBgn0001077	67897
900	3L	1518677	1525047	1.32718372345	1520556	1.193215847015	FBgn0035229	125	FBgn0035233	21211
901	2R	866955	872543	1.326390743256	869543	1.140720255235	FBgn0033021	948	FBgn0033021	948
902	3R	23739250	23752048	1.325726032257	23749520	1.24254566431	FBgn0003279	1005	FBgn0003279	1005
903	2L	18855280	18878052	1.32502746582	18876948	1.250471178691	FBgn0003896	237	FBgn0032717	41352
904	2L	5460949	5467527	1.324377059937	5462158	1.124020324034	FBgn0005511	517	FBgn0005511	517
905	3R	20407126	20411406	1.323933124542	20410401	1.185898303986	FBgn0039210	454	FBgn0039210	454
906	X	17460053	17464040	1.32382106781	17462092	1.325971245766	FBgn0030850	259	FBgn0030851	1321
907	3R	3930570	3931940	1.323327541351	3931191	1.119191557169	FBgn0004210	134	FBgn0037550	20864
908	3L	4386190	4391247	1.321688652039	4388016	1.201564470927	FBgn0035541	553	FBgn0035541	553
909	3R	17856696	17865112	1.32163476944	17859665	1.073974847794	FBgn0025140	355	FBgn0025140	355
910	2L	14232183	14234634	1.321283340454	14233716	1.161414967643	FBgn0016930	392	FBgn0028529	121364
911	X	11437534	11443422	1.319039821625	11438408	1.072237968445	FBgn0030318	3043	FBgn0030321	11361
912	2R	5608303	5612282	1.317922592163	5610766	1.196216404438	FBgn0033485	633	FBgn0033485	633
913	3L	20384298	20389010	1.317462444305	20385818	1.078903562882	FBgn0036994	884	FBgn0036994	884
914	X	110941	115600	1.316732406616	112436	1.083003997803	FBgn0000316	662	FBgn0000316	662
915	3R	1289148	1297445	1.316667556763	1292024	1.064724781934	FBgn0037328	795	FBgn0037328	795
916	3R	12468297	12477994	1.314576148987	12470406	1.212560296059	FBgn0038453	1079	FBgn0038453	1079
917	X	1894264	1899370	1.31379699707	1896725	1.190259202321	FBgn0003964	714	FBgn0003964	714
918	2L	1147368	1153633	1.312700748444	1150004	1.170320230372	FBgn0031309	669	FBgn0031309	669
919	2L	12093580	12097076	1.312676906586	12095683	1.087513340844	FBgn0032408	827	FBgn0032408	827
920	X	9991041	9996635	1.311827659607	9991120	1.30639629364	FBgn0030180	287	FBgn0030180	287
921	X	16800747	16803373	1.310942649841	16802308	1.049364596605	FBgn0030809	278	FBgn0030806	25509
922	2R	8044145	8080540	1.31054186821	8045671	1.155386120081	FBgn0011592	708	FBgn0011592	708
923	2L	2140016	2149905	1.310385704041	2146132	1.232617883121	FBgn0031390	957	FBgn0031391	1155
924	3L	15797140	15803374	1.309742927551	15799639	1.176311633166	FBgn0036537	1006	FBgn0036537	1006
925	2R	18003896	18022504	1.308564662933	18020404	0.981259346008	FBgn0034735	20608	FBgn0034743	93299
926	4	1231856	1238005	1.30854845047	1233807	1.057199597359	FBgn0027101	250	FBgn0011642	152641
927	2R	11663746	11667093	1.308195114136	11665290	1.130773544312	FBgn0029175	811	FBgn0034082	8367
928	3R	11924182	11929301	1.307461738586	11925892	1.266265460423	FBgn0010379	954	FBgn0038396	50499
929	2R	9474235	9477483	1.307111740112	9476697	1.109986901283	FBgn0013770	131	FBgn0033886	386
930	2R	13607558	13611347	1.30654668808	13608573	1.17216906828	FBgn0034299	997	FBgn0034299	997
931	3R	7773945	7778751	1.305636405945	7775516	1.188742216896	FBgn0051211	114	FBgn0037955	127306
932	3R	19575587	19580986	1.305284500122	19578127	1.197028428316	FBgn0039110	425	FBgn0039110	425
933	3L	10637731	10663874	1.304173469543	10638628	1.310153611501	FBgn0010762	62	FBgn0010762	62
934	3L	15890626	15894509	1.303735256195	15893147	1.15339197832	FBgn0036544	16428	FBgn0000489	26909
935	2L	19047213	19053897	1.302917003632	19050466	1.187281131744	FBgn0032748	456	FBgn0000486	2707
936	2L	4682187	4684911	1.29975271225	4683717	1.146113451789	FBgn0000227	742	FBgn0000227	742
937	3R	25619808	25633123	1.298195838928	25626363	1.198813803056	FBgn0019972	988	FBgn0019972	988
938	3R	5992851	5997222	1.296881198883	5995985	1.156857883229	FBgn0040238	222	FBgn0037797	52495
939	X	7181910	7189013	1.296500205994	7183400	1.235924328075	FBgn0026144	794	FBgn0026144	794
940	X	19417572	19421592	1.29224395752	19419544	0.88819548663	FBgn0031032	1965	FBgn0031032	1965
941	2R	18866814	18884381	1.291758537292	18874649	1.087030569712	FBgn0034853	160	FBgn0034849	9484
942	2R	9487690	9499941	1.290740966797	9495387	1.231821677264	FBgn0033889	421	FBgn0033889	421
943	3L	4658198	4659804	1.290636062622	4659060	0.778526067734	FBgn0026729	2306	FBgn0035569	16526
944	3R	26388153	26402809	1.289196491241	26389492	1.145384883881	FBgn0039787	15662	FBgn0039767	135494
945	X	10305379	10310933	1.28876042366	10306742	1.108096066643	FBgn0083167	777	FBgn0083167	777
946	3R	21508311	21512840	1.287611961365	21509899	1.041484355927	FBgn0039359	914	FBgn0039359	914
947	3R	17135484	17144626	1.286554813385	17135540	1.217371463776	FBgn0001234	13195	FBgn0043012	39741
948	2R	13953344	13959234	1.286538600922	13955641	1.137889581568	FBgn0026173	179	FBgn0003067	95989
949	2L	10259108	10267297	1.28568649292	10263254	1.19782781601	FBgn0011305	328	FBgn0011305	328
950	3L	13802384	13804611	1.285323858261	13803089	1.044696477743	FBgn0036380	4410	FBgn0036386	91167
951	2L	15737289	15740142	1.285277366638	15739220	1.088950998643	FBgn0010382	4864	FBgn0003936	8391
952	3R	23110275	23116527	1.283864021301	23114509	1.013351244085	FBgn0015737	16	FBgn0039509	292
953	2L	5989864	6000353	1.283619403839	5999246	1.216711997986	FBgn0031759	237	FBgn0001942	17487
954	2R	5576652	5580423	1.283346176147	5578724	1.264478772879	FBgn0033480	262	FBgn0033480	262
955	X	14857890	14868089	1.283020019531	14859131	1.19752779603	FBgn0052594	760	FBgn0030605	38718
956	3R	20947959	20953838	1.282505512238	20952595	1.153592646122	FBgn0039280	473	FBgn0039280	473
957	3R	16149840	16154566	1.281651973724	16153009	1.104155175826	FBgn0038787	723	FBgn0038787	723
958	2R	12928273	12936628	1.281097888947	12932809	1.09858602636	FBgn0021818	1653	FBgn0034214	9533
959	X	9200299	9203900	1.280711889267	9202742	1.062631354612	FBgn0026149	875	FBgn0026149	875
960	2L	21248118	21252411	1.28003692627	21250689	1.186249732971	FBgn0032938	135	FBgn0021856	1937
961	X	13654608	13664440	1.279630661011	13656146	1.267100081724	FBgn0030529	115	FBgn0027537	594
962	X	3338987	3343741	1.279249191284	3341396	1.237820989945	FBgn0029665	134	FBgn0029665	134
963	3L	14765522	14767965	1.27805519104	14766739	1.290467093973	FBgn0029148	709	FBgn0029148	709
964	3R	20638256	20648384	1.277082920074	20643413	1.191846735337	FBgn0039229	222	FBgn0013953	29323
965	2L	9757733	9760377	1.276172637939	9758892	0.994275331497	FBgn0022720	554	FBgn0032138	47623
966	3L	19513121	19524582	1.275588035583	19518614	1.165211621453	FBgn0036886	933	FBgn0036886	933
967	4	479948	488616	1.275560379028	486793	1.152604692123	FBgn0026262	281	FBgn0026777	158446
968	2R	9371209	9380752	1.274970531464	9378689	1.206512282876	FBgn0033884	770	FBgn0033884	770
969	X	15315676	15321247	1.272670269012	15316476	1.101148044362	FBgn0030648	172	FBgn0030659	100333
970	X	18801312	18833782	1.272393703461	18807925	1.121198289535	FBgn0052541	43629	FBgn0030974	80355
971	2L	8160098	8165656	1.272202014923	8162996	1.196867492464	FBgn0031992	671	FBgn0031992	671
972	3R	13362630	13371789	1.271978378296	13366750	1.162433415651	FBgn0025571	605	FBgn0025571	605
973	X	17700810	17721939	1.271466732025	17720984	1.170877754688	FBgn0002777	160	FBgn0002777	160
974	3R	7444010	7451236	1.269664287567	7447490	1.220279157162	FBgn0037922	1606	FBgn0037920	1677
975	2L	21125008	21133353	1.269553184509	21129540	1.006007015705	FBgn0023388	405	FBgn0023388	405
976	X	11625785	11629415	1.269097805023	11626812	1.000647099813	FBgn0000259	340	FBgn0030328	74011
977	X	2521725	2531694	1.268861532211	2522556	1.131065424751	FBgn0011276	15323	FBgn0003371	32450
978	2R	8969574	9003043	1.268186092377	8999080	1.161084681749	FBgn0000119	45	FBgn0000119	45
979	3L	7219378	7225315	1.264439105988	7223757	1.274376042684	FBgn0012058	471	FBgn0035754	713
980	X	20201449	20204815	1.264182567596	20202743	1.15435559409	FBgn0027334	616	FBgn0027334	616
981	3L	1768125	1787701	1.263861179352	1778791	1.147872924805	FBgn0024510	59	FBgn0067864	3550
982	2R	9667639	9675074	1.263721466064	9668503	0.918620616198	FBgn0033897	523	FBgn0040751	4808
983	4	1141938	1145607	1.263344764709	1143351	1.083173162797	FBgn0039928	297	FBgn0011642	62185
984	3R	12862624	12871496	1.262986898422	12869224	1.14595337475	FBgn0028470	66	FBgn0038472	398
985	2R	7661653	7667653	1.262875556946	7666485	1.116568004384	FBgn0027504	479	FBgn0027504	479
986	3L	22201280	22203645	1.262512683868	22201328	1.14758433236	FBgn0004179	226	FBgn0037156	814
987	3R	5703045	5781977	1.262301683426	5735001	0.967408001423	FBgn0053975	19911	FBgn0037770	76776
988	3R	8805954	8808651	1.259694576263	8807041	1.052384376526	FBgn0038100	273	FBgn0038102	7179
989	2R	13963632	13966786	1.258947372437	13965132	1.156669672798	FBgn0013969	771	FBgn0003067	86498
990	3R	23789783	23793634	1.258524894714	23790282	1.174839524662	FBgn0039566	1144	FBgn0039559	26711
991	3R	9228259	9231112	1.25695514679	9229414	1.170832037926	FBgn0053977	643	FBgn0053977	643
992	3R	25043850	25051005	1.256411552429	25046843	1.088191312902	FBgn0029176	955	FBgn0029176	955
993	3L	3145133	3150383	1.256231307983	3148592	0.873309373856	FBgn0052280	122	FBgn0012049	16385
994	2L	19038703	19046538	1.256180763245	19041590	1.083321515252	FBgn0032745	300	FBgn0032745	300
995	3L	633718	638192	1.255734682083	636683	1.175760189692	FBgn0035148	317	FBgn0035148	317
996	3R	4888535	4891381	1.255220413208	4890510	1.063666736378	FBgn0037660	309	FBgn0037660	309
997	2L	5057689	5060329	1.254887580872	5059319	1.2408655952	FBgn0028694	497	FBgn0028694	497
998	2R	19906696	19912954	1.253986358643	19909869	1.071866512299	FBgn0035001	419	FBgn0019886	113021
999	2L	10728389	10743668	1.253952026367	10733641	1.126744326423	FBgn0032293	823	FBgn0032293	823
1000	2R	10264466	10269875	1.251829624176	10266765	1.083776175976	FBgn0050476	624	FBgn0050476	624
1001	3R	19556248	19559571	1.251098632812	19558182	1.066219038433	FBgn0001205	864	FBgn0028691	1002
1002	3R	7946435	7954594	1.250588417053	7953631	1.236621826887	FBgn0037992	288	FBgn0037992	288
1003	2R	11699140	11701983	1.250528335571	11700459	1.071411222219	FBgn0034086	405	FBgn0034086	405
1004	2R	9108481	9114781	1.250163555145	9109756	1.203871755039	FBgn0033859	200	FBgn0033859	200
1005	3L	8985972	8993843	1.249954223633	8992693	1.143051147461	FBgn0035956	1663	FBgn0035954	13548
1006	X	21742542	21744843	1.248517990112	21743992	0.91337000529	FBgn0031194	252	FBgn0031186	86007
1007	2L	9708067	9712003	1.248048782349	9709966	1.212341224446	FBgn0032138	1303	FBgn0032138	1303
1008	3R	16383427	16392844	1.245769500732	16385028	1.135835975409	FBgn0040575	805	FBgn0040575	805
1009	4	230196	231911	1.245362281799	230763	1.05535775423	FBgn0024811	257	FBgn0026777	97584
1010	3R	1305450	1310243	1.245260238647	1308418	1.186190932989	FBgn0015402	1189	FBgn0015402	1189
1011	2L	17405006	17409759	1.245198249817	17406462	1.043195088704	FBgn0032635	124	FBgn0032634	165
1012	2L	18680588	18687371	1.245154380798	18684822	1.18708674113	FBgn0005617	97	FBgn0005617	97
1013	3R	26031198	26035436	1.244440078735	26034365	1.189861690297	FBgn0039757	377	FBgn0039757	377
1014	2L	8520381	8525061	1.243759155273	8521936	1.020368688247	FBgn0016122	37	FBgn0029004	6682
1015	X	8446715	8452289	1.243715286255	8451062	1.225250869989	FBgn0030054	476	FBgn0030054	476
1016	2R	17153082	17160708	1.243518352509	17153918	1.061596512794	FBgn0034644	158	FBgn0050284	5663
1017	X	10311297	10320438	1.243392944336	10318752	1.105905373891	FBgn0030205	51	FBgn0083167	12787
1018	3R	7052594	7058048	1.243089199066	7055159	1.091479357551	FBgn0037881	1131	FBgn0037881	1131
1019	3L	8094892	8099731	1.242000579834	8098744	1.041542662515	FBgn0035839	266	FBgn0035839	266
1020	X	15693105	15696978	1.240941524506	15694301	0.961912295398	FBgn0001105	238	FBgn0002914	2543
1021	2L	7063488	7065954	1.24092912674	7064682	1.274665692273	FBgn0040954	697	FBgn0040954	697
1022	3L	22007757	22011971	1.239456653595	22009598	1.145026504993	FBgn0037151	123	FBgn0037151	123
1023	3R	11050741	11056862	1.23919916153	11051555	1.046523157756	FBgn0015610	266	FBgn0015610	266
1024	3L	11094054	11098703	1.23900604248	11096297	1.111280721777	FBgn0036136	851	FBgn0036136	851
1025	X	11234025	11242580	1.238296508789	11235332	1.151770183018	FBgn0030296	19315	FBgn0027359	21653
1026	X	20581607	20582648	1.238269329071	20582118	0.654515523177	FBgn0052507	9711	FBgn0003300	77001
1027	2L	20069411	20075921	1.238247871399	20072651	0.993705451488	FBgn0004374	966	FBgn0004374	966
1028	X	13076459	13091770	1.238174915314	13086973	1.018355756998	FBgn0030462	5199	FBgn0004456	5454
1029	2L	13825904	13835284	1.238156318665	13829628	1.159399360418	FBgn0001961	111	FBgn0001961	111
1030	3L	20405847	20409527	1.238080501556	20408323	1.234433352947	FBgn0036999	16	FBgn0036998	685
1031	3R	19855260	19865653	1.238059043884	19858548	0.948416233063	FBgn0039139	634	FBgn0039139	634
1032	3R	27560324	27564426	1.237684249878	27561831	1.040594710244	FBgn0039867	833	FBgn0039867	833
1033	X	6497364	6501929	1.237600803375	6499177	1.061173747568	FBgn0029882	245	FBgn0029882	245
1034	3R	25312927	25317749	1.23733997345	25316374	1.079238723306	FBgn0040623	442	FBgn0040623	442
1035	3R	27891712	27894934	1.237171173096	27894086	1.172540992498	FBgn0002645	76	FBgn0002780	16292
1036	X	16278428	16286145	1.236949920654	16283606	1.143367894491	FBgn0010256	992	FBgn0010256	992
1037	X	14413896	14417466	1.23694896698	14416152	1.23340088129	FBgn0030572	678	FBgn0030572	678
1038	3R	5867976	5871885	1.235653877258	5869944	1.063333511353	FBgn0027524	964	FBgn0027524	964
1039	3L	5336579	5342822	1.234916687012	5341576	1.205861409505	FBgn0035603	379	FBgn0035603	379
1040	3R	55618	60401	1.234473228455	57926	1.125081735499	FBgn0037220	151	FBgn0037220	151
1041	3L	1230774	1234684	1.234258651733	1230957	1.076504230499	FBgn0035194	249	FBgn0035194	249
1042	X	15684839	15692624	1.234139442444	15691335	1.272625306073	FBgn0002914	423	FBgn0002914	423
1043	2R	3184650	3188647	1.233976364136	3187424	1.167348356808	FBgn0033210	741	FBgn0033210	741
1044	3L	12116763	12121407	1.231181144714	12120030	1.064290214987	FBgn0036258	32	FBgn0036258	32
1045	2R	19209323	19217369	1.230153083801	19210332	1.170505735609	FBgn0013548	253	FBgn0013548	253
1046	3R	16951317	16954027	1.228981018066	16953022	1.118591252495	FBgn0023423	180	FBgn0010770	11064
1047	X	18617025	18617807	1.228742599487	18617077	1.254264593124	FBgn0030956	348	FBgn0004462	5326
1048	3R	10564252	10617760	1.228390693665	10590197	0.978021558126	FBgn0038258	1439	FBgn0038258	1439
1049	4	630268	632617	1.22572517395	631809	1.201510064742	FBgn0025936	873	FBgn0026777	303462
1050	2L	20076498	20086715	1.225587844849	20085405	0.941242535909	FBgn0032845	1744	FBgn0032846	2217
1051	2L	1708366	1714207	1.225574493408	1710629	1.010365456343	FBgn0031357	163	FBgn0031357	163
1052	3R	8231585	8234947	1.225228309631	8234050	0.978748321533	FBgn0038039	6	FBgn0038038	1796
1053	3R	4058801	4066674	1.223291397095	4062656	1.058402566349	FBgn0037554	3427	FBgn0037554	3427
1054	2L	11127941	11136227	1.223106384277	11130519	1.049795851988	FBgn0028700	126	FBgn0028700	126
1055	2L	13548921	13552905	1.222285747528	13550349	1.122343659401	FBgn0015954	208	FBgn0028546	90922
1056	2R	178928	180786	1.221998691559	179662	0.892760336399	FBgn0050505	161674	FBgn0033015	621812
1057	3R	2788155	2794153	1.219937324524	2792388	0.92274869283	FBgn0051488	8932	FBgn0001077	102342
1058	2L	563768	574847	1.21990776062	567581	1.033946335316	FBgn0021874	581	FBgn0021874	581
1059	X	3563206	3565948	1.219421863556	3564927	1.091228644053	FBgn0015286	440	FBgn0000542	116406
1060	3R	4755783	4758268	1.219024658203	4757341	1.114573448896	FBgn0003177	363	FBgn0037644	13385
1061	2R	17704100	17705565	1.218974351883	17704742	0.895021349192	FBgn0034709	5513	FBgn0034704	22254
1062	2L	5070323	5073268	1.218722820282	5071592	1.050009082345	FBgn0028696	589	FBgn0028696	589
1063	3L	12487549	12492881	1.217695236206	12489109	1.134300738573	FBgn0041775	135	FBgn0020388	8839
1064	2L	15262228	15268444	1.216987133026	15267492	1.050230979919	FBgn0001980	448	FBgn0001981	62301
1065	3R	18244066	18247489	1.216414928436	18246539	1.125511085286	FBgn0038964	251	FBgn0038964	251
1066	X	11840206	11842702	1.216087341309	11841032	0.902510261536	FBgn0030360	83	FBgn0003865	18182
1067	3R	1406560	1418429	1.215490341187	1417322	1.098052144051	FBgn0015324	131	FBgn0014366	142
1068	3R	18546003	18554413	1.215143680573	18552036	0.995272191366	FBgn0039013	586	FBgn0039013	586
1069	4	521258	524322	1.214824199677	522559	1.036628067493	FBgn0004607	1542	FBgn0026777	194212
1070	3R	4172996	4178009	1.214325904846	4175257	1.109757632017	FBgn0037582	284	FBgn0040529	8494
1071	2R	19200886	19207994	1.213941574097	19202405	1.116118073463	FBgn0016762	807	FBgn0016762	807
1072	3R	10720705	10725965	1.213798522949	10722943	1.029294911553	FBgn0038274	1147	FBgn0038274	1147
1073	3R	17183603	17188593	1.213260650635	17186092	0.976950883865	FBgn0038881	10786	FBgn0043012	90293
1074	3L	3353459	3359547	1.212802410126	3356962	1.145756833694	FBgn0027616	736	FBgn0027616	736
1075	3L	13888552	13896360	1.212761878967	13890425	1.184602292379	FBgn0026376	82	FBgn0036386	3831
1076	3R	10726418	10730538	1.210395336151	10729369	1.05279481411	FBgn0028662	427	FBgn0028662	427
1077	X	20282003	20314844	1.210278511047	20311071	0.992727279663	FBgn0031118	9289	FBgn0040649	14215
1078	3R	9251484	9254273	1.209842205048	9252652	0.859576918862	FBgn0000046	945	FBgn0000046	945
1079	2R	19145128	19151236	1.2082695961	19146177	0.865347665899	FBgn0004795	5965	FBgn0016762	55421
1080	3L	3885126	3886861	1.207200050354	3885875	0.956896220936	FBgn0003943	795	FBgn0035470	3187
1081	3R	4875820	4879275	1.20511341095	4878026	1.153946272532	FBgn0037659	214	FBgn0028708	1480
1082	2R	3100243	3108002	1.204664230347	3102487	1.224578678608	FBgn0004243	555	FBgn0004243	555
1083	X	12542848	12574384	1.204051971436	12552617	1.024786304025	FBgn0030417	12482	FBgn0053963	59218
1084	2L	13565212	13584934	1.203490257263	13570125	0.987905055285	FBgn0015954	19984	FBgn0028546	71146
1085	2L	10229379	10234004	1.203086853027	10231128	1.145911127329	FBgn0032197	561	FBgn0032196	4320
1086	3R	21088546	21093826	1.202583312988	21091534	1.080554737764	FBgn0027090	91	FBgn0039306	95
1087	2R	8955110	8966291	1.202306747437	8964980	1.100751195635	FBgn0013765	1412	FBgn0013765	1412
1088	2L	16675631	16678524	1.201867580414	16676289	1.090997844934	FBgn0002652	304	FBgn0002652	304
1089	X	20316323	20322177	1.201091766357	20321256	0.935863733292	FBgn0031119	967	FBgn0040649	24400
1090	4	333066	336597	1.200867652893	335730	0.990813561848	FBgn0052850	534	FBgn0026777	7383
1091	3R	8811032	8814620	1.200713157654	8812204	1.071729540825	FBgn0051342	418	FBgn0038102	2016
1092	X	14918117	14920748	1.200412273407	14919194	1.123976580302	FBgn0030611	550	FBgn0030611	550
1093	2L	7024417	7029577	1.200023174286	7027102	1.08927973579	FBgn0051908	193	FBgn0051908	193
1094	X	20839998	20843105	1.199855804443	20841602	1.061676193686	FBgn0031144	1024	FBgn0031144	1024
1095	3R	19591845	19596170	1.199642181396	19593114	1.138040149913	FBgn0039115	60	FBgn0039115	60
1096	3L	2567551	2584307	1.199365615845	2569920	1.089350027197	FBgn0010909	152	FBgn0024939	1062
1097	3L	12239970	12245030	1.199287414551	12241940	1.039910316467	FBgn0052100	441	FBgn0052100	441
1098	2L	11265361	11268260	1.19845867157	11268100	0.942808945974	FBgn0040232	1079	FBgn0028700	137455
1099	3L	679613	683028	1.197864532471	681571	0.988653014688	FBgn0035157	1104	FBgn0035156	5124
1100	2R	19527296	19534366	1.197778224945	19532056	1.136147181193	FBgn0022708	258	FBgn0022708	258
1101	2L	2190764	2192795	1.19638633728	2191822	1.035722480101	FBgn0031395	550	FBgn0031395	550
1102	2L	9936365	9939588	1.196276187897	9938113	0.99816384035	FBgn0051712	29	FBgn0051713	619
1103	X	6100448	6103518	1.196170806885	6101379	1.147820499208	FBgn0015818	310	FBgn0015818	310
1104	3R	14852395	14859039	1.195990085602	14856708	1.052778833053	FBgn0027784	265	FBgn0027784	265
1105	3R	228315	230231	1.195897579193	229172	0.988055653042	FBgn0037245	401	FBgn0037249	30480
1106	3L	16567162	16568137	1.193528175354	16567396	1.032202243805	FBgn0036646	558	FBgn0027500	7095
1107	2L	6717444	6724554	1.193510532379	6722934	1.118972441729	FBgn0025777	421	FBgn0025777	421
1108	2L	7782273	7787073	1.193405151367	7783955	1.042013897615	FBgn0031947	1098	FBgn0031947	1098
1109	3L	3494051	3496933	1.193056583405	3495644	0.983839652118	FBgn0001254	565	FBgn0001254	565
1110	2L	2996908	3000654	1.192059993744	2999311	1.056142628193	FBgn0025681	6347	FBgn0002989	6550
1111	2R	1485351	1491428	1.191941738129	1487675	0.978124380112	FBgn0002774	485	FBgn0033059	96090
1112	X	13510818	13514747	1.191426277161	13513688	1.083062201738	FBgn0030510	645	FBgn0030510	645
1113	X	18204392	18207317	1.190713882446	18205040	0.925939977169	FBgn0014467	1030	FBgn0004956	63278
1114	2L	21295909	21300793	1.190670013428	21298561	0.991579830647	FBgn0000370	114	FBgn0021856	49809
1115	3L	21445763	21455343	1.189076423645	21448728	1.150367624619	FBgn0026371	997	FBgn0026371	997
1116	3L	21470386	21474680	1.189066886902	21472678	1.139610946178	FBgn0037097	610	FBgn0037097	610
1117	X	3624648	3631413	1.188615560532	3625743	1.05000594083	FBgn0026698	99	FBgn0000542	55590
1118	2R	16155650	16159277	1.187891244888	16157469	0.982208700741	FBgn0034535	804	FBgn0034535	804
1119	3R	7233282	7241429	1.18771648407	7238379	1.03840482235	FBgn0037894	135	FBgn0037894	135
1120	3L	6923678	6930404	1.187656402588	6928342	1.045862253974	FBgn0035720	1509	FBgn0001104	25658
1121	X	22215126	22218775	1.187604904175	22217266	1.178022076102	FBgn0000719	158683	FBgn0031186	559281
1122	2R	18862289	18865373	1.186192035675	18863934	0.987149687374	FBgn0050410	1105	FBgn0050410	1105
1123	X	7570665	7575023	1.185868740082	7572894	0.889586925507	FBgn0027553	664	FBgn0027553	664
1124	3R	11034281	11039798	1.184854745865	11037224	1.045383125544	FBgn0038301	2098	FBgn0038301	2098
1125	3R	22698006	22702936	1.1845703125	22701358	1.112654938417	FBgn0004903	106	FBgn0002838	320
1126	3R	13505020	13510359	1.184512853622	13508012	1.069319865283	FBgn0038535	222	FBgn0038536	381
1127	X	7168747	7172632	1.183618545532	7170234	1.013728523254	FBgn0029944	780	FBgn0026144	12372
1128	X	9320963	9337201	1.182493209839	9322863	0.850023460388	FBgn0030133	22479	FBgn0030136	76977
1129	2L	14205366	14227121	1.181940078735	14218419	0.978629010064	FBgn0016930	15689	FBgn0028529	136661
1130	3L	6143337	6149351	1.180690765381	6147344	1.080031899845	FBgn0035688	469	FBgn0035688	469
1131	3L	15106330	15111969	1.18008518219	15107827	1.054795026779	FBgn0014002	77	FBgn0029114	93073
1132	2R	20475271	20478928	1.179717540741	20476372	1.050390692318	FBgn0002607	775	FBgn0002607	775
1133	X	12740439	12746255	1.179557323456	12741939	1.074403464794	FBgn0030433	896	FBgn0030433	896
1134	4	62930	67065	1.177441596985	64104	1.133762612062	FBgn0025740	299	FBgn0004859	13563
1135	2R	1587977	1593634	1.176325321198	1592785	1.177901685238	FBgn0033062	223	FBgn0033062	223
1136	3R	2207668	2210999	1.175126075745	2208473	0.949692636728	FBgn0037442	160	FBgn0027514	2423
1137	X	8242319	8248437	1.17459154129	8244192	1.045952320099	FBgn0030034	439	FBgn0030034	439
1138	3R	21830118	21832314	1.173555374146	21831291	1.050712764263	FBgn0002733	454	FBgn0002733	454
1139	2R	14146173	14154906	1.173442840576	14153894	1.096113562584	FBgn0050122	237	FBgn0050227	526
1140	3L	622763	627117	1.172679901123	623674	1.111305745443	FBgn0064191	2117	FBgn0064191	2117
1141	3L	10488829	10492136	1.172630310059	10490228	0.941857546568	FBgn0052062	276	FBgn0000629	121849
1142	3R	18510137	18518572	1.172085762024	18511826	1.060030993293	FBgn0046114	423	FBgn0046114	423
1143	2L	355385	358567	1.171502590179	357110	1.124050953809	FBgn0031250	758	FBgn0031250	758
1144	3R	10336087	10339670	1.171481609344	10338829	1.01532313403	FBgn0038235	499	FBgn0038235	499
1145	3L	329701	333026	1.170651912689	331315	1.112982958555	FBgn0023000	874	FBgn0035136	13600
1146	2R	18709754	18712197	1.170340538025	18711375	0.977506357081	FBgn0034834	7764	FBgn0003062	129055
1147	2L	18612564	18618789	1.17020368576	18613464	0.982625260073	FBgn0032694	278	FBgn0032693	35449
1148	2R	11192594	11195544	1.16970539093	11194395	1.041527972502	FBgn0010426	548	FBgn0010426	548
1149	X	19431138	19436244	1.169554710388	19432113	0.993373394012	FBgn0031035	145	FBgn0031035	145
1150	X	662164	665675	1.169498443604	664805	0.873174735478	FBgn0025617	1912	FBgn0025617	1912
1151	3L	16747296	16752558	1.168836593628	16750933	1.05365708295	FBgn0025582	1315	FBgn0025582	1315
1152	X	12492592	12514698	1.168630599976	12493694	1.067653119564	FBgn0053963	295	FBgn0053963	295
1153	3R	20354327	20358133	1.168511390686	20356304	0.912190556526	FBgn0039205	24	FBgn0039205	24
1154	X	18613927	18615897	1.167185783386	18615639	0.790506839752	FBgn0030956	1786	FBgn0004462	6764
1155	X	16904046	16914375	1.166848659515	16910871	1.148877048492	FBgn0054014	946	FBgn0054014	946
1156	2R	14950141	14954936	1.16624879837	14952126	0.852956950665	FBgn0020440	21	FBgn0013325	5086
1157	2L	13362879	13373749	1.165569782257	13366206	1.101457970483	FBgn0022069	18	FBgn0022069	18
1158	3R	17399356	17434784	1.165417671204	17424350	0.969034335193	FBgn0013984	18099	FBgn0013984	18099
1159	3R	23392729	23401578	1.164837837219	23397339	1.019706333385	FBgn0039525	10317	FBgn0003330	110407
1160	X	19309520	19318183	1.164791584015	19313392	0.978129443	FBgn0052533	143	FBgn0044030	421
1161	X	11531896	11536147	1.164293289185	11533008	0.941726952791	FBgn0011754	106	FBgn0030327	14713
1162	3L	17389885	17394809	1.163529396057	17392196	0.906093478203	FBgn0053051	132	FBgn0053051	132
1163	2R	13634045	13642528	1.163321971893	13640521	1.010638386011	FBgn0003520	174	FBgn0001222	8973
1164	X	15178101	15183777	1.163188934326	15178147	1.097233390808	FBgn0030630	404	FBgn0004924	24718
1165	3R	18406894	18428067	1.163180351257	18413407	0.972379267216	FBgn0014949	711	FBgn0014949	711
1166	2L	21739225	21748362	1.162225246429	21744438	1.084378466887	FBgn0032960	616	FBgn0032960	616
1167	2L	7882904	7887846	1.161827087402	7884905	1.048708999858	FBgn0031962	520	FBgn0031962	520
1168	3L	12249637	12252736	1.16064119339	12251169	0.852176972798	FBgn0036272	44	FBgn0052100	9670
1169	X	6068024	6073343	1.160506248474	6069470	1.015081524849	FBgn0003514	929	FBgn0003514	929
1170	3R	5430929	5451346	1.159962177277	5448711	0.962067071129	FBgn0037721	3476	FBgn0037722	4409
1171	3R	4473246	4479726	1.15979385376	4478775	0.972902297974	FBgn0037603	37	FBgn0037603	37
1172	2R	13048835	13054284	1.159772872925	13051884	1.081643160652	FBgn0034237	808	FBgn0034237	808
1173	3R	5419700	5430690	1.15848493576	5425611	0.854601510366	FBgn0037720	8578	FBgn0037719	8902
1174	2R	20040474	20043580	1.158038139343	20042051	0.982387318331	FBgn0035022	1737	FBgn0019886	19161
1175	3L	16445938	16449368	1.157946109772	16448607	1.011031150818	FBgn0004569	353	FBgn0014163	71509
1176	2R	9678250	9681120	1.157785892487	9679323	0.971635033103	FBgn0033902	1453	FBgn0033902	1453
1177	3L	20364252	20370715	1.15730381012	20369149	1.088052581338	FBgn0036990	863	FBgn0036990	863
1178	3R	19754964	19759021	1.156963825226	19757012	1.14462888942	FBgn0015282	235	FBgn0015282	235
1179	3L	15541471	15547384	1.156095981598	15543941	0.813699454069	FBgn0036513	1993	FBgn0036516	9484
1180	2L	22108906	22112135	1.155644416809	22110375	0.905735015869	FBgn0032974	946	FBgn0032979	46379
1181	3L	7404633	7409656	1.155067443848	7408858	1.103172722985	FBgn0014011	268	FBgn0014011	268
1182	3R	18461111	18465735	1.154724121094	18464962	1.03927859664	FBgn0020278	120	FBgn0039000	34929
1183	X	5362096	5364893	1.15438079834	5362949	1.078910266652	FBgn0029771	451	FBgn0029771	451
1184	3R	4555158	4558055	1.154302120209	4556331	0.850926478704	FBgn0037620	949	FBgn0037621	1085
1185	3R	2244826	2262831	1.154242038727	2260894	0.760528031517	FBgn0053324	11098	FBgn0037446	21982
1186	X	100674	104069	1.154189586639	102625	1.053635686636	FBgn0040373	39	FBgn0040373	39
1187	3R	15728216	15732415	1.154120445251	15729664	1.001979619265	FBgn0038745	253	FBgn0038746	925
1188	3L	23025839	23030120	1.153698444366	23028788	0.978497356176	FBgn0024733	527	FBgn0024733	527
1189	3L	2370852	2392598	1.152715921402	2372122	0.99862317478	FBgn0052299	1644	FBgn0052299	1644
1190	3R	17188821	17193994	1.151747226715	17191056	0.982994500329	FBgn0002781	12065	FBgn0043012	95257
1191	2R	626832	630463	1.151478767395	629389	0.956842809916	FBgn0026238	6311	FBgn0033015	172085
1192	3L	16094436	16101486	1.151453495026	16096292	1.00352702822	FBgn0036573	570	FBgn0036573	570
1193	3R	18965892	18968036	1.151234149933	18967257	1.038937926292	FBgn0004644	624	FBgn0051457	13551
1194	3L	3025652	3031250	1.150897979736	3030203	1.117099818061	FBgn0035390	139	FBgn0035388	11473
1195	3R	12183043	12185594	1.148309707642	12184679	0.882650315762	FBgn0038421	1095	FBgn0038421	1095
1196	2R	4415837	4421933	1.148017883301	4417901	0.935397260329	FBgn0033342	913	FBgn0033342	913
1197	3L	15032554	15036962	1.147746562958	15034591	0.952199038337	FBgn0036471	7611	FBgn0025776	25255
1198	3L	12777556	12780971	1.147032737732	12778848	1.0444201231	FBgn0010715	213	FBgn0036314	9102
1199	3L	13458671	13480021	1.145380973816	13477248	1.066832822912	FBgn0036374	561	FBgn0036351	121958
1200	3R	2214987	2229126	1.145376205444	2226211	0.968117773533	FBgn0037443	5402	FBgn0037443	5402
1201	2R	6331188	6339952	1.145261287689	6338649	0.922357052565	FBgn0033556	521	FBgn0033556	521
1202	3L	12109382	12112942	1.145087242126	12111585	1.099107069128	FBgn0036255	558	FBgn0036255	558
1203	X	551279	562015	1.145013809204	560499	0.896104980918	FBgn0021764	16838	FBgn0025637	47606
1204	3R	13226160	13227655	1.14426779747	13226985	0.791833251715	FBgn0038504	1248	FBgn0025456	6680
1205	2R	7482414	7485286	1.143901586533	7483302	0.983928140004	FBgn0033669	1448	FBgn0033669	1448
1206	2L	17220592	17257327	1.142886161804	17223588	0.941656056572	FBgn0051745	17891	FBgn0032633	156488
1207	2R	8031916	8035880	1.142854690552	8034475	0.89110695521	FBgn0033751	350	FBgn0033751	350
1208	3R	4864922	4868796	1.142744064331	4866148	1.02947807312	FBgn0037657	638	FBgn0037657	638
1209	3R	23062649	23071490	1.14226436615	23070473	0.944507935468	FBgn0042111	478	FBgn0005696	5658
1210	2R	4412163	4414265	1.14173412323	4413427	0.997774887085	FBgn0004921	211	FBgn0033341	242
1211	2R	11212730	11215386	1.14172744751	11213682	1.102985129637	FBgn0053462	1999	FBgn0010426	18739
1212	2L	13377240	13389432	1.139377593994	13387000	1.057281494141	FBgn0032516	299	FBgn0032516	299
1213	2L	819568	822777	1.138781547546	821725	1.007932543755	FBgn0031285	307	FBgn0015621	1761
1214	2R	2976037	2978870	1.138704299927	2977637	0.990527421236	FBgn0033179	907	FBgn0033179	907
1215	2R	1511827	1515208	1.137647628784	1512712	0.542596780337	FBgn0033049	7526	FBgn0033059	71053
1216	X	16202268	16206366	1.137322187424	16203452	0.821216004235	FBgn0004598	3573	FBgn0004227	7982
1217	2L	10341013	10343124	1.135876178741	10342191	0.83931261301	FBgn0032224	520	FBgn0051715	570
1218	3R	13217954	13220758	1.135396718979	13219752	0.981706170475	FBgn0025456	553	FBgn0025456	553
1219	X	19035141	19042633	1.13333940506	19040955	0.957122389476	FBgn0027603	1166	FBgn0027603	1166
1220	X	1933437	1937477	1.131142854691	1936680	0.856141805649	FBgn0040395	88	FBgn0025626	15388
1221	2R	7485838	7491637	1.130958080292	7486731	1.002976179123	FBgn0026573	150	FBgn0033669	1981
1222	3L	4955663	4957620	1.130190372467	4956786	0.922678440809	FBgn0005775	233	FBgn0035570	266083
1223	2L	6124853	6128144	1.13014125824	6126148	1.098182857037	FBgn0031781	1010	FBgn0031781	1010
1224	2R	3590217	3592430	1.129979133606	3591269	0.936306981479	FBgn0021814	579	FBgn0021814	579
1225	3R	1612996	1617617	1.129260540009	1615959	0.937711687649	FBgn0028690	748	FBgn0028690	748
1226	2L	3770867	3774739	1.12847661972	3771581	0.952198617599	FBgn0004893	125	FBgn0003430	54099
1227	2L	13585136	13599209	1.127938747406	13591193	0.822410933177	FBgn0028513	5993	FBgn0028546	50078
1228	3R	15852821	15862109	1.127906799316	15860756	0.902116607217	FBgn0038769	1021	FBgn0038769	1021
1229	X	8557526	8567205	1.12784576416	8560534	0.915348165175	FBgn0030061	347	FBgn0030061	347
1230	3L	14616883	14628498	1.1273021698	14621362	0.756028592587	FBgn0011927	17910	FBgn0028418	95339
1231	3R	1562101	1572088	1.127272605896	1568060	1.006685369155	FBgn0037371	108	FBgn0037372	12435
1232	3L	8464875	8472294	1.12594127655	8465621	0.779965824551	FBgn0035899	2637	FBgn0035899	2637
1233	3L	18784915	18788177	1.125308513641	18785854	0.880365712302	FBgn0036815	578	FBgn0036815	578
1234	X	15681385	15684568	1.125082015991	15682433	0.958981245756	FBgn0014391	744	FBgn0014391	744
1235	3R	1465466	1475430	1.12485408783	1474363	1.074236336876	FBgn0027951	96	FBgn0051545	731
1236	3R	15685491	15689217	1.123977184296	15686656	1.03452116251	FBgn0038737	681	FBgn0038741	16483
1237	X	15414523	15422044	1.123391151428	15417556	1.068438586067	FBgn0030660	458	FBgn0030660	458
1238	X	11821158	11823442	1.122145175934	11822516	1.04528800179	FBgn0003865	334	FBgn0003865	334
1239	X	9082870	9094173	1.122098922729	9092650	0.938313388824	FBgn0000077	93	FBgn0000077	93
1240	X	18677317	18690584	1.121973514557	18680097	0.845087110996	FBgn0030965	1661	FBgn0030965	1661
1241	2R	13179925	13184679	1.121908664703	13182464	1.025408127729	FBgn0050108	1804	FBgn0034258	1923
1242	3R	8177673	8182632	1.121484279633	8181551	1.023191171534	FBgn0038016	431	FBgn0010044	24207
1243	2L	21036992	21040424	1.120718955994	21039542	1.153888193766	FBgn0010395	883	FBgn0023388	90403
1244	3R	2707754	2711148	1.120430469513	2710368	1.021741185869	FBgn0001077	20322	FBgn0001077	20322
1245	2R	11520858	11531717	1.120109081268	11529192	0.987264044145	FBgn0010590	451	FBgn0010590	451
1246	2R	19606175	19609816	1.119375228882	19606984	0.920179218054	FBgn0034975	497	FBgn0021875	34621
1247	2R	7539970	7541926	1.11935043335	7540893	0.910562066471	FBgn0033674	284	FBgn0011704	39543
1248	3L	15919777	15924072	1.119028091431	15920448	0.9598335584	FBgn0036545	14	FBgn0036545	14
1249	3R	25571915	25577717	1.118894577026	25573419	1.044895536759	FBgn0020235	1439	FBgn0020235	1439
1250	2L	10855642	10858666	1.118324279785	10857739	1.03997400403	FBgn0024227	343	FBgn0024227	343
1251	X	2195836	2201650	1.117911338806	2199260	1.019272103029	FBgn0040389	1533	FBgn0040389	1533
1252	X	13451024	13459026	1.11748456955	13457571	0.922411382198	FBgn0030504	772	FBgn0030507	44389
1253	3R	9638383	9641085	1.11675786972	9640019	1.040707200766	FBgn0053327	1178	FBgn0053327	1178
1254	4	123898	132136	1.116477012634	128477	0.965393234702	FBgn0052005	16637	FBgn0052005	16637
1255	2L	12719971	12727446	1.115832328796	12721136	1.04177163629	FBgn0032455	702	FBgn0032445	28113
1256	3L	18830861	18833446	1.115615844727	18831505	0.812348544598	FBgn0036818	93	FBgn0036818	93
1257	3L	9808562	9813159	1.114974498749	9811844	1.053563117981	FBgn0015618	753	FBgn0015618	753
1258	X	4492608	4501381	1.114719390869	4494306	1.049319148064	FBgn0025615	763	FBgn0025615	763
1259	2R	5480413	5485215	1.114521503448	5482169	1.008719444275	FBgn0033471	793	FBgn0027619	1396
1260	2L	20757946	20771162	1.113700866699	20769125	1.007891400655	FBgn0032884	6117	FBgn0000986	46617
1261	2L	19528728	19533278	1.113457679749	19530853	0.93252546647	FBgn0051697	524	FBgn0046825	34594
1262	3R	9806620	9811088	1.113269805908	9807218	1.000114440918	FBgn0015270	16579	FBgn0038196	54669
1263	3R	14189462	14194539	1.112152099609	14191633	0.845844298601	FBgn0038608	226	FBgn0038609	745
1264	3L	2244603	2249690	1.111717224121	2248098	1.077817860772	FBgn0000543	1245	FBgn0000543	1245
1265	2R	5223593	5228638	1.110736846924	5224396	0.897748629252	FBgn0010316	260	FBgn0023143	19255
1266	3R	5631922	5635987	1.110509395599	5634900	0.955958493551	FBgn0037760	185	FBgn0065050	30694
1267	3L	20242945	20247877	1.110341072083	20244294	0.988494104809	FBgn0003124	448	FBgn0003124	448
1268	3R	2203614	2207338	1.11008644104	2205508	1.01895236969	FBgn0027514	542	FBgn0027514	542
1269	X	13029527	13042292	1.109671592712	13034115	0.924682953778	FBgn0030460	5805	FBgn0029133	12155
1270	2L	3526602	3530928	1.108314990997	3529830	0.949678450823	FBgn0031549	456	FBgn0031549	456
1271	X	252137	255067	1.108173847198	253105	1.123833298683	FBgn0004170	223	FBgn0004170	223
1272	3L	15930336	15939590	1.107849121094	15933143	1.132363824283	FBgn0036548	28	FBgn0036546	11334
1273	X	19320492	19330126	1.107821941376	19327238	0.998948961496	FBgn0031021	878	FBgn0031021	878
1274	2R	13812756	13815899	1.105900764465	13814334	0.944650509778	FBgn0034326	13	FBgn0034326	13
1275	3L	12051526	12056434	1.105889558792	12055468	0.958501591402	FBgn0028679	264	FBgn0036248	36722
1276	3L	1312852	1317019	1.105777740479	1313666	0.984343409538	FBgn0011361	328	FBgn0011361	328
1277	3R	27419560	27422704	1.105704307556	27421677	1.076707333326	FBgn0039857	290	FBgn0039857	290
1278	2R	4233613	4237070	1.105444908142	4235679	0.951172224681	FBgn0040777	29	FBgn0050353	65660
1279	3R	11859738	11867185	1.105316877365	11860722	1.000781148672	FBgn0038394	8617	FBgn0038396	14671
1280	3L	18149451	18151582	1.105144023895	18150827	1.028799802065	FBgn0003997	69	FBgn0020300	46164
1281	3L	12707065	12709951	1.105003833771	12708717	0.916833728552	FBgn0016940	162	FBgn0036306	19987
1282	3L	854695	875522	1.103821277618	856434	1.017116367817	FBgn0052479	999	FBgn0035164	35388
1283	3L	12387595	12389487	1.102545261383	12388768	0.816296032497	FBgn0052103	21	FBgn0027936	89481
1284	2R	4136908	4140442	1.102149486542	4139163	0.936886703267	FBgn0033315	234	FBgn0033315	234
1285	3L	165296	170905	1.102137565613	167782	0.90319925196	FBgn0035105	172	FBgn0035105	172
1286	X	13130400	13134249	1.101386070251	13131429	0.928210426779	FBgn0030468	393	FBgn0004456	39002
1287	3L	4521917	4533567	1.100780725479	4529550	0.839109869564	FBgn0053777	6533	FBgn0015805	78014
1288	3L	14367638	14372521	1.100713729858	14369634	1.014400987064	FBgn0036422	1656	FBgn0003459	5548
1289	2R	9463470	9470697	1.100597381592	9469786	0.950906054179	FBgn0053155	320	FBgn0033886	6525
1290	X	5929428	5936778	1.100417137146	5934478	1.081469115089	FBgn0029840	464	FBgn0029840	464
1291	X	13645298	13650143	1.099977970123	13648607	0.892382509568	FBgn0030528	2971	FBgn0027537	8133
1292	2L	9908538	9915297	1.099977016449	9912658	1.099338978529	FBgn0032157	73	FBgn0024285	249
1293	2R	18850225	18855746	1.099875926971	18854414	1.044437170029	FBgn0034846	179	FBgn0034846	179
1294	3L	9372083	9373976	1.099560499191	9372847	0.892772465944	FBgn0035983	350	FBgn0035987	12159
1295	3L	16559494	16560602	1.098310470581	16559812	1.034155130386	FBgn0027500	489	FBgn0027500	489
1296	2R	6069009	6075057	1.097310066223	6074184	0.932019352913	FBgn0004399	4467	FBgn0004399	4467
1297	3L	3880268	3882819	1.097270965576	3882012	0.905566513538	FBgn0035470	676	FBgn0035470	676
1298	3L	21108723	21114178	1.096517086029	21110290	1.069149374962	FBgn0041607	3521	FBgn0037051	40408
1299	3L	1331863	1336190	1.096173763275	1333912	1.065964642693	FBgn0029514	759	FBgn0035213	7977
1300	3L	1854434	1860545	1.096070289612	1858231	0.974183432261	FBgn0002183	1637	FBgn0002183	1637
1301	X	9310160	9320720	1.095973968506	9317294	0.968183405259	FBgn0030133	28048	FBgn0030136	82546
1302	X	331685	334022	1.095928192139	333223	1.008412392934	FBgn0001337	191	FBgn0000570	46819
1303	X	17543272	17545901	1.095655441284	17544091	0.764000892639	FBgn0030864	496	FBgn0030866	29120
1304	3L	21755258	21762291	1.095576286316	21757262	0.924919784069	FBgn0037134	44	FBgn0037134	44
1305	3L	10632271	10636716	1.095331192017	10634502	1.11508363836	FBgn0052066	458	FBgn0052068	2834
1306	2R	7227463	7229818	1.095219135284	7228222	0.96839540145	FBgn0033648	9866	FBgn0033652	78054
1307	3L	21763723	21770844	1.095183372498	21765090	0.957951635122	FBgn0046301	956	FBgn0046301	956
1308	3L	3037881	3044852	1.094964504242	3044722	1.0463718501	FBgn0035393	6088	FBgn0035388	25992
1309	2L	3163633	3165977	1.094047546387	3163756	1.168807896701	FBgn0014906	109	FBgn0031506	3800
1310	3R	5458561	5463911	1.093587875366	5462354	0.88496914506	FBgn0003334	975	FBgn0003334	975
1311	3R	19582660	19589608	1.093354225159	19586617	0.75160668691	FBgn0039112	299	FBgn0039115	6557
1312	3R	2279882	2284887	1.092374801636	2283555	0.972604527193	FBgn0037446	679	FBgn0037446	679
1313	X	3717342	3721216	1.090947151184	3718434	0.771500269572	FBgn0028491	776	FBgn0019661	10510
1314	2L	20631790	20636082	1.090596199036	20634779	1.033479073468	FBgn0047311	347	FBgn0000986	87729
1315	X	17465777	17473684	1.090091705322	17470769	0.959216762992	FBgn0030855	549	FBgn0030855	549
1316	3L	549147	556156	1.08983373642	554089	0.971585778629	FBgn0035143	10780	FBgn0035141	27641
1317	X	14971480	14974144	1.088920593262	14972606	0.976747184992	FBgn0030616	721	FBgn0030616	721
1318	2R	13365182	13367352	1.088738441467	13365915	0.837558129255	FBgn0050323	2385	FBgn0034281	9747
1319	2L	10550083	10592894	1.088588237762	10581372	0.929270297289	FBgn0032269	3580	FBgn0032269	3580
1320	2L	8484213	8487226	1.08854675293	8485869	0.912660330534	FBgn0032047	3116	FBgn0032050	25966
1321	2R	5500357	5506241	1.088192462921	5504174	1.011321180007	FBgn0024923	3200	FBgn0024923	3200
1322	3R	12518776	12533399	1.08732175827	12528118	0.893952041864	FBgn0003944	32230	FBgn0063261	48993
1323	3L	21564468	21568901	1.087173461914	21567405	1.043058904012	FBgn0037109	892	FBgn0028663	93702
1324	2R	10284495	10288243	1.086041927338	10286017	0.907481521368	FBgn0050478	174	FBgn0050478	174
1325	2R	5762749	5764964	1.085446596146	5763600	0.869069194794	FBgn0003660	622	FBgn0033486	134094
1326	2R	11708720	11711992	1.084697246552	11709908	0.82923819037	FBgn0034088	1257	FBgn0034088	1257
1327	3R	2567875	2570304	1.084166526794	2569544	0.818950149748	FBgn0004054	318	FBgn0004054	318
1328	2R	19593189	19595954	1.084064483643	19594684	0.931004608379	FBgn0027522	478	FBgn0025806	24031
1329	2L	20999752	21007538	1.083797693253	21006558	0.957853177015	FBgn0010395	33867	FBgn0032906	92821
1330	3L	17766883	17768281	1.083481311798	17767256	0.898431974299	FBgn0052190	238	FBgn0036761	44503
1331	X	19408632	19414503	1.083280563354	19413059	0.963544060202	FBgn0031030	687	FBgn0031032	4520
1332	X	7974354	7978232	1.082505702972	7976182	0.980853978325	FBgn0030003	1219	FBgn0030003	1219
1333	2L	11984447	11991440	1.082304000854	11990577	0.880557621227	FBgn0032391	350	FBgn0032390	613
1334	3L	10624956	10631504	1.08210515976	10629109	0.839631468058	FBgn0052066	5851	FBgn0052068	8227
1335	2R	5470516	5477552	1.082005977631	5473119	0.952396673315	FBgn0033467	1631	FBgn0033467	1631
1336	3R	20449053	20452525	1.081920623779	20451475	0.888531297445	FBgn0039213	78	FBgn0039212	173
1337	3R	2480357	2486557	1.081255435944	2484093	1.04016197429	FBgn0026567	489	FBgn0026567	489
1338	3L	7096885	7099954	1.080527305603	7098798	1.06370342479	FBgn0002775	672	FBgn0002775	672
1339	2R	4460968	4466000	1.079887390137	4464022	0.998228606056	FBgn0011300	134	FBgn0033357	521
1340	3L	8970084	8972394	1.079833030701	8971521	0.956513659159	FBgn0016070	401	FBgn0035954	7624
1341	X	8400181	8407885	1.079803466797	8405891	1.044178515673	FBgn0030049	6	FBgn0030054	45647
1342	2L	13781441	13786288	1.079479694366	13783436	0.969432830811	FBgn0028932	21	FBgn0028932	21
1343	X	19591032	19596850	1.079245567322	19593777	1.04885707182	FBgn0031070	2483	FBgn0031070	2483
1344	2L	7226456	7232301	1.077765464783	7230933	0.938537906198	FBgn0051906	5077	FBgn0031898	7854
1345	X	19448227	19453643	1.076718330383	19451249	0.883524165434	FBgn0031040	1105	FBgn0031040	1105
1346	3R	18948882	18955388	1.07627248764	18951927	0.903937648324	FBgn0051365	212	FBgn0051457	1779
1347	X	618945	622713	1.075958013535	621369	0.874807304806	FBgn0065054	474	FBgn0065054	474
1348	3R	21706432	21708193	1.075877189636	21707260	0.758762419224	FBgn0027865	98	FBgn0002735	118320
1349	2R	10002248	10012305	1.07501411438	10007397	0.911618292332	FBgn0024698	10939	FBgn0013725	60199
1350	X	7984017	7991287	1.074826717377	7987262	0.907251898448	FBgn0025800	215	FBgn0030003	12299
1351	2L	9704558	9706622	1.073993682861	9705824	0.827283680439	FBgn0051710	120	FBgn0032138	5445
1352	X	9284394	9288959	1.073799133301	9286853	0.80808431962	FBgn0040932	29940	FBgn0026149	84986
1353	3R	12554294	12561062	1.073654174805	12559807	1.003070449829	FBgn0003944	541	FBgn0063261	17304
1354	3L	12089797	12095423	1.073225021362	12093688	0.832626056671	FBgn0036249	322	FBgn0036248	1498
1355	3R	4572966	4576938	1.073178291321	4574001	0.892351329327	FBgn0037624	473	FBgn0037621	16585
1356	2R	14173074	14176138	1.072355270386	14174664	0.890770249897	FBgn0034371	1601	FBgn0023214	13731
1357	3L	20290168	20296024	1.072160720825	20294747	0.930762851939	FBgn0011425	667	FBgn0011425	667
1358	2L	20335097	20338490	1.071974754333	20336832	0.975797372706	FBgn0011638	1089	FBgn0011638	1089
1359	X	19475738	19490901	1.07190990448	19486665	0.973709583282	FBgn0031052	421	FBgn0031047	13848
1360	2L	3539239	3546888	1.071673870087	3540069	1.11215540942	FBgn0024244	818	FBgn0031549	9783
1361	3L	18633372	18639170	1.071619510651	18638453	0.935088858885	FBgn0042134	5	FBgn0036800	50500
1362	3R	27402700	27406959	1.071119785309	27406083	1.011947758993	FBgn0003268	311	FBgn0039857	15884
1363	X	8968685	8981100	1.070929527283	8979878	0.853545938219	FBgn0030090	361	FBgn0030092	14402
1364	3L	15960956	15963712	1.070129394531	15962376	0.723326512745	FBgn0036556	7618	FBgn0036557	8080
1365	3L	14595481	14599442	1.069410324097	14597842	0.972024581012	FBgn0041604	37	FBgn0028418	71819
1366	2L	18619040	18629547	1.069139957428	18621042	0.853492323558	FBgn0032694	7856	FBgn0032693	27871
1367	2L	12036741	12041064	1.068919658661	12039574	0.912980949177	FBgn0032397	1031	FBgn0032398	1108
1368	3L	9813461	9824600	1.068591117859	9822566	0.919114649296	FBgn0004390	6660	FBgn0015618	9969
1369	3L	12757691	12776219	1.068553447723	12761811	0.917195965262	FBgn0036312	2349	FBgn0036314	26139
1370	X	1520880	1526660	1.068506240845	1525667	0.855775324504	FBgn0001189	82	FBgn0023530	232
1371	2R	19395766	19402336	1.068321704865	19397190	0.950961947441	FBgn0034921	675	FBgn0034921	675
1372	3L	1755362	1764254	1.067224264145	1760400	1.017269162571	FBgn0035271	495	FBgn0035271	495
1373	X	19605025	19607541	1.067174911499	19605933	0.851344473222	FBgn0031070	9673	FBgn0031070	9673
1374	2R	18360811	18364336	1.066981315613	18362538	0.871029937969	FBgn0010078	560	FBgn0010078	560
1375	3R	3800100	3804126	1.066890716553	3803107	1.036836412218	FBgn0037533	381	FBgn0037550	148948
1376	2L	17712604	17723820	1.066775798798	17721395	0.901704996824	FBgn0015609	14055	FBgn0032646	224357
1377	2L	21733638	21738778	1.06676030159	21736631	0.941452711821	FBgn0032960	8423	FBgn0032960	8423
1378	3L	1284257	1286991	1.06673002243	1286062	0.940803468227	FBgn0010333	153	FBgn0010333	153
1379	2L	12689892	12694537	1.066686153412	12692810	0.988434123993	FBgn0032444	127	FBgn0032445	213
1380	2R	9052989	9063553	1.066478729248	9062378	0.998595744371	FBgn0033853	517	FBgn0014877	7611
1381	3R	1180547	1184506	1.06636762619	1182778	0.862126509349	FBgn0037314	1308	FBgn0003275	14742
1382	X	20000392	20003618	1.065031051636	20002468	0.791995693656	FBgn0031093	1194	FBgn0031093	1194
1383	2L	20402075	20407214	1.064010620117	20404712	0.932964197795	FBgn0032859	58	FBgn0032858	201
1384	3L	4272811	4277520	1.063972473145	4275800	0.937042741215	FBgn0035528	121	FBgn0035528	121
1385	2L	20784670	20786188	1.063086986542	20785374	0.974787920713	FBgn0032886	50	FBgn0000986	62866
1386	3L	1224445	1228807	1.062705993652	1228045	0.985361152225	FBgn0004378	1426	FBgn0035194	3161
1387	2L	19537806	19541013	1.062438011169	19539044	0.900025171392	FBgn0003231	669	FBgn0046825	26403
1388	3L	15968148	15977675	1.061526060104	15971684	0.968745827675	FBgn0036557	1228	FBgn0036557	1228
1389	X	4382291	4387947	1.061114311218	4386470	0.736693690805	FBgn0029709	323	FBgn0029714	10734
1390	2L	16818893	16821967	1.060197114944	16821215	0.710194438696	FBgn0022213	80	FBgn0032620	76903
1391	3L	9831885	9834356	1.059886932373	9833600	0.913452625275	FBgn0036052	188	FBgn0015618	21003
1392	X	2118023	2123370	1.058896541595	2120033	1.023183107376	FBgn0023527	1035	FBgn0023527	1035
1393	3L	11579017	11584131	1.05849647522	11582390	0.90437823534	FBgn0036180	997	FBgn0036180	997
1394	X	501944	503194	1.057706356049	502765	0.966077327728	FBgn0025634	1183	FBgn0025634	1183
1395	X	2441183	2445412	1.057646751404	2444692	0.766006435667	FBgn0001404	35	FBgn0011606	15516
1396	2R	6315481	6322711	1.057440757751	6319467	0.970346338609	FBgn0027499	5365	FBgn0027499	5365
1397	3R	19898244	19902674	1.057343006134	19898362	0.954205773093	FBgn0040283	14338	FBgn0010709	21627
1398	2R	20388575	20391935	1.05702829361	20389757	1.027822256088	FBgn0035075	588	FBgn0050423	6321
1399	3L	12666901	12671428	1.056169986725	12668035	1.039329051971	FBgn0014343	340	FBgn0036306	60669
1400	2R	10825986	10829436	1.055832624435	10827862	0.791634432475	FBgn0004698	1513	FBgn0000996	67961
1401	2L	11809919	11814279	1.055724620819	11813265	1.006901376388	FBgn0032378	535	FBgn0000588	16137
1402	X	4765187	4767016	1.055555343628	4766502	0.86755286946	FBgn0029737	2535	FBgn0029738	14885
1403	3L	10604605	10624717	1.055429935455	10611347	1.051965173086	FBgn0000629	730	FBgn0000629	730
1404	2R	1581906	1584144	1.055232524872	1583164	0.929520875216	FBgn0033059	601	FBgn0033059	601
1405	3L	15946198	15952424	1.055145263672	15949652	0.974626961876	FBgn0000115	1272	FBgn0000115	1272
1406	3R	536928	540258	1.054388046265	539269	0.930257516749	FBgn0037270	649	FBgn0037270	649
1407	X	12294645	12298465	1.054193973541	12296777	0.867818832397	FBgn0030391	268	FBgn0015024	190943
1408	2L	5548673	5551496	1.053599834442	5550031	0.994878321886	FBgn0031718	995	FBgn0031718	995
1409	4	223137	227007	1.053026676178	225999	0.880965203047	FBgn0051998	177	FBgn0026777	102348
1410	3R	19892852	19897871	1.052925109863	19896418	0.800734341145	FBgn0040283	12394	FBgn0010709	19683
1411	2L	19003418	19005666	1.052429199219	19004420	1.023262917995	FBgn0015745	744	FBgn0015745	744
1412	3R	11874508	11877839	1.051800727844	11876270	0.943496872397	FBgn0027948	275	FBgn0038396	877
1413	2L	8090055	8107852	1.051772117615	8099951	0.858475029469	FBgn0011219	16529	FBgn0010287	27054
1414	2L	21560631	21562638	1.051758766174	21561310	0.855956226587	FBgn0032949	339	FBgn0022893	56211
1415	3L	3057115	3071648	1.051112651825	3067979	0.858388199526	FBgn0003938	6354	FBgn0003938	6354
1416	3L	15573796	15576105	1.050762176514	15574910	0.857155826357	FBgn0036519	737	FBgn0036519	737
1417	3R	16909888	16920165	1.05073928833	16912646	0.853052228689	FBgn0038852	6394	FBgn0010770	29312
1418	X	16793249	16798446	1.050057172775	16797720	0.917231845856	FBgn0030809	4866	FBgn0030806	20921
1419	X	888448	890215	1.049651622772	890134	0.961357688904	FBgn0003638	3	FBgn0040345	102460
1420	X	18775996	18785017	1.049603462219	18779494	0.928483217955	FBgn0052541	15198	FBgn0030974	51924
1421	3R	12664146	12667143	1.049304246902	12666196	0.742072161506	FBgn0020546	9530	FBgn0020546	9530
1422	3R	12145994	12148607	1.048895359039	12147372	1.026433467865	FBgn0012011	40	FBgn0012011	40
1423	3R	14233459	14239353	1.047946453094	14237945	0.934963613749	FBgn0051122	644	FBgn0038609	45567
1424	3R	3745330	3748778	1.047944068909	3746531	0.854012040531	FBgn0002542	375	FBgn0037550	205524
1425	X	6854374	6860010	1.047826051712	6859873	0.914563569156	FBgn0029929	734	FBgn0029929	734
1426	2R	12462867	12474196	1.047787666321	12464600	0.904191241545	FBgn0034169	1559	FBgn0053456	2076
1427	3R	18186303	18193203	1.047265052795	18187717	0.97388716305	FBgn0038948	538	FBgn0038948	538
1428	2R	3033110	3038010	1.047224998474	3036801	0.851565136629	FBgn0022772	720	FBgn0022772	720
1429	3L	17430684	17432815	1.046860218048	17431958	0.932339608669	FBgn0036726	750	FBgn0036726	750
1430	X	10170054	10174166	1.046622991562	10172126	0.770978843465	FBgn0030189	434	FBgn0030189	434
1431	3R	24458998	24461599	1.046361446381	24459914	0.886094242334	FBgn0039590	871	FBgn0001215	34385
1432	3R	6714545	6720847	1.046321392059	6717881	0.933891836802	FBgn0037855	1371	FBgn0037855	1371
1433	2L	21165661	21169620	1.046101570129	21167191	0.903052073259	FBgn0000239	99	FBgn0024371	23353
1434	3L	8445165	8455770	1.045986175537	8454168	0.962007492781	FBgn0035898	841	FBgn0035898	841
1435	3L	6067636	6070249	1.045278787613	6068906	0.71155463948	FBgn0061492	34	FBgn0035675	19400
1436	3R	14225335	14229225	1.044539928436	14226604	0.759077520931	FBgn0028670	1728	FBgn0038609	34226
1437	3R	13483036	13484910	1.044221878052	13484045	0.897050585066	FBgn0051575	130	FBgn0051575	130
1438	2R	6663092	6666285	1.043612480164	6664384	0.858038509593	FBgn0033581	1579	FBgn0033581	1579
1439	3R	12096461	12100483	1.043512821198	12099288	1.046324533575	FBgn0011253	1112	FBgn0011253	1112
1440	3L	254533	256379	1.04317522049	255334	0.973898410797	FBgn0029002	162	FBgn0035121	7424
1441	2R	18151536	18154651	1.043117523193	18153776	0.928542550405	FBgn0034753	152	FBgn0034753	152
1442	3R	5414187	5418849	1.042891025543	5417153	0.858125336965	FBgn0037720	120	FBgn0037719	444
1443	2R	3685249	3687685	1.042771816254	3686045	0.953797519207	FBgn0033274	619	FBgn0050373	9566
1444	3R	17848050	17855848	1.042633533478	17852269	0.865806668997	FBgn0038925	929	FBgn0038925	929
1445	X	15501979	15505546	1.042595624924	15504580	0.758919207255	FBgn0030665	1349	FBgn0030671	33482
1446	3L	11682729	11685844	1.042540550232	11684858	0.945380491369	FBgn0036198	461	FBgn0036198	461
1447	2L	6645069	6648801	1.042400836945	6648155	0.801150083542	FBgn0051635	933	FBgn0031836	37132
1448	3R	16941310	16944488	1.042161464691	16942177	0.881357371807	FBgn0010770	219	FBgn0010770	219
1449	X	9037163	9039908	1.042147636414	9038260	0.760775678298	FBgn0030099	370	FBgn0030099	370
1450	2R	14804218	14807473	1.041555404663	14805995	0.889360960792	FBgn0013954	1027	FBgn0013954	1027
1451	4	1034174	1040541	1.041339874268	1038268	0.93324209662	FBgn0025741	9076	FBgn0039930	11341
1452	2R	17682283	17686040	1.041007041931	17683536	0.814165900735	FBgn0034704	1048	FBgn0034704	1048
1453	2L	13553114	13560491	1.040952682495	13559598	0.923449235804	FBgn0015954	9457	FBgn0028546	81673
1454	2R	18068046	18070110	1.040615081787	18069034	0.85836160183	FBgn0003175	612	FBgn0034743	44669
1455	2R	3317468	3319594	1.040102005005	3318543	0.944651267108	FBgn0003317	252	FBgn0033210	130378
1456	2R	12100187	12102534	1.039987564087	12101836	0.900996029377	FBgn0003274	879	FBgn0003274	879
1457	3L	4138106	4139410	1.039781093597	4138562	0.469038367271	FBgn0053545	5879	FBgn0004574	15829
1458	X	781896	788197	1.039162158966	785521	0.927836838891	FBgn0040339	563	FBgn0040339	563
1459	2R	5820399	5823750	1.03915977478	5821745	0.908946093391	FBgn0028426	161	FBgn0033522	119780
1460	X	6130808	6137341	1.039132595062	6133063	0.832993920644	FBgn0026015	137	FBgn0029857	327
1461	2L	13191174	13192748	1.038925170898	13191976	0.77200910449	FBgn0032479	27	FBgn0032476	14804
1462	2L	21732025	21733176	1.038711547852	21732524	1.000179655412	FBgn0032960	12530	FBgn0032960	12530
1463	2R	13259268	13263778	1.038509368896	13261654	0.872124643887	FBgn0003545	1320	FBgn0003545	1320
1464	2L	8433503	8438978	1.038494110107	8438163	0.951772004366	FBgn0043002	752	FBgn0051894	12045
1465	X	9162619	9166371	1.038362026215	9164187	0.873113688301	FBgn0040235	278	FBgn0040235	278
1466	X	656016	660743	1.038321018219	657789	0.914398733775	FBgn0015799	489	FBgn0025617	5104
1467	2L	14262436	14267638	1.038131713867	14263200	0.900413176593	FBgn0004002	322	FBgn0028529	91880
1468	2L	3020703	3034320	1.03795671463	3028051	0.910683631897	FBgn0031493	1138	FBgn0031493	1138
1469	2L	1157997	1162252	1.037534713745	1158659	0.935811792101	FBgn0031312	20	FBgn0031310	7876
1470	3R	25548998	25550980	1.036780834198	25550062	0.774364415337	FBgn0039687	580	FBgn0039687	580
1471	2R	13302673	13307670	1.036348342896	13304649	0.783530964571	FBgn0028744	94	FBgn0004586	13003
1472	X	6586544	6589820	1.035531759262	6588659	0.832106842714	FBgn0065056	685	FBgn0029891	59625
1473	3R	8877206	8880869	1.034958362579	8878606	0.861543655396	FBgn0027049	628	FBgn0003308	20347
1474	2L	12543731	12548029	1.03472328186	12546426	0.890299892426	FBgn0010460	5856	FBgn0002970	71922
1475	2R	233630	237260	1.034488677979	236233	0.816331450144	FBgn0050505	218245	FBgn0033015	565241
1476	X	11209935	11215045	1.034244060516	11214093	0.784900272594	FBgn0027359	414	FBgn0027359	414
1477	2R	17175201	17179742	1.032859802246	17178975	0.856761366129	FBgn0034651	307	FBgn0034650	1225
1478	X	5509658	5512788	1.032447814941	5511279	0.962188601494	FBgn0028474	52	FBgn0029783	73
1479	3L	21422654	21424767	1.032051086426	21422740	0.915270900726	FBgn0037085	1102	FBgn0037085	1102
1480	3L	7354648	7360970	1.032037734985	7356994	0.895172764273	FBgn0016983	1194	FBgn0016983	1194
1481	2R	17029463	17031520	1.031967639923	17030243	0.802706325755	FBgn0003731	344	FBgn0010415	41493
1482	3R	7702546	7712060	1.030950069427	7708974	0.964479558608	FBgn0051368	457	FBgn0037955	60764
1483	3R	5224939	5231528	1.030665397644	5226839	0.883682026583	FBgn0037686	139	FBgn0037686	139
1484	2L	195913	202651	1.030546426773	200008	0.839422766368	FBgn0031231	3776	FBgn0031235	32506
1485	3R	13989705	13992745	1.03021478653	13991472	0.857002959532	FBgn0022943	1087	FBgn0022943	1087
1486	2R	11859173	11862878	1.029637336731	11860828	0.931388378143	FBgn0022070	1533	FBgn0022070	1533
1487	2L	106265	112852	1.029580593109	108340	0.9360922575	FBgn0005278	1437	FBgn0002931	20958
1488	3R	310361	313020	1.029110908508	311898	0.959722280502	FBgn0037255	1135	FBgn0037255	1135
1489	3R	10150219	10154459	1.027316093445	10153631	0.83113771677	FBgn0003480	155	FBgn0038224	885
1490	2L	6022314	6025009	1.027050971985	6023906	0.88757167143	FBgn0031764	629	FBgn0031764	629
1491	X	15830066	15834515	1.025757789612	15831106	0.904621805464	FBgn0030720	132	FBgn0030718	10411
1492	2L	10379024	10382638	1.025684833527	10380393	0.97973353068	FBgn0032234	275	FBgn0032234	275
1493	2L	8071622	8074689	1.025485515594	8073026	0.848176320394	FBgn0010287	129	FBgn0010287	129
1494	3R	17680308	17682640	1.02472448349	17681830	0.859162106233	FBgn0015229	154	FBgn0038925	171368
1495	3L	16960965	16978954	1.023742675781	16977327	0.986410109202	FBgn0036685	4112	FBgn0025582	225079
1496	3R	18372165	18374061	1.023600578308	18373389	0.844769954681	FBgn0038984	178	FBgn0024558	35561
1497	2L	12485589	12498316	1.022979736328	12489371	0.869561195374	FBgn0051858	7924	FBgn0040286	54706
1498	2R	10016957	10021266	1.022635698318	10018876	0.953627165626	FBgn0000142	4	FBgn0013725	71678
1499	X	17536890	17538861	1.022624015808	17537829	0.838141202927	FBgn0026192	563	FBgn0030866	35382
1500	3L	2549052	2560517	1.022556304932	2551441	0.827438380983	FBgn0010905	13632	FBgn0024939	19541
1501	3R	25416742	25420237	1.021531105042	25418362	0.701109437382	FBgn0039672	818	FBgn0039678	79020
1502	3L	14251959	14261295	1.021474838257	14255440	0.805632209778	FBgn0001085	15834	FBgn0036415	72272
1503	X	16958162	16963728	1.020932674408	16961197	0.790538579226	FBgn0028581	15658	FBgn0065049	17604
1504	X	6112265	6120410	1.02089214325	6113640	0.965713469187	FBgn0028982	590	FBgn0015818	12571
1505	3R	2731925	2745307	1.020464658737	2733853	0.816567271948	FBgn0001077	43807	FBgn0001077	43807
1506	3R	26885581	26887520	1.019897460938	26886700	0.960771027733	FBgn0002413	231	FBgn0010808	7066
1507	2L	1090435	1091496	1.019889831543	1091041	0.427956074476	FBgn0054016	8510	FBgn0003310	13230
1508	3L	9425201	9430666	1.019645690918	9426956	0.870285574595	FBgn0052038	1098	FBgn0052038	1098
1509	3R	15701325	15705636	1.018997192383	15702200	0.964481942794	FBgn0038741	939	FBgn0038741	939
1510	3L	17396306	17399239	1.018374443054	17398334	0.970654235167	FBgn0042641	113	FBgn0042641	113
1511	2L	16822290	16827489	1.017849445343	16823199	1.00330884116	FBgn0051739	172	FBgn0032620	74919
1512	3L	2351956	2357661	1.016254425049	2356493	0.891272962093	FBgn0035335	490	FBgn0035335	490
1513	2R	846289	848733	1.016044139862	847826	0.95476214091	FBgn0033017	553	FBgn0033017	553
1514	3L	15100022	15102766	1.015955924988	15101303	0.825269979589	FBgn0036483	885	FBgn0025776	91967
1515	3R	14482025	14488284	1.015781402588	14484673	0.85326054891	FBgn0051224	290	FBgn0027841	441
1516	2L	11969734	11971789	1.015768051147	11970810	0.804561376572	FBgn0041606	284	FBgn0032390	19154
1517	X	6369231	6373446	1.014805793762	6371582	0.812376386979	FBgn0029874	1515	FBgn0029873	1873
1518	3L	1621312	1630942	1.0145611763	1629792	1.024959115421	FBgn0035248	718	FBgn0035248	718
1519	2L	8290174	8291749	1.014036655426	8290967	0.753676831722	FBgn0011902	240	FBgn0011902	240
1520	2R	6390741	6399496	1.013699531555	6395183	1.004278519574	FBgn0010356	394	FBgn0010356	394
1521	X	16385953	16388657	1.013175964355	16387310	0.908637046814	FBgn0011742	595	FBgn0015615	40056
1522	2L	15746552	15755736	1.012815952301	15747490	0.9293888637	FBgn0003936	121	FBgn0003936	121
1523	3L	19218873	19221431	1.012489318848	19219608	0.87365552783	FBgn0036853	708	FBgn0036853	708
1524	2L	2968238	2974679	1.011871337891	2972313	0.874170976527	FBgn0004584	363	FBgn0004584	363
1525	2L	10331388	10334730	1.011834144592	10332675	0.873642556808	FBgn0032222	1212	FBgn0032222	1212
1526	X	6528717	6534158	1.011301517487	6530317	0.957484581891	FBgn0029891	1283	FBgn0029891	1283
1527	X	12521123	12528946	1.0112657547	12524481	0.790491837722	FBgn0030417	15654	FBgn0053963	31082
1528	2R	19543535	19549335	1.011003494263	19545856	0.972729325294	FBgn0034964	272	FBgn0011726	8580
1529	3L	15524770	15528648	1.010603904724	15526442	0.688135848326	FBgn0036509	1880	FBgn0036516	26983
1530	3R	11196109	11199470	1.010246276855	11197227	0.862695366144	FBgn0038331	454	FBgn0038332	671
1531	2L	19125796	19131139	1.010010242462	19128715	0.926790041082	FBgn0032761	457	FBgn0032761	457
1532	2R	3673896	3679921	1.009984970093	3677462	0.882954288931	FBgn0021995	764	FBgn0050373	983
1533	2L	8684521	8688075	1.009789943695	8685580	0.883849003736	FBgn0032059	374	FBgn0032059	374
1534	2R	16789306	16794331	1.009221553802	16791302	0.938461750746	FBgn0034611	1420	FBgn0034611	1420
1535	3R	9854866	9862194	1.008481502533	9860919	0.918978130116	FBgn0038196	968	FBgn0038196	968
1536	X	22055604	22059097	1.007841110229	22058523	0.808986059825	FBgn0000719	60	FBgn0031186	400538
1537	3R	1462099	1465254	1.007685184479	1463742	0.869060684653	FBgn0037356	783	FBgn0037356	783
1538	2R	11436129	11439235	1.007661819458	11437172	0.738984674215	FBgn0034049	9620	FBgn0034050	12579
1539	3R	27434375	27438873	1.00689125061	27435242	0.871962238761	FBgn0011655	1528	FBgn0039857	13275
1540	3R	25693782	25697050	1.00687456131	25695811	0.877632309409	FBgn0051035	719	FBgn0051035	719
1541	2L	6454586	6456917	1.006541252136	6455828	0.948066991918	FBgn0031814	106	FBgn0026571	24661
1542	2L	13393339	13395644	1.006288528442	13394178	0.885288503435	FBgn0032518	937	FBgn0032518	937
1543	3L	4243913	4247271	1.006239891052	4245278	0.98647415638	FBgn0035520	715	FBgn0035520	715
1544	3R	3856184	3858787	1.006089925766	3857717	0.812989324331	FBgn0037544	952	FBgn0037550	94338
1545	3R	16920387	16924798	1.006041526794	16922723	0.881135880947	FBgn0038853	804	FBgn0010770	19235
1546	3L	22069264	22070590	1.005884647369	22069851	0.578424509834	FBgn0037153	106	FBgn0000100	59968
1547	3R	14569871	14573208	1.004686355591	14571761	0.818849802017	FBgn0038649	2	FBgn0027841	86647
1548	2R	11850294	11852125	1.003525257111	11851254	0.795407042784	FBgn0020611	246	FBgn0022070	11107
1549	2L	5040057	5044068	1.003332138062	5042739	0.865577114953	FBgn0053995	530	FBgn0022023	10470
1550	3R	20095826	20097756	1.003210544586	20096949	0.94834959507	FBgn0011225	4	FBgn0051130	5968
1551	3R	12544635	12548809	1.003114700317	12546257	0.722091618706	FBgn0003944	14091	FBgn0063261	30854
1552	3L	5764197	5768950	1.003006458282	5767745	0.910353295943	FBgn0035637	393	FBgn0035637	393
1553	2R	11805904	11812830	1.002571105957	11809820	0.934706014745	FBgn0034110	555	FBgn0034110	555
1554	2L	10600508	10627566	1.002491950989	10614892	0.79074716568	FBgn0032271	16161	FBgn0032269	37100
1555	X	13499788	13503348	1.002190589905	13502791	0.732979101293	FBgn0030507	831	FBgn0030507	831
1556	X	3948197	3952202	1.001938819885	3949978	0.88250580956	FBgn0000221	397	FBgn0000221	397
1557	3R	16926872	16934364	1.000657320023	16927972	0.823375225067	FBgn0038855	36	FBgn0010770	13986
1558	X	15593164	15595459	0.999866485596	15594358	0.858738613129	FBgn0030685	287	FBgn0025809	25158
1559	3R	12651063	12656158	0.99982881546	12655293	0.935317993164	FBgn0000014	476	FBgn0020546	20433
1560	3R	1089710	1095080	0.999778985977	1092299	0.832661002874	FBgn0037309	2504	FBgn0051538	11258
1561	2R	19456598	19462729	0.999543190002	19461084	0.782336171468	FBgn0034938	531	FBgn0034938	531
1562	X	19094056	19096980	0.999260425568	19094934	0.799856715732	FBgn0031006	229	FBgn0031008	7887
1563	X	2080812	2091586	0.999002456665	2082795	0.931597204769	FBgn0003048	928	FBgn0000377	23342
1564	2L	17494189	17497403	0.998643875122	17496292	0.942820324617	FBgn0032646	746	FBgn0032646	746
1565	3L	16979148	16983283	0.998352050781	16982002	0.808828269734	FBgn0036686	189	FBgn0036702	225380
1566	X	6444752	6446361	0.998008728027	6445475	0.835970580578	FBgn0029881	174	FBgn0029882	53947
1567	3R	12973654	12976991	0.99622631073	12974964	0.943138992085	FBgn0038488	165	FBgn0038477	63708
1568	3R	19505118	19508907	0.995990514755	19506039	0.965722024441	FBgn0040227	272	FBgn0040227	272
1569	3R	21878620	21886384	0.995048046112	21881037	0.855972385406	FBgn0028833	173	FBgn0039406	3948
1570	3R	16364798	16370634	0.994221687317	16367047	1.00287137312	FBgn0053192	6320	FBgn0043457	16605
1571	3L	20359168	20361876	0.99387550354	20360316	0.79780254364	FBgn0036986	362	FBgn0036987	1191
1572	2L	18437626	18439675	0.993723392487	18438741	0.910586188821	FBgn0004413	425	FBgn0004413	425
1573	3R	22936417	22942860	0.993699550629	22937977	0.975034629597	FBgn0039487	0	FBgn0039488	4421
1574	3R	18443795	18460434	0.992530822754	18455416	0.942576259375	FBgn0020278	9666	FBgn0014949	41298
1575	X	578928	595884	0.992298126221	584623	0.857472197215	FBgn0029531	23495	FBgn0065054	36272
1576	3L	9414275	9416743	0.991464614868	9415003	0.779988050461	FBgn0035992	1197	FBgn0052038	10855
1577	3R	19181513	19187122	0.990382194519	19185154	0.993629720476	FBgn0002622	629	FBgn0002622	629
1578	2L	9580217	9582215	0.990064620972	9581361	0.870221614838	FBgn0014179	381	FBgn0015393	118473
1579	3L	18766986	18775755	0.99001455307	18771839	0.730444010566	FBgn0036814	2832	FBgn0036815	14593
1580	X	22036810	22040214	0.989877700806	22039406	0.882570683956	FBgn0000719	19177	FBgn0031186	381421
1581	3L	13927731	13931197	0.98957824707	13929531	0.960752695799	FBgn0025874	421	FBgn0036386	35275
1582	X	1312676	1323450	0.988488674164	1320446	0.981086282169	FBgn0028274	587	FBgn0028274	587
1583	3L	15037518	15045034	0.98837184906	15040346	0.79489775265	FBgn0036474	3360	FBgn0025776	31010
1584	X	4479240	4485719	0.988270759583	4481383	0.752103865147	FBgn0025388	164	FBgn0029718	11731
1585	2L	14357770	14366523	0.987828493118	14362003	0.737552769979	FBgn0015546	65	FBgn0028529	6923
1586	2L	6943368	6952495	0.987543106079	6950856	0.921025305986	FBgn0020616	416	FBgn0031875	6154
1587	2L	13792497	13799502	0.987473964691	13794482	0.874166348401	FBgn0028538	935	FBgn0028932	11025
1588	X	17919252	17924622	0.987018108368	17921975	0.866443932056	FBgn0030890	494	FBgn0030891	2280
1589	3L	11560195	11562283	0.986655235291	11561541	0.797936975956	FBgn0003292	174	FBgn0036180	21846
1590	2L	5518160	5520289	0.986500263214	5519223	0.772745805628	FBgn0031708	666	FBgn0031708	666
1591	X	9289167	9301584	0.98646736145	9298383	0.718145529429	FBgn0040932	41470	FBgn0026149	96516
1592	2L	3452236	3462718	0.984818935394	3462672	1.016448391808	FBgn0031538	697	FBgn0031538	697
1593	2R	20105444	20108076	0.984581947327	20106614	0.965968075921	FBgn0035032	807	FBgn0035032	807
1594	2R	12514719	12520724	0.98429107666	12518636	0.8476117078	FBgn0026402	1326	FBgn0026402	1326
1595	2L	3003526	3013597	0.984237194061	3010506	0.69966008113	FBgn0031488	2995	FBgn0002989	17745
1596	3L	14262515	14277331	0.98378944397	14272976	0.764094829559	FBgn0036419	21720	FBgn0036415	89808
1597	2L	4282396	4284768	0.98344039917	4283370	0.851005111422	FBgn0010473	219	FBgn0003941	55728
1598	2L	19503206	19505251	0.983425140381	19503947	0.863342702389	FBgn0032796	742	FBgn0003732	54511
1599	X	9268895	9273901	0.983213424683	9273046	0.739530205727	FBgn0040932	16133	FBgn0026149	71179
1600	3R	1218974	1221643	0.982743263245	1219913	0.875787145951	FBgn0037321	263	FBgn0037316	19560
1601	3R	424093	426223	0.982685089111	424973	0.764836171094	FBgn0040685	4549	FBgn0037261	42300
1602	3L	530579	548970	0.982454299927	545175	0.82725957036	FBgn0035142	18573	FBgn0035141	18727
1603	2R	15827010	15828961	0.981328964233	15827803	0.629703879356	FBgn0034501	3970	FBgn0034503	13866
1604	2R	18685677	18690290	0.981243133545	18689352	0.667236804962	FBgn0034833	2656	FBgn0003062	107032
1605	3L	16959652	16960689	0.980630874634	16960047	0.432556492942	FBgn0036684	7486	FBgn0025582	207799
1606	X	1782892	1786036	0.980615139008	1783881	0.907601693097	FBgn0023522	45	FBgn0023512	4864
1607	3R	21071941	21076481	0.980217933655	21072820	0.805031804477	FBgn0039300	402	FBgn0039300	402
1608	2L	8082606	8084266	0.980041503906	8083389	0.728701198802	FBgn0011219	33	FBgn0010287	10492
1609	3L	22672646	22676545	0.97957611084	22674401	0.786426039303	FBgn0010830	824	FBgn0037200	131646
1610	2R	4424307	4430125	0.979573726654	4426776	0.900829344988	FBgn0002552	435	FBgn0033349	7825
1611	2R	9870383	9872014	0.978413105011	9871341	0.827885508537	FBgn0033925	806	FBgn0033925	806
1612	3L	20981082	20983568	0.978272438049	20981817	0.729962974787	FBgn0026179	13437	FBgn0037044	20081
1613	2R	19539016	19542684	0.977707862854	19540971	0.78922188282	FBgn0013764	565	FBgn0022708	9173
1614	X	3427031	3430816	0.97770357132	3429352	0.848497138304	FBgn0029672	424	FBgn0029672	424
1615	2R	15493603	15495363	0.977110385895	15494420	0.690228551626	FBgn0034479	1512	FBgn0004364	131954
1616	X	17933022	17938171	0.976559638977	17935466	0.723946362734	FBgn0030894	195	FBgn0030891	15771
1617	3R	1098640	1115508	0.976469039917	1102106	0.90287181735	FBgn0051538	1451	FBgn0051538	1451
1618	3L	674199	679020	0.976430892944	676550	0.806548202739	FBgn0035156	103	FBgn0035156	103
1619	2L	7403327	7405071	0.976359367371	7404400	0.775106430054	FBgn0031908	845	FBgn0004009	97239
1620	3R	14099889	14101774	0.975169420242	14100630	0.876260668039	FBgn0026250	243	FBgn0038595	4622
1621	X	17692087	17698260	0.97495174408	17695589	0.840491883895	FBgn0030878	724	FBgn0030878	724
1622	3L	13020714	13022975	0.974665641785	13021793	0.84920579195	FBgn0036342	822	FBgn0036342	822
1623	2R	4769121	4785322	0.974452018738	4782826	0.727574769188	FBgn0020621	14084	FBgn0033400	15616
1624	X	14666392	14669942	0.974325180054	14669084	0.722989201546	FBgn0030583	1578	FBgn0052590	3888
1625	3R	644364	647717	0.973851680756	646608	0.832114219666	FBgn0037282	542	FBgn0051529	14442
1626	3L	16817459	16823421	0.973516464233	16819262	0.917425568899	FBgn0003410	1258	FBgn0025582	67014
1627	X	1984075	1984978	0.972013473511	1984306	0.92172908783	FBgn0004860	6426	FBgn0025626	63014
1628	3R	19136556	19144560	0.97194814682	19139199	0.814163267612	FBgn0039071	23288	FBgn0002622	45326
1629	X	1971400	1973566	0.971939086914	1973148	0.740398014293	FBgn0004860	4732	FBgn0025626	51856
1630	X	6536969	6540741	0.971664905548	6539787	0.750432729721	FBgn0029893	431	FBgn0029891	10753
1631	2L	3158695	3161467	0.97078704834	3161420	0.852491590712	FBgn0051953	1095	FBgn0031506	1464
1632	2R	14685446	14686575	0.97043299675	14686093	0.563349455595	FBgn0034420	7083	FBgn0000578	29595
1633	3L	10547012	10549050	0.969653606415	10548222	0.608086079359	FBgn0036085	15226	FBgn0000629	63855
1634	3L	22218010	22224959	0.96888923645	22220699	0.900340697345	FBgn0011771	1334	FBgn0011771	1334
1635	2R	3608566	3610468	0.968747615814	3609383	0.70397272706	FBgn0033258	884	FBgn0033261	8856
1636	3L	23270951	23272279	0.968148231506	23271795	0.962048222037	FBgn0010215	151	FBgn0024733	242480
1637	3R	5503341	5506022	0.968018054962	5504235	0.847056984901	FBgn0037728	582	FBgn0037728	582
1638	X	9307398	9309300	0.967291355133	9307492	0.930204916	FBgn0030133	37850	FBgn0030136	92348
1639	2L	9493798	9496542	0.96722984314	9495683	0.717175215483	FBgn0004868	756	FBgn0002973	58170
1640	2L	21011548	21019389	0.966954231262	21018415	0.688991963863	FBgn0010395	22010	FBgn0032906	104678
1641	3L	12675032	12683484	0.966925621033	12675659	0.818117955152	FBgn0014343	7964	FBgn0036306	53045
1642	2R	20255019	20263251	0.966481208801	20259321	0.837845718159	FBgn0035056	5659	FBgn0053228	82179
1643	2L	6323263	6327659	0.966398239136	6324350	0.695450276136	FBgn0021873	918	FBgn0043854	48065
1644	2R	1477468	1482790	0.966226100922	1481072	0.908897624296	FBgn0025458	933	FBgn0033059	102693
1645	3R	14102901	14107622	0.965870857239	14105049	0.82641433267	FBgn0038595	203	FBgn0038595	203
1646	3L	1868374	1872990	0.965449333191	1869346	0.864802539349	FBgn0035289	155	FBgn0002183	9478
1647	3L	16807836	16812099	0.965406417847	16810519	0.702755121084	FBgn0036668	172	FBgn0025582	58271
1648	X	18619726	18620588	0.964961528778	18620504	0.730561256409	FBgn0030958	846	FBgn0004462	1899
1649	X	9302262	9306697	0.964931488037	9305788	0.762070711921	FBgn0030133	39554	FBgn0030136	94052
1650	3R	4003433	4007732	0.964658260345	4006695	0.958997313182	FBgn0001138	469	FBgn0037554	52534
1651	3R	2907778	2909644	0.964462280273	2908342	0.738642243778	FBgn0037469	431	FBgn0037469	431
1652	X	8362050	8364064	0.964402198792	8362707	0.749955415726	FBgn0002968	98	FBgn0030038	80391
1653	3R	5400169	5404451	0.964118003845	5403345	0.881998651168	FBgn0027338	161	FBgn0027338	161
1654	2L	4300499	4310738	0.963422775269	4303458	0.835188360775	FBgn0051969	17877	FBgn0026319	68532
1655	2R	18428756	18434822	0.962893486023	18431472	0.827823302325	FBgn0010660	860	FBgn0034802	13058
1656	3R	1578912	1585103	0.96279335022	1583770	0.846721565022	FBgn0037373	929	FBgn0037372	3275
1657	3L	576022	579305	0.962102890015	577412	0.881732912625	FBgn0035145	634	FBgn0064191	48379
1658	3R	20848507	20853514	0.96209526062	20850488	0.878661408144	FBgn0039259	239	FBgn0039259	239
1659	X	2480510	2482772	0.962017536163	2481481	0.728189110756	FBgn0040335	307	FBgn0003371	8625
1660	3R	735691	737901	0.961557388306	737103	0.782104555766	FBgn0051536	825	FBgn0004183	36783
1661	2R	19482584	19486356	0.961445808411	19484312	0.838203847408	FBgn0034948	566	FBgn0034948	566
1662	3L	19410623	19415910	0.961231708527	19413098	0.894690008724	FBgn0023395	664	FBgn0036886	104583
1663	3L	4947376	4953288	0.960954666138	4950813	0.793041547139	FBgn0005775	6206	FBgn0035570	260110
1664	4	198373	200104	0.960116386414	199356	0.607759078344	FBgn0039889	248	FBgn0052005	87516
1665	2L	19954247	19956849	0.959692955017	19954803	0.840381588255	FBgn0032833	162	FBgn0019686	102603
1666	3R	11629171	11631531	0.959441661835	11630001	0.885451232686	FBgn0026616	27	FBgn0038364	10483
1667	X	8093650	8097145	0.959086418152	8096192	0.755649387836	FBgn0017566	710	FBgn0030028	20448
1668	3R	18352631	18356683	0.95899105072	18353992	1.015543162823	FBgn0038981	391	FBgn0024558	54958
1669	3L	6937678	6939384	0.958950996399	6938477	0.835390027364	FBgn0010851	272	FBgn0001104	15523
1670	3L	1288486	1296099	0.958918571472	1290942	0.886527252197	FBgn0035204	7	FBgn0010333	4727
1671	2R	17582722	17585780	0.958622455597	17584006	0.836010371937	FBgn0067102	382	FBgn0067102	382
1672	3L	10500609	10529963	0.95858001709	10517499	0.79235458374	FBgn0036085	15497	FBgn0000629	94578
1673	X	9179813	9192873	0.958572387695	9185533	0.80710550944	FBgn0052705	1148	FBgn0026149	16334
1674	3R	26630890	26635733	0.958435058594	26634035	0.71055577596	FBgn0027598	314	FBgn0003720	44002
1675	2L	13018390	13021914	0.958072662354	13020547	0.808801819296	FBgn0028965	760	FBgn0028965	760
1676	X	5465968	5470305	0.957344532013	5468398	0.883638045367	FBgn0004687	603	FBgn0029783	42808
1677	2R	2146039	2150561	0.957143783569	2149143	0.914271298577	FBgn0042085	812	FBgn0033081	19120
1678	2R	3178665	3181033	0.956660270691	3179985	0.785434947294	FBgn0033206	857	FBgn0033206	857
1679	X	4923643	4930528	0.956072330475	4929627	0.819493643443	FBgn0052767	337	FBgn0004368	145258
1680	2L	14318349	14321249	0.955634593964	14319067	0.672509580851	FBgn0028918	9362	FBgn0028529	36013
1681	2L	10456827	10459268	0.95481801033	10457776	0.870615303516	FBgn0027611	120	FBgn0004915	26432
1682	2R	2496366	2499793	0.954633712769	2497684	0.849739158855	FBgn0033122	143	FBgn0033107	170811
1683	3R	510657	527522	0.954533576965	520463	0.76489251852	FBgn0053927	4133	FBgn0037270	19455
1684	2R	11189911	11191311	0.954375267029	11190601	0.64725152184	FBgn0023441	930	FBgn0010426	4342
1685	3L	5535194	5540308	0.953441619873	5538425	0.620143920183	FBgn0040239	756	FBgn0003486	28099
1686	2L	5858853	5862985	0.95342707634	5860894	0.767009342418	FBgn0051645	12439	FBgn0031740	58639
1687	3L	2771358	2780016	0.953368663788	2776580	0.921481076409	FBgn0035376	7082	FBgn0035370	26052
1688	3R	24858553	24864985	0.953150749207	24862851	0.878111902873	FBgn0039626	1937	FBgn0039633	59858
1689	2R	16700678	16702627	0.952928066254	16701405	0.721818804741	FBgn0034602	250	FBgn0034599	24863
1690	3R	26877390	26881411	0.952821731567	26878596	0.851387528812	FBgn0010808	1038	FBgn0010808	1038
1691	3L	15120606	15126594	0.952736854553	15123363	0.842906475067	FBgn0036486	480	FBgn0029114	77537
1692	3R	4539220	4542193	0.952548027039	4540955	0.842975588406	FBgn0037613	623	FBgn0037613	623
1693	2R	16464861	16469041	0.952419281006	16467751	0.848959305707	FBgn0008636	740	FBgn0034565	18068
1694	X	17135280	17139111	0.95222902298	17136126	0.607716251822	FBgn0024238	211	FBgn0000163	141250
1695	2L	14047135	14049829	0.952176094055	14048456	0.781775530647	FBgn0028876	872	FBgn0028876	872
1696	3R	635709	638475	0.951766490936	637768	0.769604651133	FBgn0026417	15	FBgn0051529	5602
1697	2L	2379753	2383984	0.951765060425	2382045	0.662390175988	FBgn0031421	905	FBgn0028485	16710
1698	2L	3169426	3173094	0.951347827911	3171119	0.780743185679	FBgn0031510	168	FBgn0031511	1590
1699	3R	3731997	3734057	0.95118522644	3733275	0.803041249514	FBgn0037530	187	FBgn0037550	218780
1700	2R	3077255	3079360	0.951021194458	3078474	0.771728571723	FBgn0004132	74	FBgn0004132	74
1701	3R	19169501	19172600	0.949698448181	19171357	0.828076394399	FBgn0003118	527	FBgn0002622	13168
1702	3R	5986203	5992236	0.949380397797	5989599	0.755924552679	FBgn0037794	2549	FBgn0037797	58881
1703	2L	94230	98241	0.949351787567	95809	0.87022265266	FBgn0031216	1057	FBgn0002931	8427
1704	3L	17337164	17340198	0.948957443237	17338048	0.605462747462	FBgn0036715	6740	FBgn0026197	28669
1705	3L	15486391	15489716	0.948847293854	15489038	0.67337590456	FBgn0036505	322	FBgn0036503	6753
1706	X	562458	567397	0.948493480682	562506	0.92296939426	FBgn0021764	18845	FBgn0025637	49613
1707	2L	15054444	15056925	0.946997642517	15056137	0.816868725945	FBgn0010422	545	FBgn0010422	545
1708	3L	7505205	7506375	0.946751356125	7505824	0.361145114899	FBgn0028582	3073	FBgn0014011	96698
1709	3R	6153894	6157585	0.946425199509	6156535	0.812574418386	FBgn0037808	536	FBgn0051406	18019
1710	3L	147405	148040	0.946204185486	147481	0.726396083832	FBgn0035101	3139	FBgn0035105	20473
1711	X	7961579	7966823	0.945724010468	7966058	0.821789040285	FBgn0030000	298	FBgn0030003	8905
1712	2L	6637697	6644493	0.945537090302	6640438	0.783473996555	FBgn0051634	8034	FBgn0031836	29415
1713	2R	17628875	17630823	0.945466995239	17629934	0.870984554291	FBgn0034695	196	FBgn0067102	46310
1714	3L	275355	277971	0.945098876953	276588	0.870553437401	FBgn0035127	151	FBgn0035127	151
1715	X	11695767	11697833	0.944805145264	11696931	0.616061806679	FBgn0030344	5890	FBgn0030350	24286
1716	3R	7058237	7065259	0.944780349731	7060688	0.871674649856	FBgn0037884	219	FBgn0037885	417
1717	2L	10765120	10770560	0.943733215332	10769221	0.916059998905	FBgn0032298	743	FBgn0032298	743
1718	3R	14985151	14988472	0.942934513092	14987086	0.783196617575	FBgn0038684	914	FBgn0038678	66467
1719	2L	6557217	6559118	0.942708730698	6558120	0.868708358091	FBgn0031830	320	FBgn0031830	320
1720	X	16584007	16586504	0.942685127258	16585706	0.795274198055	FBgn0027528	141	FBgn0030786	32185
1721	3R	20922681	20925188	0.942401885986	20923784	0.854862998514	FBgn0053096	420	FBgn0053096	420
1722	3L	12040838	12051332	0.942073822021	12045856	0.819151216083	FBgn0041096	7050	FBgn0036248	46334
1723	3R	25039607	25042489	0.942011833191	25040329	0.712050616741	FBgn0067714	1044	FBgn0029176	5559
1724	X	15161898	15166041	0.941963195801	15164009	0.718213137458	FBgn0015926	1726	FBgn0004924	10580
1725	2L	15033570	15038415	0.941957950592	15035177	0.713117927313	FBgn0004837	248	FBgn0010422	21505
1726	2L	9916159	9918946	0.941858768463	9918034	0.768713265657	FBgn0025700	131	FBgn0024285	5127
1727	3R	1649263	1652552	0.941692352295	1650076	0.79238730669	FBgn0037383	150	FBgn0037383	150
1728	2R	2894848	2901743	0.941577911377	2898533	0.864582117866	FBgn0000352	392	FBgn0033159	4851
1729	4	1199605	1202882	0.941470623016	1201227	0.847599697113	FBgn0002521	668	FBgn0011642	120061
1730	3R	10707691	10713619	0.941453456879	10711369	0.80888953805	FBgn0038269	549	FBgn0038271	4431
1731	3R	488507	508936	0.941368103027	504114	0.817211532593	FBgn0053927	12216	FBgn0037270	35804
1732	2R	8671398	8675400	0.940803050995	8674343	0.798765212297	FBgn0020370	654	FBgn0033802	27376
1733	2L	12708668	12713608	0.94010591507	12712345	0.730128437281	FBgn0032454	123	FBgn0032445	19322
1734	X	13169172	13173402	0.940051078796	13171631	0.730394426982	FBgn0010198	40	FBgn0052634	45006
1735	2R	13264647	13269982	0.939767360687	13265600	0.862250089645	FBgn0034275	439	FBgn0003545	2626
1736	3R	5699706	5702857	0.939345359802	5700402	0.769545078278	FBgn0040536	461	FBgn0065050	96196
1737	2L	13639583	13641871	0.939187526703	13640841	0.816440470078	FBgn0028546	430	FBgn0028546	430
1738	2R	4677531	4680180	0.937885284424	4679393	0.629838705063	FBgn0003194	62	FBgn0033380	53317
1739	2R	17480128	17483069	0.937693357468	17481664	0.718490600586	FBgn0034674	956	FBgn0067102	101960
1740	3R	5218457	5220983	0.937048435211	5220298	0.694634521709	FBgn0000723	33	FBgn0037686	6680
1741	X	1918058	1921726	0.936941146851	1919713	0.781402812285	FBgn0025626	1579	FBgn0025626	1579
1742	X	3725160	3728752	0.936184406281	3726177	0.824000947616	FBgn0028665	200	FBgn0019661	18253
1743	2L	11121826	11124612	0.935978889465	11123852	0.730074673891	FBgn0032346	60	FBgn0028700	6793
1744	3R	10132734	10136502	0.935776233673	10135633	0.87603302002	FBgn0051321	456	FBgn0004855	817
1745	3R	20653945	20656332	0.935463428497	20655496	0.759873558493	FBgn0051357	149	FBgn0013953	17240
1746	4	881101	888068	0.935132980347	887209	0.835875136512	FBgn0039936	67	FBgn0039930	162400
1747	3R	23504029	23508244	0.934759616852	23506465	0.932215362787	FBgn0003330	1281	FBgn0003330	1281
1748	X	2242714	2244365	0.934351444244	2243672	0.836032250348	FBgn0040387	148	FBgn0001150	41447
1749	2R	1520815	1523574	0.934271097183	1522505	0.773856047926	FBgn0000043	568	FBgn0033059	61260
1750	3L	19225776	19232703	0.934200763702	19230166	0.774142861366	FBgn0017578	716	FBgn0036853	9850
1751	2L	1704616	1708160	0.934111595154	1706573	0.658275413513	FBgn0011570	1669	FBgn0031357	3893
1752	X	3804221	3811090	0.93391084671	3807859	0.772730182199	FBgn0029688	2132	FBgn0019661	99935
1753	2R	18389165	18391789	0.933091640472	18390847	0.764886647463	FBgn0034791	560	FBgn0010078	28869
1754	X	10323389	10328500	0.932922840118	10327497	0.82736864686	FBgn0030208	3446	FBgn0052680	11458
1755	2R	1265451	1271394	0.932541847229	1268414	0.879471331835	FBgn0033039	158	FBgn0033035	63172
1756	3R	1310710	1313750	0.932227611542	1311371	0.722229187305	FBgn0051550	117	FBgn0015402	1764
1757	3L	16312854	16317127	0.932006835938	16314868	0.851968169212	FBgn0052357	308	FBgn0052357	308
1758	X	14581630	14583816	0.931554794312	14582525	0.549859434366	FBgn0015774	686	FBgn0052590	90447
1759	2R	4432769	4441624	0.931520462036	4438971	0.871086934034	FBgn0033351	942	FBgn0033351	942
1760	3L	21661340	21665381	0.931313991547	21662906	0.689430147409	FBgn0037121	121	FBgn0037134	94400
1761	3R	15470385	15474246	0.931177139282	15472376	0.882507920265	FBgn0038722	1626	FBgn0038722	1626
1762	2R	13924332	13927974	0.930516242981	13925801	0.839496163761	FBgn0027835	1068	FBgn0034326	111480
1763	3L	15081427	15083327	0.929631471634	15082578	0.788151413202	FBgn0036480	580	FBgn0025776	73242
1764	2R	10049352	10052470	0.929529190063	10051233	0.604461606344	FBgn0050076	9389	FBgn0010638	82357
1765	X	2102999	2106994	0.92929983139	2104871	0.782717929167	FBgn0000377	1266	FBgn0000377	1266
1766	2L	4287562	4300141	0.929130077362	4292472	0.72961730957	FBgn0010473	9321	FBgn0003941	64830
1767	3L	4116836	4123783	0.928789615631	4122262	0.858284305124	FBgn0003206	348	FBgn0004574	471
1768	2R	7553171	7557070	0.928579568863	7555067	0.859849452972	FBgn0004463	70	FBgn0011704	53717
1769	3R	7475223	7477292	0.928453445435	7476403	0.747238243327	FBgn0037925	15	FBgn0037921	25037
1770	3R	12633540	12641443	0.928335189819	12638205	0.739730417728	FBgn0000014	17564	FBgn0020546	37521
1771	3L	14505465	14513034	0.928241729736	14507895	0.670672655106	FBgn0026409	5018	FBgn0028418	18128
1772	3R	1392354	1394939	0.928074836731	1394036	0.868856991039	FBgn0037342	296	FBgn0037342	296
1773	2L	20996408	20998790	0.927660942078	20997283	0.606549876077	FBgn0032909	40747	FBgn0032906	83546
1774	2R	16160915	16162872	0.92755317688	16161558	0.757994778951	FBgn0034537	2657	FBgn0061362	2915
1775	3R	4498703	4501593	0.927221775055	4500402	0.867980062962	FBgn0037608	563	FBgn0037608	563
1776	2L	19787234	19792334	0.926786422729	19791490	0.859865576029	FBgn0004811	288	FBgn0003931	15173
1777	X	2827807	2830552	0.926267385483	2829534	0.731592374689	FBgn0003285	454	FBgn0004647	161494
1778	3L	19935361	19936772	0.926234722137	19936250	0.607483714819	FBgn0036929	349	FBgn0036918	78716
1779	4	591440	593839	0.925540924072	592165	0.815293255974	FBgn0040324	158	FBgn0026777	263818
1780	X	1198480	1201385	0.925431489944	1200642	0.690187510322	FBgn0024362	1736	FBgn0026875	107188
1781	3R	20343142	20347443	0.924266815186	20344092	0.908561987035	FBgn0003134	113	FBgn0039205	12188
1782	3L	5872986	5876006	0.924085140228	5873996	0.80602054035	FBgn0052409	507	FBgn0052409	507
1783	2R	5931358	5936210	0.923796653748	5935029	0.81696025063	FBgn0053474	983	FBgn0033522	6496
1784	2R	10068960	10073033	0.923789024353	10069644	0.649516582489	FBgn0050076	9022	FBgn0010638	63946
1785	2L	2037255	2042255	0.923485994339	2038831	0.688136845827	FBgn0003557	1029	FBgn0031391	108456
1786	X	13121678	13125758	0.923263549805	13123451	0.739924457338	FBgn0030466	1151	FBgn0004456	31024
1787	2L	20982668	20988786	0.922761917114	20986163	0.864221902994	FBgn0032909	29627	FBgn0032906	72426
1788	3R	25381614	25384920	0.922425270081	25383525	0.849957704544	FBgn0000492	1416	FBgn0040623	66709
1789	X	2552053	2555276	0.922253608704	2553808	0.686328679323	FBgn0024992	563	FBgn0024978	34533
1790	2R	19404258	19407730	0.921438217163	19405611	0.869710529552	FBgn0034925	223	FBgn0034925	223
1791	3R	25877362	25884428	0.92115020752	25880161	0.949352055788	FBgn0003479	1606	FBgn0003479	1606
1792	2L	16696624	16699693	0.920899391174	16697930	0.87406206131	FBgn0067679	3243	FBgn0002652	21945
1793	3R	16393393	16398484	0.920642375946	16394233	0.59726318717	FBgn0038804	4444	FBgn0040575	8400
1794	2R	7340787	7343736	0.920422554016	7341563	0.734105474809	FBgn0033653	240	FBgn0013756	26963
1795	2L	11117072	11120994	0.920395374298	11120011	0.770778059959	FBgn0027582	303	FBgn0028700	10634
1796	X	10152666	10154519	0.920198440552	10153378	0.70179122289	FBgn0052682	404	FBgn0030189	18314
1797	X	21647059	21650824	0.919445991516	21648880	0.878676526687	FBgn0031183	727	FBgn0031186	9105
1798	2L	13770397	13773493	0.919444561005	13771736	0.844645387986	FBgn0028541	649	FBgn0028541	649
1799	3R	25755935	25762028	0.919172763824	25759983	0.826086580753	FBgn0039725	949	FBgn0039725	949
1800	2L	15759844	15766560	0.919102668762	15761491	0.719915838803	FBgn0028507	1332	FBgn0003936	13880
1801	3R	12501663	12506737	0.9178814888	12503160	0.849333033842	FBgn0051498	12533	FBgn0015019	29831
1802	2L	12055240	12058819	0.917782306671	12057227	0.834753148696	FBgn0032404	903	FBgn0032404	903
1803	2L	4834951	4840770	0.917776584625	4838547	0.836591243744	FBgn0031635	551	FBgn0031633	7877
1804	X	2124988	2131865	0.916875839233	2130946	0.773562848568	FBgn0023529	288	FBgn0023527	11948
1805	3R	22651698	22655448	0.916692733765	22654456	0.593661512647	FBgn0003717	29691	FBgn0027889	38073
1806	3L	13422529	13423844	0.916421890259	13423197	0.63071343478	FBgn0036366	1113	FBgn0036351	67907
1807	3L	12208761	12210601	0.916089057922	12209315	0.628737958272	FBgn0036267	26028	FBgn0052100	32184
1808	2R	3720136	3724012	0.916024446487	3723414	0.518949359655	FBgn0053087	5083	FBgn0010109	20726
1809	2R	9729335	9732109	0.915987968445	9731405	0.850865006447	FBgn0033912	85	FBgn0033912	85
1810	2R	10074751	10080229	0.915649414062	10076372	0.554853186888	FBgn0010397	14293	FBgn0010638	57218
1811	X	11735089	11739749	0.915584087372	11737888	0.819468561808	FBgn0030354	1389	FBgn0030350	16671
1812	2R	5402679	5405696	0.915280342102	5404445	0.777592098012	FBgn0050007	632	FBgn0033458	21160
1813	X	5151539	5155921	0.915257930756	5154654	0.749276574453	FBgn0003449	170	FBgn0024332	14469
1814	X	8987224	8991382	0.915186405182	8989584	0.822098591748	FBgn0030091	1811	FBgn0030092	4696
1815	3R	1056990	1059682	0.914699554443	1057952	0.713217109442	FBgn0040208	12	FBgn0000340	14805
1816	3R	8237246	8241153	0.914530754089	8239557	0.71939907074	FBgn0000455	97	FBgn0038038	7303
1817	2R	8451367	8453008	0.914509296417	8452156	0.801781356335	FBgn0033784	278	FBgn0004512	10095
1818	X	9257241	9262795	0.914414167404	9258586	0.684436529875	FBgn0040932	1673	FBgn0026149	56719
1819	3R	27494645	27498526	0.914198875427	27496260	0.752818716897	FBgn0039863	1303	FBgn0039867	66404
1820	2L	13812677	13817000	0.913630485535	13814829	0.863704288707	FBgn0001965	1001	FBgn0001961	14910
1821	2R	3427591	3432049	0.913492679596	3429221	0.805916875601	FBgn0015509	552	FBgn0033240	38254
1822	X	16153337	16155481	0.913255691528	16154115	0.700401425362	FBgn0004432	234	FBgn0053251	8676
1823	2L	21019636	21025666	0.911971569061	21021930	0.771340399981	FBgn0010395	18495	FBgn0023388	108015
1824	X	12574737	12576994	0.910774230957	12576381	0.682883999564	FBgn0024308	1	FBgn0053963	82982
1825	2R	4125825	4128195	0.909411430359	4126656	0.772437600528	FBgn0033312	932	FBgn0022027	10608
1826	3L	892349	894881	0.909272193909	893357	0.82368962905	FBgn0028999	686	FBgn0035164	72311
1827	2L	16729225	16735242	0.908765792847	16733201	0.851256426643	FBgn0015391	1100	FBgn0032596	5143
1828	3L	7299931	7303458	0.908735275269	7302378	0.820911020041	FBgn0035763	427	FBgn0035763	427
1829	X	1548252	1552493	0.908424377441	1551831	0.804050501655	FBgn0023130	214	FBgn0023130	214
1830	2R	10058147	10068744	0.908340454102	10060474	0.739427937402	FBgn0050076	148	FBgn0010638	73116
1831	3L	11600012	11603752	0.908251285553	11601107	0.720041190877	FBgn0036184	720	FBgn0036180	17720
1832	3L	2781903	2785935	0.908239364624	2785111	0.633640480042	FBgn0035376	1449	FBgn0035370	34583
1833	2R	12939677	12942931	0.908078193665	12941281	0.801507108352	FBgn0034214	1061	FBgn0034214	1061
1834	3R	5857435	5860692	0.907884836197	5859031	0.705258518457	FBgn0053208	9512	FBgn0027524	9949
1835	3L	18718440	18719512	0.907297134399	18719107	0.498418331146	FBgn0036813	5140	FBgn0036813	5140
1836	2R	11449069	11452647	0.906530380249	11450694	0.834090036504	FBgn0034050	943	FBgn0034050	943
1837	3R	20023699	20026309	0.906410217285	20025464	0.550569281859	FBgn0039165	5876	FBgn0039167	18974
1838	3R	19988228	19995927	0.906172037125	19989699	0.838680458069	FBgn0026598	9	FBgn0039167	54739
1839	3L	15584985	15589487	0.906046867371	15587188	0.822313606739	FBgn0036522	1970	FBgn0036519	11541
1840	2L	8166020	8174963	0.905785560608	8172213	0.803894127116	FBgn0031993	857	FBgn0031992	9888
1841	2R	12041657	12044879	0.904296159744	12042712	0.796516513824	FBgn0034134	7101	FBgn0034138	43388
1842	3R	23390374	23392550	0.903883934021	23391410	0.828886116252	FBgn0039525	4388	FBgn0003330	116336
1843	3L	18139364	18141591	0.903600692749	18140796	0.708473682404	FBgn0003997	10100	FBgn0020300	36133
1844	3R	7786644	7788546	0.903351783752	7786716	0.797079563141	FBgn0037967	1807	FBgn0037955	138506
1845	3R	4127775	4131296	0.902834892273	4130398	0.837383031845	FBgn0037568	582	FBgn0037568	582
1846	3R	18570833	18573639	0.902813434601	18572634	0.726380705833	FBgn0039020	644	FBgn0039013	20012
1847	2R	1177714	1180399	0.902695655823	1179267	0.815759153927	FBgn0033032	107	FBgn0033032	107
1848	3L	22658940	22662268	0.902530670166	22661467	0.754919669207	FBgn0037184	153	FBgn0037200	144580
1849	2L	9500546	9521293	0.902209281921	9515930	0.811311990023	FBgn0032123	5285	FBgn0002973	78417
1850	3L	5187818	5189028	0.901700973511	5188417	0.540936438243	FBgn0035598	20009	FBgn0035602	152015
1851	X	8749925	8752254	0.901329040527	8751022	0.611948045095	FBgn0011586	458	FBgn0030086	183527
1852	3L	1764458	1767516	0.901322841644	1765856	0.759522914886	FBgn0035272	4883	FBgn0035271	4961
1853	2R	15340643	15346000	0.90078830719	15342330	0.840394076179	FBgn0034476	562	FBgn0011849	99936
1854	2R	7230641	7240885	0.900768756866	7240205	0.763111114502	FBgn0033649	375	FBgn0033652	66071
1855	2L	7797579	7802510	0.900326728821	7799847	0.730888450847	FBgn0031950	1	FBgn0031947	16990
1856	X	9101000	9102525	0.90002822876	9101582	0.709570089976	FBgn0028292	170	FBgn0000077	9025
1857	2R	16522567	16525430	0.900008201599	16523316	0.766590595245	FBgn0034573	1712	FBgn0034565	37497
1858	X	567941	578515	0.89991569519	572065	0.789285014657	FBgn0021764	28404	FBgn0065054	48830
1859	3L	23272807	23273717	0.899913072586	23273578	0.810117149353	FBgn0052230	411	FBgn0024733	244263
1860	2L	16726282	16728123	0.899768829346	16727391	0.877342939377	FBgn0032595	502	FBgn0032596	667
1861	2R	20322039	20324095	0.899693965912	20322840	0.561732419332	FBgn0000157	410	FBgn0050423	60596
1862	3R	18940876	18945713	0.899583339691	18944245	0.847774714231	FBgn0039056	120	FBgn0051457	9461
1863	3L	341094	346482	0.899443149567	344071	0.85405677557	FBgn0035136	844	FBgn0035136	844
1864	X	2811177	2818135	0.89932012558	2812175	0.698378534878	FBgn0029648	7983	FBgn0004647	178853
1865	2R	17130980	17136302	0.899296760559	17132596	0.771822957432	FBgn0034641	21	FBgn0034643	9654
1866	3R	20152841	20156531	0.898725509644	20154125	0.838990181684	FBgn0039182	4911	FBgn0028471	9983
1867	X	20860197	20864625	0.89814043045	20863627	0.751283982221	FBgn0031150	1056	FBgn0031144	21001
1868	2L	1973809	1975900	0.897850513458	1974662	0.640948712826	FBgn0031376	517	FBgn0031391	172625
1869	X	10666220	10668342	0.897347450256	10667046	0.751324415207	FBgn0030235	954	FBgn0030235	954
1870	3R	4768355	4771374	0.897149085999	4769938	0.841009914875	FBgn0037644	788	FBgn0037644	788
1871	2R	16483864	16486747	0.896869182587	16485607	0.77375292778	FBgn0034565	212	FBgn0034565	212
1872	3R	2895495	2902249	0.896171569824	2900611	0.78273665905	FBgn0037468	52	FBgn0010774	5515
1873	3R	20472348	20482910	0.895884037018	20481029	0.899938919965	FBgn0039215	145	FBgn0051125	486
1874	3L	3525685	3535646	0.895674705505	3531062	0.606589585543	FBgn0005640	31845	FBgn0001254	34853
1875	3R	26616956	26620401	0.895579338074	26619517	0.653760045767	FBgn0011739	12824	FBgn0003720	58520
1876	2R	11413587	11416078	0.895470619202	11414553	0.59857827425	FBgn0053463	3263	FBgn0003425	8836
1877	2L	9330259	9333361	0.895319461823	9331012	0.815129111795	FBgn0010314	245	FBgn0010314	245
1878	2R	13239610	13244179	0.894914627075	13241900	0.71345612582	FBgn0034266	65	FBgn0003545	21074
1879	3R	7724610	7726207	0.894653320312	7725302	0.541947785546	FBgn0037963	2613	FBgn0037955	77092
1880	3R	25860222	25862960	0.89449596405	25862071	0.778824245228	FBgn0039740	497	FBgn0001281	2389
1881	2L	12478725	12484393	0.894313335419	12482219	0.800307909648	FBgn0051858	15076	FBgn0040286	47554
1882	2R	13960701	13963211	0.894121170044	13961566	0.62789182663	FBgn0034350	133	FBgn0003067	90064
1883	3R	13211273	13215018	0.893879890442	13213864	0.924525485319	FBgn0038501	2238	FBgn0025456	6441
1884	2R	18997128	18998767	0.892778396606	18998083	0.753138654372	FBgn0034868	645	FBgn0034868	645
1885	3R	9826974	9828289	0.892524719238	9827551	0.479774206877	FBgn0038194	27401	FBgn0038196	34336
1886	3R	8822072	8827088	0.891497135162	8823363	0.730808526278	FBgn0038107	41	FBgn0038102	9143
1887	3L	5792257	5796112	0.891138076782	5793420	0.696783346288	FBgn0035640	6390	FBgn0035640	6390
1888	X	14670936	14673379	0.89111995697	14672285	0.732588022947	FBgn0030584	151	FBgn0052590	687
1889	3R	12153999	12156228	0.890752792358	12155396	0.709848940372	FBgn0038416	1824	FBgn0012011	7984
1890	2R	3025573	3028444	0.890741825104	3027336	0.694210613475	FBgn0033185	847	FBgn0022772	10185
1891	X	11719329	11723185	0.890447616577	11721978	0.854092299938	FBgn0030351	317	FBgn0030350	761
1892	2R	17687822	17697704	0.889666080475	17694654	0.744566440582	FBgn0034708	1094	FBgn0034704	12166
1893	3R	2978674	2981270	0.889219284058	2980168	0.772278520796	FBgn0037481	730	FBgn0037481	730
1894	X	18785301	18791047	0.888405799866	18785936	0.704858848027	FBgn0052541	21640	FBgn0030974	58366
1895	X	16634432	16638086	0.88824057579	16636143	0.719194352627	FBgn0030791	6	FBgn0030790	10052
1896	X	19992706	19997238	0.88806438446	19996077	0.647790067336	FBgn0031091	590	FBgn0031093	7585
1897	3R	18346230	18350000	0.887457132339	18349379	0.696417480707	FBgn0038981	5004	FBgn0024558	59571
1898	X	11425618	11427522	0.887441635132	11426441	0.70420306921	FBgn0002948	405	FBgn0027259	8781
1899	2R	16817446	16820250	0.887335300446	16819344	0.883146941662	FBgn0034617	586	FBgn0034617	586
1900	3R	14752122	14754964	0.886782646179	14754372	0.676282763481	FBgn0038662	24	FBgn0038666	52318
1901	2L	10482635	10485803	0.886553287506	10483595	0.901464641094	FBgn0026431	296	FBgn0004915	52251
1902	3R	18033392	18037962	0.886278152466	18037218	0.677983816932	FBgn0038934	328	FBgn0053335	46478
1903	3L	22194583	22200787	0.885409355164	22196261	0.838378513561	FBgn0028500	475	FBgn0037156	4253
1904	X	16104277	16107798	0.885066986084	16106803	0.672054935904	FBgn0030731	1892	FBgn0030733	13476
1905	4	122000	123440	0.884855270386	122384	0.992634773254	FBgn0052005	10544	FBgn0052005	10544
1906	3R	8536577	8538552	0.884828567505	8537773	0.695438609404	FBgn0002905	156	FBgn0038071	63991
1907	X	13442943	13450107	0.884719848633	13445505	0.709518591563	FBgn0030500	408	FBgn0030507	56455
1908	X	10228539	10230882	0.884400367737	10230152	0.715022921562	FBgn0030196	203	FBgn0065046	36761
1909	2L	18038670	18039441	0.884340286255	18038753	0.46089331309	FBgn0032661	30417	FBgn0041184	109586
1910	3L	11034995	11037110	0.88392829895	11036067	0.792606174946	FBgn0052069	423	FBgn0052069	423
1911	X	19685058	19690252	0.88351726532	19687812	0.795861636891	FBgn0031078	1659	FBgn0031079	1824
1912	3L	21268999	21271930	0.883179664612	21269908	0.741938506856	FBgn0037073	849	FBgn0037066	50004
1913	3L	18834880	18840057	0.882831096649	18836807	0.642596900463	FBgn0025807	995	FBgn0036818	5209
1914	3R	5795639	5803388	0.882154464722	5798642	0.627561181784	FBgn0037769	8861	FBgn0037770	13135
1915	2L	713814	715451	0.882055997849	714715	0.840648875517	FBgn0000497	253	FBgn0015621	105249
1916	X	10559226	10564983	0.881960391998	10560742	0.726548449198	FBgn0052677	13070	FBgn0052672	52811
1917	X	18330177	18334864	0.881454944611	18333555	0.795662045479	FBgn0030930	251	FBgn0030943	148569
1918	3L	4301643	4306250	0.881436824799	4305259	0.774059407851	FBgn0035532	503	FBgn0035532	503
1919	3R	5845022	5847630	0.880967378616	5846690	0.856212965647	FBgn0051407	2640	FBgn0027524	22290
1920	3R	22636770	22651478	0.880626678467	22644724	0.691574394703	FBgn0003717	19959	FBgn0027889	47805
1921	X	14897181	14900641	0.880620956421	14898608	0.791619269053	FBgn0030605	759	FBgn0030605	759
1922	X	19098624	19103837	0.8804666996	19101590	0.868666284225	FBgn0031008	1231	FBgn0031008	1231
1923	3R	19934204	19938309	0.880395889282	19935876	0.720530748367	FBgn0039149	773	FBgn0013343	4411
1924	3R	20857000	20859756	0.88002204895	20858813	0.739931218764	FBgn0039260	364	FBgn0039259	8086
1925	3L	23059351	23061272	0.879908323288	23060178	0.727233022451	FBgn0053217	306	FBgn0024733	30863
1926	3R	2235815	2242445	0.879881620407	2240665	0.770992904902	FBgn0014963	8067	FBgn0037443	9052
1927	3L	9988048	9989115	0.87978887558	9988591	0.406656980515	FBgn0040823	40025	FBgn0015618	175994
1928	2L	19694771	19697421	0.879721164703	19696184	0.806582815507	FBgn0005590	780	FBgn0005590	780
1929	2L	16895136	16898463	0.879548072815	16897180	0.784700477824	FBgn0032620	938	FBgn0032620	938
1930	2L	11826495	11829764	0.879353523254	11828976	0.861335305607	FBgn0000588	426	FBgn0000588	426
1931	2R	19444847	19447984	0.879307031631	19447070	0.735363483429	FBgn0034933	281	FBgn0034938	14545
1932	2L	10517195	10519512	0.8791847229	10518746	0.667842051562	FBgn0010398	1409	FBgn0032268	48544
1933	3L	5331229	5333897	0.879180908203	5333118	0.816148012877	FBgn0004380	83	FBgn0035602	7314
1934	2R	16135508	16138955	0.87915802002	16136950	0.769020108616	FBgn0034528	1216	FBgn0046816	16006
1935	3R	19817903	19819846	0.878818035126	19819029	0.619345366955	FBgn0015795	297	FBgn0053108	2364
1936	3L	6165727	6168238	0.878529548645	6166691	0.83859797085	FBgn0035692	442	FBgn0035692	442
1937	3R	9949127	9956480	0.878057479858	9952072	0.894926071167	FBgn0003276	557	FBgn0038196	90185
1938	2L	2878494	2883166	0.877490997314	2880626	0.712299346924	FBgn0028970	1502	FBgn0004584	92050
1939	3R	4219317	4221176	0.877286911011	4220351	0.601831555367	FBgn0028701	3357	FBgn0040529	53588
1940	3R	4829465	4833267	0.877133369446	4831635	0.812960091759	FBgn0026380	313	FBgn0026380	313
1941	2R	16603348	16605643	0.876841545105	16604669	0.941175631114	FBgn0011824	216	FBgn0011824	216
1942	2R	634882	636411	0.875618934631	635072	0.478213628133	FBgn0026238	628	FBgn0033015	166402
1943	3L	4919105	4939666	0.875576019287	4934968	0.75236582756	FBgn0052233	4670	FBgn0035570	244265
1944	3L	12724212	12729674	0.875284671783	12727113	0.768329367918	FBgn0036306	1591	FBgn0036306	1591
1945	3R	18016853	18020664	0.875018119812	18019361	0.736746609211	FBgn0038934	18185	FBgn0053335	28621
1946	2R	7207423	7208766	0.874455928802	7208189	0.64850470599	FBgn0062449	986	FBgn0033638	59712
1947	3R	9800081	9804456	0.874441623688	9801513	0.61945883433	FBgn0015270	10874	FBgn0038196	60374
1948	3L	17340718	17345632	0.874133110046	17344888	0.801552576177	FBgn0036715	100	FBgn0026197	21829
1949	3R	21083728	21086897	0.873820304871	21084800	0.7961576581	FBgn0039303	181	FBgn0039306	6829
1950	X	10969987	10972831	0.873645782471	10970900	0.814096254461	FBgn0028686	494	FBgn0028686	494
1951	3L	10530206	10542706	0.872761726379	10541855	0.745932783399	FBgn0036085	8859	FBgn0000629	70222
1952	3L	15964847	15966719	0.872695922852	15965737	0.655821025372	FBgn0036556	4257	FBgn0036557	4719
1953	2R	5584894	5588094	0.871822357178	5586821	0.75748103857	FBgn0033482	634	FBgn0033483	3357
1954	3R	19643579	19645485	0.871477127075	19644611	0.791760497623	FBgn0039122	247	FBgn0004187	7445
1955	X	10124346	10127246	0.871144294739	10125602	0.610807069143	FBgn0040942	15124	FBgn0030189	46090
1956	3L	1633923	1636994	0.871089935303	1635586	0.825319458457	FBgn0035251	864	FBgn0035251	864
1957	2R	4642366	4644635	0.870986461639	4643761	0.760246753693	FBgn0027561	33	FBgn0033380	17685
1958	X	5584554	5586770	0.870729446411	5585423	0.603110930499	FBgn0052758	2148	FBgn0029799	12337
1959	2L	19026493	19032475	0.869999885559	19030533	0.777604490519	FBgn0051800	148	FBgn0001202	1109
1960	3R	20090451	20091938	0.869995117188	20091273	0.748422861099	FBgn0051130	292	FBgn0051130	292
1961	2R	5335332	5336805	0.869688987732	5335975	0.59098944068	FBgn0050001	1243	FBgn0023180	22297
1962	3R	9371	10710	0.869314193726	9556	0.91069706281	FBgn0000500	6614	FBgn0037213	9176
1963	X	1729043	1734573	0.869258165359	1732748	0.658036147847	FBgn0026089	606	FBgn0023519	13707
1964	X	15663809	15670269	0.86915063858	15669142	0.868551759159	FBgn0000319	269	FBgn0014391	14035
1965	3R	9604952	9607391	0.869111776352	9606663	0.698035885306	FBgn0038183	51	FBgn0038178	24565
1966	3R	20156717	20160525	0.868846893311	20158654	0.81585261401	FBgn0039182	382	FBgn0028471	14512
1967	2R	8657530	8661492	0.86768913269	8658674	0.919968813658	FBgn0053007	5513	FBgn0033802	43045
1968	3R	8106955	8108047	0.867498874664	8107617	0.563542604446	FBgn0038009	10975	FBgn0010044	98141
1969	2R	7938914	7942139	0.867389678955	7939651	0.745933392469	FBgn0033734	759	FBgn0010238	29447
1970	2L	9568360	9570936	0.867215156555	9568964	0.639724507051	FBgn0032130	72	FBgn0015393	130870
1971	X	21148108	21155118	0.867144107819	21149989	0.793271653792	FBgn0015558	352	FBgn0015379	6067
1972	3R	5049160	5050390	0.866991043091	5049821	0.499096117522	FBgn0003165	13583	FBgn0000412	16555
1973	3L	8374856	8380509	0.866851806641	8378714	0.737006467931	FBgn0053057	505	FBgn0010825	45549
1974	2L	8374128	8376278	0.866523265839	8375289	0.796492218971	FBgn0032030	808	FBgn0032030	808
1975	X	11514936	11518040	0.866067886353	11516799	0.72729065839	FBgn0014133	33	FBgn0030327	30922
1976	3R	20699177	20703538	0.865437507629	20701474	0.573776933882	FBgn0039240	892	FBgn0015625	4857
1977	X	15175038	15177591	0.865281105042	15177142	0.729406929016	FBgn0030629	1094	FBgn0004924	23713
1978	2R	13278984	13282470	0.865274906158	13280553	0.770639240742	FBgn0034277	1517	FBgn0003545	17579
1979	2R	13080089	13083797	0.86416220665	13082941	0.690911650658	FBgn0034243	367	FBgn0034240	19268
1980	2L	21727829	21730722	0.864127159119	21730293	0.669989585876	FBgn0032960	14761	FBgn0032960	14761
1981	3R	7814423	7815495	0.863842964172	7814948	0.496022373438	FBgn0024211	4089	FBgn0037992	138971
1982	X	5523340	5525727	0.863835334778	5524995	0.524305850267	FBgn0046687	217	FBgn0029785	7316
1983	3R	9587614	9590461	0.863392353058	9588910	0.496101409197	FBgn0038179	2587	FBgn0038178	6812
1984	2L	13610606	13624622	0.862823486328	13622718	0.647863656282	FBgn0028546	18553	FBgn0028546	18553
1985	3L	1565590	1572332	0.862455844879	1567733	0.757925650653	FBgn0035237	9061	FBgn0035236	15017
1986	2R	12364816	12374402	0.862367630005	12369482	0.798860942616	FBgn0025832	719	FBgn0025832	719
1987	2R	10815373	10816250	0.8620429039	10816064	0.498547474543	FBgn0034007	2872	FBgn0000996	79759
1988	2R	16799346	16804303	0.861069202423	16800106	0.838469561409	FBgn0050392	346	FBgn0050390	952
1989	3L	333245	339252	0.86093378067	335536	0.809481873232	FBgn0035134	4418	FBgn0035136	9379
1990	X	12414602	12417783	0.860609054565	12417022	0.810974089305	FBgn0030400	97	FBgn0015024	70698
1991	2L	5524975	5528466	0.860517024994	5526162	0.784938633442	FBgn0051989	257	FBgn0031708	6273
1992	3L	12821753	12826190	0.860462188721	12824198	0.650461249881	FBgn0036318	89	FBgn0036314	36248
1993	2R	4328003	4329174	0.860328674316	4328681	0.453964296977	FBgn0050352	4653	FBgn0033341	84504
1994	2L	13600361	13610353	0.860269546509	13602283	0.716831415892	FBgn0028513	5097	FBgn0028546	38988
1995	3L	8947747	8950556	0.860235214233	8949006	0.708670924692	FBgn0035947	11	FBgn0035954	30139
1996	X	11169142	11170352	0.859996318817	11169673	0.516022273472	FBgn0001491	844	FBgn0003411	2109
1997	2R	1600869	1604120	0.859680175781	1602392	0.659898519516	FBgn0033062	9384	FBgn0033062	9384
1998	2R	15010237	15012468	0.859663248062	15011321	0.694073706865	FBgn0034453	409	FBgn0034447	43949
1999	X	16806282	16807615	0.859568595886	16807052	0.51473794264	FBgn0030809	4466	FBgn0030806	30253
[truncated: 5,992 more rows]
