# Supplementary material for: Developmental roles of 21 Drosophila transcription factors are determined by quantitative differences in binding to an overlapping set of thousands of genomic regions
Source: Genome Biol. 2009 Jul 23;10(7):R80. doi: 10.1186/gb-2009-10-7-r80 (PMC2728534; doi:10.1186/gb-2009-10-7-r80)
Supplement: Additional data file 7 — Genomic coordinates of regions bound by each factor for the 25% FDR data set, locations and scores of peak windows, and the closest gene and closest transcribed gene for each peak. [file gb-2009-10-7-r80-S7.zip › Additional Data File 4 25% FDR bound regions/prd_1_021105-sym-25_table.txt]

Interval	Chr	Bound_Region_Start	Bound_Region_Stop	Bound_Region_Score	Peak_start	Peak_score	Closest_gene	Closest_gene_dist	Closest_transcribed_gene	Closest_transcribed_gene_dist
1	X	8971184	8976308	4.175269126892	8973033	3.8038662076	FBgn0030090	7206	FBgn0030092	21247
2	X	18142294	18147877	4.093326091766	18145390	3.785158497947	FBgn0004956	3628	FBgn0004956	3628
3	2R	15563280	15576219	3.750767707825	15567036	3.630817770958	FBgn0034480	47186	FBgn0004364	59338
4	3R	24455841	24460785	3.608454227448	24457391	3.142566680908	FBgn0039590	3394	FBgn0001215	31862
5	4	722996	726388	3.605697154999	724783	3.227293182822	FBgn0005558	6844	FBgn0039930	324826
6	3R	17277203	17286960	3.603918552399	17284239	3.2730030733	FBgn0011278	12197	FBgn0013984	122012
7	2R	9074982	9087634	3.552259922028	9080256	3.261440396309	FBgn0033856	5804	FBgn0033856	5804
8	2L	3538336	3544060	3.536283969879	3542030	3.11665636301	FBgn0024244	2779	FBgn0031549	11744
9	2L	3816770	3828406	3.531927585602	3822797	3.268566820357	FBgn0003430	2883	FBgn0003430	2883
10	2R	5483860	5499331	3.472699642181	5485710	3.214384920457	FBgn0033471	2748	FBgn0027619	4937
11	3R	15169305	15173251	3.429369926453	15171076	3.04400998354	FBgn0000463	19141	FBgn0000463	19141
12	2R	15576489	15584156	3.408140182495	15581588	3.108131857479	FBgn0004364	44786	FBgn0004364	44786
13	3R	25131118	25136037	3.39110994339	25132789	2.929855410258	FBgn0039659	9838	FBgn0003525	51287
14	3R	4016153	4020525	3.371941566467	4019066	3.247939109802	FBgn0053779	11478	FBgn0037554	40163
15	3R	9702980	9707065	3.342168807983	9705411	3.064294702866	FBgn0008646	5510	FBgn0000576	22170
16	2L	11454541	11457496	3.321025848389	11455901	3.121487871806	FBgn0004579	10298	FBgn0004579	10298
17	2L	7302455	7307784	3.318076133728	7304420	3.046890090494	FBgn0004009	2741	FBgn0004009	2741
18	2L	5408973	5414998	3.303977012634	5410667	2.94578356213	FBgn0016660	6325	FBgn0005511	50974
19	X	6902979	6905592	3.260193347931	6904161	2.98795672024	FBgn0004143	9504	FBgn0029931	18317
20	2L	14260379	14263826	3.254739761353	14262065	2.908544540405	FBgn0004002	1457	FBgn0028529	93015
21	3R	681664	688090	3.221570014954	683867	3.021151149974	FBgn0003002	5332	FBgn0003002	5332
22	2L	13866777	13871631	3.214371204376	13869644	3.050265729427	FBgn0028532	20232	FBgn0051842	34606
23	3R	18962701	18965687	3.214035511017	18964270	3.097569402059	FBgn0004644	3611	FBgn0051457	10564
24	3R	11478227	11483581	3.213428497314	11480410	2.945578893026	FBgn0053207	11498	FBgn0053207	11498
25	2L	14441903	14452675	3.196720123291	14446036	2.861136078835	FBgn0028844	4780	FBgn0005771	44826
26	3L	22332597	22338284	3.153904914856	22334209	2.905582427979	FBgn0004449	7519	FBgn0004449	7519
27	2R	7038986	7046403	3.129574298859	7040905	2.829724424026	FBgn0050034	2950	FBgn0000577	3212
28	3L	6793415	6797369	3.12456035614	6795162	2.935804784298	FBgn0003995	31055	FBgn0035714	68302
29	3L	5828338	5832463	3.09943819046	5830687	2.950440585613	FBgn0003984	11126	FBgn0052409	42802
30	2L	3601116	3604150	3.098971843719	3602570	3.071747720242	FBgn0002985	4178	FBgn0002985	4178
31	X	9574609	9578171	3.060106277466	9576874	2.828914586235	FBgn0020378	21306	FBgn0000233	37465
32	3L	14911121	14916971	3.058886528015	14915500	2.770965912763	FBgn0040487	4129	FBgn0040487	4129
33	2R	3756206	3760815	3.042447090149	3758170	2.806382347556	FBgn0033277	7899	FBgn0010109	14030
34	2R	7308575	7313021	3.036002159119	7310307	2.822762377122	FBgn0033652	4031	FBgn0033652	4031
35	2L	19214117	19219660	3.034735202789	19216149	2.784984842936	FBgn0015380	29874	FBgn0032762	86794
36	3R	22710958	22714571	3.029123783112	22712904	2.586992263794	FBgn0004359	5448	FBgn0002838	11226
37	2L	19321872	19324735	3.026574134827	19322974	2.788816844716	FBgn0032769	26739	FBgn0024245	36179
38	2L	21838601	21844204	3.020658493042	21841209	2.658453885247	FBgn0003866	25021	FBgn0003866	25021
39	3R	26392637	26396185	3.019532203674	26394267	2.769486308098	FBgn0039787	10887	FBgn0039767	140269
40	3L	13092624	13096352	2.972931861877	13094239	2.732250774608	FBgn0010452	6019	FBgn0010452	6019
41	2L	516733	520163	2.971601009369	518241	2.77985606474	FBgn0003963	5226	FBgn0003963	5226
42	3R	2682356	2686785	2.96488571167	2684782	2.832981916574	FBgn0001077	5264	FBgn0001077	5264
43	3L	11233000	11236446	2.955555915833	11234079	2.761245906353	FBgn0041094	7823	FBgn0041094	7823
44	X	19053782	19057482	2.952765464783	19054920	2.68802189827	FBgn0031001	359	FBgn0031001	359
45	2R	14316237	14318957	2.938006401062	14317660	2.682692408562	FBgn0010651	930	FBgn0010651	930
46	3R	2709374	2713021	2.935869216919	2711206	2.862221062183	FBgn0001077	21160	FBgn0001077	21160
47	3L	1438517	1441828	2.932917118073	1440084	2.39296066761	FBgn0004635	7240	FBgn0004635	7240
48	X	7164137	7168450	2.927939414978	7165950	2.6001344045	FBgn0029943	3026	FBgn0024250	12773
49	3R	11471946	11476743	2.915797233582	11474648	2.154472986857	FBgn0038351	16043	FBgn0053207	17260
50	3R	20993467	21000525	2.899127960205	20999003	2.357408411363	FBgn0039285	620	FBgn0039286	11732
51	3L	14928931	14936049	2.888983249664	14933325	2.614757537842	FBgn0026320	1281	FBgn0026320	1281
52	2L	4366027	4374007	2.850172996521	4368885	2.723368167877	FBgn0026319	3105	FBgn0026319	3105
53	2L	5231759	5235244	2.82847738266	5233805	2.322529347738	FBgn0051971	6961	FBgn0000228	44753
54	3L	11209827	11213578	2.813793182373	11211119	2.014383375645	FBgn0036150	1234	FBgn0041094	15137
55	3R	670553	677029	2.806470870972	675159	2.482930958271	FBgn0003002	3376	FBgn0003002	3376
56	X	14460838	14464478	2.773015022278	14462962	2.357384173075	FBgn0015773	24806	FBgn0015773	24806
57	X	20526741	20530031	2.765548706055	20528561	2.508254499996	FBgn0031129	18075	FBgn0003300	23444
58	2R	2083797	2087928	2.760832309723	2085348	2.470730108373	FBgn0033076	27443	FBgn0041145	36970
59	2R	17050733	17054969	2.759658813477	17052395	2.481372608858	FBgn0050283	4240	FBgn0010415	63645
60	2R	18724225	18727202	2.747827529907	18725896	2.546854972839	FBgn0034834	6757	FBgn0034846	128339
61	2L	3548317	3551032	2.73939037323	3549591	2.516629536947	FBgn0024244	10340	FBgn0031549	19305
62	3L	18260284	18263681	2.730909347534	18261897	2.51203845529	FBgn0036784	2260	FBgn0011706	101765
63	2L	13223982	13230935	2.723206043243	13227642	2.248993088217	FBgn0032490	211	FBgn0032491	2075
64	X	20559250	20564484	2.722637176514	20562596	2.530936072854	FBgn0031130	5971	FBgn0003300	57479
65	3R	9734076	9737908	2.703892707825	9735493	2.652857892654	FBgn0000576	7912	FBgn0000576	7912
66	2R	4644119	4647203	2.694404602051	4645484	2.632107398089	FBgn0033382	1132	FBgn0033380	19408
67	2R	11248625	11251574	2.673806667328	11250352	2.351813111986	FBgn0050089	8091	FBgn0050089	8091
68	3R	16398440	16402563	2.672006607056	16399930	2.459145994747	FBgn0038806	2800	FBgn0038805	2811
69	3L	13187391	13191908	2.662435531616	13189857	2.364005257102	FBgn0052127	1801	FBgn0010452	101637
70	2L	9581075	9586640	2.647842407227	9585531	2.235069155693	FBgn0014179	3789	FBgn0015393	114303
71	3L	15976317	15979073	2.644929409027	15977970	2.33710541044	FBgn0036558	899	FBgn0036557	7514
72	3R	17259240	17263818	2.643616676331	17262193	2.45106202364	FBgn0008651	2348	FBgn0013984	144058
73	2R	20556529	20566693	2.643273353577	20564779	2.520528614521	FBgn0001148	4801	FBgn0001148	4801
74	3R	12075138	12078562	2.627732276917	12077264	2.165168941021	FBgn0040237	12546	FBgn0011253	20912
75	3L	15663972	15670215	2.625459671021	15668975	2.314872682095	FBgn0041160	3867	FBgn0041160	3867
76	2L	12078261	12093811	2.617196083069	12092853	2.276363160875	FBgn0032407	918	FBgn0032407	918
77	2L	20764881	20767382	2.60821723938	20766072	2.247397601604	FBgn0000251	7744	FBgn0000986	43564
78	3R	665424	668055	2.602656364441	666445	2.307032080258	FBgn0037284	9460	FBgn0003002	12090
79	3L	15007776	15011546	2.601430892944	15009267	2.318349950454	FBgn0025776	69	FBgn0025776	69
80	2R	7247486	7250384	2.597178459167	7249147	2.132368536556	FBgn0033649	9317	FBgn0033652	57129
81	2R	14779154	14783330	2.595491409302	14780297	2.007488386972	FBgn0034423	5520	FBgn0003254	10292
82	3L	15225785	15228965	2.590411186218	15227418	2.30873337914	FBgn0029114	26518	FBgn0029114	26518
83	3R	15820214	15824340	2.578359603882	15821485	2.367492507486	FBgn0038755	12759	FBgn0038768	36057
84	2L	8874425	8877446	2.577397346497	8876178	2.263176413143	FBgn0032072	9411	FBgn0029123	50553
85	2R	10312901	10317297	2.571387767792	10315172	2.119168898639	FBgn0001319	1355	FBgn0050478	29329
86	X	258151	260606	2.57089138031	259509	1.882916927338	FBgn0004170	6627	FBgn0004170	6627
87	2R	16117188	16120760	2.563321113586	16119078	2.154703267415	FBgn0046816	1866	FBgn0046816	1866
88	2L	3612986	3616496	2.558765888214	3614650	2.416076600552	FBgn0015663	4642	FBgn0002985	7902
89	2L	1061621	1071192	2.553113937378	1068190	2.259937791263	FBgn0003310	9621	FBgn0003310	9621
90	3R	12596134	12600338	2.551322460175	12599055	2.09646987915	FBgn0020556	144	FBgn0020556	144
91	2L	375553	378740	2.550652503967	376916	2.273312961354	FBgn0000061	1200	FBgn0031250	19048
92	2L	19332736	19336715	2.517923355103	19334201	1.942808270454	FBgn0024245	24952	FBgn0024245	24952
93	X	537650	539872	2.515975952148	538527	2.229465166728	FBgn0021764	5134	FBgn0025637	25634
94	2L	14434003	14437430	2.501951217651	14436112	2.289790546193	FBgn0028871	10981	FBgn0005771	54750
95	3R	2935555	2939017	2.489463329315	2937613	2.290345728397	FBgn0014863	5840	FBgn0003884	25353
96	2R	7061343	7063973	2.489145278931	7062856	2.244067382812	FBgn0000577	18739	FBgn0000577	18739
97	3L	13054460	13057287	2.474112510681	13055963	2.134828343111	FBgn0036345	5273	FBgn0010452	32257
98	3L	8653257	8656577	2.469891548157	8655401	2.156687259674	FBgn0001168	5695	FBgn0001168	5695
99	2L	8845145	8850595	2.468703746796	8849391	2.229485623977	FBgn0052986	13416	FBgn0029123	23766
100	X	5581758	5584578	2.465855121613	5583141	2.098976584042	FBgn0052758	134	FBgn0029799	14619
101	3R	27789851	27792774	2.463422775269	27791611	2.07784848743	FBgn0039886	12241	FBgn0002780	86183
102	2L	2453860	2459017	2.461421966553	2457053	2.181453406811	FBgn0012017	2991	FBgn0015816	35613
103	X	6127173	6129768	2.459910869598	6128622	2.39280090332	FBgn0029856	189	FBgn0029857	4768
104	2R	10449193	10452097	2.452233791351	10450303	1.80536887225	FBgn0033984	236	FBgn0033987	27874
105	2R	16466391	16470925	2.451837539673	16469029	2.147325158119	FBgn0008636	538	FBgn0034565	16790
106	X	224648	227645	2.446959018707	225852	2.08185560563	FBgn0000022	1001	FBgn0000022	1001
107	2L	7309150	7312990	2.440796852112	7310937	2.053253510419	FBgn0004009	3776	FBgn0004009	3776
108	2R	9825244	9829480	2.438336849213	9827612	2.173855893752	FBgn0033921	10396	FBgn0033922	13077
109	3R	9623594	9625767	2.427806854248	9624666	2.222791671753	FBgn0051331	674	FBgn0053327	14175
110	3R	19018108	19020415	2.425617694855	19019376	2.147900879383	FBgn0011596	10380	FBgn0039066	57890
111	3R	747276	749916	2.413733959198	748814	2.033550767338	FBgn0051536	12536	FBgn0004183	25072
112	3L	8643431	8646355	2.402302265167	8645193	2.125431505839	FBgn0001168	4513	FBgn0001168	4513
113	3L	21412895	21417262	2.398153781891	21415994	2.032765197754	FBgn0014143	5597	FBgn0014143	5597
114	3R	6492379	6495376	2.392984390259	6493815	2.2225446105	FBgn0037818	9077	FBgn0001235	29429
115	3R	2818584	2821649	2.391910076141	2820425	2.249515354633	FBgn0000095	4525	FBgn0010774	85701
116	3R	21004617	21011602	2.381313323975	21009395	2.268746674061	FBgn0039286	1340	FBgn0039286	1340
117	3L	9420364	9422403	2.372610569	9421406	1.901988565922	FBgn0035995	584	FBgn0052038	4452
118	2L	7294002	7297766	2.366583824158	7296217	2.002012372017	FBgn0004009	10944	FBgn0004009	10944
119	4	415456	418582	2.363645553589	416670	2.027983546257	FBgn0039905	3030	FBgn0026777	88323
120	3L	18325225	18328461	2.361238479614	18326943	2.147611169254	FBgn0011706	36719	FBgn0011706	36719
121	3L	8805888	8808526	2.360595703125	8807270	2.127287507057	FBgn0052026	3139	FBgn0020633	58287
122	3R	4522722	4529271	2.353329658508	4526819	1.976272975697	FBgn0037612	115	FBgn0001180	3279
123	X	20507814	20510969	2.34929561615	20509035	2.041724597707	FBgn0003300	3918	FBgn0003300	3918
124	3R	4099752	4104845	2.34499168396	4103279	2.082816348356	FBgn0010433	235	FBgn0037561	7675
125	3R	18956710	18961601	2.342677116394	18960167	2.013357162476	FBgn0051457	6461	FBgn0051457	6461
126	2L	18777443	18780089	2.319131851196	18778867	2.030698439654	FBgn0045852	634	FBgn0032717	56729
127	3L	20999772	21002498	2.308967113495	21001462	1.960742890835	FBgn0053285	21381	FBgn0037044	39726
128	2L	1419696	1423238	2.296947479248	1421773	1.939840435982	FBgn0002543	1324	FBgn0002543	1324
129	2L	9987111	9990726	2.285544395447	9988419	2.046921842238	FBgn0040965	3762	FBgn0040965	3762
130	3R	9540027	9542515	2.284695625305	9541194	1.874801762899	FBgn0054044	1268	FBgn0038175	2694
131	X	4221443	4225754	2.275193214417	4222757	1.814506418565	FBgn0029707	3952	FBgn0029714	174447
132	2R	13813637	13816235	2.273339748383	13814917	1.900167745702	FBgn0034326	596	FBgn0034326	596
133	3R	17359808	17365467	2.271227836609	17364218	1.850073456764	FBgn0038891	6329	FBgn0013984	42033
134	3R	25369706	25374983	2.270399570465	25371215	2.213279664516	FBgn0000492	10894	FBgn0040623	54399
135	3L	14603440	14608287	2.263196468353	14605537	1.977983891964	FBgn0041604	7658	FBgn0028418	79514
136	3L	19141139	19145401	2.260581493378	19144212	2.01873844862	FBgn0016797	8327	FBgn0016797	8327
137	X	6123925	6125545	2.25717830658	6124622	2.014681458473	FBgn0052744	115	FBgn0029857	8768
138	3L	5966341	5969607	2.242624282837	5967778	1.892154861899	FBgn0052406	3383	FBgn0035656	17826
139	3R	21470466	21472746	2.241092681885	21471808	1.834878206253	FBgn0067682	474	FBgn0067682	474
140	2L	1408764	1413138	2.238561630249	1411443	2.04521185557	FBgn0002543	9006	FBgn0002543	9006
141	3L	14099833	14102329	2.225080013275	14101105	2.123105834512	FBgn0042630	4522	FBgn0000411	42774
142	3L	18312892	18316587	2.224826812744	18314175	1.615971267223	FBgn0015946	44502	FBgn0011706	49487
143	X	19681692	19686630	2.220079421997	19683432	1.822623365066	FBgn0031079	2556	FBgn0031079	2556
144	2R	7047156	7049988	2.21954202652	7048355	2.016080631929	FBgn0000577	4238	FBgn0000577	4238
145	3L	8428110	8431850	2.219031333923	8430542	1.848987388611	FBgn0010825	6279	FBgn0010825	6279
146	3R	8073005	8075547	2.21092414856	8074368	1.946261465549	FBgn0038008	5541	FBgn0037992	120449
147	3L	12263200	12266615	2.210634708405	12265018	2.009945027968	FBgn0036274	1891	FBgn0052100	23519
148	3R	2688792	2692687	2.209504127502	2691708	1.983526678646	FBgn0001077	1662	FBgn0001077	1662
149	3L	14415426	14421514	2.209040164948	14417783	1.634796591366	FBgn0036424	35192	FBgn0036424	35192
150	2L	596962	602510	2.206915378571	599566	1.971906852722	FBgn0031270	3247	FBgn0031267	25334
151	X	6448218	6450544	2.20584154129	6449574	1.976188659668	FBgn0029881	4273	FBgn0029882	49848
152	3R	12716403	12719057	2.205240726471	12718014	1.740987216725	FBgn0015350	12564	FBgn0082171	35977
153	X	8616821	8620901	2.196392059326	8619508	1.800834094777	FBgn0026411	31503	FBgn0030061	59321
154	X	7065412	7068762	2.191656589508	7066794	2.019105069778	FBgn0029939	28482	FBgn0025549	69746
155	3L	891026	893909	2.188478946686	892114	1.869281828403	FBgn0028999	557	FBgn0035164	71068
156	3R	7701726	7705709	2.181867599487	7703053	1.89403116703	FBgn0003312	96	FBgn0037955	54843
157	3L	1391308	1395345	2.18053150177	1394049	1.974389356725	FBgn0035216	709	FBgn0004635	53275
158	2L	14482668	14491757	2.177816390991	14486458	1.946310099433	FBgn0005771	4404	FBgn0005771	4404
159	3L	15004145	15006912	2.176448345184	15005948	1.876280903816	FBgn0036465	1881	FBgn0036465	1881
160	2R	17748926	17753216	2.173432350159	17751841	1.764916062355	FBgn0020307	296	FBgn0034704	69353
161	3R	2669829	2673041	2.171566963196	2671671	1.930712924284	FBgn0003339	4215	FBgn0001077	18375
162	3L	13647580	13650392	2.170058250427	13648949	2.01394109165	FBgn0036379	8253	FBgn0036386	245307
163	3R	21825445	21829039	2.165220737457	21826873	1.872015833855	FBgn0002735	1293	FBgn0002735	1293
164	2R	5210401	5214888	2.162915229797	5212016	1.910819390241	FBgn0050002	4180	FBgn0023143	6875
165	3L	7882210	7885262	2.160153388977	7883389	1.756105366875	FBgn0003041	2509	FBgn0003041	2509
166	X	14576185	14579173	2.15781211853	14577396	1.98957580328	FBgn0015774	5815	FBgn0015773	89628
167	3R	9794603	9800321	2.157165527344	9799050	1.855781218585	FBgn0015270	8411	FBgn0038196	62837
168	2R	7256719	7259463	2.156014442444	7258144	1.734583437443	FBgn0033649	18314	FBgn0033652	48132
169	3R	8470637	8476556	2.152685642242	8475307	1.948596337262	FBgn0038071	1525	FBgn0038071	1525
170	2R	20572252	20574656	2.151636123657	20573378	1.966074228287	FBgn0001148	3798	FBgn0001148	3798
171	2R	16160142	16163088	2.130530834198	16161899	1.851936658223	FBgn0034537	2998	FBgn0061362	3256
172	2R	20314928	20317691	2.125848770142	20316378	1.927307409399	FBgn0000157	6052	FBgn0050423	67058
173	3R	4464874	4467457	2.125843048096	4466006	1.618202938753	FBgn0012028	2141	FBgn0037602	10833
174	3R	20902407	20905426	2.123674869537	20904500	1.618218029247	FBgn0039274	3896	FBgn0039273	4592
175	3L	8974545	8981514	2.121049880981	8977408	1.639522889081	FBgn0035954	1737	FBgn0035954	1737
176	3R	4800795	4802845	2.117047309875	4801822	2.007855415344	FBgn0037646	4821	FBgn0022347	16845
177	3R	26208886	26210927	2.11692237854	26209492	1.703108549118	FBgn0015221	4062	FBgn0039764	40062
178	3R	2731925	2734400	2.11364030838	2733192	1.852567111745	FBgn0001077	43146	FBgn0001077	43146
179	3R	12214079	12217268	2.110132217407	12215172	2.001956939697	FBgn0003513	14233	FBgn0038421	29398
180	2L	3069933	3073070	2.108617305756	3073019	1.934145503574	FBgn0027571	16404	FBgn0003934	24318
181	3L	15772796	15773745	2.106815814972	15773021	1.597126520597	FBgn0036531	656	FBgn0036537	27624
182	2R	6743427	6746240	2.104438781738	6744759	1.780888140202	FBgn0050021	3649	FBgn0033590	7831
183	3L	14747938	14751646	2.097039699554	14749133	1.976817548275	FBgn0036449	2549	FBgn0036449	2549
184	2R	8480392	8483300	2.095862388611	8481744	1.891813895282	FBgn0033787	12281	FBgn0005624	15152
185	2R	16052362	16055057	2.088705062866	16053521	1.825192848841	FBgn0034514	607	FBgn0034514	607
186	2L	8831543	8834345	2.088652610779	8833036	1.704539881812	FBgn0029123	7411	FBgn0029123	7411
187	2L	19223934	19226782	2.087883472443	19225584	1.684473093818	FBgn0051797	32478	FBgn0032762	96229
188	2R	18713057	18715624	2.084394931793	18714374	1.824485301971	FBgn0034834	4765	FBgn0003062	132054
189	3L	5857859	5859889	2.082253456116	5858799	1.677988290787	FBgn0035643	2445	FBgn0052409	14690
190	2L	5399067	5402075	2.080749034882	5400789	1.758362826179	FBgn0016660	3553	FBgn0005511	60852
191	3R	2824220	2827959	2.079061508179	2826801	1.84210135142	FBgn0000095	1851	FBgn0010774	79325
192	2R	15554696	15557393	2.069885253906	15556166	2.009623587132	FBgn0034480	36316	FBgn0004364	70208
193	2R	15354149	15357178	2.049259185791	15355589	1.906499750474	FBgn0034476	13821	FBgn0011849	113195
194	3R	8143849	8146390	2.048172473907	8144913	1.927476995132	FBgn0051432	3443	FBgn0010044	60845
195	3R	27494572	27497378	2.045241355896	27495851	1.890949189663	FBgn0039863	894	FBgn0039867	66813
196	2R	6389699	6391705	2.039309501648	6390753	1.710630655289	FBgn0050015	122	FBgn0033562	908
197	X	1989751	1995919	2.038058757782	1990359	1.579045236111	FBgn0004861	2342	FBgn0025626	69067
198	3L	15066009	15067914	2.022878646851	15066882	1.400106175741	FBgn0036478	3486	FBgn0025776	57546
199	X	5615522	5617631	2.019523143768	5616540	1.476421117783	FBgn0029804	525	FBgn0029800	16420
200	2L	2195974	2198113	2.018360137939	2197256	1.735431098938	FBgn0031395	4884	FBgn0031395	4884
201	3R	23033490	23035949	2.015464782715	23034603	1.580556816525	FBgn0054006	10461	FBgn0005696	30212
202	3L	9424895	9427307	2.008367538452	9426219	1.867505133152	FBgn0052038	361	FBgn0052038	361
203	3L	11215738	11218869	2.004369735718	11217527	1.505241674535	FBgn0036150	7642	FBgn0041094	8729
204	2R	18021134	18025085	1.999027252197	18023850	1.792892328898	FBgn0034735	24054	FBgn0034743	89853
205	2L	6682385	6685004	1.997994422913	6683605	1.492018163204	FBgn0028703	752	FBgn0025777	39750
206	2L	7619815	7625862	1.996676445007	7624846	1.600458425634	FBgn0031926	16456	FBgn0053529	80423
207	X	2270405	2273576	1.992193222046	2271732	1.730710927178	FBgn0040385	4677	FBgn0001150	13387
208	2L	9607462	9610923	1.9917345047	9609986	1.601592737086	FBgn0019809	1507	FBgn0015393	89848
209	2L	14039380	14041822	1.990692138672	14040770	1.849998219808	FBgn0028873	2394	FBgn0028876	6814
210	2R	16457862	16460470	1.990100860596	16459407	1.679153203964	FBgn0053704	1723	FBgn0034565	26412
211	2L	18610850	18612968	1.984660625458	18611976	1.737877060385	FBgn0032692	20	FBgn0032693	36937
212	3L	3999085	4002118	1.984540939331	4001104	1.740830361843	FBgn0004895	1522	FBgn0000449	44732
213	3R	6424350	6426873	1.980093479156	6425864	1.787320077419	FBgn0001235	38522	FBgn0001235	38522
214	X	6940463	6943573	1.976994514465	6941959	1.641752860125	FBgn0029933	1330	FBgn0029933	1330
215	3L	12055903	12058435	1.976360797882	12057339	1.642459932963	FBgn0028679	1607	FBgn0036248	34851
216	2R	18012964	18017320	1.971464633942	18015003	1.5674243927	FBgn0034735	15207	FBgn0022986	91879
217	2R	4710808	4713233	1.970109939575	4712147	1.551699021283	FBgn0015561	5120	FBgn0033380	86071
218	3R	910490	917296	1.966107368469	915247	1.795293278164	FBgn0010313	2839	FBgn0010313	2839
219	2R	20522341	20524923	1.953490257263	20523680	1.831701934338	FBgn0004055	4030	FBgn0005634	4607
220	3L	14984957	14987673	1.950494289398	14986290	1.662231743336	FBgn0047338	2461	FBgn0023174	21075
221	X	1996235	2000242	1.949926376343	1998660	1.920984625816	FBgn0023507	1016	FBgn0025626	77368
222	2L	15103641	15106692	1.946249961853	15104707	1.500343680382	FBgn0028878	807	FBgn0024183	38462
223	2L	18920145	18924691	1.945690155029	18922249	1.737308375041	FBgn0032723	17628	FBgn0032728	42712
224	X	6462479	6464964	1.945302009583	6464034	1.781806766987	FBgn0029880	16055	FBgn0029882	35388
225	3R	26579545	26582157	1.942985534668	26580884	1.802816783681	FBgn0039801	8874	FBgn0003720	97153
226	2L	18870112	18872707	1.941550731659	18871381	1.564195913427	FBgn0003896	5804	FBgn0032717	35785
227	3L	14917846	14919679	1.940843582153	14918936	2.05053794384	FBgn0040487	7565	FBgn0040487	7565
228	3R	27079327	27081782	1.938240528107	27080597	1.585018094381	FBgn0039836	25	FBgn0039831	34171
229	2R	7026742	7028961	1.930959701538	7027711	1.819253325462	FBgn0050034	10244	FBgn0000577	16406
230	3R	24379574	24383416	1.929837226868	24380996	1.738907972972	FBgn0040618	911	FBgn0000659	29809
231	3L	15766583	15768718	1.916912078857	15767485	1.77265846028	FBgn0036531	6192	FBgn0036537	33160
232	3L	2421068	2424084	1.916055679321	2422418	1.623758540434	FBgn0052306	24888	FBgn0053231	26270
233	X	294335	297030	1.914209365845	295609	1.753266783322	FBgn0011822	1345	FBgn0002561	29064
234	3R	12161777	12163930	1.911302566528	12162985	1.657467142741	FBgn0040284	4721	FBgn0040284	4721
235	3R	10504049	10507112	1.909449577332	10505723	1.613198333316	FBgn0038252	16558	FBgn0051314	17334
236	2L	18876153	18878419	1.907466888428	18877094	1.496042760213	FBgn0003896	91	FBgn0032717	41498
237	3R	8077166	8079653	1.906873226166	8078603	1.858768105507	FBgn0038008	1306	FBgn0037992	124684
238	2L	20785004	20788250	1.900816917419	20786675	1.290249764919	FBgn0032886	1351	FBgn0000986	64167
239	2L	3608531	3612308	1.900744915009	3610950	1.695333985721	FBgn0002985	4202	FBgn0002985	4202
240	3L	15602098	15605391	1.896083831787	15604153	1.71511631012	FBgn0053209	6444	FBgn0036519	28506
241	3L	8633969	8641459	1.895822525024	8640551	1.47514371311	FBgn0001168	9155	FBgn0001168	9155
242	3R	23265601	23269435	1.894243240356	23268210	1.629624254563	FBgn0039518	21701	FBgn0039509	153993
243	2L	8841004	8844873	1.889384269714	8843822	1.631046687855	FBgn0029123	18197	FBgn0029123	18197
244	2R	15454463	15457370	1.889133453369	15456184	1.598068573896	FBgn0050447	5995	FBgn0004364	170190
245	3R	21314200	21317177	1.885762214661	21316008	1.435630861918	FBgn0040212	1198	FBgn0039338	7459
246	2R	2995425	3005703	1.88018989563	3002592	1.898464775085	FBgn0015930	916	FBgn0015930	916
247	2L	2163149	2166300	1.878587722778	2164881	1.625017748939	FBgn0031393	9121	FBgn0031393	9121
248	3R	15174953	15179305	1.873880386353	15176316	1.629517330843	FBgn0038697	24155	FBgn0000463	24381
249	3R	164507	167918	1.871656417847	165894	1.605688038994	FBgn0037236	607	FBgn0001204	6478
250	2L	3471035	3475020	1.870645523071	3472622	1.728285228505	FBgn0051956	113	FBgn0031540	2615
251	X	15492228	15495794	1.86559677124	15493115	1.518428435692	FBgn0030664	3407	FBgn0003463	32638
252	3R	23470214	23472519	1.865303993225	23471589	1.572517903646	FBgn0051058	3194	FBgn0003330	36157
253	3R	13650893	13653221	1.859546661377	13652119	1.752767282374	FBgn0051246	14853	FBgn0051246	14853
254	X	20488203	20493466	1.844808578491	20491101	1.63186600629	FBgn0031128	3501	FBgn0003300	14016
255	3L	1878129	1881677	1.844480514526	1880141	1.337704837322	FBgn0035290	1046	FBgn0002183	20273
256	X	7735731	7741162	1.836226463318	7737652	1.428126447341	FBgn0029970	844	FBgn0029970	844
257	2L	18299011	18305182	1.825345039368	18303371	1.458967040567	FBgn0032677	12538	FBgn0004413	135795
258	3R	171075	175347	1.823665618896	172517	1.647150675456	FBgn0001204	145	FBgn0001204	145
259	3L	3053405	3058809	1.821989059448	3057200	1.633214378357	FBgn0035397	2540	FBgn0003938	17133
260	3R	12588975	12590759	1.821323871613	12589842	1.39885443449	FBgn0020556	9069	FBgn0020556	9069
261	3R	12682847	12686965	1.81897354126	12685721	1.613158464432	FBgn0082171	3684	FBgn0082171	3684
262	2R	3435450	3437257	1.818567752838	3436430	1.436537233988	FBgn0033233	366	FBgn0033240	31045
263	2L	89837	92870	1.815446853638	91844	1.581992317648	FBgn0031216	2908	FBgn0002931	4462
264	3R	9813452	9817218	1.813562393188	9815054	1.64081132412	FBgn0015270	24415	FBgn0038196	46833
265	3R	2962531	2965861	1.811708927155	2963958	1.649341751547	FBgn0037475	2030	FBgn0037481	16940
266	3R	868081	870766	1.811546325684	869400	1.339037312402	FBgn0010313	43008	FBgn0010313	43008
267	3R	11496424	11498937	1.810653686523	11497568	1.570438833798	FBgn0053207	5660	FBgn0053207	5660
268	2R	12905128	12908678	1.80816411972	12907489	1.467683283488	FBgn0011879	411	FBgn0034214	34853
269	2R	2025547	2030008	1.806395530701	2028689	1.482356183669	FBgn0010347	14617	FBgn0041145	93629
270	3R	13899584	13901933	1.804252147675	13900666	1.566270887852	FBgn0038566	6177	FBgn0038566	6177
271	2L	7137399	7139628	1.798869132996	7138534	1.695469519671	FBgn0031889	4851	FBgn0031886	72701
272	2R	14191578	14194694	1.796424388885	14192525	1.400935872396	FBgn0023214	4130	FBgn0023214	4130
273	3R	2857946	2864285	1.792834281921	2863395	1.472636615529	FBgn0024289	14662	FBgn0010774	42731
274	3R	9808577	9812411	1.792510986328	9811141	1.460204422474	FBgn0015270	20502	FBgn0038196	50746
275	3L	13172868	13175091	1.79185295105	13174115	1.458760261536	FBgn0052129	11046	FBgn0010452	85895
276	3R	4028417	4032648	1.791659355164	4031671	1.348036766052	FBgn0053779	1127	FBgn0037554	27558
277	3R	12726870	12729035	1.787628650665	12727769	1.547059430016	FBgn0051270	21738	FBgn0082171	45732
278	2R	11269217	11273533	1.785387039185	11270381	1.518597245216	FBgn0050089	28120	FBgn0050089	28120
279	2R	13329685	13331564	1.785284996033	13330587	1.429895120509	FBgn0050111	1379	FBgn0050111	1379
280	3R	10194017	10196686	1.784286022186	10195372	1.429250104087	FBgn0024321	3301	FBgn0038224	42626
281	3L	16453931	16457750	1.775989532471	16456636	1.505111376444	FBgn0003515	6277	FBgn0014163	79538
282	X	6854894	6858150	1.774724006653	6856354	1.438093245029	FBgn0000330	17	FBgn0052736	243
283	2R	6914583	6917799	1.767607212067	6916385	1.481965899467	FBgn0050506	637	FBgn0082585	3048
284	X	18599286	18601292	1.764581680298	18600368	1.534268803067	FBgn0030954	7354	FBgn0004462	22035
285	2R	7051861	7054819	1.763614654541	7053538	1.573681326473	FBgn0000577	9421	FBgn0000577	9421
286	2R	16414039	16416379	1.757653713226	16415304	1.482578456402	FBgn0034560	1982	FBgn0034565	70515
287	3R	21835182	21837570	1.756670951843	21836131	1.353415191174	FBgn0002732	554	FBgn0002732	554
288	3R	12745732	12748113	1.755908489227	12747161	1.488410781412	FBgn0051270	2346	FBgn0082171	65124
289	2L	4596639	4598914	1.755412101746	4597677	1.668577003479	FBgn0053196	5714	FBgn0000227	86782
290	3L	5627208	5630251	1.7512383461	5628557	1.502907991409	FBgn0035626	73	FBgn0035625	23627
291	2R	11330726	11333856	1.749635696411	11331788	1.458784878254	FBgn0050084	116	FBgn0050085	52220
292	2R	13647999	13650186	1.746894836426	13649244	1.336222648621	FBgn0001222	250	FBgn0001222	250
293	2L	19867392	19869620	1.744658470154	19868521	1.427030451158	FBgn0032826	6135	FBgn0043021	56178
294	3R	12351602	12355442	1.743363380432	12354286	1.343495256761	FBgn0051448	15054	FBgn0027053	58463
295	2L	3004233	3007873	1.743058204651	3005471	1.57077381346	FBgn0031488	8030	FBgn0002989	12710
296	X	16074966	16077459	1.742160797119	16076192	1.574828211466	FBgn0003933	11862	FBgn0003933	11862
297	X	268909	275224	1.741176605225	274293	1.423034667969	FBgn0002561	7748	FBgn0002561	7748
298	X	13399844	13401745	1.74084854126	13400731	1.597538675581	FBgn0052629	2970	FBgn0030507	101229
299	2R	2143041	2145716	1.736945152283	2144590	1.40602016449	FBgn0004145	351	FBgn0040673	19764
300	3R	7203229	7204990	1.736420154572	7204455	1.530519765966	FBgn0004595	5945	FBgn0026064	28088
301	3R	6396012	6398596	1.736210346222	6397261	1.521336555481	FBgn0051394	42383	FBgn0001235	67125
302	X	5845417	5847649	1.734617233276	5846612	1.325798511505	FBgn0027546	579	FBgn0029840	88330
303	3L	15496191	15499243	1.73403263092	15498008	1.550492167473	FBgn0053982	1057	FBgn0036503	15723
304	2L	3851462	3854135	1.730305671692	3852264	1.372405815125	FBgn0031574	10417	FBgn0004567	15422
305	3L	6737660	6739486	1.727952003479	6738679	1.448971131269	FBgn0052392	1486	FBgn0035714	11819
306	X	3017687	3021556	1.724040031433	3018859	1.447599291801	FBgn0028746	10419	FBgn0028746	10419
307	3R	12635270	12638726	1.719534873962	12636791	1.56448560012	FBgn0000014	18978	FBgn0020556	37880
308	X	2264353	2265992	1.714364528656	2264789	1.534941224491	FBgn0040385	2266	FBgn0001150	20330
309	3R	16367745	16370339	1.708983421326	16368985	1.580054451438	FBgn0053192	8258	FBgn0043457	14667
310	2L	18591116	18595932	1.707087993622	18592760	1.47498935461	FBgn0003270	369	FBgn0032693	56153
311	3R	17237605	17241020	1.70635509491	17238929	1.425337791443	FBgn0051438	4080	FBgn0043012	143130
312	2L	12677559	12681270	1.705438613892	12679518	1.359196662903	FBgn0032442	10349	FBgn0032445	13505
313	2L	1969585	1973879	1.703354358673	1972676	1.351830840111	FBgn0031376	1469	FBgn0031391	174611
314	2L	12365013	12367143	1.703123569489	12366266	1.405988020055	FBgn0051763	7449	FBgn0032431	64627
315	3L	5779680	5782554	1.702560424805	5780897	1.573457044714	FBgn0052415	3286	FBgn0035639	4023
316	2R	16932807	16935915	1.698971748352	16933921	1.315906300264	FBgn0034629	36949	FBgn0010415	54829
317	X	7773892	7777115	1.693334102631	7776077	1.435608418783	FBgn0029979	514	FBgn0029980	2439
318	3L	22114612	22118301	1.691316604614	22115687	1.355100968305	FBgn0037152	16419	FBgn0037156	84827
319	2L	19317740	19320624	1.691054344177	19319086	1.507501602173	FBgn0032769	22851	FBgn0024245	40067
320	3L	106023	109018	1.686609745026	107862	1.548451704137	FBgn0020386	5122	FBgn0035105	60092
321	2R	13061873	13064465	1.684007644653	13063079	1.399846971035	FBgn0034240	594	FBgn0034240	594
322	3L	7348350	7350791	1.683603286743	7349622	1.42335408926	FBgn0052380	5842	FBgn0082598	5876
323	2L	5977324	5984341	1.681802749634	5980317	1.433634140912	FBgn0000308	708	FBgn0000308	708
324	3L	13047444	13049485	1.680909156799	13048335	1.439719144036	FBgn0036344	12509	FBgn0036342	27364
325	X	9292641	9295109	1.680248737335	9294059	1.275327265263	FBgn0040932	37146	FBgn0026149	92192
326	2L	21863682	21865177	1.67892074585	21864785	1.558817923069	FBgn0032965	21069	FBgn0003866	48597
327	2R	14121015	14122989	1.676559448242	14121826	1.121934700012	FBgn0050332	4091	FBgn0050227	32594
328	X	7117793	7120330	1.675351142883	7119491	1.435220360756	FBgn0029940	7351	FBgn0025549	17049
329	3L	13381732	13384400	1.674928665161	13383044	1.4108684659	FBgn0036356	3356	FBgn0036351	27754
330	2R	20710519	20712883	1.672612667084	20711747	1.495307142084	FBgn0035094	15310	FBgn0001325	22468
331	2L	15480638	15483598	1.66986322403	15482214	1.482734567979	FBgn0020371	1517	FBgn0003448	8016
332	2L	3081923	3084742	1.667954921722	3082868	1.31999801187	FBgn0027571	26253	FBgn0003934	34167
333	3R	801905	806900	1.667906761169	803420	1.285864472389	FBgn0037291	6534	FBgn0004183	29534
334	3R	13215806	13217714	1.665924072266	13216864	1.08920198679	FBgn0038499	190	FBgn0025456	3441
335	3L	15197507	15202298	1.659858703613	15199773	1.476312764486	FBgn0029114	1127	FBgn0029114	1127
336	3L	8797777	8802025	1.657712936401	8800195	1.444990098476	FBgn0011577	1258	FBgn0020633	65362
337	2R	7315536	7317342	1.657638549805	7316380	1.330422818661	FBgn0033652	10104	FBgn0033652	10104
338	3R	12797176	12800892	1.655759811401	12798124	1.426370859146	FBgn0000015	166	FBgn0038471	68282
339	X	6131855	6134284	1.646776199341	6133158	1.317877578735	FBgn0026015	42	FBgn0029857	232
340	3L	7407772	7410421	1.64529132843	7409227	1.392915308475	FBgn0014011	101	FBgn0014011	101
341	3R	12565716	12572029	1.643207550049	12570902	1.420559644699	FBgn0063261	6209	FBgn0063261	6209
342	X	15987536	15989955	1.640757083893	15988923	1.320056319237	FBgn0042650	31792	FBgn0000459	61748
343	3R	17366571	17371284	1.635129928589	17370433	1.17987722509	FBgn0038891	12544	FBgn0013984	35818
344	3R	12509950	12512439	1.633355140686	12511012	1.40192180872	FBgn0051498	20385	FBgn0015019	37683
345	2L	8807222	8812588	1.633020401001	8810066	1.407404104869	FBgn0029123	15559	FBgn0029123	15559
346	3L	20334132	20340535	1.632886886597	20339390	1.321566637825	FBgn0028978	3941	FBgn0028978	3941
347	X	5438985	5443662	1.630476951599	5442047	1.401450693607	FBgn0029775	2537	FBgn0029783	69159
348	3L	17379664	17382934	1.628152370453	17381388	1.469868600368	FBgn0027660	5383	FBgn0027660	5383
349	X	10231155	10233138	1.623620986938	10232082	1.17825448513	FBgn0000711	928	FBgn0065046	38691
350	2R	6706312	6708920	1.620151519775	6707799	1.492539798512	FBgn0003396	18072	FBgn0033581	41836
351	X	16475684	16481094	1.613993644714	16480077	1.111251045676	FBgn0030766	5235	FBgn0030766	5235
352	3R	14814594	14817975	1.609538078308	14815944	1.609988212585	FBgn0026239	6197	FBgn0026239	6197
353	3L	15758561	15761048	1.606560707092	15760083	1.235079447428	FBgn0036531	13594	FBgn0036537	40562
354	2R	8472696	8476600	1.60587310791	8474587	1.412379622459	FBgn0033787	5124	FBgn0004512	12336
355	3R	12554599	12558167	1.600355148315	12557165	1.221039581299	FBgn0003944	3183	FBgn0063261	19946
356	3L	13041537	13045635	1.599715232849	13043017	1.39535343647	FBgn0036344	7191	FBgn0036342	22046
357	2L	17738284	17740422	1.596253395081	17739273	1.35933488958	FBgn0015609	3823	FBgn0032646	242235
358	3L	11898662	11902361	1.595878601074	11899850	1.416751244489	FBgn0036222	1146	FBgn0000404	92326
359	3L	11315286	11319627	1.594101905823	11316842	1.35742893219	FBgn0036154	21176	FBgn0041094	90586
360	3L	7328615	7330800	1.591188907623	7330296	1.419049143791	FBgn0035769	347	FBgn0082598	13450
361	3R	18966448	18969604	1.590541362762	18967826	1.533939480782	FBgn0004644	55	FBgn0051457	14120
362	2L	8028931	8032862	1.588632106781	8030943	1.227061208089	FBgn0044323	220	FBgn0031977	1479
363	3R	20057840	20061119	1.588480949402	20059803	1.229527249056	FBgn0043884	2357	FBgn0039172	4052
364	3R	20121258	20124628	1.587997436523	20123576	1.440982162952	FBgn0000368	2438	FBgn0000368	2438
365	3R	819268	823131	1.582538127899	820456	1.540583968163	FBgn0037292	5982	FBgn0004183	46570
366	2L	5889691	5891836	1.580899238586	5890780	1.479699864107	FBgn0002856	2082	FBgn0031740	88525
367	3L	20553800	20558825	1.580647468567	20557184	1.320230147418	FBgn0001323	2807	FBgn0001320	72020
368	3L	21575830	21579824	1.576890468597	21576914	1.148640576531	FBgn0053291	1887	FBgn0028663	103211
369	3R	5171885	5176373	1.574766635895	5173504	1.268540024757	FBgn0053936	5912	FBgn0053936	5912
370	3R	24912019	24915096	1.574501037598	24913906	1.619084975299	FBgn0039633	8803	FBgn0039633	8803
371	X	8255988	8259288	1.573470115662	8258316	1.22853009841	FBgn0052711	2985	FBgn0052711	2985
372	2R	7867507	7870165	1.572050094604	7868770	1.460339882795	FBgn0050047	1022	FBgn0010238	100328
373	X	15517548	15522045	1.568481445312	15518611	1.205754223992	FBgn0030667	3141	FBgn0030671	19451
374	3L	17324115	17330173	1.561706542969	17327267	1.285014545216	FBgn0015550	2358	FBgn0026197	39450
375	3R	27529402	27531736	1.55993270874	27530745	1.13315474987	FBgn0054046	4109	FBgn0039867	31919
376	2R	20551931	20554352	1.559600830078	20552963	1.427559733391	FBgn0001147	6964	FBgn0001148	16617
377	3R	1436798	1439054	1.558226585388	1437939	1.309633851051	FBgn0017550	891	FBgn0037346	11048
378	3R	12627687	12630116	1.556869029999	12628928	1.327139125151	FBgn0015230	14895	FBgn0020556	30017
379	3R	25589092	25592405	1.555832386017	25590228	1.130912899971	FBgn0001297	2479	FBgn0020235	15370
380	2L	21020550	21024792	1.554802417755	21023681	1.305484263102	FBgn0010395	16744	FBgn0023388	106264
381	X	3682241	3684346	1.553150177002	3683118	1.256429840537	FBgn0000542	1785	FBgn0000542	1785
382	2R	12154142	12156662	1.552227497101	12155176	1.373948514462	FBgn0024232	927	FBgn0003274	54219
383	2L	14683205	14686245	1.551107406616	14684747	1.25978821516	FBgn0003016	4564	FBgn0005771	193885
384	X	8469321	8471177	1.548172950745	8470284	1.086281159345	FBgn0030054	18746	FBgn0030054	18746
385	2L	11296633	11298403	1.547209262848	11297502	1.247818610247	FBgn0032359	11899	FBgn0004579	148101
386	3L	14548757	14551945	1.544031143188	14549906	1.237498402596	FBgn0040318	14921	FBgn0028418	23883
387	3R	9636335	9639288	1.542200088501	9637693	1.277100372314	FBgn0053327	1148	FBgn0053327	1148
388	3R	10541740	10543903	1.541862010956	10542943	1.312991927652	FBgn0053967	7035	FBgn0051314	19886
389	3L	30560	32580	1.54150724411	31357	1.254449248314	FBgn0002564	18613	FBgn0035105	136597
390	X	10575522	10577880	1.540932178497	10576729	1.316267574535	FBgn0003204	12995	FBgn0052672	36824
391	3L	8626082	8628642	1.539611816406	8627236	1.400202021879	FBgn0035922	3765	FBgn0001168	22470
392	3L	4956090	4958463	1.538866519928	4957087	1.291223526001	FBgn0005775	68	FBgn0035570	266384
393	3R	15760266	15764040	1.538727760315	15761746	1.267428398132	FBgn0021776	904	FBgn0021776	904
394	2R	19083983	19086474	1.535546779633	19085243	1.313509813944	FBgn0015903	12746	FBgn0015903	12746
395	3L	21512722	21514742	1.5353307724	21513661	1.196753561497	FBgn0037104	1532	FBgn0028663	39958
396	3L	6077970	6079699	1.533228874207	6078769	1.220312567318	FBgn0005658	6700	FBgn0035675	29263
397	3L	7970036	7972572	1.53315782547	7970996	1.11252524058	FBgn0046767	2499	FBgn0046767	2499
398	3R	21838303	21843730	1.528240203857	21841174	1.331497809466	FBgn0002578	727	FBgn0002592	2018
399	3L	22521193	22523430	1.526947975159	22522160	1.302476209753	FBgn0037171	4666	FBgn0004449	180432
400	2R	2096677	2098879	1.523941993713	2097570	1.38783711195	FBgn0033076	15221	FBgn0041145	24748
401	X	19597607	19601153	1.522529602051	19600101	1.42438322703	FBgn0031070	3841	FBgn0031070	3841
402	2R	13267098	13269421	1.522478580475	13268170	1.264269267811	FBgn0034275	3009	FBgn0003545	5196
403	2L	21815114	21817262	1.522196769714	21816093	1.395438432693	FBgn0003866	95	FBgn0003866	95
404	2L	12665304	12667530	1.520516395569	12666388	1.120347247404	FBgn0032442	2781	FBgn0032445	26635
405	2R	17686435	17688575	1.520285606384	17687498	1.376898527145	FBgn0034706	223	FBgn0034704	5010
406	3R	27835115	27836541	1.515513420105	27835161	1.468480851915	FBgn0011224	16161	FBgn0002780	42633
407	3L	1329627	1331851	1.515080451965	1330779	1.374414387871	FBgn0029514	3892	FBgn0035213	4844
408	X	3686010	3689614	1.512030601501	3687393	1.293021422166	FBgn0000542	6060	FBgn0000542	6060
409	3L	14921296	14923063	1.511985301971	14922018	1.249383197111	FBgn0040487	10647	FBgn0040487	10647
410	2L	19134804	19136747	1.511791229248	19135828	1.301601052284	FBgn0010300	6093	FBgn0032762	6473
411	2R	3103382	3106914	1.510627746582	3104872	1.15090739727	FBgn0004243	2940	FBgn0004243	2940
412	X	626312	629500	1.505659103394	628228	1.264402333428	FBgn0027343	1379	FBgn0015288	6268
413	3R	12543326	12546754	1.504599571228	12544894	1.401327196757	FBgn0003944	15454	FBgn0063261	32217
414	2R	2702645	2704739	1.503673553467	2703817	1.318112036761	FBgn0050384	9007	FBgn0033156	86463
415	2L	6203688	6206844	1.503620147705	6204869	1.318363547325	FBgn0051640	8426	FBgn0031782	77107
416	X	20501089	20503681	1.503128528595	20502621	1.160442471504	FBgn0003300	2496	FBgn0003300	2496
417	3L	14936612	14939312	1.501688957214	14937699	1.40141658783	FBgn0000216	229	FBgn0000216	229
418	2L	1075086	1078362	1.501424312592	1076667	1.414666063645	FBgn0003310	1144	FBgn0003310	1144
419	2L	7639449	7642399	1.500848770142	7641202	1.220966279507	FBgn0031927	4795	FBgn0053529	96779
420	3L	15294184	15298729	1.500586509705	15295110	1.232280619004	FBgn0036494	6849	FBgn0036494	6849
421	X	11643989	11646871	1.499997138977	11645305	1.323496706346	FBgn0001218	4190	FBgn0030350	75912
422	3L	1429635	1433250	1.498441696167	1431390	1.161591827869	FBgn0043865	10215	FBgn0004635	15934
423	2L	1957107	1959748	1.498352527618	1958407	1.332921084236	FBgn0031375	3888	FBgn0031391	188880
424	2R	8704529	8707770	1.497568130493	8705460	1.266883962295	FBgn0028991	521	FBgn0028991	521
425	3R	17391277	17393284	1.497441291809	17392262	1.274150311947	FBgn0038892	2609	FBgn0013984	13989
426	2L	3769315	3772399	1.495737075806	3770433	1.07563751936	FBgn0004893	1273	FBgn0003430	55247
427	3L	20562471	20564790	1.493787765503	20563853	1.323181523217	FBgn0037014	7218	FBgn0001320	65351
428	2R	16554550	16557362	1.492811203003	16555945	1.261045455933	FBgn0003391	8796	FBgn0003391	8796
429	2R	8291080	8294087	1.491904258728	8292092	1.391157746315	FBgn0003326	4359	FBgn0003326	4359
430	3L	15284894	15287463	1.490403175354	15286010	1.254268982831	FBgn0036494	15949	FBgn0036494	15949
431	3R	880857	882987	1.489740371704	882030	1.29397726059	FBgn0010313	30378	FBgn0010313	30378
432	X	18133484	18135907	1.487186431885	18134700	1.343321187156	FBgn0004956	7062	FBgn0004956	7062
433	2L	14264207	14266270	1.487105369568	14265318	1.414535634658	FBgn0004002	1796	FBgn0028529	89762
434	2R	4930940	4934000	1.486713886261	4931847	1.31634128795	FBgn0033412	3588	FBgn0053774	19750
435	3R	8207308	8209407	1.48561668396	8208501	1.256435506484	FBgn0038028	89	FBgn0038028	89
436	2R	19061141	19063200	1.484517097473	19061976	1.405703186989	FBgn0034878	342	FBgn0034878	342
437	3R	919581	923752	1.483668327332	922324	1.194900456597	FBgn0010313	9916	FBgn0010313	9916
438	3R	27779260	27780684	1.483232021332	27780482	1.200598398844	FBgn0039886	23370	FBgn0002780	97312
439	3R	15683814	15686106	1.482171058655	15684843	1.187204182148	FBgn0038736	1327	FBgn0038741	18296
440	3L	596141	598855	1.482089996338	597326	1.255534620846	FBgn0016715	7236	FBgn0064191	28465
441	3R	11659310	11661825	1.480278015137	11660677	1.263419992783	FBgn0038369	189	FBgn0038369	189
442	3R	25384294	25387369	1.479637622833	25385465	1.337855756283	FBgn0000492	3356	FBgn0040623	68649
443	3R	4158757	4163454	1.478677272797	4160607	1.315851435942	FBgn0040529	6156	FBgn0040529	6156
444	3R	9724282	9728562	1.477294445038	9727429	1.187028492198	FBgn0000576	152	FBgn0000576	152
445	3L	14620029	14621937	1.476603031158	14620873	1.170929972331	FBgn0011927	18399	FBgn0028418	94850
446	3R	16487528	16492151	1.476135253906	16490777	1.116035223007	FBgn0038819	4516	FBgn0051506	60223
447	3L	13050413	13052486	1.47531414032	13051429	1.365139792947	FBgn0036345	9807	FBgn0036342	30458
448	X	8751715	8754218	1.473552703857	8752653	1.106641590595	FBgn0040930	298	FBgn0030086	181896
449	3R	863800	866113	1.471688270569	865263	1.268359899521	FBgn0010313	47145	FBgn0010313	47145
450	3R	5697498	5701186	1.469934940338	5699682	1.252700300778	FBgn0040536	1181	FBgn0065050	95476
451	3L	10744881	10746692	1.469804763794	10745884	1.266161123912	FBgn0036102	29255	FBgn0026160	85955
452	X	2247324	2252692	1.468573570251	2249773	1.265061322381	FBgn0040387	5953	FBgn0001150	35346
453	3R	277339	280423	1.465328216553	279101	1.284445762634	FBgn0051522	65	FBgn0037250	19370
454	3R	11896374	11898832	1.462434768677	11897858	1.229289054871	FBgn0038397	4624	FBgn0038396	22465
455	X	18076175	18078923	1.460879325867	18077673	1.322009468079	FBgn0030904	602	FBgn0004956	64089
456	2R	18556600	18559141	1.460339069366	18557613	1.26772925433	FBgn0003900	3905	FBgn0003900	3905
457	2L	4975674	4977974	1.458702087402	4976731	1.320182085037	FBgn0031661	258	FBgn0010607	5278
458	X	5395692	5398831	1.458665370941	5396607	1.045898258686	FBgn0053980	8813	FBgn0029771	34109
459	2L	1117336	1120941	1.455770492554	1119723	1.31208413442	FBgn0031302	6735	FBgn0031302	6735
460	3L	15675838	15679786	1.455766201019	15677069	1.265130099128	FBgn0041160	11961	FBgn0041160	11961
461	2R	8709398	8712689	1.455400466919	8710950	1.269373961857	FBgn0053182	3233	FBgn0028991	4969
462	2R	6712532	6716525	1.454590797424	6715321	1.178359243605	FBgn0033582	19799	FBgn0033590	37269
463	2L	19204195	19205908	1.453385353088	19205083	1.044544500463	FBgn0015380	18808	FBgn0032762	75728
464	3R	12646417	12649044	1.451641082764	12648022	1.272341310978	FBgn0000014	7747	FBgn0020546	27704
465	3L	730767	734135	1.450443267822	732566	1.055431309868	FBgn0000575	372	FBgn0000575	372
466	2R	11389204	11391845	1.449984073639	11390435	1.194579005241	FBgn0053464	2578	FBgn0053464	2578
467	4	1117120	1119522	1.44812297821	1118158	1.118768751621	FBgn0005561	9090	FBgn0011642	36992
468	2R	6328002	6330054	1.446815490723	6329154	1.255973142736	FBgn0033550	83	FBgn0033550	83
469	2R	9722105	9724224	1.443077087402	9722991	1.303228795528	FBgn0050071	3471	FBgn0067696	7695
470	3L	5953942	5958199	1.442856788635	5955105	1.252613476345	FBgn0035656	5153	FBgn0035656	5153
471	2R	20574974	20581168	1.442569732666	20576482	1.250747256809	FBgn0001148	6902	FBgn0001148	6902
472	X	2288148	2298653	1.440609931946	2294598	1.247442469877	FBgn0003714	5534	FBgn0004050	9327
473	2R	13867672	13869880	1.439957618713	13868907	1.132734130411	FBgn0034328	29188	FBgn0034326	54586
474	X	16626004	16628375	1.43957901001	16627362	1.067069888115	FBgn0030790	1271	FBgn0030790	1271
475	3L	9011340	9018518	1.439341068268	9013327	1.323985997368	FBgn0028789	1997	FBgn0028789	1997
476	3L	19000452	19002817	1.437792301178	19001395	1.254112839699	FBgn0002945	9195	FBgn0002945	9195
477	3R	17251747	17254299	1.433060646057	17252865	1.219117949991	FBgn0008651	6980	FBgn0013984	153386
478	3L	5594079	5598626	1.429648399353	5595525	1.083972145529	FBgn0035625	9405	FBgn0035625	9405
479	2R	2038397	2041054	1.428190231323	2040077	1.370664203868	FBgn0010347	26005	FBgn0041145	82241
480	X	433280	434937	1.426919460297	434010	1.06009892055	FBgn0003986	13853	FBgn0003986	13853
481	2L	15306164	15308030	1.424125671387	15306994	1.106909976286	FBgn0041103	8841	FBgn0001981	22799
482	3L	18139337	18142044	1.422035694122	18140272	1.119284798117	FBgn0003997	10624	FBgn0020300	35609
483	3R	14122896	14125556	1.421272277832	14124295	1.304865002632	FBgn0010877	311	FBgn0024432	632
484	3R	4633018	4635684	1.421120166779	4634185	1.178214914658	FBgn0037635	1348	FBgn0037633	2833
485	2L	6410249	6412382	1.420760154724	6411393	1.15792883767	FBgn0031811	1311	FBgn0043854	38978
486	2R	20306486	20311689	1.419878482819	20308420	1.254191458225	FBgn0035069	2022	FBgn0050423	75016
487	3L	13271702	13273806	1.419434547424	13272618	1.070316258599	FBgn0003034	2964	FBgn0036349	79914
488	3R	18498073	18501853	1.417815685272	18500315	1.160028401543	FBgn0039000	424	FBgn0039000	424
489	3L	12620663	12626168	1.417363166809	12623230	1.274604916573	FBgn0052111	21347	FBgn0036306	105474
490	3L	111419	113160	1.413093090057	112244	1.167581915855	FBgn0020386	740	FBgn0035105	55710
491	2L	245658	250783	1.412388801575	249583	1.327170203714	FBgn0001309	1212	FBgn0001309	1212
492	2L	15318181	15322790	1.410029411316	15320387	1.282427966595	FBgn0041103	4552	FBgn0001981	9406
493	3R	17469355	17471408	1.405733108521	17470343	1.144229496227	FBgn0011766	15784	FBgn0046832	22097
494	2R	13820201	13823091	1.404510498047	13821857	0.986440722148	FBgn0034327	3017	FBgn0034326	7536
495	3R	21456121	21462918	1.403544425964	21458768	1.235984409557	FBgn0039350	4781	FBgn0039350	4781
496	3R	20691513	20693962	1.402393341064	20692890	1.224953591824	FBgn0013949	1817	FBgn0015625	3727
497	3L	14017168	14019531	1.401062011719	14018494	1.094814109802	FBgn0036406	239	FBgn0036406	239
498	2L	21361371	21363537	1.40064573288	21362580	1.215571191576	FBgn0032945	3755	FBgn0021856	113828
499	3R	17204215	17206851	1.398445129395	17205873	1.150643408298	FBgn0004110	1172	FBgn0043012	110074
500	3R	17271248	17274716	1.39807510376	17273706	1.101238475126	FBgn0011278	1664	FBgn0013984	132545
501	3R	2713833	2716140	1.396957874298	2714778	1.181022780282	FBgn0001077	24732	FBgn0001077	24732
502	3R	4513423	4515378	1.39648771286	4514256	1.243708133698	FBgn0053325	8204	FBgn0001180	9284
503	2R	13853948	13856998	1.395713806152	13855038	1.18686914444	FBgn0040737	28353	FBgn0034326	40717
504	3L	1728810	1731260	1.39510345459	1730150	1.212496757507	FBgn0035267	292	FBgn0027903	29015
505	2R	11304519	11306881	1.393175125122	11305703	1.196940309861	FBgn0050321	2484	FBgn0050089	63442
506	X	635205	637165	1.384230613708	636288	1.20386616389	FBgn0025618	5324	FBgn0015288	14328
507	3L	6803415	6807339	1.381939411163	6806044	1.061974271139	FBgn0003995	41937	FBgn0035714	79184
508	3R	15184572	15187871	1.380523204803	15186670	1.217136439155	FBgn0038697	13801	FBgn0000463	34735
509	3R	1089052	1091084	1.378556251526	1089966	1.192433245042	FBgn0037309	4837	FBgn0051538	13591
510	3L	776648	779119	1.376706600189	777408	1.061786371119	FBgn0052341	3042	FBgn0035162	39526
511	2L	2171670	2173559	1.375970363617	2172589	1.210582852364	FBgn0000097	6160	FBgn0000097	6160
512	X	9544669	9547847	1.375609397888	9545566	1.251841825597	FBgn0000233	6157	FBgn0000233	6157
513	2L	10976402	10978123	1.372408866882	10977232	1.016736872056	FBgn0041781	458	FBgn0032329	33853
514	2L	3630722	3633740	1.37230682373	3632072	1.236334688523	FBgn0031554	10391	FBgn0002985	25324
515	3R	6470496	6473684	1.371585845947	6471390	1.126513302326	FBgn0001235	7004	FBgn0001235	7004
516	3R	23270249	23272385	1.370227813721	23271245	1.098012097677	FBgn0039518	18666	FBgn0039509	157028
517	2L	5473130	5475739	1.369067668915	5474152	1.225179851055	FBgn0005511	12511	FBgn0005511	12511
518	3L	18320441	18323274	1.366166114807	18322023	1.084076821804	FBgn0011706	41639	FBgn0011706	41639
519	3L	2640430	2643051	1.362593650818	2641969	1.156388700008	FBgn0053233	1202	FBgn0035357	26717
520	2L	4350145	4352854	1.358906745911	4351336	1.219976144678	FBgn0031596	1639	FBgn0026319	20654
521	3L	5924912	5927454	1.358315467834	5926310	1.229765468174	FBgn0053993	1708	FBgn0002638	19590
522	3L	1461821	1464437	1.356897354126	1463110	1.249831782447	FBgn0046769	586	FBgn0004635	15786
523	3L	16371895	16377586	1.356498241425	16373258	1.051053159377	FBgn0014163	3840	FBgn0014163	3840
524	2R	6051527	6055349	1.355767250061	6052540	1.192813592799	FBgn0005630	2535	FBgn0004399	17177
525	2L	4335167	4337538	1.353691101074	4336147	1.173221195445	FBgn0020762	2221	FBgn0026319	35843
526	3R	21281501	21283627	1.352940559387	21282706	1.224005381266	FBgn0004509	16072	FBgn0039337	20019
527	3L	4656908	4659188	1.35277223587	4658019	1.123462994893	FBgn0026729	1265	FBgn0035569	17567
528	3R	20097732	20100460	1.352724075317	20099113	1.07656955719	FBgn0029146	360	FBgn0051130	8132
529	2L	6258875	6260980	1.35200881958	6259829	1.184397529153	FBgn0031791	3953	FBgn0043854	112586
530	3R	27522037	27524148	1.351979255676	27522948	1.232203146991	FBgn0054046	11906	FBgn0039867	39716
531	2L	8415230	8417751	1.351159095764	8416564	1.187601447105	FBgn0027932	874	FBgn0027932	874
532	3L	5949203	5951031	1.350083351135	5950095	1.013152346892	FBgn0035656	143	FBgn0035656	143
533	3L	19023083	19025052	1.348348617554	19024041	1.133095145226	FBgn0036842	4020	FBgn0002945	13451
534	3L	15316197	15318721	1.348124504089	15317439	1.057854371912	FBgn0036494	15480	FBgn0036494	15480
535	2L	11183925	11186176	1.346930027008	11184862	1.063843727112	FBgn0032354	5821	FBgn0028700	54217
536	3L	11392297	11396064	1.346284389496	11393230	1.151260936961	FBgn0036157	5867	FBgn0036165	68277
537	3R	26055854	26059087	1.344477176666	26056861	1.200993776321	FBgn0039758	12171	FBgn0039757	22119
538	3L	14614672	14616258	1.343675613403	14615388	0.882726967335	FBgn0041604	17509	FBgn0028418	89365
539	3R	14848474	14850473	1.343592643738	14849574	1.082409413656	FBgn0038672	170	FBgn0027785	3500
540	2R	15546257	15551147	1.342818260193	15548427	1.091317850001	FBgn0034480	28577	FBgn0004364	77947
541	X	7891369	7892844	1.342530727386	7892056	1.216112136841	FBgn0029990	9320	FBgn0004656	14616
542	3R	10474014	10479457	1.342042446136	10478559	1.13676031898	FBgn0026578	2864	FBgn0026578	2864
543	3L	8990263	8996263	1.341297149658	8995104	1.187053263187	FBgn0035956	748	FBgn0035954	15959
544	3R	20574239	20576536	1.340864181519	20575220	1.036995046279	FBgn0003719	236	FBgn0003719	236
545	3R	15163967	15168884	1.340385437012	15167705	1.1287804842	FBgn0000463	15770	FBgn0000463	15770
546	3R	26752630	26754949	1.339634418488	26754084	1.22451031208	FBgn0039810	8145	FBgn0003720	76047
547	2R	4147541	4156311	1.33716583252	4152739	1.121115028858	FBgn0003892	8709	FBgn0003892	8709
548	X	7243171	7246028	1.33687543869	7244444	1.212425512426	FBgn0029949	3966	FBgn0026144	61838
549	2L	18497420	18501329	1.33390045166	18498399	1.109647470362	FBgn0032683	6044	FBgn0032682	16983
550	2L	14045257	14048578	1.333215713501	14046213	1.267253176371	FBgn0028876	1371	FBgn0028876	1371
551	4	425822	427752	1.332904815674	426718	1.244614657234	FBgn0039905	13078	FBgn0026777	98371
552	2L	12646524	12648846	1.332732200623	12647912	1.006502095391	FBgn0004394	9917	FBgn0002970	29564
553	3R	12703412	12705758	1.332710266113	12704164	0.995296096802	FBgn0015350	1286	FBgn0082171	22127
554	3R	6475778	6479267	1.329504489899	6478108	0.991706311703	FBgn0001235	13722	FBgn0001235	13722
555	2L	6077966	6080014	1.329309463501	6078900	1.13242843416	FBgn0031778	447	FBgn0031769	28071
556	X	20533642	20536477	1.329092979431	20535177	1.173017501831	FBgn0031129	11459	FBgn0003300	30060
557	2R	14088843	14090711	1.328420162201	14090669	1.369474649429	FBgn0050115	14171	FBgn0050119	36221
558	X	17011156	17013306	1.328280448914	17012212	0.950107574463	FBgn0000163	17336	FBgn0000163	17336
559	3L	13470345	13472288	1.326806545258	13471271	1.025121808052	FBgn0036374	5416	FBgn0036351	115981
560	2R	17363674	17366056	1.325200080872	17364869	0.950402035433	FBgn0034666	3518	FBgn0034657	136790
561	3R	27046137	27050999	1.324722290039	27049098	1.230909883976	FBgn0039831	2672	FBgn0039831	2672
562	X	1088360	1092557	1.324427604675	1089872	1.352985024452	FBgn0026875	3582	FBgn0026875	3582
563	3L	2862584	2867244	1.320405960083	2866051	1.067325872533	FBgn0035379	9645	FBgn0035370	115523
564	3R	2629552	2631386	1.319135189056	2630542	0.966801464558	FBgn0082182	4714	FBgn0082182	4714
565	2R	17209830	17212937	1.316791534424	17210871	1.13510117164	FBgn0010228	1199	FBgn0010228	1199
566	3L	15629194	15632435	1.314965248108	15631507	1.148711919785	FBgn0014851	5000	FBgn0041160	33601
567	X	17158219	17160102	1.31272649765	17159220	1.059084534645	FBgn0004854	10702	FBgn0000163	164344
568	2R	16417715	16419788	1.310294151306	16418969	0.930737614632	FBgn0034560	1683	FBgn0034565	66850
569	2R	17219116	17222744	1.309142112732	17219804	0.931676149368	FBgn0050403	601	FBgn0004362	1109
570	X	15387406	15388655	1.308860778809	15388607	1.213233735826	FBgn0030653	14323	FBgn0030659	28202
571	2L	8090055	8092035	1.307035446167	8091005	1.004974663258	FBgn0011219	7583	FBgn0010287	18108
572	2L	12691002	12693612	1.30656337738	12691919	1.070543706417	FBgn0032444	1018	FBgn0032445	1104
573	3L	229256	231128	1.306467056274	230247	1.125032088336	FBgn0000541	186	FBgn0035120	11771
574	2R	13959674	13961533	1.304682731628	13960670	1.260057640076	FBgn0034350	763	FBgn0003067	90960
575	3L	15300711	15303556	1.304626941681	15301840	1.114969789982	FBgn0036494	119	FBgn0036494	119
576	2L	8871073	8874162	1.303889751434	8872585	1.156970080207	FBgn0032072	5818	FBgn0029123	46960
577	3R	5054467	5056169	1.303877830505	5055220	0.885598407072	FBgn0003165	8184	FBgn0000412	11156
578	3R	4023846	4025807	1.303751945496	4024768	0.884760015151	FBgn0053779	5776	FBgn0037554	34461
579	3R	6181284	6183272	1.302173614502	6182319	1.202998217414	FBgn0015396	6413	FBgn0015396	6413
580	3R	19253294	19255227	1.301831245422	19254249	1.112423479557	FBgn0039078	15920	FBgn0002622	69724
581	3R	25039644	25042914	1.300819396973	25041945	1.054367738612	FBgn0067714	572	FBgn0029176	3943
582	3R	16116228	16119762	1.299959659576	16117865	1.177791595459	FBgn0028386	1123	FBgn0028386	1123
583	3L	8802736	8804861	1.299570560455	8803717	1.123705751756	FBgn0011577	2264	FBgn0020633	61840
584	2R	1692351	1694794	1.29500579834	1693954	1.127889913671	FBgn0011935	3636	FBgn0011935	3636
585	3R	18552139	18554355	1.290865898132	18553187	1.161592043363	FBgn0040587	484	FBgn0039013	565
586	X	1977955	1982678	1.290182113647	1981722	0.841169178486	FBgn0004860	3842	FBgn0025626	60430
587	3L	321683	323542	1.289837360382	322595	0.970884680748	FBgn0035132	2381	FBgn0004373	19183
588	3R	21847286	21856762	1.286870956421	21852993	1.206877091352	FBgn0002631	2464	FBgn0002631	2464
589	2L	6187954	6191586	1.285088539124	6189332	1.25148832798	FBgn0040951	1139	FBgn0031782	61570
590	3L	11952174	11954698	1.285083293915	11953073	1.120366657481	FBgn0036234	2002	FBgn0036248	139117
591	3L	15692416	15695628	1.284896850586	15694394	1.185324847698	FBgn0010105	712	FBgn0010105	712
592	X	16069479	16071136	1.284789562225	16070292	1.024657666683	FBgn0003933	17762	FBgn0003933	17762
593	3R	2579131	2581236	1.283485412598	2580233	1.044758460101	FBgn0004053	312	FBgn0004053	312
594	3R	9619384	9621336	1.28348493576	9620507	1.065670526945	FBgn0051588	3168	FBgn0053327	18334
595	2R	16083941	16086331	1.283469200134	16085107	1.062529732199	FBgn0034521	7917	FBgn0015907	17261
596	2R	20320377	20323311	1.282586574554	20322206	1.242316246033	FBgn0000157	224	FBgn0050423	61230
597	2R	14789698	14793387	1.282051563263	14791630	0.960093105541	FBgn0003254	1041	FBgn0003254	1041
598	3R	6047574	6049604	1.281526088715	6048416	0.978862201466	FBgn0037797	64	FBgn0037797	64
599	3R	635505	638192	1.279302597046	636709	1.07959988538	FBgn0026417	1074	FBgn0051529	4543
600	2R	6752742	6755436	1.278877258301	6753649	1.09685903437	FBgn0033590	1059	FBgn0033590	1059
601	X	20566942	20569046	1.278856754303	20567901	1.009288840824	FBgn0031130	11276	FBgn0003300	62784
602	3R	12689783	12691851	1.277559280396	12690928	0.995092511177	FBgn0082171	8891	FBgn0082171	8891
603	2L	3604371	3607828	1.277418136597	3606830	1.009056678185	FBgn0002985	82	FBgn0002985	82
604	X	15440824	15443587	1.277240753174	15442384	1.138643205166	FBgn0052586	13446	FBgn0052586	13446
605	2R	20567493	20570829	1.274711608887	20569423	1.115648718441	FBgn0001148	157	FBgn0001148	157
606	2R	12541068	12543899	1.273599624634	12542725	1.113890826702	FBgn0023172	621	FBgn0034181	8334
607	2R	1242951	1245144	1.2729845047	1243721	1.010811659006	FBgn0000099	9503	FBgn0033035	38479
608	2R	19145679	19148907	1.271743297577	19147038	0.880573570728	FBgn0004795	6826	FBgn0016762	54560
609	2R	18640959	18642583	1.27109003067	18641789	1.010741889477	FBgn0034825	4000	FBgn0003062	59469
610	2L	2999601	3002028	1.268692016602	3000945	1.109508991241	FBgn0025681	7981	FBgn0002989	8184
611	2R	6359212	6361497	1.268342494965	6360248	0.93977534771	FBgn0027525	5615	FBgn0027525	5615
612	3R	19742546	19744670	1.267495155334	19743423	1.067952103085	FBgn0016754	5272	FBgn0015282	13824
613	3L	4580000	4581832	1.266838550568	4580919	0.919345687417	FBgn0052247	19264	FBgn0015805	26645
614	3L	745231	749270	1.266812801361	746251	1.072730839252	FBgn0052480	6784	FBgn0000575	13313
615	3L	20725979	20729013	1.264406681061	20728137	0.916191493764	FBgn0027364	1528	FBgn0016696	22759
616	3L	21279666	21282045	1.263949871063	21280630	1.063433468342	FBgn0037076	35	FBgn0037066	60726
617	3L	19006501	19010836	1.26394367218	19009980	1.13719552358	FBgn0002945	610	FBgn0002945	610
618	2L	20755645	20759057	1.262346744537	20758186	0.917147424486	FBgn0000251	142	FBgn0000986	35678
619	2R	7066861	7068937	1.262108802795	7068037	0.946610152721	FBgn0000577	23920	FBgn0000577	23920
620	2R	8506534	8508949	1.260622024536	8508065	1.19522635142	FBgn0053798	1739	FBgn0005624	11169
621	2L	6183108	6185671	1.260193347931	6184703	1.023857275645	FBgn0040951	5768	FBgn0031782	56941
622	X	3585813	3588723	1.259336948395	3587657	1.02923971064	FBgn0029675	4741	FBgn0000542	93676
623	2L	4286499	4288388	1.258886814117	4287354	0.976405322552	FBgn0010473	4203	FBgn0003941	59712
624	3R	12527825	12529538	1.258511066437	12528752	0.841345506556	FBgn0003944	31596	FBgn0063261	48359
625	3L	15981245	15985450	1.258283138275	15982973	1.034591293335	FBgn0044028	5766	FBgn0044028	5766
626	2R	20097605	20099657	1.258111953735	20098592	1.162114858627	FBgn0035031	7003	FBgn0035031	7003
627	3R	4107170	4111203	1.25691652298	4110110	1.037338733673	FBgn0037562	3551	FBgn0037561	14506
628	X	4461146	4463222	1.256830215454	4462232	1.063047981262	FBgn0003053	574	FBgn0029718	30882
629	3R	18772248	18775561	1.255794525146	18773313	0.865627513212	FBgn0051281	18710	FBgn0051457	180393
630	3L	4390780	4393706	1.255761146545	4391762	1.007432488834	FBgn0035542	2018	FBgn0035541	3193
631	2L	355429	358637	1.25564289093	356482	1.02744448185	FBgn0031250	1386	FBgn0031250	1386
632	2R	3541818	3543818	1.255584716797	3542965	1.061260170407	FBgn0025360	481	FBgn0021814	48883
633	3L	1682493	1684516	1.25555896759	1683502	1.064257509568	FBgn0035258	2431	FBgn0026372	31293
634	2R	16423093	16425027	1.253498077393	16424116	1.102982393901	FBgn0020617	246	FBgn0034565	61703
635	3R	2643177	2645437	1.253361225128	2644484	1.174805223942	FBgn0051485	576	FBgn0046833	9188
636	2R	4952116	4954104	1.253067970276	4953220	1.100908279419	FBgn0029092	153	FBgn0053774	41123
637	3R	12706771	12709238	1.251736164093	12708490	0.823824658113	FBgn0015350	3040	FBgn0082171	26453
638	3L	14466063	14468135	1.250744819641	14467173	0.962468385696	FBgn0036425	11334	FBgn0028418	58850
639	3L	8648394	8652303	1.249105453491	8649477	1.009661610921	FBgn0001168	229	FBgn0001168	229
640	X	18363836	18366031	1.247762680054	18364991	1.091296076775	FBgn0030938	2342	FBgn0030943	117133
641	2R	16113170	16116636	1.246938228607	16115740	1.083492840038	FBgn0050153	4028	FBgn0046816	5204
642	3R	25200232	25202304	1.246854305267	25201342	1.137123388403	FBgn0039661	51082	FBgn0039664	113874
643	3R	12617835	12619632	1.245904922485	12618669	1.07629352808	FBgn0015230	4636	FBgn0020556	19758
644	2L	9600030	9603445	1.244490623474	9601381	1.091603391311	FBgn0032132	489	FBgn0015393	98453
645	2R	20499012	20501367	1.243728160858	20500003	0.995806515217	FBgn0035091	6448	FBgn0005634	19070
646	2L	5391649	5394491	1.242330551147	5393549	0.858474507051	FBgn0016660	10793	FBgn0031700	64679
647	2L	9137365	9139486	1.239456653595	9138272	1.05140988967	FBgn0051887	8429	FBgn0051887	8429
648	2L	13850019	13852255	1.23938369751	13850982	0.983404103447	FBgn0028532	1570	FBgn0051842	15944
649	3R	945250	947648	1.23887014389	946436	1.050634159761	FBgn0037293	7374	FBgn0010313	34028
650	2L	8286817	8290506	1.238293647766	8288127	1.04701000452	FBgn0011902	2600	FBgn0011902	2600
651	3L	17119445	17121289	1.237868785858	17120371	0.978183970732	FBgn0052175	41598	FBgn0036702	87011
652	2R	16757379	16759732	1.237547874451	16758793	1.039056062698	FBgn0034606	258	FBgn0034606	258
653	2L	11413308	11415342	1.236302852631	11414292	1.146947979927	FBgn0004579	31311	FBgn0004579	31311
654	2L	13819443	13821116	1.235786437988	13820080	0.861431121826	FBgn0000153	1123	FBgn0001961	9659
655	3R	16776265	16778481	1.235599517822	16777170	1.000003309811	FBgn0002921	2734	FBgn0038834	100899
656	3L	22201280	22202757	1.233826160431	22201768	1.07097160115	FBgn0004179	666	FBgn0037156	1254
657	2R	2950651	2952437	1.233253002167	2951077	1.220355415344	FBgn0033169	1429	FBgn0033179	27467
658	X	3303629	3305578	1.230146884918	3304405	0.878356765298	FBgn0029659	11990	FBgn0029664	34720
659	3L	22124737	22127033	1.229557514191	22125598	1.112365067005	FBgn0037152	26330	FBgn0037156	74916
660	3R	19606253	19610128	1.229334831238	19608635	0.941202949075	FBgn0015513	1127	FBgn0015513	1127
661	3R	25122715	25124726	1.229328155518	25123683	1.13434045455	FBgn0039659	732	FBgn0003525	42181
662	3R	20082929	20086415	1.228284835815	20084308	1.122622913784	FBgn0039175	5928	FBgn0051130	6673
663	3R	11408184	11411622	1.226400375366	11409267	1.006943590501	FBgn0038350	30773	FBgn0053207	82641
664	3L	23211613	23214204	1.225942134857	23213573	1.13895778656	FBgn0052231	21899	FBgn0024733	184258
665	2R	7539787	7541814	1.224510192871	7540959	0.95861603232	FBgn0033674	218	FBgn0011704	39609
666	3L	7921263	7922945	1.222037315369	7922050	0.930688500404	FBgn0041156	88	FBgn0035827	11728
667	3R	6448561	6450448	1.2213306427	6449606	0.966443750593	FBgn0001235	14780	FBgn0001235	14780
668	2L	18230191	18232100	1.219780921936	18231063	1.111469686031	FBgn0051786	19281	FBgn0041184	82724
669	3R	11400693	11402970	1.218517303467	11401881	0.89584249258	FBgn0038350	23387	FBgn0053207	90027
670	3L	22716186	22718740	1.216472625732	22717836	1.061792878544	FBgn0037191	4444	FBgn0037200	88211
671	2L	12009384	12012964	1.214911937714	12010481	1.027807628407	FBgn0014019	2105	FBgn0032390	20517
672	2L	5366277	5368007	1.213012695312	5367081	0.97424995198	FBgn0016920	20844	FBgn0031700	38211
673	2L	14279967	14281867	1.211050033569	14280995	0.944507535299	FBgn0052971	3515	FBgn0028529	74085
674	2R	19431309	19433420	1.209918022156	19432297	1.214534422931	FBgn0034931	542	FBgn0015268	17383
675	3L	14925106	14926793	1.209052085876	14925860	0.927669525146	FBgn0026320	8746	FBgn0026320	8746
676	2L	19185572	19187336	1.208220481873	19186399	1.008010864258	FBgn0015380	124	FBgn0032762	57044
677	X	19722107	19724531	1.20804977417	19723320	1.176723186786	FBgn0000076	677	FBgn0031079	37332
678	2R	8399417	8401487	1.207565784454	8400422	1.057793172201	FBgn0003975	226	FBgn0000181	14278
679	3L	17321698	17323633	1.206381320953	17322852	0.962016217849	FBgn0015550	2057	FBgn0026197	43865
680	2R	5775581	5778222	1.204201698303	5776926	1.084498087565	FBgn0050009	1287	FBgn0033486	147420
681	3L	2069100	2072304	1.201981544495	2071450	0.976734554066	FBgn0003432	27699	FBgn0035315	109095
682	2L	6212507	6214620	1.201456069946	6213460	1.150709432714	FBgn0026755	11590	FBgn0031782	85698
683	3L	21456435	21458061	1.201292037964	21457118	0.831024825573	FBgn0037094	99	FBgn0037094	99
684	3R	2831895	2833922	1.200526714325	2832954	1.003678658429	FBgn0000095	8004	FBgn0010774	73172
685	2L	15725135	15730475	1.199860095978	15729326	0.922545994029	FBgn0010382	14758	FBgn0003936	18285
686	3R	26676959	26679385	1.199648857117	26677885	0.950670659542	FBgn0003720	152	FBgn0003720	152
687	2R	15586754	15588495	1.199549674988	15587384	1.109615662519	FBgn0004364	38990	FBgn0004364	38990
688	3R	11412182	11414939	1.19925403595	11413628	0.978065266329	FBgn0038350	35134	FBgn0053207	78280
689	2R	1632243	1634448	1.198895931244	1633354	1.174980608622	FBgn0033063	11424	FBgn0033062	40346
690	3R	12651180	12653281	1.198693275452	12652211	1.037918427411	FBgn0000014	3558	FBgn0020546	23515
691	2R	5205884	5208149	1.198246002197	5206694	0.894573043374	FBgn0023143	1553	FBgn0023143	1553
692	2R	15441584	15443277	1.197242259979	15442419	0.823109963361	FBgn0050447	19760	FBgn0004364	183955
693	3R	12342460	12344656	1.197012901306	12343728	0.904909246108	FBgn0038441	4556	FBgn0027053	47905
694	2L	2749502	2751917	1.195760726929	2750515	1.130006048414	FBgn0003075	1993	FBgn0003075	1993
695	2R	12984014	12985547	1.195329666138	12984724	0.871814346313	FBgn0022987	229	FBgn0028953	12180
696	X	1897478	1900729	1.195029735565	1899699	1.002126121521	FBgn0026878	184	FBgn0003964	2260
697	2R	11042779	11045707	1.193996429443	11043526	0.906527126537	FBgn0019968	3575	FBgn0019968	3575
698	2R	11253705	11256013	1.193832397461	11254891	0.950661122799	FBgn0050089	12630	FBgn0050089	12630
699	2L	21129393	21132042	1.193140029907	21131280	0.832399368286	FBgn0032919	455	FBgn0032919	455
700	2R	9453217	9458516	1.19283246994	9454092	1.057542015524	FBgn0013733	3925	FBgn0033886	22219
701	3R	27510608	27512703	1.191129684448	27511708	0.81180230309	FBgn0039864	6106	FBgn0039867	50956
702	3R	19125046	19128097	1.191106796265	19126898	0.903807520866	FBgn0039071	10987	FBgn0039067	43119
703	2L	5236555	5240985	1.190243244171	5239808	0.891216109781	FBgn0051971	958	FBgn0000228	38750
704	3R	12776132	12778179	1.189789772034	12777211	1.00040179491	FBgn0000015	20747	FBgn0038471	89195
705	2L	659816	661538	1.186794757843	660718	0.856959788005	FBgn0031273	35055	FBgn0031267	86486
706	4	521157	524159	1.184495925903	522063	0.982962012291	FBgn0004607	2038	FBgn0026777	193716
707	3R	22700292	22702618	1.183897018433	22701634	0.94105887413	FBgn0002838	44	FBgn0002838	44
708	3L	360809	362731	1.182420730591	361799	0.88326587677	FBgn0003749	951	FBgn0035136	16884
709	2L	20640337	20642658	1.182107925415	20641737	1.00014630486	FBgn0032872	2032	FBgn0000986	80771
710	2R	8419165	8421095	1.18134355545	8420298	0.950017985176	FBgn0010488	11606	FBgn0010488	11606
711	3L	18584111	18586126	1.179705619812	18584975	1.114179253578	FBgn0052200	1326	FBgn0036800	2978
712	3R	24034690	24036323	1.178733825684	24035551	0.804337561131	FBgn0039572	25270	FBgn0040108	118454
713	2L	11148330	11150268	1.177191734314	11149318	1.077431903166	FBgn0010197	443	FBgn0028700	18673
714	X	9344678	9346916	1.176377773285	9345747	0.907750701904	FBgn0030133	405	FBgn0030136	54093
715	3R	27837617	27839589	1.176062107086	27838766	0.947158140295	FBgn0011224	19766	FBgn0002780	39028
716	3R	26606167	26608724	1.176048278809	26607698	0.966141981237	FBgn0004606	16050	FBgn0003720	70339
717	3L	1529171	1531172	1.170654296875	1530179	1.05023283117	FBgn0041342	566	FBgn0035233	11588
718	3L	4628678	4630873	1.169424533844	4629761	1.0319926318	FBgn0052238	242	FBgn0035562	18712
719	2L	14576521	14579113	1.16499042511	14577536	0.942344777724	FBgn0028913	13810	FBgn0005771	86674
720	X	20399307	20401268	1.164030075073	20400285	0.962634928086	FBgn0031123	4305	FBgn0040649	103429
721	2L	19570781	19573208	1.164025306702	19571914	1.225775527954	FBgn0005672	1339	FBgn0005672	1339
722	3R	11813845	11816045	1.163687705994	11815111	0.941784690408	FBgn0003507	3188	FBgn0003507	3188
723	3R	10102969	10105196	1.163249492645	10103782	0.688095271587	FBgn0003862	8841	FBgn0003862	8841
724	2R	5475588	5477339	1.163242816925	5476540	0.944603474935	FBgn0033468	335	FBgn0027619	4233
725	X	2255047	2256047	1.1626329422	2255868	1.039943915147	FBgn0040385	11187	FBgn0001150	29251
726	3L	11526289	11529624	1.162584781647	11528699	1.00729060173	FBgn0036172	7481	FBgn0036180	54688
727	2L	4999124	5001921	1.162349700928	5000785	1.072407666375	FBgn0053113	8959	FBgn0010607	29332
728	2L	9612658	9614534	1.162131309509	9613659	0.867626084222	FBgn0040070	477	FBgn0015393	86175
729	3R	2868814	2871234	1.157509326935	2869827	0.979236827177	FBgn0024289	8230	FBgn0010774	36299
730	3R	1923755	1927193	1.157331466675	1925072	0.911754544576	FBgn0026077	1537	FBgn0003261	90771
731	X	15643533	15646750	1.15678691864	15645820	1.099112129211	FBgn0003345	445	FBgn0025809	26304
732	3R	4708595	4710245	1.156365394592	4709445	0.914148390293	FBgn0053551	20790	FBgn0053551	20790
733	3R	27359547	27361693	1.156125068665	27360381	0.983829259872	FBgn0039852	8373	FBgn0039857	61586
734	3L	21400730	21402512	1.15519618988	21401706	0.946075630188	FBgn0014143	8691	FBgn0014143	8691
735	3R	934849	936619	1.1544713974	935699	0.869814364115	FBgn0037293	18111	FBgn0010313	23291
736	2L	7990837	7995342	1.153873443604	7994290	0.994340360165	FBgn0031969	108	FBgn0031977	35174
737	2L	20677452	20679095	1.153585910797	20678115	0.874693523754	FBgn0032877	8152	FBgn0000986	44393
738	X	10667348	10669276	1.153093338013	10668456	0.867899838616	FBgn0030235	456	FBgn0030235	456
739	2L	4362814	4365035	1.152958393097	4363776	0.982957661152	FBgn0026319	8214	FBgn0026319	8214
740	2L	15308861	15312175	1.152530670166	15309856	0.990780591965	FBgn0041103	5979	FBgn0001981	19937
741	3R	20424754	20426791	1.152276992798	20425874	0.81075281567	FBgn0051312	12589	FBgn0039210	15019
742	3L	15089740	15091666	1.152205467224	15090461	0.934182866414	FBgn0036481	116	FBgn0025776	81125
743	X	9612143	9614310	1.151811122894	9613403	0.944592094421	FBgn0030151	10564	FBgn0000233	73994
744	3L	17617295	17619593	1.151641368866	17618674	0.937793507295	FBgn0052179	861	FBgn0052179	861
745	2R	18694282	18696462	1.150353908539	18695359	1.008739471436	FBgn0034833	3351	FBgn0003062	113039
746	3L	254146	256069	1.14995765686	255128	0.994001918369	FBgn0029002	44	FBgn0035121	7218
747	2R	10613872	10617509	1.149780273438	10615339	0.996368789673	FBgn0015371	14781	FBgn0033989	108253
748	X	7013526	7015695	1.149698257446	7014919	0.695996642113	FBgn0047092	19833	FBgn0029933	71630
749	3L	20894421	20897592	1.149244785309	20896488	1.044629335403	FBgn0037039	102	FBgn0003415	64777
750	X	17660711	17665457	1.149097442627	17664249	1.025601387024	FBgn0030870	528	FBgn0030870	528
751	X	18136469	18138987	1.148806095123	18137585	1.076631903648	FBgn0004956	4177	FBgn0004956	4177
752	3R	6419081	6421484	1.148131847382	6420152	1.05585449934	FBgn0001235	44234	FBgn0001235	44234
753	2L	2872179	2874844	1.147894382477	2873621	0.984292703516	FBgn0051694	897	FBgn0004584	99055
754	3R	2548152	2551960	1.147383213043	2549439	1.036206944784	FBgn0051481	18346	FBgn0004054	20423
755	2L	8542734	8544918	1.144200801849	8543806	0.957922991584	FBgn0011259	473	FBgn0029004	15188
756	3R	9717678	9721394	1.143665313721	9719169	1.06871420145	FBgn0000576	8412	FBgn0000576	8412
757	3R	24413717	24415298	1.142894744873	24414476	0.727654933929	FBgn0000659	3671	FBgn0000659	3671
758	2L	4280338	4284068	1.142320156097	4282154	0.98803293705	FBgn0010473	997	FBgn0003941	54512
759	3R	2585868	2589490	1.141921520233	2586778	0.906389741337	FBgn0000071	1537	FBgn0000071	1537
760	2R	3499682	3502222	1.139554023743	3501302	0.864222077762	FBgn0033247	1027	FBgn0033243	21465
761	2L	19200186	19202332	1.138956069946	19201375	0.952881395817	FBgn0015380	15100	FBgn0032762	72020
762	3L	21757917	21759851	1.138917922974	21758791	0.896397141849	FBgn0037135	131	FBgn0037134	1485
763	2L	16277346	16279071	1.138345241547	16277435	1.020562744141	FBgn0001994	6222	FBgn0001994	6222
764	2R	4401975	4403925	1.138248920441	4402908	0.905301542843	FBgn0033337	304	FBgn0033341	10277
765	3L	6740147	6742196	1.138118743896	6741281	1.022015066708	FBgn0052392	4088	FBgn0035714	14421
766	3L	8836106	8838211	1.138078689575	8837310	0.975193321705	FBgn0052026	26901	FBgn0020633	28247
767	X	20503964	20506565	1.137912273407	20504916	1.111238225301	FBgn0003300	201	FBgn0003300	201
768	2L	6177708	6180350	1.137316226959	6179313	1.009159032036	FBgn0040951	11158	FBgn0031782	51551
769	3R	950372	952756	1.135595321655	951834	0.936698576983	FBgn0037293	1976	FBgn0010313	39426
770	3R	14398182	14400504	1.133001327515	14399135	0.856295049191	FBgn0038627	318	FBgn0027841	85979
771	3L	22391415	22393298	1.132972717285	22392408	0.952772736549	FBgn0037163	2616	FBgn0004449	50680
772	3R	9230175	9232239	1.132173061371	9231283	0.892072200775	FBgn0038150	693	FBgn0038150	693
773	2R	14775999	14778596	1.130567550659	14777651	1.089163107031	FBgn0034423	2874	FBgn0003254	12938
774	3R	4292530	4295867	1.130229949951	4294588	0.892564833164	FBgn0051369	25041	FBgn0040529	127825
775	3R	8895118	8899385	1.126871109009	8896087	0.876742755665	FBgn0004666	12606	FBgn0003308	37828
776	2L	19328974	19331628	1.125331878662	19329904	1.057964430915	FBgn0024245	29249	FBgn0024245	29249
777	3R	26594732	26596879	1.123213291168	26596022	0.951113040631	FBgn0004606	4374	FBgn0003720	82015
778	3R	16384069	16386602	1.122587203979	16385589	0.986101786296	FBgn0040575	244	FBgn0040575	244
779	X	18130036	18133073	1.122435569763	18131529	0.923836427576	FBgn0030911	5013	FBgn0004956	10233
780	3L	133571	135424	1.122178077698	134388	0.786000315348	FBgn0035100	1733	FBgn0035105	33566
781	3L	883662	886416	1.122053146362	885665	0.931682705879	FBgn0035176	798	FBgn0035164	64619
782	2R	8294940	8297617	1.121835708618	8295894	1.051208832685	FBgn0003326	557	FBgn0003326	557
783	3L	6359079	6361285	1.121706008911	6359895	0.767908990383	FBgn0052398	16287	FBgn0020251	109782
784	3R	19082640	19084543	1.121121883392	19083477	1.091082751751	FBgn0039067	302	FBgn0039067	302
785	3R	2560441	2562787	1.120988368988	2561821	0.984259128571	FBgn0051481	5964	FBgn0004054	8041
786	3L	16736245	16741867	1.120509624481	16738467	0.894157350063	FBgn0036660	6507	FBgn0036660	6507
787	2L	6828914	6832092	1.120331764221	6830024	0.890321910381	FBgn0051632	7707	FBgn0042092	77793
788	2L	12002493	12004728	1.120118618011	12003316	0.802921567644	FBgn0032394	1040	FBgn0032390	13352
789	2R	20618496	20620672	1.11899471283	20619825	0.851688441108	FBgn0050430	17207	FBgn0001148	50245
790	X	4055676	4057747	1.118530750275	4056528	0.984182298183	FBgn0000635	5201	FBgn0026080	93849
791	3R	11811105	11813246	1.118286132812	11812213	0.854710698128	FBgn0003507	290	FBgn0003507	290
792	3R	1144460	1146786	1.118105888367	1145425	0.90577248966	FBgn0013576	16201	FBgn0037310	19558
793	2L	15328871	15330681	1.117278575897	15329629	0.657666802406	FBgn0001981	164	FBgn0001981	164
794	2L	14551920	14556370	1.115193367004	14555140	0.826251475016	FBgn0028881	6065	FBgn0005771	64278
795	2R	3761440	3763494	1.113368988037	3762436	1.082874806722	FBgn0033277	3633	FBgn0010109	18296
796	3R	26589051	26593872	1.112926483154	26592982	1.046126926647	FBgn0004606	1334	FBgn0003720	85055
797	2L	11967080	11969570	1.11248588562	11968026	1.03343518575	FBgn0032386	1417	FBgn0032390	21938
798	X	8674307	8677729	1.112447738647	8675353	0.785098775228	FBgn0052710	10895	FBgn0030061	115166
799	2R	3049581	3051630	1.111503601074	3050625	0.983087897301	FBgn0033191	884	FBgn0022772	13104
800	2R	17152667	17155028	1.110016345978	17153884	0.857069790363	FBgn0034644	124	FBgn0050284	5697
801	3R	27514478	27517217	1.107060432434	27516134	0.954283184475	FBgn0039864	10532	FBgn0039867	46530
802	3R	10546593	10548919	1.106965065002	10547925	0.738799487843	FBgn0053967	2053	FBgn0051314	24868
803	3R	10292294	10294106	1.10654258728	10293228	0.834565544128	FBgn0051330	34326	FBgn0038234	44362
804	3R	9118129	9120883	1.1056599617	9119047	0.992352187634	FBgn0038134	127	FBgn0038134	127
805	3R	24897677	24900934	1.105630397797	24900042	0.934864401817	FBgn0039632	11161	FBgn0039633	22667
806	3L	1499206	1501910	1.105367660522	1500277	0.90745157354	FBgn0011204	493	FBgn0028577	14156
807	X	20549190	20551960	1.105354309082	20550464	0.970270381254	FBgn0031129	3828	FBgn0003300	45347
808	3R	10919609	10921506	1.104187965393	10920604	0.823704551248	FBgn0051304	7318	FBgn0038301	118718
809	2R	18194485	18200311	1.104162216187	18199373	0.858622999752	FBgn0020257	2818	FBgn0020257	2818
810	3R	12455209	12458781	1.101430892944	12456882	1.09948534124	FBgn0000634	5934	FBgn0038453	12445
811	2L	9757956	9759678	1.10009098053	9758892	0.838730573654	FBgn0022720	554	FBgn0032138	47623
812	2R	1627321	1630731	1.09867477417	1629797	0.915924464955	FBgn0033063	14981	FBgn0033062	36789
813	3L	22068052	22071085	1.095942974091	22070206	0.778125047684	FBgn0037153	249	FBgn0000100	60323
814	2R	4165124	4171174	1.095828533173	4166828	0.943924307823	FBgn0050353	3191	FBgn0050353	3191
815	2L	5052033	5056289	1.09566783905	5053060	0.971307922812	FBgn0022023	149	FBgn0022023	149
816	3L	8516770	8518619	1.095268726349	8517559	0.897603332996	FBgn0035909	8660	FBgn0024236	18368
817	3R	17492295	17494151	1.094727993011	17493185	0.971546681722	FBgn0038894	1885	FBgn0004493	4287
818	2L	18890042	18892440	1.093760967255	18891397	0.963681817055	FBgn0003896	14212	FBgn0032717	55801
819	3L	11388058	11391045	1.092628002167	11389022	0.919860559351	FBgn0036157	10075	FBgn0036165	72485
820	2R	7532737	7535996	1.090989112854	7534215	0.799795094658	FBgn0004839	1516	FBgn0011704	32865
821	2L	16842384	16844167	1.089915275574	16843278	0.925474584103	FBgn0032614	1364	FBgn0032620	54840
822	2R	20492631	20496976	1.089839935303	20496012	0.921074655321	FBgn0035091	2457	FBgn0002607	18865
823	X	17575736	17577933	1.089473724365	17577049	0.920673314263	FBgn0030866	3838	FBgn0030866	3838
824	2L	10608186	10613160	1.088485240936	10611859	0.887611501357	FBgn0032271	19194	FBgn0032269	34067
825	2R	20389028	20391422	1.086452484131	20390003	0.811453538782	FBgn0035075	834	FBgn0050423	6567
826	2L	19679191	19680888	1.086133480072	19680068	0.79949463115	FBgn0005590	16896	FBgn0005590	16896
827	2L	8144380	8146648	1.085598945618	8145686	0.807601511478	FBgn0051606	1944	FBgn0051607	3264
828	2R	3579277	3581412	1.08377122879	3580120	0.873553612653	FBgn0020279	326	FBgn0021814	11728
829	2L	18796231	18800153	1.083325386047	18797453	0.792570537991	FBgn0040992	9462	FBgn0032717	38143
830	3L	21838336	21840431	1.081719398499	21839288	0.914641082287	FBgn0014362	25818	FBgn0046301	73242
831	3L	20620974	20622701	1.081185340881	20621872	0.864782512188	FBgn0052431	289	FBgn0001320	7332
832	2R	19080076	19083266	1.080245018005	19081887	0.930599159665	FBgn0015903	9390	FBgn0015903	9390
833	X	9581104	9583526	1.080047130585	9582010	0.837969839573	FBgn0020378	16170	FBgn0000233	42601
834	3R	16742726	16746365	1.079109191895	16743589	1.058593622843	FBgn0038842	3566	FBgn0038834	67318
835	2R	16752068	16753818	1.078369140625	16753002	0.92042204913	FBgn0034606	5533	FBgn0034606	5533
836	2L	3835688	3837556	1.0782289505	3836675	0.843775693108	FBgn0004567	167	FBgn0004567	167
837	2L	17735792	17737465	1.077333450317	17736663	0.749605284797	FBgn0015609	1213	FBgn0032646	239625
838	3L	7961667	7963367	1.077005386353	7962420	0.88466498431	FBgn0011817	9424	FBgn0011817	9424
839	2L	13884411	13888518	1.076494216919	13885807	0.98466946097	FBgn0019890	18852	FBgn0019890	18852
840	2R	2623997	2625980	1.076477050781	2625050	0.976529502869	FBgn0033142	6295	FBgn0033156	165230
841	3L	20855245	20857529	1.075047969818	20856451	1.058327376842	FBgn0037035	5216	FBgn0003415	104814
842	2L	593750	595715	1.073990821838	594640	0.796323271359	FBgn0010323	47	FBgn0031267	20408
843	X	19678052	19680524	1.07195854187	19679154	0.962480962276	FBgn0031079	6834	FBgn0031079	6834
844	2L	12611110	12612842	1.071403980255	12611990	0.843167066574	FBgn0032439	609	FBgn0002970	6358
845	3R	17987412	17990474	1.070775985718	17988760	0.791375458241	FBgn0053335	1980	FBgn0053335	1980
846	3L	20577161	20578916	1.070751190186	20578031	0.870356503655	FBgn0037014	6960	FBgn0001320	51173
847	3R	11744657	11748386	1.070374011993	11745811	0.968621590558	FBgn0038385	824	FBgn0038385	824
848	2R	8963054	8967249	1.069880008698	8966279	0.900400400162	FBgn0013765	113	FBgn0013765	113
849	2R	19163895	19166025	1.067660808563	19165083	0.908124669393	FBgn0034886	93	FBgn0016762	36515
850	2L	17258115	17260804	1.06728553772	17259501	0.850208114175	FBgn0032629	2840	FBgn0032633	120575
851	X	4298348	4300369	1.067169189453	4299486	0.912700176239	FBgn0000179	41393	FBgn0029714	97718
852	3L	6720071	6721733	1.065159320831	6720883	0.786451676313	FBgn0052393	3787	FBgn0035713	5350
853	3R	26236473	26238322	1.064510822296	26237321	0.848174285889	FBgn0027544	11372	FBgn0039764	12233
854	X	18518136	18520404	1.064295768738	18519329	0.986839631025	FBgn0004959	377	FBgn0004959	377
855	2L	19193671	19196215	1.062207221985	19194496	0.822487771511	FBgn0015380	8221	FBgn0032762	65141
856	2R	15827111	15828961	1.060523033142	15828001	0.854038238525	FBgn0034501	3772	FBgn0034503	13668
857	2R	13233628	13235285	1.059951782227	13234435	0.871577431174	FBgn0028494	245	FBgn0063386	16470
858	3R	16949291	16951032	1.059909343719	16950184	0.921446621418	FBgn0023423	3018	FBgn0010770	8226
859	2L	16275013	16276222	1.059453964233	16276174	0.960664537218	FBgn0001994	7483	FBgn0001994	7483
860	2L	2401239	2403044	1.058374404907	2402124	0.821384429932	FBgn0031424	1818	FBgn0028485	36789
861	3R	2678602	2680707	1.0574426651	2679624	0.961388528347	FBgn0003339	3738	FBgn0001077	10422
862	2R	9847218	9850410	1.057279586792	9849205	0.755705237389	FBgn0033923	1947	FBgn0033923	1947
863	3L	13002908	13005032	1.057228088379	13003882	0.896038111518	FBgn0036338	3498	FBgn0011284	11821
864	3L	724587	729852	1.056396484375	727768	0.825038015842	FBgn0052482	442	FBgn0000575	5170
865	3R	15643767	15646085	1.056146144867	15644907	0.893188297749	FBgn0051471	16495	FBgn0038741	58232
866	X	18698813	18703122	1.055404186249	18700069	0.736261031207	FBgn0040883	692	FBgn0040883	692
867	3L	14141132	14144177	1.054240226746	14143278	0.891274564406	FBgn0000411	601	FBgn0000411	601
868	3L	18815306	18816914	1.054140090942	18816170	0.840551185608	FBgn0036816	4651	FBgn0036818	15428
869	2R	17355969	17357842	1.053609371185	17356898	0.831131339073	FBgn0050406	838	FBgn0034657	128819
870	4	1108237	1109820	1.053379535675	1108952	0.730155436198	FBgn0005561	116	FBgn0011642	27786
871	3L	17816603	17820640	1.053191661835	17817885	0.89508575201	FBgn0036763	2931	FBgn0036762	5710
872	3R	15905047	15906875	1.052882194519	15905791	0.862462829141	FBgn0003249	2381	FBgn0038769	44014
873	X	2840504	2842539	1.050802230835	2841447	0.728623211384	FBgn0003285	11459	FBgn0004647	149581
874	3L	16975171	16978095	1.050758361816	16976589	0.834625116984	FBgn0036685	4850	FBgn0025582	224341
875	2R	5002421	5003825	1.050032138824	5002997	0.837101578712	FBgn0004360	2985	FBgn0053774	90900
876	2R	7938507	7940830	1.048933506012	7939434	0.735624706044	FBgn0033734	542	FBgn0010238	29664
877	2L	4377461	4380118	1.045827388763	4379240	0.808368444443	FBgn0031597	3479	FBgn0031597	3479
878	3L	21568628	21570709	1.045729637146	21569481	0.732709435856	FBgn0037110	255	FBgn0028663	95778
879	2L	4809918	4812624	1.045215606689	4811730	0.909305684707	FBgn0031630	1295	FBgn0031632	10046
880	3L	2376493	2378365	1.044638633728	2377607	0.686069208033	FBgn0052298	3083	FBgn0052299	3841
881	3R	21860001	21863418	1.044058799744	21861908	0.789893486921	FBgn0002633	852	FBgn0002633	852
882	3L	4929321	4932232	1.043860435486	4930448	0.716223211849	FBgn0052233	150	FBgn0035570	239745
883	3L	1415865	1417797	1.043733596802	1416803	0.846795499325	FBgn0043865	4372	FBgn0004635	30521
884	3R	25551344	25553186	1.042750358582	25552223	0.771031061808	FBgn0039688	527	FBgn0039687	1581
885	3R	3167271	3169024	1.042622566223	3168186	0.848719000816	FBgn0051496	2749	FBgn0043853	130758
886	3L	14942207	14944864	1.042025089264	14942920	0.795504887899	FBgn0036459	2448	FBgn0040296	3020
887	3L	22288274	22289967	1.0413646698	22289039	0.81315130346	FBgn0052450	25420	FBgn0052450	25420
888	2R	3665671	3668620	1.040667533875	3666594	0.851163190954	FBgn0010504	1869	FBgn0050373	9885
889	3L	7123557	7125347	1.040186405182	7124458	0.65520387888	FBgn0052390	6149	FBgn0028383	6562
890	3R	15	1881	1.03936290741	755	0.93523199418	FBgn0037213	375	FBgn0037213	375
891	3R	17680731	17684122	1.037835121155	17682693	0.824514985085	FBgn0015229	709	FBgn0038925	170505
892	3L	2416128	2418198	1.036947727203	2417325	0.880613158731	FBgn0052306	19795	FBgn0053231	31363
893	3L	4212359	4216947	1.032894611359	4216103	0.825203061104	FBgn0001257	3576	FBgn0011692	10165
894	3R	12395156	12397251	1.032386779785	12396383	0.839223206043	FBgn0038445	855	FBgn0038453	72944
895	2L	7298315	7301769	1.031569480896	7299389	0.956973580753	FBgn0004009	7772	FBgn0004009	7772
896	3R	11161436	11163196	1.030976295471	11162280	0.77005779042	FBgn0038320	3279	FBgn0013269	3416
897	2L	18479339	18483644	1.030679225922	18481152	0.65568120139	FBgn0032682	264	FBgn0032682	264
898	2R	2022446	2024224	1.028694152832	2023329	0.881674110889	FBgn0010347	9257	FBgn0041145	98989
899	3R	11303258	11305262	1.028454780579	11304191	0.904749421512	FBgn0038341	2276	FBgn0067339	60686
900	2L	26202	29037	1.027760505676	27389	0.905402310689	FBgn0031209	3501	FBgn0002121	6017
901	2L	16320919	16322781	1.027638435364	16321844	0.723841274486	FBgn0000250	186	FBgn0000250	186
902	X	8599998	8601639	1.027507305145	8600792	0.752274703979	FBgn0030063	34999	FBgn0030061	40605
903	3R	3943253	3945021	1.026166915894	3944105	0.847710238563	FBgn0037550	7950	FBgn0037550	7950
904	3R	15062508	15064810	1.025582313538	15063668	0.980352850521	FBgn0038693	8184	FBgn0000463	88267
905	X	8511417	8513811	1.025531768799	8512940	0.84077757597	FBgn0030055	9359	FBgn0004102	17054
906	3L	736629	738208	1.02360534668	737398	0.773115634918	FBgn0000575	4460	FBgn0000575	4460
907	X	19605446	19610134	1.023141860962	19609014	0.859325857723	FBgn0031071	7851	FBgn0031071	7851
908	2L	21697815	21699214	1.022501945496	21698408	0.843206258921	FBgn0051619	26279	FBgn0000559	28665
909	2L	17742982	17746029	1.0221118927	17744756	0.928492367268	FBgn0015609	9306	FBgn0032646	247718
910	3L	12666053	12669202	1.021587371826	12667338	0.91710393569	FBgn0014343	357	FBgn0036306	61366
911	3L	11130096	11132171	1.021585464478	11130971	0.889239535612	FBgn0036139	6239	FBgn0036136	33823
912	2R	20670884	20673681	1.021462440491	20671789	0.714378244737	FBgn0054038	3745	FBgn0001325	62426
913	3R	5062288	5063793	1.02062702179	5063082	0.528052457174	FBgn0003165	322	FBgn0000412	3294
914	3R	16418133	16420521	1.020173072815	16419661	0.82456433773	FBgn0023097	776	FBgn0023097	776
915	3R	20355562	20357736	1.019905567169	20356628	0.87183453055	FBgn0039206	120	FBgn0039205	348
916	2R	5203233	5205318	1.019606590271	5204269	0.955509129693	FBgn0023143	872	FBgn0023143	872
917	2L	6239962	6242814	1.019002914429	6241417	0.953881369697	FBgn0031791	14459	FBgn0031782	113655
918	X	4269144	4271238	1.018733978271	4270365	0.77014964819	FBgn0000179	12272	FBgn0029714	126839
919	2R	8103886	8106998	1.017148017883	8105909	0.990532426273	FBgn0050055	699	FBgn0050055	699
920	3L	14165413	14166978	1.016304969788	14166151	0.708247363567	FBgn0052141	2542	FBgn0013718	10015
921	2R	6044509	6048789	1.016110420227	6046875	0.960613980013	FBgn0005630	8200	FBgn0004399	22842
922	2L	66067	67742	1.016061782837	66832	0.677167892456	FBgn0067779	212	FBgn0002931	20550
923	2L	10548381	10550180	1.015319347382	10549124	0.918210089207	FBgn0051721	4243	FBgn0032268	18166
924	3L	16345495	16347597	1.014791965485	16346388	0.895405432757	FBgn0036622	441	FBgn0014163	30710
925	3L	22396322	22398240	1.01447725296	22397262	0.979526631972	FBgn0037163	2238	FBgn0004449	55534
926	2L	1501332	1503575	1.013222694397	1502653	0.706718388726	FBgn0031344	250	FBgn0031345	14785
927	3R	27708857	27710607	1.012255191803	27709703	0.869584868936	FBgn0039883	51104	FBgn0011013	136452
928	2R	11308334	11312517	1.011826515198	11311218	0.826173210144	FBgn0050321	3031	FBgn0050089	68957
929	X	9622152	9623928	1.011575698853	9623024	0.754669253031	FBgn0030151	943	FBgn0000233	83615
930	2R	8027734	8028337	1.011322975159	8028289	0.768648783366	FBgn0033748	1576	FBgn0033751	6536
931	X	8064716	8066710	1.010848999023	8065861	0.86397254467	FBgn0030025	20059	FBgn0030028	50779
932	3R	15623195	15626207	1.008771419525	15625481	0.621215879917	FBgn0051471	2931	FBgn0038741	77658
933	2R	13093887	13095448	1.005465507507	13094647	0.789092719555	FBgn0034246	1722	FBgn0029079	11182
934	3L	20914226	20915955	1.004804134369	20915043	0.821873962879	FBgn0053283	2437	FBgn0003415	46222
935	3R	21864787	21869126	1.004630565643	21868064	0.722846806049	FBgn0001139	632	FBgn0000591	2018
936	X	2320990	2322942	1.003774642944	2321950	0.816322750515	FBgn0040388	4209	FBgn0004050	18025
937	2R	10642714	10646057	1.00354719162	10644670	0.808015150182	FBgn0015371	14550	FBgn0033989	137584
938	3R	17217362	17219383	1.002583503723	17218176	0.862322449684	FBgn0004862	3571	FBgn0043012	122377
939	X	12568766	12571039	1.002299785614	12569678	0.763720568489	FBgn0024308	6702	FBgn0053963	76279
940	2L	14474520	14476558	1.002029895782	14475611	0.846678045061	FBgn0005771	15251	FBgn0005771	15251
941	X	20998873	21001724	1.002028942108	21000926	0.709088385105	FBgn0031163	3048	FBgn0020369	125810
942	3R	11493202	11496042	1.001759529114	11494921	0.848788261414	FBgn0053207	3013	FBgn0053207	3013
943	2L	19106598	19108431	1.000837802887	19107491	0.91351133585	FBgn0000075	1403	FBgn0032761	20767
944	3R	7935613	7937367	0.999472141266	7936486	0.90768122673	FBgn0051361	15886	FBgn0037992	17433
945	X	9594311	9596172	0.998885154724	9595184	0.874696731567	FBgn0020378	2996	FBgn0000233	55775
946	3R	7176860	7180107	0.998497962952	7178960	0.816159884135	FBgn0026064	2593	FBgn0026064	2593
947	2R	9231317	9233644	0.997715950012	9232489	0.859440267086	FBgn0033865	23213	FBgn0000662	107972
948	X	16049783	16052312	0.997692108154	16051370	0.928589315975	FBgn0000459	699	FBgn0000459	699
949	3L	22340573	22342445	0.997264385223	22341511	0.80487370491	FBgn0004449	217	FBgn0004449	217
950	3L	14160182	14162620	0.996914386749	14161706	0.67277655882	FBgn0013718	5570	FBgn0013718	5570
951	2L	14453465	14455103	0.996824264526	14454409	0.718390352586	FBgn0028844	3593	FBgn0005771	36453
952	2L	12459295	12461931	0.995890617371	12460156	0.862790644169	FBgn0032437	6474	FBgn0040286	25491
953	3R	16704983	16707187	0.995721817017	16706121	0.859704081217	FBgn0044809	2663	FBgn0038834	29850
954	3L	10939814	10941700	0.992988586426	10940767	0.795076778957	FBgn0052070	2769	FBgn0036118	94819
955	2L	18732713	18734315	0.992301940918	18733598	0.84778547287	FBgn0032709	2741	FBgn0032702	34551
956	2R	2793950	2797322	0.992212772369	2796407	0.905306760003	FBgn0033156	6127	FBgn0033156	6127
957	2R	3263065	3264552	0.991767883301	3263916	0.665378738852	FBgn0042135	16484	FBgn0033210	75751
958	2L	11444770	11448686	0.991099357605	11447779	0.855376005173	FBgn0004579	2176	FBgn0004579	2176
959	2L	3861017	3862687	0.990519523621	3861715	0.686365969041	FBgn0031574	966	FBgn0004567	24873
960	X	6666179	6669445	0.990282535553	6668133	0.798959788154	FBgn0029907	358	FBgn0029907	358
961	3L	14114521	14118016	0.989866256714	14117095	0.835413820603	FBgn0042630	20512	FBgn0000411	26784
962	3R	4862466	4864903	0.988903999329	4863692	0.909885855282	FBgn0002932	1497	FBgn0002932	1497
963	X	549814	550952	0.988858222961	550879	0.936458723886	FBgn0021764	7218	FBgn0025637	37986
964	3R	11242722	11246856	0.988744258881	11243825	0.914786636829	FBgn0067339	320	FBgn0067339	320
965	2L	8509239	8513215	0.988590240479	8509966	0.611779868603	FBgn0032050	1869	FBgn0032050	1869
966	2R	18254027	18255802	0.987609863281	18254922	0.700064361095	FBgn0034774	7900	FBgn0011211	51714
967	3L	19046459	19049685	0.987584590912	19048509	0.859476745129	FBgn0036844	3172	FBgn0036844	3172
968	2L	8477803	8479569	0.987378120422	8478630	0.864928189446	FBgn0053194	1281	FBgn0032050	33205
969	3R	19168852	19170464	0.987137317657	19169626	0.728475234088	FBgn0003118	2258	FBgn0002622	14899
970	3R	9101798	9103765	0.986492156982	9102850	0.791399896145	FBgn0038130	2595	FBgn0038128	13095
971	3R	7818116	7820097	0.985841751099	7818914	0.886878609657	FBgn0024211	123	FBgn0037992	135005
972	2L	14516480	14518173	0.985707759857	14517278	0.851024795981	FBgn0011862	813	FBgn0005771	26416
973	3L	8824373	8826350	0.983957290649	8825297	0.763872563839	FBgn0052026	14888	FBgn0020633	40260
974	2R	8494766	8497995	0.983470439911	8496930	0.925241470337	FBgn0005624	34	FBgn0005624	34
975	X	13559074	13560924	0.982132434845	13560082	0.739101466011	FBgn0002878	3856	FBgn0030510	45749
976	2R	10892877	10897049	0.980720043182	10893863	0.815716803074	FBgn0026370	1718	FBgn0000996	1960
977	X	12474148	12475560	0.980060577393	12474733	0.698447080759	FBgn0030412	9176	FBgn0015024	12987
978	3R	27327762	27332900	0.980043888092	27331886	0.888364174787	FBgn0039851	7291	FBgn0039857	90081
979	3L	22108967	22111595	0.979705810547	22110541	0.919797897339	FBgn0037152	11273	FBgn0037156	89973
980	3L	8983741	8988978	0.978645324707	8987767	0.912954648336	FBgn0035955	3969	FBgn0035954	8622
981	3R	17324361	17326273	0.978602409363	17325344	0.902284681797	FBgn0051179	542	FBgn0013984	80907
982	3L	6786967	6788875	0.978538513184	6787738	0.717358813566	FBgn0003995	23631	FBgn0035714	60878
983	X	19586986	19588952	0.978436470032	19588064	0.782201835087	FBgn0031069	3327	FBgn0031070	8196
984	X	446556	448487	0.97779750824	447517	0.780771136284	FBgn0003986	346	FBgn0003986	346
985	2R	20732099	20736577	0.977772712708	20733108	0.783291031333	FBgn0001325	1107	FBgn0001325	1107
986	3L	2354231	2356540	0.975512504578	2355113	0.741809171789	FBgn0035333	379	FBgn0035334	618
987	3L	22089392	22091229	0.974549770355	22090296	0.839675962925	FBgn0037152	8972	FBgn0000100	80413
988	3R	13219316	13220974	0.973933696747	13220106	0.750954459695	FBgn0025456	199	FBgn0025456	199
989	3L	4235082	4238270	0.973736286163	4236854	0.797369480133	FBgn0041171	987	FBgn0041171	987
990	3L	153973	155747	0.973617553711	154842	0.85068506353	FBgn0035102	4916	FBgn0035105	13112
991	2R	5932408	5936210	0.973360538483	5933308	0.78636687994	FBgn0033519	428	FBgn0033522	8217
992	2L	10589774	10591862	0.973344802856	10590643	0.865797817707	FBgn0032269	12851	FBgn0032269	12851
993	2R	6600148	6602927	0.972303390503	6601687	0.786519499386	FBgn0040766	4731	FBgn0033581	64276
994	2L	16480948	16483422	0.971892356873	16482140	0.974129094018	FBgn0005677	227	FBgn0025678	129450
995	3L	7334127	7335931	0.971332073212	7335044	0.79079953362	FBgn0035771	534	FBgn0082598	8702
996	3L	13462381	13464699	0.971220016479	13463882	0.761189520359	FBgn0036373	3131	FBgn0036351	108592
997	2R	2015316	2017357	0.971219062805	2016458	0.837320888744	FBgn0010347	2386	FBgn0041145	105860
998	3L	10833652	10837672	0.97017288208	10834517	0.732769292944	FBgn0026160	2678	FBgn0026160	2678
999	X	2940374	2943191	0.970035552979	2941288	0.792163789272	FBgn0028369	14946	FBgn0004647	49740
1000	3R	8278441	8280549	0.969735145569	8279392	0.992469847202	FBgn0038054	1180	FBgn0038046	24390
1001	2L	2884061	2887122	0.969149112701	2884892	0.838556408882	FBgn0024947	958	FBgn0004584	87784
1002	2L	8824696	8826736	0.967477798462	8825497	0.852815373739	FBgn0029123	128	FBgn0029123	128
1003	X	377176	381248	0.967269897461	379966	0.85077123081	FBgn0000570	76	FBgn0000570	76
1004	X	9634468	9636060	0.967229366302	9635374	0.698589503765	FBgn0052698	1671	FBgn0000233	95965
1005	3L	13022912	13025758	0.966473579407	13023963	0.643764197826	FBgn0036342	2992	FBgn0036342	2992
1006	3R	21713579	21715440	0.96603012085	21714544	0.756177509532	FBgn0028717	279	FBgn0002735	111036
1007	3R	2774138	2776278	0.965421676636	2774820	0.733868300915	FBgn0051488	8636	FBgn0001077	84774
1008	2R	6092736	6095993	0.963861465454	6095005	0.859676424662	FBgn0004399	25288	FBgn0004399	25288
1009	3L	3828831	3830563	0.963354110718	3829581	0.791344362147	FBgn0013751	104	FBgn0035464	34780
1010	3L	2553212	2554844	0.9631524086	2554042	0.814149295582	FBgn0010909	16030	FBgn0024939	16940
1011	3R	9761066	9763555	0.961877822876	9762211	0.862414528342	FBgn0038188	6913	FBgn0000576	34630
1012	2R	11404974	11407030	0.961870670319	11406110	0.78733029085	FBgn0003425	393	FBgn0003425	393
1013	3L	718144	719869	0.960831165314	719103	0.799625873566	FBgn0035160	3549	FBgn0000575	13835
1014	3L	15584219	15586419	0.960783958435	15585141	0.949836390359	FBgn0036522	77	FBgn0036519	9494
1015	2R	19781946	19784473	0.960771560669	19783518	0.83501069686	FBgn0005636	181	FBgn0034987	87561
1016	X	5378101	5380166	0.960597038269	5379175	0.809496462345	FBgn0065061	9556	FBgn0029771	16677
1017	X	18460157	18462702	0.960584640503	18461769	0.810364442713	FBgn0030941	7071	FBgn0030943	20355
1018	3R	27677167	27678913	0.960443019867	27677990	0.89100843668	FBgn0039883	19391	FBgn0011013	104739
1019	2R	8511375	8514056	0.960032939911	8512407	0.748133491067	FBgn0008654	623	FBgn0005624	15511
1020	2R	8487108	8488735	0.960020542145	8487842	0.799542045593	FBgn0005624	9054	FBgn0005624	9054
1021	3L	709113	711245	0.959606170654	710259	0.676254272461	FBgn0035160	12393	FBgn0000575	22679
1022	X	2148520	2150659	0.958965301514	2149754	0.688273429871	FBgn0023526	852	FBgn0023526	852
1023	2L	2814286	2816296	0.958830833435	2815352	0.805067679461	FBgn0031463	134	FBgn0031459	45215
1024	3R	10480304	10484118	0.958778858185	10480921	0.649236559868	FBgn0026578	502	FBgn0026578	502
1025	3R	11922044	11926484	0.958584785461	11923597	0.719187736511	FBgn0026059	287	FBgn0038396	48204
1026	3L	15734973	15736811	0.958268165588	15735965	0.825184878181	FBgn0036531	37712	FBgn0010105	42283
1027	3L	12582713	12584354	0.956779003143	12583518	0.810688130996	FBgn0015919	555	FBgn0004926	82834
1028	X	13067478	13068847	0.956476211548	13068077	0.580193459988	FBgn0052639	2383	FBgn0052639	2383
1029	2R	16874172	16875923	0.956398010254	16875118	0.709055227392	FBgn0000395	595	FBgn0000395	595
1030	3L	21644014	21647086	0.954219818115	21645238	0.789723228006	FBgn0052447	5050	FBgn0037134	112068
1031	3L	11329660	11331916	0.953876495361	11331079	0.669608751933	FBgn0036155	7753	FBgn0041094	104823
1032	3L	7342299	7345175	0.953628540039	7343973	0.716856058906	FBgn0082598	227	FBgn0082598	227
1033	3L	1443980	1446848	0.953144550323	1446000	0.872717920939	FBgn0004635	1324	FBgn0004635	1324
1034	3R	26524545	26527017	0.952869415283	26525649	0.854903697968	FBgn0000274	2789	FBgn0003720	152388
1035	3L	18594185	18596127	0.952122688293	18595116	0.771562576294	FBgn0036801	3896	FBgn0036800	7163
1036	3R	283180	285223	0.952000617981	284165	0.815890439351	FBgn0051522	5129	FBgn0037250	24434
1037	3R	1127805	1130868	0.95125579834	1129820	0.865886744331	FBgn0037310	3953	FBgn0037310	3953
1038	X	2990875	2996443	0.951083183289	2995682	0.931126117706	FBgn0004647	4654	FBgn0004647	4654
1039	3R	19694119	19695922	0.950069904327	19695015	0.74891651378	FBgn0004185	9663	FBgn0004185	9663
1040	2L	3157591	3159050	0.949068069458	3158162	0.659917652607	FBgn0011648	1468	FBgn0031506	1794
1041	3L	22657565	22659196	0.948971748352	22658304	0.694561183453	FBgn0016034	229	FBgn0037200	147743
1042	3L	11805996	11808039	0.948009490967	11807100	0.967133939266	FBgn0000404	424	FBgn0000404	424
1043	4	645325	646528	0.947157382965	646154	0.795419216156	FBgn0039914	126	FBgn0026777	317807
1044	2L	9776097	9778223	0.947103500366	9777408	0.802527708166	FBgn0065109	2378	FBgn0032138	66139
1045	2L	15465858	15467664	0.946978569031	15466794	0.817798838896	FBgn0003448	7404	FBgn0003448	7404
1046	3L	13629961	13631740	0.946696281433	13630700	0.687049925327	FBgn0036379	9996	FBgn0036386	263556
1047	X	12584647	12586849	0.946370601654	12586045	0.756994183858	FBgn0030418	7642	FBgn0053963	92646
1048	2L	21295937	21299349	0.945815563202	21297558	0.915313664605	FBgn0032940	41	FBgn0021856	48806
1049	3L	2459707	2461932	0.94523525238	2460719	0.866379499435	FBgn0035344	1306	FBgn0035347	10284
1050	X	8288741	8289796	0.944211483002	8289709	0.734632396698	FBgn0030039	2132	FBgn0030038	7393
1051	X	8976640	8981064	0.943848609924	8978173	0.773577409632	FBgn0030090	2066	FBgn0030092	16107
1052	3R	4859143	4860791	0.94248008728	4859955	0.657982377445	FBgn0002932	5234	FBgn0002932	5234
1053	3R	12166519	12168481	0.941503047943	12167666	0.881068229675	FBgn0040284	40	FBgn0040284	40
1054	2L	9576405	9578220	0.941394329071	9577317	0.636871281792	FBgn0028479	549	FBgn0015393	122517
1055	2L	8529089	8530695	0.940383911133	8529836	0.661976253285	FBgn0028394	693	FBgn0029004	1218
1056	2L	2446729	2449123	0.940012931824	2447683	0.875950252309	FBgn0012017	12361	FBgn0015816	44983
1057	2R	7407568	7410192	0.939051628113	7408838	0.728600978851	FBgn0015543	192	FBgn0015543	192
1058	2L	6646982	6650290	0.93904876709	6647883	0.807116788976	FBgn0051635	1205	FBgn0031836	36860
1059	2R	10851431	10853253	0.938777923584	10852332	0.878551101685	FBgn0034012	6694	FBgn0000996	43491
1060	2R	5558430	5559947	0.937791824341	5559077	0.672542273998	FBgn0033476	1354	FBgn0033476	1354
1061	2L	5460562	5462310	0.936156272888	5461520	0.744539022446	FBgn0005511	121	FBgn0005511	121
1062	3R	7584425	7588262	0.935614585876	7586439	0.733396708965	FBgn0017581	3740	FBgn0037947	10833
1063	2R	7970284	7972895	0.935225009918	7971364	0.782178223133	FBgn0010238	2266	FBgn0010238	2266
1064	2R	10836805	10838549	0.935187339783	10837785	0.812724558512	FBgn0013750	448	FBgn0000996	58038
1065	3L	7129284	7131382	0.934116363525	7130380	0.785528014688	FBgn0028383	640	FBgn0028383	640
1066	3L	10829732	10832225	0.932506561279	10831386	0.657599336961	FBgn0026160	453	FBgn0026160	453
1067	3L	16552265	16554432	0.932298660278	16553781	0.739693585564	FBgn0002283	605	FBgn0002283	605
1068	3R	11058555	11060301	0.931884288788	11059467	0.820333593032	FBgn0038307	4078	FBgn0015610	8178
1069	3R	20544131	20546008	0.931004047394	20545065	0.748544749092	FBgn0039219	19	FBgn0003719	30391
1070	2L	7543422	7546518	0.930422306061	7545680	0.754647254944	FBgn0053529	1257	FBgn0053529	1257
1071	2L	371517	373283	0.930142402649	372311	0.764080384198	FBgn0000061	5805	FBgn0031250	14443
1072	3L	12670673	12672417	0.930051803589	12671610	0.656157100902	FBgn0014343	3915	FBgn0036306	57094
1073	3L	22586409	22589853	0.927474021912	22587185	0.587194379171	FBgn0053772	819	FBgn0037200	218862
1074	3R	12759611	12763135	0.927451610565	12760880	0.872796844034	FBgn0051270	11373	FBgn0082171	78843
1075	2L	11805595	11808061	0.927040100098	11806538	0.724172255572	FBgn0020309	2895	FBgn0032377	12455
1076	X	320432	324003	0.925832271576	323201	0.719277620316	FBgn0010019	2954	FBgn0002561	56656
1077	3R	1109062	1111146	0.92556476593	1110232	0.873355329037	FBgn0051538	6675	FBgn0051538	6675
1078	3R	5793993	5797296	0.925142288208	5794927	0.677733084735	FBgn0037769	12576	FBgn0037770	16850
1079	3R	25128585	25130856	0.924234390259	25129460	0.674299969393	FBgn0039659	6509	FBgn0003525	47958
1080	3L	18180060	18183048	0.921396255493	18182112	0.767678485197	FBgn0036782	15014	FBgn0020300	77449
1081	2R	13406960	13410868	0.921393871307	13408743	0.745774626732	FBgn0034283	462	FBgn0034282	21870
1082	3R	4673187	4674907	0.920320987701	4674082	0.757570207119	FBgn0011966	13520	FBgn0011966	13520
1083	3R	12724381	12726131	0.918529510498	12725302	0.580189108849	FBgn0015350	19852	FBgn0082171	43265
1084	2L	6840420	6842454	0.917798519135	6841366	0.745556270375	FBgn0017551	10958	FBgn0042092	66451
1085	2R	3535414	3537487	0.917526245117	3536368	0.862757009618	FBgn0025360	7078	FBgn0021814	55480
1086	2L	19038660	19041939	0.917499065399	19039881	0.831867049722	FBgn0032744	1194	FBgn0032745	1409
1087	3L	14626921	14628498	0.916608333588	14627667	0.695590019226	FBgn0011927	11605	FBgn0028418	101644
1088	2L	824698	826952	0.915922641754	825857	0.670095980167	FBgn0031286	47	FBgn0031286	47
1089	3L	12479180	12480926	0.915070056915	12479968	0.720829274919	FBgn0036294	1689	FBgn0027936	1719
1090	3R	24159252	24162736	0.914245605469	24161736	0.902495384216	FBgn0039579	1496	FBgn0039580	3754
1091	3R	11853363	11856157	0.91360616684	11854685	0.93080554289	FBgn0003117	2866	FBgn0038396	20708
1092	X	7780565	7784024	0.912081718445	7781281	0.801587104797	FBgn0029983	924	FBgn0004404	1141
1093	3L	11737856	11739783	0.910945892334	11739067	0.575636029243	FBgn0036202	1062	FBgn0036198	53748
1094	2L	2576008	2579002	0.909348011017	2576821	0.602543004354	FBgn0031434	185	FBgn0031434	185
1095	3L	8479814	8481707	0.908227920532	8480862	0.761511027813	FBgn0035900	2832	FBgn0035900	2832
1096	3R	12274752	12279898	0.907877922058	12278615	0.77001273632	FBgn0044826	935	FBgn0044826	935
1097	2L	19861366	19863950	0.906377792358	19862862	0.69646024704	FBgn0032826	476	FBgn0043021	50519
1098	4	728417	731533	0.906204223633	731048	0.764870770772	FBgn0005558	13109	FBgn0039930	318561
1099	2R	12035143	12036688	0.904511451721	12035802	0.76397138834	FBgn0034134	14011	FBgn0034138	50298
1100	3R	17386454	17388105	0.903878211975	17387202	0.597762644291	FBgn0002941	4198	FBgn0013984	19049
1101	2L	16281574	16284435	0.90380525589	16282763	0.670134151683	FBgn0001994	894	FBgn0001994	894
1102	2R	4373799	4375829	0.902755737305	4374679	0.774925231934	FBgn0011286	2475	FBgn0033341	38506
1103	X	231277	232894	0.902515411377	232003	0.620100200176	FBgn0000022	5150	FBgn0000022	5150
1104	2R	20674882	20677302	0.901893615723	20676412	0.809062302113	FBgn0054038	878	FBgn0001325	57803
1105	2R	7497461	7499140	0.90176153183	7498319	0.700952231884	FBgn0053145	540	FBgn0011704	3031
1106	2L	19150346	19155489	0.901723861694	19150949	0.763063430786	FBgn0010300	21214	FBgn0032762	21594
1107	3R	20806769	20809286	0.900970458984	20807690	0.82054121354	FBgn0039256	11506	FBgn0039259	43037
1108	3L	1199121	1200841	0.899291038513	1200062	0.637012660503	FBgn0004429	2166	FBgn0035194	31144
1109	X	9561221	9562894	0.898640632629	9561965	0.591258823872	FBgn0000233	22556	FBgn0000233	22556
1110	2L	9125173	9127839	0.898584365845	9127115	0.732669762203	FBgn0052982	1364	FBgn0052982	1364
1111	2L	2752213	2756408	0.8985414505	2755294	0.738682091236	FBgn0031453	2495	FBgn0031453	2495
1112	3L	195022	197141	0.897943973541	196221	0.737476180581	FBgn0035110	2	FBgn0035110	2
1113	2L	9991990	9993702	0.897391796112	9992849	0.767382502556	FBgn0051875	3723	FBgn0051875	3723
1114	2R	4649554	4651992	0.897223472595	4651060	0.730366408825	FBgn0028955	773	FBgn0033380	24984
1115	3L	2465751	2468343	0.897036552429	2466682	0.771229631761	FBgn0035344	4657	FBgn0035346	5669
1116	2L	4822760	4825007	0.896842479706	4823723	0.796684321235	FBgn0031632	1947	FBgn0031632	1947
1117	3R	25380912	25383660	0.896008491516	25382081	0.785159728106	FBgn0000492	28	FBgn0040623	65265
1118	X	990085	992788	0.895761013031	991938	0.667956183938	FBgn0040365	10561	FBgn0026875	101516
1119	3R	13542315	13544776	0.895346641541	13543987	0.611055037555	FBgn0003013	72	FBgn0003013	72
1120	3R	24410591	24412652	0.895041465759	24411684	0.649903297424	FBgn0000659	879	FBgn0000659	879
1121	X	13577617	13579500	0.894729614258	13578545	0.738954901695	FBgn0001612	47	FBgn0030521	37573
1122	3R	21294278	21296310	0.894684791565	21295194	0.593514442444	FBgn0004509	3584	FBgn0039337	7531
1123	2L	21790474	21791762	0.893999576569	21790897	0.744026839733	FBgn0051612	7859	FBgn0003866	25291
1124	2R	17829543	17832994	0.893943309784	17830630	0.762045187109	FBgn0013272	5386	FBgn0013272	5386
1125	2R	11231746	11235056	0.893173217773	11232616	0.703656701481	FBgn0050083	5159	FBgn0050089	9645
1126	3R	25596052	25599040	0.89272403717	25597747	0.683436632156	FBgn0001297	5040	FBgn0020235	22889
1127	3L	12514536	12518345	0.891132831573	12517627	0.772234523998	FBgn0036301	6370	FBgn0004926	16943
1128	2L	9012381	9014118	0.890470027924	9013148	0.702355444431	FBgn0032089	922	FBgn0052982	112603
1129	2L	17376537	17381084	0.889139175415	17379581	0.679289281368	FBgn0032633	495	FBgn0032633	495
1130	3R	12228614	12230775	0.888739585876	12229494	0.820343634662	FBgn0003513	89	FBgn0038421	43720
1131	3R	21327174	21328633	0.888550758362	21327915	0.804851472378	FBgn0039342	3020	FBgn0039338	19366
1132	3L	22393753	22395551	0.88792848587	22394707	0.714937865734	FBgn0037163	317	FBgn0004449	52979
1133	X	17484504	17487282	0.887908935547	17485418	0.720770772298	FBgn0026375	1071	FBgn0030855	15198
1134	3L	15673231	15675205	0.887807369232	15674079	0.609558554257	FBgn0041160	8971	FBgn0041160	8971
1135	2L	5454793	5457426	0.886415481567	5456511	0.783553183079	FBgn0005511	5130	FBgn0005511	5130
1136	2L	6388657	6391270	0.884906768799	6389395	0.713811218739	FBgn0031809	6079	FBgn0043854	16980
1137	3R	9144782	9146588	0.884851455688	9145624	0.656911492348	FBgn0038139	14261	FBgn0038134	26704
1138	3R	6028670	6030157	0.884028434753	6029414	0.681947231293	FBgn0025879	9296	FBgn0037797	19066
1139	3R	2718396	2720161	0.884012699127	2719186	0.759061515331	FBgn0001077	29140	FBgn0001077	29140
1140	3R	26211500	26215795	0.883283138275	26212643	0.730596601963	FBgn0015221	911	FBgn0039764	36911
1141	3L	17343127	17345300	0.88178396225	17344546	0.720854366527	FBgn0036715	242	FBgn0026197	22171
1142	2L	7584447	7585892	0.881086826324	7585087	0.649314816793	FBgn0083141	3152	FBgn0053529	40664
1143	3R	8807182	8808830	0.880836486816	8808058	0.642532602946	FBgn0038100	1290	FBgn0038102	6162
1144	2R	12972240	12974169	0.880573749542	12973151	0.737949550152	FBgn0028953	607	FBgn0028953	607
1145	3L	1755593	1757363	0.880039215088	1756426	0.757810704848	FBgn0013811	1244	FBgn0027903	2739
1146	2R	2324963	2326717	0.87971162796	2325805	0.769209412967	FBgn0033107	1068	FBgn0033107	1068
1147	3R	27761210	27764210	0.879334926605	27763338	0.727613985538	FBgn0039886	40514	FBgn0002780	114456
1148	2R	16365882	16367820	0.878882884979	16366857	0.755763053894	FBgn0034554	6826	FBgn0016984	26861
1149	2L	3078248	3079331	0.878830909729	3078442	0.887050848741	FBgn0027571	21827	FBgn0003934	29741
1150	3R	7617353	7619916	0.877954959869	7618170	0.759109384873	FBgn0025802	3987	FBgn0011471	13344
1151	2R	1702627	1704689	0.877700805664	1703670	0.780136168003	FBgn0033068	275	FBgn0033068	275
1152	X	18452395	18453678	0.877492427826	18453580	0.717161265287	FBgn0030940	7070	FBgn0030943	28544
1153	3R	4850040	4853150	0.877278327942	4852025	0.597238596748	FBgn0015014	6286	FBgn0015014	6286
1154	X	2863401	2865023	0.876751899719	2864118	0.594542503357	FBgn0003285	34130	FBgn0004647	126910
1155	2R	11412252	11416843	0.876697540283	11414618	0.771947085857	FBgn0053463	3328	FBgn0003425	8901
1156	3L	18287247	18290652	0.876036167145	18288901	0.750048188602	FBgn0015946	19228	FBgn0011706	74761
1157	2R	13264417	13266793	0.875806331635	13265863	0.73547335232	FBgn0034275	702	FBgn0003545	2889
1158	3L	525542	528153	0.875168800354	526603	0.727747243993	FBgn0035142	1	FBgn0035141	155
1159	3R	294924	296955	0.874778747559	296050	0.666043733296	FBgn0051523	8778	FBgn0037255	14713
1160	3R	7632080	7633551	0.874628543854	7632799	0.545951334635	FBgn0051116	516	FBgn0019624	12282
1161	4	690435	691894	0.874541282654	691644	0.63360004425	FBgn0024728	7806	FBgn0039930	357965
1162	3R	26871273	26872964	0.873791694641	26872126	0.634264285748	FBgn0053920	1299	FBgn0010808	7508
1163	3L	10365176	10367012	0.873749256134	10366036	0.787264094633	FBgn0036082	20727	FBgn0000629	246041
1164	3R	5704669	5708305	0.873702526093	5705666	0.769187867641	FBgn0037767	4269	FBgn0065050	101460
1165	X	6842152	6844813	0.873683929443	6842984	0.703214925878	FBgn0027108	915	FBgn0027108	915
1166	3L	8744839	8748459	0.872231483459	8747524	0.611019579569	FBgn0052030	7133	FBgn0001168	97818
1167	3L	15188337	15189998	0.871521949768	15189125	0.794788360596	FBgn0029114	11775	FBgn0029114	11775
1168	3R	976204	977617	0.871379852295	976667	0.774498602923	FBgn0037295	37	FBgn0051537	29743
1169	3R	9613767	9615417	0.871301651001	9614548	0.634252548218	FBgn0038185	2153	FBgn0053327	24293
1170	2L	7837903	7839332	0.870910167694	7838636	0.533259451389	FBgn0031954	1845	FBgn0020618	11384
1171	3R	19300115	19302170	0.869994163513	19301079	0.771847107831	FBgn0051225	6610	FBgn0002622	116554
1172	3R	15191799	15195225	0.869595527649	15192679	0.688303779153	FBgn0038697	7792	FBgn0000463	40744
1173	3R	7598705	7602118	0.869447231293	7601126	0.603200575885	FBgn0011471	3700	FBgn0011471	3700
1174	2R	7148543	7150094	0.86909198761	7149249	0.63756348105	FBgn0033638	772	FBgn0033638	772
1175	3R	15050737	15052785	0.867850780487	15051913	0.723869435927	FBgn0026158	460	FBgn0000463	100022
1176	3L	8162762	8164362	0.867604732513	8163624	0.719895362854	FBgn0035851	1595	FBgn0035851	1595
1177	3L	22143428	22144976	0.867017269135	22144269	0.710876184351	FBgn0037152	45001	FBgn0037156	56245
1178	3R	24372361	24374238	0.866491317749	24373163	0.769969105721	FBgn0039588	2639	FBgn0000659	37642
1179	2L	18802362	18807129	0.866401195526	18805038	0.7703166008	FBgn0040992	1877	FBgn0032717	30558
1180	X	19155189	19156878	0.866242408752	19156083	0.587085151672	FBgn0028469	81	FBgn0031008	53262
1181	3R	18711950	18714717	0.865490436554	18712885	0.701178133488	FBgn0017590	12139	FBgn0039013	160263
1182	2R	19149838	19154366	0.864531517029	19153271	0.733372628689	FBgn0034886	11905	FBgn0016762	48327
1183	2L	5467402	5468939	0.864492416382	5468238	0.767605781555	FBgn0005511	6597	FBgn0005511	6597
1184	2R	8737616	8743077	0.864304542542	8739464	0.624396681786	FBgn0043010	1098	FBgn0043010	1098
1185	3R	17373123	17375086	0.863181114197	17374033	0.768439888954	FBgn0002941	8971	FBgn0013984	32218
1186	X	2126232	2127887	0.862643241882	2127121	0.697148884044	FBgn0023528	209	FBgn0023527	8123
1187	3R	17978240	17980439	0.862487792969	17979085	0.708011686802	FBgn0053335	11655	FBgn0053335	11655
1188	3L	10271545	10273186	0.86247587204	10272317	0.62585991621	FBgn0036081	14343	FBgn0000629	339760
1189	3R	20454723	20457041	0.86085319519	20456119	0.722318077087	FBgn0046685	309	FBgn0039212	4817
1190	2R	7130776	7133199	0.860551834106	7132057	0.640007692225	FBgn0033636	319	FBgn0033636	319
1191	X	17601267	17603169	0.859395980835	17602199	0.739261515	FBgn0024184	1121	FBgn0030866	28988
1192	3R	15806150	15807574	0.859141349792	15806822	0.556756019592	FBgn0051213	7587	FBgn0021776	45980
1193	3R	11977034	11979168	0.859024047852	11978221	0.822899281979	FBgn0038402	1279	FBgn0038396	102828
1194	X	21295224	21296840	0.858581542969	21295920	0.656776607037	FBgn0031181	6299	FBgn0015527	135405
1195	2R	11189959	11192119	0.858559608459	11190994	0.75707089901	FBgn0023441	537	FBgn0010426	3949
1196	X	532656	534179	0.858285903931	533405	0.701034784317	FBgn0021764	10256	FBgn0025637	20512
1197	X	7808801	7810794	0.858163833618	7809884	0.810817045324	FBgn0003447	624	FBgn0004404	29744
1198	3R	17538919	17540870	0.858120918274	17540010	0.665297084384	FBgn0051176	5370	FBgn0004493	42538
1199	2L	8364197	8367177	0.857676506042	8366221	0.656824560726	FBgn0005776	1354	FBgn0005776	1354
1200	3L	12407238	12409356	0.857669830322	12407922	0.554705238342	FBgn0036285	1307	FBgn0027936	70327
1201	2L	14429248	14433258	0.857557296753	14431856	0.845684612499	FBgn0028871	6725	FBgn0005771	59006
1202	2R	864981	866325	0.857119560242	865715	0.6821047839	FBgn0053347	2849	FBgn0033021	4776
1203	X	1145619	1148310	0.856649398804	1146694	0.742314450881	FBgn0025642	1827	FBgn0026875	53240
1204	2L	11190104	11191719	0.855924129486	11190877	0.672408938408	FBgn0032354	11836	FBgn0028700	60232
1205	2L	9704522	9706858	0.855639457703	9705699	0.58092969656	FBgn0051710	245	FBgn0032138	5570
1206	3R	2576119	2578573	0.853984832764	2577692	0.802029967308	FBgn0004053	2229	FBgn0004053	2229
1207	2L	221135	225405	0.853929519653	222060	0.665127118429	FBgn0031235	10454	FBgn0031235	10454
1208	X	2001641	2003561	0.853221893311	2002504	0.844950675964	FBgn0004654	1212	FBgn0025626	81212
1209	3L	14239045	14244021	0.853081703186	14241756	0.799267530441	FBgn0001085	2150	FBgn0036415	58588
1210	X	16583882	16586027	0.852737426758	16584818	0.846104677986	FBgn0027528	1029	FBgn0030786	33073
1211	2L	21817728	21819389	0.852609634399	21818422	0.618329160354	FBgn0003866	2234	FBgn0003866	2234
1212	3R	6382976	6384418	0.852450370789	6383552	0.622447788715	FBgn0051394	28674	FBgn0001235	80834
1213	X	6884113	6886596	0.851850032806	6885374	0.713006317616	FBgn0029931	470	FBgn0029931	470
1214	3L	15721049	15722745	0.851280212402	15721937	0.695637067159	FBgn0010105	28255	FBgn0010105	28255
1215	2R	13230371	13232871	0.850091457367	13231677	0.639608204365	FBgn0028494	2513	FBgn0063386	13712
1216	2R	9070790	9072581	0.849496364594	9071671	0.628087829141	FBgn0033855	129	FBgn0033855	129
1217	2R	20100630	20102561	0.849493026733	20101743	0.70763361454	FBgn0035031	3852	FBgn0035031	3852
1218	3R	884855	887825	0.849475383759	886988	0.700195550919	FBgn0010313	25420	FBgn0010313	25420
1219	3L	18997419	18999806	0.848807811737	18998962	0.670014619827	FBgn0002945	11628	FBgn0002945	11628
1220	2L	11337934	11340532	0.847467422485	11339711	0.831374943256	FBgn0032360	3552	FBgn0004579	105892
1221	2R	6821695	6823823	0.846844673157	6822516	0.746965408325	FBgn0025373	956	FBgn0025373	956
1222	3L	19132963	19137778	0.846569538116	19136976	0.736670613289	FBgn0016797	1091	FBgn0016797	1091
1223	X	2938036	2940011	0.845447540283	2939024	0.618458475385	FBgn0029649	15306	FBgn0004647	52004
1224	3R	18970550	18972658	0.844854354858	18971730	0.690566241741	FBgn0004644	3849	FBgn0051457	18024
1225	3R	2488139	2489985	0.844184875488	2489019	0.643233405219	FBgn0024912	3197	FBgn0026567	5415
1226	2L	6801614	6803657	0.842618465424	6802354	0.714975974139	FBgn0031859	476	FBgn0025777	78999
1227	3L	14599026	14600554	0.84258556366	14599784	0.538960329692	FBgn0041604	1905	FBgn0028418	73761
1228	3R	4297448	4299589	0.842479705811	4298372	0.641931597392	FBgn0051369	28825	FBgn0040529	131609
1229	3R	14100365	14102734	0.842396259308	14101875	0.691438484192	FBgn0026250	1488	FBgn0038595	3377
1230	2L	21155336	21157453	0.842070102692	21156654	0.726832277635	FBgn0010100	705	FBgn0024371	12816
1231	X	265811	267595	0.841859817505	266660	0.6626366447	FBgn0002561	115	FBgn0002561	115
1232	2L	7048254	7050517	0.84103345871	7049225	0.728267164791	FBgn0051630	6758	FBgn0051630	6758
1233	3R	10410406	10413657	0.84083366394	10411283	0.72087652543	FBgn0020299	6902	FBgn0020299	6902
1234	X	12603080	12604849	0.840320110321	12604289	0.763146793141	FBgn0030421	5084	FBgn0053963	110890
1235	2L	7246833	7248760	0.840134620667	7247774	0.653568099527	FBgn0031900	4998	FBgn0031898	24695
1236	3R	19651414	19655214	0.839233875275	19654105	0.719818676219	FBgn0004186	513	FBgn0004186	513
1237	3R	17895076	17896787	0.838168621063	17895843	0.683733403683	FBgn0038929	10341	FBgn0017397	27929
1238	3R	15756217	15757893	0.837705612183	15757004	0.568705982632	FBgn0038753	2687	FBgn0021776	3838
1239	3L	19828899	19834116	0.837545394897	19833279	0.639962852001	FBgn0014037	9947	FBgn0014037	9947
1240	3R	10394740	10397453	0.83715057373	10396560	0.71239733696	FBgn0004629	1197	FBgn0004629	1197
1241	2L	160565	162702	0.836818218231	161869	0.713582754135	FBgn0016977	2835	FBgn0016977	2835
1242	3R	7127838	7129656	0.836207866669	7128938	0.707937240601	FBgn0051386	2392	FBgn0026063	45225
1243	2L	13876506	13878234	0.836193084717	13877365	0.633188696469	FBgn0019890	27294	FBgn0019890	27294
1244	2R	20717296	20718552	0.836100578308	20718057	0.676254145304	FBgn0001325	16158	FBgn0001325	16158
1245	X	13828147	13829907	0.835545539856	13828947	0.63383140564	FBgn0000173	1344	FBgn0027537	172207
1246	3R	26737612	26739087	0.835053920746	26738242	0.545773438045	FBgn0020912	368	FBgn0003720	60205
1247	2R	9054450	9057564	0.834673404694	9055406	0.747514724731	FBgn0011896	3382	FBgn0014877	14583
1248	2L	3833035	3835004	0.834230422974	3833698	0.642569822424	FBgn0004567	3144	FBgn0004567	3144
1249	X	4784125	4786026	0.833868026733	4785167	0.73864774143	FBgn0004368	798	FBgn0004368	798
1250	2L	21615679	21618719	0.833260536194	21617080	0.629325568676	FBgn0022893	441	FBgn0022893	441
1251	3R	23088848	23090537	0.832940101624	23089793	0.684526145458	FBgn0010328	35	FBgn0039505	9633
1252	3R	12672258	12677084	0.83250951767	12674377	0.777970762814	FBgn0020546	1349	FBgn0020546	1349
1253	3L	18954249	18955756	0.832369804382	18955012	0.582551777363	FBgn0036836	1595	FBgn0002945	55578
1254	X	8471894	8474170	0.831330299377	8473329	0.779148214004	FBgn0030054	21791	FBgn0030054	21791
1255	3R	20962916	20964700	0.830348014832	20963734	0.757628777448	FBgn0039283	65	FBgn0039283	65
1256	2L	15741022	15744740	0.829685211182	15743945	0.780851812924	FBgn0010382	139	FBgn0003936	3666
1257	2L	7917070	7919208	0.829606056213	7918103	0.743763148785	FBgn0031966	18068	FBgn0031962	32678
1258	2R	13383270	13385167	0.829099178314	13384292	0.664432644844	FBgn0034282	2581	FBgn0034282	2581
1259	2R	7353158	7355182	0.828578472137	7354247	0.633252536549	FBgn0033654	1190	FBgn0013756	14279
1260	3R	12376177	12378842	0.828444480896	12378007	0.682330369949	FBgn0038442	2248	FBgn0027053	82184
1261	2L	21830060	21833616	0.827545166016	21831406	0.748008346558	FBgn0003866	15218	FBgn0003866	15218
1262	X	343782	345253	0.827310562134	344557	0.653006329256	FBgn0029525	193	FBgn0000570	35485
1263	2R	9060636	9063103	0.826944351196	9062096	0.636304855347	FBgn0033853	799	FBgn0014877	7893
1264	2R	2375540	2377718	0.825974941254	2376363	0.767166495323	FBgn0033109	8219	FBgn0033107	49490
1265	2R	8557296	8558926	0.825653076172	8557958	0.600209236145	FBgn0033788	5237	FBgn0005624	61062
1266	2L	14905048	14907060	0.82529258728	14906235	0.82173576355	FBgn0032555	539	FBgn0028535	97098
1267	X	19092688	19095563	0.825084686279	19093790	0.719126820564	FBgn0031006	1373	FBgn0031008	9031
1268	2L	1953507	1955648	0.825016975403	1954791	0.708571910858	FBgn0031375	272	FBgn0031391	192496
1269	X	10588817	10591318	0.824548721313	10589927	0.70080353232	FBgn0052676	196	FBgn0052672	23626
1270	2L	1434981	1436919	0.824150562286	1435900	0.57838007983	FBgn0003926	3189	FBgn0002543	15451
1271	3R	17303186	17304966	0.823694229126	17304100	0.68682979135	FBgn0038889	3947	FBgn0013984	102151
1272	2R	9017705	9019570	0.822591781616	9018736	0.705027937889	FBgn0004638	8	FBgn0004638	8
1273	3L	19521273	19522870	0.821870326996	19522255	0.703602917989	FBgn0036886	4574	FBgn0036886	4574
1274	2R	7166901	7168677	0.821796417236	7167821	0.638254390043	FBgn0050254	525	FBgn0033638	19344
1275	3R	7197143	7199449	0.820295333862	7198176	0.802302201589	FBgn0004595	334	FBgn0026064	21809
1276	3R	7823047	7825724	0.819490432739	7823859	0.682998085022	FBgn0037977	1170	FBgn0037992	130060
1277	3R	4752633	4754447	0.819204330444	4753600	0.636986283695	FBgn0003177	3378	FBgn0037644	17126
1278	X	4537154	4538822	0.819199562073	4538021	0.601294124828	FBgn0011760	4983	FBgn0022768	5913
1279	2L	4819904	4822507	0.818974494934	4820656	0.660446047783	FBgn0031632	1120	FBgn0031632	1120
1280	2L	2888249	2889807	0.818878173828	2889092	0.631882835837	FBgn0041111	3140	FBgn0004584	83584
1281	X	13267378	13269001	0.818254470825	13268199	0.571512401104	FBgn0052635	11644	FBgn0030482	37369
1282	3L	14939636	14941913	0.818066596985	14940680	0.67264472737	FBgn0040296	780	FBgn0040296	780
1283	3R	5938693	5940298	0.81747674942	5939589	0.569179478814	FBgn0037788	1321	FBgn0037777	68344
1284	3L	9826740	9830775	0.81742477417	9829893	0.651990354061	FBgn0004390	667	FBgn0015618	17296
1285	3R	12503167	12504855	0.817048549652	12504087	0.642331182957	FBgn0051498	13460	FBgn0015019	30758
1286	3L	3405730	3407601	0.81610584259	3406802	0.778207651774	FBgn0014388	1665	FBgn0027616	49104
1287	X	9503131	9505035	0.815534114838	9503871	0.606682062149	FBgn0028341	264	FBgn0015624	24226
1288	2L	1460975	1464290	0.815483093262	1463493	0.652367055416	FBgn0051925	10550	FBgn0002543	43044
1289	3R	10642775	10646399	0.815444469452	10644146	0.712270456202	FBgn0038262	16619	FBgn0038258	55388
1290	3R	849694	851008	0.815227508545	850437	0.532460941988	FBgn0037292	35963	FBgn0010313	61971
1291	3L	10499044	10501148	0.814921379089	10499902	0.555364012718	FBgn0052062	9950	FBgn0000629	112175
1292	3L	8270598	8272171	0.814781665802	8271524	0.559591531754	FBgn0015793	405	FBgn0035872	17910
1293	2L	12466201	12467653	0.814738750458	12466957	0.526050031185	FBgn0032437	13275	FBgn0040286	32292
1294	3L	15790366	15791851	0.814384460449	15791115	0.654229227702	FBgn0036534	563	FBgn0036537	9530
1295	3R	4665811	4670654	0.814261436462	4667309	0.699740946293	FBgn0037638	17177	FBgn0011966	20293
1296	3R	16375211	16377673	0.812227249146	16376353	0.85303992033	FBgn0016917	1681	FBgn0043457	7299
1297	3L	6469199	6471219	0.812181949615	6469990	0.721448071798	FBgn0020251	313	FBgn0020251	313
1298	2L	14590113	14592180	0.811926841736	14591241	0.679628074169	FBgn0028912	7618	FBgn0005771	100379
1299	3L	1600654	1602657	0.811586856842	1601791	0.657749448504	FBgn0035244	133	FBgn0035248	27283
1300	3R	12126606	12127904	0.811567306519	12127300	0.56811696291	FBgn0038412	4185	FBgn0051283	18941
1301	2R	18367019	18368871	0.811238288879	18367911	0.68610273997	FBgn0001263	1517	FBgn0010078	5933
1302	2R	7224673	7226338	0.810865402222	7225480	0.645774280324	FBgn0033648	7124	FBgn0033638	77003
1303	3R	24976731	24978760	0.810582637787	24977959	0.599183980156	FBgn0041588	447	FBgn0041588	447
1304	3R	7366723	7370014	0.810562133789	7367549	0.796446014853	FBgn0053512	2580	FBgn0037920	78264
1305	3R	24635853	24637732	0.810140609741	24636838	0.720775043263	FBgn0005642	222	FBgn0005642	222
1306	2L	4021459	4022880	0.810040473938	4022273	0.560256421566	FBgn0000547	9106	FBgn0000547	9106
1307	3L	8527022	8528913	0.80964422226	8528055	0.653538086835	FBgn0020254	7149	FBgn0024236	28864
1308	3R	7303334	7304869	0.80921125412	7304085	0.678474128246	FBgn0037906	20343	FBgn0037902	42492
1309	3R	23262521	23264014	0.80838394165	23263393	0.625113707322	FBgn0016061	19146	FBgn0039509	149176
1310	3R	14818781	14820264	0.808068275452	14819555	0.460330121657	FBgn0026239	9808	FBgn0026239	9808
1311	3R	474770	476321	0.807418346405	475465	0.568020484027	FBgn0011341	520	FBgn0037262	7769
1312	3R	12064973	12069192	0.807247161865	12067310	0.608358955383	FBgn0040071	15939	FBgn0011253	30866
1313	X	17622753	17624287	0.807167053223	17623572	0.495091883341	FBgn0026058	1415	FBgn0030870	41205
1314	2R	7432547	7434136	0.805957317352	7433420	0.561830464531	FBgn0033667	4738	FBgn0015543	24390
1315	2L	5738655	5739982	0.80593585968	5739256	0.470718552085	FBgn0031734	1988	FBgn0031739	62713
1316	3R	4508309	4510039	0.80480670929	4509177	0.584690206191	FBgn0053325	3125	FBgn0037608	9338
1317	3L	399150	400927	0.804086208344	400011	0.708261714262	FBgn0035139	17412	FBgn0035136	55096
1318	3L	10489551	10491269	0.804016113281	10490491	0.768499946594	FBgn0052062	539	FBgn0000629	121586
1319	3L	6952846	6954677	0.803967475891	6953731	0.664600944519	FBgn0001104	269	FBgn0001104	269
1320	3R	5525632	5526880	0.803450107574	5525794	0.668504021384	FBgn0051352	5371	FBgn0016792	11068
1321	2L	14507708	14509565	0.80268573761	14508664	0.698774083455	FBgn0011862	9427	FBgn0005771	17802
1322	3R	690931	693113	0.80260181427	691826	0.662660121918	FBgn0020280	12429	FBgn0003002	13291
1323	2L	11193528	11195552	0.802600860596	11194624	0.724465952979	FBgn0032354	15583	FBgn0028700	63979
1324	X	16152035	16154573	0.802421092987	16153457	0.716349713943	FBgn0004432	892	FBgn0053251	8018
1325	2L	7631594	7636281	0.801655769348	7632557	0.662990093231	FBgn0031927	13440	FBgn0053529	88134
1326	3L	14719661	14721674	0.800293922424	14720773	0.689608012929	FBgn0013263	5535	FBgn0036449	30909
1327	3L	888380	890070	0.799646854401	889252	0.640104472637	FBgn0035176	2789	FBgn0035164	68206
1328	3R	484739	487735	0.798971176147	487022	0.536516845226	FBgn0051531	1717	FBgn0037262	19326
1329	3L	13517081	13519457	0.798654556274	13518033	0.665750615737	FBgn0036377	24485	FBgn0036351	162743
1330	3R	11175365	11177751	0.798024177551	11176279	0.632770706626	FBgn0038323	462	FBgn0013269	17415
1331	3R	677302	680304	0.796404838562	678469	0.613509893417	FBgn0003002	66	FBgn0003002	66
1332	3L	14954619	14956760	0.795993328094	14955654	0.778536684373	FBgn0036461	4203	FBgn0036462	9269
1333	2L	6561547	6563324	0.795186042786	6562525	0.6320884368	FBgn0026585	174	FBgn0031830	4725
1334	3R	17167254	17169233	0.794918060303	17168089	0.740696589152	FBgn0038881	7217	FBgn0043012	72290
1335	X	542815	544769	0.794871807098	543643	0.595258039587	FBgn0021764	18	FBgn0025637	30750
1336	X	5413845	5415937	0.794819831848	5415062	0.631927490234	FBgn0053980	9642	FBgn0029771	52564
1337	3R	9374244	9376593	0.793414592743	9375894	0.623641763415	FBgn0051337	4788	FBgn0053328	90296
1338	3R	18272747	18274598	0.792755126953	18273637	0.660990979936	FBgn0051160	125	FBgn0028688	14135
1339	2L	5274625	5277655	0.792749881744	5275593	0.644269879659	FBgn0000228	2965	FBgn0000228	2965
1340	2R	2482328	2483938	0.792510032654	2483172	0.588672124423	FBgn0053558	185	FBgn0033107	156299
1341	3R	1529163	1530633	0.791797161102	1529868	0.558632194996	FBgn0004879	2594	FBgn0037363	34433
1342	X	20140505	20141936	0.791509628296	20141243	0.561758697033	FBgn0031101	3073	FBgn0027334	60884
1343	3R	10279525	10282007	0.791061878204	10280498	0.643497169018	FBgn0051330	21596	FBgn0038234	57092
1344	3L	16054770	16056272	0.79047870636	16055560	0.60434738795	FBgn0036565	86	FBgn0036565	86
1345	3L	16011190	16012879	0.790038108826	16011986	0.698081689722	FBgn0003691	3928	FBgn0003691	3928
1346	3R	11857893	11860734	0.789934158325	11860024	0.557964503765	FBgn0003117	8205	FBgn0038396	15369
1347	2R	18418403	18420534	0.789796829224	18419610	0.700942933559	FBgn0050187	6756	FBgn0034802	24920
1348	2L	1428982	1431388	0.789612770081	1429942	0.672440105014	FBgn0003926	2769	FBgn0002543	9493
1349	4	529438	530950	0.788561820984	530125	0.714402580261	FBgn0004607	6024	FBgn0026777	201778
1350	2R	16464284	16465767	0.788179397583	16465005	0.566421396592	FBgn0008636	3486	FBgn0034565	20814
1351	X	5405188	5407716	0.78787612915	5405992	0.700800895691	FBgn0053980	572	FBgn0029771	43494
1352	X	19579562	19581217	0.787108898163	19580359	0.686574767618	FBgn0052528	365	FBgn0031066	2084
1353	3R	21876645	21878320	0.786717414856	21877423	0.619003891945	FBgn0039401	534	FBgn0039406	7562
1354	2R	14640062	14641639	0.786577224731	14640848	0.633319377899	FBgn0034417	3256	FBgn0000578	15650
1355	X	12412337	12415118	0.786440849304	12413592	0.704555118785	FBgn0030400	3527	FBgn0015024	74128
1356	3R	13428852	13431779	0.786183834076	13430593	0.638936281204	FBgn0038524	1231	FBgn0051575	53582
1357	2L	16407734	16409338	0.786095142365	16408567	0.716788589954	FBgn0020416	32642	FBgn0025678	55877
1358	X	15966851	15969910	0.78572177887	15968717	0.619034262264	FBgn0042650	11586	FBgn0000459	81954
1359	3R	11886874	11888473	0.782677650452	11887745	0.709190559387	FBgn0038397	5489	FBgn0038396	12352
1360	3R	738769	740912	0.782538414001	739841	0.652035342322	FBgn0051536	3563	FBgn0004183	34045
1361	2L	5985608	5987709	0.782510757446	5986909	0.56770178851	FBgn0001941	585	FBgn0001942	5150
1362	3R	11826413	11828173	0.782170295715	11827317	0.713864453634	FBgn0038391	10676	FBgn0003507	15394
1363	2L	7120801	7122405	0.781581878662	7121734	0.553852530087	FBgn0031889	11949	FBgn0031886	55901
1364	3R	19557688	19560138	0.781476974487	19559247	0.722082244025	FBgn0028691	63	FBgn0028691	63
1365	2R	6209432	6211076	0.780874729156	6210263	0.657180617837	FBgn0024836	11550	FBgn0027499	114569
1366	3L	20247034	20248425	0.780652999878	20247756	0.558605025796	FBgn0011712	281	FBgn0003124	3910
1367	2R	6898157	6899720	0.780478477478	6898993	0.642514737447	FBgn0033631	1022	FBgn0050257	11267
1368	2L	9225641	9227375	0.780379295349	9226546	0.670178771019	FBgn0051885	10048	FBgn0032105	26570
1369	X	10586040	10588092	0.78028678894	10587185	0.572954416275	FBgn0003204	2539	FBgn0052672	26368
1370	2R	6072909	6074267	0.780161380768	6073530	0.529238637288	FBgn0004399	3813	FBgn0004399	3813
1371	3L	1773012	1775112	0.780110359192	1774312	0.65232872963	FBgn0024510	4538	FBgn0067864	8029
1372	2R	8500356	8502543	0.780066013336	8501768	0.636982500553	FBgn0005624	4872	FBgn0005624	4872
1373	2R	18697093	18698804	0.779909610748	18697821	0.692872832803	FBgn0034833	5813	FBgn0003062	115501
1374	3L	279845	283972	0.779815196991	282005	0.659030151367	FBgn0035128	651	FBgn0035128	651
1375	2R	6812312	6813568	0.778737545013	6813249	0.604510486126	FBgn0033613	133	FBgn0033613	133
1376	2R	16450527	16453866	0.778721809387	16452706	0.705656609884	FBgn0065059	846	FBgn0034565	33113
1377	3L	15989726	15991484	0.778692245483	15990629	0.755914211273	FBgn0044028	1890	FBgn0044028	1890
1378	2L	5776945	5778599	0.778382778168	5777660	0.615154266357	FBgn0051913	6371	FBgn0031739	24309
1379	X	7003852	7005516	0.77746295929	7004688	0.58105546236	FBgn0047092	9602	FBgn0029933	61399
1380	3R	9755523	9756843	0.777324199677	9756232	0.561001437051	FBgn0038188	12892	FBgn0000576	28651
1381	3R	2616878	2618321	0.776753425598	2617650	0.594248473644	FBgn0000439	92	FBgn0082182	17606
1382	X	21796038	21797600	0.776678562164	21796834	0.623868815104	FBgn0052499	39274	FBgn0031186	138849
1383	2L	5933154	5935086	0.776670455933	5934085	0.70791631937	FBgn0015381	8148	FBgn0000308	46940
1384	3L	1898645	1900325	0.776423454285	1899459	0.618599414825	FBgn0035291	5488	FBgn0002183	39591
1385	2L	5798474	5802258	0.776355266571	5799400	0.687643275541	FBgn0031738	804	FBgn0031739	2569
1386	3R	22626272	22628007	0.776168346405	22627206	0.648534536362	FBgn0003717	2441	FBgn0027889	65323
1387	3R	8885049	8887044	0.776002883911	8886190	0.650354385376	FBgn0004666	2709	FBgn0003308	27931
1388	X	16804291	16805794	0.775922775269	16805073	0.547748229083	FBgn0030809	2487	FBgn0030806	28274
1389	3R	2928662	2932466	0.775618553162	2931577	0.710822610294	FBgn0040670	11731	FBgn0003884	19317
1390	3R	25659425	25661073	0.775198936462	25660280	0.506683588028	FBgn0039705	543	FBgn0051032	25307
1391	2L	21886098	21887762	0.774935245514	21886920	0.52627474467	FBgn0032965	1066	FBgn0003866	70732
1392	3R	21297439	21299365	0.77476978302	21298406	0.697977256775	FBgn0004509	372	FBgn0039337	4319
1393	3L	140929	144977	0.773782730103	143113	0.753589349635	FBgn0035101	1229	FBgn0035105	24841
1394	2R	20277971	20280403	0.773561000824	20278791	0.569943820729	FBgn0027590	3039	FBgn0053228	101649
1395	2R	18309416	18311924	0.773367881775	18310729	0.654554963112	FBgn0000405	3838	FBgn0000405	3838
1396	3R	53313	55348	0.773359298706	54146	0.692646363202	FBgn0037219	825	FBgn0037220	3931
1397	X	7635208	7637091	0.772487640381	7636386	0.579441855935	FBgn0052718	12875	FBgn0029959	56224
1398	3L	14118364	14120422	0.772456169128	14119206	0.65994795631	FBgn0042630	22623	FBgn0000411	24673
1399	X	14027258	14028947	0.772312641144	14028111	0.586861371994	FBgn0004649	955	FBgn0002873	53669
1400	2L	2160709	2162401	0.771415233612	2161542	0.540060414208	FBgn0031393	5782	FBgn0031393	5782
1401	2R	10489030	10490965	0.770454883575	10489785	0.628930091858	FBgn0033988	6373	FBgn0033988	6373
1402	3R	27635135	27636746	0.769425392151	27636024	0.579050625072	FBgn0039882	117	FBgn0011013	62773
1403	X	4336324	4337904	0.769166946411	4337091	0.68415776421	FBgn0040910	23760	FBgn0029714	60113
1404	3L	22297993	22299447	0.768445014954	22298728	0.466611623764	FBgn0052450	35109	FBgn0052450	35109
1405	3R	11738310	11740398	0.767280578613	11739458	0.668267999377	FBgn0051291	4068	FBgn0038385	7177
1406	2R	4495364	4498187	0.766860961914	4496849	0.729828890632	FBgn0033359	522	FBgn0033357	33348
1407	3R	19036199	19038023	0.766125679016	19037112	0.586757828208	FBgn0011596	7356	FBgn0039066	40154
1408	X	5637315	5639399	0.766080856323	5638144	0.635872423649	FBgn0029810	761	FBgn0029800	38024
1409	3R	6933319	6934597	0.766038894653	6933895	0.491559505463	FBgn0037860	7533	FBgn0037873	101676
1410	2L	20770166	20772955	0.765916347504	20771983	0.656360308329	FBgn0032884	3259	FBgn0000986	49475
1411	2L	11970001	11974130	0.765631198883	11971091	0.509194672108	FBgn0041606	3	FBgn0032390	18873
1412	3R	25083036	25084793	0.765619754791	25084022	0.547620356083	FBgn0003525	2520	FBgn0003525	2520
1413	X	1475751	1477307	0.764633178711	1476558	0.637820412131	FBgn0000210	9890	FBgn0023530	48877
1414	2R	14461025	14462598	0.763961791992	14461763	0.571149489459	FBgn0014269	24251	FBgn0014269	24251
1415	2L	15738413	15740420	0.763818740845	15739403	0.53197888767	FBgn0010382	4681	FBgn0003936	8208
1416	X	19411843	19414708	0.762928962708	19413802	0.640763282776	FBgn0031030	56	FBgn0031032	3777
1417	X	15339597	15341273	0.762923240662	15340433	0.688886344433	FBgn0067708	1479	FBgn0030659	76376
1418	3R	13946565	13948320	0.76290178299	13947375	0.550837814808	FBgn0051518	12660	FBgn0038566	40532
1419	X	8282436	8283874	0.762101173401	8283158	0.470152069541	FBgn0030038	842	FBgn0030038	842
1420	3L	4208492	4211907	0.761542320251	4210935	0.649035135905	FBgn0052252	4669	FBgn0011692	15333
1421	X	19076976	19078585	0.761519432068	19077800	0.564711458543	FBgn0031003	230	FBgn0031002	5396
1422	3L	19129585	19131283	0.761211872101	19130353	0.543951617347	FBgn0016797	5532	FBgn0016797	5532
1423	2L	21331535	21333047	0.760873794556	21332269	0.585457742214	FBgn0032943	49	FBgn0021856	83517
1424	3L	6372859	6375224	0.759069919586	6374430	0.631652534008	FBgn0052398	30822	FBgn0020251	95247
1425	3R	15878905	15880544	0.758785247803	15879786	0.470589828491	FBgn0040571	2029	FBgn0038769	18009
1426	2L	5403123	5404590	0.757884979248	5403857	0.654864788055	FBgn0016660	485	FBgn0005511	57784
1427	2L	19129067	19133582	0.757695674896	19132763	0.642529129982	FBgn0010300	3028	FBgn0032762	3408
1428	2L	3579445	3581751	0.757679462433	3580754	0.629293273477	FBgn0004892	12	FBgn0002985	25994
1429	2L	3844786	3846303	0.757631778717	3845602	0.584595382214	FBgn0004567	8760	FBgn0004567	8760
1430	3R	2105694	2107330	0.757266521454	2106562	0.586933640873	FBgn0037419	2309	FBgn0053097	87448
1431	3L	8425355	8427741	0.756580352783	8426068	0.671708180354	FBgn0010825	1805	FBgn0010825	1805
1432	X	19619926	19621411	0.756534576416	19620697	0.631504631042	FBgn0031071	3832	FBgn0031071	3832
1433	3R	21230670	21232225	0.755790710449	21231476	0.626991689205	FBgn0051439	5136	FBgn0039337	71249
1434	3L	1150517	1152422	0.755370140076	1151291	0.639469146729	FBgn0025525	9515	FBgn0035194	79915
1435	3L	14909339	14910641	0.755342960358	14909646	0.556425094604	FBgn0040809	95	FBgn0040809	95
1436	3R	25110812	25112380	0.755311965942	25111428	0.53844536052	FBgn0039659	11523	FBgn0003525	29926
1437	2L	35096	36336	0.754992485046	35770	0.476144492626	FBgn0031209	11882	FBgn0002121	14398
1438	2L	3022455	3024029	0.754619598389	3023304	0.564712636611	FBgn0031492	69	FBgn0031493	5885
1439	3L	21078275	21081250	0.754236221313	21080105	0.752099598155	FBgn0037051	10223	FBgn0037051	10223
1440	3R	12658177	12659642	0.754117012024	12658821	0.489960193634	FBgn0000014	3052	FBgn0020546	16905
1441	3R	24400729	24402696	0.754018783569	24401632	0.65413682601	FBgn0000659	9173	FBgn0000659	9173
1442	2R	2277331	2278895	0.75381565094	2278106	0.588022119859	FBgn0033101	7407	FBgn0022224	44144
1443	3R	23755381	23758300	0.753774166107	23757564	0.569885814891	FBgn0051053	3686	FBgn0039559	6007
1444	2L	12515835	12517514	0.753507614136	12516674	0.678091497982	FBgn0051857	426	FBgn0040286	82009
1445	3L	17520536	17521974	0.753054618835	17521171	0.555609534768	FBgn0025455	1876	FBgn0025455	1876
1446	3R	16158243	16159935	0.752649307251	16158997	0.589593060811	FBgn0038788	4805	FBgn0038787	5265
1447	2R	6586806	6588437	0.752213478088	6587529	0.610996078042	FBgn0040766	9427	FBgn0033581	78434
1448	3L	6763147	6765966	0.751635551453	6763850	0.614758772009	FBgn0003995	257	FBgn0035714	36990
1449	3L	13661441	13663887	0.751321315765	13662644	0.616665223066	FBgn0036379	21948	FBgn0036386	231612
1450	2R	17824828	17828689	0.751173019409	17825854	0.683855772018	FBgn0013272	610	FBgn0013272	610
1451	2L	2047130	2048957	0.749868392944	2047916	0.631655075971	FBgn0028952	2391	FBgn0031391	99371
1452	3L	13351374	13353747	0.749649047852	13352346	0.58208835125	FBgn0036349	186	FBgn0036349	186
1453	2R	11669120	11672491	0.74959230423	11671455	0.671841901891	FBgn0034082	2202	FBgn0034082	2202
1454	3L	18284954	18286885	0.749346733093	18285859	0.562024453107	FBgn0015946	16186	FBgn0011706	77803
1455	3R	2503642	2506055	0.749237060547	2504149	0.568740436009	FBgn0002522	163	FBgn0026567	20545
1456	2R	20517036	20520198	0.748739719391	20518357	0.636248886585	FBgn0005634	716	FBgn0005634	716
1457	3R	26887927	26889297	0.748616218567	26888566	0.592973649502	FBgn0002413	1635	FBgn0010808	8932
1458	3L	3319746	3323206	0.74856710434	3321825	0.77159836713	FBgn0052268	1931	FBgn0035437	9422
1459	3R	6439367	6441068	0.748443603516	6440345	0.702001750469	FBgn0001235	24041	FBgn0001235	24041
1460	3L	6799850	6802730	0.747938632965	6801924	0.504489898682	FBgn0003995	37817	FBgn0035714	75064
1461	2R	17041494	17043554	0.747779369354	17042476	0.650544524193	FBgn0050286	1844	FBgn0010415	53726
1462	X	9932709	9934164	0.747158050537	9933521	0.528784751892	FBgn0030179	1767	FBgn0030179	1767
1463	2R	18858373	18860012	0.746797561646	18859300	0.537694096565	FBgn0050409	2775	FBgn0050410	3529
1464	3L	1531542	1534553	0.746094703674	1533771	0.64845791985	FBgn0035231	3254	FBgn0035233	7996
1465	X	4301126	4302838	0.745037555695	4301930	0.687632336336	FBgn0000179	43837	FBgn0029714	95274
1466	3R	7773945	7776344	0.744862556458	7774633	0.477239608765	FBgn0051211	769	FBgn0037955	126423
1467	2R	2788886	2791527	0.743808746338	2790665	0.599977381089	FBgn0033156	385	FBgn0033156	385
1468	3R	15652771	15654088	0.743656158447	15653455	0.50187096229	FBgn0014135	9084	FBgn0038741	49684
1469	3R	10677514	10680371	0.742923736572	10678174	0.579607907464	FBgn0053555	1452	FBgn0038271	37626
1470	X	4891242	4893123	0.742597579956	4892108	0.593800842762	FBgn0003028	1426	FBgn0004368	107739
1471	3L	19527148	19529467	0.742409706116	19528101	0.631170845032	FBgn0067680	2298	FBgn0067680	2298
1472	X	16036972	16039604	0.742198467255	16038831	0.600723981857	FBgn0000459	11840	FBgn0000459	11840
1473	2R	3748662	3750932	0.741675853729	3749662	0.678329692167	FBgn0013726	580	FBgn0010109	5522
1474	4	870865	872592	0.741276741028	871651	0.619706869125	FBgn0053797	7854	FBgn0039930	177958
1475	2L	21834572	21836092	0.741035461426	21835300	0.585643824409	FBgn0003866	19112	FBgn0003866	19112
1476	2L	18963593	18965632	0.740862369537	18964752	0.598220586777	FBgn0015772	102	FBgn0032728	209
1477	X	3705845	3708261	0.740743160248	3707566	0.519396960735	FBgn0019661	358	FBgn0019661	358
1478	2R	3571266	3574093	0.740537166595	3573047	0.668262277331	FBgn0033252	4317	FBgn0021814	18801
1479	X	8498653	8500746	0.740298748016	8499913	0.621962603401	FBgn0004102	4027	FBgn0004102	4027
1480	3R	17465548	17468500	0.740016937256	17467101	0.659292221069	FBgn0046832	18855	FBgn0046832	18855
1481	3L	21440922	21442376	0.739863395691	21441505	0.467701017857	FBgn0053214	121	FBgn0026371	8220
1482	3R	1412926	1414493	0.739847660065	1413776	0.595377385616	FBgn0037344	321	FBgn0014366	3404
1483	2L	4332600	4334589	0.739829540253	4333659	0.573717244466	FBgn0020762	267	FBgn0026319	38331
1484	3L	13061384	13062905	0.739687919617	13062196	0.678258390988	FBgn0036345	960	FBgn0010452	26024
1485	3R	6089580	6092240	0.738657951355	6090426	0.568595822652	FBgn0037804	398	FBgn0037802	2964
1486	3L	23059351	23060457	0.738520145416	23059363	0.703796068827	FBgn0053217	509	FBgn0024733	30048
1487	3L	9434838	9438297	0.738343238831	9435684	0.479671835899	FBgn0052043	660	FBgn0052043	660
1488	3R	13874606	13877030	0.738098144531	13876058	0.582394487718	FBgn0010389	2648	FBgn0010389	2648
1489	2R	15371734	15373648	0.737846374512	15372716	0.638842821121	FBgn0043532	10263	FBgn0011849	130322
1490	2L	13862956	13864711	0.737552642822	13863904	0.598467546351	FBgn0028532	14492	FBgn0051842	28866
1491	3L	5815161	5817341	0.737308979034	5816036	0.604822635651	FBgn0003984	3525	FBgn0035640	29006
1492	3R	1425544	1427308	0.736805915833	1426467	0.611955923193	FBgn0037346	424	FBgn0037346	424
1493	2L	21604745	21606761	0.736699104309	21606730	0.806317117479	FBgn0032955	4462	FBgn0022893	10791
1494	3R	1727246	1728804	0.736410140991	1728070	0.605688512325	FBgn0037394	14890	FBgn0037383	77844
1495	2R	10306983	10308647	0.736245632172	10307767	0.620630376479	FBgn0033966	5375	FBgn0050478	21924
1496	3R	5995230	5996733	0.735504627228	5996055	0.511198380414	FBgn0040238	152	FBgn0037797	52425
1497	X	17590471	17592873	0.734843254089	17591973	0.590560555458	FBgn0024184	11347	FBgn0030866	18762
1498	3R	13380976	13382556	0.734343528748	13381713	0.58618927002	FBgn0038520	3373	FBgn0025571	15568
1499	3R	6506576	6509422	0.73428440094	6507456	0.568493338192	FBgn0037819	2557	FBgn0001235	43070
1500	3R	18352526	18354751	0.7342004776	18353632	0.617964804173	FBgn0038981	751	FBgn0024558	55318
1501	2L	6237873	6239371	0.733956336975	6238701	0.538634131936	FBgn0026755	13651	FBgn0031782	110939
1502	3R	12976572	12978192	0.73352432251	12977286	0.534180104733	FBgn0038491	302	FBgn0038477	66030
1503	3R	1342249	1343667	0.733261108398	1342934	0.508443327511	FBgn0010051	72	FBgn0015402	33327
1504	X	18987087	18989062	0.732153892517	18988006	0.685874041389	FBgn0030987	884	FBgn0027603	54115
1505	3L	5902601	5904527	0.731951713562	5903460	0.599199167887	FBgn0002638	3260	FBgn0002638	3260
1506	3R	4000762	4002443	0.731545448303	4001639	0.598178744316	FBgn0001138	5525	FBgn0037550	49584
1507	X	10884476	10885698	0.731432914734	10885228	0.579652531942	FBgn0040851	2295	FBgn0028686	85178
1508	3L	13108294	13110296	0.730518341064	13109350	0.626410933102	FBgn0053262	866	FBgn0010452	21130
1509	2R	15384913	15387178	0.730423927307	15386257	0.579192442053	FBgn0043532	3278	FBgn0011849	143863
1510	3L	18442441	18444270	0.73032283783	18443317	0.672300040722	FBgn0028416	5694	FBgn0011706	79655
1511	3R	20282980	20284915	0.729746818542	20283714	0.615704154968	FBgn0000036	1063	FBgn0039205	72566
1512	X	2219255	2220719	0.72962474823	2219961	0.517069143407	FBgn0003159	9540	FBgn0040389	19168
1513	2L	17261835	17263420	0.729224205017	17262599	0.662702560425	FBgn0032629	5938	FBgn0032633	117477
1514	3L	22327830	22329921	0.729195594788	22328576	0.643189311028	FBgn0004449	13152	FBgn0004449	13152
1515	2R	13669562	13672995	0.728989124298	13670628	0.606941819191	FBgn0022238	2427	FBgn0022238	2427
1516	3R	12559427	12560866	0.728339672089	12560294	0.584843762716	FBgn0003944	54	FBgn0063261	16817
1517	X	8404416	8407558	0.728226184845	8405788	0.618519604206	FBgn0030049	109	FBgn0030054	45750
1518	3R	23835656	23837609	0.728067398071	23836735	0.590108454227	FBgn0039569	19675	FBgn0039559	73164
1519	3L	9756849	9759066	0.727355957031	9758234	0.609977105085	FBgn0036044	13239	FBgn0044049	19991
1520	3L	6281138	6282900	0.727229595184	6281959	0.67931283315	FBgn0041625	12599	FBgn0035692	114826
1521	3R	25117306	25120064	0.72656917572	25118094	0.558198031257	FBgn0039659	4857	FBgn0003525	36592
1522	2R	9943622	9947293	0.726500511169	9946017	0.639889240265	FBgn0013725	1181	FBgn0013725	1181
1523	2R	4234193	4236928	0.726412773132	4234979	0.553986549377	FBgn0040777	671	FBgn0050353	64960
1524	2L	14051023	14052343	0.726384162903	14051752	0.493869304657	FBgn0028876	4168	FBgn0028876	4168
1525	2L	12006264	12008222	0.725772857666	12007314	0.714607715607	FBgn0014019	1062	FBgn0032390	17350
1526	2L	18328964	18330581	0.725387096405	18329730	0.54673832655	FBgn0000636	13700	FBgn0004413	109436
1527	3R	6296306	6298352	0.725306510925	6297221	0.672841517131	FBgn0051395	1617	FBgn0015396	121315
1528	3R	24156028	24157390	0.72527217865	24156861	0.511319609249	FBgn0040108	2856	FBgn0040108	2856
1529	X	19717296	19718814	0.725270271301	19717971	0.607640504837	FBgn0000076	6026	FBgn0031079	31983
1530	3R	25341658	25343579	0.725184440613	25342596	0.615503479453	FBgn0039669	1029	FBgn0040623	25780
1531	3L	20704858	20706357	0.724628448486	20705534	0.515071570873	FBgn0016696	156	FBgn0016696	156
1532	2R	16406904	16408232	0.724459171295	16407748	0.538174883525	FBgn0015524	2583	FBgn0016984	67752
1533	2R	7841080	7842855	0.724425315857	7842099	0.552861269783	FBgn0033713	66	FBgn0020377	114967
1534	X	6196981	6199499	0.724144458771	6197781	0.634951233864	FBgn0026708	1916	FBgn0029868	2146
1535	3R	16041730	16043468	0.723687171936	16042632	0.469033241272	FBgn0051499	2941	FBgn0028386	76356
1536	2R	9469312	9472516	0.723188400269	9471634	0.637538401286	FBgn0053155	1528	FBgn0033886	4677
1537	3L	18165191	18166773	0.723145961761	18165916	0.596637547016	FBgn0036782	1182	FBgn0020300	61253
1538	3L	11460758	11462284	0.723064422607	11461642	0.583847606883	FBgn0036165	135	FBgn0036165	135
1539	3L	22411774	22413331	0.722634315491	22412437	0.527640938759	FBgn0037167	3801	FBgn0004449	70709
1540	3R	10306917	10308468	0.721975803375	10307653	0.618904394262	FBgn0038233	29761	FBgn0038234	29937
1541	3R	10496767	10498367	0.72171497345	10497500	0.600131246779	FBgn0038252	8335	FBgn0026578	16077
1542	2L	18613787	18615841	0.720855712891	18615029	0.75797995399	FBgn0032694	1843	FBgn0032693	33884
1543	X	18349172	18350899	0.720809459686	18350184	0.550274133682	FBgn0027087	848	FBgn0030943	131940
1544	2L	19155775	19161968	0.720597743988	19156815	0.583365493351	FBgn0032763	20816	FBgn0032762	27460
1545	2L	12472554	12474219	0.7189245224	12473499	0.534961462021	FBgn0032437	19817	FBgn0040286	38834
1546	3L	9108280	9109223	0.718410968781	9108355	0.660605218675	FBgn0035964	153	FBgn0028789	93031
1547	3L	12539475	12541478	0.718104839325	12540420	0.668692350388	FBgn0036302	6049	FBgn0004926	39736
1548	3R	8171714	8173209	0.718019008636	8172535	0.552381795995	FBgn0038013	3832	FBgn0010044	33223
1549	3R	2987656	2989227	0.717976570129	2988434	0.560856258168	FBgn0002306	117	FBgn0037481	7536
1550	3L	20192297	20193114	0.717228889465	20193076	0.6017152071	FBgn0004366	632	FBgn0024814	16745
1551	2L	21896292	21898013	0.71661567688	21897288	0.659394432517	FBgn0032967	3406	FBgn0003866	81100
1552	3R	21918961	21920426	0.716054439545	21919702	0.574718699736	FBgn0039411	2565	FBgn0039406	34717
1553	X	5451398	5453497	0.715626239777	5452818	0.50476616621	FBgn0029776	8179	FBgn0029783	58388
1554	2R	17907677	17911847	0.714776992798	17908431	0.614986307481	FBgn0034724	1207	FBgn0053200	7802
1555	3R	4132599	4134520	0.714719772339	4133567	0.643581670873	FBgn0037569	777	FBgn0037569	777
1556	3L	12650287	12652951	0.714666366577	12651848	0.591700105106	FBgn0014343	15847	FBgn0036306	76856
1557	3R	27230249	27231964	0.713994979858	27231029	0.569415569305	FBgn0004834	58	FBgn0039831	184603
1558	2R	8107678	8110122	0.713836669922	8108610	0.590598555172	FBgn0022764	189	FBgn0022764	189
1559	2L	6228083	6229766	0.713783740997	6228894	0.539625728832	FBgn0026755	3844	FBgn0031782	101132
1560	2L	8865387	8866879	0.713613510132	8866192	0.52603076486	FBgn0052983	342	FBgn0029123	40567
1561	X	2284269	2287650	0.713491916656	2285196	0.596664071083	FBgn0001150	77	FBgn0001150	77
1562	2L	9522168	9524006	0.713433742523	9523111	0.60335261027	FBgn0032123	1896	FBgn0002973	85598
1563	3R	5164939	5169684	0.713295936584	5167028	0.633942476908	FBgn0053936	564	FBgn0053936	564
1564	X	2161805	2163317	0.713282108307	2162428	0.56297601064	FBgn0023526	13526	FBgn0023526	13526
1565	2L	16045273	16046592	0.713263988495	16045870	0.611688931783	FBgn0013433	54	FBgn0028897	212182
1566	X	10169984	10171628	0.713106155396	10170759	0.510858714581	FBgn0010338	419	FBgn0030189	933
1567	2L	14252371	14253703	0.712892055511	14253168	0.499636033002	FBgn0004002	10354	FBgn0028529	101912
1568	3L	16092935	16094512	0.711885452271	16093778	0.566347181797	FBgn0003076	77	FBgn0011016	1121
1569	2R	13871444	13873311	0.71103477478	13872438	0.519973642686	FBgn0034328	25657	FBgn0034326	58117
1570	3R	27785194	27787000	0.710535526276	27786140	0.584683358669	FBgn0039886	17712	FBgn0002780	91654
1571	3L	6689813	6691885	0.710211753845	6690973	0.519213956945	FBgn0005626	2498	FBgn0035713	35260
1572	3L	8673107	8674996	0.709915161133	8674047	0.591438420614	FBgn0011509	20117	FBgn0001168	24341
1573	2R	10154935	10156295	0.709640026093	10155672	0.469752143411	FBgn0033950	82	FBgn0033948	19497
1574	3R	16959923	16961275	0.709540367126	16960605	0.514057888704	FBgn0038862	621	FBgn0010770	18647
1575	2L	15315097	15316524	0.709509372711	15315810	0.527726650238	FBgn0041103	25	FBgn0001981	13983
1576	3L	9652345	9653713	0.709167003632	9652976	0.500901281834	FBgn0036028	200	FBgn0044049	125249
1577	3R	24420180	24421502	0.708160400391	24420659	0.410339355469	FBgn0026400	4342	FBgn0001215	4870
1578	3R	18878413	18881311	0.708134651184	18879988	0.573506299187	FBgn0039044	184	FBgn0051457	73718
1579	2L	9148438	9151487	0.707986831665	9150401	0.532171922572	FBgn0032100	13834	FBgn0051887	20558
1580	2L	10334287	10335645	0.707797050476	10334962	0.524431737264	FBgn0032223	1048	FBgn0032222	3499
1581	2R	17376209	17377739	0.707794189453	17376931	0.56338085447	FBgn0034667	2490	FBgn0034657	148852
1582	2L	12614756	12619067	0.707661151886	12616510	0.739696681499	FBgn0002970	1838	FBgn0002970	1838
1583	2L	20061877	20063667	0.707601070404	20062938	0.514977276325	FBgn0045064	639	FBgn0003978	1334
1584	3R	26744443	26750815	0.706652164459	26748423	0.530344145639	FBgn0020912	9813	FBgn0003720	70386
1585	3R	3100766	3102250	0.706594467163	3101387	0.571658388774	FBgn0037493	4073	FBgn0037481	120489
1586	X	20541963	20543962	0.705937862396	20543122	0.674390007468	FBgn0031129	3514	FBgn0003300	38005
1587	3L	2320305	2321697	0.705907821655	2320940	0.525646090508	FBgn0035331	14715	FBgn0035334	34791
1588	3R	16671797	16673483	0.705318450928	16672637	0.614362776279	FBgn0038833	196	FBgn0038834	3634
1589	X	16499902	16502692	0.704962253571	16500621	0.621826845057	FBgn0015336	2229	FBgn0030766	25779
1590	2R	19570646	19572129	0.70463180542	19571445	0.481919064241	FBgn0025806	792	FBgn0025806	792
1591	2R	16789478	16791426	0.704574108124	16790666	0.493055343628	FBgn0034611	784	FBgn0034611	784
1592	3R	24058110	24059769	0.704382419586	24058853	0.521489906311	FBgn0039572	1968	FBgn0040108	95152
1593	3R	1213221	1214839	0.703816413879	1214100	0.618743598461	FBgn0011965	150	FBgn0037316	13747
1594	3R	23064229	23066777	0.703563213348	23065572	0.634664759916	FBgn0005696	757	FBgn0005696	757
1595	2R	9196559	9198363	0.703326702118	9197219	0.562755048275	FBgn0033865	12057	FBgn0033859	87663
1596	2L	8009939	8011710	0.703262329102	8010804	0.500025033951	FBgn0054010	425	FBgn0031977	18660
1597	3R	2610650	2612072	0.702833175659	2611150	0.509189269122	FBgn0000439	6408	FBgn0000071	22835
1598	3L	14721905	14725265	0.702403068542	14724331	0.617861523348	FBgn0013263	1977	FBgn0036449	27351
1599	3R	21924398	21925944	0.701965332031	21925182	0.518843279945	FBgn0039411	2915	FBgn0039406	40197
1600	3L	4080726	4082724	0.701632499695	4081931	0.581836342812	FBgn0035497	4298	FBgn0028484	9806
1601	X	20599329	20600953	0.701265335083	20600025	0.542751057943	FBgn0052507	8196	FBgn0003300	94908
1602	X	1606160	1607698	0.700479984283	1606895	0.527418641483	FBgn0025391	3300	FBgn0023130	54850
1603	2L	11364025	11365644	0.699550628662	11364853	0.575563748678	FBgn0000287	452	FBgn0004579	80750
1604	3R	4670933	4672953	0.698752403259	4672269	0.531366884708	FBgn0011966	15333	FBgn0011966	15333
1605	2R	1727540	1729506	0.698684215546	1728666	0.587315261364	FBgn0033074	4349	FBgn0033074	4349
1606	X	17202004	17203630	0.698009490967	17202864	0.678997834524	FBgn0011758	28574	FBgn0000163	207988
1607	2R	2934182	2935546	0.697902679443	2934848	0.468280343448	FBgn0003460	4003	FBgn0033159	41166
1608	3L	10817090	10820182	0.697854995728	10817956	0.508652150631	FBgn0026160	13883	FBgn0026160	13883
1609	3R	18182070	18183315	0.697061538696	18182682	0.4004945755	FBgn0038947	285	FBgn0038948	5573
1610	2R	10775360	10776818	0.697025299072	10776146	0.509971674751	FBgn0034005	2001	FBgn0000996	119677
1611	2L	16209229	16210756	0.696575164795	16209955	0.60785984993	FBgn0028893	2567	FBgn0028897	48097
1612	X	19614478	19618018	0.696475028992	19617156	0.643176812392	FBgn0031071	291	FBgn0031071	291
1613	3R	17441224	17443403	0.696340560913	17442161	0.60228741169	FBgn0046832	6085	FBgn0046832	6085
1614	3L	11405938	11410445	0.696005344391	11406540	0.502338600159	FBgn0036157	7443	FBgn0036165	54967
1615	3R	5544873	5546703	0.695684909821	5545637	0.609999824973	FBgn0002431	5696	FBgn0002431	5696
1616	3R	12664340	12666579	0.695602416992	12665760	0.658429980278	FBgn0020546	9966	FBgn0020546	9966
1617	X	6802447	6803884	0.695224285126	6803219	0.475525021553	FBgn0029922	4163	FBgn0029920	7473
1618	3R	4682226	4684844	0.694791316986	4683184	0.595220341402	FBgn0011966	4418	FBgn0011966	4418
1619	2R	15620523	15622468	0.694489955902	15621323	0.629225899191	FBgn0004364	5051	FBgn0004364	5051
1620	2L	9184732	9186766	0.694451808929	9185731	0.593828201294	FBgn0041092	18929	FBgn0051887	55888
1621	3R	27572535	27574821	0.693951129913	27573749	0.641106545925	FBgn0011013	498	FBgn0011013	498
1622	3R	13619151	13621927	0.693643569946	13621272	0.473011746126	FBgn0038545	453	FBgn0038545	453
1623	2R	1444500	1446953	0.693097114563	1445887	0.670692443848	FBgn0033046	13642	FBgn0033059	137878
1624	2R	18370276	18373833	0.692638397217	18371947	0.551766932011	FBgn0034787	1876	FBgn0010078	9969
1625	2R	19375904	19377325	0.692598342896	19376655	0.496872060439	FBgn0025352	439	FBgn0025790	6474
1626	2R	11782080	11783874	0.692315578461	11783073	0.570766505073	FBgn0015925	3535	FBgn0034110	26192
1627	3R	10238352	10239746	0.692260742188	10239133	0.555420595057	FBgn0038227	3005	FBgn0038224	86387
1628	2L	14254305	14255745	0.692139625549	14255131	0.482144408756	FBgn0004002	8391	FBgn0028529	99949
1629	X	17129578	17131019	0.691766738892	17130348	0.418111745049	FBgn0024238	5567	FBgn0000163	135472
1630	X	4323200	4325048	0.691540718079	4324358	0.576188743114	FBgn0040910	36493	FBgn0029714	72846
1631	3L	2618471	2619801	0.69153213501	2619162	0.45075635349	FBgn0035357	3910	FBgn0035357	3910
1632	3L	9464160	9466448	0.691468238831	9465658	0.455567147997	FBgn0052037	483	FBgn0036005	3944
1633	X	9608358	9609783	0.691453933716	9609215	0.458073198795	FBgn0020378	11035	FBgn0000233	69806
1634	2L	11474989	11476399	0.691181182861	11475678	0.533678335302	FBgn0003313	10511	FBgn0003313	10511
1635	3L	9341898	9343508	0.690086364746	9342869	0.528987716226	FBgn0035981	1596	FBgn0035981	1596
1636	3R	1941694	1943556	0.689902305603	1942605	0.61203032732	FBgn0046875	4586	FBgn0003261	108304
1637	2L	11328227	11330017	0.689764976501	11329172	0.605567034553	FBgn0032360	14091	FBgn0004579	116431
1638	3R	24568917	24571285	0.689556598663	24570157	0.603699291454	FBgn0039595	302	FBgn0005642	66903
1639	2L	5488629	5490389	0.68946647644	5489582	0.581905492147	FBgn0005511	27941	FBgn0005511	27941
1640	3R	14806221	14807865	0.689455986023	14807154	0.55854696386	FBgn0022338	31	FBgn0022338	31
1641	3L	11227367	11228892	0.688933372498	11228120	0.534228861332	FBgn0041094	1864	FBgn0041094	1864
1642	3R	25088466	25090665	0.688925743103	25089499	0.528085136414	FBgn0003525	7997	FBgn0003525	7997
1643	2R	2495964	2498427	0.688878536224	2497250	0.532893657684	FBgn0022960	272	FBgn0033107	170377
1644	2L	13232721	13235701	0.68878698349	13234879	0.561014592648	FBgn0032493	284	FBgn0032493	284
1645	2L	6479221	6482189	0.688737869263	6481353	0.572227180004	FBgn0031820	397	FBgn0026571	864
1646	3R	10549110	10550500	0.688666820526	10549791	0.471873342991	FBgn0053967	187	FBgn0038257	23252
1647	3L	15723507	15725462	0.687990188599	15724264	0.50739737118	FBgn0010105	30582	FBgn0010105	30582
1648	2L	20982716	20984596	0.687827110291	20983703	0.568590342999	FBgn0032909	27167	FBgn0032906	69966
1649	3R	929510	932795	0.686785697937	931495	0.528367614746	FBgn0010313	19087	FBgn0010313	19087
1650	X	19449514	19451371	0.68615436554	19450417	0.549003601074	FBgn0031040	273	FBgn0031040	273
1651	3R	18614352	18616578	0.685731887817	18615096	0.568221747875	FBgn0039026	4890	FBgn0039013	62474
1652	3L	16612388	16613778	0.684683799744	16613001	0.561497807503	FBgn0000017	832	FBgn0017572	32270
1653	2L	18880793	18882799	0.684123516083	18881934	0.511290490627	FBgn0003896	4749	FBgn0032717	46338
1654	2L	18624377	18625933	0.683947563171	18625141	0.532169151306	FBgn0032694	11955	FBgn0032693	23772
1655	3L	21531641	21533109	0.683881759644	21532561	0.585615158081	FBgn0023417	138	FBgn0028663	58858
1656	2R	9563723	9566692	0.683076381683	9565809	0.492891693115	FBgn0033893	21284	FBgn0033893	21284
1657	3R	5431668	5433025	0.682444095612	5432472	0.4210242033	FBgn0037720	15439	FBgn0037719	15763
1658	3R	26291123	26292771	0.682258605957	26291788	0.658968925476	FBgn0039776	14	FBgn0039767	37790
1659	2R	3991033	3992865	0.681987285614	3991955	0.530796780306	FBgn0033296	7845	FBgn0022027	145309
1660	3R	13506836	13508456	0.680884361267	13507582	0.575877666473	FBgn0038535	652	FBgn0038536	811
1661	3L	17479032	17480431	0.680222034454	17479835	0.454402026008	FBgn0036734	277	FBgn0036734	277
1662	X	4781872	4783630	0.680172920227	4782833	0.429138882955	FBgn0029738	1446	FBgn0029738	1446
1663	2L	11581280	11582741	0.680140972137	11582099	0.527743403117	FBgn0028412	4734	FBgn0003313	95910
1664	2L	7133395	7135433	0.679750442505	7134297	0.550892325009	FBgn0031889	614	FBgn0031886	68464
1665	2L	21850660	21852450	0.679504394531	21851252	0.510795338949	FBgn0032965	34602	FBgn0003866	35064
1666	X	6539410	6541012	0.679473876953	6540193	0.48766040802	FBgn0029893	25	FBgn0029891	11159
1667	3R	25517601	25521606	0.679333209991	25520738	0.509843349457	FBgn0039683	2209	FBgn0039680	19340
1668	3L	12250267	12251573	0.679076194763	12251027	0.555369377136	FBgn0036272	186	FBgn0052100	9528
1669	2L	9145250	9147393	0.678991317749	9146500	0.63392829895	FBgn0051887	16657	FBgn0051887	16657
1670	2L	13902951	13905184	0.678967475891	13904447	0.529852747917	FBgn0019890	212	FBgn0019890	212
1671	3L	4376270	4377717	0.678942203522	4376923	0.532493591309	FBgn0035540	9176	FBgn0035541	11646
1672	2L	20386404	20387699	0.678876876831	20386980	0.436221864488	FBgn0032857	7	FBgn0032858	17531
1673	2R	20050399	20053234	0.678595066071	20051219	0.685489972432	FBgn0035023	3647	FBgn0019886	28329
1674	X	10652412	10655786	0.678370952606	10654531	0.526714324951	FBgn0030235	13469	FBgn0030235	13469
1675	3L	183564	185156	0.678126335144	184335	0.568271636963	FBgn0035107	623	FBgn0035107	623
1676	X	13473848	13476741	0.678050518036	13475939	0.573273041669	FBgn0030505	17245	FBgn0030507	26021
1677	2R	6940279	6941942	0.677663326263	6941120	0.47046846502	FBgn0015872	4428	FBgn0000581	27004
1678	2R	12846309	12847842	0.677600383759	12846997	0.576302826405	FBgn0050232	59711	FBgn0034214	95345
1679	X	11840430	11841571	0.677582740784	11841137	0.357923780169	FBgn0030360	22	FBgn0003865	18287
1680	2R	12006394	12009034	0.677565574646	12008201	0.520629525185	FBgn0034132	2196	FBgn0034138	77899
1681	3R	2252977	2254519	0.677374839783	2253714	0.586349308491	FBgn0053324	18278	FBgn0037443	22101
1682	3R	22978152	22979772	0.677201747894	22979068	0.52060508728	FBgn0029155	1705	FBgn0039488	36670
1683	3R	25320477	25322911	0.67649936676	25321437	0.679924488068	FBgn0039667	913	FBgn0040623	4621
1684	2L	14476922	14478987	0.676405906677	14478135	0.545683924357	FBgn0005771	12727	FBgn0005771	12727
1685	X	20448231	20449905	0.676311016083	20449097	0.631951713562	FBgn0031125	207	FBgn0003300	56020
1686	2R	11349146	11351003	0.676278591156	11350123	0.565043842091	FBgn0003130	485	FBgn0050085	33885
1687	2R	14668956	14670866	0.676211357117	14669755	0.659240782261	FBgn0034420	9255	FBgn0000578	13257
1688	3R	12581108	12582099	0.67603302002	12582028	0.659968566895	FBgn0063261	4917	FBgn0063261	4917
1689	2R	7776310	7778254	0.675643920898	7777340	0.512197732925	FBgn0000253	2025	FBgn0020377	50208
1690	2R	9635965	9637775	0.67555809021	9636687	0.518568873405	FBgn0040752	20118	FBgn0040751	36624
1691	X	18763485	18765823	0.674750328064	18764358	0.534741274516	FBgn0052541	62	FBgn0030974	36788
1692	2R	8023939	8024546	0.67465877533	8024500	0.838407754898	FBgn0045063	1257	FBgn0033751	10325
1693	2R	14804249	14806149	0.674537658691	14805151	0.632171462564	FBgn0013954	183	FBgn0013954	183
1694	2L	9453826	9455423	0.674269199371	9454659	0.525361120701	FBgn0053723	13919	FBgn0002973	17146
1695	2R	3591357	3595834	0.673771858215	3592378	0.576841652393	FBgn0021814	530	FBgn0021814	530
1696	2R	16982481	16984465	0.673368453979	16983450	0.563061594963	FBgn0010415	5300	FBgn0010415	5300
1697	3R	17405386	17407865	0.673350334167	17406177	0.579470888774	FBgn0013984	74	FBgn0013984	74
1698	2R	6804792	6806208	0.673013210297	6805660	0.477645039558	FBgn0033609	5	FBgn0040763	4644
1699	3R	11760808	11762805	0.672619819641	11761885	0.568382487578	FBgn0013334	1044	FBgn0038386	2429
1700	3L	19583196	19584984	0.672574043274	19583774	0.47736376524	FBgn0036894	19	FBgn0029094	377
1701	2R	5939772	5941128	0.672441959381	5940375	0.491168022156	FBgn0033521	649	FBgn0033522	1150
1702	3R	7602925	7605861	0.671689033508	7604939	0.554355621338	FBgn0011471	113	FBgn0011471	113
1703	3R	15631237	15634767	0.671173095703	15632885	0.533718726214	FBgn0051471	4473	FBgn0038741	70254
1704	3R	7588673	7590193	0.670740127563	7589431	0.533842325211	FBgn0017581	748	FBgn0037947	7841
1705	X	8495308	8496957	0.670652389526	8496040	0.54762339592	FBgn0004102	154	FBgn0004102	154
1706	3R	13656237	13657659	0.669522762299	13656972	0.45636844635	FBgn0051246	19706	FBgn0051246	19706
1707	3R	12284419	12286031	0.669159889221	12285235	0.548450638266	FBgn0038433	3074	FBgn0044826	5685
1708	3L	4266666	4269781	0.668608665466	4267965	0.622275801266	FBgn0035526	578	FBgn0035526	578
1709	3R	11170208	11172676	0.668407440186	11171110	0.536153793335	FBgn0019925	795	FBgn0013269	12246
1710	X	3539747	3541933	0.6683344841	3540500	0.507128953934	FBgn0023215	6538	FBgn0029672	110724
1711	2L	12632113	12634023	0.667715549469	12632869	0.573836326599	FBgn0002970	14521	FBgn0002970	14521
1712	2R	2891980	2894367	0.667385101318	2893444	0.559260725975	FBgn0033159	238	FBgn0033159	238
1713	X	17473544	17474760	0.667298793793	17474042	0.428508077349	FBgn0030855	3822	FBgn0030855	3822
1714	2R	15327205	15329579	0.666563510895	15328125	0.47023513582	FBgn0034475	2315	FBgn0011849	85731
1715	X	3006425	3009274	0.666263103485	3008462	0.584358608021	FBgn0004647	17434	FBgn0004647	17434
1716	3R	8889376	8890727	0.665901184082	8890060	0.462653414408	FBgn0004666	6579	FBgn0003308	31801
1717	3R	1545334	1547189	0.665358543396	1546851	0.660116831462	FBgn0004878	3829	FBgn0037372	33644
1718	2R	17029219	17033463	0.664491653442	17031454	0.568911776823	FBgn0003731	867	FBgn0010415	42704
1719	X	7080865	7082234	0.664364814758	7081371	0.410262703896	FBgn0029940	30769	FBgn0025549	55169
1720	2L	6046931	6049850	0.664309024811	6049053	0.592952952665	FBgn0031768	1054	FBgn0031768	1054
1721	3L	11770426	11772510	0.664087295532	11771679	0.572497367859	FBgn0004381	2122	FBgn0036213	25120
1722	2L	15052514	15054261	0.664041519165	15053367	0.679761123657	FBgn0000317	410	FBgn0010422	3315
1723	3R	438944	439667	0.663422584534	439167	0.216105827918	FBgn0013743	570	FBgn0037261	28106
1724	2L	18356217	18358139	0.663234710693	18357289	0.529210662842	FBgn0011559	2334	FBgn0004413	81877
1725	3R	10302900	10304486	0.662700653076	10303686	0.594191968441	FBgn0038233	33728	FBgn0038234	33904
1726	2R	11265285	11266911	0.662331104279	11266156	0.579581653371	FBgn0050089	23895	FBgn0050089	23895
1727	2L	6214920	6217097	0.66224527359	6215747	0.543910363141	FBgn0026755	9303	FBgn0031782	87985
1728	2R	2382712	2385617	0.662195682526	2383926	0.504034550985	FBgn0033109	656	FBgn0033107	57053
1729	3L	11435933	11437513	0.66196680069	11436618	0.481132619521	FBgn0036162	2636	FBgn0036165	24889
1730	2L	1006923	1008491	0.66194152832	1007723	0.581018745899	FBgn0031295	19174	FBgn0003310	70088
1731	3R	19529867	19531334	0.661625862122	19530593	0.579439580441	FBgn0051414	29	FBgn0040227	24826
1732	X	1236779	1238275	0.661542892456	1237581	0.515988742604	FBgn0052813	156	FBgn0028274	83452
1733	X	16607997	16609942	0.661467075348	16609017	0.575824975967	FBgn0001250	8354	FBgn0030786	8874
1734	3R	6451730	6454410	0.661344051361	6452373	0.524073881261	FBgn0001235	12013	FBgn0001235	12013
1735	3R	24683748	24688168	0.661149024963	24687066	0.542270064354	FBgn0028373	2151	FBgn0028373	2151
1736	3L	680569	683799	0.660747528076	682920	0.452409071081	FBgn0035157	245	FBgn0035156	6473
1737	X	9598159	9600490	0.660665035248	9599484	0.699277605329	FBgn0020378	1304	FBgn0000233	60075
1738	2L	6249590	6251097	0.659729957581	6250380	0.509808063507	FBgn0031791	5496	FBgn0043854	122035
1739	2R	11298197	11300859	0.659083843231	11299463	0.595037015279	FBgn0050321	8724	FBgn0050089	57202
1740	2L	2181067	2183926	0.658818244934	2181752	0.550212987264	FBgn0000097	3003	FBgn0000097	3003
1741	2R	8429778	8431519	0.658286094666	8430724	0.598434081444	FBgn0010488	1180	FBgn0010488	1180
1742	2L	3588578	3590195	0.658109664917	3589390	0.570247471333	FBgn0004892	8624	FBgn0002985	17358
1743	2R	8852682	8854273	0.657496452332	8853366	0.534899310062	FBgn0067725	7979	FBgn0011882	93525
1744	3L	2569108	2572006	0.657427787781	2569920	0.533812018002	FBgn0010909	152	FBgn0024939	1062
1745	2L	8257159	8258607	0.656406402588	8257831	0.488409603343	FBgn0032010	329	FBgn0011902	32896
1746	X	3283407	3285115	0.656371593475	3284160	0.60849870046	FBgn0052493	481	FBgn0000472	54821
1747	3R	228631	230093	0.65617275238	229489	0.516503502341	FBgn0037245	718	FBgn0037249	30163
1748	3R	4477800	4479362	0.655829429626	4478541	0.499554051293	FBgn0037603	197	FBgn0037603	197
1749	3L	15154830	15156084	0.655690670013	15155570	0.414399445057	FBgn0036490	17533	FBgn0029114	45330
1750	3R	26283762	26285387	0.65561914444	26284564	0.596521615982	FBgn0039773	546	FBgn0039767	30566
1751	X	6481627	6483030	0.654915332794	6482408	0.548991483801	FBgn0029880	2319	FBgn0029882	17014
1752	3R	5224256	5226581	0.654912948608	5225160	0.539973202874	FBgn0037685	1248	FBgn0037686	1818
1753	X	6900299	6901946	0.654768466949	6901050	0.497586138108	FBgn0004143	6393	FBgn0029931	15206
1754	3L	4129338	4130665	0.654178619385	4129869	0.32541402181	FBgn0035501	2360	FBgn0004574	7136
1755	3R	15686296	15687941	0.653769016266	15687036	0.42762593662	FBgn0038737	301	FBgn0038741	16103
1756	2R	12298917	12300985	0.653705596924	12299588	0.509158611298	FBgn0034158	1034	FBgn0025832	70613
1757	3L	19628286	19629842	0.653674602509	19629134	0.493061851053	FBgn0036899	212	FBgn0029094	44983
1758	3L	15277190	15279449	0.653650760651	15278792	0.425348506254	FBgn0036493	9164	FBgn0036494	23167
1759	3R	17959024	17961151	0.652893066406	17959985	0.505491873797	FBgn0051163	405	FBgn0053335	30755
1760	3R	4790760	4792119	0.65247297287	4791389	0.551756978035	FBgn0037645	11832	FBgn0037644	20663
1761	3L	22075500	22077236	0.652415275574	22076365	0.605471849442	FBgn0037153	6408	FBgn0000100	66482
1762	2L	20955892	20957812	0.652279376984	20956507	0.488203525543	FBgn0032909	29	FBgn0032906	42770
1763	2R	4723758	4724559	0.65217924118	4724511	0.548863649368	FBgn0033393	5136	FBgn0033400	73931
1764	3R	26680321	26683208	0.652048587799	26681069	0.64297950969	FBgn0003720	3032	FBgn0003720	3032
1765	2L	10721658	10722951	0.651924610138	10722456	0.330212533474	FBgn0032289	3084	FBgn0032293	10362
1766	2L	11358010	11359372	0.651629447937	11358778	0.501938819885	FBgn0000287	6527	FBgn0004579	86825
1767	3R	1552884	1554554	0.651351928711	1554139	0.608684635162	FBgn0037368	5124	FBgn0037372	26356
1768	2L	8208203	8210585	0.650932312012	8208905	0.488677193137	FBgn0003607	2228	FBgn0003607	2228
1769	2R	6192482	6193910	0.650858879089	6193183	0.460297703743	FBgn0033541	28364	FBgn0004399	123466
1770	2L	6820927	6822591	0.650695800781	6821996	0.554418359484	FBgn0052828	299	FBgn0042092	85821
1771	3R	22717157	22718981	0.65044593811	22718044	0.543253001045	FBgn0051078	8440	FBgn0051078	8440
1772	X	17545599	17547992	0.650274753571	17547119	0.487770974636	FBgn0052560	2396	FBgn0030866	26092
1773	3R	18942595	18944719	0.649996757507	18943367	0.411868712481	FBgn0039055	306	FBgn0051457	10339
1774	3L	21999197	22001749	0.649609088898	21999823	0.481069505215	FBgn0037149	151	FBgn0037149	151
1775	X	11551205	11555201	0.649534225464	11552532	0.566525697708	FBgn0030328	269	FBgn0030328	269
1776	3R	25693976	25696294	0.649531841278	25695342	0.554431676865	FBgn0051035	250	FBgn0051035	250
1777	3R	17174548	17175910	0.649517536163	17175152	0.473883628845	FBgn0038881	154	FBgn0043012	79353
1778	2R	20512748	20514417	0.649208545685	20513536	0.434479594231	FBgn0005634	5537	FBgn0005634	5537
1779	3L	2428288	2430232	0.649030685425	2429283	0.545043945312	FBgn0053231	19405	FBgn0053231	19405
1780	X	10317592	10320256	0.648922920227	10319292	0.54610785316	FBgn0030206	136	FBgn0083167	13327
1781	3R	17291261	17292728	0.648868560791	17292027	0.555446288165	FBgn0038889	16020	FBgn0013984	114224
1782	X	9127260	9130372	0.6486992836	9129565	0.547942340374	FBgn0002576	305	FBgn0030122	10927
1783	3R	12748347	12750684	0.647400856018	12749227	0.528700828552	FBgn0051270	280	FBgn0082171	67190
1784	3R	4302596	4304244	0.647387504578	4303559	0.524178617141	FBgn0037590	33521	FBgn0040529	136796
1785	3L	7111210	7112977	0.647332668304	7112181	0.499020218849	FBgn0023001	3716	FBgn0002775	12711
1786	X	7471644	7473266	0.646423339844	7472519	0.546818033854	FBgn0004198	18135	FBgn0027553	101039
1787	3R	5002169	5003704	0.646301269531	5002783	0.458363592625	FBgn0037662	501	FBgn0000412	63593
1788	3R	12740791	12742109	0.646227359772	12741445	0.453566360474	FBgn0051270	8062	FBgn0082171	59408
1789	3L	4605682	4608600	0.645893096924	4607767	0.518000534603	FBgn0015805	203	FBgn0015805	203
1790	3R	17652131	17653928	0.645617008209	17652931	0.612289484809	FBgn0013759	4567	FBgn0004493	155459
1791	3R	28296	30462	0.645143508911	29209	0.464288879843	FBgn0037215	6180	FBgn0037213	28829
1792	3L	11018463	11021726	0.64445734024	11020473	0.58915076937	FBgn0036115	4843	FBgn0036118	15113
1793	3R	5570431	5572180	0.644332885742	5571251	0.58120581683	FBgn0051411	231	FBgn0002431	19918
1794	X	22061966	22064193	0.644239425659	22063078	0.547477778266	FBgn0000719	4495	FBgn0031186	405093
1795	2L	21166005	21167748	0.643990516663	21166809	0.61112600565	FBgn0000239	481	FBgn0024371	22971
1796	3R	20638412	20640116	0.643682479858	20639315	0.567655395059	FBgn0027539	435	FBgn0013953	33421
1797	2R	14997833	14999727	0.643397331238	14998806	0.603138711717	FBgn0034451	2892	FBgn0034447	31434
1798	3L	19148557	19150345	0.643098831177	19149601	0.528596997261	FBgn0016797	13716	FBgn0016797	13716
1799	X	17341910	17343356	0.642554283142	17342513	0.468016231761	FBgn0030842	19261	FBgn0030851	120900
1800	X	9340030	9342931	0.642430305481	9341793	0.505536842346	FBgn0030133	3549	FBgn0030136	58047
1801	3L	12388336	12389903	0.641971588135	12388972	0.401745387486	FBgn0052103	183	FBgn0027936	89277
1802	3R	9933076	9934859	0.641268730164	9934155	0.496773775886	FBgn0038202	618	FBgn0038196	72268
1803	X	8087204	8089736	0.640697479248	8088824	0.605539067586	FBgn0030026	284	FBgn0030028	27816
1804	3R	10450249	10452331	0.640575408936	10451583	0.520367902868	FBgn0013981	122	FBgn0013981	122
1805	2R	8749656	8751363	0.640546321869	8750587	0.504044083988	FBgn0033814	362	FBgn0043010	12221
1806	2L	15531217	15534385	0.640181541443	15532499	0.47945612669	FBgn0028880	13902	FBgn0003448	58301
1807	3L	8126998	8128337	0.6401014328	8127770	0.445086419582	FBgn0035844	2015	FBgn0042112	28710
1808	2R	1707735	1709774	0.639825820923	1708691	0.501471877098	FBgn0033069	508	FBgn0033068	5296
1809	2L	7002483	7003891	0.639085769653	7003316	0.489266002879	FBgn0031880	10180	FBgn0031879	18303
1810	2L	15485879	15488832	0.638992786407	15487881	0.533180918012	FBgn0002524	7158	FBgn0003448	13683
1811	X	20926708	20928341	0.638864517212	20927336	0.431429750779	FBgn0003950	153	FBgn0031144	84710
1812	2L	5870194	5873395	0.638850212097	5871374	0.649694106158	FBgn0031745	8107	FBgn0031740	69119
1813	2L	10056529	10059562	0.638715744019	10058857	0.568305909634	FBgn0011823	1951	FBgn0011823	1951
1814	3L	17451780	17453427	0.638700008392	17452608	0.525422632694	FBgn0036732	210	FBgn0036726	21400
1815	X	15543327	15544941	0.638443470001	15544297	0.471691636478	FBgn0030672	238	FBgn0030672	238
1816	3R	2370098	2371700	0.638381004333	2370927	0.611106455326	FBgn0046873	3831	FBgn0037446	88051
1817	2R	11850070	11852160	0.638174533844	11850744	0.498362600803	FBgn0010611	209	FBgn0022070	11617
1818	2R	9654598	9657169	0.638024330139	9655268	0.471284641939	FBgn0040752	1537	FBgn0040751	18043
1819	2R	6651221	6652948	0.638020038605	6652306	0.490725853864	FBgn0033578	471	FBgn0033581	13657
1820	X	19328808	19331017	0.637400150299	19329451	0.412286400795	FBgn0027621	9	FBgn0040890	305
1821	2R	13016321	13017801	0.637397766113	13016953	0.401663017273	FBgn0061355	638	FBgn0034237	34123
1822	3R	11618967	11620721	0.636742591858	11619839	0.47053360939	FBgn0038364	321	FBgn0038364	321
1823	3L	21382630	21384096	0.636600494385	21383343	0.590041945962	FBgn0033583	3680	FBgn0014143	27054
1824	2R	5095769	5097593	0.63631439209	5096709	0.527938730576	FBgn0033428	229	FBgn0025286	2287
1825	2R	16607898	16610266	0.635747909546	16609404	0.515985250473	FBgn0015721	108	FBgn0011824	4519
1826	X	19338765	19343145	0.635088920593	19341929	0.539796935187	FBgn0031023	1954	FBgn0040890	12783
1827	2R	15145122	15146563	0.635048866272	15145709	0.451057076454	FBgn0003435	656	FBgn0034463	26937
1828	X	1679435	1681281	0.634860515594	1680277	0.571172833443	FBgn0029591	1539	FBgn0029591	1539
1829	3L	10894603	10896332	0.634786605835	10895375	0.431684830609	FBgn0040821	18888	FBgn0026160	63536
1830	3R	19337051	19338435	0.634641170502	19337689	0.427382974064	FBgn0039081	7478	FBgn0002622	153164
1831	X	17162497	17164279	0.634615421295	17163253	0.55074185133	FBgn0004854	14735	FBgn0000163	168377
1832	3R	18702830	18704513	0.633985519409	18703422	0.407697916031	FBgn0017590	21602	FBgn0039013	150800
1833	3R	27085084	27087100	0.63373041153	27085748	0.441636323929	FBgn0040628	646	FBgn0039831	39322
1834	3R	20165270	20167451	0.632609844208	20166660	0.554592020371	FBgn0011581	615	FBgn0039186	7849
1835	2L	5304942	5307710	0.632247447968	5306794	0.582018788656	FBgn0016076	7147	FBgn0015031	20447
1836	2R	19718707	19720260	0.632090568542	19719527	0.475173950195	FBgn0034990	3724	FBgn0034987	23570
1837	2R	3041367	3043296	0.63200044632	3042363	0.530242502689	FBgn0033188	2432	FBgn0022772	4842
1838	X	10985186	10986579	0.631825447083	10985915	0.448544442654	FBgn0030270	334	FBgn0030272	3423
1839	3L	10202012	10204225	0.631177902222	10203206	0.615097939968	FBgn0052056	4019	FBgn0015618	390609
1840	2R	20606574	20610536	0.630902290344	20607320	0.546971321106	FBgn0004919	15400	FBgn0001148	37740
1841	2R	12934104	12936665	0.630301475525	12935670	0.518522262573	FBgn0022029	374	FBgn0034214	6672
1842	3R	26769719	26771385	0.629508972168	26770669	0.539063397576	FBgn0039811	7849	FBgn0003720	92632
1843	2R	13271438	13272886	0.629293441772	13272198	0.552249133587	FBgn0022740	82	FBgn0003545	9224
1844	2R	10766740	10768254	0.629289627075	10767589	0.520008872537	FBgn0003328	3941	FBgn0000996	128234
1845	3R	5784273	5785869	0.628877162933	5785172	0.576014462639	FBgn0037769	22331	FBgn0037770	26605
1846	3L	13486436	13487694	0.628697872162	13486936	0.374507791856	FBgn0036375	118	FBgn0036351	131646
1847	3R	4006457	4008531	0.628582000732	4007379	0.606130218506	FBgn0001138	215	FBgn0037554	51850
1848	3R	225853	227394	0.62851524353	226552	0.52277991351	FBgn0037244	340	FBgn0037249	33100
1849	3R	2738377	2739655	0.627963066101	2739024	0.417217731476	FBgn0051488	44432	FBgn0001077	48978
1850	2L	20086839	20088686	0.627883911133	20087782	0.518776118755	FBgn0032846	160	FBgn0032846	160
1851	2L	7143928	7145374	0.627859115601	7144680	0.483608603477	FBgn0031889	10997	FBgn0031897	75349
1852	3L	7957273	7959368	0.627372264862	7958767	0.549585278829	FBgn0011817	5771	FBgn0011817	5771
1853	3R	12105189	12108481	0.626772403717	12106312	0.576619267464	FBgn0051283	2047	FBgn0051283	2047
1854	2L	16027874	16029612	0.626756668091	16028809	0.529109597206	FBgn0000182	9152	FBgn0028897	229243
1855	2L	7519401	7521113	0.626647949219	7520134	0.511598250445	FBgn0011283	22774	FBgn0053529	24289
1856	2R	10547455	10549477	0.626080513	10548848	0.445743901389	FBgn0043530	9146	FBgn0033989	41762
1857	3R	23651116	23652473	0.626011371613	23651743	0.452244197621	FBgn0039550	8098	FBgn0039557	95050
1858	2L	21796950	21798500	0.625682830811	21797705	0.484442949295	FBgn0051612	14667	FBgn0003866	18483
1859	2R	7688633	7690437	0.625623703003	7689439	0.442159771919	FBgn0014184	730	FBgn0014184	730
1860	2L	2460767	2462579	0.625490188599	2461734	0.503861367702	FBgn0012016	859	FBgn0015816	30932
1861	2R	11418089	11419866	0.625276565552	11418639	0.482913208008	FBgn0053463	7349	FBgn0003425	12922
1862	2L	3555593	3558102	0.624863147736	3557235	0.542368412018	FBgn0024244	17984	FBgn0031549	26949
1863	2R	16830177	16831833	0.624497413635	16831040	0.482194676119	FBgn0020306	14	FBgn0020306	14
1864	3R	17121895	17124144	0.624275684357	17122785	0.535499684951	FBgn0001234	440	FBgn0043012	26986
1865	3L	803707	805765	0.624169826508	804675	0.507065380321	FBgn0035162	12259	FBgn0035162	12259
1866	3L	5947173	5948676	0.623304367065	5947890	0.530370447371	FBgn0035656	2062	FBgn0035656	2062
1867	X	174571	175333	0.623163700104	175186	0.44259296764	FBgn0029521	3241	FBgn0000022	51667
1868	X	20059774	20063065	0.622615814209	20062014	0.56123752594	FBgn0015789	86	FBgn0031098	151
1869	3L	473208	474710	0.622011184692	473930	0.482751397526	FBgn0001316	50191	FBgn0035140	50453
1870	2L	591327	592910	0.621439933777	592157	0.449968955096	FBgn0010323	2530	FBgn0031267	17925
1871	2L	14383291	14385024	0.621427536011	14384105	0.503609001637	FBgn0020258	2935	FBgn0028529	29025
1872	2R	15343377	15344708	0.621201992035	15344092	0.464903943679	FBgn0034476	2324	FBgn0011849	101698
1873	3R	17463864	17465094	0.62104511261	17464539	0.363389372826	FBgn0046832	16293	FBgn0046832	16293
1874	3L	17130102	17131317	0.620855331421	17130709	0.407162030538	FBgn0052175	31260	FBgn0036702	76673
1875	3L	16383670	16385331	0.620718955994	16384566	0.596649450414	FBgn0027080	12	FBgn0014163	7468
1876	3L	11464945	11466435	0.62068271637	11465651	0.440781529744	FBgn0036165	4144	FBgn0036165	4144
1877	X	7366659	7368042	0.620432853699	7367380	0.361173405367	FBgn0052719	9301	FBgn0026144	184774
1878	3L	18362930	18364312	0.620042800903	18363586	0.454698741436	FBgn0011706	76	FBgn0011706	76
1879	3R	5153780	5155180	0.619965076447	5154465	0.447162235484	FBgn0037676	238	FBgn0053936	13127
1880	2R	6605590	6607532	0.619796276093	6606436	0.559231885274	FBgn0040765	9474	FBgn0033581	59527
1881	3R	688955	690562	0.619626045227	689817	0.422636480892	FBgn0003002	11282	FBgn0003002	11282
1882	2L	13980631	13982375	0.619445800781	13981519	0.437928259373	FBgn0028939	1359	FBgn0028519	45491
1883	3L	19523146	19524253	0.619265556335	19523715	0.303648331586	FBgn0036886	6034	FBgn0036886	6034
1884	2R	12181874	12184052	0.619199752808	12182946	0.586972685421	FBgn0024315	405	FBgn0003274	81989
1885	2L	7244761	7246117	0.619145393372	7245468	0.430348676794	FBgn0031899	4968	FBgn0031898	22389
1886	2L	14651745	14652749	0.618298530579	14651944	0.551157217759	FBgn0000055	36389	FBgn0005771	161082
1887	2R	19564839	19566947	0.618263244629	19566277	0.558453784269	FBgn0034967	853	FBgn0034967	853
1888	2L	17730587	17732494	0.618017196655	17731869	0.526782862345	FBgn0015609	3581	FBgn0032646	234831
1889	2R	4916360	4919270	0.617454528809	4918434	0.56070715189	FBgn0053774	6337	FBgn0053774	6337
1890	2R	19251132	19254844	0.617413043976	19254128	0.475668626673	FBgn0000562	297	FBgn0002174	39666
1891	3R	695898	697479	0.616878509521	696787	0.518659889698	FBgn0020280	7468	FBgn0003002	18252
1892	3R	13397990	13399735	0.616873264313	13398891	0.491856276989	FBgn0038522	5215	FBgn0025571	32746
1893	X	5385953	5387391	0.616787910461	5386585	0.481902571285	FBgn0065061	16966	FBgn0029771	24087
1894	3L	13897963	13899656	0.616722106934	13898917	0.555952866872	FBgn0001108	4269	FBgn0036386	4661
1895	2R	8411045	8413702	0.61671257019	8412326	0.480324132102	FBgn0003975	12130	FBgn0010488	19578
1896	3R	19627736	19629506	0.616607189178	19628641	0.51320328432	FBgn0039122	15723	FBgn0015513	21133
1897	2R	6384232	6385499	0.616145133972	6384699	0.377260821206	FBgn0050017	3577	FBgn0033562	6962
1898	3R	5633818	5635948	0.616140365601	5635315	0.470791518688	FBgn0037760	230	FBgn0065050	31109
1899	2L	4849258	4850724	0.616078853607	4849843	0.554690480232	FBgn0031639	575	FBgn0031639	575
1900	3R	18264843	18266294	0.615336418152	18265410	0.411359190941	FBgn0038968	6844	FBgn0038964	18620
1901	3L	11560017	11562185	0.615233421326	11561176	0.566358089447	FBgn0003292	539	FBgn0036180	22211
1902	3R	6195907	6198685	0.615148544312	6196590	0.633565453922	FBgn0020379	7200	FBgn0015396	20684
1903	2R	17904742	17906262	0.614977836609	17905375	0.453149402843	FBgn0034724	4263	FBgn0053200	10858
1904	X	1320393	1322172	0.614549636841	1321058	0.457799687105	FBgn0028274	25	FBgn0028274	25
1905	2L	18893082	18894478	0.614454269409	18893718	0.364124298096	FBgn0003896	16533	FBgn0032717	58122
1906	X	16444044	16445552	0.61429309845	16444657	0.539352536201	FBgn0025743	8	FBgn0015615	17291
1907	3R	1509636	1511110	0.614108085632	1510270	0.476370474871	FBgn0037364	878	FBgn0037363	14835
1908	3L	21388418	21390018	0.613890171051	21389205	0.476244028877	FBgn0033583	9542	FBgn0014143	21192
1909	3R	5502089	5504592	0.613865375519	5503723	0.564825955559	FBgn0037728	70	FBgn0037728	70
1910	2R	3515911	3517310	0.613629341125	3516614	0.4192917943	FBgn0013307	2	FBgn0033243	36777
1911	X	20609101	20610329	0.613567829132	20609697	0.383138239384	FBgn0003037	4608	FBgn0003300	104580
1912	2R	5442894	5444634	0.613500595093	5443780	0.523794873556	FBgn0033465	21074	FBgn0033466	27582
1913	X	21441611	21442923	0.613350868225	21442251	0.468529164791	FBgn0024807	1417	FBgn0031186	215734
1914	2R	9805449	9807062	0.61323928833	9806316	0.566771805286	FBgn0050066	528	FBgn0020615	20799
1915	3R	9238210	9239981	0.612531661987	9239067	0.580103516579	FBgn0041711	1939	FBgn0038150	8477
1916	3R	26583978	26585878	0.612463474274	26584725	0.551953652326	FBgn0004606	6923	FBgn0003720	93312
1917	3L	4946453	4948770	0.612195014954	4947202	0.535295367241	FBgn0005775	9817	FBgn0035570	256499
1918	2R	18893272	18894757	0.612076282501	18894006	0.413764953613	FBgn0050415	19	FBgn0034849	28841
1919	3R	814670	816397	0.611856460571	815295	0.488318145275	FBgn0037292	821	FBgn0004183	41409
1920	2R	1313270	1314976	0.611835956573	1314064	0.496648676255	FBgn0033043	8164	FBgn0033035	108822
1921	X	1322982	1325018	0.611814498901	1324076	0.522867427153	FBgn0026872	502	FBgn0028274	3043
1922	2L	5503110	5504692	0.611540794373	5504011	0.477353837755	FBgn0031707	13831	FBgn0031708	15878
1923	2L	22062073	22063830	0.611466884613	22063230	0.522336387634	FBgn0032971	4035	FBgn0032979	93524
1924	3L	3561570	3563290	0.611356735229	3562403	0.581949738895	FBgn0053504	14952	FBgn0053504	14952
1925	3R	25846934	25848637	0.611128807068	25847648	0.516615250531	FBgn0039738	332	FBgn0001281	16812
1926	2L	4353176	4354935	0.610960006714	4354061	0.559151144589	FBgn0031596	1086	FBgn0026319	17929
1927	X	4352829	4354231	0.609288215637	4353440	0.523001278148	FBgn0040910	7411	FBgn0029714	43764
1928	2R	1521600	1523080	0.609286308289	1522371	0.517190889879	FBgn0000043	702	FBgn0033059	61394
1929	2L	14539465	14540996	0.609188556671	14540187	0.520949363708	FBgn0028881	8888	FBgn0005771	49325
1930	3R	16583046	16584754	0.609121322632	16583968	0.532925665379	FBgn0038826	1517	FBgn0038821	19608
1931	X	4107576	4108905	0.608846664429	4108171	0.423424593608	FBgn0029701	3226	FBgn0026080	145492
1932	3L	10495444	10497118	0.608637809753	10496188	0.506071031094	FBgn0052062	6236	FBgn0000629	115889
1933	X	9037272	9038676	0.608573913574	9037896	0.35955990062	FBgn0030099	6	FBgn0030099	6
1934	3R	19872209	19874221	0.608476161957	19873007	0.440577282625	FBgn0043455	505	FBgn0043455	505
1935	X	19355292	19357516	0.608266830444	19356332	0.554183840752	FBgn0053525	466	FBgn0027291	585
1936	3R	22975100	22976679	0.608236312866	22976004	0.441886493138	FBgn0029155	1359	FBgn0039488	33606
1937	2L	16486934	16489048	0.608189582825	16488111	0.585886674769	FBgn0032586	640	FBgn0025678	135421
1938	3R	5416059	5417962	0.60816192627	5416935	0.60704758588	FBgn0037720	98	FBgn0037719	226
1939	X	442133	445469	0.607964515686	442806	0.461280093474	FBgn0003986	5057	FBgn0003986	5057
1940	3L	8415403	8417453	0.607936859131	8416014	0.401284515858	FBgn0062463	313	FBgn0010825	8249
1941	X	5744622	5746204	0.607933044434	5745495	0.469164287343	FBgn0000042	605	FBgn0000042	605
1942	3R	25871852	25873655	0.607686042786	25872910	0.558589093825	FBgn0039741	713	FBgn0039741	713
1943	X	18799666	18800643	0.607463359833	18800540	0.539119460366	FBgn0052541	36244	FBgn0030974	72970
1944	2R	18551179	18554595	0.607331752777	18551810	0.480922937393	FBgn0003900	1898	FBgn0003900	1898
1945	3R	5455455	5457091	0.607304096222	5456374	0.531400792739	FBgn0005585	233	FBgn0005585	233
1946	2R	11570776	11572661	0.60711145401	11571555	0.556938283584	FBgn0082181	8601	FBgn0034065	41714
1947	2L	2450451	2451894	0.606909751892	2451007	0.432899475098	FBgn0012017	9037	FBgn0015816	41659
1948	2L	21091454	21093316	0.606574058533	21092668	0.43712490797	FBgn0040297	476	FBgn0023388	37277
1949	2L	521365	524478	0.606426239014	523721	0.416176795959	FBgn0003963	254	FBgn0003963	254
1950	X	20454427	20456356	0.606279850006	20455557	0.488710105419	FBgn0031125	6253	FBgn0003300	49560
1951	2L	165604	167510	0.606162548065	166670	0.444016158581	FBgn0016977	7636	FBgn0016977	7636
1952	2R	15491587	15494779	0.606150150299	15492525	0.482646942139	FBgn0034479	3407	FBgn0004364	133849
1953	3R	1496119	1498973	0.606135368347	1497897	0.4591614604	FBgn0037363	2462	FBgn0037363	2462
1954	2L	19270898	19272030	0.606105804443	19271459	0.331949591637	FBgn0051796	2231	FBgn0024245	87694
1955	X	15153208	15154660	0.605978965759	15153954	0.462776303291	FBgn0004924	525	FBgn0004924	525
1956	3L	2368257	2370180	0.605843544006	2369161	0.479679882526	FBgn0052299	4605	FBgn0052299	4605
1957	3L	3402867	3404773	0.605430603027	3404041	0.525061543783	FBgn0014388	4426	FBgn0027616	46343
1958	X	5875416	5876803	0.605334281921	5876192	0.460428893566	FBgn0003302	6220	FBgn0029840	58750
1959	3L	11225235	11226711	0.605137825012	11226012	0.467024354374	FBgn0041094	244	FBgn0041094	244
1960	3L	20990247	20991555	0.605081558228	20990846	0.3969336678	FBgn0026179	22466	FBgn0037044	29110
1961	X	16043401	16044654	0.604922294617	16044030	0.383355481284	FBgn0000459	6641	FBgn0000459	6641
1962	2L	21620224	21621602	0.604784011841	21621008	0.441904306412	FBgn0023416	816	FBgn0022893	3487
1963	X	5948406	5950190	0.604747772217	5949357	0.431583976746	FBgn0029843	12351	FBgn0029840	14415
1964	2R	15806518	15808154	0.604557991028	15807373	0.614394545555	FBgn0034499	567	FBgn0010411	28527
1965	3R	12030825	12032471	0.6044921875	12031569	0.3505443573	FBgn0010438	596	FBgn0011253	66607
1966	2R	18236029	18238153	0.604239463806	18236720	0.488172923817	FBgn0028371	7703	FBgn0020257	40165
1967	2R	12337952	12339264	0.604238510132	12338552	0.456078136668	FBgn0034161	1911	FBgn0025832	31649
1968	3L	19856210	19857872	0.604204654694	19856996	0.559449195862	FBgn0020887	245	FBgn0020887	245
1969	X	17339505	17341239	0.604124069214	17340382	0.487720131874	FBgn0030842	17130	FBgn0030851	123031
1970	3R	22708730	22710547	0.603682518005	22709634	0.431963503361	FBgn0004359	2178	FBgn0002838	7956
1971	X	6881873	6883253	0.603678226471	6882575	0.438484072685	FBgn0029931	3269	FBgn0029931	3269
1972	X	1514843	1516172	0.603654384613	1515619	0.450999428244	FBgn0000482	5592	FBgn0023530	9816
1973	3R	14483935	14485346	0.603520870209	14484565	0.41747038705	FBgn0051224	398	FBgn0027841	549
1974	2R	2163594	2165034	0.603358745575	2164218	0.413279589485	FBgn0050443	828	FBgn0033081	4045
1975	3R	11465111	11466720	0.603081703186	11465992	0.45126954247	FBgn0038351	7387	FBgn0053207	25916
1976	3R	26098130	26100414	0.603065490723	26099470	0.424808382988	FBgn0010113	4186	FBgn0039757	64728
1977	2L	1709467	1710979	0.603008270264	1710312	0.418000613942	FBgn0031356	103	FBgn0031357	154
1978	3R	9854095	9858307	0.602954864502	9857651	0.542995306162	FBgn0038192	126	FBgn0038196	4236
1979	X	16797911	16799293	0.602954864502	16798699	0.426512479782	FBgn0030809	3887	FBgn0030806	21900
1980	X	16054406	16056064	0.602876186371	16055257	0.586990296841	FBgn0000459	4586	FBgn0000459	4586
1981	X	4522719	4525217	0.602294921875	4523406	0.436464011669	FBgn0003200	1417	FBgn0022768	8702
1982	2L	21960397	21962786	0.602231025696	21961109	0.492865753174	FBgn0032969	19417	FBgn0003866	144921
1983	2R	18188802	18190276	0.602067947388	18189545	0.453917952145	FBgn0020257	7010	FBgn0020257	7010
1984	3L	14996220	14997767	0.601804733276	14996958	0.450202643871	FBgn0036464	2497	FBgn0036465	10871
1985	X	13852459	13854005	0.601581573486	13853188	0.522754056113	FBgn0011951	2039	FBgn0027537	196448
1986	2L	5549460	5550809	0.601221084595	5550135	0.411791689256	FBgn0031718	891	FBgn0031718	891
1987	X	14763674	14765677	0.601174354553	14764663	0.619533314424	FBgn0052591	1782	FBgn0052590	91691
1988	X	12577713	12580477	0.601145267487	12578526	0.466527377858	FBgn0030418	123	FBgn0053963	85127
1989	3R	3969563	3971054	0.601112365723	3970334	0.457305347218	FBgn0011959	3570	FBgn0037550	18279
1990	3R	11115380	11118281	0.600354194641	11117381	0.495133848751	FBgn0003721	10127	FBgn0011476	13110
1991	3R	5564826	5566646	0.600276947021	5565803	0.542003799887	FBgn0037736	152	FBgn0002431	14470
1992	X	9529056	9532647	0.600248336792	9531798	0.562434971333	FBgn0030150	2905	FBgn0030150	2905
1993	3R	2491857	2493091	0.600019454956	2492426	0.492238925054	FBgn0024912	6604	FBgn0026567	8822
1994	2R	12014052	12015629	0.59964132309	12014728	0.539819955826	FBgn0011260	331	FBgn0034138	71372
1995	3L	13086879	13088710	0.599599838257	13088077	0.497797629412	FBgn0010452	143	FBgn0010452	143
1996	3R	11971603	11973043	0.599055767059	11972363	0.392170513377	FBgn0038400	214	FBgn0038396	96970
1997	2R	18245181	18246441	0.599030971527	18245966	0.314865448896	FBgn0028371	1543	FBgn0020257	49411
1998	3L	690651	692600	0.598862171173	691572	0.637603823344	FBgn0035158	161	FBgn0035156	15125
1999	X	2013818	2015813	0.598727226257	2015016	0.550759315491	FBgn0004655	123	FBgn0000377	91121
[truncated: 5,146 more rows]
