# Supplementary material for: Developmental roles of 21 Drosophila transcription factors are determined by quantitative differences in binding to an overlapping set of thousands of genomic regions
Source: Genome Biol. 2009 Jul 23;10(7):R80. doi: 10.1186/gb-2009-10-7-r80 (PMC2728534; doi:10.1186/gb-2009-10-7-r80)
Supplement: Additional data file 7 — Genomic coordinates of regions bound by each factor for the 25% FDR data set, locations and scores of peak windows, and the closest gene and closest transcribed gene for each peak. [file gb-2009-10-7-r80-S7.zip › Additional Data File 4 25% FDR bound regions/prd_2_021105-sym-25_table.txt]

Interval	Chr	Bound_Region_Start	Bound_Region_Stop	Bound_Region_Score	Peak_start	Peak_score	Closest_gene	Closest_gene_dist	Closest_transcribed_gene	Closest_transcribed_gene_dist
1	X	8971113	8976276	3.841205596924	8973033	3.584556818008	FBgn0030090	7206	FBgn0030092	21247
2	X	18142294	18147815	3.754379272461	18145390	3.524209771838	FBgn0004956	3628	FBgn0004956	3628
3	2R	15563319	15573026	3.531447410583	15567036	3.397591650486	FBgn0034480	47186	FBgn0004364	59338
4	2L	3819874	3828378	3.391374588013	3821577	2.994698047638	FBgn0003430	4103	FBgn0003430	4103
5	4	723236	726212	3.25422334671	724783	2.894372098586	FBgn0005558	6844	FBgn0039930	324826
6	3R	4017678	4020340	3.223009109497	4018906	2.985805174884	FBgn0053779	11638	FBgn0037554	40323
7	3R	17282833	17285503	3.213673114777	17284239	2.950149423936	FBgn0011278	12197	FBgn0013984	122012
8	3R	24456073	24458955	3.163191795349	24457500	2.87811941259	FBgn0039590	3285	FBgn0001215	31971
9	2L	14260519	14263647	3.156698226929	14262065	2.689047981711	FBgn0004002	1457	FBgn0028529	93015
10	2L	3538415	3543943	3.12145614624	3542067	2.788842916489	FBgn0024244	2816	FBgn0031549	11781
11	2L	3600728	3604188	3.087989807129	3602570	2.838261544704	FBgn0002985	4178	FBgn0002985	4178
12	3R	680739	685510	3.021433830261	683867	2.762275527505	FBgn0003002	5332	FBgn0003002	5332
13	3R	11478396	11482882	3.017198562622	11480410	2.781304486593	FBgn0053207	11498	FBgn0053207	11498
14	2R	5483301	5493889	3.00701379776	5485641	2.819157376009	FBgn0033471	2679	FBgn0027619	4868
15	2R	9074477	9087634	3.004447937012	9080287	2.869826495647	FBgn0033856	5835	FBgn0033856	5835
16	3R	15169431	15173153	3.003239154816	15171076	2.693833112717	FBgn0000463	19141	FBgn0000463	19141
17	2L	11454609	11457436	3.001669406891	11455901	2.788319333394	FBgn0004579	10298	FBgn0004579	10298
18	2L	14442256	14449015	2.993421554565	14444078	2.581443839603	FBgn0028844	6738	FBgn0005771	46784
19	3R	25131475	25136109	2.991815090179	25132789	2.609908421834	FBgn0039659	9838	FBgn0003525	51287
20	2L	5409236	5412011	2.989472389221	5410667	2.616435580783	FBgn0016660	6325	FBgn0005511	50974
21	2R	15578670	15583161	2.979187011719	15581623	2.673209639157	FBgn0004364	44751	FBgn0004364	44751
22	3L	6793524	6797329	2.948596954346	6795162	2.751684904099	FBgn0003995	31055	FBgn0035714	68302
23	3R	9703897	9706393	2.944534301758	9705411	2.64489959268	FBgn0008646	5510	FBgn0000576	22170
24	2R	7039463	7046439	2.940870761871	7040905	2.516425244948	FBgn0050034	2950	FBgn0000577	3212
25	X	6903105	6905553	2.934106826782	6904161	2.604825805215	FBgn0004143	9504	FBgn0029931	18317
26	2L	7302628	7307820	2.933937549591	7304521	2.697996981004	FBgn0004009	2640	FBgn0004009	2640
27	2R	3756429	3760787	2.927690029144	3758170	2.58154409072	FBgn0033277	7899	FBgn0010109	14030
28	3L	22332597	22338330	2.895461559296	22334245	2.593465685844	FBgn0004449	7483	FBgn0004449	7483
29	2L	19321970	19324785	2.863883972168	19323010	2.558742074405	FBgn0032769	26775	FBgn0024245	36143
30	3R	22711889	22714111	2.861081123352	22712904	2.404147624969	FBgn0004359	5448	FBgn0002838	11226
31	3R	18962701	18965592	2.841992378235	18964270	2.729415512085	FBgn0004644	3611	FBgn0051457	10564
32	X	19053782	19057448	2.823843002319	19054920	2.387856245041	FBgn0031001	359	FBgn0031001	359
33	2L	19214072	19217309	2.820691108704	19216149	2.548147837321	FBgn0015380	29874	FBgn0032762	86794
34	X	9574609	9578171	2.812600135803	9576874	2.507769079769	FBgn0020378	21306	FBgn0000233	37465
35	2L	13866777	13871231	2.805681228638	13869644	2.71287971735	FBgn0028532	20232	FBgn0051842	34606
36	3L	5828798	5832385	2.792141914368	5830687	2.590020298958	FBgn0003984	11126	FBgn0052409	42802
37	3L	13092670	13095545	2.725882053375	13094239	2.500243074754	FBgn0010452	6019	FBgn0010452	6019
38	2R	7308624	7312816	2.725842475891	7310204	2.607985103832	FBgn0033652	3928	FBgn0033652	3928
39	3L	14928996	14936077	2.723099708557	14933325	2.468038166271	FBgn0026320	1281	FBgn0026320	1281
40	3L	14911121	14916971	2.702458381653	14915533	2.349006540635	FBgn0040487	4162	FBgn0040487	4162
41	3L	11209971	11213047	2.684468269348	11212223	1.626713037491	FBgn0036150	2338	FBgn0041094	14033
42	2R	20563406	20566206	2.666344642639	20564894	2.38798058033	FBgn0001148	4686	FBgn0001148	4686
43	3R	2682652	2686785	2.664711952209	2684782	2.540971755981	FBgn0001077	5264	FBgn0001077	5264
44	3L	11233067	11235321	2.658683776855	11234079	2.385852098465	FBgn0041094	7823	FBgn0041094	7823
45	3R	2710158	2713021	2.657842159271	2711206	2.470736443996	FBgn0001077	21160	FBgn0001077	21160
46	2L	21838158	21844278	2.643093109131	21841267	2.48426768359	FBgn0003866	25079	FBgn0003866	25079
47	X	7164137	7168287	2.639460086823	7165950	2.286149215698	FBgn0029943	3026	FBgn0024250	12773
48	3R	26392451	26396021	2.633153915405	26394267	2.363890767097	FBgn0039787	10887	FBgn0039767	140269
49	3L	1438810	1441548	2.573339939117	1440084	2.05016130209	FBgn0004635	7240	FBgn0004635	7240
50	3R	670779	676752	2.561875343323	675159	2.117244303226	FBgn0003002	3376	FBgn0003002	3376
51	2L	4366083	4374080	2.551420211792	4368816	2.467224419117	FBgn0026319	3174	FBgn0026319	3174
52	2R	18724302	18727138	2.535706996918	18726075	2.272769198698	FBgn0034834	6936	FBgn0034846	128160
53	2L	516982	520091	2.523566246033	518283	2.369434300591	FBgn0003963	5184	FBgn0003963	5184
54	X	20561199	20564450	2.490575790405	20562596	2.164230627172	FBgn0031130	5971	FBgn0003300	57479
55	3R	20996746	21000459	2.490292549133	20999003	2.094178480261	FBgn0039285	620	FBgn0039286	11732
56	2L	5231759	5235143	2.477494239807	5233805	1.959519386292	FBgn0051971	6961	FBgn0000228	44753
57	2L	13226516	13230903	2.460955142975	13227537	1.994853636798	FBgn0032490	316	FBgn0032491	2180
58	2R	15573371	15576022	2.434529304504	15574457	1.892822682858	FBgn0004364	51917	FBgn0004364	51917
59	2R	4644182	4646960	2.433040142059	4645484	2.259360818302	FBgn0033382	1132	FBgn0033380	19408
60	2R	14316277	14318824	2.43230009079	14317660	2.229469180107	FBgn0010651	930	FBgn0010651	930
61	3L	18260848	18263064	2.430428028107	18261897	2.140233713038	FBgn0036784	2260	FBgn0011706	101765
62	X	14461540	14463962	2.411235809326	14462895	2.040669262409	FBgn0015773	24873	FBgn0015773	24873
63	3R	16398500	16402749	2.398442268372	16399791	2.057634914623	FBgn0038806	2939	FBgn0038805	2950
64	2L	8845145	8850564	2.393881797791	8849500	2.09319451276	FBgn0052986	13307	FBgn0029123	23875
65	2R	2083797	2087825	2.380349159241	2085348	2.086816451129	FBgn0033076	27443	FBgn0041145	36970
66	2R	10313299	10317087	2.36816072464	10315207	1.798430106219	FBgn0001319	1390	FBgn0050478	29364
67	2L	3608282	3616354	2.359728813171	3614650	2.26898252964	FBgn0015663	4642	FBgn0002985	7902
68	2L	12090603	12094555	2.345481872559	12092776	2.10207972807	FBgn0032407	995	FBgn0032407	995
69	3L	15225785	15228876	2.33625125885	15227621	2.016782592325	FBgn0029114	26721	FBgn0029114	26721
70	2R	7247932	7250346	2.33141374588	7249182	1.81776192609	FBgn0033649	9352	FBgn0033652	57094
71	3R	12596134	12600303	2.323405265808	12599091	1.934082087348	FBgn0020556	180	FBgn0020556	180
72	3R	665464	667788	2.306709289551	666409	2.049334862653	FBgn0037284	9424	FBgn0003002	12126
73	2L	19332736	19340447	2.297481060028	19334201	1.826891303062	FBgn0024245	24952	FBgn0024245	24952
74	3L	15664018	15670215	2.294536590576	15668975	1.944379925728	FBgn0041160	3867	FBgn0041160	3867
75	3R	12075169	12078664	2.292584896088	12077264	1.87921255827	FBgn0040237	12546	FBgn0011253	20912
76	2R	16117039	16120573	2.290859222412	16119078	1.828017234802	FBgn0046816	1866	FBgn0046816	1866
77	2L	8874713	8877269	2.282483100891	8876178	1.999791257522	FBgn0032072	9411	FBgn0029123	50553
78	3R	2936147	2939155	2.275388240814	2937613	1.999706506729	FBgn0014863	5840	FBgn0003884	25353
79	3R	9734391	9737872	2.26397228241	9735493	2.193003934972	FBgn0000576	7912	FBgn0000576	7912
80	X	6127173	6129733	2.261478424072	6128622	2.149067306519	FBgn0029856	189	FBgn0029857	4768
81	3R	11472190	11476466	2.258066177368	11474648	1.717700576782	FBgn0038351	16043	FBgn0053207	17260
82	2R	11248835	11251536	2.243792057037	11250185	2.01997586659	FBgn0050089	7924	FBgn0050089	7924
83	2R	14779282	14783137	2.241995811462	14780297	1.787646702358	FBgn0034423	5520	FBgn0003254	10292
84	3R	15820293	15822522	2.230974197388	15821485	1.999961292042	FBgn0038755	12759	FBgn0038768	36057
85	2L	3548317	3550896	2.230484962463	3549591	2.03879776001	FBgn0024244	10340	FBgn0031549	19305
86	3L	15976317	15978959	2.219259262085	15977970	1.882733481271	FBgn0036558	899	FBgn0036557	7514
87	3L	18325261	18327978	2.216451644897	18326943	1.900234278511	FBgn0011706	36719	FBgn0011706	36719
88	2L	14434197	14437430	2.214606285095	14436112	2.077686590307	FBgn0028871	10981	FBgn0005771	54750
89	2R	17050893	17054792	2.21452665329	17052289	1.950215620153	FBgn0050283	4134	FBgn0010415	63539
90	2L	12078619	12090348	2.213473796844	12080022	1.853070820079	FBgn0032406	3199	FBgn0003145	5770
91	3R	21004617	21011602	2.1915807724	21009501	2.018715441227	FBgn0039286	1234	FBgn0039286	1234
92	2L	3816770	3819646	2.186046123505	3818131	1.946765899658	FBgn0031573	4724	FBgn0003430	7549
93	X	5581758	5584536	2.178677558899	5583141	1.771156030543	FBgn0052758	134	FBgn0029799	14619
94	2L	1063112	1069815	2.176329135895	1068190	1.965958090389	FBgn0003310	9621	FBgn0003310	9621
95	X	20526388	20529951	2.174283981323	20528561	1.999203569749	FBgn0031129	18075	FBgn0003300	23444
96	3L	15007848	15011470	2.156175613403	15009198	1.940214157104	FBgn0025776	138	FBgn0025776	138
97	2L	375592	378572	2.155490398407	376804	1.839764893055	FBgn0000061	1312	FBgn0031250	18936
98	2L	7309190	7312928	2.154872894287	7310937	1.736607214984	FBgn0004009	3776	FBgn0004009	3776
99	3R	2818550	2821573	2.143235683441	2820504	1.889956831932	FBgn0000095	4446	FBgn0010774	85622
100	2L	1418041	1423089	2.142910003662	1421887	1.689049271976	FBgn0002543	1438	FBgn0002543	1438
101	2L	20765109	20767308	2.126353740692	20766072	1.879633247852	FBgn0000251	7744	FBgn0000986	43564
102	3L	21412895	21417164	2.117825508118	21415825	1.800294494629	FBgn0014143	5428	FBgn0014143	5428
103	3R	9623464	9625641	2.117797374725	9624666	1.815633325016	FBgn0051331	674	FBgn0053327	14175
104	3L	13054563	13058898	2.111535072327	13055963	1.883302352008	FBgn0036345	5273	FBgn0010452	32257
105	3R	19018207	19020324	2.100507736206	19019328	1.952297210693	FBgn0011596	10428	FBgn0039066	57938
106	2R	16466391	16470856	2.100219726562	16469029	1.885882079601	FBgn0008636	538	FBgn0034565	16790
107	2L	9582528	9586608	2.097657203674	9585493	1.755083084106	FBgn0014179	3751	FBgn0015393	114341
108	2L	2453860	2458852	2.097575187683	2457053	1.975868344307	FBgn0012017	2991	FBgn0015816	35613
109	X	20507814	20510774	2.081936836243	20508992	1.700074981241	FBgn0003300	3875	FBgn0003300	3875
110	3L	13188588	13191304	2.080993652344	13189882	1.914815117331	FBgn0052127	1826	FBgn0010452	101662
111	3R	4524344	4527803	2.07465171814	4526681	1.72449650484	FBgn0037612	23	FBgn0001180	3141
112	3R	6492315	6494974	2.07235956192	6493815	1.893877506256	FBgn0037818	9077	FBgn0001235	29429
113	3L	14748009	14751932	2.070162296295	14749133	1.827293157578	FBgn0036449	2549	FBgn0036449	2549
114	2L	7294984	7297766	2.069114685059	7296217	1.731987476349	FBgn0004009	10944	FBgn0004009	10944
115	2R	9825244	9828690	2.066160678864	9827612	1.909253513112	FBgn0033921	10396	FBgn0033922	13077
116	2R	7061551	7063765	2.066131591797	7062856	1.883888371785	FBgn0000577	18739	FBgn0000577	18739
117	3L	19141323	19145367	2.063426017761	19144265	1.834628329558	FBgn0016797	8380	FBgn0016797	8380
118	2R	13813708	13816113	2.052886009216	13814819	1.676435807172	FBgn0034326	498	FBgn0034326	498
119	3L	8653744	8656479	2.045253753662	8655334	1.672373473644	FBgn0001168	5628	FBgn0001168	5628
120	X	258303	260606	2.033085346222	259509	1.503911614418	FBgn0004170	6627	FBgn0004170	6627
121	3R	18956710	18961236	2.032426834106	18959943	1.651096848881	FBgn0051457	6237	FBgn0051457	6237
122	2R	10449158	10451874	2.029866218567	10450303	1.494594181285	FBgn0033984	236	FBgn0033987	27874
123	X	294520	296776	2.024356842041	295609	1.61017518885	FBgn0011822	1345	FBgn0002561	29064
124	3R	21470326	21474773	2.013299942017	21471808	1.551532268524	FBgn0067682	474	FBgn0067682	474
125	3L	8805990	8808526	2.010683059692	8807341	1.781645476818	FBgn0052026	3068	FBgn0020633	58216
126	2R	18713144	18715624	1.988600730896	18714374	1.678908467293	FBgn0034834	4765	FBgn0003062	132054
127	3R	17259423	17263528	1.981143474579	17262193	1.962115585804	FBgn0008651	2348	FBgn0013984	144058
128	3L	8427919	8433626	1.975322723389	8430542	1.568842124939	FBgn0010825	6279	FBgn0010825	6279
129	2L	1408930	1412897	1.974756717682	1411443	1.867951647441	FBgn0002543	9006	FBgn0002543	9006
130	3L	20999772	21002466	1.973623752594	21001462	1.732747614384	FBgn0053285	21381	FBgn0037044	39726
131	3L	14416719	14419105	1.972296714783	14417924	1.436576068401	FBgn0036424	35333	FBgn0036424	35333
132	X	6123925	6125545	1.967503070831	6124622	1.732268214226	FBgn0052744	115	FBgn0029857	8768
133	3L	14917440	14919679	1.957500457764	14918936	1.855290234089	FBgn0040487	7565	FBgn0040487	7565
134	X	224721	227618	1.953859329224	225823	1.702975778019	FBgn0000022	1030	FBgn0000022	1030
135	3R	2670126	2672910	1.951811790466	2671671	1.575196939356	FBgn0003339	4215	FBgn0001077	18375
136	3R	2689086	2692623	1.945611953735	2691708	1.660396407632	FBgn0001077	1662	FBgn0001077	1662
137	2L	7623530	7625691	1.942607879639	7624846	1.391341377707	FBgn0031926	16456	FBgn0053529	80423
138	3L	8975935	8980484	1.932822704315	8977408	1.429831392625	FBgn0035954	1737	FBgn0035954	1737
139	X	6462882	6464894	1.931009292603	6463933	1.622804578145	FBgn0029880	16156	FBgn0029882	35489
140	3R	25369891	25372762	1.930361747742	25371215	1.892848014832	FBgn0000492	10894	FBgn0040623	54399
141	3R	747336	749885	1.926321983337	748674	1.686813410591	FBgn0051536	12396	FBgn0004183	25212
142	3R	8143937	8146214	1.912838935852	8144948	1.628634677214	FBgn0051432	3408	FBgn0010044	60810
143	2R	16159997	16163088	1.912807941437	16162010	1.564918339252	FBgn0034537	3109	FBgn0061362	3367
144	2L	9986766	9990726	1.912635803223	9988292	1.751233160496	FBgn0040965	3635	FBgn0040965	3635
145	2R	7047264	7049608	1.910913944244	7048355	1.792867492227	FBgn0000577	4238	FBgn0000577	4238
146	2L	14482893	14491757	1.910799980164	14486423	1.700448597179	FBgn0005771	4439	FBgn0005771	4439
147	3L	8643431	8646283	1.902412891388	8645193	1.747515932719	FBgn0001168	4513	FBgn0001168	4513
148	X	537650	539728	1.90146780014	538527	1.726593653361	FBgn0021764	5134	FBgn0025637	25634
149	3R	27790066	27792661	1.894324302673	27791611	1.643875333998	FBgn0039886	12241	FBgn0002780	86183
150	3L	9420364	9422252	1.894106388092	9421327	1.43738168478	FBgn0035995	505	FBgn0052038	4531
151	3L	5966590	5969562	1.889617919922	5967778	1.545173869413	FBgn0052406	3383	FBgn0035656	17826
152	3L	14604431	14606686	1.888783454895	14605501	1.667974531651	FBgn0041604	7622	FBgn0028418	79478
153	3R	12214079	12217228	1.885451793671	12215129	1.600332796574	FBgn0003513	14276	FBgn0038421	29355
154	2R	5210401	5214567	1.87766456604	5212016	1.603324273053	FBgn0050002	4180	FBgn0023143	6875
155	2L	20784670	20788221	1.861130714417	20786675	1.137136518955	FBgn0032886	1351	FBgn0000986	64167
156	3L	14099917	14102247	1.857345104218	14101105	1.798207058626	FBgn0042630	4522	FBgn0000411	42774
157	2L	18777542	18780089	1.857097625732	18778867	1.697324472315	FBgn0045852	634	FBgn0032717	56729
158	2L	597146	601188	1.853958129883	599566	1.573276011149	FBgn0031270	3247	FBgn0031267	25334
159	3R	17363078	17365197	1.849722862244	17364218	1.526839375496	FBgn0038891	6329	FBgn0013984	42033
160	2L	14039415	14041776	1.846750259399	14040770	1.629728444417	FBgn0028873	2394	FBgn0028876	6814
161	3L	15772796	15773609	1.829255104065	15773021	1.235243723943	FBgn0036531	656	FBgn0036537	27624
162	3R	9794603	9800428	1.826662063599	9797488	1.592444300652	FBgn0015270	6849	FBgn0038196	64399
163	3L	11215936	11218902	1.817486763	11217491	1.408906880547	FBgn0036150	7606	FBgn0041094	8765
164	3L	18312892	18316479	1.808385848999	18314175	1.319429516792	FBgn0015946	44502	FBgn0011706	49487
165	3L	12055960	12058394	1.808270931244	12057339	1.578155008952	FBgn0028679	1607	FBgn0036248	34851
166	3R	21824924	21829039	1.8069896698	21826873	1.59325492382	FBgn0002735	1293	FBgn0002735	1293
167	3R	7701861	7705256	1.803135871887	7703053	1.561000943184	FBgn0003312	96	FBgn0037955	54843
168	3R	4099823	4104807	1.802242279053	4103279	1.595658975489	FBgn0010433	235	FBgn0037561	7675
169	3R	9540173	9542482	1.797129631042	9541194	1.490345637004	FBgn0054044	1268	FBgn0038175	2694
170	X	7065454	7067816	1.793443202972	7066722	1.579634049359	FBgn0029939	28410	FBgn0025549	69818
171	3R	15174989	15178903	1.791182994843	15176316	1.492062232074	FBgn0038697	24155	FBgn0000463	24381
172	3R	4465002	4467457	1.788691043854	4466006	1.392752759597	FBgn0012028	2141	FBgn0037602	10833
173	4	415607	418512	1.787683010101	416776	1.510129367604	FBgn0039905	3136	FBgn0026777	88429
174	3R	21313964	21317035	1.786643028259	21316008	1.343342272441	FBgn0040212	1198	FBgn0039338	7459
175	2R	8480556	8483494	1.785903930664	8481744	1.653160824495	FBgn0033787	12281	FBgn0005624	15152
176	3R	12726870	12728848	1.785892009735	12727842	1.294714689255	FBgn0051270	21665	FBgn0082171	45805
177	3L	1392927	1395277	1.785782814026	1394049	1.641832576079	FBgn0035216	709	FBgn0004635	53275
178	2R	17749315	17753063	1.785276412964	17751806	1.391558945179	FBgn0020307	261	FBgn0034704	69318
179	3L	9425201	9427177	1.781837940216	9426188	1.592014372349	FBgn0052038	330	FBgn0052038	330
180	X	14576367	14578936	1.78172826767	14577396	1.586639344692	FBgn0015774	5815	FBgn0015773	89628
181	X	6448444	6450544	1.779089927673	6449479	1.614907881793	FBgn0029881	4178	FBgn0029882	49943
182	X	4221515	4224069	1.773756504059	4222757	1.376603631412	FBgn0029707	3952	FBgn0029714	174447
183	2R	15555048	15557358	1.770962238312	15556166	1.618030786514	FBgn0034480	36316	FBgn0004364	70208
184	3L	13647880	13649974	1.762540817261	13648949	1.662106009091	FBgn0036379	8253	FBgn0036386	245307
185	2R	6389728	6391667	1.762354373932	6390753	1.587734520435	FBgn0050015	122	FBgn0033562	908
186	2R	3435566	3437257	1.754662036896	3436430	1.335736338298	FBgn0033233	366	FBgn0033240	31045
187	3R	8470704	8476406	1.751675605774	8475236	1.58966006173	FBgn0038071	1454	FBgn0038071	1454
188	3R	8073005	8075426	1.751468658447	8074466	1.523504495621	FBgn0038008	5443	FBgn0037992	120547
189	3L	891194	893484	1.748408317566	892325	1.510957181454	FBgn0028999	346	FBgn0035164	71279
190	2L	18610924	18612899	1.745799064636	18611976	1.511767162996	FBgn0032692	20	FBgn0032693	36937
191	2R	15354610	15357021	1.743156433105	15355589	1.536211574779	FBgn0034476	13821	FBgn0011849	113195
192	2L	2163178	2166229	1.739236831665	2164949	1.487987889184	FBgn0031393	9189	FBgn0031393	9189
193	3R	10504319	10506981	1.734676837921	10505382	1.509458261378	FBgn0038252	16217	FBgn0051314	17675
194	3L	12263538	12266235	1.734570980072	12264981	1.507729586433	FBgn0036274	1928	FBgn0052100	23482
195	3R	12682847	12686965	1.731758117676	12685721	1.533121585846	FBgn0082171	3684	FBgn0082171	3684
196	X	8618391	8620704	1.727350234985	8619508	1.412223647623	FBgn0026411	31503	FBgn0030061	59321
197	3R	12716338	12718868	1.724073410034	12717982	1.330187460955	FBgn0015350	12532	FBgn0082171	35945
198	2R	7256894	7259209	1.722617149353	7258144	1.530675947666	FBgn0033649	18314	FBgn0033652	48132
199	3R	11496652	11498757	1.719173431396	11497568	1.416351823246	FBgn0053207	5660	FBgn0053207	5660
200	3R	4800837	4802806	1.708290100098	4801822	1.574353635311	FBgn0037646	4821	FBgn0022347	16845
201	3R	2732166	2734504	1.706286430359	2733192	1.484257137074	FBgn0001077	43146	FBgn0001077	43146
202	2R	18013213	18016279	1.704646587372	18015003	1.392461140951	FBgn0034735	15207	FBgn0022986	91879
203	3R	13651019	13653179	1.69598197937	13652119	1.508794055266	FBgn0051246	14853	FBgn0051246	14853
204	2L	8831640	8834345	1.69421339035	8833036	1.39854033788	FBgn0029123	7411	FBgn0029123	7411
205	3R	24379669	24383339	1.692603111267	24380996	1.39721388287	FBgn0040618	911	FBgn0000659	29809
206	3L	3999085	4002022	1.690373420715	4001104	1.397324025631	FBgn0004895	1522	FBgn0000449	44732
207	2R	2995061	3005470	1.68950176239	3002628	1.653465688229	FBgn0015930	952	FBgn0015930	952
208	2R	14191578	14194495	1.686393260956	14192525	1.351198832194	FBgn0023214	4130	FBgn0023214	4130
209	2R	18021067	18024953	1.683815956116	18023706	1.504155993462	FBgn0034735	23910	FBgn0034743	89997
210	3R	8206876	8209479	1.682488441467	8208532	1.376609185163	FBgn0038028	120	FBgn0038028	120
211	3R	27494530	27497008	1.680019378662	27495816	1.554440915585	FBgn0039863	859	FBgn0039867	66848
212	3L	15004145	15006912	1.678210258484	15005948	1.438890695572	FBgn0036465	1881	FBgn0036465	1881
213	2R	20572347	20574468	1.676432132721	20573415	1.560169875622	FBgn0001148	3835	FBgn0001148	3835
214	3L	15766583	15768718	1.674363136292	15767485	1.441854252535	FBgn0036531	6192	FBgn0036537	33160
215	3R	910156	917152	1.674214363098	915396	1.515558018404	FBgn0010313	2988	FBgn0010313	2988
216	2L	19223934	19226669	1.673881053925	19225556	1.477358425365	FBgn0051797	32506	FBgn0032762	96201
217	2L	3471174	3474019	1.671177864075	3472327	1.500621795654	FBgn0051956	408	FBgn0031540	2320
218	X	19678221	19687053	1.671094894409	19683432	1.398078694063	FBgn0031079	2556	FBgn0031079	2556
219	2L	2196010	2198063	1.663006305695	2197256	1.461635907491	FBgn0031395	4884	FBgn0031395	4884
220	X	6940495	6943523	1.660154819489	6941884	1.38378608928	FBgn0029933	1405	FBgn0029933	1405
221	3L	3053405	3058339	1.649017333984	3057200	1.350337092082	FBgn0035397	2540	FBgn0003938	17133
222	2L	5399218	5401873	1.645815372467	5400789	1.379396606894	FBgn0016660	3553	FBgn0005511	60852
223	3L	15496688	15498968	1.640529632568	15498008	1.340490579605	FBgn0053982	1057	FBgn0036503	15723
224	X	5615522	5617483	1.6384100914	5616540	1.134731709957	FBgn0029804	525	FBgn0029800	16420
225	X	20490022	20492111	1.627792358398	20491035	1.409092959236	FBgn0031128	3435	FBgn0003300	14082
226	3R	23266371	23269298	1.627425193787	23268126	1.421931491179	FBgn0039518	21785	FBgn0039509	153909
227	2R	20522413	20524923	1.62436914444	20523680	1.559600889683	FBgn0004055	4030	FBgn0005634	4607
228	3R	23033651	23035737	1.619372367859	23034603	1.297170745002	FBgn0054006	10461	FBgn0005696	30212
229	2L	14449407	14452316	1.605332374573	14450396	1.279068666346	FBgn0028844	420	FBgn0005771	40466
230	2L	18869634	18873187	1.600605964661	18871381	1.300800828373	FBgn0003896	5804	FBgn0032717	35785
231	2L	21863640	21865177	1.594523429871	21865102	1.4897157881	FBgn0032965	20752	FBgn0003866	48914
232	2R	16414296	16416276	1.585892677307	16415304	1.248975455761	FBgn0034560	1982	FBgn0034565	70515
233	3R	26208886	26210765	1.580722808838	26209492	1.290689349174	FBgn0015221	4062	FBgn0039764	40062
234	3R	9813494	9816921	1.575350284576	9814862	1.348539710045	FBgn0015270	24223	FBgn0038196	47025
235	3L	11898703	11902361	1.574139595032	11899850	1.290341601652	FBgn0036222	1146	FBgn0000404	92326
236	3L	7348216	7350743	1.573832035065	7349758	1.220547318459	FBgn0052380	5706	FBgn0082598	6012
237	3R	16367864	16370308	1.573437690735	16369096	1.376445209279	FBgn0053192	8369	FBgn0043457	14556
238	3R	164785	167804	1.571691513062	165894	1.358837969163	FBgn0037236	607	FBgn0001204	6478
239	2R	16052362	16055093	1.570600509644	16053521	1.493104616801	FBgn0034514	607	FBgn0034514	607
240	2L	19317957	19320624	1.570255279541	19319086	1.461202453164	FBgn0032769	22851	FBgn0024245	40067
241	3R	819377	821564	1.56795835495	820456	1.245490014553	FBgn0037292	5982	FBgn0004183	46570
242	3R	20901724	20905356	1.567530155182	20904500	1.170501540689	FBgn0039274	3896	FBgn0039273	4592
243	3L	5779548	5781879	1.564197540283	5780897	1.358529427472	FBgn0052415	3286	FBgn0035639	4023
244	2R	7026855	7029002	1.561872005463	7027711	1.446543812752	FBgn0050034	10244	FBgn0000577	16406
245	3L	14909339	14910934	1.561157226562	14910344	0.466774749756	FBgn0040809	793	FBgn0040809	793
246	3R	17277311	17279447	1.559994697571	17278409	1.303906440735	FBgn0011278	6367	FBgn0013984	127842
247	2L	9609005	9610801	1.554139614105	9609986	1.268819977255	FBgn0019809	1507	FBgn0015393	89848
248	X	7117658	7120330	1.552709579468	7119452	1.176570117474	FBgn0029940	7312	FBgn0025549	17088
249	3L	14936731	14943792	1.551988124847	14937810	1.444226519267	FBgn0000216	118	FBgn0000216	118
250	3R	6424163	6426791	1.550803184509	6425864	1.566349744797	FBgn0001235	38522	FBgn0001235	38522
251	3L	19000264	19002817	1.550009727478	19001537	1.213009178638	FBgn0002945	9053	FBgn0002945	9053
252	3L	15602393	15605290	1.545973777771	15604048	1.317333920797	FBgn0053209	6339	FBgn0036519	28401
253	3R	26579857	26582092	1.54581451416	26580884	1.411689309513	FBgn0039801	8874	FBgn0003720	97153
254	3R	12161832	12163930	1.544595718384	12162985	1.354561678569	FBgn0040284	4721	FBgn0040284	4721
255	2L	15480921	15483513	1.543765544891	15482374	1.431272394517	FBgn0020371	1677	FBgn0003448	8176
256	3L	2421215	2423970	1.543677330017	2422382	1.350178658962	FBgn0052306	24852	FBgn0053231	26306
257	3L	13173121	13175091	1.539629459381	13174278	1.241633594036	FBgn0052129	10883	FBgn0010452	86058
258	2L	7137579	7139589	1.539139270782	7138644	1.319469788495	FBgn0031889	4961	FBgn0031886	72811
259	3R	7203449	7204990	1.538337230682	7204455	1.344526122598	FBgn0004595	5945	FBgn0026064	28088
260	3L	5857895	5859740	1.537359237671	5858799	1.1616563797	FBgn0035643	2445	FBgn0052409	14690
261	2L	15103783	15105935	1.537031173706	15104627	1.236568152905	FBgn0028878	887	FBgn0024183	38382
262	X	1997314	1999589	1.535098075867	1998628	1.453071951866	FBgn0023507	984	FBgn0025626	77336
263	3R	2823875	2827689	1.535031795502	2826801	1.438338470459	FBgn0000095	1851	FBgn0010774	79325
264	2R	6743473	6745922	1.531710624695	6744759	1.321162283421	FBgn0050021	3649	FBgn0033590	7831
265	2L	1075472	1078568	1.53130197525	1076667	1.287965437945	FBgn0003310	1144	FBgn0003310	1144
266	3R	2962898	2965861	1.530650615692	2963897	1.40279853344	FBgn0037475	1969	FBgn0037481	17001
267	3L	6737896	6739486	1.530022621155	6738644	1.156190535601	FBgn0052392	1451	FBgn0035714	11784
268	3L	7882323	7887444	1.529469966888	7883521	1.341684281826	FBgn0003041	2377	FBgn0003041	2377
269	3L	8634319	8637826	1.525053024292	8637003	1.136551737785	FBgn0001168	12703	FBgn0001168	12703
270	2R	4710772	4713092	1.522962093353	4712000	1.184303620282	FBgn0015561	4973	FBgn0033380	85924
271	3L	13381732	13384226	1.520599365234	13383114	1.205563187599	FBgn0036356	3286	FBgn0036351	27824
272	3L	14985201	14987638	1.519179344177	14986290	1.350707054138	FBgn0047338	2461	FBgn0023174	21075
273	2L	18301397	18304652	1.518066883087	18303371	1.257637360517	FBgn0032677	12538	FBgn0004413	135795
274	3R	2860743	2864256	1.517407894135	2863360	1.223005238701	FBgn0024289	14697	FBgn0010774	42766
275	3L	11315858	11319557	1.515303611755	11316842	1.29278570811	FBgn0036154	21176	FBgn0041094	90586
276	2L	8840831	8844832	1.509612083435	8843822	1.291010912727	FBgn0029123	18197	FBgn0029123	18197
277	3R	17237934	17240949	1.509003162384	17238929	1.277903258801	FBgn0051438	4080	FBgn0043012	143130
278	2R	16457897	16460351	1.508186340332	16459407	1.23838353157	FBgn0053704	1723	FBgn0034565	26412
279	2R	20315210	20317739	1.507153511047	20316378	1.41674563464	FBgn0000157	6052	FBgn0050423	67058
280	3R	4030331	4032582	1.503847122192	4031671	1.178689718246	FBgn0053779	1127	FBgn0037554	27558
281	3L	20332808	20340535	1.502550125122	20339390	1.272333481733	FBgn0028978	3941	FBgn0028978	3941
282	2R	7052288	7054538	1.501837730408	7053538	1.287258989671	FBgn0000577	9421	FBgn0000577	9421
283	3R	18497953	18501464	1.494716644287	18500501	1.153281155755	FBgn0039000	610	FBgn0039000	610
284	3L	5627299	5629600	1.493866443634	5628557	1.300575554371	FBgn0035626	73	FBgn0035625	23627
285	3R	10542001	10543868	1.491869449615	10542943	1.049434269176	FBgn0053967	7035	FBgn0051314	19886
286	2R	20552014	20554164	1.490751266479	20552963	1.282330274582	FBgn0001147	6964	FBgn0001148	16617
287	2L	6682495	6684750	1.488045215607	6683706	1.323678297155	FBgn0028703	651	FBgn0025777	39649
288	2L	18920956	18924655	1.485700130463	18922288	1.379009187222	FBgn0032723	17589	FBgn0032728	42673
289	2L	4596675	4598809	1.484328269958	4597804	1.31463855505	FBgn0053196	5841	FBgn0000227	86655
290	3R	8077387	8079653	1.48397397995	8078603	1.506802916527	FBgn0038008	1306	FBgn0037992	124684
291	X	2270405	2273261	1.482470989227	2271732	1.27562865089	FBgn0040385	4677	FBgn0001150	13387
292	X	6855431	6857602	1.480518817902	6856475	1.206979134504	FBgn0000330	104	FBgn0052736	122
293	2R	20710557	20712647	1.479875087738	20711783	1.288768768311	FBgn0035094	15346	FBgn0001325	22432
294	X	15492228	15495385	1.477318763733	15493115	1.270889869103	FBgn0030664	3407	FBgn0003463	32638
295	3R	15759658	15762803	1.47633600235	15761780	1.164932194878	FBgn0021776	938	FBgn0021776	938
296	2L	8029076	8032599	1.475538253784	8031026	1.112124562263	FBgn0044323	303	FBgn0031977	1562
297	2R	6915354	6917691	1.474990844727	6916385	1.124922633171	FBgn0050506	637	FBgn0082585	3048
298	2L	89661	92870	1.471505641937	91882	1.231386303902	FBgn0031216	2870	FBgn0002931	4500
299	X	271543	275224	1.466631412506	274326	1.17400097847	FBgn0002561	7781	FBgn0002561	7781
300	X	7735946	7739198	1.465550899506	7737652	1.204327751608	FBgn0029970	844	FBgn0029970	844
301	3R	27079652	27081525	1.46459197998	27080597	1.191285133362	FBgn0039836	25	FBgn0039831	34171
302	3L	18320980	18323081	1.464552879333	18321920	1.135605275631	FBgn0011706	41742	FBgn0011706	41742
303	2L	3069513	3073070	1.464331150055	3072873	1.307517846425	FBgn0027571	16258	FBgn0003934	24172
304	2R	2025547	2030035	1.463171958923	2028653	1.289707554711	FBgn0010347	14581	FBgn0041145	93665
305	3L	14620029	14621903	1.461956977844	14620873	1.017854626973	FBgn0011927	18399	FBgn0028418	94850
306	3R	12589082	12590759	1.461416721344	12589842	1.096854567528	FBgn0020556	9069	FBgn0020556	9069
307	3R	14815004	14817758	1.460304737091	14815944	1.383614371805	FBgn0026239	6197	FBgn0026239	6197
308	3L	15758614	15761048	1.460145950317	15760124	1.065760358175	FBgn0036531	13553	FBgn0036537	40521
309	2L	2171601	2173531	1.460023403168	2172589	1.207949519157	FBgn0000097	6160	FBgn0000097	6160
310	3L	7329227	7330800	1.456379413605	7330296	1.256675422192	FBgn0035769	347	FBgn0082598	13450
311	3R	10194017	10196646	1.454727649689	10195372	1.193459510803	FBgn0024321	3301	FBgn0038224	42626
312	2R	13329722	13331564	1.454353809357	13330767	1.200049336751	FBgn0050111	1559	FBgn0050111	1559
313	X	15987678	15990105	1.452000141144	15989122	1.205813884735	FBgn0042650	31991	FBgn0000459	61549
314	2R	15454540	15457297	1.451568603516	15456184	1.247335826649	FBgn0050447	5995	FBgn0004364	170190
315	3R	868267	870766	1.449291229248	869400	1.044007460276	FBgn0010313	43008	FBgn0010313	43008
316	2L	8809108	8812508	1.449015617371	8810066	1.325050195058	FBgn0029123	15559	FBgn0029123	15559
317	2R	7315573	7317307	1.446288108826	7316500	1.207200348377	FBgn0033652	10224	FBgn0033652	10224
318	2R	13648320	13650131	1.442608833313	13649244	1.005826837876	FBgn0001222	250	FBgn0001222	250
319	X	18599418	18601292	1.440059661865	18600368	1.193605264028	FBgn0030954	7354	FBgn0004462	22035
320	X	15517755	15521874	1.431311607361	15518683	1.042336856618	FBgn0030667	3069	FBgn0030671	19379
321	2R	16933007	16934981	1.430066108704	16934025	1.106738258811	FBgn0034629	37053	FBgn0010415	54725
322	3R	12646383	12649512	1.428834438324	12648093	1.062997102737	FBgn0000014	7676	FBgn0020546	27633
323	X	1989751	1995389	1.426624774933	1990395	1.137744009495	FBgn0004861	2306	FBgn0025626	69103
324	3L	13050466	13052446	1.425365447998	13051542	1.253626711228	FBgn0036345	9694	FBgn0036342	30571
325	3L	20553739	20558594	1.42492389679	20557160	1.137692170985	FBgn0001323	2783	FBgn0001320	72044
326	X	10575632	10577706	1.424913406372	10576729	1.169799131506	FBgn0003204	12995	FBgn0052672	36824
327	3R	21835325	21837648	1.424688816071	21836131	1.137301623821	FBgn0002732	554	FBgn0002732	554
328	3L	8990263	8996039	1.421390533447	8995104	1.13620698452	FBgn0035956	748	FBgn0035954	15959
329	2L	5977324	5984341	1.419675827026	5980317	1.268955118516	FBgn0000308	708	FBgn0000308	708
330	3R	12635144	12638726	1.414850234985	12636791	1.336443047774	FBgn0000014	18978	FBgn0020556	37880
331	2L	18591734	18595963	1.41476392746	18592760	1.240762531757	FBgn0003270	369	FBgn0032693	56153
332	3R	12509950	12512241	1.412870883942	12511012	1.16065621376	FBgn0051498	20385	FBgn0015019	37683
333	3L	1879046	1881306	1.411067485809	1880391	0.944449007511	FBgn0035290	796	FBgn0002183	20523
334	3R	25373006	25374722	1.409294128418	25373840	1.044964509852	FBgn0000492	8269	FBgn0040623	57024
335	3R	17368915	17371210	1.407412528992	17370396	0.886722340303	FBgn0038891	12507	FBgn0013984	35855
336	3R	881029	882987	1.406401634216	882030	1.140930294991	FBgn0010313	30378	FBgn0010313	30378
337	2L	15318155	15322790	1.398355007172	15320387	1.22332072258	FBgn0041103	4552	FBgn0001981	9406
338	2R	11268862	11273196	1.398218154907	11271445	1.241458129883	FBgn0050089	29184	FBgn0050089	29184
339	3R	863838	866113	1.397810935974	865158	1.268959820271	FBgn0010313	47250	FBgn0010313	47250
340	3R	20122465	20124573	1.395046710968	20123618	1.202592253685	FBgn0000368	2480	FBgn0000368	2480
341	X	2264353	2266461	1.39497423172	2264789	1.2395697201	FBgn0040385	2266	FBgn0001150	20330
342	2L	18876153	18878265	1.393230438232	18877022	1.235643114362	FBgn0003896	163	FBgn0032717	41426
343	X	16477375	16480814	1.390995025635	16480108	0.902690158171	FBgn0052573	5205	FBgn0030766	5266
344	2R	13062097	13064219	1.390972137451	13063079	1.226038575172	FBgn0034240	594	FBgn0034240	594
345	3L	7408109	7410285	1.388278961182	7409298	1.160823047161	FBgn0014011	172	FBgn0014011	172
346	3L	22114647	22118263	1.388150691986	22116900	1.118054032326	FBgn0037152	17632	FBgn0037156	83614
347	2L	1117410	1120860	1.383521080017	1119723	1.222184117635	FBgn0031302	6735	FBgn0031302	6735
348	2L	6202825	6205857	1.381071090698	6204869	1.19136339426	FBgn0051640	8426	FBgn0031782	77107
349	3R	13899584	13901840	1.378826141357	13900687	1.242846846581	FBgn0038566	6156	FBgn0038566	6156
350	X	3017870	3021322	1.377942085266	3018936	1.114105923971	FBgn0028746	10342	FBgn0028746	10342
351	3R	24912189	24915214	1.375955581665	24913906	1.359700988321	FBgn0039633	8803	FBgn0039633	8803
352	2L	19570646	19573329	1.373963832855	19571914	1.220366795858	FBgn0005672	1339	FBgn0005672	1339
353	3R	12627745	12630116	1.372568130493	12628791	1.152481527889	FBgn0015230	14758	FBgn0020556	29880
354	2R	14121055	14122734	1.371796131134	14121897	0.947620519002	FBgn0050332	4020	FBgn0050227	32523
355	3L	16453892	16457575	1.369730949402	16456636	1.161798848046	FBgn0003515	6277	FBgn0014163	79538
356	2L	21815114	21817415	1.368428707123	21816179	1.320709884167	FBgn0003866	9	FBgn0003866	9
357	3R	12745732	12748075	1.366499900818	12747161	1.156364609213	FBgn0051270	2346	FBgn0082171	65124
358	3R	27835115	27836505	1.36438369751	27835161	1.29416486952	FBgn0011224	16161	FBgn0002780	42633
359	3R	23470394	23472483	1.363498687744	23471589	1.231088447571	FBgn0051058	3194	FBgn0003330	36157
360	2L	245620	251135	1.362195014954	249583	1.250491478864	FBgn0001309	1212	FBgn0001309	1212
361	2L	8870996	8874244	1.355078697205	8872585	1.014182595646	FBgn0032072	5818	FBgn0029123	46960
362	3L	15066261	15067803	1.351404190063	15066882	0.851141738892	FBgn0036478	3486	FBgn0025776	57546
363	X	5440333	5443427	1.350959777832	5442210	1.151459097862	FBgn0029775	2700	FBgn0029783	68996
364	3R	4633140	4635720	1.349896430969	4634221	1.036527801962	FBgn0037635	1312	FBgn0037633	2869
365	3L	17380322	17382934	1.348438739777	17381351	1.194963932037	FBgn0027660	5420	FBgn0027660	5420
366	2R	12905454	12908381	1.345920085907	12907489	1.080404281616	FBgn0011879	411	FBgn0034214	34853
367	2R	20557084	20562713	1.34316110611	20558682	1.277803308824	FBgn0001147	1245	FBgn0001148	10898
368	X	16075112	16077290	1.340954780579	16076192	1.194500732422	FBgn0003933	11862	FBgn0003933	11862
369	2L	14683904	14685860	1.339206695557	14684711	1.025257885456	FBgn0003016	4600	FBgn0005771	193849
370	2L	19867684	19869401	1.337857723236	19868521	1.107321963591	FBgn0032826	6135	FBgn0043021	56178
371	X	7775176	7777013	1.332838535309	7776150	1.196216285229	FBgn0029979	441	FBgn0029980	2366
372	2L	3769546	3772359	1.331807136536	3771534	1.000833735746	FBgn0004893	172	FBgn0003430	54146
373	2R	13267239	13270198	1.329967498779	13268170	1.135066986084	FBgn0034275	3009	FBgn0003545	5196
374	3R	21840141	21843779	1.328978538513	21841218	1.157585567898	FBgn0002578	771	FBgn0002592	1974
375	2L	12677663	12681200	1.327869415283	12679240	1.144929885864	FBgn0032442	10071	FBgn0032445	13783
376	2L	19150346	19155571	1.32769203186	19154498	1.115806049771	FBgn0032763	23133	FBgn0032762	25143
377	2R	13820719	13822828	1.325436592102	13821857	0.848659578959	FBgn0034327	3017	FBgn0034326	7536
378	3L	30601	32851	1.324574947357	31357	1.102021515369	FBgn0002564	18613	FBgn0035105	136597
379	2L	3004311	3007811	1.324335098267	3005701	1.208813084496	FBgn0031488	7800	FBgn0002989	12940
380	3L	14419447	14421278	1.323346138	14420222	1.160065426546	FBgn0036424	37631	FBgn0036424	37631
381	3R	12797299	12798987	1.322712421417	12798124	1.066426098347	FBgn0000015	166	FBgn0038471	68282
382	3R	25122824	25124605	1.321762084961	25123715	1.11621985716	FBgn0039659	764	FBgn0003525	42213
383	2L	2998702	3002129	1.320116996765	3000829	1.020294413847	FBgn0025681	7865	FBgn0002989	8068
384	3L	15197402	15201560	1.318942070007	15199773	1.148655700684	FBgn0029114	1127	FBgn0029114	1127
385	2R	11330726	11333792	1.317554473877	11331752	1.125066816807	FBgn0050084	80	FBgn0050085	52256
386	3L	7970036	7972508	1.316662788391	7970996	0.927516682943	FBgn0046767	2499	FBgn0046767	2499
387	3L	14921296	14922939	1.314649581909	14922018	1.16465400247	FBgn0040487	10647	FBgn0040487	10647
388	3R	2629780	2631345	1.313061237335	2630542	0.878864049911	FBgn0082182	4714	FBgn0082182	4714
389	3L	1728774	1731195	1.311192035675	1730150	1.165644288063	FBgn0035267	292	FBgn0027903	29015
390	2L	12365060	12367143	1.305715560913	12366266	1.09243813683	FBgn0051763	7449	FBgn0032431	64627
391	2L	12665425	12667382	1.3054022789	12666277	1.04010027647	FBgn0032442	2892	FBgn0032445	26746
392	2R	6712620	6716683	1.304566383362	6715321	1.045333809323	FBgn0033582	19799	FBgn0033590	37269
393	X	19597526	19601153	1.304193019867	19600101	1.200476582845	FBgn0031070	3841	FBgn0031070	3841
394	2R	16113482	16116704	1.301688194275	16115740	0.996085279128	FBgn0050153	4028	FBgn0046816	5204
395	3L	8648458	8652560	1.297039985657	8649477	1.09594039917	FBgn0001168	229	FBgn0001168	229
396	3L	21575934	21579241	1.296221733093	21576843	1.000172727248	FBgn0053291	1958	FBgn0028663	103140
397	2R	19084021	19086710	1.295258998871	19085243	1.002542750041	FBgn0015903	12746	FBgn0015903	12746
398	3R	9807863	9812369	1.294430732727	9811141	1.02128046751	FBgn0015270	20502	FBgn0038196	50746
399	3R	25384461	25386399	1.294122695923	25385465	1.197024643421	FBgn0000492	3356	FBgn0040623	68649
400	3R	11659469	11661789	1.292808532715	11660677	1.04090870128	FBgn0038369	189	FBgn0038369	189
401	3L	17324115	17329668	1.292524337769	17327335	1.119329228121	FBgn0015550	2426	FBgn0026197	39382
402	2L	19185615	19187420	1.291612148285	19186399	1.10380667448	FBgn0015380	124	FBgn0032762	57044
403	3L	10745030	10746628	1.291259765625	10745884	1.069469690323	FBgn0036102	29255	FBgn0026160	85955
404	X	13399893	13401673	1.290535926819	13400731	1.212756906237	FBgn0052629	2970	FBgn0030507	101229
405	X	10229706	10233016	1.283511161804	10232082	0.9651684165	FBgn0000711	928	FBgn0065046	38691
406	X	9544669	9547632	1.281847953796	9545566	1.0315582051	FBgn0000233	6157	FBgn0000233	6157
407	2L	1969963	1973679	1.281018257141	1972945	0.939020347595	FBgn0031376	1200	FBgn0031391	174342
408	3L	22521193	22523306	1.27848815918	22522126	1.153204300824	FBgn0037171	4632	FBgn0004449	180398
409	3R	15163967	15168822	1.276527404785	15167741	1.025938808918	FBgn0000463	15806	FBgn0000463	15806
410	3L	14925106	14926793	1.275771141052	14925972	0.976012173821	FBgn0026320	8634	FBgn0026320	8634
411	2L	19134804	19136698	1.275404453278	19135828	1.119558870792	FBgn0010300	6093	FBgn0032762	6473
412	3L	2862455	2867045	1.274158477783	2866085	0.922593846041	FBgn0035379	9611	FBgn0035370	115557
413	3R	19742611	19744339	1.27131652832	19743423	0.860968165927	FBgn0016754	5272	FBgn0015282	13824
414	3L	5947173	5951288	1.27051782608	5950132	0.954845428467	FBgn0035656	180	FBgn0035656	180
415	3R	171196	175197	1.270210266113	172584	1.218370854855	FBgn0001204	212	FBgn0001204	212
416	X	18076175	18078662	1.269975662231	18077673	1.132535934448	FBgn0030904	602	FBgn0004956	64089
417	2L	17738369	17740422	1.2688331604	17739221	1.091590993545	FBgn0015609	3771	FBgn0032646	242183
418	2R	18555972	18558676	1.26867723465	18557613	1.035617996665	FBgn0003900	3905	FBgn0003900	3905
419	3R	27529975	27531669	1.266613483429	27530745	0.910720944405	FBgn0054046	4109	FBgn0039867	31919
420	3R	2643422	2645332	1.266599655151	2644484	1.03996026516	FBgn0051485	576	FBgn0046833	9188
421	3L	15284894	15287417	1.266519546509	15286187	1.044937750872	FBgn0036494	15772	FBgn0036494	15772
422	2L	5889749	5891732	1.265846729279	5890780	1.049973431756	FBgn0002856	2082	FBgn0031740	88525
423	3R	6396082	6398449	1.263391971588	6397182	1.050740122795	FBgn0051394	42304	FBgn0001235	67204
424	3L	21512722	21514597	1.262800216675	21513600	1.020686205696	FBgn0037104	1593	FBgn0028663	39897
425	2R	15174227	15177525	1.259146690369	15176263	1.108195417068	FBgn0082173	44	FBgn0082173	44
426	2R	20307490	20309429	1.256500244141	20308420	1.034957766533	FBgn0035069	2022	FBgn0050423	75016
427	2R	3579309	3581337	1.256145000458	3580229	0.987026393414	FBgn0020279	435	FBgn0021814	11619
428	4	1117220	1119654	1.254595279694	1118287	0.990112245083	FBgn0005561	9219	FBgn0011642	37121
429	2R	8737259	8742973	1.254192352295	8740099	0.885754108429	FBgn0043010	1733	FBgn0043010	1733
430	3R	5172473	5176151	1.253985404968	5173331	0.913844525814	FBgn0053936	5739	FBgn0053936	5739
431	3L	15300711	15303589	1.248876094818	15301915	1.022236406803	FBgn0036494	44	FBgn0036494	44
432	2R	17686435	17688435	1.248253822327	17687565	1.108862431844	FBgn0034706	290	FBgn0034704	5077
433	3R	12543326	12546671	1.246060371399	12544894	1.13298034668	FBgn0003944	15454	FBgn0063261	32217
434	3L	15294184	15298370	1.243979454041	15295110	1.017015681547	FBgn0036494	6849	FBgn0036494	6849
435	2R	16554581	16557239	1.242449760437	16555945	1.114358305931	FBgn0003391	8796	FBgn0003391	8796
436	3L	13041568	13045280	1.241962909698	13043017	1.117637634277	FBgn0036344	7191	FBgn0036342	22046
437	3L	106175	108959	1.240989685059	107654	1.122378798092	FBgn0020386	5330	FBgn0035105	60300
438	3R	2713721	2715885	1.24055480957	2714778	1.027868679592	FBgn0001077	24732	FBgn0001077	24732
439	2L	6212654	6214414	1.239148139954	6213587	1.027668211195	FBgn0026755	11463	FBgn0031782	85825
440	2R	8704605	8707770	1.238558292389	8705504	1.046975135803	FBgn0028991	477	FBgn0028991	477
441	2R	6752633	6754747	1.234198093414	6753649	1.071753726286	FBgn0033590	1059	FBgn0033590	1059
442	3L	19006362	19010865	1.232934474945	19009823	1.014664840698	FBgn0002945	767	FBgn0002945	767
443	3L	8638237	8641459	1.232715129852	8640258	1.101659494288	FBgn0001168	9448	FBgn0001168	9448
444	X	3686393	3689257	1.232057571411	3687354	1.079481397356	FBgn0000542	6021	FBgn0000542	6021
445	2L	1957107	1959450	1.231784820557	1958447	1.071074990665	FBgn0031375	3928	FBgn0031391	188840
446	3R	12353355	12355189	1.231290817261	12354217	1.015673525193	FBgn0038441	15045	FBgn0027053	58394
447	3L	730948	734269	1.229082107544	732566	0.885569460252	FBgn0000575	372	FBgn0000575	372
448	2L	21020798	21024598	1.228731155396	21023639	0.949295870463	FBgn0010395	16786	FBgn0023388	106306
449	2L	8415145	8417615	1.227702140808	8416564	1.031124472618	FBgn0027932	874	FBgn0027932	874
450	2R	5494178	5499203	1.226810455322	5496603	1.105369399576	FBgn0024923	4371	FBgn0024923	4371
451	3R	6419147	6421587	1.226709365845	6420223	1.100889086723	FBgn0001235	44163	FBgn0001235	44163
452	3L	596098	598341	1.225505828857	597296	1.023735258314	FBgn0016715	7206	FBgn0064191	28495
453	2L	2749467	2759897	1.219241142273	2755294	1.05861055851	FBgn0031453	2495	FBgn0031453	2495
454	3R	11401137	11402793	1.219156265259	11401881	0.787297427654	FBgn0038350	23387	FBgn0053207	90027
455	3L	4390631	4392691	1.218449115753	4391762	0.97549051397	FBgn0035542	2018	FBgn0035541	3193
456	2R	3103640	3107636	1.217690467834	3104872	0.907766163349	FBgn0004243	2940	FBgn0004243	2940
457	3L	13047444	13049250	1.217601776123	13048371	1.047181466047	FBgn0036344	12545	FBgn0036342	27400
458	2R	20320455	20323087	1.217182159424	20322247	1.125471750895	FBgn0000157	183	FBgn0050423	61189
459	3L	13271812	13273676	1.216959476471	13272815	0.880430221558	FBgn0003034	2767	FBgn0036349	79717
460	3R	21456440	21460153	1.215584754944	21458768	1.039728893953	FBgn0039350	4781	FBgn0039350	4781
461	3R	20691779	20694150	1.214440345764	20692890	1.06782412529	FBgn0013949	1817	FBgn0015625	3727
462	3R	21847477	21856861	1.214221000671	21852841	0.984611570835	FBgn0002631	2616	FBgn0002631	2616
463	3R	15184606	15187664	1.2135181427	15186670	1.113611277412	FBgn0038697	13801	FBgn0000463	34735
464	3L	5594286	5598447	1.212696552277	5595525	0.922417584588	FBgn0035625	9405	FBgn0035625	9405
465	3L	15692184	15695628	1.211045742035	15694394	1.066398978233	FBgn0010105	712	FBgn0010105	712
466	3R	20096424	20099888	1.210053443909	20099113	0.919661590031	FBgn0029146	360	FBgn0051130	8132
467	3L	14016638	14019374	1.209819793701	14018494	0.933438936869	FBgn0036406	239	FBgn0036406	239
468	3L	5954067	5958319	1.207611083984	5956861	0.938131511211	FBgn0035656	6909	FBgn0035656	6909
469	2L	18890364	18892294	1.206565856934	18891325	0.999919573466	FBgn0003896	14140	FBgn0032717	55729
470	X	8469226	8471110	1.205335140228	8470217	0.795454025269	FBgn0030054	18679	FBgn0030054	18679
471	3R	18966730	18969566	1.205214500427	18967753	1.100947618484	FBgn0004644	128	FBgn0051457	14047
472	3L	12620663	12624499	1.201517105103	12623230	1.047280132771	FBgn0052111	21347	FBgn0036306	105474
473	3R	12342919	12344656	1.199110031128	12343757	0.9567964077	FBgn0038441	4585	FBgn0027053	47934
474	2R	14776102	14778564	1.198971748352	14777651	1.069893612581	FBgn0034423	2874	FBgn0003254	12938
475	X	1088464	1092266	1.198766708374	1089408	1.122077643871	FBgn0026875	4046	FBgn0026875	4046
476	X	635205	637165	1.196402549744	636288	1.04320414861	FBgn0025618	5324	FBgn0015288	14328
477	3R	12566116	12571885	1.19538974762	12570824	1.08909958601	FBgn0063261	6287	FBgn0063261	6287
478	2L	6177952	6180350	1.19516658783	6179313	0.985413383035	FBgn0040951	11158	FBgn0031782	51551
479	2R	19145679	19148801	1.194786548615	19146902	0.87491697073	FBgn0004795	6690	FBgn0016762	54696
480	2R	6051527	6055319	1.194402217865	6052540	1.048137216007	FBgn0005630	2535	FBgn0004399	17177
481	2R	4930978	4933024	1.194344043732	4931847	0.977256887099	FBgn0033412	3588	FBgn0053774	19750
482	X	8751835	8753783	1.191637992859	8752807	0.877619445324	FBgn0040930	144	FBgn0030086	181742
483	4	425822	427682	1.191588878632	426756	1.056043386459	FBgn0039905	13116	FBgn0026777	98409
484	2R	8472858	8476373	1.191409111023	8474587	1.144990384579	FBgn0033787	5124	FBgn0004512	12336
485	2R	16757084	16759732	1.190481185913	16758835	0.981639266014	FBgn0034606	300	FBgn0034606	300
486	3L	15676013	15678358	1.189538955688	15677226	1.083852112293	FBgn0041160	12118	FBgn0041160	12118
487	3R	15683814	15687376	1.18786907196	15684843	0.913892149925	FBgn0038736	1327	FBgn0038741	18296
488	2L	3851572	3854025	1.187756538391	3852264	0.986597251892	FBgn0031574	10417	FBgn0004567	15422
489	3R	20058688	20060936	1.187747478485	20059541	1.046554618412	FBgn0043884	2095	FBgn0039172	3790
490	2R	17209709	17212899	1.184556484222	17210906	0.91327457428	FBgn0010228	1164	FBgn0010228	1164
491	3R	11814195	11816083	1.184501647949	11815182	1.022014113034	FBgn0003507	3259	FBgn0003507	3259
492	2L	6188289	6190150	1.182971954346	6189372	0.854607880116	FBgn0040951	1099	FBgn0031782	61610
493	3R	12554743	12558131	1.178166389465	12557097	0.950445175171	FBgn0003944	3251	FBgn0063261	20014
494	3L	15316547	15318465	1.176204681396	15317474	0.872746804181	FBgn0036494	15515	FBgn0036494	15515
495	2L	4975453	4977939	1.174586772919	4976767	0.984520316124	FBgn0031661	222	FBgn0010607	5314
496	3L	20726095	20728838	1.172890663147	20728089	0.758253826815	FBgn0027364	1480	FBgn0016696	22711
497	2R	6706475	6708803	1.170889854431	6707734	1.117100042455	FBgn0003396	18007	FBgn0033581	41771
498	2L	6258923	6260812	1.165335178375	6259652	0.850180208683	FBgn0031791	3776	FBgn0043854	112763
499	3R	16417548	16420487	1.163948535919	16419661	0.830703556538	FBgn0023097	776	FBgn0023097	776
500	2R	4165209	4171262	1.163756370544	4167869	1.011712954595	FBgn0050353	2150	FBgn0050353	2150
501	X	8255825	8259141	1.163549423218	8258280	0.978515849394	FBgn0052711	2949	FBgn0052711	2949
502	2L	3631007	3633527	1.161977767944	3632345	1.06239426136	FBgn0031554	10664	FBgn0002985	25597
503	3R	25589315	25592335	1.161124229431	25590134	0.959889471531	FBgn0001297	2573	FBgn0020235	15276
504	X	18133555	18135671	1.160173416138	18134700	1.119520391737	FBgn0004956	7062	FBgn0004956	7062
505	3L	8798841	8801942	1.159200668335	8800195	1.054067134857	FBgn0011577	1258	FBgn0020633	65362
506	3R	18552207	18554355	1.158010482788	18553224	0.946213868948	FBgn0040587	521	FBgn0039013	602
507	X	15644654	15646619	1.156291007996	15645787	0.90562953949	FBgn0003345	478	FBgn0025809	26271
508	2R	13853887	13856911	1.155024051666	13855142	0.994794951545	FBgn0040737	28457	FBgn0034326	40821
509	3L	21456435	21457994	1.153800010681	21457118	0.817798912525	FBgn0037094	99	FBgn0037094	99
510	X	20501523	20503533	1.149891853333	20502476	0.837859153748	FBgn0003300	2641	FBgn0003300	2641
511	3R	27779446	27780684	1.148805141449	27780482	0.980624914169	FBgn0039886	23370	FBgn0002780	97312
512	2L	15306164	15307893	1.148351669312	15306994	0.953050557305	FBgn0041103	8841	FBgn0001981	22799
513	3R	9724471	9728692	1.146084308624	9727429	0.943994241602	FBgn0000576	152	FBgn0000576	152
514	3R	277460	280309	1.145107746124	279101	1.054716050625	FBgn0051522	65	FBgn0037250	19370
515	2R	5776037	5778255	1.142573356628	5776965	0.973227288988	FBgn0050009	1326	FBgn0033486	147459
516	2L	19200510	19202151	1.142498493195	19201375	0.882253587246	FBgn0015380	15100	FBgn0032762	72020
517	X	11643379	11646556	1.142175674438	11645216	1.084072060055	FBgn0001218	4101	FBgn0030350	76001
518	3R	12672258	12677048	1.138081550598	12675906	0.875862360001	FBgn0020546	180	FBgn0020546	180
519	3R	11896232	11898832	1.137861251831	11897721	0.98226334067	FBgn0038397	4487	FBgn0038396	22328
520	2R	8291080	8294273	1.13746547699	8292092	1.127543628216	FBgn0003326	4359	FBgn0003326	4359
521	2L	19329011	19331628	1.135723114014	19329904	1.11652024587	FBgn0024245	29249	FBgn0024245	29249
522	3R	1436941	1439776	1.13308763504	1437939	1.123235166073	FBgn0017550	891	FBgn0037346	11048
523	3L	1329813	1331782	1.132960796356	1330628	0.942181229591	FBgn0029514	4043	FBgn0035213	4693
524	3R	4159116	4161474	1.131510734558	4160638	0.955374493318	FBgn0040529	6125	FBgn0040529	6125
525	3L	8626046	8628862	1.130216121674	8627054	0.977902770042	FBgn0035922	3583	FBgn0001168	22652
526	2R	2039001	2041054	1.129741668701	2040077	1.076499882866	FBgn0010347	26005	FBgn0041145	82241
527	3R	14848802	14850408	1.128904342651	14849574	0.847214253743	FBgn0038672	170	FBgn0027785	3500
528	3R	12703452	12705566	1.12762928009	12704164	0.967925135295	FBgn0015350	1286	FBgn0082171	22127
529	3R	19651517	19654987	1.127601146698	19653828	0.838622967402	FBgn0004186	236	FBgn0004186	236
530	2R	11389247	11391443	1.127553462982	11390435	0.929106771946	FBgn0053464	2578	FBgn0053464	2578
531	3R	17391251	17393532	1.127013206482	17392152	0.968775987625	FBgn0038892	2719	FBgn0013984	14099
532	2R	20097735	20099438	1.126902103424	20098592	0.93550413847	FBgn0035031	7003	FBgn0035031	7003
533	3R	4862768	4864679	1.126411437988	4863692	0.909245098338	FBgn0002932	1497	FBgn0002932	1497
534	3L	9012440	9018442	1.122406959534	9013327	0.95048455631	FBgn0028789	1997	FBgn0028789	1997
535	2L	4350424	4352692	1.121950149536	4351366	0.995421802296	FBgn0031596	1609	FBgn0026319	20624
536	2R	19061141	19063444	1.120902061462	19061976	1.100903272629	FBgn0034878	342	FBgn0034878	342
537	3L	17322105	17323633	1.119786739349	17322852	0.809193891637	FBgn0015550	2057	FBgn0026197	43865
538	3R	10477529	10479358	1.119577407837	10478559	0.896116873797	FBgn0026578	2864	FBgn0026578	2864
539	2L	14045394	14048359	1.119318962097	14046213	0.964096641541	FBgn0028876	1371	FBgn0028876	1371
540	2L	5473058	5475739	1.118821144104	5474302	1.035302102566	FBgn0005511	12661	FBgn0005511	12661
541	3R	12706696	12709059	1.117444038391	12708374	0.728626251221	FBgn0015350	2924	FBgn0082171	26337
542	X	2247496	2250808	1.116952896118	2249948	0.963674657485	FBgn0040387	6128	FBgn0001150	35171
543	3R	2987656	2989267	1.114510059357	2988434	0.914788302253	FBgn0002306	117	FBgn0037481	7536
544	2L	7992904	7995306	1.112812042236	7994290	0.952362120152	FBgn0031969	108	FBgn0031977	35174
545	3L	111496	113024	1.112236976624	112244	1.004849553108	FBgn0020386	740	FBgn0035105	55710
546	2R	12154264	12156247	1.111577510834	12155176	1.098885595798	FBgn0024232	927	FBgn0003274	54219
547	2R	5203196	5205556	1.111437797546	5204269	1.001330656164	FBgn0023143	872	FBgn0023143	872
548	3R	12689978	12691817	1.110746383667	12690928	0.927374243736	FBgn0082171	8891	FBgn0082171	8891
549	2R	13867818	13869744	1.110569000244	13869008	0.837091982365	FBgn0034328	29087	FBgn0034326	54687
550	3R	26236742	26238322	1.11009645462	26237503	0.751934623718	FBgn0027544	11190	FBgn0039764	12051
551	3L	18139201	18141158	1.108583450317	18140272	0.860722822302	FBgn0003997	10624	FBgn0020300	35609
552	2R	11253705	11256013	1.107464313507	11255099	0.930752933025	FBgn0050089	12838	FBgn0050089	12838
553	3R	9118340	9120101	1.107045173645	9119118	0.906779944897	FBgn0038134	198	FBgn0038134	198
554	2L	12459332	12461962	1.10626411438	12460223	0.849470074972	FBgn0032437	6541	FBgn0040286	25558
555	X	20534132	20536400	1.106091022491	20535146	1.000428771973	FBgn0031129	11490	FBgn0003300	30029
556	2L	7639449	7642046	1.104328155518	7641202	0.936460912228	FBgn0031927	4795	FBgn0053529	96779
557	3L	4234841	4238307	1.104082107544	4236820	0.902481615543	FBgn0041171	1021	FBgn0041171	1021
558	3R	12617873	12619465	1.103909015656	12618669	0.939091682434	FBgn0015230	4636	FBgn0020556	19758
559	3R	685795	688323	1.102896690369	687235	0.947283446789	FBgn0003002	8700	FBgn0003002	8700
560	3R	801025	804417	1.102673530579	803493	0.936495542526	FBgn0037291	6461	FBgn0004183	29607
561	2L	8286507	8290593	1.102505207062	8288091	0.948842346668	FBgn0011902	2636	FBgn0011902	2636
562	3R	27045934	27051447	1.10181427002	27049098	1.100889861584	FBgn0039831	2672	FBgn0039831	2672
563	2L	9600307	9603265	1.101508140564	9601310	0.972782471601	FBgn0032132	418	FBgn0015393	98524
564	X	18130036	18132651	1.100840091705	18131588	0.866410255432	FBgn0030911	5072	FBgn0004956	10174
565	3R	804615	806861	1.100137710571	805843	0.880948571598	FBgn0037291	4111	FBgn0004183	31957
566	2R	10642678	10645704	1.098171710968	10644670	0.891697995803	FBgn0015371	14550	FBgn0033989	137584
567	3L	1461821	1464260	1.09751033783	1463110	1.021326224009	FBgn0046769	586	FBgn0004635	15786
568	3R	27330634	27332680	1.096891403198	27331747	0.897789113662	FBgn0039851	7152	FBgn0039857	90220
569	X	20504030	20507205	1.0960521698	20504916	1.009036064148	FBgn0003300	201	FBgn0003300	201
570	3R	24159193	24162699	1.094240188599	24161736	0.980500782237	FBgn0039579	1496	FBgn0039580	3754
571	3L	22201280	22202725	1.093532085419	22201768	0.997906909269	FBgn0004179	666	FBgn0037156	1254
572	3L	15584296	15586419	1.093396186829	15585141	0.899366515023	FBgn0036522	77	FBgn0036519	9494
573	3R	25039644	25042812	1.092543125153	25042005	0.848051127265	FBgn0051044	631	FBgn0029176	3883
574	X	3682338	3683929	1.092163085938	3683118	0.903793615453	FBgn0000542	1785	FBgn0000542	1785
575	2R	13959750	13961533	1.091336727142	13960670	1.058861859639	FBgn0034350	763	FBgn0003067	90960
576	2L	9757866	9759678	1.088394165039	9758817	0.710444271564	FBgn0022720	479	FBgn0032138	47548
577	X	268440	271220	1.088134765625	270198	0.950782299042	FBgn0002561	3653	FBgn0002561	3653
578	3R	19125180	19127837	1.087497711182	19126898	0.888608574867	FBgn0039071	10987	FBgn0039067	43119
579	3R	16654152	16656765	1.085405349731	16656010	0.919163928312	FBgn0027493	327	FBgn0038830	6059
580	2L	11148373	11150160	1.085275650024	11149318	0.882222231697	FBgn0010197	443	FBgn0028700	18673
581	X	17662416	17665750	1.084583282471	17664471	0.842944706188	FBgn0030870	306	FBgn0030870	306
582	2L	824936	827186	1.084009647369	826236	0.878096282482	FBgn0010583	272	FBgn0010583	272
583	3L	22716329	22718776	1.083857536316	22717800	0.926948154674	FBgn0037191	4480	FBgn0037200	88247
584	3R	26752889	26755626	1.083534240723	26753843	0.959209305899	FBgn0039810	8386	FBgn0003720	75806
585	X	17011250	17013164	1.083425521851	17012212	0.788357790779	FBgn0000163	17336	FBgn0000163	17336
586	3R	6180863	6183338	1.082987785339	6182356	0.976841568947	FBgn0015396	6450	FBgn0015396	6450
587	3R	11490217	11496225	1.082983016968	11494921	0.871897416956	FBgn0053207	3013	FBgn0053207	3013
588	3R	934849	936536	1.082319259644	935658	0.937868773937	FBgn0037293	18152	FBgn0010313	23250
589	3R	19082708	19084360	1.081694126129	19083513	0.853026390076	FBgn0039067	266	FBgn0039067	266
590	3L	6804734	6807118	1.080774784088	6805896	0.929049134254	FBgn0003995	41789	FBgn0035714	79036
591	3L	11392414	11396540	1.079727172852	11393334	0.94592851751	FBgn0036157	5763	FBgn0036165	68173
592	2R	3761481	3763304	1.078942298889	3762436	0.869595909119	FBgn0033277	3633	FBgn0010109	18296
593	3L	14114443	14118121	1.07851266861	14115483	0.954656657051	FBgn0042630	18900	FBgn0000411	28396
594	2R	6328316	6330019	1.078357696533	6329154	0.823517294491	FBgn0033550	83	FBgn0033550	83
595	2L	21830060	21836678	1.07733631134	21831317	0.9586815238	FBgn0003866	15129	FBgn0003866	15129
596	3R	16116309	16119762	1.075747489929	16118868	1.014169749092	FBgn0028386	120	FBgn0028386	120
597	2R	2142931	2145636	1.075613021851	2144346	0.980056538301	FBgn0004145	595	FBgn0040673	19520
598	2R	8709850	8711836	1.07515668869	8710914	0.845750745138	FBgn0053182	3269	FBgn0028991	4933
599	X	19614168	19618018	1.074420928955	19617156	0.769955194913	FBgn0031071	291	FBgn0031071	291
600	2R	19431356	19433680	1.074388027191	19432297	0.996481334462	FBgn0034931	542	FBgn0015268	17383
601	X	19605105	19610105	1.070767879486	19609120	1.012590567271	FBgn0031071	7745	FBgn0031071	7745
602	3R	26677113	26679157	1.070201396942	26677885	0.83543497324	FBgn0003720	152	FBgn0003720	152
603	2R	1626933	1631385	1.068496704102	1629588	0.826637660756	FBgn0033063	15190	FBgn0033062	36580
604	2R	8294990	8298491	1.067844867706	8296230	1.071114484002	FBgn0003326	221	FBgn0003326	221
605	2R	8102793	8106896	1.067798614502	8105149	0.880979061127	FBgn0050055	61	FBgn0050055	61
606	2R	20574667	20577809	1.065640926361	20576482	0.947975794474	FBgn0001148	6902	FBgn0001148	6902
607	3L	21400768	21402476	1.065247058868	21401706	0.792661476135	FBgn0014143	8691	FBgn0014143	8691
608	X	16626004	16629090	1.064997673035	16627395	0.841117501259	FBgn0030790	1304	FBgn0030790	1304
609	3L	1499321	1501780	1.064450740814	1500277	0.838081247666	FBgn0011204	493	FBgn0028577	14156
610	2L	14264207	14266270	1.063395023346	14265318	1.041979060454	FBgn0004002	1796	FBgn0028529	89762
611	X	9293248	9295005	1.063341140747	9294059	0.962460637093	FBgn0040932	37146	FBgn0026149	92192
612	X	343746	345216	1.062819480896	344400	0.689965304206	FBgn0029525	36	FBgn0000570	35642
613	2L	18479618	18483644	1.062306404114	18481428	0.572348594666	FBgn0032682	12	FBgn0032682	12
614	2R	15546585	15549787	1.061067581177	15548929	0.898100404178	FBgn0034480	29079	FBgn0004364	77445
615	3R	4513497	4515170	1.060215950012	4514256	0.992535412312	FBgn0053325	8204	FBgn0001180	9284
616	2R	2950651	2952299	1.059383869171	2951077	0.975669574738	FBgn0033169	1429	FBgn0033179	27467
617	3L	19046190	19049757	1.059186458588	19048509	0.875289678574	FBgn0036844	3172	FBgn0036844	3172
618	2R	5932440	5936210	1.058311462402	5933609	0.74048936367	FBgn0053474	437	FBgn0033522	7916
619	3L	14466246	14468135	1.058096885681	14467138	0.84858161211	FBgn0036425	11369	FBgn0028418	58885
620	2L	6077920	6079909	1.05682182312	6078900	0.949485672845	FBgn0031778	447	FBgn0031769	28071
621	3R	6470496	6473541	1.055861473083	6471390	0.865737438202	FBgn0001235	7004	FBgn0001235	7004
622	2L	355563	358837	1.055830478668	356565	0.935442745686	FBgn0031250	1303	FBgn0031250	1303
623	3R	6476376	6479304	1.05485868454	6478108	0.851360619068	FBgn0001235	13722	FBgn0001235	13722
624	2R	4147639	4154195	1.053985595703	4152986	0.916478633881	FBgn0003892	8462	FBgn0003892	8462
625	2R	2701982	2704694	1.05307674408	2703923	0.898265957832	FBgn0050384	9113	FBgn0033156	86357
626	3R	1089127	1091212	1.052400112152	1090114	0.93686911639	FBgn0037309	4689	FBgn0051538	13443
627	3L	7921303	7922800	1.052122592926	7922050	0.787987887859	FBgn0041156	88	FBgn0035827	11728
628	X	5395692	5397914	1.050332069397	5396607	0.927561342716	FBgn0053980	8813	FBgn0029771	34109
629	3L	4212527	4216823	1.049293518066	4214428	0.92458063364	FBgn0001257	5251	FBgn0011692	11840
630	2L	4335203	4337265	1.048669338226	4336147	0.852856243358	FBgn0020762	2221	FBgn0026319	35843
631	X	2255047	2256047	1.044597625732	2255772	0.756389796734	FBgn0040385	11283	FBgn0001150	29347
632	3L	1430399	1432435	1.043827056885	1431678	0.792017877102	FBgn0043865	10503	FBgn0004635	15646
633	3R	17251830	17253844	1.043048381805	17252793	0.911005356733	FBgn0008651	7052	FBgn0013984	153458
634	2R	16752243	16753781	1.042795181274	16753042	0.830346822739	FBgn0034606	5493	FBgn0034606	5493
635	2L	3835980	3837521	1.041948318481	3836675	0.66726437737	FBgn0004567	167	FBgn0004567	167
636	X	2288297	2298321	1.040599822998	2294248	1.011228978634	FBgn0003714	5884	FBgn0001150	9129
637	2L	6410390	6412269	1.04007434845	6411469	0.88450903051	FBgn0031811	1235	FBgn0043854	39054
638	2R	12541356	12543827	1.039519309998	12542725	0.956945061684	FBgn0023172	621	FBgn0034181	8334
639	2L	12009422	12012985	1.039327144623	12010481	0.897496616139	FBgn0014019	2105	FBgn0032390	20517
640	2L	10976424	10977941	1.037857055664	10977155	0.716026250054	FBgn0041781	381	FBgn0032329	33930
641	3R	8895261	8899279	1.037284851074	8896087	0.76035639819	FBgn0004666	12606	FBgn0003308	37828
642	3R	919545	923009	1.037116527557	922324	0.853239900926	FBgn0010313	9916	FBgn0010313	9916
643	3R	27522113	27523881	1.036493301392	27522912	0.921480852015	FBgn0054046	11942	FBgn0039867	39752
644	3L	776685	778420	1.035767555237	777630	0.763057820937	FBgn0052341	2820	FBgn0035162	39304
645	2L	21129176	21131956	1.035720825195	21131216	0.739251196384	FBgn0032919	391	FBgn0032919	391
646	3R	19606253	19609798	1.035629272461	19607229	0.87847513311	FBgn0039120	137	FBgn0015513	279
647	2L	3082016	3084327	1.035376548767	3082868	0.93085900475	FBgn0027571	26253	FBgn0003934	34167
648	3R	2831723	2833822	1.035124778748	2832858	0.87908335293	FBgn0000095	7908	FBgn0010774	73268
649	2L	20757254	20758929	1.034925460815	20758077	0.830638324513	FBgn0000251	251	FBgn0000986	35569
650	2R	8506985	8508880	1.034617424011	8508065	0.938451830546	FBgn0053798	1739	FBgn0005624	11169
651	3R	17469390	17471372	1.033271789551	17470343	0.896978266099	FBgn0011766	15784	FBgn0046832	22097
652	3L	16975497	16978331	1.033169746399	16976589	0.859021631877	FBgn0036685	4850	FBgn0025582	224341
653	X	6131855	6134284	1.03200340271	6133158	0.904100036621	FBgn0026015	42	FBgn0029857	232
654	2R	10892803	10895978	1.031328678131	10893863	0.85642939806	FBgn0026370	1718	FBgn0000996	1960
655	3R	14806290	14811205	1.030859470367	14807305	0.814214594224	FBgn0022338	182	FBgn0022338	182
656	3L	16371978	16377618	1.030770301819	16373258	0.924839749056	FBgn0014163	3840	FBgn0014163	3840
657	2R	1632318	1634406	1.028430461884	1633354	0.928688748678	FBgn0033063	11424	FBgn0033062	40346
658	2L	4280407	4283905	1.024506092072	4282258	0.842768192291	FBgn0010473	893	FBgn0003941	54616
659	X	12584829	12586801	1.023756027222	12585781	0.838738977909	FBgn0030418	7378	FBgn0053963	92382
660	3R	2585908	2590789	1.022998332977	2586810	0.914512970868	FBgn0000071	1505	FBgn0000071	1505
661	2R	9722177	9723891	1.022763729095	9722923	0.872701406479	FBgn0050071	3403	FBgn0067696	7763
662	3L	22124771	22127103	1.022502422333	22125598	0.809535801411	FBgn0037152	26330	FBgn0037156	74916
663	2L	3078248	3079295	1.021738052368	3078337	0.972096157074	FBgn0027571	21722	FBgn0003934	29636
664	3L	20562672	20564642	1.021326065063	20563691	0.958304564158	FBgn0037014	7380	FBgn0001320	65513
665	3R	6448708	6450354	1.021102905273	6449606	0.905798541175	FBgn0001235	14780	FBgn0001235	14780
666	X	7891240	7892801	1.021026134491	7892056	0.952399547283	FBgn0029990	9320	FBgn0004656	14616
667	3R	20083369	20086486	1.020853996277	20084308	0.99080546697	FBgn0039175	5928	FBgn0051130	6673
668	2L	12611142	12612694	1.020572185516	12611990	0.683623015881	FBgn0032439	609	FBgn0002970	6358
669	2L	8090092	8091819	1.020000934601	8090928	0.732004053452	FBgn0011219	7506	FBgn0010287	18031
670	2R	2022526	2024271	1.018746376038	2023329	0.884827613831	FBgn0010347	9257	FBgn0041145	98989
671	3L	301909	304105	1.016775608063	303254	0.82075287314	FBgn0004373	158	FBgn0004373	158
672	2R	16423445	16425091	1.016499519348	16424228	0.737358093262	FBgn0020617	134	FBgn0034565	61591
673	3R	15	1957	1.015967845917	530	0.874533597161	FBgn0037213	150	FBgn0037213	150
674	2R	15441686	15443277	1.015632629395	15442419	0.718717238482	FBgn0050447	19760	FBgn0004364	183955
675	X	6884603	6886873	1.014955043793	6885762	0.828337860107	FBgn0029931	82	FBgn0029931	82
676	3L	19527116	19530507	1.012487411499	19527985	0.891191164653	FBgn0067680	2414	FBgn0067680	2414
677	2L	2872251	2874668	1.011982440948	2873874	0.828814113841	FBgn0051694	644	FBgn0004584	98802
678	3R	27514657	27517217	1.011372089386	27516316	0.866099133211	FBgn0039864	10714	FBgn0039867	46348
679	3L	5925347	5927274	1.008823871613	5926468	0.917500103221	FBgn0053993	1866	FBgn0002638	19748
680	2L	18497522	18499256	1.008363723755	18498399	0.848119567422	FBgn0032683	6044	FBgn0032682	16983
681	2L	5236318	5240936	1.008133888245	5237541	0.798504650593	FBgn0051971	3225	FBgn0000228	41017
682	2L	11413308	11415301	1.006566524506	11414437	0.944472551346	FBgn0004579	31166	FBgn0004579	31166
683	2R	14789868	14793666	1.00624704361	14791414	0.752495036406	FBgn0003254	825	FBgn0003254	825
684	2R	17363959	17366020	1.005004405975	17364869	0.734966221978	FBgn0034666	3518	FBgn0034657	136790
685	3L	7343144	7345243	1.003860473633	7344008	0.636967995588	FBgn0082598	262	FBgn0082598	262
686	3R	19168852	19170464	1.003692150116	19169626	0.709577223834	FBgn0003118	2258	FBgn0002622	14899
687	2L	5052070	5056470	1.002995967865	5052949	0.913105070591	FBgn0031676	103	FBgn0022023	260
688	2L	13224017	13226258	1.002105236053	13225174	0.836497475119	FBgn0032489	32	FBgn0032489	32
689	2L	11296633	11298357	1.001608848572	11297469	0.967834136065	FBgn0032359	11866	FBgn0004579	148134
690	2R	14964938	14966767	1.00072479248	14965966	0.808360219002	FBgn0003887	514	FBgn0003887	514
691	3L	17617879	17619593	1.000635623932	17618707	0.76997089386	FBgn0052179	828	FBgn0052179	828
692	3R	12664185	12666533	1.000243186951	12665669	0.877573788166	FBgn0000014	9900	FBgn0020546	10057
693	2R	12983159	12985547	0.998490333557	12984724	0.737250010173	FBgn0022987	229	FBgn0028953	12180
694	3R	10547017	10548801	0.996816158295	10547925	0.620101143332	FBgn0053967	2053	FBgn0051314	24868
695	2R	19080187	19083129	0.996591091156	19081204	0.868343671163	FBgn0015903	8707	FBgn0015903	8707
696	3R	11242563	11246935	0.996317863464	11243537	0.958586573601	FBgn0067339	32	FBgn0067339	32
697	3L	17343051	17345385	0.995749473572	17344546	0.754556207096	FBgn0036715	242	FBgn0026197	22171
698	2R	11304700	11306573	0.995056152344	11305735	0.914546787739	FBgn0050321	2452	FBgn0050089	63474
699	2L	13884600	13886540	0.991386413574	13885807	0.828294136945	FBgn0019890	18852	FBgn0019890	18852
700	X	18697288	18703032	0.991089820862	18700408	0.743673218621	FBgn0040883	1031	FBgn0040883	1031
701	2R	3262957	3264493	0.990698814392	3263714	0.665315786997	FBgn0042135	16282	FBgn0033210	75549
702	2R	17219153	17223500	0.990616798401	17219804	0.779668688774	FBgn0050403	601	FBgn0004362	1109
703	3L	6740227	6742196	0.989365577698	6741281	0.78968407126	FBgn0052392	4088	FBgn0035714	14421
704	2R	16418018	16419656	0.986753463745	16418969	0.716932415962	FBgn0034560	1683	FBgn0034565	66850
705	3L	8836496	8838108	0.985911846161	8837346	0.773142814636	FBgn0052026	26937	FBgn0020633	28211
706	3R	5698350	5700678	0.984331130981	5699754	0.787562819088	FBgn0040536	1109	FBgn0065050	95548
707	3R	17279803	17281907	0.983600616455	17281008	0.716455459595	FBgn0011278	8966	FBgn0013984	125243
708	3R	12377010	12378879	0.983396530151	12378044	0.816280245781	FBgn0038442	2285	FBgn0027053	82221
709	X	10667505	10669276	0.981424331665	10668456	0.816720962524	FBgn0030235	456	FBgn0030235	456
710	3L	16737579	16741867	0.981206417084	16738467	0.880603134632	FBgn0036660	6507	FBgn0036660	6507
711	3L	321683	323320	0.980854988098	322595	0.757197856903	FBgn0035132	2381	FBgn0004373	19183
712	2L	5403123	5404590	0.980432510376	5403857	0.736016571522	FBgn0016660	485	FBgn0005511	57784
713	3R	17204397	17206708	0.979910850525	17205873	0.856724023819	FBgn0004110	1172	FBgn0043012	110074
714	3R	1425544	1427375	0.979805469513	1426467	0.868558322682	FBgn0037346	424	FBgn0037346	424
715	X	16152182	16154323	0.979511737823	16153457	0.71393809599	FBgn0004432	892	FBgn0053251	8018
716	2L	16275242	16276222	0.979338645935	16275943	0.633511924744	FBgn0001994	7714	FBgn0001994	7714
717	2R	6044427	6048716	0.97926902771	6046905	0.895726309882	FBgn0005630	8170	FBgn0004399	22812
718	3R	11408424	11411471	0.978381633759	11409301	0.843039232142	FBgn0038350	30807	FBgn0053207	82607
719	4	690859	691894	0.978244781494	691644	0.761606725057	FBgn0024728	7806	FBgn0039930	357965
720	3L	11805921	11808039	0.977923870087	11807100	0.885517835617	FBgn0000404	424	FBgn0000404	424
721	2L	16277346	16278962	0.97770357132	16277435	0.974486637115	FBgn0001994	6222	FBgn0001994	6222
722	X	18136732	18138523	0.977376937866	18137585	0.870933949947	FBgn0004956	4177	FBgn0004956	4177
723	3R	5704669	5706471	0.977197170258	5705635	0.801421284676	FBgn0037767	4238	FBgn0065050	101429
724	3L	19023083	19025020	0.976083755493	19024220	0.831627400716	FBgn0036842	3841	FBgn0002945	13630
725	3L	7961667	7963453	0.975708961487	7962487	0.88839673996	FBgn0011817	9491	FBgn0011817	9491
726	2L	15724472	15730374	0.975647926331	15729252	0.736200444839	FBgn0010382	14832	FBgn0003936	18359
727	3R	11853234	11856224	0.97528886795	11854685	0.934748256908	FBgn0003117	2866	FBgn0038396	20708
728	2L	20677655	20678968	0.975227832794	20678045	0.799251296303	FBgn0032877	8082	FBgn0000986	44463
729	3L	4628973	4630558	0.975131988525	4629761	0.629604956683	FBgn0052238	242	FBgn0035562	18712
730	3L	14548949	14551118	0.974594116211	14549906	0.801830053329	FBgn0040318	14921	FBgn0028418	23883
731	2R	8419235	8421060	0.973690509796	8420149	0.707890173968	FBgn0010488	11755	FBgn0010488	11755
732	2L	21361371	21363433	0.973689556122	21362652	0.833469390869	FBgn0032945	3827	FBgn0021856	113900
733	3R	3167271	3169059	0.973009586334	3168186	0.793540000916	FBgn0051496	2749	FBgn0043853	130758
734	2R	20675640	20677341	0.972372055054	20676412	0.732317268848	FBgn0054038	878	FBgn0001325	57803
735	3L	19132963	19134399	0.971885204315	19133684	0.759043080466	FBgn0016797	2201	FBgn0016797	2201
736	3R	16487669	16491725	0.968936920166	16490920	0.795497004191	FBgn0038819	4373	FBgn0051506	60366
737	3L	13470588	13472424	0.966273784637	13471494	0.758556008339	FBgn0036374	5193	FBgn0036351	116204
738	3L	6078068	6079657	0.966049194336	6078840	0.822342087241	FBgn0005658	6771	FBgn0035675	29334
739	3R	16671797	16673689	0.96299123764	16672730	0.795015752316	FBgn0038833	103	FBgn0038834	3541
740	2R	7867730	7870022	0.960716247559	7868734	0.958363308626	FBgn0050047	986	FBgn0010238	100364
741	2R	14089103	14090711	0.958290576935	14090669	0.916929841042	FBgn0050115	14171	FBgn0050119	36221
742	3R	25200499	25202124	0.957530021667	25201377	0.738147286808	FBgn0039661	51047	FBgn0039664	113839
743	2R	5205921	5207488	0.957058906555	5206694	0.707018683938	FBgn0023143	1553	FBgn0023143	1553
744	3L	18998273	18999773	0.956910610199	18999032	0.802028596401	FBgn0002945	11558	FBgn0002945	11558
745	2R	4952264	4954023	0.956588745117	4953220	0.797786474228	FBgn0029092	153	FBgn0053774	41123
746	2L	2160709	2162684	0.956357002258	2161433	0.682434664832	FBgn0031393	5673	FBgn0031393	5673
747	3R	12651295	12653448	0.95583152771	12652211	0.778028151568	FBgn0000014	3558	FBgn0020546	23515
748	X	11550306	11554659	0.955382347107	11552270	0.837152163188	FBgn0030328	531	FBgn0030328	531
749	3L	254061	256069	0.95512008667	255272	0.80685154597	FBgn0029002	100	FBgn0035121	7362
750	3L	15089768	15091209	0.953737735748	15090461	0.714672597249	FBgn0036481	116	FBgn0025776	81125
751	2L	12691274	12693542	0.952341079712	12692505	0.818150401115	FBgn0032444	432	FBgn0032445	518
752	3R	677579	680015	0.952315807343	678505	0.815540730953	FBgn0003002	30	FBgn0003002	30
753	2R	9418254	9419877	0.951255321503	9419186	0.719170033932	FBgn0013733	38831	FBgn0033884	41267
754	3R	14122829	14125604	0.950552463531	14124330	0.876479566097	FBgn0010877	276	FBgn0024432	597
755	2R	6359212	6361497	0.949997425079	6360070	0.866966752445	FBgn0027525	5437	FBgn0027525	5437
756	3R	12527895	12529467	0.949772834778	12528679	0.636354334214	FBgn0003944	31669	FBgn0063261	48432
757	2L	16320638	16322698	0.949687957764	16321844	0.763991299798	FBgn0000250	186	FBgn0000250	186
758	3L	2640699	2642910	0.945597171783	2641645	0.773213049945	FBgn0053233	1526	FBgn0035357	26393
759	X	3585688	3588591	0.945156574249	3587657	0.858801392948	FBgn0029675	4741	FBgn0000542	93676
760	2L	6240002	6242348	0.944797515869	6241390	0.722357469447	FBgn0031791	14486	FBgn0031782	113628
761	2R	8963157	8967173	0.944664955139	8966279	0.77117729187	FBgn0013765	113	FBgn0013765	113
762	2R	18193531	18200311	0.942424297333	18196275	0.800568008423	FBgn0020257	280	FBgn0020257	280
763	3L	6469122	6471284	0.941862106323	6470231	0.790629499099	FBgn0020251	554	FBgn0020251	554
764	3R	13215897	13217648	0.93896484375	13216864	0.729546844959	FBgn0038499	190	FBgn0025456	3441
765	2R	5002421	5003697	0.937278270721	5002961	0.756793260574	FBgn0004360	3021	FBgn0053774	90864
766	X	433352	434784	0.937128543854	433974	0.712839058467	FBgn0003986	13889	FBgn0003986	13889
767	2R	7539678	7541814	0.937076568604	7540996	0.695835590363	FBgn0033674	181	FBgn0011704	39646
768	2L	15738345	15739971	0.936151504517	15739034	0.582416758818	FBgn0010382	5050	FBgn0003936	8577
769	2R	15827288	15828830	0.935697555542	15828001	0.756541757023	FBgn0034501	3772	FBgn0034503	13668
770	3L	15981291	15985450	0.935080528259	15983116	0.754907846451	FBgn0044028	5623	FBgn0044028	5623
771	2R	10614279	10616409	0.93495798111	10615444	0.824381128947	FBgn0015371	14676	FBgn0033989	108358
772	2R	16083981	16085955	0.93346452713	16084864	0.810130063225	FBgn0034521	7674	FBgn0015907	17504
773	3R	9508284	9511276	0.932672977448	9509671	0.746411323547	FBgn0024555	9	FBgn0024555	9
774	3L	14240356	14242630	0.932463645935	14241756	0.746244847775	FBgn0001085	2150	FBgn0036415	58588
775	3R	4109404	4111045	0.932012081146	4110183	0.782411126529	FBgn0037562	3478	FBgn0037561	14579
776	3L	22657601	22659244	0.931204319	22658304	0.723134636879	FBgn0016034	229	FBgn0037200	147743
777	2R	7407568	7410946	0.931146621704	7408683	0.775662899017	FBgn0015543	347	FBgn0015543	347
778	3R	9613595	9615338	0.929136276245	9614512	0.620573941399	FBgn0038185	2189	FBgn0053327	24329
779	2R	9070935	9074075	0.928888320923	9072025	0.723233783946	FBgn0033855	225	FBgn0033855	225
780	3R	16742786	16744537	0.928420066833	16743542	0.755457687378	FBgn0038842	3519	FBgn0038834	67271
781	2L	1501667	1503496	0.928181648254	1502619	0.693350399242	FBgn0031344	284	FBgn0031345	14819
782	3L	280064	283939	0.926815986633	281592	0.930844187737	FBgn0035128	238	FBgn0035128	238
783	2R	2015351	2017278	0.925532817841	2016458	0.829243323382	FBgn0010347	2386	FBgn0041145	105860
784	3R	689258	692698	0.925139904022	691525	0.728900146484	FBgn0020280	12730	FBgn0003002	12990
785	3R	6047769	6049604	0.924485206604	6048631	0.732664557064	FBgn0037797	151	FBgn0037797	151
786	3R	22700327	22702542	0.923674583435	22701601	0.761255681515	FBgn0002838	77	FBgn0002838	77
787	3R	2575804	2578573	0.923187255859	2577692	0.890654206276	FBgn0004053	2229	FBgn0004053	2229
788	X	626407	629464	0.922873973846	628268	0.870321220822	FBgn0027343	1419	FBgn0015288	6308
789	2L	19128386	19133610	0.920310974121	19132763	0.675053477287	FBgn0010300	3028	FBgn0032762	3408
790	X	18460637	18462663	0.920175552368	18461769	0.731767149533	FBgn0030941	7071	FBgn0030943	20355
791	3L	22340573	22342330	0.919878959656	22341326	0.783312320709	FBgn0004449	402	FBgn0004449	402
792	3L	4956127	4958170	0.919862747192	4957087	0.862620802487	FBgn0005775	68	FBgn0035570	266384
793	3L	6359187	6360510	0.919462203979	6359895	0.596644997597	FBgn0052398	16287	FBgn0020251	109782
794	3L	23211921	23214204	0.918892860413	23213472	0.973939577738	FBgn0052231	22000	FBgn0024733	184157
795	X	15387406	15388655	0.918617248535	15388501	0.856625874837	FBgn0030653	14429	FBgn0030659	28308
796	3L	15629302	15632315	0.918582439423	15631296	0.743053078651	FBgn0014851	4789	FBgn0041160	33812
797	2L	10548234	10549986	0.91835308075	10549124	0.781378924847	FBgn0051721	4243	FBgn0032268	18166
798	3L	21279746	21281945	0.917651176453	21280782	0.727587763468	FBgn0037076	187	FBgn0037066	60878
799	X	18364166	18365906	0.917647838593	18364991	0.682780385017	FBgn0030938	2342	FBgn0030943	117133
800	2L	3604412	3607671	0.917389392853	3606490	0.766206383705	FBgn0002985	258	FBgn0002985	258
801	X	20566080	20568683	0.91535949707	20567713	0.6780462826	FBgn0031130	11088	FBgn0003300	62596
802	3L	6952699	6954563	0.915233135223	6953671	0.78114083608	FBgn0001104	329	FBgn0001104	329
803	3L	523164	527848	0.914310455322	526603	0.694075191722	FBgn0035142	1	FBgn0035141	155
804	3L	12479249	12480926	0.914274215698	12480168	0.679513033699	FBgn0036294	1489	FBgn0027936	1919
805	3R	21460525	21465272	0.913917541504	21461319	0.781504472097	FBgn0039350	2230	FBgn0039350	2230
806	2L	14576559	14578460	0.913594245911	14577393	0.810478210449	FBgn0028913	13667	FBgn0005771	86531
807	2L	8144689	8146337	0.91349363327	8145414	0.750175178051	FBgn0051606	2216	FBgn0051607	3536
808	3R	2774138	2776037	0.913465499878	2775013	0.692181587219	FBgn0051488	8443	FBgn0001077	84967
809	2L	2814532	2816112	0.913384437561	2815352	0.807457643397	FBgn0031463	134	FBgn0031459	45215
810	2R	9060743	9063103	0.912916660309	9061707	0.714613016914	FBgn0033853	1188	FBgn0014877	8282
811	2R	1692176	1694794	0.912543296814	1693954	0.804643294391	FBgn0011935	3636	FBgn0011935	3636
812	X	16583882	16585683	0.912365913391	16584818	0.775662927067	FBgn0027528	1029	FBgn0030786	33073
813	X	1980527	1982534	0.911939144135	1981656	0.707249462605	FBgn0004860	3776	FBgn0025626	60364
814	2L	13903355	13905072	0.911758899689	13904246	0.737009216757	FBgn0019890	413	FBgn0019890	413
815	3R	1144496	1146304	0.910673141479	1145312	0.73325101067	FBgn0013576	16314	FBgn0037310	19445
816	3R	21865004	21869126	0.910642147064	21867886	0.903003633022	FBgn0001139	454	FBgn0000591	1840
817	3R	16383967	16386533	0.91019153595	16385589	0.748110612233	FBgn0040575	244	FBgn0040575	244
818	X	20549330	20551782	0.910143852234	20550502	0.819500474369	FBgn0031129	3866	FBgn0003300	45385
819	2L	13850019	13852065	0.909573554993	13850945	0.76510989666	FBgn0028532	1533	FBgn0051842	15907
820	3R	9636658	9639288	0.908982276917	9637693	0.882625452677	FBgn0053327	1148	FBgn0053327	1148
821	2R	19152282	19154425	0.908304214478	19153271	0.745811104774	FBgn0034886	11905	FBgn0016762	48327
822	3R	21860142	21863495	0.908212184906	21862265	0.837662079755	FBgn0002633	495	FBgn0002633	495
823	3R	945460	947648	0.908041954041	946641	0.903885953567	FBgn0037293	7169	FBgn0010313	34233
824	3L	11526190	11529549	0.907845020294	11528619	0.752547979355	FBgn0036172	7561	FBgn0036180	54768
825	3L	709321	711351	0.907423973083	710518	0.752787411213	FBgn0035160	12134	FBgn0000575	22420
826	3L	1529244	1531172	0.90682220459	1530208	0.788165148567	FBgn0041342	595	FBgn0035233	11559
827	3R	20874775	20876751	0.906333446503	20875970	0.680528472452	FBgn0039266	456	FBgn0039266	456
828	2R	9453318	9454956	0.904955863953	9454135	0.804456486421	FBgn0013733	3882	FBgn0033886	22176
829	2R	7067075	7068892	0.904358863831	7068006	0.712503731251	FBgn0000577	23889	FBgn0000577	23889
830	2L	11444881	11446641	0.903821468353	11445653	0.807528495789	FBgn0004579	50	FBgn0004579	50
831	3L	8802833	8804563	0.903175354004	8803717	0.746500688441	FBgn0011577	2264	FBgn0020633	61840
832	2L	5460770	5462449	0.902920246124	5461628	0.722951412201	FBgn0005511	13	FBgn0005511	13
833	X	21000185	21001655	0.902554988861	21000926	0.550469875336	FBgn0031163	3048	FBgn0020369	125810
834	X	1898962	1900694	0.90251159668	1899699	0.622808074951	FBgn0026878	184	FBgn0003964	2260
835	3R	11744806	11748026	0.902082920074	11745872	0.87913053176	FBgn0038385	763	FBgn0038385	763
836	3L	21382480	21384241	0.901103973389	21383343	0.687275942634	FBgn0033583	3680	FBgn0014143	27054
837	2L	221244	225490	0.900902748108	222219	0.771545946598	FBgn0031235	10295	FBgn0031235	10295
838	3R	5054523	5056169	0.900448799133	5055220	0.659998557147	FBgn0003165	8184	FBgn0000412	11156
839	X	3303746	3305276	0.897866249084	3304522	0.684790253639	FBgn0029659	11873	FBgn0029664	34603
840	2R	6812635	6813568	0.897569179535	6813353	0.622319514935	FBgn0033613	29	FBgn0033613	29
841	3L	12488169	12489751	0.897521972656	12488962	0.578227162361	FBgn0041775	12	FBgn0020388	8986
842	3R	7598741	7600224	0.895470619202	7599391	0.589092815624	FBgn0037947	2119	FBgn0037947	2119
843	3R	15905189	15906669	0.893328666687	15906005	0.653087840361	FBgn0003249	2167	FBgn0038769	44228
844	3L	4929502	4931342	0.893271446228	4930547	0.699946933322	FBgn0052233	249	FBgn0035570	239844
845	3L	5902533	5904828	0.892923355103	5903460	0.728501574198	FBgn0002638	3260	FBgn0002638	3260
846	2L	14474639	14476356	0.89263343811	14475611	0.639460245768	FBgn0005771	15251	FBgn0005771	15251
847	3R	2578834	2581159	0.892256736755	2580166	0.795263458701	FBgn0004053	245	FBgn0004053	245
848	3L	13002979	13004599	0.891205787659	13003776	0.761912682477	FBgn0036338	3392	FBgn0011284	11927
849	2L	9453515	9455327	0.890512466431	9454460	0.74481523037	FBgn0053723	13720	FBgn0002973	16947
850	2L	11447021	11448559	0.890444278717	11447779	0.743525803089	FBgn0004579	2176	FBgn0004579	2176
851	3L	21757846	21759584	0.890441894531	21758791	0.615565748776	FBgn0037135	131	FBgn0037134	1485
852	2L	11184065	11185800	0.890380859375	11184862	0.833380222321	FBgn0032354	5821	FBgn0028700	54217
853	3L	10830012	10832262	0.889546394348	10831563	0.643862331615	FBgn0026160	276	FBgn0026160	276
854	3R	1109220	1111011	0.889488220215	1110232	0.733813643456	FBgn0051538	6675	FBgn0051538	6675
855	3R	26291123	26292680	0.889308929443	26291788	0.615795453389	FBgn0039776	14	FBgn0039767	37790
856	2L	18230493	18231967	0.888877391815	18231194	0.552876525455	FBgn0051786	19412	FBgn0041184	82855
857	3R	25341732	25343463	0.888449668884	25342634	0.72325184766	FBgn0039669	1067	FBgn0040623	25818
858	2R	18694373	18696462	0.888147830963	18695566	0.792676252477	FBgn0034833	3558	FBgn0003062	113246
859	2L	6183859	6185457	0.888131141663	6184703	0.739432017008	FBgn0040951	5768	FBgn0031782	56941
860	3R	11859303	11860794	0.887483596802	11860024	0.61688131094	FBgn0003117	8205	FBgn0038396	15369
861	X	17158303	17160005	0.887279510498	17159220	0.751279950142	FBgn0004854	10702	FBgn0000163	164344
862	3L	22396435	22398127	0.886944293976	22397334	0.777994930744	FBgn0037163	2310	FBgn0004449	55606
863	2R	3535665	3537284	0.885940551758	3536368	0.649492600385	FBgn0025360	7078	FBgn0021814	55480
864	X	4269104	4271238	0.885591506958	4270533	0.696307462804	FBgn0000179	12440	FBgn0029714	126671
865	2R	6092849	6095993	0.883583068848	6095005	0.777540143331	FBgn0004399	25288	FBgn0004399	25288
866	X	6841890	6845701	0.882309913635	6843148	0.786654584548	FBgn0027108	751	FBgn0027108	751
867	X	265740	267739	0.88224697113	266802	0.808810043335	FBgn0002561	257	FBgn0002561	257
868	3L	7129474	7131342	0.882142543793	7130380	0.820095174453	FBgn0028383	640	FBgn0028383	640
869	3R	20355820	20357523	0.881623744965	20356735	0.764433468089	FBgn0039206	227	FBgn0039205	455
870	2R	19208945	19211319	0.880682468414	19210088	0.673507466036	FBgn0013548	9	FBgn0013548	9
871	3R	23270536	23272176	0.880612373352	23271245	0.700565338135	FBgn0039518	18666	FBgn0039509	157028
872	3R	7176329	7180157	0.880278587341	7178960	0.825171407064	FBgn0026064	2593	FBgn0026064	2593
873	3R	15062926	15064738	0.880256652832	15063776	0.827225853415	FBgn0038693	8076	FBgn0000463	88159
874	X	19155189	19156840	0.879475593567	19156041	0.824913342794	FBgn0028469	39	FBgn0031008	53220
875	2R	20567980	20570686	0.878595352173	20569527	0.751229342292	FBgn0001148	53	FBgn0001148	53
876	3L	10833692	10837537	0.878273010254	10834448	0.691487873302	FBgn0026160	2609	FBgn0026160	2609
877	2L	8542830	8544918	0.877977371216	8543806	0.745830311495	FBgn0011259	473	FBgn0029004	15188
878	X	5845593	5847722	0.877305984497	5846694	0.759353756905	FBgn0027546	661	FBgn0029840	88248
879	3R	635417	638022	0.876884460449	636629	0.773849936093	FBgn0026417	1154	FBgn0051529	4463
880	3L	11738319	11739783	0.876754283905	11739067	0.603707909584	FBgn0036202	1062	FBgn0036198	53748
881	3R	12166652	12168637	0.876382827759	12167666	0.751281009001	FBgn0040284	40	FBgn0040284	40
882	3R	21281576	21283531	0.872337341309	21282706	0.851017888387	FBgn0004509	16072	FBgn0039337	20019
883	3L	745306	747311	0.871565341949	746500	0.774020307204	FBgn0052480	6535	FBgn0000575	13562
884	3L	22391781	22393298	0.870290756226	22392408	0.611971914768	FBgn0037163	2616	FBgn0004449	50680
885	3R	9619525	9621336	0.869933605194	9620507	0.761740244352	FBgn0051588	3168	FBgn0053327	18334
886	3R	9717820	9721129	0.869839191437	9719203	0.74759554863	FBgn0000576	8378	FBgn0000576	8378
887	3R	7602879	7606016	0.868938446045	7604869	0.779158423929	FBgn0011471	43	FBgn0011471	43
888	2L	8824696	8826596	0.86866569519	8825596	0.799395680428	FBgn0029123	29	FBgn0029123	29
889	X	1978097	1980306	0.868648529053	1979416	0.694006039546	FBgn0004860	1536	FBgn0025626	58124
890	3R	950500	952756	0.868167877197	951834	0.648706941044	FBgn0037293	1976	FBgn0010313	39426
891	2R	11405152	11406903	0.867701530457	11405997	0.787667611066	FBgn0003425	280	FBgn0003425	280
892	2R	7532776	7535996	0.867519378662	7533860	0.710328042507	FBgn0004839	1871	FBgn0011704	32510
893	X	19093046	19095522	0.867488861084	19093900	0.639844119549	FBgn0031006	1263	FBgn0031008	8921
894	3L	6719924	6721701	0.867266178131	6720883	0.737011124106	FBgn0052393	3787	FBgn0035713	5350
895	3R	9230247	9231931	0.86669921875	9231135	0.634804725647	FBgn0038150	545	FBgn0038150	545
896	X	9594384	9596172	0.865694046021	9595349	0.738486346077	FBgn0020378	2831	FBgn0000233	55940
897	X	2990430	2996443	0.86465549469	2994275	0.708378553391	FBgn0004647	3247	FBgn0004647	3247
898	3R	12776391	12778179	0.863883018494	12777211	0.79304510355	FBgn0000015	20747	FBgn0038471	89195
899	2R	19565148	19566819	0.863384723663	19566129	0.665155691259	FBgn0034967	705	FBgn0034967	705
900	3R	773218	774583	0.863056182861	773598	0.707176208496	FBgn0004183	288	FBgn0004183	288
901	3L	207024	211208	0.862732410431	207991	0.685460627079	FBgn0053229	328	FBgn0053229	328
902	3R	12455407	12458781	0.862419128418	12456851	0.840828783372	FBgn0000634	5903	FBgn0038453	12476
903	2R	18254258	18255865	0.862043380737	18254963	0.540572941303	FBgn0034774	7859	FBgn0011211	51673
904	3R	24683693	24687997	0.861791610718	24687066	0.694881975651	FBgn0028373	2151	FBgn0028373	2151
905	3L	8824373	8826033	0.860496520996	8825118	0.612126350403	FBgn0052026	14709	FBgn0020633	40439
906	2R	8487294	8488656	0.859090328217	8487955	0.646226437887	FBgn0005624	8941	FBgn0005624	8941
907	2R	19782048	19784473	0.858975887299	19783518	0.828887434567	FBgn0005636	181	FBgn0034987	87561
908	2L	9136471	9139102	0.858719348907	9138135	0.659933707293	FBgn0051887	8292	FBgn0051887	8292
909	2R	13093992	13095448	0.856832504272	13094725	0.665218710899	FBgn0034246	1644	FBgn0029079	11104
910	X	10588719	10592480	0.856778621674	10589927	0.826325136072	FBgn0052676	196	FBgn0052672	23626
911	3R	1127706	1130787	0.856459617615	1128812	0.668388187885	FBgn0037310	2945	FBgn0037310	2945
912	X	7243287	7245649	0.855884552002	7244444	0.806350315318	FBgn0029949	3966	FBgn0026144	61838
913	2R	7968879	7972190	0.855833530426	7971364	0.701317965984	FBgn0010238	2266	FBgn0010238	2266
914	X	1338605	1340637	0.855674743652	1339879	0.74386537075	FBgn0003517	355	FBgn0003517	355
915	2L	4286693	4288232	0.855320930481	4287323	0.74421608448	FBgn0010473	4172	FBgn0003941	59681
916	2L	12002493	12004728	0.855291843414	12003237	0.718618801662	FBgn0032394	961	FBgn0032390	13273
917	2R	11412336	11416869	0.855281352997	11414618	0.748460829258	FBgn0053463	3328	FBgn0003425	8901
918	2R	6821742	6823633	0.854700088501	6822658	0.726626676672	FBgn0025373	814	FBgn0025373	814
919	3R	14812577	14814352	0.854661941528	14813412	0.830646574497	FBgn0026239	3665	FBgn0026239	3665
920	3R	8520128	8521502	0.854322433472	8520760	0.503940281115	FBgn0038078	196	FBgn0038071	46978
921	3R	12503148	12504717	0.854264259338	12503975	0.723233997822	FBgn0051498	13348	FBgn0015019	30646
922	3R	1553221	1554554	0.854196548462	1554139	0.68633518219	FBgn0037368	5124	FBgn0037372	26356
923	2R	20389062	20391286	0.854189872742	20390003	0.735759342418	FBgn0035075	834	FBgn0050423	6567
924	X	19722259	19724683	0.853837966919	19723320	0.870523012601	FBgn0000076	677	FBgn0031079	37332
925	3R	10549084	10550576	0.853399276733	10549755	0.656406462193	FBgn0053967	223	FBgn0038257	23288
926	X	2840504	2842566	0.852131843567	2841658	0.70969170332	FBgn0003285	11670	FBgn0004647	149370
927	2R	7938876	7940435	0.851906299591	7939475	0.583884575788	FBgn0033734	583	FBgn0010238	29623
928	3R	2548589	2550692	0.850973129272	2549439	0.698044840495	FBgn0051481	18346	FBgn0004054	20423
929	3R	26211758	26215625	0.850701808929	26212713	0.650451660156	FBgn0015221	841	FBgn0039764	36841
930	2R	12299029	12300985	0.850632667542	12299827	0.636588825899	FBgn0034158	1273	FBgn0025832	70374
931	2L	14551920	14556370	0.850296974182	14555060	0.710898907979	FBgn0028881	5985	FBgn0005771	64198
932	2L	18798608	18800037	0.850082397461	18799245	0.754645764828	FBgn0040992	7670	FBgn0032717	36351
933	3R	4848661	4853231	0.849890232086	4852025	0.478124113644	FBgn0015014	6286	FBgn0015014	6286
934	3R	821776	823173	0.849384307861	822577	0.463095963001	FBgn0037292	8103	FBgn0004183	48691
935	X	377456	381088	0.848305702209	379966	0.724943497602	FBgn0000570	76	FBgn0000570	76
936	3R	25381243	25383501	0.848188877106	25382081	0.735170196084	FBgn0000492	28	FBgn0040623	65265
937	3L	8983838	8988835	0.848068714142	8987804	0.706970607533	FBgn0035955	4006	FBgn0035954	8659
938	3R	2858076	2860410	0.847890853882	2859002	0.693926493327	FBgn0024289	19055	FBgn0010774	47124
939	X	6665710	6669115	0.847102165222	6667960	0.684333562851	FBgn0029907	531	FBgn0029907	531
940	2L	17743800	17745936	0.846730232239	17744756	0.807199776173	FBgn0015609	9306	FBgn0032646	247718
941	3R	11087796	11090421	0.846694946289	11089574	0.6600151623	FBgn0014879	317	FBgn0014879	317
942	2L	7048357	7050467	0.8461561203	7049299	0.718092799187	FBgn0051630	6832	FBgn0051630	6832
943	3R	18970730	18972372	0.845542430878	18971730	0.660474181175	FBgn0004644	3849	FBgn0051457	18024
944	2L	5366358	5367971	0.845098495483	5367081	0.734505204593	FBgn0016920	20844	FBgn0031700	38211
945	X	16050023	16052159	0.845086574554	16051370	0.755191410289	FBgn0000459	699	FBgn0000459	699
946	3L	17520536	17522782	0.844960212708	17521171	0.673519246718	FBgn0025455	1876	FBgn0025455	1876
947	3R	14101194	14102598	0.844922065735	14101875	0.628903388977	FBgn0026250	1488	FBgn0038595	3377
948	2L	12615595	12617410	0.844638824463	12616510	0.791268765926	FBgn0002970	1838	FBgn0002970	1838
949	X	7780565	7783987	0.844563007355	7780943	0.775807261467	FBgn0004404	803	FBgn0004404	803
950	2L	19038993	19040762	0.843367099762	19039881	0.651577051948	FBgn0032744	1194	FBgn0032745	1409
951	3L	18584283	18587620	0.843228816986	18585139	0.798222601414	FBgn0052200	1490	FBgn0036800	2814
952	2L	20640831	20642628	0.84307384491	20641630	0.659457318923	FBgn0032872	2139	FBgn0000986	80878
953	2R	20499141	20501258	0.842813014984	20500037	0.820355296135	FBgn0035091	6482	FBgn0005634	19036
954	2L	6829329	6830997	0.842431545258	6830100	0.67107796669	FBgn0051632	7783	FBgn0042092	77717
955	2R	8399565	8401267	0.841836452484	8400422	0.770011774699	FBgn0003975	226	FBgn0000181	14278
956	3L	14614776	14616258	0.84183549881	14615597	0.604308903217	FBgn0041604	17718	FBgn0028418	89574
957	2L	4999171	5001414	0.841020107269	5000418	0.74877020892	FBgn0053113	9326	FBgn0010607	28965
958	3R	7197259	7200358	0.840964317322	7198586	0.831896495819	FBgn0004595	76	FBgn0026064	22219
959	3R	15806150	15807404	0.840577125549	15806778	0.518427403768	FBgn0051213	7543	FBgn0021776	45936
960	X	4461245	4463300	0.840444564819	4462194	0.730490366618	FBgn0003053	612	FBgn0029718	30920
961	2L	21296609	21299121	0.840426921844	21297492	0.769345939159	FBgn0032940	107	FBgn0021856	48740
962	3R	27709031	27710545	0.840375900269	27709703	0.747048434089	FBgn0039883	51104	FBgn0011013	136452
963	3L	11388123	11389858	0.84003162384	11389068	0.694995999336	FBgn0036157	10029	FBgn0036165	72439
964	3R	10919686	10921540	0.839503288269	10920604	0.657583909876	FBgn0051304	7318	FBgn0038301	118718
965	3R	19253437	19255200	0.83927822113	19254249	0.782562255859	FBgn0039078	15920	FBgn0002622	69724
966	X	12412651	12416608	0.83896446228	12413592	0.684310800889	FBgn0030400	3527	FBgn0015024	74128
967	2R	2096677	2098848	0.838185310364	2097526	0.868038713932	FBgn0033076	15265	FBgn0041145	24792
968	2L	21616044	21617992	0.838115692139	21617009	0.690377572004	FBgn0022893	512	FBgn0022893	512
969	3L	10365212	10367137	0.838091850281	10366079	0.756966422586	FBgn0036082	20684	FBgn0000629	245998
970	3L	8526929	8528812	0.837452888489	8527954	0.694156871122	FBgn0020254	7250	FBgn0024236	28763
971	X	17622948	17624188	0.837414741516	17623572	0.492965698242	FBgn0026058	1415	FBgn0030870	41205
972	3L	473208	474737	0.837009906769	473952	0.654115796089	FBgn0001316	50169	FBgn0035140	50431
973	2R	20670884	20672661	0.836895465851	20671753	0.675140549155	FBgn0054038	3781	FBgn0001325	62462
974	2L	15472637	15475493	0.836817741394	15474244	0.671387163798	FBgn0003448	46	FBgn0003448	46
975	3L	8673192	8674517	0.835692405701	8673899	0.563840484619	FBgn0011509	20265	FBgn0001168	24193
976	X	9581104	9583033	0.834302425385	9582047	0.752503991127	FBgn0020378	16133	FBgn0000233	42638
977	X	15440146	15443460	0.833361625671	15442384	0.705526053905	FBgn0052586	13446	FBgn0052586	13446
978	2L	15328871	15330681	0.83322763443	15329591	0.533724188805	FBgn0001981	202	FBgn0001981	202
979	3R	11161541	11163088	0.833203315735	11162359	0.623690247536	FBgn0038320	3358	FBgn0013269	3495
980	3L	3405878	3407362	0.832709312439	3406802	0.604273414612	FBgn0014388	1665	FBgn0027616	49104
981	2L	4363026	4364958	0.832607746124	4363814	0.765098929405	FBgn0026319	8176	FBgn0026319	8176
982	3L	726995	729852	0.832055091858	727768	0.711552202702	FBgn0052482	442	FBgn0000575	5170
983	2L	9612775	9614330	0.831448554993	9613589	0.674869705649	FBgn0040070	407	FBgn0015393	86245
984	2L	15465890	15467664	0.830807209015	15466794	0.764108882231	FBgn0003448	7404	FBgn0003448	7404
985	2L	17258071	17260763	0.830361366272	17259501	0.776934623718	FBgn0032629	2840	FBgn0032633	120575
986	2L	4819689	4824825	0.829105377197	4823723	0.65390771978	FBgn0031632	1947	FBgn0031632	1947
987	2R	11042815	11045749	0.829086303711	11043627	0.717234346602	FBgn0019968	3474	FBgn0019968	3474
988	3L	883770	886241	0.828926086426	885580	0.665220081806	FBgn0035176	883	FBgn0035164	64534
989	2R	2260697	2262090	0.828814029694	2261359	0.583348386428	FBgn0027066	354	FBgn0033094	52921
990	2L	11967111	11969399	0.826794624329	11968064	0.822756449382	FBgn0032386	1455	FBgn0032390	21900
991	3R	2488139	2489796	0.824642658234	2489019	0.668768458896	FBgn0024912	3197	FBgn0026567	5415
992	3R	17271462	17274505	0.823741436005	17273706	0.736571480246	FBgn0011278	1664	FBgn0013984	132545
993	3R	4292630	4296039	0.823621749878	4294829	0.739488321192	FBgn0051369	25282	FBgn0040529	128066
994	2L	13244579	13245925	0.823401451111	13245091	0.590754445394	FBgn0003935	243	FBgn0003935	243
995	2L	13210851	13212316	0.82300901413	13211832	0.7224631743	FBgn0032483	18	FBgn0032483	18
996	3L	11460862	11462284	0.822717666626	11461642	0.592485764447	FBgn0036165	135	FBgn0036165	135
997	3L	12582761	12584385	0.822525024414	12583518	0.677698023179	FBgn0015919	555	FBgn0004926	82834
998	3L	3025849	3027960	0.822404384613	3027072	0.470474084218	FBgn0040308	1165	FBgn0035388	8342
999	3L	15989836	15991391	0.822142601013	15990629	0.702721774578	FBgn0044028	1890	FBgn0044028	1890
1000	X	9622229	9624023	0.822106838226	9623139	0.63729763031	FBgn0030151	828	FBgn0000233	83730
1001	2L	15308901	15310645	0.821113586426	15309856	0.667285501957	FBgn0041103	5979	FBgn0001981	19937
1002	3R	12274784	12279863	0.817948818207	12278615	0.679958045483	FBgn0044826	935	FBgn0044826	935
1003	3L	21999197	22001529	0.816669940948	21999893	0.651456415653	FBgn0037149	81	FBgn0037149	81
1004	3L	13022812	13025310	0.816585063934	13024028	0.589348912239	FBgn0036342	3057	FBgn0036342	3057
1005	3L	11770693	11772546	0.816205978394	11771641	0.68336558342	FBgn0004381	2084	FBgn0036213	25158
1006	3R	21294410	21295886	0.815513134003	21295194	0.553839066449	FBgn0004509	3584	FBgn0039337	7531
1007	2R	19163895	19166025	0.815270423889	19164957	0.656502425671	FBgn0034886	219	FBgn0016762	36641
1008	X	15152917	15154743	0.814652442932	15154118	0.649719655514	FBgn0004924	689	FBgn0004924	689
1009	3R	1924188	1925812	0.814512729645	1925072	0.682740275065	FBgn0026077	1537	FBgn0003261	90771
1010	3R	26606571	26608780	0.814344406128	26607698	0.737645373625	FBgn0004606	16050	FBgn0003720	70339
1011	2L	16281862	16284107	0.814033031464	16282763	0.563342262717	FBgn0001994	894	FBgn0001994	894
1012	2L	712119	716250	0.813677787781	715407	0.658138990402	FBgn0000497	439	FBgn0015621	104557
1013	3L	16345822	16347524	0.812856197357	16346465	0.572088837624	FBgn0036622	364	FBgn0014163	30633
1014	4	529505	530882	0.812822818756	530125	0.656652259827	FBgn0004607	6024	FBgn0026777	201778
1015	X	8086825	8089696	0.812462806702	8088329	0.692973315716	FBgn0030026	211	FBgn0030028	28311
1016	3R	17441457	17442841	0.812457084656	17442161	0.611220419407	FBgn0046832	6085	FBgn0046832	6085
1017	3R	9761066	9763315	0.81165599823	9762176	0.593897482928	FBgn0038188	6948	FBgn0000576	34595
1018	2R	12657197	12658384	0.810836791992	12658271	0.840830516815	FBgn0065048	285	FBgn0050235	1892
1019	2R	16874287	16875962	0.810541152954	16875081	0.625509598676	FBgn0000395	558	FBgn0000395	558
1020	3R	19694293	19695806	0.810510158539	19695015	0.615228596856	FBgn0004185	9663	FBgn0004185	9663
1021	3L	20894599	20897200	0.809213161469	20896413	0.742758909861	FBgn0037039	27	FBgn0003415	64852
1022	4	521295	524096	0.808679580688	522127	0.698417383082	FBgn0004607	1974	FBgn0026777	193780
1023	2R	17152911	17155028	0.808098316193	17153884	0.623877286911	FBgn0034644	124	FBgn0050284	5697
1024	2R	20100782	20102598	0.808082103729	20101743	0.597140848637	FBgn0035031	3852	FBgn0035031	3852
1025	3L	1445099	1448163	0.807610034943	1446000	0.705517832438	FBgn0004635	1324	FBgn0004635	1324
1026	3L	20621014	20622701	0.805369377136	20621872	0.726778864861	FBgn0052431	289	FBgn0001320	7332
1027	2R	13233665	13235244	0.804963111877	13234508	0.713348507881	FBgn0028494	318	FBgn0063386	16543
1028	2L	4809988	4812588	0.804762363434	4811730	0.657920500811	FBgn0031630	1295	FBgn0031632	10046
1029	2R	5469988	5472455	0.804746627808	5471687	0.646240592003	FBgn0033467	199	FBgn0033467	199
1030	X	16069616	16070981	0.804129600525	16070292	0.686902582645	FBgn0003933	17762	FBgn0003933	17762
1031	3L	22393867	22395551	0.803551197052	22394707	0.680976033211	FBgn0037163	317	FBgn0004449	52979
1032	3R	6439159	6441111	0.803463935852	6440345	0.638715744019	FBgn0001235	24041	FBgn0001235	24041
1033	3R	16776312	16778255	0.803239345551	16777439	0.615153312683	FBgn0002921	3003	FBgn0038834	101168
1034	3L	12786872	12788323	0.803020000458	12787533	0.579688727856	FBgn0036314	417	FBgn0036314	417
1035	2R	2207131	2209186	0.802711963654	2208364	0.664617598057	FBgn0033094	74	FBgn0033094	74
1036	2L	6479221	6482406	0.802492141724	6480144	0.696092044606	FBgn0026571	345	FBgn0026571	345
1037	3L	22109375	22111494	0.802363395691	22110512	0.867860569673	FBgn0037152	11244	FBgn0037156	90002
1038	3R	7935754	7937367	0.80230140686	7936577	0.589988644918	FBgn0051361	15977	FBgn0037992	17342
1039	4	645434	646528	0.80216884613	646492	0.755057692528	FBgn0039914	212	FBgn0026777	318145
1040	2L	11190258	11191719	0.802093029022	11190925	0.573262155056	FBgn0032354	11884	FBgn0028700	60280
1041	3L	11952324	11954083	0.801881313324	11953073	0.632835556479	FBgn0036234	2002	FBgn0036248	139117
1042	2L	9145250	9147494	0.801778793335	9146206	0.682309892442	FBgn0051887	16363	FBgn0051887	16363
1043	X	8977187	8979097	0.801616668701	8978267	0.624769883997	FBgn0030090	1972	FBgn0030092	16013
1044	X	20399335	20401153	0.800689697266	20400320	0.697848712697	FBgn0031123	4270	FBgn0040649	103464
1045	X	17575970	17577897	0.800497531891	17576969	0.636465745814	FBgn0030866	3758	FBgn0030866	3758
1046	3L	13661862	13663223	0.800185680389	13662545	0.5585039258	FBgn0036379	21849	FBgn0036386	231711
1047	2L	6646945	6649253	0.800007820129	6647883	0.677656173706	FBgn0051635	1205	FBgn0031836	36860
1048	X	1145970	1148060	0.799851417542	1146694	0.543667961569	FBgn0025642	1827	FBgn0026875	53240
1049	2R	12972389	12974095	0.799414157867	12973379	0.6528018713	FBgn0028953	835	FBgn0028953	835
1050	2L	3579445	3581787	0.799106121063	3580821	0.647508509019	FBgn0004892	55	FBgn0002985	25927
1051	X	8600233	8601925	0.798927783966	8601131	0.584482510885	FBgn0030063	35338	FBgn0030061	40944
1052	3L	10940013	10941700	0.798657894135	10940767	0.713461262839	FBgn0052070	2769	FBgn0036118	94819
1053	2R	7497599	7499214	0.797792434692	7498319	0.631028354168	FBgn0053145	540	FBgn0011704	3031
1054	2R	20495036	20497954	0.797099113464	20496175	0.725822056041	FBgn0035091	2620	FBgn0002607	19028
1055	X	16255553	16257531	0.796280384064	16256919	0.560932695866	FBgn0026575	138	FBgn0026575	138
1056	2R	9016326	9019676	0.795887947083	9018707	0.770731031895	FBgn0033845	1	FBgn0033845	1
1057	3R	11412512	11414939	0.795427322388	11413664	0.661184310913	FBgn0038350	35170	FBgn0053207	78244
1058	X	18518423	18520121	0.794651031494	18519329	0.726797945359	FBgn0004959	377	FBgn0004959	377
1059	3R	24034872	24036287	0.79451751709	24035648	0.558909058571	FBgn0039572	25173	FBgn0040108	118357
1060	2R	6600981	6602544	0.794486999512	6601716	0.623475860147	FBgn0040766	4760	FBgn0033581	64247
1061	3R	17324361	17326273	0.794457435608	17325449	0.681250214577	FBgn0004863	528	FBgn0013984	80802
1062	X	9611997	9614238	0.794247627258	9613403	0.590870920817	FBgn0030151	10564	FBgn0000233	73994
1063	2R	3665843	3667635	0.79359292984	3666559	0.648746602675	FBgn0010504	1904	FBgn0050373	9920
1064	X	14852927	14854117	0.793287277222	14853636	0.422257741292	FBgn0052594	4735	FBgn0030605	44213
1065	X	990155	992788	0.792862892151	991905	0.58179025089	FBgn0040365	10594	FBgn0026875	101549
1066	3L	15735033	15736811	0.79221868515	15735995	0.737125337124	FBgn0036531	37682	FBgn0010105	42313
1067	3L	11330119	11331882	0.791617393494	11331020	0.70456644694	FBgn0036155	7812	FBgn0041094	104764
1068	2R	7130587	7132578	0.791133880615	7131921	0.489208558026	FBgn0033636	183	FBgn0033636	183
1069	3R	5166152	5169951	0.791113376617	5167028	0.663979530334	FBgn0053936	564	FBgn0053936	564
1070	2R	3590853	3595649	0.790961265564	3593529	0.574074625969	FBgn0025469	654	FBgn0021814	1681
1071	2R	20618454	20620369	0.790748596191	20619825	0.582127178417	FBgn0050430	17207	FBgn0001148	50245
1072	X	13577755	13579240	0.789937019348	13578545	0.594966650009	FBgn0001612	47	FBgn0030521	37573
1073	2R	16608634	16610311	0.787754058838	16609511	0.699163138866	FBgn0015721	1	FBgn0011824	4626
1074	3R	7584464	7588149	0.78716468811	7586617	0.710665927214	FBgn0017581	3562	FBgn0037947	10655
1075	2R	15620523	15621960	0.786932945251	15621323	0.511874086717	FBgn0004364	5051	FBgn0004364	5051
1076	2R	18309416	18312570	0.786894321442	18310779	0.579908370972	FBgn0000405	3788	FBgn0000405	3788
1077	X	9344854	9346820	0.786545276642	9345600	0.593061804771	FBgn0030133	258	FBgn0030136	54240
1078	X	5345514	5346613	0.786298751831	5346048	0.438878774643	FBgn0052762	375	FBgn0029771	16450
1079	3L	10489512	10491133	0.78541469574	10490396	0.57426776886	FBgn0052062	444	FBgn0000629	121681
1080	2R	8495022	8497811	0.785338878632	8496966	0.767750964445	FBgn0005624	70	FBgn0005624	70
1081	3R	17681220	17683898	0.78528881073	17683039	0.63874578476	FBgn0015229	1055	FBgn0038925	170159
1082	3R	8278034	8280382	0.78507900238	8279392	0.837824165821	FBgn0038054	1180	FBgn0038046	24390
1083	2L	26505	28902	0.784775733948	27468	0.663918113708	FBgn0031209	3580	FBgn0002121	6096
1084	X	19340760	19342796	0.783820152283	19341929	0.61135175493	FBgn0031023	1954	FBgn0040890	12783
1085	3L	229424	231171	0.783546447754	230322	0.730559289455	FBgn0000541	111	FBgn0035120	11696
1086	3R	15644100	15646001	0.783020973206	15645193	0.730645404142	FBgn0051471	16781	FBgn0038741	57946
1087	2L	14516617	14518080	0.782872676849	14517389	0.620546621435	FBgn0011862	702	FBgn0005771	26527
1088	X	12961988	12963389	0.782609462738	12962714	0.620002086346	FBgn0052638	17	FBgn0025463	30801
1089	3L	1682733	1684392	0.781976222992	1683577	0.762170511134	FBgn0035258	2356	FBgn0026372	31368
1090	2R	20050517	20051976	0.781740188599	20051184	0.652199490865	FBgn0035023	3612	FBgn0019886	28294
1091	3L	3392763	3395149	0.781639575958	3393697	0.637005805969	FBgn0014388	14770	FBgn0027616	35999
1092	3L	19134692	19137899	0.781556606293	19136976	0.812889933586	FBgn0016797	1091	FBgn0016797	1091
1093	3L	12250267	12251573	0.780915737152	12251027	0.590010370527	FBgn0036272	186	FBgn0052100	9528
1094	3R	24897677	24900934	0.780089855194	24898390	0.572477396797	FBgn0039632	9509	FBgn0039633	24319
1095	3R	11811360	11813201	0.779909133911	11812245	0.716417431831	FBgn0003507	322	FBgn0003507	322
1096	2R	2788385	2791418	0.779750823975	2790590	0.631058871746	FBgn0033156	310	FBgn0033156	310
1097	3R	15155210	15156622	0.779216766357	15155963	0.600120151744	FBgn0000463	4028	FBgn0000463	4028
1098	2L	6610959	6613861	0.778982639313	6611727	0.582352817059	FBgn0031836	704	FBgn0031836	704
1099	2L	11193564	11195517	0.778869628906	11194624	0.640477339427	FBgn0032354	15583	FBgn0028700	63979
1100	2R	11190108	11192157	0.778569698334	11190994	0.674322366714	FBgn0023441	537	FBgn0010426	3949
1101	3R	14483979	14485379	0.778106212616	14484565	0.612615653447	FBgn0051224	398	FBgn0027841	549
1102	3R	24888160	24891429	0.778089523315	24889282	0.67721426487	FBgn0039632	401	FBgn0039633	33427
1103	2L	9522370	9523868	0.777975559235	9523111	0.556030082703	FBgn0032123	1896	FBgn0002973	85598
1104	3R	1037237	1039090	0.777915000916	1038137	0.591222931357	FBgn0000340	5010	FBgn0000340	5010
1105	3R	10394664	10397527	0.777912139893	10396726	0.741124987602	FBgn0004629	1363	FBgn0004629	1363
1106	2R	9654598	9655888	0.777503490448	9655332	0.496503100676	FBgn0040752	1473	FBgn0040751	17979
1107	2R	10851470	10853185	0.776494979858	10852332	0.615132713318	FBgn0034012	6694	FBgn0000996	43491
1108	3L	19148623	19150273	0.775983810425	19149531	0.599724937888	FBgn0016797	13646	FBgn0016797	13646
1109	3R	11170276	11172170	0.774540901184	11171143	0.629518879784	FBgn0019925	762	FBgn0013269	12279
1110	X	2149140	2150479	0.773688316345	2149754	0.534775229061	FBgn0023526	852	FBgn0023526	852
1111	2R	20517312	20520373	0.771800041199	20518357	0.763279974461	FBgn0005634	716	FBgn0005634	716
1112	3R	20962993	20965262	0.77170085907	20964097	0.769140958786	FBgn0039283	298	FBgn0039283	298
1113	2L	11970425	11971753	0.771179676056	11971126	0.51356869936	FBgn0041606	32	FBgn0032390	18838
1114	X	8288821	8289796	0.770726203918	8289566	0.460940727821	FBgn0030039	1989	FBgn0030038	7250
1115	X	7808801	7810632	0.770658493042	7809847	0.618414822747	FBgn0003447	587	FBgn0004404	29707
1116	3L	12096531	12099261	0.769957542419	12098328	0.573986434937	FBgn0022959	724	FBgn0036248	6138
1117	3R	4132666	4134375	0.769813537598	4133567	0.696312062881	FBgn0037569	777	FBgn0037569	777
1118	3R	2560890	2562787	0.769807815552	2561780	0.684989631176	FBgn0051481	6005	FBgn0004054	8082
1119	3R	7818173	7819902	0.769577980042	7819099	0.654109597206	FBgn0024211	62	FBgn0037992	134820
1120	3L	21079203	21081391	0.769092559814	21080105	0.639304722057	FBgn0037051	10223	FBgn0037051	10223
1121	2L	8477803	8479985	0.768593788147	8478561	0.661641756694	FBgn0053194	1212	FBgn0032050	33274
1122	2L	11805815	11808916	0.767399787903	11807395	0.518624663353	FBgn0020309	2038	FBgn0032377	13312
1123	3R	13429739	13431579	0.76726436615	13430593	0.707570254803	FBgn0038524	1231	FBgn0051575	53582
1124	3R	17217467	17219622	0.766596794128	17218176	0.708945810795	FBgn0004862	3571	FBgn0043012	122377
1125	3L	16011403	16012837	0.766060829163	16012230	0.516767859459	FBgn0003691	3684	FBgn0003691	3684
1126	3L	13086949	13092270	0.766027927399	13087937	0.660226092619	FBgn0010452	283	FBgn0010452	283
1127	3L	6763193	6764531	0.76450252533	6763850	0.614407595466	FBgn0003995	257	FBgn0035714	36990
1128	2R	15145055	15146460	0.764096260071	15145709	0.498516857624	FBgn0003435	656	FBgn0034463	26937
1129	3R	11618828	11620905	0.764000415802	11619570	0.64163684845	FBgn0038364	52	FBgn0038364	52
1130	2R	5475912	5477287	0.763883113861	5476540	0.574010467529	FBgn0033468	335	FBgn0027619	4233
1131	2L	6917147	6922759	0.763329029083	6921623	0.643950181849	FBgn0004838	913	FBgn0004838	913
1132	2L	21331535	21333165	0.762625217438	21332269	0.667177319527	FBgn0032943	49	FBgn0021856	83517
1133	3R	6177637	6180147	0.761978149414	6178707	0.595979630947	FBgn0015396	2801	FBgn0015396	2801
1134	3R	20454845	20457068	0.761009216309	20456119	0.599829673767	FBgn0046685	309	FBgn0039212	4817
1135	3R	11682449	11684106	0.760672569275	11683162	0.528057157993	FBgn0038376	32	FBgn0017567	20343
1136	3L	7334242	7335931	0.760656356812	7335044	0.623042555416	FBgn0035771	534	FBgn0082598	8702
1137	3L	11227367	11228993	0.760632038116	11228077	0.586814761162	FBgn0041094	1821	FBgn0041094	1821
1138	3R	4708672	4710061	0.75997877121	4709480	0.549475729465	FBgn0053551	20825	FBgn0053551	20825
1139	3L	360914	362999	0.759960174561	361799	0.652137756348	FBgn0003749	951	FBgn0035136	16884
1140	3R	24976664	24979326	0.759945392609	24978024	0.663444238551	FBgn0041588	512	FBgn0041588	512
1141	2L	1006969	1008595	0.759928703308	1007753	0.644175171852	FBgn0031295	19144	FBgn0003310	70058
1142	2R	4402053	4403727	0.759434700012	4402872	0.651553546681	FBgn0033337	340	FBgn0033341	10313
1143	2R	20578141	20579631	0.758917808533	20578689	0.581453800201	FBgn0050198	4916	FBgn0001148	9109
1144	3R	884639	887682	0.758915424347	886731	0.609438300133	FBgn0010313	25677	FBgn0010313	25677
1145	3L	22143597	22144944	0.757860183716	22144312	0.477017458747	FBgn0037152	45044	FBgn0037156	56202
1146	2L	12095974	12097439	0.757643222809	12096744	0.546320522533	FBgn0028707	154	FBgn0032408	234
1147	3R	27837730	27839406	0.757627010345	27838615	0.589347222272	FBgn0011224	19615	FBgn0002780	39179
1148	2L	16842572	16844075	0.757099628448	16843278	0.610337197781	FBgn0032614	1364	FBgn0032620	54840
1149	2L	19106673	19108393	0.756308555603	19107491	0.694381415844	FBgn0000075	1403	FBgn0032761	20767
1150	3R	26055854	26058878	0.756259918213	26056710	0.737128913403	FBgn0039758	12322	FBgn0039757	21968
1151	X	9634542	9635879	0.755091190338	9635093	0.486228942871	FBgn0052698	1390	FBgn0000233	95684
1152	2R	17829691	17832659	0.754337310791	17830321	0.550626249874	FBgn0013272	5077	FBgn0013272	5077
1153	3R	5416025	5417883	0.754022598267	5416973	0.672212095822	FBgn0037720	60	FBgn0037719	264
1154	2R	8429884	8431466	0.753907203674	8430724	0.732603586637	FBgn0010488	1180	FBgn0010488	1180
1155	2R	4373799	4375533	0.75306224823	4374679	0.664727592468	FBgn0011286	2475	FBgn0033341	38506
1156	2R	3500479	3501888	0.75287437439	3501107	0.576673283296	FBgn0033247	832	FBgn0033243	21270
1157	3R	19300280	19302101	0.752242088318	19301079	0.704279506908	FBgn0051225	6610	FBgn0002622	116554
1158	2L	10608544	10612781	0.752110481262	10611720	0.642250597477	FBgn0032271	19333	FBgn0032269	33928
1159	2R	2795454	2797201	0.751884937286	2796407	0.650210436653	FBgn0033156	6127	FBgn0033156	6127
1160	2R	15586754	15588287	0.751320838928	15586802	0.749993562698	FBgn0004364	39572	FBgn0004364	39572
1161	3L	10202088	10204294	0.75009727478	10203206	0.656372725964	FBgn0052056	4019	FBgn0015618	390609
1162	3R	10677480	10680407	0.750072479248	10678174	0.53561889424	FBgn0053555	1452	FBgn0038271	37626
1163	3R	7600422	7602050	0.749648094177	7601165	0.555582214804	FBgn0011471	3661	FBgn0011471	3661
1164	3L	13462640	13464657	0.749600410461	13463947	0.680105082194	FBgn0036373	3196	FBgn0036351	108657
1165	2L	13819576	13820951	0.749432563782	13820241	0.530764916364	FBgn0000153	962	FBgn0001961	9498
1166	3R	2911760	2915914	0.74916934967	2912834	0.621143996716	FBgn0003884	574	FBgn0003884	574
1167	X	8472581	8474072	0.749063968658	8473293	0.670415597803	FBgn0030054	21755	FBgn0030054	21755
1168	3R	27359663	27361403	0.749032974243	27360381	0.659170150757	FBgn0039852	8373	FBgn0039857	61586
1169	3R	13542236	13544737	0.748979568481	13543916	0.771877064424	FBgn0003013	143	FBgn0003013	143
1170	3L	1600915	1602398	0.748841762543	1601744	0.536313942501	FBgn0035243	110	FBgn0035248	27330
1171	3R	23262727	23263876	0.747888565063	23263350	0.540496899531	FBgn0016061	19103	FBgn0039509	149133
1172	2R	3542112	3543779	0.74769115448	3542990	0.642815854814	FBgn0025360	456	FBgn0021814	48858
1173	3L	8746963	8748162	0.747659683228	8747559	0.411270078023	FBgn0052030	7168	FBgn0001168	97853
1174	3L	195338	196892	0.747366905212	196221	0.553369634292	FBgn0035110	2	FBgn0035110	2
1175	2L	4377212	4380480	0.74693775177	4378925	0.668964385986	FBgn0031597	3794	FBgn0031597	3794
1176	2L	8257159	8258513	0.746914386749	8257760	0.519462417154	FBgn0032010	258	FBgn0011902	32967
1177	3L	9341590	9343718	0.746093273163	9342869	0.688131837284	FBgn0035981	1596	FBgn0035981	1596
1178	3R	6028670	6029878	0.745812416077	6029179	0.57444413503	FBgn0025879	9531	FBgn0037797	19301
1179	3R	20993602	20994944	0.745534420013	20994227	0.578155390422	FBgn0039285	4156	FBgn0039286	16508
1180	2R	20732296	20736477	0.744880199432	20734687	0.646408866434	FBgn0001325	472	FBgn0001325	472
1181	2L	5869727	5872941	0.744773387909	5871238	0.703344849979	FBgn0031745	8243	FBgn0031740	68983
1182	2R	17904811	17906176	0.744241714478	17905586	0.509647846222	FBgn0034724	4052	FBgn0053200	10647
1183	3L	17816205	17818680	0.744190216064	17817885	0.771181702614	FBgn0036763	2931	FBgn0036762	5710
1184	X	4055807	4057264	0.744094371796	4056528	0.697002530098	FBgn0000635	5201	FBgn0026080	93849
1185	2L	15740860	15744691	0.744003295898	15743876	0.674933377434	FBgn0010382	208	FBgn0003936	3735
1186	3R	18352631	18355338	0.743750572205	18353440	0.548924636841	FBgn0038981	943	FBgn0024558	55510
1187	3L	19521273	19522774	0.743517398834	19522011	0.627030316521	FBgn0036886	4330	FBgn0036886	4330
1188	3R	21297439	21299445	0.743402481079	21298406	0.668852615356	FBgn0004509	372	FBgn0039337	4319
1189	X	8498973	8500706	0.74258518219	8499586	0.620015382767	FBgn0004102	3700	FBgn0004102	3700
1190	2R	9848006	9850118	0.742372512817	9849205	0.664458692074	FBgn0033923	1947	FBgn0033923	1947
1191	2L	1429026	1431388	0.742327213287	1429711	0.527693580179	FBgn0003926	3000	FBgn0002543	9262
1192	2R	17824931	17826953	0.742160797119	17825854	0.662662565708	FBgn0013272	610	FBgn0013272	610
1193	2R	8107576	8109239	0.742006778717	8108429	0.529519855976	FBgn0022764	370	FBgn0022764	370
1194	2L	19353362	19354775	0.74181842804	19354104	0.467855004703	FBgn0024245	5049	FBgn0024245	5049
1195	3R	10109834	10112229	0.740997314453	10110491	0.550996668199	FBgn0003862	2132	FBgn0003862	2132
1196	X	17590786	17592836	0.740986347198	17591930	0.658970496234	FBgn0024184	11390	FBgn0030866	18719
1197	3R	24156028	24157353	0.740880966187	24156683	0.534602838404	FBgn0040108	2678	FBgn0040108	2678
1198	3R	8171804	8173134	0.740179538727	8172535	0.506376490873	FBgn0038013	3832	FBgn0010044	33223
1199	3R	17366665	17368086	0.739457130432	17367469	0.608440081278	FBgn0038891	9580	FBgn0013984	38782
1200	3L	2459889	2461497	0.739366531372	2460565	0.641056835651	FBgn0035343	1439	FBgn0035347	10130
1201	3R	27761001	27764173	0.739262104034	27763523	0.573383033276	FBgn0039886	40329	FBgn0002780	114271
1202	2R	7167174	7168719	0.738981246948	7168061	0.5913387537	FBgn0050254	285	FBgn0033638	19584
1203	2R	2325390	2326591	0.738936901093	2325979	0.470011262333	FBgn0033107	894	FBgn0033107	894
1204	2L	14280003	14281733	0.738682746887	14280840	0.652915179729	FBgn0052971	3360	FBgn0028529	74240
1205	2L	6560660	6563213	0.738374710083	6562379	0.638386109296	FBgn0026585	28	FBgn0031830	4579
1206	X	17484539	17487282	0.737911224365	17486562	0.543885052204	FBgn0026375	73	FBgn0030855	16342
1207	X	9561221	9562829	0.737154483795	9561965	0.560951471329	FBgn0000233	22556	FBgn0000233	22556
1208	3R	228553	230093	0.736494064331	229347	0.554285105537	FBgn0037245	576	FBgn0037249	30305
1209	3R	13873988	13876779	0.735944747925	13875533	0.578579902649	FBgn0010389	3173	FBgn0010389	3173
1210	2L	14429152	14433281	0.735683441162	14431856	0.674179469838	FBgn0028871	6725	FBgn0005771	59006
1211	3R	7366928	7370169	0.735129356384	7369373	0.616296936484	FBgn0053512	4404	FBgn0037920	76440
1212	3L	154175	155711	0.735057830811	154920	0.625537037849	FBgn0035102	4838	FBgn0035105	13034
1213	2L	21604960	21606761	0.735017776489	21606680	0.735266590118	FBgn0032955	4512	FBgn0022893	10841
1214	3R	4006493	4008453	0.734997749329	4007843	0.572653882644	FBgn0001138	679	FBgn0037554	51386
1215	2L	18796484	18798327	0.734522819519	18797749	0.543391108513	FBgn0040992	9166	FBgn0032717	37847
1216	3R	17978321	17979944	0.733946800232	17979085	0.655809938908	FBgn0053335	11655	FBgn0053335	11655
1217	2L	8364369	8367001	0.733822822571	8366221	0.646986344281	FBgn0005776	1354	FBgn0005776	1354
1218	3R	26589087	26593731	0.733715057373	26592840	0.694246797001	FBgn0004606	1192	FBgn0003720	85197
1219	2L	2446774	2448944	0.733706474304	2447683	0.603589170119	FBgn0012017	12361	FBgn0015816	44983
1220	2L	160339	162702	0.733641624451	161869	0.685707330704	FBgn0016977	2835	FBgn0016977	2835
1221	2R	14998104	14999691	0.733466148376	14998806	0.545437600878	FBgn0034451	2892	FBgn0034447	31434
1222	3R	3943353	3944863	0.733226776123	3944105	0.563708782196	FBgn0037550	7950	FBgn0037550	7950
1223	3L	4580000	4581604	0.732845783234	4580772	0.538011326509	FBgn0052247	19411	FBgn0015805	26792
1224	3R	17958938	17961115	0.732601642609	17959947	0.731201845057	FBgn0051163	367	FBgn0053335	30793
1225	3L	22089585	22091190	0.732208251953	22090296	0.618614673615	FBgn0037152	8972	FBgn0000100	80413
1226	2R	2382662	2385465	0.731443405151	2383996	0.625778134664	FBgn0033109	586	FBgn0033107	57123
1227	3L	19828789	19834116	0.731393814087	19833212	0.687950358671	FBgn0014037	10014	FBgn0014037	10014
1228	3L	22067698	22071037	0.731305599213	22070206	0.574441611767	FBgn0037153	249	FBgn0000100	60323
1229	3R	10496991	10498262	0.731153488159	10497827	0.434144300573	FBgn0038252	8662	FBgn0026578	16404
1230	3L	11666090	11667704	0.731024265289	11666967	0.58630490303	FBgn0036193	920	FBgn0036193	920
1231	2L	1954082	1955724	0.73091506958	1954879	0.647776412964	FBgn0031375	360	FBgn0031391	192408
1232	2L	2884061	2886758	0.730832099915	2884938	0.627564907074	FBgn0024947	912	FBgn0004584	87738
1233	2L	659917	661230	0.730343341827	660488	0.461580872536	FBgn0031273	34825	FBgn0031267	86256
1234	3R	2678842	2680643	0.728960514069	2679624	0.678859174252	FBgn0003339	3738	FBgn0001077	10422
1235	3L	4209696	4212009	0.728672504425	4211110	0.698760390282	FBgn0052252	4844	FBgn0011692	15158
1236	X	19131684	19132934	0.728065013885	19132251	0.515250614711	FBgn0065084	3559	FBgn0031008	29430
1237	3L	21568723	21570176	0.727402210236	21569441	0.555045604706	FBgn0037110	215	FBgn0028663	95738
1238	3L	14517058	14518480	0.727302074432	14517819	0.50399757834	FBgn0036428	1589	FBgn0028418	8204
1239	3R	10642775	10646332	0.727105140686	10644113	0.750342032489	FBgn0038262	16586	FBgn0038258	55355
1240	2R	16675324	16676833	0.726867198944	16676015	0.647131983439	FBgn0034598	225	FBgn0034599	527
1241	2L	14507708	14509522	0.725616455078	14508664	0.663304837545	FBgn0011862	9427	FBgn0005771	17802
1242	3L	16552117	16554432	0.725471496582	16553781	0.67322512234	FBgn0002283	605	FBgn0002283	605
1243	X	10884513	10885698	0.725439071655	10885228	0.53811861674	FBgn0040851	2295	FBgn0028686	85178
1244	X	7152602	7153994	0.724997520447	7153244	0.47672030505	FBgn0024250	67	FBgn0024250	67
1245	2R	5558500	5560262	0.724931240082	5559077	0.603397071362	FBgn0033476	1354	FBgn0033476	1354
1246	2R	11616887	11618971	0.724763393402	11617636	0.571776670568	FBgn0014020	87	FBgn0034073	170
1247	3R	12581144	12582099	0.724712371826	12582028	0.697009658813	FBgn0063261	4917	FBgn0063261	4917
1248	3R	1529241	1530595	0.72403717041	1529989	0.454521238804	FBgn0004879	2473	FBgn0037363	34554
1249	2L	7298315	7301249	0.723513126373	7299294	0.574047863483	FBgn0004009	7867	FBgn0004009	7867
1250	3L	4656997	4659111	0.723493099213	4658081	0.592662642984	FBgn0026729	1327	FBgn0035569	17505
1251	2L	9568152	9569521	0.722921848297	9568927	0.549729010638	FBgn0032130	35	FBgn0015393	130907
1252	3R	12680758	12682161	0.722861766815	12681527	0.547652065754	FBgn0082170	476	FBgn0082170	476
1253	3R	27677339	27678801	0.722727775574	27677990	0.545806527138	FBgn0039883	19391	FBgn0011013	104739
1254	2R	10306864	10308716	0.722183227539	10307668	0.613356471062	FBgn0033966	5474	FBgn0050478	21825
1255	3R	21919182	21920426	0.722108364105	21919766	0.466172554914	FBgn0039411	2501	FBgn0039406	34781
1256	X	322504	323961	0.721617221832	323201	0.561837375164	FBgn0010019	2954	FBgn0002561	56656
1257	2L	521229	524552	0.721412658691	522161	0.600410079956	FBgn0003963	1306	FBgn0003963	1306
1258	3R	1495871	1498757	0.721170902252	1497635	0.590452432632	FBgn0037363	2200	FBgn0037363	2200
1259	X	549503	550952	0.720840454102	550751	0.60707950592	FBgn0021764	7090	FBgn0025637	37858
1260	X	4781368	4783677	0.720796585083	4782915	0.494909107685	FBgn0004368	1454	FBgn0004368	1454
1261	3L	680678	683799	0.720772743225	683122	0.558255083421	FBgn0035157	447	FBgn0035156	6675
1262	3R	25128585	25130601	0.720670223236	25129460	0.59809364992	FBgn0039659	6509	FBgn0003525	47958
1263	X	2126173	2127795	0.720212936401	2126950	0.654076744528	FBgn0023528	38	FBgn0023527	7952
1264	X	8281628	8283874	0.719784736633	8283232	0.5135307873	FBgn0030038	916	FBgn0030038	916
1265	X	8115734	8117124	0.719702720642	8116387	0.608778357506	FBgn0030028	253	FBgn0030028	253
1266	3R	25054391	25055697	0.719591617584	25055010	0.48775937007	FBgn0028476	122	FBgn0029176	9122
1267	3R	16959859	16961275	0.719566345215	16960605	0.578237926259	FBgn0038862	621	FBgn0010770	18647
1268	X	17341875	17343494	0.718671321869	17342764	0.540035864886	FBgn0030842	19512	FBgn0030851	120649
1269	2L	7246981	7248300	0.718535423279	7247774	0.502575032851	FBgn0031900	4998	FBgn0031898	24695
1270	3L	1017390	1018930	0.718479156494	1018215	0.519797325134	FBgn0035181	14	FBgn0035164	197169
1271	X	5361767	5363656	0.718408584595	5362874	0.549061045927	FBgn0029771	376	FBgn0029771	376
1272	X	12603436	12604849	0.718356132507	12604289	0.6434173023	FBgn0030421	5084	FBgn0053963	110890
1273	3R	12759820	12762825	0.717823028564	12762011	0.633717312532	FBgn0051270	12504	FBgn0082171	79974
1274	3L	10271654	10273031	0.717756271362	10272500	0.478261498844	FBgn0036081	14160	FBgn0000629	339577
1275	3L	22327866	22329325	0.717230319977	22328500	0.587131619453	FBgn0004449	13228	FBgn0004449	13228
1276	2L	2992434	2993620	0.717224597931	2992943	0.370419109569	FBgn0025681	21	FBgn0002989	182
1277	X	4891454	4893884	0.716850280762	4892363	0.575991911047	FBgn0003028	1171	FBgn0004368	107994
1278	3R	814592	816361	0.716382026672	815330	0.593380987644	FBgn0037292	856	FBgn0004183	41444
1279	3L	3043285	3044852	0.715880393982	3044174	0.564624595642	FBgn0035393	5540	FBgn0035388	25444
1280	3R	14398497	14400076	0.715620994568	14399333	0.502032470703	FBgn0038627	516	FBgn0027841	85781
1281	3R	10102865	10105196	0.715158939362	10103588	0.515051841736	FBgn0003862	9035	FBgn0003862	9035
1282	2L	18803238	18805785	0.714961528778	18804160	0.621106035569	FBgn0040992	2755	FBgn0032717	31436
1283	2L	12466201	12467607	0.714823722839	12466957	0.472252726555	FBgn0032437	13275	FBgn0040286	32292
1284	3L	12539842	12541363	0.714151382446	12540420	0.579578220844	FBgn0036302	6049	FBgn0004926	39736
1285	2L	5467476	5469036	0.713749885559	5468238	0.574879534104	FBgn0005511	6597	FBgn0005511	6597
1286	2R	13383447	13385167	0.713600635529	13384170	0.641527116299	FBgn0034282	2703	FBgn0034282	2703
1287	2R	18641174	18642464	0.713576316833	18641857	0.580779790878	FBgn0034825	4068	FBgn0003062	59537
1288	2R	18188802	18190136	0.713473320007	18189393	0.502909064293	FBgn0020257	7162	FBgn0020257	7162
1289	3R	25630432	25633359	0.713400840759	25631351	0.514263510704	FBgn0002924	1498	FBgn0002924	1498
1290	2R	20107356	20109015	0.713386535645	20108223	0.486000114017	FBgn0035033	657	FBgn0035032	802
1291	X	8511772	8513661	0.712874412537	8512940	0.5253008008	FBgn0030055	9359	FBgn0004102	17054
1292	2L	6249438	6250880	0.712800979614	6250151	0.550540804863	FBgn0031791	5725	FBgn0043854	122264
1293	2L	9448024	9450610	0.712403774261	9448484	0.413538879818	FBgn0053723	7744	FBgn0002973	10971
1294	3L	5818875	5820251	0.711418628693	5819564	0.499593285953	FBgn0003984	3	FBgn0035640	32534
1295	3R	5938693	5940263	0.710210800171	5939627	0.577506626354	FBgn0037788	1359	FBgn0037777	68382
1296	X	1745705	1747787	0.709923744202	1746801	0.559102507199	FBgn0023519	346	FBgn0023519	346
1297	3R	20425186	20426791	0.709768295288	20425874	0.539375093248	FBgn0051312	12589	FBgn0039210	15019
1298	2L	21697815	21698994	0.709590435028	21698221	0.529514551163	FBgn0051619	26092	FBgn0000559	28478
1299	2L	17735828	17737200	0.709526062012	17736596	0.570699579575	FBgn0015609	1146	FBgn0032646	239558
1300	3L	17819091	17820526	0.709077835083	17819712	0.49808844398	FBgn0036764	2311	FBgn0036762	7537
1301	4	1108401	1109708	0.709005355835	1108912	0.430782953898	FBgn0005561	156	FBgn0011642	27746
1302	3L	2416621	2418133	0.708946704865	2417433	0.574815020842	FBgn0052306	19903	FBgn0053231	31255
1303	2R	12097778	12099203	0.708830833435	12098508	0.534049539005	FBgn0003274	2449	FBgn0003274	2449
1304	3L	6786999	6788525	0.70845413208	6787738	0.549419683569	FBgn0003995	23631	FBgn0035714	60878
1305	2R	12035143	12036651	0.708145141602	12035802	0.680364727974	FBgn0034134	14011	FBgn0034138	50298
1306	3R	12228642	12230365	0.708072662354	12229395	0.601899921894	FBgn0003513	10	FBgn0038421	43621
1307	3L	9464845	9466227	0.707551002502	9465422	0.494601025301	FBgn0052037	719	FBgn0036005	3708
1308	3L	22288345	22289779	0.706951618195	22289076	0.544173505571	FBgn0052450	25457	FBgn0052450	25457
1309	3R	7774006	7775688	0.70694732666	7774966	0.492295489592	FBgn0051211	436	FBgn0037955	126756
1310	2L	7827412	7829064	0.70679473877	7828229	0.552926568424	FBgn0004177	486	FBgn0020618	977
1311	3R	20574353	20576246	0.706734657288	20575220	0.718642627492	FBgn0003719	236	FBgn0003719	236
1312	X	4784255	4786140	0.706605911255	4785094	0.654401610879	FBgn0004368	725	FBgn0004368	725
1313	3R	17167487	17169197	0.706120014191	17168360	0.670033872128	FBgn0038881	6946	FBgn0043012	72561
1314	2L	20473264	20474649	0.706059932709	20474019	0.554038763046	FBgn0046834	1070	FBgn0046834	1070
1315	3R	17121866	17124333	0.705859184265	17122822	0.589571475983	FBgn0001234	477	FBgn0043012	27023
1316	2R	11231952	11233295	0.705349445343	11232588	0.479191275204	FBgn0050083	5131	FBgn0050089	9673
1317	2L	10056529	10059562	0.705274105072	10058751	0.534315884113	FBgn0011823	1845	FBgn0011823	1845
1318	3L	15790452	15791851	0.704838752747	15791257	0.566271718343	FBgn0036534	421	FBgn0036537	9388
1319	3L	18404363	18405976	0.704303264618	18405064	0.600691250392	FBgn0036786	132	FBgn0011706	41402
1320	3L	3319924	3323206	0.701519966125	3322230	0.657058000565	FBgn0052268	2336	FBgn0035437	9827
1321	X	12568823	12571079	0.701371192932	12569603	0.634015812593	FBgn0024308	6777	FBgn0053963	76204
1322	2L	21855805	21857504	0.700941085815	21856607	0.670981014476	FBgn0032965	29247	FBgn0003866	40419
1323	3R	28716	30611	0.700720310211	29387	0.46378253488	FBgn0037215	6358	FBgn0037220	28690
1324	3R	19558242	19559932	0.699505805969	19559083	0.633302688599	FBgn0001205	37	FBgn0028691	101
1325	3R	11303510	11304824	0.698934555054	11304191	0.527726341696	FBgn0038341	2276	FBgn0067339	60686
1326	3R	1342178	1343703	0.698619842529	1342754	0.538211149328	FBgn0010051	108	FBgn0015402	33147
1327	3R	16949531	16950963	0.697741508484	16950184	0.621964871883	FBgn0023423	3018	FBgn0010770	8226
1328	2R	3633565	3635252	0.697601795197	3634321	0.659886777401	FBgn0050372	344	FBgn0050372	344
1329	3L	15188337	15190031	0.697586536407	15189125	0.693693578243	FBgn0029114	11775	FBgn0029114	11775
1330	2L	19204350	19205775	0.697523117065	19205119	0.547961347243	FBgn0015380	18844	FBgn0032762	75764
1331	3R	12740691	12742004	0.697363853455	12741297	0.513186518351	FBgn0051270	8210	FBgn0082171	59260
1332	3L	17087972	17089838	0.697315216064	17089053	0.540770947933	FBgn0036698	68176	FBgn0036702	118329
1333	2L	19155839	19162169	0.696554660797	19161072	0.664411376504	FBgn0032763	16559	FBgn0032762	31717
1334	2R	10496383	10498102	0.696450233459	10497149	0.583033800125	FBgn0033988	991	FBgn0033988	991
1335	X	7014073	7015433	0.696125030518	7014753	0.498147964478	FBgn0047092	19667	FBgn0029933	71464
1336	3L	14118400	14120995	0.696066379547	14119282	0.524377205793	FBgn0042630	22699	FBgn0000411	24597
1337	X	1754620	1756764	0.695870399475	1755690	0.595700687832	FBgn0000117	1106	FBgn0000117	1106
1338	2R	3748798	3750491	0.695543289185	3749662	0.563274046954	FBgn0013726	580	FBgn0010109	5522
1339	3L	21518191	21519353	0.695014953613	21518651	0.43452423811	FBgn0037104	3458	FBgn0028663	44948
1340	3L	19856210	19857872	0.694796562195	19856996	0.551354464363	FBgn0020887	245	FBgn0020887	245
1341	3R	16375211	16377266	0.694431304932	16376383	0.563065641067	FBgn0016917	1651	FBgn0043457	7269
1342	3L	15277847	15279273	0.693332672119	15278681	0.520004945643	FBgn0036493	9053	FBgn0036494	23278
1343	2R	14640105	14641477	0.69313621521	14640848	0.539838433266	FBgn0034417	3256	FBgn0000578	15650
1344	3L	17478265	17480737	0.692453384399	17479910	0.486133351045	FBgn0036734	352	FBgn0036734	352
1345	3R	1057292	1059082	0.692435741425	1058096	0.55353474617	FBgn0040208	156	FBgn0000340	14949
1346	X	9529056	9532606	0.691382408142	9531729	0.559627354145	FBgn0030150	2836	FBgn0030150	2836
1347	2L	14590213	14591985	0.691132545471	14591137	0.533462941647	FBgn0028912	7722	FBgn0005771	100275
1348	2R	13230626	13232172	0.69088602066	13231279	0.46684551239	FBgn0028494	2911	FBgn0063386	13314
1349	3R	17987158	17989636	0.690461158752	17988760	0.661403179169	FBgn0053335	1980	FBgn0053335	1980
1350	3L	18180288	18182932	0.690290927887	18182112	0.537204742432	FBgn0036782	15014	FBgn0020300	77449
1351	3R	26594732	26596835	0.69021654129	26596022	0.596925442035	FBgn0004606	4374	FBgn0003720	82015
1352	3R	8835702	8840549	0.689341545105	8838562	0.460288937887	FBgn0020496	1174	FBgn0038109	2945
1353	3R	7823128	7825606	0.689141750336	7823758	0.550326665243	FBgn0037977	1271	FBgn0037992	130161
1354	2L	18732906	18734285	0.688969612122	18733598	0.569283127785	FBgn0032709	2741	FBgn0032702	34551
1355	3R	10306854	10308499	0.688766956329	10307689	0.604935421663	FBgn0038233	29725	FBgn0038234	29901
1356	2L	16481397	16483117	0.688690185547	16482365	0.602744607364	FBgn0005677	452	FBgn0025678	129675
1357	2R	8500356	8502506	0.687927246094	8501768	0.545466601849	FBgn0005624	4872	FBgn0005624	4872
1358	3L	3403289	3404773	0.687264442444	3404041	0.653269259135	FBgn0014388	4426	FBgn0027616	46343
1359	X	3011209	3013072	0.686748504639	3012092	0.529264569283	FBgn0028746	17186	FBgn0028746	17186
1360	3R	1832692	1834876	0.686383247375	1833791	0.615576803684	FBgn0003261	510	FBgn0003261	510
1361	2R	3571822	3573750	0.686054229736	3573047	0.569476195744	FBgn0033252	4317	FBgn0021814	18801
1362	3L	14160219	14162399	0.685729026794	14161892	0.478821137372	FBgn0013718	5756	FBgn0013718	5756
1363	3L	11130331	11132137	0.685573577881	11131072	0.580848375956	FBgn0036139	6340	FBgn0036136	33924
1364	3L	690865	692425	0.6854596138	691654	0.589696705341	FBgn0035158	79	FBgn0035156	15207
1365	2L	5546382	5547617	0.685351848602	5547001	0.452089369297	FBgn0031717	202	FBgn0031718	4025
1366	3L	19724868	19726334	0.685118675232	19725553	0.508084833622	FBgn0013974	1853	FBgn0014037	117673
1367	3R	16885606	16887071	0.684541702271	16886382	0.579078316689	FBgn0011672	135	FBgn0010770	55576
1368	2L	21166005	21167676	0.684294700623	21166852	0.60941439867	FBgn0000239	438	FBgn0024371	23014
1369	2L	14477379	14478784	0.684281826019	14478135	0.552482159932	FBgn0005771	12727	FBgn0005771	12727
1370	2L	8509207	8513326	0.684205532074	8509966	0.485267341137	FBgn0032050	1869	FBgn0032050	1869
1371	2L	7009536	7011254	0.683854103088	7010375	0.553997376386	FBgn0031880	3121	FBgn0051908	16920
1372	2R	2624108	2625798	0.68383026123	2624897	0.62563641866	FBgn0033142	6142	FBgn0033156	165383
1373	X	7756477	7758229	0.683772563934	7757313	0.67099407741	FBgn0029976	12	FBgn0004922	10748
1374	3L	1317697	1319451	0.683533668518	1318485	0.619093179703	FBgn0010786	76	FBgn0011361	5147
1375	X	14081337	14082705	0.683269023895	14082087	0.493050158024	FBgn0002873	307	FBgn0002873	307
1376	3R	12395541	12397207	0.683252334595	12396311	0.615885198116	FBgn0038445	927	FBgn0038453	73016
1377	3L	14722048	14725300	0.683190345764	14724659	0.6091187795	FBgn0013263	1649	FBgn0036449	27023
1378	2R	1727591	1729543	0.682952880859	1728633	0.512278556824	FBgn0033074	4382	FBgn0033074	4382
1379	3R	2738512	2739889	0.682813644409	2739125	0.476987221662	FBgn0051488	44331	FBgn0001077	49079
1380	2L	6801800	6803042	0.682546615601	6802319	0.475041333367	FBgn0031859	511	FBgn0025777	78964
1381	3R	10302783	10304375	0.681560993195	10303686	0.57400894165	FBgn0038233	33728	FBgn0038234	33904
1382	2L	2401503	2402973	0.681540489197	2402214	0.576920568943	FBgn0031424	1908	FBgn0028485	36879
1383	3R	19554141	19555478	0.680763244629	19554763	0.574869997361	FBgn0065098	1249	FBgn0028691	4421
1384	X	16386595	16388034	0.680467605591	16387310	0.51444208622	FBgn0011742	595	FBgn0015615	40056
1385	3R	5455523	5457138	0.680305480957	5456374	0.607468717238	FBgn0005585	233	FBgn0005585	233
1386	3L	22315705	22317178	0.680194377899	22316381	0.578470766544	FBgn0004449	25347	FBgn0004449	25347
1387	2R	4495895	4498150	0.679917812347	4497342	0.537840723991	FBgn0033359	29	FBgn0033357	33841
1388	2L	1709577	1711706	0.679250717163	1710312	0.51904223947	FBgn0031356	103	FBgn0031357	154
1389	3R	4673291	4674800	0.678181648254	4674082	0.63075953722	FBgn0011966	13520	FBgn0011966	13520
1390	X	17202257	17203562	0.678161621094	17202828	0.507582496194	FBgn0011758	28610	FBgn0000163	207952
1391	3L	13351309	13353722	0.67809009552	13352463	0.59696152631	FBgn0036349	69	FBgn0036349	69
1392	3R	20055860	20057190	0.677875518799	20056561	0.502674271079	FBgn0039172	810	FBgn0039172	810
1393	3L	2553364	2554844	0.677370071411	2554189	0.64248976988	FBgn0010909	15883	FBgn0024939	16793
1394	X	18269971	18272200	0.676734447479	18270487	0.42808265686	FBgn0030921	954	FBgn0004956	128725
1395	2L	9984049	9985204	0.676632881165	9984971	0.514684867859	FBgn0040965	314	FBgn0040965	314
1396	3R	23762700	23764122	0.676446914673	23763319	0.480371177197	FBgn0039559	252	FBgn0039559	252
1397	X	3690048	3691675	0.675947189331	3690854	0.533359380869	FBgn0000542	9521	FBgn0000542	9521
1398	X	18724556	18727561	0.675602436066	18725930	0.581865086275	FBgn0030974	1640	FBgn0030974	1640
1399	3L	6092028	6093486	0.675480365753	6092824	0.551556841532	FBgn0002440	9742	FBgn0035675	43318
1400	3R	4107170	4108777	0.675385475159	4107907	0.531743526459	FBgn0010433	4393	FBgn0037561	12303
1401	2R	3049027	3051553	0.675270080566	3050729	0.645461559296	FBgn0033191	780	FBgn0022772	13208
1402	3R	11058629	11060598	0.67502450943	11059362	0.573189286625	FBgn0038307	3973	FBgn0015610	8073
1403	2R	7108126	7110080	0.67474937439	7109029	0.42029851675	FBgn0065063	1739	FBgn0065063	1739
1404	X	3705845	3708161	0.674712657928	3706820	0.618822546566	FBgn0019661	1104	FBgn0019661	1104
1405	3R	19627951	19629595	0.674596309662	19628676	0.564187218161	FBgn0039122	15688	FBgn0015513	21168
1406	2R	18313213	18314985	0.6745262146	18314313	0.561055600643	FBgn0000405	254	FBgn0000405	254
1407	X	16797911	16799293	0.674461364746	16798699	0.488989174366	FBgn0030809	3887	FBgn0030806	21900
1408	3L	11560413	11562109	0.67418384552	11561236	0.507344722748	FBgn0003292	479	FBgn0036180	22151
1409	X	7103475	7104788	0.673942565918	7104151	0.47512772504	FBgn0029940	7989	FBgn0025549	32389
1410	2R	17356246	17357697	0.673895835876	17356934	0.510777056217	FBgn0050406	874	FBgn0034657	128855
1411	3R	15050952	15052571	0.673665523529	15051913	0.639964496388	FBgn0026158	460	FBgn0000463	100022
1412	3R	2370062	2371668	0.673622131348	2370821	0.591244578362	FBgn0046873	3937	FBgn0037446	87945
1413	3L	21644422	21646114	0.673435211182	21644983	0.558528058669	FBgn0052447	4795	FBgn0037134	112323
1414	2L	3844909	3846303	0.673264503479	3845602	0.517714381218	FBgn0004567	8760	FBgn0004567	8760
1415	3R	10279596	10281327	0.672905445099	10280237	0.572405934334	FBgn0051330	21335	FBgn0038234	57353
1416	3R	1545334	1547189	0.672729969025	1546814	0.676557646857	FBgn0004878	3792	FBgn0037372	33681
1417	2L	12646979	12648689	0.67244386673	12647948	0.650678241954	FBgn0004394	9881	FBgn0002970	29600
1418	2R	1702749	1705541	0.672070980072	1703670	0.559250891209	FBgn0033068	275	FBgn0033068	275
1419	X	15426722	15427968	0.671950340271	15427397	0.491731575557	FBgn0030662	2532	FBgn0030660	10299
1420	2R	19909505	19910603	0.671670436859	19910174	0.442207654317	FBgn0035001	114	FBgn0019886	112716
1421	3L	8425380	8427415	0.671509742737	8426646	0.488636917538	FBgn0010825	2383	FBgn0010825	2383
1422	X	19516438	19519582	0.671379566193	19517299	0.557441584269	FBgn0043903	154	FBgn0031057	386
1423	2L	16347557	16349995	0.671357154846	16349203	0.528215885162	FBgn0028506	338	FBgn0028506	338
1424	X	16216572	16217681	0.671161174774	16217176	0.35576618419	FBgn0030744	1665	FBgn0004227	21706
1425	3R	5376041	5377593	0.67073059082	5376696	0.469856961568	FBgn0037705	832	FBgn0037707	1069
1426	3L	6373933	6375147	0.670638561249	6374430	0.441850602627	FBgn0052398	30822	FBgn0020251	95247
1427	3L	11225235	11227175	0.670476913452	11226261	0.644052922726	FBgn0041094	5	FBgn0041094	5
1428	2L	11358010	11359447	0.66997718811	11358710	0.559611320496	FBgn0000287	6595	FBgn0004579	86893
1429	2R	13016641	13017872	0.669143676758	13017260	0.471681892872	FBgn0061355	331	FBgn0034237	33816
1430	3L	5784367	5786740	0.668189048767	5785025	0.394005477428	FBgn0035639	105	FBgn0035639	105
1431	X	1606196	1607542	0.667770385742	1606790	0.42572666617	FBgn0025391	3405	FBgn0023130	54745
1432	2R	4417854	4420434	0.667559623718	4419776	0.545253912608	FBgn0050349	443	FBgn0033342	962
1433	X	16037100	16039568	0.666928291321	16038762	0.57151889801	FBgn0000459	11909	FBgn0000459	11909
1434	3L	5158236	5159584	0.666868686676	5158941	0.529827308655	FBgn0035596	2071	FBgn0035602	181491
1435	3R	10480149	10483974	0.666581630707	10481070	0.586085095125	FBgn0026578	353	FBgn0026578	353
1436	X	542734	544727	0.665913581848	543643	0.525043207056	FBgn0021764	18	FBgn0025637	30750
1437	3R	27510751	27512431	0.665905952454	27511708	0.526464069591	FBgn0039864	6106	FBgn0039867	50956
1438	2L	7120981	7122359	0.665759086609	7121807	0.522934240453	FBgn0031889	11876	FBgn0031886	55974
1439	3R	20543798	20546289	0.665758132935	20545065	0.62710683486	FBgn0039219	19	FBgn0003719	30391
1440	3R	18878479	18880140	0.665743350983	18879350	0.582212672514	FBgn0039044	454	FBgn0051457	74356
1441	X	3539815	3541380	0.665730476379	3540536	0.52500218153	FBgn0023215	6574	FBgn0029672	110760
1442	3L	8516938	8518447	0.66534280777	8517595	0.56673258543	FBgn0035909	8696	FBgn0024236	18404
1443	2L	20955964	20957779	0.665063381195	20956732	0.571402728558	FBgn0032909	196	FBgn0032906	42995
1444	3R	4665811	4670253	0.664907455444	4667902	0.5838209788	FBgn0037638	17770	FBgn0011966	19700
1445	2L	19882873	19884307	0.664757728577	19883503	0.501457512379	FBgn0032827	4955	FBgn0043021	71160
1446	3R	4023807	4025519	0.664749145508	4024696	0.564824223518	FBgn0053779	5848	FBgn0037554	34533
1447	3R	24636040	24637732	0.66455745697	24636838	0.574097352869	FBgn0005642	222	FBgn0005642	222
1448	X	19328917	19330126	0.664294719696	19329592	0.415988385677	FBgn0027621	150	FBgn0040890	446
1449	X	4298614	4300369	0.66350030899	4299486	0.655689477921	FBgn0000179	41393	FBgn0029714	97718
1450	3L	8126852	8128303	0.662199020386	8127531	0.478856588665	FBgn0035844	1776	FBgn0042112	28471
1451	2R	15327169	15328498	0.661059379578	15327752	0.441268696504	FBgn0034475	2688	FBgn0011849	85358
1452	2L	2461030	2462397	0.660665988922	2461734	0.521486282349	FBgn0012016	859	FBgn0015816	30932
1453	3L	20855338	20857381	0.660555839539	20856141	0.60069590807	FBgn0037035	5526	FBgn0003415	105124
1454	2L	19566563	19569656	0.660388946533	19568730	0.50413165373	FBgn0046823	2590	FBgn0046823	2590
1455	X	15729079	15730250	0.660017967224	15729632	0.412604219773	FBgn0003392	3579	FBgn0030703	5603
1456	3R	17303186	17304812	0.659774780273	17303861	0.494072970222	FBgn0038889	4186	FBgn0013984	102390
1457	3L	15721049	15722770	0.659675598145	15721855	0.538824081421	FBgn0010105	28173	FBgn0010105	28173
1458	X	19938338	19939528	0.659413337708	19938970	0.379366482005	FBgn0040784	5443	FBgn0031093	64692
1459	3R	15631423	15635039	0.659228801727	15633293	0.501322388649	FBgn0051471	4881	FBgn0038741	69846
1460	2R	7840816	7843115	0.65918636322	7841876	0.531710783641	FBgn0033713	289	FBgn0020377	114744
1461	3R	4752158	4754382	0.658933639526	4753600	0.556515974157	FBgn0003177	3378	FBgn0037644	17126
1462	X	463794	465091	0.658655166626	464399	0.483978215386	FBgn0025633	12617	FBgn0003986	16536
1463	3L	717795	719759	0.658512115479	719103	0.590706765652	FBgn0035160	3549	FBgn0000575	13835
1464	2R	12975270	12977574	0.658452510834	12976145	0.529602229595	FBgn0028953	3601	FBgn0028953	3601
1465	X	16111609	16112922	0.658099651337	16112318	0.477225065231	FBgn0000536	54	FBgn0030733	7961
1466	2R	4439445	4440725	0.657971382141	4440085	0.418904809391	FBgn0033352	98	FBgn0033351	172
1467	X	9503164	9504531	0.657911300659	9503733	0.424952619216	FBgn0028341	402	FBgn0015624	24364
1468	3R	11922249	11926378	0.657875537872	11925175	0.586489613851	FBgn0010379	237	FBgn0038396	49782
1469	3R	6506541	6508222	0.657255172729	6507420	0.467714197495	FBgn0037819	2521	FBgn0001235	43034
1470	3L	22075359	22076829	0.657162666321	22076053	0.526666462421	FBgn0037153	6096	FBgn0000100	66170
1471	3L	2465789	2467990	0.657154083252	2466682	0.662342632518	FBgn0035344	4657	FBgn0035346	5669
1472	3R	18702830	18704175	0.656912326813	18703422	0.450740695	FBgn0017590	21602	FBgn0039013	150800
1473	3R	8807322	8808586	0.656768798828	8808058	0.497499402364	FBgn0038100	1290	FBgn0038102	6162
1474	2R	15343377	15344598	0.656676769257	15343990	0.444589839262	FBgn0034476	2222	FBgn0011849	101596
1475	3L	2569237	2570628	0.656280994415	2569885	0.550105543698	FBgn0010909	187	FBgn0024939	1097
1476	2R	7500243	7501815	0.65626335144	7501082	0.532817363739	FBgn0011704	268	FBgn0011704	268
1477	3L	15106578	15108018	0.655932426453	15107284	0.501048147678	FBgn0014002	620	FBgn0029114	93616
1478	3L	3828906	3830413	0.65559053421	3829694	0.604095220566	FBgn0013751	9	FBgn0035464	34893
1479	3L	12516889	12518263	0.654392242432	12517592	0.572122068966	FBgn0036301	6335	FBgn0004926	16908
1480	2R	18371454	18372732	0.654317855835	18372041	0.477301537991	FBgn0034787	1782	FBgn0010078	10063
1481	3R	1413003	1414391	0.653524875641	1413741	0.518099665642	FBgn0037344	356	FBgn0014366	3439
1482	3R	25320615	25322325	0.653030872345	25321437	0.554961025715	FBgn0039667	913	FBgn0040623	4621
1483	2L	2450521	2451926	0.652894020081	2451175	0.493203375075	FBgn0012017	8869	FBgn0015816	41491
1484	2L	5305169	5307532	0.652037143707	5306748	0.534835179647	FBgn0016076	7101	FBgn0015031	20493
1485	2L	5391768	5394455	0.651929855347	5393549	0.614641918856	FBgn0016660	10793	FBgn0031700	64679
1486	X	5378212	5379926	0.651508331299	5379056	0.552416229248	FBgn0065061	9437	FBgn0029771	16558
1487	2R	10836870	10838239	0.651261806488	10837714	0.447822634379	FBgn0013750	377	FBgn0000996	58109
1488	3L	7123696	7125229	0.65118265152	7124576	0.425677108765	FBgn0052390	6267	FBgn0028383	6444
1489	3L	20192297	20193114	0.650994300842	20193049	0.570537779066	FBgn0004366	659	FBgn0024814	16718
1490	2R	3040829	3043253	0.650903224945	3042473	0.50493645668	FBgn0033188	2322	FBgn0022772	4952
1491	X	16444044	16445515	0.650839805603	16444657	0.57825678587	FBgn0025743	8	FBgn0015615	17291
1492	3L	11464980	11466507	0.650819301605	11465614	0.504798825582	FBgn0036165	4107	FBgn0036165	4107
1493	X	3812414	3813685	0.650728702545	3813053	0.324470576118	FBgn0029689	748	FBgn0019661	105129
1494	2L	13549877	13551331	0.650473594666	13550513	0.472104430199	FBgn0015954	372	FBgn0028546	90758
1495	3R	5579064	5580408	0.650311470032	5579690	0.443202674389	FBgn0037741	613	FBgn0037752	24128
1496	2R	9995598	9997740	0.64949798584	9996405	0.563968002796	FBgn0001332	339	FBgn0013725	49207
1497	3L	664426	666628	0.649473667145	665959	0.501950488371	FBgn0035152	234	FBgn0035156	10488
1498	X	13559356	13560796	0.64920759201	13560082	0.544085278231	FBgn0002878	3856	FBgn0030510	45749
1499	X	18528702	18530661	0.649158000946	18530068	0.509989570169	FBgn0010383	3386	FBgn0004959	10362
1500	2L	12472554	12474139	0.649097442627	12473457	0.461940407753	FBgn0032437	19775	FBgn0040286	38792
1501	2L	9894157	9895501	0.648813247681	9894794	0.453892171383	FBgn0025881	113	FBgn0025881	113
1502	2R	13315617	13317838	0.64874124527	13316600	0.624389480142	FBgn0004586	1052	FBgn0004586	1052
1503	3R	15629452	15630750	0.648726463318	15630097	0.465299999013	FBgn0051471	1685	FBgn0038741	73042
1504	3L	14719741	14721568	0.648156166077	14720575	0.476989322238	FBgn0013263	5733	FBgn0036449	31107
1505	3L	14599102	14600325	0.648133277893	14599784	0.420163853963	FBgn0041604	1905	FBgn0028418	73761
1506	2L	7584524	7585778	0.648076057434	7585087	0.487921841939	FBgn0083141	3152	FBgn0053529	40664
1507	2R	12933937	12936471	0.647977828979	12935236	0.577764959896	FBgn0022029	60	FBgn0034214	7106
1508	3R	7060272	7061655	0.647922992706	7061010	0.447467267513	FBgn0037885	95	FBgn0037885	95
1509	3L	2070636	2072022	0.646974563599	2071304	0.495400821461	FBgn0003432	27845	FBgn0035315	109241
1510	3R	5224256	5225602	0.646051883698	5224951	0.482953408185	FBgn0037685	1039	FBgn0037686	2027
1511	3R	5794275	5795663	0.645985126495	5794927	0.529233034919	FBgn0037769	12576	FBgn0037770	16850
1512	3L	1199520	1200770	0.645868778229	1200062	0.42985367775	FBgn0004429	2166	FBgn0035194	31144
1513	3R	2781847	2783333	0.645674705505	2782480	0.40639436245	FBgn0051488	976	FBgn0001077	92434
1514	3R	12105222	12107103	0.645493984222	12106312	0.614845812321	FBgn0051283	2047	FBgn0051283	2047
1515	3R	25871372	25873171	0.645411491394	25872448	0.492404639721	FBgn0039741	251	FBgn0039741	251
1516	X	2940542	2941856	0.645114898682	2941127	0.485899162292	FBgn0028369	15107	FBgn0004647	49901
1517	2L	14455079	14456605	0.644960403442	14455651	0.487601876259	FBgn0028844	4835	FBgn0005771	35211
1518	X	7904828	7907108	0.644950866699	7906367	0.510615685407	FBgn0004656	305	FBgn0004656	305
1519	2L	21155336	21157389	0.644552230835	21156478	0.614902552436	FBgn0010100	529	FBgn0024371	12640
1520	3L	21531866	21533690	0.643966674805	21532743	0.526916583379	FBgn0023417	44	FBgn0028663	59040
1521	3R	564439	565699	0.643933296204	565168	0.403529559865	FBgn0027570	7573	FBgn0037270	25250
1522	X	2001952	2003250	0.643929481506	2002504	0.540757775307	FBgn0004654	1212	FBgn0025626	81212
1523	3L	21838336	21839973	0.643509864807	21839184	0.578715660993	FBgn0014362	25714	FBgn0046301	73138
1524	3R	2616878	2618165	0.643407344818	2617389	0.513550758362	FBgn0000439	169	FBgn0082182	17867
1525	2L	5798740	5803996	0.643253803253	5799513	0.53004103899	FBgn0031738	691	FBgn0031739	2456
1526	X	8674407	8676132	0.643093585968	8675353	0.515943145752	FBgn0052710	10895	FBgn0030061	115166
1527	3R	21014161	21018300	0.643019199371	21015339	0.520619672887	FBgn0039287	4037	FBgn0039287	4037
1528	3R	25596096	25599195	0.642834663391	25598350	0.538969635963	FBgn0001297	5643	FBgn0020235	23492
1529	3L	23059351	23060421	0.642678260803	23059363	0.663350952996	FBgn0053217	509	FBgn0024733	30048
1530	2L	12056227	12057513	0.642607212067	12056940	0.437485919279	FBgn0032404	616	FBgn0032404	616
1531	2L	9992104	9993962	0.642247200012	9992884	0.561368703842	FBgn0051875	3688	FBgn0051875	3688
1532	3L	16448019	16449902	0.642190933228	16448607	0.359652455648	FBgn0004569	353	FBgn0014163	71509
1533	3R	17465884	17468500	0.641752719879	17467180	0.54057186842	FBgn0046832	18934	FBgn0046832	18934
1534	3L	14141425	14144067	0.641715526581	14143105	0.548899590969	FBgn0000411	774	FBgn0000411	774
1535	3L	2618200	2619840	0.641682624817	2619072	0.560236930847	FBgn0035357	3820	FBgn0035357	3820
1536	2L	13233798	13235970	0.6411652565	13235225	0.621055364609	FBgn0032493	630	FBgn0032493	630
1537	X	6070291	6072766	0.640738010406	6071068	0.446697831154	FBgn0029850	343	FBgn0003514	669
1538	X	231313	232787	0.640682697296	232048	0.543837210711	FBgn0000022	5195	FBgn0000022	5195
1539	3R	19872142	19874330	0.640331268311	19872944	0.446122001199	FBgn0043455	568	FBgn0043455	568
1540	3L	21744842	21745969	0.64016866684	21745486	0.55388045311	FBgn0000560	2942	FBgn0037134	11820
1541	3R	26584125	26585623	0.640111446381	26584725	0.439871339237	FBgn0004606	6923	FBgn0003720	93312
1542	2L	371698	373283	0.63994550705	372591	0.576304940616	FBgn0000061	5525	FBgn0031250	14723
1543	3R	11760730	11762486	0.639892578125	11761591	0.554350217183	FBgn0013334	750	FBgn0038386	2135
1544	3R	12126674	12127833	0.639880180359	12127300	0.395652115345	FBgn0038412	4185	FBgn0051283	18941
1545	3L	2662054	2663778	0.639361381531	2663114	0.481700837612	FBgn0035367	10105	FBgn0035357	47862
1546	2R	6605590	6607313	0.639340877533	6606679	0.486082394918	FBgn0040765	9231	FBgn0033581	59284
1547	2R	4160886	4162843	0.638967990875	4161675	0.487122774124	FBgn0003892	227	FBgn0003892	227
1548	3L	13930330	13931686	0.638936042786	13930990	0.475058428446	FBgn0036389	526	FBgn0036397	36149
1549	X	3622478	3625926	0.638903617859	3625419	0.414224505424	FBgn0026698	225	FBgn0000542	55914
1550	3R	16388438	16389571	0.638723373413	16389041	0.487331390381	FBgn0038804	748	FBgn0040575	3208
1551	3L	12666180	12668606	0.638177871704	12667338	0.624946369844	FBgn0014343	357	FBgn0036306	61366
1552	3L	16093021	16094341	0.637948989868	16093778	0.494576513767	FBgn0003076	77	FBgn0011016	1121
1553	3R	5633631	5635987	0.637835979462	5635242	0.47035163641	FBgn0037760	157	FBgn0065050	31036
1554	3R	438836	439667	0.636986732483	439621	0.643771012624	FBgn0013743	1024	FBgn0037261	27652
1555	2R	17008773	17010038	0.636871337891	17009482	0.448173105717	FBgn0034631	70	FBgn0010415	20732
1556	2R	18862604	18865811	0.636770248413	18864588	0.57132101059	FBgn0034849	577	FBgn0034849	577
1557	2L	10473753	10475094	0.636543750763	10474264	0.46983895983	FBgn0051719	83	FBgn0004915	42920
1558	2L	17377037	17380383	0.636538982391	17379545	0.543761789799	FBgn0032633	531	FBgn0032633	531
1559	3L	9826776	9830738	0.636250495911	9828765	0.551367461681	FBgn0004390	461	FBgn0015618	16168
1560	2R	19787436	19788636	0.63617515564	19788063	0.38375008901	FBgn0005636	4726	FBgn0034987	92106
1561	2R	9689252	9691844	0.63613986969	9690014	0.575627772013	FBgn0000289	429	FBgn0000289	429
1562	2R	5979442	5980942	0.635411739349	5980128	0.546141386032	FBgn0033526	174	FBgn0033526	174
1563	2R	13264539	13266758	0.635233402252	13265827	0.522131919861	FBgn0034275	666	FBgn0003545	2853
1564	3R	2718510	2720197	0.63521528244	2719186	0.575954854488	FBgn0001077	29140	FBgn0001077	29140
1565	2R	12014088	12015651	0.63517332077	12014728	0.566433608532	FBgn0011260	331	FBgn0034138	71372
1566	2L	7133428	7135353	0.635070800781	7134574	0.513593954199	FBgn0031889	891	FBgn0031886	68741
1567	2L	21091996	21093267	0.634568691254	21092714	0.412539899349	FBgn0040297	522	FBgn0023388	37231
1568	2L	8070811	8072025	0.634485721588	8071412	0.395794212818	FBgn0011230	179	FBgn0010287	1485
1569	X	11183505	11185481	0.634350776672	11184150	0.571276728312	FBgn0028421	623	FBgn0030291	10122
1570	3R	10292443	10293668	0.634336471558	10293188	0.46084283193	FBgn0051330	34286	FBgn0038234	44402
1571	3L	6963019	6964408	0.634324550629	6963845	0.440184911092	FBgn0045759	724	FBgn0001104	9845
1572	3L	14627073	14628352	0.634268283844	14627667	0.435928285122	FBgn0011927	11605	FBgn0028418	101644
1573	X	10652488	10655314	0.634250640869	10653604	0.537367315853	FBgn0030235	14396	FBgn0030235	14396
1574	2R	17029319	17033532	0.634198188782	17032292	0.54334962368	FBgn0003731	1705	FBgn0010415	43542
1575	2L	1435052	1436582	0.633769035339	1435717	0.500861504499	FBgn0003926	3006	FBgn0002543	15268
1576	3R	2933563	2935107	0.633752822876	2934365	0.390489185558	FBgn0014863	9088	FBgn0003884	22105
1577	2L	2013719	2014894	0.633567333221	2014129	0.37518972509	FBgn0051669	879	FBgn0031391	133158
1578	3R	11115921	11118376	0.63304233551	11117141	0.573364930994	FBgn0003721	9887	FBgn0011476	12870
1579	2R	14142539	14143785	0.632970809937	14143124	0.417441985186	FBgn0000566	367	FBgn0050227	11296
1580	X	19717328	19718662	0.63272857666	19717971	0.483342051506	FBgn0000076	6026	FBgn0031079	31983
1581	2R	6209584	6210914	0.6324634552	6210263	0.49977274502	FBgn0024836	11550	FBgn0027499	114569
1582	3R	5319318	5321982	0.63241815567	5320186	0.505366623402	FBgn0043791	339	FBgn0043791	339
1583	X	13445287	13446414	0.631965637207	13445804	0.374391979641	FBgn0030500	109	FBgn0030507	56156
1584	3R	5503341	5504667	0.631270885468	5503987	0.429973125458	FBgn0037728	334	FBgn0037728	334
1585	X	5481800	5483280	0.631214141846	5482638	0.484676897526	FBgn0029779	189	FBgn0029783	28568
1586	3R	929947	932545	0.63082075119	931621	0.517831206322	FBgn0010313	19213	FBgn0010313	19213
1587	3R	24425327	24427226	0.630674362183	24426566	0.489101588726	FBgn0001215	1037	FBgn0001215	1037
1588	2R	2482518	2484048	0.630360126495	2483284	0.535073427054	FBgn0053558	73	FBgn0033107	156411
1589	3R	9856242	9857705	0.630049228668	9856795	0.516571164131	FBgn0038192	982	FBgn0038196	5092
1590	X	5405259	5406661	0.62971830368	5405888	0.51312713623	FBgn0053980	468	FBgn0029771	43390
1591	2R	14772886	14774279	0.629642009735	14773660	0.484812736511	FBgn0034423	1117	FBgn0003254	16929
1592	2R	2504414	2505785	0.629613876343	2504995	0.456725776196	FBgn0050159	496	FBgn0033107	178122
1593	X	2321062	2322898	0.629482746124	2321801	0.566974864287	FBgn0040388	4358	FBgn0004050	17876
1594	3R	11748615	11749865	0.629435539246	11749146	0.500853029887	FBgn0038385	2511	FBgn0038385	2511
1595	2R	18551249	18552668	0.629408359528	18551810	0.478114187717	FBgn0003900	1898	FBgn0003900	1898
1596	3L	399258	400651	0.629036426544	400011	0.543786273283	FBgn0035139	17412	FBgn0035136	55096
1597	2R	5996788	5999245	0.628956794739	5998556	0.593336284161	FBgn0033529	6583	FBgn0033529	6583
1598	2L	12515835	12517332	0.628657341003	12516674	0.513263982885	FBgn0051857	426	FBgn0040286	82009
1599	2L	18963770	18965318	0.6284532547	18964442	0.41149075826	FBgn0015772	208	FBgn0032728	519
1600	X	9608449	9609638	0.628063201904	9608978	0.392862260342	FBgn0020378	10798	FBgn0000233	69569
1601	2L	15487303	15488941	0.627490997314	15488123	0.532009184361	FBgn0002524	6916	FBgn0003448	13925
1602	3R	21876457	21878320	0.627074241638	21877423	0.630555033684	FBgn0039401	534	FBgn0039406	7562
1603	2L	35201	36199	0.627013683319	35732	0.403700590134	FBgn0031209	11844	FBgn0002121	14360
1604	X	9127260	9130110	0.626872062683	9128040	0.470761299133	FBgn0040236	280	FBgn0030122	9402
1605	2L	16027835	16029501	0.626833438873	16028809	0.494730591774	FBgn0000182	9152	FBgn0028897	229243
1606	3R	17048575	17050621	0.626591682434	17049739	0.508749485016	FBgn0038872	313	FBgn0038871	484
1607	3L	3356911	3358571	0.62646818161	3357612	0.550181269646	FBgn0027616	86	FBgn0027616	86
1608	2L	6966358	6968083	0.625984191895	6967327	0.541650263468	FBgn0026170	266	FBgn0026170	266
1609	3R	15756398	15757812	0.62593460083	15757004	0.515413973067	FBgn0038753	2687	FBgn0021776	3838
1610	2R	6970486	6973318	0.62527513504	6971320	0.446842081407	FBgn0000581	3196	FBgn0000581	3196
1611	3R	4790911	4792043	0.62483549118	4791389	0.395865619183	FBgn0037645	11832	FBgn0037644	20663
1612	2L	12006505	12008019	0.624625205994	12007271	0.48044025898	FBgn0014019	1105	FBgn0032390	17307
1613	X	1178305	1179762	0.624322891235	1179038	0.54463583231	FBgn0025641	139	FBgn0026875	85584
1614	3R	1213257	1214521	0.624006271362	1213828	0.531779110432	FBgn0011965	122	FBgn0037316	13475
1615	3L	4605796	4608673	0.623921394348	4606784	0.492116749287	FBgn0003501	259	FBgn0015805	780
1616	2R	17057360	17058671	0.623910903931	17058067	0.484799702962	FBgn0050283	9912	FBgn0010415	69317
1617	2L	11337934	11340412	0.623416900635	11339711	0.520362019539	FBgn0032360	3552	FBgn0004579	105892
1618	2R	12000946	12001906	0.623374938965	12001373	0.332429349422	FBgn0053458	487	FBgn0034138	84727
1619	2R	13193311	13196067	0.623116493225	13193931	0.490331967672	FBgn0016059	4427	FBgn0016059	4427
1620	3R	5995230	5996733	0.623089790344	5995800	0.461547851562	FBgn0040238	407	FBgn0037797	52680
1621	2L	20982749	20984558	0.622671127319	20983703	0.558109998703	FBgn0032909	27167	FBgn0032906	69966
1622	X	10318050	10320507	0.622324943542	10318917	0.52551290724	FBgn0030205	114	FBgn0083167	12952
1623	2L	5986223	5987668	0.622239589691	5987056	0.438968770644	FBgn0001941	732	FBgn0001942	5297
1624	3L	5905353	5907240	0.622000694275	5906310	0.557750365313	FBgn0002638	410	FBgn0002638	410
1625	3L	7957595	7959368	0.621871948242	7958816	0.571955426534	FBgn0011817	5820	FBgn0011817	5820
1626	3L	20309375	20310764	0.621768951416	20310263	0.423552155495	FBgn0036980	210	FBgn0011425	14849
1627	3L	18594185	18596052	0.621479034424	18595116	0.597451153923	FBgn0036801	3896	FBgn0036800	7163
1628	3R	20671024	20673345	0.62131023407	20671646	0.510616493225	FBgn0013953	1090	FBgn0013953	1090
1629	2L	21620038	21621677	0.621097564697	21621008	0.51584059	FBgn0023416	816	FBgn0022893	3487
1630	X	2284515	2287478	0.620738506317	2285275	0.612087845802	FBgn0001150	156	FBgn0001150	156
1631	3L	1904572	1906094	0.619833946228	1905350	0.496663598453	FBgn0035291	403	FBgn0002183	45482
1632	X	13655478	13656888	0.619729042053	13656099	0.46125423207	FBgn0030529	162	FBgn0027537	641
1633	2R	18418511	18420355	0.619707584381	18419538	0.598182618618	FBgn0050187	6828	FBgn0034802	24992
1634	3L	20704930	20706337	0.619535446167	20705572	0.526799142361	FBgn0016696	194	FBgn0016696	194
1635	2R	18431345	18434002	0.619530200958	18431883	0.420778751373	FBgn0010660	449	FBgn0034802	12647
1636	3R	2253084	2254298	0.619338989258	2253714	0.450006425381	FBgn0053324	18278	FBgn0037443	22101
1637	2R	2989395	2991777	0.619086265564	2990251	0.417898178101	FBgn0010548	1276	FBgn0015930	11425
1638	X	13067624	13068847	0.61895275116	13068253	0.408462636611	FBgn0052639	2207	FBgn0052639	2207
1639	2R	14460962	14462621	0.61892414093	14461874	0.558725749745	FBgn0014269	24140	FBgn0014269	24140
1640	2R	13747146	13748418	0.618866443634	13747879	0.439849376678	FBgn0000658	253	FBgn0000658	253
1641	2L	9125173	9127839	0.618394851685	9126333	0.579651832581	FBgn0052982	582	FBgn0052982	582
1642	2R	15385090	15386743	0.618226051331	15385902	0.386176347733	FBgn0043532	2923	FBgn0011849	143508
1643	3R	12065187	12069053	0.618167877197	12068313	0.552946876077	FBgn0040071	16942	FBgn0011253	29863
1644	2R	4649118	4651862	0.618058204651	4650812	0.558478691999	FBgn0028955	525	FBgn0033380	24736
1645	3R	23113283	23115077	0.618015289307	23114017	0.463693247901	FBgn0039509	200	FBgn0039509	200
1646	3L	13966872	13969304	0.61771774292	13968079	0.589395466973	FBgn0036398	671	FBgn0036397	940
1647	3R	25520152	25521451	0.61728477478	25520738	0.454865455627	FBgn0039683	2209	FBgn0039680	19340
1648	3R	4028523	4030031	0.617275238037	4029184	0.538671731949	FBgn0053779	1360	FBgn0037554	30045
1649	3R	474770	476358	0.616934299469	475510	0.565510357127	FBgn0011341	565	FBgn0037262	7814
1650	2L	14453644	14454858	0.616658687592	14454339	0.48846171884	FBgn0028844	3523	FBgn0005771	36523
1651	3R	21327211	21328523	0.616516113281	21327915	0.49168074131	FBgn0039342	3020	FBgn0039338	19366
1652	2R	9469239	9472168	0.616477012634	9471559	0.494022190571	FBgn0053155	1453	FBgn0033886	4752
1653	2R	7552564	7553736	0.616329193115	7553110	0.379969372469	FBgn0010339	103	FBgn0011704	51760
1654	2R	20378636	20379760	0.616231441498	20379283	0.35777204177	FBgn0050420	1616	FBgn0050423	4153
1655	2L	5454976	5457159	0.616045951843	5456441	0.476775786456	FBgn0005511	5200	FBgn0005511	5200
1656	3R	7043439	7044767	0.615956783295	7044168	0.525996881373	FBgn0037877	1598	FBgn0037877	1598
1657	2R	5939772	5941248	0.615798950195	5940443	0.538885463368	FBgn0033521	717	FBgn0033522	1082
1658	2R	15776545	15778124	0.61572265625	15777365	0.472844229804	FBgn0005655	355	FBgn0005655	355
1659	X	21295379	21296629	0.615483283997	21296031	0.379947721958	FBgn0031181	6410	FBgn0015527	135516
1660	X	18204697	18205980	0.614831924438	18205391	0.403875223796	FBgn0014467	679	FBgn0004956	63629
1661	2L	18329112	18330581	0.614161491394	18329911	0.443723233541	FBgn0000636	13881	FBgn0004413	109255
1662	2R	9943580	9947329	0.613518714905	9946017	0.54569286108	FBgn0013725	1181	FBgn0013725	1181
1663	2L	3022455	3023989	0.613382816315	3023152	0.492796505199	FBgn0031491	4	FBgn0031493	6037
1664	3L	142431	144620	0.613115787506	143113	0.583397584803	FBgn0035101	1229	FBgn0035105	24841
1665	X	19578031	19580996	0.612964630127	19580293	0.429659170263	FBgn0052528	299	FBgn0031066	2018
1666	3R	9375097	9376809	0.612920761108	9375966	0.482490267072	FBgn0051337	4860	FBgn0053328	90224
1667	3R	1449185	1451181	0.612617492676	1450410	0.463803066927	FBgn0037351	224	FBgn0037351	224
1668	X	18987118	18989104	0.612514972687	18988006	0.508262353785	FBgn0030987	884	FBgn0027603	54115
1669	3R	23106675	23107970	0.612102985382	23107454	0.425756514072	FBgn0039507	112	FBgn0039509	6763
1670	3R	27635166	27636607	0.61194896698	27635931	0.52538651228	FBgn0039882	24	FBgn0011013	62680
1671	2R	5588831	5590928	0.611495494843	5590269	0.397620088914	FBgn0033483	91	FBgn0033483	91
1672	2L	17731127	17732414	0.611435890198	17731869	0.405541038513	FBgn0015609	3581	FBgn0032646	234831
1673	X	19411593	19414503	0.61119890213	19413755	0.485813975334	FBgn0031030	9	FBgn0031032	3824
1674	3R	23755090	23758300	0.61107635498	23755865	0.506081899007	FBgn0051053	1987	FBgn0027579	4950
1675	2L	6265444	6266887	0.610970973969	6266021	0.429078606998	FBgn0031792	1534	FBgn0043854	106394
1676	X	532691	533962	0.61083316803	533405	0.450267374516	FBgn0021764	10256	FBgn0025637	20512
1677	3R	5225799	5227100	0.610800266266	5226277	0.334554417928	FBgn0037686	701	FBgn0037686	701
1678	2L	20770284	20772718	0.610562324524	20771983	0.502273050944	FBgn0032884	3259	FBgn0000986	49475
1679	X	2159258	2160869	0.610554218292	2160049	0.538993775845	FBgn0023526	11147	FBgn0023526	11147
1680	X	7471720	7473129	0.610553264618	7472483	0.518186187744	FBgn0004198	18099	FBgn0027553	101075
1681	3R	735872	737260	0.610269546509	736724	0.414173066616	FBgn0051536	446	FBgn0004183	37162
1682	2R	1700658	1702248	0.609295845032	1701305	0.42252933979	FBgn0033068	2090	FBgn0033068	2090
1683	X	8404487	8407558	0.609261512756	8405660	0.619631707668	FBgn0030048	232	FBgn0030054	45878
1684	2L	11972893	11973946	0.608679771423	11973535	0.363437970479	FBgn0041606	2441	FBgn0032390	16429
1685	3R	11103158	11104482	0.608530044556	11103702	0.462333424886	FBgn0027378	129	FBgn0027378	129
1686	2L	5943623	5944946	0.60852432251	5944183	0.554596201579	FBgn0001128	501	FBgn0000308	36842
1687	X	13615061	13617020	0.608184337616	13616006	0.502745091915	FBgn0030521	112	FBgn0030521	112
1688	3R	14818992	14820186	0.608155250549	14819484	0.355326933019	FBgn0026239	9737	FBgn0026239	9737
1689	2R	2891876	2894254	0.607733726501	2892720	0.486749368555	FBgn0033159	962	FBgn0033159	962
1690	3R	24410591	24412731	0.607503890991	24411307	0.55106562376	FBgn0000659	502	FBgn0000659	502
1691	3R	13072914	13073746	0.607013702393	13073486	0.29700749261	FBgn0038494	112	FBgn0025456	146819
1692	3R	27571009	27574851	0.606771469116	27573532	0.538372218609	FBgn0011013	281	FBgn0011013	281
1693	3R	2503642	2505048	0.606579780579	2504438	0.498608140384	FBgn0002522	126	FBgn0026567	20834
1694	3R	12785168	12786588	0.60656452179	12785973	0.51105819029	FBgn0000015	11985	FBgn0038471	80433
1695	2L	21288409	21289574	0.605936050415	21289013	0.360984465655	FBgn0032940	8586	FBgn0021856	40261
1696	3L	11184074	11185846	0.605833053589	11185147	0.576822336982	FBgn0064766	424	FBgn0041094	41109
1697	3L	20914565	20915892	0.605393409729	20915103	0.488341987133	FBgn0053283	2497	FBgn0003415	46162
1698	2R	1243166	1245549	0.605019569397	1243861	0.535826428731	FBgn0000099	9643	FBgn0033035	38619
1699	3L	1373834	1375971	0.604872703552	1375126	0.55906730228	FBgn0011851	6101	FBgn0035213	49191
1700	3R	11826413	11827961	0.604727745056	11827317	0.477472050985	FBgn0038391	10676	FBgn0003507	15394
1701	X	252100	253480	0.604542255402	252729	0.479116559029	FBgn0004170	153	FBgn0004170	153
1702	2R	8648718	8650209	0.604308605194	8649422	0.51674503088	FBgn0033795	396	FBgn0033802	52297
1703	2R	18553290	18554559	0.60417175293	18553822	0.414480566978	FBgn0003900	114	FBgn0003900	114
1704	2R	2300078	2301878	0.603904724121	2300850	0.506566492716	FBgn0033102	31	FBgn0022224	21400
1705	2R	11669047	11672383	0.603591442108	11671421	0.544415081249	FBgn0034082	2236	FBgn0034082	2236
1706	2R	8511529	8513696	0.603340625763	8512580	0.518352901234	FBgn0008654	450	FBgn0005624	15684
1707	2L	3464602	3467217	0.60314655304	3465422	0.588600887972	FBgn0005616	689	FBgn0005616	689
1708	2R	8852682	8854383	0.602227210999	8853588	0.469742825157	FBgn0067725	8201	FBgn0011882	93303
1709	3R	258325	260249	0.601863861084	259271	0.557287384482	FBgn0037249	381	FBgn0037249	381
1710	3R	16583151	16584681	0.601684570312	16583968	0.51337492466	FBgn0038826	1517	FBgn0038821	19608
1711	3R	25282507	25284385	0.601428031921	25283213	0.395557975769	FBgn0004369	78	FBgn0039664	32003
1712	3R	631183	633001	0.601241111755	632109	0.485465947319	FBgn0051529	57	FBgn0051529	57
1713	3R	6090001	6091814	0.601034641266	6090948	0.435354173183	FBgn0037804	920	FBgn0037802	3486
1714	3R	6933359	6934548	0.601033210754	6933986	0.407415517171	FBgn0037860	7442	FBgn0037873	101585
1715	3R	1825382	1826480	0.600933074951	1825866	0.365487992764	FBgn0003261	8435	FBgn0003261	8435
1716	3R	26690980	26692466	0.600632667542	26691834	0.51103836298	FBgn0039805	1411	FBgn0003720	13797
1717	2L	4891761	4892776	0.600338459015	4892287	0.388882637024	FBgn0031645	172	FBgn0031645	172
1718	3R	5936495	5937739	0.600298881531	5937108	0.43720972538	FBgn0037788	1160	FBgn0037777	65863
1719	X	11197083	11198550	0.600017547607	11197748	0.463874424205	FBgn0030293	1896	FBgn0030293	1896
1720	2R	11445477	11448202	0.599961280823	11446901	0.414537549019	FBgn0034049	109	FBgn0034050	2850
1721	2L	9576054	9578043	0.599795341492	9577356	0.426133716808	FBgn0028479	588	FBgn0015393	122478
1722	X	10460047	10461060	0.599689006805	10460477	0.373809933662	FBgn0030219	2244	FBgn0052680	121522
1723	X	16054538	16055747	0.599558353424	16055176	0.447145879269	FBgn0000459	4505	FBgn0000459	4505
1724	3R	9485286	9487659	0.599478721619	9486189	0.520308887257	FBgn0004237	52	FBgn0004237	52
1725	2R	13669818	13673338	0.599265098572	13671678	0.411760386299	FBgn0022238	1377	FBgn0022238	1377
1726	3R	15085355	15086355	0.599195957184	15085872	0.424192607403	FBgn0038695	2884	FBgn0000463	66063
1727	3L	12671001	12672346	0.599164485931	12671573	0.458080516142	FBgn0014343	3878	FBgn0036306	57131
1728	X	17462399	17463804	0.598467350006	17463035	0.426483098198	FBgn0030851	378	FBgn0030851	378
1729	X	16910383	16911461	0.598417758942	16910907	0.375781059265	FBgn0054014	910	FBgn0054014	910
1730	2R	11308723	11311846	0.598386287689	11311092	0.500964641571	FBgn0050321	2905	FBgn0050089	68831
1731	3L	16612422	16613814	0.598340511322	16613001	0.475684344769	FBgn0000017	832	FBgn0017572	32270
1732	2L	6535457	6536717	0.597606658936	6536117	0.468612446504	FBgn0000320	10855	FBgn0031830	21683
1733	3L	736667	738208	0.597432136536	737398	0.571558237076	FBgn0000575	4460	FBgn0000575	4460
1734	3R	15157227	15158949	0.597327232361	15158168	0.489818382263	FBgn0000463	6233	FBgn0000463	6233
1735	2R	2121839	2123508	0.596689224243	2122577	0.498084008694	FBgn0041145	259	FBgn0041145	259
1736	3R	2249074	2250786	0.596676826477	2249854	0.555185542387	FBgn0014963	17256	FBgn0037443	18241
1737	3R	4682199	4684139	0.596578598022	4683184	0.546172759112	FBgn0011966	4418	FBgn0011966	4418
1738	3R	17201588	17203338	0.596289634705	17202496	0.570493193234	FBgn0002781	625	FBgn0043012	106697
1739	X	16608029	16609775	0.59624671936	16608915	0.455915629864	FBgn0001250	8456	FBgn0030786	8976
1740	X	4301271	4302725	0.595696926117	4301930	0.580947651583	FBgn0000179	43837	FBgn0029714	95274
1741	X	1475545	1477196	0.595660209656	1476558	0.494974809534	FBgn0000210	9890	FBgn0023530	48877
1742	3L	12650829	12653021	0.595537185669	12651572	0.424913644791	FBgn0014343	16123	FBgn0036306	77132
1743	2L	6840455	6842054	0.59549331665	6841190	0.476595710306	FBgn0017551	11134	FBgn0042092	66627
1744	2R	14669126	14670502	0.595376968384	14669824	0.465486705303	FBgn0034420	9186	FBgn0000578	13326
1745	2R	19161978	19163052	0.595324516296	19162532	0.353484971183	FBgn0034886	2644	FBgn0016762	39066
1746	X	16807549	16808841	0.595309257507	16808193	0.534014256795	FBgn0030809	5607	FBgn0030806	31394
1747	2R	18236141	18238006	0.594977855682	18236720	0.447466850281	FBgn0028371	7703	FBgn0020257	40165
1748	2L	593863	595423	0.594977378845	594609	0.482409308938	FBgn0010323	78	FBgn0031267	20377
1749	3L	14165530	14166830	0.594731330872	14166114	0.498700499535	FBgn0052141	2579	FBgn0013718	9978
1750	X	8954921	8956099	0.594654083252	8955597	0.366505205631	FBgn0030089	1683	FBgn0046828	19101
1751	3R	16705152	16707008	0.594394683838	16706085	0.579767990112	FBgn0044809	2627	FBgn0038834	29814
1752	3L	13517286	13518704	0.59423828125	13518033	0.554427876192	FBgn0036377	24485	FBgn0036351	162743
1753	2L	10855917	10857071	0.594064235687	10856673	0.300726056099	FBgn0027453	4	FBgn0024227	1409
1754	X	8266077	8267781	0.593860626221	8266833	0.396249830723	FBgn0026758	3667	FBgn0052711	11502
1755	2R	13871576	13873311	0.593147277832	13872202	0.434145390987	FBgn0034328	25893	FBgn0034326	57881
1756	X	62600	63743	0.5930352211	63119	0.386228382587	FBgn0029128	455	FBgn0040373	39545
1757	X	10456520	10457852	0.592675209045	10457328	0.38852074567	FBgn0030219	905	FBgn0052680	118373
1758	3R	9102179	9103641	0.592531204224	9103021	0.530390739441	FBgn0038130	2424	FBgn0038128	13266
1759	3R	12030957	12031934	0.591972827911	12031546	0.300924237569	FBgn0010438	573	FBgn0011253	66630
1760	3R	25088200	25090702	0.591413497925	25089183	0.54787260294	FBgn0003525	7681	FBgn0003525	7681
1761	X	19470353	19474008	0.591369152069	19471369	0.571420371532	FBgn0026680	920	FBgn0026680	920
1762	3R	27230408	27231924	0.591361045837	27231338	0.407525479794	FBgn0039846	164	FBgn0039831	184912
1763	2L	10590061	10591494	0.591332435608	10590851	0.50033493042	FBgn0032269	13059	FBgn0032269	13059
1764	2R	10775450	10776711	0.591214179993	10776110	0.447767089395	FBgn0034005	1965	FBgn0000996	119713
1765	3R	17492362	17494043	0.590936183929	17493302	0.543198406696	FBgn0038894	2002	FBgn0004493	4170
1766	2L	14905486	14907018	0.590700626373	14906235	0.547687149048	FBgn0032555	539	FBgn0028535	97098
1767	2L	430349	431911	0.5906457901	431298	0.468460023403	FBgn0004583	45	FBgn0031253	9891
1768	2L	19356908	19359601	0.589986801147	19358779	0.53979660483	FBgn0024245	374	FBgn0024245	374
1769	3R	21230712	21232157	0.589878082275	21231443	0.509199559689	FBgn0051439	5103	FBgn0039337	71282
1770	2L	2888354	2889653	0.589552879333	2889092	0.433966468362	FBgn0041111	3140	FBgn0004584	83584
1771	X	2938708	2939923	0.589277267456	2939409	0.430771887302	FBgn0029649	15691	FBgn0004647	51619
1772	3R	24569259	24571015	0.588743686676	24570157	0.544569800882	FBgn0039595	302	FBgn0005642	66903
1773	2R	1638369	1640234	0.588649749756	1639437	0.494509416468	FBgn0033063	5341	FBgn0033062	46429
1774	X	6706817	6709175	0.588597297668	6708317	0.563858628273	FBgn0064122	5427	FBgn0064122	5427
1775	2R	18367067	18368809	0.588567733765	18367911	0.546711667379	FBgn0001263	1517	FBgn0010078	5933
1776	3R	2899491	2902019	0.588356971741	2901296	0.55340015187	FBgn0037468	737	FBgn0010774	4830
1777	X	9054311	9055421	0.588345527649	9054796	0.394460285411	FBgn0030102	972	FBgn0030099	16906
1778	2R	8534577	8535946	0.5881524086	8535418	0.450486119588	FBgn0008654	22388	FBgn0005624	38522
1779	X	8558810	8561133	0.587745189667	8560133	0.515873291913	FBgn0030061	54	FBgn0030061	54
1780	3R	3998918	4000399	0.587530612946	3999701	0.470317976815	FBgn0001138	7463	FBgn0037550	47646
1781	2L	293407	294412	0.587465286255	293919	0.350020349026	FBgn0017457	760	FBgn0017457	760
1782	2R	19252487	19254883	0.587461471558	19253285	0.524928152561	FBgn0000562	1140	FBgn0002174	38823
1783	X	5591706	5592603	0.58699798584	5591881	0.272161136974	FBgn0027321	579	FBgn0029799	5879
1784	3R	5431767	5433055	0.586657524109	5432472	0.44519251585	FBgn0037720	15439	FBgn0037719	15763
1785	X	4352902	4354180	0.58642578125	4353440	0.396039682276	FBgn0040910	7411	FBgn0029714	43764
1786	3R	2822213	2823397	0.58625793457	2822739	0.361779689789	FBgn0000095	2211	FBgn0010774	83387
1787	X	6196981	6198666	0.586137771606	6197895	0.545875381021	FBgn0026708	2030	FBgn0029868	2260
1788	3R	2105928	2107051	0.58603811264	2106526	0.385166112114	FBgn0037419	2273	FBgn0053097	87484
1789	3L	5855371	5856514	0.586013793945	5855935	0.350866486044	FBgn0035643	419	FBgn0052409	17554
1790	2R	2495929	2498584	0.58589553833	2497512	0.453431010246	FBgn0022960	10	FBgn0033107	170639
1791	2L	4332789	4334018	0.585477828979	4333471	0.418381309509	FBgn0020762	455	FBgn0026319	38519
1792	3R	4873767	4874876	0.585317611694	4874207	0.435515623826	FBgn0014018	508	FBgn0028708	2339
1793	2L	7244761	7246261	0.585117816925	7245468	0.477673250086	FBgn0031899	4968	FBgn0031898	22389
1794	2L	18647860	18649073	0.584852218628	18648498	0.420112073421	FBgn0032693	415	FBgn0032693	415
1795	3L	668800	670679	0.584819793701	669783	0.482698976994	FBgn0035153	706	FBgn0035156	6664
1796	2L	19217928	19219773	0.584792613983	19218813	0.443384349346	FBgn0015380	32538	FBgn0032762	89458
1797	3L	16625882	16627232	0.58448600769	16626657	0.479062977959	FBgn0036650	229	FBgn0017572	45926
1798	2L	19679270	19680925	0.584457874298	19679958	0.474773799672	FBgn0005590	17006	FBgn0005590	17006
1799	2L	19193765	19196310	0.584422111511	19195625	0.436801645491	FBgn0015380	9350	FBgn0032762	66270
1800	3R	10410574	10411946	0.584368228912	10411318	0.492419815063	FBgn0020299	6867	FBgn0020299	6867
1801	2L	19861744	19863582	0.584265232086	19862681	0.52973949208	FBgn0032826	295	FBgn0043021	50338
1802	X	16499938	16501581	0.584135532379	16500659	0.556735431447	FBgn0015336	2267	FBgn0030766	25817
1803	X	15543495	15545007	0.584024906158	15544297	0.448537433849	FBgn0030672	238	FBgn0030672	238
1804	2L	3861017	3862655	0.583850860596	3861715	0.537366923164	FBgn0031574	966	FBgn0004567	24873
1805	X	21796216	21797242	0.583786964417	21796646	0.398977979024	FBgn0052499	39462	FBgn0031186	138661
1806	3L	14546420	14547995	0.583756446838	14547084	0.496723556519	FBgn0040811	13695	FBgn0028418	21061
1807	3R	2869002	2870944	0.58352804184	2869973	0.552378878874	FBgn0024289	8084	FBgn0010774	36153
1808	3R	283341	284866	0.583504676819	284008	0.498757553101	FBgn0051522	4972	FBgn0037250	24277
1809	3R	26744527	26745859	0.583379745483	26745305	0.404364049435	FBgn0020912	6695	FBgn0003720	67268
1810	X	2242366	2245450	0.583118438721	2244606	0.528222196242	FBgn0040387	786	FBgn0001150	40513
1811	3R	9238513	9239945	0.582738876343	9239227	0.43942040205	FBgn0041711	1779	FBgn0038150	8637
1812	X	9932871	9934164	0.582390785217	9933521	0.43251209259	FBgn0030179	1767	FBgn0030179	1767
1813	2L	18140924	18142552	0.581884384155	18141619	0.604873657227	FBgn0041184	6720	FBgn0041184	6720
1814	3R	18943242	18944936	0.581617355347	18944209	0.539209663868	FBgn0039056	84	FBgn0051457	9497
1815	3L	15751891	15753211	0.581286907196	15752477	0.4560572505	FBgn0036531	21200	FBgn0036537	48168
1816	X	15417273	15418549	0.581179618835	15417971	0.409223051632	FBgn0030660	873	FBgn0030660	873
1817	2R	11349366	11350966	0.580465316772	11350123	0.53401778726	FBgn0003130	485	FBgn0050085	33885
1818	3L	3848918	3850460	0.580387115479	3849636	0.437229037285	FBgn0013751	19951	FBgn0035470	33052
1819	X	2459351	2460739	0.58037853241	2460058	0.445652512943	FBgn0011606	150	FBgn0011606	150
1820	2L	7620234	7622196	0.580308914185	7620976	0.445697447833	FBgn0031926	12586	FBgn0053529	76553
1821	3R	13507103	13508493	0.580290317535	13507764	0.407135248184	FBgn0038535	470	FBgn0038536	629
1822	X	19354856	19357516	0.580011367798	19356615	0.498344930013	FBgn0053525	749	FBgn0027291	868
1823	2L	12632197	12633739	0.579998493195	12632835	0.418148676554	FBgn0002970	14487	FBgn0002970	14487
1824	3R	3134839	3136002	0.579934120178	3135434	0.444555342197	FBgn0003263	315	FBgn0037481	154536
1825	3R	24413781	24415197	0.579928874969	24414583	0.415461708518	FBgn0000659	3778	FBgn0000659	3778
1826	3R	5062489	5063716	0.579920768738	5063127	0.445929463704	FBgn0003165	277	FBgn0000412	3249
1827	3R	16539659	16541121	0.579862594604	16540451	0.512378412135	FBgn0024944	188	FBgn0004107	20891
1828	3R	303147	305377	0.579409599304	304653	0.456036455491	FBgn0051523	175	FBgn0037255	6110
1829	3L	1778107	1779420	0.579029083252	1778791	0.464360117912	FBgn0024510	59	FBgn0067864	3550
1830	2L	17261959	17263304	0.578701972961	17262599	0.441625773907	FBgn0032629	5938	FBgn0032633	117477
1831	X	16166554	16168271	0.578004837036	16167376	0.519876536201	FBgn0011764	173	FBgn0011764	173
1832	X	19485972	19487289	0.577777862549	19486591	0.472832858562	FBgn0031052	347	FBgn0031047	13774
1833	X	18452633	18453678	0.577465057373	18453535	0.432967106501	FBgn0030940	7025	FBgn0030943	28589
1834	3R	14068096	14069822	0.57728433609	14068957	0.472797811031	FBgn0020238	704	FBgn0020238	704
1835	3L	1414406	1415609	0.576939105988	1415066	0.376989603043	FBgn0043865	6109	FBgn0004635	32258
1836	2L	6047030	6049710	0.576716899872	6047914	0.458109200001	FBgn0029161	27	FBgn0029161	27
1837	3R	8822971	8824858	0.576378822327	8823593	0.404823976405	FBgn0038107	189	FBgn0038102	9373
1838	X	18906628	18907916	0.576374530792	18907199	0.42648601532	FBgn0040887	4350	FBgn0027603	134922
1839	2L	1517577	1518990	0.576328277588	1518210	0.483813762665	FBgn0001174	26	FBgn0001174	26
1840	2L	5542395	5543715	0.576219558716	5543063	0.421328723431	FBgn0002525	536	FBgn0002525	536
1841	3L	21388548	21390018	0.575651168823	21389305	0.478446623858	FBgn0033583	9642	FBgn0014143	21092
1842	2R	9054411	9057564	0.575599193573	9055214	0.469800055027	FBgn0011896	3190	FBgn0014877	14775
1843	2L	20282278	20283459	0.575545310974	20282800	0.396227724412	FBgn0040996	500	FBgn0011638	55121
1844	2R	5225787	5226966	0.575413227081	5226438	0.400661849976	FBgn0010316	2302	FBgn0023143	21297
1845	2R	16145584	16147801	0.5752825737	16146515	0.461776196957	FBgn0034530	1821	FBgn0034534	9319
1846	2L	900786	902128	0.575266838074	901485	0.513193686803	FBgn0003916	177	FBgn0003916	177
1847	2R	8461968	8463221	0.575083732605	8462623	0.449404940886	FBgn0004512	372	FBgn0004512	372
1848	3R	19745232	19746165	0.574871063232	19745760	0.343849294326	FBgn0016754	2935	FBgn0015282	11487
1849	2L	7543359	7546329	0.574482917786	7544216	0.546821257647	FBgn0053529	207	FBgn0053529	207
1850	3R	2232009	2233634	0.574390411377	2232947	0.486884540982	FBgn0014963	349	FBgn0037443	1334
1851	2L	165225	167293	0.574108123779	166670	0.420430481434	FBgn0016977	7636	FBgn0016977	7636
1852	2R	6325518	6327616	0.573402404785	6326232	0.392867200515	FBgn0033548	565	FBgn0033548	565
1853	3R	2637869	2639077	0.573218822479	2638336	0.352255709031	FBgn0046833	3040	FBgn0046833	3040
1854	2L	16506054	16507004	0.572940349579	16506593	0.403702122825	FBgn0032586	19122	FBgn0025678	153903
1855	2L	276969	280383	0.572927474976	279686	0.389921367168	FBgn0003444	2098	FBgn0003444	2098
1856	2R	3101377	3103086	0.572861194611	3102298	0.461692473468	FBgn0004243	366	FBgn0004243	366
1857	3R	18723533	18724818	0.572823047638	18724074	0.432459652424	FBgn0017590	950	FBgn0039013	171452
1858	X	10540915	10542103	0.572791099548	10541551	0.434772372246	FBgn0052677	6121	FBgn0052672	72002
1859	3R	17463864	17465047	0.572691917419	17464539	0.377551019192	FBgn0046832	16293	FBgn0046832	16293
1860	3R	15833156	15834718	0.572522163391	15833968	0.532638101017	FBgn0038755	276	FBgn0038768	23574
1861	2R	3753262	3755064	0.572057723999	3753900	0.418879985809	FBgn0013726	4818	FBgn0010109	9760
1862	2R	7776698	7777875	0.571877479553	7777411	0.400031805038	FBgn0000253	2096	FBgn0020377	50279
1863	2L	5777166	5778299	0.571831703186	5777660	0.354197621346	FBgn0051913	6371	FBgn0031739	24309
1864	3R	6384774	6385681	0.571672916412	6385229	0.290188491344	FBgn0051394	30351	FBgn0001235	79157
1865	3R	18182105	18183278	0.57123374939	18182682	0.37509897777	FBgn0038947	285	FBgn0038948	5573
1866	3L	1415865	1417427	0.571228027344	1416693	0.50321161747	FBgn0043865	4482	FBgn0004635	30631
1867	X	19622079	19623433	0.570861816406	19622707	0.49282393736	FBgn0031071	5842	FBgn0031071	5842
1868	2R	7224905	7226260	0.570436954498	7225480	0.45462176379	FBgn0033648	7124	FBgn0033638	77003
1869	2L	16252778	16254039	0.570171356201	16253566	0.399245134989	FBgn0024734	34	FBgn0028897	4486
1870	2L	66185	67574	0.570148468018	66870	0.419714871575	FBgn0067779	174	FBgn0002931	20512
1871	2L	5997455	5999823	0.569594860077	5998997	0.524342954159	FBgn0031759	486	FBgn0001942	17238
1872	3R	7256389	7258271	0.569269180298	7257420	0.502972483635	FBgn0037899	23	FBgn0037899	23
1873	3R	22735070	22736464	0.569208621979	22735773	0.459308455972	FBgn0004510	2835	FBgn0004510	2835
1874	3R	12559509	12560843	0.56919002533	12560192	0.502271906535	FBgn0003944	156	FBgn0063261	16919
1875	3R	17430774	17432046	0.568833351135	17431442	0.442416063944	FBgn0046832	16804	FBgn0046832	16804
1876	2R	18185522	18186724	0.56872177124	18186132	0.399915635586	FBgn0034763	7798	FBgn0020257	10423
1877	3L	8124784	8126329	0.568634986877	8125627	0.44083994627	FBgn0035844	128	FBgn0042112	26567
1878	2L	3097316	3098265	0.568596839905	3097713	0.345605794121	FBgn0005779	11959	FBgn0003934	49012
1879	X	8495244	8496767	0.568473815918	8496040	0.537391483784	FBgn0004102	154	FBgn0004102	154
1880	3L	5160584	5161802	0.56845664978	5161153	0.405772481646	FBgn0035596	4283	FBgn0035602	179279
1881	3R	21838615	21839923	0.568426132202	21839133	0.451894700527	FBgn0002578	1314	FBgn0002732	2448
1882	2L	3833069	3834813	0.568306922913	3833993	0.471177381628	FBgn0004567	2849	FBgn0004567	2849
1883	2R	17214530	17215954	0.568302154541	17215307	0.432515144348	FBgn0010228	3237	FBgn0010228	3237
1884	3R	26631366	26632685	0.568271160126	26631922	0.426252645605	FBgn0011739	419	FBgn0003720	46115
1885	2R	7353492	7355017	0.568198204041	7354300	0.487913075615	FBgn0033654	1137	FBgn0013756	14226
1886	2L	16418189	16419311	0.568181037903	16418629	0.360653484569	FBgn0020416	22580	FBgn0025678	65939
1887	3R	15879100	15880479	0.568144321442	15879828	0.425373522441	FBgn0040571	1987	FBgn0038769	18051
1888	2L	8529158	8530504	0.568007469177	8529836	0.422061920166	FBgn0028394	693	FBgn0029004	1218
1889	3L	15987898	15989241	0.567697525024	15988491	0.486135482788	FBgn0044028	248	FBgn0044028	248
1890	2R	4110986	4112777	0.567519187927	4111760	0.417160272598	FBgn0033309	16	FBgn0022027	25504
1891	3R	11240414	11241356	0.567412853241	11240954	0.303620226243	FBgn0046829	2201	FBgn0046829	2201
1892	2L	1070029	1071020	0.567054748535	1070624	0.333268914904	FBgn0003310	7187	FBgn0003310	7187
1893	2L	21817768	21819465	0.567012786865	21818702	0.443627301384	FBgn0003866	2514	FBgn0003866	2514
1894	X	8064898	8067216	0.567000389099	8065861	0.546586334705	FBgn0030025	20059	FBgn0030028	50779
1895	X	11638896	11640118	0.566916465759	11639413	0.367596177494	FBgn0001218	1702	FBgn0030350	81804
1896	3R	20158678	20160022	0.56690120697	20159545	0.416630801033	FBgn0039183	400	FBgn0039186	14964
1897	2R	11298661	11300718	0.566666603088	11299933	0.507475852966	FBgn0050321	8254	FBgn0050089	57672
1898	2L	2181145	2182819	0.566198825836	2182035	0.496595263481	FBgn0031394	2937	FBgn0000097	3286
1899	3R	695807	697300	0.56616973877	696370	0.510237525491	FBgn0020280	7885	FBgn0003002	17835
1900	X	18763608	18765444	0.566028594971	18764284	0.494933843613	FBgn0052541	12	FBgn0030974	36714
1901	3R	4113973	4115646	0.565970420837	4114736	0.51179822286	FBgn0037562	1075	FBgn0037568	16244
1902	3L	16561668	16562404	0.565940856934	16561932	0.399480955941	FBgn0042178	1254	FBgn0027500	1631
1903	3L	12693015	12694328	0.565643310547	12693777	0.456717669964	FBgn0016940	14778	FBgn0036306	34927
1904	3L	1551250	1552631	0.565421104431	1551947	0.554859479268	FBgn0035235	193	FBgn0035235	193
1905	3L	6715989	6717501	0.565397262573	6716867	0.368946969509	FBgn0052393	229	FBgn0035713	9366
1906	2L	21201770	21203386	0.565255641937	21202631	0.436671129862	FBgn0003930	140	FBgn0003930	140
1907	2L	21797026	21798390	0.565054893494	21797705	0.500867843628	FBgn0051612	14667	FBgn0003866	18483
1908	2L	8300431	8301353	0.565044403076	8300788	0.29684270223	FBgn0003502	284	FBgn0032015	7400
1909	3L	3020138	3022260	0.565003395081	3021012	0.524321138859	FBgn0035388	2282	FBgn0035388	2282
1910	3R	25702148	25703410	0.564903259277	25702735	0.368212531595	FBgn0051038	70	FBgn0051035	7643
1911	2R	20493174	20494842	0.564649105072	20494126	0.528575616724	FBgn0035091	571	FBgn0002607	16979
1912	2R	16366022	16367787	0.56458568573	16366988	0.527279068442	FBgn0034554	6695	FBgn0016984	26992
1913	X	16432672	16434174	0.564526557922	16433417	0.453088367687	FBgn0061200	675	FBgn0015615	6051
1914	X	19449836	19451261	0.564509391785	19450453	0.384981215	FBgn0031040	309	FBgn0031040	309
1915	3R	17319398	17320675	0.564294815063	17319927	0.398561645957	FBgn0051179	4875	FBgn0013984	86324
1916	3R	5550564	5551694	0.564179420471	5551172	0.392992973328	FBgn0002431	161	FBgn0002431	161
1917	3L	22706610	22708409	0.564160346985	22707565	0.494519065408	FBgn0037191	14715	FBgn0037200	98482
1918	2L	10220489	10222399	0.563926696777	10221298	0.408888922797	FBgn0003151	55	FBgn0003151	55
1919	3L	14872358	14873408	0.56382894516	14872832	0.337855041027	FBgn0036455	3459	FBgn0040809	36719
1920	X	17162559	17164006	0.563796043396	17163292	0.455466449261	FBgn0004854	14774	FBgn0000163	168416
1921	3R	4671137	4672798	0.563784599304	4671964	0.374474080404	FBgn0011966	15638	FBgn0011966	15638
1922	3R	13392057	13393984	0.563737392426	13392538	0.409024620056	FBgn0014858	319	FBgn0025571	26393
1923	3L	3181841	3183026	0.563717842102	3182387	0.42100071907	FBgn0035416	166	FBgn0035415	1335
1924	2L	6722218	6724869	0.563628196716	6723027	0.494763486526	FBgn0025777	328	FBgn0025777	328
1925	2R	13406899	13409705	0.563574314117	13408816	0.528260343215	FBgn0034283	389	FBgn0034282	21943
1926	X	19995495	19996907	0.563443183899	19996216	0.517319959753	FBgn0031091	451	FBgn0031093	7446
1927	3R	14224263	14226152	0.563214302063	14225011	0.35234695673	FBgn0028670	135	FBgn0038609	32633
1928	2L	8165888	8168197	0.563138008118	8166707	0.458241164684	FBgn0031992	4382	FBgn0031992	4382
1929	3R	25117739	25120670	0.562937259674	25119699	0.428872644901	FBgn0039659	3252	FBgn0003525	38197
1930	3R	26737770	26738971	0.562610149384	26738391	0.31791809627	FBgn0020912	219	FBgn0003720	60354
1931	X	7138087	7140419	0.562320709229	7139612	0.461130650838	FBgn0025549	3072	FBgn0025549	3072
1932	2L	18315801	18316472	0.562261581421	18315873	0.357038180033	FBgn0000636	157	FBgn0004413	123293
1933	2R	17041734	17043257	0.561909198761	17042476	0.439961791039	FBgn0050286	1844	FBgn0010415	53726
1934	X	2863649	2865059	0.561904907227	2864287	0.430223094092	FBgn0003285	34299	FBgn0004647	126741
1935	3R	26538901	26539884	0.561824798584	26539361	0.333303833008	FBgn0051010	7546	FBgn0003720	138676
1936	3R	295003	296857	0.561349868774	295719	0.425298017614	FBgn0051523	9109	FBgn0037255	15044
1937	3R	785271	786430	0.561292648315	785690	0.344607114792	FBgn0037289	1380	FBgn0004183	11804
1938	X	21441611	21442923	0.561151504517	21442283	0.382657945156	FBgn0024807	1449	FBgn0031186	215702
1939	3R	21713614	21715440	0.561072349548	21714544	0.517480962417	FBgn0028717	279	FBgn0002735	111036
1940	3R	25847494	25848948	0.560943603516	25848188	0.411287027247	FBgn0039739	132	FBgn0001281	16272
1941	2R	4233966	4235617	0.560866355896	4234831	0.376367251078	FBgn0040777	819	FBgn0050353	64812
1942	3L	22297954	22299447	0.560766220093	22298523	0.436424911022	FBgn0052450	34904	FBgn0052450	34904
1943	X	20542211	20543784	0.560715675354	20542880	0.508615998661	FBgn0031129	3756	FBgn0003300	37763
1944	2L	8173549	8174626	0.560708999634	8174159	0.348382592201	FBgn0031993	1089	FBgn0031992	11834
1945	3L	8710645	8711667	0.560509204865	8711270	0.362045764923	FBgn0000356	5332	FBgn0001168	61564
1946	3R	2928554	2930371	0.560428142548	2929793	0.488254615239	FBgn0040670	9947	FBgn0003884	17533
1947	X	219766	220965	0.560233592987	220316	0.428307533264	FBgn0000022	6537	FBgn0000022	6537
1948	3R	11067820	11070011	0.560199737549	11068741	0.495667345384	FBgn0001219	374	FBgn0001219	374
1949	2L	16318847	16320183	0.559891700745	16319616	0.415529363296	FBgn0000250	2414	FBgn0000250	2414
1950	2L	16487005	16488602	0.559684753418	16487815	0.535618221059	FBgn0032586	344	FBgn0025678	135125
1951	2R	9107904	9110170	0.55953836441	9109322	0.373558268828	FBgn0027581	79	FBgn0033859	234
1952	X	16122195	16123483	0.559429645538	16122882	0.364149689674	FBgn0011571	99	FBgn0011571	99
1953	X	2902142	2903305	0.55930519104	2902710	0.391166911406	FBgn0029649	21008	FBgn0004647	88318
1954	2L	4353203	4354719	0.559138298035	4353955	0.43128563376	FBgn0031596	980	FBgn0026319	18035
1955	3R	10566456	10567907	0.559106826782	10567192	0.41927876192	FBgn0038259	117	FBgn0038257	5851
1956	X	13111183	13112381	0.559066772461	13111633	0.361157655716	FBgn0041210	7625	FBgn0004456	19206
1957	3R	19684567	19685718	0.558999538422	19685058	0.372092405955	FBgn0004185	294	FBgn0004185	294
1958	X	16449450	16450611	0.55885219574	16449865	0.370204985142	FBgn0025743	5216	FBgn0010412	21951
1959	X	17193893	17194966	0.557913780212	17194363	0.450885825687	FBgn0011758	37075	FBgn0000163	199487
1960	3L	11409204	11410445	0.557772636414	11409748	0.369419322294	FBgn0036158	4569	FBgn0036165	51759
1961	2R	9196634	9197898	0.55769777298	9197219	0.454984068871	FBgn0033865	12057	FBgn0033859	87663
1962	X	20059908	20062782	0.557587146759	20061812	0.529526878806	FBgn0015789	288	FBgn0031098	353
1963	3L	10817268	10820182	0.557559013367	10819411	0.470290899277	FBgn0026160	12428	FBgn0026160	12428
1964	2R	865153	866325	0.557379245758	866173	0.471626758575	FBgn0053347	3307	FBgn0033021	4318
1965	3R	13219524	13220974	0.556757450104	13220142	0.441348636852	FBgn0025456	163	FBgn0025456	163
1966	3L	1470403	1471723	0.556656360626	1471059	0.488721489906	FBgn0065069	1503	FBgn0028577	15062
1967	3L	1532802	1534449	0.556503295898	1533709	0.552306473255	FBgn0035231	3316	FBgn0035233	8058
1968	3R	10435044	10436327	0.556135177612	10435569	0.435376114315	FBgn0038246	198	FBgn0013981	15892
1969	3L	4625810	4627145	0.556003570557	4626257	0.34329105826	FBgn0052234	1214	FBgn0035562	15208
1970	3R	2176311	2178060	0.555727005005	2177289	0.396771318772	FBgn0014001	669	FBgn0053097	16721
1971	3R	11794053	11795264	0.555325984955	11794638	0.389300178079	FBgn0038390	3465	FBgn0038390	3465
1972	3L	678843	680048	0.555122852325	679487	0.393847746008	FBgn0035156	3040	FBgn0035156	3040
1973	2L	7631821	7633755	0.555070400238	7632582	0.57463312149	FBgn0031927	13415	FBgn0053529	88159
1974	2L	4966661	4968427	0.555055141449	4967139	0.381639536689	FBgn0015834	639	FBgn0015834	639
1975	X	3620888	3622207	0.554369926453	3621499	0.438173890114	FBgn0026698	4145	FBgn0000542	59834
1976	X	3949453	3952547	0.554271697998	3950010	0.393501057344	FBgn0000221	429	FBgn0000221	429
1977	X	5751689	5752628	0.554211139679	5752331	0.268049657345	FBgn0029822	1030	FBgn0000042	6231
1978	2R	5611025	5613333	0.554086685181	5611757	0.432473014383	FBgn0004907	265	FBgn0033485	358
1979	3R	24713330	24715650	0.553982257843	24714266	0.466684285332	FBgn0053203	457	FBgn0053553	465
1980	2L	7532006	7533398	0.553944587708	7532851	0.439672112465	FBgn0053529	11572	FBgn0053529	11572
1981	3L	19740771	19743271	0.55385351181	19742506	0.483626646154	FBgn0024889	1416	FBgn0014037	100720
1982	3L	18954426	18955641	0.553748130798	18955012	0.403968989849	FBgn0036836	1595	FBgn0002945	55578
1983	3L	18804719	18806988	0.553682327271	18805608	0.501511944665	FBgn0052027	1230	FBgn0036815	19176
1984	2L	5906952	5908174	0.553567409515	5907535	0.442259073257	FBgn0043362	355	FBgn0000308	73490
1985	2R	4154674	4156646	0.553526878357	4155282	0.41998550627	FBgn0003892	6166	FBgn0003892	6166
1986	2R	7147903	7149952	0.553507804871	7149249	0.41600709803	FBgn0033638	772	FBgn0033638	772
1987	3R	7517893	7519092	0.553455352783	7518519	0.397516194512	FBgn0042110	998	FBgn0037921	67153
1988	2L	18977768	18978888	0.553322315216	18978353	0.367463684082	FBgn0032731	4852	FBgn0032728	13392
1989	2R	16830254	16831871	0.553016662598	16831040	0.506911502165	FBgn0020306	14	FBgn0020306	14
1990	2R	15493418	15494742	0.552220344543	15494260	0.389842569828	FBgn0034479	1672	FBgn0004364	132114
1991	3R	7617571	7619916	0.552157878876	7618170	0.468918968649	FBgn0025802	3987	FBgn0011471	13344
1992	2L	7219237	7220512	0.552148342133	7219774	0.448095448812	FBgn0031897	255	FBgn0031897	255
1993	2L	16407692	16409119	0.551995277405	16408524	0.482612273272	FBgn0020416	32685	FBgn0025678	55834
1994	3L	1714141	1715183	0.551802158356	1714553	0.35917669932	FBgn0027594	72	FBgn0027903	44612
1995	3R	13376469	13377792	0.551715373993	13377256	0.443459689617	FBgn0038519	5025	FBgn0025571	11111
1996	X	10629687	10631929	0.551589488983	10631176	0.363579591115	FBgn0025111	922	FBgn0052672	17623
1997	3R	19529829	19531123	0.551407814026	19530373	0.420124951531	FBgn0051414	249	FBgn0040227	24606
1998	2L	14233238	14234314	0.551208496094	14233652	0.381050053765	FBgn0016930	456	FBgn0028529	121428
1999	2L	13165293	13167361	0.551156997681	13166608	0.483491198222	FBgn0032474	536	FBgn0024291	1057
[truncated: 3,692 more rows]
