# Supplementary material for: Developmental roles of 21 Drosophila transcription factors are determined by quantitative differences in binding to an overlapping set of thousands of genomic regions
Source: Genome Biol. 2009 Jul 23;10(7):R80. doi: 10.1186/gb-2009-10-7-r80 (PMC2728534; doi:10.1186/gb-2009-10-7-r80)
Supplement: Additional data file 7 — Genomic coordinates of regions bound by each factor for the 25% FDR data set, locations and scores of peak windows, and the closest gene and closest transcribed gene for each peak. [file gb-2009-10-7-r80-S7.zip › Additional Data File 4 25% FDR bound regions/run_2_020907-sym-25_table.txt]

Interval	Chr	Bound_Region_Start	Bound_Region_Stop	Bound_Region_Score	Peak_start	Peak_score	Closest_gene	Closest_gene_dist	Closest_transcribed_gene	Closest_transcribed_gene_dist
1	2R	5484582	5487464	3.100532531738	5485746	2.922816444846	FBgn0033471	2784	FBgn0027619	4973
2	3R	9813724	9815777	2.616047859192	9814862	2.268459171057	FBgn0015270	24223	FBgn0038196	47025
3	2R	16414104	16416197	2.497053623199	16415236	2.393544375896	FBgn0034560	2050	FBgn0034565	70583
4	2L	3548551	3550672	2.465908527374	3549633	2.271777838469	FBgn0024244	10382	FBgn0031549	19347
5	3L	15226447	15228516	2.460354804993	15227552	2.243060953477	FBgn0029114	26652	FBgn0029114	26652
6	2L	20765275	20767147	2.450485706329	20766174	2.200692429262	FBgn0000251	7846	FBgn0000986	43666
7	2R	2084256	2087791	2.420864582062	2085203	2.218194316415	FBgn0033076	27588	FBgn0041145	37115
8	2R	14316678	14318583	2.402250766754	14317660	2.022976666689	FBgn0010651	930	FBgn0010651	930
9	2L	12091738	12093643	2.37868976593	12092816	2.057217862871	FBgn0032407	955	FBgn0032407	955
10	2R	19485199	19487086	2.305675983429	19486147	1.988543450832	FBgn0005612	674	FBgn0034948	1269
11	2L	14444987	14447086	2.287433624268	14445995	2.04291343689	FBgn0028844	4821	FBgn0005771	44867
12	2R	15570838	15572704	2.271543502808	15571767	1.941224771387	FBgn0034480	51917	FBgn0004364	54607
13	3R	2689285	2692474	2.250843048096	2691572	1.973807559294	FBgn0001077	1526	FBgn0001077	1526
14	2R	7061623	7063948	2.219630718231	7062822	2.096134312948	FBgn0000577	18705	FBgn0000577	18705
15	X	20527319	20529236	2.209845066071	20528174	1.874515729792	FBgn0031129	18462	FBgn0003300	23057
16	2L	3817254	3819100	2.202830791473	3818131	1.969896584749	FBgn0031573	4724	FBgn0003430	7549
17	3L	20556401	20558488	2.181910991669	20557160	1.815539416145	FBgn0001323	2783	FBgn0001320	72044
18	X	18142694	18145923	2.177892684937	18144991	1.970593031715	FBgn0004956	3229	FBgn0004956	3229
19	3R	12455744	12458485	2.155122280121	12456882	1.944127110874	FBgn0000634	5934	FBgn0038453	12445
20	2R	20563688	20565486	2.147344112396	20564692	1.696525514126	FBgn0001147	4765	FBgn0001148	4888
21	3R	2936684	2938537	2.146203517914	2937613	1.930525779724	FBgn0014863	5840	FBgn0003884	25353
22	3R	12651223	12653591	2.143736839294	12652288	1.883421000312	FBgn0000014	3481	FBgn0020546	23438
23	3R	8077423	8079462	2.137102127075	8078526	2.016723275185	FBgn0038008	1383	FBgn0037992	124607
24	2L	3601776	3603902	2.13663482666	3602745	1.949641108513	FBgn0002985	4003	FBgn0002985	4003
25	2L	3613741	3615726	2.111848831177	3614650	1.876875936985	FBgn0015663	4642	FBgn0002985	7902
26	3R	11814267	11815972	2.078741550446	11814974	1.847449111938	FBgn0003507	3051	FBgn0003507	3051
27	2R	8295204	8297575	2.054565906525	8296197	1.886903762817	FBgn0003326	254	FBgn0003326	254
28	2R	4930978	4932937	2.022774219513	4931770	1.768686434802	FBgn0033412	3665	FBgn0053774	19673
29	2L	19322040	19324294	2.021067142487	19322794	1.850627571344	FBgn0032769	26559	FBgn0024245	36359
30	3L	6794312	6797256	2.011967182159	6795162	1.923795282841	FBgn0003995	31055	FBgn0035714	68302
31	2R	9078407	9080938	2.007155418396	9079584	1.81432465946	FBgn0033856	5132	FBgn0033856	5132
32	3L	12650829	12652580	2.006433010101	12651649	1.519832253456	FBgn0014343	16046	FBgn0036306	77055
33	3R	12377010	12378958	1.955712795258	12377804	1.756997078657	FBgn0038442	2045	FBgn0027053	81981
34	X	20503986	20507480	1.953571796417	20505122	1.68947905302	FBgn0003300	5	FBgn0003300	5
35	X	8498506	8500825	1.95138168335	8499913	1.903923231013	FBgn0004102	4027	FBgn0004102	4027
36	3R	11478785	11481797	1.950969696045	11479640	1.876411736012	FBgn0053207	12268	FBgn0053207	12268
37	3R	690857	692721	1.946235179901	691798	1.592706501484	FBgn0020280	12457	FBgn0003002	13263
38	2L	18921262	18922973	1.918771743774	18922067	1.673377626082	FBgn0032723	17810	FBgn0032728	42894
39	3R	2670407	2672808	1.911933898926	2671560	1.777185468113	FBgn0003339	4326	FBgn0001077	18486
40	3L	22521343	22523122	1.906203269958	22522126	1.628218819113	FBgn0037171	4632	FBgn0004449	180398
41	2L	5409645	5411440	1.902990341187	5410522	1.719824284315	FBgn0016660	6180	FBgn0005511	51119
42	3R	4790642	4792119	1.898319721222	4791389	1.624058455229	FBgn0037645	11832	FBgn0037644	20663
43	2R	3757351	3759115	1.886736392975	3758203	1.641870162066	FBgn0033277	7866	FBgn0010109	14063
44	3R	25132079	25134223	1.885384559631	25132789	1.634308369954	FBgn0039659	9838	FBgn0003525	51287
45	3R	15624534	15626380	1.870402336121	15625444	1.413704872131	FBgn0051471	2968	FBgn0038741	77695
46	2L	12079237	12080969	1.854102134705	12080233	1.588284164667	FBgn0032406	3410	FBgn0003145	5559
47	3L	22336013	22337767	1.846000671387	22336957	1.711741503547	FBgn0004449	4771	FBgn0004449	4771
48	2L	16741572	16743148	1.844524383545	16742444	1.337559663332	FBgn0032600	3111	FBgn0032600	3111
49	2L	7137913	7139482	1.84076166153	7138750	1.470490287332	FBgn0031889	5067	FBgn0031886	72917
50	2R	13230772	13232545	1.839674949646	13231630	1.538237303495	FBgn0028494	2560	FBgn0063386	13665
51	2L	14485444	14487171	1.839382171631	14486248	1.528953412	FBgn0005771	4614	FBgn0005771	4614
52	3R	17272807	17274542	1.839290142059	17273599	1.619833525489	FBgn0011278	1557	FBgn0013984	132652
53	3R	9724670	9726435	1.839169502258	9725756	1.562584368388	FBgn0000576	1825	FBgn0000576	1825
54	2L	9600804	9603088	1.808574199677	9602284	1.703092992306	FBgn0032132	1392	FBgn0015393	97550
55	2R	13315396	13317485	1.805329799652	13316600	1.605396943934	FBgn0004586	1052	FBgn0004586	1052
56	X	18133663	18135485	1.805219650269	18134637	1.570370101929	FBgn0004956	7125	FBgn0004956	7125
57	3L	21413443	21416909	1.803024768829	21415791	1.767885625362	FBgn0014143	5394	FBgn0014143	5394
58	3R	25372937	25374945	1.796880722046	25373950	1.527485034045	FBgn0000492	8159	FBgn0040623	57134
59	2L	3821700	3823581	1.787578582764	3822731	1.591453748591	FBgn0003430	2949	FBgn0003430	2949
60	2R	4154521	4156157	1.775638580322	4155320	1.455536870395	FBgn0003892	6128	FBgn0003892	6128
61	X	19728159	19729485	1.773151397705	19728890	1.226306374868	FBgn0000076	4893	FBgn0031079	42902
62	2L	8848542	8850399	1.768325328827	8849353	1.575354725122	FBgn0052986	13454	FBgn0029123	23728
63	3L	13093433	13095107	1.75492477417	13094239	1.497135050157	FBgn0010452	6019	FBgn0010452	6019
64	2L	15319631	15321410	1.744153022766	15320517	1.470387458801	FBgn0041103	4682	FBgn0001981	9276
65	3L	8648458	8650253	1.731983184814	8649477	1.596935176849	FBgn0001168	229	FBgn0001168	229
66	2R	7047491	7049325	1.73188829422	7048466	1.52975247888	FBgn0000577	4349	FBgn0000577	4349
67	X	7013913	7015497	1.719919204712	7014753	1.280460077174	FBgn0047092	19667	FBgn0029933	71464
68	2L	13850170	13852255	1.696447372437	13851184	1.5298871696	FBgn0028532	1772	FBgn0051842	16146
69	3R	9704602	9706081	1.687919616699	9705340	1.445012709674	FBgn0008646	5439	FBgn0000576	22241
70	3R	16368187	16369992	1.684359550476	16369096	1.61778270497	FBgn0053192	8369	FBgn0043457	14556
71	3R	9734803	9736654	1.68136548996	9735740	1.588213247411	FBgn0000576	8159	FBgn0000576	8159
72	3L	14934165	14935878	1.65550661087	14935014	1.486022780923	FBgn0026320	408	FBgn0026320	408
73	3R	19020752	19022173	1.648796081543	19021537	1.328886873582	FBgn0011596	8219	FBgn0039066	55729
74	X	20508223	20509941	1.648749351501	20508959	1.375291768242	FBgn0003300	3842	FBgn0003300	3842
75	3L	15766822	15768408	1.644770622253	15767485	1.403155326843	FBgn0036531	6192	FBgn0036537	33160
76	X	10451612	10454097	1.637290000916	10453354	1.250267679041	FBgn0030219	4879	FBgn0052680	114399
77	2R	15354795	15356598	1.631090641022	15355628	1.345929734847	FBgn0034476	13860	FBgn0011849	113234
78	3L	14041350	14042745	1.616990089417	14042082	1.059146744864	FBgn0005592	1051	FBgn0036406	23827
79	2L	19058599	19060002	1.605120182037	19059310	1.083382129669	FBgn0032750	56	FBgn0000486	11551
80	3L	12620698	12622177	1.593463897705	12621540	1.301575464361	FBgn0052111	19657	FBgn0036306	107164
81	X	273438	275023	1.592901706696	274252	1.401069492102	FBgn0002561	7707	FBgn0002561	7707
82	3L	21400802	21402368	1.592851161957	21401838	1.413454736982	FBgn0014143	8559	FBgn0014143	8559
83	3L	22333353	22335366	1.59198474884	22334324	1.476065337658	FBgn0004449	7404	FBgn0004449	7404
84	3R	4109404	4110854	1.591242313385	4110110	1.45559233427	FBgn0037562	3551	FBgn0037561	14506
85	2L	12459374	12461752	1.590013980865	12460223	1.344676144918	FBgn0032437	6541	FBgn0040286	25558
86	X	12518765	12519460	1.587265014648	12518853	1.102124023438	FBgn0030417	21282	FBgn0053963	25454
87	2L	9704933	9706395	1.563131332397	9705699	1.380194813013	FBgn0051710	245	FBgn0032138	5570
88	3R	11474143	11475477	1.553412437439	11474836	1.19374019759	FBgn0038351	16231	FBgn0053207	17072
89	3L	12426968	12428926	1.542918205261	12428341	1.082535407122	FBgn0000625	13627	FBgn0027936	49908
90	2L	17258695	17260240	1.538018226624	17259557	1.37315528533	FBgn0032629	2896	FBgn0032633	120519
91	3L	1393218	1395069	1.531533241272	1394049	1.501064637128	FBgn0035216	709	FBgn0004635	53275
92	X	8972239	8973720	1.518523693085	8972953	1.16029105467	FBgn0030090	7286	FBgn0030092	21327
93	2L	6840634	6842259	1.514706611633	6841506	1.178803976844	FBgn0017551	10818	FBgn0042092	66311
94	2L	19215013	19216967	1.511155128479	19215984	1.380947337431	FBgn0015380	29709	FBgn0032762	86629
95	X	5440901	5443234	1.50754737854	5442455	1.352404087782	FBgn0029775	2945	FBgn0029783	68751
96	2L	17261959	17263304	1.506628990173	17262599	1.124672055244	FBgn0032629	5938	FBgn0032633	117477
97	2L	849454	850829	1.504077911377	850014	1.203735560179	FBgn0020304	1047	FBgn0020304	1047
98	X	12908404	12909740	1.500750541687	12908978	0.840730905533	FBgn0030444	7114	FBgn0025463	84537
99	3L	19521498	19522774	1.499554634094	19522255	1.274581114451	FBgn0036886	4574	FBgn0036886	4574
100	2R	9074549	9078099	1.491067886353	9077249	1.24087527219	FBgn0033856	2797	FBgn0033856	2797
101	2R	15564781	15567656	1.489094257355	15566755	1.332693829256	FBgn0034480	46905	FBgn0004364	59619
102	X	20501744	20503391	1.483338356018	20502512	1.284507215023	FBgn0003300	2605	FBgn0003300	2605
103	2L	8841076	8842705	1.476260185242	8841962	1.316892517938	FBgn0029123	16337	FBgn0029123	16337
104	2R	10314456	10316055	1.475380897522	10315143	1.168225512785	FBgn0001319	1326	FBgn0050478	29300
105	X	9608485	9610176	1.467299938202	9609288	1.277476489544	FBgn0020378	11108	FBgn0000233	69879
106	2L	12009875	12012864	1.463505268097	12012114	1.238025546074	FBgn0014019	3738	FBgn0032390	22150
107	3R	8073114	8075085	1.461637496948	8073937	1.3987364208	FBgn0038008	5972	FBgn0037992	120018
108	3L	15668191	15669621	1.449657440186	15668853	1.196869909763	FBgn0041160	3745	FBgn0041160	3745
109	X	7165225	7166642	1.448919296265	7165950	1.131129487356	FBgn0029943	3026	FBgn0024250	12773
110	3L	14100315	14101768	1.443053245544	14100999	1.270340863396	FBgn0042630	4416	FBgn0000411	42880
111	3L	12056446	12058068	1.439253807068	12057369	1.243769824505	FBgn0028679	1637	FBgn0036248	34821
112	3L	15989763	15991287	1.438298225403	15990593	1.30578660965	FBgn0044028	1854	FBgn0044028	1854
113	3R	17629204	17630371	1.437661170959	17629700	0.978602072772	FBgn0013759	18664	FBgn0004493	132228
114	3R	9613767	9615299	1.431971549988	9614548	1.357861939599	FBgn0038185	2153	FBgn0053327	24293
115	2L	14261274	14262872	1.426946163177	14262138	1.273383982041	FBgn0004002	1384	FBgn0028529	92942
116	3R	20963075	20964764	1.42458820343	20963986	1.282899975777	FBgn0039283	187	FBgn0039283	187
117	3R	15164089	15165615	1.424360275269	15164763	1.155365053813	FBgn0000463	12828	FBgn0000463	12828
118	X	15987717	15989701	1.42343044281	15988923	1.261688411236	FBgn0042650	31792	FBgn0000459	61748
119	3L	11686305	11686934	1.423423051834	11686760	0.776891144839	FBgn0040817	395	FBgn0036198	1441
120	2L	5403234	5404462	1.422785758972	5404003	0.969292074442	FBgn0016660	339	FBgn0005511	57638
121	3L	4580072	4581445	1.421194553375	4580772	1.214765660903	FBgn0052247	19411	FBgn0015805	26792
122	3R	6493044	6494577	1.420600891113	6493856	1.307422637939	FBgn0037818	9036	FBgn0001235	29470
123	X	19694863	19697708	1.415958404541	19695979	1.159287396599	FBgn0031077	3482	FBgn0031079	9991
124	3R	10643416	10645336	1.415917396545	10644401	1.112967547248	FBgn0038262	16874	FBgn0038258	55643
125	X	20549628	20551517	1.410751342773	20550431	1.40912325242	FBgn0031129	3795	FBgn0003300	45314
126	X	2987628	2988803	1.410006523132	2988154	0.889060378075	FBgn0004647	2874	FBgn0004647	2874
127	3R	15166256	15168380	1.406579971313	15167741	1.075376957655	FBgn0000463	15806	FBgn0000463	15806
128	3L	8626452	8628324	1.406083583832	8627392	1.264360708349	FBgn0035922	3921	FBgn0001168	22314
129	2L	19333473	19336390	1.404453754425	19334201	1.123709440231	FBgn0024245	24952	FBgn0024245	24952
130	3L	8799277	8800998	1.401772975922	8800195	1.232718408108	FBgn0011577	1258	FBgn0020633	65362
131	2R	16458658	16460319	1.399965286255	16459407	1.212570309639	FBgn0053704	1723	FBgn0034565	26412
132	X	4055807	4057347	1.398898124695	4056528	1.218717217445	FBgn0000635	5201	FBgn0026080	93849
133	3R	18970476	18972834	1.39543390274	18971547	1.307625399696	FBgn0004644	3666	FBgn0051457	17841
134	3R	23209471	23210407	1.39182472229	23210297	0.701362046328	FBgn0039514	15430	FBgn0039509	96080
135	3L	4213040	4215078	1.39040184021	4214131	1.166412634008	FBgn0001257	5548	FBgn0011692	12137
136	3L	9464845	9466280	1.388519287109	9465390	1.070888787508	FBgn0052037	751	FBgn0036005	3676
137	3L	21999523	22000887	1.388273239136	22000152	0.961719064152	FBgn0037149	178	FBgn0037149	178
138	2R	4496756	4498150	1.385684967041	4497522	1.045789527893	FBgn0033359	151	FBgn0033357	34021
139	3L	2661818	2663126	1.38100194931	2662460	1.123366608339	FBgn0035367	10759	FBgn0035357	47208
140	2L	3070419	3071648	1.378135204315	3070952	0.942982882261	FBgn0027571	14337	FBgn0003934	22251
141	2L	4367985	4369534	1.377073287964	4368885	1.257244348526	FBgn0026319	3105	FBgn0026319	3105
142	3R	5928514	5929799	1.376779556274	5929017	1.309513688087	FBgn0064158	2357	FBgn0037777	57772
143	X	19534119	19536028	1.370665550232	19534732	0.898596986135	FBgn0031060	958	FBgn0031057	17047
144	3R	20998387	21000382	1.367951393127	20999262	1.195228857153	FBgn0039285	879	FBgn0039286	11473
145	3R	14260056	14261084	1.361661434174	14260585	0.822045675913	FBgn0051122	21996	FBgn0038609	68207
146	X	8651299	8652549	1.361307144165	8652015	1.023927052816	FBgn0026411	1004	FBgn0030061	91828
147	X	9316860	9317896	1.359413146973	9317385	0.875603556633	FBgn0030133	27957	FBgn0030136	82455
148	3L	15296960	15298553	1.359371185303	15297828	1.189890027046	FBgn0036494	4131	FBgn0036494	4131
149	X	16447191	16448168	1.355194091797	16447628	0.898208204905	FBgn0025743	2979	FBgn0015615	20262
150	2L	7303688	7305916	1.351272583008	7305052	1.24587726593	FBgn0004009	2109	FBgn0004009	2109
151	2L	2453997	2458747	1.346069812775	2456899	1.148450195789	FBgn0012017	3145	FBgn0015816	35767
152	3L	22393678	22395589	1.342599391937	22394866	1.184723436832	FBgn0037163	158	FBgn0004449	53138
153	2L	18870112	18872162	1.342558383942	18871165	1.156858921051	FBgn0003896	6020	FBgn0032717	35569
154	3L	13047651	13049068	1.335869789124	13048371	1.125392745523	FBgn0036344	12545	FBgn0036342	27400
155	2L	14435285	14436921	1.334607124329	14436112	1.33004917818	FBgn0028871	10981	FBgn0005771	54750
156	2R	7071456	7072489	1.333835601807	7071905	0.794916979472	FBgn0000577	27788	FBgn0000577	27788
157	3L	5192750	5193602	1.333627700806	5192870	0.795285320282	FBgn0035598	15556	FBgn0035602	147562
158	2R	5488698	5493666	1.331261634827	5490988	1.096606086282	FBgn0000606	66	FBgn0000606	66
159	2R	2025773	2029236	1.329608917236	2026445	1.131828195908	FBgn0010347	12373	FBgn0041145	95873
160	3L	11210694	11212615	1.327971458435	11211257	1.077663302422	FBgn0036150	1372	FBgn0041094	14999
161	3L	891343	894068	1.325623512268	892149	1.199832215029	FBgn0028999	522	FBgn0035164	71103
162	2L	3770830	3772243	1.324633598328	3771504	0.996609131495	FBgn0004893	202	FBgn0003430	54176
163	X	4504291	4505874	1.324157238007	4505102	1.007167395423	FBgn0029719	5417	FBgn0025615	10033
164	3R	671421	673998	1.323109149933	672187	1.162991344929	FBgn0003002	6348	FBgn0003002	6348
165	3R	23499820	23502533	1.321110725403	23500630	0.903971672058	FBgn0039537	2667	FBgn0003330	7116
166	2L	9454004	9455288	1.31897354126	9454695	1.013518542051	FBgn0053723	13955	FBgn0002973	17182
167	2R	20320652	20322983	1.318796157837	20322338	1.237567424774	FBgn0000157	92	FBgn0050423	61098
168	2R	5045363	5048450	1.315579414368	5046799	1.064294815063	FBgn0050337	4896	FBgn0025286	52197
169	2L	19861573	19863543	1.31475353241	19862926	1.039450084462	FBgn0032826	540	FBgn0043021	50583
170	2L	18890715	18892067	1.311997413635	18891505	0.974921286106	FBgn0003896	14320	FBgn0032717	55909
171	3R	21008718	21011269	1.308343887329	21009645	1.115137994289	FBgn0039286	1090	FBgn0039286	1090
172	3R	25314034	25316490	1.306440830231	25315795	1.107397288084	FBgn0039664	579	FBgn0039664	579
173	3R	19653143	19654502	1.30625295639	19653797	1.001059015592	FBgn0004186	205	FBgn0004186	205
174	3L	15772796	15773569	1.304431438446	15772880	1.289333772659	FBgn0036531	797	FBgn0036537	27765
175	X	20544726	20546332	1.303854942322	20545455	1.203755547019	FBgn0031129	1181	FBgn0003300	40338
176	3R	14020685	14022351	1.300565719604	14021741	0.954455628115	FBgn0011481	3576	FBgn0038585	27708
177	3L	20577340	20578844	1.299652099609	20578062	1.098672469457	FBgn0037014	6991	FBgn0001320	51142
178	X	19613921	19616256	1.297457456589	19614862	1.084990088145	FBgn0031071	2003	FBgn0031071	2003
179	3R	4018266	4019785	1.296399116516	4019066	1.167113640729	FBgn0053779	11478	FBgn0037554	40163
180	3L	3831725	3833308	1.294820785522	3832600	1.141411840916	FBgn0013751	2915	FBgn0035464	37799
181	3R	674333	676637	1.293653488159	674832	1.008229970932	FBgn0003002	3703	FBgn0003002	3703
182	3L	11233676	11235125	1.292938232422	11234284	1.036622746785	FBgn0041094	8028	FBgn0041094	8028
183	X	5500825	5502014	1.282369613647	5501376	0.969918950399	FBgn0029780	412	FBgn0029783	9830
184	X	14462349	14463603	1.28183221817	14462813	0.941185504198	FBgn0015773	24955	FBgn0015773	24955
185	2R	19080474	19082230	1.275518417358	19081204	1.068312772115	FBgn0015903	8707	FBgn0015903	8707
186	3L	6740597	6742011	1.275405883789	6741281	1.153386508717	FBgn0052392	4088	FBgn0035714	14421
187	X	16088449	16089377	1.274850845337	16088533	0.88632447379	FBgn0003920	76	FBgn0003920	76
188	3R	9118416	9119946	1.272775411606	9119257	1.090236916262	FBgn0038134	337	FBgn0038134	337
189	3R	26677113	26678581	1.272731542587	26677885	1.032144069672	FBgn0003720	152	FBgn0003720	152
190	2R	8291423	8293931	1.272164344788	8293298	1.071746190389	FBgn0003326	3153	FBgn0003326	3153
191	3L	1439376	1440869	1.271235466003	1440084	1.077446967363	FBgn0004635	7240	FBgn0004635	7240
192	3R	27420439	27421491	1.270833015442	27420867	0.779898531297	FBgn0039857	1100	FBgn0039857	1100
193	3L	1021555	1022850	1.267859458923	1022158	1.028501400581	FBgn0024277	3751	FBgn0035164	201112
194	2R	11269814	11271773	1.264384269714	11271024	1.24901035428	FBgn0050089	28763	FBgn0050089	28763
195	3R	23266813	23268882	1.264202594757	23268126	1.03697754355	FBgn0039518	21785	FBgn0039509	153909
196	2L	13244579	13245664	1.263500213623	13245091	1.023379071554	FBgn0003935	243	FBgn0003935	243
197	X	9598123	9600685	1.262054443359	9599484	1.236332348415	FBgn0020378	1304	FBgn0000233	60075
198	3L	1149190	1150439	1.260549545288	1149818	1.0489192307	FBgn0025525	10988	FBgn0035194	81388
199	X	20065417	20066772	1.259333133698	20066005	0.970902591944	FBgn0031099	1801	FBgn0031098	3840
200	2R	7040195	7043407	1.258003234863	7040951	1.102426439524	FBgn0050034	2996	FBgn0000577	3166
201	X	17756131	17757647	1.257280111313	17757039	0.867234987371	FBgn0030884	11639	FBgn0002777	35895
202	2L	15738608	15740259	1.256559371948	15739480	1.049865365028	FBgn0010382	4604	FBgn0003936	8131
203	2R	13267471	13269092	1.256467103958	13268237	1.126763932845	FBgn0034276	3044	FBgn0003545	5263
204	3R	20691655	20693502	1.255455493927	20692811	1.01359719038	FBgn0013949	1738	FBgn0015625	3806
205	3R	18498565	18500859	1.255087375641	18500247	1.061480942894	FBgn0039000	356	FBgn0039000	356
206	X	10449235	10451107	1.252251625061	10449779	0.85228073597	FBgn0030218	1847	FBgn0052680	110824
207	X	20059673	20061203	1.249586105347	20060400	0.852983138141	FBgn0015789	1700	FBgn0031098	1765
208	3R	19742755	19744053	1.249398231506	19743562	0.887749447542	FBgn0016754	5133	FBgn0015282	13685
209	3L	6737969	6739176	1.246154069901	6738644	0.944889685687	FBgn0052392	1451	FBgn0035714	11784
210	2L	6970126	6971511	1.246150970459	6970701	1.041689634323	FBgn0016978	1035	FBgn0016978	1035
211	3L	15735368	15736705	1.246102333069	15736031	1.032668948174	FBgn0036531	37646	FBgn0010105	42349
212	X	8935537	8937633	1.245901584625	8935921	0.732703655958	FBgn0046828	575	FBgn0046828	575
213	2L	2160978	2162281	1.245637893677	2161719	0.967827055189	FBgn0031393	5959	FBgn0031393	5959
214	3L	2933725	2935032	1.245137214661	2934283	0.932167389814	FBgn0052846	636	FBgn0035388	84447
215	2R	11701771	11703352	1.242463111877	11702462	1.047201437109	FBgn0034087	1014	FBgn0034086	1598
216	X	8402480	8404394	1.242206573486	8403749	0.976561248302	FBgn0026679	248	FBgn0030054	47789
217	2R	2174101	2175801	1.241591930389	2174861	1.132530520944	FBgn0000054	779	FBgn0000054	779
218	3R	14816307	14817931	1.239602565765	14817017	1.070549458265	FBgn0026239	7270	FBgn0026239	7270
219	3L	8976282	8978090	1.23922586441	8977193	1.142306075377	FBgn0035954	1952	FBgn0035954	1952
220	3L	20620938	20622436	1.238719940186	20621872	1.203340649605	FBgn0052431	289	FBgn0001320	7332
221	X	10966194	10969537	1.238550186157	10968716	1.125073115031	FBgn0030266	100	FBgn0028686	1690
222	X	13356432	13357399	1.236828804016	13356992	0.824571984155	FBgn0030491	2552	FBgn0030482	126162
223	2R	20552304	20553608	1.236605644226	20552963	0.976861298084	FBgn0001147	6964	FBgn0001148	16617
224	2R	7309605	7311058	1.235952377319	7310239	1.029267423293	FBgn0033652	3963	FBgn0033652	3963
225	2R	12657581	12658384	1.235394716263	12657779	0.510059136611	FBgn0065048	777	FBgn0050235	2384
226	2R	2950651	2951940	1.234140396118	2951144	1.080793698629	FBgn0033169	1362	FBgn0033179	27400
227	X	3586853	3588319	1.232496261597	3587521	1.048091720132	FBgn0029675	4877	FBgn0000542	93812
228	X	5567032	5568192	1.231567382812	5567552	0.763961202958	FBgn0053080	4537	FBgn0029799	30208
229	3R	25597120	25598704	1.231476783752	25597912	0.997376133414	FBgn0001297	5205	FBgn0020235	23054
230	2L	11454910	11456376	1.231373786926	11455708	1.126988232136	FBgn0004579	10105	FBgn0004579	10105
231	2L	12006726	12008146	1.227756023407	12007468	1.121895343065	FBgn0014019	908	FBgn0032390	17504
232	3R	17331556	17332985	1.226683616638	17332192	1.004835128784	FBgn0004863	6215	FBgn0013984	74059
233	3R	11853996	11855903	1.225902557373	11854750	1.081974281984	FBgn0003117	2931	FBgn0038396	20643
234	2R	1742226	1743561	1.225693941116	1743015	0.93489408493	FBgn0033075	6397	FBgn0033074	10000
235	3R	4897747	4899004	1.225650787354	4898448	1.016875437328	FBgn0037661	7547	FBgn0037660	7629
236	2R	9081141	9087561	1.221685886383	9086757	1.124554970685	FBgn0033857	3379	FBgn0033856	12305
237	3R	21457912	21459615	1.221583366394	21458709	1.086723888622	FBgn0039350	4840	FBgn0039350	4840
238	3L	6764634	6766984	1.221319675446	6765702	1.003232871785	FBgn0003995	1595	FBgn0035714	38842
239	X	20140575	20141851	1.22114610672	20141243	1.033287972212	FBgn0031101	3073	FBgn0027334	60884
240	2L	2752834	2754165	1.220554828644	2753458	0.842174642226	FBgn0031453	659	FBgn0031453	659
241	X	18528867	18530449	1.220294952393	18529742	1.07715523243	FBgn0010383	3060	FBgn0004959	10036
242	2R	4434702	4436439	1.219681739807	4435483	0.85359618243	FBgn0033349	882	FBgn0033349	882
243	X	6130677	6131793	1.216618299484	6131329	0.829418014078	FBgn0026015	1871	FBgn0029857	2061
244	3R	25445251	25446350	1.211747169495	25445786	0.842691870297	FBgn0039674	1030	FBgn0039678	51596
245	2L	3825664	3827208	1.211294651031	3826466	1.030152461108	FBgn0003430	786	FBgn0003430	786
246	X	17495974	17498492	1.209036827087	17496641	1.060125014361	FBgn0003471	5283	FBgn0030855	26421
247	3L	16740038	16741685	1.208801269531	16740818	1.071991808274	FBgn0036660	4156	FBgn0036660	4156
248	X	9172480	9173775	1.208744049072	9173414	0.724781274796	FBgn0040234	8701	FBgn0040235	8949
249	3R	12567633	12568923	1.208545207977	12568136	1.092660013835	FBgn0003944	7788	FBgn0063261	8975
250	3R	677669	679979	1.208359241486	678292	1.022741626291	FBgn0003002	243	FBgn0003002	243
251	3R	12635504	12637056	1.208265304565	12636285	1.00854626298	FBgn0000014	19484	FBgn0020556	37374
252	3L	745264	746828	1.207259654999	746015	1.064844399691	FBgn0052480	7020	FBgn0000575	13077
253	3R	15175725	15177028	1.207101821899	15176353	1.012173035566	FBgn0038697	24118	FBgn0000463	24418
254	X	6203858	6205075	1.206644058228	6204485	0.907339264365	FBgn0016974	3711	FBgn0029868	8850
255	X	10786965	10793875	1.206608295441	10793269	0.959827125072	FBgn0052671	2912	FBgn0030241	93177
256	X	14487073	14488359	1.205690383911	14487693	0.998225957155	FBgn0015773	75	FBgn0015773	75
257	X	6312141	6314052	1.204584121704	6312775	1.004492537181	FBgn0029871	1289	FBgn0029873	56934
258	3R	4102080	4104098	1.202363967896	4102844	0.980429200565	FBgn0010433	670	FBgn0037561	7240
259	3L	14114755	14116097	1.201189994812	14115326	0.93624014013	FBgn0042630	18743	FBgn0000411	28553
260	X	16050254	16051820	1.200846672058	16050975	1.051372079288	FBgn0000459	304	FBgn0000459	304
261	2R	15555594	15556812	1.2008061409	15556166	0.874640762806	FBgn0034480	36316	FBgn0004364	70208
262	3R	26251574	26252954	1.199282646179	26252181	1.079424745896	FBgn0039766	1322	FBgn0039766	1322
263	X	14057896	14059780	1.199053764343	14058428	0.726873755455	FBgn0030551	1393	FBgn0002873	23352
264	2L	18778220	18779675	1.198819160461	18778954	1.016852603239	FBgn0045852	721	FBgn0032717	56642
265	X	12575938	12576572	1.197543144226	12576018	0.86407494545	FBgn0024308	362	FBgn0053963	82619
266	X	5758260	5760164	1.196976661682	5758955	0.97197414847	FBgn0029823	3074	FBgn0000042	12855
267	2R	7108394	7109669	1.196879386902	7109053	0.811551213264	FBgn0065063	1763	FBgn0065063	1763
268	3L	3829033	3830198	1.196815013885	3829694	0.846501350403	FBgn0013751	9	FBgn0035464	34893
269	2L	16780566	16782941	1.196569442749	16782186	1.058133798487	FBgn0000406	4461	FBgn0032600	42853
270	2L	5877085	5878348	1.194834709167	5877867	0.89451906085	FBgn0031745	1614	FBgn0031740	75612
271	2R	20572655	20573924	1.193030834198	20573292	0.986804187298	FBgn0001148	3712	FBgn0001148	3712
272	2L	7640561	7641677	1.189913749695	7641154	0.719220105339	FBgn0031927	4843	FBgn0053529	96731
273	X	2538169	2539246	1.189840316772	2538623	0.834008553449	FBgn0025838	465	FBgn0003371	48517
274	2R	6094068	6095790	1.189568042755	6095215	0.935567651476	FBgn0004399	25498	FBgn0004399	25498
275	3L	1462163	1463857	1.189512252808	1462803	1.183031767607	FBgn0046769	279	FBgn0004635	15479
276	3R	10396103	10397379	1.188810348511	10396726	0.879833072424	FBgn0004629	1363	FBgn0004629	1363
277	3L	596357	597779	1.188242912292	597089	0.981155507705	FBgn0016715	6999	FBgn0064191	28702
278	2R	9695128	9695985	1.186890602112	9695175	0.704821109772	FBgn0000289	5590	FBgn0000289	5590
279	3L	19108822	19110847	1.185914993286	19109468	1.034623649385	FBgn0052203	7718	FBgn0016797	26417
280	X	21736202	21737296	1.185009002686	21736818	0.80265861399	FBgn0011285	3442	FBgn0031186	78833
281	3R	10640040	10641314	1.184917449951	10640693	0.890103638172	FBgn0038262	13166	FBgn0038258	51935
282	2L	13211057	13212316	1.184875011444	13211832	1.048321117054	FBgn0032483	18	FBgn0032483	18
283	3L	5956497	5957812	1.184273719788	5957071	0.967874974012	FBgn0035656	7119	FBgn0035656	7119
284	2R	18675405	18676497	1.183436393738	18675992	0.853158251444	FBgn0050188	4814	FBgn0003062	93672
285	X	20205275	20207610	1.183379173279	20206111	1.03442248702	FBgn0031107	957	FBgn0031106	1655
286	2R	12154366	12156401	1.183347225189	12155176	1.0433781147	FBgn0024232	927	FBgn0003274	54219
287	X	1202034	1203315	1.182946205139	1202545	0.940261784722	FBgn0024361	854	FBgn0026875	109091
288	2R	20309940	20311499	1.182891845703	20310719	1.006125057445	FBgn0035069	4321	FBgn0050423	72717
289	3L	20034712	20035655	1.180862426758	20035175	0.750045150518	FBgn0036935	2473	FBgn0036959	139937
290	3L	18584376	18585668	1.180173873901	18584975	1.031078636646	FBgn0052200	1326	FBgn0036800	2978
291	X	10439016	10440030	1.179931640625	10439421	0.758777085473	FBgn0001206	1613	FBgn0052680	100466
292	2R	18197613	18199351	1.178992271423	18198507	1.060990950641	FBgn0020257	1952	FBgn0020257	1952
293	X	14035117	14037255	1.178794384003	14035780	0.986256711623	FBgn0026713	471	FBgn0002873	46000
294	2L	14390967	14392416	1.178024768829	14391566	0.845731586218	FBgn0020258	10396	FBgn0028529	36486
295	3L	10940198	10941487	1.177904605865	10940767	0.942394392831	FBgn0052070	2769	FBgn0036118	94819
296	X	6884986	6886840	1.177817821503	6885977	1.048571459452	FBgn0029931	133	FBgn0029931	133
297	2R	12660685	12661429	1.177712917328	12660812	1.071043101224	FBgn0065047	295	FBgn0050235	649
298	2L	862033	863109	1.176874399185	862665	0.779166810653	FBgn0031289	2344	FBgn0020305	7246
299	3R	165522	167804	1.176846981049	167063	1.079221904278	FBgn0037236	1776	FBgn0001204	5309
300	3R	20407550	20408827	1.176762104034	20408107	0.856044633048	FBgn0039209	470	FBgn0039210	2748
301	3R	14797665	14798863	1.175308704376	14798287	0.849152845495	FBgn0051149	4069	FBgn0038666	8403
302	2R	13794858	13795817	1.175277709961	13795308	0.781813397127	FBgn0053198	2919	FBgn0003022	3252
303	3L	14937524	14938940	1.175183296204	14938387	1.045708628262	FBgn0000216	459	FBgn0000216	459
304	3R	2565080	2566091	1.174355983734	2565642	0.840273801018	FBgn0051481	2143	FBgn0004054	4220
305	3R	6599981	6600921	1.172921180725	6600422	0.845628674825	FBgn0020439	2661	FBgn0010252	9682
306	2R	20557959	20559440	1.171824455261	20558756	1.132998354295	FBgn0001147	1171	FBgn0001148	10824
307	X	8886880	8888390	1.170806884766	8887726	1.039732329051	FBgn0030075	4374	FBgn0030086	46823
308	X	10723650	10725278	1.170524120331	10724484	0.96671483096	FBgn0030245	1459	FBgn0030241	24392
309	X	5990174	5991467	1.169508934021	5990833	1.089097920586	FBgn0029846	209	FBgn0029840	55891
310	2L	900063	901983	1.169389486313	901448	1.026456435521	FBgn0003916	214	FBgn0003916	214
311	3R	10999295	11000359	1.168261051178	10999751	0.806102359996	FBgn0038294	6241	FBgn0038301	39571
312	3R	23019311	23020613	1.168209075928	23019999	1.00759677887	FBgn0004197	283	FBgn0005696	44816
313	2R	3594449	3595799	1.167432785034	3595174	1.053213512196	FBgn0028563	383	FBgn0021814	3326
314	2R	19006984	19008156	1.166935443878	19007506	0.914604038	FBgn0034869	174	FBgn0034868	10068
315	X	8093912	8096533	1.166935443878	8095569	0.824481122634	FBgn0017566	1333	FBgn0030028	21071
316	3L	11899047	11900140	1.166096687317	11899696	0.860761530259	FBgn0036222	992	FBgn0000404	92172
317	3R	5532909	5534280	1.165283918381	5533445	0.909929808448	FBgn0051352	2280	FBgn0016792	3417
318	2L	1016467	1017753	1.165007591248	1017188	0.911850293477	FBgn0031295	9709	FBgn0003310	60623
319	2R	19062426	19063685	1.164659500122	19063082	0.791738397935	FBgn0034879	719	FBgn0034879	719
320	X	18277971	18280108	1.164118766785	18278621	1.02224372228	FBgn0052548	4103	FBgn0004956	136859
321	X	19475605	19476889	1.163962841034	19476171	0.836743466994	FBgn0031048	632	FBgn0031047	3354
322	2L	5460843	5462104	1.163940429688	5461401	0.853463768959	FBgn0005511	240	FBgn0005511	240
323	2L	14264532	14265883	1.163153171539	14265206	0.992481175591	FBgn0004002	1684	FBgn0028529	89874
324	3R	25325064	25326273	1.162969589233	25325652	0.877701198353	FBgn0039668	3867	FBgn0040623	8836
325	3R	16117261	16119385	1.162868976593	16118077	0.902744070689	FBgn0028386	911	FBgn0028386	911
326	2R	12981251	12982519	1.161729812622	12981989	0.904717473423	FBgn0034223	2050	FBgn0028953	9445
327	X	17657435	17658720	1.161639690399	17658121	1.045273303986	FBgn0030869	1809	FBgn0030870	6656
328	3R	13651297	13652821	1.16064453125	13652119	1.044002336614	FBgn0051246	14853	FBgn0051246	14853
329	3R	95084	96282	1.159720897675	95767	1.024930298328	FBgn0037228	3071	FBgn0037220	37690
330	2R	2138409	2139828	1.159588813782	2139092	0.9634116292	FBgn0053919	2702	FBgn0040673	14266
331	3L	2459965	2461313	1.159358024597	2460607	1.013393342495	FBgn0035344	1418	FBgn0035347	10172
332	3L	15988097	15989145	1.159337043762	15988643	0.772488212585	FBgn0044028	96	FBgn0044028	96
333	3L	5119549	5120772	1.158808231354	5120148	0.791070096633	FBgn0035586	53	FBgn0035602	220284
334	X	1321220	1322571	1.157883167267	1322026	0.929455041885	FBgn0028274	993	FBgn0028274	993
335	3R	5995474	5996842	1.157770633698	5996249	0.959841691531	FBgn0040238	42	FBgn0037797	52231
336	3R	11245596	11246816	1.15772819519	11246182	0.868187725544	FBgn0067339	2677	FBgn0067339	2677
337	3R	27566063	27567139	1.157261371613	27566490	0.945872366428	FBgn0000557	2300	FBgn0039868	3726
338	3R	25382589	25383696	1.155950546265	25383131	0.853569560581	FBgn0000492	1022	FBgn0040623	66315
339	3R	16396541	16398145	1.154759883881	16397249	0.952329691719	FBgn0038806	5481	FBgn0038805	5492
340	3R	9726746	9728950	1.153963565826	9727429	1.000514535343	FBgn0000576	152	FBgn0000576	152
341	2R	13749679	13751078	1.153610229492	13750449	0.886557012796	FBgn0000658	2823	FBgn0000658	2823
342	3R	12214435	12215856	1.152904510498	12215129	1.080347239971	FBgn0003513	14276	FBgn0038421	29355
343	2L	6733374	6735566	1.152819633484	6734784	0.975001391243	FBgn0031853	1918	FBgn0025777	11429
344	2R	20570805	20571759	1.150846242905	20571246	0.761520301594	FBgn0001148	1666	FBgn0001148	1666
345	2L	1585937	1587049	1.149626731873	1586465	0.950228438658	FBgn0031347	805	FBgn0021906	27717
346	3R	7702442	7703754	1.149458885193	7703138	0.953487932682	FBgn0003312	181	FBgn0037955	54928
347	2L	7310099	7311660	1.14874792099	7310937	0.994374780094	FBgn0004009	3776	FBgn0004009	3776
348	2R	19782319	19784365	1.148628234863	19783123	1.122961968184	FBgn0005636	214	FBgn0034987	87166
349	2L	6821404	6822987	1.148391723633	6822032	0.915058408465	FBgn0051632	285	FBgn0042092	85785
350	2R	18021134	18024361	1.147809505463	18023311	1.053800672293	FBgn0034735	23515	FBgn0034743	90392
351	2R	11655337	11656489	1.14760518074	11655913	0.916262766894	FBgn0050094	1182	FBgn0034082	17744
352	X	12521176	12526211	1.147580623627	12524102	1.066660404205	FBgn0030417	16033	FBgn0053963	30703
353	3L	12670227	12671989	1.146414279938	12670804	0.800855845213	FBgn0014343	3109	FBgn0036306	57900
354	2L	19806208	19807455	1.145801544189	19806892	0.94572815299	FBgn0003931	229	FBgn0003931	229
355	2L	3082533	3084295	1.145784378052	3083362	1.018646717072	FBgn0005779	26310	FBgn0003934	34661
356	2L	3360682	3361569	1.145222187042	3361472	0.820035197518	FBgn0031526	3788	FBgn0031538	100503
357	2L	18876642	18877970	1.145206451416	18877298	0.994674173991	FBgn0003896	113	FBgn0032717	41702
358	X	8070489	8071701	1.144387245178	8071136	0.890862192426	FBgn0030025	14784	FBgn0030028	45504
359	2R	6712685	6714030	1.143976688385	6713373	0.906528741121	FBgn0033582	21747	FBgn0033590	39217
360	X	5554097	5555154	1.143667221069	5554744	0.787550657988	FBgn0053080	8271	FBgn0029785	37065
361	3R	2939973	2941615	1.143572807312	2940730	0.970943003893	FBgn0014863	2723	FBgn0003884	28470
362	2L	14488580	14489853	1.142721176147	14489067	0.942468732595	FBgn0005771	1795	FBgn0005771	1795
363	X	17581035	17583174	1.142116546631	17581928	0.943694339079	FBgn0030866	8717	FBgn0030866	8717
364	3R	13711030	13712257	1.14164352417	13711678	0.942698618945	FBgn0038558	20489	FBgn0038554	33582
365	X	16936188	16937239	1.14066696167	16936629	0.758134015401	FBgn0030817	1414	FBgn0054014	24812
366	2R	18895502	18896759	1.139416694641	18896133	0.964151011573	FBgn0034858	2007	FBgn0034849	30968
367	X	11196911	11199677	1.139057159424	11197956	0.953864602482	FBgn0030293	2104	FBgn0030293	2104
368	2L	12086675	12088075	1.139028072357	12087396	1.029930889606	FBgn0003145	1604	FBgn0003145	1604
369	3L	12185673	12186778	1.137182712555	12186379	0.787697259118	FBgn0036267	3092	FBgn0052100	55120
370	3R	23270727	23272053	1.136648178101	23271323	1.031549866994	FBgn0039518	18588	FBgn0039509	157106
371	X	2002878	2004546	1.136337757111	2003676	0.919268664192	FBgn0013432	2080	FBgn0025626	82384
372	2R	15369809	15371333	1.136239051819	15370657	1.033207535744	FBgn0043532	12322	FBgn0011849	128263
373	2R	14984382	14985731	1.135323524475	14985077	0.921516577403	FBgn0002716	14019	FBgn0034447	17705
374	3L	15977338	15978756	1.135100841522	15977970	1.025739090783	FBgn0036558	899	FBgn0036557	7514
375	X	19667214	19670693	1.134134292603	19667931	1.051458835602	FBgn0031074	9995	FBgn0031079	18057
376	2L	20428938	20429885	1.134123802185	20429588	0.857422024012	FBgn0051683	7978	FBgn0032858	25077
377	2L	6914731	6915645	1.133447647095	6915192	0.685005396605	FBgn0011737	1055	FBgn0052829	1195
378	3L	18325947	18327310	1.133211135864	18326739	0.927704811096	FBgn0011706	36923	FBgn0011706	36923
379	3L	736704	737857	1.132759809494	737398	0.872410386801	FBgn0000575	4460	FBgn0000575	4460
380	3R	5270725	5272309	1.132553577423	5271772	0.989647626877	FBgn0037694	5126	FBgn0037686	44794
381	X	2799970	2800880	1.132190227509	2800331	0.778342190911	FBgn0029645	699	FBgn0004647	190697
382	3R	2579619	2580847	1.132088184357	2580269	0.95738475463	FBgn0004053	348	FBgn0004053	348
383	3R	16451167	16452156	1.131796836853	16451631	0.804162638528	FBgn0001169	3966	FBgn0051506	21077
384	2L	19460492	19462305	1.131265640259	19461337	0.996279684703	FBgn0000964	646	FBgn0003732	11901
385	2L	5579461	5580816	1.131202697754	5580091	0.963385329527	FBgn0031722	1025	FBgn0031718	29065
386	2R	3552692	3553862	1.130997657776	3553226	0.89730459849	FBgn0025360	9780	FBgn0021814	38622
387	3L	16051881	16053028	1.130376338959	16052596	0.845170529683	FBgn0036564	173	FBgn0036564	173
388	2R	15327253	15328432	1.129949092865	15327821	0.828063712401	FBgn0034475	2619	FBgn0011849	85427
389	2L	16467814	16468801	1.129088401794	16468237	0.7416787989	FBgn0005677	13676	FBgn0025678	115547
390	2R	14520400	14521557	1.128548622131	14521058	0.882537692785	FBgn0034412	18854	FBgn0041702	33757
391	3R	22546418	22547625	1.127394676208	22546977	0.920781640445	FBgn0039450	3407	FBgn0039449	3870
392	2R	7633072	7634154	1.127232551575	7633658	0.806100547314	FBgn0033681	1121	FBgn0027504	33306
393	2R	14051864	14053628	1.126706838608	14052707	0.856763076782	FBgn0003067	1077	FBgn0003067	1077
394	3R	6518892	6519830	1.126132965088	6519390	0.736124431386	FBgn0020385	2850	FBgn0001235	55004
395	X	1770392	1771669	1.12418794632	1771083	1.101095564225	FBgn0023510	6003	FBgn0023510	6003
396	3L	14918245	14919500	1.123993396759	14918818	0.990737617016	FBgn0040487	7447	FBgn0040487	7447
397	2R	2097218	2098417	1.122940540314	2097788	0.872215569019	FBgn0033076	15003	FBgn0041145	24530
398	3R	11922044	11923954	1.122541427612	11923413	1.00072619319	FBgn0026059	103	FBgn0038396	48020
399	X	19703839	19706589	1.122473239899	19705962	1.103265821934	FBgn0052529	3615	FBgn0031079	19974
400	3R	17283671	17285002	1.12224817276	17284302	1.076347042533	FBgn0011278	12260	FBgn0013984	121949
401	X	1312787	1314634	1.121306419373	1313354	0.917327207678	FBgn0027795	521	FBgn0028274	7679
402	2R	8400250	8401048	1.120517730713	8400332	0.844211896261	FBgn0003975	136	FBgn0000181	14188
403	3L	15199280	15200374	1.119957923889	15199955	0.826707998912	FBgn0029114	945	FBgn0029114	945
404	3R	21182093	21183232	1.119207382202	21182602	0.866617371054	FBgn0039331	1428	FBgn0039306	90973
405	X	19537051	19538117	1.119103908539	19537553	0.753969136406	FBgn0031061	529	FBgn0031057	19868
406	X	18472863	18474493	1.119035720825	18473811	0.990930438042	FBgn0030941	4971	FBgn0030943	8313
407	2R	4829253	4831264	1.118621826172	4830615	0.824629194596	FBgn0033402	10126	FBgn0033400	32173
408	2R	8739240	8740766	1.117613792419	8740030	1.045229827656	FBgn0043010	1664	FBgn0043010	1664
409	3L	13382387	13384400	1.117537498474	13383114	0.961196839809	FBgn0036356	3286	FBgn0036351	27824
410	3R	25958606	25960015	1.117498397827	25959228	1.131457805634	FBgn0003738	1093	FBgn0065067	74306
411	3L	16454100	16455549	1.117276191711	16454821	0.909112071991	FBgn0004569	5861	FBgn0014163	77723
412	2R	18071637	18074278	1.117128372192	18072306	0.996281062855	FBgn0034737	2364	FBgn0034743	41397
413	3L	357558	359016	1.11553478241	358295	0.872143983841	FBgn0003749	2553	FBgn0035136	13380
414	3R	11225177	11225939	1.115154266357	11225225	1.029972606235	FBgn0038337	7564	FBgn0046829	17930
415	2R	16962173	16963301	1.11496925354	16962690	0.953515291214	FBgn0010415	26060	FBgn0010415	26060
416	2R	1522080	1522554	1.114870071411	1522093	1.114464967147	FBgn0033050	883	FBgn0033059	61672
417	3L	3020930	3022552	1.114270210266	3021656	0.914542590871	FBgn0035388	2926	FBgn0035388	2926
418	3R	881260	882368	1.113404273987	881838	0.907568573952	FBgn0010313	30570	FBgn0010313	30570
419	X	9097467	9098715	1.113300323486	9098077	0.910878153408	FBgn0030114	2429	FBgn0000077	5520
420	3L	13055001	13056382	1.112860679626	13055683	0.85558162016	FBgn0036345	5553	FBgn0010452	32537
421	X	10970671	10973475	1.112164497375	10972922	0.927781939507	FBgn0010391	1399	FBgn0028686	2516
422	3R	26619505	26620184	1.110869646072	26619556	0.720880084568	FBgn0011739	12785	FBgn0003720	58481
423	X	5562309	5563490	1.110657691956	5562862	0.848002013038	FBgn0053080	153	FBgn0029799	34898
424	3L	8990745	8991757	1.110468387604	8991305	0.752218639149	FBgn0035956	3051	FBgn0035954	12160
425	X	1545010	1546121	1.10944890976	1545423	0.779264085433	FBgn0024897	2641	FBgn0029588	3569
426	3R	10412437	10413361	1.109393119812	10413015	0.699722402236	FBgn0020299	5170	FBgn0020299	5170
427	X	6534904	6536708	1.108644008636	6536254	0.828888977275	FBgn0029892	2248	FBgn0029891	7220
428	X	10892483	10893854	1.108349084854	10893156	1.029578994302	FBgn0030257	3180	FBgn0028686	77250
429	X	20001594	20003300	1.107071399689	20002327	1.037121071535	FBgn0031093	1335	FBgn0031093	1335
430	X	16681323	16682599	1.107025384903	16682038	0.83555328846	FBgn0024941	4294	FBgn0030801	36482
431	X	15295293	15298429	1.106662750244	15296935	0.917099078496	FBgn0030640	283	FBgn0030659	119874
432	3R	19651414	19652806	1.106124639511	19652359	0.809754576002	FBgn0004187	303	FBgn0004187	303
433	3R	11409924	11411234	1.105680465698	11410666	0.839814747081	FBgn0038350	32172	FBgn0053207	81242
434	2R	16466471	16467497	1.104597568512	16466900	0.714017361403	FBgn0008636	1591	FBgn0034565	18919
435	2L	13828082	13829317	1.103272438049	13828754	1.031939674826	FBgn0004406	961	FBgn0001961	985
436	2R	2277445	2278627	1.103148937225	2278005	0.932788074017	FBgn0033101	7306	FBgn0022224	44245
437	2L	5381151	5382292	1.102444648743	5381720	0.828067064285	FBgn0016660	22622	FBgn0031700	52850
438	2L	18776688	18777782	1.102306365967	18777281	0.837834863102	FBgn0045852	952	FBgn0032717	58315
439	X	7127037	7128785	1.102303743362	7127831	0.943362488466	FBgn0029941	3598	FBgn0025549	8709
440	X	1999137	2000242	1.101334571838	1999540	0.828571557999	FBgn0004654	1752	FBgn0025626	78248
441	3L	15982009	15983666	1.100367069244	15982863	0.974348640442	FBgn0036558	5792	FBgn0044028	5876
442	3R	9718775	9719673	1.100053787231	9718962	0.658990383148	FBgn0000576	8619	FBgn0000576	8619
443	X	18728789	18730134	1.099479198456	18729391	0.902405935175	FBgn0030975	947	FBgn0030974	1821
444	3R	16818690	16820641	1.099147319794	16819493	0.986980943119	FBgn0038845	13216	FBgn0010770	122465
445	X	12866116	12868351	1.097165107727	12867661	0.985343551636	FBgn0030442	2639	FBgn0030434	124126
446	X	19518284	19519973	1.096862316132	19519224	1.064557720633	FBgn0031057	1539	FBgn0031057	1539
447	X	14663017	14664354	1.096828460693	14663782	0.750378787518	FBgn0030581	2212	FBgn0052590	9190
448	2L	15326971	15327964	1.096804618835	15327433	0.736638037364	FBgn0001981	2360	FBgn0001981	2360
449	2L	18592211	18593635	1.096672534943	18592991	0.954499300788	FBgn0003270	138	FBgn0032693	55922
450	3R	16897992	16898901	1.096412181854	16898388	0.677116900682	FBgn0003257	651	FBgn0010770	43570
451	X	1881941	1883115	1.096231222153	1882744	0.675137251616	FBgn0010110	14264	FBgn0003964	14695
452	X	6690324	6692413	1.095704555511	6691621	0.966723189634	FBgn0029912	2042	FBgn0064122	22123
453	X	2071142	2074405	1.095426797867	2072747	0.891068667173	FBgn0053548	2816	FBgn0000377	33390
454	X	14063150	14065298	1.094614028931	14063869	0.958700993482	FBgn0053249	2234	FBgn0002873	17911
455	3L	1622644	1624248	1.094502449036	1623530	0.916599946864	FBgn0013753	296	FBgn0035248	5544
456	X	2295256	2296665	1.093298912048	2295915	0.942825261284	FBgn0003714	4217	FBgn0004050	8010
457	3R	864088	865532	1.093113422394	864877	0.988784090678	FBgn0010313	47531	FBgn0010313	47531
458	3L	16375541	16377185	1.092963218689	16376348	0.964200188132	FBgn0014163	750	FBgn0014163	750
459	3L	17380639	17381986	1.092345714569	17381351	0.897254526615	FBgn0027660	5420	FBgn0027660	5420
460	3R	19799737	19801411	1.091571807861	19800207	0.91155946956	FBgn0051451	8861	FBgn0053108	21186
461	2R	19214704	19216152	1.090822219849	19215566	0.873342345743	FBgn0002174	1104	FBgn0002174	1104
462	3R	23908515	23909488	1.090796947479	23908939	0.782631810506	FBgn0039570	35643	FBgn0039559	145368
463	3R	1357362	1358111	1.090392112732	1357936	0.692158142726	FBgn0010399	8890	FBgn0037342	36396
464	2L	13475066	13476516	1.089786291122	13475593	0.943939208984	FBgn0032527	371	FBgn0032518	80478
465	2R	17722369	17723119	1.089776992798	17722419	0.769104003906	FBgn0025186	1996	FBgn0034704	39931
466	X	10761326	10762892	1.089663982391	10761978	0.878761351109	FBgn0030249	4426	FBgn0030241	61886
467	2L	9551575	9553734	1.089606761932	9553150	0.954741758459	FBgn0032127	7106	FBgn0002973	115637
468	2L	8512672	8513354	1.088975906372	8512861	0.73951284702	FBgn0032050	1026	FBgn0032050	1026
469	2L	17748102	17749218	1.088603973389	17748707	0.821139931679	FBgn0015609	13257	FBgn0032646	251669
470	3R	19125417	19127528	1.088453292847	19126108	0.947612345219	FBgn0039071	10197	FBgn0039067	42329
471	3R	25649401	25650426	1.088215589523	25650068	0.826721101999	FBgn0039704	5234	FBgn0002924	17219
472	X	5924215	5924980	1.087899208069	5924333	0.838097919117	FBgn0029838	1615	FBgn0029840	10609
473	2L	18355892	18357654	1.087643623352	18356894	1.029484440299	FBgn0011559	1939	FBgn0004413	82272
474	2L	166129	167189	1.087611198425	166782	0.744717717171	FBgn0016977	7748	FBgn0016977	7748
475	2R	8710119	8711687	1.08748626709	8710869	1.021186556135	FBgn0053182	3314	FBgn0028991	4888
476	3L	14563164	14564533	1.086135387421	14563794	0.872289339701	FBgn0040318	1033	FBgn0028418	37771
477	3R	14631460	14633309	1.086095809937	14632244	0.80953592062	FBgn0038652	11368	FBgn0027841	147130
478	3L	16528937	16530134	1.085336208344	16529494	0.877130003536	FBgn0036639	7392	FBgn0036641	17005
479	3R	1047795	1048907	1.085260868073	1048516	0.720757603645	FBgn0037298	681	FBgn0000340	5369
480	2L	6087982	6089177	1.084739685059	6088717	0.789100394529	FBgn0028420	6909	FBgn0031781	36421
481	3R	11842622	11843797	1.083300590515	11843143	0.759433523814	FBgn0038391	5150	FBgn0003507	31220
482	3R	18967208	18968349	1.082518100739	18967753	0.893990755081	FBgn0004644	128	FBgn0051457	14047
483	2R	2504645	2505908	1.081712245941	2505348	1.026154321783	FBgn0050159	849	FBgn0033107	178475
484	X	12415388	12416834	1.081528663635	12416102	0.996914118528	FBgn0030400	1017	FBgn0015024	71618
485	X	1329414	1331529	1.080728530884	1331020	0.847725054797	FBgn0025383	1674	FBgn0026871	2895
486	2L	1013638	1015942	1.079930305481	1014313	0.83367225102	FBgn0031295	12584	FBgn0003310	63498
487	X	1542692	1543730	1.079866170883	1543287	0.741711510552	FBgn0024897	505	FBgn0029588	5705
488	X	18629053	18630312	1.079421043396	18629831	0.820824742317	FBgn0001090	1785	FBgn0001090	1785
489	X	13246987	13248001	1.079129219055	13247687	0.697693109512	FBgn0030486	472	FBgn0030482	16857
490	2L	2981279	2982583	1.078699111938	2981388	0.816502137618	FBgn0031485	1978	FBgn0016132	6289
491	X	2012442	2013747	1.07834148407	2013021	0.934068848105	FBgn0004655	2118	FBgn0025626	91729
492	2L	4596819	4598206	1.078324317932	4597547	0.932315349579	FBgn0053196	5584	FBgn0000227	86912
493	2R	2618199	2619536	1.077924728394	2618958	0.888135152705	FBgn0033142	203	FBgn0033156	171322
494	X	8130305	8131339	1.077449798584	8130373	0.899241367976	FBgn0030030	11720	FBgn0030028	13733
495	2L	2164271	2165497	1.077251434326	2164801	0.848666773902	FBgn0031393	9041	FBgn0031393	9041
496	3R	25856843	25857967	1.07698392868	25857458	0.874517440796	FBgn0039740	5110	FBgn0001281	7002
497	2R	3743524	3744679	1.075717926025	3743966	0.789209067822	FBgn0010109	174	FBgn0010109	174
498	3R	13369542	13370732	1.075701236725	13370023	0.755618067349	FBgn0038519	2208	FBgn0025571	3878
499	X	2536491	2537938	1.074658870697	2537018	0.867395709543	FBgn0011276	861	FBgn0003371	46912
500	X	2481577	2482886	1.074105262756	2482245	0.877837657928	FBgn0040335	1071	FBgn0003371	7861
501	X	21860022	21861258	1.074090003967	21860682	0.911166697741	FBgn0052499	24574	FBgn0031186	202697
502	2L	19516873	19518175	1.073888301849	19517523	0.857848703861	FBgn0032798	2807	FBgn0046825	47924
503	2L	1429133	1430346	1.073840141296	1429892	0.900955172146	FBgn0003926	2819	FBgn0002543	9443
504	3R	868499	869988	1.073785305023	869149	0.917442586687	FBgn0010313	43259	FBgn0010313	43259
505	X	19690305	19692568	1.072898864746	19691808	0.968710452318	FBgn0031078	5655	FBgn0031079	5820
506	2L	3532169	3533893	1.072172164917	3533205	0.916009510265	FBgn0031550	2302	FBgn0031549	2919
507	3R	1570619	1571519	1.071886062622	1571099	0.815235823393	FBgn0027497	2885	FBgn0037372	9396
508	3R	10303128	10304340	1.071393013	10303640	0.848070114851	FBgn0038233	33774	FBgn0038234	33950
509	3L	1768442	1771430	1.07134437561	1770801	0.745129644871	FBgn0024510	8049	FBgn0035271	9906
510	3R	25627517	25628610	1.07103729248	25627993	0.875220270718	FBgn0039697	682	FBgn0039697	682
511	2L	16617699	16618891	1.070467948914	16618255	0.935761894499	FBgn0051738	282	FBgn0002652	57730
512	X	19340637	19342576	1.070133209229	19341337	0.988871518303	FBgn0031023	2546	FBgn0040890	12191
513	3R	24145889	24147546	1.069402694702	24146631	0.95686517443	FBgn0040108	7374	FBgn0040108	7374
514	X	13159902	13160918	1.069148540497	13160445	0.805019497871	FBgn0040309	3340	FBgn0052634	56192
515	2R	4715330	4716498	1.06893157959	4715805	0.816487985499	FBgn0033392	3129	FBgn0033400	82637
516	3L	18150542	18152119	1.068450927734	18151414	0.987715180715	FBgn0003997	518	FBgn0020300	46751
517	3L	6801413	6802451	1.068299770355	6801844	0.728286087513	FBgn0003995	37737	FBgn0035714	74984
518	3L	16730858	16731976	1.068286895752	16731395	0.9158745373	FBgn0004108	62	FBgn0004108	62
519	X	10589008	10590531	1.066756248474	10589757	0.863915022682	FBgn0003204	33	FBgn0052672	23796
520	X	1503526	1505202	1.066534042358	1504137	0.825668110567	FBgn0029584	4340	FBgn0023530	21298
521	2L	6334599	6335751	1.066393852234	6335150	0.731748468736	FBgn0031799	3343	FBgn0043854	37265
522	3R	1037828	1039090	1.066324234009	1038536	0.874314897201	FBgn0000340	4611	FBgn0000340	4611
523	2R	3902032	3903412	1.065541267395	3902785	1.032288439134	FBgn0033288	3602	FBgn0010109	158645
524	X	7082246	7083646	1.065513134003	7083011	0.935183488406	FBgn0029940	29129	FBgn0025549	53529
525	2L	19329424	19330663	1.065257787704	19330136	0.959083053801	FBgn0024245	29017	FBgn0024245	29017
526	3L	4236500	4237799	1.065194129944	4237251	0.852827548981	FBgn0041171	590	FBgn0041171	590
527	3R	16722020	16723080	1.064172744751	16722532	0.803670686834	FBgn0038839	510	FBgn0038834	46261
528	2R	3093469	3094518	1.063917636871	3093900	0.730983902426	FBgn0004133	4956	FBgn0004243	8032
529	3R	20365226	20366269	1.063481807709	20365735	0.795203775167	FBgn0039207	3868	FBgn0039205	9455
530	3L	20611949	20613080	1.063466072083	20612417	0.771778050591	FBgn0052431	9166	FBgn0001320	16787
531	X	18140038	18140799	1.063360691071	18140745	0.901911079884	FBgn0004956	1017	FBgn0004956	1017
532	X	12353310	12356102	1.063050270081	12354744	0.908667683601	FBgn0030397	3485	FBgn0015024	132976
533	3L	22064276	22065507	1.063045024872	22064888	0.92533083523	FBgn0037153	5069	FBgn0000100	55005
534	3R	16432077	16434604	1.062275886536	16434007	0.880291602191	FBgn0051506	3453	FBgn0051506	3453
535	X	16775239	16776325	1.061678409576	16775719	0.826260884603	FBgn0030805	956	FBgn0030806	1080
536	2R	2995249	2998447	1.061489105225	2997766	0.910766124725	FBgn0015930	3910	FBgn0015930	3910
537	X	6135182	6136175	1.061309814453	6135668	0.828692604514	FBgn0028685	811	FBgn0028685	811
538	X	10706793	10707716	1.061163425446	10707168	0.734697750637	FBgn0030243	4293	FBgn0030241	7076
539	X	18076305	18078457	1.060791969299	18077562	0.817775079182	FBgn0030904	491	FBgn0004956	64200
540	2L	13027430	13028356	1.060676574707	13028276	0.705521053738	FBgn0032469	3057	FBgn0028965	6969
541	3R	19687555	19688433	1.060609340668	19687727	0.752710064252	FBgn0004185	2375	FBgn0004185	2375
542	3L	22114980	22116006	1.060594558716	22115461	0.82229230139	FBgn0037152	16193	FBgn0037156	85053
543	X	20470419	20471424	1.060589551926	20470935	0.797747045755	FBgn0031126	2475	FBgn0003300	34182
544	2L	13226822	13227858	1.060005187988	13227357	0.802446337307	FBgn0032490	496	FBgn0032489	2151
545	3R	26592206	26593659	1.059942245483	26592874	0.963252628551	FBgn0004606	1226	FBgn0003720	85163
546	X	11328484	11329186	1.059269428253	11329130	0.914995405409	FBgn0030305	405	FBgn0052666	9258
547	2R	20002756	20003981	1.05865240097	20003365	0.801642137415	FBgn0029501	1247	FBgn0019886	19525
548	2L	5746433	5747627	1.058470726013	5747218	0.799226135015	FBgn0031735	941	FBgn0031739	54751
549	3L	2549356	2550902	1.058294296265	2549933	1.037529855967	FBgn0010905	12124	FBgn0024939	21049
550	3R	11819731	11821950	1.057762145996	11821326	0.822507143021	FBgn0003507	9403	FBgn0003507	9403
551	2R	3474462	3475279	1.057644844055	3474580	0.731806191531	FBgn0027548	281	FBgn0027548	281
552	X	16449450	16450575	1.057209014893	16450035	0.786820948124	FBgn0025743	5386	FBgn0010412	21781
553	3L	15004605	15006444	1.056328296661	15005912	0.83252492547	FBgn0036465	1917	FBgn0036465	1917
554	X	1325651	1326524	1.055856704712	1326441	0.747943782806	FBgn0052808	26	FBgn0028274	5408
555	3L	16957779	16959527	1.055591106415	16958414	0.95889955759	FBgn0027593	6520	FBgn0025582	206166
556	3R	12162294	12163534	1.055466651917	12162909	0.944371859233	FBgn0040284	4797	FBgn0040284	4797
557	2R	6126150	6127038	1.054668426514	6126531	0.694619476795	FBgn0033538	2946	FBgn0004399	56814
558	X	19504740	19506264	1.05465221405	19505584	0.965745897854	FBgn0031055	4312	FBgn0031057	12101
559	2R	14814416	14815648	1.054576396942	14814983	0.839213876163	FBgn0034432	5020	FBgn0034430	7917
560	3R	15184961	15186053	1.054306983948	15185481	0.861878424883	FBgn0038697	14990	FBgn0000463	33546
561	X	10983237	10984317	1.054195404053	10983761	0.862626999617	FBgn0030269	661	FBgn0030272	5577
562	3R	26606647	26607980	1.054119110107	26607231	0.912367502848	FBgn0004606	15583	FBgn0003720	70806
563	2L	15574789	15576007	1.053916931152	15575309	0.818373792312	FBgn0028370	427	FBgn0003448	101111
564	X	18482144	18484233	1.053834915161	18482774	0.843097269535	FBgn0030943	650	FBgn0030943	650
565	2L	14157675	14158790	1.053810119629	14158187	0.943605082376	FBgn0028906	1861	FBgn0028876	110603
566	4	22179	23336	1.053480148315	22902	0.843241354998	FBgn0052013	303	FBgn0004859	54765
567	X	8152933	8153916	1.05255317688	8153436	0.727641642094	FBgn0030032	16518	FBgn0030028	36796
568	2R	19618517	19619774	1.052440166473	19619128	0.83491319418	FBgn0034976	2742	FBgn0021875	22477
569	3L	5855334	5856832	1.051719665527	5856117	0.851125773262	FBgn0035643	237	FBgn0052409	17372
570	X	18321882	18322976	1.051606178284	18322499	0.829248364766	FBgn0030927	924	FBgn0030943	159625
571	3R	20851092	20852172	1.051456928253	20851611	0.780235010035	FBgn0015240	650	FBgn0039259	884
572	3R	6580424	6581508	1.049830436707	6580959	0.820917886846	FBgn0037829	397	FBgn0051390	5696
573	2L	21815838	21816759	1.049613952637	21816383	0.754297494888	FBgn0003866	195	FBgn0003866	195
574	X	18726713	18727925	1.049333572388	18727146	0.750294741462	FBgn0030974	424	FBgn0030974	424
575	2L	4489580	4490645	1.048957824707	4490037	0.779508972168	FBgn0011603	13013	FBgn0031609	26600
576	3R	2824523	2825635	1.048629760742	2825123	0.858607053757	FBgn0000095	173	FBgn0010774	81003
577	3R	16502005	16503050	1.048593759537	16502408	0.807194164821	FBgn0038820	666	FBgn0004107	58934
578	2L	16733504	16734533	1.048033714294	16734177	0.723120498657	FBgn0015391	124	FBgn0032599	4841
579	2R	11249933	11250994	1.047812461853	11250410	0.968150725731	FBgn0050089	8149	FBgn0050089	8149
580	3L	16737835	16739092	1.047737598419	16738467	0.998283863068	FBgn0036660	6507	FBgn0036660	6507
581	X	16075437	16076744	1.047577381134	16076030	0.82529296875	FBgn0003933	12024	FBgn0003933	12024
582	2R	12640851	12641402	1.047533988953	12640932	0.881150722504	FBgn0034196	954	FBgn0050235	19231
583	3L	2865339	2866811	1.04711151123	2866085	0.879831033594	FBgn0035379	9611	FBgn0035370	115557
584	2L	8827048	8828731	1.046516418457	8828174	0.783523732966	FBgn0029123	2549	FBgn0029123	2549
585	X	14837879	14839180	1.046311378479	14838459	0.861413300037	FBgn0052594	19912	FBgn0030605	59390
586	3R	24456988	24458117	1.045746326447	24457717	0.753505885601	FBgn0039590	3068	FBgn0001215	32188
587	X	7117793	7118847	1.045191764832	7118248	0.740135641659	FBgn0029940	6108	FBgn0025549	18292
588	3R	118033	119071	1.045066595078	118479	0.877199705909	FBgn0037230	2079	FBgn0001204	53893
589	3R	25048974	25050263	1.044926643372	25049638	0.873522122701	FBgn0039654	425	FBgn0029176	3750
590	2R	15531644	15532376	1.044776439667	15532322	0.801433722178	FBgn0034480	12472	FBgn0004364	94052
591	X	19594752	19596414	1.044377326965	19595812	0.797680616379	FBgn0031070	448	FBgn0031070	448
592	2L	1118874	1120443	1.044349193573	1119824	0.854706197977	FBgn0031302	6836	FBgn0031302	6836
593	X	7917701	7918629	1.043959140778	7918075	0.67916429744	FBgn0029992	2636	FBgn0004656	11403
594	X	19483736	19485424	1.043957233429	19484563	0.91175532341	FBgn0031051	1299	FBgn0031047	11746
595	X	6530788	6531885	1.042786598206	6531415	0.837464949664	FBgn0029891	2381	FBgn0029891	2381
596	3R	4100296	4101385	1.042781829834	4100882	0.842123091221	FBgn0010433	2632	FBgn0037561	5278
597	2L	21864188	21865177	1.042745113373	21865058	0.936179854653	FBgn0032965	20796	FBgn0003866	48870
598	3R	15761268	15762304	1.042729854584	15761819	0.846984021804	FBgn0021776	977	FBgn0021776	977
599	3R	23776807	23777552	1.042366027832	23777420	0.805401281877	FBgn0039563	2414	FBgn0039559	13849
600	3R	21836046	21837319	1.042071819305	21836729	0.901490435881	FBgn0002732	44	FBgn0002732	44
601	X	10938230	10939850	1.042054176331	10939185	0.934712737799	FBgn0027498	1474	FBgn0028686	31221
602	X	7888188	7888977	1.042009353638	7888892	0.918820047379	FBgn0029990	6156	FBgn0004656	17780
603	2L	4451180	4452241	1.041842460632	4451755	0.816264909856	FBgn0031606	1249	FBgn0031607	2702
604	X	12731625	12734418	1.041803359985	12733317	1.000856343438	FBgn0052650	711	FBgn0030433	7726
605	3L	11094544	11096238	1.041250705719	11095402	0.91591873765	FBgn0036135	596	FBgn0036135	596
606	2L	6498591	6499891	1.041159152985	6499227	0.973455250263	FBgn0051637	585	FBgn0031822	8399
607	2L	14576831	14578333	1.040321350098	14577393	1.068327963352	FBgn0028913	13667	FBgn0005771	86531
608	3R	14129391	14130663	1.040185928345	14129889	0.793679058552	FBgn0038602	1318	FBgn0038601	2431
609	2R	3038400	3039871	1.039419174194	3039440	0.761960702784	FBgn0022772	1919	FBgn0022772	1919
610	3L	4526682	4527781	1.039349555969	4527368	0.785266906023	FBgn0035558	4392	FBgn0015805	80196
611	X	18724592	18725716	1.03928565979	18725307	0.730670031379	FBgn0030974	2263	FBgn0030974	2263
612	X	20250782	20252401	1.038912296295	20251499	0.789212385813	FBgn0031116	1482	FBgn0040650	13833
613	2R	2666267	2667338	1.038796424866	2666819	0.840110386119	FBgn0044011	416	FBgn0033156	123461
614	X	225270	226467	1.038618087769	225958	0.835403124491	FBgn0000022	895	FBgn0000022	895
615	2L	21840661	21841951	1.038430213928	21841351	0.869105956134	FBgn0003866	25163	FBgn0003866	25163
616	3R	13605345	13606609	1.038401603699	13605895	0.867831408978	FBgn0038544	3825	FBgn0038545	14924
617	3L	22109834	22111179	1.038300514221	22110512	0.937691800735	FBgn0037152	11244	FBgn0037156	90002
618	3R	3617502	3618482	1.038283348083	3618397	0.738868141174	FBgn0037518	1534	FBgn0003885	262020
619	X	5467589	5468839	1.038023948669	5468294	0.883573924794	FBgn0004687	499	FBgn0029783	42912
620	X	2544427	2545263	1.038016319275	2544519	0.776090751995	FBgn0003068	2783	FBgn0024978	43822
621	X	5726401	5727151	1.037432670593	5726972	0.760832309723	FBgn0029820	1878	FBgn0000042	19128
622	X	16500834	16502576	1.037248134613	16501909	0.739781916142	FBgn0030769	2984	FBgn0030766	27067
623	X	15785082	15785940	1.036291122437	15785497	0.750488617841	FBgn0030712	1728	FBgn0030711	6549
624	X	9594484	9595944	1.036051750183	9595123	0.968626797199	FBgn0020378	3057	FBgn0000233	55714
625	2L	5935976	5938311	1.03604221344	5937655	0.963999536302	FBgn0001128	6027	FBgn0000308	43370
626	2L	10805926	10807626	1.035827636719	10806315	0.707620031693	FBgn0051869	5230	FBgn0032305	36288
627	3R	2224833	2226114	1.035640716553	2225398	0.863583592808	FBgn0037443	6215	FBgn0037443	6215
628	X	19100841	19101777	1.035478591919	19100889	0.801094651222	FBgn0031008	1932	FBgn0031008	1932
629	3L	12377451	12378404	1.035323143005	12377858	0.755593804752	FBgn0036282	1995	FBgn0027936	100391
630	3R	2774235	2775364	1.034878730774	2774664	0.816966629028	FBgn0051488	8792	FBgn0001077	84618
631	X	5346830	5347775	1.034869194031	5347690	0.779180908203	FBgn0029770	621	FBgn0029771	14808
632	X	3544474	3546349	1.034749507904	3545448	0.801370732925	FBgn0023215	11486	FBgn0029672	115672
633	X	18518542	18520513	1.033967971802	18519431	0.861826843686	FBgn0004959	275	FBgn0004959	275
634	X	14101723	14102942	1.033687114716	14102241	0.88491376241	FBgn0002917	651	FBgn0002873	20461
635	X	5151103	5152251	1.033438682556	5151585	0.786319704617	FBgn0040913	489	FBgn0024332	17538
636	3L	7094607	7095549	1.033226013184	7095214	0.622402012348	FBgn0002775	4256	FBgn0002775	4256
637	3L	13089834	13091666	1.03263092041	13091128	0.917579089894	FBgn0010452	2908	FBgn0010452	2908
638	3L	2421778	2423375	1.032525539398	2422533	0.791355609894	FBgn0052306	25003	FBgn0053231	26155
639	2L	6207961	6208970	1.032279491425	6208425	0.809442996979	FBgn0051640	11982	FBgn0031782	80663
640	X	17253112	17254205	1.031701564789	17253744	0.747811261345	FBgn0027602	2348	FBgn0030851	209669
641	2R	14265620	14266547	1.031596422195	14266014	0.700314172109	FBgn0034387	3972	FBgn0010651	52576
642	2R	7257536	7258817	1.03112745285	7258179	0.873991012573	FBgn0033649	18349	FBgn0033652	48097
643	3L	22405833	22406827	1.030339717865	22406370	0.835065953872	FBgn0037166	1971	FBgn0004449	64642
644	3L	17918782	17921645	1.029786109924	17919526	0.966117888689	FBgn0052193	7393	FBgn0036762	107351
645	2R	2269468	2270613	1.029674530029	2270056	0.824661984163	FBgn0033101	643	FBgn0022224	52194
646	X	620045	622215	1.029381275177	621391	0.836562914007	FBgn0065054	496	FBgn0065054	496
647	3R	935176	936396	1.028935432434	935699	0.873206837972	FBgn0037293	18111	FBgn0010313	23291
648	2L	6078359	6079526	1.028652191162	6078900	0.836518817478	FBgn0031778	447	FBgn0031769	28071
649	3L	14940131	14941429	1.028568267822	14940846	0.926123946905	FBgn0040296	946	FBgn0040296	946
650	3R	5448769	5450035	1.028283119202	5449391	0.872363763697	FBgn0037721	2796	FBgn0037722	3729
651	3R	17291295	17292492	1.027860641479	17291889	0.787542287041	FBgn0038889	16158	FBgn0013984	114362
652	X	9514694	9516045	1.027792930603	9515300	0.891134798527	FBgn0030148	7323	FBgn0015624	12797
653	2R	15626403	15630989	1.027458190918	15627089	0.878816099728	FBgn0004364	715	FBgn0004364	715
654	3R	19574453	19575946	1.02738571167	19575121	0.821318507195	FBgn0039110	3431	FBgn0039110	3431
655	3R	13719610	13720717	1.027332782745	13720243	0.874367078145	FBgn0038558	11924	FBgn0038554	42147
656	3R	14844424	14845248	1.026907920837	14844511	0.724643278122	FBgn0038672	5233	FBgn0027785	8563
657	X	10698087	10699667	1.026587486267	10698725	0.805786553551	FBgn0030241	1367	FBgn0030241	1367
658	2R	16160430	16162057	1.026294708252	16161180	0.935237820943	FBgn0034537	2279	FBgn0061362	2537
659	X	20215378	20222061	1.025634765625	20217379	1.020700454712	FBgn0031108	6905	FBgn0031106	12923
660	3R	9474662	9476204	1.025615692139	9475598	0.766127586365	FBgn0015778	2911	FBgn0003498	3572
661	2R	10930775	10931797	1.025384426117	10931293	0.816048940023	FBgn0034017	913	FBgn0000996	35470
662	2R	3068500	3069722	1.024697303772	3069221	0.855478604635	FBgn0033192	2535	FBgn0004132	9327
663	3L	11825318	11826712	1.023949623108	11826205	0.826378166676	FBgn0036215	2936	FBgn0000404	18681
664	X	543064	544171	1.023801803589	543505	0.688155566945	FBgn0021764	156	FBgn0025637	30612
665	3L	20313014	20313964	1.023782730103	20313493	0.693510448231	FBgn0036980	3440	FBgn0011425	18079
666	2R	14469875	14471023	1.02344751358	14470443	0.731569374309	FBgn0014269	15571	FBgn0014269	15571
667	X	793225	794395	1.02344417572	793866	0.848845425774	FBgn0040340	1813	FBgn0040345	6192
668	2L	14490084	14491325	1.02304649353	14490601	0.794814137851	FBgn0005771	261	FBgn0005771	261
669	3R	9572860	9573966	1.023031234741	9573393	0.74153881073	FBgn0038177	1725	FBgn0038177	1725
670	X	19608713	19609725	1.022281646729	19609325	0.83196328668	FBgn0031071	7540	FBgn0031071	7540
671	X	11013322	11014425	1.021892547607	11014034	0.785561056698	FBgn0026268	242	FBgn0030274	19367
672	X	4909910	4911060	1.021733283997	4910508	0.758543431759	FBgn0003028	16974	FBgn0004368	126139
673	2L	12082173	12083439	1.020939826965	12082740	0.932240486145	FBgn0003145	3052	FBgn0003145	3052
674	3L	3073785	3074948	1.020399570465	3074153	0.853787972377	FBgn0003938	180	FBgn0003938	180
675	2R	16429928	16431187	1.019552230835	16430498	0.860605984926	FBgn0020617	6136	FBgn0034565	55321
676	3L	15188337	15189521	1.019534111023	15188950	0.824356555939	FBgn0029114	11950	FBgn0029114	11950
677	2R	11304815	11306037	1.019336700439	11305330	0.775970515083	FBgn0050321	2857	FBgn0050089	63069
678	2R	19503448	19505351	1.019287109375	19503937	0.837731838226	FBgn0034951	1287	FBgn0034948	19059
679	X	10313028	10316241	1.01896905899	10313739	0.858261664708	FBgn0030205	5064	FBgn0083167	7774
680	2R	3050019	3051310	1.018585681915	3050625	0.974464833736	FBgn0033191	884	FBgn0022772	13104
681	X	787876	789562	1.018507480621	789229	0.668840885162	FBgn0052815	58	FBgn0040345	1555
682	2R	17051614	17054770	1.018141746521	17054328	0.817517757416	FBgn0050283	6173	FBgn0010415	65578
683	2R	16607828	16609973	1.017916679382	16609404	0.816722750664	FBgn0015721	108	FBgn0011824	4519
684	3R	22518342	22519041	1.017898082733	22518496	0.695671319962	FBgn0039448	749	FBgn0039449	24611
685	2R	7480650	7481582	1.017683029175	7481168	0.805955950419	FBgn0033669	3582	FBgn0033669	3582
686	2R	3568196	3569223	1.017381191254	3568727	0.760567724705	FBgn0033252	8637	FBgn0021814	23121
687	2R	9826311	9827997	1.016986370087	9826392	0.6911693573	FBgn0033921	9176	FBgn0033922	14297
688	3R	18958572	18961055	1.016815662384	18960275	1.010937578538	FBgn0051457	6569	FBgn0051457	6569
689	3L	1079181	1080492	1.016525268555	1079677	0.819730534273	FBgn0004870	4944	FBgn0035194	151529
690	2L	21201416	21203320	1.016439914703	21202550	0.974144649506	FBgn0003930	221	FBgn0003930	221
691	2L	4378576	4380304	1.016355514526	4379387	0.87539088726	FBgn0031597	3332	FBgn0031597	3332
692	X	21155610	21156741	1.01629447937	21156187	0.864068090916	FBgn0015379	131	FBgn0015379	131
693	3L	14240874	14242031	1.01603937149	14241550	0.878511681276	FBgn0001085	1944	FBgn0036415	58382
694	2R	5213491	5214624	1.016023635864	5214106	0.879880905151	FBgn0050002	2090	FBgn0023143	8965
695	X	19459503	19460660	1.015577316284	19460039	0.867005432353	FBgn0031045	368	FBgn0031041	7573
696	3R	10504795	10506096	1.015339851379	10505315	0.81830703511	FBgn0038252	16150	FBgn0051314	17742
697	X	18764452	18765623	1.015182495117	18764953	0.850481846753	FBgn0052541	657	FBgn0030974	37383
698	X	9042495	9045411	1.014850139618	9043033	0.863109083737	FBgn0030101	1351	FBgn0030099	5143
699	3L	22879125	22879947	1.014455795288	22879276	0.691606601079	FBgn0037207	221	FBgn0037207	221
700	3L	6721749	6723031	1.014369010925	6722287	0.833146413167	FBgn0035713	3946	FBgn0035713	3946
701	X	2270918	2272057	1.014081478119	2271533	0.858362029581	FBgn0040385	4478	FBgn0001150	13586
702	X	9754287	9755561	1.013983249664	9755052	0.965143267314	FBgn0030162	1295	FBgn0030177	173339
703	3R	24159193	24160463	1.012994289398	24159883	0.966485150655	FBgn0039579	357	FBgn0039580	5607
704	2L	21830647	21831571	1.012629508972	21831133	0.761224359274	FBgn0003866	14945	FBgn0003866	14945
705	3L	7721517	7722572	1.012570381165	7721875	0.736715197563	FBgn0035816	311	FBgn0035823	146952
706	X	19186761	19187564	1.012518882751	19187171	0.718453577587	FBgn0031016	49	FBgn0031008	84350
707	2L	5391578	5392960	1.012438774109	5392193	0.909067630768	FBgn0016660	12149	FBgn0031700	63323
708	2L	3606560	3607553	1.012395858765	3607015	0.853529691696	FBgn0002985	267	FBgn0002985	267
709	2R	18006528	18007404	1.011907100677	18006887	0.821264457703	FBgn0034735	7091	FBgn0022986	83763
710	3R	9948760	9949558	1.010799407959	9949206	0.686559228336	FBgn0038206	826	FBgn0038196	87319
711	3R	748343	749453	1.010526657104	748814	0.754935853622	FBgn0051536	12536	FBgn0004183	25072
712	2R	15546901	15548091	1.01047706604	15547518	0.820501271416	FBgn0034480	27668	FBgn0004364	78856
713	2R	3582615	3583905	1.009675502777	3583442	0.69846276676	FBgn0020279	3648	FBgn0021814	8406
714	3L	1650942	1652132	1.009376525879	1651500	0.785258081224	FBgn0026372	709	FBgn0026372	709
715	2R	15452151	15453087	1.00926399231	15452656	0.774727463722	FBgn0050447	9523	FBgn0004364	173718
716	3R	17359879	17361343	1.009257793427	17360696	0.99771454755	FBgn0038891	2807	FBgn0013984	45555
717	3R	12703734	12704931	1.009223937988	12704366	0.92236255197	FBgn0015350	1084	FBgn0082171	22329
718	3L	22483993	22485628	1.009165287018	22484798	0.994439349455	FBgn0037170	731	FBgn0004449	143070
719	X	10204583	10205899	1.008574962616	10205232	0.813875257969	FBgn0028331	6302	FBgn0065046	11841
720	X	17076058	17077372	1.008442878723	17076938	0.843622880823	FBgn0030833	1994	FBgn0000163	82062
721	3R	2174586	2175734	1.008044719696	2175138	0.776493689593	FBgn0037436	173	FBgn0053097	18872
722	2L	21054224	21054944	1.007994651794	21054891	0.826763206058	FBgn0032910	2593	FBgn0023388	75054
723	2R	19243739	19245148	1.007284641266	19244398	0.895180814406	FBgn0000562	10027	FBgn0002174	29936
724	3L	21578137	21579153	1.006580352783	21578621	0.70056289785	FBgn0053291	180	FBgn0028663	104918
725	X	5474589	5476919	1.006472587585	5475724	0.843322091632	FBgn0029779	7103	FBgn0029783	35482
726	2L	2968627	2969581	1.006319046021	2969119	0.794078322018	FBgn0024920	501	FBgn0004584	3557
727	3R	3992449	3993242	1.006286621094	3992532	0.918781810337	FBgn0001138	14632	FBgn0037550	40477
728	3L	11560413	11561479	1.006260871887	11560920	0.756474382737	FBgn0003292	795	FBgn0036180	22467
729	X	10310603	10312688	1.005922317505	10311958	0.837409279563	FBgn0083167	5993	FBgn0083167	5993
730	X	14853015	14854069	1.005638122559	14853599	0.851382191976	FBgn0052594	4772	FBgn0030605	44250
731	2L	13389100	13390259	1.00547170639	13389750	0.757066053503	FBgn0032517	2114	FBgn0032516	2451
732	3L	2087174	2090446	1.005040168762	2089605	0.939059702555	FBgn0003432	9544	FBgn0035315	90940
733	2L	6241680	6242348	1.004796504974	6242308	0.95386081934	FBgn0031791	13568	FBgn0031782	114546
734	2R	14290741	14291905	1.004462242126	14291382	0.781600415707	FBgn0034390	522	FBgn0010651	27208
735	X	15404927	15405825	1.004423141479	15405400	0.72808292177	FBgn0030654	639	FBgn0030659	11409
736	2L	17469541	17470374	1.004405021667	17469703	0.685002644857	FBgn0032640	291	FBgn0032640	291
737	3R	2503537	2504747	1.004401683807	2504149	0.925729615348	FBgn0002522	163	FBgn0026567	20545
738	3L	5516389	5517484	1.004354476929	5516904	0.796793341637	FBgn0035611	7300	FBgn0003486	49620
739	3R	14226821	14228035	1.004293441772	14227426	0.814843118191	FBgn0038617	1009	FBgn0038609	35048
740	3L	5926104	5926886	1.004156112671	5926783	0.812874603271	FBgn0035655	1591	FBgn0002638	20063
741	X	5269553	5271590	1.003769874573	5271003	0.803547620773	FBgn0029765	1751	FBgn0029764	4903
742	X	7065774	7067364	1.003646373749	7066432	0.923292716344	FBgn0029939	28120	FBgn0025549	70108
743	X	5169493	5172037	1.003422260284	5171492	0.955308942234	FBgn0024332	2369	FBgn0024332	2369
744	X	4484745	4487383	1.002704620361	4485636	0.828229278326	FBgn0025613	677	FBgn0029718	7478
745	3L	4450588	4451863	1.002468109131	4451357	0.851176652041	FBgn0052248	1137	FBgn0035541	62788
746	3R	8144392	8145588	1.001303672791	8144948	0.825199632084	FBgn0051432	3408	FBgn0010044	60810
747	3R	21301986	21303478	1.001287460327	21302569	0.818888047162	FBgn0039336	68	FBgn0039337	156
748	2R	15343449	15346068	1.000552654266	15345280	0.901901364326	FBgn0034476	3512	FBgn0011849	102886
749	3R	16518402	16519395	0.99986743927	16518911	0.782475415398	FBgn0038820	15837	FBgn0004107	42431
750	X	8053920	8054849	0.999820709229	8054019	0.739643573761	FBgn0003349	30234	FBgn0030028	62621
751	3L	15759465	15760433	0.999292135239	15759962	0.75432240963	FBgn0036531	13715	FBgn0036537	40683
752	X	20282686	20283705	0.998920440674	20283111	0.764120101929	FBgn0031117	4048	FBgn0040649	13745
753	3L	15302430	15304138	0.998693466187	15303349	0.876201748848	FBgn0036494	1390	FBgn0036494	1390
754	2L	19695092	19696590	0.998370170593	19695647	0.805893808603	FBgn0005590	1317	FBgn0005590	1317
755	X	20208720	20210855	0.998279571533	20209146	0.823580713833	FBgn0031107	3992	FBgn0031106	4690
756	2L	13029915	13031363	0.997979164124	13030748	0.793936841628	FBgn0032469	585	FBgn0028965	9441
757	3L	5621761	5622507	0.997505187988	5622383	0.687736845016	FBgn0035626	6247	FBgn0035625	17453
758	X	18193577	18194551	0.99742937088	18194047	0.737726912779	FBgn0030914	1227	FBgn0004956	52285
759	X	2225450	2227175	0.997379302979	2226842	0.679858207703	FBgn0040390	5086	FBgn0040389	26049
760	X	8995610	8996706	0.997233390808	8996059	0.691339296453	FBgn0030093	1513	FBgn0030093	1513
761	X	5591869	5592836	0.996806144714	5592275	0.729868094126	FBgn0027321	185	FBgn0029799	5485
762	X	19310083	19311555	0.996584415436	19310899	0.959424804239	FBgn0031018	1835	FBgn0044030	2914
763	3R	21420417	21421481	0.996560096741	21420986	0.876490228316	FBgn0039344	12300	FBgn0039345	13864
764	3L	1755795	1756866	0.996030807495	1756398	0.822159093969	FBgn0013811	1216	FBgn0027903	2767
765	X	13361633	13362540	0.995816707611	13362147	0.743969535828	FBgn0030492	197	FBgn0030482	131317
766	2L	14359458	14360586	0.995735645294	14360039	0.770305465249	FBgn0001970	821	FBgn0028529	4959
767	2L	22248794	22249825	0.99539899826	22249325	0.781387170156	FBgn0032991	997	FBgn0032987	13899
768	3L	15554597	15555423	0.995378494263	15554714	0.697331168435	FBgn0036518	575	FBgn0036518	575
769	3L	15304773	15306920	0.995228290558	15306060	0.868615066304	FBgn0036494	4101	FBgn0036494	4101
770	2L	1604752	1605486	0.994909286499	1605122	0.727307067198	FBgn0051935	6003	FBgn0021906	9060
771	X	19434307	19435256	0.993842601776	19434683	0.689332564672	FBgn0031036	1104	FBgn0031036	1104
772	2L	9460802	9462394	0.99370098114	9461594	0.851369128508	FBgn0053723	20854	FBgn0002973	24081
773	2R	4032752	4033642	0.993654251099	4033211	0.73894440333	FBgn0050361	694	FBgn0022027	104053
774	X	18269793	18270725	0.993398189545	18270639	0.720075011253	FBgn0030921	802	FBgn0004956	128877
775	2R	19713478	19714689	0.99312210083	19714169	0.790230565601	FBgn0034990	1634	FBgn0034987	18212
776	2R	7240742	7241440	0.992684841156	7241323	0.755515766144	FBgn0033649	1493	FBgn0033652	64953
777	X	19377509	19378625	0.992538452148	19377985	0.888380078708	FBgn0052532	3434	FBgn0027291	22238
778	3R	2019107	2020088	0.992013931274	2019530	0.76058024168	FBgn0037409	5005	FBgn0053097	174480
779	3L	2621795	2622694	0.991991996765	2622572	0.708630275726	FBgn0035358	4306	FBgn0035357	7320
780	2L	5308053	5309880	0.991908550262	5309463	0.769116044044	FBgn0031697	5422	FBgn0015031	17778
781	X	16386595	16387623	0.991776704788	16387272	0.73845666647	FBgn0011742	633	FBgn0015615	40094
782	X	18744001	18745085	0.991617202759	18744662	0.787382069756	FBgn0030976	10315	FBgn0030974	17092
783	2L	3046627	3047837	0.991272926331	3047374	0.751252055168	FBgn0003934	1327	FBgn0003934	1327
784	X	5952706	5955535	0.991225719452	5953239	0.918364961942	FBgn0029843	16233	FBgn0029840	18297
785	3R	13515195	13517433	0.991137981415	13515806	0.865720805	FBgn0051249	3023	FBgn0038536	7413
786	3L	8452697	8454074	0.99095249176	8453251	0.781044399037	FBgn0035898	1758	FBgn0035898	1758
787	2R	9222213	9223214	0.990774154663	9222712	0.75166424583	FBgn0033865	13436	FBgn0033859	113156
788	3L	16549639	16551305	0.990347862244	16550488	0.911213368177	FBgn0036642	1105	FBgn0036642	1105
789	X	1315707	1318323	0.990187644958	1317370	0.84751188755	FBgn0027794	9	FBgn0028274	3663
790	X	17696081	17696765	0.990013122559	17696205	0.83326001962	FBgn0030878	1340	FBgn0030878	1340
791	3L	18728351	18729318	0.989730834961	18728956	0.682088025411	FBgn0036813	14989	FBgn0036813	14989
792	3L	2571329	2572318	0.98966884613	2571949	0.768214955049	FBgn0024939	967	FBgn0024939	967
793	X	1250231	1251588	0.989643573761	1251183	0.757893983056	FBgn0024985	1297	FBgn0028274	69850
794	X	13251178	13252464	0.989590644836	13251567	0.764222413301	FBgn0030486	4352	FBgn0030482	20737
795	X	19493580	19494686	0.989404439926	19494167	0.728919674368	FBgn0031053	1292	FBgn0031047	21350
796	X	19611444	19613327	0.989096641541	19612592	0.829193528493	FBgn0031071	4273	FBgn0031071	4273
797	X	1773157	1774532	0.988962173462	1774018	0.801236377043	FBgn0023512	4999	FBgn0023512	4999
798	X	16475453	16477310	0.988852024078	16476253	0.853863477707	FBgn0030766	1411	FBgn0030766	1411
799	3L	5541538	5542808	0.987635135651	5541959	0.880951106548	FBgn0065097	51	FBgn0003486	24565
800	2R	10276671	10277822	0.987629890442	10277241	0.864764899015	FBgn0033963	2784	FBgn0033962	4549
801	3L	14925373	14926459	0.987401008606	14925895	0.695918784422	FBgn0026320	8711	FBgn0026320	8711
802	2R	13814168	13815317	0.987288475037	13814706	0.735987018136	FBgn0034326	385	FBgn0034326	385
803	2R	7248728	7249839	0.986856937408	7249262	0.809262948878	FBgn0033649	9432	FBgn0033652	57014
804	3R	16655351	16656566	0.986803531647	16656035	0.932828510509	FBgn0027493	302	FBgn0038830	6084
805	X	15319219	15320439	0.986700534821	15319877	0.77530263452	FBgn0027287	982	FBgn0030659	96932
806	2L	19571098	19572648	0.986530303955	19571807	0.852837979794	FBgn0005672	1446	FBgn0005672	1446
807	2R	3315795	3316454	0.986503601074	3316404	0.786395668983	FBgn0033224	1808	FBgn0033210	128239
808	3L	19144032	19145100	0.985454559326	19144699	0.771968781948	FBgn0016797	8814	FBgn0016797	8814
809	2R	4205467	4206515	0.985453605652	4205899	0.77174949646	FBgn0033320	1710	FBgn0050353	35880
810	X	8902164	8903362	0.985414981842	8902549	0.847864151001	FBgn0030077	738	FBgn0030086	32000
811	X	10462151	10463061	0.985167503357	10462871	0.772967126634	FBgn0030220	1212	FBgn0052680	123916
812	2L	18522820	18523762	0.984769821167	18523366	0.69127963571	FBgn0032685	9944	FBgn0032682	41950
813	X	19350264	19351348	0.984221935272	19350792	0.856079522301	FBgn0027291	4955	FBgn0027291	4955
814	3R	20103556	20104415	0.984140396118	20104039	0.681577232149	FBgn0039177	1255	FBgn0051130	13058
815	X	18687920	18689171	0.984075069427	18688597	0.795252418518	FBgn0030968	2791	FBgn0030969	3556
816	X	17498763	17501456	0.983478784561	17500043	0.923902004957	FBgn0030859	5782	FBgn0030855	29823
817	3L	22646498	22647176	0.983333587646	22647107	0.824734687805	FBgn0037181	1109	FBgn0037200	158940
818	3L	19072444	19073792	0.983214378357	19073070	0.964740157127	FBgn0036851	2587	FBgn0036844	21389
819	3R	7462350	7463470	0.983189105988	7462788	0.743334591389	FBgn0051389	4410	FBgn0037921	11422
820	2R	20206930	20208069	0.982866287231	20207445	0.812413944918	FBgn0035050	6297	FBgn0053228	30303
821	2L	6831075	6832022	0.982426643372	6831577	0.751442488502	FBgn0051632	9260	FBgn0042092	76240
822	X	10884711	10885698	0.98225402832	10885228	0.71830590566	FBgn0040851	2295	FBgn0028686	85178
823	2L	6861388	6862543	0.982055664062	6861871	0.67579375373	FBgn0031864	7701	FBgn0042092	45946
824	X	1853580	1857226	0.982028007507	1854156	0.920781920938	FBgn0023546	413	FBgn0003964	43283
825	3R	9509259	9510820	0.981889724731	9509861	0.919332616469	FBgn0024555	181	FBgn0024555	181
826	3R	4664336	4665505	0.981734275818	4664938	0.893226718903	FBgn0037638	14806	FBgn0037636	18552
827	2R	18319701	18320745	0.981410980225	18320301	0.813999056816	FBgn0034778	1327	FBgn0000405	5734
828	X	10979930	10981090	0.981303215027	10980487	0.830659359694	FBgn0030268	1754	FBgn0030272	8851
829	3R	20757794	20758568	0.981112480164	20757842	0.766805966695	FBgn0039252	103	FBgn0015625	61225
830	X	2777533	2779602	0.980967998505	2778214	0.909682035446	FBgn0025643	2288	FBgn0024978	189873
831	3R	2586366	2587739	0.979733467102	2586985	0.946992004619	FBgn0000071	1330	FBgn0000071	1330
832	3R	1043593	1044586	0.97961139679	1044061	0.800314819112	FBgn0000340	914	FBgn0000340	914
833	2L	10057799	10059409	0.979586601257	10058652	0.7821634517	FBgn0011823	1746	FBgn0011823	1746
834	X	20561864	20563220	0.979146003723	20562596	0.933457374573	FBgn0031130	5971	FBgn0003300	57479
835	X	17697526	17698260	0.978858947754	17698181	0.678081724379	FBgn0030878	3316	FBgn0030878	3316
836	3R	15196306	15197175	0.977934360504	15197127	0.756671587626	FBgn0038697	3344	FBgn0000463	45192
837	3L	11227608	11228548	0.977924346924	11228120	0.714479446411	FBgn0041094	1864	FBgn0041094	1864
838	3L	23234465	23235465	0.977792739868	23234972	0.776731936137	FBgn0052231	500	FBgn0024733	205657
839	3R	21798171	21799065	0.977626800537	21798558	0.691446363926	FBgn0039399	348	FBgn0002735	27022
840	3R	6042733	6043911	0.977611541748	6043266	0.727905776766	FBgn0025879	4556	FBgn0037797	5214
841	3R	2374621	2375694	0.97758769989	2375043	0.699892878532	FBgn0046873	285	FBgn0037446	92167
842	3L	7921689	7923166	0.977509975433	7923072	0.803589916229	FBgn0041156	934	FBgn0035827	12750
843	2R	18137197	18138395	0.977179527283	18137814	0.853854656219	FBgn0034748	5698	FBgn0026261	7540
844	3R	15820756	15821954	0.976977348328	15821424	0.821810077218	FBgn0038755	12820	FBgn0038768	36118
845	X	20006209	20006716	0.976259708405	20006286	0.825185489655	FBgn0000084	915	FBgn0031093	2624
846	X	19987928	19989042	0.975811004639	19988490	0.855854819803	FBgn0031090	5285	FBgn0031093	15172
847	2L	523103	523999	0.975777626038	523241	0.707883437475	FBgn0003963	226	FBgn0003963	226
848	2L	518018	519534	0.975441932678	518594	0.869387894869	FBgn0003963	4873	FBgn0003963	4873
849	X	6667678	6669115	0.975326061249	6668341	0.788374662399	FBgn0029907	150	FBgn0029907	150
850	X	15241833	15242663	0.975140571594	15241987	0.701941576871	FBgn0029090	3585	FBgn0004924	88558
851	3R	2820009	2821256	0.975134849548	2820468	0.802301704884	FBgn0000095	4482	FBgn0010774	85658
852	2R	4404005	4404809	0.975120544434	4404391	0.73459221335	FBgn0021825	738	FBgn0033341	8794
853	2R	9571790	9573423	0.974746704102	9572693	0.805378128501	FBgn0033893	28168	FBgn0033893	28168
854	2L	2447701	2448829	0.974257469177	2448245	0.776225791258	FBgn0012017	11799	FBgn0015816	44421
855	3L	7153782	7154462	0.974025964737	7154267	0.675019264221	FBgn0052387	3582	FBgn0028383	23247
856	3L	4959924	4961168	0.973219871521	4960283	0.733229517937	FBgn0035584	1333	FBgn0035570	269580
857	X	18684104	18685189	0.973206996918	18684587	0.828087774913	FBgn0030967	1092	FBgn0030965	6151
858	X	5629632	5630618	0.973073482513	5630211	0.697409742019	FBgn0029808	535	FBgn0029800	30091
859	3L	13027503	13028701	0.973059654236	13028175	0.846698115854	FBgn0036343	7166	FBgn0036342	7204
860	X	8619966	8620704	0.973013877869	8620623	0.666182676951	FBgn0026411	30388	FBgn0030061	60436
861	2L	14443342	14444694	0.973006248474	14443890	0.979672855801	FBgn0028844	6926	FBgn0005771	46972
862	3L	14116632	14117334	0.97264957428	14117203	0.751188794772	FBgn0042630	20620	FBgn0000411	26676
863	X	20078279	20079585	0.972617149353	20078885	0.939679903143	FBgn0027107	1290	FBgn0031098	16720
864	3R	10726243	10727391	0.972438812256	10726935	0.750472349279	FBgn0038277	375	FBgn0038274	2845
865	X	19058915	19059565	0.972309112549	19059346	0.673819628629	FBgn0031001	4785	FBgn0031001	4785
866	3R	21849649	21850815	0.972295284271	21850211	0.748893618584	FBgn0002629	4	FBgn0002629	4
867	3L	2253276	2254224	0.97191619873	2253724	0.714705053965	FBgn0052302	1365	FBgn0000543	4381
868	X	14668362	14669688	0.971851825714	14669188	0.76588138938	FBgn0030583	1474	FBgn0052590	3784
869	X	16145427	16146613	0.97185087204	16146097	0.787401676178	FBgn0053251	658	FBgn0053251	658
870	3L	1701946	1703698	0.971807479858	1702582	0.773625429939	FBgn0035262	4103	FBgn0026372	50373
871	2L	14338537	14339183	0.971745014191	14339146	0.806854671902	FBgn0028531	906	FBgn0028529	15934
872	2R	10851676	10853185	0.971452713013	10852332	0.844236214956	FBgn0034012	6694	FBgn0000996	43491
873	X	15560802	15561995	0.971164226532	15561324	0.836147897384	FBgn0030675	4795	FBgn0030675	4795
874	2R	16118748	16119939	0.970786094666	16119272	0.8606300354	FBgn0046816	1672	FBgn0046816	1672
875	X	16463533	16464542	0.970401287079	16464276	0.706458822886	FBgn0030764	1822	FBgn0010412	7540
876	3R	12554956	12555912	0.96991443634	12555101	0.765494068464	FBgn0003944	5247	FBgn0063261	22010
877	2L	2710651	2711900	0.9685587883	2711517	0.669470562654	FBgn0031446	15199	FBgn0031452	33585
878	3R	25961642	25962859	0.968552589417	25962193	0.78861023398	FBgn0003738	1872	FBgn0065067	71341
879	3L	964980	965835	0.968485593796	965440	0.719158144558	FBgn0035178	5303	FBgn0035164	144394
880	2R	3444970	3445779	0.968119621277	3445127	0.629880150159	FBgn0026722	888	FBgn0033240	22348
881	2L	16220442	16221453	0.968111515045	16220566	0.714758309451	FBgn0028859	9530	FBgn0028897	37486
882	2L	8875200	8876737	0.967783927917	8876119	0.873893409967	FBgn0032072	9352	FBgn0029123	50494
883	X	6214192	6215007	0.96777009964	6214315	0.759208895943	FBgn0029870	3130	FBgn0029868	18680
884	3L	19149060	19150073	0.967674255371	19149601	0.699676334858	FBgn0016797	13716	FBgn0016797	13716
885	X	16297585	16298569	0.967477321625	16298028	0.780218068291	FBgn0010256	15414	FBgn0010256	15414
886	2R	1629067	1631172	0.966988563538	1629617	0.859885496252	FBgn0033063	15161	FBgn0033062	36609
887	X	7737303	7738566	0.966892719269	7738083	0.788959306829	FBgn0029971	949	FBgn0029971	949
888	3R	6419634	6420657	0.966825008392	6420152	0.75736874342	FBgn0001235	44234	FBgn0001235	44234
889	2R	4916743	4917721	0.966378688812	4916904	0.698626915614	FBgn0053774	4807	FBgn0053774	4807
890	2R	8361687	8362735	0.966038227081	8362336	0.685426403494	FBgn0033776	167	FBgn0000181	23808
891	2L	2998973	3000143	0.965895652771	2999613	0.773579978943	FBgn0025681	6649	FBgn0002989	6852
892	2L	9696674	9697941	0.965832710266	9697319	0.74234754899	FBgn0000273	1974	FBgn0015393	2515
893	X	19861583	19862985	0.965786933899	19862327	0.870136681725	FBgn0053517	197	FBgn0031093	141335
894	X	5900445	5901541	0.965706825256	5901096	0.713468233744	FBgn0029835	4050	FBgn0029840	33846
895	X	20202105	20204175	0.965324878693	20203584	0.865932762623	FBgn0031106	872	FBgn0031106	872
896	X	12547724	12548872	0.9650349617	12548165	0.799613714218	FBgn0030417	8030	FBgn0053963	54766
897	3R	20709336	20710007	0.964989185333	20709959	0.81068354845	FBgn0043799	7016	FBgn0015625	13342
898	3R	23798054	23799074	0.964228153229	23798412	0.699740634245	FBgn0039566	9274	FBgn0039559	34841
899	3L	261927	263009	0.964213848114	262510	0.775959134102	FBgn0035125	1264	FBgn0035127	13927
900	X	16231173	16232412	0.962954998016	16231836	0.791103810072	FBgn0030746	5582	FBgn0026575	24945
901	2L	11436268	11437512	0.962713241577	11436967	0.787010014057	FBgn0004579	8636	FBgn0004579	8636
902	2L	7052291	7053082	0.962505817413	7052340	0.726111518012	FBgn0031885	3966	FBgn0051630	9873
903	2L	12691569	12692209	0.962432861328	12692093	0.855174758218	FBgn0032444	844	FBgn0032445	930
904	X	17235583	17236502	0.962345123291	17235979	0.743264562943	FBgn0011758	4541	FBgn0030851	227434
905	X	8020897	8022091	0.961463928223	8021418	0.856515026093	FBgn0030018	972	FBgn0030003	46455
906	2L	5762452	5764439	0.961352348328	5763994	0.785358821645	FBgn0031737	2147	FBgn0031739	37975
907	2L	6186124	6187244	0.961329936981	6186630	0.756640967201	FBgn0040951	3841	FBgn0031782	58868
908	X	20222951	20223991	0.961115837097	20223471	0.908778846264	FBgn0031108	813	FBgn0031114	11185
909	X	19575527	19576855	0.960734844208	19576495	0.660954594612	FBgn0031066	1780	FBgn0031066	1780
910	X	6396809	6397514	0.960725307465	6397429	0.744292116165	FBgn0029875	11422	FBgn0014026	18908
911	3R	1307573	1308430	0.960558414459	1307973	0.681968510151	FBgn0015402	1634	FBgn0015402	1634
912	3R	14812940	14813769	0.960494041443	14813599	0.677056832747	FBgn0026239	3852	FBgn0026239	3852
913	3L	13250610	13252026	0.960234165192	13251290	0.91950327158	FBgn0052123	2433	FBgn0036349	101242
914	X	4758122	4759383	0.96019744873	4758966	0.748182943889	FBgn0052772	3970	FBgn0029738	22421
915	2R	8693121	8693745	0.959936141968	8693690	0.814715930394	FBgn0053137	2589	FBgn0033802	8029
916	2L	3779730	3780575	0.959871768951	3779806	0.834636688232	FBgn0051960	5140	FBgn0003430	45874
917	X	1324555	1325341	0.959780216217	1324605	0.725314723121	FBgn0026872	1031	FBgn0028274	3572
918	2R	17751431	17752103	0.959628105164	17751920	0.669464111328	FBgn0020307	375	FBgn0034704	69432
919	X	5957691	5959921	0.95951461792	5959193	0.836901696523	FBgn0029843	22187	FBgn0029840	24251
920	X	385153	386441	0.959441184998	385824	0.883979629068	FBgn0024983	1289	FBgn0000570	5782
921	2L	3064411	3065722	0.959281921387	3065236	0.732221238753	FBgn0027571	8621	FBgn0003934	16535
922	3L	10262888	10263902	0.959170341492	10263405	0.754634296193	FBgn0036080	16254	FBgn0000629	348672
923	2R	12633539	12634298	0.959075927734	12633695	0.741014083227	FBgn0000079	1471	FBgn0050235	26468
924	3R	2251130	2252242	0.958789825439	2251699	0.725154161453	FBgn0014963	19101	FBgn0037443	20086
925	3R	2862722	2863467	0.958754301071	2862841	0.779729322954	FBgn0024289	15216	FBgn0010774	43285
926	2L	6981891	6983120	0.958673477173	6982603	0.750347838682	FBgn0031879	2410	FBgn0031879	2410
927	3L	13189457	13190726	0.958530902863	13190048	0.892928852754	FBgn0052127	1992	FBgn0010452	101828
928	2R	17221212	17221823	0.958469390869	17221746	0.701697349548	FBgn0004362	833	FBgn0004362	833
929	3L	5756948	5758222	0.958428382874	5757815	0.773345112801	FBgn0035636	587	FBgn0035637	10323
930	2R	2895074	2896001	0.958353996277	2895161	0.789531946182	FBgn0033159	1479	FBgn0033159	1479
931	3L	2577550	2578535	0.958326339722	2578023	0.660424470901	FBgn0062517	1322	FBgn0024939	7041
932	3L	567784	568725	0.957973003387	568356	0.696311670191	FBgn0035143	3487	FBgn0035141	41908
933	3R	8106848	8108084	0.957921981812	8107617	0.932876110077	FBgn0038009	10975	FBgn0010044	98141
934	X	16131951	16132886	0.957880973816	16132428	0.786277742947	FBgn0030734	773	FBgn0011571	9645
935	3R	20441792	20442718	0.957622528076	20442497	0.694508589231	FBgn0039211	1179	FBgn0039212	8805
936	X	8675897	8677206	0.957199573517	8676419	0.833127260208	FBgn0052710	11961	FBgn0030061	116232
937	2R	5327692	5328498	0.956918716431	5328126	0.748213171959	FBgn0040092	803	FBgn0023180	30146
938	3R	25704144	25705503	0.956875801086	25705037	0.717617062961	FBgn0051038	2232	FBgn0051035	9945
939	2L	19950335	19952435	0.956796646118	19950442	0.761020226912	FBgn0032832	118	FBgn0019686	106964
940	3L	1782805	1783885	0.956737041473	1783528	0.70805086809	FBgn0067864	1187	FBgn0067864	1187
941	2R	14339006	14339640	0.956506729126	14339323	0.628756803625	FBgn0034396	1595	FBgn0010651	20733
942	2L	2026664	2027706	0.956057071686	2027141	0.76023593545	FBgn0031384	3098	FBgn0031391	120146
943	2R	20088123	20089110	0.955833435059	20088631	0.732592049767	FBgn0020521	241	FBgn0035031	16964
944	2R	17549253	17550238	0.954247951508	17549682	0.768378555775	FBgn0005778	782	FBgn0067102	33942
945	2L	557882	558701	0.954156398773	558313	0.686985343695	FBgn0031262	449	FBgn0031265	5857
946	3L	12373956	12375213	0.954074859619	12374556	0.726267393898	FBgn0036282	1307	FBgn0027936	103693
947	3R	27398363	27399039	0.953601360321	27398657	0.634168595076	FBgn0028968	792	FBgn0039857	23310
948	X	7806583	7807364	0.953345298767	7807000	0.675320513108	FBgn0003447	2260	FBgn0004404	26860
949	3R	21005884	21007114	0.953340530396	21006387	0.71920979023	FBgn0039286	4348	FBgn0039286	4348
950	3L	13012736	13013964	0.953231811523	13013328	0.70424562342	FBgn0011284	2375	FBgn0011284	2375
951	X	16262839	16263759	0.953216075897	16263339	0.719537368188	FBgn0026575	6558	FBgn0026575	6558
952	2L	6924588	6925459	0.95285987854	6925308	0.739891052246	FBgn0004838	4598	FBgn0004838	4598
953	X	18137106	18138603	0.952849388123	18137657	0.924701064825	FBgn0004956	4105	FBgn0004956	4105
954	3R	242192	243157	0.952837467194	242667	0.890732484705	FBgn0051528	514	FBgn0037249	16985
955	3L	4112122	4112781	0.952829360962	4112190	0.904330836402	FBgn0035500	5892	FBgn0004574	10543
956	2L	5968557	5969881	0.952780723572	5969138	0.895287597881	FBgn0031757	541	FBgn0000308	11887
957	3R	11684610	11685800	0.952396392822	11685311	0.735886601841	FBgn0038377	607	FBgn0017567	22492
958	3L	3115565	3116617	0.952076196671	3116080	0.804330405067	FBgn0026189	4825	FBgn0012049	16127
959	X	17583559	17584462	0.951730251312	17584051	0.745784591226	FBgn0030866	10840	FBgn0030866	10840
960	2L	15329315	15330332	0.951651096344	15329806	0.775576900033	FBgn0001981	13	FBgn0001981	13
961	3R	14843139	14843971	0.951463222504	14843819	0.713093360265	FBgn0038672	5925	FBgn0027785	9255
962	3L	21139380	21140273	0.951106071472	21139903	0.688682836645	FBgn0053056	2830	FBgn0037051	70021
963	2R	10486531	10487740	0.950846195221	10487286	0.815249499153	FBgn0033988	8872	FBgn0033988	8872
964	X	6722644	6723894	0.950797557831	6723511	0.735281832078	FBgn0064122	9767	FBgn0064122	9767
965	X	3682597	3683684	0.950584411621	3683223	0.70540787192	FBgn0000542	1890	FBgn0000542	1890
966	X	10360448	10361394	0.95052075386	10360862	0.71343758901	FBgn0052680	21907	FBgn0052680	21907
967	3R	22951120	22952784	0.950513839722	22951983	0.938768639284	FBgn0039491	1573	FBgn0039488	9585
968	X	1769407	1770081	0.950475692749	1769451	0.823715845744	FBgn0023510	4371	FBgn0023510	4371
969	3R	18187275	18188145	0.950456619263	18188062	0.741298627853	FBgn0038948	193	FBgn0038948	193
970	X	6118182	6119661	0.950422286987	6119193	0.785692596436	FBgn0029854	2721	FBgn0029857	14197
971	2R	7839060	7839899	0.950403213501	7839820	0.754797840118	FBgn0033713	2345	FBgn0020377	112688
972	3R	25617162	25619006	0.950159072876	25618423	0.89920537612	FBgn0039695	1935	FBgn0019972	6952
973	3R	4526122	4527324	0.950072288513	4526819	0.777855592615	FBgn0037612	115	FBgn0001180	3279
974	X	18222474	18224010	0.949552059174	18223016	0.793208122253	FBgn0022355	1147	FBgn0004956	81254
975	X	2580395	2583683	0.949375152588	2581800	0.964297347599	FBgn0024977	1063	FBgn0024978	6541
976	2L	2196212	2197232	0.949373245239	2196789	0.801535550286	FBgn0031395	4417	FBgn0031395	4417
977	3R	13429590	13431227	0.949369430542	13430527	0.855959624052	FBgn0038524	1297	FBgn0051575	53648
978	2L	18479551	18480612	0.949178695679	18480022	0.752909839153	FBgn0032681	418	FBgn0032682	1394
979	X	15175038	15175907	0.94891500473	15175424	0.835896492004	FBgn0030629	624	FBgn0004924	21995
980	3R	19694518	19695806	0.948891639709	19695125	0.918840857113	FBgn0004185	9773	FBgn0004185	9773
981	2L	6853808	6854741	0.948679924011	6854279	0.743500372943	FBgn0031864	109	FBgn0042092	53538
982	2R	5285372	5286175	0.948584079742	5286105	0.717373132706	FBgn0033442	16224	FBgn0023180	72167
983	X	3699608	3700748	0.948500394821	3700228	0.851226091385	FBgn0019661	7696	FBgn0019661	7696
984	2L	10762281	10763294	0.948396444321	10762790	0.900294508253	FBgn0027550	1643	FBgn0032298	7174
985	3L	6763528	6764340	0.948382377625	6764156	0.730712230389	FBgn0003995	49	FBgn0035714	37296
986	3R	18954829	18956049	0.948162078857	18955677	0.734697650461	FBgn0051457	1971	FBgn0051457	1971
987	3R	12725093	12726179	0.9480676651	12725709	0.761271476746	FBgn0015350	20259	FBgn0082171	43672
988	3R	22056910	22057646	0.948055505753	22057041	0.715009125796	FBgn0039419	1067	FBgn0039406	172056
989	X	21186672	21187401	0.948027610779	21187214	0.736523188077	FBgn0003423	2197	FBgn0015527	26699
990	X	6631190	6632198	0.947913646698	6631739	0.741808384657	FBgn0003390	6844	FBgn0029905	34412
991	2R	14143069	14143748	0.947861194611	14143657	0.776145887375	FBgn0000566	900	FBgn0050227	10763
992	3R	25341415	25342439	0.947791099548	25341990	0.678044515498	FBgn0039669	423	FBgn0040623	25174
993	3R	283642	285152	0.947673797607	284539	0.825688277974	FBgn0051522	5503	FBgn0037250	24808
994	2L	10068936	10069865	0.947607040405	10069453	0.796875572205	FBgn0032178	8556	FBgn0011823	12547
995	3R	14180090	14181400	0.947580337524	14180698	0.88006734848	FBgn0038606	551	FBgn0038609	11680
996	2R	2125862	2126642	0.947019577026	2126257	0.74108093977	FBgn0040673	1431	FBgn0040673	1431
997	3L	9014926	9015941	0.946960449219	9015413	0.795121484333	FBgn0028789	89	FBgn0028789	89
998	2R	4740967	4742250	0.946593284607	4741475	0.758390033946	FBgn0033395	7868	FBgn0033400	56967
999	3R	11269136	11270461	0.946206092834	11269841	0.793438378502	FBgn0000047	4131	FBgn0067339	26336
1000	X	18330501	18331153	0.946025371552	18330828	0.640590369701	FBgn0030929	2727	FBgn0030943	151296
1001	2L	1602837	1603766	0.945773601532	1603289	0.744802194483	FBgn0051935	7836	FBgn0021906	10893
1002	3L	3130749	3131545	0.945439815521	3131427	0.782583236694	FBgn0035402	463	FBgn0012049	780
1003	2R	18997159	18998511	0.945375919342	18997824	0.932059680714	FBgn0034868	386	FBgn0034868	386
1004	X	19565585	19566594	0.945337772369	19565961	0.687823071199	FBgn0010380	1021	FBgn0031066	12314
1005	X	10919947	10921037	0.945283889771	10920563	0.727629423141	FBgn0030261	8765	FBgn0028686	49843
1006	2L	6046822	6047785	0.945142745972	6047345	0.766452524397	FBgn0029161	596	FBgn0029161	596
1007	2R	6124450	6125261	0.94503569603	6124866	0.648358176736	FBgn0033538	4611	FBgn0004399	55149
1008	2R	18376590	18377847	0.944960594177	18377138	0.870655417442	FBgn0034788	1754	FBgn0010078	15160
1009	X	15181786	15183587	0.944649219513	15182931	0.916332483292	FBgn0030631	3875	FBgn0004924	29502
1010	X	2017663	2018508	0.944577693939	2018110	0.768999800963	FBgn0005670	173	FBgn0000377	88027
1011	X	13099923	13102310	0.944265365601	13100638	0.75310510397	FBgn0000346	7706	FBgn0004456	8211
1012	3R	6190428	6191668	0.944173812866	6191033	0.726762104034	FBgn0020379	12757	FBgn0015396	15127
1013	2L	6327808	6329094	0.943876266479	6328716	0.687873054953	FBgn0021873	3448	FBgn0043854	43699
1014	3L	21596733	21597439	0.943865776062	21597270	0.660979032516	FBgn0037114	3551	FBgn0028663	123567
1015	3L	3053405	3054199	0.9438123703	3053592	0.856651306152	FBgn0052486	779	FBgn0003938	20741
1016	3L	6590422	6591436	0.94330072403	6590905	0.773157477379	FBgn0004619	7076	FBgn0052396	86229
1017	X	5555387	5556210	0.943195819855	5555808	0.745218485594	FBgn0053080	7207	FBgn0029785	38129
1018	3R	23093312	23094118	0.943164348602	23093893	0.707160302571	FBgn0039504	2684	FBgn0039505	5533
1019	2L	5983545	5984341	0.943126678467	5984328	0.991924256086	FBgn0001941	1996	FBgn0001942	2569
1020	2L	13980659	13982085	0.942785739899	13981287	0.836495608091	FBgn0028939	1127	FBgn0028519	45723
1021	3R	17212726	17213665	0.942781448364	17213198	0.765321016312	FBgn0004862	1407	FBgn0043012	117399
1022	3L	20942373	20943366	0.942681789398	20942737	0.706282317638	FBgn0037042	17180	FBgn0003415	18528
1023	3R	11034811	11035819	0.942584514618	11035313	0.825774865992	FBgn0038300	385	FBgn0038301	4009
1024	3R	20605273	20606619	0.942573547363	20606087	0.76874071009	FBgn0039222	648	FBgn0000140	26462
1025	2R	8697059	8698963	0.942435264587	8698911	0.726963414086	FBgn0033802	2808	FBgn0033802	2808
1026	X	5539832	5540960	0.942345619202	5540377	0.725569276249	FBgn0027564	66	FBgn0029785	22698
1027	3R	27404369	27405580	0.94229888916	27405006	0.774500876665	FBgn0003268	1388	FBgn0039857	16961
1028	X	5513069	5513921	0.942284107208	5513139	0.770065498352	FBgn0028474	1808	FBgn0029783	1933
1029	2R	11571750	11572661	0.941362380981	11572285	0.696826850667	FBgn0082181	7871	FBgn0034065	42444
1030	3R	5529494	5530639	0.940726280212	5530139	0.731233989491	FBgn0051352	1026	FBgn0016792	6723
1031	X	17662916	17663892	0.940551280975	17663384	0.790887885624	FBgn0030870	1393	FBgn0030870	1393
1032	3R	18289039	18289755	0.939639091492	18289702	0.858752250671	FBgn0038972	933	FBgn0024832	1526
1033	3R	24408135	24410420	0.939569950104	24408890	0.770067078727	FBgn0000659	1915	FBgn0000659	1915
1034	X	9205103	9207631	0.939441680908	9206535	0.93251469556	FBgn0026149	4668	FBgn0026149	4668
1035	X	17929461	17930488	0.939426898956	17929966	0.734123678768	FBgn0030893	2868	FBgn0030891	10271
1036	3R	14063614	14064571	0.939203262329	14064089	0.722205966711	FBgn0011701	2173	FBgn0020238	4164
1037	2R	19795436	19796932	0.938890457153	19795828	0.713568040303	FBgn0034999	5870	FBgn0034987	99871
1038	X	17925990	17926717	0.938727855682	17926597	0.754167556763	FBgn0030893	501	FBgn0030891	6902
1039	3R	7943743	7944713	0.938328266144	7944279	0.710690307617	FBgn0037992	9640	FBgn0037992	9640
1040	3L	19848723	19849825	0.938291072845	19849320	0.780784438638	FBgn0028695	423	FBgn0028695	423
1041	3L	5829811	5831350	0.938249588013	5830498	0.884134888649	FBgn0003984	10937	FBgn0052409	42991
1042	3R	16423495	16424631	0.938008785248	16424108	0.768414721769	FBgn0023097	5223	FBgn0023097	5223
1043	X	19452828	19453598	0.937760353088	19452974	0.801700353622	FBgn0031041	508	FBgn0031041	508
1044	2R	2787232	2790099	0.937714576721	2789693	0.817323235904	FBgn0033155	195	FBgn0033156	587
1045	X	8989063	8990031	0.937223434448	8989255	0.720349678626	FBgn0030091	1482	FBgn0030092	5025
1046	2R	16605619	16606953	0.936939477921	16606446	0.837954491377	FBgn0034587	812	FBgn0011824	1561
1047	3L	18139645	18140951	0.936676979065	18140345	0.808908153983	FBgn0003997	10551	FBgn0020300	35682
1048	2R	19545555	19546220	0.936542510986	19546099	0.784413051605	FBgn0034964	515	FBgn0011726	8337
1049	2L	1741587	1742515	0.93652009964	1742031	0.762989234924	FBgn0031362	9505	FBgn0031357	31565
1050	X	8091577	8092976	0.936519622803	8092395	0.922282162835	FBgn0052715	693	FBgn0030028	24245
1051	3R	4134673	4135989	0.936448097229	4135486	0.823185145855	FBgn0037570	170	FBgn0037569	1142
1052	3L	5108308	5109355	0.935998916626	5108732	0.69046497345	FBgn0035593	574	FBgn0035602	231700
1053	2L	2760115	2761050	0.935767650604	2760494	0.65432509254	FBgn0031456	579	FBgn0031454	784
1054	3R	26033635	26034729	0.935730934143	26034302	0.750514310949	FBgn0039757	440	FBgn0039757	440
1055	X	9533862	9534864	0.935496807098	9534290	0.689342703138	FBgn0000233	5119	FBgn0000233	5119
1056	2L	3873591	3874676	0.935476779938	3874219	0.693186030668	FBgn0051957	1833	FBgn0004567	37377
1057	3R	24380542	24381783	0.935379981995	24381136	0.821942609899	FBgn0040618	1051	FBgn0000659	29669
1058	2L	16409384	16410714	0.935375213623	16409988	0.893979409162	FBgn0020416	31221	FBgn0025678	57298
1059	2R	5503670	5504678	0.935374736786	5503719	0.767577118344	FBgn0024923	2745	FBgn0024923	2745
1060	2R	13504008	13504934	0.935284614563	13504748	0.70344213339	FBgn0034286	158	FBgn0034298	102674
1061	X	6566755	6567489	0.93497133255	6566836	0.792737054825	FBgn0029895	11880	FBgn0029891	37802
1062	X	14948341	14949524	0.934959411621	14949174	0.754143683116	FBgn0030615	1302	FBgn0030616	24153
1063	2L	6178770	6179675	0.934769392014	6179202	0.776521991281	FBgn0040951	11269	FBgn0031782	51440
1064	3L	18313817	18314899	0.934753417969	18314287	0.808636844158	FBgn0015946	44614	FBgn0011706	49375
1065	2R	3464278	3465381	0.934512138367	3464852	0.736978755278	FBgn0033240	2623	FBgn0033240	2623
1066	3L	13463012	13464307	0.934364318848	13463800	0.847666581472	FBgn0036373	3049	FBgn0036351	108510
1067	X	19315531	19317282	0.934267997742	19316098	0.809938627131	FBgn0031020	2008	FBgn0044030	2285
1068	X	6090725	6093460	0.934097290039	6092357	0.817199258243	FBgn0023458	6133	FBgn0015818	8712
1069	3R	4218493	4219260	0.933967113495	4219209	0.789207696915	FBgn0028701	4499	FBgn0040529	52446
1070	2R	15169213	15169943	0.933908462524	15169434	0.652800900596	FBgn0034463	3212	FBgn0034463	3212
1071	2L	1130452	1131359	0.933722496033	1130982	0.717101520962	FBgn0031304	1747	FBgn0031308	16851
1072	X	19733169	19734160	0.933544635773	19733632	0.729757964611	FBgn0000076	9635	FBgn0031079	47644
1073	2R	17790743	17792636	0.933376312256	17792468	0.749795198441	FBgn0034717	8573	FBgn0013272	32776
1074	X	18130330	18131916	0.933255672455	18131110	0.871500873566	FBgn0030911	4594	FBgn0004956	10652
1075	3L	8390621	8391712	0.93293094635	8391162	0.834940629847	FBgn0052354	4065	FBgn0010825	33101
1076	3R	17239576	17240617	0.93265247345	17240128	0.692733203664	FBgn0051438	5279	FBgn0043012	144329
1077	3R	11159269	11161021	0.932449817657	11159317	0.813003804949	FBgn0038320	316	FBgn0013269	453
1078	3R	11745192	11745849	0.93239402771	11745238	0.782552083333	FBgn0038385	1397	FBgn0038385	1397
1079	2R	20069893	20070728	0.932376384735	20070526	0.764286701496	FBgn0035024	1298	FBgn0035031	35069
1080	3R	12917781	12918992	0.932254314423	12918397	0.77610467462	FBgn0038478	4384	FBgn0038477	7141
1081	3R	25555092	25556130	0.932104587555	25555665	0.740668352912	FBgn0039688	2915	FBgn0039687	5023
1082	3R	27677671	27678671	0.931625366211	27678165	0.807668293224	FBgn0039883	19566	FBgn0011013	104914
1083	2R	14512136	14513328	0.931001663208	14512690	0.774588164161	FBgn0034412	10486	FBgn0041702	25389
1084	2L	5944130	5944910	0.930962562561	5944678	0.669707843236	FBgn0001128	996	FBgn0000308	36347
1085	X	4498424	4499516	0.930881023407	4499005	0.755748476301	FBgn0029719	680	FBgn0025615	3936
1086	3R	8045627	8046755	0.930867195129	8046164	0.740641257342	FBgn0037998	752	FBgn0037992	92245
1087	2R	17898802	17899734	0.9306640625	17899293	0.741088747978	FBgn0034723	8575	FBgn0053200	16940
1088	X	5587986	5588892	0.930610656738	5588667	0.795711774092	FBgn0027321	3793	FBgn0029799	9093
1089	X	6809871	6811017	0.930573940277	6810446	0.77852165699	FBgn0029922	3064	FBgn0029925	8200
1090	X	15501979	15502638	0.930540084839	15502315	0.899078130722	FBgn0030665	916	FBgn0030671	35747
1091	X	16495812	16496909	0.930539131165	16496275	0.67860725522	FBgn0015336	2117	FBgn0030766	21433
1092	X	15414897	15416053	0.930423736572	15415337	0.753710241879	FBgn0030659	1472	FBgn0030659	1472
1093	2L	5067312	5068406	0.929848194122	5067880	0.783969789743	FBgn0028696	3123	FBgn0028696	3123
1094	3R	25880488	25881436	0.929836750031	25881085	0.689576625824	FBgn0003479	682	FBgn0003479	682
1095	3R	5483413	5484222	0.929764270782	5483859	0.69303299399	FBgn0037724	11985	FBgn0037728	19794
1096	2R	16423684	16424918	0.929654598236	16424163	0.754971631368	FBgn0020617	199	FBgn0034565	61656
1097	3R	18539337	18540039	0.929408550262	18539999	0.805571768019	FBgn0039010	3514	FBgn0039013	12623
1098	2L	7295245	7296742	0.929104328156	7295831	0.880370229483	FBgn0004009	11330	FBgn0004009	11330
1099	2R	16154771	16155882	0.928983211517	16155399	0.815456899007	FBgn0050149	150	FBgn0034534	435
1100	3R	22617222	22618416	0.928644657135	22617813	0.787471462699	FBgn0003717	6952	FBgn0039449	74706
1101	2R	16443567	16444288	0.928634643555	16443714	0.773985783259	FBgn0000044	7896	FBgn0034565	42105
1102	2L	13215713	13216419	0.928617477417	13216028	0.776637164029	FBgn0004192	189	FBgn0004192	189
1103	2R	13221252	13221920	0.928468704224	13221409	0.710143869573	FBgn0063386	3444	FBgn0063386	3444
1104	X	4523476	4524677	0.928454875946	4524073	0.763889193535	FBgn0003200	750	FBgn0022768	8035
1105	3L	5670587	5672915	0.928349494934	5672719	0.705094777621	FBgn0019652	30952	FBgn0065058	64650
1106	3L	4745796	4746522	0.928048610687	4745839	0.808682032994	FBgn0035572	6963	FBgn0035570	55136
1107	X	13584249	13585645	0.927947998047	13585161	0.899197101593	FBgn0030520	4164	FBgn0030521	30957
1108	2R	19818510	19819900	0.927942276001	19819280	0.869810402393	FBgn0003888	5798	FBgn0034987	123323
1109	X	3136543	3137379	0.927814483643	3137212	0.692260742188	FBgn0003374	31555	FBgn0000472	92127
1110	X	4739665	4741384	0.927530288696	4740740	0.758375099727	FBgn0029731	814	FBgn0029738	40647
1111	X	1992678	1993804	0.927144527435	1993075	0.766084262303	FBgn0004861	374	FBgn0025626	71783
1112	3R	12707754	12708923	0.92701292038	12708374	0.781711382024	FBgn0015350	2924	FBgn0082171	26337
1113	3R	20057905	20058637	0.926640510559	20058516	0.746010130102	FBgn0043884	1070	FBgn0039172	2765
1114	2L	5722026	5723729	0.926378726959	5723002	0.89825851777	FBgn0031736	1656	FBgn0031739	78967
1115	X	10455814	10457699	0.926364898682	10456425	0.813134133816	FBgn0030219	1808	FBgn0052680	117470
1116	2L	3022455	3023352	0.926310062408	3022503	0.819100485908	FBgn0031491	645	FBgn0031493	6686
1117	2L	3406582	3407286	0.926207065582	3406631	0.814685874515	FBgn0031531	3973	FBgn0031538	55344
1118	3L	19777572	19778794	0.926020145416	19778227	0.781671414009	FBgn0020389	913	FBgn0014037	64999
1119	X	4526030	4526939	0.925726413727	4526084	0.721534305149	FBgn0003200	1261	FBgn0022768	6024
1120	3L	133944	135036	0.925562381744	134506	0.787037849426	FBgn0035100	1615	FBgn0035105	33448
1121	3R	9286802	9287841	0.924929618835	9287174	0.724271185258	FBgn0040554	4654	FBgn0000046	35467
1122	3R	21716532	21717598	0.92382144928	21716992	0.735520750284	FBgn0039385	2227	FBgn0002735	108588
1123	3R	24149501	24150191	0.923707962036	24149583	0.855604839325	FBgn0040108	4422	FBgn0040108	4422
1124	3L	8363296	8364411	0.92320728302	8363766	0.779508272807	FBgn0035886	1723	FBgn0035878	43489
1125	3L	14761696	14763036	0.923042297363	14762588	0.772999286652	FBgn0029148	4860	FBgn0029148	4860
1126	X	1913021	1915285	0.923017501831	1913572	0.831494510174	FBgn0025625	4499	FBgn0025626	7720
1127	3R	19018688	19019753	0.922959804535	19019219	0.848576903343	FBgn0011596	10537	FBgn0039066	58047
1128	3R	9761316	9762885	0.922878265381	9762033	0.866212564356	FBgn0038188	7091	FBgn0000576	34452
1129	X	1233205	1235103	0.922768115997	1233653	0.814828515053	FBgn0023169	1285	FBgn0028274	87380
1130	2R	4129108	4129860	0.922512531281	4129748	0.684921611439	FBgn0033313	1827	FBgn0022027	7516
1131	3L	11225432	11226558	0.922463417053	11225911	0.753390401602	FBgn0041094	345	FBgn0041094	345
1132	2R	19466064	19467348	0.922360420227	19466709	0.82554808259	FBgn0029105	1002	FBgn0034938	5094
1133	3R	14485595	14486746	0.922293663025	14486202	0.815318556393	FBgn0027841	1088	FBgn0027841	1088
1134	X	8950109	8951280	0.921963691711	8950769	0.834669365602	FBgn0004856	1054	FBgn0046828	14273
1135	X	1247153	1248270	0.921825885773	1247558	0.728961103103	FBgn0024985	2328	FBgn0028274	73475
1136	3R	20902620	20903658	0.921624183655	20903142	0.839150316575	FBgn0039274	2538	FBgn0039273	3234
1137	3R	14000124	14001191	0.921476840973	14000643	0.779933039347	FBgn0042693	7192	FBgn0038570	7676
1138	X	12913966	12914990	0.921467781067	12914386	0.748541884952	FBgn0010303	9984	FBgn0025463	79129
1139	X	5451138	5452182	0.921464920044	5451733	0.775320185555	FBgn0029776	9264	FBgn0029783	59473
1140	X	10809747	10810639	0.92121887207	10810326	0.679944610596	FBgn0021742	2024	FBgn0030241	110234
1141	3L	18023721	18024849	0.92107963562	18024422	0.808309674263	FBgn0000568	435	FBgn0020300	80241
1142	X	5637351	5638720	0.921036720276	5637919	0.819449593039	FBgn0029810	536	FBgn0029800	37799
1143	X	5681639	5682722	0.92040348053	5682185	0.776965647936	FBgn0029815	3864	FBgn0000042	63915
1144	3R	16147502	16149174	0.920392990112	16148250	0.734167734782	FBgn0038786	4435	FBgn0038787	5482
1145	2R	5323018	5323849	0.919919013977	5323445	0.7022780478	FBgn0040092	3878	FBgn0023180	34827
1146	X	18709546	18711746	0.919731140137	18711289	0.69664663427	FBgn0052542	5782	FBgn0030973	7150
1147	2R	18520179	18520897	0.919633865356	18520283	0.794046592712	FBgn0034810	1318	FBgn0003900	33425
1148	2R	5995296	5996063	0.919578552246	5995909	0.735906203588	FBgn0033529	3936	FBgn0033529	3936
1149	3R	7578522	7579435	0.91926574707	7579010	0.719618976116	FBgn0037944	3824	FBgn0037947	18262
1150	X	19327649	19328554	0.919236183167	19327786	0.717504620552	FBgn0031022	552	FBgn0031022	552
1151	3R	23412259	23413509	0.919144630432	23412993	0.749695599079	FBgn0040080	4466	FBgn0003330	94753
1152	2R	8677467	8678454	0.919063568115	8677588	0.741752191023	FBgn0020391	1943	FBgn0033802	24131
1153	2L	6228803	6230037	0.918954372406	6229646	0.63838408788	FBgn0026755	4596	FBgn0031782	101884
1154	2R	8419863	8420690	0.918948173523	8420008	0.723279794057	FBgn0010488	11896	FBgn0010488	11896
1155	X	8439071	8440441	0.918881893158	8439678	0.997712443857	FBgn0040929	2052	FBgn0030054	11860
1156	3R	11132086	11132885	0.91882610321	11132834	0.800336088453	FBgn0004117	3081	FBgn0038319	23628
1157	2L	16045459	16046441	0.918731689453	16045899	0.801435858011	FBgn0013433	25	FBgn0028897	212153
1158	3L	5967118	5969060	0.918700218201	5968153	0.889682896932	FBgn0052406	3008	FBgn0035656	18201
1159	X	15332477	15333256	0.918552398682	15332700	0.67848604066	FBgn0067708	9212	FBgn0030659	84109
1160	X	15223433	15224783	0.918442726135	15224070	0.887355523951	FBgn0030634	4727	FBgn0004924	70641
1161	X	4385858	4386873	0.918123722076	4386394	0.728601736181	FBgn0029709	247	FBgn0029714	10810
1162	2R	17847964	17849292	0.917991638184	17848601	0.838134646416	FBgn0034721	7288	FBgn0013272	23357
1163	3R	4515146	4516200	0.917951583862	4515638	0.692934709437	FBgn0001180	7902	FBgn0001180	7902
1164	3R	22410261	22411690	0.917910575867	22411015	0.831268170301	FBgn0051082	933	FBgn0039449	132092
1165	3L	972611	973826	0.917816162109	973343	0.775955116048	FBgn0035178	2600	FBgn0035164	152297
1166	3L	7246805	7247469	0.917749404907	7247310	0.743135452271	FBgn0035755	9446	FBgn0035754	22840
1167	X	11762498	11763369	0.917720794678	11763165	0.742081642151	FBgn0030358	1622	FBgn0030350	41948
1168	2L	17478924	17479885	0.917634963989	17479126	0.67831993103	FBgn0032643	1105	FBgn0032643	1105
1169	3L	8638285	8639441	0.91762638092	8638855	0.746132766499	FBgn0001168	10851	FBgn0001168	10851
1170	2R	11854161	11854813	0.917625904083	11854765	0.858691321479	FBgn0020611	3265	FBgn0022070	7596
1171	2R	14817606	14818304	0.917232751846	14818118	0.731085252762	FBgn0034432	1885	FBgn0034430	11052
1172	3L	7343996	7345088	0.916969776154	7344622	0.786853392919	FBgn0082598	876	FBgn0082598	876
1173	2R	11844260	11845073	0.916834831238	11844913	0.806052764257	FBgn0010611	6040	FBgn0022070	17448
1174	3L	4080690	4082049	0.91673374176	4081386	0.80156186223	FBgn0035496	4648	FBgn0028484	10351
1175	2L	3610246	3611351	0.916688919067	3610783	0.810927391052	FBgn0002985	4035	FBgn0002985	4035
1176	2R	16555304	16556525	0.916586399078	16555867	0.758691966534	FBgn0003391	8874	FBgn0003391	8874
1177	2L	4901167	4902379	0.916585922241	4901779	0.802412257475	FBgn0047314	4578	FBgn0047314	4578
1178	3R	11735962	11737153	0.916260719299	11736400	0.660233665915	FBgn0038381	2244	FBgn0038385	10235
1179	3R	12400677	12401415	0.91580915451	12400832	0.764571016485	FBgn0038446	1392	FBgn0038453	68495
1180	3R	25510181	25511348	0.915596961975	25510744	0.881465090646	FBgn0039682	1760	FBgn0039680	9346
1181	2R	20078008	20078765	0.915025234222	20078115	0.811161951585	FBgn0035026	1068	FBgn0035031	27480
1182	X	22077828	22078808	0.914969921112	22078207	0.713113139657	FBgn0000719	19624	FBgn0031186	420222
1183	2R	18581409	18582109	0.914866447449	18582055	0.933335185051	FBgn0003062	265	FBgn0003062	265
1184	3R	5846030	5847283	0.914381504059	5846762	0.890809774399	FBgn0051407	2568	FBgn0027524	22218
1185	3L	727239	728411	0.914343833923	727803	0.856419086456	FBgn0052482	477	FBgn0000575	5135
1186	2R	19839944	19841375	0.914266586304	19840469	0.784222960472	FBgn0005638	1437	FBgn0034987	144512
1187	3L	18956070	18958107	0.913653850555	18957526	0.715560853481	FBgn0036836	4109	FBgn0002945	53064
1188	2L	4890474	4891354	0.913548946381	4890851	0.756472840029	FBgn0031644	856	FBgn0031645	1264
1189	2L	13867222	13868369	0.913525104523	13867819	0.777419735404	FBgn0028532	18407	FBgn0051842	32781
1190	3L	14763802	14764564	0.913172245026	14764192	0.657073806314	FBgn0029148	3256	FBgn0029148	3256
1191	X	11742613	11744639	0.912939071655	11743828	0.720073475557	FBgn0030354	4551	FBgn0030350	22611
1192	X	1895451	1896879	0.912553310394	1896237	0.867001168868	FBgn0003964	1202	FBgn0003964	1202
1193	X	9407524	9408766	0.912537574768	9407975	0.769835191614	FBgn0030137	6278	FBgn0030137	6278
1194	X	8372046	8372960	0.912337303162	8372796	0.692381165244	FBgn0024943	1965	FBgn0030054	78742
1195	2L	3365424	3366072	0.912265777588	3365515	0.799417071872	FBgn0031527	3716	FBgn0031538	96460
1196	3R	12228932	12229840	0.912037372589	12229287	0.694486498833	FBgn0003513	118	FBgn0038421	43513
1197	2L	1052343	1053309	0.911901950836	1052908	0.708844602108	FBgn0031294	4855	FBgn0003310	24903
1198	3R	19506313	19507341	0.911727905273	19506752	0.699978351593	FBgn0040227	985	FBgn0040227	985
1199	X	14893877	14894716	0.910737991333	14894303	0.711750367109	FBgn0030600	3041	FBgn0030605	3546
1200	3L	22388456	22389758	0.910685539246	22389029	0.85573238485	FBgn0037162	815	FBgn0004449	47301
1201	3R	27589492	27590105	0.91033744812	27589660	0.730634260178	FBgn0003065	828	FBgn0011013	16409
1202	3R	23526376	23527510	0.910013198853	23526993	0.678654951208	FBgn0045862	1007	FBgn0003330	19247
1203	X	17297579	17299018	0.909940242767	17298314	0.845728902256	FBgn0030841	11834	FBgn0030851	165099
1204	X	19510488	19513084	0.909808635712	19510602	0.729896372015	FBgn0031055	706	FBgn0031057	7083
1205	X	8719416	8720965	0.909802436829	8720133	0.764838891871	FBgn0030065	10784	FBgn0030061	159946
1206	X	17742883	17743668	0.90967464447	17743603	0.731541061401	FBgn0030884	1797	FBgn0002777	22459
1207	2R	10089957	10090724	0.9089615345	10090032	0.74704451561	FBgn0010397	633	FBgn0010638	43558
1208	X	2255202	2256047	0.908851623535	2255772	0.734110862017	FBgn0040385	11283	FBgn0001150	29347
1209	3R	8471318	8472466	0.908685684204	8471941	0.751848638058	FBgn0038071	1841	FBgn0038071	1841
1210	3R	11213593	11214492	0.908472061157	11213683	0.82078742981	FBgn0051302	4963	FBgn0038332	15785
1211	2L	9987452	9988980	0.908404827118	9988221	0.771435528994	FBgn0040965	3564	FBgn0040965	3564
1212	2L	5188279	5188921	0.908379077911	5188832	0.797742419773	FBgn0065083	4639	FBgn0000228	89726
1213	3R	21840706	21841468	0.908319473267	21841038	0.672864352956	FBgn0002578	591	FBgn0002592	2154
1214	2L	14584970	14585839	0.908308982849	14585100	0.710464477539	FBgn0028912	13759	FBgn0005771	94238
1215	3R	8918630	8919556	0.908158779144	8918797	0.713400244713	FBgn0038118	4424	FBgn0003308	60538
1216	X	19571226	19572290	0.908145904541	19571964	0.638948552749	FBgn0031065	2453	FBgn0031066	6311
1217	2L	1410378	1411883	0.90807723999	1411027	0.86489918828	FBgn0002543	9422	FBgn0002543	9422
1218	3R	11756421	11757557	0.907933235168	11757113	0.801252337063	FBgn0038386	2343	FBgn0038386	2343
1219	X	1401001	1401700	0.907920837402	1401583	0.739792780443	FBgn0025390	12745	FBgn0003517	61349
1220	X	12934490	12935088	0.907901763916	12934883	0.927712758382	FBgn0030448	985	FBgn0025463	58632
1221	3L	2074793	2075773	0.907845497131	2075217	0.725368948544	FBgn0003432	23932	FBgn0035315	105328
1222	3R	25518996	25519625	0.907827377319	25519119	0.840439367294	FBgn0039683	590	FBgn0039680	17721
1223	3L	3139321	3140272	0.907752990723	3139785	0.746169149876	FBgn0035403	532	FBgn0012049	7578
1224	2L	8824859	8826071	0.907616615295	8825320	0.879150301218	FBgn0029123	305	FBgn0029123	305
1225	4	426332	427288	0.907456874847	426756	0.731073439121	FBgn0039905	13116	FBgn0026777	98409
1226	3L	8968112	8969043	0.907413959503	8968622	0.708018839359	FBgn0016070	3300	FBgn0035954	10523
1227	X	15550719	15551823	0.907311439514	15551302	0.756954193115	FBgn0030674	3250	FBgn0030673	6241
1228	X	3740961	3742264	0.906977653503	3741582	0.855371895958	FBgn0052776	10819	FBgn0019661	33658
1229	3R	7156788	7157441	0.906734466553	7157382	0.77189040184	FBgn0026063	16781	FBgn0026063	16781
1230	2L	13869049	13870140	0.906335353851	13869532	0.80020070076	FBgn0028532	20120	FBgn0051842	34494
1231	X	13688071	13690215	0.906186103821	13689561	0.818038828233	FBgn0030532	1500	FBgn0027537	32821
1232	2L	14491659	14493302	0.906127929688	14492783	0.747277989107	FBgn0005771	1921	FBgn0005771	1921
1233	2R	19750479	19751424	0.905864238739	19750994	0.845408499241	FBgn0050418	131	FBgn0034987	55037
1234	3R	2987978	2989267	0.905838012695	2988434	0.675655168646	FBgn0002306	117	FBgn0037481	7536
1235	2R	11468297	11469604	0.905648231506	11468899	0.765465497971	FBgn0034054	1006	FBgn0034050	19148
1236	X	19065914	19067186	0.905641078949	19066367	0.822032243013	FBgn0031002	6037	FBgn0031002	6037
1237	3R	22082603	22083894	0.905359268188	22083418	0.808175844305	FBgn0000064	3895	FBgn0039406	198433
1238	3R	3849928	3850883	0.905253887177	3850471	0.73655832515	FBgn0001255	5696	FBgn0037550	101584
1239	3L	16592164	16593364	0.905211925507	16592849	0.757075141458	FBgn0017572	12118	FBgn0017572	12118
1240	3L	19538138	19539061	0.905070781708	19538698	0.75055773118	FBgn0067680	8299	FBgn0067680	8299
1241	3R	11250099	11250993	0.904879331589	11250507	0.699637699127	FBgn0038339	807	FBgn0067339	7002
1242	2L	10859796	10860932	0.904871940613	10860353	0.732516064363	FBgn0027363	1825	FBgn0024227	2271
1243	3L	336383	337235	0.904863357544	336938	0.655721843243	FBgn0035134	3016	FBgn0035136	7977
1244	X	5751813	5752628	0.904824256897	5752545	0.669123077393	FBgn0029822	816	FBgn0000042	6445
1245	3L	2213534	2214393	0.904757499695	2213925	0.668785810471	FBgn0035317	747	FBgn0035318	6679
1246	3R	20069572	20070352	0.904724121094	20069648	0.800461292267	FBgn0039175	8732	FBgn0039172	13897
1247	2L	6410725	6411868	0.904679298401	6411355	0.778011136585	FBgn0031811	1349	FBgn0043854	38940
1248	3L	12759820	12761057	0.904293298721	12760341	0.77890586853	FBgn0036312	3819	FBgn0036314	27609
1249	X	14194237	14195142	0.904138088226	14194450	0.659491025485	FBgn0052601	18364	FBgn0002873	112670
1250	3L	13201124	13202065	0.90399646759	13201529	0.689138293266	FBgn0023095	1107	FBgn0010452	113309
1251	2R	3303922	3305241	0.9037733078	3304657	0.750774765015	FBgn0002891	408	FBgn0033210	116492
1252	X	18161082	18162435	0.903744220734	18161571	0.784850849825	FBgn0030912	6469	FBgn0004956	19809
1253	2R	7717430	7718075	0.903304100037	7717553	0.849494934082	FBgn0033699	818	FBgn0033699	818
1254	3L	3128880	3129843	0.903230667114	3129356	0.71864053607	FBgn0035401	2014	FBgn0012049	2851
1255	X	5968857	5970389	0.903203725815	5969277	0.780438929796	FBgn0029846	21347	FBgn0029840	34335
1256	2R	3252204	3253687	0.903003692627	3252248	0.87846827507	FBgn0042135	4816	FBgn0033210	64083
1257	3R	23494348	23495555	0.902710437775	23494893	0.827278109158	FBgn0039536	6337	FBgn0003330	12853
1258	X	14097190	14098148	0.902572154999	14097710	0.743798901053	FBgn0030558	2550	FBgn0002873	15930
1259	2L	4199293	4200216	0.902376651764	4199696	0.696218378404	FBgn0031589	1638	FBgn0031590	27401
1260	3L	20096081	20097287	0.902184486389	20096664	0.770287121043	FBgn0036944	1347	FBgn0036959	78448
1261	X	10192028	10192659	0.902178287506	10192523	0.718749523163	FBgn0030193	181	FBgn0030193	181
1262	2R	4637123	4638043	0.901673316956	4637610	0.733402364394	FBgn0033381	3504	FBgn0033380	11534
1263	X	5505261	5506215	0.901452064514	5505655	0.799034679637	FBgn0029782	1634	FBgn0029783	5551
1264	2R	10370341	10371461	0.901394844055	10370995	0.722490727901	FBgn0033973	690	FBgn0022063	14936
1265	2L	12084090	12086106	0.901307106018	12085027	0.789283471949	FBgn0003145	765	FBgn0003145	765
1266	2R	12582077	12583203	0.901096343994	12582667	0.826757558187	FBgn0034187	5027	FBgn0034181	48276
1267	3R	24869996	24871356	0.901006221771	24870616	0.791118621826	FBgn0039627	4617	FBgn0039633	52093
1268	2L	2377890	2378740	0.900880813599	2378504	0.723185300827	FBgn0031420	2610	FBgn0028485	13169
1269	2L	5015530	5016518	0.900764942169	5016015	0.6770103118	FBgn0031670	4902	FBgn0022023	37194
1270	3L	9017091	9018139	0.900485038757	9017585	0.816098549787	FBgn0028789	2261	FBgn0028789	2261
1271	X	6168880	6171140	0.900307178497	6170442	0.873004127951	FBgn0029864	4717	FBgn0029868	25193
1272	X	13636937	13638017	0.899681568146	13637584	0.662336686078	FBgn0030525	5962	FBgn0027537	19156
1273	2R	8015915	8016652	0.899585723877	8016055	0.688601493835	FBgn0050044	4623	FBgn0033751	18770
1274	2R	6393727	6394485	0.899558067322	6393807	0.710422611237	FBgn0010356	1770	FBgn0010356	1770
1275	X	10813808	10814496	0.899515867233	10814068	0.703800996145	FBgn0030256	551	FBgn0030241	113976
1276	X	18485124	18486685	0.89951133728	18485953	0.718534827232	FBgn0030945	1075	FBgn0030945	1075
1277	2R	2772190	2773079	0.899320602417	2772629	0.700575211469	FBgn0033154	435	FBgn0033156	17651
1278	2R	19317218	19318036	0.899012565613	19317986	0.77253903283	FBgn0034908	1141	FBgn0034908	1141
1279	3R	12581286	12582099	0.898864984512	12582059	0.724487675561	FBgn0063261	4948	FBgn0063261	4948
1280	X	4761664	4762934	0.898540496826	4762187	0.775849258198	FBgn0029736	1495	FBgn0029738	19200
1281	3R	10309559	10310531	0.898470401764	10310484	0.74219596386	FBgn0038233	26930	FBgn0038234	27106
1282	2L	8545512	8546274	0.898393630981	8546189	0.769824838638	FBgn0011259	2856	FBgn0029004	17571
1283	3L	16990169	16990811	0.898284912109	16990243	0.80372004509	FBgn0036688	654	FBgn0036702	217139
1284	3L	18321274	18322422	0.898142814636	18321711	0.76435473386	FBgn0011706	41951	FBgn0011706	41951
1285	3L	11467993	11468930	0.898102760315	11468353	0.771009385586	FBgn0036165	6846	FBgn0036165	6846
1286	X	17294997	17295989	0.897914886475	17295349	0.72981610665	FBgn0030841	8869	FBgn0030851	168064
1287	2R	12392172	12393109	0.89774274826	12392550	0.726485103369	FBgn0034166	2586	FBgn0028737	9494
1288	X	2573744	2574732	0.897437572479	2574147	0.677767697503	FBgn0024973	2334	FBgn0024978	14194
1289	3L	1715011	1715838	0.897399425507	1715135	0.680366237958	FBgn0027594	510	FBgn0027903	44030
1290	2R	14068909	14069927	0.897250175476	14069054	0.700494809584	FBgn0050115	7444	FBgn0050119	14606
1291	3L	15103906	15104771	0.897223949432	15104395	0.747080859016	FBgn0036483	2207	FBgn0025776	95059
1292	2L	13271208	13271958	0.896869659424	13271399	0.741999694279	FBgn0051848	5734	FBgn0003935	26551
1293	3L	10821403	10822540	0.896529197693	10821845	0.841686332927	FBgn0026160	9994	FBgn0026160	9994
1294	2L	18137530	18138266	0.896397829056	18138069	0.704844431444	FBgn0001301	3930	FBgn0041184	10270
1295	3L	20717005	20718118	0.896250724792	20717663	0.73877547769	FBgn0037021	2384	FBgn0016696	12285
1296	3R	26795638	26796826	0.896114826202	26796147	0.759879648685	FBgn0062411	6105	FBgn0010808	83487
1297	2L	13308526	13309657	0.895906925201	13308977	0.849647760391	FBgn0032504	1845	FBgn0022069	57211
1298	X	4327715	4328392	0.895884990692	4328343	0.725176387363	FBgn0040910	32508	FBgn0029714	68861
1299	2R	9581438	9582353	0.895751953125	9581919	0.733510297887	FBgn0033896	24364	FBgn0033893	37394
1300	2R	9136824	9137820	0.895489692688	9137398	0.752563699087	FBgn0000633	1597	FBgn0033859	27842
1301	2L	951406	953056	0.895442485809	952198	0.724184004466	FBgn0051923	21519	FBgn0003916	50536
1302	2R	18232002	18233192	0.895247936249	18232504	0.843559096841	FBgn0028371	11919	FBgn0020257	35949
1303	3L	732804	733983	0.895230293274	733493	0.75897449255	FBgn0000575	555	FBgn0000575	555
1304	2L	3321439	3322418	0.895040512085	3321934	0.725534068214	FBgn0031520	1344	FBgn0031538	140041
1305	3L	9414692	9415474	0.894943237305	9415368	0.748389720917	FBgn0035992	832	FBgn0052038	10490
1306	2L	6653419	6654501	0.894939422607	6653945	0.865200455983	FBgn0051633	2356	FBgn0031836	42922
1307	2L	6353112	6354252	0.894934654236	6353771	0.770060539246	FBgn0031802	560	FBgn0043854	18644
1308	2R	13584297	13585030	0.894396781921	13584423	0.776755015055	FBgn0034297	6642	FBgn0034298	22999
1309	X	12489368	12490289	0.893812179565	12489740	0.683828353882	FBgn0015024	2020	FBgn0015024	2020
1310	3R	14242326	14243097	0.893612861633	14242530	0.766806072659	FBgn0051122	3941	FBgn0038609	50152
1311	3R	21861718	21863346	0.893465042114	21861868	0.682962576548	FBgn0002633	892	FBgn0002633	892
1312	2R	2755494	2756354	0.893033981323	2756309	0.688944180806	FBgn0026602	1262	FBgn0033156	33971
1313	3R	4028687	4029698	0.892993927002	4029058	0.750619581767	FBgn0053779	1486	FBgn0037554	30171
1314	2R	17691029	17691833	0.892951011658	17691637	0.688792308172	FBgn0034707	909	FBgn0034704	9149
1315	X	19462009	19463093	0.892743110657	19462607	0.698728382587	FBgn0031045	2936	FBgn0026680	9682
1316	3L	19655755	19656986	0.892577171326	19656356	0.774662081401	FBgn0004623	3469	FBgn0029094	72205
1317	3R	683166	684212	0.891645431519	683693	0.77446085612	FBgn0003002	5158	FBgn0003002	5158
1318	3R	44663	45856	0.891396522522	45083	0.715136528015	FBgn0051516	769	FBgn0037220	12994
1319	2L	6775994	6777395	0.891121387482	6776513	0.791461888482	FBgn0031858	2474	FBgn0025777	53158
1320	2L	4984630	4985534	0.891060352325	4985036	0.706599347732	FBgn0051653	1393	FBgn0010607	13583
1321	3R	13747961	13748627	0.890826225281	13747995	0.91986989975	FBgn0000363	9600	FBgn0038554	69899
1322	X	13368284	13369173	0.890751361847	13368800	0.672912064721	FBgn0030493	390	FBgn0030507	133160
1323	2L	2411209	2412074	0.890720367432	2411429	0.675954818726	FBgn0031426	700	FBgn0028485	46094
1324	3L	19920763	19921461	0.890577316284	19920860	0.82805762291	FBgn0036925	942	FBgn0036918	63326
1325	X	5783948	5785189	0.890404224396	5784429	0.66689363122	FBgn0029825	3415	FBgn0000042	38329
1326	X	10960767	10961608	0.889776229858	10961559	0.708388328552	FBgn0030266	7257	FBgn0028686	8847
1327	2R	17697999	17699204	0.889637947083	17698664	0.76966678395	FBgn0034708	5104	FBgn0034704	16176
1328	X	4629965	4630862	0.889329433441	4630048	0.6788189888	FBgn0029727	613	FBgn0022768	97940
1329	X	18146335	18147094	0.88875579834	18146638	0.640181899071	FBgn0004956	4876	FBgn0004956	4876
1330	X	20636451	20637183	0.888521194458	20636979	0.757495681445	FBgn0031133	43	FBgn0003300	131862
1331	X	1304333	1305598	0.888464450836	1305550	0.750219292111	FBgn0027796	3962	FBgn0028274	15483
1332	3L	2641526	2642798	0.888422489166	2642372	0.727039337158	FBgn0053233	799	FBgn0035357	27120
1333	X	14105237	14105893	0.888388633728	14105333	0.924587059021	FBgn0002917	3743	FBgn0002873	23553
1334	X	11824031	11825171	0.888332366943	11824590	0.806201636791	FBgn0003865	1740	FBgn0003865	1740
1335	X	1857556	1859392	0.888324737549	1858904	0.745506373319	FBgn0023546	5161	FBgn0003964	38535
1336	3L	3942012	3943469	0.888130664825	3942633	0.766163706779	FBgn0035481	5670	FBgn0035470	59945
1337	3R	25640835	25641568	0.888020038605	25640948	0.768637830561	FBgn0039702	1224	FBgn0002924	8099
1338	2L	3852894	3854025	0.887987136841	3853446	0.733500825034	FBgn0031574	9235	FBgn0004567	16604
1339	3L	13351988	13353323	0.887985706329	13353165	0.718218673359	FBgn0036350	74	FBgn0036350	74
1340	X	2264353	2265232	0.887965679169	2264469	0.920682473616	FBgn0040385	2586	FBgn0001150	20650
1341	X	17490021	17490703	0.887962341309	17490069	0.763479411602	FBgn0030858	686	FBgn0030855	19849
1342	2R	19870618	19871621	0.88776922226	19871185	0.722763229819	FBgn0053537	10478	FBgn0019886	151705
1343	3R	11472226	11473690	0.887362480164	11472832	0.922944575548	FBgn0038351	14227	FBgn0053207	19076
1344	X	16716504	16717168	0.887270450592	16717043	0.714296245575	FBgn0030800	1219	FBgn0030801	1477
1345	2R	13222106	13222998	0.887190818787	13222548	0.688893437386	FBgn0063386	4583	FBgn0063386	4583
1346	3L	20007876	20008893	0.887144565582	20008071	0.758878744566	FBgn0036934	14752	FBgn0036918	150537
1347	2L	13498349	13499051	0.887031078339	13498441	0.79451341629	FBgn0051847	2356	FBgn0032518	103326
1348	2L	21534319	21534962	0.887028694153	21534570	0.662320137024	FBgn0051614	3988	FBgn0022893	82951
1349	2R	18014686	18016035	0.886996746063	18015414	0.866195959203	FBgn0034735	15618	FBgn0022986	92290
1350	X	5930006	5931926	0.886744022369	5931538	0.700817332548	FBgn0029840	3404	FBgn0029840	3404
1351	2R	3034382	3035194	0.886703014374	3035074	0.668365391818	FBgn0022772	2447	FBgn0022772	2447
1352	3R	4708831	4709798	0.886654376984	4709445	0.705011457205	FBgn0053551	20790	FBgn0053551	20790
1353	2R	17846347	17847435	0.886143684387	17846771	0.789711922407	FBgn0017482	7132	FBgn0013272	21527
1354	3L	3386908	3387945	0.885980606079	3387312	0.76014585495	FBgn0014388	21155	FBgn0027616	29614
1355	2L	2583498	2584280	0.88586807251	2584161	0.674132966995	FBgn0026479	1287	FBgn0031437	3870
1356	2R	4175441	4176099	0.885833740234	4176020	0.692987398668	FBgn0010609	1648	FBgn0050353	6001
1357	X	16258253	16259172	0.885501861572	16258721	0.691719591618	FBgn0026575	1940	FBgn0026575	1940
1358	3R	5298132	5299029	0.885435581207	5298536	0.712585330009	FBgn0037698	2969	FBgn0043791	21989
1359	2L	3580356	3581401	0.885426521301	3580967	0.731615599464	FBgn0004892	201	FBgn0002985	25781
1360	2L	18804283	18805539	0.884879112244	18804893	0.782242438372	FBgn0040992	2022	FBgn0032717	30703
1361	3L	6153166	6153858	0.884761810303	6153337	0.660726308823	FBgn0035690	2393	FBgn0035688	5524
1362	3R	25675753	25677853	0.884533882141	25676147	0.749619483948	FBgn0039709	4821	FBgn0051032	9440
1363	2L	21782050	21783185	0.884516000748	21782573	0.812730312347	FBgn0051612	465	FBgn0003866	33615
1364	2R	12609337	12610054	0.884491920471	12609576	0.741795676095	FBgn0034191	2703	FBgn0050235	50587
1365	3L	2245012	2246055	0.884390354156	2245619	0.67262096966	FBgn0015360	574	FBgn0000543	3724
1366	2L	6097495	6098730	0.884099960327	6098131	0.746992447797	FBgn0031779	833	FBgn0031781	27007
1367	2R	13265588	13266496	0.883812427521	13265674	0.734188652039	FBgn0034275	513	FBgn0003545	2700
1368	X	2465478	2466394	0.883699417114	2465886	0.732622202705	FBgn0029629	632	FBgn0029629	632
1369	2L	6973798	6975131	0.883306980133	6974491	0.761971922482	FBgn0016978	2755	FBgn0016978	2755
1370	2R	16638849	16639759	0.882881641388	16639357	0.735081784865	FBgn0002736	3196	FBgn0002736	3196
1371	2R	2496319	2497217	0.882835865021	2496804	0.68398475647	FBgn0022960	718	FBgn0033107	169931
1372	2R	11617086	11618047	0.88282585144	11617446	0.691959661596	FBgn0034073	20	FBgn0034073	20
1373	3R	19947194	19947995	0.882726192474	19947593	0.669492423534	FBgn0039152	1568	FBgn0013343	16128
1374	3R	26741629	26742505	0.882692813873	26742106	0.79170922672	FBgn0020912	3496	FBgn0003720	64069
1375	3R	23534040	23534872	0.882647514343	23534481	0.668564110994	FBgn0039544	1657	FBgn0003330	26735
1376	3R	18724463	18725598	0.882620334625	18725011	0.803414597231	FBgn0017590	13	FBgn0039013	172389
1377	X	11659046	11660078	0.882581710815	11659645	0.774576365948	FBgn0052663	2357	FBgn0030350	61572
1378	2R	19158982	19159879	0.882308006287	19159388	0.655171108246	FBgn0034886	5788	FBgn0016762	42210
1379	2R	11386988	11387779	0.882171154022	11387731	0.771906746758	FBgn0053464	126	FBgn0053464	126
1380	3R	26284000	26285317	0.88206911087	26284747	0.908889994902	FBgn0039773	363	FBgn0039767	30749
1381	3R	12911764	12912973	0.882011413574	12912194	0.744134089526	FBgn0038477	938	FBgn0038477	938
1382	2R	2016007	2016714	0.881925106049	2016570	0.741882483164	FBgn0010347	2498	FBgn0041145	105748
1383	2L	6259238	6260161	0.881817817688	6259652	0.683790117502	FBgn0031791	3776	FBgn0043854	112763
1384	X	16280006	16280842	0.881359100342	16280687	0.696673790614	FBgn0004925	224	FBgn0004925	224
1385	X	3024627	3025890	0.881276130676	3025406	0.728104750315	FBgn0028746	3872	FBgn0028746	3872
1386	3R	24169942	24170761	0.881220817566	24170347	0.648813556222	FBgn0039581	4287	FBgn0039580	4857
1387	X	4490955	4491752	0.881207466125	4491377	0.636043772978	FBgn0025612	1272	FBgn0029718	1737
1388	X	8231450	8232382	0.881195068359	8231954	0.771573515499	FBgn0030033	937	FBgn0030034	12677
1389	3L	12096598	12097570	0.881108760834	12097144	0.811817487081	FBgn0022959	1908	FBgn0036248	4954
1390	2L	15110880	15111767	0.881002902985	15111679	0.785453701019	FBgn0001978	2268	FBgn0024183	45434
1391	2R	9378527	9379234	0.880756378174	9378575	0.785188886854	FBgn0033884	656	FBgn0033884	656
1392	2R	4953685	4954403	0.88072347641	4954170	0.724265643529	FBgn0029092	797	FBgn0053774	42073
1393	3L	7902397	7903069	0.880665779114	7902506	0.763130664825	FBgn0024187	7404	FBgn0035827	7816
1394	3L	1916064	1917146	0.880608558655	1916651	0.838278007507	FBgn0035293	5621	FBgn0002183	56783
1395	X	11174881	11176422	0.880526542664	11175848	0.781278273639	FBgn0030286	5168	FBgn0003411	8284
1396	3R	25874403	25875350	0.880319595337	25874921	0.70191153358	FBgn0039742	332	FBgn0039742	332
1397	X	4911686	4912424	0.880311489105	4911734	0.755994558334	FBgn0003028	18200	FBgn0004368	127365
1398	X	1537626	1538539	0.880181312561	1538225	0.658081352711	FBgn0029587	1601	FBgn0029588	10767
1399	2L	18759830	18760485	0.879935741425	18759958	0.760500301014	FBgn0045852	18275	FBgn0032702	60911
1400	3L	13898217	13899370	0.879784584045	13898848	0.696075243108	FBgn0001108	4200	FBgn0036386	4592
1401	3R	5990609	5991472	0.879630565643	5991048	0.738821327686	FBgn0037794	3998	FBgn0037797	57432
1402	X	19302176	19303759	0.879482269287	19303316	0.807508977254	FBgn0031018	5748	FBgn0044030	10497
1403	X	19117466	19118678	0.879460096359	19117556	0.779399871826	FBgn0031011	1209	FBgn0031008	14735
1404	3L	1644719	1645725	0.879431247711	1645174	0.767143458128	FBgn0035253	3418	FBgn0026372	7035
1405	3R	2589644	2590333	0.879350662231	2590275	0.689237594604	FBgn0000071	1960	FBgn0000071	1960
1406	3L	2777282	2778522	0.879195690155	2777464	0.748881876469	FBgn0035376	6198	FBgn0035370	26936
1407	2R	8104914	8105725	0.879117965698	8105291	0.720323113834	FBgn0050055	81	FBgn0050055	81
1408	X	2540552	2541601	0.878600120544	2541205	0.708192657022	FBgn0003068	531	FBgn0024978	47136
1409	X	18685615	18686304	0.878233909607	18686220	0.745787525177	FBgn0030967	2725	FBgn0030969	5933
1410	2R	13982197	13982876	0.878157377243	13982617	0.627540302277	FBgn0034352	13289	FBgn0003067	69013
1411	3R	26725335	26726354	0.877966880798	26726241	0.6571597186	FBgn0053483	916	FBgn0003720	48204
1412	3R	7649492	7650682	0.877868175507	7649999	0.764722767998	FBgn0037956	630	FBgn0037955	1789
1413	3L	15566881	15567715	0.87774848938	15567115	0.744978904724	FBgn0036519	8532	FBgn0036519	8532
1414	3R	10645690	10646332	0.87753534317	10645826	0.813946533203	FBgn0038262	18299	FBgn0038258	57068
1415	2R	18566973	18567631	0.877426147461	18567509	0.814886266535	FBgn0010622	2693	FBgn0050202	12672
1416	2R	11948742	11949429	0.877267360687	11949004	0.692927973611	FBgn0034127	1813	FBgn0022070	86643
1417	3R	19183088	19183821	0.877146244049	19183171	0.697667121887	FBgn0024509	881	FBgn0002622	1354
1418	X	8324595	8325672	0.877076625824	8325034	0.756203370936	FBgn0000359	441	FBgn0030038	42718
1419	2L	13547803	13549340	0.877073764801	13548700	0.884167766571	FBgn0023407	623	FBgn0028546	92571
1420	2L	7306713	7307716	0.877011299133	7307219	0.786138871137	FBgn0004009	58	FBgn0004009	58
1421	3R	21050455	21051414	0.877006530762	21050953	0.702847901513	FBgn0039294	1679	FBgn0039300	22269
1422	X	8088204	8089662	0.876973628998	8089050	0.77068656683	FBgn0030026	510	FBgn0030028	27590
1423	3R	19768210	19769088	0.87645483017	19768330	0.768125794151	FBgn0001098	494	FBgn0039128	10965
1424	2L	6204350	6205607	0.876402378082	6204893	0.826898126041	FBgn0051640	8450	FBgn0031782	77131
1425	3R	14733186	14734119	0.876212120056	14733600	0.757092111251	FBgn0038659	1268	FBgn0038666	73090
1426	2R	4645693	4646960	0.876142978668	4646492	0.801506715662	FBgn0033382	2140	FBgn0033380	20416
1427	2L	2993634	2994422	0.876019477844	2994055	0.69208091848	FBgn0025681	1091	FBgn0002989	1294
1428	2R	11477934	11478851	0.875993728638	11478329	0.747983634472	FBgn0034054	8424	FBgn0034050	28578
1429	3L	9023009	9024155	0.875949859619	9023493	0.659019554363	FBgn0035957	2106	FBgn0028789	8169
1430	X	1777959	1779531	0.875908374786	1779091	0.699464261532	FBgn0023508	70	FBgn0023512	74
1431	X	8000937	8002284	0.875882148743	8001496	0.782766033621	FBgn0026318	1106	FBgn0030003	26533
1432	3R	2074468	2075841	0.875774383545	2075315	0.746716052294	FBgn0037414	601	FBgn0053097	118695
1433	X	4465364	4466345	0.875658988953	4465853	0.725985152381	FBgn0003053	3047	FBgn0029718	27261
1434	3L	11648579	11649532	0.875476837158	11649089	0.661829439799	FBgn0052085	5198	FBgn0015828	6895
1435	X	19734456	19735510	0.875470638275	19734894	0.752713706758	FBgn0052821	9746	FBgn0031079	48906
1436	X	8113866	8114744	0.875434875488	8114028	0.726224803925	FBgn0030028	2612	FBgn0030028	2612
1437	X	10213253	10213967	0.875421524048	10213302	0.872218767802	FBgn0028480	30	FBgn0065046	19911
1438	3L	21595102	21596354	0.875113010406	21595814	0.713711791568	FBgn0053292	3598	FBgn0028663	122111
1439	3R	15329481	15330429	0.875111341476	15329728	0.748515033722	FBgn0038709	12891	FBgn0038722	141022
1440	3L	20087440	20088204	0.874798774719	20087761	0.662954449654	FBgn0036943	4673	FBgn0036959	87351
1441	X	15439390	15441471	0.874388694763	15440121	0.790944010019	FBgn0030662	15256	FBgn0052586	15709
1442	X	8244905	8247583	0.874387741089	8245600	0.72902900832	FBgn0030034	969	FBgn0030034	969
1443	2L	2741097	2742590	0.874310493469	2742454	0.752727508545	FBgn0031450	2468	FBgn0031452	2648
1444	X	2113881	2114784	0.874034881592	2114329	0.744855347802	FBgn0023524	1690	FBgn0023527	4669
1445	X	4615641	4616570	0.873827457428	4616074	0.69284260273	FBgn0025679	680	FBgn0022768	83966
1446	X	10549961	10550950	0.873677253723	10550548	0.731929242611	FBgn0052677	2876	FBgn0052672	63005
1447	2R	2967938	2968799	0.873599529266	2968017	0.838095331192	FBgn0025885	2659	FBgn0033179	10527
1448	2R	6256561	6257723	0.873452186584	6256961	0.696187973022	FBgn0024956	1220	FBgn0027499	67871
1449	3L	1275015	1275916	0.873019218445	1275215	0.650645256042	FBgn0035202	4059	FBgn0010333	11000
1450	2L	7256661	7257344	0.872802734375	7256996	0.639647988712	FBgn0051909	575	FBgn0031898	33917
1451	3L	12405974	12406708	0.872755527496	12406025	0.846957623959	FBgn0036285	590	FBgn0027936	72224
1452	3L	2483322	2484043	0.872737407684	2483370	0.800396813287	FBgn0035348	3746	FBgn0035348	3746
1453	2L	5465827	5466875	0.872415542603	5466389	0.801251232624	FBgn0005511	4748	FBgn0005511	4748
1454	X	7896904	7898569	0.872211933136	7897337	0.747787502077	FBgn0004656	9335	FBgn0004656	9335
1455	X	19687220	19688432	0.871953964233	19687812	0.846101227929	FBgn0031078	1659	FBgn0031079	1824
1456	3L	1084697	1085580	0.871497631073	1085065	0.676093757153	FBgn0004870	444	FBgn0035194	146141
1457	3R	19184808	19185563	0.871484994888	19185191	0.699752386879	FBgn0002622	666	FBgn0002622	666
1458	X	908401	909294	0.87139415741	908853	0.71147666258	FBgn0040398	495	FBgn0040345	121179
1459	3L	1765300	1766775	0.871126174927	1765892	0.800645014819	FBgn0035272	4919	FBgn0035271	4997
1460	X	7558596	7559767	0.870880126953	7559256	0.710315617648	FBgn0029955	3908	FBgn0027553	14302
1461	2R	7950292	7951383	0.870658874512	7951148	0.687361070088	FBgn0050051	842	FBgn0010238	17950
1462	3R	4006924	4007732	0.8704662323	4007033	0.703149265713	FBgn0001138	131	FBgn0037554	52196
1463	X	19620469	19621279	0.870384216309	19620518	0.791599988937	FBgn0031071	3653	FBgn0031071	3653
1464	2R	19312553	19313435	0.869564056396	19312927	0.75299504224	FBgn0034907	516	FBgn0010278	3668
1465	X	10955154	10957273	0.869374275208	10956696	0.834680020809	FBgn0015245	3005	FBgn0028686	13710
1466	2L	4823746	4824619	0.86896276474	4823867	0.718567761508	FBgn0031632	2091	FBgn0031632	2091
1467	3L	8639999	8641186	0.868601799011	8640395	0.729680622325	FBgn0001168	9311	FBgn0001168	9311
1468	3L	2255784	2256441	0.868489265442	2255972	0.707303413978	FBgn0041709	251	FBgn0000543	6629
1469	X	15349220	15351586	0.868180274963	15349712	0.779369718888	FBgn0046831	6296	FBgn0030659	67097
1470	3R	22694956	22695951	0.86816740036	22695444	0.768011391163	FBgn0026562	2294	FBgn0001197	2791
1471	2L	5546602	5547543	0.868131160736	5546966	0.701231300831	FBgn0031717	237	FBgn0031718	4060
1472	2R	12050539	12051731	0.867357254028	12051363	0.667485349319	FBgn0034134	1550	FBgn0034138	34737
1473	X	21165880	21167173	0.867055892944	21166373	0.702135647044	FBgn0011710	2579	FBgn0015527	5858
1474	X	14079476	14080480	0.866960048676	14079963	0.772084011751	FBgn0002873	1817	FBgn0002873	1817
1475	2R	18897706	18898645	0.866683483124	18897922	0.685703481947	FBgn0034858	3796	FBgn0034849	32757
1476	X	5528532	5529473	0.866184234619	5529002	0.727299720049	FBgn0029788	504	FBgn0029785	11323
1477	3R	17000083	17001251	0.866174221039	17000670	0.654438635882	FBgn0038867	6820	FBgn0038870	44131
1478	X	10258010	10259157	0.86608505249	10258495	0.805622717913	FBgn0030200	4222	FBgn0083167	47470
1479	2L	2450603	2451412	0.866039276123	2451282	0.67784465443	FBgn0012017	8762	FBgn0015816	41384
1480	2L	6415781	6416887	0.865758895874	6416385	0.752299420974	FBgn0031811	3681	FBgn0043854	43970
1481	X	16461475	16463178	0.86573266983	16463132	0.823781755235	FBgn0030764	2966	FBgn0010412	8684
1482	3R	16401642	16402749	0.865633010864	16402125	0.69532045722	FBgn0038806	605	FBgn0038805	616
1483	X	6714605	6715289	0.865529060364	6715144	0.726668755213	FBgn0064122	1400	FBgn0064122	1400
1484	3R	23503470	23504651	0.865509986877	23504295	0.71242352093	FBgn0039538	837	FBgn0003330	3451
1485	2R	2281193	2281826	0.865477561951	2281275	0.809268474579	FBgn0033101	10576	FBgn0022224	40975
1486	X	10715946	10716584	0.865102767944	10716487	0.735164833069	FBgn0030244	1963	FBgn0030241	16395
1487	3R	18540385	18541261	0.865057945251	18540778	0.6628947258	FBgn0039010	4293	FBgn0039013	11844
1488	3R	23120764	23121937	0.864972114563	23121364	0.751216650009	FBgn0040609	3453	FBgn0039509	7147
1489	3R	7197552	7199279	0.864807605743	7198586	0.805450534821	FBgn0004595	76	FBgn0026064	22219
1490	2L	6769035	6769788	0.864780426025	6769669	0.70849609375	FBgn0031857	975	FBgn0025777	46314
1491	2L	20419725	20420446	0.864723205566	20420322	0.664528581831	FBgn0051688	3702	FBgn0032858	15811
1492	3L	17477545	17478605	0.864364624023	17478066	0.705390369191	FBgn0036733	1104	FBgn0036733	1104
1493	2L	20769186	20770190	0.86424779892	20769702	0.75209748745	FBgn0032884	5540	FBgn0000986	47194
1494	2L	1007134	1008017	0.86416387558	1007321	0.730088600746	FBgn0031295	19576	FBgn0003310	70490
1495	X	8929825	8930793	0.864143371582	8930349	0.720208078623	FBgn0052708	857	FBgn0030086	4200
1496	2R	16517610	16518550	0.86413860321	16518081	0.661936569214	FBgn0050291	926	FBgn0034565	32262
1497	2R	17330119	17331094	0.863959312439	17330662	0.769919199102	FBgn0034662	7130	FBgn0034657	102583
1498	2L	13234552	13235483	0.86386680603	13234995	0.706835101633	FBgn0032493	400	FBgn0032493	400
1499	3L	6730905	6732165	0.863293647766	6731600	0.738772308125	FBgn0035715	1134	FBgn0035714	4740
1500	X	2781972	2782931	0.863090515137	2782097	0.726187705994	FBgn0025644	1228	FBgn0024978	193756
1501	2R	20523068	20524284	0.863085746765	20523761	0.80247977376	FBgn0004055	4111	FBgn0005634	4688
1502	X	13521062	13521898	0.862911701202	13521814	0.773480097453	FBgn0030511	4970	FBgn0030510	7481
1503	2R	6915904	6916899	0.862503051758	6916420	0.744763612747	FBgn0050506	672	FBgn0082585	3083
1504	3L	1156200	1157249	0.862482070923	1156681	0.757510079278	FBgn0025525	4125	FBgn0035194	74525
1505	3R	1536873	1537871	0.862478256226	1537511	0.675491781796	FBgn0004879	5049	FBgn0037363	42076
1506	3L	21638326	21639535	0.862400054932	21638799	0.705419480801	FBgn0052447	1389	FBgn0037134	118507
1507	X	14031432	14033626	0.862392902374	14033164	0.722384661436	FBgn0030545	977	FBgn0002873	48616
1508	3R	13501636	13502613	0.862115859985	13502024	0.787184490877	FBgn0000063	5004	FBgn0038536	6369
1509	3L	7599084	7600459	0.861921310425	7599627	0.761682145736	FBgn0053276	14821	FBgn0014011	190501
1510	3R	25637743	25639007	0.861912727356	25638599	0.721752034293	FBgn0039702	3573	FBgn0002924	5750
1511	X	11091948	11092945	0.861898899078	11092406	0.807556658983	FBgn0030282	279	FBgn0003411	75158
1512	3R	24163940	24165133	0.861820697784	24164477	0.760772049427	FBgn0039580	1013	FBgn0039580	1013
1513	3L	16522228	16523399	0.861819267273	16522708	0.730329646005	FBgn0036639	606	FBgn0036641	23791
1514	3R	27618306	27619241	0.861646175385	27618861	0.689124077559	FBgn0039877	767	FBgn0011013	45610
1515	X	7948653	7949396	0.8612241745	7948749	0.703085899353	FBgn0029997	1459	FBgn0030003	26214
1516	3L	14608705	14609776	0.861099243164	14609245	0.75608177746	FBgn0041604	11366	FBgn0028418	83222
1517	X	9899693	9900534	0.861065864563	9900067	0.658145189285	FBgn0004045	996	FBgn0030177	28324
1518	3R	12672606	12673347	0.861057281494	12673265	0.820006023754	FBgn0020546	2461	FBgn0020546	2461
1519	X	20402672	20403928	0.860783100128	20403271	0.832553118467	FBgn0031123	1319	FBgn0003300	101846
1520	X	7793954	7794989	0.860761642456	7794440	0.735714631922	FBgn0029985	1723	FBgn0004404	14300
1521	2R	8665809	8666747	0.860759735107	8666375	0.708099477431	FBgn0053007	2188	FBgn0033802	35344
1522	2L	322122	323133	0.860692024231	322679	0.728227317333	FBgn0053127	548	FBgn0024352	27570
1523	2R	19238337	19239139	0.860465049744	19238455	0.75005904111	FBgn0034898	10919	FBgn0002174	23993
1524	3R	5356539	5357891	0.860270500183	5357192	0.892239626716	FBgn0000244	1542	FBgn0014023	15363
1525	X	8602944	8603808	0.860035657883	8603649	0.684943795204	FBgn0030063	37856	FBgn0030061	43462
1526	X	9061105	9061775	0.86000585556	9061396	0.635569953918	FBgn0030104	296	FBgn0030099	23506
1527	3R	186	1881	0.859470367432	1452	0.792713695102	FBgn0037213	1072	FBgn0037213	1072
1528	X	15403039	15404235	0.859392642975	15403566	0.82238741482	FBgn0030653	636	FBgn0030659	13243
1529	2R	14777098	14778278	0.859052181244	14777785	0.746186873492	FBgn0034423	3008	FBgn0003254	12804
1530	3R	23749711	23750788	0.859041213989	23750202	0.742619374219	FBgn0027579	713	FBgn0027579	713
1531	3L	21408454	21409725	0.859035491943	21408945	0.756915653453	FBgn0014143	1452	FBgn0014143	1452
1532	3L	8643959	8646105	0.859026432037	8645225	0.866280521665	FBgn0001168	4481	FBgn0001168	4481
1533	X	1767510	1768800	0.858937263489	1767994	0.766450040481	FBgn0023510	2914	FBgn0023510	2914
1534	3L	5486835	5487768	0.858905792236	5487262	0.716245146359	FBgn0035609	2495	FBgn0003486	79262
1535	2R	18889172	18890514	0.858853340149	18890002	0.756328274222	FBgn0040660	1019	FBgn0034849	24837
1536	3L	7319623	7320944	0.858815193176	7320073	0.786052788005	FBgn0035767	945	FBgn0011640	6860
1537	3R	9602771	9603684	0.858434677124	9603317	0.655156977036	FBgn0038182	1986	FBgn0038178	21219
1538	3R	23516354	23516999	0.858329772949	23516678	0.625385564916	FBgn0051055	2822	FBgn0003330	8932
1539	2R	3047971	3048794	0.857890129089	3048757	0.784218523237	FBgn0033190	1025	FBgn0022772	11236
1540	3L	16083415	16084083	0.857533454895	16083530	0.732048130035	FBgn0036571	3916	FBgn0010280	5007
1541	2R	2039499	2040597	0.857307910919	2040144	0.747819513083	FBgn0010347	26072	FBgn0041145	82174
1542	3L	2215241	2216221	0.856986999512	2215718	0.700270175934	FBgn0035317	2540	FBgn0035318	4886
1543	3L	14141425	14143004	0.856822490692	14142176	0.758179962635	FBgn0000411	1703	FBgn0000411	1703
1544	X	18341581	18342742	0.856622695923	18342178	0.833358680501	FBgn0010194	2838	FBgn0030943	139946
1545	3L	1931254	1932041	0.856317520142	1931917	0.668931643168	FBgn0002872	322	FBgn0002183	72049
1546	2L	5312363	5313078	0.856297492981	5312927	0.716497977575	FBgn0031697	1958	FBgn0015031	14314
1547	3R	12526540	12527193	0.856188774109	12527142	0.712007628547	FBgn0003944	33206	FBgn0063261	49969
1548	2L	6801800	6802841	0.85613489151	6802420	0.733957827091	FBgn0031859	410	FBgn0025777	79065
1549	3R	18826064	18826983	0.855959415436	18826577	0.65486831665	FBgn0039036	637	FBgn0051457	127129
1550	2L	11621882	11623155	0.855936050415	11622380	0.741991856519	FBgn0015400	561	FBgn0003313	136191
1551	2L	19505078	19506060	0.855907440186	19505659	0.765883109149	FBgn0032796	970	FBgn0003732	56223
1552	3R	15130428	15131312	0.855704784393	15130916	0.721226543188	FBgn0000463	21019	FBgn0000463	21019
1553	2R	3513282	3514022	0.855405569077	3513462	0.709385911624	FBgn0033249	471	FBgn0033243	33625
1554	3R	19770401	19771123	0.855041503906	19771045	0.65571975708	FBgn0001098	2221	FBgn0039128	13680
1555	3L	7777163	7778384	0.854945659637	7777899	0.746070020339	FBgn0052369	454	FBgn0035823	90928
1556	3R	15249534	15250927	0.854828834534	15250451	0.652428094079	FBgn0038706	470	FBgn0000463	98516
1557	X	7717041	7717849	0.85476398468	7717438	0.694684000576	FBgn0000427	1020	FBgn0029970	19370
1558	2R	4810101	4810987	0.854597091675	4810559	0.733396917582	FBgn0028408	6889	FBgn0033400	12117
1559	3R	4094986	4095929	0.854592323303	4095682	0.65552517573	FBgn0037561	78	FBgn0037561	78
1560	2L	6139928	6142457	0.854443073273	6140637	0.892796965206	FBgn0031785	1176	FBgn0031782	12875
1561	3L	1780788	1781555	0.854407310486	1781387	0.644566405903	FBgn0035273	550	FBgn0067864	954
1562	3R	24569785	24571055	0.854342460632	24570338	0.829087972641	FBgn0039595	483	FBgn0005642	66722
1563	X	13594252	13594918	0.853549957275	13594807	0.745629744096	FBgn0004047	1325	FBgn0030521	21311
1564	2R	2945393	2946364	0.853479385376	2945816	0.787883894784	FBgn0033168	5410	FBgn0033179	32728
1565	X	1028646	1029285	0.853409290314	1028731	0.746894216537	FBgn0040364	481	FBgn0026875	64723
1566	2L	2812402	2814176	0.853266716003	2813616	0.808020788081	FBgn0031462	1160	FBgn0031459	43479
1567	2L	11802237	11803520	0.853086471558	11802938	0.907395601273	FBgn0020309	6495	FBgn0032377	8855
1568	2R	20356589	20357616	0.852849006653	20357153	0.713082481833	FBgn0035070	577	FBgn0050423	26283
1569	2R	4180085	4180965	0.852799654007	4180531	0.683887545268	FBgn0010609	2863	FBgn0050353	10512
1570	2L	3618747	3619812	0.852671146393	3619287	0.805366098881	FBgn0015663	5	FBgn0002985	12539
1571	X	19145896	19146665	0.852605819702	19146268	0.689549137564	FBgn0031012	4407	FBgn0031008	43447
1572	3R	7953893	7954995	0.85241985321	7954270	0.693816840649	FBgn0037992	351	FBgn0037992	351
1573	3R	21854714	21855634	0.8522605896	21855019	0.644661307335	FBgn0002631	438	FBgn0002631	438
1574	3L	3340394	3341335	0.852224349976	3340750	0.666943609715	FBgn0004167	5691	FBgn0027616	16948
1575	2L	11258126	11259291	0.85221862793	11259040	0.694402107826	FBgn0052830	4466	FBgn0028700	128395
1576	3R	18963651	18964839	0.852209568024	18964306	0.748329861959	FBgn0004644	3575	FBgn0051457	10600
1577	X	4203596	4204386	0.851887702942	4203680	0.788104104996	FBgn0067702	7799	FBgn0029714	193524
1578	3R	22457366	22458188	0.851697444916	22457546	0.719168956463	FBgn0039441	49	FBgn0039449	85561
1579	X	10704809	10706263	0.851654052734	10705295	0.770547866821	FBgn0030243	2420	FBgn0030241	5203
1580	2L	1160927	1162325	0.851641178131	1161861	0.782695265377	FBgn0031313	2021	FBgn0031310	11078
1581	2L	1037671	1038590	0.851499080658	1038399	0.688097874324	FBgn0031296	1164	FBgn0003310	39412
1582	2R	3592366	3593304	0.851299762726	3592811	0.761476937462	FBgn0021814	963	FBgn0021814	963
1583	2L	2950244	2951338	0.851275444031	2951141	0.700019322909	FBgn0010263	3621	FBgn0004584	21535
1584	2L	15470596	15471534	0.851186275482	15471077	0.726984828711	FBgn0003448	3121	FBgn0003448	3121
1585	2R	17590041	17591098	0.851183414459	17590667	0.70016169548	FBgn0034691	2914	FBgn0067102	7043
1586	3L	13856258	13857377	0.850991249084	13856850	0.886434218463	FBgn0036384	846	FBgn0036386	37406
1587	3L	12622672	12624048	0.850736618042	12623230	0.845401585102	FBgn0052111	21347	FBgn0036306	105474
1588	3R	25868918	25869926	0.85068321228	25869390	0.740453213453	FBgn0003512	322	FBgn0003512	322
1589	2L	7035722	7036381	0.850029945374	7035921	0.706025203069	FBgn0022201	2077	FBgn0022201	2077
1590	2L	7230029	7230715	0.849587917328	7230226	0.715962648392	FBgn0051906	4370	FBgn0031898	7147
1591	2R	4338228	4339192	0.849461555481	4338687	0.794346304501	FBgn0050350	483	FBgn0033341	74498
1592	3R	1440806	1441431	0.849453449249	1441310	0.822811794281	FBgn0019637	2224	FBgn0037351	8876
1593	2R	10547491	10549116	0.849320411682	10548123	0.746821522713	FBgn0043530	8421	FBgn0033989	41037
1594	3R	25028358	25029318	0.8492603302	25028796	0.715579397538	FBgn0039650	615	FBgn0029176	17092
1595	X	13607151	13607931	0.849239349365	13607270	0.715849096125	FBgn0030521	8848	FBgn0030521	8848
1596	3L	1696088	1697091	0.849128723145	1696397	0.648687811459	FBgn0035260	726	FBgn0026372	44188
1597	X	12738171	12740112	0.848908424377	12739457	0.705172602336	FBgn0030432	515	FBgn0030433	1586
1598	2R	18868315	18869055	0.848870277405	18868660	0.675272492801	FBgn0034851	2302	FBgn0034849	3495
1599	2L	8929560	8930395	0.848738670349	8929607	0.905616601308	FBgn0032074	4357	FBgn0029123	103982
1600	2R	8646883	8647662	0.848715305328	8647004	0.743993499062	FBgn0033794	1358	FBgn0033802	54715
1601	2R	9822053	9823500	0.848655223846	9822732	0.816952228546	FBgn0033921	5516	FBgn0033922	17957
1602	X	19478462	19479439	0.848623275757	19479005	0.742842257023	FBgn0031050	978	FBgn0031047	6188
1603	2R	19953231	19954310	0.848408222198	19953817	0.779515350566	FBgn0035005	717	FBgn0019886	69073
1604	X	6525393	6526766	0.848386764526	6526112	0.831228402945	FBgn0029890	879	FBgn0029891	2922
1605	X	5717058	5717827	0.848135948181	5717779	0.753065109253	FBgn0029818	821	FBgn0000042	28321
1606	3L	23154103	23154576	0.848078727722	23154186	0.677799383799	FBgn0037212	28684	FBgn0024733	124871
1607	2R	16421219	16422259	0.847697257996	16421725	0.7527960048	FBgn0020617	2637	FBgn0034565	64094
1608	3R	23356665	23357909	0.847674369812	23357035	0.715387288262	FBgn0039523	1000	FBgn0003330	150711
1609	2R	18877919	18878957	0.847643375397	18878367	0.741705698126	FBgn0034853	3878	FBgn0034849	13202
1610	2R	13683646	13684951	0.847635269165	13684149	0.879954814911	FBgn0034311	2009	FBgn0034311	2009
1611	X	1491948	1492980	0.847518444061	1492363	0.693713132073	FBgn0029584	16114	FBgn0023530	33072
1612	2L	15648235	15648820	0.84746837616	15648319	0.810234642029	FBgn0028863	430	FBgn0003936	99292
1613	2L	12979482	12980813	0.847017288208	12980026	0.761162466473	FBgn0032464	1240	FBgn0028965	41281
1614	X	18461635	18462502	0.847004413605	18461736	0.680083231492	FBgn0030941	7104	FBgn0030943	20388
1615	3L	13941149	13942260	0.846970558167	13941774	0.767729310428	FBgn0001216	2338	FBgn0036397	25365
1616	3R	1830143	1830835	0.846917629242	1830783	0.778656482697	FBgn0003261	3518	FBgn0003261	3518
1617	2R	4555290	4556353	0.846568584442	4555824	0.782466159147	FBgn0033367	697	FBgn0065074	51793
1618	X	6095385	6097005	0.846547603607	6096307	0.747694716734	FBgn0023458	2183	FBgn0015818	4762
1619	2L	7500692	7501535	0.846351146698	7501171	0.664293205037	FBgn0011283	3811	FBgn0053529	43252
1620	3R	19747498	19748734	0.846334934235	19748283	0.721803694963	FBgn0016754	412	FBgn0015282	8964
1621	X	231375	232499	0.846331119537	231754	0.658879101276	FBgn0000022	4901	FBgn0000022	4901
1622	X	6629002	6629790	0.846242904663	6629413	0.658266915215	FBgn0003390	4518	FBgn0029905	36738
1623	2R	17127980	17128948	0.846165657043	17128128	0.638109525045	FBgn0000326	1487	FBgn0034643	14122
1624	2L	10733629	10734487	0.846063137054	10734374	0.740348148346	FBgn0032293	1556	FBgn0032293	1556
1625	3R	19013931	19015147	0.845958709717	19014481	0.885595268673	FBgn0039061	5839	FBgn0051457	60775
1626	2R	18195885	18196603	0.845953941345	18195934	0.703948020935	FBgn0020257	621	FBgn0020257	621
1627	X	442657	443538	0.84590959549	442840	0.636625840114	FBgn0003986	5023	FBgn0003986	5023
1628	X	15412003	15413316	0.845809936523	15412817	0.754271787756	FBgn0030658	790	FBgn0030659	3992
1629	3R	11989853	11990844	0.845751285553	11990422	0.696325246026	FBgn0063649	6539	FBgn0011253	107754
1630	2R	19407779	19408468	0.845671653748	19408396	0.753406524658	FBgn0034926	2217	FBgn0034925	2562
1631	2R	14192317	14193765	0.845351457596	14193011	0.781544653575	FBgn0023214	4616	FBgn0023214	4616
1632	3L	9613201	9614051	0.845232009888	9613939	0.708156282252	FBgn0036023	719	FBgn0010408	128450
1633	X	14887545	14888221	0.84512758255	14888135	0.768366003036	FBgn0030600	9209	FBgn0030605	9714
1634	X	19542093	19543372	0.845108985901	19542486	0.769610017538	FBgn0031062	4389	FBgn0031057	24801
1635	X	10153084	10153823	0.844949483871	10153730	0.723239600658	FBgn0052682	52	FBgn0030189	17962
1636	X	1246162	1246931	0.844889640808	1246532	0.682995080948	FBgn0024985	3354	FBgn0028274	74501
1637	3R	24367963	24368921	0.844843864441	24368444	0.674754311057	FBgn0039588	2080	FBgn0000659	42361
1638	2R	19359401	19360687	0.844660758972	19359995	0.80363284217	FBgn0024234	812	FBgn0024234	812
1639	3R	11194502	11195409	0.844374656677	11194978	0.719627745011	FBgn0038330	678	FBgn0038332	2920
1640	2R	17450884	17451703	0.844290018082	17451039	0.780889948209	FBgn0034669	511	FBgn0067102	132585
1641	3L	341967	342778	0.84419631958	342586	0.653792653765	FBgn0040291	1073	FBgn0035136	2329
1642	2R	16656954	16658043	0.843892097473	16657665	0.704653487486	FBgn0034595	1930	FBgn0034599	18877
1643	X	3948523	3950742	0.843800544739	3948614	0.866672945023	FBgn0004832	820	FBgn0000221	967
1644	2L	11793243	11794065	0.843664646149	11793402	0.682219147682	FBgn0032377	681	FBgn0032377	681
1645	2L	2181435	2182426	0.84356212616	2181556	0.712003993988	FBgn0000097	2807	FBgn0000097	2807
1646	X	19540971	19541677	0.843523979187	19541025	0.743531968859	FBgn0031062	2928	FBgn0031057	23340
1647	3R	3723481	3724777	0.843346595764	3724034	0.880150675774	FBgn0037529	4350	FBgn0037550	228021
1648	2L	2718358	2719302	0.843260765076	2718772	0.74914895787	FBgn0031449	11334	FBgn0031452	26330
1649	3R	11916151	11916852	0.842898368835	11916680	0.705776135127	FBgn0038398	5453	FBgn0038396	41287
1650	X	2243374	2244648	0.842798233032	2244126	0.800907731056	FBgn0040387	306	FBgn0001150	40993
1651	2L	13781405	13782104	0.842584609985	13782057	0.792827606201	FBgn0024846	1361	FBgn0028932	1400
1652	X	7774335	7775673	0.842576980591	7774978	0.783292461844	FBgn0029979	1613	FBgn0029980	3538
1653	3L	2508346	2509237	0.842501163483	2509156	0.801315593719	FBgn0052295	1348	FBgn0035348	22040
1654	3L	11217171	11217816	0.842312812805	11217391	0.633828605924	FBgn0036150	7506	FBgn0041094	8865
1655	3R	16069410	16070233	0.842281341553	16070094	0.76909506321	FBgn0038780	8411	FBgn0028386	48894
1656	3L	2754598	2755271	0.842276573181	2754753	0.65417321523	FBgn0035371	1102	FBgn0035370	4225
1657	2L	11452442	11453355	0.842140197754	11452948	0.748649737414	FBgn0004579	7345	FBgn0004579	7345
1658	2L	6863723	6864743	0.842124938965	6864253	0.727378547192	FBgn0031865	6134	FBgn0042092	43564
1659	3R	16605339	16606378	0.842004776001	16605811	0.740107059479	FBgn0046689	7521	FBgn0038821	41451
1660	X	2484443	2485559	0.841925144196	2484869	0.72097158432	FBgn0040335	3695	FBgn0003371	5237
1661	3R	20695971	20696608	0.841835021973	20696017	0.771239638329	FBgn0015625	600	FBgn0015625	600
1662	2L	825605	826248	0.841377258301	825717	0.704678535461	FBgn0031286	93	FBgn0031286	93
1663	3R	21873077	21874254	0.841178894043	21873562	0.780511182897	FBgn0039401	4395	FBgn0000591	7516
1664	2R	19678004	19679157	0.841157436371	19678764	0.706002533436	FBgn0034986	3273	FBgn0034986	3273
1665	X	650235	651233	0.84104013443	650743	0.716203913969	FBgn0025621	754	FBgn0025617	12150
1666	2L	2838630	2839554	0.84100151062	2838704	0.719644122654	FBgn0031467	290	FBgn0031459	68567
1667	2L	5202753	5203964	0.840949058533	5203439	0.791625864366	FBgn0065104	2766	FBgn0000228	75119
1668	3L	8440074	8442003	0.840827465057	8441273	0.803757786751	FBgn0035898	13736	FBgn0035898	13736
1669	3L	17978254	17978969	0.840758323669	17978409	0.693223953247	FBgn0052192	27167	FBgn0020300	126254
1670	2L	4406495	4409104	0.840584754944	4409037	0.774206903246	FBgn0031602	316	FBgn0031597	26318
1671	2R	4346683	4347335	0.840374946594	4347222	0.746609449387	FBgn0050350	9018	FBgn0033341	65963
1672	3L	691288	692270	0.840290546417	691694	0.696662247181	FBgn0035158	39	FBgn0035156	15247
1673	2L	3631403	3632471	0.839797973633	3631999	0.724754109102	FBgn0031554	10318	FBgn0002985	25251
1674	2L	5860282	5861435	0.839794158936	5860894	0.810653293834	FBgn0051645	12439	FBgn0031740	58639
1675	3L	4135158	4136022	0.839736938477	4135669	0.692197144032	FBgn0035501	3440	FBgn0004574	12936
1676	3R	8456162	8457247	0.839418411255	8456388	0.688669161363	FBgn0028495	1	FBgn0038071	17394
1677	3L	7393401	7394176	0.839240074158	7393955	0.654331615993	FBgn0063083	13685	FBgn0014011	15171
1678	3R	23762768	23763881	0.839076042175	23763483	0.713802337646	FBgn0039559	88	FBgn0039559	88
1679	X	19457540	19458318	0.83890247345	19457729	0.694285392761	FBgn0031044	678	FBgn0031041	5263
1680	2R	8315798	8317010	0.838743686676	8316283	0.775495473076	FBgn0040755	6301	FBgn0003326	19832
1681	3R	14554530	14555234	0.838620662689	14554578	0.761210865445	FBgn0038646	388	FBgn0027841	69464
1682	3L	4210527	4211795	0.838493585587	4211110	0.842907369137	FBgn0052252	4844	FBgn0011692	15158
1683	4	871161	872253	0.838172912598	871550	0.85209125631	FBgn0053797	7753	FBgn0039930	178059
1684	2L	10390917	10392229	0.838171005249	10391612	0.758550941944	FBgn0000413	3534	FBgn0000413	3534
1685	3R	21483032	21483686	0.838084697723	21483639	0.786712646484	FBgn0027508	3364	FBgn0067681	6460
1686	X	17693445	17694721	0.838033676147	17693494	0.746185004711	FBgn0030877	1250	FBgn0030878	1371
1687	X	6687663	6688451	0.837920188904	6688223	0.68097943526	FBgn0029911	677	FBgn0029907	19732
1688	X	10757575	10758472	0.837876319885	10757629	0.791056108475	FBgn0030249	77	FBgn0030241	57537
1689	3L	8710787	8711744	0.837668418884	8711593	0.69659503301	FBgn0000356	5655	FBgn0001168	61887
1690	3R	18956548	18957608	0.837658882141	18957004	0.696259058439	FBgn0051457	3298	FBgn0051457	3298
1691	2L	18131264	18131963	0.837515354156	18131761	0.716458121936	FBgn0001301	2378	FBgn0041184	16578
1692	3R	25552980	25554113	0.837251663208	25553490	0.843615859747	FBgn0039688	740	FBgn0039687	2848
1693	X	6192916	6194202	0.837080478668	6193599	0.848685629228	FBgn0029867	1260	FBgn0029868	2036
1694	X	10219214	10219911	0.837022781372	10219865	0.775418175591	FBgn0052686	672	FBgn0065046	26474
1695	3L	7107653	7108396	0.836957931519	7108039	0.656294226646	FBgn0023001	426	FBgn0002775	8569
1696	X	18404524	18405220	0.836919307709	18404852	0.690311352412	FBgn0052546	5151	FBgn0030943	77272
1697	2L	6977310	6978942	0.836636781693	6978183	0.750619495616	FBgn0016978	6447	FBgn0016978	6447
1698	X	21019764	21020419	0.836483001709	21019848	0.710030198097	FBgn0031164	5831	FBgn0020369	106888
1699	X	7943327	7944144	0.836435556412	7943579	0.662780412038	FBgn0029997	3711	FBgn0030003	31384
1700	X	10338416	10339066	0.836190223694	10338492	0.767444419861	FBgn0052680	463	FBgn0052680	463
1701	2L	19225366	19226098	0.835825920105	19225771	0.663142502308	FBgn0051797	32291	FBgn0032762	96416
1702	2L	4910692	4911711	0.835480213165	4911284	0.683390477124	FBgn0031646	4523	FBgn0047314	14083
1703	2R	7082470	7083655	0.835381984711	7083041	0.812488714854	FBgn0065063	24249	FBgn0065063	24249
1704	2L	15494665	15495661	0.835305690765	15495300	0.703721439137	FBgn0002524	261	FBgn0003448	21102
1705	2R	8408269	8409120	0.835122108459	8408912	0.650032452175	FBgn0003975	8716	FBgn0000181	22768
1706	X	21118859	21119492	0.835068702698	21119456	0.718441645304	FBgn0052525	4067	FBgn0020369	7280
1707	2L	15380845	15381597	0.834976673126	15380923	0.722336578369	FBgn0051828	10462	FBgn0001981	51130
1708	2L	7530508	7531208	0.834383010864	7530613	0.652962419722	FBgn0053529	13810	FBgn0053529	13810
1709	X	9475480	9476483	0.834360122681	9475994	0.761538902918	FBgn0030145	11020	FBgn0015624	52103
1710	3L	10304354	10305487	0.834345817566	10305068	0.696139083189	FBgn0067716	11275	FBgn0000629	307009
1711	3R	19399140	19399810	0.833961486816	19399414	0.651715414865	FBgn0039091	16123	FBgn0040227	106353
1712	3L	2907603	2908332	0.833894252777	2907874	0.702330907186	FBgn0035380	7688	FBgn0035388	110856
1713	3R	8837785	8838766	0.833815097809	8838327	0.641309960683	FBgn0020496	939	FBgn0038109	2710
1714	2R	19226499	19227631	0.833763122559	19227106	0.821378820083	FBgn0034898	430	FBgn0002174	12644
1715	X	11705370	11706698	0.833553314209	11706160	0.765024633969	FBgn0030346	555	FBgn0030350	15057
1716	2L	2367206	2368405	0.833539009094	2367601	0.719315360574	FBgn0014010	2239	FBgn0028485	2266
1717	3R	25878490	25879161	0.833381652832	25879051	0.685018799522	FBgn0039743	815	FBgn0039743	815
1718	3L	6160941	6162060	0.832807540894	6161501	0.684366173214	FBgn0022935	1547	FBgn0035692	5632
1719	3R	21015399	21016450	0.832765102386	21016329	0.718957510861	FBgn0039287	3047	FBgn0039287	3047
1720	3R	5690491	5691812	0.832459449768	5690965	0.83622228398	FBgn0037766	2877	FBgn0065050	86759
1721	3L	7090832	7091620	0.832133769989	7091570	0.762369155884	FBgn0002775	7900	FBgn0002775	7900
1722	3L	21758742	21760324	0.831951618195	21759289	0.789428009706	FBgn0037135	629	FBgn0037134	1983
1723	2R	17959589	17960352	0.831850528717	17959713	0.763421362097	FBgn0034731	14340	FBgn0022986	36589
1724	2R	16863571	16865077	0.831765174866	16864488	0.746083932764	FBgn0034624	6062	FBgn0000395	10035
1725	3L	9012726	9013670	0.831644058228	9013147	0.710205807405	FBgn0028789	2177	FBgn0028789	2177
1726	X	16492100	16493369	0.831564903259	16492813	0.811671874102	FBgn0003189	3497	FBgn0030766	17971
1727	X	15813708	15814354	0.831444263458	15813798	0.765168714523	FBgn0030716	3080	FBgn0030718	6897
1728	3R	25521114	25522155	0.831165313721	25521594	0.756286112467	FBgn0039683	3065	FBgn0039680	20196
1729	3R	12570424	12571360	0.830789089203	12570669	0.683250647325	FBgn0063261	6442	FBgn0063261	6442
1730	3R	20765545	20766723	0.830714702606	20766159	0.76382663846	FBgn0020626	2200	FBgn0015625	69542
1731	X	11736251	11737043	0.83033657074	11736879	0.695726235708	FBgn0030354	2398	FBgn0030350	15662
1732	X	5584965	5587109	0.829917907715	5585086	0.731517632802	FBgn0052758	1811	FBgn0029799	12674
1733	3R	6425377	6426245	0.829665660858	6425427	0.72214439937	FBgn0001235	38959	FBgn0001235	38959
1734	3L	5117042	5118067	0.829657554626	5117578	0.712978571653	FBgn0035587	1676	FBgn0035602	222854
1735	X	6094071	6095079	0.829418182373	6094657	0.676412722644	FBgn0023458	3833	FBgn0015818	6412
1736	3L	16976605	16977572	0.829064369202	16977094	0.726684697469	FBgn0036685	4345	FBgn0025582	224846
1737	X	14072253	14073239	0.82902765274	14072688	0.697302043438	FBgn0030554	762	FBgn0002873	9092
1738	X	375080	376162	0.828682422638	375662	0.685269117355	FBgn0000570	4380	FBgn0000570	4380
1739	X	4274090	4275096	0.82865190506	4274554	0.767378498526	FBgn0000179	16461	FBgn0029714	122650
1740	2L	6044134	6045713	0.828549385071	6044972	0.746335655451	FBgn0000052	998	FBgn0029161	2969
1741	2L	6452185	6453164	0.828533649445	6452602	0.72230608323	FBgn0031814	3332	FBgn0026571	27887
1742	X	8992211	8992780	0.828408241272	8992672	0.717458513048	FBgn0030092	1608	FBgn0030092	1608
1743	2R	10086463	10087650	0.828205108643	10087272	0.711029782015	FBgn0010397	3393	FBgn0010638	46318
1744	2R	5496047	5497100	0.827917575836	5496603	0.731408764334	FBgn0024923	4371	FBgn0024923	4371
1745	3L	1840840	1841509	0.827747821808	1841459	0.789542780982	FBgn0035283	760	FBgn0004636	4307
1746	3L	3970858	3971602	0.827661991119	3971202	0.666187256575	FBgn0004880	3754	FBgn0000449	74634
1747	3L	20245296	20246131	0.827480316162	20245737	0.732882527744	FBgn0011712	1738	FBgn0003124	1891
1748	X	15301552	15302185	0.827465057373	15301869	0.6386317571	FBgn0030643	26	FBgn0030659	114940
1749	X	1391325	1392010	0.827221393585	1391400	0.690839672089	FBgn0025394	21520	FBgn0003517	51166
1750	2L	3335812	3336718	0.826922416687	3336229	0.738304913044	FBgn0031523	3318	FBgn0031538	125746
1751	2R	5743654	5744879	0.826772689819	5744112	0.786816817064	FBgn0000448	1092	FBgn0033486	114606
1752	3L	1594746	1596283	0.826615333557	1595257	0.748562723398	FBgn0035241	4877	FBgn0035248	33817
1753	2L	10370257	10372482	0.826575279236	10371880	0.802062988281	FBgn0041723	1018	FBgn0053303	3872
1754	3R	8248311	8249290	0.826432228088	8248739	0.744198771084	FBgn0038043	249	FBgn0004103	2900
1755	3R	20762293	20763732	0.82637834549	20762871	0.759584146387	FBgn0020626	1088	FBgn0015625	66254
1756	X	10193115	10193956	0.826364517212	10193530	0.744102064768	FBgn0065046	139	FBgn0065046	139
1757	X	16211807	16212774	0.826348781586	16212271	0.720668673515	FBgn0004598	5246	FBgn0004227	16801
1758	2L	4559690	4560606	0.826265335083	4560165	0.724005867453	FBgn0031613	17938	FBgn0031609	96728
1759	3L	11330704	11331701	0.826235771179	11331115	0.701718211174	FBgn0036155	7717	FBgn0041094	104859
1760	X	15718296	15719401	0.826208591461	15718913	0.724580675364	FBgn0030702	2310	FBgn0030703	5116
1761	2R	4264520	4265796	0.826028347015	4265255	0.783907264471	FBgn0027585	17623	FBgn0050353	95236
1762	X	7991512	7992547	0.82589006424	7992097	0.660884913276	FBgn0030008	924	FBgn0030003	17134
1763	3L	12677706	12678841	0.825688362122	12678063	0.707403898239	FBgn0014343	10368	FBgn0036306	50641
1764	X	10996504	10997367	0.825340747833	10996934	0.662814000074	FBgn0030275	2063	FBgn0030274	2267
1765	3R	2576595	2577343	0.825198173523	2576674	0.709473896027	FBgn0004053	3247	FBgn0004053	3247
1766	X	10559580	10561165	0.825103759766	10559783	0.691183805466	FBgn0052677	12111	FBgn0052672	53770
1767	2L	6917949	6918671	0.825018405914	6918177	0.718879972185	FBgn0026196	564	FBgn0026196	564
1768	X	19481644	19483466	0.824869155884	19482260	0.70850501341	FBgn0031050	2277	FBgn0031047	9443
1769	X	11190490	11191820	0.824838161469	11191013	0.769284725189	FBgn0030289	2205	FBgn0030291	3259
1770	3R	22157057	22157810	0.824753284454	22157152	0.704487419128	FBgn0053970	13072	FBgn0039406	272167
1771	2L	11817439	11818157	0.824596881866	11817673	0.652399676187	FBgn0032378	3873	FBgn0000588	11729
1772	3L	1733252	1735410	0.824573993683	1733381	0.766543041576	FBgn0035267	2939	FBgn0027903	25784
1773	3L	4798670	4799533	0.824478149414	4798826	0.689401785533	FBgn0010349	7754	FBgn0035570	108123
1774	3L	9608531	9609601	0.824461936951	9608965	0.73300281167	FBgn0036022	3094	FBgn0010408	123476
1775	X	18655751	18656424	0.824440002441	18655826	0.693495416641	FBgn0030962	1224	FBgn0030965	22610
1776	X	19702332	19702963	0.824348449707	19702611	0.681658744812	FBgn0052529	264	FBgn0031079	16623
1777	3L	6934333	6935259	0.824317932129	6934698	0.683496755712	FBgn0029117	2405	FBgn0001104	19302
1778	2L	9917137	9918235	0.82429265976	9917730	0.744223931256	FBgn0025700	435	FBgn0024285	4823
1779	3L	9379276	9379969	0.824177742004	9379827	0.738412062327	FBgn0035985	1085	FBgn0035987	5179
1780	2L	13822548	13823453	0.82417345047	13822588	0.839257293277	FBgn0000153	1385	FBgn0001961	7151
1781	X	5723541	5724543	0.824142932892	5724049	0.680728856255	FBgn0029819	1020	FBgn0000042	22051
1782	X	4468150	4469369	0.82403755188	4468637	0.674968004227	FBgn0003053	5831	FBgn0029718	24477
1783	X	1339532	1340203	0.823945045471	1339580	0.788729190826	FBgn0044508	169	FBgn0044508	169
1784	3R	4451478	4452512	0.823838710785	4452424	0.68035364151	FBgn0037600	6947	FBgn0037602	24415
1785	2R	18866857	18868020	0.823269844055	18867391	0.777808862574	FBgn0034851	1033	FBgn0034849	2226
1786	2L	20822107	20822922	0.823203086853	20822479	0.729213386774	FBgn0032891	721	FBgn0032906	91258
1787	3R	19177617	19178534	0.823084831238	19178452	0.713616689046	FBgn0016119	3330	FBgn0002622	6073
1788	3L	21612368	21613386	0.822980880737	21612893	0.735185146332	FBgn0037116	679	FBgn0028663	139190
1789	2L	3578816	3579606	0.822934150696	3579177	0.71289357543	FBgn0004892	1589	FBgn0002985	27571
1790	3L	21640117	21641321	0.822608947754	21640855	0.710313409567	FBgn0052447	667	FBgn0037134	116451
1791	2L	537824	538531	0.822599411011	537900	0.709891080856	FBgn0010602	4672	FBgn0010602	4672
1792	2L	5535929	5536684	0.822598457336	5536089	0.73951180776	FBgn0031715	637	FBgn0014189	6221
1793	3R	24351812	24352944	0.82258939743	24352713	0.698116595928	FBgn0051051	6549	FBgn0000659	58092
1794	2L	19195280	19196215	0.822573661804	19195736	0.697772306554	FBgn0015380	9461	FBgn0032762	66381
1795	2L	1191842	1192948	0.822565078735	1192199	0.676634620218	FBgn0031322	5943	FBgn0031310	41416
1796	3R	2741312	2742148	0.822520494461	2741524	0.681787558964	FBgn0051488	41932	FBgn0001077	51478
1797	2R	8474184	8476430	0.821992397308	8474925	0.754036903381	FBgn0033787	5462	FBgn0004512	12674
1798	3R	8119676	8120874	0.821906805038	8120369	0.699396441965	FBgn0038011	16706	FBgn0010044	85389
1799	2L	6043000	6043891	0.821604728699	6043213	0.686982154846	FBgn0000052	2757	FBgn0029161	4728
1800	3R	4832050	4832699	0.821566104889	4832551	0.693422317505	FBgn0037653	377	FBgn0026380	603
1801	X	5026312	5027348	0.821219444275	5026757	0.732700559828	FBgn0029747	849	FBgn0024332	142366
1802	2L	6205973	6206768	0.821204185486	6206065	0.810644674301	FBgn0051640	9622	FBgn0031782	78303
1803	X	14625504	14626368	0.821014881134	14626216	0.84189863205	FBgn0015010	6046	FBgn0052590	46756
1804	2L	17495451	17496304	0.820846557617	17495565	0.790892210874	FBgn0032645	874	FBgn0032646	1473
1805	X	16045683	16047290	0.82071352005	16046768	0.705959743924	FBgn0000459	3903	FBgn0000459	3903
1806	X	9613391	9614055	0.820591926575	9613929	0.697451634841	FBgn0030151	10038	FBgn0000233	74520
1807	3L	17614757	17615700	0.82047700882	17615350	0.651684135199	FBgn0052179	4185	FBgn0052179	4185
1808	X	2138163	2138917	0.820475101471	2138289	0.828401045366	FBgn0052798	4663	FBgn0023526	10613
1809	2R	2704758	2706022	0.820425033569	2705381	0.845236890456	FBgn0050384	10571	FBgn0033156	84899
1810	X	16392428	16393002	0.820279598236	16392484	0.812173843384	FBgn0011826	1472	FBgn0015615	34882
1811	2R	2190123	2191017	0.820279121399	2190562	0.720784131218	FBgn0050445	1637	FBgn0033087	5404
1812	2R	16075234	16076052	0.820252418518	16076004	0.85157945421	FBgn0034521	1186	FBgn0034515	20740
1813	X	20284372	20285449	0.820096969604	20284964	0.78602205004	FBgn0031117	5901	FBgn0040649	11892
1814	2R	3659015	3659969	0.820023059845	3659446	0.770285241744	FBgn0033269	1656	FBgn0005648	16220
1815	2L	1084514	1085470	0.820004940033	1084658	0.699616952376	FBgn0031298	3745	FBgn0003310	6847
1816	3R	26599730	26600398	0.819424152374	26600083	0.652535291818	FBgn0004606	8435	FBgn0003720	77954
1817	X	8477939	8478875	0.819399356842	8478669	0.69153825442	FBgn0004102	17217	FBgn0004102	17217
1818	2R	16625933	16628394	0.819396972656	16626428	0.808965444565	FBgn0034588	452	FBgn0002736	9733
1819	X	17083860	17084787	0.819175720215	17084237	0.733139097691	FBgn0030835	789	FBgn0000163	89361
1820	X	6538246	6538806	0.819089889526	6538733	0.761533212662	FBgn0029893	1485	FBgn0029891	9699
1821	3L	3355142	3356100	0.818942070007	3355588	0.763116896152	FBgn0027616	2110	FBgn0027616	2110
1822	X	2591449	2592691	0.818923950195	2591534	0.702887439728	FBgn0024975	3000	FBgn0024978	3193
1823	X	12930677	12931618	0.818890571594	12931147	0.812326245838	FBgn0030447	2696	FBgn0025463	62368
1824	X	18368050	18368697	0.818841934204	18368122	0.685164308548	FBgn0000242	480	FBgn0030943	114002
1825	3L	4138585	4139579	0.818498134613	4139002	0.740907758474	FBgn0053545	5439	FBgn0004574	16269
1826	2R	14218806	14219787	0.818489074707	14219336	0.704147160053	FBgn0034379	1509	FBgn0023214	30941
1827	2L	4221450	4222128	0.818289279938	4221545	0.813618755341	FBgn0001075	3693	FBgn0031590	5552
1828	3L	13391065	13391817	0.818145275116	13391701	0.699631977081	FBgn0052121	1704	FBgn0036351	36411
1829	3L	16074755	16075670	0.818070888519	16075265	0.680204840267	FBgn0017453	2382	FBgn0010280	3258
1830	2L	10703581	10704217	0.81759595871	10703662	0.8108253479	FBgn0032287	41	FBgn0032293	29156
1831	2L	19111371	19112149	0.817544460297	19111419	0.78070142534	FBgn0002036	1089	FBgn0032761	16839
1832	3R	21831023	21832445	0.81747341156	21831934	0.852274507284	FBgn0002733	189	FBgn0002733	189
1833	X	10327782	10328462	0.817451953888	10328414	0.77805741628	FBgn0052687	3431	FBgn0052680	10541
1834	X	10693894	10694980	0.817378997803	10694613	0.730483784395	FBgn0030240	633	FBgn0030239	1895
1835	3L	22198193	22198859	0.817183971405	22198751	0.66301240921	FBgn0015075	1541	FBgn0037156	1763
1836	X	15337404	15338677	0.817066192627	15338188	0.811385075251	FBgn0067708	3724	FBgn0030659	78621
1837	2R	14915119	14915946	0.816906929016	14915519	0.750731776742	FBgn0034443	3896	FBgn0034443	3896
1838	2R	15241202	15242267	0.816819190979	15241661	0.711852550507	FBgn0065076	354	FBgn0065076	354
1839	3R	10398472	10399390	0.816636562347	10398947	0.709729138543	FBgn0038244	2623	FBgn0004629	3584
1840	2L	4835494	4836216	0.81645488739	4836103	0.790017127991	FBgn0031634	1786	FBgn0031633	5433
1841	3L	473425	474195	0.816388130188	474062	0.686946522106	FBgn0001316	50059	FBgn0035140	50321
1842	2R	19509133	19509764	0.816158294678	19509172	0.69946135415	FBgn0034951	6522	FBgn0022708	22626
1843	X	4214775	4215779	0.815699100494	4215275	0.754757572623	FBgn0029706	3619	FBgn0029714	181929
1844	3R	7054818	7055888	0.815599441528	7055259	0.690662832821	FBgn0037881	1031	FBgn0037881	1031
1845	2R	11177451	11179110	0.815532684326	11177824	0.674914773305	FBgn0082178	5839	FBgn0010426	17119
1846	X	10964556	10965329	0.815518379211	10965100	0.672370974223	FBgn0030266	3716	FBgn0028686	5306
1847	2R	6122343	6123019	0.815517902374	6122471	0.715127733019	FBgn0033538	7006	FBgn0004399	52754
1848	3L	4789605	4790538	0.815496444702	4790362	0.668116862957	FBgn0042131	2109	FBgn0035570	99659
1849	X	13152361	13153117	0.815475940704	13152958	0.736974795659	FBgn0030470	369	FBgn0004456	60531
1850	3R	909945	911556	0.815432548523	911197	0.772703647614	FBgn0010313	1211	FBgn0010313	1211
1851	2L	9239404	9241244	0.815395355225	9239789	0.721290840822	FBgn0051885	3195	FBgn0032105	13327
1852	2R	19044748	19045810	0.815306663513	19045276	0.75155692942	FBgn0000241	817	FBgn0050185	6365
1853	2L	13306717	13307461	0.815166473389	13307411	0.747147136264	FBgn0032502	656	FBgn0022069	58777
1854	3L	11984492	11985864	0.815097332001	11985154	0.77974689708	FBgn0036240	8031	FBgn0036248	107036
1855	2L	1984576	1985577	0.814800262451	1985261	0.678462266922	FBgn0001125	2500	FBgn0031391	162026
1856	2R	17678155	17679045	0.814754486084	17678621	0.641658306122	FBgn0034703	3699	FBgn0034704	3867
1857	X	9002133	9003360	0.814718723297	9002632	0.794320919934	FBgn0004828	723	FBgn0004828	723
1858	3R	4159444	4160152	0.81464099884	4159836	0.674302305494	FBgn0040529	6927	FBgn0040529	6927
1859	X	18674432	18675106	0.814530849457	18674522	0.732436800003	FBgn0030965	3914	FBgn0030965	3914
1860	2R	11714726	11715780	0.814298629761	11715507	0.660453414917	FBgn0015295	2239	FBgn0034088	4342
1861	X	17261327	17262182	0.814248085022	17261715	0.636239401499	FBgn0030839	4187	FBgn0030851	201698
1862	2L	5012912	5013652	0.814184188843	5013032	0.718452670357	FBgn0031670	1919	FBgn0022023	40177
1863	2L	6384286	6385459	0.813971042633	6384669	0.692907243967	FBgn0031808	3403	FBgn0043854	12254
1864	3R	24546485	24547550	0.813820362091	24547058	0.734499875237	FBgn0039595	22797	FBgn0005642	90002
1865	2R	6401127	6401948	0.813467979431	6401904	0.740181922913	FBgn0050020	818	FBgn0033566	978
1866	3R	4145572	4146428	0.813452720642	4145957	0.682346287896	FBgn0003129	1343	FBgn0037573	7021
1867	2L	5464693	5465591	0.813429832458	5465508	0.698498725891	FBgn0005511	3867	FBgn0005511	3867
1868	2R	4534100	4535297	0.813039779663	4534781	0.743888616562	FBgn0033364	5113	FBgn0033357	71280
1869	2L	19318929	19320240	0.812687397003	19319733	0.808827340603	FBgn0032769	23498	FBgn0024245	39420
1870	3R	9071433	9072209	0.812673568726	9071546	0.705266605724	FBgn0000024	13044	FBgn0038128	18209
1871	2L	21183539	21184207	0.812654018402	21184157	0.669821633233	FBgn0011829	2181	FBgn0003930	18614
1872	3L	16455845	16457148	0.812624931335	16456393	0.756876442167	FBgn0003515	6520	FBgn0014163	79295
1873	X	17903764	17904838	0.812410354614	17904351	0.673109755797	FBgn0013809	5812	FBgn0030891	15344
1874	3R	4801249	4802479	0.812118530273	4801677	0.718468844891	FBgn0037646	4966	FBgn0022347	16990
1875	3R	24517876	24518600	0.812059402466	24517922	0.804215590159	FBgn0027655	4042	FBgn0001215	92393
1876	2L	4329109	4329881	0.811889648438	4329751	0.761974430084	FBgn0020762	4175	FBgn0026319	42239
1877	X	17510789	17511670	0.811503410339	17511288	0.811164081097	FBgn0030859	5463	FBgn0030855	41068
1878	3L	12513525	12514189	0.811138629913	12513696	0.755339622498	FBgn0036301	2439	FBgn0004926	13012
1879	2R	2977588	2978459	0.811119556427	2977637	0.739830493927	FBgn0033179	907	FBgn0033179	907
1880	3R	25630612	25631486	0.810900211334	25631316	0.703223705292	FBgn0002924	1533	FBgn0002924	1533
1881	X	17702788	17703644	0.810830831528	17703207	0.683773293215	FBgn0030879	5770	FBgn0030879	5770
1882	3R	17844432	17845227	0.810722351074	17844627	0.698219537735	FBgn0038922	477	FBgn0038925	8571
1883	X	5455960	5457131	0.810537338257	5456503	0.815059835261	FBgn0029776	4494	FBgn0029783	54703
1884	X	8327444	8328271	0.810181617737	8327818	0.721528530121	FBgn0000360	668	FBgn0030038	45502
1885	X	8900812	8901497	0.810157775879	8901406	0.697381675243	FBgn0030077	1881	FBgn0030086	33143
1886	X	10695469	10696153	0.810087203979	10695542	0.795127285851	FBgn0030240	1562	FBgn0030239	2824
1887	3R	1553416	1554231	0.809619903564	1553800	0.693665027618	FBgn0037368	5463	FBgn0037372	26695
1888	3L	6805101	6806202	0.809540987015	6805581	0.654957873481	FBgn0003995	41474	FBgn0035714	78721
1889	X	10962137	10963408	0.809459686279	10962785	0.763486357296	FBgn0030266	6031	FBgn0028686	7621
1890	2R	6860518	6861199	0.809410572052	6860641	0.627236790127	FBgn0003863	381	FBgn0025373	37169
1891	X	8080882	8082145	0.809194564819	8081456	0.774837998783	FBgn0030025	4464	FBgn0030028	35184
1892	X	10742273	10743332	0.809176921844	10742788	0.706451387966	FBgn0030246	1732	FBgn0030241	42696
1893	X	7998800	7999665	0.809042930603	7998935	0.751960277557	FBgn0030012	655	FBgn0030003	23972
1894	X	15480320	15481446	0.808988571167	15480846	0.871665891012	FBgn0030663	2618	FBgn0003463	20369
1895	X	2585157	2586206	0.808913230896	2585360	0.708910721999	FBgn0000520	1504	FBgn0024978	2981
1896	2L	3363796	3364758	0.808882713318	3364267	0.72803920858	FBgn0031527	4964	FBgn0031538	97708
1897	2R	11712820	11713787	0.808601379395	11712900	0.725240802765	FBgn0034089	1646	FBgn0034088	1735
1898	X	19469369	19470156	0.808504104614	19469429	0.702651143074	FBgn0026680	2860	FBgn0026680	2860
1899	X	9413896	9414983	0.808362960815	9414559	0.713380056269	FBgn0052702	1810	FBgn0030137	12862
1900	2L	14508435	14509602	0.808340549469	14508980	0.753502096449	FBgn0011862	9111	FBgn0005771	18118
1901	2R	7343982	7344997	0.808289527893	7344657	0.677147299051	FBgn0033653	3334	FBgn0013756	23869
1902	X	6132082	6132796	0.808187246323	6132180	0.757288312912	FBgn0026015	1020	FBgn0029857	1210
1903	2R	7064273	7065320	0.808095932007	7064820	0.822520911694	FBgn0000577	20703	FBgn0000577	20703
1904	X	17470576	17471249	0.808011770248	17471204	0.697371164958	FBgn0030855	984	FBgn0030855	984
1905	3L	7214040	7214805	0.807935237885	7214572	0.687926439139	FBgn0035753	724	FBgn0035753	724
1906	3L	12034854	12036065	0.807880401611	12035308	0.745481743532	FBgn0041096	3498	FBgn0036248	56882
1907	X	1149776	1150811	0.807677030563	1150730	0.723488330841	FBgn0052811	4987	FBgn0026875	57276
1908	2L	6753917	6755230	0.807656764984	6754096	0.716073711713	FBgn0031856	5532	FBgn0025777	30741
1909	3R	287585	288818	0.807357311249	287967	0.660438032711	FBgn0051522	8931	FBgn0037255	22796
1910	3R	3100801	3101819	0.807304382324	3101215	0.669180870056	FBgn0037493	3901	FBgn0037481	120317
1911	X	11696877	11697593	0.80718755722	11697503	0.681196689606	FBgn0030344	5318	FBgn0030350	23714
1912	3R	2488116	2489356	0.806923866272	2488756	0.686526510451	FBgn0024912	2934	FBgn0026567	5152
1913	3L	20204024	20205006	0.806914329529	20204419	0.683251998004	FBgn0036962	4757	FBgn0024814	28088
1914	3R	7585962	7586966	0.806841850281	7586374	0.720389723778	FBgn0017581	3805	FBgn0037947	10898
1915	3R	14538344	14539444	0.806785106659	14538873	0.793825566769	FBgn0000303	7628	FBgn0027841	53759
1916	2R	8951952	8952913	0.806749343872	8952417	0.767156124115	FBgn0050061	287	FBgn0050509	1356
1917	X	5458633	5459552	0.806735992432	5459114	0.769983740414	FBgn0029776	1883	FBgn0029783	52092
1918	3L	20138917	20139829	0.806574821472	20139428	0.732254561256	FBgn0036949	456	FBgn0036959	35684
1919	X	19043116	19044322	0.806525230408	19043161	0.729895114899	FBgn0027603	1040	FBgn0027603	1040
1920	X	11612543	11613184	0.806280136108	11612911	0.678160508474	FBgn0004511	299	FBgn0030328	60110
1921	2R	14337759	14338497	0.806192398071	14338448	0.730543030633	FBgn0034396	2470	FBgn0010651	19858
1922	2L	21021607	21022319	0.806156635284	21021656	0.741349697113	FBgn0010395	18769	FBgn0032906	107919
1923	3R	1690854	1691645	0.805839538574	1691431	0.722390688383	FBgn0037392	1305	FBgn0037383	41205
1924	2L	6528493	6530116	0.805727005005	6529468	0.718294978142	FBgn0000320	17504	FBgn0031830	28332
1925	3R	7200801	7201605	0.805602550507	7201172	0.817968735328	FBgn0004595	2662	FBgn0026064	24805
1926	3L	51714	52409	0.805324554443	52363	0.754340913561	FBgn0002564	2393	FBgn0035105	115591
1927	3R	17089820	17090634	0.80524969101	17090225	0.641451611238	FBgn0016700	4606	FBgn0043012	5574
1928	2R	13362340	13363001	0.804733753204	13362486	0.639206886292	FBgn0015522	922	FBgn0034281	13176
1929	X	13124922	13126313	0.804671049118	13125678	0.739161610603	FBgn0030466	3378	FBgn0004456	33251
1930	X	18987157	18988903	0.804575443268	18987958	0.772682726383	FBgn0030987	932	FBgn0027603	54163
1931	3R	938962	940057	0.804399490356	939463	0.733613126418	FBgn0037293	14347	FBgn0010313	27055
1932	2R	5811020	5811708	0.80430316925	5811124	0.705657291412	FBgn0028426	10460	FBgn0033522	130401
1933	X	6542346	6543445	0.804271697998	6542956	0.771038532257	FBgn0029894	783	FBgn0029891	13922
1934	X	19969563	19970344	0.804256439209	19970164	0.687627394994	FBgn0031088	1231	FBgn0031093	33498
1935	3R	17168040	17168800	0.804130077362	17168168	0.66127872467	FBgn0038881	7138	FBgn0043012	72369
1936	X	12433637	12434374	0.804086685181	12433710	0.6805975914	FBgn0052654	2420	FBgn0015024	54010
1937	3R	22735344	22736390	0.804037094116	22735846	0.751109796412	FBgn0004510	2762	FBgn0004510	2762
1938	2L	13241343	13242004	0.803864002228	13241956	0.742989182472	FBgn0032494	1823	FBgn0032494	1823
1939	X	13643794	13644620	0.803807735443	13643841	0.657301664352	FBgn0030528	1795	FBgn0027537	12899
1940	X	16555284	16556068	0.803755283356	16555804	0.655767624195	FBgn0030782	460	FBgn0030786	62087
1941	3L	2078864	2079701	0.80357503891	2079576	0.660766211423	FBgn0003432	19573	FBgn0035315	100969
1942	3R	8085323	8086109	0.803573608398	8086020	0.718267822266	FBgn0003651	1549	FBgn0010044	119738
1943	2L	13224473	13225815	0.803435325623	13224882	0.760770320892	FBgn0032489	324	FBgn0032489	324
1944	3R	20444771	20445606	0.803411006927	20445508	0.722158956528	FBgn0039211	4190	FBgn0039212	5794
1945	3L	2628917	2629836	0.803347587585	2629296	0.660742619458	FBgn0035359	391	FBgn0035357	14044
1946	X	14027878	14030081	0.803297042847	14029478	0.748448530833	FBgn0004649	2322	FBgn0002873	52302
1947	2L	9967696	9968403	0.803194999695	9968277	0.705792470412	FBgn0015664	822	FBgn0015664	822
1948	X	1077432	1078185	0.803079605103	1077704	0.65476807681	FBgn0040366	5752	FBgn0026875	15750
1949	3R	23416366	23417254	0.80304980278	23416813	0.721518993378	FBgn0039527	2447	FBgn0003330	90933
1950	2L	5102680	5103546	0.802906036377	5103116	0.697583198547	FBgn0031685	318	FBgn0028696	32113
1951	3R	10728805	10729563	0.802836894989	10729097	0.686388015747	FBgn0028662	699	FBgn0028662	699
1952	2R	6991183	6992661	0.80277299881	6991395	0.679914914645	FBgn0001269	1023	FBgn0000581	23271
1953	2L	3078248	3079056	0.802712917328	3079007	0.719574928284	FBgn0027571	22392	FBgn0003934	30306
1954	3R	2549054	2550224	0.802620649338	2549778	0.703575849533	FBgn0051481	18007	FBgn0004054	20084
1955	2R	9843935	9844625	0.802570343018	9843984	0.664395332336	FBgn0033923	3274	FBgn0033923	3274
1956	2L	9896191	9896972	0.802566051483	9896369	0.718450983365	FBgn0010520	1080	FBgn0010520	1080
1957	X	16806485	16807503	0.802516937256	16806984	0.803521240459	FBgn0030809	4398	FBgn0030806	30185
1958	2R	19664480	19665146	0.802514076233	19665028	0.841237848455	FBgn0020129	1868	FBgn0034986	17009
1959	X	6140985	6141923	0.802321434021	6141461	0.792102307081	FBgn0029861	834	FBgn0028685	4982
1960	3R	13709146	13709882	0.802182197571	13709419	0.653242860522	FBgn0038558	22748	FBgn0038554	31323
1961	X	19324506	19325587	0.802165031433	19324945	0.733351135254	FBgn0020261	943	FBgn0031021	1415
1962	3L	19000761	19001931	0.80214214325	19001395	0.796835720539	FBgn0002945	9195	FBgn0002945	9195
1963	X	20211200	20212099	0.801753044128	20211581	0.640759131488	FBgn0031107	6427	FBgn0031106	7125
1964	2L	2172108	2173219	0.80150437355	2172553	0.818092316389	FBgn0000097	6196	FBgn0000097	6196
1965	3R	13952697	13953382	0.801479816437	13952856	0.737057328224	FBgn0051518	18141	FBgn0022943	37529
1966	3R	25573585	25574585	0.801040649414	25574151	0.688884566812	FBgn0020235	707	FBgn0020235	707
1967	2L	5870429	5871679	0.800990581512	5870904	0.781364384819	FBgn0031745	8577	FBgn0031740	68649
1968	X	8012857	8013500	0.80092382431	8013374	0.718878615986	FBgn0030017	1784	FBgn0030003	38411
1969	X	15419860	15421019	0.800630569458	15420497	0.698996151195	FBgn0030661	1173	FBgn0030660	3399
1970	X	1515251	1516095	0.800580024719	1515655	0.659943833071	FBgn0000482	5556	FBgn0023530	9780
1971	2L	13808819	13809635	0.800490379333	13809493	0.675556182861	FBgn0028658	1979	FBgn0001961	20246
1972	3L	21197376	21198313	0.800204753876	21197774	0.767849501442	FBgn0037063	4407	FBgn0037066	22130
1973	3R	11238457	11239264	0.800123691559	11238610	0.661116679509	FBgn0041188	4452	FBgn0046829	4545
1974	3R	9637108	9637997	0.800023078918	9637540	0.660018730164	FBgn0053327	1301	FBgn0053327	1301
1975	2L	3028388	3029370	0.799393177032	3028846	0.68415517807	FBgn0031493	343	FBgn0031493	343
1976	3L	4391259	4392383	0.799355506897	4391794	0.766093562631	FBgn0035542	2050	FBgn0035541	3225
1977	3L	18791471	18792566	0.799218654633	18792058	0.750360236448	FBgn0000261	4193	FBgn0036815	5626
1978	X	1213531	1214310	0.799185752869	1213665	0.697497801347	FBgn0000826	769	FBgn0028274	107368
1979	X	18632952	18633909	0.799150943756	18633709	0.736422978915	FBgn0001090	2093	FBgn0001090	2093
1980	2R	11373990	11374985	0.798903465271	11374872	0.700583284551	FBgn0022160	2737	FBgn0050085	9136
1981	X	2056104	2056804	0.79882645607	2056414	0.657216676076	FBgn0023550	3546	FBgn0000377	49723
1982	3L	20039961	20041694	0.79879283905	20040887	0.783141851425	FBgn0036936	925	FBgn0036959	134225
1983	2R	17750418	17751127	0.798676490784	17750468	0.687838660346	FBgn0020307	1077	FBgn0034704	67980
1984	3L	4657810	4658874	0.798664569855	4658463	0.66347357806	FBgn0026729	1709	FBgn0035569	17123
1985	2R	17162840	17164038	0.798645734787	17163541	0.73064288497	FBgn0034645	2382	FBgn0034645	2382
1986	3L	7626248	7627302	0.798581123352	7626744	0.697652985068	FBgn0035806	1592	FBgn0014011	217618
1987	2L	2572164	2573107	0.798576831818	2572666	0.734802919276	FBgn0041337	381	FBgn0026778	2385
1988	X	6762785	6763345	0.798432826996	6763102	0.639959812164	FBgn0029920	32644	FBgn0029920	32644
1989	2R	20569210	20569978	0.798413276672	20569328	0.713230046359	FBgn0001148	252	FBgn0001148	252
1990	3L	4772526	4773798	0.798098802567	4772649	0.749912392009	FBgn0035575	13472	FBgn0035570	81946
1991	X	16105403	16106261	0.797913074493	16105818	0.758710244123	FBgn0030731	907	FBgn0030733	14461
1992	X	4760715	4761445	0.797718524933	4760947	0.664259910583	FBgn0029736	2735	FBgn0029738	20440
1993	X	3751391	3752048	0.797666549683	3751888	0.711248874664	FBgn0052776	513	FBgn0019661	43964
1994	2R	3749336	3750967	0.797496318817	3750920	0.783782535129	FBgn0013726	1838	FBgn0010109	6780
1995	3L	11437790	11438798	0.797493934631	11438280	0.680598914623	FBgn0036162	974	FBgn0036165	23227
1996	X	8956528	8957515	0.797271728516	8957039	0.680934101343	FBgn0030089	3125	FBgn0046828	20543
1997	2R	5668544	5669730	0.797159194946	5668993	0.738932385164	FBgn0033495	1700	FBgn0033486	39487
1998	X	20271772	20272236	0.797144889832	20272172	0.734385217939	FBgn0052506	2571	FBgn0040649	24684
1999	2R	14738454	14739392	0.797101020813	14738875	0.731457233429	FBgn0034422	3318	FBgn0003254	51714
[truncated: 904 more rows]
