# Supplementary material for: Developmental roles of 21 Drosophila transcription factors are determined by quantitative differences in binding to an overlapping set of thousands of genomic regions
Source: Genome Biol. 2009 Jul 23;10(7):R80. doi: 10.1186/gb-2009-10-7-r80 (PMC2728534; doi:10.1186/gb-2009-10-7-r80)
Supplement: Additional data file 7 — Genomic coordinates of regions bound by each factor for the 25% FDR data set, locations and scores of peak windows, and the closest gene and closest transcribed gene for each peak. [file gb-2009-10-7-r80-S7.zip › Additional Data File 4 25% FDR bound regions/run_1_020907-sym-25_table.txt]

Interval	Chr	Bound_Region_Start	Bound_Region_Stop	Bound_Region_Score	Peak_start	Peak_score	Closest_gene	Closest_gene_dist	Closest_transcribed_gene	Closest_transcribed_gene_dist
1	2R	5483031	5493917	3.517092704773	5485746	3.325368460487	FBgn0033471	2784	FBgn0027619	4973
2	3R	9813494	9816138	3.411364078522	9814862	2.834711551666	FBgn0015270	24223	FBgn0038196	47025
3	2R	16413774	16416562	3.214681625366	16415236	2.9616497159	FBgn0034560	2050	FBgn0034565	70583
4	2L	20764062	20767418	3.035551548004	20766174	2.7781198165	FBgn0000251	7846	FBgn0000986	43666
5	2R	2083946	2088386	3.007762908936	2085203	2.86115175135	FBgn0033076	27588	FBgn0041145	37115
6	2L	3548425	3551166	2.952278137207	3549434	2.646354049444	FBgn0024244	10183	FBgn0031549	19148
7	2R	7061303	7065758	2.924862384796	7062822	2.790424092611	FBgn0000577	18705	FBgn0000577	18705
8	3L	15226135	15228876	2.906608581543	15227552	2.718248900245	FBgn0029114	26652	FBgn0029114	26652
9	3R	12651105	12653744	2.81737947464	12652288	2.496643907884	FBgn0000014	3481	FBgn0020546	23438
10	2L	12091576	12095464	2.784834384918	12092816	2.54247991244	FBgn0032407	955	FBgn0032407	955
11	2R	14316347	14318931	2.773235797882	14317660	2.553365379572	FBgn0010651	930	FBgn0010651	930
12	3R	12455407	12458747	2.767518997192	12456919	2.481728732586	FBgn0000634	5971	FBgn0038453	12408
13	2L	14443044	14448463	2.759432315826	14445885	2.446312606335	FBgn0028844	4931	FBgn0005771	44977
14	3R	8077166	8079684	2.732257843018	8078526	2.635842442513	FBgn0038008	1383	FBgn0037992	124607
15	3R	2669519	2673171	2.73069858551	2671560	2.46981197245	FBgn0003339	4326	FBgn0001077	18486
16	2L	19321934	19324527	2.690528869629	19322794	2.297396212816	FBgn0032769	26559	FBgn0024245	36359
17	3R	11813222	11816262	2.686044692993	11815111	2.405441171983	FBgn0003507	3188	FBgn0003507	3188
18	3L	6793834	6797475	2.682228088379	6795162	2.565730333328	FBgn0003995	31055	FBgn0035714	68302
19	X	20503815	20507748	2.682108402252	20505157	2.208158105612	FBgn0003300	40	FBgn0003300	40
20	2R	8294940	8297827	2.676185131073	8296197	2.361281991005	FBgn0003326	254	FBgn0003326	254
21	3R	2935187	2938698	2.649005889893	2937613	2.387980163097	FBgn0014863	5840	FBgn0003884	25353
22	X	8498221	8500970	2.63703250885	8499442	2.484763413668	FBgn0004102	3556	FBgn0004102	3556
23	2R	13230443	13233001	2.627005577087	13231593	2.208719730377	FBgn0028494	2597	FBgn0063386	13628
24	2L	3817111	3819244	2.626222610474	3818054	2.177566846212	FBgn0031573	4647	FBgn0003430	7626
25	2R	9074765	9087710	2.606582164764	9079584	2.347812063554	FBgn0033856	5132	FBgn0033856	5132
26	3L	20553906	20558725	2.588865756989	20557184	2.334201532252	FBgn0001323	2807	FBgn0001320	72020
27	3R	4790417	4793339	2.586041927338	4791389	2.233623147011	FBgn0037645	11832	FBgn0037644	20663
28	3R	2689047	2692651	2.545686721802	2691572	2.285701190724	FBgn0001077	1526	FBgn0001077	1526
29	3L	12650160	12652951	2.516550064087	12651713	2.026030480862	FBgn0014343	15982	FBgn0036306	76991
30	2R	7047354	7049691	2.513544559479	7048466	2.255798732533	FBgn0000577	4349	FBgn0000577	4349
31	2R	15570566	15572950	2.504733562469	15571811	2.262751298792	FBgn0034480	51961	FBgn0004364	54563
32	3L	21412895	21417065	2.480500221252	21415791	2.301427066326	FBgn0014143	5394	FBgn0014143	5394
33	X	18142544	18147538	2.463136672974	18144855	2.249527229982	FBgn0004956	3093	FBgn0004956	3093
34	2R	3756504	3760815	2.448125839233	3758203	2.108023615444	FBgn0033277	7866	FBgn0010109	14063
35	3R	11478396	11483055	2.435405254364	11479640	2.286758720875	FBgn0053207	12268	FBgn0053207	12268
36	3L	22333202	22338441	2.425129413605	22336842	2.284298251657	FBgn0004449	4886	FBgn0004449	4886
37	2L	5409144	5411864	2.406363010406	5410522	2.287592947483	FBgn0016660	6180	FBgn0005511	51119
38	2R	4930677	4933175	2.397895812988	4931770	2.136760178734	FBgn0033412	3665	FBgn0053774	19673
39	X	18133393	18135752	2.375889778137	18134637	2.174250920614	FBgn0004956	7125	FBgn0004956	7125
40	2L	3601662	3604019	2.372642040253	3602823	2.202841646531	FBgn0002985	3925	FBgn0002985	3925
41	3R	15621593	15626724	2.360537052155	15625650	1.830707758665	FBgn0051471	2762	FBgn0038741	77489
42	2R	20563442	20565728	2.347684383392	20564692	2.115475416183	FBgn0001147	4765	FBgn0001148	4888
43	2L	13849905	13852448	2.297092437744	13851055	1.928229004145	FBgn0028532	1643	FBgn0051842	16017
44	3L	22519712	22523644	2.291030406952	22522082	2.117023355821	FBgn0037171	4588	FBgn0004449	180354
45	3R	9734592	9737451	2.290269374847	9735834	2.173900306225	FBgn0000576	8253	FBgn0000576	8253
46	3L	21400029	21402657	2.288711547852	21401838	1.993061338152	FBgn0014143	8559	FBgn0014143	8559
47	3R	690747	692935	2.265934944153	691679	1.987220525742	FBgn0020280	12576	FBgn0003002	13144
48	X	272406	275259	2.263660907745	274215	2.054491043091	FBgn0002561	7670	FBgn0002561	7670
49	2L	9704634	9706740	2.24236536026	9705699	1.700995028019	FBgn0051710	245	FBgn0032138	5570
50	2L	14484715	14493514	2.233288764954	14486173	1.944707814385	FBgn0005771	4689	FBgn0005771	4689
51	X	7164860	7168220	2.212152004242	7165950	1.848503367106	FBgn0029943	3026	FBgn0024250	12773
52	3R	9724361	9729377	2.209836483002	9725616	1.919928242179	FBgn0000576	1965	FBgn0000576	1965
53	3L	8647635	8652560	2.205290794373	8649293	2.098286271095	FBgn0001168	413	FBgn0001168	413
54	3R	16367745	16370201	2.183272361755	16369059	2.167701160207	FBgn0053192	8332	FBgn0043457	14593
55	3R	19020603	19022358	2.182491779327	19021501	1.964855530683	FBgn0011596	8255	FBgn0039066	55765
56	3R	17270927	17274615	2.17591714859	17273633	1.887150427874	FBgn0011278	1591	FBgn0013984	132618
57	3R	9703977	9706312	2.174055099487	9705411	1.90401021172	FBgn0008646	5510	FBgn0000576	22170
58	3R	9612977	9615850	2.171939849854	9614548	1.8489447201	FBgn0038185	2153	FBgn0053327	24293
59	3R	4108834	4111203	2.165791511536	4110110	1.945821106434	FBgn0037562	3551	FBgn0037561	14506
60	3L	11210379	11212933	2.159450531006	11211216	1.813338935375	FBgn0036150	1331	FBgn0041094	15040
61	2R	4154391	4156514	2.158455848694	4155320	1.849590750302	FBgn0003892	6128	FBgn0003892	6128
62	X	7013452	7015695	2.140280723572	7014715	1.752339138704	FBgn0047092	19629	FBgn0029933	71426
63	2L	17258187	17260488	2.134241104126	17259557	1.865028774037	FBgn0032629	2896	FBgn0032633	120519
64	3R	26676816	26679986	2.133020877838	26677885	1.760674208403	FBgn0003720	152	FBgn0003720	152
65	2L	12457246	12461931	2.127403497696	12460223	1.894623215993	FBgn0032437	6541	FBgn0040286	25558
66	3L	12620549	12624409	2.114129543304	12621540	1.900986923891	FBgn0052111	19657	FBgn0036306	107164
67	2R	13264098	13270508	2.11404800415	13268135	1.810106838451	FBgn0034275	2974	FBgn0003545	5161
68	2R	15354545	15356979	2.113841533661	15355628	1.804905638975	FBgn0034476	13860	FBgn0011849	113234
69	3R	12376870	12379100	2.110230445862	12378007	2.089158087969	FBgn0038442	2248	FBgn0027053	82184
70	3R	8072894	8075233	2.109803199768	8073937	2.003307258382	FBgn0038008	5972	FBgn0037992	120018
71	X	4054998	4057979	2.108584880829	4056528	1.888823866844	FBgn0000635	5201	FBgn0026080	93849
72	2L	15318724	15322687	2.092621803284	15320517	2.003920863656	FBgn0041103	4682	FBgn0001981	9276
73	3L	3831013	3833569	2.086266517639	3832600	1.84983792901	FBgn0013751	2915	FBgn0035464	37799
74	X	9608252	9610371	2.083152770996	9609288	1.911625683308	FBgn0020378	11108	FBgn0000233	69879
75	2L	4366187	4371007	2.081332206726	4368885	1.882234811783	FBgn0026319	3105	FBgn0026319	3105
76	2L	18889933	18892251	2.058921813965	18891229	1.477818348828	FBgn0003896	14044	FBgn0032717	55633
77	X	19728045	19729667	2.049722671509	19728890	1.590169525146	FBgn0000076	4893	FBgn0031079	42902
78	3R	25131764	25135444	2.049611091614	25132789	1.776922162374	FBgn0039659	9838	FBgn0003525	51287
79	3R	18970233	18973826	2.048910617828	18971547	1.895967377557	FBgn0004644	3666	FBgn0051457	17841
80	2L	9600191	9603265	2.048847198486	9602284	1.914564967155	FBgn0032132	1392	FBgn0015393	97550
81	3R	2576267	2581684	2.047569274902	2580201	1.689358655144	FBgn0004053	280	FBgn0004053	280
82	2L	7137701	7139589	2.035715103149	7138644	1.832958193386	FBgn0031889	4961	FBgn0031886	72811
83	2L	12009604	12013117	2.030000209808	12011998	1.855811595917	FBgn0014019	3622	FBgn0032390	22034
84	3L	8974509	8981046	2.01518201828	8977444	1.632185907925	FBgn0035954	1701	FBgn0035954	1701
85	3L	1393072	1395277	2.009088039398	1394201	1.868065536022	FBgn0035216	557	FBgn0004635	53123
86	2R	7257263	7259115	2.003253936768	7258106	1.572581708431	FBgn0033649	18276	FBgn0033652	48170
87	X	20527319	20529338	1.997010231018	20528174	1.80756187439	FBgn0031129	18462	FBgn0003300	23057
88	2R	15563949	15568022	1.993851661682	15566755	1.734304035411	FBgn0034480	46905	FBgn0004364	59619
89	X	20507985	20510240	1.992635726929	20508959	1.890850908616	FBgn0003300	3842	FBgn0003300	3842
90	2L	3610092	3615909	1.992393016815	3614650	1.74000698328	FBgn0015663	4642	FBgn0002985	7902
91	3L	4212708	4216788	1.989197969437	4214392	1.7728548944	FBgn0001257	5287	FBgn0011692	11876
92	X	5438703	5443550	1.983300685883	5442455	1.807829141617	FBgn0029775	2945	FBgn0029783	68751
93	2L	8840831	8843002	1.979592323303	8841854	1.891325165244	FBgn0029123	16229	FBgn0029123	16229
94	3L	15296600	15298919	1.978787899017	15297828	1.766209065914	FBgn0036494	4131	FBgn0036494	4131
95	2R	11701450	11704160	1.97852563858	11702462	1.762996757732	FBgn0034087	1014	FBgn0034086	1598
96	3L	11233269	11235402	1.968274116516	11234240	1.634729067485	FBgn0041094	7984	FBgn0041094	7984
97	2L	5460592	5462337	1.9676258564	5461401	1.541335970163	FBgn0005511	240	FBgn0005511	240
98	2L	3769761	3772660	1.964875221252	3771581	1.687677972457	FBgn0004893	125	FBgn0003430	54099
99	2R	8291283	8294124	1.964656352997	8293193	1.701437950134	FBgn0003326	3258	FBgn0003326	3258
100	2L	17261533	17263506	1.961591720581	17262670	1.691095155828	FBgn0032629	6009	FBgn0032633	117406
101	3R	15163967	15168594	1.960811138153	15167705	1.646917104721	FBgn0000463	15770	FBgn0000463	15770
102	3L	14041053	14042979	1.95930480957	14042082	1.563349996294	FBgn0005592	1051	FBgn0036406	23827
103	3R	13651148	13653049	1.955859184265	13652119	1.700899292441	FBgn0051246	14853	FBgn0051246	14853
104	2L	14435142	14437272	1.954128742218	14436075	1.932825929978	FBgn0028871	10944	FBgn0005771	54787
105	2R	13315310	13317587	1.949615478516	13316287	1.79566189822	FBgn0004586	1365	FBgn0004586	1365
106	2L	12078793	12090122	1.943959236145	12080233	1.732336759567	FBgn0032406	3410	FBgn0003145	5559
107	3L	13047270	13049374	1.94221162796	13048335	1.657266168033	FBgn0036344	12509	FBgn0036342	27364
108	3R	20962872	20965034	1.93622303009	20963796	1.722527205944	FBgn0039283	3	FBgn0039283	3
109	2L	19332914	19338228	1.930109500885	19334201	1.714832425117	FBgn0024245	24952	FBgn0024245	24952
110	3R	670918	676833	1.926797866821	672142	1.772216260433	FBgn0003002	6393	FBgn0003002	6393
111	3L	12426624	12429109	1.92551612854	12428197	1.56552325978	FBgn0000625	13771	FBgn0027936	50052
112	3R	6492826	6494841	1.918109416962	6493856	1.863341361284	FBgn0037818	9036	FBgn0001235	29470
113	2L	8848363	8850431	1.9177775383	8849649	1.799716055393	FBgn0052986	13158	FBgn0029123	24024
114	2L	17747683	17749480	1.914134502411	17748559	1.48489076951	FBgn0015609	13109	FBgn0032646	251521
115	2R	3592215	3595955	1.913208961487	3595077	1.693098601173	FBgn0028563	286	FBgn0021814	3229
116	2R	10312901	10316890	1.909833431244	10315243	1.582906275988	FBgn0001319	1426	FBgn0050478	29400
117	2R	2025440	2029653	1.907764434814	2026515	1.687943458557	FBgn0010347	12443	FBgn0041145	95803
118	3L	12056017	12058326	1.90678691864	12057339	1.695036061605	FBgn0028679	1607	FBgn0036248	34851
119	2R	20320498	20323360	1.900996208191	20322296	1.724584988185	FBgn0000157	134	FBgn0050423	61140
120	3R	17283422	17285422	1.897065162659	17284302	1.673852864434	FBgn0011278	12260	FBgn0013984	121949
121	3R	25372773	25375074	1.895784378052	25373991	1.677504751417	FBgn0000492	8118	FBgn0040623	57175
122	3R	11471801	11475985	1.893928050995	11474836	1.486753055028	FBgn0038351	16231	FBgn0053207	17072
123	3L	15987898	15991484	1.888216018677	15990593	1.737430334091	FBgn0044028	1854	FBgn0044028	1854
124	2L	18919894	18923672	1.870984792709	18922102	1.654695566963	FBgn0032723	17775	FBgn0032728	42859
125	2L	19861201	19863894	1.866987228394	19862862	1.65161588788	FBgn0032826	476	FBgn0043021	50519
126	3L	1461851	1464190	1.862097263336	1462803	1.70606392622	FBgn0046769	279	FBgn0004635	15479
127	2L	19214714	19217234	1.859884262085	19215984	1.845331584706	FBgn0015380	29709	FBgn0032762	86629
128	X	8650071	8652695	1.857931137085	8652015	1.366837851206	FBgn0026411	1004	FBgn0030061	91828
129	2L	165685	167757	1.856164932251	166627	1.474334776402	FBgn0016977	7593	FBgn0016977	7593
130	2R	16458498	16461847	1.855775356293	16459407	1.585974305868	FBgn0053704	1723	FBgn0034565	26412
131	2L	6840455	6842419	1.852357387543	6841430	1.488679913914	FBgn0017551	10894	FBgn0042092	66387
132	3R	12567444	12571746	1.849980354309	12568136	1.626228459676	FBgn0003944	7788	FBgn0063261	8975
133	2L	9453861	9455664	1.842262268066	9454775	1.434797167778	FBgn0053723	14035	FBgn0002973	17262
134	X	18762199	18765926	1.841968536377	18764918	1.588458001614	FBgn0052541	622	FBgn0030974	37348
135	2L	5391173	5393181	1.838721752167	5392193	1.524164358775	FBgn0016660	12149	FBgn0031700	63323
136	2R	20309558	20311978	1.837300300598	20310755	1.569747139426	FBgn0035069	4357	FBgn0050423	72681
137	3R	9508169	9511551	1.834787368774	9509861	1.588656986461	FBgn0024555	181	FBgn0024555	181
138	X	3585813	3588591	1.830820083618	3587521	1.532814081977	FBgn0029675	4877	FBgn0000542	93812
139	3R	21005039	21011676	1.822770595551	21009501	1.752176761627	FBgn0039286	1234	FBgn0039286	1234
140	3L	14932458	14936077	1.820964813232	14934981	1.533128570108	FBgn0026320	375	FBgn0026320	375
141	X	20544614	20546608	1.820297241211	20545455	1.601479474236	FBgn0031129	1181	FBgn0003300	40338
142	2R	7309363	7312461	1.806262969971	7310239	1.460679362802	FBgn0033652	3963	FBgn0033652	3963
143	3R	12214248	12216781	1.804516792297	12215129	1.694226235151	FBgn0003513	14276	FBgn0038421	29355
144	3L	4579644	4581683	1.803463935852	4580892	1.525981240802	FBgn0052247	19291	FBgn0015805	26672
145	3L	13093361	13095218	1.803229808807	13094239	1.568003177643	FBgn0010452	6019	FBgn0010452	6019
146	2R	19080232	19082800	1.80179977417	19081204	1.656706746419	FBgn0015903	8707	FBgn0015903	8707
147	2L	7639563	7641910	1.79797744751	7641017	1.28277939558	FBgn0031927	4980	FBgn0053529	96594
148	3R	4018037	4019988	1.792963027954	4019113	1.663431909349	FBgn0053779	11431	FBgn0037554	40116
149	X	18528730	18530717	1.791820526123	18529742	1.679288446903	FBgn0010383	3060	FBgn0004959	10036
150	2L	12005456	12008267	1.79167842865	12007350	1.664024174213	FBgn0014019	1026	FBgn0032390	17386
151	2L	7302962	7306294	1.791040420532	7305052	1.746881933773	FBgn0004009	2109	FBgn0004009	2109
152	3R	20902119	20904404	1.783235549927	20903008	1.431964762071	FBgn0039274	2404	FBgn0039273	3100
153	X	16049884	16052122	1.781771659851	16051196	1.632183916429	FBgn0000459	525	FBgn0000459	525
154	3L	16453856	16457535	1.779375076294	16454739	1.512692387899	FBgn0004569	5779	FBgn0014163	77641
155	2L	3819661	3824465	1.775980949402	3822903	1.583584701314	FBgn0003430	2777	FBgn0003430	2777
156	2R	4496118	4498352	1.775387763977	4497522	1.482158724467	FBgn0033359	151	FBgn0033357	34021
157	3R	12589162	12590801	1.774641036987	12590023	1.259166777134	FBgn0020556	8888	FBgn0020556	8888
158	2L	18776351	18780051	1.774096012115	18778954	1.617830725277	FBgn0045852	721	FBgn0032717	56642
159	X	20499714	20503391	1.773352622986	20502512	1.433623582125	FBgn0003300	2605	FBgn0003300	2605
160	2L	2453552	2458933	1.769320964813	2457053	1.628052413464	FBgn0012017	2991	FBgn0015816	35613
161	X	20561679	20564518	1.76914691925	20562596	1.407337188721	FBgn0031130	5971	FBgn0003300	57479
162	3R	23018980	23020998	1.765101909637	23019999	1.55176486969	FBgn0004197	283	FBgn0005696	44816
163	3L	6740147	6742087	1.762560844421	6741281	1.559632245232	FBgn0052392	4088	FBgn0035714	14421
164	2R	18020784	18024534	1.762492179871	18022766	1.452977120876	FBgn0034735	22970	FBgn0034743	90937
165	3R	25596258	25599153	1.756326675415	25597845	1.414830600514	FBgn0001297	5138	FBgn0020235	22987
166	3L	9464767	9466523	1.755681991577	9465658	1.348462316725	FBgn0052037	483	FBgn0036005	3944
167	3R	94875	96282	1.754971027374	95767	1.516473412514	FBgn0037228	3071	FBgn0037220	37690
168	X	20549330	20551890	1.752462387085	20550431	1.701597550336	FBgn0031129	3795	FBgn0003300	45314
169	3L	8626178	8628401	1.752166748047	8627392	1.66662160088	FBgn0035922	3921	FBgn0001168	22314
170	3R	164309	168332	1.751991271973	166663	1.604644747341	FBgn0037236	1376	FBgn0001204	5709
171	3R	2673465	2675279	1.749226808548	2674426	1.437491753522	FBgn0003339	1460	FBgn0001077	15620
172	3L	20576377	20579025	1.742853164673	20578062	1.641712347666	FBgn0037014	6991	FBgn0001320	51142
173	3L	3828726	3830413	1.737341403961	3829662	1.507721364498	FBgn0013751	23	FBgn0035464	34861
174	3L	5956168	5958242	1.737330913544	5957176	1.436550224529	FBgn0035656	7224	FBgn0035656	7224
175	3L	8643467	8646253	1.736084938049	8645225	1.447998659951	FBgn0001168	4481	FBgn0001168	4481
176	3R	19694187	19696080	1.735298633575	19695125	1.606602724861	FBgn0004185	9773	FBgn0004185	9773
177	3L	13027166	13030171	1.735198974609	13027968	1.341659039259	FBgn0036342	6997	FBgn0036342	6997
178	3L	890992	894167	1.733488559723	892149	1.613574168261	FBgn0028999	522	FBgn0035164	71103
179	X	10962279	10974045	1.732532501221	10968750	1.521836789449	FBgn0030266	66	FBgn0028686	1656
180	3L	8798841	8802432	1.729182243347	8800195	1.526123046875	FBgn0011577	1258	FBgn0020633	65362
181	2R	20557642	20560802	1.729175567627	20558827	1.551211188821	FBgn0001147	1100	FBgn0001148	10753
182	2L	5403123	5404704	1.727475166321	5403960	1.506799757481	FBgn0016660	382	FBgn0005511	57681
183	2L	19058344	19060855	1.725625753403	19059239	1.479110360146	FBgn0032750	15	FBgn0000486	11480
184	3L	18150027	18152317	1.723583698273	18151414	1.529945691427	FBgn0003997	518	FBgn0020300	46751
185	3L	14100141	14101935	1.722980976105	14100999	1.517775142894	FBgn0042630	4416	FBgn0000411	42880
186	3L	15734973	15737903	1.721225738525	15736031	1.613173037767	FBgn0036531	37646	FBgn0010105	42349
187	X	15987446	15989955	1.716792106628	15988985	1.513590896831	FBgn0042650	31854	FBgn0000459	61686
188	2L	517511	520018	1.715557098389	518672	1.421301280751	FBgn0003963	4795	FBgn0003963	4795
189	2R	15555252	15557090	1.708337306976	15556166	1.406526684761	FBgn0034480	36316	FBgn0004364	70208
190	X	6884314	6886986	1.704034805298	6885549	1.667461198919	FBgn0029931	295	FBgn0029931	295
191	3L	1148964	1152121	1.70193529129	1149894	1.371077507734	FBgn0025525	10912	FBgn0035194	81312
192	3R	2503363	2506152	1.70166015625	2504149	1.512569836208	FBgn0002522	163	FBgn0026567	20545
193	3R	19125046	19128097	1.699911117554	19126108	1.474142640829	FBgn0039071	10197	FBgn0039067	42329
194	3L	14114561	14117794	1.697014331818	14115483	1.462580007665	FBgn0042630	18900	FBgn0000411	28396
195	2R	7107762	7110117	1.695585250854	7109029	1.355107307434	FBgn0065063	1739	FBgn0065063	1739
196	3R	14815189	14818082	1.693157196045	14817017	1.603709667921	FBgn0026239	7270	FBgn0026239	7270
197	3L	745115	747386	1.689357280731	745903	1.427952003479	FBgn0052480	7132	FBgn0000575	12965
198	X	8972148	8973813	1.687530040741	8972881	1.423463821411	FBgn0030090	7358	FBgn0030092	21399
199	2L	15738268	15740632	1.684561729431	15739257	1.427677743575	FBgn0010382	4827	FBgn0003936	8354
200	3L	690865	692560	1.68381023407	691807	1.323235809803	FBgn0035158	74	FBgn0035156	15360
201	2R	15325977	15329033	1.682038784027	15327821	1.325379035052	FBgn0034475	2619	FBgn0011849	85427
202	3R	20998022	21001000	1.679437160492	20999262	1.572711299447	FBgn0039285	879	FBgn0039286	11473
203	2R	11249620	11251309	1.675258636475	11250410	1.386833374317	FBgn0050089	8149	FBgn0050089	8149
204	3L	13054357	13057048	1.67055606842	13055683	1.295298295863	FBgn0036345	5553	FBgn0010452	32537
205	3R	21456665	21460051	1.669993400574	21458768	1.488868208493	FBgn0039350	4781	FBgn0039350	4781
206	3R	863981	865759	1.668829917908	864877	1.507276344299	FBgn0010313	47531	FBgn0010313	47531
207	2L	1428982	1431060	1.66526222229	1429916	1.34219528647	FBgn0003926	2795	FBgn0002543	9467
208	3L	18137924	18141135	1.660659790039	18140272	1.39880805857	FBgn0003997	10624	FBgn0020300	35609
209	2R	19782048	19784817	1.657871723175	19783518	1.502644370584	FBgn0005636	181	FBgn0034987	87561
210	X	18743693	18745418	1.657030105591	18744478	1.39486721158	FBgn0030976	10131	FBgn0030974	16908
211	2R	10547165	10549786	1.656604766846	10548694	1.382053464651	FBgn0043530	8992	FBgn0033989	41608
212	3R	20691429	20693781	1.653280258179	20692846	1.401494204998	FBgn0013949	1773	FBgn0015625	3771
213	3R	17331352	17333228	1.649883270264	17332154	1.326994250802	FBgn0004863	6177	FBgn0013984	74097
214	3L	18325556	18327757	1.649874687195	18326704	1.479744490455	FBgn0011706	36958	FBgn0011706	36958
215	2L	18869971	18872374	1.647417545319	18871128	1.430960599114	FBgn0003896	6057	FBgn0032717	35532
216	2L	14264396	14266126	1.644889354706	14265206	1.384399806752	FBgn0004002	1684	FBgn0028529	89874
217	3R	16113003	16121362	1.644459247589	16118077	1.301260534922	FBgn0028386	911	FBgn0028386	911
218	3L	19521165	19522945	1.643581390381	19522255	1.558358097076	FBgn0036886	4574	FBgn0036886	4574
219	X	2295073	2299481	1.639740943909	2295915	1.32185568529	FBgn0003714	4217	FBgn0004050	8010
220	3R	15820559	15822371	1.639176368713	15821389	1.48944422778	FBgn0038755	12855	FBgn0038768	36153
221	2L	1408897	1412410	1.638933181763	1411274	1.384503602982	FBgn0002543	9175	FBgn0002543	9175
222	2R	9825507	9828585	1.634843826294	9827574	1.270957589149	FBgn0033921	10358	FBgn0033922	13115
223	3R	9760965	9763315	1.620824575424	9761960	1.484410822392	FBgn0038188	7164	FBgn0000576	34379
224	3L	1438472	1441368	1.618235588074	1439895	1.338159147898	FBgn0004635	7429	FBgn0004635	7429
225	2L	5876795	5878675	1.618181228638	5877867	1.273930966854	FBgn0031745	1614	FBgn0031740	75612
226	2L	18355428	18357811	1.616335868835	18356894	1.524271151599	FBgn0011559	1939	FBgn0004413	82272
227	2R	1289400	1290472	1.615460395813	1289782	1.211124672609	FBgn0025693	461	FBgn0033035	84540
228	2L	21781787	21783413	1.614191532135	21782573	1.311749666929	FBgn0051612	465	FBgn0003866	33615
229	X	16386289	16388034	1.613871097565	16387189	1.334402740002	FBgn0011742	716	FBgn0015615	40177
230	3R	4006421	4008132	1.613608360291	4007253	1.286810048421	FBgn0001138	89	FBgn0037554	51976
231	3R	2224431	2226258	1.611608505249	2225502	1.437672019005	FBgn0037443	6111	FBgn0037443	6111
232	X	7735731	7739603	1.609309673309	7738119	1.407738461214	FBgn0029971	913	FBgn0029971	913
233	3L	9012303	9014120	1.608847618103	9013188	1.508199691772	FBgn0028789	2136	FBgn0028789	2136
234	2L	160271	162624	1.605951309204	161832	1.366685539484	FBgn0016977	2798	FBgn0016977	2798
235	2L	11454645	11456618	1.604625225067	11455553	1.500616133213	FBgn0004579	9950	FBgn0004579	9950
236	3L	22393429	22395653	1.602186203003	22394866	1.478161424398	FBgn0037163	158	FBgn0004449	53138
237	2L	5968348	5970129	1.600313186646	5969138	1.204983599046	FBgn0031757	541	FBgn0000308	11887
238	3L	724936	729231	1.597925901413	727803	1.472325026989	FBgn0052482	477	FBgn0000575	5135
239	3R	15175536	15178296	1.597155570984	15176316	1.342287848977	FBgn0038697	24155	FBgn0000463	24381
240	2R	8737685	8742506	1.591965675354	8740030	1.512128072626	FBgn0043010	1664	FBgn0043010	1664
241	3L	15766703	15768473	1.589626312256	15767485	1.29819763408	FBgn0036531	6192	FBgn0036537	33160
242	3R	677399	680517	1.589299201965	678430	1.300242872799	FBgn0003002	105	FBgn0003002	105
243	3R	2616700	2618285	1.588677406311	2617424	1.374720709664	FBgn0000439	134	FBgn0082182	17832
244	3L	22109567	22111445	1.588081359863	22110512	1.420158554526	FBgn0037152	11244	FBgn0037156	90002
245	2L	5546282	5548177	1.587966442108	5547175	1.389497364269	FBgn0031717	28	FBgn0031718	3851
246	2L	6733104	6735802	1.584399223328	6734784	1.444273219389	FBgn0031853	1918	FBgn0025777	11429
247	2R	16159610	16162751	1.584342479706	16161090	1.417331600189	FBgn0034537	2189	FBgn0061362	2447
248	2L	18591899	18595780	1.584210395813	18592954	1.527995670543	FBgn0003270	175	FBgn0032693	55959
249	2R	11269388	11272249	1.583140850067	11270797	1.347637120415	FBgn0050089	28536	FBgn0050089	28536
250	3L	3020175	3022796	1.582578659058	3021656	1.200436367708	FBgn0035388	2926	FBgn0035388	2926
251	3R	23265601	23269262	1.582092285156	23268210	1.267178815954	FBgn0039518	21701	FBgn0039509	153993
252	3L	15188226	15189925	1.581034660339	15189055	1.227174758911	FBgn0029114	11845	FBgn0029114	11845
253	2R	2950651	2952337	1.581005573273	2951077	1.600989341736	FBgn0033169	1429	FBgn0033179	27467
254	3L	11898802	11900318	1.578758239746	11899696	1.084986265968	FBgn0036222	992	FBgn0000404	92172
255	2R	11304336	11306573	1.578406333923	11305330	1.300343513489	FBgn0050321	2857	FBgn0050089	63069
256	2R	7070661	7072735	1.577084541321	7072026	1.337745666504	FBgn0000577	27909	FBgn0000577	27909
257	2R	18194140	18199457	1.576530456543	18198507	1.398516178131	FBgn0020257	1952	FBgn0020257	1952
258	3L	15976317	15978853	1.575926780701	15977970	1.370955569404	FBgn0036558	899	FBgn0036557	7514
259	2R	9135682	9139570	1.570645332336	9137398	1.350550047557	FBgn0000633	1597	FBgn0033859	27842
260	2L	14260624	14262916	1.567459106445	14262065	1.455109512105	FBgn0004002	1457	FBgn0028529	93015
261	3R	4524659	4527736	1.564994335175	4526856	1.239505171776	FBgn0037612	152	FBgn0001180	3316
262	2R	7040021	7046106	1.563983440399	7040951	1.407049655914	FBgn0050034	2996	FBgn0000577	3166
263	2R	17051462	17055004	1.563903808594	17053019	1.425702403573	FBgn0050283	4864	FBgn0010415	64269
264	3R	4100041	4104772	1.559872627258	4102735	1.467400606941	FBgn0010433	779	FBgn0037561	7131
265	3L	331851	333687	1.558743476868	332974	1.259585072013	FBgn0023000	2533	FBgn0035136	11941
266	3R	1037171	1039479	1.556398391724	1038536	1.480357114006	FBgn0000340	4611	FBgn0000340	4611
267	3L	16372864	16377422	1.554695606232	16376114	1.382217182833	FBgn0014163	984	FBgn0014163	984
268	3L	5854840	5857045	1.552282333374	5856089	1.389971761143	FBgn0035643	265	FBgn0052409	17400
269	3R	15756504	15762584	1.55085849762	15761746	1.240838275236	FBgn0021776	904	FBgn0021776	904
270	3L	21638246	21641810	1.549068927765	21640612	1.284256279469	FBgn0052447	424	FBgn0037134	116694
271	X	19523212	19525509	1.548128604889	19524165	1.298775959015	FBgn0031058	1303	FBgn0031057	6480
272	3L	6737896	6739461	1.54665517807	6738679	1.246881541084	FBgn0052392	1486	FBgn0035714	11819
273	2L	13226481	13228689	1.545153617859	13227357	1.265251776751	FBgn0032490	496	FBgn0032489	2151
274	2L	16741537	16743240	1.545058250427	16742486	1.357919949752	FBgn0032600	3153	FBgn0032600	3153
275	2R	8473164	8476799	1.54491519928	8474961	1.370731728418	FBgn0033787	5498	FBgn0004512	12710
276	3R	12527975	12529578	1.544472694397	12528752	1.197934992173	FBgn0003944	31596	FBgn0063261	48359
277	3R	18498318	18501098	1.541120052338	18500247	1.288681955899	FBgn0039000	356	FBgn0039000	356
278	2L	16409052	16410756	1.539253234863	16409873	1.304142683744	FBgn0020416	31336	FBgn0025678	57183
279	X	15480096	15481922	1.537774562836	15480846	1.272061475118	FBgn0030663	2618	FBgn0003463	20369
280	3L	16975137	16977982	1.531752586365	16976970	1.410308088575	FBgn0036685	4469	FBgn0025582	224722
281	2R	2138091	2140281	1.531391143799	2139436	1.37113660574	FBgn0053919	3046	FBgn0040673	14610
282	2R	14984102	14985978	1.529135704041	14985077	1.371084001329	FBgn0002716	14019	FBgn0034447	17705
283	3L	357024	359653	1.52803850174	358295	1.398272931576	FBgn0003749	2553	FBgn0035136	13380
284	2L	849067	851256	1.527834415436	850014	1.370877087116	FBgn0020304	1047	FBgn0020304	1047
285	3L	10820990	10823334	1.527111530304	10821845	1.350958852207	FBgn0026160	9994	FBgn0026160	9994
286	3R	12703452	12705163	1.526878356934	12704426	1.345724463463	FBgn0015350	1024	FBgn0082171	22389
287	3L	8637843	8641542	1.526006698608	8640582	1.250902400297	FBgn0001168	9124	FBgn0001168	9124
288	3L	736556	738060	1.524829387665	737398	1.32986202836	FBgn0000575	4460	FBgn0000575	4460
289	3L	16730756	16732312	1.52428150177	16731431	1.12685829401	FBgn0004108	98	FBgn0004108	98
290	3L	15772796	15773715	1.522307872772	15773677	0.519605731964	FBgn0036531	0	FBgn0036537	26968
291	2R	1627568	1631287	1.517886161804	1629654	1.340266059427	FBgn0033063	15124	FBgn0033062	36646
292	2R	11616707	11619007	1.514348983765	11617594	1.352144241333	FBgn0014020	45	FBgn0034073	128
293	3R	26589546	26593872	1.512996673584	26592913	1.462804738213	FBgn0004606	1265	FBgn0003720	85124
294	3L	8990371	8992094	1.512989997864	8991305	1.144470747779	FBgn0035956	3051	FBgn0035954	12160
295	3L	1078939	1080883	1.512293815613	1079892	1.364196270704	FBgn0004870	4729	FBgn0035194	151314
296	2R	15451253	15453424	1.510903835297	15452656	1.26608300209	FBgn0050447	9523	FBgn0004364	173718
297	3L	21999197	22002594	1.50879573822	22000194	1.434228027568	FBgn0037149	220	FBgn0037149	220
298	3L	4390739	4393459	1.506927013397	4391794	1.160467344172	FBgn0035542	2050	FBgn0035541	3225
299	3L	13381929	13384607	1.504396915436	13383044	1.328659921885	FBgn0036356	3356	FBgn0036351	27754
300	3R	748039	749626	1.495852947235	748814	1.085087074953	FBgn0051536	12536	FBgn0004183	25072
301	3L	17380144	17382490	1.49556350708	17381388	1.428927689791	FBgn0027660	5383	FBgn0027660	5383
302	2L	21863887	21865177	1.495113372803	21864785	1.352546960115	FBgn0032965	21069	FBgn0003866	48597
303	2R	6092736	6096217	1.493589401245	6095215	1.367990698133	FBgn0004399	25498	FBgn0004399	25498
304	2L	3578605	3581900	1.493586301804	3580935	1.216869774987	FBgn0004892	169	FBgn0002985	25813
305	2R	12033211	12034702	1.489577293396	12033853	1.044488996267	FBgn0034134	15960	FBgn0034138	52247
306	3R	11409506	11411514	1.488475322723	11410666	1.350611406214	FBgn0038350	32172	FBgn0053207	81242
307	X	18987054	18989602	1.483458518982	18988006	1.293011160458	FBgn0030987	884	FBgn0027603	54115
308	3R	18966333	18968698	1.48240852356	18967753	1.312636852264	FBgn0004644	128	FBgn0051457	14047
309	2R	8709734	8713114	1.482112884521	8710647	1.300667422158	FBgn0053182	3536	FBgn0028991	4666
310	3R	26605856	26609139	1.47891497612	26607377	1.446916252375	FBgn0004606	15729	FBgn0003720	70660
311	3L	5828338	5832092	1.478791713715	5830498	1.303454697132	FBgn0003984	10937	FBgn0052409	42991
312	3L	14918076	14919653	1.477242469788	14918818	1.239344716072	FBgn0040487	7447	FBgn0040487	7447
313	3L	13189083	13190982	1.473078727722	13190048	1.327113824732	FBgn0052127	1992	FBgn0010452	101828
314	2L	3531673	3534223	1.471772193909	3533360	1.345760738148	FBgn0031550	2457	FBgn0031549	3074
315	3R	12707568	12709274	1.471353530884	12708454	1.296742102679	FBgn0015350	3004	FBgn0082171	26417
316	3L	20620830	20622600	1.469720363617	20621872	1.435996830463	FBgn0052431	289	FBgn0001320	7332
317	3R	7585326	7587746	1.468451976776	7586520	1.326631377725	FBgn0017581	3659	FBgn0037947	10752
318	2L	6203979	6206808	1.466815948486	6204869	1.348128825426	FBgn0051640	8426	FBgn0031782	77107
319	2R	15545482	15552943	1.463823318481	15547559	1.309184747584	FBgn0034480	27709	FBgn0004364	78815
320	3R	868045	870218	1.463493824005	869187	1.43460781434	FBgn0010313	43221	FBgn0010313	43221
321	2R	15369326	15371652	1.460515975952	15370561	1.380374521017	FBgn0043532	12418	FBgn0011849	128167
322	2L	3630802	3633150	1.457708358765	3631999	1.185171912698	FBgn0031554	10318	FBgn0002985	25251
323	3R	13428326	13431337	1.454891681671	13430527	1.370327115059	FBgn0038524	1297	FBgn0051575	53648
324	3R	4094527	4096339	1.454145431519	4095450	1.398887465982	FBgn0037561	154	FBgn0037561	154
325	3R	26283617	26285594	1.452896118164	26284747	1.335035913131	FBgn0039773	363	FBgn0039767	30749
326	3R	12161915	12163861	1.452583312988	12162909	1.307827885946	FBgn0040284	4797	FBgn0040284	4797
327	2R	20552188	20555388	1.451458930969	20552963	1.275777757168	FBgn0001147	6964	FBgn0001148	16617
328	2L	3082214	3084515	1.450127601624	3083265	1.365640724407	FBgn0005779	26407	FBgn0003934	34564
329	3L	30714	32334	1.449846744537	31357	1.177932351828	FBgn0002564	18613	FBgn0035105	136597
330	2R	2793578	2797237	1.449534416199	2796225	1.268059113446	FBgn0033156	5945	FBgn0033156	5945
331	2R	20572450	20574208	1.449440002441	20573292	1.282768726349	FBgn0001148	3712	FBgn0001148	3712
332	3L	16737690	16741837	1.44588637352	16738467	1.425739526749	FBgn0036660	6507	FBgn0036660	6507
333	2R	8419369	8421290	1.445515632629	8420181	1.1938123703	FBgn0010488	11723	FBgn0010488	11723
334	X	18517987	18522186	1.445495605469	18519136	1.37795010735	FBgn0004959	570	FBgn0004959	570
335	2L	19570646	19573018	1.444169998169	19571852	1.292996704578	FBgn0005672	1401	FBgn0005672	1401
336	3L	1621261	1627001	1.442575931549	1623493	1.365043303546	FBgn0013753	259	FBgn0035248	5581
337	X	619722	622680	1.442030668259	620492	1.148125857115	FBgn0065054	403	FBgn0065054	403
338	X	8886880	8888681	1.440202713013	8887726	1.12878001531	FBgn0030075	4374	FBgn0030086	46823
339	2L	6821197	6822987	1.437521457672	6822032	1.304970400674	FBgn0051632	285	FBgn0042092	85785
340	X	7065520	7067565	1.4373254776	7066397	1.360417895847	FBgn0029939	28085	FBgn0025549	70143
341	2L	6078065	6080085	1.434844970703	6078966	1.309141811572	FBgn0031778	513	FBgn0031769	28137
342	X	2264353	2267664	1.434573173523	2264469	1.298590920188	FBgn0040385	2586	FBgn0001150	20650
343	3L	19148657	19150531	1.43284368515	19149601	1.315369367599	FBgn0016797	13716	FBgn0016797	13716
344	2R	16607489	16611421	1.431917190552	16609404	1.146408319473	FBgn0015721	108	FBgn0011824	4519
345	2R	9469202	9470984	1.43154335022	9469975	1.358831137419	FBgn0053155	131	FBgn0033886	6336
346	3L	19600208	19602952	1.431239128113	19600904	0.84229988522	FBgn0036896	49	FBgn0029094	16753
347	3L	2420575	2423638	1.431238174438	2422533	1.221443344565	FBgn0052306	25003	FBgn0053231	26155
348	3L	15004253	15006708	1.429173469543	15005912	1.142653733492	FBgn0036465	1917	FBgn0036465	1917
349	3R	22616970	22618518	1.426740169525	22617662	1.199312269688	FBgn0003717	7103	FBgn0039449	74555
350	3L	13249421	13252320	1.424513816833	13251334	1.219702839851	FBgn0052123	2389	FBgn0036349	101198
351	3R	11242867	11247069	1.421425819397	11246182	1.219435691833	FBgn0067339	2677	FBgn0067339	2677
352	4	870865	872493	1.421020507812	871685	1.359390483183	FBgn0053797	7888	FBgn0039930	177924
353	3R	19574152	19576233	1.420964717865	19575058	1.245840009054	FBgn0039110	3494	FBgn0039110	3494
354	3R	20407222	20409200	1.419037342072	20408107	1.237503051758	FBgn0039209	470	FBgn0039210	2748
355	X	16075240	16077153	1.417479515076	16076192	1.254225730896	FBgn0003933	11862	FBgn0003933	11862
356	3R	2824283	2827626	1.41628074646	2825123	1.289349198341	FBgn0000095	173	FBgn0010774	81003
357	3L	21577774	21579456	1.415570259094	21578621	1.183749423308	FBgn0053291	180	FBgn0028663	104918
358	2L	19318106	19320451	1.415018558502	19319326	1.245794632856	FBgn0032769	23091	FBgn0024245	39827
359	3R	10504560	10506449	1.414600849152	10505315	1.084107511184	FBgn0038252	16150	FBgn0051314	17742
360	2L	8824696	8828816	1.41189956665	8825284	1.277540365855	FBgn0029123	341	FBgn0029123	341
361	3R	17359732	17361521	1.411426544189	17360696	1.430418687708	FBgn0038891	2807	FBgn0013984	45555
362	3L	14925145	14926679	1.409646987915	14925895	1.116655826569	FBgn0026320	8711	FBgn0026320	8711
363	3R	12724419	12726439	1.405621528625	12725462	1.279386436238	FBgn0015350	20012	FBgn0082171	43425
364	3L	10939847	10941928	1.404276847839	10940767	1.126963615417	FBgn0052070	2769	FBgn0036118	94819
365	2L	18876230	18878201	1.404143333435	18877298	1.195004113515	FBgn0003896	113	FBgn0032717	41702
366	3R	5529338	5531583	1.40406703949	5530210	1.206910133362	FBgn0051352	955	FBgn0016792	6652
367	X	5746482	5748211	1.403416633606	5747069	1.007203578949	FBgn0000042	969	FBgn0000042	969
368	2L	15470262	15471856	1.403241157532	15471077	1.254490613937	FBgn0003448	3121	FBgn0003448	3121
369	3R	10642562	10646601	1.402191638947	10644357	1.264695055345	FBgn0038262	16830	FBgn0038258	55599
370	X	18136863	18138987	1.40055847168	18137941	1.381376624107	FBgn0004956	3821	FBgn0004956	3821
371	3L	14240356	14242347	1.400198936462	14241550	1.136218435624	FBgn0001085	1944	FBgn0036415	58382
372	3L	8806318	8808146	1.399277687073	8807227	1.027328603408	FBgn0052026	3182	FBgn0020633	58330
373	3L	6801206	6802804	1.393796920776	6802056	1.07659098506	FBgn0003995	37949	FBgn0035714	75196
374	3L	14608138	14609984	1.392392635345	14609085	1.419030918795	FBgn0041604	11206	FBgn0028418	83062
375	2L	5380942	5382630	1.391285896301	5381720	1.070430457592	FBgn0016660	22622	FBgn0031700	52850
376	2L	15380340	15381932	1.390125751495	15381022	1.038988113403	FBgn0051828	10561	FBgn0001981	51229
377	3R	18954408	18961316	1.390085697174	18960275	1.29160603355	FBgn0051457	6569	FBgn0051457	6569
378	2L	19864740	19866504	1.388710975647	19865773	1.232632954915	FBgn0032826	3387	FBgn0043021	53430
379	2R	4166466	4168685	1.38768196106	4167922	1.159973689488	FBgn0050353	2097	FBgn0050353	2097
380	2R	18012889	18016943	1.387250423431	18015310	1.318329393864	FBgn0034735	15514	FBgn0022986	92186
381	X	18129993	18132578	1.385969161987	18131110	1.32320801417	FBgn0030911	4594	FBgn0004956	10652
382	3L	2459707	2461574	1.384978294373	2460607	1.27348703146	FBgn0035344	1418	FBgn0035347	10172
383	2L	19329147	19330916	1.382453918457	19329965	1.368231661179	FBgn0024245	29188	FBgn0024245	29188
384	3R	5928345	5930745	1.379510879517	5929095	1.447286069393	FBgn0064158	2435	FBgn0037777	57850
385	3R	2249255	2252568	1.379396438599	2251699	1.085697227054	FBgn0014963	19101	FBgn0037443	20086
386	X	2242366	2245265	1.379302978516	2243983	1.253696382046	FBgn0040387	163	FBgn0001150	41136
387	3R	16423169	16424858	1.378614902496	16424070	1.130703538656	FBgn0023097	5185	FBgn0023097	5185
388	3R	21830717	21832754	1.375207424164	21831964	1.281150102615	FBgn0002733	219	FBgn0002733	219
389	2L	19695024	19696978	1.374583244324	19695964	1.166422142702	FBgn0005590	1000	FBgn0005590	1000
390	3L	17614633	17616172	1.373338699341	17615350	0.966367781162	FBgn0052179	4185	FBgn0052179	4185
391	3L	20611725	20613379	1.372925281525	20612417	1.143947124481	FBgn0052431	9166	FBgn0001320	16787
392	2R	16423286	16425235	1.372795581818	16424297	1.157188683748	FBgn0020617	65	FBgn0034565	61522
393	3L	15316613	15318266	1.372787475586	15317578	1.163677126169	FBgn0036494	15619	FBgn0036494	15619
394	2R	9821434	9823925	1.371932983398	9822732	1.202933956595	FBgn0033921	5516	FBgn0033922	17957
395	3R	9118055	9121283	1.371883392334	9119257	1.271461935604	FBgn0038134	337	FBgn0038134	337
396	3R	24160819	24162781	1.371113777161	24161736	1.209745379055	FBgn0039579	1496	FBgn0039580	3754
397	2R	4952622	4954775	1.370787143707	4954011	1.039540863037	FBgn0029092	638	FBgn0053774	41914
398	3L	19000529	19002277	1.369522571564	19001360	1.194799591513	FBgn0002945	9230	FBgn0002945	9230
399	3L	20333863	20337433	1.369334220886	20335673	1.372495903688	FBgn0028978	224	FBgn0028978	224
400	3R	17212608	17213998	1.368756771088	17213198	1.001285612583	FBgn0004862	1407	FBgn0043012	117399
401	3R	8471017	8475818	1.367759227753	8471941	1.103372573853	FBgn0038071	1841	FBgn0038071	1841
402	3L	7343411	7345539	1.367702960968	7344622	1.122931930754	FBgn0082598	876	FBgn0082598	876
403	X	19720179	19721887	1.367298603058	19721078	0.877745777369	FBgn0000076	2919	FBgn0031079	35090
404	X	8087064	8090032	1.366708755493	8088972	1.151899421916	FBgn0030026	432	FBgn0030028	27668
405	X	542656	545292	1.366232872009	543607	1.119324975544	FBgn0021764	54	FBgn0025637	30714
406	2R	2891906	2894210	1.364604234695	2892756	1.129636343788	FBgn0033159	926	FBgn0033159	926
407	2L	13223982	13226258	1.363703250885	13224957	1.187182987438	FBgn0032489	249	FBgn0032489	249
408	2L	9987038	9990349	1.363447189331	9988292	1.194158762693	FBgn0040965	3635	FBgn0040965	3635
409	3R	4801030	4802702	1.361701965332	4802065	1.097104008993	FBgn0037646	4578	FBgn0022347	16602
410	X	10884408	10885698	1.360976219177	10885192	1.027146100998	FBgn0040851	2259	FBgn0028686	85214
411	X	9597499	9600685	1.359008312225	9599882	1.36765062809	FBgn0020378	1702	FBgn0000233	60473
412	2R	11265246	11266778	1.358982086182	11266001	0.955858735477	FBgn0050089	23740	FBgn0050089	23740
413	2L	19225053	19226669	1.357672691345	19225771	1.050875842571	FBgn0051797	32291	FBgn0032762	96416
414	2L	14576703	14578397	1.357522964478	14577569	1.337658321156	FBgn0028913	13843	FBgn0005771	86707
415	2L	90880	92498	1.356258392334	91844	1.014414450702	FBgn0031216	2908	FBgn0002931	4462
416	3L	5966276	5969277	1.356066703796	5967778	1.224775987513	FBgn0052406	3383	FBgn0035656	17826
417	2L	5977175	5981485	1.355843067169	5980353	1.053455969867	FBgn0000308	672	FBgn0000308	672
418	3R	2819694	2821573	1.355832576752	2820468	1.1442912817	FBgn0000095	4482	FBgn0010774	85658
419	3R	11853810	11856021	1.355777263641	11854750	1.246198878569	FBgn0003117	2931	FBgn0038396	20643
420	3R	938118	940498	1.355271339417	939285	1.255134701729	FBgn0037293	14525	FBgn0010313	26877
421	2L	7309709	7311864	1.355254888535	7311007	1.200182408094	FBgn0004009	3846	FBgn0004009	3846
422	2R	19485240	19487888	1.355170249939	19486234	1.123349698385	FBgn0005612	587	FBgn0034948	1356
423	3R	2773955	2775771	1.354897975922	2774820	1.224270880222	FBgn0051488	8636	FBgn0001077	84774
424	2L	15328835	15331006	1.354736804962	15329770	1.168224531062	FBgn0001981	23	FBgn0001981	23
425	X	9533667	9535142	1.354323863983	9534290	1.066083295005	FBgn0000233	5119	FBgn0000233	5119
426	2L	3618307	3620130	1.353912830353	3619254	1.212535589933	FBgn0015663	38	FBgn0002985	12506
427	2L	14507960	14509885	1.352074623108	14508980	1.287452902113	FBgn0011862	9111	FBgn0005771	18118
428	2R	14191848	14194532	1.352001190186	14193386	1.122288984411	FBgn0023214	4991	FBgn0023214	4991
429	3L	4210043	4211907	1.35150718689	4211003	1.032040850321	FBgn0052252	4737	FBgn0011692	15265
430	2L	3028127	3029736	1.350769042969	3028915	1.167350991567	FBgn0031493	274	FBgn0031493	274
431	X	14486011	14488512	1.350687503815	14487613	1.182083892822	FBgn0015773	155	FBgn0015773	155
432	3R	19742684	19744216	1.350534439087	19743496	1.061352281009	FBgn0016754	5199	FBgn0015282	13751
433	2R	19146273	19150865	1.350260257721	19147007	1.043599873781	FBgn0004795	6795	FBgn0016762	54591
434	X	8400936	8405228	1.350085258484	8403577	1.249413490295	FBgn0026679	420	FBgn0030054	47961
435	2L	1118465	1120783	1.349481582642	1119824	1.255005180836	FBgn0031302	6836	FBgn0031302	6836
436	X	14852730	14854219	1.348469734192	14853564	1.139249503613	FBgn0052594	4807	FBgn0030605	44285
437	X	9490720	9492217	1.347717046738	9491364	1.014669001102	FBgn0028341	12771	FBgn0015624	36733
438	3R	5704836	5706508	1.346881389618	5705739	1.176702976227	FBgn0037767	4342	FBgn0065050	101533
439	3R	10411991	10413804	1.346765995026	10413015	1.073805809021	FBgn0020299	5170	FBgn0020299	5170
440	3R	23499522	23502685	1.344365596771	23500256	0.873179852962	FBgn0039537	3041	FBgn0003330	7490
441	2R	16420836	16422607	1.344042062759	16421725	1.199655953576	FBgn0020617	2637	FBgn0034565	64094
442	2R	2038635	2040965	1.343432426453	2040008	1.247639796313	FBgn0010347	25936	FBgn0041145	82310
443	2R	2097093	2098812	1.341637611389	2097788	1.1730427742	FBgn0033076	15003	FBgn0041145	24530
444	2R	20032293	20034704	1.341581344604	20033893	1.005276904387	FBgn0050169	56	FBgn0019886	11003
445	3R	283104	285264	1.341107845306	284350	1.107231140137	FBgn0051522	5314	FBgn0037250	24619
446	2L	21053859	21055296	1.340795516968	21054655	0.992135226727	FBgn0032910	2829	FBgn0023388	75290
447	2R	1702882	1704887	1.340777873993	1703728	1.173764537362	FBgn0033068	333	FBgn0033068	333
448	2L	9448059	9450538	1.337975502014	9448978	1.136267582575	FBgn0053723	8238	FBgn0002973	11465
449	2L	2752172	2756438	1.33783531189	2753373	1.312480197233	FBgn0031453	574	FBgn0031453	574
450	X	4522495	4525217	1.337800979614	4524263	1.24596875906	FBgn0003200	560	FBgn0022768	7845
451	X	8070296	8073298	1.33682012558	8071069	0.940915925162	FBgn0030025	14851	FBgn0030028	45571
452	X	18074887	18078807	1.335489988327	18077823	1.240183864321	FBgn0030904	752	FBgn0004956	63939
453	3R	27420400	27421527	1.335325241089	27420935	0.783523783964	FBgn0039857	1032	FBgn0039857	1032
454	2L	824966	827069	1.334784030914	826236	1.167896181345	FBgn0010583	272	FBgn0010583	272
455	2L	4552161	4554317	1.334714889526	4553605	1.004987776279	FBgn0031613	24498	FBgn0031609	90168
456	3L	596176	598213	1.332866668701	597268	1.188504987293	FBgn0016715	7178	FBgn0064191	28523
457	3L	6763263	6766303	1.33279800415	6765702	0.943309727837	FBgn0003995	1595	FBgn0035714	38842
458	2R	9943544	9948581	1.329623222351	9945981	1.043097674847	FBgn0013725	1217	FBgn0013725	1217
459	3R	7197097	7203018	1.328007221222	7197882	1.199556159973	FBgn0004595	628	FBgn0026064	21515
460	X	5538522	5542472	1.327016353607	5540559	1.006464649649	FBgn0027564	116	FBgn0029785	22880
461	2L	3604663	3607907	1.325853347778	3606830	1.087843308082	FBgn0002985	82	FBgn0002985	82
462	3R	2559035	2563252	1.324557781219	2561780	1.234972059727	FBgn0051481	6005	FBgn0004054	8082
463	3R	1144778	1146585	1.318644285202	1145595	1.144184196697	FBgn0013576	16031	FBgn0037310	19728
464	2R	6990540	6994335	1.317178726196	6991600	1.098877847195	FBgn0001269	1228	FBgn0000581	23476
465	3L	9440832	9442851	1.316522598267	9442064	1.140098975255	FBgn0036003	4753	FBgn0052043	7040
466	X	18628935	18634243	1.313772201538	18633460	1.045421039357	FBgn0001090	1844	FBgn0001090	1844
467	3R	12041597	12043216	1.313512802124	12042456	1.158804859434	FBgn0040071	8915	FBgn0011253	55720
468	3L	11464980	11466507	1.312698364258	11465762	1.110710652669	FBgn0036165	4255	FBgn0036165	4255
469	3L	19141654	19145401	1.312135696411	19144527	1.155057879055	FBgn0016797	8642	FBgn0016797	8642
470	3L	11380088	11381786	1.310192108154	11380896	1.052693933249	FBgn0036156	12178	FBgn0036165	80611
471	3R	25381314	25383781	1.310079574585	25382041	1.004852799808	FBgn0000492	68	FBgn0040623	65225
472	2L	14584635	14586298	1.308796882629	14585468	1.107706518734	FBgn0028912	13391	FBgn0005771	94606
473	3L	11560120	11562072	1.308460235596	11560995	1.205803871155	FBgn0003292	720	FBgn0036180	22392
474	3L	14936905	14939127	1.307779312134	14937999	1.127472013235	FBgn0000216	71	FBgn0000216	71
475	2L	18803762	18805951	1.307508468628	18804893	1.17579869663	FBgn0040992	2022	FBgn0032717	30703
476	3L	18584203	18585999	1.306594848633	18584939	1.216455638409	FBgn0052200	1290	FBgn0036800	3014
477	2R	16466139	16469606	1.306265830994	16466938	1.109547138214	FBgn0008636	1553	FBgn0034565	18881
478	3R	881064	882921	1.305932998657	881876	1.179387450218	FBgn0010313	30532	FBgn0010313	30532
479	3R	171160	175042	1.305511474609	172517	0.907880973816	FBgn0001204	145	FBgn0001204	145
480	3R	10302824	10304612	1.305074691772	10303825	1.078127384186	FBgn0038233	33589	FBgn0038234	33765
481	3L	13351560	13353462	1.304514884949	13352539	1.042760512408	FBgn0036349	7	FBgn0036349	7
482	3L	3053405	3054594	1.304190397263	3053522	1.137851758437	FBgn0052486	849	FBgn0003938	20811
483	3R	21419432	21421946	1.303383350372	21420945	1.154757887125	FBgn0039344	12259	FBgn0039345	13905
484	3R	4028448	4030206	1.301174163818	4029155	1.219130897522	FBgn0053779	1389	FBgn0037554	30074
485	2L	4350661	4352889	1.300645828247	4351697	1.04979464587	FBgn0031596	1278	FBgn0026319	20293
486	2R	2277218	2279023	1.300180435181	2278142	1.178361219518	FBgn0033101	7443	FBgn0022224	44108
487	2L	3078248	3079424	1.299980163574	3078657	0.89436525457	FBgn0027571	22042	FBgn0003934	29956
488	X	225077	227767	1.299954414368	225958	1.120354525248	FBgn0000022	895	FBgn0000022	895
489	3R	9636612	9639091	1.299374580383	9637693	1.107907613118	FBgn0053327	1148	FBgn0053327	1148
490	3R	2860882	2863928	1.297326087952	2863047	0.957495549146	FBgn0024289	15010	FBgn0010774	43079
491	2L	2163953	2165895	1.297210216522	2164801	1.04660876592	FBgn0031393	9041	FBgn0031393	9041
492	2L	10056717	10059609	1.297147750854	10058551	1.114722430706	FBgn0011823	1645	FBgn0011823	1645
493	3L	5116908	5121531	1.296481609344	5120211	0.868106673746	FBgn0035586	116	FBgn0035602	220221
494	3L	9014534	9018442	1.294076442719	9016208	1.037306617288	FBgn0028789	884	FBgn0028789	884
495	3L	16528754	16530803	1.293391227722	16529557	1.20246516957	FBgn0036639	7455	FBgn0036641	16942
496	3R	11465018	11466720	1.291264057159	11465846	1.061742277706	FBgn0038351	7241	FBgn0053207	26062
497	3R	20574388	20576246	1.290731430054	20575176	1.011936440187	FBgn0003719	280	FBgn0003719	280
498	X	12518765	12519460	1.290427684784	12518853	0.832744216919	FBgn0030417	21282	FBgn0053963	25454
499	X	1312601	1318520	1.289901733398	1313354	1.010264368618	FBgn0027795	521	FBgn0028274	7679
500	3L	1729426	1731647	1.288394927979	1730276	1.027553304036	FBgn0035267	166	FBgn0027903	28889
501	X	17661334	17664852	1.286204814911	17663456	0.928910069995	FBgn0030870	1321	FBgn0030870	1321
502	2R	2995100	2998871	1.285268783569	2997893	1.094943523407	FBgn0015930	3783	FBgn0015930	3783
503	2R	13813987	13815823	1.28516960144	13814917	1.070837329416	FBgn0034326	596	FBgn0034326	596
504	3L	11094095	11098110	1.284543037415	11094956	1.015796869993	FBgn0036135	150	FBgn0036135	150
505	2L	8415622	8417477	1.284050941467	8416442	1.112009048462	FBgn0027932	752	FBgn0027932	752
506	3L	15630618	15632393	1.283311843872	15631581	0.972051564385	FBgn0014851	5074	FBgn0041160	33527
507	2L	18797007	18798327	1.283298492432	18797749	0.854584276676	FBgn0040992	9166	FBgn0032717	37847
508	2R	12154142	12156691	1.282530784607	12155176	1.255713522434	FBgn0024232	927	FBgn0003274	54219
509	3L	22064037	22065841	1.282137870789	22064851	1.07631447736	FBgn0037153	5106	FBgn0000100	54968
510	2R	17210261	17212807	1.281843185425	17212016	0.732331360088	FBgn0010228	54	FBgn0010228	54
511	3R	4030483	4032508	1.281598091125	4031474	1.146005630493	FBgn0053779	930	FBgn0037554	27755
512	3L	4235815	4237937	1.281019210815	4236966	1.191922783852	FBgn0041171	875	FBgn0041171	875
513	X	10449341	10454097	1.280941009521	10453354	1.175296566703	FBgn0030219	4879	FBgn0052680	114399
514	2R	16563466	16565272	1.280504703522	16564546	1.078974022585	FBgn0003391	195	FBgn0003391	195
515	2L	6228621	6230458	1.280427455902	6229692	1.043037742376	FBgn0026755	4642	FBgn0031782	101930
516	2L	20428902	20429885	1.279392242432	20429588	0.868997037411	FBgn0051683	7978	FBgn0032858	25077
517	2R	7130474	7132953	1.27937412262	7132024	1.136359523324	FBgn0033636	286	FBgn0033636	286
518	2L	6178483	6180582	1.279358863831	6179313	1.082969385035	FBgn0040951	11158	FBgn0031782	51551
519	3R	7366723	7369274	1.279333114624	7367549	1.088807162117	FBgn0053512	2580	FBgn0037920	78264
520	2R	8399792	8401292	1.277739524841	8400564	1.006594308217	FBgn0003975	368	FBgn0000181	14420
521	X	384044	386650	1.27773141861	385787	1.035302667057	FBgn0024983	1326	FBgn0000570	5745
522	2R	7634404	7636160	1.276725769043	7635067	1.021962778909	FBgn0033681	288	FBgn0027504	31897
523	2R	18895251	18896999	1.274433135986	18896133	1.041448434194	FBgn0034858	2007	FBgn0034849	30968
524	2L	15309057	15311147	1.27379989624	15309675	0.951647013426	FBgn0041103	6160	FBgn0001981	20118
525	2L	13596836	13598388	1.272860527039	13597633	1.090173498789	FBgn0028513	447	FBgn0028546	43638
526	3R	12228433	12230465	1.272397994995	12229287	1.08435177803	FBgn0003513	118	FBgn0038421	43513
527	3R	21861416	21863536	1.272286891937	21862195	1.050911061904	FBgn0002633	565	FBgn0002633	565
528	3R	26587391	26588938	1.270806312561	26588164	1.074993451436	FBgn0004606	3484	FBgn0003720	89873
529	2R	16554903	16556865	1.270285129547	16555794	1.15521633625	FBgn0003391	8947	FBgn0003391	8947
530	3R	20875249	20876632	1.269996643066	20875902	0.950724482536	FBgn0039266	388	FBgn0039266	388
531	3R	21835357	21837606	1.269649505615	21836620	1.290231508367	FBgn0002732	65	FBgn0002732	65
532	2L	355470	357268	1.269620418549	356565	1.176131486893	FBgn0031250	1303	FBgn0031250	1303
533	2R	7081962	7083823	1.269174098969	7083114	1.201571432749	FBgn0065063	24176	FBgn0065063	24176
534	2L	6087700	6089663	1.269064903259	6088689	1.043611358194	FBgn0028420	6881	FBgn0031781	36449
535	3L	15554212	15555615	1.269025802612	15554968	0.900382434621	FBgn0036518	829	FBgn0036518	829
536	2R	7248440	7250282	1.268072128296	7249339	1.189390126397	FBgn0033649	9509	FBgn0033652	56937
537	3R	13219356	13220933	1.267427921295	13220106	1.008248273064	FBgn0025456	199	FBgn0025456	199
538	3R	10476106	10479088	1.267025470734	10476946	1.039687717662	FBgn0026578	4477	FBgn0026578	4477
539	3R	5319267	5321472	1.266831874847	5320109	0.917487368864	FBgn0043791	416	FBgn0043791	416
540	X	14462249	14463924	1.266792535782	14463068	1.042265892029	FBgn0015773	24700	FBgn0015773	24700
541	2R	7153684	7155039	1.266767501831	7154336	0.995026307947	FBgn0033638	5859	FBgn0033638	5859
542	3L	14416253	14418876	1.266287326813	14417815	1.053535798017	FBgn0036424	35224	FBgn0036424	35224
543	3L	15668107	15669796	1.26609992981	15668975	1.157300233841	FBgn0041160	3867	FBgn0041160	3867
544	3R	19747138	19749177	1.26598739624	19748175	1.242919248693	FBgn0016754	520	FBgn0015282	9072
545	2L	21830339	21831923	1.263149738312	21831133	1.134028851986	FBgn0003866	14945	FBgn0003866	14945
546	2R	2015480	2017098	1.262893676758	2016382	1.015916347504	FBgn0010347	2310	FBgn0041145	105936
547	2R	8402096	8403849	1.262839794159	8402916	0.992704749107	FBgn0003975	2720	FBgn0000181	16772
548	3R	2586133	2589805	1.262567520142	2587017	1.208120346069	FBgn0000071	1298	FBgn0000071	1298
549	2L	13867015	13870499	1.261731147766	13869571	1.093384087086	FBgn0028532	20159	FBgn0051842	34533
550	2L	19194868	19196624	1.261200904846	19195625	1.10058842765	FBgn0015380	9350	FBgn0032762	66270
551	2R	6912766	6917212	1.259496688843	6916420	1.162980765104	FBgn0050506	672	FBgn0082585	3083
552	X	10360024	10361796	1.257464408875	10360897	1.074676036835	FBgn0052680	21942	FBgn0052680	21942
553	3L	13041858	13043759	1.257271289825	13042983	1.021832495928	FBgn0036344	7157	FBgn0036342	22012
554	3L	18023590	18025073	1.256435394287	18024500	0.850624918938	FBgn0000568	357	FBgn0020300	80163
555	3L	4080467	4082443	1.255714416504	4081131	1.017878592014	FBgn0035496	4393	FBgn0028484	10606
556	3R	682863	684580	1.255623817444	683729	1.026190567017	FBgn0003002	5194	FBgn0003002	5194
557	3R	15	1957	1.255520343781	530	1.115668998045	FBgn0037213	150	FBgn0037213	150
558	2L	6560660	6563646	1.255307197571	6562525	0.992326624253	FBgn0026585	174	FBgn0031830	4725
559	3L	14016425	14019834	1.254730224609	14018494	1.078351974487	FBgn0036406	239	FBgn0036406	239
560	3R	16655157	16656924	1.253774166107	16656035	1.151055392097	FBgn0027493	302	FBgn0038830	6084
561	X	9538443	9540013	1.253216266632	9539179	1.004240512848	FBgn0000233	230	FBgn0000233	230
562	X	6666763	6669199	1.253041744232	6668235	0.967412948608	FBgn0029907	256	FBgn0029907	256
563	2R	18675164	18676590	1.252789020538	18675992	0.887801074982	FBgn0050188	4814	FBgn0003062	93672
564	3R	24145681	24148016	1.252763748169	24146712	1.177081108093	FBgn0040108	7293	FBgn0040108	7293
565	3R	1553101	1555217	1.251596450806	1553832	1.146378368139	FBgn0037368	5431	FBgn0037372	26663
566	2R	5997702	5999360	1.2507853508	5998556	1.090770542622	FBgn0033529	6583	FBgn0033529	6583
567	3R	17237238	17241020	1.250759601593	17240128	1.071564393885	FBgn0051438	5279	FBgn0043012	144329
568	3R	2548425	2552379	1.248086452484	2549778	1.022444427013	FBgn0051481	18007	FBgn0004054	20084
569	3R	8144046	8145979	1.247181415558	8144948	1.098385081572	FBgn0051432	3408	FBgn0010044	60810
570	3R	17441457	17442879	1.246770858765	17442161	0.941089004278	FBgn0046832	6085	FBgn0046832	6085
571	X	1991035	1994273	1.246708393097	1993075	1.211599860873	FBgn0004861	374	FBgn0025626	71783
572	3R	2713902	2715330	1.246508598328	2714546	1.064897418022	FBgn0001077	24500	FBgn0001077	24500
573	3L	13648046	13649718	1.246337890625	13648882	1.079426109791	FBgn0036379	8186	FBgn0036386	245374
574	X	16069616	16070981	1.245172023773	16070292	1.015092283487	FBgn0003933	17762	FBgn0003933	17762
575	2R	4714946	4716949	1.244972229004	4715713	0.961498472426	FBgn0033392	3221	FBgn0033400	82729
576	X	3682448	3684099	1.244969367981	3683223	1.085373205297	FBgn0000542	1890	FBgn0000542	1890
577	2R	11190245	11191618	1.244017601013	11190994	0.973063915968	FBgn0023441	537	FBgn0010426	3949
578	2R	3761269	3763414	1.242833137512	3762472	1.079395008087	FBgn0033277	3597	FBgn0010109	18332
579	2R	15579251	15582571	1.242647171021	15581647	0.954615761252	FBgn0004364	44727	FBgn0004364	44727
580	3R	18612931	18616175	1.241847991943	18615211	1.13662259719	FBgn0039026	5005	FBgn0039013	62589
581	X	4269414	4271020	1.241438865662	4270300	1.030984342098	FBgn0000179	12207	FBgn0029714	126904
582	X	6722268	6725209	1.240211009979	6723511	1.027600007899	FBgn0064122	9767	FBgn0064122	9767
583	2R	7407518	7410831	1.239357471466	7408648	0.894124535953	FBgn0015543	382	FBgn0015543	382
584	3R	12596046	12599823	1.238983631134	12597861	1.052818171183	FBgn0020556	1050	FBgn0020556	1050
585	3R	8084714	8087320	1.238251686096	8085680	1.154403209686	FBgn0003651	1209	FBgn0010044	120078
586	X	13356432	13357399	1.237887382507	13356992	0.765464782715	FBgn0030491	2552	FBgn0030482	126162
587	2L	8844770	8847927	1.237112045288	8847028	1.111085779527	FBgn0052986	15779	FBgn0029123	21403
588	3R	6419289	6421007	1.237067222595	6420152	1.135871320963	FBgn0001235	44234	FBgn0001235	44234
589	2R	20087393	20089610	1.235997676849	20088631	1.007479190826	FBgn0020521	241	FBgn0035031	16964
590	X	19475464	19477183	1.235879421234	19476283	1.055985731237	FBgn0031048	520	FBgn0031047	3466
591	X	231049	233004	1.235087871552	231930	1.006876468658	FBgn0000022	5077	FBgn0000022	5077
592	2R	6712300	6716351	1.234287261963	6715116	1.120846888598	FBgn0033582	20004	FBgn0033590	37474
593	3R	14812462	14814352	1.234196662903	14813260	1.033068239689	FBgn0026239	3513	FBgn0026239	3513
594	3L	19108782	19111725	1.234079360962	19109389	0.851609681782	FBgn0052203	7639	FBgn0016797	26496
595	X	442255	443969	1.23380613327	443205	0.959898331586	FBgn0003986	4658	FBgn0003986	4658
596	3L	17980232	17982797	1.233449935913	17981879	0.979380428791	FBgn0052192	23697	FBgn0020300	122784
597	2L	19156542	19159455	1.233385562897	19158664	1.181593179703	FBgn0032763	18967	FBgn0032762	29309
598	3L	20704858	20706304	1.232666015625	20705572	0.921373337507	FBgn0016696	194	FBgn0016696	194
599	2R	9455142	9458288	1.232051372528	9457012	1.081604003906	FBgn0013733	1005	FBgn0033886	19299
600	3R	16818177	16820568	1.231781482697	16819102	1.038694493911	FBgn0038845	13607	FBgn0010770	122856
601	X	16993581	16995279	1.229461431503	16994458	0.89565628767	FBgn0000163	418	FBgn0000163	418
602	3L	15674705	15678076	1.227999687195	15677357	1.085482681499	FBgn0041160	12249	FBgn0041160	12249
603	2L	2447077	2449296	1.226059436798	2448068	1.138373178594	FBgn0012017	11976	FBgn0015816	44598
604	3L	1721504	1722966	1.225650787354	1722243	1.006448321872	FBgn0035266	139	FBgn0027903	36922
605	3R	15155097	15156731	1.224475860596	15155893	1.086823687834	FBgn0000463	3958	FBgn0000463	3958
606	X	19340542	19342692	1.221920967102	19341513	1.076288223267	FBgn0031023	2370	FBgn0040890	12367
607	3R	13542131	13544310	1.221842765808	13543175	1.066357803345	FBgn0003013	884	FBgn0003013	884
608	2R	3473802	3475535	1.221758842468	3474822	0.882984862608	FBgn0027548	523	FBgn0027548	523
609	3R	26579936	26581847	1.22172164917	26580884	1.15702603845	FBgn0039801	8874	FBgn0003720	97153
610	2L	7294682	7297415	1.219861030579	7295831	1.136501967907	FBgn0004009	11330	FBgn0004009	11330
611	X	8674469	8677701	1.21887588501	8676513	0.971656406627	FBgn0052710	12055	FBgn0030061	116326
612	3L	15089802	15091245	1.218191623688	15090461	0.925527477264	FBgn0036481	116	FBgn0025776	81125
613	2L	2171783	2173451	1.216933250427	2172589	1.125529289246	FBgn0000097	6160	FBgn0000097	6160
614	3R	19018296	19020178	1.216585159302	19019219	1.126703977585	FBgn0011596	10537	FBgn0039066	58047
615	X	8618894	8621224	1.216289520264	8620344	1.044178664684	FBgn0026411	30667	FBgn0030061	60157
616	3L	11216551	11218218	1.2156457901	11217491	1.02142606062	FBgn0036150	7606	FBgn0041094	8765
617	2L	1517268	1518779	1.21354675293	1517979	1.053809951333	FBgn0001174	205	FBgn0001174	205
618	X	5869175	5870888	1.212667942047	5869672	1.109483572153	FBgn0029003	11258	FBgn0029840	65270
619	3R	6580105	6581697	1.211826324463	6580890	1.057197178111	FBgn0037829	466	FBgn0051390	5765
620	2L	16780494	16782980	1.211536407471	16781216	0.865239648258	FBgn0000406	5431	FBgn0032600	41883
621	X	2254157	2256047	1.211497306824	2255807	1.054051876068	FBgn0040385	11248	FBgn0001150	29312
622	3L	17460829	17462560	1.210865497589	17461798	1.053770682391	FBgn0052185	1650	FBgn0036733	17372
623	2L	4596712	4598435	1.210643768311	4597547	1.079545736313	FBgn0053196	5584	FBgn0000227	86912
624	2L	6185838	6188118	1.210253715515	6186630	1.048776626587	FBgn0040951	3841	FBgn0031782	58868
625	3L	11330119	11331997	1.210114002228	11331115	1.10344517231	FBgn0036155	7717	FBgn0041094	104859
626	2R	5994463	5996391	1.209084510803	5995705	0.900480775272	FBgn0033529	3732	FBgn0033529	3732
627	2R	5045363	5048611	1.208825588226	5047007	0.964985538931	FBgn0050337	5104	FBgn0025286	51989
628	3L	1755507	1757215	1.208777427673	1756398	1.093259138219	FBgn0013811	1216	FBgn0027903	2767
629	2L	21605790	21606761	1.208268165588	21606646	0.927786913785	FBgn0032955	4546	FBgn0022893	10875
630	2R	8500742	8502543	1.207760810852	8501654	1.003811275258	FBgn0005624	4758	FBgn0005624	4758
631	2R	17219453	17222700	1.207068920135	17221009	0.992067280938	FBgn0004362	96	FBgn0004362	96
632	2L	2980872	2982734	1.206478118896	2981845	0.826150523292	FBgn0031485	2435	FBgn0016132	5832
633	X	6130527	6134825	1.206387042999	6131329	0.819441486807	FBgn0026015	1871	FBgn0029857	2061
634	2L	10761348	10763838	1.204144001007	10762790	1.101755823408	FBgn0027550	1643	FBgn0032298	7174
635	3R	6424708	6426693	1.203769683838	6425902	1.023605048656	FBgn0001235	38484	FBgn0001235	38484
636	3R	9540513	9542400	1.20327091217	9541361	1.077502012253	FBgn0054044	1435	FBgn0038175	2527
637	2R	13749027	13751300	1.202958106995	13750354	1.200149087345	FBgn0000658	2728	FBgn0000658	2728
638	X	446738	451178	1.202209949493	447517	0.9988489151	FBgn0003986	346	FBgn0003986	346
639	3L	18320122	18322647	1.202130317688	18321676	1.211320175844	FBgn0011706	41986	FBgn0011706	41986
640	2L	3833212	3834739	1.201775074005	3834022	0.99606738371	FBgn0004567	2820	FBgn0004567	2820
641	2R	5213308	5216327	1.201646327972	5214106	1.051494766684	FBgn0050002	2090	FBgn0023143	8965
642	X	16391319	16391998	1.201572418213	16391544	0.441228779879	FBgn0011826	2412	FBgn0015615	35822
643	X	9594157	9596010	1.196876525879	9595123	1.101859480143	FBgn0020378	3057	FBgn0000233	55714
644	3R	934921	936536	1.196593284607	935885	1.102214745113	FBgn0037293	17925	FBgn0010313	23477
645	2R	15144981	15146460	1.196148872375	15145709	0.954666167498	FBgn0003435	656	FBgn0034463	26937
646	2L	16226572	16228312	1.195100784302	16227453	1.139629953048	FBgn0028859	2643	FBgn0028897	30599
647	3L	6804808	6806991	1.194191455841	6805581	0.976555619921	FBgn0003995	41474	FBgn0035714	78721
648	X	10588684	10591460	1.193511009216	10589702	1.117019229465	FBgn0003204	22	FBgn0052672	23851
649	3R	14818745	14820465	1.193415641785	14819690	0.995856453391	FBgn0026239	9943	FBgn0026239	9943
650	3R	177535	179045	1.193052768707	178167	0.917979913599	FBgn0001204	5795	FBgn0001204	5795
651	3R	7953702	7955312	1.191780090332	7954510	1.062575519085	FBgn0037992	591	FBgn0037992	591
652	3R	17988565	17990748	1.191736698151	17989447	0.917168647051	FBgn0053335	1293	FBgn0053335	1293
653	3R	2565009	2566388	1.191435813904	2565642	0.974668166217	FBgn0051481	2143	FBgn0004054	4220
654	X	17162377	17163853	1.190967082977	17163219	1.085934582879	FBgn0004854	14701	FBgn0000163	168343
655	X	1767194	1768612	1.190267324448	1767888	0.889942056992	FBgn0023510	2808	FBgn0023510	2808
656	3R	25110619	25112347	1.189684867859	25111428	0.961508105783	FBgn0039659	11523	FBgn0003525	29926
657	2L	13233741	13235970	1.189475536346	13234995	1.054776836844	FBgn0032493	400	FBgn0032493	400
658	3R	8837020	8839102	1.188679695129	8837939	0.966913223267	FBgn0020496	551	FBgn0038109	2322
659	2L	14553354	14556140	1.18779706955	14554416	1.012103438377	FBgn0028881	5341	FBgn0005771	63554
660	X	3544049	3546611	1.187757015228	3545337	1.005890790154	FBgn0023215	11375	FBgn0029672	115561
661	2R	16961995	16963384	1.187314510345	16962690	0.972994148731	FBgn0010415	26060	FBgn0010415	26060
662	3L	15285390	15286827	1.187151908875	15286151	0.85695956735	FBgn0036494	15808	FBgn0036494	15808
663	2L	14157351	14159158	1.186367988586	14158139	0.94220502036	FBgn0028906	1813	FBgn0028876	110555
664	3L	1021735	1024070	1.185221672058	1022158	0.848808215215	FBgn0024277	3751	FBgn0035164	201112
665	X	19613921	19618078	1.184607982635	19615393	1.089133655324	FBgn0031071	1472	FBgn0031071	1472
666	X	549814	550952	1.184411048889	550879	1.12957913535	FBgn0021764	7218	FBgn0025637	37986
667	2L	15326091	15328179	1.184080123901	15326771	0.949998060862	FBgn0001981	3022	FBgn0001981	3022
668	2R	3464102	3465678	1.183514118195	3464888	0.971398353577	FBgn0033240	2587	FBgn0033240	2587
669	3R	6178023	6179663	1.183402061462	6178858	0.941894110511	FBgn0015396	2952	FBgn0015396	2952
670	2L	12002373	12004728	1.181765079498	12003622	0.958295481546	FBgn0032394	1346	FBgn0032390	13658
671	2R	5588513	5590654	1.181716918945	5589055	0.729520264794	FBgn0033483	1123	FBgn0033483	1123
672	3L	15759150	15760811	1.181033611298	15759962	1.114286571741	FBgn0036531	13715	FBgn0036537	40683
673	3R	12664622	12666360	1.180891036987	12665427	1.135843187571	FBgn0000014	9658	FBgn0020546	10299
674	3R	3737847	3739590	1.180867195129	3738716	1.013798058033	FBgn0014930	283	FBgn0037550	213339
675	2R	19152667	19154460	1.180579185486	19153721	0.90014407214	FBgn0034886	11455	FBgn0016762	47877
676	3R	4897747	4899180	1.180053710938	4898518	0.893062591553	FBgn0037661	7617	FBgn0037660	7699
677	3R	2487781	2489796	1.179877281189	2488924	1.08681417914	FBgn0024912	3102	FBgn0026567	5320
678	X	18606978	18609522	1.17959690094	18607893	0.881471465616	FBgn0030954	171	FBgn0004462	14510
679	3L	21408395	21411285	1.179107666016	21410728	0.862179279327	FBgn0014143	331	FBgn0014143	331
680	2L	21815559	21816986	1.177589416504	21816333	0.882811009884	FBgn0003866	145	FBgn0003866	145
681	X	6191601	6194235	1.177419662476	6193599	0.851280128255	FBgn0029867	1260	FBgn0029868	2036
682	2L	5233071	5234963	1.177103042603	5234003	1.034172185262	FBgn0051971	6763	FBgn0000228	44555
683	X	11166985	11168885	1.177086830139	11168048	0.896400504642	FBgn0003411	484	FBgn0003411	484
684	2R	9017745	9019639	1.176514625549	9018875	1.006042592666	FBgn0004638	131	FBgn0004638	131
685	X	16153125	16157281	1.176248550415	16154271	1.010069878896	FBgn0004432	78	FBgn0053251	8832
686	3L	9827325	9830775	1.176170825958	9830136	0.887671947479	FBgn0004390	910	FBgn0015618	17539
687	2L	4822973	4824692	1.174999713898	4823945	0.854567022885	FBgn0031632	2169	FBgn0031632	2169
688	3R	4514815	4516419	1.174952507019	4515638	1.026119849261	FBgn0001180	7902	FBgn0001180	7902
689	2R	8103804	8106308	1.174322128296	8105291	1.152063453899	FBgn0050055	81	FBgn0050055	81
690	2R	3742446	3745086	1.173449039459	3744294	1.022958110361	FBgn0010109	154	FBgn0010109	154
691	2R	2978774	2980076	1.173426628113	2979469	0.80671018362	FBgn0033179	925	FBgn0033179	925
692	3L	14927305	14929084	1.17212677002	14928359	0.930278718472	FBgn0026320	6247	FBgn0026320	6247
693	3R	17290564	17292636	1.171115875244	17291812	0.930863022804	FBgn0038889	16235	FBgn0013984	114439
694	3L	18313144	18315109	1.170906543732	18314287	1.076905816793	FBgn0015946	44614	FBgn0011706	49375
695	3L	19006565	19010865	1.170755386353	19008943	1.098157584667	FBgn0002945	1647	FBgn0002945	1647
696	3L	5954323	5955847	1.169519901276	5955148	0.826292480741	FBgn0035656	5196	FBgn0035656	5196
697	3L	11225235	11226884	1.168885231018	11226054	1.13837647438	FBgn0041094	202	FBgn0041094	202
698	X	6566474	6567977	1.168751716614	6567135	0.945079505444	FBgn0029895	12179	FBgn0029891	38101
699	X	17935313	17936893	1.168258666992	17936174	1.071118775536	FBgn0022724	265	FBgn0030891	16479
700	3L	14923345	14924780	1.167803287506	14923954	0.870248738457	FBgn0026320	10652	FBgn0026320	10652
701	3R	24456699	24458380	1.167453289032	24457609	1.021685460035	FBgn0039590	3176	FBgn0001215	32080
702	3L	20941094	20943756	1.166958332062	20942737	1.042686760426	FBgn0037042	17180	FBgn0003415	18528
703	2R	7251991	7253599	1.165498733521	7252837	1.100932508707	FBgn0033649	13007	FBgn0033652	53439
704	3R	21824584	21829273	1.164387702942	21828457	1.081916213036	FBgn0002735	2877	FBgn0002735	2877
705	3R	2987656	2989638	1.163482666016	2988434	1.137354317833	FBgn0002306	117	FBgn0037481	7536
706	3R	10309216	10310912	1.163157463074	10310055	0.950376342325	FBgn0038233	27359	FBgn0038234	27535
707	2L	3824912	3828041	1.163093090057	3826323	1.002438769621	FBgn0003430	643	FBgn0003430	643
708	3R	5990311	5991676	1.162617921829	5991048	0.878625303507	FBgn0037794	3998	FBgn0037797	57432
709	4	1025730	1027181	1.161896705627	1026319	0.873725831509	FBgn0019650	16341	FBgn0039930	23290
710	2L	5579461	5580887	1.161835193634	5580091	0.899445954491	FBgn0031722	1025	FBgn0031718	29065
711	2R	14790677	14795111	1.16166305542	14791482	0.985302504371	FBgn0003254	893	FBgn0003254	893
712	2L	6923581	6925570	1.160552024841	6924096	0.910422563553	FBgn0004838	3386	FBgn0004838	3386
713	2L	21886250	21887762	1.160013198853	21886954	0.839606157939	FBgn0032965	1100	FBgn0003866	70766
714	X	790199	794666	1.159261703491	791973	0.947421391805	FBgn0040340	80	FBgn0040345	4299
715	2L	6240640	6242849	1.158707141876	6241937	0.773677124697	FBgn0031791	13939	FBgn0031782	114175
716	2R	18724470	18726560	1.158540248871	18725318	0.986275280223	FBgn0034834	6179	FBgn0034846	128917
717	X	1338347	1340449	1.158452033997	1339879	0.810176581144	FBgn0003517	355	FBgn0003517	355
718	X	8093797	8097013	1.157907962799	8096101	0.834820210934	FBgn0017566	801	FBgn0030028	20539
719	3L	17520603	17523340	1.157727718353	17521665	0.979879743913	FBgn0025455	1382	FBgn0025455	1382
720	2R	8495343	8497544	1.157137870789	8496567	1.00900184407	FBgn0005624	329	FBgn0005624	329
721	X	10652894	10655314	1.155135154724	10654222	1.097493221885	FBgn0030235	13778	FBgn0030235	13778
722	2L	21620274	21622076	1.154245853424	21621008	1.034982681274	FBgn0023416	816	FBgn0022893	3487
723	2L	7056109	7058441	1.153631687164	7057496	1.020410180092	FBgn0031885	1190	FBgn0040954	6489
724	3L	6721709	6723436	1.152435302734	6722652	0.917297037024	FBgn0035713	3581	FBgn0035713	3581
725	3R	12075428	12078137	1.151062965393	12077349	0.967767238617	FBgn0040237	12461	FBgn0011253	20827
726	X	17146841	17149576	1.150875091553	17148402	0.906600697835	FBgn0004854	116	FBgn0000163	153526
727	X	10955154	10957171	1.149472236633	10955865	0.931367172914	FBgn0015245	2174	FBgn0028686	14541
728	2L	6479221	6481615	1.149338722229	6479966	0.957329974455	FBgn0026571	523	FBgn0026571	523
729	2R	10646906	10648391	1.149110794067	10647678	0.838222079807	FBgn0033993	14940	FBgn0033989	140592
730	2L	123961	125289	1.148788452148	124573	0.822326630354	FBgn0031220	2599	FBgn0031227	30748
731	3R	27549850	27551852	1.148346424103	27550554	0.776081879934	FBgn0003870	10948	FBgn0039867	12110
732	2R	11331212	11332741	1.147996902466	11332034	0.917025061215	FBgn0050084	362	FBgn0050085	51974
733	3L	12677032	12678931	1.147906303406	12678031	1.011728197336	FBgn0014343	10336	FBgn0036306	50673
734	3L	15981291	15985045	1.147854804993	15982900	1.09463634491	FBgn0036558	5829	FBgn0044028	5839
735	X	18780235	18782416	1.145751953125	18781306	0.926576502183	FBgn0052541	17010	FBgn0030974	53736
736	3R	15196122	15197542	1.145445346832	15196723	0.807397276163	FBgn0038697	3748	FBgn0000463	44788
737	3R	25328161	25329979	1.145175933838	25329127	1.175060939789	FBgn0039668	392	FBgn0040623	12311
738	3R	11819297	11822092	1.144268512726	11820565	1.123652526311	FBgn0003507	8642	FBgn0003507	8642
739	X	19611294	19613476	1.144254684448	19612547	0.910531775157	FBgn0031071	4318	FBgn0031071	4318
740	3R	26680321	26684140	1.144245147705	26683163	0.981588617961	FBgn0003720	5126	FBgn0003720	5126
741	2L	2160755	2163627	1.143853187561	2161640	0.98089464973	FBgn0031393	5880	FBgn0031393	5880
742	2R	16114889	16116535	1.143473625183	16115704	1.023306902717	FBgn0050153	3992	FBgn0046816	5240
743	X	13688035	13690844	1.143061637878	13689561	0.891148398904	FBgn0030532	1500	FBgn0027537	32821
744	3L	15197738	15202727	1.142694473267	15199955	0.907557360331	FBgn0029114	945	FBgn0029114	945
745	2L	9582681	9586061	1.142448425293	9585338	0.9774573831	FBgn0014179	3596	FBgn0015393	114496
746	X	9601833	9604822	1.141197919846	9604106	0.87538766861	FBgn0020378	5926	FBgn0000233	64697
747	X	12521123	12527286	1.140410900116	12524400	0.880771023887	FBgn0030417	15735	FBgn0053963	31001
748	3L	19526957	19528562	1.139657020569	19527877	0.930516839027	FBgn0067680	2522	FBgn0067680	2522
749	3R	27046783	27049691	1.139506816864	27047510	1.009586109835	FBgn0039831	1084	FBgn0039831	1084
750	2R	6600344	6602961	1.139073371887	6601542	1.009430773118	FBgn0040766	4586	FBgn0033581	64421
751	3R	15184752	15186970	1.138653755188	15185581	1.034605920315	FBgn0038697	14890	FBgn0000463	33646
752	2R	11042815	11044231	1.138407707214	11043526	1.001442628748	FBgn0019968	3575	FBgn0019968	3575
753	3R	25117622	25120744	1.137638568878	25118461	0.864973068237	FBgn0039659	4490	FBgn0003525	36959
754	X	1009193	1010769	1.137502670288	1010020	0.88511093925	FBgn0040365	7521	FBgn0026875	83434
755	X	9138586	9140949	1.13724899292	9139620	0.798120439053	FBgn0002576	9750	FBgn0030122	20982
756	3R	25846957	25848847	1.136800765991	25847791	0.964590046141	FBgn0039738	189	FBgn0001281	16669
757	X	10667304	10669241	1.136082649231	10667990	0.877156352997	FBgn0030235	10	FBgn0030235	10
758	3L	14939933	14941565	1.135698318481	14940572	0.978556128109	FBgn0040296	672	FBgn0040296	672
759	2L	18479339	18480744	1.135049343109	18480065	0.990208625793	FBgn0032681	375	FBgn0032682	1351
760	X	11196710	11199713	1.134893417358	11198059	0.884184977588	FBgn0030293	2207	FBgn0030293	2207
761	2L	11970246	11971789	1.13477897644	11971055	0.922149300575	FBgn0041606	39	FBgn0032390	18909
762	X	7150939	7154757	1.134351730347	7153172	0.997318997103	FBgn0024250	5	FBgn0024250	5
763	2R	10851347	10853253	1.133481025696	10852332	1.087511539459	FBgn0034012	6694	FBgn0000996	43491
764	3R	13710919	13712381	1.133435249329	13711678	0.966597669265	FBgn0038558	20489	FBgn0038554	33582
765	X	17340330	17343402	1.133319854736	17342573	1.023754278819	FBgn0030842	19321	FBgn0030851	120840
766	3R	24156028	24157418	1.13331413269	24156861	0.826797429253	FBgn0040108	2856	FBgn0040108	2856
767	2L	8545124	8546558	1.133060693741	8545733	0.982482910156	FBgn0011259	2400	FBgn0029004	17115
768	X	5591629	5593730	1.132610321045	5592417	0.836377233267	FBgn0027321	43	FBgn0029799	5343
769	2L	6793248	6795247	1.132586956024	6794295	0.972096681595	FBgn0015777	4569	FBgn0025777	70940
770	3R	25090745	25092543	1.131570339203	25091702	0.980158525355	FBgn0003525	10200	FBgn0003525	10200
771	3R	7702268	7703825	1.131308078766	7703053	0.942216038704	FBgn0003312	96	FBgn0037955	54843
772	3R	27566027	27567366	1.131103992462	27566676	0.970398336649	FBgn0000557	2486	FBgn0039868	3912
773	3L	12670102	12672320	1.130710124969	12671489	1.044977843761	FBgn0014343	3794	FBgn0036306	57215
774	2L	13827164	13829531	1.130616664886	13828727	1.02977662928	FBgn0004406	934	FBgn0001961	1012
775	3R	16776678	16778448	1.130414485931	16777615	0.994137820076	FBgn0002921	3179	FBgn0038834	101344
776	X	5581896	5583230	1.130041122437	5582475	0.812816479627	FBgn0052758	800	FBgn0029799	15285
777	2R	14776922	14778420	1.129217147827	14777689	0.888106935165	FBgn0034423	2912	FBgn0003254	12900
778	2L	6410436	6414233	1.128677368164	6411393	1.075601816177	FBgn0031811	1311	FBgn0043854	38978
779	X	19667143	19671147	1.127239227295	19667898	0.959219820359	FBgn0031074	9962	FBgn0031079	18090
780	2R	19875832	19877871	1.127076148987	19876491	0.706897791694	FBgn0053537	5172	FBgn0019886	146399
781	3L	10303883	10305977	1.126253604889	10305068	1.051316766178	FBgn0067716	11275	FBgn0000629	307009
782	3L	2661717	2664056	1.125486373901	2662419	0.921460460214	FBgn0035367	10800	FBgn0035357	47167
783	3L	472986	474604	1.125346183777	473826	0.899568641887	FBgn0001316	50295	FBgn0035140	50557
784	2L	21840464	21842177	1.125138759613	21841267	1.0069733227	FBgn0003866	25079	FBgn0003866	25079
785	3R	901624	903231	1.124732971191	902553	0.983811630922	FBgn0010313	9855	FBgn0010313	9855
786	3L	17343127	17345524	1.124256134033	17344641	1.114609612359	FBgn0036715	147	FBgn0026197	22076
787	X	17754953	17757771	1.124166727066	17757039	0.769984694088	FBgn0030884	11639	FBgn0002777	35895
788	X	6203858	6205566	1.123517751694	6204485	0.766186854419	FBgn0016974	3711	FBgn0029868	8850
789	2L	20336421	20338303	1.123095989227	20337583	1.020704830394	FBgn0011638	338	FBgn0011638	338
790	3L	9002482	9005627	1.123049736023	9003420	1.05399119854	FBgn0035956	9064	FBgn0028789	11904
791	3R	26618971	26620401	1.123033046722	26619825	0.753099501133	FBgn0011739	12516	FBgn0003720	58212
792	3L	22075178	22076901	1.122433185577	22075953	0.991986870766	FBgn0037153	5996	FBgn0000100	66070
793	2L	7217376	7220744	1.122056484222	7218305	0.958570985233	FBgn0031897	1724	FBgn0031897	1724
794	2L	4489353	4490956	1.121994018555	4489998	0.965367635091	FBgn0011603	12974	FBgn0031609	26561
795	2R	6605780	6607598	1.121737003326	6606679	0.998178037008	FBgn0040765	9231	FBgn0033581	59284
796	3L	7110343	7112818	1.121712684631	7112006	0.952582836151	FBgn0023001	3541	FBgn0002775	12536
797	2R	5941481	5944614	1.120992660522	5942297	1.104543245756	FBgn0033522	772	FBgn0033522	772
798	3L	14515864	14518368	1.120871067047	14517562	0.885463833809	FBgn0036428	1332	FBgn0028418	8461
799	3R	25312996	25316454	1.120661258698	25315723	0.879835128784	FBgn0039664	507	FBgn0039664	507
800	3L	16051842	16053114	1.12059211731	16052596	0.77821448644	FBgn0036564	173	FBgn0036564	173
801	3L	15106649	15107905	1.120188236237	15107284	0.864164352417	FBgn0014002	620	FBgn0029114	93616
802	2R	10484591	10487958	1.120162963867	10485375	0.907390426187	FBgn0033987	7198	FBgn0033987	7198
803	3L	14562662	14564617	1.119860649109	14563860	0.929919751485	FBgn0040318	967	FBgn0028418	37837
804	3R	9718475	9721150	1.119373321533	9719282	0.91621118784	FBgn0000576	8299	FBgn0000576	8299
805	3R	9796541	9799774	1.119199752808	9798117	1.024325711387	FBgn0015270	7478	FBgn0038196	63770
806	X	15784881	15785977	1.118626594543	15785533	0.726350503809	FBgn0030712	1764	FBgn0030711	6585
807	3R	25370394	25372357	1.118161678314	25371180	0.898255825043	FBgn0000492	10929	FBgn0040623	54364
808	X	9172090	9173911	1.117854118347	9172974	0.768537489573	FBgn0040234	8261	FBgn0040235	8509
809	X	16473594	16479425	1.117677688599	16478378	0.907204839918	FBgn0030766	3536	FBgn0030766	3536
810	2R	17583098	17585592	1.1176404953	17584049	1.053827846751	FBgn0067102	425	FBgn0067102	425
811	2L	6124853	6126197	1.11758518219	6125573	0.724405825138	FBgn0031781	435	FBgn0031781	435
812	3L	20999614	21002179	1.117563247681	21000692	0.831693291664	FBgn0053285	22151	FBgn0037044	38956
813	2R	1742058	1743713	1.117192268372	1743015	0.884378264932	FBgn0033075	6397	FBgn0033074	10000
814	2L	3021801	3024074	1.117175579071	3023015	0.978624540217	FBgn0031491	133	FBgn0031493	6174
815	2L	16778529	16779919	1.117166519165	16779093	0.748487353325	FBgn0000406	7554	FBgn0032600	39760
816	X	20065417	20066809	1.116837501526	20066005	0.783936172724	FBgn0031099	1801	FBgn0031098	3840
817	2L	3860978	3862329	1.11674118042	3861682	0.763507843018	FBgn0031574	999	FBgn0004567	24840
818	3R	5570359	5572076	1.116145610809	5571100	0.888075772454	FBgn0051411	80	FBgn0002431	19767
819	3R	7943636	7944791	1.116067886353	7944279	0.835110346476	FBgn0037992	9640	FBgn0037992	9640
820	3R	9795172	9796272	1.115979194641	9795592	0.522142971263	FBgn0015270	4953	FBgn0038196	66295
821	3R	12634914	12638350	1.115190505981	12636590	0.855922063192	FBgn0000014	19179	FBgn0020556	37679
822	2R	10563791	10565320	1.115149021149	10564700	0.882896542549	FBgn0053467	6404	FBgn0033989	57614
823	X	9042176	9045628	1.114332675934	9044855	0.870222568512	FBgn0016718	3103	FBgn0030099	6965
824	X	2173604	2174755	1.114276409149	2173697	0.923898267746	FBgn0054052	4723	FBgn0003079	22585
825	2R	9571491	9573423	1.113945007324	9572443	0.809205644271	FBgn0033893	27918	FBgn0033893	27918
826	3L	21531514	21533146	1.113761901855	21532299	1.011850420634	FBgn0023417	400	FBgn0028663	58596
827	3R	26098130	26100287	1.113389968872	26098761	0.901385615854	FBgn0010113	4895	FBgn0039757	64019
828	3L	282962	284235	1.11255645752	283645	0.759346120498	FBgn0035128	2291	FBgn0035128	2291
829	3L	16008239	16010015	1.112451076508	16009043	0.955072720846	FBgn0003691	6871	FBgn0003691	6871
830	X	2001599	2004765	1.111251831055	2002468	1.039165854454	FBgn0004654	1176	FBgn0025626	81176
831	3L	22114850	22117827	1.111176967621	22116946	1.07201534159	FBgn0037152	17678	FBgn0037156	83568
832	X	4504291	4505962	1.111081600189	4505102	0.970313016106	FBgn0029719	5417	FBgn0025615	10033
833	4	521295	523711	1.11079788208	522063	0.955253124237	FBgn0004607	2038	FBgn0026777	193716
834	X	5990106	5991501	1.108839273453	5990833	0.958611488342	FBgn0029846	209	FBgn0029840	55891
835	3L	8713470	8714636	1.108735084534	8714110	0.634314388037	FBgn0003149	5184	FBgn0001168	64404
836	X	5467178	5470634	1.108726024628	5468265	1.012344837189	FBgn0004687	470	FBgn0029783	42941
837	3L	14141132	14143573	1.107794284821	14142241	0.932142482084	FBgn0000411	1638	FBgn0000411	1638
838	2R	3010606	3011925	1.107685089111	3011247	0.819824755192	FBgn0015929	440	FBgn0015929	440
839	3R	909844	913381	1.107489109039	911197	0.909163041548	FBgn0010313	1211	FBgn0010313	1211
840	3L	1765079	1767257	1.106834888458	1766221	0.877304525936	FBgn0035272	5248	FBgn0035271	5326
841	3R	25122824	25124972	1.106676101685	25123715	0.977900589214	FBgn0039659	764	FBgn0003525	42213
842	3R	15170419	15173153	1.106084346771	15172434	0.863753318787	FBgn0000463	20499	FBgn0000463	20499
843	X	12353346	12357082	1.105793476105	12354744	0.975789040327	FBgn0030397	3485	FBgn0015024	132976
844	2L	1075598	1078461	1.105695724487	1076565	1.017562329769	FBgn0003310	1246	FBgn0003310	1246
845	2R	19374258	19375668	1.105185508728	19375078	0.716247642741	FBgn0025352	1138	FBgn0025790	4897
846	2L	13308417	13309855	1.103937625885	13309076	0.908689943949	FBgn0032504	1746	FBgn0022069	57112
847	X	1491903	1493232	1.103893280029	1492470	0.719990393695	FBgn0029584	16007	FBgn0023530	32965
848	3R	5166455	5168646	1.103495597839	5167377	1.006127357483	FBgn0053936	215	FBgn0053936	215
849	X	7080938	7085463	1.103402376175	7083011	0.898317850553	FBgn0029940	29129	FBgn0025549	53529
850	X	10212977	10214250	1.102365970612	10213627	0.87272161596	FBgn0028480	355	FBgn0065046	20236
851	2L	6914546	6915711	1.102310180664	6915160	0.75294470787	FBgn0011737	1023	FBgn0052829	1227
852	2L	7051996	7053594	1.101512908936	7052700	0.860250592232	FBgn0031885	3606	FBgn0051630	10233
853	4	1000997	1002365	1.101467609406	1001506	0.963153988123	FBgn0039931	3989	FBgn0039930	48103
854	2L	6259028	6260462	1.101165771484	6259728	0.837670564651	FBgn0031791	3852	FBgn0043854	112687
855	2L	4888770	4892910	1.100387573242	4889540	0.825821940104	FBgn0031644	455	FBgn0031645	2575
856	2L	12515979	12517364	1.099846839905	12516525	0.905193469104	FBgn0051857	575	FBgn0040286	81860
857	X	5499203	5502042	1.099814891815	5501376	0.785314559937	FBgn0029780	412	FBgn0029783	9830
858	X	6542158	6545268	1.099101066589	6544638	0.868727236986	FBgn0029894	899	FBgn0029891	15604
859	X	10445943	10447295	1.098925590515	10446544	0.954847195569	FBgn0030218	1388	FBgn0052680	107589
860	2R	1542368	1544274	1.098703861237	1543741	0.858110547066	FBgn0033052	847	FBgn0033059	40024
861	2L	521753	524863	1.098480224609	523630	1.002181582981	FBgn0003963	163	FBgn0003963	163
862	2L	1013516	1016058	1.0978474617	1014164	0.768564394542	FBgn0031295	12733	FBgn0003310	63647
863	2L	13980504	13982491	1.097726821899	13981287	0.893842756748	FBgn0028939	1127	FBgn0028519	45723
864	X	8112643	8115165	1.097666740417	8114136	0.74380673681	FBgn0030028	2504	FBgn0030028	2504
865	X	2153322	2156026	1.097565174103	2155034	0.966671854258	FBgn0023526	6132	FBgn0023526	6132
866	3R	1041759	1045039	1.096783161163	1044061	0.896668798783	FBgn0000340	914	FBgn0000340	914
867	X	18139928	18141902	1.096029281616	18140358	0.795692030589	FBgn0004956	1404	FBgn0004956	1404
868	X	3620653	3624055	1.095419645309	3621319	0.909425544739	FBgn0026698	4325	FBgn0000542	60014
869	2L	11343405	11344828	1.094132900238	11343937	0.741338282824	FBgn0032360	674	FBgn0004579	101666
870	2L	10505985	10507642	1.093400478363	10506719	0.997911873986	FBgn0011673	61	FBgn0032268	60571
871	2R	3567875	3569433	1.093392848969	3568727	0.769072085619	FBgn0033252	8637	FBgn0021814	23121
872	X	1329273	1331708	1.093285560608	1331050	0.759043665493	FBgn0025383	1704	FBgn0026871	2865
873	3L	22716584	22718488	1.091811180115	22717767	0.950850542854	FBgn0037191	4513	FBgn0037200	88280
874	3L	8432236	8433746	1.091406822205	8432976	0.888488054276	FBgn0010825	8713	FBgn0010825	8713
875	X	2246596	2248364	1.091281890869	2247480	1.077180014716	FBgn0040387	3660	FBgn0001150	37639
876	3L	10262444	10264088	1.090150356293	10263405	1.013394664316	FBgn0036080	16254	FBgn0000629	348672
877	2L	14039380	14041068	1.089725494385	14040091	0.958481603199	FBgn0028873	3073	FBgn0028876	7493
878	X	4298019	4300308	1.089589595795	4299334	0.906499498031	FBgn0000179	41241	FBgn0029714	97870
879	3L	5538741	5540056	1.08819770813	5539428	0.761608242989	FBgn0040239	247	FBgn0003486	27096
880	2L	20745323	20746968	1.087728977203	20746064	0.862793361439	FBgn0011202	324	FBgn0000986	23556
881	2R	7632281	7634225	1.087387084961	7633658	0.807350069284	FBgn0033681	1121	FBgn0027504	33306
882	3R	16487528	16489739	1.0869140625	16488375	0.87332841754	FBgn0038818	3047	FBgn0051506	57821
883	3L	4674950	4676332	1.086851119995	4675552	0.835458895739	FBgn0035569	34	FBgn0035569	34
884	2L	13377350	13379771	1.086616516113	13378185	0.995012591867	FBgn0032514	361	FBgn0032516	9114
885	3L	15985778	15987683	1.086592674255	15986327	0.864426167806	FBgn0044028	2412	FBgn0044028	2412
886	3R	7602666	7606016	1.086277008057	7605067	0.981494258432	FBgn0011471	241	FBgn0011471	241
887	2L	5870194	5872065	1.086163043976	5871202	1.011625205769	FBgn0031745	8279	FBgn0031740	68947
888	X	6827972	6829473	1.085990905762	6828796	0.863352715969	FBgn0004646	1862	FBgn0004646	1862
889	2L	14430968	14432473	1.08580493927	14431678	0.892888148626	FBgn0028871	6547	FBgn0005771	59184
890	X	20205240	20207610	1.085755348206	20206111	1.017709374428	FBgn0031107	957	FBgn0031106	1655
891	3L	17977747	17979589	1.085481643677	17978654	1.058218828837	FBgn0052192	26922	FBgn0020300	126009
892	3R	22712072	22713691	1.084616184235	22712979	1.003750436446	FBgn0004359	5523	FBgn0002838	11301
893	3R	22975160	22976947	1.083453655243	22975977	0.822039740426	FBgn0029155	1386	FBgn0039488	33579
894	2L	2181067	2183407	1.083432197571	2182035	0.988111078739	FBgn0031394	2937	FBgn0000097	3286
895	3R	25367806	25369689	1.083284854889	25368436	0.804082505843	FBgn0000492	13673	FBgn0040623	51620
896	3L	16011190	16013165	1.082939624786	16012449	0.890220228831	FBgn0003691	3465	FBgn0003691	3465
897	X	12415233	12417524	1.082822322845	12416064	0.91161429882	FBgn0030400	1055	FBgn0015024	71656
898	3R	14993752	14995631	1.082499027252	14994647	0.835298005272	FBgn0010768	4704	FBgn0038678	74028
899	3L	9394949	9398211	1.081781864166	9395802	1.046381613787	FBgn0023129	1398	FBgn0023129	1398
900	X	9574175	9577880	1.080772399902	9576172	1.0437938869	FBgn0020378	22008	FBgn0000233	36763
901	3R	20084536	20086451	1.080583572388	20085313	0.94137096405	FBgn0051130	5668	FBgn0051130	5668
902	2L	14684216	14685750	1.080193996429	14685139	0.893520653248	FBgn0003016	4172	FBgn0005771	194277
903	2L	12665537	12666914	1.079863548279	12666174	0.809020340443	FBgn0032442	2995	FBgn0032445	26849
904	3L	19830145	19833993	1.079393386841	19833212	1.008141040802	FBgn0014037	10014	FBgn0014037	10014
905	2L	4378413	4380334	1.079280853271	4379352	0.820283055305	FBgn0031597	3367	FBgn0031597	3367
906	2L	18300280	18302205	1.079236507416	18301550	0.749697804451	FBgn0032677	10717	FBgn0004413	137616
907	3L	9435969	9438676	1.079063415527	9437913	0.950774809893	FBgn0052043	2889	FBgn0052043	2889
908	X	19534022	19536346	1.078993797302	19534732	0.858538182576	FBgn0031060	958	FBgn0031057	17047
909	3L	16957640	16959634	1.078503131866	16958414	0.907762348652	FBgn0027593	6520	FBgn0025582	206166
910	X	9626145	9627276	1.078238487244	9626705	0.709275754293	FBgn0030151	2738	FBgn0000233	87296
911	2L	17788461	17789700	1.077648162842	17789214	0.719451259164	FBgn0032655	19319	FBgn0032646	292176
912	2L	1033433	1034400	1.077399253845	1033909	0.474251524607	FBgn0031296	3326	FBgn0003310	43902
913	3L	133465	135170	1.07727098465	134271	0.841401290894	FBgn0035100	1850	FBgn0035105	33683
914	3L	16625845	16627260	1.076127052307	16626698	0.863108634949	FBgn0036650	188	FBgn0017572	45967
915	3R	17465548	17468255	1.076014518738	17466672	1.009776711464	FBgn0046832	18426	FBgn0046832	18426
916	2L	221348	223409	1.075547218323	222219	0.893980026245	FBgn0031235	10295	FBgn0031235	10295
917	3R	25836538	25838029	1.07502746582	25837476	0.743918811574	FBgn0039736	2565	FBgn0039735	7073
918	2L	8477881	8479907	1.074925422668	8478630	0.908382135279	FBgn0053194	1281	FBgn0032050	33205
919	X	10786552	10793965	1.07464838028	10793305	0.87544721365	FBgn0052671	2876	FBgn0030241	93213
920	2R	20604351	20608552	1.074069023132	20606072	0.779101938009	FBgn0004919	14152	FBgn0001148	36492
921	2L	4220876	4222737	1.073920726776	4221462	0.790613174438	FBgn0001075	3610	FBgn0031590	5635
922	3L	2933668	2935105	1.073886871338	2934283	0.844774134019	FBgn0052846	636	FBgn0035388	84447
923	X	1542572	1543907	1.073782920837	1543287	0.688919226329	FBgn0024897	505	FBgn0029588	5705
924	3L	14546172	14547603	1.073638439178	14546868	0.910466909409	FBgn0040811	13479	FBgn0028418	20845
925	X	19702032	19703096	1.072617053986	19702643	0.770012452052	FBgn0052529	296	FBgn0031079	16655
926	X	13202175	13203478	1.072508811951	13202804	0.868218898773	FBgn0030477	667	FBgn0052634	13833
927	X	8558569	8561493	1.072273254395	8559106	0.630824201247	FBgn0030060	762	FBgn0030061	1081
928	X	19565357	19566737	1.072237491608	19565961	0.76586153928	FBgn0010380	1021	FBgn0031066	12314
929	2L	9145682	9147393	1.07173538208	9146563	0.864015314314	FBgn0051887	16720	FBgn0051887	16720
930	X	2270556	2273001	1.069970846176	2271533	0.829883855932	FBgn0040385	4478	FBgn0001150	13586
931	X	18709267	18711959	1.069933414459	18709988	0.85145927878	FBgn0052542	4481	FBgn0030973	8451
932	3R	13947009	13948362	1.069771289825	13947616	0.889735838946	FBgn0051518	12901	FBgn0038566	40773
933	3L	15666251	15667829	1.069551944733	15667034	1.021082639694	FBgn0041160	1926	FBgn0041160	1926
934	4	425923	427618	1.06934928894	426756	0.949594140053	FBgn0039905	13116	FBgn0026777	98409
935	3R	4708336	4710061	1.069170475006	4709445	0.95812651515	FBgn0053551	20790	FBgn0053551	20790
936	3R	16444210	16445362	1.069096088409	16444675	0.531367983137	FBgn0038815	1043	FBgn0051506	14121
937	3L	17324431	17326469	1.068718910217	17325866	0.801874955495	FBgn0015550	957	FBgn0026197	40851
938	2R	13794681	13796765	1.06807756424	13795308	0.713628909167	FBgn0053198	2919	FBgn0003022	3252
939	X	9168558	9169952	1.067629337311	9169078	0.701681585873	FBgn0040234	4365	FBgn0040235	4613
940	2L	3540624	3542772	1.066613197327	3541529	0.969563035404	FBgn0024244	2278	FBgn0031549	11243
941	X	4398263	4399419	1.065513134003	4398883	0.779667913914	FBgn0029715	699	FBgn0029715	699
942	3L	5604055	5605340	1.0652551651	5604647	0.876285973717	FBgn0035625	283	FBgn0035625	283
943	2L	2878713	2880564	1.065188407898	2879915	0.707920849323	FBgn0028970	791	FBgn0004584	92761
944	3L	11900688	11901943	1.065176010132	11901224	0.784220415003	FBgn0036222	2520	FBgn0000404	93700
945	3R	21301430	21303680	1.064586639404	21302532	0.86559343338	FBgn0039336	105	FBgn0039337	193
946	2L	6852490	6854977	1.063989639282	6854315	0.826044738293	FBgn0031864	145	FBgn0042092	53502
947	3R	14260056	14261198	1.06366443634	14260585	0.741929149628	FBgn0051122	21996	FBgn0038609	68207
948	2R	2375540	2377476	1.063601016998	2376274	0.831158936024	FBgn0033109	8308	FBgn0033107	49401
949	3L	19537826	19539299	1.063064575195	19538591	0.770749933579	FBgn0067680	8192	FBgn0067680	8192
950	2L	15480479	15483168	1.062801361084	15481895	1.010906556073	FBgn0020371	1198	FBgn0003448	7697
951	2R	6044298	6047589	1.062670707703	6046733	1.050201864804	FBgn0005630	8342	FBgn0004399	22984
952	3L	3607527	3610291	1.06223487854	3608422	1.006365215077	FBgn0040694	3891	FBgn0053504	31067
953	X	16447041	16448363	1.06135559082	16447592	0.8565574646	FBgn0025743	2943	FBgn0015615	20226
954	2L	1006816	1008186	1.061096668243	1007469	0.800501430736	FBgn0031295	19428	FBgn0003310	70342
955	3R	2174457	2175960	1.060988903046	2175245	0.789629319135	FBgn0037436	280	FBgn0053097	18765
956	3R	10306917	10308187	1.060792446136	10307581	0.850326650283	FBgn0038233	29833	FBgn0038234	30009
957	X	9166747	9168350	1.060753822327	9167555	0.742583751678	FBgn0040234	2842	FBgn0040235	3090
958	3R	21482925	21484125	1.060565710068	21483568	0.729213744402	FBgn0027508	3435	FBgn0067681	6389
959	3L	17918673	17921944	1.060256004333	17919526	1.017613530159	FBgn0052193	7393	FBgn0036762	107351
960	X	2840427	2842602	1.059960365295	2841722	0.904496987661	FBgn0003285	11734	FBgn0004647	149306
961	3L	10638476	10640387	1.059936523438	10639534	0.940147540149	FBgn0010762	844	FBgn0010762	844
962	X	17235191	17236728	1.059818983078	17235979	0.785868560567	FBgn0011758	4541	FBgn0030851	227434
963	2L	6207720	6209113	1.059779167175	6208425	0.818067999447	FBgn0051640	11982	FBgn0031782	80663
964	X	6089705	6098143	1.059109210968	6096307	0.816669071422	FBgn0023458	2183	FBgn0015818	4762
965	3R	21854439	21856401	1.05904006958	21855409	0.969268939074	FBgn0002631	48	FBgn0002631	48
966	3L	12302005	12304054	1.058792114258	12302777	0.652644962072	FBgn0052105	406	FBgn0052100	61278
967	X	2148117	2150250	1.058601379395	2149754	0.672749098609	FBgn0023526	852	FBgn0023526	852
968	3L	14719661	14721440	1.058306217194	14720575	0.920672708087	FBgn0013263	5733	FBgn0036449	31107
969	3R	7948792	7950121	1.057553291321	7949454	0.864235653597	FBgn0037992	4465	FBgn0037992	4465
970	2L	5092668	5094072	1.057508468628	5093493	0.754946913038	FBgn0031681	22	FBgn0028696	22490
971	X	8020600	8022488	1.057204246521	8021522	0.878204758962	FBgn0030018	868	FBgn0030003	46559
972	2R	19243513	19245648	1.05695104599	19244398	0.858451057883	FBgn0000562	10027	FBgn0002174	29936
973	3L	18261121	18262744	1.056799411774	18261897	1.019064903259	FBgn0036784	2260	FBgn0011706	101765
974	2R	2504414	2505942	1.056549072266	2505195	0.904045373201	FBgn0050159	696	FBgn0033107	178322
975	X	377910	381248	1.05628156662	380554	0.860306291019	FBgn0000570	512	FBgn0000570	512
976	X	16449287	16450732	1.056259155273	16450035	0.785550773144	FBgn0025743	5386	FBgn0010412	21781
977	2L	7244564	7246036	1.056036472321	7245360	0.815129167893	FBgn0031899	4860	FBgn0031898	22281
978	X	19012785	19014092	1.055780410767	19013273	0.731394515318	FBgn0030990	619	FBgn0027603	28848
979	3R	4035162	4036598	1.055736541748	4035911	0.833537928263	FBgn0053779	5367	FBgn0037554	23318
980	3R	25958606	25960083	1.055555820465	25959358	0.942127625148	FBgn0003738	963	FBgn0065067	74176
981	3L	22878683	22880338	1.055488824844	22879451	1.009779244661	FBgn0037207	396	FBgn0037207	396
982	X	19309938	19317881	1.055425643921	19314541	0.81513410456	FBgn0031020	451	FBgn0044030	728
983	3L	12582761	12584234	1.055008888245	12583518	0.911901277654	FBgn0015919	555	FBgn0004926	82834
984	X	19694863	19698203	1.054626464844	19695979	0.966882621541	FBgn0031077	3482	FBgn0031079	9991
985	3R	3992071	3994854	1.054158449173	3992692	0.849474940981	FBgn0001138	14472	FBgn0037550	40637
986	2L	3360541	3361636	1.053654670715	3361102	0.766993186053	FBgn0031526	3418	FBgn0031538	100873
987	2L	2449811	2452054	1.053551673889	2451074	0.824693623711	FBgn0012017	8970	FBgn0015816	41592
988	2R	5494178	5499254	1.05309677124	5496603	1.033610680524	FBgn0024923	4371	FBgn0024923	4371
989	3R	17843988	17846367	1.051422119141	17844691	0.915440166698	FBgn0038922	413	FBgn0038925	8507
990	2L	1585899	1587079	1.050806522369	1586465	0.790805872749	FBgn0031347	805	FBgn0021906	27717
991	2R	14814241	14815721	1.049968719482	14814905	0.869347810745	FBgn0034432	5098	FBgn0034430	7839
992	X	20921753	20924711	1.04994058609	20922554	0.662228247699	FBgn0003950	4629	FBgn0031144	79928
993	2L	1065695	1069479	1.04993057251	1066565	0.914098845588	FBgn0003310	11246	FBgn0003310	11246
994	2L	19151686	19155169	1.049055099487	19154430	0.844045930439	FBgn0032763	23201	FBgn0032762	25075
995	3R	16885606	16887358	1.049019813538	16886522	0.953693836927	FBgn0011672	5	FBgn0010770	55436
996	2L	5935899	5938437	1.048668384552	5937695	0.847383605109	FBgn0001128	5987	FBgn0000308	43330
997	3R	7178266	7179824	1.048038959503	7178960	0.836643409729	FBgn0026064	2593	FBgn0026064	2593
998	2L	19965304	19966515	1.048032283783	19965823	0.718708711512	FBgn0040995	70	FBgn0019686	91583
999	3R	9810375	9811845	1.047921657562	9811141	0.894568502903	FBgn0015270	20502	FBgn0038196	50746
1000	3R	19013593	19015252	1.047896385193	19014481	0.802245352003	FBgn0039061	5839	FBgn0051457	60775
1001	3R	11067848	11071731	1.047154426575	11069547	0.808719017926	FBgn0001219	1180	FBgn0001219	1180
1002	3R	12977184	12978430	1.046879768372	12977848	0.766242588268	FBgn0038491	260	FBgn0038477	66592
1003	3R	14631346	14633353	1.046154022217	14631818	0.753519248962	FBgn0038652	10942	FBgn0027841	146704
1004	X	5381452	5383247	1.045650482178	5382349	0.937537372112	FBgn0065061	12730	FBgn0029771	19851
1005	X	19540668	19543419	1.044129371643	19542708	0.809525798349	FBgn0040089	4270	FBgn0031057	25023
1006	2L	3069382	3073070	1.044060230255	3070952	0.861658483744	FBgn0027571	14337	FBgn0003934	22251
1007	3L	20034712	20035614	1.043298721313	20035451	0.600070129741	FBgn0036935	2197	FBgn0036959	139661
1008	2L	13372710	13375157	1.042812347412	13373527	0.973157763481	FBgn0032512	326	FBgn0032509	7061
1009	3L	140929	142310	1.042807102203	141506	0.774622738361	FBgn0035101	2836	FBgn0035105	26448
1010	2L	20674393	20676239	1.04259967804	20675534	0.783010721207	FBgn0032877	5571	FBgn0000986	46974
1011	2R	3552656	3553862	1.04249048233	3553336	0.729103374481	FBgn0025360	9890	FBgn0021814	38512
1012	2R	5211082	5212896	1.0422706604	5212016	0.972030864042	FBgn0050002	4180	FBgn0023143	6875
1013	2R	6615829	6617299	1.042154312134	6616541	0.798980921507	FBgn0040765	631	FBgn0033581	49422
1014	2R	16666613	16669025	1.041723251343	16667469	0.980250597	FBgn0050389	658	FBgn0034599	9073
1015	X	14034054	14037438	1.041661262512	14035780	0.856534004211	FBgn0026713	471	FBgn0002873	46000
1016	X	19302072	19303871	1.041397094727	19303316	0.736178334554	FBgn0031018	5748	FBgn0044030	10497
1017	2R	17736388	17738035	1.041215181351	17737101	0.836163640022	FBgn0034716	1280	FBgn0034704	54613
1018	3L	13087088	13088710	1.040805339813	13088126	0.898764252663	FBgn0010452	94	FBgn0010452	94
1019	2L	16467721	16469663	1.040592193604	16468237	0.648307099062	FBgn0005677	13676	FBgn0025678	115547
1020	2R	19953315	19954585	1.040575027466	19953903	0.686626770917	FBgn0035005	803	FBgn0019886	68987
1021	3R	21020142	21021827	1.040311813354	21020919	0.996919239269	FBgn0039288	363	FBgn0039288	363
1022	3R	13719479	13720917	1.040164470673	13720243	0.889006741842	FBgn0038558	11924	FBgn0038554	42147
1023	2R	2066504	2067848	1.039921283722	2067090	0.762853061452	FBgn0033076	45701	FBgn0041145	55228
1024	2R	8361367	8362771	1.039723396301	8361415	0.538718223572	FBgn0033776	1088	FBgn0000181	24729
1025	3L	20582646	20584254	1.03947687149	20583398	0.922198295593	FBgn0037014	12327	FBgn0001320	45806
1026	3R	7052828	7056065	1.038586616516	7053359	0.651444631464	FBgn0037880	873	FBgn0037881	2931
1027	X	15181083	15183808	1.038481712341	15182904	0.896695137024	FBgn0030631	3848	FBgn0004924	29475
1028	2L	18885728	18887104	1.038119792938	18886546	0.72915391361	FBgn0003896	9361	FBgn0032717	50950
1029	2L	3046483	3047804	1.038042545319	3047060	0.675151684705	FBgn0003934	1641	FBgn0003934	1641
1030	3L	19848663	19850036	1.038041114807	19849320	0.89290192548	FBgn0028695	423	FBgn0028695	423
1031	X	14948431	14949759	1.037981987	14949174	0.735318851471	FBgn0030615	1302	FBgn0030616	24153
1032	3L	10981921	10983631	1.03790807724	10982894	0.846996307373	FBgn0013469	123	FBgn0036118	52692
1033	X	17591016	17592459	1.037827968597	17591701	0.905259639025	FBgn0024184	11619	FBgn0030866	18490
1034	X	19518134	19520127	1.037787437439	19519224	1.002299084383	FBgn0031057	1539	FBgn0031057	1539
1035	2R	10871313	10873954	1.037736415863	10872212	0.936689138412	FBgn0034013	7195	FBgn0000996	23611
1036	3R	25324877	25326317	1.036869049072	25325615	0.941925076877	FBgn0039668	3904	FBgn0040623	8799
1037	3R	8079993	8083983	1.036859989166	8082798	0.901796565336	FBgn0003651	1673	FBgn0010044	122960
1038	X	15501556	15503953	1.036713600159	15502315	1.0132188797	FBgn0030665	916	FBgn0030671	35747
1039	2R	16982003	16984423	1.036639213562	16982960	1.05220590319	FBgn0010415	5790	FBgn0010415	5790
1040	X	19605446	19610062	1.036528587341	19609286	0.93902686063	FBgn0031071	7579	FBgn0031071	7579
1041	3R	12342767	12344514	1.03649187088	12343663	1.003420268788	FBgn0038441	4491	FBgn0027053	47840
1042	3L	14914822	14916641	1.036334991455	14915734	0.873851860271	FBgn0040487	4363	FBgn0040487	4363
1043	3R	24158049	24160521	1.036329746246	24159883	0.958055051168	FBgn0039579	357	FBgn0039580	5607
1044	2R	9481017	9485444	1.036301612854	9482096	0.84313288331	FBgn0020766	2158	FBgn0033886	5785
1045	2L	6970100	6971618	1.035984992981	6970701	0.884918063879	FBgn0016978	1035	FBgn0016978	1035
1046	2R	4147748	4153939	1.035805702209	4148569	0.852616733975	FBgn0033317	4794	FBgn0033315	9172
1047	2L	9149440	9151075	1.03568315506	9150365	0.884139257319	FBgn0032100	13870	FBgn0051887	20522
1048	3L	5192545	5193703	1.035291671753	5193184	0.749650764465	FBgn0035598	15242	FBgn0035602	147248
1049	3R	18963320	18965050	1.035230636597	18964124	0.967449307442	FBgn0004644	3757	FBgn0051457	10418
1050	2R	14966846	14968260	1.034756183624	14967701	0.804838965921	FBgn0034447	329	FBgn0034447	329
1051	3R	11494025	11495761	1.03419303894	11494946	0.884477615356	FBgn0053207	3038	FBgn0053207	3038
1052	X	2986764	2988766	1.03413939476	2988154	0.706318020821	FBgn0004647	2874	FBgn0004647	2874
1053	3R	14842101	14844227	1.034061431885	14843566	0.702283859253	FBgn0038672	6178	FBgn0027785	9508
1054	2L	4333223	4334648	1.033895492554	4333969	0.827875196934	FBgn0020762	43	FBgn0026319	38021
1055	3R	6047834	6049386	1.03319978714	6048456	0.926366918227	FBgn0037797	24	FBgn0037797	24
1056	2L	17738680	17740492	1.03295135498	17739690	0.827444016933	FBgn0015609	4240	FBgn0032646	242652
1057	2L	11223886	11225751	1.032814979553	11224648	0.821567561891	FBgn0000011	13967	FBgn0028700	94003
1058	X	16775085	16776436	1.032128810883	16775755	0.740373706818	FBgn0030805	992	FBgn0030806	1044
1059	X	3740815	3742264	1.032112121582	3741582	0.810291626874	FBgn0052776	10819	FBgn0019661	33658
1060	2R	18137013	18138466	1.032108306885	18137778	0.842368841171	FBgn0034748	5734	FBgn0026261	7576
1061	X	3017625	3021781	1.032075881958	3018859	0.92699727416	FBgn0028746	10419	FBgn0028746	10419
1062	2R	18713670	18715450	1.031838417053	18714612	1.084326211144	FBgn0034834	4527	FBgn0003062	132292
1063	3L	20454593	20455886	1.031821727753	20455278	0.778246711282	FBgn0037009	428	FBgn0037009	428
1064	3R	21842340	21844095	1.031472206116	21843138	0.816580295563	FBgn0002592	54	FBgn0002592	54
1065	2L	8300250	8301426	1.031338214874	8301008	0.598064534804	FBgn0003502	64	FBgn0032015	7180
1066	3R	2980878	2982302	1.031322002411	2981552	0.834935251872	FBgn0037481	654	FBgn0037481	654
1067	X	7181790	7183376	1.031267881393	7182466	0.926615688536	FBgn0026144	140	FBgn0026144	140
1068	3L	10829732	10832296	1.030955314636	10830583	0.824196688334	FBgn0026160	1256	FBgn0026160	1256
1069	3R	10395915	10397676	1.030828475952	10396726	1.15652012825	FBgn0004629	1363	FBgn0004629	1363
1070	3L	8986738	8988937	1.030694007874	8987731	1.104715178995	FBgn0035955	3933	FBgn0035954	8586
1071	3R	25599845	25601218	1.030592918396	25600523	0.718884080648	FBgn0039694	5651	FBgn0019972	24852
1072	2L	9757733	9759643	1.030148506165	9758746	0.852426439524	FBgn0022720	408	FBgn0032138	47477
1073	2R	14779550	14782948	1.029965400696	14781976	1.009971282061	FBgn0034423	7199	FBgn0003254	8613
1074	2R	6752931	6754813	1.029943466187	6753578	0.825855395373	FBgn0033590	988	FBgn0033590	988
1075	X	18724424	18725798	1.029667854309	18725018	0.690612316132	FBgn0030974	2552	FBgn0030974	2552
1076	3L	19842995	19844381	1.028972625732	19843736	0.703146338463	FBgn0013591	314	FBgn0036915	408
1077	3R	12554484	12556248	1.028799533844	12555492	1.000779002905	FBgn0003944	4856	FBgn0063261	21619
1078	3L	15301175	15304342	1.028049945831	15302976	0.882952988148	FBgn0036494	1017	FBgn0036494	1017
1079	2L	11452039	11453671	1.027641296387	11452948	0.99682448892	FBgn0004579	7345	FBgn0004579	7345
1080	3L	11392601	11394178	1.027428150177	11393264	0.814505913678	FBgn0036157	5833	FBgn0036165	68243
1081	X	20213265	20222238	1.027403593063	20220805	0.932795384351	FBgn0031108	3479	FBgn0031114	13851
1082	X	12575699	12577131	1.026743173599	12576428	0.869505564372	FBgn0024308	48	FBgn0053963	83029
1083	2L	19516657	19520103	1.026013374329	19517564	0.781780660152	FBgn0032798	2848	FBgn0046825	47883
1084	3R	26251574	26253318	1.025876998901	26252181	0.783226630267	FBgn0039766	1322	FBgn0039766	1322
1085	2L	6498369	6500028	1.025564193726	6499075	0.910856366158	FBgn0051637	433	FBgn0031822	8247
1086	2R	12657581	12658384	1.024693012238	12658342	0.900462269783	FBgn0065048	214	FBgn0050235	1821
1087	X	991170	992660	1.02440571785	991905	0.928906019996	FBgn0040365	10594	FBgn0026875	101549
1088	2L	13475066	13476631	1.024143218994	13475978	0.854099210103	FBgn0032527	756	FBgn0032518	80863
1089	2R	13287468	13288753	1.023591041565	13288080	0.782499762142	FBgn0028740	665	FBgn0003545	25106
1090	2R	16757915	16759309	1.023097038269	16758693	0.831933915615	FBgn0034606	158	FBgn0034606	158
1091	X	7418638	7420087	1.022990226746	7419186	0.763581244151	FBgn0029951	648	FBgn0027553	154372
1092	2R	7119841	7121780	1.022779464722	7120799	0.777142969767	FBgn0033636	10939	FBgn0033636	10939
1093	3R	12917781	12920365	1.022457122803	12918601	0.779347503887	FBgn0038478	4588	FBgn0038477	7345
1094	X	2481577	2482986	1.022339344025	2482245	0.850040614605	FBgn0040335	1071	FBgn0003371	7861
1095	2L	16617589	16618972	1.02158164978	16618339	0.879172545213	FBgn0051738	366	FBgn0002652	57646
1096	3L	11037725	11039206	1.020813941956	11038595	0.883680939674	FBgn0052075	289	FBgn0052069	2105
1097	2L	899725	902095	1.020432949066	901485	0.801822582881	FBgn0003916	177	FBgn0003916	177
1098	X	18643537	18644607	1.020026683807	18643906	0.585252958186	FBgn0030961	3191	FBgn0001090	12290
1099	3L	12516711	12518298	1.019892692566	12517447	0.848822481492	FBgn0036301	6190	FBgn0004926	16763
1100	3R	24546315	24547691	1.019681930542	24547058	0.831832324757	FBgn0039595	22797	FBgn0005642	90002
1101	2R	4160985	4162360	1.019251346588	4161675	0.725519776344	FBgn0003892	227	FBgn0003892	227
1102	2L	11621584	11624536	1.019243240356	11622750	0.753349921283	FBgn0015400	931	FBgn0003313	136561
1103	3R	27098350	27099443	1.018676757812	27098836	0.596287608147	FBgn0039839	7384	FBgn0039831	52410
1104	2R	8696935	8699284	1.018336296082	8697386	0.805125554403	FBgn0033802	4333	FBgn0033802	4333
1105	2R	7224878	7226260	1.018229007721	7225480	0.75084621766	FBgn0033648	7124	FBgn0033638	77003
1106	3R	19653143	19654638	1.018010139465	19653797	0.896078626315	FBgn0004186	205	FBgn0004186	205
1107	3R	12066014	12068951	1.017640113831	12066962	0.890659570694	FBgn0040071	15591	FBgn0011253	31214
1108	3R	27553094	27554233	1.017574310303	27553684	0.663411617279	FBgn0039867	8980	FBgn0039867	8980
1109	X	10916972	10921978	1.017560958862	10920563	0.885159790516	FBgn0030261	8765	FBgn0028686	49843
1110	2L	15472735	15474822	1.017442703247	15473813	0.849592208862	FBgn0003448	385	FBgn0003448	385
1111	3R	16952254	16953925	1.017213344574	16953150	0.930139958858	FBgn0023423	52	FBgn0010770	11192
1112	3L	3773902	3775495	1.017135620117	3774798	0.904073357582	FBgn0052266	462	FBgn0035464	20003
1113	3R	5224324	5225529	1.017120361328	5224845	0.683522673214	FBgn0037685	933	FBgn0037686	2133
1114	3R	7409620	7410884	1.017014026642	7410280	0.674098379472	FBgn0037917	2979	FBgn0037920	35533
1115	X	22039360	22040679	1.016621589661	22039925	0.766208235423	FBgn0000719	18658	FBgn0031186	381940
1116	3L	709562	711201	1.016456127167	710331	0.891608874003	FBgn0035160	12321	FBgn0000575	22607
1117	2R	16830008	16832686	1.016438484192	16830877	0.811087740792	FBgn0020306	149	FBgn0020306	149
1118	2R	4363406	4364964	1.016424655914	4364203	0.898764542171	FBgn0011286	8001	FBgn0033341	48982
1119	3R	8206960	8208886	1.015872955322	8208184	0.866371659672	FBgn0038028	228	FBgn0038028	228
1120	X	265740	267463	1.015598773956	266765	0.956078910828	FBgn0002561	220	FBgn0002561	220
1121	X	3706233	3708215	1.015326023102	3707432	0.959016442299	FBgn0019661	492	FBgn0019661	492
1122	2R	20568534	20572231	1.014452934265	20569635	1.036460034988	FBgn0001148	55	FBgn0001148	55
1123	X	5923993	5925084	1.014357566833	5924435	0.59911608696	FBgn0029838	1717	FBgn0029840	10507
1124	3L	8802766	8804283	1.013648033142	8803637	0.883376626407	FBgn0011577	2184	FBgn0020633	61920
1125	2R	18235809	18237799	1.013308525085	18236720	0.895092627581	FBgn0028371	7703	FBgn0020257	40165
1126	2L	6801680	6803246	1.010903358459	6802495	0.864199357874	FBgn0031859	335	FBgn0025777	79140
1127	3L	1443043	1447547	1.01082611084	1444581	0.915922482808	FBgn0004635	2743	FBgn0004635	2743
1128	3L	15655533	15657058	1.010495185852	15656347	0.939556318171	FBgn0053999	1741	FBgn0041160	8761
1129	X	5744260	5746103	1.010265827179	5745136	0.784146589391	FBgn0000042	964	FBgn0000042	964
1130	2R	6126069	6127214	1.010182380676	6126684	0.68696937561	FBgn0033538	2793	FBgn0004399	56967
1131	3R	25523066	25524537	1.010058641434	25523800	0.838922921349	FBgn0039683	5271	FBgn0039680	22402
1132	X	7117658	7120080	1.010001659393	7118168	0.767486656413	FBgn0029940	6028	FBgn0025549	18372
1133	2L	2026461	2028924	1.009542942047	2027141	0.782384604216	FBgn0031384	3098	FBgn0031391	120146
1134	X	8438386	8443149	1.009469985962	8439678	1.031225092271	FBgn0040929	2052	FBgn0030054	11860
1135	X	6631071	6634111	1.009402751923	6631646	0.764038181305	FBgn0003390	6751	FBgn0029905	34505
1136	X	17928946	17930752	1.008675098419	17929926	0.844557464123	FBgn0030893	2828	FBgn0030891	10231
1137	3R	6089101	6091246	1.008140563965	6090216	0.902570788066	FBgn0037804	188	FBgn0037802	2754
1138	2L	8509311	8512062	1.008044242859	8510756	0.76536506765	FBgn0032050	1079	FBgn0032050	1079
1139	2L	2998820	3001662	1.007858037949	2999750	0.825473753611	FBgn0025681	6786	FBgn0002989	6989
1140	3R	16450945	16452156	1.007730960846	16451583	0.675766059331	FBgn0001169	3918	FBgn0051506	21029
1141	X	19682793	19688584	1.007274150848	19687883	0.873534567216	FBgn0031078	1730	FBgn0031079	1895
1142	X	6534707	6537167	1.007085800171	6536254	0.849779577816	FBgn0029892	2248	FBgn0029891	7220
1143	2L	8276969	8278379	1.006990432739	8277720	0.865623950958	FBgn0011902	13007	FBgn0011902	13007
1144	X	1303278	1305777	1.006489753723	1304825	0.83125013113	FBgn0027796	4687	FBgn0028274	16208
1145	X	19599180	19600379	1.006044864655	19599883	0.660564831325	FBgn0031070	3623	FBgn0031070	3623
1146	3R	18711813	18713563	1.005849838257	18712742	0.813825041056	FBgn0017590	12282	FBgn0039013	160120
1147	X	8477875	8479250	1.005836963654	8478559	0.727026589712	FBgn0004102	17327	FBgn0004102	17327
1148	3R	1239578	1241079	1.005218505859	1240271	0.867815335592	FBgn0037326	4	FBgn0037316	39918
1149	2L	18611091	18612899	1.004598617554	18612049	0.917245528277	FBgn0032692	53	FBgn0032693	36864
1150	2R	4169131	4170900	1.004487037659	4170108	0.829279555215	FBgn0050353	89	FBgn0050353	89
1151	3R	9634523	9635763	1.004261016846	9635175	0.740992903709	FBgn0053327	3666	FBgn0053327	3666
1152	3L	22069192	22071085	1.003974437714	22070167	0.721815389745	FBgn0037153	210	FBgn0000100	60284
1153	3L	15664480	15666066	1.003681659698	15665378	0.877399742603	FBgn0041160	270	FBgn0041160	270
1154	3L	1840294	1841789	1.003646373749	1841178	0.730953609242	FBgn0035283	479	FBgn0004636	4588
1155	3R	11170246	11172170	1.003567695618	11171475	0.971503033358	FBgn0019925	430	FBgn0013269	12611
1156	3R	14086951	14088403	1.003562927246	14087584	0.830447140862	FBgn0038592	5926	FBgn0038595	17668
1157	3R	11811360	11812829	1.003519535065	11812127	1.013731257121	FBgn0003507	204	FBgn0003507	204
1158	3R	6451660	6452992	1.003106117249	6452257	0.691974695991	FBgn0001235	12129	FBgn0001235	12129
1159	2L	21020960	21024107	1.003037452698	21021970	1.020882185768	FBgn0010395	18455	FBgn0023388	107975
1160	3L	16826702	16828072	1.002926826477	16827403	0.87757991342	FBgn0003250	880	FBgn0025582	75155
1161	X	1777534	1779695	1.002855300903	1778825	0.784504385555	FBgn0023512	192	FBgn0023512	192
1162	X	10309677	10316241	1.002747535706	10311345	0.817215092977	FBgn0083167	5380	FBgn0083167	5380
1163	2R	4829190	4831301	1.002640247345	4829830	0.882945958306	FBgn0033402	9341	FBgn0033400	31388
1164	3L	22201280	22202281	1.00254201889	22201447	0.962428530057	FBgn0004179	345	FBgn0037156	933
1165	X	10225146	10226447	1.002480506897	10225838	0.698152542114	FBgn0052681	639	FBgn0065046	32447
1166	3R	7481496	7482843	1.001901626587	7482158	0.785252094269	FBgn0037926	5448	FBgn0037921	30792
1167	3R	1128013	1129543	1.00119972229	1128883	0.805487513542	FBgn0037310	3016	FBgn0037310	3016
1168	3R	7494366	7496149	1.000917434692	7495306	0.893708453459	FBgn0037928	1979	FBgn0037921	43940
1169	2R	18071637	18074587	1.000877857208	18072306	0.746073947233	FBgn0034737	2364	FBgn0034743	41397
1170	3R	16921936	16923075	1.000811576843	16922474	0.653531455994	FBgn0038853	1053	FBgn0010770	19484
1171	X	4050644	4052285	1.000204324722	4051399	0.691476345062	FBgn0000635	72	FBgn0026080	88720
1172	3L	732193	734269	0.999868392944	733185	0.921794666963	FBgn0000575	247	FBgn0000575	247
1173	2L	1016501	1017789	0.999145507812	1017296	0.794221083323	FBgn0031295	9601	FBgn0003310	60515
1174	2L	11318347	11319584	0.99902009964	11319078	0.634194342295	FBgn0032360	24185	FBgn0004579	126525
1175	X	19354552	19358019	0.998967170715	19356173	0.832738429308	FBgn0053525	307	FBgn0027291	426
1176	3R	6470852	6472367	0.997948646545	6471437	0.672567760243	FBgn0001235	7051	FBgn0001235	7051
1177	3L	118899	120300	0.99777507782	119775	0.708271094731	FBgn0020386	6791	FBgn0035105	48179
1178	2L	4547779	4548904	0.997695922852	4548340	0.677378058434	FBgn0031613	29763	FBgn0031609	84903
1179	2R	14469800	14472848	0.997531414032	14470408	0.754039624158	FBgn0014269	15606	FBgn0014269	15606
1180	X	1803207	1804527	0.997352838516	1803895	0.712865257263	FBgn0023521	7503	FBgn0023512	24878
1181	X	9926621	9927911	0.997285366058	9927193	0.757189369202	FBgn0052685	510	FBgn0030177	1198
1182	3L	12479285	12480893	0.997257232666	12480024	0.898604048623	FBgn0036294	1633	FBgn0027936	1775
1183	X	916995	920024	0.996912479401	918667	0.815931828817	FBgn0040398	10309	FBgn0040345	130993
1184	X	5681703	5683158	0.996694564819	5682367	0.636749058962	FBgn0029815	3682	FBgn0000042	63733
1185	2L	8084345	8085766	0.99662733078	8085087	0.784792989492	FBgn0011219	1665	FBgn0010287	12190
1186	2R	10276561	10277859	0.996569395065	10277241	0.798086166382	FBgn0033963	2784	FBgn0033962	4549
1187	2R	8705593	8706937	0.995803833008	8706234	0.763817250729	FBgn0028991	253	FBgn0028991	253
1188	X	5758036	5760342	0.995713233948	5758955	0.73420530207	FBgn0029823	3074	FBgn0000042	12855
1189	2R	19006945	19008192	0.995300292969	19007506	0.799024373293	FBgn0034869	174	FBgn0034868	10068
1190	3R	14178437	14181568	0.9951171875	14180698	0.904338041941	FBgn0038606	551	FBgn0038609	11680
1191	2L	11011096	11012284	0.994236469269	11011813	0.706436379751	FBgn0013349	481	FBgn0013349	481
1192	3R	14129355	14131257	0.994202613831	14130098	0.729240922367	FBgn0038602	1527	FBgn0038601	2640
1193	3R	2710488	2712642	0.994194984436	2711206	0.857436478138	FBgn0001077	21160	FBgn0001077	21160
1194	3L	11528134	11529549	0.994146347046	11528974	0.770849171807	FBgn0036172	7206	FBgn0036180	54413
1195	2R	3748696	3751367	0.993493556976	3749662	0.988797580495	FBgn0013726	580	FBgn0010109	5522
1196	3R	12503216	12504610	0.993124485016	12504016	0.834766584284	FBgn0051498	13389	FBgn0015019	30687
1197	2R	20522903	20524742	0.992981910706	20523874	0.913970142603	FBgn0004055	4224	FBgn0005634	4801
1198	3L	8345521	8346504	0.992776870728	8346003	0.59445923025	FBgn0001253	353	FBgn0035878	25726
1199	X	7427080	7428514	0.992453575134	7427779	0.865686003367	FBgn0029952	3467	FBgn0027553	145779
1200	X	10703832	10708022	0.992251396179	10707168	0.76547391074	FBgn0030243	4293	FBgn0030241	7076
1201	3L	14462548	14463999	0.992129325867	14463265	0.81058627367	FBgn0036425	15242	FBgn0028418	62758
1202	X	5725990	5727697	0.991759777069	5726788	0.763914680481	FBgn0029820	1694	FBgn0000042	19312
1203	2R	3038205	3040082	0.99162530899	3039329	0.916762239793	FBgn0022772	1808	FBgn0022772	1808
1204	X	19987795	19989146	0.991433143616	19988490	0.786312692306	FBgn0031090	5285	FBgn0031093	15172
1205	3L	1650859	1652218	0.991218566895	1651528	0.803477552202	FBgn0026372	681	FBgn0026372	681
1206	X	20470262	20471458	0.991187095642	20470866	0.831235945225	FBgn0031126	2406	FBgn0003300	34251
1207	2L	6353082	6354392	0.990840435028	6353704	0.767264783382	FBgn0031802	627	FBgn0043854	18711
1208	X	14837780	14839323	0.9907579422	14838459	0.855404227972	FBgn0052594	19912	FBgn0030605	59390
1209	3R	18719684	18721078	0.990404129028	18720208	0.721999049187	FBgn0017590	4816	FBgn0039013	167586
1210	3R	7822825	7825573	0.99036026001	7824928	0.727220694224	FBgn0037977	101	FBgn0037992	128991
1211	3R	14123475	14124935	0.990280151367	14124173	0.941001828512	FBgn0010877	433	FBgn0024432	754
1212	3R	27093192	27094827	0.990153312683	27094202	0.799310067121	FBgn0039839	2750	FBgn0039831	47776
1213	2L	2968283	2969900	0.989830970764	2968988	0.813556278453	FBgn0024920	632	FBgn0004584	3688
1214	2R	14202659	14204556	0.989625453949	14203687	0.812679767609	FBgn0034376	208	FBgn0023214	15292
1215	2L	19460453	19462414	0.98939704895	19461337	0.899181874593	FBgn0000964	646	FBgn0003732	11901
1216	X	11544581	11547647	0.989306926727	11545959	0.560690767625	FBgn0030327	1762	FBgn0030327	1762
1217	2L	16596792	16598215	0.988895177841	16597497	0.850088147556	FBgn0051815	345	FBgn0002652	78488
1218	2L	15494569	15495967	0.988865375519	15495335	0.73533821106	FBgn0002524	296	FBgn0003448	21137
1219	X	5168823	5172124	0.988247394562	5170093	0.780846146976	FBgn0024332	970	FBgn0024332	970
1220	2L	2812402	2815949	0.988040924072	2815202	0.97934218014	FBgn0031463	284	FBgn0031459	45065
1221	3R	12685068	12686422	0.987794876099	12685685	0.897831201553	FBgn0082171	3648	FBgn0082171	3648
1222	3L	14374249	14375789	0.987596035004	14375074	0.861628890038	FBgn0003459	108	FBgn0003459	108
1223	2L	3302498	3303909	0.987543106079	3303141	0.788636525472	FBgn0031516	12	FBgn0031511	130432
1224	X	21019391	21020736	0.986755371094	21020095	0.789622052511	FBgn0031164	6078	FBgn0020369	106641
1225	3L	15294507	15296336	0.986734390259	15295110	0.948802947998	FBgn0036494	6849	FBgn0036494	6849
1226	3R	914873	916797	0.986708164215	915902	0.735258430243	FBgn0010313	3494	FBgn0010313	3494
1227	2R	18556872	18558186	0.986684322357	18557477	0.792603352491	FBgn0003900	3769	FBgn0003900	3769
1228	3R	11013816	11015455	0.986533164978	11014635	0.830344424528	FBgn0038295	4727	FBgn0038301	24687
1229	2R	10864555	10866255	0.985835075378	10865351	0.833621114492	FBgn0034013	334	FBgn0000996	30472
1230	X	18330177	18331634	0.985809087753	18330828	0.869935154915	FBgn0030929	2727	FBgn0030943	151296
1231	3R	25627308	25630152	0.985731124878	25627993	0.874577269835	FBgn0039697	682	FBgn0039697	682
1232	2R	9071208	9072877	0.985546588898	9072025	0.829305256114	FBgn0033855	225	FBgn0033855	225
1233	3R	919581	920928	0.985524177551	920357	0.786352813244	FBgn0010313	7949	FBgn0010313	7949
1234	X	2012290	2013795	0.98512840271	2013021	0.818520237418	FBgn0004655	2118	FBgn0025626	91729
1235	3R	175282	176793	0.98512172699	176099	0.838516354561	FBgn0001204	3727	FBgn0001204	3727
1236	3R	11034626	11035963	0.984926700592	11035313	0.826806376962	FBgn0038300	385	FBgn0038301	4009
1237	3R	21848976	21851440	0.984843254089	21850466	0.975319525775	FBgn0002629	251	FBgn0002629	251
1238	3R	12526230	12527560	0.984699964523	12526859	0.796183288097	FBgn0003944	33489	FBgn0063261	50252
1239	3R	21297330	21299365	0.984561443329	21298019	0.899222237723	FBgn0004509	759	FBgn0039337	4706
1240	3R	22622611	22625643	0.98429441452	22623754	0.836411221822	FBgn0003717	1011	FBgn0027889	68775
1241	2L	2376567	2380170	0.984045505524	2377609	0.786580502987	FBgn0031420	1715	FBgn0028485	12274
1242	3R	17302579	17304787	0.983818531036	17304100	0.833036366631	FBgn0038889	3947	FBgn0013984	102151
1243	3R	24117230	24118510	0.983658790588	24117824	0.675769537687	FBgn0004171	701	FBgn0040108	36181
1244	2L	20956028	20957752	0.983558177948	20956850	0.864600777626	FBgn0032909	314	FBgn0032906	43113
1245	X	18472016	18474567	0.982886791229	18473785	0.805498480797	FBgn0030941	4945	FBgn0030943	8339
1246	3L	20406177	20407620	0.982585906982	20406944	0.81427231431	FBgn0052428	245	FBgn0036998	694
1247	2R	7497563	7499013	0.982564926147	7498319	0.931349039078	FBgn0053145	540	FBgn0011704	3031
1248	3R	27617580	27619392	0.982465267181	27618861	0.752861112356	FBgn0039877	767	FBgn0011013	45610
1249	2R	19214616	19216280	0.981791973114	19215374	0.724714138929	FBgn0002174	912	FBgn0002174	912
1250	2R	18580226	18582472	0.981700897217	18580827	0.665820626652	FBgn0050202	646	FBgn0050202	646
1251	3R	4292630	4295600	0.981575012207	4293406	0.887059408076	FBgn0051369	23859	FBgn0040529	126643
1252	3R	13501434	13502613	0.981559753418	13502024	0.858832948348	FBgn0000063	5004	FBgn0038536	6369
1253	X	13063558	13064825	0.980392932892	13064302	0.751097738743	FBgn0052639	6158	FBgn0052639	6158
1254	3L	16549424	16551429	0.980387210846	16550488	0.90073505044	FBgn0036642	1105	FBgn0036642	1105
1255	3L	14485019	14486317	0.980225563049	14485610	0.744539618492	FBgn0036427	1376	FBgn0028418	40413
1256	2R	19237968	19239597	0.980127811432	19238808	0.723941971274	FBgn0034898	11272	FBgn0002174	24346
1257	X	14730996	14732126	0.980091571808	14731586	0.524477988482	FBgn0030592	761	FBgn0052590	58614
1258	3R	8841203	8843208	0.980087757111	8842441	0.881909757853	FBgn0020496	5053	FBgn0038109	6824
1259	X	6379024	6380592	0.980035305023	6379741	0.861099898815	FBgn0000524	495	FBgn0014026	1220
1260	2R	9805300	9806746	0.979991912842	9806119	0.773682313807	FBgn0050066	331	FBgn0020615	20602
1261	2R	4178962	4181361	0.979949951172	4180531	0.996313158671	FBgn0010609	2863	FBgn0050353	10512
1262	X	6068473	6070607	0.979664325714	6069850	0.860256910324	FBgn0003514	549	FBgn0003514	549
1263	2L	8929485	8930472	0.979642868042	8929607	0.5838544152	FBgn0032074	4357	FBgn0029123	103982
1264	3L	2753751	2755456	0.979587078094	2754610	0.738924811868	FBgn0035371	1245	FBgn0035370	4082
1265	X	12162386	12165461	0.979582071304	12164545	0.77555288988	FBgn0030384	42603	FBgn0015024	323175
1266	2L	5305027	5306220	0.979503631592	5305721	0.691991525538	FBgn0016076	6074	FBgn0015031	21520
1267	3R	2939828	2941805	0.979338169098	2940730	0.878868758678	FBgn0014863	2723	FBgn0003884	28470
1268	2R	13960132	13961314	0.979150772095	13960751	0.690803527832	FBgn0034350	682	FBgn0003067	90879
1269	2L	5788814	5790267	0.978297233582	5789757	0.739093584173	FBgn0051913	5726	FBgn0031739	12212
1270	3L	4772290	4773798	0.977892160416	4773064	0.739503115416	FBgn0035575	13057	FBgn0035570	82361
1271	2L	21165930	21167676	0.977450370789	21166877	0.963408112526	FBgn0000239	413	FBgn0024371	23039
1272	X	9097322	9099507	0.977394104004	9098004	0.770031900967	FBgn0030114	2356	FBgn0000077	5447
1273	3R	26795564	26797669	0.977365016937	26796147	0.699495792389	FBgn0062411	6105	FBgn0010808	83487
1274	X	14668081	14669942	0.977342128754	14669188	0.947848618031	FBgn0030583	1474	FBgn0052590	3784
1275	X	8977348	8978878	0.9772772789	8978173	0.786682802088	FBgn0030090	2066	FBgn0030092	16107
1276	3L	18845147	18846402	0.97692489624	18845775	0.711013734341	FBgn0014075	7769	FBgn0036818	14177
1277	3R	9755224	9756879	0.976834774017	9756121	0.862913429737	FBgn0038188	13003	FBgn0000576	28540
1278	3R	5933677	5938933	0.976775169373	5938223	0.855976216933	FBgn0037788	45	FBgn0037777	66978
1279	3L	20626421	20629689	0.976727485657	20627609	0.808116716497	FBgn0001320	1595	FBgn0001320	1595
1280	3R	24379332	24381920	0.976590156555	24380914	0.852355003357	FBgn0040618	829	FBgn0000659	29891
1281	3L	20732845	20734317	0.976047515869	20733437	0.781347555273	FBgn0037025	947	FBgn0016696	28059
1282	3R	27762554	27763936	0.975883483887	27763303	0.863154143095	FBgn0039886	40549	FBgn0002780	114491
1283	X	1853516	1859514	0.975719451904	1855923	0.841920546123	FBgn0023546	2180	FBgn0003964	41516
1284	X	17657180	17659218	0.975370407104	17658121	0.813479542732	FBgn0030869	1809	FBgn0030870	6656
1285	3R	12510270	12512151	0.975184440613	12510985	0.782929718494	FBgn0051498	20358	FBgn0015019	37656
1286	3R	666082	667975	0.975058078766	666792	0.820154722999	FBgn0037284	9807	FBgn0003002	11743
1287	3L	2259850	2261431	0.974425792694	2260540	0.7673268848	FBgn0035328	410	FBgn0000543	11197
1288	3L	18524600	18525946	0.974421977997	18525265	0.787038803101	FBgn0036790	252	FBgn0036800	62688
1289	2R	12990233	12991696	0.974292755127	12991004	0.828409512838	FBgn0034224	80	FBgn0028953	18460
1290	3R	17167254	17169078	0.974172592163	17168168	0.784644239089	FBgn0038881	7138	FBgn0043012	72369
1291	2R	3049720	3051510	0.97407913208	3050662	0.88351893425	FBgn0033191	847	FBgn0022772	13141
1292	2L	2195906	2197687	0.973967552185	2196854	0.962118541493	FBgn0031395	4482	FBgn0031395	4482
1293	3L	21079516	21081685	0.973677635193	21080067	0.799662029042	FBgn0037051	10185	FBgn0037051	10185
1294	X	19722143	19723955	0.973602771759	19723023	0.911825180054	FBgn0000076	974	FBgn0031079	37035
1295	3R	846565	848487	0.973237037659	847264	0.902968611036	FBgn0037292	32790	FBgn0010313	65144
1296	X	10613002	10616136	0.972907066345	10613835	0.795570999384	FBgn0030228	80	FBgn0052672	282
1297	3R	5270689	5272309	0.972897529602	5271442	0.852987569921	FBgn0037694	4796	FBgn0037686	44464
1298	2L	7009500	7011150	0.972830295563	7010411	0.801674057456	FBgn0031880	3085	FBgn0051908	16884
1299	3R	4134424	4136060	0.972631454468	4135330	0.822939753532	FBgn0037570	326	FBgn0037569	986
1300	3R	21015113	21017391	0.972588539124	21016131	0.831941604614	FBgn0039287	3245	FBgn0039287	3245
1301	X	13067763	13068793	0.972580909729	13068280	0.554627446567	FBgn0052639	2180	FBgn0052639	2180
1302	X	19504215	19506406	0.972447872162	19505584	0.819422329173	FBgn0031055	4312	FBgn0031057	12101
1303	2L	12632266	12633639	0.972279310226	12632978	0.635786565145	FBgn0002970	14630	FBgn0002970	14630
1304	X	10192028	10194062	0.972121238708	10193432	0.72044804891	FBgn0065046	41	FBgn0065046	41
1305	X	8254659	8257568	0.971904754639	8256298	0.864710360765	FBgn0052711	967	FBgn0052711	967
1306	X	13290151	13291072	0.971546173096	13290635	0.492085986667	FBgn0030487	684	FBgn0030482	59805
1307	3R	24888812	24890093	0.970649003983	24889475	0.700301106771	FBgn0039632	594	FBgn0039633	33234
1308	X	7888188	7889211	0.970593452454	7888564	0.555539744241	FBgn0029990	5828	FBgn0004656	18108
1309	3R	12627825	12629633	0.970524311066	12628756	0.992138021133	FBgn0015230	14723	FBgn0020556	29845
1310	3L	21209761	21211145	0.970014095306	21210434	0.842830181122	FBgn0012034	3650	FBgn0037066	9470
1311	2R	14059371	14061256	0.970006942749	14060498	0.697604011087	FBgn0034357	1714	FBgn0050119	6050
1312	3L	7107408	7109665	0.9700050354	7108284	0.785991051618	FBgn0023001	181	FBgn0002775	8814
1313	3L	16591959	16593973	0.969757556915	16592849	0.878756747526	FBgn0017572	12118	FBgn0017572	12118
1314	X	258816	260036	0.969345092773	259431	0.770490735769	FBgn0004170	6549	FBgn0004170	6549
1315	3R	12672408	12673780	0.969100952148	12673126	0.763185557197	FBgn0020546	2600	FBgn0020546	2600
1316	3R	17430640	17431927	0.969003677368	17431310	0.745254993439	FBgn0046832	16936	FBgn0046832	16936
1317	3R	12654864	12656360	0.968579292297	12655499	0.743171066046	FBgn0000014	270	FBgn0020546	20227
1318	3L	22340525	22342488	0.968438148499	22341660	0.818373371573	FBgn0004449	68	FBgn0004449	68
1319	2R	10642678	10646482	0.968348026276	10643215	0.676031827927	FBgn0015371	13095	FBgn0033989	136129
1320	2R	3001760	3004955	0.967852592468	3002664	0.820268929005	FBgn0015930	988	FBgn0015930	988
1321	2L	7306497	7307784	0.967396736145	7307118	0.723219703226	FBgn0004009	43	FBgn0004009	43
1322	3R	3617104	3618731	0.967293739319	3618032	0.729317216312	FBgn0037517	1669	FBgn0003885	261655
1323	3R	23569270	23570807	0.967231273651	23569904	0.691700011492	FBgn0005659	7642	FBgn0003330	62158
1324	3R	19170512	19172709	0.966794490814	19171884	0.885148429871	FBgn0003118	0	FBgn0002622	12641
1325	2R	2617602	2619619	0.966575622559	2618515	0.815755002639	FBgn0033142	240	FBgn0033156	171765
1326	X	18092985	18097349	0.966492652893	18094080	0.840625931235	FBgn0030905	687	FBgn0004956	47682
1327	3L	1534144	1536214	0.966285228729	1535403	0.632015564862	FBgn0035231	1622	FBgn0035233	6364
1328	X	2572453	2575028	0.966265678406	2574393	0.710068197811	FBgn0024973	2088	FBgn0024978	13948
1329	X	10338019	10339820	0.966161727905	10338914	0.871656221502	FBgn0052680	41	FBgn0052680	41
1330	3R	27769826	27771351	0.965997219086	27770623	0.795234590769	FBgn0039886	33229	FBgn0002780	107171
1331	2L	3852673	3855198	0.96589756012	3853522	0.820267915726	FBgn0031574	9159	FBgn0004567	16680
1332	3R	20694664	20696965	0.965858459473	20696090	0.759051132202	FBgn0015625	527	FBgn0015625	527
1333	X	6311858	6313886	0.965788841248	6312775	0.939656734467	FBgn0029871	1289	FBgn0029873	56934
1334	3R	12647178	12648912	0.964098930359	12647871	0.8922699199	FBgn0000014	7898	FBgn0020546	27855
1335	3R	278460	279984	0.964019298553	279218	0.768941104412	FBgn0051522	182	FBgn0037250	19487
1336	3L	16442128	16443457	0.963506221771	16442751	0.789925428537	FBgn0004569	6209	FBgn0014163	65653
1337	3R	26737734	26738891	0.963407039642	26738242	0.537688459669	FBgn0020912	368	FBgn0003720	60205
1338	X	2137693	2139114	0.963256835938	2138522	0.6975723207	FBgn0052798	4896	FBgn0023526	10380
1339	2R	18566824	18567775	0.96289730072	18567301	0.541171298308	FBgn0010622	2901	FBgn0050202	12880
1340	3R	819519	821405	0.962891101837	820456	0.776279389858	FBgn0037292	5982	FBgn0004183	46570
1341	2R	12364816	12365989	0.962871551514	12365255	0.563170284033	FBgn0025830	66	FBgn0025832	4946
1342	3R	10728700	10729828	0.962430000305	10729333	0.660402417183	FBgn0028662	463	FBgn0028662	463
1343	2R	7950363	7951697	0.962038040161	7951148	0.619210327373	FBgn0050051	842	FBgn0010238	17950
1344	X	8000862	8003307	0.961351394653	8001383	0.76269643447	FBgn0026318	1219	FBgn0030003	26420
1345	X	8519271	8520920	0.960972309113	8520112	0.808449983597	FBgn0030055	2187	FBgn0004102	24226
1346	2R	16874172	16875693	0.960776805878	16875041	0.778596120722	FBgn0000395	518	FBgn0000395	518
1347	3R	2040417	2042079	0.960744857788	2041263	0.880814492702	FBgn0037411	295	FBgn0053097	152747
1348	3R	16897881	16898901	0.960736751556	16898239	0.579844892025	FBgn0003257	800	FBgn0010770	43719
1349	X	15414863	15416165	0.960648059845	15415625	0.702045328477	FBgn0030659	1184	FBgn0030659	1184
1350	2R	4505346	4508071	0.960477352142	4507427	0.823668837547	FBgn0033360	1139	FBgn0033357	43926
1351	2L	21797263	21798714	0.960309505463	21797814	0.748473335715	FBgn0051612	14776	FBgn0003866	18374
1352	3R	20098055	20100950	0.959768772125	20099113	0.883794239589	FBgn0029146	360	FBgn0051130	8132
1353	X	1233136	1235466	0.959736347198	1234686	0.725043409011	FBgn0023169	2318	FBgn0028274	86347
1354	2L	4280076	4283688	0.959368228912	4280726	0.754000727336	FBgn0031592	1436	FBgn0003941	53084
1355	X	1082028	1083566	0.958684921265	1082777	0.833113726448	FBgn0026875	10677	FBgn0026875	10677
1356	2L	11805896	11807873	0.957918643951	11806611	0.680325143477	FBgn0020309	2822	FBgn0032377	12528
1357	2L	12466138	12467503	0.957883834839	12466783	0.813011527061	FBgn0032437	13101	FBgn0040286	32118
1358	3R	10270440	10271979	0.957762241364	10271212	0.845733674367	FBgn0051330	12310	FBgn0038234	66378
1359	2L	9415811	9417045	0.957716941833	9416343	0.701435804367	FBgn0032116	250	FBgn0002973	21170
1360	2L	14233350	14235233	0.957682132721	14234189	0.738785266876	FBgn0016930	81	FBgn0028529	120891
1361	2L	15477591	15479704	0.957564353943	15479017	0.769385506125	FBgn0020371	1680	FBgn0003448	4819
1362	X	2580203	2584547	0.957274436951	2581800	0.930140680737	FBgn0024977	1063	FBgn0024978	6541
1363	X	19558129	19559514	0.957236289978	19558853	0.592347678016	FBgn0031064	2876	FBgn0031066	19422
1364	2R	11418426	11420304	0.957223415375	11419329	0.84336400032	FBgn0053463	8039	FBgn0003425	13612
1365	X	16401017	16402240	0.957098960876	16401363	0.75055103302	FBgn0011826	7407	FBgn0015615	26003
1366	X	17652941	17654508	0.95707988739	17653752	0.866798003515	FBgn0030868	200	FBgn0030870	11025
1367	2R	6271096	6273086	0.956942558289	6271869	0.669596970081	FBgn0024956	16128	FBgn0027499	52963
1368	X	19690089	19692568	0.956909179688	19691808	0.832242667675	FBgn0031078	5655	FBgn0031079	5820
1369	3L	18073848	18075661	0.956723213196	18074906	0.839655399323	FBgn0036775	74	FBgn0020300	29757
1370	3R	6518758	6519889	0.956628799438	6519283	0.712848354788	FBgn0020385	2957	FBgn0001235	54897
1371	X	19065763	19067718	0.956588745117	19066522	0.783565180642	FBgn0031002	5882	FBgn0031002	5882
1372	X	2799780	2800963	0.956461429596	2800331	0.611784317914	FBgn0029645	699	FBgn0004647	190697
1373	3L	1454088	1455452	0.956325531006	1454743	0.788574278355	FBgn0052319	849	FBgn0004635	7419
1374	3R	17629169	17630407	0.956305503845	17629845	0.781320880441	FBgn0013759	18519	FBgn0004493	132373
1375	3R	44520	45897	0.955958843231	45124	0.79864170972	FBgn0051516	728	FBgn0037220	12953
1376	2R	5610955	5613256	0.955877304077	5611721	0.826045653399	FBgn0004907	229	FBgn0033485	322
1377	2R	10424804	10426712	0.955827713013	10426308	0.505162302653	FBgn0027596	772	FBgn0022063	40377
1378	3R	22082410	22084017	0.955434322357	22083282	0.82054828195	FBgn0000064	4031	FBgn0039406	198297
1379	3R	23270485	23272472	0.9553399086	23271323	0.792251332601	FBgn0039518	18588	FBgn0039509	157106
1380	2L	1956803	1959238	0.954776287079	1958231	0.8835291582	FBgn0031375	3712	FBgn0031391	189056
1381	2R	4916432	4919049	0.95471572876	4917005	0.780160399044	FBgn0053774	4908	FBgn0053774	4908
1382	2L	6451965	6453270	0.95469379425	6452602	0.745525808895	FBgn0031814	3332	FBgn0026571	27887
1383	X	12908175	12910146	0.954329013824	12908978	0.703079819679	FBgn0030444	7114	FBgn0025463	84537
1384	X	1978525	1980520	0.954140663147	1979416	0.915632101206	FBgn0004860	1536	FBgn0025626	58124
1385	3R	11130483	11133153	0.954082965851	11131302	0.798250049353	FBgn0004117	4613	FBgn0038319	25160
1386	3R	23209506	23210162	0.953942298889	23209790	0.449448853731	FBgn0039514	14923	FBgn0039509	95573
1387	X	12865917	12868459	0.95378780365	12867661	0.892531204224	FBgn0030442	2639	FBgn0030434	124126
1388	3R	17679094	17680538	0.953773498535	17679884	0.787261622293	FBgn0015229	2100	FBgn0038925	173314
1389	2R	10133133	10134336	0.953541755676	10133743	0.662656656901	FBgn0010638	153	FBgn0010638	153
1390	3R	13369397	13370732	0.953244686127	13370023	0.704273812911	FBgn0038519	2208	FBgn0025571	3878
1391	2L	2749737	2751774	0.95320224762	2751047	0.835328971638	FBgn0031453	1752	FBgn0031453	1752
1392	X	5266511	5271803	0.953113079071	5270739	0.750812586616	FBgn0029765	2015	FBgn0029764	4639
1393	3R	2678981	2680249	0.95285320282	2679624	0.71002972126	FBgn0003339	3738	FBgn0001077	10422
1394	X	7782144	7784194	0.952476501465	7783144	0.864967514487	FBgn0029983	939	FBgn0004404	3004
1395	3R	25085313	25086583	0.952311515808	25085930	0.640650693108	FBgn0003525	4428	FBgn0003525	4428
1396	X	1871648	1872726	0.951994895935	1872136	0.563375737932	FBgn0010110	3656	FBgn0003964	25303
1397	2L	15759992	15761871	0.951692581177	15761318	0.622548383825	FBgn0028507	1159	FBgn0003936	13707
1398	3R	25856843	25858066	0.951629161835	25857423	0.713155657053	FBgn0039740	5145	FBgn0001281	7037
1399	X	7138530	7140010	0.951394081116	7139046	0.640759913127	FBgn0025549	2506	FBgn0025549	2506
1400	2L	5799428	5802949	0.951068401337	5801639	0.714363396168	FBgn0031739	330	FBgn0031739	330
1401	3L	12550942	12552165	0.951051712036	12551544	0.677201620738	FBgn0015904	3077	FBgn0004926	50860
1402	2L	5943471	5945094	0.951043605804	5944251	1.004730820656	FBgn0001128	569	FBgn0000308	36774
1403	3R	12556559	12558047	0.950958251953	12557444	0.806667047388	FBgn0003944	2904	FBgn0063261	19667
1404	3R	5532800	5535256	0.950645923615	5533484	0.820178340463	FBgn0051352	2319	FBgn0016792	3378
1405	X	16941007	16942170	0.950596809387	16941519	0.657414015602	FBgn0030820	55	FBgn0054014	29702
1406	2R	16179980	16181291	0.950541496277	16180718	0.776322066784	FBgn0034542	1430	FBgn0061362	22075
1407	X	20534158	20536514	0.950338363647	20535334	0.856965319316	FBgn0031129	11302	FBgn0003300	30217
1408	X	15513973	15515271	0.9502825737	15514862	0.672148736318	FBgn0030666	5424	FBgn0030671	23200
1409	X	2544327	2545508	0.950277328491	2544914	0.666971153683	FBgn0003068	3178	FBgn0024978	43427
1410	3R	17972916	17974310	0.950104236603	17973667	0.805438741048	FBgn0051163	14087	FBgn0053335	17073
1411	2R	13747034	13748391	0.950084686279	13747679	0.813085019588	FBgn0000658	53	FBgn0000658	53
1412	2L	5746225	5747821	0.950076580048	5747218	0.763640254736	FBgn0031735	941	FBgn0031739	54751
1413	X	17297544	17299093	0.950011730194	17298349	0.711651128881	FBgn0030841	11869	FBgn0030851	165064
1414	X	19620010	19621515	0.949711799622	19620925	0.774234390259	FBgn0031071	4060	FBgn0031071	4060
1415	3L	3861837	3862891	0.949504613876	3862353	0.571658992767	FBgn0026592	13753	FBgn0035470	20335
1416	2R	10550572	10551767	0.949474334717	10551293	0.565776824951	FBgn0043530	11591	FBgn0033989	44207
1417	X	19733129	19735677	0.949403762817	19734827	0.68136689398	FBgn0052821	9813	FBgn0031079	48839
1418	2R	12609041	12610305	0.949278354645	12609657	0.834465324879	FBgn0010226	2636	FBgn0050235	50506
1419	X	4274024	4275287	0.949278354645	4274554	0.731327309328	FBgn0000179	16461	FBgn0029714	122650
1420	X	20001464	20003618	0.94926738739	20002687	0.868614561418	FBgn0031093	975	FBgn0031093	975
1421	3L	8994114	8995608	0.948862552643	8995028	0.751729572521	FBgn0035956	672	FBgn0035954	15883
1422	X	1324221	1326728	0.948784828186	1326145	0.628264791825	FBgn0052808	322	FBgn0028274	5112
1423	2R	16846930	16848687	0.948537826538	16847654	0.764324982961	FBgn0034622	1913	FBgn0065060	13011
1424	2L	15531887	15535474	0.948497772217	15534000	0.884533137083	FBgn0028880	12401	FBgn0003448	59802
1425	X	7901291	7904744	0.948408126831	7903978	0.724062665304	FBgn0004656	2694	FBgn0004656	2694
1426	2R	2269372	2271042	0.948309421539	2270056	0.915200850543	FBgn0033101	643	FBgn0022224	52194
1427	3L	8390160	8391788	0.948241233826	8391057	0.778764668633	FBgn0010431	4095	FBgn0010825	33206
1428	3L	5850549	5851975	0.948049545288	5851380	0.67138077231	FBgn0035642	3800	FBgn0052409	22109
1429	2R	8962947	8964566	0.947956085205	8963567	0.910181045532	FBgn0050062	1322	FBgn0050062	1322
1430	3R	26690859	26692391	0.947912216187	26691700	0.715002901414	FBgn0039805	1545	FBgn0003720	13663
1431	2R	8480892	8482344	0.947438240051	8481744	0.834151548498	FBgn0033787	12281	FBgn0005624	15152
1432	2R	19675853	19677197	0.947280883789	19676434	0.722284972668	FBgn0034986	5603	FBgn0034986	5603
1433	3L	22482613	22485828	0.947040557861	22484986	0.813481723561	FBgn0037170	919	FBgn0004449	143258
1434	X	19186450	19188102	0.946872234344	19187171	0.870059898921	FBgn0031016	49	FBgn0031008	84350
1435	2L	8851512	8852884	0.946804046631	8852250	0.700374519124	FBgn0052986	10557	FBgn0029123	26625
1436	3L	523534	524799	0.946793794632	524121	0.666695146	FBgn0001316	0	FBgn0035140	262
1437	3L	20990053	20991668	0.946659088135	20990880	0.789393032298	FBgn0026179	22500	FBgn0037044	29144
1438	2R	11341847	11343330	0.946543693542	11342457	0.712170600891	FBgn0053465	6706	FBgn0050085	41551
1439	2R	17667090	17668308	0.946118354797	17667570	0.609129587809	FBgn0034703	14750	FBgn0034704	14918
1440	3L	2864449	2866928	0.946094751358	2866051	0.8947206385	FBgn0035379	9645	FBgn0035370	115523
1441	3L	20855659	20858149	0.946012496948	20856493	0.9246109128	FBgn0037035	5174	FBgn0003415	104772
1442	3R	10678660	10680287	0.945912361145	10679510	0.790995955467	FBgn0053555	116	FBgn0038271	36290
1443	X	10204655	10205899	0.945863246918	10205278	0.572602152824	FBgn0028331	6256	FBgn0065046	11887
1444	X	5567032	5568444	0.945805072784	5567839	0.747345195097	FBgn0053080	4824	FBgn0029799	29921
1445	X	10723607	10725347	0.9457654953	10724596	0.8419033885	FBgn0030245	1571	FBgn0030241	24504
1446	3L	18728239	18729416	0.945611476898	18728956	0.697205638885	FBgn0036813	14989	FBgn0036813	14989
1447	3L	20312920	20314149	0.945126056671	20313493	0.605433015262	FBgn0036980	3440	FBgn0011425	18079
1448	2L	10859447	10861160	0.945017814636	10860353	0.7425773845	FBgn0027363	1825	FBgn0024227	2271
1449	3R	16432077	16434731	0.944868087769	16434077	0.88595718496	FBgn0051506	3523	FBgn0051506	3523
1450	3R	14037877	14040180	0.944864749908	14038676	0.775855232688	FBgn0038581	3180	FBgn0038585	10773
1451	3L	13373048	13375871	0.944820404053	13373645	0.836244363051	FBgn0002573	1427	FBgn0036351	18355
1452	X	17509346	17511864	0.944778442383	17511288	0.857403814793	FBgn0030859	5463	FBgn0030855	41068
1453	X	21155345	21157014	0.944605827332	21156187	0.857927918434	FBgn0015379	131	FBgn0015379	131
1454	X	18726164	18727950	0.944375514984	18727112	0.725916683674	FBgn0030974	458	FBgn0030974	458
1455	3R	17594936	17597421	0.944334983826	17596730	0.74724817276	FBgn0038901	1457	FBgn0004493	99258
1456	2R	9037800	9039400	0.944262981415	9038533	0.636452227831	FBgn0033850	862	FBgn0024556	15068
1457	2L	11028946	11030226	0.944187164307	11029358	0.618717892965	FBgn0040967	5494	FBgn0013349	18026
1458	3L	13200967	13203016	0.943647384644	13201663	0.810486821567	FBgn0023095	973	FBgn0010452	113443
1459	2L	11808228	11809532	0.943586349487	11809000	0.756214815028	FBgn0020309	433	FBgn0032377	14917
1460	2R	3542024	3543632	0.94322013855	3542633	0.787041796578	FBgn0025360	813	FBgn0021814	49215
1461	3R	12761248	12762661	0.943144798279	12761885	0.830002027399	FBgn0051270	12378	FBgn0082171	79848
1462	X	5474277	5477197	0.943034172058	5475401	0.822408423704	FBgn0029779	7426	FBgn0029783	35805
1463	3R	23262727	23263912	0.942734718323	23263198	0.740168843951	FBgn0016061	18951	FBgn0039509	148981
1464	X	6117558	6119739	0.942678451538	6119047	0.782602437337	FBgn0029854	2867	FBgn0029857	14343
1465	2L	9726743	9727516	0.942347049713	9727392	0.599207401276	FBgn0032139	2548	FBgn0032138	16123
1466	2R	17588882	17591360	0.942184448242	17589670	0.748049287235	FBgn0034691	1917	FBgn0067102	6046
1467	X	3948749	3951084	0.942140817642	3950344	0.88435013154	FBgn0000221	763	FBgn0000221	763
1468	3L	8332088	8333429	0.942068099976	8332767	0.790804021499	FBgn0001248	2111	FBgn0035878	12490
1469	X	10330675	10331898	0.941875457764	10331337	0.638964831829	FBgn0052687	508	FBgn0052680	7618
1470	2R	6510098	6511513	0.941751480103	6510761	0.689066664378	FBgn0033574	53188	FBgn0033571	95796
1471	3L	1156038	1157432	0.941623687744	1156828	0.762074285083	FBgn0025525	3978	FBgn0035194	74378
1472	3R	10473775	10475423	0.941623687744	10474686	0.835636997223	FBgn0038248	6401	FBgn0026578	6737
1473	2L	10370004	10372964	0.941408157349	10371661	0.828558325768	FBgn0041723	1237	FBgn0053303	4091
1474	3R	25703950	25705664	0.941185951233	25705037	0.660428327673	FBgn0051038	2232	FBgn0051035	9945
1475	2L	13665176	13666749	0.941056728363	13665952	0.765244203455	FBgn0028527	424	FBgn0028546	24681
1476	3R	20363865	20366746	0.941030979156	20365663	0.673871159554	FBgn0039207	3940	FBgn0039205	9383
1477	3L	21396574	21398269	0.940889835358	21397323	0.757202267647	FBgn0014143	13074	FBgn0014143	13074
1478	3R	11618967	11622590	0.940845012665	11620539	0.77769857645	FBgn0038364	1021	FBgn0038364	1021
1479	X	4465260	4466491	0.940755844116	4465853	0.805864674704	FBgn0003053	3047	FBgn0029718	27261
1480	3R	8456097	8457498	0.940593719482	8456776	0.760988964754	FBgn0028495	387	FBgn0038071	17006
1481	X	5693357	5694644	0.940502882004	5693830	0.688789812724	FBgn0029816	3314	FBgn0000042	52270
1482	2R	14512064	14513504	0.940420150757	14512721	0.69973227557	FBgn0034412	10517	FBgn0041702	25420
1483	3L	10824613	10827114	0.940320014954	10825576	0.837608210246	FBgn0026160	6263	FBgn0026160	6263
1484	X	4761664	4762968	0.940174341202	4762223	0.693067410413	FBgn0029736	1459	FBgn0029738	19164
1485	2R	17214209	17215919	0.940086364746	17215063	0.871454268694	FBgn0010228	2993	FBgn0010228	2993
1486	3R	3669172	3670357	0.939869880676	3669795	0.586561483495	FBgn0051187	2590	FBgn0037550	282260
1487	3R	25520504	25522283	0.939785003662	25521439	0.865905952454	FBgn0039683	2910	FBgn0039680	20041
1488	2L	9251535	9252736	0.939731121063	9252096	0.642115733203	FBgn0032105	1020	FBgn0032105	1020
1489	2R	17846461	17849368	0.939478874207	17848637	0.744263619184	FBgn0034721	7252	FBgn0013272	23393
1490	X	6530411	6532391	0.939405918121	6531306	0.949069920708	FBgn0029891	2272	FBgn0029891	2272
1491	X	5904833	5905497	0.939307689667	5905165	0.429262301501	FBgn0029835	19	FBgn0029840	29777
1492	2L	11802131	11803601	0.939041852951	11802726	0.874972313643	FBgn0020309	6707	FBgn0032377	8643
1493	3R	8126252	8127419	0.938842773438	8126676	0.567480938775	FBgn0038011	10399	FBgn0010044	79082
1494	3R	2930882	2932174	0.938652038574	2931539	0.789369639228	FBgn0040670	11693	FBgn0003884	19279
1495	2L	6097386	6098877	0.93852853775	6098198	0.770933123196	FBgn0031779	766	FBgn0031781	26940
1496	X	9588424	9589957	0.937991142273	9589408	0.765262163602	FBgn0020378	8772	FBgn0000233	49999
1497	3R	5706855	5707925	0.937938690186	5707264	0.517853736877	FBgn0037767	5867	FBgn0065050	103058
1498	2R	18694692	18696462	0.93762922287	18695635	0.820544540882	FBgn0034833	3627	FBgn0003062	113315
1499	3R	5219571	5220741	0.937620162964	5220251	0.652052938938	FBgn0000723	14	FBgn0037686	6727
1500	3R	25552388	25556201	0.937532901764	25554543	0.786714946522	FBgn0039688	1793	FBgn0039687	3901
1501	2L	8870795	8873524	0.93745470047	8872585	0.840992282419	FBgn0032072	5818	FBgn0029123	46960
1502	X	10455511	10457788	0.937201499939	10456425	0.742875039577	FBgn0030219	1808	FBgn0052680	117470
1503	3L	114181	116046	0.937065124512	115010	0.927149581909	FBgn0020386	2026	FBgn0035105	52944
1504	2L	12611306	12612772	0.936864614487	12611917	0.732680545134	FBgn0032439	536	FBgn0002970	6431
1505	2L	18146532	18148718	0.936800003052	18147330	0.787575861987	FBgn0041184	1009	FBgn0041184	1009
1506	2L	132704	133855	0.93657875061	133306	0.666768900553	FBgn0001142	1246	FBgn0031227	22015
1507	2R	10893091	10895764	0.936540603638	10893973	0.896072499892	FBgn0026370	1608	FBgn0000996	1850
1508	2R	2771916	2773289	0.936486244202	2772594	0.739683768328	FBgn0033154	470	FBgn0033156	17686
1509	2R	19033468	19035359	0.936170578003	19034756	0.778957086451	FBgn0034873	3298	FBgn0034873	3298
1510	X	4271578	4272630	0.93590927124	4272081	0.666046069219	FBgn0000179	13988	FBgn0029714	125123
1511	X	5458385	5459624	0.935789108276	5459007	0.713944350972	FBgn0029776	1990	FBgn0029783	52199
1512	X	19466586	19468036	0.935622215271	19467644	0.542597562075	FBgn0026680	4645	FBgn0026680	4645
1513	3R	27558468	27560171	0.935096740723	27559277	0.808640031254	FBgn0039867	3387	FBgn0039867	3387
1514	3R	25630501	25633359	0.934859275818	25631161	0.557616360982	FBgn0002924	1688	FBgn0002924	1688
1515	3R	26393295	26395445	0.934422492981	26394235	0.845850299386	FBgn0039787	10919	FBgn0039767	140237
1516	X	19157046	19158913	0.934320449829	19158011	0.777331501245	FBgn0028469	2009	FBgn0031008	55190
1517	3R	945772	947370	0.93413734436	946399	0.652353903827	FBgn0037293	7411	FBgn0010313	33991
1518	3L	5902787	5903888	0.934081554413	5903395	0.575883805752	FBgn0002638	3325	FBgn0002638	3325
1519	X	9205103	9207667	0.933921813965	9206535	0.822425113005	FBgn0026149	4668	FBgn0026149	4668
1520	2R	7533355	7535058	0.933840751648	7534147	0.829250195447	FBgn0004839	1584	FBgn0011704	32797
1521	X	8865781	8867760	0.933690547943	8866471	0.70227134929	FBgn0052709	4966	FBgn0030086	68078
1522	2L	22011236	22012916	0.933518409729	22012026	0.811530381441	FBgn0028979	4398	FBgn0032979	144728
1523	X	18481916	18487444	0.933309555054	18483846	0.817956775427	FBgn0030944	531	FBgn0030944	531
1524	2R	18718211	18719420	0.93319606781	18718653	0.557677268982	FBgn0034834	486	FBgn0034846	135582
1525	2R	7315536	7317055	0.933053970337	7316195	0.844996154308	FBgn0033652	9919	FBgn0033652	9919
1526	3L	1768341	1772396	0.932567119598	1769557	0.697029366213	FBgn0035272	8584	FBgn0035271	8662
1527	2R	5096261	5097778	0.932561397552	5097076	0.79854479958	FBgn0033428	596	FBgn0025286	1920
1528	2R	19087886	19089079	0.932374954224	19088471	0.726962820689	FBgn0015903	15974	FBgn0015903	15974
1529	3R	19799707	19802971	0.932253837585	19800704	0.797215770273	FBgn0051451	8364	FBgn0053108	20689
1530	X	11736069	11739078	0.9320936203	11738327	0.688153014464	FBgn0030354	950	FBgn0030350	17110
1531	3R	7203889	7204990	0.932034492493	7204535	0.747161477804	FBgn0004595	6025	FBgn0026064	28168
1532	2R	17690852	17692084	0.931993961334	17691521	0.658749643962	FBgn0034707	793	FBgn0034704	9033
1533	3L	12185301	12186856	0.9318318367	12186336	0.688013609718	FBgn0036267	3049	FBgn0052100	55163
1534	2R	19158776	19159983	0.931667327881	19159388	0.679144763947	FBgn0034886	5788	FBgn0016762	42210
1535	2L	6912937	6914213	0.931286811829	6913679	0.736338699565	FBgn0011737	458	FBgn0052829	2708
1536	X	16432708	16434830	0.931224822998	16433927	0.737438650692	FBgn0061200	165	FBgn0015615	6561
1537	X	1255342	1257574	0.931079864502	1256279	0.846796184778	FBgn0024985	6393	FBgn0028274	64754
1538	3L	16018144	16019388	0.93092918396	16018636	0.687392965953	FBgn0005536	1409	FBgn0003691	2722
1539	X	5835458	5836669	0.930803775787	5836153	0.677262127399	FBgn0029831	2105	FBgn0000042	90053
1540	3L	8480305	8481597	0.930347442627	8480975	0.657657258651	FBgn0035900	2719	FBgn0035900	2719
1541	3L	5905239	5906913	0.930274963379	5905989	0.709293028888	FBgn0002638	731	FBgn0002638	731
1542	2L	5981844	5984341	0.930167198181	5984328	0.723955214024	FBgn0001941	1996	FBgn0001942	2569
1543	X	17252930	17254353	0.930161714554	17253498	0.700880611644	FBgn0027602	2594	FBgn0030851	209915
1544	2R	2967623	2969723	0.930059432983	2968826	0.653473109007	FBgn0025885	1850	FBgn0033179	9718
1545	2L	11581452	11582645	0.92987203598	11582099	0.71123085022	FBgn0028412	4734	FBgn0003313	95910
1546	2L	6492830	6494651	0.92961192131	6494441	0.499671752636	FBgn0031824	86	FBgn0031822	3613
1547	2L	6671804	6672972	0.929131507874	6672329	0.622342735529	FBgn0028990	1015	FBgn0025777	51026
1548	2L	1615765	1617900	0.929026126862	1616509	0.693603992462	FBgn0021906	2327	FBgn0021906	2327
1549	2R	9511091	9512386	0.928891181946	9511630	0.665984535217	FBgn0002643	4542	FBgn0033889	16664
1550	2R	10089707	10090874	0.92887544632	10090364	0.627633184195	FBgn0010397	301	FBgn0010638	43226
1551	X	17677522	17678625	0.928842544556	17678119	0.53437229991	FBgn0030871	488	FBgn0030871	488
1552	X	16500012	16502729	0.928760528564	16501909	0.656815141439	FBgn0030769	2984	FBgn0030766	27067
1553	3L	12389006	12389963	0.928365707397	12389475	0.584975635304	FBgn0052103	686	FBgn0027936	88774
1554	3R	21460472	21462668	0.928205490112	21461319	0.883831130134	FBgn0039350	2230	FBgn0039350	2230
1555	2R	15568577	15570262	0.927718162537	15569263	0.868522750007	FBgn0034480	49413	FBgn0004364	57111
1556	2R	3576004	3577960	0.927653312683	3576737	0.636830955744	FBgn0033252	627	FBgn0021814	15111
1557	X	18216775	18218979	0.92765045166	18218454	0.677123934031	FBgn0008635	678	FBgn0004956	76692
1558	X	14634714	14635756	0.927605628967	14635354	0.532963961363	FBgn0015010	15184	FBgn0052590	37618
1559	2R	19539170	19541293	0.92751121521	19540605	0.748703816358	FBgn0013764	931	FBgn0022708	8807
1560	X	8950109	8951351	0.927320957184	8950769	0.719121961033	FBgn0004856	1054	FBgn0046828	14273
1561	2L	2461147	2462663	0.927143096924	2462074	0.779757817586	FBgn0012016	519	FBgn0015816	30592
1562	X	20249719	20252441	0.927133560181	20251234	0.714126110077	FBgn0031116	1217	FBgn0040650	13568
1563	3R	1076604	1077875	0.92696762085	1077292	0.818111055038	FBgn0037303	176	FBgn0051538	26265
1564	X	18211879	18213537	0.926964759827	18212453	0.655039226308	FBgn0030915	1034	FBgn0004956	70691
1565	2R	15625445	15631011	0.926666259766	15629025	0.819059932933	FBgn0004364	2651	FBgn0004364	2651
1566	X	14062451	14067259	0.926434516907	14063869	0.976675145766	FBgn0053249	2234	FBgn0002873	17911
1567	X	8564665	8566239	0.926342964172	8565589	0.72250994514	FBgn0027330	110	FBgn0030061	5402
1568	2R	18572202	18575657	0.92614364624	18574680	0.736608365003	FBgn0021979	122	FBgn0050202	5501
1569	2R	9477967	9478997	0.925897598267	9478500	0.611387342215	FBgn0013770	1934	FBgn0033886	2189
1570	3L	19023415	19024685	0.925869941711	19024041	0.7318559587	FBgn0036842	4020	FBgn0002945	13451
1571	3L	8471011	8472294	0.925755500793	8471920	0.717876939213	FBgn0035899	3662	FBgn0035899	3662
1572	2R	15343449	15346219	0.925705909729	15345350	0.85550904274	FBgn0034476	3582	FBgn0011849	102956
1573	X	1250025	1251704	0.925683021545	1250760	0.686585987315	FBgn0024985	874	FBgn0028274	70273
1574	X	5952402	5955535	0.925599098206	5954835	0.829813985264	FBgn0029843	17829	FBgn0029840	19893
1575	3L	12707310	12709438	0.925236701965	12708717	0.722718626261	FBgn0016940	162	FBgn0036306	19987
1576	2L	7631857	7633659	0.924940109253	7632684	0.821456305186	FBgn0031927	13313	FBgn0053529	88261
1577	3R	10999295	11000409	0.924868583679	10999751	0.599339260775	FBgn0038294	6241	FBgn0038301	39571
1578	2R	16789723	16791426	0.924675941467	16790521	0.874125312356	FBgn0034611	639	FBgn0034611	639
1579	X	20926393	20927647	0.924659729004	20926912	0.743663054246	FBgn0003950	271	FBgn0031144	84286
1580	2L	9911794	9914572	0.924635887146	9913902	0.674177814932	FBgn0024285	995	FBgn0024285	995
1581	X	9312724	9314343	0.924623012543	9313546	0.929818221501	FBgn0030133	31796	FBgn0030136	86294
1582	3R	2740889	2743215	0.924442768097	2742136	0.764280403362	FBgn0051488	41320	FBgn0001077	52090
1583	3R	2858859	2860448	0.924299240112	2859682	0.817235052586	FBgn0024289	18375	FBgn0010774	46444
1584	2L	9431038	9432346	0.924068450928	9431477	0.882680546154	FBgn0011232	70	FBgn0002973	6036
1585	3R	12758751	12760776	0.92404460907	12760149	0.718654092153	FBgn0051270	10642	FBgn0082171	78112
1586	3L	4526499	4528129	0.924017429352	4527134	0.854856967926	FBgn0035558	4158	FBgn0015805	80430
1587	X	2071096	2074369	0.923869132996	2072747	0.750704228878	FBgn0053548	2816	FBgn0000377	33390
1588	X	18193115	18194692	0.923789024353	18194047	0.656800438376	FBgn0030914	1227	FBgn0004956	52285
1589	2L	11445163	11446467	0.923599243164	11445731	0.737587809563	FBgn0004579	128	FBgn0004579	128
1590	2R	8285869	8287582	0.923447132111	8286854	0.721646202935	FBgn0033774	8835	FBgn0003326	9597
1591	X	4466789	4471192	0.923413276672	4470613	0.710639578956	FBgn0025387	5560	FBgn0029718	22501
1592	X	14893698	14894935	0.923209190369	14894303	0.769289493561	FBgn0030600	3041	FBgn0030605	3546
1593	2L	14602876	14604667	0.923141479492	14603737	0.779115340289	FBgn0028910	4063	FBgn0005771	112875
1594	X	9754287	9755561	0.923119068146	9755052	0.767237027486	FBgn0030162	1295	FBgn0030177	173339
1595	3R	5455425	5457091	0.923040390015	5456191	0.881981344784	FBgn0005585	416	FBgn0005585	416
1596	X	15318548	15320678	0.923039913177	15320022	0.793478043874	FBgn0027287	837	FBgn0030659	96787
1597	X	20059590	20062700	0.923030853271	20060474	0.72457075119	FBgn0015789	1626	FBgn0031098	1691
1598	3L	1948954	1950465	0.923025608063	1949626	0.77340260674	FBgn0035298	2951	FBgn0002183	89758
1599	2R	1700812	1702276	0.922819137573	1701545	0.812906265259	FBgn0033068	1850	FBgn0033068	1850
1600	X	8244323	8247822	0.92230796814	8245816	0.703940574939	FBgn0030034	1185	FBgn0030034	1185
1601	X	4214603	4215823	0.922278881073	4215155	0.683256121243	FBgn0029706	3499	FBgn0029714	182049
1602	3R	17324679	17326168	0.921914577484	17325449	0.792503416538	FBgn0004863	528	FBgn0013984	80802
1603	2R	7542716	7544310	0.921691417694	7543458	0.657882185543	FBgn0033675	137	FBgn0011704	42108
1604	3R	18196208	18198426	0.921623706818	18197715	0.853778094053	FBgn0038952	842	FBgn0038950	6012
1605	2L	19129129	19133715	0.921605110168	19131378	0.863654017448	FBgn0010300	1643	FBgn0032762	2023
1606	2R	8683292	8684888	0.921568870544	8683914	0.678710292367	FBgn0033800	493	FBgn0033802	17805
1607	3R	648583	649801	0.921534538269	649266	0.704455494881	FBgn0037282	2116	FBgn0051529	17100
1608	X	787876	789897	0.92138338089	789229	0.812708854675	FBgn0052815	58	FBgn0040345	1555
1609	2R	4644919	4646922	0.92081785202	4645983	0.759768486023	FBgn0033382	1631	FBgn0033380	19907
1610	3L	4150475	4151708	0.920731544495	4151113	0.717806398869	FBgn0011653	120	FBgn0004574	28380
1611	X	15332443	15333466	0.920635700226	15332852	0.594287844265	FBgn0067708	9060	FBgn0030659	83957
1612	X	16981460	16982710	0.920577049255	16982170	0.665753673105	FBgn0002590	21	FBgn0002590	21
1613	2R	7326309	7327480	0.920559406281	7326889	0.580939133962	FBgn0033653	14434	FBgn0033652	20613
1614	2L	9568152	9569377	0.920550584793	9568825	0.681700140238	FBgn0032130	67	FBgn0015393	131009
1615	3R	25341263	25343799	0.920541763306	25342245	0.897490585552	FBgn0039669	678	FBgn0040623	25429
1616	X	3023832	3026826	0.920540332794	3025446	0.790120797999	FBgn0028746	3832	FBgn0028746	3832
1617	3L	11315936	11319191	0.920076370239	11316715	0.839732201894	FBgn0036154	21049	FBgn0041094	90459
1618	3L	1759668	1761856	0.919692993164	1760331	0.691791758818	FBgn0035271	564	FBgn0035271	564
1619	X	4296852	4297651	0.919533729553	4296923	0.596682667732	FBgn0000179	38830	FBgn0029714	100281
1620	3L	7387545	7390806	0.919313430786	7389988	0.945239782333	FBgn0063083	9718	FBgn0014011	19138
1621	2R	12540767	12543393	0.919239044189	12541493	0.656457704656	FBgn0023172	611	FBgn0034181	7102
1622	2R	9546966	9547821	0.919215679169	9547750	0.580015659332	FBgn0033893	3225	FBgn0033893	3225
1623	X	7806519	7808369	0.918950080872	7807000	0.65118784063	FBgn0003447	2260	FBgn0004404	26860
1624	3R	23755410	23758372	0.918704509735	23756387	0.635217547417	FBgn0051053	2509	FBgn0027579	5472
1625	X	20523683	20525043	0.918199062347	20524385	0.745168749491	FBgn0003300	19268	FBgn0003300	19268
1626	3L	21376318	21377950	0.918189525604	21377056	0.740318242241	FBgn0037083	1599	FBgn0014143	33341
1627	3L	11460783	11462139	0.91810798645	11461503	0.804431017707	FBgn0036165	4	FBgn0036165	4
1628	3R	13392716	13394127	0.917959690094	13393551	0.780626265208	FBgn0038522	125	FBgn0025571	27406
1629	2R	9440082	9442256	0.91770362854	9441455	0.788195133209	FBgn0013733	16562	FBgn0033886	34856
1630	2L	1750592	1752890	0.917495727539	1752122	0.690505368369	FBgn0027597	6	FBgn0031357	41656
1631	3R	1536573	1537908	0.91733789444	1537352	0.669633865356	FBgn0004879	4890	FBgn0037363	41917
1632	2R	20580069	20581198	0.917110919952	20580586	0.689748108387	FBgn0050198	3019	FBgn0001148	11006
1633	2R	16342851	16344513	0.917045593262	16343618	0.950009738698	FBgn0011674	28	FBgn0016984	3622
1634	X	12441635	12442925	0.916931629181	12442475	0.646485716105	FBgn0030406	3061	FBgn0015024	45245
1635	2L	7031322	7032124	0.916892051697	7031574	0.484755413873	FBgn0031882	1029	FBgn0031883	1139
1636	2R	2809309	2810321	0.916856765747	2809875	0.549106091261	FBgn0003174	2754	FBgn0033156	19595
1637	3L	11142556	11144608	0.916790962219	11143503	0.886647568809	FBgn0036141	85	FBgn0036136	46355
1638	3R	24664331	24666692	0.916637420654	24664932	0.618508114534	FBgn0015589	5440	FBgn0039601	19586
1639	3R	23533867	23536235	0.916591644287	23534481	0.745239853859	FBgn0039544	1657	FBgn0003330	26735
1640	X	16140595	16141971	0.916370391846	16141129	0.732892354329	FBgn0030737	1191	FBgn0030738	4258
1641	3L	11227403	11228713	0.916159391403	11228120	0.718116670847	FBgn0041094	1864	FBgn0041094	1864
1642	X	2161865	2163604	0.916157722473	2162734	0.812086284161	FBgn0023526	13832	FBgn0023526	13832
1643	X	7774005	7776393	0.916003227234	7774978	0.841383008396	FBgn0029979	1613	FBgn0029980	3538
1644	X	9316860	9317896	0.915813446045	9317385	0.60552200675	FBgn0030133	27957	FBgn0030136	82455
1645	3R	21182023	21184037	0.915740966797	21182704	0.757623055402	FBgn0039331	1326	FBgn0039306	91075
1646	X	6903442	6905140	0.91540813446	6904274	0.905218685375	FBgn0004143	9617	FBgn0029931	18430
1647	2R	9061621	9063292	0.915357589722	9062584	0.866656303406	FBgn0033853	311	FBgn0014877	7405
1648	3R	2566894	2568683	0.915013074875	2567858	0.853662282228	FBgn0051481	73	FBgn0004054	2004
1649	2R	13683443	13685641	0.914711952209	13684149	0.838307023048	FBgn0034311	2009	FBgn0034311	2009
1650	2R	11404942	11406903	0.914694786072	11405997	0.896404210259	FBgn0003425	280	FBgn0003425	280
1651	3L	13018546	13019731	0.914475440979	13019174	0.755991150351	FBgn0036341	791	FBgn0065062	1795
1652	X	10948600	10950027	0.91442489624	10949299	0.604465933407	FBgn0030264	605	FBgn0028686	21107
1653	3L	18193330	18194383	0.914234161377	18193808	0.499260395765	FBgn0036783	23539	FBgn0020300	89145
1654	3R	2684414	2685707	0.914128303528	2685053	0.675270080566	FBgn0001077	4993	FBgn0001077	4993
1655	3R	13384045	13386215	0.914054393768	13384937	0.74533422788	FBgn0038520	149	FBgn0025571	18792
1656	3L	8707379	8709088	0.913944244385	8708025	0.694988489151	FBgn0000356	2087	FBgn0001168	58319
1657	3R	15878870	15880316	0.91391658783	15879703	0.815072476864	FBgn0040571	2112	FBgn0038769	17926
1658	2R	3068394	3070591	0.913686752319	3069011	0.755178563735	FBgn0033192	2325	FBgn0004132	9537
1659	2R	20002719	20004053	0.913191795349	20003466	0.661380375133	FBgn0029501	1348	FBgn0019886	19424
1660	2R	14068909	14070194	0.91291809082	14069516	0.708348333836	FBgn0050115	6982	FBgn0050119	15068
1661	X	17495798	17501663	0.912758350372	17496641	0.828010531033	FBgn0003471	5283	FBgn0030855	26421
1662	3L	10547283	10548341	0.91274356842	10547763	0.683648645878	FBgn0036085	14767	FBgn0000629	64314
1663	X	20222766	20224161	0.912742137909	20223438	0.842725932598	FBgn0031108	846	FBgn0031114	11218
1664	3R	950500	952300	0.912267208099	951642	0.780101748074	FBgn0037293	2168	FBgn0010313	39234
1665	X	14662865	14664458	0.911987304688	14663443	0.733274291543	FBgn0030581	2551	FBgn0052590	9529
1666	3R	18571179	18573858	0.91185760498	18572950	0.86258405447	FBgn0039020	328	FBgn0039013	20328
1667	X	19456364	19458462	0.911298751831	19457083	0.798892915249	FBgn0031044	32	FBgn0031041	4617
1668	2L	7781471	7782874	0.911089897156	7782068	0.749924098744	FBgn0031946	565	FBgn0031947	789
1669	X	11441176	11442813	0.91108751297	11442406	0.578316912932	FBgn0030319	460	FBgn0030321	7363
1670	X	3236159	3237036	0.91083240509	3236367	0.532425807073	FBgn0000472	7028	FBgn0000472	7028
1671	3R	27522558	27523470	0.910779953003	27523016	0.489808917046	FBgn0054046	11838	FBgn0039867	39648
1672	2R	17749250	17752498	0.910524845123	17750645	0.851058185101	FBgn0020307	900	FBgn0034704	68157
1673	2L	4341982	4343062	0.910409927368	4342380	0.472518026829	FBgn0020762	8454	FBgn0026319	29610
1674	3L	16447578	16449867	0.910346031189	16448205	0.845709037781	FBgn0004569	755	FBgn0014163	71107
1675	3R	1462618	1464390	0.909913539886	1463095	0.742470814632	FBgn0037356	136	FBgn0037356	136
1676	X	20490302	20491827	0.909686088562	20491140	0.803110431222	FBgn0031128	3540	FBgn0003300	13977
1677	3R	6599945	6600961	0.909526824951	6600422	0.774455006917	FBgn0020439	2661	FBgn0010252	9682
1678	2R	13672321	13674586	0.909198045731	13673100	0.663875102997	FBgn0034307	30	FBgn0022238	45
1679	3L	776832	778457	0.909094810486	777594	0.799681130578	FBgn0052341	2856	FBgn0035162	39340
1680	3R	27589312	27590286	0.909057617188	27589737	0.646680014474	FBgn0003065	751	FBgn0011013	16486
1681	X	20140604	20141851	0.909022808075	20141314	0.757473617792	FBgn0031101	3144	FBgn0027334	60813
1682	3L	13089050	13091759	0.908923149109	13091016	0.8331637663	FBgn0010452	2796	FBgn0010452	2796
1683	2R	18703853	18705254	0.908902645111	18704466	0.760484457016	FBgn0034833	12458	FBgn0003062	122146
1684	X	3031487	3032887	0.908482551575	3031925	0.585480381461	FBgn0040396	650	FBgn0028746	2647
1685	2L	5473501	5474667	0.908076286316	5473999	0.591221300761	FBgn0005511	12358	FBgn0005511	12358
1686	2R	5203448	5205241	0.907868385315	5204366	0.713193655014	FBgn0023143	775	FBgn0023143	775
1687	2R	19084529	19085644	0.907808303833	19085028	0.566704553716	FBgn0015903	12531	FBgn0015903	12531
1688	3R	21865004	21868792	0.907778263092	21867628	0.746797204018	FBgn0001139	196	FBgn0000591	1582
1689	3R	7461833	7463530	0.906983613968	7462742	0.753011226654	FBgn0051389	4456	FBgn0037921	11376
1690	2L	19160296	19161968	0.906769752502	19161032	0.712790825788	FBgn0032763	16599	FBgn0032762	31677
1691	2R	7581329	7582668	0.906733036041	7581928	0.743353927837	FBgn0028407	13077	FBgn0011704	80578
1692	3L	16450120	16451523	0.906527996063	16451017	0.767965541166	FBgn0004569	2057	FBgn0014163	73919
1693	2R	14656297	14657861	0.906433105469	14656992	0.739740818739	FBgn0000578	494	FBgn0000578	494
1694	3R	14233213	14234150	0.906279563904	14233583	0.52073802948	FBgn0038619	2851	FBgn0038609	41205
1695	2L	20757640	20759658	0.906191825867	20759086	0.739252226693	FBgn0000251	758	FBgn0000986	36578
1696	3R	16417548	16420450	0.906160831451	16419661	0.830023318529	FBgn0023097	776	FBgn0023097	776
1697	2L	1984541	1985886	0.906046867371	1985261	0.739831954241	FBgn0001125	2500	FBgn0031391	162026
1698	3R	21840458	21841638	0.905936717987	21841174	0.700135848101	FBgn0002578	727	FBgn0002592	2018
1699	2R	20233162	20234605	0.90579366684	20233842	0.654659711398	FBgn0053988	10411	FBgn0053228	56700
1700	X	19053957	19055385	0.905776977539	19054817	0.776509984334	FBgn0031001	256	FBgn0031001	256
1701	2R	14050880	14054062	0.905741214752	14052707	0.823816013336	FBgn0003067	1077	FBgn0003067	1077
1702	2R	1521600	1522554	0.905688047409	1522378	0.767202963148	FBgn0000043	695	FBgn0033059	61387
1703	3L	5333791	5335718	0.905435562134	5334165	0.701834235873	FBgn0035600	28	FBgn0035602	6267
1704	3R	20850909	20852424	0.905413627625	20851611	0.736666230594	FBgn0015240	650	FBgn0039259	884
1705	2L	12344763	12345929	0.905378818512	12345331	0.736475504362	FBgn0043904	950	FBgn0032431	85562
1706	X	13663229	13663951	0.905197143555	13663582	0.453451037407	FBgn0030530	614	FBgn0027537	6842
1707	X	5562131	5563490	0.904973983765	5562819	0.787165333243	FBgn0053080	196	FBgn0029799	34941
1708	2L	6334676	6339097	0.904893875122	6337815	0.790074259043	FBgn0031799	678	FBgn0043854	34600
1709	X	1503490	1505243	0.904829025269	1504137	0.828434888054	FBgn0029584	4340	FBgn0023530	21298
1710	X	19526057	19527373	0.904724121094	19526577	0.605451864355	FBgn0013951	858	FBgn0031057	8892
1711	2R	14803912	14806007	0.904721260071	14805360	0.596277685726	FBgn0013954	392	FBgn0013954	392
1712	X	2793163	2794409	0.904573202133	2793796	0.623483949237	FBgn0025645	512	FBgn0004647	197232
1713	2R	7227351	7228582	0.904382705688	7227822	0.713211655617	FBgn0033648	9466	FBgn0033652	78454
1714	3R	16147353	16149458	0.904371261597	16147923	0.673425534192	FBgn0038786	4108	FBgn0038787	5809
1715	X	5166814	5168329	0.904329299927	5167681	0.701391518116	FBgn0014024	282	FBgn0024332	1442
1716	4	415824	417305	0.904125213623	416670	0.76915037632	FBgn0039905	3030	FBgn0026777	88323
1717	3R	16672323	16673653	0.903944015503	16673005	0.653992288253	FBgn0038833	172	FBgn0038834	3266
1718	2R	5358867	5360553	0.903803110123	5359940	0.561752736568	FBgn0033454	66	FBgn0023175	293
1719	X	6448828	6450254	0.90358543396	6449479	0.849101122688	FBgn0029881	4178	FBgn0029882	49943
1720	X	12738139	12740315	0.903499603271	12739694	0.646690547466	FBgn0030432	278	FBgn0030433	1349
1721	2R	18771692	18773036	0.90331029892	18772503	0.654208469391	FBgn0034838	631	FBgn0034846	81732
1722	3L	4138585	4140022	0.903113365173	4139226	0.673218131065	FBgn0053545	5215	FBgn0004574	16493
1723	3R	9602561	9603900	0.90292263031	9603288	0.707345429589	FBgn0038182	2015	FBgn0038178	21190
1724	3R	25868814	25870068	0.902814388275	25869312	0.757700022529	FBgn0003512	244	FBgn0003512	244
1725	X	7416266	7417552	0.90277671814	7416976	0.61296287179	FBgn0029951	2858	FBgn0027553	156582
1726	3R	5844659	5847305	0.902684211731	5846762	0.851356233869	FBgn0051407	2568	FBgn0027524	22218
1727	3R	6466256	6468145	0.902402877808	6467451	0.829539158765	FBgn0001235	3065	FBgn0001235	3065
1728	X	20284372	20285664	0.902358531952	20285118	0.675803184509	FBgn0031117	6055	FBgn0040649	11738
1729	X	20202214	20204417	0.902323722839	20203615	0.723837792873	FBgn0031106	841	FBgn0031106	841
1730	2R	6505908	6507141	0.902292728424	6506684	0.598475524357	FBgn0033574	49111	FBgn0033571	91719
1731	2L	13547339	13549626	0.901918888092	13548428	0.901319563389	FBgn0023407	895	FBgn0028546	92843
1732	2L	752905	754156	0.901917457581	753479	0.811819188735	FBgn0031275	360	FBgn0015621	66485
1733	2L	1129904	1131763	0.901763916016	1130807	0.772880049313	FBgn0031304	1572	FBgn0031308	17026
1734	X	17581328	17583306	0.901705265045	17582215	0.723375741173	FBgn0030866	9004	FBgn0030866	9004
1735	3R	12575344	12576551	0.901529312134	12575923	0.703690320253	FBgn0063261	1188	FBgn0063261	1188
1736	X	9340591	9342662	0.90146446228	9341746	0.738513088226	FBgn0030133	3596	FBgn0030136	58094
1737	3R	20122955	20124073	0.901453971863	20123507	0.646388679743	FBgn0000368	2369	FBgn0000368	2369
1738	X	9514648	9516178	0.901264190674	9515300	0.827621221542	FBgn0030148	7323	FBgn0015624	12797
1739	X	9540798	9542066	0.901228427887	9541474	0.687820911407	FBgn0000233	2065	FBgn0000233	2065
1740	3R	18703031	18704314	0.901216506958	18703682	0.752506284153	FBgn0017590	21342	FBgn0039013	151060
1741	X	20402433	20403972	0.900925636292	20403202	0.763012081385	FBgn0031123	1388	FBgn0003300	101915
1742	3L	5941754	5943555	0.900891304016	5942732	0.641008345286	FBgn0035656	7220	FBgn0035656	7220
1743	X	9529851	9532332	0.90071439743	9531259	0.731613814831	FBgn0030150	2366	FBgn0030150	2366
1744	3R	3299973	3301043	0.900651931763	3300503	0.635011545817	FBgn0065099	171	FBgn0037504	1007
1745	X	21859895	21861258	0.900620937347	21860529	0.803123810712	FBgn0052499	24421	FBgn0031186	202544
1746	3L	1930497	1932527	0.900591850281	1931761	0.769794408013	FBgn0002872	166	FBgn0002183	71893
1747	3L	11982432	11986174	0.900479793549	11983841	0.813681185246	FBgn0036240	6718	FBgn0036248	108349
1748	2L	1725058	1726697	0.900319576263	1726254	0.731574058533	FBgn0031359	1863	FBgn0031357	15788
1749	3L	5630042	5632378	0.900192737579	5631646	0.617592960596	FBgn0035626	3016	FBgn0035625	26716
1750	2L	17478579	17480007	0.899887084961	17479234	0.795523881912	FBgn0032643	997	FBgn0032643	997
1751	3R	14020523	14022418	0.899808883667	14021741	0.894782851724	FBgn0011481	3576	FBgn0038585	27708
1752	2L	7827740	7828859	0.899562835693	7828298	0.69360556322	FBgn0004177	555	FBgn0020618	1046
1753	X	12547517	12549087	0.89949798584	12548165	0.796375791232	FBgn0030417	8030	FBgn0053963	54766
1754	X	19117322	19118821	0.899385452271	19118284	0.690153568983	FBgn0031011	481	FBgn0031008	15463
1755	X	6140293	6143730	0.899282932281	6141605	0.806069195271	FBgn0029861	978	FBgn0028685	5126
1756	3R	22735030	22736464	0.899121761322	22735846	0.710548120386	FBgn0004510	2762	FBgn0004510	2762
1757	X	19492206	19495227	0.899118900299	19494051	0.732477636898	FBgn0031053	1408	FBgn0031047	21234
1758	X	5455960	5457260	0.898905754089	5456704	0.6886469841	FBgn0029776	4293	FBgn0029783	54502
1759	2R	14938547	14940411	0.898283004761	14939635	0.837479759665	FBgn0004873	177	FBgn0050326	9501
1760	2R	19818510	19820087	0.898250102997	19819475	0.877070118399	FBgn0003888	5993	FBgn0034987	123518
1761	3L	2628880	2629955	0.897748947144	2629404	0.615865090314	FBgn0035359	499	FBgn0035357	14152
1762	3R	5372433	5373814	0.897665977478	5373111	0.726886442729	FBgn0037705	4417	FBgn0037707	4654
1763	3L	12666387	12668159	0.897562503815	12667227	0.805773202111	FBgn0014343	468	FBgn0036306	61477
1764	3L	11019853	11021318	0.897472381592	11020473	0.676662649427	FBgn0036115	4843	FBgn0036118	15113
1765	2L	2201314	2203236	0.89727640152	2202854	0.589554101229	FBgn0051668	3575	FBgn0031395	10482
1766	X	2289417	2294062	0.89716053009	2292713	0.805319393382	FBgn0003714	7419	FBgn0001150	7594
1767	3R	16052430	16054269	0.897145271301	16053701	0.56010688146	FBgn0051209	2764	FBgn0028386	65287
1768	2R	1714497	1715866	0.8970246315	1715332	0.767452268039	FBgn0033072	1364	FBgn0033073	6629
1769	X	10937986	10940051	0.896802902222	10939185	0.785366952419	FBgn0027498	1474	FBgn0028686	31221
1770	3L	261582	264380	0.896638393402	262586	0.825902770547	FBgn0035125	1340	FBgn0035127	13851
1771	2L	5721224	5723790	0.896569252014	5722534	0.600642709171	FBgn0024191	1475	FBgn0031739	79435
1772	2R	18866739	18869607	0.896545410156	18868731	0.708168983459	FBgn0034851	2373	FBgn0034849	3566
1773	3R	24413753	24415349	0.89647102356	24414440	0.79472219944	FBgn0000659	3635	FBgn0000659	3635
1774	X	10598144	10599189	0.896433830261	10598514	0.58352085948	FBgn0030230	4370	FBgn0052672	15039
1775	2R	8646620	8648098	0.896309375763	8647228	0.674326279584	FBgn0033794	1134	FBgn0033802	54491
1776	2L	6683333	6684456	0.896244525909	6683706	0.480380983914	FBgn0028703	651	FBgn0025777	39649
1777	X	12423428	12424628	0.896075248718	12424081	0.755538351396	FBgn0041203	2049	FBgn0015024	63639
1778	2L	5400103	5401530	0.895907878876	5400858	0.792479483287	FBgn0016660	3484	FBgn0005511	60783
1779	X	11091657	11093057	0.895752429962	11092406	0.828576534986	FBgn0030282	279	FBgn0003411	75158
1780	3R	3938293	3939898	0.89573764801	3939103	0.742918713888	FBgn0004210	8046	FBgn0037550	12952
1781	3L	5925860	5927150	0.895658016205	5926430	0.588066297419	FBgn0053993	1828	FBgn0002638	19710
1782	X	19594242	19596630	0.895517349243	19595184	0.817704958074	FBgn0031070	1076	FBgn0031070	1076
1783	2L	12677913	12680372	0.895397186279	12679518	0.86796505311	FBgn0032442	10349	FBgn0032445	13505
1784	2L	21201874	21203320	0.895177364349	21202631	0.732689285278	FBgn0003930	140	FBgn0003930	140
1785	X	19537051	19538301	0.895133018494	19537817	0.596427412594	FBgn0031061	265	FBgn0031057	20132
1786	2L	19933353	19935373	0.895099639893	19934864	0.632881248699	FBgn0032831	6430	FBgn0043021	122521
1787	3L	14909339	14910134	0.895099639893	14909568	0.691731548309	FBgn0040809	17	FBgn0040809	17
1788	3L	21838702	21839973	0.895088672638	21839400	0.681400186875	FBgn0014362	25930	FBgn0046301	73354
1789	X	11328332	11329402	0.89502286911	11328815	0.642296538633	FBgn0030305	90	FBgn0052666	9573
1790	3L	19072371	19073824	0.895014762878	19073140	0.787658810616	FBgn0036851	2517	FBgn0036844	21459
1791	2R	3036024	3036813	0.894755363464	3036139	0.523717230017	FBgn0022772	1382	FBgn0022772	1382
1792	2L	17406243	17407584	0.894662380219	17406800	0.619300544262	FBgn0032635	214	FBgn0032634	503
1793	2L	7543602	7545171	0.894634723663	7544467	0.770221457762	FBgn0053529	44	FBgn0053529	44
1794	3R	22476379	22477401	0.894600868225	22476887	0.559575780233	FBgn0039445	424	FBgn0039449	66220
1795	X	4221823	4224248	0.894563674927	4222487	0.761491835117	FBgn0029707	4222	FBgn0029714	174717
1796	2R	11850889	11852245	0.89452457428	11851705	0.753621101379	FBgn0020611	205	FBgn0022070	10656
1797	2R	17144797	17145846	0.894515991211	17145299	0.581560969353	FBgn0034643	3049	FBgn0034643	3049
1798	X	5929858	5933197	0.894477844238	5930527	0.744968997108	FBgn0029839	3924	FBgn0029840	4415
1799	3R	20909217	20910514	0.894401550293	20909806	0.751466539171	FBgn0004897	532	FBgn0039273	9898
1800	3R	23356156	23359405	0.894222259521	23357035	0.774012453416	FBgn0039523	1000	FBgn0003330	150711
1801	3L	3029688	3031756	0.894153118134	3031300	0.535982582304	FBgn0052484	812	FBgn0035388	12570
1802	3R	11744977	11747290	0.893998146057	11745514	0.732388945187	FBgn0038385	1121	FBgn0038385	1121
1803	X	10669504	10671014	0.893885135651	10670071	0.781638240814	FBgn0030235	2071	FBgn0030235	2071
1804	X	18678285	18681297	0.893733024597	18680748	0.667981306712	FBgn0030966	1740	FBgn0030965	2312
1805	3R	2831957	2833442	0.893715858459	2832674	0.654316425323	FBgn0000095	7724	FBgn0010774	73452
1806	2L	6653012	6654537	0.893700122833	6653981	0.824962933858	FBgn0051633	2320	FBgn0031836	42958
1807	3R	24408036	24412123	0.893676757812	24408890	0.811657973698	FBgn0000659	1915	FBgn0000659	1915
1808	3R	16605248	16606635	0.893655776978	16605983	0.807160321404	FBgn0046689	7693	FBgn0038821	41623
1809	X	12913930	12915128	0.893488883972	12914428	0.719043423148	FBgn0010303	9942	FBgn0025463	79087
1810	X	9615813	9617034	0.893264770508	9616364	0.639940142632	FBgn0030151	7603	FBgn0000233	76955
1811	3R	8895301	8896901	0.893133163452	8896124	0.841183970956	FBgn0004666	12643	FBgn0003308	37865
1812	3L	5669393	5673336	0.893061637878	5672800	0.654278222252	FBgn0019652	31033	FBgn0065058	64569
1813	3R	2230318	2231816	0.893032073975	2230905	0.716009925393	FBgn0037443	708	FBgn0037443	708
1814	2L	14464014	14465546	0.892776489258	14464826	0.723835759693	FBgn0028844	14010	FBgn0005771	26036
1815	X	21134976	21137199	0.892750740051	21135652	0.738372914931	FBgn0031174	931	FBgn0020369	8916
1816	3R	17450727	17451850	0.89267539978	17451459	0.608953386545	FBgn0046832	3213	FBgn0046832	3213
1817	2R	13061962	13063518	0.892440795898	13062809	0.752271764419	FBgn0010409	452	FBgn0010409	452
1818	2R	8677258	8678631	0.892436981201	8677924	0.684716421015	FBgn0033798	1826	FBgn0033802	23795
1819	2L	6183757	6185567	0.892116069794	6184593	0.797881788678	FBgn0040951	5878	FBgn0031782	56831
1820	3L	11467791	11469156	0.892084598541	11468408	0.895316712997	FBgn0036165	6901	FBgn0036165	6901
1821	3L	22329466	22331018	0.892022132874	22330175	0.691336989403	FBgn0004449	11553	FBgn0004449	11553
1822	X	18722948	18724013	0.891876220703	18723412	0.630034082076	FBgn0030974	4158	FBgn0030974	4158
1823	3L	13003088	13004385	0.891723632812	13003776	0.843567343319	FBgn0036338	3392	FBgn0011284	11927
1824	X	20078243	20080037	0.890971660614	20078885	0.756056589239	FBgn0027107	1290	FBgn0031098	16720
1825	2R	10442438	10443682	0.890943527222	10443074	0.754495292902	FBgn0033983	5089	FBgn0033987	35103
1826	3R	25865268	25866697	0.890806674957	25865803	0.586869299412	FBgn0003511	349	FBgn0003511	349
1827	3R	21821585	21823988	0.890788793564	21823332	0.791745915132	FBgn0002734	11	FBgn0002735	2248
1828	2L	11793168	11794610	0.890769004822	11793810	0.800741136074	FBgn0032377	273	FBgn0032377	273
1829	3R	18698173	18700492	0.890668869019	18699457	0.791218421038	FBgn0017590	25567	FBgn0039013	146835
1830	X	1088913	1092230	0.890578269958	1089915	0.8483735919	FBgn0026875	3539	FBgn0026875	3539
1831	2R	13337639	13339265	0.890560150146	13338573	0.732529789209	FBgn0050111	9365	FBgn0050111	9365
1832	X	4814542	4816358	0.890419006348	4815474	0.737726529439	FBgn0061196	9237	FBgn0004368	31105
1833	X	10892354	10893902	0.890416622162	10893192	0.828488854801	FBgn0030257	3216	FBgn0028686	77214
1834	3R	4855217	4856600	0.890158653259	4855805	0.800071418285	FBgn0002932	9384	FBgn0002932	9384
1835	2L	8165352	8166648	0.890094280243	8165938	0.765102077933	FBgn0031992	3613	FBgn0031992	3613
1836	3L	15333086	15334777	0.889944314957	15333939	0.693855381012	FBgn0036494	31980	FBgn0036494	31980
1837	3R	25028358	25029448	0.889706134796	25028945	0.657226646648	FBgn0039650	764	FBgn0029176	16943
1838	3R	9229916	9231697	0.88951587677	9230869	0.819163449605	FBgn0038150	279	FBgn0038150	279
1839	X	20511805	20512791	0.889430046082	20512433	0.487076568604	FBgn0003300	7316	FBgn0003300	7316
1840	X	6610916	6613826	0.889243602753	6611630	0.805993437767	FBgn0029502	4842	FBgn0029905	54521
1841	X	1201928	1203396	0.889009475708	1202545	0.782976599301	FBgn0024361	854	FBgn0026875	109091
1842	3R	23908473	23910430	0.888936042786	23909021	0.702488295237	FBgn0039570	35725	FBgn0039559	145450
1843	3R	12105222	12106959	0.888644218445	12105826	0.774512082338	FBgn0051283	2533	FBgn0051283	2533
1844	3L	17492733	17495096	0.888100147247	17494334	0.666113726298	FBgn0036735	801	FBgn0036734	14776
1845	X	8959047	8960995	0.887927055359	8959464	0.610246531169	FBgn0030089	5550	FBgn0046828	22968
1846	3L	19046362	19049018	0.887870788574	19048470	0.64700910449	FBgn0036844	3211	FBgn0036844	3211
1847	3L	22388391	22389897	0.887818336487	22389206	0.757488906384	FBgn0037162	992	FBgn0004449	47478
1848	X	19703768	19706616	0.887629747391	19705991	0.868841618299	FBgn0052529	3644	FBgn0031079	20003
1849	2R	7240574	7241588	0.887573719025	7241012	0.616605520248	FBgn0033649	1182	FBgn0033652	65264
1850	X	19326210	19328631	0.887499809265	19328021	0.686072265401	FBgn0031022	317	FBgn0031022	317
1851	2L	4207794	4209678	0.88742017746	4208862	0.791809194228	FBgn0001075	8990	FBgn0031590	18235
1852	X	2566877	2567945	0.887336969376	2567514	0.548952579498	FBgn0024998	2599	FBgn0024978	20827
1853	2R	16079582	16080469	0.887295722961	16080011	0.517247143914	FBgn0034521	2821	FBgn0015907	22357
1854	3L	2640938	2642834	0.88711309433	2642045	0.873624913833	FBgn0053233	1126	FBgn0035357	26793
1855	2R	11854024	11855576	0.886996269226	11854614	0.703897924984	FBgn0020611	3114	FBgn0022070	7747
1856	X	16399924	16400603	0.886743545532	16400379	0.731575693403	FBgn0011826	6423	FBgn0015615	26987
1857	3R	4847330	4848685	0.886609077454	4847861	0.693534374237	FBgn0015014	2122	FBgn0015014	2122
1858	2L	5762313	5764439	0.886524200439	5762932	0.733600279864	FBgn0031737	3209	FBgn0031739	39037
1859	2L	1461717	1464583	0.886310577393	1463723	0.71324373694	FBgn0051925	10320	FBgn0002543	43274
1860	3R	4863104	4864475	0.886194229126	4863823	0.747313190909	FBgn0002932	1366	FBgn0002932	1366
1861	2R	3838521	3839688	0.886105537415	3839123	0.798086606539	FBgn0050358	7463	FBgn0010109	94983
1862	2L	9550674	9553734	0.885938644409	9553150	0.793195107404	FBgn0032127	7106	FBgn0002973	115637
1863	X	17717968	17719313	0.885849952698	17718626	0.595776698169	FBgn0030881	881	FBgn0030881	881
1864	X	18321603	18323049	0.88579416275	18322499	0.715386136373	FBgn0030927	924	FBgn0030943	159625
1865	X	19481429	19485424	0.885745048523	19482414	0.902963918798	FBgn0031050	2431	FBgn0031047	9597
1866	X	3996801	3997798	0.885724544525	3997185	0.605448782444	FBgn0066114	20702	FBgn0026080	34506
1867	2R	18376548	18377882	0.885565280914	18377138	0.750452309847	FBgn0034788	1754	FBgn0010078	15160
1868	2R	2124072	2125463	0.88553237915	2124680	0.776817500591	FBgn0040673	146	FBgn0040673	146
1869	X	5968606	5970539	0.885338783264	5969507	0.83051776886	FBgn0029846	21117	FBgn0029840	34565
1870	X	5597154	5598706	0.885269641876	5597842	0.56862373913	FBgn0029799	82	FBgn0029799	82
1871	3R	5225799	5228109	0.884932994843	5227334	0.554179836722	FBgn0037687	92	FBgn0037686	356
1872	X	19100661	19102023	0.884922981262	19101368	0.697023840512	FBgn0031008	1453	FBgn0031008	1453
1873	3R	19177250	19179420	0.884911775589	19178076	0.765380114317	FBgn0016119	3706	FBgn0002622	6449
1874	2R	12658898	12660291	0.884837627411	12660110	0.793590675701	FBgn0050235	53	FBgn0050235	53
1875	3R	25617086	25618978	0.884771347046	25618036	0.716777605169	FBgn0039695	2322	FBgn0019972	7339
1876	X	15438752	15443106	0.884596824646	15442309	0.747305333614	FBgn0052586	13521	FBgn0052586	13521
1877	2R	14337226	14338460	0.884544372559	14337771	0.606069415808	FBgn0034396	3147	FBgn0010651	19181
1878	3R	17978321	17979528	0.884502887726	17978815	0.653835296631	FBgn0053335	11925	FBgn0053335	11925
1879	2R	5792381	5796838	0.884495973587	5793187	0.712082329918	FBgn0033504	12351	FBgn0033522	148338
1880	X	17684446	17685718	0.884328842163	17685223	0.700836462133	FBgn0030874	802	FBgn0030871	6616
1881	2R	16072923	16074245	0.884135723114	16073619	0.681157673106	FBgn0034520	1897	FBgn0034515	18355
1882	3L	18864094	18865362	0.883674621582	18864744	0.764616152819	FBgn0036825	411	FBgn0036825	411
1883	X	10761006	10763918	0.883649349213	10761862	0.803385555744	FBgn0030249	4310	FBgn0030241	61770
1884	3R	25443692	25446705	0.883606433868	25445887	0.744628625758	FBgn0039674	1131	FBgn0039678	51495
1885	2L	16277346	16278922	0.883564472198	16277435	0.786506414413	FBgn0001994	6222	FBgn0001994	6222
1886	2R	12935498	12937120	0.88355922699	12936354	0.710022777319	FBgn0022029	1058	FBgn0034214	5988
1887	X	321863	324003	0.883558750153	323201	0.786529839039	FBgn0010019	2954	FBgn0002561	56656
1888	2L	712774	716144	0.883384227753	715338	0.901253521442	FBgn0000497	370	FBgn0015621	104626
1889	X	18646815	18647612	0.883286476135	18646863	0.692810535431	FBgn0030961	6148	FBgn0001090	15247
1890	2L	4849483	4850277	0.883272647858	4850136	0.578109654513	FBgn0031639	282	FBgn0031639	282
1891	2R	17697958	17699293	0.882985115051	17698664	0.616296880385	FBgn0034708	5104	FBgn0034704	16176
1892	3L	16440332	16441650	0.882817745209	16441023	0.741866616642	FBgn0004569	7937	FBgn0014163	63925
1893	X	10168581	10169372	0.882688522339	10168972	0.548315376043	FBgn0010338	2206	FBgn0030189	2720
1894	X	4385669	4386975	0.882595539093	4386470	0.65212950987	FBgn0029709	323	FBgn0029714	10734
1895	X	2484677	2486253	0.882308959961	2485087	0.543283574721	FBgn0040335	3913	FBgn0003371	5019
1896	X	18224602	18226022	0.882260322571	18225486	0.770517713883	FBgn0022355	3617	FBgn0004956	83724
1897	2L	2887532	2889679	0.882186889648	2888326	0.691889229943	FBgn0041111	2374	FBgn0004584	84350
1898	3R	12717244	12718632	0.882167816162	12717869	0.646286932627	FBgn0015350	12419	FBgn0082171	35832
1899	2R	18385477	18386607	0.882155418396	18385971	0.63193488121	FBgn0034789	3581	FBgn0010078	23993
1900	X	6714219	6716441	0.881825447083	6715027	0.676600848927	FBgn0064122	1283	FBgn0064122	1283
1901	2R	3459323	3460516	0.88170337677	3460033	0.607088979085	FBgn0033238	1619	FBgn0033240	7442
1902	3L	887898	889883	0.881623268127	889327	0.740541666746	FBgn0035176	2864	FBgn0035164	68281
1903	2L	12542826	12544171	0.881618499756	12543470	0.7111896197	FBgn0010460	2900	FBgn0002970	74878
1904	X	16274907	16275967	0.881438732147	16275484	0.527700424194	FBgn0030753	114	FBgn0004925	5427
1905	3L	12437779	12440174	0.880970001221	12440034	0.665469694138	FBgn0000625	1934	FBgn0027936	38215
1906	3L	22208139	22209641	0.880776405334	22208867	0.750662595034	FBgn0025702	1017	FBgn0037156	8353
1907	3R	3784410	3786671	0.88049697876	3786038	0.695466265959	FBgn0000504	7092	FBgn0037550	166017
1908	3R	1342374	1343703	0.88047170639	1342995	0.7232837677	FBgn0010051	133	FBgn0015402	33388
1909	2R	13772021	13773637	0.880288124084	13772791	0.740365445614	FBgn0003022	19265	FBgn0003022	19265
1910	2L	8925433	8926912	0.880249977112	8926090	0.735585661495	FBgn0032073	3618	FBgn0029123	100465
1911	X	10715516	10716822	0.879975795746	10716228	0.625893205404	FBgn0030244	1704	FBgn0030241	16136
1912	X	8719144	8721000	0.879902362823	8720171	0.732326900258	FBgn0030065	10822	FBgn0030061	159984
1913	2R	14290612	14291905	0.879697799683	14291150	0.752944469452	FBgn0034390	754	FBgn0010651	27440
1914	3R	17479602	17480724	0.879610300064	17480157	0.582102887771	FBgn0011766	5970	FBgn0004493	17315
1915	2L	6663943	6664765	0.879408359528	6664027	0.588940461477	FBgn0000392	62	FBgn0031836	53004
1916	X	2786017	2788516	0.879372119904	2787904	0.73053458333	FBgn0052793	1952	FBgn0024978	199563
1917	X	6881802	6883292	0.879353523254	6882498	0.757441312075	FBgn0029931	3346	FBgn0029931	3346
1918	3R	9623288	9625948	0.879283428192	9625091	0.683487471412	FBgn0051331	1099	FBgn0053327	13750
1919	2R	1572437	1573613	0.879173278809	1573062	0.599688417771	FBgn0033058	2973	FBgn0033059	10703
1920	X	1544942	1547685	0.879127979279	1545577	0.674487918615	FBgn0024897	2795	FBgn0029588	3415
1921	X	16392428	16393487	0.878932952881	16392519	0.837866783142	FBgn0011826	1437	FBgn0015615	34847
1922	3R	24039228	24040528	0.878629684448	24039830	0.643418163061	FBgn0039572	20991	FBgn0040108	114175
1923	2R	7076423	7077639	0.878445148468	7077016	0.665246065925	FBgn0065063	30274	FBgn0065063	30274
1924	3L	21594900	21598377	0.878400802612	21595859	0.806624597973	FBgn0053292	3643	FBgn0028663	122156
1925	3L	15481657	15482864	0.878356933594	15482299	0.662150635439	FBgn0036503	14	FBgn0036503	14
1926	3R	12738876	12740161	0.878267765045	12739510	0.649452041177	FBgn0051270	9997	FBgn0082171	57473
1927	2R	9580943	9582556	0.878110408783	9581919	0.651010934044	FBgn0033896	24364	FBgn0033893	37394
1928	3R	10414699	10415925	0.877767324448	10415291	0.662279218435	FBgn0020299	2894	FBgn0020299	2894
1929	X	8555607	8557289	0.877595901489	8556620	0.797819025376	FBgn0041629	1730	FBgn0030061	3567
1930	X	19095167	19096902	0.877461194992	19096022	0.751872876111	FBgn0040068	254	FBgn0031008	6799
1931	3R	24912189	24914633	0.87730550766	24913944	0.709751577938	FBgn0039633	8765	FBgn0039633	8765
1932	2L	1972271	1973504	0.877244472504	1972748	0.683787991019	FBgn0031376	1397	FBgn0031391	174539
1933	3R	4831722	4833075	0.877220153809	4832290	0.547503679991	FBgn0037653	116	FBgn0026380	342
1934	X	14764389	14765585	0.877215862274	14764945	0.692142037784	FBgn0052591	2064	FBgn0052590	91973
1935	X	22076013	22078892	0.877181053162	22078172	0.734062082627	FBgn0000719	19589	FBgn0031186	420187
1936	3L	22646341	22647443	0.877095222473	22646850	0.653323233128	FBgn0037181	852	FBgn0037200	159197
1937	X	19379809	19381148	0.877004623413	19380497	0.719083118439	FBgn0052532	922	FBgn0027291	24750
1938	2L	13327815	13328463	0.876767396927	13327944	0.597824920308	FBgn0032504	17122	FBgn0022069	38244
1939	2R	12877636	12878879	0.876651525497	12878092	0.683337370555	FBgn0050232	28616	FBgn0034214	64250
1940	X	14056780	14059814	0.876518249512	14057400	0.650972450481	FBgn0030551	2421	FBgn0002873	24380
1941	X	6689485	6692413	0.876447677612	6691621	0.812616011676	FBgn0029912	2042	FBgn0064122	22123
1942	X	5404637	5406506	0.876385211945	5405795	0.773094654083	FBgn0053980	375	FBgn0029771	43297
1943	X	16243930	16244553	0.876342773438	16244478	0.608733707004	FBgn0030747	1463	FBgn0026575	12303
1944	2L	20449833	20451366	0.87601351738	20450651	0.784575826981	FBgn0032864	391	FBgn0046834	24438
1945	3R	10715062	10717554	0.875813007355	10715859	0.795854508877	FBgn0004597	56	FBgn0038271	59
1946	2R	9448969	9451153	0.875506401062	9449550	0.578395664692	FBgn0013733	8467	FBgn0033886	26761
1947	3L	143771	146122	0.875437259674	144449	0.695357590914	FBgn0035101	107	FBgn0035105	23505
1948	X	15559419	15563670	0.875361442566	15561360	0.634276193731	FBgn0030675	4759	FBgn0030675	4759
1949	3R	7032945	7034087	0.875179290771	7033565	0.646590765785	FBgn0037873	2006	FBgn0037873	2006
1950	X	14845718	14848025	0.87514424324	14847501	0.691350191832	FBgn0052594	10870	FBgn0030605	50348
1951	3L	2087174	2090484	0.875066280365	2089528	0.750195235014	FBgn0003432	9621	FBgn0035315	91017
1952	3R	1690523	1691910	0.87505197525	1691254	0.836775273085	FBgn0037392	1482	FBgn0037383	41028
1953	2L	15907123	15908213	0.874891281128	15907707	0.581737101078	FBgn0032577	5110	FBgn0003936	160096
1954	X	7896579	7898569	0.8747215271	7897337	0.696067704095	FBgn0004656	9335	FBgn0004656	9335
1955	X	11762236	11763499	0.874677181244	11762904	0.564964574926	FBgn0030358	1883	FBgn0030350	41687
1956	3R	10726314	10727431	0.874444961548	10726935	0.562688967761	FBgn0038277	375	FBgn0038274	2845
1957	2R	16869766	16872250	0.874084472656	16870342	0.631159081179	FBgn0000395	4181	FBgn0000395	4181
1958	3R	318986	320036	0.874080896378	319505	0.731097072363	FBgn0037256	3663	FBgn0037255	8742
1959	2R	11475087	11476372	0.873771190643	11475668	0.785049606772	FBgn0034054	5763	FBgn0034050	25917
1960	X	15295293	15298574	0.873702049255	15297751	0.790028870106	FBgn0030640	1099	FBgn0030659	119058
1961	3L	5621342	5622795	0.873682975769	5622078	0.590966701508	FBgn0035626	6552	FBgn0035625	17148
1962	3R	25649357	25650611	0.873658180237	25649914	0.828399449587	FBgn0039704	5080	FBgn0002924	17065
1963	3R	1057255	1058403	0.873649597168	1057871	0.589644700289	FBgn0040208	69	FBgn0000340	14724
1964	3R	20546063	20547216	0.873532772064	20546678	0.57295366434	FBgn0004885	1259	FBgn0003719	28778
1965	3R	474810	476222	0.873466014862	475694	0.788286626339	FBgn0011341	749	FBgn0037262	7998
1966	2R	20566301	20567704	0.873147010803	20567019	0.814390569925	FBgn0001148	2561	FBgn0001148	2561
1967	X	7126855	7128861	0.873121261597	7127618	0.70131966647	FBgn0029941	3811	FBgn0025549	8922
1968	2R	19858872	19859882	0.873115539551	19859405	0.518979936838	FBgn0004101	8092	FBgn0034987	163448
1969	X	1346129	1348790	0.873034000397	1348199	0.691618246191	FBgn0003517	7965	FBgn0003517	7965
1970	X	17366495	17368232	0.872840642929	17367602	0.695454269648	FBgn0030843	953	FBgn0030851	95811
1971	2R	9408968	9410510	0.872785568237	9409772	0.721979029038	FBgn0033884	31853	FBgn0033884	31853
1972	3R	9948648	9949845	0.872708320618	9949206	0.621455697452	FBgn0038206	826	FBgn0038196	87319
1973	2L	18976834	18979412	0.872614383698	18978093	0.70368167758	FBgn0032731	5112	FBgn0032728	13132
1974	X	13562588	13564160	0.872514724731	13563299	0.73117325041	FBgn0001087	6916	FBgn0030510	48966
1975	3R	10292144	10293602	0.872452735901	10293107	0.745287895203	FBgn0051330	34205	FBgn0038234	44483
1976	2L	13382502	13383700	0.872446060181	13383254	0.655571348527	FBgn0032515	606	FBgn0032516	4045
1977	3R	22549418	22550938	0.872243404388	22550237	0.748083984151	FBgn0039451	700	FBgn0039449	7130
1978	X	9011647	9013492	0.872132778168	9012794	0.756056636572	FBgn0026206	4306	FBgn0040931	7588
1979	2L	4390577	4392114	0.872077465057	4391299	0.697320597512	FBgn0031600	2515	FBgn0031597	8580
1980	3R	1307573	1308633	0.872003078461	1308052	0.678792672999	FBgn0015402	1555	FBgn0015402	1555
1981	2R	16053067	16054845	0.871995925903	16053958	0.848893502179	FBgn0034514	170	FBgn0034514	170
1982	2R	3187138	3188193	0.871919631958	3187610	0.710777927847	FBgn0033210	555	FBgn0033210	555
1983	X	15299251	15304563	0.871759414673	15300696	0.703905910254	FBgn0030642	710	FBgn0030659	116113
1984	3L	2549181	2551001	0.871755599976	2550032	1.028606033325	FBgn0010905	12223	FBgn0024939	20950
1985	2R	16357613	16359326	0.871644020081	16358537	0.690762968624	FBgn0034552	1036	FBgn0016984	18541
1986	X	5551734	5556492	0.871593475342	5554708	0.780399650335	FBgn0053080	8307	FBgn0029785	37029
1987	2L	9460768	9462394	0.871340751648	9461699	0.742986454683	FBgn0053723	20959	FBgn0002973	24186
1988	2R	18584769	18586835	0.87103509903	18586253	0.706801975475	FBgn0034817	375	FBgn0003062	3933
1989	2R	4387804	4389592	0.870837688446	4388869	0.653459661147	FBgn0033337	14343	FBgn0033341	24316
1990	3L	1084525	1085719	0.870704174042	1085065	0.705322802067	FBgn0004870	444	FBgn0035194	146141
1991	X	20180284	20181400	0.870688915253	20180876	0.695242345333	FBgn0031102	2250	FBgn0027334	21251
1992	X	18367840	18368991	0.87047290802	18368475	0.59452933073	FBgn0000242	127	FBgn0030943	113649
1993	3R	4633042	4635648	0.870359420776	4634558	0.762017965317	FBgn0037635	975	FBgn0037633	3206
1994	3R	22372454	22374386	0.870320320129	22373160	0.838641941547	FBgn0026178	11092	FBgn0039449	169947
1995	3L	8330295	8331764	0.869864940643	8331196	0.727683852701	FBgn0035880	953	FBgn0035878	10919
1996	2L	10068768	10069865	0.869468212128	10069418	0.694509474436	FBgn0032178	8521	FBgn0011823	12512
1997	X	16297559	16298643	0.869322061539	16298028	0.683040731093	FBgn0010256	15414	FBgn0010256	15414
1998	2R	4434187	4436218	0.869087219238	4435383	0.715593898998	FBgn0033349	782	FBgn0033349	782
1999	3R	25674130	25678769	0.868965148926	25676582	0.792631513932	FBgn0039709	5256	FBgn0051032	9005
[truncated: 6,810 more rows]
