# Supplementary material for: Developmental roles of 21 Drosophila transcription factors are determined by quantitative differences in binding to an overlapping set of thousands of genomic regions
Source: Genome Biol. 2009 Jul 23;10(7):R80. doi: 10.1186/gb-2009-10-7-r80 (PMC2728534; doi:10.1186/gb-2009-10-7-r80)
Supplement: Additional data file 7 — Genomic coordinates of regions bound by each factor for the 25% FDR data set, locations and scores of peak windows, and the closest gene and closest transcribed gene for each peak. [file gb-2009-10-7-r80-S7.zip › Additional Data File 4 25% FDR bound regions/shn_3_040108-sym-25_table.txt]

Interval	Chr	Bound_Region_Start	Bound_Region_Stop	Bound_Region_Score	Peak_start	Peak_score	Closest_gene	Closest_gene_dist	Closest_transcribed_gene	Closest_transcribed_gene_dist
1	X	7144410	7146977	3.723182678223	7144957	3.309765815735	FBgn0024250	8220	FBgn0024250	8220
2	2L	8845680	8848180	3.33078289032	8846995	3.361444473267	FBgn0052986	15812	FBgn0029123	21370
3	3L	14114443	14119591	3.260540008545	14117203	3.135655615065	FBgn0042630	20620	FBgn0000411	26676
4	X	7164860	7168450	2.938652038574	7167446	2.503837406635	FBgn0029943	1530	FBgn0024250	14269
5	X	6667012	6669314	2.876109600067	6668235	2.616048842669	FBgn0029907	256	FBgn0029907	256
6	2L	8848363	8850505	2.800670146942	8849500	2.820106899037	FBgn0052986	13307	FBgn0029123	23875
7	3L	15003849	15006635	2.728129863739	15004919	2.410700827837	FBgn0036465	2910	FBgn0036465	2910
8	3L	16455476	16457689	2.63569355011	16456662	2.449288648718	FBgn0003515	6251	FBgn0014163	79564
9	X	7151007	7153994	2.614851474762	7153008	2.346057918337	FBgn0024250	169	FBgn0024250	169
10	2L	13224574	13228313	2.484403133392	13225559	2.233057106242	FBgn0032489	353	FBgn0032489	353
11	2R	6706553	6708730	2.480461120605	6707674	2.297439378851	FBgn0003396	17947	FBgn0033581	41711
12	X	7137749	7140124	2.388906002045	7139148	2.130029233297	FBgn0025549	2608	FBgn0025549	2608
13	2L	9145541	9147317	2.374248027802	9146638	1.839816437827	FBgn0051887	16795	FBgn0051887	16795
14	2R	6712532	6716267	2.340103149414	6713485	1.732182562351	FBgn0033582	21635	FBgn0033590	39105
15	3L	14100250	14102099	2.337757587433	14101223	2.099924311918	FBgn0042630	4640	FBgn0000411	42656
16	3L	15009802	15011546	2.286865711212	15010557	2.12355402112	FBgn0025776	1221	FBgn0025776	1221
17	3R	17866693	17868683	2.253581047058	17867694	1.970109313726	FBgn0017397	220	FBgn0017397	220
18	2R	13267170	13269128	2.203372955322	13268237	2.036238866694	FBgn0034276	3044	FBgn0003545	5263
19	2R	18021271	18022886	2.161219596863	18022025	1.845619257759	FBgn0034735	22229	FBgn0034743	91678
20	2R	20563969	20565694	2.142148971558	20564894	1.836657226086	FBgn0001148	4686	FBgn0001148	4686
21	3R	7203781	7204990	2.129122257233	7204568	1.814242810011	FBgn0004595	6058	FBgn0026064	28201
22	2L	8871381	8873325	2.117765903473	8872347	1.815883848402	FBgn0032072	5580	FBgn0029123	46722
23	3R	13373086	13374589	2.050936698914	13373834	1.71800211072	FBgn0038519	1603	FBgn0025571	7689
24	2R	9084653	9087373	2.028836250305	9086003	1.801874833948	FBgn0033857	4133	FBgn0033856	11551
25	X	15457966	15459695	1.971903800964	15458794	1.660271930695	FBgn0003463	1683	FBgn0003463	1683
26	2R	5588484	5589892	1.961458206177	5589158	1.609375308542	FBgn0033483	1020	FBgn0033483	1020
27	3R	169259	171061	1.946461677551	170045	1.750385312473	FBgn0001204	2327	FBgn0001204	2327
28	2R	4582622	4584942	1.842636108398	4584171	1.568533729104	FBgn0011746	3257	FBgn0065074	23446
29	3R	11245634	11246971	1.822702884674	11246371	1.437214136124	FBgn0067339	2866	FBgn0067339	2866
30	X	448844	450568	1.815878868103	449731	1.753305547378	FBgn0003986	1868	FBgn0003986	1868
31	3L	883488	884872	1.815591812134	884231	1.390169799328	FBgn0035176	2232	FBgn0035164	63185
32	2R	16608575	16610052	1.795566558838	16609366	1.469634234905	FBgn0015721	146	FBgn0011824	4481
33	3R	25372937	25374722	1.793494701385	25373740	1.725679313435	FBgn0000492	8369	FBgn0040623	56924
34	3R	3938022	3939738	1.782249450684	3938856	1.599963545799	FBgn0004210	7799	FBgn0037550	13199
35	2R	18713744	18715450	1.763690948486	18714612	1.601920969346	FBgn0034834	4527	FBgn0003062	132292
36	2L	5238896	5240508	1.760902404785	5239636	1.468852435841	FBgn0051971	1130	FBgn0000228	38922
37	2L	1517414	1518990	1.743818283081	1518210	1.402331590652	FBgn0001174	26	FBgn0001174	26
38	2R	5566545	5570324	1.740294456482	5568403	1.557430716122	FBgn0010385	2023	FBgn0033476	7972
39	2L	15318616	15320164	1.737134933472	15319366	1.566331418355	FBgn0041103	3531	FBgn0001981	10427
40	3L	14932733	14934123	1.722927093506	14933427	1.246339966269	FBgn0026320	1179	FBgn0026320	1179
41	3R	25132079	25133736	1.712369918823	25132789	1.576575819651	FBgn0039659	9838	FBgn0003525	51287
42	2L	8841004	8842741	1.712111473083	8841892	1.704101986355	FBgn0029123	16267	FBgn0029123	16267
43	3L	6740457	6741970	1.66284942627	6741223	1.547569301393	FBgn0052392	4030	FBgn0035714	14363
44	2L	8875381	8876737	1.627599239349	8876119	1.327395558357	FBgn0032072	9352	FBgn0029123	50494
45	2L	18145392	18146680	1.622421264648	18146021	1.153348684311	FBgn0041184	2318	FBgn0041184	2318
46	2R	7310840	7312428	1.618540287018	7311604	1.380571037531	FBgn0033652	5328	FBgn0033652	5328
47	3L	2368622	2370144	1.617078781128	2369369	1.349923638737	FBgn0052299	4397	FBgn0052299	4397
48	2L	18778185	18779675	1.614639282227	18778954	1.393995341133	FBgn0045852	721	FBgn0032717	56642
49	2R	15144945	15146460	1.591897964478	15145709	1.434736967087	FBgn0003435	656	FBgn0034463	26937
50	2L	15470472	15471818	1.568898200989	15471185	1.223202526569	FBgn0003448	3013	FBgn0003448	3013
51	2L	5236701	5238185	1.550982475281	5237385	1.344119015862	FBgn0051971	3381	FBgn0000228	41173
52	3R	8471085	8472503	1.538102626801	8471749	1.209497928619	FBgn0038071	2033	FBgn0038071	2033
53	3L	15552811	15554013	1.537375450134	15553520	1.123597930459	FBgn0036516	95	FBgn0036516	95
54	X	11840430	11841632	1.533482551575	11841137	1.058917284012	FBgn0030360	22	FBgn0003865	18287
55	3L	14929649	14931025	1.51863861084	14930366	1.29404818217	FBgn0026320	4240	FBgn0026320	4240
56	3L	22069124	22070508	1.511967658997	22069747	1.337198138237	FBgn0037153	210	FBgn0000100	59864
57	3R	24686615	24687938	1.507370948792	24687138	1.205199970919	FBgn0028373	2223	FBgn0028373	2223
58	3R	2579370	2581047	1.507095813751	2580166	1.26600966734	FBgn0004053	245	FBgn0004053	245
59	3L	2421485	2423231	1.505282878876	2422282	1.425296723843	FBgn0052306	24752	FBgn0053231	26406
60	3L	9002554	9004149	1.497099399567	9003420	1.300269752741	FBgn0035956	9064	FBgn0028789	11904
61	3R	4666429	4668256	1.492884635925	4667354	1.439179301262	FBgn0037638	17222	FBgn0011966	20248
62	2R	18236217	18237616	1.483087062836	18236970	1.325356074742	FBgn0028371	7453	FBgn0020257	40415
63	3L	5956098	5957588	1.482381820679	5956973	1.255598545074	FBgn0035656	7021	FBgn0035656	7021
64	2L	22006180	22007421	1.481256484985	22006860	1.199304282665	FBgn0053987	49	FBgn0032979	149894
65	3L	14719949	14721376	1.476437568665	14720645	1.200296348996	FBgn0013263	5663	FBgn0036449	31037
66	2L	2164198	2165692	1.473744392395	2165061	1.089071834789	FBgn0031393	9301	FBgn0031393	9301
67	3R	17283858	17285121	1.455748081207	17284561	1.057221188265	FBgn0011278	12519	FBgn0013984	121690
68	2R	11269814	11271703	1.452279567719	11270613	1.224113285542	FBgn0050089	28352	FBgn0050089	28352
69	2L	3071468	3073070	1.450270175934	3072095	1.019775727216	FBgn0027571	15480	FBgn0003934	23394
70	2L	3580392	3581479	1.443573951721	3580935	1.051259938408	FBgn0004892	169	FBgn0002985	25813
71	3L	7882863	7884072	1.441689491272	7883521	1.130921691656	FBgn0003041	2377	FBgn0003041	2377
72	2R	19084529	19085608	1.43935251236	19085063	0.992047160864	FBgn0015903	12566	FBgn0015903	12566
73	2L	2456169	2457637	1.436724662781	2456974	1.188909828663	FBgn0012017	3070	FBgn0015816	35692
74	X	8619930	8621224	1.436573028564	8620587	1.193303616842	FBgn0026411	30424	FBgn0030061	60400
75	3L	22336217	22337598	1.428486824036	22336920	1.254447162151	FBgn0004449	4808	FBgn0004449	4808
76	2L	414447	415690	1.426080703735	415104	1.186769843102	FBgn0023444	35	FBgn0023444	35
77	2R	1145140	1146508	1.418001651764	1145957	1.312821418047	FBgn0033028	14214	FBgn0027507	15070
78	2L	8831640	8833145	1.41760969162	8832338	1.195969301112	FBgn0029123	6713	FBgn0029123	6713
79	2L	701406	702768	1.412707328796	702079	1.236207771301	FBgn0000497	12889	FBgn0015621	117885
80	3R	2635687	2636954	1.407477378845	2636274	1.102700054646	FBgn0046833	978	FBgn0046833	978
81	3R	7598777	7600144	1.397938728333	7599319	1.097373934353	FBgn0037947	2047	FBgn0037947	2047
82	3L	13351374	13352994	1.394538879395	13352139	1.178626761717	FBgn0036349	393	FBgn0036349	393
83	2R	6698784	6700191	1.374249458313	6699499	1.156506210566	FBgn0003396	9772	FBgn0033581	33536
84	2L	18593751	18595393	1.362011909485	18594598	1.249888926744	FBgn0003270	1469	FBgn0032693	54315
85	X	2321283	2322604	1.358468055725	2321950	1.254170099894	FBgn0040388	4209	FBgn0004050	18025
86	3R	9118612	9119880	1.352421760559	9119257	1.022217778599	FBgn0038134	337	FBgn0038134	337
87	X	2840774	2842141	1.347980976105	2841345	1.0701572299	FBgn0003285	11357	FBgn0004647	149683
88	3R	10643488	10644804	1.342341423035	10644043	1.011227158939	FBgn0038262	16516	FBgn0038258	55285
89	2R	19080522	19081656	1.339861869812	19080898	0.957342084249	FBgn0015903	8401	FBgn0015903	8401
90	X	5361937	5363040	1.337101221085	5362472	0.944376214345	FBgn0029771	26	FBgn0029771	26
91	3L	6078106	6079386	1.332461357117	6078736	1.215666518492	FBgn0005658	6667	FBgn0035675	29230
92	X	4352933	4354145	1.321839332581	4353537	1.017120249131	FBgn0040910	7314	FBgn0029714	43667
93	3L	14723578	14724987	1.318882465363	14724268	1.194005697966	FBgn0013263	2040	FBgn0036449	27414
94	3R	20574460	20575928	1.317771434784	20575288	1.084326126996	FBgn0003719	168	FBgn0003719	168
95	2R	15580817	15582417	1.316910743713	15581678	1.176774193259	FBgn0004364	44696	FBgn0004364	44696
96	3R	25599810	25601024	1.316483020782	25600460	1.039257586002	FBgn0039694	5714	FBgn0019972	24915
97	2R	5485191	5486442	1.316353797913	5485781	1.117896641002	FBgn0033471	2819	FBgn0027619	5008
98	X	8265892	8267182	1.310869216919	8266411	1.096365706126	FBgn0026758	4089	FBgn0052711	11080
99	3R	15175625	15176904	1.309077739716	15176278	1.028157654931	FBgn0038697	24193	FBgn0000463	24343
100	3R	11100522	11101557	1.301996231079	11101035	0.878848433495	FBgn0000283	108	FBgn0000283	108
101	3R	17430846	17432046	1.295952796936	17431345	1.090109825134	FBgn0046832	16901	FBgn0046832	16901
102	3L	15676367	15677991	1.294040203094	15677143	1.256069519941	FBgn0041160	12035	FBgn0041160	12035
103	3R	4030686	4032021	1.288488388062	4031474	0.97348835889	FBgn0053779	930	FBgn0037554	27755
104	2R	5225897	5226966	1.286548614502	5226438	0.930108261108	FBgn0010316	2302	FBgn0023143	21297
105	3L	16737942	16739198	1.28458404541	16738618	1.083573609591	FBgn0036660	6356	FBgn0036660	6356
106	3R	24151428	24152673	1.282061576843	24152039	1.020208022174	FBgn0040108	1966	FBgn0040108	1966
107	3R	14816070	14817567	1.279893875122	14816885	1.202202647924	FBgn0026239	7138	FBgn0026239	7138
108	3R	11243430	11244743	1.274592399597	11244141	1.09213032442	FBgn0067339	636	FBgn0067339	636
109	3R	11479454	11480808	1.274191379547	11480178	1.003632672628	FBgn0053207	11730	FBgn0053207	11730
110	2L	8824859	8826071	1.274010658264	8825527	1.091497802734	FBgn0029123	98	FBgn0029123	98
111	3R	14024044	14025091	1.267630577087	14024522	1.029440402985	FBgn0011481	795	FBgn0038585	24927
112	3R	2820046	2821125	1.267595529556	2820539	0.980204969645	FBgn0000095	4411	FBgn0010774	85587
113	3R	4526122	4527324	1.265580177307	4526649	1.022276149077	FBgn0037612	55	FBgn0001180	3109
114	2L	17217800	17219117	1.263025283813	17218422	1.088773839614	FBgn0051745	23057	FBgn0032633	161654
115	2L	15329055	15330295	1.262351989746	15329697	1.054890857023	FBgn0001981	96	FBgn0001981	96
116	2R	2084587	2086087	1.261886119843	2085420	1.177277004018	FBgn0033076	27371	FBgn0041145	36898
117	2R	19152954	19154226	1.251588821411	19153582	0.988049647387	FBgn0034886	11594	FBgn0016762	48016
118	X	16050426	16051944	1.251386642456	16051163	1.208344683928	FBgn0000459	492	FBgn0000459	492
119	2L	14445330	14446648	1.250253200531	14445923	0.986048817635	FBgn0028844	4893	FBgn0005771	44939
120	3R	24566227	24566882	1.247640609741	24566759	0.927810452201	FBgn0039595	3096	FBgn0005642	70301
121	3R	16117038	16119033	1.244765758514	16117785	1.175269424915	FBgn0028386	1203	FBgn0028386	1203
122	3L	5250684	5251636	1.241871833801	5251182	0.913361728191	FBgn0052423	709	FBgn0035602	89250
123	2L	2450567	2451758	1.237211227417	2451282	1.014366093804	FBgn0012017	8762	FBgn0015816	41384
124	2R	9440917	9442397	1.234451293945	9441660	1.203790921431	FBgn0013733	16357	FBgn0033886	34651
125	2R	3757668	3758777	1.232500553131	3758239	0.848729077507	FBgn0033277	7830	FBgn0010109	14099
126	3L	11898849	11899992	1.229811191559	11899525	0.983509007622	FBgn0036222	821	FBgn0000404	92001
127	2L	14485630	14486941	1.229050636292	14486248	1.012405283311	FBgn0005771	4614	FBgn0005771	4614
128	3R	20122769	20123979	1.228106021881	20123262	1.059746424357	FBgn0000368	2124	FBgn0000368	2124
129	3L	19136277	19137592	1.227472305298	19137011	1.096085786819	FBgn0016797	1126	FBgn0016797	1126
130	2L	14435544	14436721	1.2261967659	14436112	1.085680344526	FBgn0028871	10981	FBgn0005771	54750
131	3L	11891650	11892779	1.225651741028	11892232	0.971928626299	FBgn0036221	3281	FBgn0000404	84708
132	3L	20336188	20337220	1.221538543701	20336768	0.930068717283	FBgn0028978	1319	FBgn0028978	1319
133	X	15480249	15481603	1.220723152161	15480885	1.075976788998	FBgn0030663	2657	FBgn0003463	20408
134	3L	23704983	23706137	1.219816684723	23705754	1.009700218836	FBgn0052230	432587	FBgn0024733	676439
135	3R	16078473	16079600	1.213241577148	16079118	1.011852582296	FBgn0038780	613	FBgn0028386	39870
136	3L	11210694	11211574	1.202032089233	11211119	0.958347260952	FBgn0036150	1234	FBgn0041094	15137
137	3R	4292829	4294134	1.200532913208	4293462	1.086670202367	FBgn0051369	23915	FBgn0040529	126699
138	X	6833733	6835002	1.197616577148	6834400	0.93981479196	FBgn0029927	2674	FBgn0029927	2674
139	3L	17380754	17381809	1.1962018013	17381219	0.973462641239	FBgn0027660	5552	FBgn0027660	5552
140	3L	18728656	18729381	1.195747375488	18728983	0.811705207825	FBgn0036813	15016	FBgn0036813	15016
141	3R	8757463	8758265	1.189121723175	8758060	0.895122329394	FBgn0038092	16216	FBgn0038102	56160
142	X	2777746	2778566	1.18575334549	2778384	0.850427334125	FBgn0025643	2458	FBgn0024978	190043
143	2L	826081	826952	1.183742523193	826460	0.891106188297	FBgn0010583	496	FBgn0010583	496
144	X	5505412	5506555	1.18101978302	5506166	0.873232144576	FBgn0029782	1123	FBgn0029783	5040
145	X	2575866	2577057	1.180740356445	2576520	0.938141196966	FBgn0024973	39	FBgn0024978	11821
146	3L	8634319	8635345	1.179693937302	8634802	0.887383601245	FBgn0035922	11331	FBgn0001168	14904
147	2R	13407642	13408860	1.173533439636	13407690	0.87696896659	FBgn0034283	1515	FBgn0034282	20817
148	2R	12014420	12015259	1.172574996948	12014583	0.877543846766	FBgn0034133	291	FBgn0034138	71517
149	2L	21864188	21865114	1.172504425049	21864618	0.963509529829	FBgn0032965	21236	FBgn0003866	48430
150	3L	4213579	4214867	1.17073059082	4214210	1.094335864572	FBgn0001257	5469	FBgn0011692	12058
151	2L	8543241	8544484	1.168409347534	8543957	0.843286961317	FBgn0011259	624	FBgn0029004	15339
152	3R	12377335	12378271	1.167034626007	12377696	0.880381405354	FBgn0038442	1937	FBgn0027053	81873
153	3R	674333	675473	1.166620731354	674946	0.907215623295	FBgn0003002	3589	FBgn0003002	3589
154	2L	12460714	12461783	1.165294647217	12461141	0.958336970385	FBgn0032437	7459	FBgn0040286	26476
155	2R	5466610	5467427	1.165244340897	5467338	0.898543878035	FBgn0011656	3283	FBgn0033466	4024
156	3R	26677445	26678433	1.164968013763	26677996	0.907401800156	FBgn0003720	41	FBgn0003720	41
157	2R	18197226	18198985	1.160945415497	18198033	1.088786012986	FBgn0020257	1478	FBgn0020257	1478
158	X	18987087	18988805	1.16079044342	18987804	0.981111288071	FBgn0030987	1086	FBgn0027603	54317
159	4	22303	23283	1.159660339355	22745	0.870731621981	FBgn0052013	460	FBgn0004859	54922
160	3L	3392921	3394150	1.159251451492	3393358	0.967733860016	FBgn0014388	15109	FBgn0027616	35660
161	3L	5967390	5969318	1.158550262451	5968705	1.008217453957	FBgn0052406	2456	FBgn0035656	18753
162	3R	173560	174922	1.15784072876	174361	1.078757398269	FBgn0001204	1989	FBgn0001204	1989
163	2R	8395439	8396472	1.156891822815	8396005	0.934672103209	FBgn0002069	221	FBgn0000181	9861
164	X	1679729	1680801	1.15070772171	1680277	0.952718853951	FBgn0029591	1539	FBgn0029591	1539
165	2L	19215274	19216923	1.150178909302	19216149	1.137033049266	FBgn0015380	29874	FBgn0032762	86794
166	2R	9078588	9080775	1.149544715881	9079512	1.177405469558	FBgn0033856	5060	FBgn0033856	5060
167	2R	8295297	8296623	1.148780822754	8296011	1.001540064812	FBgn0003326	440	FBgn0003326	440
168	2L	12665869	12666807	1.148449420929	12666245	0.78491637286	FBgn0032442	2924	FBgn0032445	26778
169	3R	881260	882368	1.145736694336	881913	0.906105965376	FBgn0010313	30495	FBgn0010313	30495
170	3R	8346572	8347324	1.143295288086	8346623	0.914593060811	FBgn0053959	1758	FBgn0038046	91621
171	3R	1036769	1038674	1.141990423203	1037329	1.067356277915	FBgn0000340	5818	FBgn0000340	5818
172	3L	21813872	21815027	1.139128684998	21814537	0.888816356659	FBgn0014362	1067	FBgn0046301	48491
173	3L	14921370	14922396	1.135557174683	14921914	1.008679558249	FBgn0040487	10543	FBgn0040487	10543
174	3R	17273114	17274281	1.132497787476	17273599	1.071349003736	FBgn0011278	1557	FBgn0013984	132652
175	2R	15625688	15626734	1.132122039795	15626181	0.946918010712	FBgn0004364	193	FBgn0004364	193
176	X	2838171	2839324	1.130787372589	2838748	1.034321784973	FBgn0003285	8760	FBgn0004647	152280
177	X	2173604	2174350	1.128994941711	2173697	0.999292564392	FBgn0054052	4723	FBgn0003079	22585
178	X	17840023	17840953	1.128245353699	17840525	0.81242574056	FBgn0030886	904	FBgn0030891	79170
179	2L	11106249	11107264	1.125623703003	11106757	0.933022863725	FBgn0032341	119	FBgn0028700	23888
180	3L	22333557	22334910	1.124702453613	22334281	1.06474417448	FBgn0004449	7447	FBgn0004449	7447
181	3L	21210001	21211145	1.124674797058	21210434	0.934958521525	FBgn0012034	3650	FBgn0037066	9470
182	2R	8711583	8712558	1.120389938354	8711976	0.915654850006	FBgn0053182	2207	FBgn0028991	5995
183	2L	1410298	1411806	1.11745262146	1410990	1.07131254673	FBgn0002543	9459	FBgn0002543	9459
184	2R	4161100	4161926	1.116915225983	4161267	0.86624769731	FBgn0003892	181	FBgn0003892	181
185	2L	4368243	4369242	1.115520954132	4368816	0.945588588715	FBgn0026319	3174	FBgn0026319	3174
186	2R	530630	531450	1.115520954132	531373	0.933954715729	FBgn0040849	3656	FBgn0033015	270101
187	X	6312062	6313171	1.115081310272	6312583	0.905141830444	FBgn0029871	1481	FBgn0029873	57126
188	2L	19333757	19334837	1.111097335815	19334201	0.907491445541	FBgn0024245	24952	FBgn0024245	24952
189	2R	16459292	16460035	1.107368469238	16459441	0.86134203275	FBgn0053704	1757	FBgn0034565	26378
190	3R	14251979	14252931	1.106182098389	14252473	0.875370137832	FBgn0051122	13884	FBgn0038609	60095
191	3L	19830392	19831806	1.104863166809	19830895	0.968488812447	FBgn0014037	12331	FBgn0014037	12331
192	X	18518458	18519977	1.103998184204	18519104	1.033004424151	FBgn0004959	602	FBgn0004959	602
193	3R	19169086	19169925	1.103814601898	19169478	0.787438690662	FBgn0003118	2406	FBgn0002622	15047
194	3R	864206	865463	1.101621627808	864600	0.90640557607	FBgn0010313	47808	FBgn0010313	47808
195	3L	12666962	12667855	1.100931167603	12667464	0.772816240788	FBgn0014343	231	FBgn0036306	61240
196	3L	727315	728411	1.098567962646	727947	0.994100402383	FBgn0052482	621	FBgn0000575	4991
197	3L	15664743	15666036	1.098465919495	15665449	0.965117067099	FBgn0041160	341	FBgn0041160	341
198	3R	11813718	11815646	1.092972755432	11814974	0.963767878215	FBgn0003507	3051	FBgn0003507	3051
199	3L	20960032	20960666	1.092497825623	20960155	0.96154052561	FBgn0003415	1110	FBgn0003415	1110
200	3L	690910	692190	1.087438106537	691523	1.013579189777	FBgn0035158	210	FBgn0035156	15076
201	X	13202319	13203478	1.08716583252	13202804	0.878691911697	FBgn0030477	667	FBgn0052634	13833
202	3L	13068790	13069874	1.086928844452	13069413	0.892748664407	FBgn0052118	2785	FBgn0010452	18807
203	3R	21008904	21010298	1.084815979004	21009395	1.03815639019	FBgn0039286	1340	FBgn0039286	1340
204	2L	21702096	21703145	1.082329750061	21702636	0.965106895992	FBgn0051619	30507	FBgn0000559	32893
205	3R	27404690	27405328	1.081602096558	27405120	0.806789251474	FBgn0003268	1274	FBgn0039857	16847
206	X	1914740	1915400	1.079741001129	1915347	1.004579014248	FBgn0025625	2724	FBgn0025626	5945
207	X	10668208	10669203	1.074746131897	10668698	0.82983578576	FBgn0030235	698	FBgn0030235	698
208	2L	18891043	18892110	1.073631286621	18891697	0.855691194534	FBgn0003896	14512	FBgn0032717	56101
209	2L	1586103	1586802	1.073539733887	1586639	0.952264388402	FBgn0031347	631	FBgn0021906	27543
210	3L	1393667	1394835	1.073443412781	1394372	0.910044726203	FBgn0035216	386	FBgn0004635	52952
211	2L	17748056	17748936	1.071729660034	17748559	0.802614660824	FBgn0015609	13109	FBgn0032646	251521
212	2L	18870636	18872085	1.070349693298	18871235	0.961516576655	FBgn0003896	5950	FBgn0032717	35639
213	2L	1076084	1077328	1.069261074066	1076886	0.864657613966	FBgn0003310	925	FBgn0003310	925
214	2R	11145764	11146434	1.058654785156	11145880	0.904721927643	FBgn0050465	24750	FBgn0010426	49063
215	3R	278354	279601	1.058354377747	279148	0.98340010643	FBgn0051522	112	FBgn0037250	19417
216	X	8213197	8213926	1.056938171387	8213245	0.84686088562	FBgn0030033	17772	FBgn0030034	31386
217	X	18529308	18530483	1.052980422974	18529815	0.901163637638	FBgn0010383	3133	FBgn0004959	10109
218	2L	8010424	8011115	1.052054405212	8010540	0.87159577283	FBgn0054010	161	FBgn0031977	18924
219	2R	20020865	20022113	1.049336433411	20021418	1.003242296331	FBgn0019886	1472	FBgn0019886	1472
220	2R	13871959	13872997	1.045871734619	13872438	0.879828368916	FBgn0034328	25657	FBgn0034326	58117
221	2L	9987818	9989074	1.042075634003	9988382	0.91386755775	FBgn0040965	3725	FBgn0040965	3725
222	2R	8487218	8488289	1.0385389328	8487955	0.759260463715	FBgn0005624	8941	FBgn0005624	8941
223	3L	12161603	12162472	1.035799503326	12162066	0.823373190562	FBgn0000592	716	FBgn0036258	42004
224	X	7886401	7887324	1.034551620483	7886752	0.789907287149	FBgn0029990	4016	FBgn0004656	19920
225	3R	7584237	7585229	1.027493953705	7584528	0.780124732426	FBgn0017581	5651	FBgn0037947	12744
226	2R	14316933	14318072	1.027399539948	14317545	0.858263611794	FBgn0010651	1045	FBgn0010651	1045
227	3R	21298636	21299612	1.026545524597	21299132	0.835945774527	FBgn0039335	106	FBgn0039337	3593
228	X	8736441	8737455	1.022748947144	8736892	0.894985535566	FBgn0011661	6654	FBgn0030061	176705
229	3R	10374324	10374978	1.021866798401	10374876	0.781936359406	FBgn0038238	11817	FBgn0038243	19656
230	3R	17681896	17682952	1.0203166008	17682554	0.899013251066	FBgn0015229	570	FBgn0038925	170644
231	2L	714634	715849	1.016637802124	715338	1.002273887396	FBgn0000497	370	FBgn0015621	104626
232	2L	7991527	7992467	1.014754295349	7991990	0.87587505579	FBgn0031969	2192	FBgn0031977	37474
233	X	20527580	20528501	1.014530181885	20528040	0.871469199657	FBgn0031129	18596	FBgn0003300	22923
234	2R	19087846	19088855	1.006930351257	19088316	0.832234382629	FBgn0015903	15819	FBgn0015903	15819
235	3L	13055140	13056118	1.001522064209	13055718	0.856066423304	FBgn0036345	5518	FBgn0010452	32502
236	X	10463773	10464323	1.000114917755	10463897	0.874889469147	FBgn0030220	186	FBgn0052680	124942
237	3L	20942571	20943445	0.995628356934	20942737	0.879035313924	FBgn0037042	17180	FBgn0003415	18528
238	3L	7721554	7722468	0.994663000107	7722388	0.848644971848	FBgn0035816	824	FBgn0035823	146439
239	3L	17528658	17529314	0.993822097778	17529241	0.948365592957	FBgn0025455	6194	FBgn0025455	6194
240	3R	11225007	11226064	0.993723869324	11225580	1.008062105912	FBgn0038337	7209	FBgn0046829	17575
241	3R	14180333	14181400	0.992262363434	14180753	0.862110201518	FBgn0038606	496	FBgn0038609	11625
242	X	20557493	20558564	0.991898536682	20558031	0.885709986967	FBgn0031130	1406	FBgn0003300	52914
243	3L	18186310	18187139	0.991459846497	18186779	0.863537568312	FBgn0036782	19681	FBgn0020300	82116
244	X	19032657	19033195	0.990633964539	19033077	0.933623075485	FBgn0030997	2637	FBgn0027603	9044
245	3R	19126214	19127528	0.98938703537	19126323	0.876227638938	FBgn0039071	10412	FBgn0039067	42544
246	X	8972510	8973354	0.988349914551	8973177	0.794905662537	FBgn0030090	7062	FBgn0030092	21103
247	3R	21862218	21863088	0.986258029938	21862790	0.770500246684	FBgn0002633	30	FBgn0002633	30
248	2R	2039391	2040275	0.984612464905	2039837	0.821500189164	FBgn0010347	25765	FBgn0041145	82481
249	3R	915596	916533	0.978503704071	915936	0.83540558815	FBgn0010313	3528	FBgn0010313	3528
250	3L	2391174	2392062	0.97821521759	2391928	0.869591192766	FBgn0052306	5602	FBgn0052299	18162
251	2R	4178918	4180072	0.977153778076	4179497	0.877277437846	FBgn0010609	1829	FBgn0050353	9478
252	2R	6093529	6094512	0.974760532379	6093937	0.855944188436	FBgn0004399	24220	FBgn0004399	24220
253	2L	15315366	15316257	0.972436904907	15315810	0.782411234719	FBgn0041103	25	FBgn0001981	13983
254	3R	4634064	4634797	0.970489025116	4634221	0.781511267026	FBgn0037635	1312	FBgn0037633	2869
255	2L	517808	519041	0.970015525818	518562	0.878581374884	FBgn0003963	4905	FBgn0003963	4905
256	2R	9076658	9077738	0.967245578766	9077135	0.803406659295	FBgn0033856	2683	FBgn0033856	2683
257	3R	20998357	20999383	0.964151382446	20998899	0.839152420268	FBgn0039285	516	FBgn0039286	11836
258	3R	5705159	5705995	0.962715625763	5705549	0.835074722767	FBgn0037767	4152	FBgn0065050	101343
259	3L	13047835	13049134	0.962064266205	13048545	1.069463224972	FBgn0036345	12691	FBgn0036342	27574
260	3R	6089384	6090380	0.961988449097	6089977	0.864924739389	FBgn0037804	51	FBgn0037802	2515
261	3L	13856465	13857214	0.960622787476	13856817	0.844308600706	FBgn0036384	879	FBgn0036386	37439
262	X	17663990	17664696	0.95837020874	17664606	0.833173894882	FBgn0030870	171	FBgn0030870	171
263	2L	221898	222625	0.957583427429	222514	0.800163442438	FBgn0031235	10000	FBgn0031235	10000
264	X	4740699	4741703	0.95662021637	4741342	0.794957280159	FBgn0029731	1416	FBgn0029738	40045
265	3L	14925634	14926337	0.956615447998	14926183	0.876273949941	FBgn0026320	8423	FBgn0026320	8423
266	X	14582231	14583193	0.955305099487	14583074	0.861398643918	FBgn0015774	137	FBgn0052590	89898
267	X	3734562	3735316	0.954349994659	3735236	0.887875450982	FBgn0029681	5827	FBgn0019661	27312
268	X	5990387	5991467	0.953695297241	5990938	0.934361317578	FBgn0029846	314	FBgn0029840	55996
269	3L	5594930	5595823	0.952515125275	5595331	0.795990831712	FBgn0035625	9599	FBgn0035625	9599
270	2R	20320929	20321565	0.949625015259	20321417	0.831268310547	FBgn0000157	1013	FBgn0050423	62019
271	3R	20692496	20693530	0.949371099472	20692929	0.872487336397	FBgn0013949	1856	FBgn0015625	3688
272	3L	682681	683698	0.947877645493	683227	0.817486551073	FBgn0035157	552	FBgn0035156	6780
273	3R	4476165	4477224	0.945779800415	4476633	0.922896637636	FBgn0024326	117	FBgn0037602	206
274	X	19054117	19055074	0.942538261414	19054599	0.924188264211	FBgn0031001	38	FBgn0031001	38
275	2R	2026066	2026932	0.941018104553	2026445	0.809749322779	FBgn0010347	12373	FBgn0041145	95873
276	X	14045508	14046300	0.939722061157	14046061	0.798987205212	FBgn0040153	669	FBgn0002873	35719
277	X	4860574	4861152	0.936896324158	4860889	0.831363148159	FBgn0029740	17918	FBgn0004368	76520
278	2R	13231024	13232105	0.93673324585	13231593	0.939238846302	FBgn0028494	2597	FBgn0063386	13628
279	2L	1508101	1508748	0.935402870178	1508630	0.847107150338	FBgn0031344	5727	FBgn0031345	8808
280	3L	5830266	5831552	0.932902336121	5830822	0.856885292951	FBgn0003984	11261	FBgn0052409	42667
281	2L	8811571	8812550	0.932331085205	8811984	0.800214711358	FBgn0029123	13641	FBgn0029123	13641
282	X	6146701	6147449	0.925738811493	6147297	0.833561380704	FBgn0043796	791	FBgn0028685	10818
283	2L	5979744	5980752	0.925467014313	5980181	0.851124405861	FBgn0000308	844	FBgn0000308	844
284	3R	24684444	24685321	0.924741744995	24684842	0.797447383404	FBgn0028373	73	FBgn0028373	73
285	2L	15474121	15474750	0.923607826233	15474206	0.769006490707	FBgn0003448	8	FBgn0003448	8
286	2L	3817743	3818442	0.922202110291	3817978	0.825448806469	FBgn0031573	4571	FBgn0003430	7702
287	2R	20308220	20308961	0.919102668762	20308271	0.850730538368	FBgn0035069	1873	FBgn0050423	75165
288	2R	15566236	15566990	0.917768478394	15566795	0.863554917849	FBgn0034480	46945	FBgn0004364	59579
289	2R	11250026	11250749	0.915848731995	11250385	0.828736378596	FBgn0050089	8124	FBgn0050089	8124
290	X	17485267	17486184	0.915315628052	17485324	0.862028015984	FBgn0026375	1165	FBgn0030855	15104
291	3R	3943553	3944657	0.913921356201	3944008	0.81218253865	FBgn0037550	8047	FBgn0037550	8047
292	X	17810143	17811131	0.913743972778	17810600	0.827951133251	FBgn0052494	23328	FBgn0002777	89456
293	2R	15620861	15621769	0.909382343292	15620909	0.808944914076	FBgn0004364	5465	FBgn0004364	5465
294	3R	25958660	25959448	0.909330844879	25958849	0.82194964091	FBgn0051029	732	FBgn0065067	74685
295	3R	11854347	11855200	0.908899784088	11854933	0.776491673787	FBgn0003117	3114	FBgn0038396	20460
296	X	17011436	17012224	0.908253669739	17011850	0.815528533038	FBgn0000163	16974	FBgn0000163	16974
297	2L	3822409	3823100	0.908150672913	3822500	0.78794336319	FBgn0003430	3180	FBgn0003430	3180
298	2R	9138396	9139285	0.905903339386	9139206	0.847490501404	FBgn0000633	211	FBgn0033859	29650
299	2L	2453997	2455119	0.905755996704	2454903	0.80341442426	FBgn0012017	5141	FBgn0015816	37763
300	2L	9601819	9602707	0.903549194336	9602284	0.86938136816	FBgn0032132	1392	FBgn0015393	97550
301	2R	17215026	17215665	0.902788162231	17215242	0.769639308636	FBgn0010228	3172	FBgn0010228	3172
302	2L	21636198	21636868	0.902215957642	21636696	0.854437172413	FBgn0032956	9649	FBgn0022893	19175
303	2R	9082762	9084154	0.899356842041	9082936	0.824515416072	FBgn0033857	7200	FBgn0033856	8484
304	X	1090463	1091595	0.898954391479	1090955	0.797025740147	FBgn0026875	2499	FBgn0026875	2499
305	2L	12089099	12089862	0.897868156433	12089338	0.77833533287	FBgn0003145	3546	FBgn0003145	3546
306	X	18940746	18941457	0.895583152771	18940999	0.840172461101	FBgn0030983	17214	FBgn0027603	101122
307	2L	91093	91966	0.89391040802	91141	0.797826025221	FBgn0031216	3611	FBgn0002931	3759
308	3R	14242487	14243067	0.893818378448	14242940	0.797555828094	FBgn0051122	4351	FBgn0038609	50562
309	X	6187297	6188019	0.892554283142	6187647	0.758687804727	FBgn0029866	2884	FBgn0029868	7988
310	3R	18498619	18499534	0.889543533325	18498698	0.840575790405	FBgn0039000	1193	FBgn0039000	1193
311	3R	21835842	21836813	0.887761116028	21836436	0.819529473782	FBgn0002732	249	FBgn0002732	249
312	3L	14934375	14935133	0.886883735657	14934501	0.795298489657	FBgn0026320	105	FBgn0026320	105
313	3L	3831975	3832750	0.88535785675	3832600	0.851971944173	FBgn0013751	2915	FBgn0035464	37799
314	X	2243692	2244409	0.884191513062	2244321	0.868658065796	FBgn0040387	501	FBgn0001150	40798
315	3L	11020431	11021091	0.882350921631	11020473	0.908405985151	FBgn0036115	4843	FBgn0036118	15113
316	2L	17259311	17259992	0.878019332886	17259359	0.885148906708	FBgn0032629	2698	FBgn0032633	120717
317	2L	20703856	20704717	0.875846862793	20704306	0.788056876924	FBgn0014859	2124	FBgn0000986	18202
318	X	3845630	3846351	0.875648498535	3846142	0.797145843506	FBgn0029690	29557	FBgn0000221	103439
319	X	15337677	15338337	0.874041557312	15337937	0.769951756795	FBgn0067708	3975	FBgn0030659	78872
320	3R	5244800	5245519	0.872401714325	5245315	0.837157799647	FBgn0024515	1651	FBgn0037686	18337
321	X	11742613	11743399	0.869693756104	11742954	0.777815606859	FBgn0030354	3677	FBgn0030350	21737
322	2L	4282278	4283426	0.865716934204	4282908	0.868118822575	FBgn0010473	243	FBgn0003941	55266
323	2R	11674519	11675320	0.863754272461	11674702	0.792919635773	FBgn0034082	1045	FBgn0034082	1045
324	2R	4496973	4497845	0.863639831543	4497020	0.822414186266	FBgn0033359	351	FBgn0033357	33519
325	3R	564479	565257	0.86346244812	564605	0.872507492701	FBgn0027570	7010	FBgn0037270	24687
326	2L	12082973	12083718	0.863159179688	12083024	0.877642260657	FBgn0003145	2768	FBgn0003145	2768
327	3R	8078042	8078994	0.863059520721	8078526	0.887928426266	FBgn0038008	1383	FBgn0037992	124607
328	2R	9945548	9946591	0.862513065338	9945734	0.793186701261	FBgn0013725	1464	FBgn0013725	1464
329	2L	13513050	13513835	0.861374855042	13513785	0.834608495235	FBgn0053640	14056	FBgn0032518	118670
330	2R	18901779	18902689	0.86137008667	18901826	0.803517659505	FBgn0028497	2453	FBgn0034849	36661
331	2L	13550501	13551140	0.857454299927	13550549	0.909907605913	FBgn0015954	408	FBgn0028546	90722
332	3L	19072784	19073507	0.857304573059	19072932	0.839449449019	FBgn0036851	2725	FBgn0036844	21251
333	3L	20096719	20097360	0.853865623474	20096754	0.805238617791	FBgn0036944	1257	FBgn0036959	78358
334	2R	20207129	20207894	0.851454734802	20207587	0.772845566273	FBgn0035050	6439	FBgn0053228	30445
335	2L	4823711	4824471	0.850894451141	4823903	0.818177736723	FBgn0031632	2127	FBgn0031632	2127
336	3R	4898288	4898875	0.848343372345	4898791	0.817399501801	FBgn0037661	7890	FBgn0037660	7972
337	2R	8710566	8711284	0.844906330109	8710950	0.758711406163	FBgn0053182	3233	FBgn0028991	4969
338	3L	17530071	17530777	0.842597484589	17530114	0.798831356896	FBgn0025455	7067	FBgn0025455	7067
339	2L	11802195	11803147	0.836031198502	11802938	0.775470550244	FBgn0020309	6495	FBgn0032377	8855
340	X	16478120	16478796	0.833120346069	16478337	0.847075112661	FBgn0030766	3495	FBgn0030766	3495
341	X	18137686	18138358	0.832185745239	18137762	0.824366855621	FBgn0004956	4000	FBgn0004956	4000
342	2R	11585351	11586124	0.826234817505	11586047	0.787491035461	FBgn0082181	5891	FBgn0034073	31419
343	2L	3189718	3190428	0.825807571411	3189963	0.780310726166	FBgn0031509	2923	FBgn0031511	17254
344	3L	14142333	14143004	0.819533348083	14142677	0.756479908438	FBgn0000411	1202	FBgn0000411	1202
345	X	10452156	10453326	0.796292304993	10452601	0.83363572289	FBgn0030218	4669	FBgn0052680	113646
346	2L	16554599	16555407	0.791840553284	16555052	0.828811221653	FBgn0032589	994	FBgn0002652	120933
347	3R	23196675	23197388	0.791481971741	23196905	0.756743558248	FBgn0039514	2038	FBgn0039509	82688
348	2R	16547615	16548596	0.788870811462	16548071	0.813527286053	FBgn0034576	15409	FBgn0003391	16670
349	2R	9848166	9848962	0.788328170776	9848646	0.768244330088	FBgn0033923	1388	FBgn0033923	1388
350	3R	16496992	16498021	0.786823272705	16497431	0.765900050893	FBgn0038819	2138	FBgn0004107	63911
351	2R	8292156	8293268	0.785228729248	8292554	0.768167654673	FBgn0003326	3897	FBgn0003326	3897
352	X	3624953	3625648	0.77117729187	3625379	0.748545067651	FBgn0026698	265	FBgn0000542	55954
353	2L	9551647	9552468	0.764942646027	9552096	0.751565540538	FBgn0032127	6052	FBgn0002973	114583
354	X	18193612	18194338	0.764929771423	18193696	0.810761880875	FBgn0030914	876	FBgn0004956	51934
355	3L	5691460	5692186	0.761242389679	5691821	0.7891061306	FBgn0052414	22751	FBgn0065058	45548
356	2L	3614408	3615119	0.756123542786	3614490	0.782546255324	FBgn0015663	4802	FBgn0002985	7742
357	3L	11216882	11217711	0.752710342407	11217357	0.77107407065	FBgn0036150	7472	FBgn0041094	8899
358	X	15645746	15646414	0.74698638916	15646198	0.769068717957	FBgn0003345	67	FBgn0025809	26682
359	X	8499536	8500293	0.745162963867	8499876	0.734959938947	FBgn0004102	3990	FBgn0004102	3990
360	2R	7732524	7733249	0.722386360168	7733095	0.776707735929	FBgn0033701	3158	FBgn0020377	5963
361	3L	18313888	18314532	0.716651439667	18314051	0.824257810911	FBgn0015946	44378	FBgn0011706	49611
362	3L	15188820	15189489	0.688491344452	15189160	0.729609787464	FBgn0029114	11740	FBgn0029114	11740
363	2R	1629290	1629947	0.685904502869	1629897	0.843426704407	FBgn0033063	14881	FBgn0033062	36889
