# Supplementary material for: Developmental roles of 21 Drosophila transcription factors are determined by quantitative differences in binding to an overlapping set of thousands of genomic regions
Source: Genome Biol. 2009 Jul 23;10(7):R80. doi: 10.1186/gb-2009-10-7-r80 (PMC2728534; doi:10.1186/gb-2009-10-7-r80)
Supplement: Additional data file 7 — Genomic coordinates of regions bound by each factor for the 25% FDR data set, locations and scores of peak windows, and the closest gene and closest transcribed gene for each peak. [file gb-2009-10-7-r80-S7.zip › Additional Data File 4 25% FDR bound regions/shn_2_040108-sym-25_table.txt]

Interval	Chr	Bound_Region_Start	Bound_Region_Stop	Bound_Region_Score	Peak_start	Peak_score	Closest_gene	Closest_gene_dist	Closest_transcribed_gene	Closest_transcribed_gene_dist
1	X	7164706	7168735	3.727076530457	7165950	3.59198697408	FBgn0029943	3026	FBgn0024250	12773
2	2L	8845182	8850505	3.696357727051	8846995	3.657431041493	FBgn0052986	15812	FBgn0029123	21370
3	3L	14114189	14121240	3.564112663269	14115483	3.469286694246	FBgn0042630	18900	FBgn0000411	28396
4	3L	15003849	15006748	3.482150554657	15004919	3.140583097935	FBgn0036465	2910	FBgn0036465	2910
5	X	6667051	6669518	3.3475522995	6668271	3.11244726181	FBgn0029907	220	FBgn0029907	220
6	3L	14099572	14102247	3.32780456543	14101223	3.083734287935	FBgn0042630	4640	FBgn0000411	42656
7	2R	9081536	9087710	3.21656036377	9086003	3.081713928896	FBgn0033857	4133	FBgn0033856	11551
8	X	7144410	7147427	3.146570205688	7145125	2.821601420641	FBgn0024250	8052	FBgn0024250	8052
9	2R	6712125	6716525	3.131202697754	6715321	2.613700946172	FBgn0033582	19799	FBgn0033590	37269
10	2R	6706700	6708956	3.046492576599	6707674	2.961268396939	FBgn0003396	17947	FBgn0033581	41711
11	2R	13267170	13269387	3.04244852066	13268209	2.78613988091	FBgn0034275	3048	FBgn0003545	5235
12	2L	9145430	9147463	3.018498420715	9146605	2.575522979101	FBgn0051887	16762	FBgn0051887	16762
13	2L	13224165	13228486	2.962641239166	13225559	2.821694402134	FBgn0032489	353	FBgn0032489	353
14	2L	8871381	8873448	2.955238342285	8872585	2.384010090547	FBgn0032072	5818	FBgn0029123	46960
15	X	7150829	7153994	2.942318916321	7153172	2.524320097531	FBgn0024250	5	FBgn0024250	5
16	3R	7203593	7204990	2.874639034271	7204568	2.597844809294	FBgn0004595	6058	FBgn0026064	28201
17	X	7137060	7141415	2.871255874634	7139253	2.610472611019	FBgn0025549	2713	FBgn0025549	2713
18	3L	16455280	16457750	2.834132194519	16456429	2.768147680495	FBgn0003515	6484	FBgn0014163	79331
19	X	448665	451002	2.822522640228	449731	2.770870657528	FBgn0003986	1868	FBgn0003986	1868
20	2L	8840712	8843079	2.81667804718	8841892	2.762194474538	FBgn0029123	16267	FBgn0029123	16267
21	3R	671280	676210	2.717814922333	674979	2.23231680253	FBgn0003002	3556	FBgn0003002	3556
22	X	15457696	15460032	2.701561927795	15458794	2.595828183492	FBgn0003463	1683	FBgn0003463	1683
23	3R	25372773	25374845	2.677212715149	25373912	2.520153787401	FBgn0000492	8197	FBgn0040623	57096
24	2L	1517077	1519059	2.648807048798	1518210	2.419042170048	FBgn0001174	26	FBgn0001174	26
25	3L	15008811	15011506	2.625291824341	15010557	2.480522215366	FBgn0025776	1221	FBgn0025776	1221
26	3R	2579166	2581958	2.621218681335	2580347	2.394659659442	FBgn0026564	334	FBgn0026564	334
27	3L	22335901	22337835	2.58629655838	22336920	2.407149553299	FBgn0004449	4808	FBgn0004449	4808
28	3L	16737690	16741571	2.531783103943	16738652	2.206262439489	FBgn0036660	6322	FBgn0036660	6322
29	X	18517987	18520630	2.521049499512	18519060	2.333950042725	FBgn0004959	646	FBgn0004959	646
30	3L	13351309	13353611	2.504324913025	13352322	2.221373025109	FBgn0036349	210	FBgn0036349	210
31	2L	5237487	5240750	2.477222919464	5239597	2.195849895477	FBgn0051971	1169	FBgn0000228	38961
32	2R	2084143	2086323	2.45433139801	2085167	2.369736390955	FBgn0033076	27624	FBgn0041145	37151
33	2L	8831519	8833467	2.453125953674	8832557	2.293522722581	FBgn0029123	6932	FBgn0029123	6932
34	2L	14445023	14446911	2.449957847595	14445885	2.176798045635	FBgn0028844	4931	FBgn0005771	44977
35	2R	18194628	18199528	2.423131465912	18197959	2.328684077543	FBgn0020257	1404	FBgn0020257	1404
36	3R	4666255	4668597	2.412439346313	4667354	2.267076015472	FBgn0037638	17222	FBgn0011966	20248
37	2L	14488477	14490034	2.391621589661	14489285	1.685174147288	FBgn0005771	1577	FBgn0005771	1577
38	2R	18713636	18715594	2.38955783844	18714612	2.276901104871	FBgn0034834	4527	FBgn0003062	132292
39	2L	2163149	2165941	2.38916683197	2165095	2.066825810601	FBgn0031393	9335	FBgn0031393	9335
40	3L	15675986	15678316	2.388672828674	15677393	2.055971089531	FBgn0041160	12285	FBgn0041160	12285
41	2L	2453054	2458465	2.387411117554	2456974	2.195230156183	FBgn0012017	3070	FBgn0015816	35692
42	2R	15580593	15582499	2.366622924805	15581647	2.003282098209	FBgn0004364	44727	FBgn0004364	44727
43	2R	20563621	20565768	2.359045028687	20564966	2.142146646976	FBgn0001148	4614	FBgn0001148	4614
44	3R	9118243	9120590	2.353261947632	9119118	2.09286826849	FBgn0038134	198	FBgn0038134	198
45	3L	20999772	21002363	2.335122108459	21001462	2.137325882912	FBgn0053285	21381	FBgn0037044	39726
46	3L	14929344	14931138	2.326054573059	14930366	2.219606685638	FBgn0026320	4240	FBgn0026320	4240
47	2R	7309322	7312394	2.318206787109	7310343	2.120704538682	FBgn0033652	4067	FBgn0033652	4067
48	3R	169227	170974	2.316946983337	170045	1.980820571675	FBgn0001204	2327	FBgn0001204	2327
49	3R	171766	175197	2.310523033142	174361	2.11534466463	FBgn0001204	1989	FBgn0001204	1989
50	3R	20574388	20576038	2.301194667816	20575146	1.985804052914	FBgn0003719	310	FBgn0003719	310
51	3L	17380538	17382823	2.300059080124	17381388	2.07637283206	FBgn0027660	5383	FBgn0027660	5383
52	3R	1036676	1039200	2.287905216217	1038038	2.200464129448	FBgn0000340	5109	FBgn0000340	5109
53	X	1679435	1681091	2.280609607697	1680277	1.98251926899	FBgn0029591	1539	FBgn0029591	1539
54	3R	20122377	20124284	2.274604320526	20123262	2.185251871745	FBgn0000368	2124	FBgn0000368	2124
55	2R	9075845	9081270	2.272695064545	9077324	2.162303700167	FBgn0033856	2872	FBgn0033856	2872
56	3L	14932458	14935665	2.266523838043	14933362	2.093505410587	FBgn0026320	1244	FBgn0026320	1244
57	3R	14815435	14817831	2.266240119934	14816849	1.895148336887	FBgn0026239	7102	FBgn0026239	7102
58	3R	25132015	25134075	2.259226322174	25132789	2.031833267212	FBgn0039659	9838	FBgn0003525	51287
59	3R	863874	865682	2.236982822418	864562	1.959884230296	FBgn0010313	47846	FBgn0010313	47846
60	3L	883148	884909	2.23591709137	883990	2.039675824782	FBgn0035176	2473	FBgn0035164	62944
61	3L	22333202	22335555	2.234188079834	22333969	2.048230361938	FBgn0004449	7759	FBgn0004449	7759
62	X	2321130	2322746	2.224244594574	2321873	1.871082109563	FBgn0040388	4286	FBgn0004050	17948
63	X	20527450	20529270	2.224033355713	20528174	1.947393417358	FBgn0031129	18462	FBgn0003300	23057
64	3L	11898703	11900219	2.22382068634	11899442	1.838497835047	FBgn0036222	738	FBgn0000404	91918
65	2R	5588183	5590817	2.218685150146	5589158	1.977851951824	FBgn0033483	1020	FBgn0033483	1020
66	2L	9987386	9990460	2.213661670685	9988382	2.122460589689	FBgn0040965	3725	FBgn0040965	3725
67	2R	17051564	17054340	2.205172538757	17052721	1.82904142492	FBgn0050283	4566	FBgn0010415	63971
68	2L	19861573	19863749	2.204889774323	19862862	1.886526286602	FBgn0032826	476	FBgn0043021	50519
69	2R	5566353	5570391	2.204050064087	5568403	2.010350956636	FBgn0010385	2023	FBgn0033476	7972
70	2L	3071085	3073070	2.186721801758	3072095	1.971378382515	FBgn0027571	15480	FBgn0003934	23394
71	3R	20997686	21000182	2.182769775391	20998826	2.112520133748	FBgn0039285	443	FBgn0039286	11909
72	2R	11269562	11272133	2.182489395142	11270613	2.039632916451	FBgn0050089	28352	FBgn0050089	28352
73	2L	19215095	19217145	2.181453704834	19216260	2.060601679484	FBgn0015380	29985	FBgn0032762	86905
74	2L	4822973	4824933	2.16691827774	4823945	1.930496917051	FBgn0031632	2169	FBgn0031632	2169
75	3L	13054738	13056666	2.16460609436	13055560	1.971868627212	FBgn0036345	5676	FBgn0010452	32660
76	3L	7882524	7884975	2.162724018097	7883521	2.006369948387	FBgn0003041	2377	FBgn0003041	2377
77	2L	7009773	7011508	2.158075809479	7010590	1.87714730992	FBgn0031880	2906	FBgn0051908	16705
78	3L	17520308	17522038	2.14811706543	17521100	1.873841594247	FBgn0025455	1947	FBgn0025455	1947
79	X	17653015	17654691	2.147397041321	17653858	1.891185227562	FBgn0030868	306	FBgn0030870	10919
80	2L	1410064	1412283	2.136213779449	1410990	2.046364217997	FBgn0002543	9459	FBgn0002543	9459
81	X	20501523	20503249	2.131232738495	20502404	1.719848576714	FBgn0003300	2713	FBgn0003300	2713
82	2L	15470356	15471988	2.125456809998	15471221	1.839229106903	FBgn0003448	2977	FBgn0003448	2977
83	2R	3757425	3760898	2.121870517731	3758170	1.88194844302	FBgn0033277	7899	FBgn0010109	14030
84	X	19054117	19055623	2.121601104736	19054817	1.898085912069	FBgn0031001	256	FBgn0031001	256
85	2L	8874713	8876859	2.119246006012	8875964	1.696128666401	FBgn0032072	9197	FBgn0029123	50339
86	3R	4524523	4527699	2.112204551697	4526745	2.049538532893	FBgn0037612	41	FBgn0001180	3205
87	2L	7519233	7520643	2.111233472824	7519943	1.663345247507	FBgn0011283	22583	FBgn0053529	24480
88	X	2840735	2842438	2.108690261841	2841485	1.872503876686	FBgn0003285	11497	FBgn0004647	149543
89	2R	2996415	2999271	2.10231256485	2998363	2.034395962954	FBgn0015930	3313	FBgn0015930	3313
90	2L	1075734	1077836	2.100029468536	1076565	1.938851714134	FBgn0003310	1246	FBgn0003310	1246
91	2L	18593611	18595618	2.099939346313	18594806	1.657854276545	FBgn0003270	1677	FBgn0032693	54107
92	3L	8643396	8646141	2.093991756439	8644042	1.765618997462	FBgn0001168	5664	FBgn0001168	5664
93	3R	19125417	19127863	2.080832481384	19126870	1.987003535032	FBgn0039071	10959	FBgn0039067	43091
94	X	6884645	6887331	2.079538822174	6885762	1.972978655497	FBgn0029931	82	FBgn0029931	82
95	3R	4633247	4635329	2.07661485672	4634518	1.829040646553	FBgn0037635	1015	FBgn0037633	3166
96	2L	18890399	18892402	2.071627616882	18891505	1.920177221298	FBgn0003896	14320	FBgn0032717	55909
97	3R	3938022	3940462	2.06716966629	3938893	1.922407180071	FBgn0004210	7836	FBgn0037550	13162
98	2L	3613741	3616178	2.066553115845	3614725	2.103779375553	FBgn0015663	4567	FBgn0002985	7977
99	3R	4292766	4295630	2.064616680145	4293720	1.830515412723	FBgn0051369	24173	FBgn0040529	126957
100	2R	8710058	8712957	2.052258491516	8710950	1.857100486755	FBgn0053182	3233	FBgn0028991	4969
101	3L	9002482	9004495	2.049368858337	9003267	1.876860809326	FBgn0035956	8911	FBgn0028789	12057
102	2L	21863953	21865177	2.048942565918	21864618	1.826865464449	FBgn0032965	21236	FBgn0003866	48430
103	3R	26677224	26678624	2.048704147339	26677885	1.605898439884	FBgn0003720	152	FBgn0003720	152
104	X	8498653	8500902	2.035462856293	8499876	1.843817009645	FBgn0004102	3990	FBgn0004102	3990
105	2L	517471	519821	2.034704685211	518352	1.852453344009	FBgn0003963	5115	FBgn0003963	5115
106	3L	2420956	2423576	2.033487319946	2422282	1.975665986538	FBgn0052306	24752	FBgn0053231	26406
107	3R	16116438	16119414	2.02259683609	16118618	1.89938673377	FBgn0028386	370	FBgn0028386	370
108	3L	5594368	5596238	2.01880979538	5595273	1.818692600026	FBgn0035625	9657	FBgn0035625	9657
109	X	3706338	3708161	2.014925956726	3707468	1.727922327378	FBgn0019661	456	FBgn0019661	456
110	2R	4582585	4585121	2.014604091644	4584171	1.85719574199	FBgn0011746	3257	FBgn0065074	23446
111	2R	1628885	1630517	2.009799480438	1629761	1.905697149389	FBgn0033063	15017	FBgn0033062	36753
112	3R	17272936	17274436	2.009345293045	17273674	1.736346497255	FBgn0011278	1632	FBgn0013984	132577
113	2L	19333330	19335793	2.008629322052	19334247	1.787515819073	FBgn0024245	24906	FBgn0024245	24906
114	3R	15175379	15177135	2.00434589386	15176316	1.920861636891	FBgn0038697	24155	FBgn0000463	24381
115	2R	4169022	4170973	1.999216079712	4170048	1.703523243175	FBgn0050353	29	FBgn0050353	29
116	X	7141601	7143289	1.997135162354	7142455	1.785808507134	FBgn0025549	5915	FBgn0025549	5915
117	2L	15738100	15739860	1.994154930115	15739068	1.884468415204	FBgn0010382	5016	FBgn0003936	8543
118	2L	4367661	4369534	1.977236270905	4368816	1.87652528286	FBgn0026319	3174	FBgn0026319	3174
119	3L	6740323	6742011	1.975749015808	6741281	1.789737953859	FBgn0052392	4088	FBgn0035714	14421
120	2L	13867087	13868631	1.974159240723	13867819	1.67855276781	FBgn0028532	18407	FBgn0051842	32781
121	3L	4213040	4216710	1.967395782471	4214015	1.670616388321	FBgn0001257	5664	FBgn0011692	12253
122	2R	2025661	2028141	1.965209007263	2026445	1.797690391541	FBgn0010347	12373	FBgn0041145	95873
123	2R	16874320	16875889	1.957020759583	16875005	1.606810822206	FBgn0000395	482	FBgn0000395	482
124	2L	12459506	12461962	1.956136703491	12460223	1.432887395223	FBgn0032437	6541	FBgn0040286	25558
125	2L	15318505	15322544	1.956010818481	15320667	1.770643402548	FBgn0041103	4832	FBgn0001981	9126
126	2R	9943887	9947666	1.946398735046	9945981	1.920668125153	FBgn0013725	1217	FBgn0013725	1217
127	3R	10504600	10506633	1.946139335632	10505382	1.813489437103	FBgn0038252	16217	FBgn0051314	17675
128	3R	11813430	11816045	1.94566822052	11814974	1.895623334249	FBgn0003507	3051	FBgn0003507	3051
129	3R	8470894	8472964	1.941827297211	8471860	1.78098894755	FBgn0038071	1922	FBgn0038071	1922
130	3R	7366798	7368174	1.941511154175	7367401	1.61831185397	FBgn0053512	2432	FBgn0037920	78412
131	2R	15586754	15588193	1.939777374268	15587318	1.821082900552	FBgn0004364	39056	FBgn0004364	39056
132	2R	5485009	5487877	1.939618110657	5485781	1.766954393948	FBgn0033471	2819	FBgn0027619	5008
133	3L	22069027	22070626	1.937628746033	22069674	1.650080263615	FBgn0037153	283	FBgn0000100	59791
134	3R	4028523	4032242	1.936531066895	4031082	1.852600911084	FBgn0053779	538	FBgn0037554	28147
135	2L	9453764	9455327	1.935273170471	9454532	1.802181631327	FBgn0053723	13792	FBgn0002973	17019
136	3R	2819540	2821388	1.932907581329	2820468	1.715781033039	FBgn0000095	4482	FBgn0010774	85658
137	3R	27047184	27049911	1.931354522705	27049200	1.684268116951	FBgn0039831	2774	FBgn0039831	2774
138	2L	14435189	14436957	1.928181886673	14436075	1.887766866123	FBgn0028871	10944	FBgn0005771	54787
139	3L	20335894	20337501	1.928031921387	20336805	1.889632393332	FBgn0028978	1356	FBgn0028978	1356
140	3R	17283671	17285311	1.926093101501	17284339	1.659233289606	FBgn0011278	12297	FBgn0013984	121912
141	2R	8705492	8707019	1.923439025879	8706341	1.534742057323	FBgn0028991	360	FBgn0028991	360
142	3R	10643171	10644937	1.918133735657	10644008	1.72539794445	FBgn0038262	16481	FBgn0038258	55250
143	2R	9071069	9072482	1.911606788635	9071736	1.53513262007	FBgn0033855	64	FBgn0033855	64
144	3R	12377010	12378842	1.911273002625	12377959	1.795643180609	FBgn0038442	2200	FBgn0027053	82136
145	2R	7497563	7499140	1.900979042053	7498357	1.799769282341	FBgn0053145	502	FBgn0011704	2993
146	3L	4676786	4679013	1.899947166443	4677535	1.738706476548	FBgn0042199	991	FBgn0042199	991
147	2R	19146088	19147700	1.890585899353	19146943	1.593784987926	FBgn0004795	6731	FBgn0016762	54655
148	3L	3831749	3833267	1.88932800293	3832424	1.6210120706	FBgn0013751	2739	FBgn0035464	37623
149	3L	19521381	19522774	1.889017105103	19522157	1.761561618132	FBgn0036886	4476	FBgn0036886	4476
150	2L	18140851	18142481	1.888097763062	18141555	1.632201026468	FBgn0041184	6784	FBgn0041184	6784
151	2R	19080341	19083194	1.886703491211	19082123	1.65519806918	FBgn0015903	9626	FBgn0015903	9626
152	X	2264353	2265544	1.885090827942	2264538	1.803915904118	FBgn0040385	2517	FBgn0001150	20581
153	X	8972203	8973788	1.88275718689	8972881	1.545808136463	FBgn0030090	7358	FBgn0030092	21399
154	2L	12665425	12667032	1.876996994019	12666277	1.687538087368	FBgn0032442	2892	FBgn0032445	26746
155	X	10338306	10340042	1.874997138977	10339168	1.673616381253	FBgn0052680	213	FBgn0052680	213
156	2L	13228850	13230403	1.870937347412	13229539	1.56897205465	FBgn0032491	178	FBgn0032491	178
157	3L	14416617	14418935	1.867825984955	14418144	1.646359780255	FBgn0036424	35553	FBgn0036424	35553
158	2R	16160587	16162057	1.858850479126	16161217	1.258914979299	FBgn0034537	2316	FBgn0061362	2574
159	3L	14911121	14912004	1.857563972473			FBgn0052475	6478	FBgn0035105	167954
160	3R	13429775	13431733	1.854672908783	13430593	1.722935497761	FBgn0038524	1231	FBgn0051575	53582
161	3R	2930636	2932210	1.854231357574	2931464	1.471501406501	FBgn0040670	11618	FBgn0003884	19204
162	2R	11304747	11306354	1.849092483521	11305558	1.503338982077	FBgn0050321	2629	FBgn0050089	63297
163	3R	12161983	12163656	1.847650527954	12162832	1.701992988586	FBgn0040284	4874	FBgn0040284	4874
164	3L	682262	683766	1.846609115601	683016	1.601523483501	FBgn0035157	341	FBgn0035156	6569
165	2R	16414264	16416065	1.846351623535	16415196	1.619609057903	FBgn0034560	2090	FBgn0034565	70623
166	3L	21231868	21233426	1.843078136444	21232498	1.494095385075	FBgn0000551	854	FBgn0037066	12594
167	X	13063374	13064825	1.83971786499	13064149	1.442360373104	FBgn0052639	6311	FBgn0052639	6311
168	3L	19047769	19049346	1.839583396912	19048582	1.681901872158	FBgn0036844	3099	FBgn0036844	3099
169	X	2838053	2839512	1.839512825012	2838783	1.708882033825	FBgn0003285	8795	FBgn0004647	152245
170	2R	15174693	15177597	1.839255332947	15176153	1.639007736655	FBgn0046821	31	FBgn0046821	31
171	3L	10833692	10837828	1.83725643158	10834656	1.656196986928	FBgn0026160	2817	FBgn0026160	2817
172	2R	13194295	13195911	1.836284637451	13194994	1.6026061603	FBgn0016059	3364	FBgn0016059	3364
173	3R	17430774	17432083	1.834494590759	17431345	1.56478395462	FBgn0046832	16901	FBgn0046832	16901
174	2L	18870112	18872200	1.829878807068	18871235	1.561719389523	FBgn0003896	5950	FBgn0032717	35639
175	2R	13315617	13317153	1.828287124634	13316217	1.415012508631	FBgn0004586	1435	FBgn0004586	1435
176	3R	881029	882738	1.827225446701	881876	1.649306058884	FBgn0010313	30532	FBgn0010313	30532
177	2R	8295108	8296835	1.8266248703	8295823	1.59481292963	FBgn0003326	628	FBgn0003326	628
178	X	15480096	15481993	1.823692798615	15480922	1.738439798355	FBgn0030663	2694	FBgn0003463	20445
179	2R	1703026	1704887	1.822425842285	1703987	1.749501396628	FBgn0033068	592	FBgn0033068	592
180	3L	20556211	20558051	1.814095497131	20557160	1.520842804628	FBgn0001323	2783	FBgn0001320	72044
181	3R	11853810	11855826	1.813040733337	11854685	1.848754490123	FBgn0003117	2866	FBgn0038396	20708
182	2R	4917895	4919234	1.811685562134	4918479	1.248439192772	FBgn0053774	6382	FBgn0053774	6382
183	3R	17465843	17468500	1.809740066528	17467561	1.476433372498	FBgn0011766	18566	FBgn0046832	19315
184	2R	19152469	19154366	1.808259963989	19153582	1.642783221077	FBgn0034886	11594	FBgn0016762	48016
185	2R	2039071	2040528	1.808188438416	2039733	1.600068148445	FBgn0010347	25661	FBgn0041145	82585
186	3L	13047586	13049102	1.802750110626	13048335	1.695172169629	FBgn0036344	12509	FBgn0036342	27364
187	3R	12727195	12728540	1.802711486816	12727842	1.62079679966	FBgn0051270	21665	FBgn0082171	45805
188	2L	16318703	16320357	1.802596569061	16319590	1.465439964743	FBgn0000250	2440	FBgn0000250	2440
189	3L	5956098	5957921	1.802340507507	5956973	1.614059478045	FBgn0035656	7021	FBgn0035656	7021
190	3R	26681468	26683133	1.802077770233	26682240	1.448873758316	FBgn0003720	4203	FBgn0003720	4203
191	X	17662416	17665138	1.800484657288	17663126	1.451873461405	FBgn0030870	1651	FBgn0030870	1651
192	X	7736524	7738603	1.793756723404	7737762	1.457806438208	FBgn0029970	954	FBgn0029970	954
193	2L	1066350	1069583	1.787655830383	1068966	1.527761046092	FBgn0003310	8845	FBgn0003310	8845
194	2L	1421057	1422638	1.786577224731	1421773	1.540906965733	FBgn0002543	1324	FBgn0002543	1324
195	3L	14937052	14939373	1.786518096924	14938548	1.787151177724	FBgn0000216	620	FBgn0000216	620
196	3R	21008137	21011193	1.783264160156	21009501	1.683052003384	FBgn0039286	1234	FBgn0039286	1234
197	3R	5704836	5706698	1.777214050293	5705549	1.688558638096	FBgn0037767	4152	FBgn0065050	101343
198	3R	12651328	12653068	1.772206783295	12652143	1.59883004427	FBgn0000014	3626	FBgn0020546	23583
199	3L	19000452	19002250	1.768904685974	19001395	1.582127481699	FBgn0002945	9195	FBgn0002945	9195
200	3R	20692111	20693742	1.764632225037	20692890	1.66349697113	FBgn0013949	1817	FBgn0015625	3727
201	3L	5829750	5831696	1.75599861145	5830687	1.565689682961	FBgn0003984	11126	FBgn0052409	42802
202	2R	5997702	5999360	1.754755496979	5998556	1.660773992538	FBgn0033529	6583	FBgn0033529	6583
203	3L	13068640	13070352	1.753533840179	13069488	1.693908691406	FBgn0052118	2710	FBgn0010452	18732
204	3L	21079203	21080665	1.750875473022	21079961	1.524076405694	FBgn0037051	10079	FBgn0037051	10079
205	2R	7970124	7971801	1.750310897827	7971004	1.48576810956	FBgn0010238	1906	FBgn0010238	1906
206	3R	15157404	15158949	1.746873855591	15158206	1.433578521013	FBgn0000463	6271	FBgn0000463	6271
207	2L	7048254	7049785	1.745404481888	7048956	1.530960679054	FBgn0051630	6489	FBgn0051630	6489
208	3R	950500	952572	1.745171546936	951834	1.55696700601	FBgn0037293	1976	FBgn0010313	39426
209	2L	3609987	3611804	1.743991851807	3610914	1.561603714438	FBgn0002985	4166	FBgn0002985	4166
210	3L	21999119	22000851	1.737453460693	21999966	1.710936486721	FBgn0037149	8	FBgn0037149	8
211	2L	12079364	12083831	1.737040042877	12082953	1.578361623427	FBgn0003145	2839	FBgn0003145	2839
212	2L	14484681	14487269	1.735248088837	14486319	1.546511425691	FBgn0005771	4543	FBgn0005771	4543
213	X	17011156	17012777	1.733807086945	17011933	1.498917371035	FBgn0000163	17057	FBgn0000163	17057
214	3R	6177985	6179775	1.732388496399	6178858	1.567505471847	FBgn0015396	2952	FBgn0015396	2952
215	2R	8291571	8293972	1.729035377502	8293298	1.568309720357	FBgn0003326	3153	FBgn0003326	3153
216	3R	14825290	14826755	1.725337505341	14825934	1.513596475124	FBgn0026239	16187	FBgn0026239	16187
217	2R	6913158	6915625	1.722904205322	6914754	1.528693407774	FBgn0050506	994	FBgn0082585	1417
218	2R	5225597	5227149	1.719306468964	5226330	1.459939575195	FBgn0010316	2194	FBgn0023143	21189
219	X	13067724	13068920	1.718441009521	13068138	1.141987688401	FBgn0052639	2322	FBgn0052639	2322
220	3R	2684243	2686761	1.716268062592	2684823	1.445437329156	FBgn0001077	5223	FBgn0001077	5223
221	2L	2171844	2173414	1.715896129608	2172553	1.586211919785	FBgn0000097	6196	FBgn0000097	6196
222	3R	26674578	26676446	1.715291023254	26675641	1.633874556598	FBgn0003720	2396	FBgn0003720	2396
223	3R	2586285	2589805	1.710990905762	2588041	1.605972346138	FBgn0000071	274	FBgn0000071	274
224	3L	10940013	10941330	1.706861019135	10940719	1.500250220299	FBgn0052070	2721	FBgn0036118	94867
225	3L	15989836	15991391	1.704068183899	15990556	1.479773193598	FBgn0044028	1817	FBgn0044028	1817
226	3L	726916	728792	1.702272891998	727768	1.568075954914	FBgn0052482	442	FBgn0000575	5170
227	X	7148406	7149506	1.699870586395	7149036	1.064217597246	FBgn0024250	4141	FBgn0024250	4141
228	3L	6794380	6795987	1.698071479797	6795230	1.581162214279	FBgn0003995	31123	FBgn0035714	68370
229	3R	11478826	11481375	1.697010993958	11480063	1.564869817098	FBgn0053207	11845	FBgn0053207	11845
230	2L	8824778	8826420	1.696032524109	8825636	1.534606337547	FBgn0029123	11	FBgn0029123	11
231	3L	16008434	16010394	1.694449424744	16009278	1.576465815306	FBgn0003691	6636	FBgn0003691	6636
232	2L	3821626	3823478	1.693839073181	3822697	1.543214321136	FBgn0003430	2983	FBgn0003430	2983
233	3L	18998273	18999552	1.691484451294	18998856	1.342808306217	FBgn0002945	11734	FBgn0002945	11734
234	3L	1021735	1022672	1.687888145447	1022158	1.044900527367	FBgn0024277	3751	FBgn0035164	201112
235	3L	14909339	14910390	1.687704086304	14909532	1.543905787998	FBgn0040809	19	FBgn0040809	19
236	3R	25123000	25124221	1.684819221497	25123616	1.257391817429	FBgn0039659	665	FBgn0003525	42114
237	2R	5628893	5630151	1.684190750122	5629483	1.293246886309	FBgn0033486	23	FBgn0033486	23
238	2L	4281422	4283260	1.680774211884	4282290	1.570435355691	FBgn0010473	861	FBgn0003941	54648
239	2R	14191848	14193866	1.678828716278	14192525	1.373871771495	FBgn0023214	4130	FBgn0023214	4130
240	3L	9829443	9830775	1.675517559052	9829993	1.319162032183	FBgn0004390	767	FBgn0015618	17396
241	3L	8648905	8650185	1.675457954407	8649612	1.431686178843	FBgn0001168	94	FBgn0001168	94
242	3L	601099	602497	1.672840118408	601920	1.49190380994	FBgn0052345	3928	FBgn0064191	23871
243	2R	9825426	9828513	1.672248840332	9826458	1.563402149412	FBgn0033921	9242	FBgn0033922	14231
244	2L	20755526	20757138	1.670754909515	20756337	1.525771331787	FBgn0000251	1991	FBgn0000986	33829
245	3L	8975966	8978140	1.670434951782	8976692	1.392549879411	FBgn0035954	2453	FBgn0035954	2453
246	2L	2576669	2578608	1.669467449188	2577631	1.478653458988	FBgn0031435	40	FBgn0031435	40
247	X	3007816	3009204	1.66889667511	3008557	1.492746745839	FBgn0004647	17529	FBgn0004647	17529
248	3L	18326014	18327685	1.668020248413	18326775	1.513977611766	FBgn0011706	36887	FBgn0011706	36887
249	2R	17030749	17032950	1.665995121002	17031611	1.358704268932	FBgn0003731	1024	FBgn0010415	42861
250	3R	11859447	11860662	1.663181304932	11860024	1.267751723528	FBgn0003117	8205	FBgn0038396	15369
251	2R	10642847	10644333	1.662935018539	10643640	1.265350818634	FBgn0015371	13520	FBgn0033989	136554
252	2R	14779861	14782732	1.662661552429	14781933	1.358666032553	FBgn0034423	7156	FBgn0003254	8656
253	3R	6047769	6049310	1.660726070404	6048516	1.467770761914	FBgn0037797	36	FBgn0037797	36
254	3R	4102464	4103988	1.660388946533	4103346	1.528672386618	FBgn0010433	168	FBgn0037561	7742
255	2R	14316566	14318454	1.658364772797	14317660	1.711074084044	FBgn0010651	930	FBgn0010651	930
256	X	20534264	20536477	1.657138824463	20535712	1.256363042196	FBgn0031129	10924	FBgn0003300	30595
257	3R	19168909	19170199	1.656409740448	19169478	1.4123442173	FBgn0003118	2406	FBgn0002622	15047
258	2R	8500670	8502467	1.656202316284	8501654	1.503525060766	FBgn0005624	4758	FBgn0005624	4758
259	3L	19007633	19010611	1.655811786652	19008969	1.556157946587	FBgn0002945	1621	FBgn0002945	1621
260	2L	2999949	3001553	1.65533208847	3000945	1.353056252003	FBgn0025681	7981	FBgn0002989	8184
261	X	6833574	6835029	1.654641628265	6834275	1.28013330698	FBgn0029927	2549	FBgn0029927	2549
262	3R	8106848	8108015	1.651948690414	8107544	1.096097707748	FBgn0038009	10902	FBgn0010044	98214
263	3R	25088368	25089991	1.651898384094	25089246	1.534179121256	FBgn0003525	7744	FBgn0003525	7744
264	3L	15188337	15189925	1.649514198303	15189125	1.575804650784	FBgn0029114	11775	FBgn0029114	11775
265	2L	849257	850875	1.649445056915	850164	1.501394301653	FBgn0020304	897	FBgn0020304	897
266	3R	15164089	15165796	1.647936105728	15164910	1.496305592855	FBgn0000463	12975	FBgn0000463	12975
267	2L	19336649	19338118	1.647319793701	19337341	1.406087987563	FBgn0024245	21812	FBgn0024245	21812
268	2L	3833144	3834813	1.645428657532	3833957	1.571283901439	FBgn0004567	2885	FBgn0004567	2885
269	3R	13501636	13502479	1.642201423645	13502277	1.030314479555	FBgn0000063	5257	FBgn0038536	6116
270	X	18632743	18634243	1.642059326172	18633541	1.57078518587	FBgn0001090	1925	FBgn0001090	1925
271	3L	14925373	14926578	1.641155719757	14925972	1.356081401601	FBgn0026320	8634	FBgn0026320	8634
272	3L	11216305	11218272	1.640375137329	11217491	1.719617450939	FBgn0036150	7606	FBgn0041094	8765
273	3L	2466049	2467566	1.632852554321	2466682	1.507608862484	FBgn0035344	4657	FBgn0035346	5669
274	X	18142736	18145923	1.631110191345	18144991	1.624572136823	FBgn0004956	3229	FBgn0004956	3229
275	2L	14260726	14262872	1.630661010742	14262065	1.553594981923	FBgn0004002	1457	FBgn0028529	93015
276	2L	8809463	8812623	1.630569458008	8811903	1.448486720814	FBgn0029123	13722	FBgn0029123	13722
277	3L	18313361	18315000	1.6252784729	18314215	1.704791158438	FBgn0015946	44542	FBgn0011706	49447
278	2R	5205992	5207337	1.62437915802	5206621	1.323826342821	FBgn0023143	1480	FBgn0023143	1480
279	3R	13373086	13374725	1.622936248779	13373870	1.605438232422	FBgn0038519	1639	FBgn0025571	7725
280	3R	26670853	26672194	1.621520042419	26671464	1.310758411884	FBgn0003720	6573	FBgn0003720	6573
281	3R	8207267	8209081	1.620297431946	8208298	1.507543255301	FBgn0038028	114	FBgn0038028	114
282	3R	9734768	9737945	1.618244171143	9735640	1.546180566152	FBgn0000576	8059	FBgn0000576	8059
283	3R	2688960	2690494	1.617801189423	2689749	1.540109888713	FBgn0001077	297	FBgn0001077	297
284	X	255967	257375	1.615314483643	256587	1.385602698607	FBgn0004170	3705	FBgn0004170	3705
285	2L	5410005	5411182	1.614219665527	5410522	1.463165730238	FBgn0016660	6180	FBgn0005511	51119
286	2L	18864738	18866944	1.612486362457	18866292	1.356606394053	FBgn0003896	10893	FBgn0032717	30696
287	3R	10477635	10479088	1.61026763916	10478304	1.50222307093	FBgn0026578	3119	FBgn0026578	3119
288	2L	12088648	12090159	1.608630657196	12089518	1.509354675517	FBgn0003145	3726	FBgn0003145	3726
289	3R	6425030	6426595	1.607398986816	6425770	1.373325634003	FBgn0001235	38616	FBgn0001235	38616
290	3L	9301995	9303032	1.60727596283	9302440	1.077855530907	FBgn0035975	5839	FBgn0035980	35866
291	2L	18145509	18146750	1.606770515442	18146143	1.316865324974	FBgn0041184	2196	FBgn0041184	2196
292	X	10706631	10707885	1.606595039368	10707168	1.369973931994	FBgn0030243	4293	FBgn0030241	7076
293	3L	14921296	14922504	1.604935646057	14921816	1.367621309617	FBgn0040487	10445	FBgn0040487	10445
294	2L	15727195	15728483	1.604490756989	15727883	1.269417047501	FBgn0010382	16201	FBgn0003936	19728
295	3R	177499	178944	1.604413986206	178100	1.465240418911	FBgn0001204	5728	FBgn0001204	5728
296	3R	9637001	9638442	1.603403091431	9637693	1.439491526286	FBgn0053327	1148	FBgn0053327	1148
297	X	18127741	18128931	1.603038787842	18128320	1.169285964966	FBgn0030911	1804	FBgn0004956	13442
298	2L	2749839	2751546	1.599626541138	2750803	1.484598795573	FBgn0031453	1996	FBgn0031453	1996
299	2L	2450567	2451894	1.599563598633	2451248	1.328656252693	FBgn0012017	8796	FBgn0015816	41418
300	X	12518765	12519460	1.599192142487	12518817	1.410303878784	FBgn0030417	21318	FBgn0053963	25418
301	3R	2670878	2672376	1.597156524658	2671671	1.413267556359	FBgn0003339	4215	FBgn0001077	18375
302	2R	9848006	9849834	1.595617771149	9848570	1.395396645864	FBgn0033923	1312	FBgn0033923	1312
303	3L	3391912	3395082	1.595404624939	3393514	1.448891385396	FBgn0014388	14953	FBgn0027616	35816
304	3R	11242891	11246774	1.590815544128	11243971	1.527833489811	FBgn0067339	466	FBgn0067339	466
305	2L	3602078	3603464	1.589192867279	3602676	1.391182124615	FBgn0002985	4072	FBgn0002985	4072
306	X	1089062	1090810	1.588093280792	1089951	1.426972746849	FBgn0026875	3503	FBgn0026875	3503
307	X	18134022	18135398	1.584098815918	18134791	1.357963493892	FBgn0004956	6971	FBgn0004956	6971
308	2L	19322269	19323580	1.583569049835	19322932	1.402643820819	FBgn0032769	26697	FBgn0024245	36221
309	3R	9814024	9815607	1.583354949951	9814862	1.400678634644	FBgn0015270	24223	FBgn0038196	47025
310	3R	25341415	25343685	1.581756591797	25342596	1.50734536788	FBgn0039669	1029	FBgn0040623	25780
311	3L	11210619	11212852	1.57963848114	11211119	1.324916422367	FBgn0036150	1234	FBgn0041094	15137
312	2R	20020907	20022339	1.577593326569	20021654	1.419070988894	FBgn0019886	1236	FBgn0019886	1236
313	X	18136965	18138918	1.576783180237	18137698	1.537962857415	FBgn0004956	4064	FBgn0004956	4064
314	3R	15756217	15757746	1.576209068298	15757031	1.498200734456	FBgn0038753	2714	FBgn0021776	3811
315	X	21659261	21660605	1.574149131775	21659909	1.340351974263	FBgn0031187	707	FBgn0031186	1924
316	2L	160565	162593	1.571495056152	161832	1.331632912159	FBgn0016977	2798	FBgn0016977	2798
317	3L	15664881	15666167	1.570196151733	15665520	1.237394362688	FBgn0041160	412	FBgn0041160	412
318	2R	6092882	6095993	1.569382667542	6093652	1.223990186056	FBgn0004399	23935	FBgn0004399	23935
319	2R	4166013	4168805	1.569181442261	4168126	1.441271591187	FBgn0050353	1893	FBgn0050353	1893
320	3L	9012559	9013856	1.567582130432	9013147	1.295872407801	FBgn0028789	2177	FBgn0028789	2177
321	3L	4391113	4392416	1.5638256073	4391794	1.326614772572	FBgn0035542	2050	FBgn0035541	3225
322	3L	20942373	20943445	1.562585830688	20942802	1.087423950434	FBgn0037042	17245	FBgn0003415	18463
323	X	10983426	10984317	1.562345504761	10983912	1.009500771761	FBgn0030269	812	FBgn0030272	5426
324	3R	683089	684650	1.561194896698	683795	1.403983712196	FBgn0003002	5260	FBgn0003002	5260
325	3L	9464935	9466141	1.558432579041	9465390	1.178910791874	FBgn0052037	751	FBgn0036005	3676
326	X	10667910	10669203	1.557200431824	10668521	1.146100203196	FBgn0030235	521	FBgn0030235	521
327	3R	21849048	21851138	1.5550532341	21850535	1.398541092873	FBgn0002629	320	FBgn0002629	320
328	3L	18102918	18104003	1.554946422577	18103551	1.141818970442	FBgn0020300	1112	FBgn0020300	1112
329	3R	13651187	13652867	1.554504394531	13652086	1.44678589877	FBgn0051246	14820	FBgn0051246	14820
330	3L	12620873	12622067	1.552946090698	12621568	1.227444929235	FBgn0052111	19685	FBgn0036306	107136
331	3L	6738227	6739384	1.55270242691	6738715	1.209160468158	FBgn0052392	1522	FBgn0035714	11855
332	3R	17469449	17470700	1.551941394806	17470054	1.428099660312	FBgn0011766	16073	FBgn0046832	21808
333	X	16477869	16479690	1.550507545471	16478467	1.233477963342	FBgn0030766	3625	FBgn0030766	3625
334	3L	15982009	15983989	1.550047874451	15983239	1.30308252573	FBgn0044028	5500	FBgn0044028	5500
335	2R	11405152	11407030	1.549301147461	11405816	1.39886710223	FBgn0003425	99	FBgn0003425	99
336	2R	7248589	7249839	1.548445224762	7249262	1.260490249185	FBgn0033649	9432	FBgn0033652	57014
337	3L	12056446	12058006	1.548266410828	12057339	1.418264261882	FBgn0028679	1607	FBgn0036248	34851
338	X	20557068	20558670	1.546192169189	20558003	1.430052027983	FBgn0031130	1378	FBgn0003300	52886
339	3L	8990558	8991831	1.54606294632	8991345	1.315354235032	FBgn0035956	3011	FBgn0035954	12200
340	3R	8456008	8457175	1.545727729797	8456542	1.173674004419	FBgn0028495	153	FBgn0038071	17240
341	3R	5059173	5059804	1.545329093933	5059571	1.156452298164	FBgn0003165	3833	FBgn0000412	6805
342	3L	3020696	3022260	1.543102264404	3021526	1.201206375571	FBgn0035388	2796	FBgn0035388	2796
343	X	17341875	17343197	1.541211128235	17342513	1.285730726579	FBgn0030842	19261	FBgn0030851	120900
344	3L	5967118	5969277	1.539167404175	5968640	1.349913933698	FBgn0052406	2521	FBgn0035656	18688
345	3R	27529066	27531599	1.53821182251	27529779	1.325840632121	FBgn0054046	5075	FBgn0039867	32885
346	2L	1957545	1959160	1.537709236145	1958266	1.447515712065	FBgn0031375	3747	FBgn0031391	189021
347	X	16075182	16077008	1.535063743591	16076228	1.417434628805	FBgn0003933	11826	FBgn0003933	11826
348	3L	11330242	11331916	1.535018920898	11331020	1.253465588888	FBgn0036155	7812	FBgn0041094	104764
349	X	3690017	3691484	1.533432006836	3690854	1.380475484408	FBgn0000542	9521	FBgn0000542	9521
350	3R	2549138	2550356	1.532077789307	2549747	1.16600716114	FBgn0051481	18038	FBgn0004054	20115
351	3R	18498354	18501888	1.527854442596	18498982	1.37987094767	FBgn0039000	909	FBgn0039000	909
352	2L	5977878	5980439	1.527445793152	5978655	1.368697404861	FBgn0000308	2370	FBgn0000308	2370
353	2R	15549619	15551069	1.526270866394	15550240	1.337563093971	FBgn0034480	30390	FBgn0004364	76134
354	3L	5942223	5943080	1.52503156662	5942374	0.930636405945	FBgn0035656	7578	FBgn0035656	7578
355	X	8619712	8621055	1.524826049805	8620476	1.179387664795	FBgn0026411	30535	FBgn0030061	60289
356	3L	15226476	15228310	1.524149894714	15227341	1.378342908971	FBgn0029114	26441	FBgn0029114	26441
357	2R	2891876	2893343	1.522624015808	2892644	1.363210622002	FBgn0033159	1038	FBgn0033159	1038
358	3R	15166186	15168550	1.521359443665	15167625	1.453791618347	FBgn0000463	15690	FBgn0000463	15690
359	3R	12455954	12457095	1.519836902618	12456570	1.152266947428	FBgn0000634	5622	FBgn0038453	12757
360	3R	15170487	15171777	1.519715309143	15171218	1.211407407125	FBgn0000463	19283	FBgn0000463	19283
361	2L	11454760	11456413	1.518540382385	11455522	1.425522178411	FBgn0004579	9919	FBgn0004579	9919
362	2R	16757915	16759309	1.517705917358	16758408	1.394882899064	FBgn0034606	127	FBgn0034606	127
363	X	16449450	16450575	1.515944480896	16450151	1.097004204988	FBgn0030763	5372	FBgn0010412	21665
364	3R	13219558	13220880	1.515305042267	13220142	1.262125744539	FBgn0025456	163	FBgn0025456	163
365	2L	9149440	9151133	1.514065265656	9150401	1.282576757319	FBgn0032100	13834	FBgn0051887	20558
366	3R	915076	916632	1.513926267624	915650	1.307356208563	FBgn0010313	3242	FBgn0010313	3242
367	2L	249146	250099	1.512787342072	249627	0.996781378984	FBgn0001309	1168	FBgn0001309	1168
368	2R	17214457	17215954	1.512033462524	17215343	1.361812210083	FBgn0010228	3273	FBgn0010228	3273
369	2R	6698347	6700089	1.511772632599	6699222	1.408140152693	FBgn0003396	9495	FBgn0033581	33259
370	2L	6498751	6499848	1.511320590973	6499389	1.177282392979	FBgn0051637	747	FBgn0031822	8561
371	2L	10220418	10221647	1.509969234467	10221050	1.167661077836	FBgn0024320	146	FBgn0003151	303
372	3R	901509	903379	1.507160186768	902234	1.391903585858	FBgn0010313	10174	FBgn0010313	10174
373	3R	5699153	5700378	1.506366252899	5699682	1.123291464413	FBgn0040536	1181	FBgn0065050	95476
374	3R	8077796	8079462	1.505021572113	8078526	1.393783092499	FBgn0038008	1383	FBgn0037992	124607
375	X	1991005	1993730	1.504180908203	1992844	1.265226904551	FBgn0004861	143	FBgn0025626	71552
376	X	11167371	11168804	1.502767086029	11168048	1.492303901249	FBgn0003411	484	FBgn0003411	484
377	3R	25596096	25597900	1.500993251801	25596654	1.234134763479	FBgn0001297	3947	FBgn0020235	21796
378	3L	16438249	16439208	1.500148296356	16438826	1.085206866264	FBgn0004569	10134	FBgn0014163	61728
379	3R	16368112	16369923	1.499647140503	16368949	1.519616186619	FBgn0053192	8222	FBgn0043457	14703
380	3L	14939671	14941493	1.494189739227	14940406	1.454408813925	FBgn0040296	506	FBgn0040296	506
381	X	2284587	2286078	1.493038654327	2285275	1.371178805828	FBgn0001150	156	FBgn0001150	156
382	2R	11414117	11415758	1.49213886261	11414797	1.147102117538	FBgn0053463	3507	FBgn0003425	9080
383	2R	8487345	8488479	1.491499900818	8487919	1.193148167928	FBgn0005624	8977	FBgn0005624	8977
384	2L	18778153	18779562	1.489910125732	18778867	1.381854197558	FBgn0045852	634	FBgn0032717	56729
385	X	6881969	6883321	1.488681793213	6882736	1.290868937969	FBgn0029931	3108	FBgn0029931	3108
386	3R	8474459	8475889	1.487981796265	8475273	1.315996779336	FBgn0038071	1491	FBgn0038071	1491
387	2L	15326971	15327964	1.484539985657	15327433	1.038149325053	FBgn0001981	2360	FBgn0001981	2360
388	2L	5870347	5872165	1.48440694809	5871342	1.414347480325	FBgn0031745	8139	FBgn0031740	69087
389	3R	2635427	2637133	1.484402656555	2636274	1.347250163555	FBgn0046833	978	FBgn0046833	978
390	X	7065998	7067364	1.484322547913	7066622	1.345985468696	FBgn0029939	28310	FBgn0025549	69918
391	2L	88648	90035	1.482900619507	89292	1.406454086304	FBgn0002931	1910	FBgn0002931	1910
392	2L	21840551	21841755	1.481727600098	21841103	1.262260913849	FBgn0003866	24915	FBgn0003866	24915
393	3R	21458203	21460051	1.48123884201	21459015	1.312018450569	FBgn0039350	4534	FBgn0039350	4534
394	3R	943845	945098	1.479687213898	944482	1.109849817613	FBgn0037293	9328	FBgn0010313	32074
395	X	20490368	20491893	1.479411125183	20491205	1.445813487558	FBgn0031128	3605	FBgn0003300	13912
396	3R	23756750	23758121	1.476861953735	23757382	1.300123125315	FBgn0051053	3504	FBgn0039559	6189
397	3L	16078588	16079711	1.476725578308	16079108	1.146749407053	FBgn0010280	585	FBgn0010280	585
398	2R	16555076	16556719	1.476356983185	16555753	1.439725427067	FBgn0003391	8988	FBgn0003391	8988
399	2R	14786848	14788892	1.47448682785	14787399	1.28015768528	FBgn0003254	3190	FBgn0003254	3190
400	X	10446047	10447295	1.47345161438	10446659	1.258305886213	FBgn0030218	1273	FBgn0052680	107704
401	3L	19538138	19539061	1.472904682159	19538633	0.997847248526	FBgn0067680	8234	FBgn0067680	8234
402	3R	2629876	2631066	1.471835136414	2630503	1.246190130711	FBgn0082182	4753	FBgn0082182	4753
403	3R	24888384	24889519	1.471411705017	24889010	1.052561193705	FBgn0039632	129	FBgn0039633	33699
404	2L	20927348	20928577	1.471120834351	20928050	1.198910348556	FBgn0032908	6757	FBgn0032906	14313
405	2L	5234628	5235740	1.470972061157	5235268	0.935103946262	FBgn0051971	5498	FBgn0000228	43290
406	3L	2864955	2866695	1.470788955688	2866051	1.3468708992	FBgn0035379	9645	FBgn0035370	115523
407	3L	7111434	7112899	1.468249797821	7112006	1.365024907248	FBgn0023001	3541	FBgn0002775	12536
408	3R	9540548	9542175	1.468070983887	9541228	1.409143358469	FBgn0054044	1302	FBgn0038175	2660
409	3L	5902870	5903934	1.466908454895	5903359	1.124223798513	FBgn0002638	3361	FBgn0002638	3361
410	2R	7062197	7063500	1.465989112854	7062856	1.3142466863	FBgn0000577	18739	FBgn0000577	18739
411	3L	604635	605499	1.465574741364	605025	0.978115260601	FBgn0052345	823	FBgn0064191	20766
412	3L	1445418	1446810	1.463267326355	1446112	1.266775488853	FBgn0004635	1212	FBgn0004635	1212
413	3R	18954868	18956359	1.462651729584	18955677	1.255867004395	FBgn0051457	1971	FBgn0051457	1971
414	3R	24456904	24458191	1.4588971138	24457500	1.265164992389	FBgn0039590	3285	FBgn0001215	31971
415	2R	10614515	10615695	1.457995891571	10615226	1.096691513062	FBgn0015371	14894	FBgn0033989	108140
416	3L	709531	710983	1.457832336426	710226	1.270842888776	FBgn0035160	12426	FBgn0000575	22712
417	3R	4018461	4019640	1.456936836243	4018936	1.162073135376	FBgn0053779	11608	FBgn0037554	40293
418	2L	18647860	18649211	1.456042289734	18648498	1.282460391521	FBgn0032693	415	FBgn0032693	415
419	3L	1462200	1463857	1.454790115356	1462842	1.300955155317	FBgn0046769	318	FBgn0004635	15518
420	X	9932441	9934164	1.454196453094	9933521	1.282753912608	FBgn0030179	1767	FBgn0030179	1767
421	2R	6359065	6360943	1.453013420105	6360106	1.335428357124	FBgn0027525	5473	FBgn0027525	5473
422	X	22033341	22034378	1.451859951019	22033881	1.069431841373	FBgn0031201	18547	FBgn0031186	375896
423	3R	12664803	12666441	1.450891494751	12665669	1.416440367699	FBgn0000014	9900	FBgn0020546	10057
424	2L	14443297	14444734	1.449062347412	14444078	1.313728968302	FBgn0028844	6738	FBgn0005771	46784
425	2L	3817521	3818822	1.448862552643	3818080	1.298475444317	FBgn0031573	4673	FBgn0003430	7600
426	X	19728369	19729448	1.448602676392	19729025	1.104556528727	FBgn0000076	5028	FBgn0031079	43037
427	3R	819595	820894	1.448167800903	820218	1.436427873724	FBgn0037292	5744	FBgn0004183	46332
428	X	18744001	18745388	1.447545528412	18744733	1.356053857242	FBgn0030976	10386	FBgn0030974	17163
429	3R	11473016	11474009	1.445270061493	11473541	1.043503856659	FBgn0038351	14936	FBgn0053207	18367
430	2R	5495338	5496557	1.443944454193	5495980	1.21874850591	FBgn0000606	4926	FBgn0000606	4926
431	3R	21835429	21837106	1.443901538849	21836287	1.396800125346	FBgn0002732	398	FBgn0002732	398
432	2L	5579614	5580541	1.443563461304	5579802	0.968978881836	FBgn0031722	1314	FBgn0031718	28776
433	2R	7047900	7048992	1.44345998764	7048466	1.120415855857	FBgn0000577	4349	FBgn0000577	4349
434	3R	17629298	17630230	1.442963123322	17629700	1.114575750688	FBgn0013759	18664	FBgn0004493	132228
435	2L	19318178	19320412	1.441781997681	19319086	1.188839407528	FBgn0032769	22851	FBgn0024245	40067
436	2R	11249933	11250994	1.441720962524	11250385	1.339925545913	FBgn0050089	8124	FBgn0050089	8124
437	3R	16401800	16402787	1.441234588623	16402235	1.038831055164	FBgn0038806	495	FBgn0038805	506
438	3R	17978366	17979593	1.438939094543	17978859	1.219159036875	FBgn0053335	11881	FBgn0053335	11881
439	3L	7961667	7963099	1.438868999481	7962288	1.282186720106	FBgn0011817	9292	FBgn0011817	9292
440	2R	12029559	12030784	1.438533306122	12030225	1.105519115925	FBgn0011260	15166	FBgn0034138	55875
441	X	15441729	15443081	1.4384765625	15442420	1.133986532688	FBgn0052586	13410	FBgn0052586	13410
442	2L	7309744	7311788	1.43669128418	7310478	1.382478096906	FBgn0004009	3317	FBgn0004009	3317
443	2R	4496035	4498110	1.435930252075	4497461	1.407542419434	FBgn0033359	90	FBgn0033357	33960
444	2R	20321603	20322774	1.435924530029	20322296	1.083455630711	FBgn0000157	134	FBgn0050423	61140
445	3L	20338753	20340268	1.435737609863	20339531	1.333847438588	FBgn0028978	4082	FBgn0028978	4082
446	3R	2569498	2570666	1.43560552597	2570094	1.052611023188	FBgn0004054	232	FBgn0004054	232
447	3R	1497206	1499010	1.434712409973	1498217	1.330059640548	FBgn0037363	2782	FBgn0037363	2782
448	3R	934986	936365	1.433995246887	935658	1.313660740852	FBgn0037293	18152	FBgn0010313	23250
449	2L	4999284	5000922	1.432799339294	5000074	1.103052675724	FBgn0053113	9670	FBgn0010607	28621
450	3R	2710415	2712358	1.43115568161	2711170	1.348235219717	FBgn0001077	21124	FBgn0001077	21124
451	2L	18611478	18612797	1.430730819702	18612217	1.106458131005	FBgn0032692	221	FBgn0032693	36696
452	2R	5488673	5490189	1.430504322052	5489249	1.262190520763	FBgn0000606	1805	FBgn0000606	1805
453	3R	2858920	2860291	1.429804801941	2859682	1.292840689421	FBgn0024289	18375	FBgn0010774	46444
454	2R	7257536	7258500	1.429682731628	7258106	1.01151701808	FBgn0033649	18276	FBgn0033652	48170
455	X	1914637	1915617	1.429519176483	1915425	1.078680845407	FBgn0025625	2646	FBgn0025626	5867
456	2R	4931295	4932437	1.427813529968	4931847	1.229364535388	FBgn0033412	3588	FBgn0053774	19750
457	X	10652737	10654897	1.427351474762	10653660	1.374124611125	FBgn0030235	14340	FBgn0030235	14340
458	X	6842120	6843712	1.427340507507	6842876	1.154433390673	FBgn0027108	1023	FBgn0027108	1023
459	2L	17258187	17260135	1.427103996277	17259501	1.262535347658	FBgn0032629	2840	FBgn0032633	120575
460	3L	736781	737928	1.426217556	737398	1.088514626026	FBgn0000575	4460	FBgn0000575	4460
461	2L	3771007	3772359	1.423860549927	3771581	1.123834329493	FBgn0004893	125	FBgn0003430	54099
462	X	18725482	18726626	1.423455238342	18726075	1.186674541897	FBgn0030974	1495	FBgn0030974	1495
463	2L	13850205	13852106	1.422468662262	13851363	1.315430194139	FBgn0028532	1951	FBgn0051842	16325
464	3R	2936557	2937893	1.421968460083	2937212	1.226088187274	FBgn0014863	6241	FBgn0003884	24952
465	3R	488241	489293	1.421545028687	488786	1.176671594381	FBgn0051531	3481	FBgn0037262	21090
466	2L	12006891	12008103	1.418130397797	12007503	1.240607887506	FBgn0014019	873	FBgn0032390	17539
467	3R	12647592	12648737	1.418019771576	12648262	1.229351520538	FBgn0000014	7507	FBgn0020546	27464
468	2L	8143579	8145980	1.413991451263	8145257	1.219770282507	FBgn0051606	2373	FBgn0051607	3693
469	2R	13725267	13726646	1.412568092346	13725960	1.257901728153	FBgn0050114	3342	FBgn0000658	21666
470	3L	280658	282843	1.412566184998	281969	1.275686836243	FBgn0035128	615	FBgn0035128	615
471	X	12523748	12524412	1.411503791809	12524102	0.981467943925	FBgn0030417	16033	FBgn0053963	30703
472	3L	16825712	16826866	1.41143989563	16826368	1.109731337603	FBgn0036670	487	FBgn0025582	74120
473	2R	17153159	17154434	1.4104347229	17153743	1.132620362674	FBgn0034644	17	FBgn0050284	5838
474	2R	14773047	14774161	1.408383369446	14773694	1.185972722371	FBgn0034423	1083	FBgn0003254	16895
475	3L	15199385	15201128	1.408227920532	15199433	1.046268582344	FBgn0029114	1467	FBgn0029114	1467
476	X	7014288	7015324	1.407279014587	7014753	1.050287555246	FBgn0047092	19667	FBgn0029933	71464
477	3R	11493669	11495684	1.407057762146	11494843	1.357489249286	FBgn0053207	2935	FBgn0053207	2935
478	X	2544427	2545480	1.406917572021	2544962	1.07610281776	FBgn0003068	3226	FBgn0024978	43379
479	2R	13407165	13408968	1.406833648682	13408292	1.324632704258	FBgn0034283	913	FBgn0034282	21419
480	X	19534239	19535475	1.404425144196	19534732	1.073835881551	FBgn0031060	958	FBgn0031057	17047
481	X	13202210	13204438	1.404096603394	13203907	1.173388779163	FBgn0030478	636	FBgn0052634	12730
482	3R	15	1881	1.403665065765	530	1.268158323625	FBgn0037213	150	FBgn0037213	150
483	2L	12615740	12617076	1.403398036957	12616363	1.2697967361	FBgn0002970	1985	FBgn0002970	1985
484	3L	20627396	20629068	1.401676177979	20628540	0.988769026364	FBgn0001320	664	FBgn0001320	664
485	2L	21605924	21606761	1.39940738678	21606680	1.30009059906	FBgn0032955	4512	FBgn0022893	10841
486	3R	26587655	26588681	1.399172782898	26588164	1.001978524526	FBgn0004606	3484	FBgn0003720	89873
487	3L	7885351	7886140	1.396973609924	7885894	0.911787907283	FBgn0003041	4	FBgn0003041	4
488	3L	14942113	14943314	1.395097255707	14942847	1.106409772237	FBgn0036459	2521	FBgn0040296	2947
489	X	14462678	14463603	1.394557952881	14463068	1.036318556468	FBgn0015773	24700	FBgn0015773	24700
490	2L	11452178	11453643	1.393930435181	11452948	1.289436003741	FBgn0004579	7345	FBgn0004579	7345
491	X	3682597	3683901	1.392721176147	3683223	1.283679821912	FBgn0000542	1890	FBgn0000542	1890
492	2R	4161030	4162072	1.392691612244	4161543	0.979804366827	FBgn0003892	95	FBgn0003892	95
493	2R	20307985	20309151	1.392039299011	20308543	1.189451724291	FBgn0035069	2145	FBgn0050423	74893
494	3L	1439376	1440605	1.391551971436	1439934	1.180920060476	FBgn0004635	7390	FBgn0004635	7390
495	3R	4898135	4898908	1.389331817627	4898412	0.999335692479	FBgn0037661	7511	FBgn0037660	7593
496	2R	5490382	5491493	1.388861656189	5490839	1.00488948822	FBgn0000606	215	FBgn0000606	215
497	2R	15564389	15567791	1.387453079224	15566869	1.304124504328	FBgn0034480	47019	FBgn0004364	59505
498	2R	20730076	20731231	1.386607170105	20730711	1.066629325642	FBgn0001325	3504	FBgn0001325	3504
499	2L	12003345	12004568	1.385802268982	12003963	1.119814783335	FBgn0032394	1687	FBgn0032390	13999
500	2L	3632368	3633433	1.385609149933	3632894	1.145898847019	FBgn0031554	11213	FBgn0002985	26146
501	2R	9481527	9482738	1.383121490479	9482255	1.201021544139	FBgn0020766	1999	FBgn0033886	5944
502	X	6879628	6880593	1.382919788361	6880037	0.95335149765	FBgn0029930	1222	FBgn0029931	5807
503	X	322395	323904	1.382664203644	323237	1.266853444717	FBgn0010019	2918	FBgn0002561	56692
504	2R	18236270	18237321	1.381725788116	18236791	0.934558093548	FBgn0028371	7632	FBgn0020257	40236
505	2L	4378108	4379475	1.381704330444	4378623	1.116725753335	FBgn0031597	4096	FBgn0031597	4096
506	X	6631337	6632162	1.378189086914	6631799	0.991022173564	FBgn0003390	6904	FBgn0029905	34352
507	3L	13050811	13052179	1.378144264221	13051542	1.29216485865	FBgn0036345	9694	FBgn0036342	30571
508	2L	2161127	2162202	1.378045558929	2161640	1.089621768278	FBgn0031393	5880	FBgn0031393	5880
509	3L	6078201	6079431	1.377883911133	6078769	1.294494292315	FBgn0005658	6700	FBgn0035675	29263
510	3R	16399379	16401132	1.377087593079	16399930	1.210180843578	FBgn0038806	2800	FBgn0038805	2811
511	2L	19505108	19506211	1.376553058624	19505659	1.072232134202	FBgn0032796	970	FBgn0003732	56223
512	3L	15319543	15320670	1.376113891602	15320175	1.315576732159	FBgn0036494	18216	FBgn0036494	18216
513	3R	22708216	22709222	1.376004695892	22708712	1.002848456888	FBgn0004359	1256	FBgn0002838	7034
514	2L	17378965	17380737	1.375111579895	17379581	1.040761172771	FBgn0032633	495	FBgn0032633	495
515	3R	20096135	20097447	1.374693870544	20096922	1.137994349003	FBgn0011225	31	FBgn0051130	5941
516	3L	2368550	2370081	1.374687671661	2369369	1.368429801043	FBgn0052299	4397	FBgn0052299	4397
517	2R	2879865	2880861	1.373624801636	2880268	1.010774987085	FBgn0033159	13414	FBgn0033159	13414
518	2L	9582417	9583954	1.373430252075	9583428	1.278662849875	FBgn0014179	1686	FBgn0015393	116406
519	2R	17974060	17974714	1.373122692108	17974301	1.064388070788	FBgn0034731	248	FBgn0022986	51177
520	2L	18482070	18483580	1.372020244598	18482855	1.271321521086	FBgn0032682	1439	FBgn0032682	1439
521	X	18629088	18631820	1.370749473572	18629922	1.266974894206	FBgn0001090	1694	FBgn0001090	1694
522	3R	2074834	2075806	1.370323181152	2075236	1.041124708512	FBgn0037414	522	FBgn0053097	118774
523	3L	5192545	5193466	1.368801116943	5193024	1.056839497884	FBgn0035598	15402	FBgn0035602	147408
524	3R	10307083	10308263	1.366347312927	10307726	1.164101628696	FBgn0038233	29688	FBgn0038234	29864
525	3L	22109375	22111208	1.365543365479	22110308	1.242263681748	FBgn0037152	11040	FBgn0037156	90206
526	2L	12091635	12093536	1.364593029022	12092853	1.119756592645	FBgn0032407	918	FBgn0032407	918
527	X	8675015	8676801	1.361807823181	8675424	0.960308790207	FBgn0052710	10966	FBgn0030061	115237
528	3R	9796213	9797674	1.361525058746	9796847	1.185928064234	FBgn0015270	6208	FBgn0038196	65040
529	2L	12084117	12086273	1.361388683319	12085531	1.333949459924	FBgn0003145	261	FBgn0003145	261
530	2L	15309166	15310368	1.360894203186	15309675	1.186120390892	FBgn0041103	6160	FBgn0001981	20118
531	3L	15197613	15198945	1.360595703125	15198350	1.269702593486	FBgn0029114	2550	FBgn0029114	2550
532	X	10313314	10314382	1.359658241272	10314136	0.977241482053	FBgn0030205	4667	FBgn0083167	8171
533	3R	27573484	27574771	1.359403610229	27574249	1.038689669441	FBgn0011013	998	FBgn0011013	998
534	2L	8851611	8852836	1.358302593231	8852318	1.241668330299	FBgn0052986	10489	FBgn0029123	26693
535	2R	9996602	9997780	1.358270645142	9997233	1.070572292103	FBgn0001332	1167	FBgn0013725	50035
536	X	991454	992415	1.358248710632	991981	0.959304360782	FBgn0040365	10518	FBgn0026875	101473
537	X	10670059	10671247	1.356677532196	10670751	1.143784943749	FBgn0030235	2751	FBgn0030235	2751
538	X	22039505	22040679	1.356402873993	22040129	1.01329985261	FBgn0000719	18454	FBgn0031186	382144
539	2R	14314224	14315558	1.354686737061	14314834	1.067411005497	FBgn0034392	3295	FBgn0010651	3756
540	2R	16118786	16120005	1.354553937912	16119345	1.116856902838	FBgn0046816	1599	FBgn0046816	1599
541	3R	7600422	7601821	1.35148191452	7600980	1.248542229335	FBgn0037947	3708	FBgn0037947	3708
542	2R	18895804	18896551	1.351358413696	18896460	1.155983066559	FBgn0034858	2334	FBgn0034849	31295
543	X	5744586	5745818	1.350800514221	5745495	0.956412764157	FBgn0000042	605	FBgn0000042	605
544	3L	20855849	20856542	1.350388526917	20856225	0.882810264826	FBgn0037035	5442	FBgn0003415	105040
545	3R	16722020	16722932	1.350235939026	16722532	0.987825141234	FBgn0038839	510	FBgn0038834	46261
546	2L	3548992	3550212	1.350121498108	3549591	1.096261723836	FBgn0024244	10340	FBgn0031549	19305
547	3R	22712178	22713470	1.349401473999	22712866	1.218288926517	FBgn0004359	5410	FBgn0002838	11188
548	3L	745306	747229	1.348179340363	746536	1.338985134574	FBgn0052480	6499	FBgn0000575	13598
549	X	14082734	14083875	1.348139762878	14083418	1.077408285702	FBgn0002873	1638	FBgn0002873	1638
550	3L	4150630	4151608	1.34618473053	4151113	1.101386100054	FBgn0011653	120	FBgn0004574	28380
551	X	2012482	2013317	1.344839096069	2012525	0.991621112823	FBgn0004655	2614	FBgn0025626	91233
552	X	19340674	19341941	1.343806743622	19341262	1.091682686525	FBgn0031023	2621	FBgn0040890	12116
553	3L	20630548	20631826	1.343173265457	20631777	1.125683665276	FBgn0001320	2573	FBgn0001320	2573
554	2L	430390	431539	1.342844963074	430919	1.17483112216	FBgn0004583	334	FBgn0031253	9512
555	2L	5996825	5998509	1.339418888092	5997386	1.171601384878	FBgn0031759	2097	FBgn0001942	15627
556	2L	2447775	2448745	1.339361190796	2448245	0.906511194566	FBgn0012017	11799	FBgn0015816	44421
557	3R	27420719	27421491	1.338984489441	27420763	0.981000052558	FBgn0039857	1204	FBgn0039857	1204
558	3L	14138086	14139428	1.338625907898	14138758	1.201317608356	FBgn0000411	5121	FBgn0000411	5121
559	3R	4791006	4791945	1.338583946228	4791504	1.092111676931	FBgn0037645	11947	FBgn0037644	20778
560	3R	25369629	25371526	1.334836483002	25371072	1.054859668016	FBgn0000492	11037	FBgn0040623	54256
561	2L	13211176	13212316	1.33436870575	13211867	1.18031909249	FBgn0032483	53	FBgn0032483	53
562	2L	5535712	5536724	1.333282470703	5536089	0.976728916168	FBgn0031715	637	FBgn0014189	6221
563	3L	718442	719605	1.332181930542	719103	1.167343020439	FBgn0035160	3549	FBgn0000575	13835
564	2L	12662333	12663510	1.330723762512	12662983	1.180278160993	FBgn0004394	5154	FBgn0032445	30040
565	X	12569171	12570298	1.33052444458	12569678	1.077264168683	FBgn0024308	6702	FBgn0053963	76279
566	2L	17738772	17740387	1.329438209534	17739690	1.144043236971	FBgn0015609	4240	FBgn0032646	242652
567	3L	15668071	15669922	1.32889509201	15668853	1.341923773289	FBgn0041160	3745	FBgn0041160	3745
568	3R	474952	476046	1.327486038208	475510	1.168529117809	FBgn0011341	565	FBgn0037262	7814
569	X	19605602	19607358	1.326861381531	19606209	1.290150672197	FBgn0031070	9949	FBgn0031070	9949
570	X	10991616	10992980	1.326530694962	10992097	1.165629330803	FBgn0020255	1710	FBgn0020255	1710
571	4	152241	152989	1.326449394226	152282	1.057412783305	FBgn0052000	192	FBgn0052005	40442
572	3L	8803324	8804525	1.326366424561	8803950	1.161062072305	FBgn0011577	2497	FBgn0020633	61607
573	X	15517755	15519078	1.326218128204	15518313	1.162272593554	FBgn0030667	3439	FBgn0030671	19749
574	2R	8963330	8964524	1.325886726379	8963886	1.105811175178	FBgn0050062	1641	FBgn0050062	1641
575	2R	13814247	13815351	1.325802326202	13814819	1.189203486723	FBgn0034326	498	FBgn0034326	498
576	X	11715102	11715936	1.325366020203	11715508	1.040391087532	FBgn0030348	4850	FBgn0030350	5709
577	3R	9726897	9727766	1.324806690216	9727358	0.986499786377	FBgn0000576	223	FBgn0000576	223
578	X	15767128	15768423	1.324686050415	15767876	1.188319683075	FBgn0053180	285	FBgn0030711	11072
579	2R	15546658	15548133	1.324256896973	15547518	1.19115969714	FBgn0034480	27668	FBgn0004364	78856
580	X	16054638	16055747	1.32420539856	16055176	1.109297484159	FBgn0000459	4505	FBgn0000459	4505
581	3R	11034882	11035750	1.323028564453	11035276	1.00358357149	FBgn0038300	348	FBgn0038301	4046
582	2R	15372168	15373028	1.322290420532	15372221	1.239466879103	FBgn0043532	10758	FBgn0011849	129827
583	X	12487231	12488007	1.321013450623	12487890	1.043383026123	FBgn0015024	170	FBgn0015024	170
584	X	20677533	20678546	1.320887088776	20678075	0.982979662278	FBgn0031134	1998	FBgn0031144	164551
585	3L	623426	624770	1.32059431076	624165	1.227104747997	FBgn0064191	1626	FBgn0064191	1626
586	3R	3943506	3944756	1.320441246033	3944142	1.025532404582	FBgn0037550	7913	FBgn0037550	7913
587	3R	21020142	21021496	1.319142341614	21020886	1.309196920956	FBgn0039288	396	FBgn0039288	396
588	X	20549752	20551331	1.318306446075	20550737	0.994101285934	FBgn0031129	4101	FBgn0003300	45620
589	X	2992289	2993413	1.317927360535	2992812	1.092895059025	FBgn0004647	1784	FBgn0004647	1784
590	2L	5473687	5474885	1.317640304565	5474302	1.067668437958	FBgn0005511	12661	FBgn0005511	12661
591	3L	1747127	1747951	1.316783905029	1747720	0.894835692186	FBgn0013811	7462	FBgn0027903	11445
592	3R	25958634	25959825	1.316492080688	25959228	1.079228818417	FBgn0003738	1093	FBgn0065067	74306
593	3R	12690092	12691358	1.315927505493	12690762	1.13393386205	FBgn0082171	8725	FBgn0082171	8725
594	X	2002144	2003358	1.315613746643	2002616	1.043862581253	FBgn0004654	1324	FBgn0025626	81324
595	3R	165929	167075	1.315158843994	166555	1.034704625607	FBgn0037236	1268	FBgn0001204	5817
596	X	19695309	19696855	1.314452171326	19695786	1.048970194424	FBgn0031077	3675	FBgn0031079	9798
597	3L	13321101	13321735	1.314424514771	13321693	1.178892029656	FBgn0036348	1480	FBgn0036349	30839
598	X	266124	267163	1.31428527832	266548	1.021844148636	FBgn0002561	3	FBgn0002561	3
599	2L	12010293	12012550	1.313325405121	12012042	1.117118835449	FBgn0014019	3666	FBgn0032390	22078
600	2L	5788814	5790091	1.310600280762	5789405	1.143845642314	FBgn0051913	5374	FBgn0031739	12564
601	2L	15481133	15483109	1.310451030731	15482405	1.14290080351	FBgn0020371	1708	FBgn0003448	8207
602	2R	11669428	11670783	1.309448242188	11670166	1.022369244519	FBgn0034082	3491	FBgn0034082	3491
603	3R	5420761	5422737	1.309121608734	5421240	1.162050219143	FBgn0037720	4207	FBgn0037719	4531
604	X	12866236	12867098	1.309055805206	12866741	0.944057655334	FBgn0030442	1719	FBgn0030434	123206
605	2L	16275512	16276222	1.308526039124	16276174	1.157170507643	FBgn0001994	7483	FBgn0001994	7483
606	X	6941048	6942689	1.307078361511	6941715	1.137919117423	FBgn0029933	1574	FBgn0029933	1574
607	3R	773218	774271	1.306467056274	773515	1.261486450831	FBgn0004183	371	FBgn0004183	371
608	X	17693662	17694620	1.30609703064	17694440	0.973909304692	FBgn0030877	304	FBgn0030878	425
609	2L	5465983	5466763	1.305980682373	5466263	0.923166922161	FBgn0005511	4622	FBgn0005511	4622
610	X	18699891	18701308	1.305841445923	18700898	0.98728162364	FBgn0040883	1521	FBgn0040883	1521
611	3L	12096598	12097570	1.304841995239	12097144	1.058151372274	FBgn0022959	1908	FBgn0036248	4954
612	2L	4034015	4035143	1.301745414734	4034640	1.125802238782	FBgn0000547	3261	FBgn0000547	3261
613	3L	19050354	19051225	1.300570487976	19050445	0.913731479645	FBgn0036844	1236	FBgn0036844	1236
614	2R	18585809	18586875	1.300372123718	18586335	1.034943819046	FBgn0034817	293	FBgn0003062	4015
615	X	17610885	17611622	1.300249576569	17610933	1.005082666874	FBgn0024184	7613	FBgn0030866	37722
616	3R	21461555	21462741	1.300241470337	21462271	1.062079143524	FBgn0039350	1278	FBgn0039350	1278
617	3L	12650900	12651725	1.299924850464	12650995	1.069916009903	FBgn0014343	16700	FBgn0036306	77709
618	3L	16375396	16376818	1.299728393555	16375982	1.149160216836	FBgn0014163	1116	FBgn0014163	1116
619	3L	21386636	21387870	1.29967212677	21387186	1.131304562092	FBgn0033583	7523	FBgn0014143	23211
620	2R	10497175	10498065	1.299499034882	10497652	0.960483729839	FBgn0033988	1494	FBgn0033988	1494
621	3R	4862768	4864575	1.297723293304	4863724	1.181489215178	FBgn0002932	1465	FBgn0002932	1465
622	X	2226488	2227140	1.297141551971	2226642	1.017967484214	FBgn0040390	5286	FBgn0040389	25849
623	3L	10821229	10822362	1.296370506287	10821757	1.216970771551	FBgn0026160	10082	FBgn0026160	10082
624	3L	19527220	19528279	1.295999526978	19527772	1.012292413151	FBgn0067680	2627	FBgn0067680	2627
625	2R	5131089	5131913	1.295641899109	5131212	0.953627066179	FBgn0067697	1884	FBgn0010342	28573
626	3L	14160015	14161176	1.295503616333	14160599	1.136316944571	FBgn0013718	4463	FBgn0013718	4463
627	2L	19329328	19330809	1.294441223145	19330198	1.253629287084	FBgn0024245	28955	FBgn0024245	28955
628	2R	6752966	6754422	1.294376850128	6753578	1.199836169972	FBgn0033590	988	FBgn0033590	988
629	3R	11746427	11747642	1.294322490692	11747216	1.075960606337	FBgn0038385	581	FBgn0038385	581
630	X	9345112	9346154	1.293943405151	9345554	1.052133858204	FBgn0030133	212	FBgn0030136	54286
631	2R	11412607	11413718	1.293794631958	11413179	1.147516999926	FBgn0053463	1889	FBgn0003425	7462
632	2L	14584813	14585771	1.293060302734	14585329	1.018467187881	FBgn0028912	13530	FBgn0005771	94467
633	2L	19933353	19934533	1.29236125946	19933994	1.029583040873	FBgn0032831	7300	FBgn0043021	121651
634	3L	596243	597538	1.291042804718	596947	1.086894960964	FBgn0016715	6857	FBgn0064191	28844
635	X	9599730	9600490	1.290652751923	9600438	1.379817803701	FBgn0020378	2258	FBgn0000233	61029
636	3R	8897452	8898666	1.290315151215	8898112	1.181484895594	FBgn0004666	14631	FBgn0003308	39853
637	X	4327748	4328559	1.290073394775	4327873	1.060148932717	FBgn0040910	32978	FBgn0029714	69331
638	3L	14141752	14143546	1.289860248566	14142677	1.088089942932	FBgn0000411	1202	FBgn0000411	1202
639	2L	15315295	15316788	1.289242267609	15315908	1.124683189392	FBgn0041103	73	FBgn0001981	13885
640	3R	8073446	8074804	1.288658618927	8074087	1.251360476017	FBgn0038008	5822	FBgn0037992	120168
641	2L	17736007	17736999	1.288354873657	17736537	0.999491523294	FBgn0015609	1087	FBgn0032646	239499
642	3R	24410591	24411621	1.287676811218	24411030	1.097725323268	FBgn0000659	225	FBgn0000659	225
643	X	19620265	19621375	1.287628173828	19620802	1.201572354635	FBgn0031071	3937	FBgn0031071	3937
644	3L	15560095	15560989	1.287321090698	15560481	0.935693413019	FBgn0036518	6342	FBgn0036518	6342
645	2R	3650815	3651734	1.286615848541	3650915	0.954088640213	FBgn0033268	4011	FBgn0005648	7689
646	3R	11851194	11852317	1.286609649658	11851648	1.076090693474	FBgn0003117	171	FBgn0038396	23745
647	2L	2752691	2754897	1.28582572937	2753591	1.191969086142	FBgn0031453	792	FBgn0031453	792
648	2R	20087593	20089006	1.285095214844	20088281	1.120684653521	FBgn0020521	591	FBgn0035031	17314
649	2R	15555361	15556919	1.284906864166	15556202	1.242275297642	FBgn0034480	36352	FBgn0004364	70172
650	3L	10824765	10825817	1.284737586975	10825276	0.950821310282	FBgn0026160	6563	FBgn0026160	6563
651	2R	7150189	7151269	1.284253120422	7150797	1.035155206919	FBgn0033638	2320	FBgn0033638	2320
652	3R	464722	465528	1.284182071686	464843	0.981087684631	FBgn0037261	2430	FBgn0037261	2430
653	X	20202062	20203934	1.284079551697	20202781	1.124316828591	FBgn0027334	654	FBgn0027334	654
654	3L	1393475	1394908	1.283706665039	1394372	1.183180079741	FBgn0035216	386	FBgn0004635	52952
655	3R	19788205	19789274	1.281611442566	19788861	0.99476313591	FBgn0051140	45	FBgn0039128	31496
656	2L	8275527	8276750	1.281207084656	8275909	0.9216169189	FBgn0011902	14818	FBgn0011902	14818
657	2R	16053147	16054690	1.280663490295	16053958	1.163452989915	FBgn0034514	170	FBgn0034514	170
658	2R	1742648	1743351	1.280443668365	1743164	0.949640420767	FBgn0033075	6248	FBgn0033074	10149
659	2L	6970126	6971200	1.280209541321	6970701	1.126073539257	FBgn0016978	1035	FBgn0016978	1035
660	3R	25866264	25867757	1.279325962067	25867081	1.18082226024	FBgn0003510	144	FBgn0003510	144
661	2R	2112797	2113817	1.279242515564	2113480	0.884001731873	FBgn0033076	689	FBgn0041145	8838
662	3L	2282979	2283887	1.278896331787	2283443	0.972675959269	FBgn0035330	160	FBgn0000543	34100
663	3L	19234303	19234955	1.278597354889	19234355	1.136805905236	FBgn0036857	187	FBgn0036853	14039
664	3L	15630464	15631722	1.278306007385	15631084	1.000486820936	FBgn0014851	4577	FBgn0041160	34024
665	2R	1445356	1446425	1.276923179626	1445814	1.128725584816	FBgn0033046	13569	FBgn0033059	137951
666	3R	2741950	2743017	1.276327371597	2742612	0.935075451346	FBgn0051488	40844	FBgn0001077	52566
667	3L	1729576	1730767	1.27599811554	1730150	1.045892685652	FBgn0035267	292	FBgn0027903	29015
668	3L	12479585	12480564	1.274801254272	12480168	1.050373890821	FBgn0036294	1489	FBgn0027936	1919
669	3L	19601856	19603109	1.273924589157	19602688	0.984496772289	FBgn0036896	1833	FBgn0029094	18537
670	2R	16458787	16460072	1.272571086884	16459441	1.123836966122	FBgn0053704	1757	FBgn0034565	26378
671	3L	21413986	21416758	1.271422386169	21415825	1.293262863159	FBgn0014143	5428	FBgn0014143	5428
672	X	19684914	19686040	1.270446300507	19685441	0.95673134923	FBgn0031079	547	FBgn0031079	547
673	2R	3047654	3048596	1.269698619843	3047799	1.026081522306	FBgn0033190	67	FBgn0022772	10278
674	2L	2181145	2182316	1.269405841827	2181793	1.032770633698	FBgn0000097	3044	FBgn0000097	3044
675	3R	17122099	17122950	1.268235206604	17122152	0.982778215408	FBgn0001234	193	FBgn0043012	26353
676	2L	7303867	7305542	1.268220901489	7304937	1.105320678038	FBgn0004009	2224	FBgn0004009	2224
677	X	19608680	19609881	1.267792701721	19609286	1.019939759198	FBgn0031071	7579	FBgn0031071	7579
678	2L	713029	714145	1.266865253448	713696	1.046753013835	FBgn0000497	1272	FBgn0015621	106268
679	2L	15473947	15476564	1.266638755798	15475627	1.27375292778	FBgn0003448	1429	FBgn0003448	1429
680	2L	19154130	19155090	1.266619682312	19154466	0.882165220049	FBgn0032763	23165	FBgn0032762	25111
681	2L	21202103	21202951	1.266376018524	21202515	0.928113269806	FBgn0003930	256	FBgn0003930	256
682	X	14582114	14583532	1.266373634338	14582986	1.108465194702	FBgn0015774	225	FBgn0052590	89986
683	X	16401017	16402167	1.266267776489	16401508	0.993995406411	FBgn0011826	7552	FBgn0015615	25858
684	X	19100724	19101555	1.26512336731	19101181	0.911217421293	FBgn0031008	1640	FBgn0031008	1640
685	3L	13856386	13857310	1.264611244202	13856817	1.178436503691	FBgn0036384	879	FBgn0036386	37439
686	2L	18804362	18805018	1.262775421143	18804448	1.116725969315	FBgn0040992	2467	FBgn0032717	31148
687	2R	3473047	3474187	1.262617588043	3473632	1.111192506902	FBgn0026361	103	FBgn0026361	103
688	X	5347114	5347775	1.262198448181	5347171	1.053539276123	FBgn0029770	102	FBgn0029771	15327
689	3R	10396103	10397102	1.261531829834	10396603	0.991030597687	FBgn0004629	1240	FBgn0004629	1240
690	2R	6045930	6048496	1.260447978973	6046981	1.183006370769	FBgn0005630	8094	FBgn0004399	22736
691	3R	10417267	10418012	1.25951051712	10417441	1.000086029371	FBgn0020299	744	FBgn0020299	744
692	4	65163	65804	1.259337902069	65681	1.168411397934	FBgn0025740	1278	FBgn0004859	11986
693	3R	8841752	8842617	1.258645534515	8842249	0.939032204946	FBgn0020496	4861	FBgn0038109	6632
694	3L	19149182	19150195	1.257926940918	19149805	1.081529839834	FBgn0016797	13920	FBgn0016797	13920
695	X	12585732	12586801	1.256897926331	12586246	1.082715352376	FBgn0030418	7843	FBgn0053963	92847
696	2L	9551647	9553543	1.255937576294	9552171	1.133231282234	FBgn0032127	6127	FBgn0002973	114658
697	3R	4801213	4802441	1.254830360413	4801958	1.074883759022	FBgn0037646	4685	FBgn0022347	16709
698	3R	8086193	8087320	1.253118515015	8086732	1.034336037106	FBgn0003651	2261	FBgn0010044	119026
699	3L	10304253	10305567	1.252844810486	10304857	1.241144713233	FBgn0067716	11064	FBgn0000629	307220
700	X	12353773	12355066	1.252770423889	12354473	0.995484224955	FBgn0030397	3756	FBgn0015024	133247
701	3R	2693277	2694477	1.252146720886	2694004	1.021178245544	FBgn0001077	3958	FBgn0001077	3958
702	2R	8495822	8497331	1.25094127655	8496639	1.102577358484	FBgn0005624	257	FBgn0005624	257
703	2R	20601827	20602567	1.250641822815	20602395	0.984689859244	FBgn0004919	10475	FBgn0001148	32815
704	X	11430164	11430965	1.250189781189	11430789	1.035653650761	FBgn0030317	1411	FBgn0027259	13129
705	X	15538635	15539447	1.248973846436	15539025	0.961627133687	FBgn0030671	963	FBgn0030671	963
706	2R	1233998	1234889	1.248436450958	1234502	0.92385828495	FBgn0000099	284	FBgn0033035	29260
707	X	2242667	2245052	1.248164176941	2244475	1.007728874683	FBgn0040387	655	FBgn0001150	40644
708	3R	4849966	4851353	1.247958183289	4850652	1.102661639452	FBgn0015014	4913	FBgn0015014	4913
709	2L	10262670	10263653	1.247931480408	10263133	1.048178017139	FBgn0011305	449	FBgn0011305	449
710	2L	3475747	3476967	1.247887611389	3476575	0.964652959038	FBgn0022073	1859	FBgn0031540	6568
711	X	15427105	15428097	1.247249603271	15427303	1.006255706151	FBgn0030662	2438	FBgn0030660	10205
712	3L	8626899	8628401	1.246663093567	8627523	1.172911419588	FBgn0035922	4052	FBgn0001168	22183
713	2L	6973902	6975131	1.246199607849	6975082	0.988249248928	FBgn0016978	3346	FBgn0016978	3346
714	2L	16349377	16350384	1.246192455292	16349818	0.989742994308	FBgn0028506	953	FBgn0028506	953
715	3R	14994484	14995503	1.246152877808	14995111	0.97141797202	FBgn0010768	5168	FBgn0038678	74492
716	2R	11044903	11045999	1.245917797089	11045361	1.023502349854	FBgn0019968	1740	FBgn0019968	1740
717	2L	7525965	7527055	1.245582580566	7526554	1.134565213147	FBgn0053529	17869	FBgn0053529	17869
718	3L	18185914	18187177	1.245535850525	18186645	1.145603111812	FBgn0036782	19547	FBgn0020300	81982
719	X	273518	274831	1.245423793793	274188	1.218350803151	FBgn0002561	7643	FBgn0002561	7643
720	3R	16417446	16418196	1.244397163391	16417802	0.928381115198	FBgn0038811	357	FBgn0038811	357
721	3R	25129420	25130507	1.244368553162	25129897	0.98861092329	FBgn0039659	6946	FBgn0003525	48395
722	3L	18805190	18806139	1.244090557098	18805643	0.957939810223	FBgn0052027	1195	FBgn0036815	19211
723	X	2993759	2994800	1.24360370636	2994275	1.021722972393	FBgn0004647	3247	FBgn0004647	3247
724	2L	22138891	22140354	1.243504524231	22139554	1.086212943582	FBgn0032978	9339	FBgn0032979	17200
725	2L	11802410	11803258	1.242480754852	11802792	0.9539450109	FBgn0020309	6641	FBgn0032377	8709
726	2L	15368374	15369283	1.242386817932	15368506	0.995592507449	FBgn0051828	1955	FBgn0001981	38713
727	X	5990490	5991267	1.242364406586	5990586	1.045379924774	FBgn0029846	38	FBgn0029840	55644
728	2R	3001885	3003016	1.242340087891	3002373	1.109773129225	FBgn0015930	697	FBgn0015930	697
729	2R	3633505	3634638	1.24112033844	3634140	1.053490400314	FBgn0050372	525	FBgn0050372	525
730	3L	18261339	18262707	1.241107940674	18261934	1.202357151929	FBgn0036784	2297	FBgn0011706	101728
731	3R	7702149	7703637	1.240921020508	7702924	1.148678898811	FBgn0003312	33	FBgn0037955	54714
732	2L	11970570	11971528	1.239897251129	11971091	1.069237619638	FBgn0041606	3	FBgn0032390	18873
733	2L	3082379	3083773	1.239586830139	3083085	1.153598224415	FBgn0027571	26470	FBgn0003934	34384
734	3R	1153286	1154262	1.239302635193	1153333	0.97421503067	FBgn0013576	8293	FBgn0037310	27466
735	3L	2549713	2550436	1.238471984863	2549891	1.02222182534	FBgn0010905	12082	FBgn0024939	21091
736	2R	7252310	7253217	1.238440990448	7252691	0.99406786526	FBgn0033649	12861	FBgn0033652	53585
737	2L	15329159	15330135	1.23734998703	15329697	0.977078606101	FBgn0001981	96	FBgn0001981	96
738	X	5749663	5750674	1.236974716187	5750030	0.948739971433	FBgn0029821	1163	FBgn0000042	3930
739	2L	21021510	21022804	1.236963748932	21021970	1.11246473649	FBgn0010395	18455	FBgn0023388	107975
740	X	17755730	17756410	1.236623764038	17755779	1.118391990662	FBgn0030884	10379	FBgn0002777	34635
741	3L	8428110	8429174	1.236522674561	8428559	0.95277112325	FBgn0010825	4296	FBgn0010825	4296
742	2R	15355010	15356569	1.235888004303	15355667	1.197135083816	FBgn0034476	13899	FBgn0011849	113273
743	3R	20963446	20964562	1.235104560852	20964140	1.088542175293	FBgn0039283	341	FBgn0039283	341
744	3R	24686681	24687794	1.234078407288	24687066	1.014964461327	FBgn0028373	2151	FBgn0028373	2151
745	2L	10548455	10549479	1.23375082016	10548929	1.029888470968	FBgn0051721	4048	FBgn0032268	18361
746	X	13392343	13392995	1.232857704163	13392869	1.12187743187	FBgn0052631	2460	FBgn0030507	109091
747	4	426253	427583	1.232173442841	427035	1.102231726927	FBgn0039905	13395	FBgn0026777	98688
748	3R	912063	913091	1.232117652893	912639	1.019825626822	FBgn0010313	231	FBgn0010313	231
749	3L	14041499	14042709	1.230459213257	14042082	1.120703629085	FBgn0005592	1051	FBgn0036406	23827
750	3L	21209802	21210958	1.230415344238	21210268	1.11369535327	FBgn0012034	3816	FBgn0037066	9636
751	2R	15676787	15677649	1.23039150238	15677236	0.912601232529	FBgn0034481	16226	FBgn0004364	50862
752	3L	18321124	18322458	1.23023223877	18321857	1.10274296999	FBgn0011706	41805	FBgn0011706	41805
753	3L	15767134	15768198	1.230181694031	15767621	1.066776990891	FBgn0036531	6056	FBgn0036537	33024
754	3L	12583077	12583865	1.229533195496	12583642	0.919855867113	FBgn0015919	431	FBgn0004926	82958
755	3R	2176599	2178163	1.229520797729	2177358	1.046541803023	FBgn0014001	738	FBgn0053097	16652
756	X	12967416	12968471	1.229014873505	12968007	1.02395994523	FBgn0030452	2532	FBgn0025463	25508
757	3L	3794912	3795727	1.228886127472	3795290	0.912743175731	FBgn0035464	489	FBgn0035464	489
758	3R	25874403	25875184	1.228811264038	25874825	0.943279385567	FBgn0039742	428	FBgn0039742	428
759	4	230196	230993	1.228716850281	230277	1.161516094208	FBgn0024811	229	FBgn0026777	98070
760	2R	20557959	20559344	1.228493213654	20558682	1.150061551262	FBgn0001147	1245	FBgn0001148	10898
761	3L	15481816	15482746	1.228065490723	15482227	1.200558794869	FBgn0036503	58	FBgn0036503	58
762	X	13211786	13212768	1.22688293457	13212357	1.055635059581	FBgn0052634	4280	FBgn0052634	4280
763	2R	20572828	20573924	1.226292610168	20573292	0.945802509785	FBgn0001148	3712	FBgn0001148	3712
764	3R	19140373	19141882	1.226031780243	19141049	1.217301845551	FBgn0039071	25138	FBgn0002622	43476
765	3R	12556472	12557322	1.225490570068	12556520	0.999107837677	FBgn0003944	3828	FBgn0063261	20591
766	X	18077212	18078206	1.224758148193	18077702	0.97458674113	FBgn0030904	631	FBgn0004956	64060
767	X	16994446	16995157	1.224516391754	16995081	0.921869013045	FBgn0000163	205	FBgn0000163	205
768	X	18484800	18486615	1.223840713501	18485466	1.101185590029	FBgn0030944	1089	FBgn0030944	1089
769	3R	2785390	2786028	1.223664283752	2785438	1.14223074913	FBgn0051488	1982	FBgn0001077	95392
770	2R	13337856	13338874	1.222644805908	13338482	0.940975695848	FBgn0050111	9274	FBgn0050111	9274
771	X	8300384	8301247	1.222171783447	8301189	1.232315123081	FBgn0052713	1607	FBgn0030038	18873
772	3R	698544	699623	1.221673488617	698982	1.013770639896	FBgn0020280	5273	FBgn0003002	20447
773	3R	17463916	17464892	1.221033096313	17464371	1.032698631287	FBgn0046832	16125	FBgn0046832	16125
774	X	13061184	13062344	1.220983505249	13061763	1.11715630924	FBgn0052639	8697	FBgn0052639	8697
775	2L	5381282	5382033	1.219683170319	5381678	0.904738394419	FBgn0016660	22664	FBgn0031700	52808
776	2R	18013408	18015827	1.219131469727	18013938	1.087266613455	FBgn0034735	14142	FBgn0022986	90814
777	2R	2618394	2619136	1.21909236908	2619051	1.08080850948	FBgn0033142	296	FBgn0033156	171229
778	2L	17217756	17219072	1.218852996826	17218422	1.177161637475	FBgn0051745	23057	FBgn0032633	161654
779	2R	178601	179702	1.218793869019	179136	1.126643339793	FBgn0050505	161148	FBgn0033015	622338
780	X	19691595	19692568	1.217614650726	19692117	0.976404953003	FBgn0031078	5964	FBgn0031079	6129
781	3R	5319632	5321050	1.215573787689	5320153	1.187011986971	FBgn0043791	372	FBgn0043791	372
782	3L	11836001	11836723	1.215441703796	11836180	0.914416233699	FBgn0036216	929	FBgn0000404	28656
783	2R	12609228	12609907	1.215101718903	12609759	1.021668130701	FBgn0010226	2534	FBgn0050235	50404
784	3L	336419	337100	1.214438438416	336902	0.985229712266	FBgn0035134	3052	FBgn0035136	8013
785	3R	646078	646910	1.21336555481	646487	0.997888621162	FBgn0037282	663	FBgn0051529	14321
786	3R	21463129	21464185	1.212927818298	21463787	0.924978226423	FBgn0039350	238	FBgn0039350	238
787	3L	11560521	11562150	1.212850570679	11560995	1.010565068987	FBgn0003292	720	FBgn0036180	22392
788	2L	20956385	20957050	1.212809562683	20956997	1.056624293327	FBgn0032909	461	FBgn0032906	43260
789	3L	8363447	8364440	1.211065292358	8363873	1.062540352345	FBgn0035886	1616	FBgn0035878	43596
790	3R	4645932	4646738	1.210982322693	4646114	0.894734749427	FBgn0037636	272	FBgn0037636	272
791	3R	679356	680403	1.21052980423	679826	0.986468511469	FBgn0003002	1291	FBgn0003002	1291
792	2L	5461171	5461843	1.210424423218	5461224	1.090207947625	FBgn0005511	417	FBgn0005511	417
793	X	440692	441565	1.209768295288	441105	1.019774198532	FBgn0003986	6758	FBgn0003986	6758
794	3L	7408637	7409912	1.208079338074	7409258	1.20221760869	FBgn0014011	132	FBgn0014011	132
795	3L	12539805	12541328	1.207844734192	12540643	1.080801041921	FBgn0036302	5826	FBgn0004926	39959
796	X	19599368	19600487	1.207795143127	19600015	1.077415815989	FBgn0031070	3755	FBgn0031070	3755
797	X	268410	269593	1.20761680603	268993	1.072984009981	FBgn0002561	2448	FBgn0002561	2448
798	X	16050593	16051757	1.207347869873	16051298	1.047357390909	FBgn0000459	627	FBgn0000459	627
799	3R	6451914	6453144	1.20621919632	6452693	1.066794931889	FBgn0001235	11693	FBgn0001235	11693
800	3R	19506700	19507558	1.206000328064	19506752	1.02574471065	FBgn0040227	985	FBgn0040227	985
801	2R	9695306	9695884	1.205381393433	9695352	1.207378482819	FBgn0000289	5767	FBgn0000289	5767
802	X	19613956	19614762	1.205024719238	19614333	0.909868939718	FBgn0031071	2532	FBgn0031071	2532
803	X	19418371	19419323	1.204503059387	19418814	1.090335547924	FBgn0031032	1235	FBgn0031032	1235
804	2L	1954195	1955118	1.204334259033	1954641	0.960978448391	FBgn0031375	122	FBgn0031391	192646
805	3R	10566456	10567560	1.204328536987	10566916	0.909981250763	FBgn0011217	17	FBgn0038257	6127
806	2R	18022938	18024164	1.203644752502	18023543	1.064306004842	FBgn0034735	23747	FBgn0034743	90160
807	2R	20173090	20174480	1.202864170074	20173872	1.024975636426	FBgn0035046	1847	FBgn0035046	1847
808	2L	221898	222909	1.20271396637	222105	0.924582401911	FBgn0031235	10409	FBgn0031235	10409
809	2L	3078248	3079331	1.201467514038	3078337	1.077009868622	FBgn0027571	21722	FBgn0003934	29636
810	3L	11577470	11578440	1.201330184937	11577958	1.040504646301	FBgn0036179	1288	FBgn0036180	5429
811	X	20504529	20506593	1.200839996338	20506045	1.045153882768	FBgn0003300	928	FBgn0003300	928
812	3R	11925247	11926279	1.200563907623	11925892	0.999058553151	FBgn0010379	954	FBgn0038396	50499
813	3L	8994430	8995465	1.20032119751	8994918	1.091160662034	FBgn0035956	562	FBgn0035954	15773
814	2R	8481244	8482317	1.200059890747	8481744	1.104406076319	FBgn0033787	12281	FBgn0005624	15152
815	2L	14429619	14430844	1.199161529541	14430348	1.095550823212	FBgn0028871	5217	FBgn0005771	60514
816	2R	19564802	19565638	1.199131965637	19565554	0.980438285404	FBgn0034967	130	FBgn0034967	130
817	3R	11474208	11475363	1.19873380661	11474648	1.009456475576	FBgn0038351	16043	FBgn0053207	17260
818	3L	5809216	5810607	1.198176383972	5809985	1.219562025631	FBgn0003984	9576	FBgn0035640	22955
819	X	20370220	20370953	1.198157310486	20370536	0.927516162395	FBgn0031122	4911	FBgn0040649	73680
820	3L	22878834	22879947	1.197412967682	22879417	1.065248727798	FBgn0037207	362	FBgn0037207	362
821	2L	1013802	1014676	1.196179866791	1014313	1.01492200579	FBgn0031295	12584	FBgn0003310	63498
822	X	20065588	20066319	1.195695400238	20065678	0.91976518631	FBgn0031099	2128	FBgn0031098	3513
823	2L	4286812	4288038	1.195275306702	4287197	1.059832382202	FBgn0010473	4046	FBgn0003941	59555
824	2R	5497312	5498709	1.194406509399	5498012	1.062267808353	FBgn0024923	2962	FBgn0024923	2962
825	2L	7138050	7139136	1.19428730011	7138574	1.143963252797	FBgn0031889	4891	FBgn0031886	72741
826	X	10772307	10773520	1.193732261658	10772864	1.119079589844	FBgn0030251	247	FBgn0030241	72772
827	3L	1022961	1024033	1.193313598633	1023487	1.019309520721	FBgn0024277	5080	FBgn0035164	202441
828	3R	21005956	21006691	1.193177700043	21006387	0.914715766907	FBgn0039286	4348	FBgn0039286	4348
829	2L	1118391	1120334	1.191010475159	1119723	1.060821151733	FBgn0031302	6735	FBgn0031302	6735
830	X	2440429	2441169	1.188905715942	2440767	0.913347160115	FBgn0040375	1088	FBgn0011606	19441
831	X	16230688	16231885	1.188425540924	16231292	1.095102899215	FBgn0004367	5594	FBgn0026575	25489
832	X	5171151	5171809	1.187702178955	5171245	0.930614900589	FBgn0024332	2122	FBgn0024332	2122
833	2R	12031611	12032641	1.187202453613	12032085	0.959928691387	FBgn0011260	17026	FBgn0034138	54015
834	X	18528908	18530192	1.186146736145	18530140	0.987638367547	FBgn0010383	3458	FBgn0004959	10434
835	2L	14046997	14047873	1.184915065765	14047720	0.910808841387	FBgn0028876	136	FBgn0028876	136
836	3R	12554743	12555912	1.184695243835	12555204	1.004380120171	FBgn0003944	5144	FBgn0063261	21907
837	X	8650734	8651368	1.184312343597	8651311	1.090988337994	FBgn0026411	300	FBgn0030061	91124
838	3L	19411371	19412409	1.183273077011	19411820	0.952993520101	FBgn0053062	178	FBgn0036886	105861
839	3R	25368141	25369309	1.182661533356	25368661	0.963048177607	FBgn0000492	13448	FBgn0040623	51845
840	2L	18876715	18877749	1.180882453918	18877298	1.084711297353	FBgn0003896	113	FBgn0032717	41702
841	2R	20101029	20101891	1.180695533752	20101743	0.976318359375	FBgn0035031	3852	FBgn0035031	3852
842	2L	19130792	19131573	1.180424690247	19130872	0.97028927803	FBgn0010300	1137	FBgn0032762	1517
843	3R	2861362	2862164	1.180086135864	2861766	0.906771659851	FBgn0024289	16291	FBgn0010774	44360
844	X	9514926	9515757	1.179932594299	9515708	1.232136045183	FBgn0030148	7731	FBgn0015624	12389
845	3R	7178802	7179887	1.179665565491	7179342	1.123986848195	FBgn0026064	2975	FBgn0026064	2975
846	3R	19768318	19768986	1.179100990295	19768366	1.215882182121	FBgn0001098	458	FBgn0039128	11001
847	2L	16325164	16326345	1.178954362869	16325736	0.983819596908	FBgn0040984	120	FBgn0040984	120
848	3L	22288703	22289456	1.177778244019	22288834	1.020681337877	FBgn0052450	25215	FBgn0052450	25215
849	X	17545599	17547056	1.177276611328	17546361	1.127897530794	FBgn0052560	1638	FBgn0030866	26850
850	3L	14608705	14609662	1.177238464355	14609159	1.018058271969	FBgn0041604	11280	FBgn0028418	83136
851	X	11552258	11553097	1.176801681519	11552622	0.959125995636	FBgn0030328	179	FBgn0030328	179
852	X	6622663	6623945	1.175340652466	6623136	1.015019108267	FBgn0003390	1759	FBgn0029905	43015
853	X	2294080	2295352	1.174890041351	2294661	1.05167130863	FBgn0003714	5471	FBgn0004050	9264
854	2L	16742102	16742730	1.174878835678	16742253	0.975553512573	FBgn0032600	2920	FBgn0032600	2920
855	2R	6886174	6887212	1.174664974213	6886621	0.986490417929	FBgn0021795	456	FBgn0050257	23639
856	X	4522495	4523500	1.174475669861	4523370	1.029120445251	FBgn0003200	1453	FBgn0022768	8738
857	3R	1832759	1834029	1.173964500427	1833217	1.025277025559	FBgn0003261	1084	FBgn0003261	1084
858	3R	1043633	1044650	1.173221588135	1044061	1.044851976282	FBgn0000340	914	FBgn0000340	914
859	3L	4235963	4237192	1.172740459442	4236478	1.015944088207	FBgn0041171	1363	FBgn0041171	1363
860	2L	8509990	8510917	1.172713279724	8510756	0.982792139053	FBgn0032050	1079	FBgn0032050	1079
861	3L	13093804	13094996	1.172392845154	13094437	1.174500528971	FBgn0010452	6217	FBgn0010452	6217
862	X	20544658	20545679	1.17111492157	20545174	0.939473509789	FBgn0031129	1462	FBgn0003300	40057
863	X	20470572	20471424	1.170972824097	20471007	0.994274586439	FBgn0031126	2547	FBgn0003300	34110
864	3R	909945	911134	1.170954227448	910302	1.051358890533	FBgn0010313	2106	FBgn0010313	2106
865	2R	4741046	4741839	1.170762777328	4741769	0.954917764664	FBgn0033395	7574	FBgn0033400	56673
866	2R	19084302	19085608	1.170527458191	19085063	0.993216603994	FBgn0015903	12566	FBgn0015903	12566
867	2R	10647177	10648090	1.170421600342	10647578	0.953500747681	FBgn0033993	15040	FBgn0033989	140492
868	3R	9761877	9762960	1.170279026031	9762501	0.991544634104	FBgn0038188	6623	FBgn0000576	34920
869	2L	1507738	1509081	1.170100212097	1508355	1.097442656755	FBgn0031344	5452	FBgn0031345	9083
870	2L	20809639	20810278	1.169106960297	20809686	1.119006514549	FBgn0032888	1226	FBgn0000986	87178
871	3L	8799474	8800362	1.169033050537	8799908	0.959852358874	FBgn0011577	1545	FBgn0020633	65649
872	3L	9014867	9015978	1.168911933899	9015444	1.102904531691	FBgn0028789	120	FBgn0028789	120
873	2L	13234592	13235665	1.168406486511	13234951	0.993369847536	FBgn0032493	356	FBgn0032493	356
874	3R	2488248	2489390	1.167140007019	2488924	0.970151620753	FBgn0024912	3102	FBgn0026567	5320
875	3L	15977438	15978324	1.167125225067	15977921	0.967620372772	FBgn0036558	850	FBgn0036557	7465
876	3R	18446586	18447358	1.167023658752	18447131	0.922255992889	FBgn0038996	2926	FBgn0014949	33013
877	2L	7133937	7134772	1.166359901428	7134095	0.947123527527	FBgn0031889	412	FBgn0031886	68262
878	3R	26240333	26240967	1.166356563568	26240405	1.053682231903	FBgn0027544	8288	FBgn0039764	9149
879	2L	1980297	1981107	1.166160583496	1980890	0.937241444221	FBgn0031377	278	FBgn0031391	166397
880	2R	8473553	8475694	1.165764808655	8474587	1.116163372993	FBgn0033787	5124	FBgn0004512	12336
881	3L	2390994	2392089	1.165428638458	2391506	1.076219109928	FBgn0035338	5856	FBgn0052299	17740
882	3R	3990541	3991790	1.165157318115	3991315	1.004923315609	FBgn0001138	15849	FBgn0037550	39260
883	3L	3290698	3291404	1.164743423462	3291329	0.947868082258	FBgn0035432	4075	FBgn0035436	11760
884	X	12408647	12409371	1.164574623108	12408798	1.019615793228	FBgn0030400	8321	FBgn0015024	78922
885	3L	3386943	3387909	1.164361953735	3387413	1.018120574951	FBgn0014388	21054	FBgn0027616	29715
886	3L	3961241	3961935	1.163067817688	3961289	0.954069972038	FBgn0004880	6159	FBgn0035470	78601
887	3L	20450689	20452118	1.162709236145	20451209	1.165907084942	FBgn0037007	2064	FBgn0037007	2064
888	2L	8415903	8417229	1.16207075119	8416362	1.112205028534	FBgn0027932	672	FBgn0027932	672
889	3L	11233745	11234684	1.161595344543	11234079	0.892258405685	FBgn0041094	7823	FBgn0041094	7823
890	2R	18997419	18998362	1.160277366638	18997979	0.946436494589	FBgn0034868	541	FBgn0034868	541
891	3L	16454025	16454960	1.159906387329	16454467	1.054242610931	FBgn0004569	5507	FBgn0014163	77369
892	X	18279207	18279928	1.158487319946	18279769	0.947993755341	FBgn0052548	5251	FBgn0004956	138007
893	3R	26393971	26395188	1.158297538757	26394059	1.089861679077	FBgn0039787	11095	FBgn0039767	140061
894	2L	10238853	10239471	1.157625198364	10239419	1.032834887505	FBgn0004419	93	FBgn0004419	93
895	3L	19033816	19034774	1.15757894516	19034275	1.114732533693	FBgn0036843	5844	FBgn0036844	17406
896	3R	4883172	4883810	1.157459259033	4883734	1.04800491333	FBgn0037659	5494	FBgn0037660	7085
897	X	1143734	1144512	1.15706205368	1143857	1.013640923934	FBgn0025642	1010	FBgn0026875	50403
898	3R	16651523	16652502	1.156449317932	16651738	0.902383838381	FBgn0038830	1787	FBgn0038830	1787
899	3R	2933750	2935107	1.156298160553	2934365	1.114195879768	FBgn0014863	9088	FBgn0003884	22105
900	3R	6332142	6333028	1.155357837677	6332613	1.018465042114	FBgn0051397	3152	FBgn0001235	131773
901	2R	19782797	19783923	1.154852390289	19783334	1.010758399963	FBgn0005636	3	FBgn0034987	87377
902	3R	19653469	19654194	1.154363870621	19653588	0.940742572149	FBgn0004186	4	FBgn0004186	4
903	3R	12351524	12352972	1.154182434082	12352143	1.153240203857	FBgn0038441	12971	FBgn0027053	56320
904	2R	7533477	7534535	1.153914451599	7534078	1.044279715594	FBgn0004839	1653	FBgn0011704	32728
905	X	5958266	5959240	1.153616666794	5958691	0.911923773148	FBgn0029843	21685	FBgn0029840	23749
906	2L	5464258	5465222	1.153294563293	5464745	1.02297519235	FBgn0005511	3104	FBgn0005511	3104
907	3L	17614914	17615979	1.15273308754	17615350	1.071536570787	FBgn0052179	4185	FBgn0052179	4185
908	2L	19150375	19151898	1.152376174927	19151017	1.155143260956	FBgn0010300	21282	FBgn0032762	21662
909	3L	888769	889636	1.152235031128	889150	0.91271277035	FBgn0035176	2687	FBgn0035164	68104
910	3L	15107068	15107763	1.151124954224	15107591	0.948618281971	FBgn0014002	313	FBgn0029114	93309
911	X	20926537	20927260	1.14971446991	20926720	1.048167586327	FBgn0003950	463	FBgn0031144	84094
912	2L	8165810	8166648	1.149292469025	8166290	0.929156976588	FBgn0031992	3965	FBgn0031992	3965
913	2R	1641253	1642056	1.149274110794	1641625	0.898442801307	FBgn0033063	3153	FBgn0033067	47389
914	2R	9822460	9823542	1.14860534668	9822834	0.942088828367	FBgn0033921	5618	FBgn0033922	17855
915	X	11673669	11674835	1.14831161499	11674239	1.086536467075	FBgn0030339	692	FBgn0030350	46978
916	3L	1765332	1766380	1.147977352142	1765892	1.015353146721	FBgn0035272	4919	FBgn0035271	4997
917	X	4765256	4766035	1.147593975067	4765349	0.890276193619	FBgn0029737	1382	FBgn0029738	16038
918	2L	9568470	9569122	1.147305488586	9568629	1.006369034449	FBgn0032130	263	FBgn0002973	131116
919	2R	16870366	16871031	1.145948410034	16870407	1.07269179821	FBgn0000395	4116	FBgn0000395	4116
920	2R	19070737	19071599	1.14545917511	19071394	0.903814132397	FBgn0050184	285	FBgn0015903	1103
921	3L	3436325	3437103	1.144977092743	3437021	1.003189992905	FBgn0026259	7113	FBgn0001254	59188
922	X	2537046	2537871	1.144294261932	2537455	0.990813434124	FBgn0011276	424	FBgn0003371	47349
923	2R	18725575	18726330	1.143915176392	18726075	0.919595019023	FBgn0034834	6936	FBgn0034846	128160
924	2L	5479669	5480593	1.143806934357	5480080	0.945696473122	FBgn0005511	18439	FBgn0005511	18439
925	3L	18024047	18024739	1.143659591675	18024085	0.971032619476	FBgn0000568	772	FBgn0020300	80578
926	3L	1415147	1415783	1.1435546875	1415368	0.8762719081	FBgn0043865	5807	FBgn0004635	31956
927	2L	14431074	14432087	1.143033504486	14431468	1.000413922703	FBgn0028871	6337	FBgn0005771	59394
928	2L	277261	278491	1.141743183136	277702	1.024671196938	FBgn0003444	114	FBgn0003444	114
929	3R	25325064	25326020	1.141443252563	25325615	0.93026750228	FBgn0039668	3904	FBgn0040623	8799
930	2R	1218372	1219435	1.140841007233	1219004	1.009523123503	FBgn0010633	9509	FBgn0033035	13762
931	3L	8634319	8635529	1.139923095703	8634946	0.988460123539	FBgn0035922	11475	FBgn0001168	14760
932	3L	8801042	8801988	1.139889478683	8801494	0.949982390684	FBgn0011577	41	FBgn0020633	64063
933	3L	7957222	7958678	1.139553070068	7957993	1.076377027175	FBgn0011817	4997	FBgn0011817	4997
934	4	643979	644747	1.138091087341	644709	0.985713428921	FBgn0039914	1571	FBgn0026777	316362
935	2R	19062298	19063200	1.137037277222	19062655	1.009376972914	FBgn0034878	337	FBgn0034878	337
936	2L	4363341	4364320	1.136638641357	4363503	1.01495031877	FBgn0026319	8487	FBgn0026319	8487
937	2R	597486	598239	1.136409282684	597614	0.922175060619	FBgn0033005	361	FBgn0033015	203860
938	3L	8639297	8641126	1.13623046875	8640294	1.068188723396	FBgn0001168	9412	FBgn0001168	9412
939	2L	14157856	14158582	1.135854244232	14158081	0.942988793055	FBgn0028906	1755	FBgn0028876	110497
940	3R	6428374	6429357	1.135311126709	6428967	0.919208198786	FBgn0001235	35419	FBgn0001235	35419
941	2L	22248794	22249747	1.134769439697	22249255	1.14589396645	FBgn0032991	1067	FBgn0032987	13829
942	2R	13750273	13750928	1.134737014771	13750413	1.154135617343	FBgn0000658	2787	FBgn0000658	2787
943	3R	11067949	11068681	1.134041786194	11068564	0.955536603928	FBgn0001219	197	FBgn0001219	197
944	X	2175554	2176922	1.132905006409	2176145	1.076829910278	FBgn0054052	2275	FBgn0003079	20137
945	3R	12503328	12504364	1.132797718048	12503767	0.995101332664	FBgn0051498	13140	FBgn0015019	30438
946	3R	10999440	11000241	1.132526397705	10999715	0.965064112345	FBgn0038294	6277	FBgn0038301	39607
947	3R	17319398	17320429	1.132219791412	17319858	1.059410207412	FBgn0051179	4944	FBgn0013984	86393
948	2R	2967938	2968981	1.131938457489	2968454	1.135024014641	FBgn0025885	2222	FBgn0033179	10090
949	3R	12724872	12726131	1.130752086639	12725402	1.107143074274	FBgn0015350	19952	FBgn0082171	43365
950	2R	6973634	6974504	1.130428314209	6974064	1.007587939501	FBgn0000581	5940	FBgn0000581	5940
951	2R	10175582	10176337	1.130231380463	10175764	0.93752348423	FBgn0033952	2146	FBgn0033948	39589
952	3R	283517	284730	1.130178451538	284008	1.099405066172	FBgn0051522	4972	FBgn0037250	24277
953	2R	3459245	3460332	1.130032062531	3459733	0.994515329599	FBgn0033238	1919	FBgn0033240	7742
954	3R	6493296	6494434	1.129524707794	6493754	1.020698606968	FBgn0037818	9138	FBgn0001235	29368
955	3L	15666452	15667751	1.129361152649	15666933	1.184953970068	FBgn0041160	1825	FBgn0041160	1825
956	3R	1048143	1048907	1.129128932953	1048553	0.897282421589	FBgn0037298	644	FBgn0000340	5406
957	2R	14052056	14052901	1.12840461731	14052587	0.901587128639	FBgn0003067	957	FBgn0003067	957
958	2R	13265662	13266627	1.127944946289	13266115	0.934467971325	FBgn0034275	954	FBgn0003545	3141
959	2L	6373334	6375234	1.127488613129	6374047	1.010570287704	FBgn0043854	1632	FBgn0043854	1632
960	X	2987663	2988658	1.12667131424	2988234	1.03252568841	FBgn0004647	2794	FBgn0004647	2794
961	3R	12228745	12229940	1.126392364502	12229251	1.017550766468	FBgn0003513	154	FBgn0038421	43477
962	2R	14963148	14963931	1.126194000244	14963848	0.909697956509	FBgn0003887	2632	FBgn0003887	2632
963	3R	3941812	3942709	1.126165390015	3942667	0.959339499474	FBgn0037550	9388	FBgn0037550	9388
964	X	10970888	10971552	1.125445365906	10971462	0.978354644775	FBgn0028686	1056	FBgn0028686	1056
965	2L	4596783	4598242	1.125009536743	4597294	1.036008153643	FBgn0053196	5331	FBgn0000227	87165
966	3R	2561489	2562544	1.12495803833	2562040	0.984042708079	FBgn0051481	5745	FBgn0004054	7822
967	2R	17221905	17222744	1.124071598053	17222213	0.978696167469	FBgn0004362	1300	FBgn0004362	1300
968	2R	18553433	18554262	1.123624801636	18554046	0.891039712088	FBgn0003900	338	FBgn0003900	338
969	3R	17303395	17304263	1.123414993286	17303861	0.986114670249	FBgn0038889	4186	FBgn0013984	102390
970	2R	20633500	20634403	1.123001098633	20633975	0.902145918678	FBgn0050430	3057	FBgn0001148	64395
971	2L	13904710	13905454	1.12299823761	13905274	0.891677737236	FBgn0012037	371	FBgn0012037	371
972	3L	13382265	13383647	1.122986793518	13383044	1.149579584599	FBgn0036356	3356	FBgn0036351	27754
973	3R	15625149	15625982	1.122927188873	15625798	1.003132196573	FBgn0051471	2614	FBgn0038741	77341
974	3R	20671439	20672563	1.121937274933	20671991	1.023035466671	FBgn0013953	745	FBgn0013953	745
975	2L	10430645	10431373	1.121918678284	10431052	0.900840441386	FBgn0032248	138	FBgn0032248	138
976	3L	3057188	3057938	1.121742725372	3057235	0.998896757762	FBgn0035397	2575	FBgn0003938	17098
977	2R	16114983	16116352	1.120758056641	16115428	0.952069886525	FBgn0050153	3716	FBgn0046816	5516
978	X	2286703	2287757	1.120450019836	2287182	0.960114086376	FBgn0001150	2063	FBgn0001150	2063
979	2R	19636936	19637735	1.120437145233	19637187	0.955219523112	FBgn0034979	2957	FBgn0021875	4418
980	X	13704409	13705380	1.119560241699	13704814	0.915483883449	FBgn0030532	13753	FBgn0027537	48074
981	X	10892759	10893681	1.118782997131	10892808	0.995581944784	FBgn0030257	2832	FBgn0028686	77598
982	3R	785220	786319	1.118731498718	785737	1.12736722827	FBgn0037289	1333	FBgn0004183	11851
983	X	18780464	18781144	1.118489742279	18781057	0.960102558136	FBgn0052541	16761	FBgn0030974	53487
984	X	7387319	7388247	1.118023872375	7387772	1.011218631969	FBgn0052720	5647	FBgn0027553	185786
985	2R	17060805	17061631	1.117345809937	17061218	1.000781983137	FBgn0050283	13063	FBgn0010415	72468
986	X	11659330	11660041	1.117327213287	11659380	1.105077637566	FBgn0052663	2092	FBgn0030350	61837
987	3R	5447676	5448376	1.11695432663	5448220	1.088750189001	FBgn0037721	3967	FBgn0037722	4900
988	2R	10135028	10136025	1.116070747375	10135624	0.886331670425	FBgn0033948	551	FBgn0033948	551
989	3R	297905	298946	1.114706039429	298559	1.063360691071	FBgn0051523	6269	FBgn0037255	12204
990	3R	11618792	11620119	1.113493919373	11619512	0.990693360567	FBgn0038364	6	FBgn0038364	6
991	X	19705622	19706481	1.113121509552	19706091	1.001098950704	FBgn0052529	3744	FBgn0031079	20103
992	3L	18138153	18138806	1.112915754318	18138604	0.952281781605	FBgn0036781	10830	FBgn0020300	33941
993	3R	2774235	2775364	1.112872123718	2774744	1.046345323324	FBgn0051488	8712	FBgn0001077	84698
994	2R	18672004	18672673	1.112762451172	18672175	0.957829793294	FBgn0034829	5669	FBgn0003062	89855
995	2L	10058021	10059291	1.111845016479	10058688	0.981605473687	FBgn0011823	1782	FBgn0011823	1782
996	2L	4443596	4444397	1.10996055603	4443968	0.902610666612	FBgn0027609	709	FBgn0031604	764
997	2R	2106216	2107449	1.109248876572	2106862	1.016367614269	FBgn0033076	5929	FBgn0041145	15456
998	3L	16450015	16451325	1.108965873718	16450132	0.924745689739	FBgn0004569	1172	FBgn0014163	73034
999	3L	20705522	20706190	1.108896017075	20706016	0.97264345487	FBgn0016696	638	FBgn0016696	638
1000	X	8023257	8024163	1.107748031616	8024072	1.023076057434	FBgn0003349	287	FBgn0030003	49109
1001	X	4761772	4762851	1.107451438904	4762369	0.998381502488	FBgn0029736	1313	FBgn0029738	19018
1002	2L	6531981	6532787	1.10636806488	6532030	0.916956583659	FBgn0000320	14942	FBgn0031830	25770
1003	3R	12570360	12571583	1.106272220612	12570974	1.036140582141	FBgn0063261	6137	FBgn0063261	6137
1004	2L	15306445	15307571	1.105828762054	15306957	1.054936110973	FBgn0041103	8878	FBgn0001981	22836
1005	X	1751382	1752333	1.105199813843	1751894	0.955252310809	FBgn0000117	4902	FBgn0000117	4902
1006	X	16430633	16431328	1.105137348175	16430862	0.891045297895	FBgn0030761	1545	FBgn0015615	3496
1007	X	17235383	17236464	1.104998111725	17235979	0.983098198386	FBgn0011758	4541	FBgn0030851	227434
1008	3R	19608223	19609835	1.104621887207	19609148	0.945725973915	FBgn0015513	1640	FBgn0015513	1640
1009	2L	16607656	16608356	1.104370594025	16608242	0.893280315399	FBgn0032590	4890	FBgn0002652	67743
1010	X	17950459	17951091	1.104121685028	17950502	1.161783748203	FBgn0004028	257	FBgn0030891	30807
1011	3L	11106186	11106757	1.103984832764	11106715	0.934230744839	FBgn0052074	448	FBgn0036136	9567
1012	2L	1886325	1887248	1.10297369957	1886973	0.921704419454	FBgn0031374	1989	FBgn0031357	176507
1013	3L	20503085	20503768	1.102957725525	20503720	1.028422892094	FBgn0037012	29465	FBgn0037009	48870
1014	X	6832219	6833178	1.102523803711	6832738	0.957425892353	FBgn0029927	1012	FBgn0029927	1012
1015	3R	1553297	1554523	1.101692676544	1553800	1.003749608994	FBgn0037368	5463	FBgn0037372	26695
1016	2R	9048631	9049547	1.100795269012	9049152	1.010465800762	FBgn0053528	256	FBgn0014877	20837
1017	2L	90979	92264	1.100332736969	91514	0.995703416712	FBgn0031216	3238	FBgn0002931	4132
1018	3R	11088611	11089475	1.099843025208	11089323	0.932887117068	FBgn0014879	66	FBgn0014879	66
1019	X	11553674	11554316	1.099455118179	11554255	1.054946528541	FBgn0030329	484	FBgn0030328	1454
1020	X	1475947	1476790	1.098620414734	1476387	0.961120493272	FBgn0000210	9719	FBgn0023530	49048
1021	3R	24544118	24544846	1.098421096802	24544654	0.957683631352	FBgn0027655	22690	FBgn0005642	92406
1022	2R	7151538	7152197	1.097767829895	7151633	0.952466275957	FBgn0033638	3156	FBgn0033638	3156
1023	2L	18147151	18147960	1.097280502319	18147200	1.076244672139	FBgn0041184	1139	FBgn0041184	1139
1024	3L	8163289	8163945	1.097043037415	8163844	0.954125491056	FBgn0035851	1375	FBgn0035851	1375
1025	2R	12299576	12300367	1.0969581604	12300038	0.902157222523	FBgn0034158	1484	FBgn0025832	70163
1026	2R	7973350	7974526	1.095948696136	7973913	1.050504824694	FBgn0010238	4815	FBgn0010238	4815
1027	3L	31004	31979	1.095775127411	31643	0.936509861666	FBgn0002564	18327	FBgn0035105	136311
1028	X	11274103	11274856	1.095211029053	11274556	0.902661502361	FBgn0001145	6483	FBgn0027359	60877
1029	2R	19158982	19159769	1.094697475433	19159062	0.994983482361	FBgn0034886	6114	FBgn0016762	42536
1030	2R	15842693	15843784	1.094637870789	15843237	0.93740233253	FBgn0034504	1107	FBgn0034504	1107
1031	2R	13264792	13265432	1.094048976898	13265342	1.006604194641	FBgn0034275	181	FBgn0003545	2368
1032	3L	22388811	22389478	1.093780040741	22388859	1.027869966295	FBgn0037162	645	FBgn0004449	47131
1033	2R	19553685	19554600	1.093226909637	19554486	0.975973176956	FBgn0011726	50	FBgn0011726	50
1034	2L	2992829	2993584	1.091791152954	2992868	0.969310654534	FBgn0025681	96	FBgn0002989	107
1035	X	20858147	20859174	1.09152507782	20858707	1.043219510247	FBgn0031148	2893	FBgn0031144	16081
1036	X	8116335	8116996	1.091450691223	8116635	0.890477240086	FBgn0030028	5	FBgn0030028	5
1037	X	8977495	8978493	1.090887069702	8978030	1.035181774813	FBgn0030090	2209	FBgn0030092	16250
1038	X	10315161	10316241	1.090524673462	10315742	0.99352238973	FBgn0030205	3061	FBgn0083167	9777
1039	3R	25385047	25385977	1.089901924133	25385235	0.963603655497	FBgn0000492	3126	FBgn0040623	68419
1040	3R	4860878	4862015	1.089877605438	4861357	1.017025639029	FBgn0002932	3832	FBgn0002932	3832
1041	X	16153916	16154736	1.089508533478	16153951	0.953854203224	FBgn0004432	398	FBgn0053251	8512
1042	2L	13547964	13548712	1.089066267014	13548527	0.926439881325	FBgn0023407	796	FBgn0028546	92744
1043	3R	677821	678778	1.087882518768	678327	1.004939584171	FBgn0003002	208	FBgn0003002	208
1044	3R	17331676	17332950	1.087406873703	17332117	1.062112752129	FBgn0004863	6140	FBgn0013984	74134
1045	3R	4858879	4860291	1.087383747101	4859782	1.046628895928	FBgn0002932	5407	FBgn0002932	5407
1046	2R	1178594	1179468	1.087091445923	1179339	0.945418747989	FBgn0033032	179	FBgn0033032	179
1047	3R	9486327	9486997	1.08696269989	9486662	0.880203723907	FBgn0004587	360	FBgn0004587	360
1048	2R	4128821	4129687	1.086778640747	4129259	0.943300134995	FBgn0033313	1338	FBgn0022027	8005
1049	2L	6611108	6612250	1.086359977722	6611657	1.027202069759	FBgn0031836	634	FBgn0031836	634
1050	2R	11254446	11255686	1.085685253143	11255604	1.057460355759	FBgn0050089	13343	FBgn0050089	13343
1051	3L	23029018	23030025	1.085352420807	23029595	0.970878657173	FBgn0024733	280	FBgn0024733	280
1052	2R	12035497	12036462	1.085179328918	12035766	0.8875471433	FBgn0034134	14047	FBgn0034138	50334
1053	3L	16440412	16441771	1.084601640701	16441023	1.016310158898	FBgn0004569	7937	FBgn0014163	63925
1054	2R	3738182	3739051	1.08444070816	3738932	0.975092020902	FBgn0010109	5208	FBgn0010109	5208
1055	2R	10276671	10277677	1.084145069122	10277241	1.005517333746	FBgn0033963	2784	FBgn0033962	4549
1056	3L	18181875	18182724	1.083897590637	18182615	0.91975069046	FBgn0036782	15517	FBgn0020300	77952
1057	3R	17868062	17868768	1.08274269104	17868505	0.935487783872	FBgn0017397	591	FBgn0017397	591
1058	2L	12611378	12612257	1.082633018494	12611851	0.943380564451	FBgn0032439	470	FBgn0002970	6497
1059	3R	16655645	16656607	1.082530021667	16656070	0.985126719755	FBgn0027493	267	FBgn0038830	6119
1060	2L	10232427	10233100	1.082482814789	10233066	0.929716348648	FBgn0032198	555	FBgn0032196	6258
1061	3R	10270593	10271494	1.081335544586	10271014	0.948712944984	FBgn0051330	12112	FBgn0038234	66576
1062	2R	7133034	7133876	1.080916881561	7133477	0.960057228804	FBgn0021848	1440	FBgn0033636	1739
1063	3R	27018275	27019335	1.080532073975	27018793	0.99280500412	FBgn0004389	153	FBgn0004389	153
1064	3R	2503642	2504479	1.080276966095	2504045	1.018494385939	FBgn0002522	267	FBgn0026567	20441
1065	X	19569056	19569869	1.080139160156	19569454	0.893908083439	FBgn0031065	57	FBgn0031066	8821
1066	3R	7604675	7605324	1.079982757568	7605284	0.978606700897	FBgn0011471	458	FBgn0011471	458
1067	3R	21861452	21862902	1.07950925827	21862003	1.098163187504	FBgn0002633	757	FBgn0002633	757
1068	3R	20381383	20382297	1.079294204712	20381796	0.976701704661	FBgn0004188	14	FBgn0039205	25516
1069	3R	12717347	12718451	1.078239917755	12717767	0.961519896984	FBgn0015350	12317	FBgn0082171	35730
1070	2R	4412661	4413439	1.077822446823	4413081	0.915711847941	FBgn0033341	104	FBgn0033341	104
1071	3R	17120863	17121572	1.077547550201	17120945	1.048277113173	FBgn0038880	1225	FBgn0043012	25146
1072	2R	23758	24409	1.076938152313	23937	0.953109741211	FBgn0050505	5949	FBgn0033015	777537
1073	2R	15640900	15641942	1.076182365417	15641476	0.931074827909	FBgn0004364	15102	FBgn0004364	15102
1074	2L	13885096	13885748	1.07617688179	13885325	0.909663643156	FBgn0019890	19334	FBgn0019890	19334
1075	3L	3053405	3054307	1.075108528137	3053805	0.938979268074	FBgn0052486	566	FBgn0003938	20528
1076	X	10452156	10452919	1.07496547699	10452277	0.945299235257	FBgn0030218	4345	FBgn0052680	113322
1077	2R	20389847	20390534	1.074641227722	20390376	0.968736807505	FBgn0035075	1207	FBgn0050423	6940
1078	2L	17568954	17569752	1.073899745941	17569627	0.952657079697	FBgn0067705	976	FBgn0032646	72589
1079	2L	3605645	3607190	1.073625564575	3606530	0.956055045128	FBgn0002985	218	FBgn0002985	218
1080	2L	779370	780041	1.072512149811	779951	1.042018095652	FBgn0031277	747	FBgn0015621	40013
1081	X	19377626	19378426	1.07236289978	19377779	0.964660565058	FBgn0052532	3640	FBgn0027291	22032
1082	X	6118017	6119022	1.070818901062	6118636	0.962837668026	FBgn0029854	3278	FBgn0029857	14754
1083	X	226478	227262	1.070232391357	227029	1.021739244461	FBgn0000022	176	FBgn0000022	176
1084	3L	302875	303865	1.070083618164	303382	0.927373773911	FBgn0004373	30	FBgn0004373	30
1085	3R	19555422	19556172	1.069787025452	19555974	0.894634246826	FBgn0065098	38	FBgn0028691	3210
1086	3R	14672898	14673657	1.069725990295	14673609	0.97583855523	FBgn0038653	504	FBgn0038666	133081
1087	2L	2816449	2817395	1.069021224976	2816926	0.989388073192	FBgn0031463	1440	FBgn0031459	46789
1088	2L	12678060	12679218	1.069011211395	12678559	0.982979043325	FBgn0032442	9390	FBgn0032445	14464
1089	X	18270052	18270826	1.068445682526	18270305	0.886408805847	FBgn0030921	1136	FBgn0004956	128543
1090	3R	24913575	24914387	1.068049430847	24913729	0.968302130699	FBgn0039633	8980	FBgn0039633	8980
1091	2R	4154763	4155804	1.067294597626	4155320	0.93675327301	FBgn0003892	6128	FBgn0003892	6128
1092	2R	14478968	14479819	1.067026138306	14479326	0.922194862366	FBgn0014269	6688	FBgn0014269	6688
1093	3R	24684444	24685595	1.067019462585	24685081	1.058666865031	FBgn0028373	166	FBgn0028373	166
1094	X	19428305	19429033	1.065021514893	19428348	1.004883872138	FBgn0031034	1799	FBgn0031035	3620
1095	2R	5322893	5323683	1.064619064331	5323030	1.013913154602	FBgn0040092	4293	FBgn0023180	35242
1096	X	18473415	18474050	1.064094543457	18473892	0.928218408064	FBgn0030941	5052	FBgn0030943	8232
1097	2R	16609048	16609973	1.064089775085	16609618	0.938809331258	FBgn0015721	106	FBgn0011824	4733
1098	X	11742613	11743468	1.063478469849	11742652	0.924272632599	FBgn0030354	3375	FBgn0030350	21435
1099	2L	3048176	3048823	1.062100410461	3048264	0.964455366135	FBgn0003934	437	FBgn0003934	437
1100	2L	9601710	9602880	1.061806678772	9602250	1.068238437176	FBgn0032132	1358	FBgn0015393	97584
1101	X	5361904	5363074	1.061531543732	5362618	0.91544303894	FBgn0029771	120	FBgn0029771	120
1102	2R	5046491	5047484	1.061152458191	5046577	0.996371459961	FBgn0050337	4674	FBgn0025286	52419
1103	2L	5877361	5878305	1.060766220093	5877840	0.996449414422	FBgn0031745	1641	FBgn0031740	75585
1104	3R	12076000	12077658	1.060721874237	12077264	0.984799444675	FBgn0040237	12546	FBgn0011253	20912
1105	X	2995089	2996274	1.060498476028	2995784	0.922026017133	FBgn0004647	4756	FBgn0004647	4756
1106	2R	4152552	4153676	1.060302495956	4153250	0.943174064159	FBgn0003892	8198	FBgn0003892	8198
1107	2R	3530528	3531301	1.059605121613	3530883	0.945064365864	FBgn0033250	5316	FBgn0033243	51046
1108	3R	12637444	12638273	1.058673858643	12637794	0.926783084869	FBgn0000014	17975	FBgn0020546	37932
1109	3R	25457854	25458553	1.058097362518	25458482	0.969220352173	FBgn0039674	13726	FBgn0039678	38900
1110	2R	7315908	7316944	1.057910919189	7316500	0.956698775291	FBgn0033652	10224	FBgn0033652	10224
1111	3R	2224549	2225336	1.057536125183	2224715	0.923831022703	FBgn0037443	6898	FBgn0037443	6898
1112	X	8974325	8975248	1.056400299072	8974841	1.026507943869	FBgn0030090	5398	FBgn0030092	19439
1113	X	15353423	15354140	1.05632686615	15353814	0.982203483582	FBgn0022710	2286	FBgn0030659	62995
1114	3L	2662054	2662909	1.05567407608	2662786	0.995750600641	FBgn0035367	10433	FBgn0035357	47534
1115	X	12539599	12540355	1.055469512939	12540041	0.935156106949	FBgn0030417	94	FBgn0053963	46642
1116	3R	23780519	23781172	1.055336952209	23780903	0.909656778971	FBgn0039564	160	FBgn0039559	17332
1117	2R	5611132	5612085	1.05527305603	5611647	0.972599562477	FBgn0004907	155	FBgn0033485	248
1118	2L	6653611	6654258	1.055088996887	6654171	0.916544225481	FBgn0051633	2130	FBgn0031836	43148
1119	2R	20605910	20606699	1.054792404175	20606254	0.884034276009	FBgn0004919	14334	FBgn0001148	36674
1120	X	14188233	14188924	1.054149150848	14188691	0.952786525091	FBgn0052601	24123	FBgn0002873	106911
1121	X	6201522	6202199	1.053305149078	6202118	1.121997697013	FBgn0016974	6078	FBgn0029868	6483
1122	3R	802232	803043	1.052842140198	802880	0.959448961111	FBgn0037291	7074	FBgn0004183	28994
1123	2L	14391120	14392416	1.052805423737	14391613	0.964821636677	FBgn0020258	10443	FBgn0028529	36533
1124	X	1896339	1896960	1.05268573761	1896800	0.971558830955	FBgn0003964	639	FBgn0003964	639
1125	2R	19007343	19008123	1.052295207977	19007660	0.891830325127	FBgn0034869	328	FBgn0034868	10222
1126	X	1935889	1936692	1.052274227142	1936035	0.991892258326	FBgn0040394	504	FBgn0025626	14743
1127	X	10955189	10956014	1.051842212677	10955597	1.05119651556	FBgn0015245	1906	FBgn0028686	14809
1128	X	1853794	1854520	1.051759719849	1854156	0.898160653956	FBgn0023546	413	FBgn0003964	43283
1129	2R	3042225	3043119	1.051690578461	3042713	0.939650323656	FBgn0033188	2082	FBgn0022772	5192
1130	X	9205813	9206583	1.051434993744	9206501	0.967308150397	FBgn0026149	4634	FBgn0026149	4634
1131	X	17156410	17157113	1.049617767334	17156506	1.000498175621	FBgn0004854	7988	FBgn0000163	161630
1132	3L	8432601	8433301	1.049416542053	8432704	1.021317164103	FBgn0010825	8441	FBgn0010825	8441
1133	X	8901839	8902561	1.049022197723	8902276	0.964671278	FBgn0030077	1011	FBgn0030086	32273
1134	2R	3557962	3558839	1.047956466675	3558388	0.924434717964	FBgn0025360	14942	FBgn0021814	33460
1135	2L	21023073	21023969	1.046963691711	21023491	0.927454583785	FBgn0010395	16934	FBgn0023388	106454
1136	3L	8984320	8985422	1.046188354492	8984914	0.976854885326	FBgn0035955	1116	FBgn0035954	5769
1137	3R	24159575	24160216	1.045214653015	24159622	1.064584493637	FBgn0039579	618	FBgn0040108	5617
1138	3R	19799707	19800566	1.045198440552	19800163	0.923600084641	FBgn0051451	8905	FBgn0053108	21230
1139	X	18621750	18622426	1.04515504837	18622073	0.898239665561	FBgn0030959	69	FBgn0004462	330
1140	2R	6971265	6972194	1.045037269592	6971791	1.00410169363	FBgn0000581	3667	FBgn0000581	3667
1141	4	682994	683833	1.044130325317	683069	0.954649289449	FBgn0024728	769	FBgn0026777	354722
1142	3R	2988088	2988762	1.043896198273	2988434	0.844782015857	FBgn0002306	117	FBgn0037481	7536
1143	X	14486782	14487471	1.043430328369	14487148	0.879410743713	FBgn0015773	620	FBgn0015773	620
1144	2R	11500005	11500646	1.042950630188	11500508	0.90918507576	FBgn0013988	308	FBgn0034062	25700
1145	X	18161082	18162482	1.042476654053	18161571	1.043243744794	FBgn0030912	6469	FBgn0004956	19809
1146	3R	17989145	17990320	1.042116165161	17989803	0.986463308334	FBgn0053335	937	FBgn0053335	937
1147	X	19484292	19484973	1.04191493988	19484518	0.941987514496	FBgn0031051	1344	FBgn0031047	11701
1148	3R	17479570	17480724	1.041155815125	17480117	1.083582401276	FBgn0011766	6010	FBgn0004493	17355
1149	3L	3043498	3044487	1.039498806	3044081	0.962541222572	FBgn0035393	5447	FBgn0035388	25351
1150	X	2254945	2256047	1.039326190948	2255734	0.946318458108	FBgn0040385	11321	FBgn0001150	29385
1151	X	313783	314547	1.038437604904	314379	0.96988594532	FBgn0000137	2943	FBgn0002561	47834
1152	3L	22753926	22754461	1.037686824799	22754011	1.046367168427	FBgn0027339	13218	FBgn0037200	52036
1153	2L	9449077	9450110	1.037240028381	9449684	0.925427883863	FBgn0053723	8944	FBgn0002973	12171
1154	2R	5778354	5779067	1.036296367645	5778683	0.911826975205	FBgn0033502	1	FBgn0033486	149177
1155	X	2843970	2844954	1.036281585693	2844531	0.940407902002	FBgn0003285	14543	FBgn0004647	146497
1156	2R	18695224	18696151	1.036256790161	18695501	0.864442189535	FBgn0034833	3493	FBgn0003062	113181
1157	3R	21865581	21866391	1.036101818085	21866266	0.916574859619	FBgn0000591	220	FBgn0000591	220
1158	X	252398	253234	1.035618782043	252849	0.908916503191	FBgn0004170	33	FBgn0004170	33
1159	X	8094456	8095340	1.035391330719	8094501	0.906386693319	FBgn0017566	2401	FBgn0030028	22139
1160	2R	18310216	18311145	1.035190582275	18311059	0.931245613098	FBgn0000405	3508	FBgn0000405	3508
1161	X	9147085	9147826	1.034632205963	9147221	0.912930965424	FBgn0030124	10914	FBgn0040235	17244
1162	2L	522808	523538	1.034315109253	523383	0.892942508062	FBgn0003963	84	FBgn0003963	84
1163	2R	16117490	16118363	1.033185958862	16117585	0.891685390472	FBgn0046816	3359	FBgn0046816	3359
1164	3R	25080794	25081804	1.032998085022	25081248	0.943738376393	FBgn0003525	254	FBgn0003525	254
1165	2R	19643338	19644134	1.032772064209	19644046	0.930539703369	FBgn0034982	1592	FBgn0034982	1592
1166	X	17687824	17688485	1.032264232635	17688056	0.934469325202	FBgn0052554	1512	FBgn0030878	6809
1167	3R	18956599	18957750	1.031774520874	18957244	1.005673527718	FBgn0051457	3538	FBgn0051457	3538
1168	2R	1564662	1565463	1.03173828125	1565069	0.970717430115	FBgn0033056	1877	FBgn0033059	18696
1169	2R	19545477	19546220	1.030799865723	19546012	0.939877950228	FBgn0034964	428	FBgn0011726	8424
1170	X	10449767	10450950	1.030702590942	10450134	0.990351945162	FBgn0030218	2202	FBgn0052680	111179
1171	2R	18655914	18656688	1.029726982117	18656290	0.914667522206	FBgn0034827	6691	FBgn0003062	73970
1172	3L	4675359	4676090	1.029292106628	4675480	0.988159613176	FBgn0035569	106	FBgn0035569	106
1173	3R	24899046	24900086	1.028392553329	24899483	0.89533212781	FBgn0039632	10602	FBgn0039633	23226
1174	3R	25315314	25316097	1.028085231781	25315357	0.97372203403	FBgn0039664	141	FBgn0039664	141
1175	X	17005459	17006205	1.027806758881	17005631	0.936916391055	FBgn0000163	10755	FBgn0000163	10755
1176	3R	9207174	9207894	1.027662277222	9207275	0.927420282364	FBgn0044511	239	FBgn0044511	239
1177	X	8060080	8061134	1.027076244354	8060535	1.001007735729	FBgn0030025	25385	FBgn0030028	56105
1178	2L	5983234	5984319	1.026496887207	5983358	1.00371911309	FBgn0001942	1599	FBgn0001942	1599
1179	X	19117578	19118261	1.026280879974	19117733	0.91818467776	FBgn0031011	1032	FBgn0031008	14912
1180	2L	8865642	8866599	1.025156497955	8866045	1.003004971673	FBgn0052983	195	FBgn0029123	40420
1181	3R	14242326	14243116	1.024648666382	14242681	0.996930269095	FBgn0051122	4092	FBgn0038609	50303
1182	2R	17915753	17916400	1.024612426758	17915838	0.975153160095	FBgn0053200	395	FBgn0053200	395
1183	X	10453202	10453797	1.023782253265	10453599	0.961424231529	FBgn0030219	4634	FBgn0052680	114644
1184	X	20473494	20474885	1.023516654968	20474307	0.971084922552	FBgn0031127	4691	FBgn0003300	30810
1185	X	3283704	3284692	1.023340940475	3283926	0.947465181351	FBgn0052493	247	FBgn0000472	54587
1186	3R	11160268	11161124	1.023272037506	11160654	0.955932319164	FBgn0038320	1653	FBgn0013269	1790
1187	3R	12067778	12068839	1.022713661194	12068313	0.976763613084	FBgn0040071	16942	FBgn0011253	29863
1188	2R	4718543	4719188	1.022435188293	4719080	0.952021425421	FBgn0033392	146	FBgn0033400	79362
1189	3R	1128465	1129162	1.022388458252	1128619	1.023857853629	FBgn0037310	2752	FBgn0037310	2752
1190	3L	16975171	16976378	1.021561145782	16975690	0.988828212023	FBgn0052167	5136	FBgn0025582	223442
1191	X	1755076	1755805	1.021137237549	1755757	1.013162718879	FBgn0000117	1039	FBgn0000117	1039
1192	3L	16642860	16643567	1.019782066345	16643442	1.114459037781	FBgn0036652	4219	FBgn0017572	62711
1193	3R	44698	45643	1.019500732422	45473	0.916250308355	FBgn0051516	379	FBgn0037220	12604
1194	3L	21776444	21777326	1.019292831421	21777042	0.92568641901	FBgn0037139	846	FBgn0046301	10996
1195	X	9612556	9613225	1.018872261047	9613099	0.935320680792	FBgn0030151	10868	FBgn0000233	73690
1196	3R	26580299	26581264	1.018727302551	26580716	0.935358720667	FBgn0039801	8706	FBgn0003720	97321
1197	2L	16247133	16247807	1.01832485199	16247648	0.881578962008	FBgn0024734	5884	FBgn0028897	10404
1198	3L	1519694	1520414	1.017915725708	1520067	0.915914759916	FBgn0035228	296	FBgn0035233	21700
1199	2R	7969058	7969719	1.017724990845	7969107	0.980758561028	FBgn0010238	9	FBgn0010238	9
1200	2L	6228497	6229255	1.017689228058	6228851	0.908862142002	FBgn0026755	3801	FBgn0031782	101089
1201	X	19092724	19093632	1.017483711243	19093130	0.910220707164	FBgn0031006	2033	FBgn0031008	9691
1202	2R	10495992	10496939	1.016335487366	10496295	0.945937970105	FBgn0033988	137	FBgn0033988	137
1203	2R	17846644	17847324	1.016152381897	17847057	0.925253748894	FBgn0017482	7418	FBgn0013272	21813
1204	2L	19135677	19136421	1.015991687775	19136003	0.867480665445	FBgn0010300	6268	FBgn0032762	6648
1205	3R	9795172	9795820	1.014307022095	9795692	1.096046100963	FBgn0015270	5053	FBgn0038196	66195
1206	3L	13042709	13043360	1.013402462006	13043270	0.938846302032	FBgn0036344	7444	FBgn0036342	22299
1207	2R	6967634	6968354	1.012328624725	6968300	1.004781067371	FBgn0000581	176	FBgn0000581	176
1208	3R	19651697	19652371	1.012270927429	19651746	0.956161379814	FBgn0004187	310	FBgn0004187	310
1209	2L	7247395	7248082	1.011801242828	7247518	0.919358080084	FBgn0031900	5254	FBgn0031898	24439
1210	X	20904140	20904799	1.011769771576	20904506	0.894788424174	FBgn0064123	14	FBgn0031144	61880
1211	3R	14813045	14814037	1.009550094604	14813449	0.899967551231	FBgn0026239	3702	FBgn0026239	3702
1212	3L	23234600	23235297	1.008596420288	23235149	0.927952098846	FBgn0052231	323	FBgn0024733	205834
1213	2L	4366599	4367446	1.007386684418	4367046	0.989927011378	FBgn0026319	4944	FBgn0026319	4944
1214	X	3668350	3669034	1.00642824173	3668540	0.950804563669	FBgn0052785	3604	FBgn0000542	12793
1215	X	5784458	5785289	1.006135463715	5784915	0.901939055499	FBgn0029825	2929	FBgn0000042	38815
1216	X	3688314	3689155	1.005993843079	3688728	0.891889656291	FBgn0000542	7395	FBgn0000542	7395
1217	2R	15084504	15085383	1.00473690033	15084871	0.938088008336	FBgn0053535	5064	FBgn0034463	87775
1218	2L	18867676	18868322	1.004693984985	18868274	1.05457883411	FBgn0003896	8911	FBgn0032717	32678
1219	2R	19034430	19035162	1.004337310791	19034514	0.956776428223	FBgn0034873	3056	FBgn0034873	3056
1220	3L	15721478	15722368	1.004065036774	15721559	0.910739612579	FBgn0010105	27877	FBgn0010105	27877
1221	2L	16781793	16782757	1.002542495728	16782213	1.001591682434	FBgn0000406	4434	FBgn0032600	42880
1222	3R	27763148	27763891	1.002202987671	27763761	0.929443979263	FBgn0039886	40091	FBgn0002780	114033
1223	X	20923697	20924376	1.001978874207	20923773	0.942398244684	FBgn0003950	3410	FBgn0031144	81147
1224	2R	14538589	14539223	1.001140594482	14539038	0.908159176509	FBgn0004572	4802	FBgn0041702	51737
1225	3L	16529333	16530297	1.000803947449	16529557	0.884912286486	FBgn0036639	7455	FBgn0036641	16942
1226	3R	2682776	2683600	1.000747203827	2683161	0.925803296706	FBgn0001077	6885	FBgn0001077	6885
1227	3L	426111	426903	0.999538898468	426507	0.993460923433	FBgn0065092	8057	FBgn0035136	81592
1228	X	15274885	15275604	0.999044418335	15275515	0.993927145004	FBgn0030636	360	FBgn0004924	122086
1229	3R	6668155	6668912	0.997748374939	6668863	1.012651231554	FBgn0037840	351	FBgn0037844	13650
1230	3R	25110695	25111688	0.997047424316	25110930	0.932339872633	FBgn0039659	12021	FBgn0003525	29428
1231	X	20449624	20450580	0.99675655365	20450001	0.903328180313	FBgn0031125	697	FBgn0003300	55116
1232	2L	13981234	13982228	0.996290683746	13981673	0.937481880188	FBgn0028939	1513	FBgn0028519	45337
1233	3R	14218193	14219046	0.996012210846	14218576	0.950360298157	FBgn0038613	3051	FBgn0038609	26198
1234	2R	20207086	20207820	0.995923042297	20207656	1.027623613675	FBgn0035050	6508	FBgn0053228	30514
1235	3L	14606991	14607871	0.99579334259	14607421	0.91953253746	FBgn0041604	9542	FBgn0028418	81398
1236	3R	8262739	8263389	0.994699001312	8262823	1.021817949083	FBgn0043043	680	FBgn0038046	7821
1237	3L	17918925	17920270	0.99426651001	17919526	1.174995481968	FBgn0052193	7393	FBgn0036762	107351
1238	3R	24414245	24415034	0.994209766388	24414623	0.887973140268	FBgn0000659	3818	FBgn0000659	3818
1239	X	3253682	3254448	0.993906021118	3254050	0.858316123486	FBgn0029657	4480	FBgn0000472	24711
1240	2L	10738544	10739198	0.993628978729	10739149	1.005031161838	FBgn0032295	1802	FBgn0027868	3096
1241	3L	19143892	19144861	0.993192672729	19144699	0.930138150851	FBgn0016797	8814	FBgn0016797	8814
1242	2R	15781184	15781887	0.992925643921	15781775	0.951580914584	FBgn0034493	1980	FBgn0010411	2929
1243	2R	17829854	17830680	0.992847919464	17830497	0.941630216745	FBgn0013272	5253	FBgn0013272	5253
1244	2R	15571072	15572397	0.992081642151	15571767	1.033640861511	FBgn0034480	51917	FBgn0004364	54607
1245	3L	14241004	14241697	0.991295814514	14241586	0.947559400038	FBgn0001085	1980	FBgn0036415	58418
1246	2L	6932872	6933574	0.990846633911	6933101	0.932461772646	FBgn0031869	7817	FBgn0004838	12391
1247	3L	16522406	16523225	0.990070343018	16522763	0.866948472129	FBgn0036639	661	FBgn0036641	23736
1248	X	19575527	19576254	0.9888048172	19575724	0.949717815106	FBgn0031066	2551	FBgn0031066	2551
1249	2L	15487508	15488625	0.988763809204	15487932	0.97991361618	FBgn0002524	7107	FBgn0003448	13734
1250	X	12867339	12868013	0.987854480743	12867777	0.919903204991	FBgn0030442	2755	FBgn0030434	124242
1251	3R	3785647	3786383	0.987212657928	3785981	0.892137303072	FBgn0000504	7149	FBgn0037550	166074
1252	2L	11220677	11221443	0.986724853516	11220807	0.937573866411	FBgn0000011	10126	FBgn0028700	90162
1253	2R	4205710	4206364	0.98540687561	4205745	0.956263330248	FBgn0033320	1864	FBgn0050353	35726
1254	3R	7843770	7844457	0.98534488678	7844375	0.93714261055	FBgn0037981	1495	FBgn0037992	109544
1255	X	20061364	20062182	0.984434604645	20061553	0.916369144733	FBgn0015789	547	FBgn0031098	612
1256	3R	12160288	12161037	0.984191417694	12160988	0.939509497748	FBgn0040284	6718	FBgn0040284	6718
1257	3R	19020949	19021855	0.983145713806	19021537	0.886004616232	FBgn0011596	8219	FBgn0039066	55729
1258	X	294974	295652	0.982275009155	295228	0.945150034768	FBgn0011822	964	FBgn0002561	28683
1259	3L	5628135	5629077	0.981573104858	5628598	0.994484484196	FBgn0035626	32	FBgn0035625	23668
1260	3R	8473604	8474253	0.981156349182	8473691	1.002728939056	FBgn0038071	91	FBgn0038071	91
1261	X	18722948	18723823	0.981009483337	18723448	0.953647248885	FBgn0030974	4122	FBgn0030974	4122
1262	3L	14096918	14097673	0.980758666992	14097009	0.936364650726	FBgn0042630	426	FBgn0000411	46870
1263	3R	17296218	17296913	0.979461431503	17296314	0.941175365448	FBgn0038889	11733	FBgn0013984	109937
1264	3L	13143989	13144793	0.977771759033	13144197	0.909349339349	FBgn0036347	3432	FBgn0010452	55977
1265	X	12380349	12381071	0.977099895477	12380711	0.941848670735	FBgn0030398	6356	FBgn0015024	107009
1266	2R	2505018	2505696	0.976037025452	2505461	0.902475288936	FBgn0050159	962	FBgn0033107	178588
1267	X	4902424	4903199	0.974171161652	4903039	0.954070788163	FBgn0003028	9505	FBgn0004368	118670
1268	3L	11666573	11667317	0.973134994507	11667079	0.885793243136	FBgn0036193	1032	FBgn0036193	1032
1269	2R	4926363	4927040	0.971841812134	4926716	0.856188998503	FBgn0041087	559	FBgn0053774	14619
1270	2L	10547317	10548136	0.970436096191	10547367	1.045287344191	FBgn0051721	2486	FBgn0032268	19923
1271	2L	2999023	2999727	0.970111370087	2999576	0.87447755987	FBgn0025681	6612	FBgn0002989	6815
1272	2R	2999657	3000637	0.969882011414	2999747	0.929785834418	FBgn0015930	1929	FBgn0015930	1929
1273	X	5845956	5846812	0.96955871582	5846266	0.888563569387	FBgn0027546	233	FBgn0029840	88676
1274	3L	17344266	17345038	0.969505786896	17344665	0.939588997099	FBgn0036715	123	FBgn0026197	22052
1275	X	8000973	8001853	0.969339370728	8001383	1.021719091079	FBgn0026318	1219	FBgn0030003	26420
1276	X	8559620	8560473	0.969289541245	8560020	0.977100400364	FBgn0030060	152	FBgn0030061	167
1277	X	14036314	14037144	0.969268321991	14036970	0.915011088053	FBgn0026713	1661	FBgn0002873	44810
1278	2R	15633870	15634868	0.96917963028	15634412	0.99383576711	FBgn0004364	8038	FBgn0004364	8038
1279	2R	14777245	14778101	0.968448638916	14777689	0.934597015381	FBgn0034423	2912	FBgn0003254	12900
1280	2L	2461293	2462507	0.96836233139	2462193	0.918774159749	FBgn0012016	400	FBgn0015816	30473
1281	2R	6329051	6329944	0.967076301575	6329367	0.883870938245	FBgn0033551	91	FBgn0033550	130
1282	X	8403236	8404148	0.966757774353	8403931	0.918783187866	FBgn0026679	66	FBgn0030054	47607
1283	3R	16738092	16738824	0.962949752808	16738790	0.970694330004	FBgn0038842	1233	FBgn0038834	62519
1284	2R	19504120	19504805	0.962701797485	19504754	0.955375141568	FBgn0034951	2104	FBgn0034948	19876
1285	X	17697414	17698421	0.96266078949	17697853	0.984017759562	FBgn0030878	2988	FBgn0030878	2988
1286	3R	10412583	10413286	0.961431026459	10413192	0.919380664825	FBgn0020299	4993	FBgn0020299	4993
1287	X	19327649	19328517	0.959440231323	19328477	0.913778543472	FBgn0031022	139	FBgn0031022	139
1288	2R	16982666	16983296	0.959379673004	16983133	0.885334405032	FBgn0010415	5617	FBgn0010415	5617
1289	2R	10866881	10867688	0.959349155426	10867641	0.895217259725	FBgn0034013	2624	FBgn0000996	28182
1290	3R	17202125	17203184	0.958872795105	17202825	0.923053489012	FBgn0002781	296	FBgn0043012	107026
1291	3R	13543630	13544471	0.95691204071	13543987	0.923002635731	FBgn0003013	72	FBgn0003013	72
1292	3L	7952353	7953079	0.955432891846	7952996	0.886656713486	FBgn0011817	0	FBgn0011817	0
1293	X	9616089	9616828	0.951892852783	9616421	0.903658086603	FBgn0030151	7546	FBgn0000233	77012
1294	X	20223090	20223747	0.951456069946	20223471	0.868552398682	FBgn0031108	813	FBgn0031114	11185
1295	3R	12106063	12106750	0.950635910034	12106629	0.922659180381	FBgn0051283	1730	FBgn0051283	1730
1296	2L	8827154	8827782	0.94921875	8827199	1.051115717207	FBgn0029123	1574	FBgn0029123	1574
1297	3L	19072344	19073507	0.945812225342	19072981	1.035496330261	FBgn0036851	2676	FBgn0036844	21300
1298	X	237346	238152	0.9441177845	237395	0.883072197437	FBgn0000022	10542	FBgn0000022	10542
1299	2L	11074729	11075728	0.942573070526	11075606	0.943311604587	FBgn0032335	4545	FBgn0032335	4545
1300	3R	5204852	5205538	0.942437171936	5205228	0.905232397715	FBgn0037684	14086	FBgn0037686	21750
1301	2R	1208856	1209438	0.941638946533	1209388	0.933129628499	FBgn0010633	107	FBgn0033035	4146
1302	X	3018403	3019098	0.939712524414	3018524	0.90426978198	FBgn0028746	10754	FBgn0028746	10754
1303	X	16791179	16791902	0.936782836914	16791598	0.870257139206	FBgn0030808	8405	FBgn0030806	14799
1304	X	20330026	20330679	0.936123847961	20330628	1.033254040612	FBgn0026323	4974	FBgn0040649	33772
1305	X	2179507	2180152	0.935324668884	2179876	0.880641810099	FBgn0054052	1456	FBgn0003079	16406
1306	X	13507257	13508023	0.93522310257	13507579	0.901983878192	FBgn0030509	3273	FBgn0030507	5619
1307	3L	13967732	13968437	0.934929132462	13967785	0.885753631592	FBgn0036398	377	FBgn0036397	646
1308	X	19594479	19595130	0.934602737427	19595048	1.109439754486	FBgn0031070	1212	FBgn0031070	1212
1309	2L	8543117	8543853	0.93420791626	8543619	0.896007163184	FBgn0011259	286	FBgn0029004	15001
1310	2R	1642781	1643447	0.933965682983	1642891	0.935126741727	FBgn0033063	1887	FBgn0033067	46123
1311	3R	26678817	26679481	0.933810710907	26678891	0.869109344482	FBgn0003720	854	FBgn0003720	854
1312	3R	27761488	27762276	0.933079242706	27761543	0.971478462219	FBgn0039886	42309	FBgn0002780	116251
1313	2L	21745129	21745797	0.932905435562	21745277	0.950815717379	FBgn0032960	223	FBgn0032960	223
1314	X	10463885	10464508	0.93116235733	10464096	0.962426126003	FBgn0030220	13	FBgn0052680	125141
1315	X	6706933	6707589	0.931094169617	6707431	0.926523945548	FBgn0064122	6313	FBgn0064122	6313
1316	2L	7495201	7495971	0.930462837219	7495603	0.942046801249	FBgn0011283	1757	FBgn0053529	48820
1317	3L	1431020	1431834	0.930034160614	1431510	0.867730081081	FBgn0043865	10335	FBgn0004635	15814
1318	3L	18791562	18792220	0.928131580353	18791917	0.878999932607	FBgn0000261	4052	FBgn0036815	5485
1319	2L	6046822	6047711	0.927959442139	6047206	0.98004743788	FBgn0029161	735	FBgn0029161	735
1320	3L	12185816	12186704	0.927373886108	12186305	0.999361683341	FBgn0036267	3018	FBgn0052100	55194
1321	3R	7954223	7954920	0.927272796631	7954270	0.882754007975	FBgn0037992	351	FBgn0037992	351
1322	2L	14039591	14040368	0.926815986633	14039723	0.965131933039	FBgn0028873	3441	FBgn0028876	7861
1323	X	18988963	18989662	0.926253318787	18989050	0.965109443665	FBgn0030987	160	FBgn0027603	53071
1324	3R	4855371	4856110	0.924938678741	4855723	0.918412081401	FBgn0002932	9466	FBgn0002932	9466
1325	3L	19136632	19137446	0.924891471863	19137361	0.966511514452	FBgn0016797	1476	FBgn0016797	1476
1326	X	9491167	9492081	0.922576904297	9491651	0.938221679014	FBgn0028341	12484	FBgn0015624	36446
1327	2R	19215013	19215900	0.921461105347	19215485	0.923288345337	FBgn0002174	1023	FBgn0002174	1023
1328	2L	14383581	14384458	0.921237945557	14383628	0.995340559218	FBgn0020258	2458	FBgn0028529	28548
1329	2L	16468082	16468731	0.91992855072	16468680	0.977888393402	FBgn0005677	13233	FBgn0025678	115990
1330	X	13423119	13423890	0.919085979462	13423505	0.963935226202	FBgn0052632	12138	FBgn0030507	78455
1331	3L	3115723	3116539	0.918354034424	3116080	0.983756261713	FBgn0026189	4825	FBgn0012049	16127
1332	X	15504869	15505546	0.916919708252	15505363	0.921843568484	FBgn0030665	2132	FBgn0030671	32699
1333	3L	11318053	11318737	0.916097402573	11318619	0.96532998085	FBgn0036155	20213	FBgn0041094	92363
1334	3R	6439738	6440514	0.91592502594	6439818	0.91504600313	FBgn0001235	24568	FBgn0001235	24568
1335	3R	17959803	17960465	0.915801048279	17960396	0.879799539393	FBgn0051163	816	FBgn0053335	30344
1336	2L	12107953	12108714	0.915141582489	12108004	0.942133267721	FBgn0015797	1120	FBgn0032408	11494
1337	3R	9230247	9231038	0.912897109985	9230869	0.865444443443	FBgn0038150	279	FBgn0038150	279
1338	X	16958691	16959345	0.912680864334	16959178	0.960982680321	FBgn0030820	17604	FBgn0065049	19623
1339	X	19313452	19314241	0.912585258484	19314170	0.917676639557	FBgn0031020	80	FBgn0044030	357
1340	X	8495734	8496400	0.911658287048	8495980	0.88260790507	FBgn0004102	94	FBgn0004102	94
1341	3L	17539859	17540547	0.911572217941	17540452	0.908574581146	FBgn0025455	17405	FBgn0025455	17405
1342	X	7531083	7531743	0.909715175629	7531256	0.937797737122	FBgn0029504	10674	FBgn0027553	42302
1343	X	19667490	19668592	0.909698009491	19668078	1.007698984707	FBgn0031074	10142	FBgn0031079	17910
1344	2R	7043613	7044504	0.908733844757	7044077	0.88659063975	FBgn0000577	40	FBgn0000577	40
1345	2L	224615	225228	0.908537864685	225190	0.976271629333	FBgn0031235	7324	FBgn0031235	7324
1346	X	19107752	19108421	0.907469749451	19107990	0.921754019601	FBgn0052537	775	FBgn0031008	5169
1347	X	10311096	10311778	0.905513286591	10311345	0.908884708698	FBgn0083167	5380	FBgn0083167	5380
1348	3R	21831599	21832295	0.905407428741	21831934	0.865538746119	FBgn0002733	189	FBgn0002733	189
1349	3R	11847037	11847963	0.90521478653	11847543	0.925363961388	FBgn0038392	1800	FBgn0038396	27850
1350	X	20208720	20209230	0.904270172119	20208767	0.88168085946	FBgn0031107	3613	FBgn0031106	4311
1351	3R	12559899	12560595	0.904124259949	12560215	0.93471968174	FBgn0003944	133	FBgn0063261	16896
1352	3L	8806807	8807464	0.903151988983	8807227	0.869117259979	FBgn0052026	3182	FBgn0020633	58330
1353	2L	4925477	4926254	0.900971889496	4925591	0.944786985715	FBgn0041150	6705	FBgn0047314	28390
1354	2R	15385921	15386638	0.900074005127	15386485	0.905942002932	FBgn0043532	3506	FBgn0011849	144091
1355	3L	6469508	6470606	0.895800590515	6470231	0.932743521298	FBgn0020251	554	FBgn0020251	554
1356	X	14838265	14838941	0.895024776459	14838355	0.968334913254	FBgn0052594	20016	FBgn0030605	59494
1357	3R	15155026	15156043	0.894556522369	15155149	0.972061061859	FBgn0000463	3214	FBgn0000463	3214
1358	X	1521277	1522082	0.893767356873	1521666	0.874613602956	FBgn0000482	455	FBgn0023530	3769
1359	3L	14170865	14171544	0.893353939056	14171055	0.867207417121	FBgn0052141	2362	FBgn0036415	12113
1360	3R	21182282	21182931	0.892315864563	21182888	1.02027659946	FBgn0039331	1142	FBgn0039306	91259
1361	X	13767765	13768472	0.891432285309	13767801	1.044543981552	FBgn0052606	18760	FBgn0027537	111061
1362	X	453377	454057	0.891426563263	453937	1.0092457858	FBgn0003986	6074	FBgn0003986	6074
1363	X	2577661	2578663	0.888061523438	2578171	0.919972644133	FBgn0000928	1547	FBgn0024978	10170
1364	X	5931275	5931926	0.88671875	5931465	0.879448817326	FBgn0029840	3477	FBgn0029840	3477
1365	2L	19157102	19157902	0.886070251465	19157419	0.889201164246	FBgn0032763	20212	FBgn0032762	28064
1366	2L	13373479	13374150	0.885827064514	13373912	0.86342716217	FBgn0032512	59	FBgn0032509	7446
1367	2R	16076130	16076808	0.878391742706	16076592	0.919393539429	FBgn0034521	598	FBgn0034515	21328
1368	2L	6831529	6832208	0.877413749695	6831577	0.995633337233	FBgn0051632	9260	FBgn0042092	76240
1369	3R	919994	920773	0.877282619476	920151	0.92631260554	FBgn0010313	7743	FBgn0010313	7743
1370	3L	6472324	6473066	0.87609910965	6472778	0.890457540751	FBgn0020251	3101	FBgn0020251	3101
1371	2L	12482407	12483068	0.874856948853	12482594	0.913148623246	FBgn0051858	14701	FBgn0040286	47929
1372	X	14035409	14036073	0.872006416321	14035673	0.907158851624	FBgn0026713	364	FBgn0002873	46107
1373	3R	12683131	12683932	0.867677688599	12683521	0.909438490868	FBgn0082171	1484	FBgn0082171	1484
1374	3R	16921850	16922656	0.864331245422	16922299	0.891623437405	FBgn0038853	1228	FBgn0010770	19659
1375	3R	12541247	12542002	0.85632610321	12541416	0.901702880859	FBgn0003944	18932	FBgn0063261	35695
1376	3R	15820994	15821718	0.856119155884	15821216	0.888566017151	FBgn0038755	13028	FBgn0038768	36326
1377	3R	12707982	12708744	0.85515499115	12708374	0.899834492627	FBgn0015350	2924	FBgn0082171	26337
1378	X	16683239	16683865	0.853645324707	16683356	0.976211275373	FBgn0030798	3817	FBgn0030801	35164
1379	X	19156029	19156808	0.853163719177	19156389	0.955069371632	FBgn0028469	387	FBgn0031008	53568
1380	X	14948858	14949524	0.844965934753	14948907	0.94193734063	FBgn0030615	1569	FBgn0030616	24420
1381	X	1998616	1999285	0.843981742859	1998772	0.912421746687	FBgn0023507	1128	FBgn0025626	77480
1382	X	17496225	17496974	0.840119361877	17496641	0.878679471857	FBgn0003471	5283	FBgn0030855	26421
1383	3R	10310127	10310804	0.839477539062	10310184	0.979750951131	FBgn0038233	27230	FBgn0038234	27406
1384	X	1504125	1504800	0.829647064209	1504464	0.866487054264	FBgn0029584	4013	FBgn0023530	20971
1385	2L	14557617	14558274	0.826281547546	14558070	0.907216732319	FBgn0028913	5656	FBgn0005771	67208
1386	2L	5993375	5994061	0.825838565826	5993788	0.915683492025	FBgn0031759	5695	FBgn0001942	12029
1387	3L	9435216	9435916	0.822786092758	9435475	0.878895555224	FBgn0052043	451	FBgn0052043	451
1388	3L	3650219	3651025	0.818709850311	3650626	0.920336667229	FBgn0035455	12323	FBgn0053504	73271
1389	X	2225619	2226262	0.807252883911	2225839	0.918772288731	FBgn0040390	6089	FBgn0040389	25046
1390	X	16461573	16462385	0.801523208618	16461818	0.898488108317	FBgn0030764	4280	FBgn0010412	9998
1391	3L	18586608	18587258	0.794233322144	18587082	0.918207327525	FBgn0013717	385	FBgn0036800	871
1392	3R	9510402	9511095	0.793649196625	9510523	0.883446996862	FBgn0024555	843	FBgn0024555	843
1393	X	7886425	7887231	0.785040378571	7886891	0.885335838093	FBgn0029990	4155	FBgn0004656	19781
1394	X	8130305	8130979	0.783888339996	8130373	0.967419783274	FBgn0030030	11720	FBgn0030028	13733
1395	3R	12526540	12527225	0.758257389069	12526642	0.928974819183	FBgn0003944	33706	FBgn0063261	50469
1396	X	17657786	17658464	0.748949050903	17658424	0.96874495915	FBgn0030869	1506	FBgn0030870	6353
1397	3R	7016386	7017042	0.741373538971	7016993	0.940384030342	FBgn0037870	4835	FBgn0037873	18578
1398	2R	14189351	14190030	0.729166507721	14189627	0.881404297692	FBgn0023214	1232	FBgn0023214	1232
1399	3R	19018987	19019646	0.713778972626	19019098	0.961321258545	FBgn0039061	10456	FBgn0039066	58168
1400	X	19615415	19616073	0.641480445862	19615747	0.848880154746	FBgn0031071	1118	FBgn0031071	1118
