# Supplementary material for: Developmental roles of 21 Drosophila transcription factors are determined by quantitative differences in binding to an overlapping set of thousands of genomic regions
Source: Genome Biol. 2009 Jul 23;10(7):R80. doi: 10.1186/gb-2009-10-7-r80 (PMC2728534; doi:10.1186/gb-2009-10-7-r80)
Supplement: Additional data file 7 — Genomic coordinates of regions bound by each factor for the 25% FDR data set, locations and scores of peak windows, and the closest gene and closest transcribed gene for each peak. [file gb-2009-10-7-r80-S7.zip › Additional Data File 4 25% FDR bound regions/sna_1_081506-sym-25_table.txt]

Interval	Chr	Bound_Region_Start	Bound_Region_Stop	Bound_Region_Score	Peak_start	Peak_score	Closest_gene	Closest_gene_dist	Closest_transcribed_gene	Closest_transcribed_gene_dist
1	X	447880	451552	3.361083984375	449653	3.072174801546	FBgn0003986	1790	FBgn0003986	1790
2	X	7164743	7168191	3.345254898071	7165950	2.962787246704	FBgn0029943	3026	FBgn0024250	12773
3	X	11676829	11680218	3.119333267212	11678619	2.70312840598	FBgn0030340	1483	FBgn0030350	42598
4	3L	1444310	1446810	2.986612319946	1445516	2.684122800827	FBgn0004635	1808	FBgn0004635	1808
5	X	15479579	15482300	2.903668880463	15480846	2.752559789022	FBgn0030663	2618	FBgn0003463	20369
6	2R	2891448	2894367	2.75193977356	2892644	2.339909329134	FBgn0033159	1038	FBgn0033159	1038
7	3R	15174881	15177281	2.722270488739	15176242	2.335654623368	FBgn0038697	24229	FBgn0000463	24307
8	2L	15472804	15478925	2.700701713562	15475983	2.338161230087	FBgn0003448	1785	FBgn0003448	1785
9	3R	21860251	21863624	2.697700500488	21861908	2.631780287799	FBgn0002633	852	FBgn0002633	852
10	3L	19525671	19528762	2.657214164734	19527697	2.344184763291	FBgn0067680	2702	FBgn0067680	2702
11	2L	5869763	5872378	2.655614852905	5871202	2.40755036298	FBgn0031745	8279	FBgn0031740	68947
12	X	6881111	6883577	2.651979446411	6882432	2.073052247365	FBgn0029931	3412	FBgn0029931	3412
13	3L	7882275	7884859	2.620707511902	7883389	2.239621667301	FBgn0003041	2509	FBgn0003041	2509
14	2R	9081356	9087710	2.554251670837	9085779	2.469814749325	FBgn0033857	4357	FBgn0033856	11327
15	2L	16318435	16320556	2.529781341553	16319590	2.308447950027	FBgn0000250	2440	FBgn0000250	2440
16	2L	15480515	15483403	2.514190196991	15482013	2.366855677436	FBgn0020371	1316	FBgn0003448	7815
17	3L	14932396	14935455	2.488724708557	14933498	2.146014494054	FBgn0026320	1108	FBgn0026320	1108
18	2R	11304369	11306762	2.478823184967	11305521	2.196743011475	FBgn0050321	2666	FBgn0050089	63260
19	2R	7309217	7312757	2.472108840942	7310307	2.160388245302	FBgn0033652	4031	FBgn0033652	4031
20	X	7141043	7143356	2.460762023926	7142389	2.214583789601	FBgn0025549	5849	FBgn0025549	5849
21	3R	8894977	8899177	2.391353607178	8896087	2.205611649682	FBgn0004666	12606	FBgn0003308	37828
22	2R	1700944	1704924	2.381904602051	1703842	2.291027218103	FBgn0033068	447	FBgn0033068	447
23	3R	13905852	13908473	2.362923622131	13907129	2.302307521596	FBgn0038566	286	FBgn0038566	286
24	3R	21849270	21851440	2.362587451935	21850499	2.049151957035	FBgn0002629	284	FBgn0002629	284
25	X	6666976	6669554	2.362560272217	6668377	2.086232483387	FBgn0029907	114	FBgn0029907	114
26	2L	9987386	9990643	2.338851928711	9988454	1.902639389038	FBgn0040965	3797	FBgn0040965	3797
27	2L	13224685	13228642	2.326529026031	13227321	2.002233336954	FBgn0032490	532	FBgn0032489	2115
28	2L	18610888	18612849	2.315017700195	18611976	1.95721357009	FBgn0032692	20	FBgn0032693	36937
29	3R	9539991	9542555	2.311305999756	9541470	2.268075185664	FBgn0054044	1544	FBgn0038175	2418
30	2L	14260853	14263274	2.305968761444	14262065	2.083766740911	FBgn0004002	1457	FBgn0028529	93015
31	3L	4674711	4679044	2.277273654938	4677460	1.830455106847	FBgn0042199	1066	FBgn0042199	1066
32	3L	14114305	14116381	2.241228580475	14115290	1.968453228474	FBgn0042630	18707	FBgn0000411	28589
33	3L	14416797	14419069	2.227783203125	14418047	1.905466645956	FBgn0036424	35456	FBgn0036424	35456
34	2R	13315396	13317838	2.227488517761	13316724	2.132766842842	FBgn0004586	928	FBgn0004586	928
35	2R	19079966	19082135	2.225774765015	19080898	2.01382261912	FBgn0015903	8401	FBgn0015903	8401
36	2R	17051564	17054770	2.204688072205	17052866	2.088062118081	FBgn0050283	4711	FBgn0010415	64116
37	3R	20122465	20124714	2.191017627716	20123424	2.104332250707	FBgn0000368	2286	FBgn0000368	2286
38	X	13060929	13062714	2.184678077698	13061798	1.644687596489	FBgn0052639	8662	FBgn0052639	8662
39	3R	15166744	15168514	2.181250572205	15167705	1.719630479813	FBgn0000463	15770	FBgn0000463	15770
40	2L	8841215	8843224	2.175276756287	8842159	1.83581466145	FBgn0029123	16534	FBgn0029123	16534
41	2R	9075509	9080905	2.122116565704	9077395	1.926349275252	FBgn0033856	2943	FBgn0033856	2943
42	3L	22068474	22070809	2.10976600647	22069747	1.720082521439	FBgn0037153	210	FBgn0000100	59864
43	2R	11405152	11407108	2.109266281128	11406150	1.70205783844	FBgn0003425	433	FBgn0003425	433
44	3R	10504319	10506809	2.095291137695	10505524	2.078653468026	FBgn0038252	16359	FBgn0051314	17533
45	3R	14812502	14814546	2.058123111725	14813496	1.869857978821	FBgn0026239	3749	FBgn0026239	3749
46	2L	1075517	1078007	2.013068199158	1076565	1.720166385174	FBgn0003310	1246	FBgn0003310	1246
47	3L	17613690	17616459	2.009697437286	17615507	1.71306329615	FBgn0052179	4028	FBgn0052179	4028
48	2L	11970353	11972183	2.009164333344	11971231	1.586830914021	FBgn0041606	137	FBgn0032390	18733
49	3R	9118243	9120630	1.983158111572	9119187	1.645331046161	FBgn0038134	267	FBgn0038134	267
50	2R	16757379	16759695	1.981545448303	16758362	1.82825763409	FBgn0034606	173	FBgn0034606	173
51	2R	3001691	3003595	1.97945022583	3002547	1.900463994344	FBgn0015930	871	FBgn0015930	871
52	2R	17030567	17032798	1.97477388382	17031418	1.732215152067	FBgn0003731	831	FBgn0010415	42668
53	2L	19332736	19335093	1.959650039673	19334201	1.75014102459	FBgn0024245	24952	FBgn0024245	24952
54	2L	8831519	8833536	1.950058937073	8832485	1.719279625837	FBgn0029123	6860	FBgn0029123	6860
55	3R	19018296	19020135	1.941777229309	19019172	1.668433427811	FBgn0039061	10530	FBgn0039066	58094
56	3L	14936612	14941529	1.936211585999	14938486	1.695390028112	FBgn0000216	558	FBgn0000216	558
57	X	15457966	15459810	1.903195858002	15458794	1.579810969035	FBgn0003463	1683	FBgn0003463	1683
58	3L	5809030	5810856	1.895176887512	5809985	1.446682425106	FBgn0003984	9576	FBgn0035640	22955
59	2R	15586754	15588323	1.879600524902	15587252	1.722490906715	FBgn0004364	39122	FBgn0004364	39122
60	3R	297549	299272	1.869595527649	298368	1.449022610982	FBgn0051523	6460	FBgn0037255	12395
61	X	439951	444055	1.868224143982	441063	1.839028775692	FBgn0003986	6800	FBgn0003986	6800
62	X	11166720	11169068	1.860970973969	11168048	1.509641223484	FBgn0003411	484	FBgn0003411	484
63	2R	7969198	7972115	1.859001159668	7971004	1.833837926388	FBgn0010238	1906	FBgn0010238	1906
64	3R	5416095	5418172	1.811918258667	5417190	1.663658078512	FBgn0037720	157	FBgn0037719	481
65	3R	5499749	5501870	1.809645652771	5500699	1.563228607178	FBgn0037727	546	FBgn0037728	2954
66	3L	15989763	15991484	1.803573608398	15990629	1.585373580456	FBgn0044028	1890	FBgn0044028	1890
67	2R	2084368	2086439	1.801802158356	2085348	1.609875230228	FBgn0033076	27443	FBgn0041145	36970
68	2R	8962882	8964670	1.789025306702	8963886	1.612293804393	FBgn0050062	1641	FBgn0050062	1641
69	3R	16368012	16370166	1.788593292236	16369373	1.562061429024	FBgn0053192	8646	FBgn0043457	14279
70	3R	27046888	27049954	1.78179359436	27048949	1.531497180462	FBgn0039831	2523	FBgn0039831	2523
71	2L	2999738	3001889	1.77917432785	3000793	1.394398885615	FBgn0025681	7829	FBgn0002989	8032
72	3L	20999540	21002363	1.777370929718	21000692	1.573812901974	FBgn0053285	22151	FBgn0037044	38956
73	2R	16053067	16055021	1.775765419006	16054230	1.41073252173	FBgn0034514	102	FBgn0034514	102
74	2R	18713398	18715475	1.771842002869	18714572	1.545450547162	FBgn0034834	4567	FBgn0003062	132252
75	3L	9002232	9004341	1.770273208618	9003221	1.622288584709	FBgn0035956	8865	FBgn0028789	12103
76	3R	21835325	21837648	1.748530387878	21836204	1.364373981953	FBgn0002732	481	FBgn0002732	481
77	2R	16554866	16557184	1.7372174263	16555753	1.698878680958	FBgn0003391	8988	FBgn0003391	8988
78	3L	15197613	15202096	1.733877658844	15200666	1.475367039442	FBgn0029114	234	FBgn0029114	234
79	3L	18553108	18554386	1.72060585022	18554049	1.376770583066	FBgn0036791	27	FBgn0036800	33904
80	X	4891417	4894839	1.717181682587	4892406	1.344775795937	FBgn0003028	1128	FBgn0004368	108037
81	2L	14444915	14446943	1.711867809296	14445885	1.449916362762	FBgn0028844	4931	FBgn0005771	44977
82	2R	9944143	9947599	1.675258159637	9945981	1.338961958885	FBgn0013725	1217	FBgn0013725	1217
83	3L	18558480	18559257	1.672929286957	18558994	1.210708141327	FBgn0003683	30	FBgn0036800	28959
84	3R	10642850	10644937	1.671813964844	10643820	1.419122078839	FBgn0038262	16293	FBgn0038258	55062
85	3L	10303819	10305936	1.670029640198	10305068	1.311906842624	FBgn0067716	11275	FBgn0000629	307009
86	3R	863981	865830	1.667294502258	864877	1.493696943919	FBgn0010313	47531	FBgn0010313	47531
87	2L	2454399	2458465	1.653349399567	2456899	1.487443506718	FBgn0012017	3145	FBgn0015816	35767
88	2L	4822973	4825048	1.653116226196	4823903	1.378227654625	FBgn0031632	2127	FBgn0031632	2127
89	2R	20389476	20391359	1.644167900085	20390376	1.374885082245	FBgn0035075	1207	FBgn0050423	6940
90	3L	7106856	7109068	1.643504142761	7107748	1.365078477299	FBgn0023001	717	FBgn0002775	8278
91	3R	934492	936437	1.640258312225	935429	1.51291437149	FBgn0037293	18381	FBgn0010313	23021
92	X	3689810	3693299	1.624025344849	3690770	1.474599031302	FBgn0000542	9437	FBgn0000542	9437
93	3L	22333202	22335003	1.616502761841	22333925	1.426980463664	FBgn0004449	7803	FBgn0004449	7803
94	2L	2749261	2751845	1.613070487976	2750586	1.453365537855	FBgn0003075	2064	FBgn0003075	2064
95	2L	18481998	18483644	1.60383272171	18482753	1.37788032083	FBgn0032682	1337	FBgn0032682	1337
96	X	18517987	18520559	1.60352563858	18518874	1.432412624359	FBgn0004959	832	FBgn0004959	832
97	2R	13194295	13196430	1.598332881927	13194994	1.282640082496	FBgn0016059	3364	FBgn0016059	3364
98	2R	13230518	13232172	1.592674255371	13231419	1.327385790208	FBgn0028494	2771	FBgn0063386	13454
99	3L	10832238	10836004	1.58961725235	10835151	1.231797726949	FBgn0026160	3312	FBgn0026160	3312
100	3L	22335989	22337835	1.589525222778	22336920	1.395546317101	FBgn0004449	4808	FBgn0004449	4808
101	3R	1036815	1038868	1.575606822968	1037926	1.340667933226	FBgn0000340	5221	FBgn0000340	5221
102	2R	18195156	18199641	1.570563793182	18198425	1.342941224575	FBgn0020257	1870	FBgn0020257	1870
103	2L	1118910	1120820	1.560449123383	1119902	1.336075973511	FBgn0031302	6914	FBgn0031302	6914
104	3R	2579166	2582344	1.556199789047	2581329	1.416205078363	FBgn0026564	648	FBgn0026564	648
105	X	20041537	20042566	1.556047439575	20041939	1.096517822959	FBgn0003654	5166	FBgn0031098	20226
106	2R	2617408	2619993	1.551565647125	2618477	1.326689046972	FBgn0033142	278	FBgn0033156	171803
107	3L	6740227	6742087	1.551180839539	6741248	1.193931551541	FBgn0052392	4055	FBgn0035714	14388
108	3R	21852153	21853832	1.549438476562	21852963	1.39753344655	FBgn0002631	2494	FBgn0002631	2494
109	2R	5611095	5612482	1.541830062866	5611757	0.97088990492	FBgn0004907	265	FBgn0033485	358
110	3R	4030541	4032543	1.541318893433	4031671	1.279338300228	FBgn0053779	1127	FBgn0037554	27558
111	3L	17380322	17382538	1.524738311768	17381351	1.353016644716	FBgn0027660	5420	FBgn0027660	5420
112	2R	3640625	3642608	1.519810199738	3641680	1.247919194839	FBgn0033267	1465	FBgn0033267	1465
113	3L	718025	719978	1.517587184906	719067	1.301644206047	FBgn0035160	3585	FBgn0000575	13871
114	3R	4633760	4635612	1.512458324432	4634821	1.313196086884	FBgn0037635	712	FBgn0037633	3469
115	3L	15676044	15678183	1.510194778442	15677094	1.355870336294	FBgn0041160	11986	FBgn0041160	11986
116	2R	1444537	1446607	1.506261348724	1445747	1.066443443298	FBgn0033046	13502	FBgn0033059	138018
117	3R	13651187	13652912	1.505572319031	13652086	1.283324241638	FBgn0051246	14820	FBgn0051246	14820
118	2R	17749837	17751966	1.503353118896	17750645	1.185411065817	FBgn0020307	900	FBgn0034704	68157
119	X	3686393	3687906	1.49858379364	3687254	1.159324556589	FBgn0000542	5921	FBgn0000542	5921
120	2R	19152423	19154525	1.49772310257	19153582	1.23694302054	FBgn0034886	11594	FBgn0016762	48016
121	3L	9829017	9830918	1.489734172821	9829960	1.35391440111	FBgn0004390	734	FBgn0015618	17363
122	2R	11379356	11382885	1.48681974411	11381116	1.351392523448	FBgn0050085	2892	FBgn0050085	2892
123	3R	20574275	20576199	1.479753017426	20575220	1.404870622298	FBgn0003719	236	FBgn0003719	236
124	3L	4840019	4842248	1.476457595825	4840925	1.301804870367	FBgn0047330	392	FBgn0035570	150222
125	X	17011436	17013342	1.470187187195	17012248	1.408158274258	FBgn0000163	17372	FBgn0000163	17372
126	2L	2164128	2165941	1.468002319336	2165061	1.285199894625	FBgn0031393	9301	FBgn0031393	9301
127	3L	8802934	8804602	1.461503982544	8803717	1.070088106043	FBgn0011577	2264	FBgn0020633	61840
128	3R	6442044	6444486	1.457805633545	6442785	1.106907606125	FBgn0001235	21601	FBgn0001235	21601
129	3R	8255745	8257704	1.453005313873	8256580	1.425877458909	FBgn0010405	467	FBgn0038046	1578
130	3R	12161879	12163688	1.449695587158	12162832	1.251621246338	FBgn0040284	4874	FBgn0040284	4874
131	2R	6913230	6916960	1.44567489624	6914836	1.215430676937	FBgn0050506	912	FBgn0082585	1499
132	2R	12094676	12096432	1.444935321808	12095546	1.227072884055	FBgn0016131	1207	FBgn0003274	5411
133	2R	15555048	15557061	1.444227695465	15556166	1.338147878647	FBgn0034480	36316	FBgn0004364	70208
134	2L	15328796	15330681	1.440211772919	15329629	1.276390552521	FBgn0001981	164	FBgn0001981	164
135	X	3682374	3684320	1.433234214783	3683223	1.303970168619	FBgn0000542	1890	FBgn0000542	1890
136	3R	15	2275	1.431942462921	530	1.138790523305	FBgn0037213	150	FBgn0037213	150
137	2R	20605284	20606935	1.422808170319	20606027	0.982316606185	FBgn0004919	14107	FBgn0001148	36447
138	3R	2819616	2821466	1.421924591064	2820539	1.26000136137	FBgn0000095	4411	FBgn0010774	85587
139	3L	9394837	9396550	1.419130325317	9395693	1.103670400732	FBgn0023129	1507	FBgn0023129	1507
140	2L	10547904	10549797	1.418616294861	10548892	1.120264625549	FBgn0051721	4011	FBgn0032268	18398
141	3L	2865040	2867394	1.400587081909	2866180	1.20416876849	FBgn0035379	9516	FBgn0035370	115652
142	3L	4390893	4392691	1.399429321289	4391826	1.230009892408	FBgn0035542	2082	FBgn0035541	3257
143	3R	15755993	15757812	1.397123098373	15756935	1.234400216271	FBgn0038753	2618	FBgn0021776	3907
144	3L	2465751	2467673	1.39680147171	2466791	1.186109991635	FBgn0035344	4766	FBgn0035346	5560
145	3R	12099822	12101357	1.390406608582	12100551	1.006809459013	FBgn0011253	2375	FBgn0011253	2375
146	3R	16117038	16119414	1.388298988342	16118123	1.241030852	FBgn0028386	865	FBgn0028386	865
147	3R	14815123	14817793	1.373911380768	14815944	1.160462491653	FBgn0026239	6197	FBgn0026239	6197
148	3R	8077501	8079365	1.373350143433	8078417	1.20434553483	FBgn0038008	1492	FBgn0037992	124498
149	X	269428	270922	1.3709025383	270274	1.072974920273	FBgn0002561	3729	FBgn0002561	3729
150	3R	11859340	11860794	1.359262466431	11859970	1.116982907057	FBgn0003117	8151	FBgn0038396	15423
151	X	19054117	19055647	1.353855133057	19054920	1.04920142889	FBgn0031001	359	FBgn0031001	359
152	2L	9145430	9147355	1.353555679321	9146500	1.194677511851	FBgn0051887	16657	FBgn0051887	16657
153	3R	9795411	9797674	1.35103559494	9796553	1.096400767565	FBgn0015270	5914	FBgn0038196	65334
154	3L	11210479	11212769	1.347841262817	11211119	1.126283347607	FBgn0036150	1234	FBgn0041094	15137
155	X	19587236	19588952	1.344547271729	19588064	1.084678377424	FBgn0031069	3327	FBgn0031070	8196
156	X	8498360	8500970	1.340323448181	8499913	1.158168063444	FBgn0004102	4027	FBgn0004102	4027
157	2L	8848690	8850275	1.339804649353	8849535	1.098774461185	FBgn0052986	13272	FBgn0029123	23910
158	3L	4213325	4215263	1.338665485382	4214428	1.285822808743	FBgn0001257	5251	FBgn0011692	11840
159	2L	1410115	1412139	1.335374832153	1410990	1.220712035894	FBgn0002543	9459	FBgn0002543	9459
160	3L	12539587	12541363	1.334665775299	12540420	1.119927048683	FBgn0036302	6049	FBgn0004926	39736
161	3L	736296	738060	1.32837677002	737150	0.92175579071	FBgn0000575	4212	FBgn0000575	4212
162	2R	15579708	15582463	1.323561191559	15581441	1.014355659485	FBgn0004364	44933	FBgn0004364	44933
163	3L	722444	724229	1.321762084961	723430	1.13218088711	FBgn0035160	778	FBgn0000575	9508
164	3L	15004145	15006708	1.321238040924	15005983	1.075182855129	FBgn0036465	1846	FBgn0036465	1846
165	2L	3082181	3084434	1.319678783417	3083134	1.19031727314	FBgn0027571	26519	FBgn0003934	34433
166	3R	881064	882738	1.308948516846	881913	1.078482031822	FBgn0010313	30495	FBgn0010313	30495
167	3R	679018	680878	1.302283287048	680040	1.145565678092	FBgn0003002	1505	FBgn0003002	1505
168	3R	6687498	6689205	1.298739910126	6688304	1.153307381798	FBgn0037846	31	FBgn0037844	5791
169	X	2264353	2266775	1.297407627106	2264789	1.261320001939	FBgn0040385	2266	FBgn0001150	20330
170	2R	6189183	6190667	1.285262584686	6189917	1.020194739103	FBgn0033541	25098	FBgn0004399	120200
171	3L	15721189	15722710	1.282885551453	15721937	1.017696507772	FBgn0010105	28255	FBgn0010105	28255
172	3R	735872	737720	1.279727935791	736826	1.01852068305	FBgn0051536	548	FBgn0004183	37060
173	3R	25122824	25124565	1.274076461792	25123748	0.992906850927	FBgn0039659	797	FBgn0003525	42246
174	2L	8415724	8417401	1.266067028046	8416564	0.957465797663	FBgn0027932	874	FBgn0027932	874
175	3L	14715937	14717632	1.252990722656	14716778	0.995451164246	FBgn0013263	9530	FBgn0036449	34904
176	2R	13813940	13815502	1.251515388489	13814854	1.028592249926	FBgn0034326	533	FBgn0034326	533
177	3L	7961667	7963195	1.250689506531	7962319	1.191961344551	FBgn0011817	9323	FBgn0011817	9323
178	2R	11386277	11389499	1.246071815491	11388571	1.149163782597	FBgn0053464	714	FBgn0053464	714
179	3R	22712036	22713691	1.243207931519	22712904	1.097050875425	FBgn0004359	5448	FBgn0002838	11226
180	2R	16874172	16875889	1.242600440979	16874863	0.943443634931	FBgn0000395	340	FBgn0000395	340
181	2R	17153016	17154500	1.241918563843	17153848	1.046060502529	FBgn0034644	88	FBgn0050284	5733
182	2L	4365892	4368970	1.240260124207	4366722	1.133765977972	FBgn0026319	5268	FBgn0026319	5268
183	X	7735836	7737811	1.240024089813	7736880	1.064022839069	FBgn0029970	72	FBgn0029970	72
184	2R	3757425	3759049	1.23902463913	3758170	1.11472530926	FBgn0033277	7899	FBgn0010109	14030
185	3R	26589087	26590707	1.238459587097	26589832	1.023863852024	FBgn0004606	1816	FBgn0003720	88205
186	2L	1517414	1518921	1.235365390778	1518096	1.144066572189	FBgn0001174	88	FBgn0001174	88
187	X	3007481	3009384	1.234834432602	3008531	1.027842016781	FBgn0004647	17503	FBgn0004647	17503
188	X	17545194	17546956	1.22806763649	17546144	1.078575879335	FBgn0052560	1421	FBgn0030866	27067
189	2R	2491587	2493141	1.227931976318	2492431	1.059108189174	FBgn0050156	2368	FBgn0033107	165558
190	3L	8480167	8481740	1.226202011108	8480943	0.952567324919	FBgn0035900	2751	FBgn0035900	2751
191	3R	9636965	9639288	1.220277786255	9638622	0.847522036235	FBgn0053327	219	FBgn0053327	219
192	2R	11412252	11413718	1.220041275024	11413074	0.858589013418	FBgn0053463	1784	FBgn0003425	7357
193	2L	7009250	7011428	1.217667102814	7010375	1.201809153837	FBgn0031880	3121	FBgn0051908	16920
194	2R	9137895	9139402	1.21695971489	9138628	0.791973799467	FBgn0000633	367	FBgn0033859	29072
195	2L	1065194	1069614	1.216274261475	1066468	1.213181271273	FBgn0003310	11343	FBgn0003310	11343
196	2R	16366250	16368120	1.215828895569	16367053	1.068708121777	FBgn0034554	6630	FBgn0016984	27057
197	2L	4280443	4283753	1.215264320374	4281497	0.938388983409	FBgn0010473	1654	FBgn0003941	53855
198	3L	14419368	14420955	1.214462757111	14420157	0.921743094921	FBgn0036424	37566	FBgn0036424	37566
199	2R	15549449	15551402	1.214379310608	15550240	1.075057254118	FBgn0034480	30390	FBgn0004364	76134
200	2L	17258619	17260168	1.212604522705	17259323	1.027472045687	FBgn0032629	2662	FBgn0032633	120753
201	2R	9048710	9050535	1.211216449738	9049932	0.938441514969	FBgn0053528	1036	FBgn0014877	20057
202	3R	12545083	12546754	1.209850788116	12545939	1.017248350031	FBgn0003944	14409	FBgn0063261	31172
203	2L	6338658	6340099	1.208177566528	6339501	0.874155670404	FBgn0015623	729	FBgn0043854	32914
204	3L	15982362	15984759	1.20632648468	15983202	1.037153631449	FBgn0044028	5537	FBgn0044028	5537
205	3R	484664	486302	1.203539848328	485508	1.014508976656	FBgn0051531	203	FBgn0037262	17812
206	3R	15154957	15156622	1.203386306763	15155893	1.007485922645	FBgn0000463	3958	FBgn0000463	3958
207	2R	11269673	11272061	1.202888965607	11270720	1.103269964457	FBgn0050089	28459	FBgn0050089	28459
208	3R	2930918	2932430	1.19884967804	2931679	0.99329550126	FBgn0014863	11774	FBgn0003884	19419
209	2L	6372837	6377409	1.198684692383	6374347	1.114654849557	FBgn0043854	1932	FBgn0043854	1932
210	X	20841098	20843105	1.195808410645	20842617	0.85597536299	FBgn0031144	9	FBgn0031144	9
211	3R	10395839	10397604	1.18931388855	10396726	1.087441384792	FBgn0004629	1363	FBgn0004629	1363
212	3R	5699107	5700905	1.189106464386	5699824	0.984635745778	FBgn0040536	1039	FBgn0065050	95618
213	2R	11249385	11251185	1.188321113586	11250352	1.199214458466	FBgn0050089	8091	FBgn0050089	8091
214	2L	13867087	13868537	1.188211917877	13867714	0.984332621098	FBgn0028532	18302	FBgn0051842	32676
215	3R	6425339	6426665	1.178318500519	6425902	0.856602013111	FBgn0001235	38484	FBgn0001235	38484
216	3L	18103914	18105339	1.177745342255	18104571	0.789359457353	FBgn0020300	92	FBgn0020300	92
217	3L	20632846	20634674	1.176574230194	20633661	1.056302666664	FBgn0001320	4457	FBgn0001320	4457
218	2R	10646610	10648289	1.1752576828	10647474	1.055982253131	FBgn0033993	15144	FBgn0033989	140388
219	X	9340456	9343022	1.172580718994	9342390	0.848913908005	FBgn0030133	2952	FBgn0030136	57450
220	X	11184037	11185661	1.172475814819	11184951	0.943280023687	FBgn0028421	178	FBgn0030291	9321
221	2L	4286404	4288193	1.164401531219	4287323	0.869751363993	FBgn0010473	4172	FBgn0003941	59681
222	2L	6721711	6723693	1.163585662842	6722934	0.962181596195	FBgn0025777	421	FBgn0025777	421
223	3R	463758	466776	1.16358089447	465454	0.994970348146	FBgn0037261	1819	FBgn0037261	1819
224	3R	10287165	10289037	1.162117958069	10288066	1.089940428734	FBgn0051330	29164	FBgn0038234	49524
225	X	18137265	18139350	1.160541534424	18138485	0.986207932234	FBgn0004956	3277	FBgn0004956	3277
226	3L	16440106	16441771	1.152100563049	16440842	0.9512275808	FBgn0004569	8118	FBgn0014163	63744
227	2L	22138478	22140428	1.150101184845	22139408	1.143003043006	FBgn0032978	9485	FBgn0032979	17346
228	2L	22005967	22007382	1.148458480835	22006679	0.890696525574	FBgn0053987	230	FBgn0032979	150075
229	2L	16741537	16742915	1.147336006165	16742444	0.746603745681	FBgn0032600	3111	FBgn0032600	3111
230	X	3011347	3013243	1.142973423004	3012414	1.096643606822	FBgn0028746	16864	FBgn0028746	16864
231	3L	20450170	20452196	1.139581680298	20451281	0.891756117344	FBgn0037007	1992	FBgn0037007	1992
232	3L	22066036	22067522	1.137575149536	22066827	0.967561022441	FBgn0037153	3130	FBgn0000100	56944
233	2R	5635801	5637444	1.137337684631	5636560	0.96578059477	FBgn0050011	599	FBgn0033486	7054
234	2R	14806483	14808711	1.136371612549	14808034	0.965555667877	FBgn0034431	603	FBgn0034430	968
235	X	19599094	19600780	1.13480758667	19599929	0.972964096069	FBgn0031070	3669	FBgn0031070	3669
236	2R	9060636	9062596	1.134014129639	9061483	0.90971827507	FBgn0033853	1412	FBgn0014877	8506
237	X	13063225	13064860	1.129219055176	13064149	0.942111772649	FBgn0052639	6311	FBgn0052639	6311
238	3R	26681167	26682978	1.1233086586	26681902	0.957294464111	FBgn0003720	3865	FBgn0003720	3865
239	3L	9015542	9017852	1.122126579285	9016208	0.86414309109	FBgn0028789	884	FBgn0028789	884
240	X	7014073	7015469	1.117805480957	7014788	0.761982356801	FBgn0047092	19702	FBgn0029933	71499
241	3L	20335930	20337501	1.11526966095	20336689	1.063690241645	FBgn0028978	1240	FBgn0028978	1240
242	X	6842015	6843712	1.114552497864	6842876	0.994309453403	FBgn0027108	1023	FBgn0027108	1023
243	2R	1628769	1630360	1.114337921143	1629617	1.039040649638	FBgn0033063	15161	FBgn0033062	36609
244	3L	726995	728625	1.114289283752	727947	0.924133637372	FBgn0052482	621	FBgn0000575	4991
245	X	2584866	2588028	1.108034133911	2585975	0.864347233492	FBgn0000520	2119	FBgn0024978	2366
246	2L	8845464	8847856	1.107142448425	8846893	1.000087632073	FBgn0052986	15914	FBgn0029123	21268
247	2R	5996651	5999395	1.107025146484	5998556	0.811770677567	FBgn0033529	6583	FBgn0033529	6583
248	2R	9440860	9442605	1.1068983078	9441762	0.899957143343	FBgn0013733	16255	FBgn0033886	34549
249	3L	16528907	16530395	1.106547832489	16529643	0.960111505845	FBgn0036639	7541	FBgn0036641	16856
250	2L	19215523	19217041	1.104122638702	19216182	0.857904179891	FBgn0015380	29907	FBgn0032762	86827
251	3R	283221	285051	1.099977493286	284126	0.949651686351	FBgn0051522	5090	FBgn0037250	24395
252	2L	21149751	21151111	1.098529815674	21150402	0.875495970249	FBgn0032924	278	FBgn0024371	6564
253	3R	136905	138422	1.098123550415	137661	0.957556300693	FBgn0037232	403	FBgn0001204	34711
254	3L	3161980	3163819	1.095803260803	3162802	0.895619364346	FBgn0035411	336	FBgn0001233	13757
255	3L	1755593	1756998	1.095039844513	1756256	0.838165619794	FBgn0013811	1074	FBgn0027903	2909
256	2R	20320575	20322774	1.091256141663	20321249	0.989023738437	FBgn0000157	1181	FBgn0050423	62187
257	2L	6078324	6079873	1.088382720947	6079205	0.795509170083	FBgn0031778	752	FBgn0031769	28376
258	2R	8045877	8047627	1.087695121765	8046658	0.95664525032	FBgn0011592	1695	FBgn0011592	1695
259	3R	26393295	26395155	1.087461471558	26394023	0.960562646389	FBgn0039787	11131	FBgn0039767	140025
260	2R	5942547	5945072	1.086542606354	5944219	0.860704213381	FBgn0033522	2694	FBgn0033522	2694
261	3R	19077188	19078697	1.084143638611	19077885	0.91697176765	FBgn0039066	619	FBgn0039066	619
262	2R	16468247	16470856	1.078319549561	16469955	0.891365408897	FBgn0008636	1464	FBgn0034565	15864
263	3L	15188511	15189782	1.074356079102	15189055	0.786301263173	FBgn0029114	11845	FBgn0029114	11845
264	2R	6706777	6708434	1.07431602478	6707555	1.02078331218	FBgn0003396	17828	FBgn0033581	41592
265	3L	14608138	14609913	1.073684692383	14609085	1.018584251404	FBgn0041604	11206	FBgn0028418	83062
266	2L	19150346	19153061	1.070450544357	19152269	0.995884474586	FBgn0010300	22534	FBgn0032762	22914
267	3L	13047479	13049102	1.070450305939	13048186	1.024558095371	FBgn0036344	12360	FBgn0036342	27215
268	3L	6706516	6707954	1.063318252563	6707054	0.95463854926	FBgn0052394	6539	FBgn0035713	19179
269	2L	8521395	8522771	1.06104183197	8522006	0.825318068266	FBgn0016122	107	FBgn0029004	6612
270	3R	15170456	15173153	1.060641288757	15172230	0.802210022421	FBgn0000463	20295	FBgn0000463	20295
271	3R	22737314	22739111	1.058620929718	22738153	0.881028792437	FBgn0004510	455	FBgn0004510	455
272	4	76349	77641	1.057317733765	77005	0.803325748444	FBgn0004859	662	FBgn0004859	662
273	2R	7113289	7114666	1.056200027466	7114004	0.878698348999	FBgn0065063	6714	FBgn0065063	6714
274	3R	5420533	5422249	1.055421829224	5421410	0.918144843158	FBgn0037720	4377	FBgn0037719	4701
275	3L	3020054	3022189	1.052775382996	3021048	0.798714828491	FBgn0035388	2318	FBgn0035388	2318
276	X	18145899	18147563	1.050321578979	18146760	0.915555403783	FBgn0004956	4998	FBgn0004956	4998
277	3R	1509421	1511789	1.049754142761	1510406	0.97448182106	FBgn0037364	742	FBgn0037363	14971
278	2L	18870240	18872200	1.049447536469	18871272	0.881035271813	FBgn0003896	5913	FBgn0032717	35676
279	3R	25129524	25131038	1.049120903015	25130242	0.888959884644	FBgn0039659	7291	FBgn0003525	48740
280	X	19702332	19706398	1.04678440094	19704261	0.72042019227	FBgn0052529	1914	FBgn0031079	18273
281	2R	7240406	7242038	1.046228408813	7241148	0.915469199419	FBgn0033649	1318	FBgn0033652	65128
282	X	9599264	9600717	1.045677185059	9600025	0.7588707606	FBgn0020378	1845	FBgn0000233	60616
283	3L	11143527	11144942	1.045248031616	11144212	0.81215987486	FBgn0036142	467	FBgn0036136	47064
284	X	16626826	16628304	1.044718265533	16627619	0.803772479296	FBgn0030790	1528	FBgn0030790	1528
285	3L	5594286	5596238	1.043987035751	5595117	0.933826306287	FBgn0035625	9813	FBgn0035625	9813
286	3L	21999656	22001378	1.040803909302	22000444	0.926908268648	FBgn0037149	470	FBgn0037149	470
287	3L	8976317	8979705	1.039355754852	8977557	0.81361282573	FBgn0035954	1588	FBgn0035954	1588
288	3R	487790	489412	1.036579608917	488748	0.808832854033	FBgn0051531	3443	FBgn0037262	21052
289	2R	14290585	14292155	1.035394191742	14291382	0.797286629677	FBgn0034390	522	FBgn0010651	27208
290	X	9037419	9038952	1.03382396698	9038222	0.814997364493	FBgn0030099	332	FBgn0030099	332
291	X	1503490	1504876	1.030117034912	1504065	0.638870070962	FBgn0029584	4412	FBgn0023530	21370
292	3R	7702268	7703754	1.026280403137	7702960	0.892681566874	FBgn0003312	3	FBgn0037955	54750
293	2L	21847840	21848961	1.021638870239	21848390	0.616049893697	FBgn0003866	32202	FBgn0003866	32202
294	3L	20626674	20628751	1.02149438858	20627763	0.926996679867	FBgn0001320	1441	FBgn0001320	1441
295	3R	12598419	12599932	1.019860267639	12599137	0.911089560565	FBgn0020556	226	FBgn0020556	226
296	3R	19104096	19105555	1.019371986389	19104787	0.832958459854	FBgn0004882	1784	FBgn0039067	21008
297	3L	16678141	16679352	1.01876449585	16678888	0.587650242974	FBgn0000414	487	FBgn0004108	52445
298	2L	11343440	11344780	1.018057823181	11343973	0.734318554401	FBgn0032360	710	FBgn0004579	101630
299	2L	3094151	3095849	1.01790189743	3095096	1.034362345934	FBgn0005779	14576	FBgn0003934	46395
300	X	12569027	12570660	1.015940666199	12569785	0.805949519662	FBgn0024308	6595	FBgn0053963	76386
301	3R	13219593	13220933	1.015429496765	13220358	0.710523184608	FBgn0025456	53	FBgn0025456	53
302	2R	15570911	15572397	1.013404846191	15571613	0.706183195114	FBgn0034480	51763	FBgn0004364	54761
303	3R	26674833	26676552	1.012068748474	26675641	0.774889693541	FBgn0003720	2396	FBgn0003720	2396
304	3L	21079203	21080886	1.006817817688	21080105	0.939162815318	FBgn0037051	10223	FBgn0037051	10223
305	2L	3770706	3772399	1.006087303162	3771581	0.885752313277	FBgn0004893	125	FBgn0003430	54099
306	X	10962773	10968973	1.005796432495	10968230	0.679456458372	FBgn0030266	586	FBgn0028686	2176
307	3L	16078775	16080225	1.005198001862	16079527	0.825180888176	FBgn0010280	1004	FBgn0010280	1004
308	3L	14118364	14119828	1.004543304443	14119100	0.87916727627	FBgn0042630	22517	FBgn0000411	24779
309	2L	5201655	5204023	1.003733634949	5202869	0.749614779154	FBgn0065104	3336	FBgn0000228	75689
310	2L	4377570	4379708	1.003186225891	4378425	0.881832795985	FBgn0031597	4294	FBgn0031597	4294
311	2L	17217656	17219216	1.002848625183	17218422	0.886712999905	FBgn0051745	23057	FBgn0032633	161654
312	2L	2987151	2989055	1.000552654266	2988299	0.821541845798	FBgn0025109	164	FBgn0025109	164
313	2R	14780482	14782866	1.000075340271	14782165	0.779312638675	FBgn0034423	7388	FBgn0003254	8424
314	X	6090930	6093697	0.999542236328	6091695	0.768226729499	FBgn0023458	6795	FBgn0015818	9374
315	3R	173444	175197	0.998916625977	174253	0.847667217255	FBgn0001204	1881	FBgn0001204	1881
316	3R	4862768	4864758	0.998802185059	4863860	0.884567933924	FBgn0002932	1329	FBgn0002932	1329
317	3L	5604055	5605266	0.997999191284	5604718	0.731445592992	FBgn0035625	212	FBgn0035625	212
318	X	14062334	14065336	0.994583129883	14063802	0.613229221768	FBgn0053249	2301	FBgn0002873	17978
319	3R	17283633	17285002	0.994396686554	17284239	0.840225949007	FBgn0011278	12197	FBgn0013984	122012
320	2L	15736999	15739971	0.991857528687	15738789	0.821381260367	FBgn0010382	5295	FBgn0003936	8822
321	3R	7203557	7204990	0.991314411163	7204422	0.850876976462	FBgn0004595	5912	FBgn0026064	28055
322	2L	3608316	3609964	0.98956155777	3609114	0.90228921175	FBgn0002985	2366	FBgn0002985	2366
323	2L	21224758	21226335	0.989501953125	21225582	0.768139660358	FBgn0010229	752	FBgn0003930	22811
324	2L	6569083	6570453	0.987774848938	6569832	0.726673662663	FBgn0031834	3715	FBgn0031830	12032
325	X	8886915	8888603	0.987671852112	8887726	0.995594914754	FBgn0030075	4374	FBgn0030086	46823
326	X	10312417	10316010	0.987020492554	10314958	0.720856428146	FBgn0030205	3845	FBgn0083167	8993
327	2L	5851669	5853696	0.986998558044	5853148	0.682261049747	FBgn0051645	4693	FBgn0031740	50893
328	2L	18876715	18878052	0.986200332642	18877298	0.829127947489	FBgn0003896	113	FBgn0032717	41702
329	2R	6753005	6754549	0.985520362854	6753752	0.844034559586	FBgn0033591	1149	FBgn0033590	1162
330	X	8558605	8560726	0.985114097595	8560020	0.666699241189	FBgn0030060	152	FBgn0030061	167
331	3L	5607581	5609079	0.983930110931	5608414	0.851159572601	FBgn0035625	3484	FBgn0035625	3484
332	2R	15005498	15007908	0.983578681946	15006757	0.789024379518	FBgn0034452	158	FBgn0034447	39385
333	3R	7256466	7258380	0.979997158051	7257496	0.926787684945	FBgn0037900	36	FBgn0037899	99
334	X	8371354	8372996	0.979086875916	8371748	0.641264883677	FBgn0024943	3013	FBgn0030054	79790
335	X	10338278	10339971	0.978901863098	10339095	0.902750183554	FBgn0052680	140	FBgn0052680	140
336	X	13717042	13718202	0.978629112244	13717740	0.533123493195	FBgn0052611	1709	FBgn0027537	61000
337	X	265642	267263	0.978074073792	266389	0.879351556301	FBgn0002561	156	FBgn0002561	156
338	3L	9613124	9614368	0.974117279053	9613758	0.658358125126	FBgn0036023	538	FBgn0010408	128269
339	2L	13228963	13230649	0.973550796509	13229575	0.816325271831	FBgn0032491	142	FBgn0032491	142
340	2R	11189652	11191656	0.972986221313	11190482	0.949725207161	FBgn0023441	1049	FBgn0010426	4461
341	X	22039571	22040878	0.972897529602	22040160	0.735766202211	FBgn0000719	18423	FBgn0031186	382175
342	3R	2586366	2587908	0.971117019653	2587128	0.87607383728	FBgn0000071	1187	FBgn0000071	1187
343	3L	8643927	8646077	0.969657421112	8645193	0.835345649719	FBgn0001168	4513	FBgn0001168	4513
344	2R	9107940	9109261	0.969598770142	9108707	0.71682688925	FBgn0027581	536	FBgn0033859	849
345	3R	16818211	16820348	0.96852350235	16819138	0.740392348346	FBgn0038845	13571	FBgn0010770	122820
346	2R	8292258	8294053	0.967323303223	8293061	0.866157352924	FBgn0003326	3390	FBgn0003326	3390
347	2L	19503333	19506238	0.966795921326	19504511	0.967635631561	FBgn0032796	178	FBgn0003732	55075
348	X	6690568	6692970	0.964360713959	6691486	0.680166917689	FBgn0029912	1907	FBgn0064122	22258
349	3L	19830145	19833324	0.962459087372	19832023	0.713518174489	FBgn0014037	11203	FBgn0014037	11203
350	2R	8739411	8741008	0.961451530457	8740244	0.946298927069	FBgn0043010	1878	FBgn0043010	1878
351	2L	90880	92339	0.961444377899	91514	0.819162004134	FBgn0031216	3238	FBgn0002931	4132
352	X	17083592	17085127	0.960883140564	17084237	0.780858397484	FBgn0030835	789	FBgn0000163	89361
353	2R	4169093	4170660	0.960610389709	4170048	0.74086969039	FBgn0050353	29	FBgn0050353	29
354	X	19619664	19621411	0.960596084595	19620697	0.802717844645	FBgn0031071	3832	FBgn0031071	3832
355	2R	4167365	4168601	0.957340240479	4167922	0.707428591592	FBgn0050353	2097	FBgn0050353	2097
356	3L	19804421	19805839	0.955923080444	19805128	0.932805397931	FBgn0015796	230	FBgn0014037	38098
357	3L	8806161	8807687	0.954738616943	8807037	0.873795360327	FBgn0052026	3372	FBgn0020633	58520
358	3L	5854712	5856412	0.950714588165	5855480	0.890820205212	FBgn0035643	874	FBgn0052409	18009
359	3R	4524238	4527530	0.950651168823	4525080	0.784429132938	FBgn0001180	1540	FBgn0001180	1540
360	X	10322585	10324269	0.949223995209	10323555	0.795371353626	FBgn0030207	156	FBgn0052680	15400
361	2L	20058042	20059344	0.948179244995	20058785	0.747813880444	FBgn0019686	1379	FBgn0019686	1379
362	3L	18150342	18151726	0.948143005371	18151013	0.709456145763	FBgn0003997	117	FBgn0020300	46350
363	3R	26592040	26593800	0.947313308716	26593090	0.763289339402	FBgn0004606	1442	FBgn0003720	84947
364	2R	19312165	19313435	0.945748806	19312893	0.622585577123	FBgn0034907	482	FBgn0010278	3702
365	3R	26076905	26078265	0.945693969727	26077638	0.754725694656	FBgn0039760	994	FBgn0039757	42896
366	3L	7111108	7113143	0.945282459259	7112257	0.874158859253	FBgn0023001	3792	FBgn0002775	12787
367	3R	674333	675727	0.944296360016	674832	0.654382020235	FBgn0003002	3703	FBgn0003002	3703
368	2R	8709992	8711429	0.942187786102	8710647	0.678782531193	FBgn0053182	3536	FBgn0028991	4666
369	3R	17978321	17979698	0.941877841949	17979006	0.77065337499	FBgn0053335	11734	FBgn0053335	11734
370	3L	14929501	14931102	0.940856933594	14930260	0.934786860148	FBgn0026320	4346	FBgn0026320	4346
371	2L	12665537	12667055	0.940762042999	12666388	0.777793856228	FBgn0032442	2781	FBgn0032445	26635
372	2R	19007102	19008156	0.940412759781	19007693	0.604907751083	FBgn0034869	361	FBgn0034868	10255
373	X	19315165	19317339	0.940295219421	19315849	0.62446827047	FBgn0031020	1759	FBgn0044030	2036
374	3R	25088683	25090702	0.939872741699	25089604	0.743381055196	FBgn0003525	8102	FBgn0003525	8102
375	X	6722572	6724113	0.939482212067	6723309	0.793683826923	FBgn0064122	9565	FBgn0064122	9565
376	2R	4931096	4932545	0.936608314514	4931847	0.799988746643	FBgn0033412	3588	FBgn0053774	19750
377	X	20470262	20471531	0.935956001282	20471007	0.680108964443	FBgn0031126	2547	FBgn0003300	34110
378	X	19534119	19535833	0.935535430908	19534692	0.585168457031	FBgn0031060	998	FBgn0031057	17007
379	X	19012953	19014843	0.931787490845	19014080	0.828875036801	FBgn0030991	35	FBgn0027603	28041
380	X	6203794	6205140	0.93103313446	6204485	0.712269726922	FBgn0016974	3711	FBgn0029868	8850
381	3R	986523	987700	0.931008338928	987203	0.662310004234	FBgn0037294	1869	FBgn0051537	19207
382	3L	6877304	6878751	0.92941570282	6878045	0.653988641851	FBgn0041194	10760	FBgn0001104	75955
383	3R	17053556	17054531	0.928263664246	17053981	0.624444067478	FBgn0038872	4555	FBgn0038871	4726
384	X	6311931	6314254	0.927502632141	6312631	0.711788237095	FBgn0029871	1433	FBgn0029873	57078
385	3R	25865373	25867939	0.927417755127	25866620	0.820971825544	FBgn0003510	317	FBgn0003510	317
386	2R	7975488	7977172	0.92537856102	7976372	0.87088060379	FBgn0010238	7274	FBgn0010238	7274
387	3R	14040647	14041348	0.923898696899	14040695	0.4475440979	FBgn0038581	1161	FBgn0038585	8754
388	2R	9821474	9823081	0.92283821106	9822212	0.718271911144	FBgn0033921	4996	FBgn0033922	18477
389	3R	12907337	12908685	0.920749187469	12907980	0.691883171306	FBgn0038476	2029	FBgn0038476	2029
390	3L	19072263	19073695	0.920671463013	19073173	0.645141363144	FBgn0036851	2484	FBgn0036844	21492
391	3R	19974999	19976154	0.920126914978	19975623	0.650400787592	FBgn0046322	281	FBgn0013343	44158
392	X	10451683	10453931	0.919640541077	10453314	0.615352869034	FBgn0030219	4919	FBgn0052680	114359
393	3R	4579922	4581571	0.919317245483	4581027	0.606447100639	FBgn0037625	364	FBgn0037621	23611
394	3R	12635409	12637350	0.918677330017	12636728	0.638992203606	FBgn0000014	19041	FBgn0020556	37817
395	3R	11853922	11856021	0.918284416199	11854649	0.753201821271	FBgn0003117	2830	FBgn0038396	20744
396	X	10544918	10547246	0.91738653183	10545428	0.637040615082	FBgn0052677	2244	FBgn0052672	68125
397	2R	8295557	8297470	0.917380332947	8296301	0.768668230842	FBgn0003326	150	FBgn0003326	150
398	3L	709321	711124	0.916444301605	710299	0.774732701919	FBgn0035160	12353	FBgn0000575	22639
399	X	20501778	20503096	0.916186332703	20502404	0.677363676183	FBgn0003300	2713	FBgn0003300	2713
400	3R	2774430	2775606	0.915712356567	2775111	0.703700959682	FBgn0051488	8345	FBgn0001077	85065
401	3L	19023381	19024685	0.915660858154	19024004	0.749150156975	FBgn0036842	4057	FBgn0002945	13414
402	2L	15319793	15322687	0.915148735046	15320624	0.675392038682	FBgn0041103	4789	FBgn0001981	9169
403	X	8974118	8975571	0.913139343262	8974926	0.778490245342	FBgn0030090	5313	FBgn0030092	19354
404	X	8406547	8407908	0.912769317627	8407216	0.75481263329	FBgn0030049	1319	FBgn0030054	44322
405	3R	24349242	24352686	0.912473201752	24351896	0.705454097075	FBgn0051051	5732	FBgn0000659	58909
406	3L	8983808	8985583	0.912261486053	8984693	0.777967396904	FBgn0035955	895	FBgn0035954	5548
407	3R	19799781	19802936	0.911933898926	19800274	0.647910174202	FBgn0051451	8794	FBgn0053108	21119
408	2L	1460075	1461607	0.911866664886	1460723	0.784586548805	FBgn0051925	13320	FBgn0002543	40274
409	2R	10484820	10485997	0.911625385284	10485375	0.642202938304	FBgn0033987	7198	FBgn0033987	7198
410	2L	16780599	16782905	0.91153049469	16782213	0.81398675021	FBgn0000406	4434	FBgn0032600	42880
411	2L	6733075	6735124	0.9107670784	6734029	0.66057990579	FBgn0031853	1163	FBgn0025777	10674
412	3R	21458203	21459850	0.909405708313	21459087	0.702352018917	FBgn0039350	4462	FBgn0039350	4462
413	3R	5632610	5634571	0.908933162689	5634093	0.617104053497	FBgn0037760	992	FBgn0065050	29887
414	3R	11238261	11239931	0.907781124115	11238932	0.662734760958	FBgn0046829	4223	FBgn0046829	4223
415	3L	12479480	12480757	0.907297134399	12480096	0.621199422412	FBgn0036294	1561	FBgn0027936	1847
416	2L	6980969	6983492	0.906703948975	6982687	0.750602890463	FBgn0031879	2326	FBgn0031879	2326
417	3R	8106992	8108047	0.906324386597	8107496	0.669136166573	FBgn0038009	10854	FBgn0010044	98262
418	3L	4138550	4140062	0.905902862549	4139149	0.762358441072	FBgn0053545	5292	FBgn0004574	16416
419	3R	19732263	19733511	0.90553188324	19732895	0.60946396419	FBgn0039124	13790	FBgn0013347	16117
420	X	15517755	15519286	0.904985427856	15518572	0.598047789405	FBgn0030667	3180	FBgn0030671	19490
421	X	11013246	11014365	0.904021263123	11013880	0.612612976747	FBgn0026268	396	FBgn0030274	19213
422	X	19492270	19495588	0.903556346893	19494015	0.606767822714	FBgn0031053	1444	FBgn0031047	21198
423	2R	20227980	20229518	0.900940418243	20228845	0.768250375986	FBgn0053988	15408	FBgn0053228	51703
424	X	385259	386503	0.900848388672	385824	0.666269526762	FBgn0024983	1289	FBgn0000570	5782
425	3L	16975569	16976982	0.900649547577	16976332	0.760960817337	FBgn0036685	5107	FBgn0025582	224084
426	X	13067544	13068847	0.900257110596	13068319	0.658916753881	FBgn0052639	2141	FBgn0052639	2141
427	2R	6975234	6976546	0.899421691895	6975907	0.711764842272	FBgn0000581	7783	FBgn0000581	7783
428	2L	4050188	4051546	0.89871931076	4050904	0.739652717815	FBgn0000547	19525	FBgn0000547	19525
429	2R	12572838	12574087	0.898554801941	12573498	0.610339501325	FBgn0043472	1811	FBgn0034181	39107
430	2L	6977097	6980324	0.89727640152	6978007	0.639439414529	FBgn0016978	6271	FBgn0016978	6271
431	2L	15315131	15316974	0.895968914032	15316152	0.778308868408	FBgn0041103	317	FBgn0001981	13641
432	3L	1021555	1022815	0.895084381104	1022201	0.660952201256	FBgn0024277	3794	FBgn0035164	201155
433	3L	6764598	6766917	0.894445896149	6765131	0.5915815129	FBgn0003995	1024	FBgn0035714	38271
434	3R	1495804	1497230	0.89431810379	1496459	0.750844180584	FBgn0037363	1024	FBgn0037363	1024
435	X	17498688	17500830	0.893698215485	17499518	0.562684297562	FBgn0030859	6307	FBgn0030855	29298
436	3L	17918392	17921274	0.892530918121	17919526	0.960988283157	FBgn0052193	7393	FBgn0036762	107351
437	3L	17610572	17611708	0.890960216522	17611023	0.548454850912	FBgn0004401	733	FBgn0004401	733
438	X	6884909	6887225	0.890536785126	6886550	0.75280195124	FBgn0029931	706	FBgn0029931	706
439	2R	4531241	4532731	0.890525817871	4531967	0.69304300757	FBgn0033364	2299	FBgn0033357	68466
440	X	18472723	18474431	0.890498638153	18473785	0.690721869469	FBgn0030941	4945	FBgn0030943	8339
441	2L	6683593	6685404	0.888955116272	6684473	0.644553989172	FBgn0028703	116	FBgn0025777	38882
442	X	9616089	9616952	0.887323379517	9616816	0.599417765935	FBgn0030151	7151	FBgn0000233	77407
443	2L	5983234	5984341	0.88526391983	5983666	0.706375570858	FBgn0001942	1907	FBgn0001942	1907
444	2R	4554266	4556583	0.884868621826	4555920	0.78228366375	FBgn0033367	601	FBgn0065074	51697
445	2L	6736386	6738724	0.884412765503	6737958	0.820590047275	FBgn0031854	2218	FBgn0025777	14603
446	3R	25131946	25135588	0.884212970734	25133645	0.790376603603	FBgn0039659	10694	FBgn0003525	52143
447	3R	1475481	1476655	0.884078025818	1476133	0.611827790737	FBgn0037357	1346	FBgn0051545	2501
448	2R	5497375	5499056	0.88258600235	5498215	0.813152363426	FBgn0024923	2759	FBgn0024923	2759
449	2L	3532863	3534223	0.882378101349	3533550	0.673076450825	FBgn0031550	2647	FBgn0031549	3264
450	X	18278100	18280348	0.882361412048	18279688	0.694424184163	FBgn0052548	5170	FBgn0004956	137926
451	2L	15309023	15310368	0.882206439972	15309675	0.730420649052	FBgn0041103	6160	FBgn0001981	20118
452	3R	8811467	8812928	0.882167339325	8812170	0.68718957901	FBgn0051342	384	FBgn0038102	2050
453	3L	13054872	13056118	0.881795406342	13055493	0.628969788551	FBgn0036345	5743	FBgn0010452	32727
454	3R	24864997	24866485	0.881764411926	24865907	0.835131835938	FBgn0003093	1011	FBgn0039633	56802
455	2L	5877085	5878485	0.881044387817	5877943	0.809041589499	FBgn0031745	1538	FBgn0031740	75688
456	2L	849390	850731	0.880343914032	849929	0.700245201588	FBgn0020304	1132	FBgn0020304	1132
457	3R	22621570	22623025	0.879660129547	22622189	0.684202923494	FBgn0003717	2576	FBgn0027889	70340
458	3R	11130483	11132074	0.878755569458	11131220	0.818766385317	FBgn0004117	4695	FBgn0038319	25242
459	2L	5549630	5551641	0.87845993042	5550868	0.77149217269	FBgn0031718	158	FBgn0031718	158
460	3R	2987625	2989119	0.87642288208	2988300	0.877041816711	FBgn0002306	251	FBgn0037481	7402
461	X	17919686	17920932	0.876296043396	17920412	0.576498424306	FBgn0030891	717	FBgn0030891	717
462	2L	20468307	20469566	0.875653743744	20468946	0.716798007488	FBgn0046834	6143	FBgn0046834	6143
463	3R	22009459	22010754	0.875353813171	22009974	0.60140144825	FBgn0051086	1341	FBgn0039406	124989
464	3R	18954339	18957906	0.875235557556	18957244	0.733431398869	FBgn0051457	3538	FBgn0051457	3538
465	3L	30632	32140	0.875208377838	31321	0.690246224403	FBgn0002564	18649	FBgn0035105	136633
466	3R	13524343	13525461	0.874886512756	13524915	0.565918249242	FBgn0051249	12132	FBgn0038536	16522
467	3R	25520646	25522124	0.874526977539	25521439	0.733394622803	FBgn0039683	2910	FBgn0039680	20041
468	X	5720156	5722275	0.874198436737	5721779	0.570304781199	FBgn0014340	308	FBgn0000042	24321
469	2L	7246981	7248300	0.873856067657	7247634	0.663705825806	FBgn0031900	5138	FBgn0031898	24555
470	3R	27564211	27565620	0.873715877533	27564974	0.69173681736	FBgn0000557	784	FBgn0039868	2210
471	2R	13407063	13408932	0.872829914093	13407726	0.738848517923	FBgn0034283	1479	FBgn0034282	20853
472	2L	5013704	5018179	0.872137069702	5017290	0.66527114195	FBgn0031670	6177	FBgn0022023	35919
473	2L	6653114	6654574	0.870520591736	6653945	0.858483123779	FBgn0051633	2356	FBgn0031836	42922
474	3L	3128880	3130091	0.870197057724	3129564	0.519170452567	FBgn0035401	2222	FBgn0012049	2643
475	X	2070863	2074483	0.869972705841	2071497	0.673891723156	FBgn0053548	1566	FBgn0000377	34640
476	X	6095788	6097344	0.869438171387	6096636	0.626492500305	FBgn0023458	1854	FBgn0015818	4433
477	2R	7480501	7481908	0.86817741394	7481168	0.68184521993	FBgn0033669	3582	FBgn0033669	3582
478	2L	6498479	6499814	0.867992401123	6499008	0.597683817148	FBgn0051637	366	FBgn0031822	8180
479	X	4784549	4786377	0.867243289948	4785403	0.840325075037	FBgn0004368	1034	FBgn0004368	1034
480	3L	6787075	6788460	0.867092132568	6787563	0.636534101823	FBgn0003995	23456	FBgn0035714	60703
481	2R	9825575	9828075	0.866040229797	9827348	0.720573488871	FBgn0033921	10132	FBgn0033922	13341
482	3R	16721831	16723180	0.865634918213	16722496	0.694262448479	FBgn0038839	546	FBgn0038834	46225
483	3L	19047949	19049195	0.865610122681	19048546	0.683622777462	FBgn0036844	3135	FBgn0036844	3135
484	3L	21231781	21233454	0.865570068359	21232673	0.752968851725	FBgn0000551	1029	FBgn0037066	12769
485	2R	6107304	6108754	0.864671230316	6107965	0.717981115977	FBgn0033538	21512	FBgn0004399	38248
486	2L	6023421	6024464	0.864495277405	6023906	0.548351400039	FBgn0031764	629	FBgn0031764	629
487	2L	8156272	8157689	0.864363193512	8156984	0.807767391205	FBgn0051900	157	FBgn0031992	5341
488	X	18528808	18530557	0.863868236542	18529578	0.747793763876	FBgn0010383	2896	FBgn0004959	9872
489	3R	694025	695062	0.863839149475	694589	0.502710892604	FBgn0020280	9666	FBgn0003002	16054
490	2L	1984426	1985886	0.86344575882	1985157	0.597252873813	FBgn0001125	2604	FBgn0031391	162130
491	3R	26271838	26273179	0.862781524658	26272356	0.601499855518	FBgn0039771	1325	FBgn0039767	18358
492	2L	6645493	6647185	0.861477851868	6646320	0.801824850195	FBgn0051635	2768	FBgn0031836	35297
493	3R	11474208	11476188	0.861408233643	11474786	0.704121526082	FBgn0038351	16181	FBgn0053207	17122
494	X	13828220	13829803	0.861083507538	13829082	0.727121898106	FBgn0000173	1209	FBgn0027537	172342
495	X	9932944	9934255	0.860902786255	9933521	0.5919506073	FBgn0030179	1767	FBgn0030179	1767
496	2L	7289259	7291078	0.860140323639	7289951	0.729565799236	FBgn0031901	7418	FBgn0004009	17210
497	2L	3053606	3054914	0.857977390289	3054401	0.631713628769	FBgn0027571	2214	FBgn0003934	5700
498	2L	6207819	6209011	0.857563018799	6208567	0.553867564482	FBgn0051640	12124	FBgn0031782	80805
499	X	18629053	18630355	0.857082366943	18629922	0.672901852926	FBgn0001090	1694	FBgn0001090	1694
500	3L	1387351	1388788	0.856297016144	1388154	0.779018274943	FBgn0011855	2841	FBgn0004635	59170
501	X	12663113	12665612	0.855913162231	12665177	0.579643422907	FBgn0030428	396	FBgn0030433	75866
502	X	16075240	16076884	0.855840682983	16075984	0.761891245842	FBgn0003933	12070	FBgn0003933	12070
503	2R	10269851	10271322	0.855839729309	10270697	0.702825882856	FBgn0033960	454	FBgn0033961	687
504	2L	6139569	6142805	0.85395526886	6140637	0.602037093219	FBgn0031785	1176	FBgn0031782	12875
505	X	1537586	1538747	0.853833198547	1538225	0.491393506527	FBgn0029587	1601	FBgn0029588	10767
506	3R	14672858	14674292	0.853483200073	14673676	0.582369047053	FBgn0038653	437	FBgn0038666	133014
507	X	6525502	6526691	0.85327911377	6526112	0.551443246695	FBgn0029890	879	FBgn0029891	2922
508	2R	4535455	4536699	0.852958679199	4535955	0.613542437553	FBgn0033364	6287	FBgn0065074	71662
509	X	5158485	5159974	0.852706432343	5159146	0.63401722908	FBgn0029753	643	FBgn0024332	9977
510	3R	1069211	1069914	0.851535797119	1069345	0.551289176941	FBgn0053293	2888	FBgn0000340	26198
511	2R	2636772	2638262	0.851463317871	2637532	0.650968933105	FBgn0015038	4088	FBgn0033156	152748
512	X	14667719	14669725	0.850738048553	14669053	0.596043169498	FBgn0030583	1609	FBgn0052590	3919
513	X	1321188	1322598	0.850628852844	1321985	0.582887142897	FBgn0028274	952	FBgn0028274	952
514	3R	10309625	10310954	0.85053730011	10310284	0.601757273955	FBgn0038233	27130	FBgn0038234	27306
515	3L	18326390	18327685	0.850325584412	18326906	0.574878374736	FBgn0011706	36756	FBgn0011706	36756
516	X	8902164	8903719	0.85032081604	8902213	0.79410867691	FBgn0030077	1074	FBgn0030086	32336
517	3L	11576569	11578476	0.848420143127	11577423	0.556348357882	FBgn0036179	753	FBgn0036180	5964
518	X	8093912	8096420	0.848122596741	8094801	0.588199250838	FBgn0017566	2101	FBgn0030028	21839
519	X	20208720	20209847	0.847739696503	20209146	0.656711606418	FBgn0031107	3992	FBgn0031106	4690
520	X	3713740	3715270	0.847665309906	3714821	0.651087692806	FBgn0015565	1258	FBgn0019661	6897
521	2L	543127	544871	0.847350120544	543922	0.724985778332	FBgn0031260	705	FBgn0031260	705
522	X	15602205	15603334	0.847123622894	15602766	0.489516454584	FBgn0053172	997	FBgn0025809	16750
523	2R	2918205	2919615	0.846132278442	2918849	0.749907076359	FBgn0033166	785	FBgn0033159	25167
524	3R	14733186	14734494	0.844821453094	14733813	0.621536046267	FBgn0038659	1481	FBgn0038666	72877
525	X	20837865	20839302	0.844283819199	20838504	0.700564693002	FBgn0031143	518	FBgn0031144	4122
526	2R	12992675	12993989	0.843938827515	12993342	0.632053571589	FBgn0034225	645	FBgn0028953	20798
527	X	18367840	18369027	0.843927383423	18368576	0.563448651632	FBgn0000242	26	FBgn0030943	113548
528	3R	13608423	13609622	0.843074798584	13609026	0.540723085403	FBgn0038544	694	FBgn0038545	11793
529	X	11821889	11823343	0.842717647552	11822740	0.639547220866	FBgn0003865	110	FBgn0003865	110
530	2R	2291844	2293382	0.842709064484	2292598	0.594819573795	FBgn0000473	670	FBgn0022224	29652
531	2R	6094306	6095889	0.842365264893	6095215	0.692117963518	FBgn0004399	25498	FBgn0004399	25498
532	2R	11331434	11332821	0.842193603516	11332034	0.61030887155	FBgn0050084	362	FBgn0050085	51974
533	3L	11196420	11197714	0.842190265656	11197064	0.601223021746	FBgn0036149	8617	FBgn0041094	29192
534	2R	18013010	18014378	0.841977119446	18013718	0.667630027322	FBgn0034735	13922	FBgn0022986	90594
535	2L	14689835	14691219	0.841917991638	14690521	0.689699453466	FBgn0003016	1210	FBgn0005771	199659
536	3R	4665706	4668570	0.840379714966	4667517	0.807331590091	FBgn0037638	17385	FBgn0011966	20085
537	X	18902198	18903375	0.84027838707	18902663	0.591559022665	FBgn0040887	186	FBgn0027603	139458
538	3L	14155981	14157270	0.840139389038	14156479	0.628928438822	FBgn0013718	343	FBgn0013718	343
539	X	16447106	16448274	0.838705062866	16447698	0.579413622618	FBgn0025743	3049	FBgn0015615	20332
540	3R	2860814	2862343	0.838613033295	2861565	0.755261869992	FBgn0024289	16492	FBgn0010774	44561
541	2R	10486503	10487740	0.838322162628	10487150	0.576557944803	FBgn0033987	8973	FBgn0033987	8973
542	3R	23908515	23910565	0.837193489075	23909974	0.513045660655	FBgn0039570	36678	FBgn0039559	146403
543	3R	24912223	24913480	0.836827278137	24912979	0.581603162429	FBgn0039633	9730	FBgn0039633	9730
544	3R	19554245	19555446	0.836608409882	19554763	0.5831637663	FBgn0065098	1249	FBgn0028691	4421
545	X	4760538	4763004	0.836475372314	4762369	0.67137036604	FBgn0029736	1313	FBgn0029738	19018
546	3R	11813430	11814804	0.836163043976	11814074	0.746359497309	FBgn0003507	2151	FBgn0003507	2151
547	3L	4956578	4958340	0.835839271545	4957435	0.652796296512	FBgn0005775	416	FBgn0035570	266732
548	2L	13933044	13934342	0.835359096527	13933514	0.522292435169	FBgn0032538	1177	FBgn0012037	27869
549	X	17510789	17511638	0.835304260254	17510845	0.445261690352	FBgn0030859	5020	FBgn0030855	40625
550	3R	23147686	23148742	0.834748744965	23148234	0.570232110865	FBgn0039510	187	FBgn0039509	34017
551	X	6649155	6650359	0.833693027496	6649702	0.588012337685	FBgn0029903	779	FBgn0029905	16449
552	X	3949596	3951017	0.833402633667	3950268	0.71348992516	FBgn0000221	687	FBgn0000221	687
553	X	5758114	5759698	0.833080768585	5758844	0.677894413471	FBgn0029823	3185	FBgn0000042	12744
554	2R	4363691	4364964	0.832227706909	4364348	0.569429125105	FBgn0011286	7856	FBgn0033341	48837
555	3L	21594869	21598445	0.831915855408	21595418	0.688501089811	FBgn0053292	3202	FBgn0028663	121715
556	X	1211011	1214254	0.831435203552	1211715	0.499502294204	FBgn0024364	851	FBgn0028274	109318
557	3R	6439552	6440958	0.830819129944	6440271	0.745469868183	FBgn0001235	24115	FBgn0001235	24115
558	X	8675672	8677758	0.830667495728	8676513	0.694582209868	FBgn0052710	12055	FBgn0030061	116326
559	X	1314244	1317587	0.830153942108	1316189	0.606546580791	FBgn0027794	1190	FBgn0028274	4844
560	3R	9814307	9815499	0.829339027405	9815054	0.576159089804	FBgn0015270	24415	FBgn0038196	46833
561	2L	14488700	14489965	0.82909822464	14489218	0.661081194878	FBgn0005771	1644	FBgn0005771	1644
562	X	375080	376495	0.828521728516	375724	0.654511928558	FBgn0000570	4318	FBgn0000570	4318
563	X	8058960	8062026	0.828407287598	8061382	0.635062668059	FBgn0030025	24538	FBgn0030028	55258
564	3R	20909318	20910686	0.82825088501	20909913	0.667206399581	FBgn0004897	639	FBgn0039273	10005
565	3L	11216659	11218070	0.827928543091	11217322	0.637658483842	FBgn0036150	7437	FBgn0041094	8934
566	2L	1604752	1605629	0.827907085419	1605552	0.525715923309	FBgn0051935	5573	FBgn0021906	8630
567	2L	10068667	10069829	0.827733039856	10069334	0.531436443329	FBgn0032178	8437	FBgn0011823	12428
568	3R	19982878	19984143	0.827456474304	19983512	0.676477572497	FBgn0039157	3705	FBgn0013343	52047
569	2R	6823567	6824588	0.827367305756	6824087	0.496724446615	FBgn0033616	296	FBgn0025373	615
570	3R	11034811	11036368	0.826787471771	11035410	0.6486083199	FBgn0038300	482	FBgn0038301	3912
571	3R	16396657	16397820	0.826551914215	16397395	0.597066374386	FBgn0038806	5335	FBgn0038805	5346
572	2L	867536	868725	0.826190471649	868194	0.608027238112	FBgn0029095	158	FBgn0020305	1717
573	3L	12438030	12439336	0.82578086853	12438784	0.566106010886	FBgn0000625	3184	FBgn0027936	39465
574	2R	18137013	18138466	0.825581550598	18137778	0.790758550167	FBgn0034748	5734	FBgn0026261	7576
575	X	9454679	9456816	0.825400352478	9455388	0.511455416679	FBgn0030144	1207	FBgn0030137	53691
576	X	8935374	8937714	0.825351715088	8936055	0.623669792624	FBgn0046828	441	FBgn0046828	441
577	X	3966975	3968723	0.82498884201	3968160	0.681812731425	FBgn0026083	4505	FBgn0026080	5481
578	3R	5356406	5357891	0.824848175049	5356970	0.592698037624	FBgn0000244	1764	FBgn0014023	15141
579	2R	19363750	19365012	0.824689388275	19364302	0.550871344174	FBgn0034918	232	FBgn0024234	5119
580	X	20298693	20299378	0.824317455292	20299184	0.481063286463	FBgn0040649	2328	FBgn0040649	2328
581	X	18525334	18526796	0.824103832245	18526009	0.696858108044	FBgn0010383	673	FBgn0004959	6303
582	X	1853443	1857867	0.823927879333	1854156	0.701938516953	FBgn0023546	413	FBgn0003964	43283
583	3L	8651232	8652303	0.823802947998	8651839	0.60255751243	FBgn0001168	2133	FBgn0001168	2133
584	2R	1632454	1633504	0.823640823364	1632977	0.481571878706	FBgn0033063	11801	FBgn0033062	39969
585	X	2045834	2047340	0.823462486267	2046568	0.646488133599	FBgn0024984	2590	FBgn0000377	59569
586	X	2002314	2004728	0.822856426239	2003858	0.658486455679	FBgn0013432	1898	FBgn0025626	82566
587	3R	24159252	24160463	0.822846889496	24159920	0.605083167553	FBgn0039579	320	FBgn0039580	5570
588	X	19516480	19517759	0.822546005249	19516968	0.62381178538	FBgn0043903	485	FBgn0031057	717
589	3L	23234266	23235661	0.822367668152	23235039	0.699455006917	FBgn0052231	433	FBgn0024733	205724
590	2L	377397	378650	0.822216033936	378066	0.604962646961	FBgn0000061	50	FBgn0031250	20198
591	2L	7299100	7301163	0.822170257568	7300091	0.775017857552	FBgn0004009	7070	FBgn0004009	7070
592	X	9523924	9525387	0.821496963501	9524837	0.506893839155	FBgn0015624	3260	FBgn0015624	3260
593	X	9519065	9520962	0.821487903595	9520173	0.679967999458	FBgn0015624	7924	FBgn0015624	7924
594	3R	25617162	25618763	0.821222305298	25617940	0.669552859138	FBgn0039695	2418	FBgn0019972	7435
595	2L	18522538	18523836	0.821151733398	18523330	0.659109804365	FBgn0032685	9908	FBgn0032682	41914
596	3L	1904668	1905391	0.820940971375	1904716	0.468915727403	FBgn0035291	231	FBgn0002183	44848
597	2L	8266188	8267591	0.820820331573	8266850	0.726092179616	FBgn0046824	8205	FBgn0011902	23877
598	X	17694886	17695960	0.820724487305	17695254	0.469155676225	FBgn0030878	389	FBgn0030878	389
599	X	5784008	5785440	0.819037437439	5784624	0.596855668461	FBgn0029825	3220	FBgn0000042	38524
600	X	12436147	12438312	0.818645954132	12436832	0.498403296751	FBgn0052654	5542	FBgn0015024	50888
601	3R	25666439	25667900	0.818361282349	25667053	0.615615129471	FBgn0039709	4273	FBgn0051032	18534
602	3R	5969281	5970820	0.817803382874	5970280	0.683376163244	FBgn0002478	141	FBgn0037797	78200
603	X	2639788	2640828	0.817795753479	2640247	0.504883646965	FBgn0040384	5851	FBgn0024978	51906
604	X	15223535	15224854	0.817443847656	15224422	0.533228695393	FBgn0030634	5079	FBgn0004924	70993
605	2R	14173799	14174676	0.816470623016	14174269	0.478642407586	FBgn0034371	1206	FBgn0023214	14126
606	X	15493849	15495355	0.81626701355	15494590	0.638532479604	FBgn0030664	1932	FBgn0003463	34113
607	3R	19125485	19127528	0.816228866577	19126870	0.703531444073	FBgn0039071	10959	FBgn0039067	43091
608	2L	6831529	6832836	0.816101074219	6832221	0.537915706635	FBgn0051632	9904	FBgn0042092	75596
609	2L	2026563	2028584	0.815721035004	2027141	0.672632992268	FBgn0031384	3098	FBgn0031391	120146
610	3R	21865338	21866574	0.815641403198	21865992	0.527732372284	FBgn0000591	54	FBgn0000591	54
611	3R	25958763	25960114	0.815446376801	25959394	0.825281169679	FBgn0003738	927	FBgn0065067	74140
612	3L	21382592	21384023	0.815323829651	21383343	0.672534549938	FBgn0033583	3680	FBgn0014143	27054
613	X	14029168	14031812	0.815094470978	14029882	0.645031985115	FBgn0004649	2726	FBgn0002873	51898
614	3L	17372278	17373664	0.814709663391	17373001	0.599513727076	FBgn0026197	6284	FBgn0026197	6284
615	2L	6151769	6153850	0.814437389374	6153090	0.743014759488	FBgn0040950	1119	FBgn0031782	25328
616	3L	15763690	15765323	0.813965797424	15764367	0.666007697582	FBgn0036531	9310	FBgn0036537	36278
617	3R	20998061	20999624	0.813575744629	20998826	0.542526918299	FBgn0039285	443	FBgn0039286	11909
618	3R	4482402	4483495	0.813459396362	4483088	0.494693100452	FBgn0000447	3352	FBgn0000447	3352
619	X	18709385	18711746	0.813261032104	18710894	0.627857488744	FBgn0052542	5387	FBgn0030973	7545
620	3L	19521602	19522774	0.813188552856	19522255	0.647235234578	FBgn0036886	4574	FBgn0036886	4574
621	2L	1585899	1587120	0.813081741333	1586426	0.67006150414	FBgn0031347	844	FBgn0021906	27756
622	X	19667108	19669644	0.812324523926	19667762	0.671492829042	FBgn0031074	9826	FBgn0031079	18226
623	2L	16554914	16555895	0.812146186829	16555088	0.480880260468	FBgn0032589	1030	FBgn0002652	120897
624	X	20250020	20253291	0.811752319336	20253130	0.612414455414	FBgn0031116	3113	FBgn0040650	15464
625	2R	19855314	19856492	0.811748504639	19856029	0.446667015553	FBgn0004101	4716	FBgn0034987	160072
626	X	4814995	4816248	0.810519218445	4815698	0.579463874593	FBgn0061196	9461	FBgn0004368	31329
627	3L	11825212	11826359	0.810153007507	11825846	0.550561130047	FBgn0036215	3295	FBgn0000404	18322
628	3L	14004034	14005365	0.810012817383	14004925	0.513529973872	FBgn0026418	2642	FBgn0036405	11563
629	3R	2103754	2105328	0.809917449951	2104461	0.74108722806	FBgn0037419	208	FBgn0053097	89549
630	3L	3926692	3928882	0.809621810913	3927655	0.708178192377	FBgn0035477	1273	FBgn0035470	44967
631	2R	19252996	19254572	0.808165550232	19253688	0.661152166479	FBgn0000562	737	FBgn0002174	39226
632	2L	8810904	8812105	0.807768821716	8811319	0.600715845823	FBgn0029123	14306	FBgn0029123	14306
633	2R	16161078	16162484	0.80765247345	16161899	0.593346341451	FBgn0034537	2998	FBgn0061362	3256
634	2L	12457209	12458411	0.807502746582	12457884	0.637055476507	FBgn0032437	4202	FBgn0040286	23219
635	2R	19062383	19063545	0.80744600296	19063044	0.53212446325	FBgn0034878	726	FBgn0034878	726
636	2L	5800994	5802326	0.807285308838	5801639	0.731922447681	FBgn0031739	330	FBgn0031739	330
637	3R	14751532	14752378	0.806955337524	14751854	0.488479852676	FBgn0038662	2542	FBgn0038666	54836
638	3R	22082371	22083894	0.806569099426	22083101	0.736908688265	FBgn0000064	4212	FBgn0039406	198116
639	3L	1610436	1611915	0.80641078949	1611196	0.693900235494	FBgn0035246	713	FBgn0035248	17878
640	2L	12080875	12082126	0.805795192719	12081498	0.739104509354	FBgn0003145	4294	FBgn0003145	4294
641	X	18160826	18162676	0.805738449097	18161399	0.509394109249	FBgn0030912	6297	FBgn0004956	19637
642	2L	21863367	21865177	0.805542469025	21865141	0.828409433365	FBgn0032965	20713	FBgn0003866	48953
643	2R	18231796	18233374	0.804786682129	18232611	0.636563592487	FBgn0028371	11812	FBgn0020257	36056
644	X	19156029	19156840	0.804649353027	19156110	0.491801049974	FBgn0028469	108	FBgn0031008	53289
645	3R	16388468	16389769	0.804605484009	16389266	0.624003073748	FBgn0038804	523	FBgn0040575	3433
646	3L	20498278	20499724	0.804379940033	20498862	0.578099822998	FBgn0037012	24607	FBgn0037009	44012
647	2L	12730218	12731120	0.804344177246	12731089	0.691845999824	FBgn0032455	9251	FBgn0032445	38066
648	2L	10733629	10735749	0.804176807404	10735099	0.507001736585	FBgn0027868	954	FBgn0027868	954
649	3L	8057496	8058803	0.804172039032	8058152	0.71482739729	FBgn0035833	7588	FBgn0035838	37296
650	2R	5792762	5795514	0.803699731827	5793392	0.590041995049	FBgn0033504	12556	FBgn0033522	148133
651	2R	20558252	20559440	0.803534984589	20558789	0.627443737454	FBgn0001147	1138	FBgn0001148	10791
652	X	11423246	11424029	0.803435087204	11423815	0.474371671677	FBgn0019660	459	FBgn0027259	6155
653	3R	7498175	7499167	0.803283691406	7498665	0.592444568872	FBgn0037929	625	FBgn0037921	47299
654	3R	23533969	23534914	0.80309009552	23534368	0.438436865807	FBgn0039544	1544	FBgn0003330	26622
655	X	19694429	19699691	0.802938461304	19695873	0.689975065344	FBgn0031077	3588	FBgn0031079	9885
656	3R	926196	927651	0.802766561508	927114	0.648564759423	FBgn0010313	14706	FBgn0010313	14706
657	X	10336347	10337511	0.802646636963	10336794	0.469802351559	FBgn0052680	2161	FBgn0052680	2161
658	3R	4101769	4104098	0.802433013916	4102622	0.619575668784	FBgn0010433	892	FBgn0037561	7018
659	3L	3156534	3157635	0.802098274231	3157108	0.554227828979	FBgn0035409	1035	FBgn0001233	19451
660	3R	6021009	6021943	0.802068710327	6021769	0.506693033072	FBgn0004575	5358	FBgn0037797	26711
661	X	12908247	12909740	0.802067756653	12909330	0.552601516247	FBgn0030444	7466	FBgn0025463	84185
662	3R	15157112	15158760	0.801868438721	15158259	0.630077540874	FBgn0000463	6324	FBgn0000463	6324
663	2L	9551262	9553821	0.801564216614	9552096	0.730719229754	FBgn0032127	6052	FBgn0002973	114583
664	3R	4488198	4489647	0.801222324371	4489005	0.655255429885	FBgn0037605	602	FBgn0000447	9269
665	2R	16115024	16116461	0.801099300385	16115740	0.628031141618	FBgn0050153	4028	FBgn0046816	5204
666	3R	18186669	18188145	0.800814628601	18187649	0.546260160558	FBgn0038948	606	FBgn0038948	606
667	X	9205127	9207094	0.800724744797	9205793	0.637914853937	FBgn0026149	3926	FBgn0026149	3926
668	2R	14520330	14521557	0.800165653229	14520907	0.653540639316	FBgn0034412	18703	FBgn0041702	33606
669	2L	1885990	1887278	0.798608779907	1886768	0.600036561489	FBgn0031374	1784	FBgn0031357	176302
670	2L	20428938	20429885	0.798577308655	20429422	0.502432584763	FBgn0051683	8144	FBgn0032858	24911
671	X	13637085	13638236	0.798503875732	13637620	0.564775523017	FBgn0030525	5998	FBgn0027537	19120
672	2R	12029335	12030728	0.796932220459	12030010	0.671287985409	FBgn0011260	14951	FBgn0034138	56090
673	X	16211741	16214488	0.796642780304	16212549	0.58234924078	FBgn0004598	5524	FBgn0004227	17079
674	3L	892783	894203	0.796546459198	893472	0.641369202558	FBgn0028999	801	FBgn0035164	72426
675	3L	10836304	10837643	0.796531200409	10836871	0.606017500162	FBgn0026160	5032	FBgn0026160	5032
676	2L	5788768	5790196	0.796035289764	5789472	0.612624589135	FBgn0051913	5441	FBgn0031739	12497
677	2L	5032883	5034061	0.795841693878	5033405	0.506268893971	FBgn0000299	3790	FBgn0022023	19804
678	3L	10845080	10846111	0.795137405396	10845656	0.537798553705	FBgn0036104	7326	FBgn0026160	13817
679	3R	14843104	14845390	0.795048236847	14844888	0.45243999362	FBgn0038672	4856	FBgn0027785	8186
680	2R	5488562	5489886	0.794249534607	5489206	0.596543431282	FBgn0000606	1848	FBgn0000606	1848
681	X	2580240	2583647	0.793743610382	2581011	0.646832883358	FBgn0000927	569	FBgn0024978	7330
682	3R	14178272	14181400	0.793558120728	14179515	0.660193026066	FBgn0038606	1734	FBgn0038609	12863
683	3R	23520858	23521798	0.793197631836	23521305	0.530575811863	FBgn0013745	682	FBgn0003330	13559
684	X	17235383	17236464	0.792508125305	17235945	0.531778055079	FBgn0011758	4507	FBgn0030851	227468
685	2L	11830026	11831001	0.792453765869	11830572	0.566806733608	FBgn0000588	1170	FBgn0000588	1170
686	2R	13941404	13942070	0.792404651642	13941612	0.498906392318	FBgn0034346	319	FBgn0003067	110018
687	3L	3800800	3801653	0.792370796204	3800985	0.438175678253	FBgn0015585	1099	FBgn0035464	6184
688	3R	22735146	22736625	0.79208612442	22735846	0.646651941187	FBgn0004510	2762	FBgn0004510	2762
689	X	11742577	11744893	0.791653633118	11744322	0.600297003984	FBgn0030354	5045	FBgn0030350	23105
690	X	20222663	20224085	0.791578292847	20223471	0.617415487766	FBgn0031108	813	FBgn0031114	11185
691	2R	1709940	1711033	0.791007041931	1710562	0.528064936399	FBgn0050431	431	FBgn0033068	7167
692	3L	2421778	2423338	0.790241241455	2422561	0.624026715755	FBgn0052306	25031	FBgn0053231	26127
693	X	6094034	6095289	0.790018558502	6094540	0.524342656136	FBgn0023458	3950	FBgn0015818	6529
694	2R	2950651	2951849	0.789850234985	2951077	0.69954328537	FBgn0033169	1429	FBgn0033179	27467
695	3R	29197	30877	0.789825439453	30141	0.674227097455	FBgn0037215	7112	FBgn0037220	27936
696	X	6171664	6173121	0.789452552795	6172448	0.567664325237	FBgn0029865	3627	FBgn0029868	23187
697	2L	16617699	16618711	0.78913974762	16618023	0.421362740653	FBgn0051738	50	FBgn0002652	57962
698	X	13252167	13254398	0.788115978241	13253713	0.553871095181	FBgn0030486	6498	FBgn0030482	22883
699	X	13440668	13441573	0.787802696228	13441066	0.44562328563	FBgn0030499	1446	FBgn0030507	60894
700	3R	26817360	26818442	0.78765296936	26818006	0.460693657398	FBgn0051007	173	FBgn0010808	61628
701	X	5554200	5556282	0.787141799927	5555142	0.534093408024	FBgn0053080	7873	FBgn0029785	37463
702	3R	25315070	25316311	0.786587238312	25315751	0.657907990848	FBgn0039664	535	FBgn0039664	535
703	X	2529007	2530091	0.785523414612	2529549	0.47228232552	FBgn0011276	8330	FBgn0003371	39443
704	2R	7047792	7048992	0.785003185272	7048466	0.533278914059	FBgn0000577	4349	FBgn0000577	4349
705	4	22074	23336	0.784844398499	22679	0.586184501648	FBgn0052013	526	FBgn0004859	54988
706	2R	20002361	20004017	0.784754276276	20003541	0.592827348148	FBgn0029501	1423	FBgn0019886	19349
707	3L	2906619	2907270	0.784078598022	2907187	0.594288110733	FBgn0035380	7001	FBgn0035388	111543
708	X	10693869	10696715	0.78387260437	10695760	0.53743130366	FBgn0030240	1780	FBgn0030239	3042
709	3L	2661851	2664207	0.783851623535	2662419	0.716355996973	FBgn0035367	10800	FBgn0035357	47167
710	X	19540599	19543088	0.783150196075	19542486	0.653289079666	FBgn0031062	4389	FBgn0031057	24801
711	3L	1156038	1157133	0.783013820648	1156717	0.512482855055	FBgn0025525	4089	FBgn0035194	74489
712	X	17093182	17094461	0.783002376556	17093879	0.580567472121	FBgn0000630	7797	FBgn0000163	99003
713	X	4909869	4911156	0.782909393311	4910508	0.58146238327	FBgn0003028	16974	FBgn0004368	126139
714	2R	15842384	15843969	0.782765388489	15843031	0.561642085805	FBgn0034504	901	FBgn0034504	901
715	2R	9582811	9583883	0.782697200775	9583295	0.495659715989	FBgn0033896	22988	FBgn0033893	38770
716	2L	7056057	7058337	0.782659053802	7057685	0.650307416916	FBgn0031885	1379	FBgn0040954	6300
717	2L	6178770	6179915	0.782513618469	6179378	0.593948813046	FBgn0040951	11093	FBgn0031782	51616
718	2L	20755645	20756971	0.782439231873	20756258	0.73093735377	FBgn0000251	2070	FBgn0000986	33750
719	2R	13982102	13983384	0.782313346863	13982686	0.537923111635	FBgn0034352	13358	FBgn0003067	68944
720	X	11673302	11674569	0.782102584839	11673901	0.62363627553	FBgn0030339	354	FBgn0030350	47316
721	2R	14813984	14815470	0.781551361084	14814826	0.582863152027	FBgn0034432	5177	FBgn0034430	7760
722	X	21164760	21167674	0.781100749969	21166544	0.674000066869	FBgn0011710	2408	FBgn0015527	6029
723	X	10225111	10226487	0.781019687653	10225655	0.635952388539	FBgn0052681	822	FBgn0065046	32264
724	2R	19185246	19186834	0.780953407288	19186139	0.621602507199	FBgn0034887	3085	FBgn0016762	15459
725	2L	4390804	4392114	0.780877113342	4391330	0.625156847636	FBgn0031600	2484	FBgn0031597	8611
726	3R	5846406	5847412	0.780701637268	5846847	0.538384373983	FBgn0051407	2483	FBgn0027524	22133
727	X	4498201	4499468	0.780646800995	4498970	0.572991689046	FBgn0029719	715	FBgn0025615	3901
728	2R	16871176	16872558	0.78059387207	16871950	0.808365685599	FBgn0000395	2573	FBgn0000395	2573
729	3R	23503285	23505731	0.780584812164	23504191	0.555812807644	FBgn0039537	894	FBgn0003330	3555
730	2R	14218774	14219848	0.78053855896	14218818	0.509046236674	FBgn0034378	1996	FBgn0023214	30423
731	X	12155288	12156599	0.779806137085	12156171	0.611552967745	FBgn0030384	50977	FBgn0015024	331549
732	X	18232387	18233588	0.779583930969	18233150	0.539299233754	FBgn0052549	10922	FBgn0004956	91388
733	2R	6829547	6830490	0.779487133026	6829988	0.475844651461	FBgn0016047	4594	FBgn0025373	6516
734	3L	20204072	20205006	0.77947473526	20204586	0.497160881758	FBgn0036962	4590	FBgn0024814	28255
735	3L	10262555	10263802	0.778397083282	10263371	0.49516136506	FBgn0036080	16220	FBgn0000629	348706
736	2L	8540161	8541254	0.778242111206	8540730	0.484606713057	FBgn0051604	893	FBgn0029004	12112
737	X	19536948	19538084	0.778020381927	19537454	0.521301998812	FBgn0031061	628	FBgn0031057	19769
738	2R	12245052	12246562	0.777829170227	12245929	0.646791636944	FBgn0050463	318	FBgn0025832	124272
739	3L	5117224	5118247	0.777581214905	5117578	0.447954893112	FBgn0035587	1676	FBgn0035602	222854
740	3R	16033920	16035219	0.777198314667	16034722	0.56186058942	FBgn0038775	791	FBgn0028386	84266
741	X	1332564	1335106	0.77704000473	1333452	0.707082411822	FBgn0025382	299	FBgn0026871	463
742	2R	2687763	2689967	0.776787757874	2688362	0.571885165046	FBgn0033149	663	FBgn0033156	101918
743	3R	14631528	14633043	0.776734352112	14632244	0.779521018267	FBgn0038652	11368	FBgn0027841	147130
744	X	20059939	20061279	0.776571273804	20060474	0.589840327992	FBgn0015789	1626	FBgn0031098	1691
745	X	2992109	2993360	0.776511192322	2992664	0.593914705164	FBgn0004647	1636	FBgn0004647	1636
746	X	12522187	12527535	0.776373386383	12524514	0.608506611415	FBgn0030417	15621	FBgn0053963	31115
747	2R	9426458	9427998	0.776281833649	9427179	0.728067538318	FBgn0013733	30838	FBgn0033886	49132
748	3L	18321233	18322302	0.775859832764	18321857	0.599861383438	FBgn0011706	41805	FBgn0011706	41805
749	X	10559401	10561852	0.775779724121	10561046	0.562883308956	FBgn0052677	13374	FBgn0052672	52507
750	2L	6118334	6119936	0.7750415802	6119040	0.726434919569	FBgn0051642	528	FBgn0031781	6098
751	X	10646812	10648506	0.775022506714	10647777	0.53197234869	FBgn0003360	15614	FBgn0030235	20223
752	X	5586964	5589138	0.774997234344	5588566	0.581611156464	FBgn0027321	3894	FBgn0029799	9194
753	2R	7624319	7626130	0.774952888489	7625398	0.634621567196	FBgn0033681	9381	FBgn0027504	41566
754	2R	18897606	18899213	0.774757862091	18898396	0.554465882918	FBgn0034858	4270	FBgn0034849	33231
755	2L	12007025	12008019	0.774450540543	12007777	0.491277658022	FBgn0014019	599	FBgn0032390	17813
756	3L	745702	746966	0.774353027344	746463	0.558567327612	FBgn0052480	6572	FBgn0000575	13525
757	2L	8144726	8146050	0.77329492569	8145414	0.705000698566	FBgn0051606	2216	FBgn0051607	3536
758	X	2478890	2480347	0.77295255661	2479736	0.652666484608	FBgn0040333	995	FBgn0003371	10370
759	2L	9956121	9957075	0.772751808167	9956682	0.510235130787	FBgn0032170	605	FBgn0011272	10630
760	X	5476024	5477197	0.772698402405	5476552	0.495573461056	FBgn0029779	6275	FBgn0029783	34654
761	2L	281909	283533	0.772435665131	282783	0.730560723473	FBgn0031244	498	FBgn0031244	498
762	X	10574765	10575815	0.771755218506	10575391	0.518111578623	FBgn0003204	14333	FBgn0052672	38162
763	2L	13043766	13044732	0.771722316742	13044267	0.515901724497	FBgn0032469	12934	FBgn0028965	22960
764	3R	27757523	27758588	0.771468639374	27758015	0.49074604932	FBgn0039886	45837	FBgn0002780	119779
765	X	256153	257452	0.771287918091	256727	0.725384123185	FBgn0004170	3845	FBgn0004170	3845
766	3L	1778813	1780341	0.771282196045	1779536	0.540815437541	FBgn0011573	578	FBgn0067864	2805
767	3L	1311443	1312557	0.77122926712	1312075	0.516205619363	FBgn0011361	1263	FBgn0011361	1263
768	X	11714705	11715821	0.771217823029	11715469	0.490279406309	FBgn0030348	4811	FBgn0030350	5748
769	2R	7131329	7133807	0.770858764648	7131989	0.785311390372	FBgn0033636	251	FBgn0033636	251
770	X	4398388	4399314	0.770755290985	4398883	0.485080182552	FBgn0029715	699	FBgn0029715	699
771	3R	5534124	5535329	0.770301818848	5534643	0.537943110746	FBgn0037734	2111	FBgn0016792	2219
772	2R	14052389	14054218	0.769688129425	14053656	0.551931830013	FBgn0050119	792	FBgn0050119	792
773	3L	15528290	15529579	0.769499778748	15528785	0.608657677968	FBgn0036510	88	FBgn0036516	24640
774	3R	12651328	12652771	0.769450187683	12652068	0.695902526379	FBgn0000014	3701	FBgn0020546	23658
775	2R	20182455	20184685	0.769422054291	20183285	0.610039318309	FBgn0053228	6143	FBgn0053228	6143
776	3R	26251531	26252736	0.769381999969	26252082	0.637717807994	FBgn0039766	1223	FBgn0039766	1223
777	X	11696055	11697664	0.769290924072	11696889	0.663182483	FBgn0030344	5932	FBgn0030350	24328
778	3L	3139249	3141209	0.76908493042	3139785	0.571248054504	FBgn0035403	532	FBgn0012049	7578
779	X	15441842	15443106	0.768013000488	15442384	0.651907145977	FBgn0052586	13446	FBgn0052586	13446
780	3L	16450323	16451523	0.767920017242	16450903	0.628801822662	FBgn0004569	1943	FBgn0014163	73805
781	3R	26015782	26017280	0.767844200134	26016591	0.623157052433	FBgn0039754	208	FBgn0065067	16943
782	2L	7311600	7312661	0.76770734787	7312230	0.548613675435	FBgn0004009	5069	FBgn0004009	5069
783	3R	3992449	3993242	0.767692565918	3992863	0.45354274341	FBgn0001138	14301	FBgn0037550	40808
784	X	18484563	18486685	0.767620325089	18486088	0.662511404823	FBgn0030945	940	FBgn0030945	940
785	3L	9464964	9466386	0.766990661621	9465731	0.637609455321	FBgn0052037	410	FBgn0036005	4017
786	X	10958929	10961463	0.766657829285	10960082	0.67148399353	FBgn0015245	6391	FBgn0028686	10324
787	3L	4809731	4812322	0.766461849213	4810507	0.608494057375	FBgn0035577	3414	FBgn0035570	119804
788	3R	22998413	22999410	0.766410827637	22998829	0.442846953869	FBgn0003482	7389	FBgn0039488	56431
789	X	2440508	2441424	0.766312122345	2441052	0.452546568478	FBgn0040375	803	FBgn0011606	19156
790	X	766134	767574	0.76625585556	766828	0.580562086666	FBgn0029539	15525	FBgn0040339	18130
791	X	9412112	9413315	0.76611995697	9412471	0.456513524055	FBgn0052702	3898	FBgn0030137	10774
792	X	6752841	6753815	0.766114234924	6753348	0.409301252926	FBgn0064122	39604	FBgn0064122	39604
793	2R	16647811	16650022	0.765879631042	16649286	0.690264309154	FBgn0034592	739	FBgn0002736	13125
794	2L	13475102	13476406	0.765843391418	13475944	0.594639046987	FBgn0032527	722	FBgn0032518	80829
795	3L	21874115	21875731	0.76549577713	21874983	0.679664850235	FBgn0037141	640	FBgn0046301	108937
796	2R	5779734	5781012	0.7654504776	5780255	0.530559360981	FBgn0033504	581	FBgn0033486	150749
797	3L	10940240	10941620	0.765434265137	10940875	0.593205579122	FBgn0052070	2877	FBgn0036118	94711
798	X	14893383	14894896	0.76535320282	14894303	0.565736995024	FBgn0030600	3041	FBgn0030605	3546
799	X	2781873	2783043	0.765291213989	2782466	0.679534514745	FBgn0025644	859	FBgn0024978	194125
800	X	751410	752490	0.765058517456	751895	0.520907223225	FBgn0029539	592	FBgn0040339	33063
801	X	5169493	5170756	0.76487159729	5170207	0.551819745232	FBgn0024332	1084	FBgn0024332	1084
802	X	18222539	18224085	0.764867782593	18223449	0.638242781162	FBgn0022355	1580	FBgn0004956	81687
803	2L	2496126	2496966	0.764749526978	2496577	0.491403551663	FBgn0011818	3622	FBgn0015816	3911
804	2L	18191243	18192191	0.764631748199	18191683	0.498347314199	FBgn0051746	2687	FBgn0041184	43344
805	3R	2085525	2087530	0.764562129974	2086412	0.531354755163	FBgn0037416	477	FBgn0053097	107598
806	2R	11844219	11845286	0.764527320862	11844624	0.54114296857	FBgn0010611	6329	FBgn0022070	17737
807	3R	22874947	22875887	0.764451980591	22875346	0.470584392548	FBgn0029170	399	FBgn0039488	67052
808	3L	6801448	6802377	0.764446258545	6801844	0.411496698856	FBgn0003995	37737	FBgn0035714	74984
809	2R	11988055	11989353	0.76423740387	11988727	0.58106815815	FBgn0053524	5655	FBgn0034138	97373
810	2R	20050775	20052051	0.764110565186	20051441	0.62273773551	FBgn0035023	3869	FBgn0019886	28551
811	3R	24697731	24699098	0.764055728912	24698559	0.680825657315	FBgn0039609	78	FBgn0028373	13644
812	X	6673873	6676373	0.764053821564	6675506	0.629623889923	FBgn0029909	2391	FBgn0029907	7015
813	2R	5778354	5779031	0.764004707336	5778402	0.630028883616	FBgn0033502	280	FBgn0033486	148896
814	3R	8211766	8212887	0.763951301575	8212290	0.519797833761	FBgn0038030	319	FBgn0038028	3878
815	3L	8213376	8214766	0.762840270996	8213901	0.6716760993	FBgn0035861	647	FBgn0035853	42098
816	3R	20457771	20458858	0.762808799744	20458350	0.548631555894	FBgn0046685	2540	FBgn0039212	7048
817	X	2572522	2575100	0.762757778168	2574393	0.621302997365	FBgn0024973	2088	FBgn0024978	13948
818	2R	19213037	19214110	0.762715816498	19213650	0.567875289917	FBgn0002174	812	FBgn0002174	812
819	3L	7423307	7424378	0.762644767761	7423848	0.507067382336	FBgn0053278	952	FBgn0014011	14722
820	2L	9431094	9432232	0.762227535248	9431549	0.557119662945	FBgn0011232	142	FBgn0002973	5964
821	3R	14748396	14749677	0.762156009674	14749029	0.601428151131	FBgn0038662	5367	FBgn0038666	57661
822	2R	2097093	2098570	0.762144565582	2097824	0.725031628328	FBgn0033076	14967	FBgn0041145	24494
823	2R	4205537	4206557	0.761936187744	4206022	0.538552003748	FBgn0033320	1587	FBgn0050353	36003
824	3R	19020752	19022203	0.761931419373	19021501	0.687357902527	FBgn0011596	8255	FBgn0039066	55765
825	3L	12096598	12097606	0.761619567871	12097027	0.50030558904	FBgn0022959	2025	FBgn0036248	4837
826	X	12453409	12454408	0.761482954025	12453988	0.476021707058	FBgn0030408	714	FBgn0015024	33732
827	3R	19945757	19948076	0.761359214783	19946192	0.454562060038	FBgn0039152	167	FBgn0013343	14727
828	3R	20762443	20763579	0.760960578918	20763154	0.49073061347	FBgn0020626	805	FBgn0015625	66537
829	2R	5045534	5048642	0.760833740234	5047007	0.690701288335	FBgn0050337	5104	FBgn0025286	51989
830	3L	7721411	7722900	0.760828971863	7722126	0.618479953093	FBgn0035816	562	FBgn0035823	146701
831	2R	16973680	16974767	0.760095119476	16974076	0.493721569286	FBgn0010415	14674	FBgn0010415	14674
832	2R	14041890	14042849	0.759697914124	14042377	0.470202565193	FBgn0034356	82	FBgn0003067	9253
833	3L	8438970	8441631	0.759526252747	8440366	0.56036491394	FBgn0035898	14643	FBgn0035898	14643
834	X	10591436	10592443	0.75935125351	10591921	0.518188208342	FBgn0052676	1798	FBgn0052672	21632
835	3R	8795011	8796234	0.759140014648	8795489	0.601286445345	FBgn0040493	2055	FBgn0038102	18731
836	3R	7201615	7202982	0.758755683899	7202249	0.565714563642	FBgn0004595	3739	FBgn0026064	25882
837	3R	23078137	23079456	0.758481025696	23078675	0.694252659293	FBgn0010441	227	FBgn0005696	13860
838	X	15049451	15050707	0.75808429718	15050090	0.562283217907	FBgn0030621	364	FBgn0030616	76763
839	X	7948358	7949441	0.758068561554	7948789	0.454794883728	FBgn0029997	1499	FBgn0030003	26174
840	3L	9012511	9013856	0.757907867432	9013188	0.705385152031	FBgn0028789	2136	FBgn0028789	2136
841	2L	3070796	3073070	0.757545948029	3072095	0.654957546907	FBgn0027571	15480	FBgn0003934	23394
842	X	20669019	20670037	0.757430553436	20669574	0.463552220662	FBgn0031134	10499	FBgn0003300	164457
843	X	15421247	15422440	0.75740814209	15421994	0.479334606844	FBgn0030661	324	FBgn0030660	4896
844	3R	1484417	1485487	0.757315635681	1484995	0.514816789066	FBgn0037360	636	FBgn0037360	636
845	3R	12525978	12527294	0.756893157959	12526750	0.621586687425	FBgn0003944	33598	FBgn0063261	50361
846	X	19347484	19349509	0.756764888763	19348286	0.505269835977	FBgn0031023	4403	FBgn0027291	7461
847	X	3169795	3171295	0.75675868988	3170398	0.558126730077	FBgn0029656	2160	FBgn0000472	58941
848	X	11459072	11460209	0.756626605988	11459596	0.562301456928	FBgn0004370	184	FBgn0030322	6004
849	2R	9222169	9223270	0.756492137909	9222712	0.571616453283	FBgn0033865	13436	FBgn0033859	113156
850	X	5690569	5691482	0.756248950958	5691212	0.506085361753	FBgn0029816	696	FBgn0000042	54888
851	X	8989134	8990097	0.756053924561	8989613	0.515299572664	FBgn0030091	1840	FBgn0030092	4667
852	X	8858887	8860131	0.755614280701	8859253	0.547261238098	FBgn0052709	12184	FBgn0030086	75296
853	2R	11854161	11855248	0.755252838135	11854577	0.459714777329	FBgn0020611	3077	FBgn0022070	7784
854	2R	15756771	15757805	0.755071163177	15757158	0.521270632744	FBgn0034487	2308	FBgn0034488	3104
855	3R	12377010	12378313	0.754937171936	12377593	0.640041224162	FBgn0038442	1834	FBgn0027053	81770
856	2R	2945393	2946212	0.75492143631	2945952	0.417231926551	FBgn0033168	5546	FBgn0033179	32592
857	3L	19792890	19794546	0.75483751297	19793719	0.655552685261	FBgn0015796	11179	FBgn0014037	49507
858	X	1515020	1516095	0.754784584045	1515335	0.408717751503	FBgn0000482	5876	FBgn0023530	10100
859	3R	25605238	25606298	0.754432678223	25605747	0.543372154236	FBgn0039694	427	FBgn0019972	19628
860	2R	19044748	19045810	0.754076004028	19044910	0.604338866014	FBgn0000241	1183	FBgn0050185	6731
861	2R	15822663	15823951	0.753727436066	15823430	0.659314930439	FBgn0034500	98	FBgn0034503	18239
862	X	15181338	15183380	0.752871990204	15182931	0.55749219656	FBgn0030631	3875	FBgn0004924	29502
863	2R	12154476	12155612	0.752334117889	12155076	0.515110254288	FBgn0024232	1027	FBgn0003274	54119
864	2R	19224987	19227729	0.752167701721	19227143	0.691740288454	FBgn0034898	393	FBgn0002174	12681
865	2R	19677579	19680868	0.751957893372	19678877	0.583854913712	FBgn0034986	3160	FBgn0034986	3160
866	2R	2440950	2442224	0.751768112183	2441523	0.601661384106	FBgn0033117	6339	FBgn0033107	114650
867	X	16449450	16450611	0.751732826233	16450071	0.584092199802	FBgn0025743	5422	FBgn0010412	21745
868	3L	10558634	10559515	0.751648902893	10559183	0.446018616358	FBgn0036085	26187	FBgn0000629	52894
869	3R	23357228	23359301	0.751538276672	23358497	0.651195780436	FBgn0039523	2462	FBgn0003330	149249
870	3R	8872020	8872869	0.751527786255	8872782	0.502455615997	FBgn0051157	607	FBgn0003308	14523
871	2R	12586752	12588045	0.751380443573	12587310	0.562712520361	FBgn0050460	3671	FBgn0034181	52919
872	2L	13980733	13982375	0.751284837723	13981287	0.557706743479	FBgn0028939	1127	FBgn0028519	45723
873	3L	11982790	11984374	0.750716209412	11983771	0.550752580166	FBgn0036240	6648	FBgn0036248	108419
874	2L	12979784	12981026	0.750657081604	12980665	0.489756882191	FBgn0032464	1879	FBgn0028965	40642
875	X	10970570	10973973	0.750464916229	10971232	0.605982051176	FBgn0028686	826	FBgn0028686	826
876	3L	21677074	21678253	0.750194549561	21677650	0.598849745358	FBgn0037129	455	FBgn0037134	79656
877	3L	4150552	4151608	0.749802112579	4151041	0.471309942358	FBgn0011653	48	FBgn0004574	28308
878	2L	1524846	1525986	0.749728679657	1525340	0.596050655141	FBgn0026397	2649	FBgn0001174	7156
879	2L	20336666	20337334	0.749601364136	20337002	0.399092337664	FBgn0011638	919	FBgn0011638	919
880	2L	8081101	8082590	0.749493598938	8081699	0.596893638372	FBgn0020240	1270	FBgn0010287	8802
881	3R	23780639	23781787	0.749389648438	23781050	0.526089387781	FBgn0039564	307	FBgn0039559	17479
882	3L	20301283	20303078	0.748869419098	20302182	0.653356159435	FBgn0001259	1141	FBgn0011425	6768
883	3R	10728736	10730243	0.748601436615	10729333	0.684363126755	FBgn0028662	463	FBgn0028662	463
884	X	18193440	18194657	0.748301506042	18194119	0.58826825198	FBgn0030914	1299	FBgn0004956	52357
885	3L	20408311	20409527	0.7481508255	20408809	0.650458067656	FBgn0036999	502	FBgn0036998	1171
886	2L	9453896	9455070	0.74796962738	9454387	0.592462182045	FBgn0053723	13647	FBgn0002973	16874
887	3R	8073592	8074837	0.747938156128	8074330	0.57411211729	FBgn0038008	5579	FBgn0037992	120411
888	3R	23798216	23799216	0.74785900116	23798873	0.416657596827	FBgn0039566	9735	FBgn0039559	35302
889	2L	17378206	17379157	0.746629238129	17378425	0.450299433299	FBgn0032633	1651	FBgn0032633	1651
890	X	10462007	10463061	0.746573448181	10462871	0.609614372253	FBgn0030220	1212	FBgn0052680	123916
891	X	18987087	18989104	0.746368408203	18987877	0.708243012428	FBgn0030987	1013	FBgn0027603	54244
892	X	2589483	2590764	0.746164321899	2590075	0.545741249533	FBgn0024975	1541	FBgn0024978	1734
893	X	785984	787324	0.746039390564	786450	0.524401692783	FBgn0040345	1224	FBgn0040345	1224
894	X	20078483	20080465	0.74601984024	20079870	0.585302382708	FBgn0027107	305	FBgn0031098	17705
895	X	10688331	10689555	0.745812892914	10688852	0.440135419369	FBgn0052669	1447	FBgn0030239	3866
896	2L	10653387	10654352	0.745668411255	10653933	0.512824002434	FBgn0032276	1955	FBgn0032269	76141
897	2L	8302222	8303311	0.745143890381	8302813	0.610795110464	FBgn0032012	170	FBgn0032015	5375
898	3L	2772290	2773994	0.744909286499	2773022	0.503451883793	FBgn0035375	7218	FBgn0035370	22494
899	3L	12670170	12671356	0.743615150452	12670641	0.533669185638	FBgn0014343	2946	FBgn0036306	58063
900	3R	4983299	4984681	0.743354797363	4983840	0.664570331573	FBgn0037662	19444	FBgn0000412	82536
901	2L	222648	223983	0.743008852005	223301	0.643122448641	FBgn0031235	9213	FBgn0031235	9213
902	2L	20778763	20779448	0.742901802063	20778864	0.632348277352	FBgn0032884	3622	FBgn0000986	56356
903	3R	8784757	8785736	0.742559432983	8785357	0.447163694045	FBgn0040494	2117	FBgn0038102	28863
904	2R	4004993	4006105	0.742383956909	4005615	0.557660162449	FBgn0033296	21505	FBgn0022027	131649
905	X	10892213	10893939	0.742143630981	10893086	0.752128124237	FBgn0030257	3110	FBgn0028686	77320
906	X	14109386	14110331	0.74211359024	14109461	0.452942085266	FBgn0052602	2305	FBgn0002873	27681
907	3L	271382	273316	0.742081642151	272778	0.507175894345	FBgn0035126	2873	FBgn0035127	3659
908	3R	14242215	14243347	0.741889953613	14242681	0.571605755733	FBgn0051122	4092	FBgn0038609	50303
909	3R	25675795	25677064	0.741720199585	25676402	0.52521276474	FBgn0039709	5076	FBgn0051032	9185
910	X	731885	733382	0.741250514984	732688	0.623059048372	FBgn0040341	135	FBgn0040339	52270
911	3L	16052165	16053028	0.741201877594	16052225	0.459990713331	FBgn0036564	544	FBgn0036564	544
912	X	19377449	19378958	0.740958213806	19378091	0.708479181925	FBgn0052532	3328	FBgn0027291	22344
913	2R	19980611	19981776	0.740894794464	19981249	0.534870296717	FBgn0035008	650	FBgn0019886	41641
914	2R	2930026	2931150	0.740814208984	2930525	0.530638592584	FBgn0003460	320	FBgn0033159	36843
915	X	22013114	22015181	0.740707397461	22013949	0.542585877811	FBgn0031201	1385	FBgn0031186	355964
916	X	6494025	6495439	0.740605354309	6494588	0.478113735423	FBgn0029882	4834	FBgn0029882	4834
917	2R	3872735	3874110	0.740431785583	3873386	0.70479740816	FBgn0050365	383	FBgn0010109	129246
918	2L	1741660	1742579	0.740343570709	1741745	0.587234867944	FBgn0031362	9219	FBgn0031357	31279
919	3R	8835848	8837163	0.74024772644	8836444	0.638957191916	FBgn0038110	533	FBgn0038109	827
920	X	13098886	13099832	0.740083694458	13099335	0.515866279602	FBgn0000346	6403	FBgn0004456	6908
921	2R	18307954	18309000	0.739480018616	18308425	0.527404308319	FBgn0011211	1789	FBgn0011211	1789
922	2L	3450324	3451350	0.739316940308	3450783	0.441457721922	FBgn0031534	1097	FBgn0031538	11192
923	3L	8591348	8593145	0.739208221436	8591950	0.526728630066	FBgn0035915	768	FBgn0017429	13858
924	X	20215061	20221955	0.739185810089	20218657	0.659896570093	FBgn0031108	5627	FBgn0031106	14201
925	3R	14217861	14219046	0.73913192749	14218576	0.585054039955	FBgn0038613	3051	FBgn0038609	26198
926	2R	3633358	3634473	0.738972663879	3633958	0.587136387825	FBgn0050372	707	FBgn0050372	707
927	2L	6228260	6230414	0.738893985748	6229754	0.620959758759	FBgn0026755	4704	FBgn0031782	101992
928	3L	21203238	21204496	0.738814353943	21203821	0.560270589941	FBgn0037064	600	FBgn0037066	16083
929	X	5551837	5553726	0.73877286911	5552540	0.636831900653	FBgn0029791	8116	FBgn0029785	34861
930	3R	14554321	14555338	0.738549232483	14554799	0.488712608814	FBgn0038646	609	FBgn0027841	69685
931	2R	3568047	3569505	0.738020420074	3568821	0.539219021797	FBgn0033252	8543	FBgn0021814	23027
932	X	4469501	4471009	0.737838745117	4470106	0.603413772583	FBgn0025387	6067	FBgn0029718	23008
933	2R	2319846	2321061	0.73747253418	2320332	0.525716155767	FBgn0014028	908	FBgn0022224	1918
934	3R	25317485	25319832	0.737380504608	25319003	0.629517704248	FBgn0039665	232	FBgn0040623	2187
935	2R	5946514	5947648	0.737192153931	5947242	0.532778150895	FBgn0033523	1930	FBgn0033522	5717
936	X	798279	800863	0.73711681366	800376	0.602397021125	FBgn0040348	2217	FBgn0040345	12702
937	3R	8466384	8467123	0.736965179443	8466905	0.474808045796	FBgn0038070	1390	FBgn0038071	6877
938	X	5093491	5094815	0.73636507988	5093969	0.541312638451	FBgn0003244	27501	FBgn0024332	75154
939	3R	23063913	23064967	0.736001014709	23064420	0.557477337973	FBgn0051064	383	FBgn0005696	395
940	2L	4555630	4556739	0.73576593399	4556619	0.507757880471	FBgn0031613	21484	FBgn0031609	93182
941	3L	6233535	6234969	0.73562002182	6234895	0.626914262772	FBgn0001258	1745	FBgn0035692	67762
942	2L	15082986	15083876	0.73540687561	15083465	0.480866581202	FBgn0028879	11891	FBgn0024183	17220
943	3L	1765079	1767257	0.735064029694	1766043	0.628196835518	FBgn0035272	5070	FBgn0035271	5148
944	3R	23855838	23856884	0.734932899475	23856399	0.472679755267	FBgn0039569	11	FBgn0039559	92828
945	3R	16496851	16498221	0.73460483551	16497469	0.552691627951	FBgn0038819	2176	FBgn0004107	63873
946	3R	12540867	12542082	0.734597444534	12541445	0.559403642019	FBgn0003944	18903	FBgn0063261	35666
947	3R	15741609	15742860	0.73454284668	15742217	0.57944241692	FBgn0038749	1086	FBgn0038746	11628
948	X	18076243	18077004	0.73446059227	18076773	0.495169809886	FBgn0030904	298	FBgn0004956	64989
949	X	2759749	2760661	0.734341144562	2760105	0.421419087578	FBgn0040355	11987	FBgn0024978	171764
950	X	13643091	13645210	0.734273910522	13643876	0.574225127697	FBgn0030528	1760	FBgn0027537	12864
951	2R	10419889	10421102	0.734098911285	10420495	0.627662539482	FBgn0033982	6137	FBgn0022063	34564
952	3L	1430159	1431570	0.733477115631	1431115	0.485578284544	FBgn0043865	9940	FBgn0004635	16209
953	2R	1714798	1715830	0.733205795288	1715332	0.507400176104	FBgn0033072	1364	FBgn0033073	6629
954	3R	14037977	14039741	0.732995986938	14038633	0.548082083464	FBgn0038581	3223	FBgn0038585	10816
955	2R	14794223	14795184	0.732711791992	14794829	0.468930973726	FBgn0034425	4005	FBgn0034425	4005
956	X	19011233	19011916	0.732595920563	19011335	0.614696931839	FBgn0047095	2502	FBgn0027603	30786
957	X	14245143	14246447	0.732536315918	14245644	0.551283329725	FBgn0030566	31356	FBgn0002873	163864
958	3R	14082497	14083494	0.732498168945	14082748	0.405200258891	FBgn0051241	1496	FBgn0020238	14495
959	2R	15851761	15852745	0.732460975647	15852291	0.462843242444	FBgn0034505	4600	FBgn0034504	10161
960	3R	22093816	22095110	0.732300281525	22094545	0.567363795112	FBgn0039420	6161	FBgn0039406	209560
961	X	8319679	8320692	0.73199224472	8320278	0.473909658544	FBgn0014465	1168	FBgn0030038	37962
962	2R	5830638	5831743	0.731988430023	5831104	0.539620287278	FBgn0026403	5373	FBgn0033522	110421
963	3R	25508676	25510883	0.731735229492	25510083	0.507525205612	FBgn0013972	1859	FBgn0039680	8685
964	3R	23494491	23495648	0.731718540192	23495104	0.546444565058	FBgn0039536	6548	FBgn0003330	12642
965	3L	10956267	10958228	0.731678962708	10956798	0.571775604697	FBgn0052080	7249	FBgn0036118	78788
966	2L	13125876	13126975	0.731537818909	13126375	0.580723815494	FBgn0032471	4238	FBgn0024291	39176
967	2R	3038175	3039871	0.731503009796	3039251	0.521053482504	FBgn0022772	1730	FBgn0022772	1730
968	3R	21015291	21017258	0.731243610382	21016019	0.615240293391	FBgn0039287	3357	FBgn0039287	3357
969	2L	7310099	7311199	0.731103897095	7310701	0.533922784469	FBgn0004009	3540	FBgn0004009	3540
970	2R	5923918	5924966	0.731019973755	5924502	0.52649567922	FBgn0033517	203	FBgn0033522	17023
971	3L	1480806	1481855	0.730767250061	1481427	0.500172773997	FBgn0043458	1228	FBgn0028577	4694
972	3L	16453953	16455198	0.730765342712	16454587	0.60253461202	FBgn0004569	5627	FBgn0014163	77489
973	3R	10678997	10680331	0.730717658997	10679630	0.653219908476	FBgn0053555	4	FBgn0038271	36170
974	3L	14723618	14724636	0.730592012405	14724157	0.541298754075	FBgn0013263	2151	FBgn0036449	27525
975	3R	24940231	24941764	0.730586051941	24941198	0.534110153423	FBgn0039636	912	FBgn0039633	18489
976	3R	20605212	20607542	0.730379104614	20606301	0.557033987606	FBgn0039222	862	FBgn0000140	26676
977	2R	16790092	16791242	0.73024892807	16790703	0.506945189308	FBgn0034611	821	FBgn0034611	821
978	X	7998887	7999741	0.730140686035	7998935	0.447629186842	FBgn0030012	655	FBgn0030003	23972
979	3L	4789339	4790820	0.730129718781	4790117	0.512265233433	FBgn0042131	1864	FBgn0035570	99414
980	2L	15037627	15038910	0.73012638092	15038314	0.538853539361	FBgn0004837	2889	FBgn0010422	18368
981	2R	12975738	12977278	0.729831695557	12976450	0.604525744915	FBgn0028953	3906	FBgn0028953	3906
982	3L	21466374	21467026	0.729788780212	21466718	0.407596363741	FBgn0029152	846	FBgn0052442	3571
983	2L	13735954	13737027	0.729668617249	13736399	0.516554580015	FBgn0051813	259	FBgn0028541	34688
984	X	6566448	6567595	0.729547023773	6566982	0.54786491394	FBgn0029895	12026	FBgn0029891	37948
985	X	18729052	18730103	0.729506492615	18729677	0.497146659427	FBgn0030975	1233	FBgn0030974	2107
986	X	17858997	17860210	0.729378700256	17859613	0.532100396998	FBgn0030887	1805	FBgn0030891	60082
987	3R	17331990	17333338	0.729004859924	17332594	0.608866512775	FBgn0004863	6617	FBgn0013984	73657
988	3R	25389634	25390462	0.728976249695	25390246	0.433646099908	FBgn0000492	8137	FBgn0040623	73430
989	2L	7035342	7036532	0.72892165184	7036065	0.542132496834	FBgn0022201	1933	FBgn0022201	1933
990	2R	18923339	18924436	0.728831768036	18923668	0.464011907578	FBgn0050411	123	FBgn0034849	58503
991	X	17043246	17044129	0.728743076324	17043453	0.505812883377	FBgn0030826	574	FBgn0000163	48577
992	3L	21612177	21613460	0.728651046753	21612743	0.579292129068	FBgn0037116	829	FBgn0028663	139040
993	X	11421925	11423052	0.728608608246	11422513	0.538420140743	FBgn0030316	412	FBgn0027259	4853
994	3R	17812877	17813523	0.728601455688	17813331	0.464393218358	FBgn0051353	8510	FBgn0038925	39867
995	3R	20625607	20626726	0.728353500366	20626148	0.536385804415	FBgn0039226	758	FBgn0000140	46523
996	2R	1742164	1743489	0.728026866913	1743087	0.556580543518	FBgn0033075	6325	FBgn0033074	10072
997	2R	18997267	18998578	0.727772712708	18997824	0.640167572919	FBgn0034868	386	FBgn0034868	386
998	3R	16926161	16927943	0.727730751038	16927274	0.628601859598	FBgn0038854	162	FBgn0010770	14684
999	2R	20356507	20357513	0.7273645401	20356977	0.502366125584	FBgn0035070	401	FBgn0050423	26459
1000	3R	310495	312734	0.727288246155	310887	0.583167655127	FBgn0037255	124	FBgn0037255	124
1001	3R	25466172	25467901	0.727182388306	25467163	0.586255578434	FBgn0015129	18543	FBgn0039678	30219
1002	2L	5308053	5310063	0.727150917053	5309275	0.637513875961	FBgn0031697	5610	FBgn0015031	17966
1003	3R	9474531	9476242	0.727035045624	9475397	0.578044319153	FBgn0015778	2710	FBgn0003498	3371
1004	X	19117322	19118498	0.726651668549	19117838	0.454156959758	FBgn0031011	927	FBgn0031008	15017
1005	X	13689105	13690692	0.726519107819	13689817	0.726768046618	FBgn0030532	1244	FBgn0027537	33077
1006	2R	18005043	18007469	0.726496934891	18006921	0.657717577616	FBgn0034735	7125	FBgn0022986	83797
1007	3R	2689128	2690225	0.726474285126	2689671	0.546052455902	FBgn0001077	375	FBgn0001077	375
1008	X	16297443	16298538	0.726412296295	16298028	0.573430397931	FBgn0010256	15414	FBgn0010256	15414
1009	X	17485028	17486439	0.726351261139	17485708	0.643808543682	FBgn0026375	781	FBgn0030855	15488
1010	3L	7301828	7303493	0.72594833374	7302504	0.593602240086	FBgn0035763	301	FBgn0035763	301
1011	3R	23499856	23502533	0.725814819336	23501713	0.67227156957	FBgn0039537	1584	FBgn0003330	6033
1012	2R	12299650	12300515	0.725814342499	12300430	0.423306179047	FBgn0034158	1876	FBgn0025832	69771
1013	2R	4742675	4743785	0.725719928741	4743300	0.604601796468	FBgn0033395	6043	FBgn0033400	55142
1014	3L	20338990	20341078	0.725470542908	20340561	0.576555430889	FBgn0036984	3849	FBgn0028978	5112
1015	3R	7933064	7934043	0.72528219223	7933474	0.479513372694	FBgn0051361	12874	FBgn0037992	20445
1016	2L	6042641	6044194	0.72496175766	6043362	0.579932044534	FBgn0000052	2608	FBgn0029161	4579
1017	3R	18575074	18576548	0.724894523621	18575808	0.654489398003	FBgn0051152	475	FBgn0039013	23186
1018	3R	25980786	25982062	0.724722862244	25980839	0.562653223674	FBgn0039749	1892	FBgn0065067	52695
1019	X	17742574	17743782	0.724721908569	17743186	0.660424400778	FBgn0027605	1562	FBgn0002777	22042
1020	X	5856917	5858003	0.724548339844	5857519	0.505721793455	FBgn0029003	895	FBgn0029840	77423
1021	X	6687663	6688833	0.724484920502	6688100	0.452125358582	FBgn0029911	800	FBgn0029907	19609
1022	X	2777746	2779775	0.724358081818	2779407	0.512663543224	FBgn0025643	3481	FBgn0024978	191066
1023	X	8924034	8925153	0.724239826202	8924559	0.5842923522	FBgn0030079	843	FBgn0030086	9990
1024	3R	25960931	25962739	0.724063873291	25962229	0.459273141973	FBgn0003738	1908	FBgn0065067	71305
1025	2L	19815386	19816570	0.724035739899	19815987	0.518757090849	FBgn0043021	3644	FBgn0043021	3644
1026	X	12353417	12356274	0.723987579346	12354473	0.596583112081	FBgn0030397	3756	FBgn0015024	133247
1027	2R	19676040	19677354	0.723734855652	19676539	0.507453024387	FBgn0034986	5498	FBgn0034986	5498
1028	3L	765225	766594	0.723635673523	765868	0.553681320614	FBgn0052481	11973	FBgn0000575	32930
1029	3R	22405022	22406551	0.723562240601	22405714	0.655041834887	FBgn0051082	4368	FBgn0039449	137393
1030	2L	12662401	12663546	0.723295211792	12662877	0.568517797134	FBgn0004394	5048	FBgn0032445	30146
1031	2L	6860822	6862404	0.723128795624	6861689	0.681649419996	FBgn0031864	7519	FBgn0042092	46128
1032	2L	10851111	10851830	0.722332000732	10851731	0.537080817752	FBgn0032309	399	FBgn0024227	6351
1033	2L	5313137	5314191	0.722265720367	5313546	0.4572985967	FBgn0031697	1339	FBgn0015031	13695
1034	3L	13437968	13439046	0.722114562988	13438473	0.505896175609	FBgn0036368	4263	FBgn0036351	83183
1035	3L	1651052	1652132	0.722092628479	1651646	0.503115839428	FBgn0026372	563	FBgn0026372	563
1036	2L	8286735	8288066	0.722075939178	8287340	0.634834617376	FBgn0011902	3387	FBgn0011902	3387
1037	3L	12171600	12172738	0.721978187561	12172483	0.457150868007	FBgn0036264	629	FBgn0036258	52421
1038	3R	15130273	15132671	0.721977233887	15131340	0.581379497752	FBgn0000463	20595	FBgn0000463	20595
1039	3L	15533325	15534448	0.721661090851	15533835	0.523946088903	FBgn0036511	2528	FBgn0036516	19590
1040	3L	13941085	13942436	0.721354484558	13941774	0.60451670254	FBgn0001216	2338	FBgn0036397	25365
1041	X	2536600	2539165	0.720952033997	2538623	0.522470305948	FBgn0025838	465	FBgn0003371	48517
1042	3L	16824538	16825657	0.720463752747	16825098	0.495599031448	FBgn0036669	759	FBgn0025582	72850
1043	3L	22860358	22861279	0.720324516296	22860786	0.457572725084	FBgn0037206	16454	FBgn0037207	18269
1044	3L	17529685	17530563	0.720275402069	17530083	0.437960088253	FBgn0025455	7036	FBgn0025455	7036
1045	3L	21531866	21532963	0.720253944397	21532386	0.425903558731	FBgn0023417	313	FBgn0028663	58683
1046	3R	17239223	17239884	0.720089435577	17239523	0.392658472061	FBgn0051438	4674	FBgn0043012	143724
1047	2R	5491391	5492494	0.719729423523	5492008	0.511768102646	FBgn0000606	954	FBgn0000606	954
1048	X	6075686	6076549	0.719651222229	6076089	0.442102881039	FBgn0029850	4678	FBgn0003514	5690
1049	2R	19795508	19796502	0.719287872314	19796056	0.540610980988	FBgn0034999	5642	FBgn0034987	100099
1050	X	11190672	11192264	0.718932151794	11191085	0.481794020709	FBgn0030289	2133	FBgn0030291	3187
1051	3L	8430023	8431057	0.718843460083	8430542	0.547107505798	FBgn0010825	6279	FBgn0010825	6279
1052	3R	2741950	2743215	0.718509674072	2742612	0.546063086566	FBgn0051488	40844	FBgn0001077	52566
1053	2R	3523770	3524912	0.718341350555	3524216	0.495894880856	FBgn0033250	1351	FBgn0033243	44379
1054	2R	850560	851313	0.71793961525	850655	0.412687063217	FBgn0033017	2276	FBgn0033017	2276
1055	3R	5449053	5449977	0.717920780182	5449391	0.433935389799	FBgn0037721	2796	FBgn0037722	3729
1056	X	9354871	9356080	0.71789264679	9355569	0.480383760789	FBgn0054028	1176	FBgn0030136	44271
1057	X	5172613	5174845	0.717848300934	5174140	0.510937213898	FBgn0029756	433	FBgn0024332	5017
1058	X	18688139	18689559	0.717675685883	18689060	0.559152126312	FBgn0030968	2328	FBgn0030969	3093
1059	X	8747282	8747968	0.717597484589	8747886	0.502053380013	FBgn0030067	961	FBgn0030086	186663
1060	2R	6122178	6123196	0.717592477798	6122698	0.58087345532	FBgn0033538	6779	FBgn0004399	52981
1061	3L	13491121	13492381	0.717489242554	13491825	0.517495940713	FBgn0036377	1723	FBgn0036351	136535
1062	X	5930112	5931957	0.717258930206	5930860	0.612744836246	FBgn0029840	4082	FBgn0029840	4082
1063	2R	2025914	2027081	0.717249393463	2026445	0.531018705929	FBgn0010347	12373	FBgn0041145	95873
1064	3L	888713	890024	0.717083454132	889556	0.488864809275	FBgn0035176	3093	FBgn0035164	68510
1065	X	4111384	4112198	0.717080593109	4111749	0.440211997313	FBgn0029701	352	FBgn0026080	149070
1066	3R	9091587	9092452	0.717025279999	9092060	0.483934121973	FBgn0003598	1983	FBgn0038128	2305
1067	3L	17492634	17493868	0.716981887817	17493137	0.556001551011	FBgn0036735	1998	FBgn0036734	13579
1068	3R	18119212	18119931	0.716951370239	18119846	0.481528628956	FBgn0038938	4692	FBgn0038948	68409
1069	X	19310083	19311481	0.716862678528	19310835	0.653735104729	FBgn0031018	1771	FBgn0044030	2978
1070	3R	10923620	10925727	0.716805458069	10924045	0.452082690071	FBgn0051304	3877	FBgn0038301	115277
1071	2L	14040344	14041603	0.716629981995	14041029	0.644180393219	FBgn0028873	2135	FBgn0028876	6555
1072	2R	16443567	16444439	0.716615200043	16444319	0.503994035721	FBgn0000044	7291	FBgn0034565	41500
1073	2L	8826677	8828816	0.716585636139	8827547	0.521918841771	FBgn0029123	1922	FBgn0029123	1922
1074	X	12163416	12165354	0.716465950012	12164217	0.559915234061	FBgn0030384	42931	FBgn0015024	323503
1075	X	1166514	1168289	0.716212272644	1167620	0.607739560744	FBgn0024368	1972	FBgn0026875	74166
1076	X	6372211	6373032	0.715888023376	6372830	0.464452083294	FBgn0029874	267	FBgn0029873	3121
1077	3R	9574961	9575923	0.715806484222	9575383	0.571738243103	FBgn0038177	265	FBgn0038177	265
1078	2R	4741005	4742286	0.715803146362	4741539	0.479979767519	FBgn0033395	7804	FBgn0033400	56903
1079	3R	8378167	8380287	0.71546626091	8378558	0.534395567576	FBgn0067707	1285	FBgn0038071	95224
1080	3L	7492723	7493982	0.715450286865	7493313	0.476477622986	FBgn0052372	122	FBgn0014011	84187
1081	2R	4908181	4909255	0.715313911438	4908825	0.468697696924	FBgn0033408	932	FBgn0028473	1738
1082	3L	20189642	20190786	0.715306282043	20190202	0.503250178169	FBgn0036960	10	FBgn0024814	13871
1083	3L	13189562	13190536	0.714909553528	13190080	0.501850857454	FBgn0052127	2024	FBgn0010452	101860
1084	3R	22546170	22548729	0.714575767517	22546815	0.618960941539	FBgn0039450	3245	FBgn0039449	3708
1085	3L	20430250	20430920	0.714488983154	20430460	0.411472393916	FBgn0052425	693	FBgn0037007	22813
1086	X	1149704	1151327	0.714323282242	1150657	0.585738630856	FBgn0052811	5060	FBgn0026875	57203
1087	2L	6160064	6161228	0.714288711548	6160667	0.574203491211	FBgn0031786	223	FBgn0031782	32905
1088	2R	13749754	13751038	0.714146137238	13750285	0.552292964038	FBgn0000658	2659	FBgn0000658	2659
1089	2L	6334599	6335724	0.713987350464	6335112	0.494951426983	FBgn0031799	3381	FBgn0043854	37303
1090	X	17686664	17688770	0.713685512543	17688233	0.610526561737	FBgn0052554	1689	FBgn0030878	6632
1091	3L	8073457	8074406	0.713617324829	8073916	0.449263751507	FBgn0035835	3422	FBgn0035838	21532
1092	2R	10655539	10656217	0.713493824005	10656169	0.630234956741	FBgn0033993	6449	FBgn0033989	149083
1093	3R	13501636	13502613	0.713320732117	13502059	0.503975784077	FBgn0000063	5039	FBgn0038536	6334
1094	X	5968709	5970281	0.713209152222	5969313	0.638283280765	FBgn0029846	21311	FBgn0029840	34371
1095	3R	8918666	8919761	0.713137149811	8919164	0.518740057945	FBgn0038118	4791	FBgn0003308	60905
1096	2L	4444202	4445526	0.71294927597	4445439	0.517543792725	FBgn0031604	707	FBgn0031604	707
1097	2R	7345695	7346660	0.712754249573	7346275	0.457547017506	FBgn0033653	4952	FBgn0013756	22251
1098	3L	9435138	9436361	0.712618112564	9435793	0.634138613939	FBgn0052043	769	FBgn0052043	769
1099	2L	2968654	2969518	0.712546348572	2969085	0.409577229444	FBgn0024920	535	FBgn0004584	3591
1100	2R	2761202	2762193	0.712449073792	2761641	0.531091753642	FBgn0033153	665	FBgn0033156	28639
1101	2R	14314073	14315116	0.712187290192	14314498	0.531264930964	FBgn0034392	2959	FBgn0010651	4092
1102	X	15173439	15174252	0.712045669556	15173523	0.466730594635	FBgn0030629	2525	FBgn0004924	20094
1103	3R	7858976	7860062	0.711982727051	7859346	0.497450267567	FBgn0037985	482	FBgn0037992	94573
1104	2R	17974320	17974980	0.711698532104	17974368	0.520669078827	FBgn0034731	315	FBgn0022986	51244
1105	2L	457377	458550	0.711696624756	458070	0.532543818156	FBgn0031257	2527	FBgn0031253	36663
1106	3L	17603729	17605315	0.71134853363	17603775	0.569247457716	FBgn0036742	5067	FBgn0004401	6515
1107	3R	23953894	23955187	0.710978031158	23954601	0.599930524826	FBgn0039571	17945	FBgn0039559	191030
1108	3R	20614117	20615535	0.710908412933	20614852	0.548754018896	FBgn0039224	660	FBgn0000140	35227
1109	X	10792279	10793838	0.710896968842	10792919	0.656274199486	FBgn0052671	3262	FBgn0030241	92827
1110	X	10449372	10451359	0.710850715637	10450938	0.484994590282	FBgn0030218	3006	FBgn0052680	111983
1111	X	17677522	17678588	0.7108335495	17678119	0.524494439363	FBgn0030871	488	FBgn0030871	488
1112	2R	15984452	15985534	0.710822582245	15984963	0.503186141743	FBgn0050143	1441	FBgn0034513	66478
1113	2R	8698262	8698963	0.710632801056	8698623	0.431074479047	FBgn0033802	3096	FBgn0033802	3096
1114	X	19434235	19435183	0.710603713989	19434720	0.443422052595	FBgn0031036	1067	FBgn0031036	1067
1115	2R	10276597	10277718	0.710597038269	10277097	0.566423296928	FBgn0033963	2640	FBgn0033962	4405
1116	3L	19000724	19001895	0.710427761078	19001475	0.553349256516	FBgn0002945	9115	FBgn0002945	9115
1117	3R	2936642	2938005	0.710427284241	2937369	0.585112487569	FBgn0014863	6084	FBgn0003884	25109
1118	X	10762153	10763806	0.710331916809	10762910	0.649911944071	FBgn0030249	5358	FBgn0030241	62818
1119	X	11091879	11092975	0.710330963135	11092331	0.473618924618	FBgn0030282	354	FBgn0003411	75233
1120	2R	6504894	6507105	0.710209369659	6506424	0.58681344986	FBgn0033574	48851	FBgn0033571	91459
1121	2L	2177902	2179214	0.709913730621	2178460	0.671800708771	FBgn0000097	289	FBgn0000097	289
1122	3R	24199702	24200572	0.709694862366	24200524	0.516103625298	FBgn0039582	22560	FBgn0039580	35034
1123	2L	2753220	2754094	0.709692955017	2753337	0.438970262354	FBgn0031453	538	FBgn0031453	538
1124	2R	11102492	11103333	0.70929479599	11102945	0.47595795989	FBgn0034033	14091	FBgn0019968	55844
1125	3R	10472938	10474001	0.709085464478	10473455	0.471699770759	FBgn0038248	5170	FBgn0026578	7968
1126	X	10060392	10061552	0.708956718445	10060900	0.601432532072	FBgn0030186	938	FBgn0030180	69493
1127	2R	2958851	2960340	0.70875120163	2959544	0.679719924927	FBgn0033174	252	FBgn0033179	19000
1128	2R	2665571	2667338	0.708679199219	2666784	0.507356980268	FBgn0044011	451	FBgn0033156	123496
1129	X	18142615	18143925	0.708557128906	18143201	0.569325625896	FBgn0004956	1439	FBgn0004956	1439
1130	2L	518041	519041	0.70848608017	518562	0.518778860569	FBgn0003963	4905	FBgn0003963	4905
1131	3R	19694372	19695806	0.708480358124	19694909	0.597039580345	FBgn0004185	9557	FBgn0004185	9557
1132	3L	3261246	3261897	0.708419799805	3261495	0.409345490592	FBgn0035429	2284	FBgn0035436	41594
1133	X	10723458	10725828	0.708344459534	10724005	0.557581480812	FBgn0030245	980	FBgn0030241	23913
1134	X	12745030	12745919	0.708317279816	12745821	0.435627317429	FBgn0030435	1931	FBgn0030434	2286
1135	2R	13503965	13505051	0.708309173584	13504529	0.492264523226	FBgn0034286	377	FBgn0034298	102893
1136	X	5585335	5586575	0.70813703537	5586223	0.457312613726	FBgn0052758	2948	FBgn0029799	11537
1137	3L	15539482	15540702	0.708095550537	15540010	0.506132799036	FBgn0036512	1815	FBgn0036516	13415
1138	X	1289763	1290995	0.707973480225	1290476	0.539155623492	FBgn0015390	1474	FBgn0028274	30557
1139	2R	9106177	9107183	0.707870483398	9106754	0.571499546369	FBgn0027581	2489	FBgn0033859	2802
1140	X	7741102	7741878	0.707684516907	7741223	0.508597590707	FBgn0040087	1950	FBgn0040087	1950
1141	X	19865395	19866200	0.707557678223	19865899	0.423241823912	FBgn0053517	3769	FBgn0031093	137763
1142	2L	11802195	11803520	0.707530975342	11802897	0.643640398979	FBgn0020309	6536	FBgn0032377	8814
1143	3L	9023317	9024202	0.707500457764	9023817	0.423391005572	FBgn0035957	2430	FBgn0028789	8493
1144	3R	15849768	15851341	0.707454681396	15850138	0.438387758592	FBgn0038764	2713	FBgn0038768	7404
1145	3R	26610329	26611676	0.707296848297	26610873	0.531317778996	FBgn0004606	19225	FBgn0003720	67164
1146	2R	14750685	14751680	0.707257270813	14751203	0.459568887949	FBgn0010434	7275	FBgn0003254	39386
1147	X	803274	804482	0.707234382629	803870	0.654452596392	FBgn0040349	435	FBgn0040345	16196
1148	3R	15479023	15481559	0.707013607025	15479586	0.593287438154	FBgn0051219	2602	FBgn0038722	8836
1149	2R	15794096	15795307	0.706639289856	15794820	0.466010149787	FBgn0034496	961	FBgn0010411	15974
1150	2R	12513859	12514666	0.706433773041	12514049	0.406934884878	FBgn0050462	592	FBgn0026402	5913
1151	X	10233401	10234265	0.706416130066	10233853	0.404737079845	FBgn0000711	2699	FBgn0065046	40462
1152	3L	855396	856736	0.706316947937	856053	0.64355729421	FBgn0052479	618	FBgn0035164	35007
1153	X	13356432	13357399	0.706289768219	13356992	0.565463951656	FBgn0030491	2552	FBgn0030482	126162
1154	2R	2755422	2756446	0.705993652344	2755785	0.44112443924	FBgn0026602	1786	FBgn0033156	34495
1155	3L	16675762	16676575	0.705866336823	16676458	0.47925155813	FBgn0063485	453	FBgn0004108	54875
1156	X	5196709	5197445	0.705844402313	5197365	0.457124816047	FBgn0029759	6200	FBgn0024332	28242
1157	2L	658610	659381	0.705806732178	658954	0.494052728017	FBgn0031273	33291	FBgn0031267	84722
1158	3L	22208215	22209458	0.705642223358	22208867	0.49871006608	FBgn0025702	1017	FBgn0037156	8353
1159	2R	13932698	13933836	0.705600261688	13933410	0.47495359533	FBgn0034345	2863	FBgn0003067	118220
1160	2R	19180377	19181603	0.705399990082	19181001	0.56410831213	FBgn0034887	8223	FBgn0016762	20597
1161	X	5171009	5172037	0.705387115479	5171492	0.496721295749	FBgn0024332	2369	FBgn0024332	2369
1162	X	18977692	18978609	0.705377101898	18978103	0.5114105449	FBgn0030985	8298	FBgn0027603	64018
1163	2L	10545100	10546408	0.705106735229	10545816	0.519081115723	FBgn0051721	935	FBgn0032268	21474
1164	2L	2814570	2815790	0.705098152161	2815018	0.496913797715	FBgn0031463	468	FBgn0031459	44881
1165	3R	9602524	9603788	0.704933643341	9603351	0.533121389501	FBgn0038182	1952	FBgn0038178	21253
1166	X	7764166	7764893	0.70473241806	7764697	0.441441022433	FBgn0029977	670	FBgn0029980	13819
1167	3L	12244437	12245518	0.704711914062	12244919	0.609662448659	FBgn0036271	358	FBgn0052100	3420
1168	2R	4615711	4616480	0.704595565796	4615841	0.454988161723	FBgn0015838	784	FBgn0033375	5561
1169	X	9001734	9003524	0.704455375671	9002983	0.63674623826	FBgn0014868	749	FBgn0014868	749
1170	2R	18894796	18896654	0.704432487488	18896077	0.553074668435	FBgn0034858	1951	FBgn0034849	30912
1171	3R	21051434	21052572	0.70431804657	21052009	0.504951589248	FBgn0039294	623	FBgn0039300	21213
1172	3R	622129	623020	0.704172611237	622607	0.466491992657	FBgn0037277	1091	FBgn0037278	4838
1173	X	14837879	14839543	0.704141616821	14838965	0.547597229481	FBgn0052594	19406	FBgn0030605	58884
1174	2L	13213098	13214943	0.704100131989	13213880	0.634773313999	FBgn0032484	1272	FBgn0004191	1764
1175	3L	22388530	22389721	0.704069137573	22389245	0.618205964565	FBgn0037162	1031	FBgn0004449	47517
1176	X	1329097	1330404	0.704057216644	1329603	0.546152002671	FBgn0025383	257	FBgn0026871	4312
1177	3L	8876368	8877328	0.704013347626	8876889	0.451891581217	FBgn0052034	407	FBgn0020633	11332
1178	2L	14046880	14048468	0.703999519348	14048045	0.534513235092	FBgn0028876	461	FBgn0028876	461
1179	X	8905231	8906228	0.703957557678	8906029	0.485113364	FBgn0030077	2742	FBgn0030086	28520
1180	2R	2698507	2699658	0.703834295273	2699273	0.420919053695	FBgn0050384	4463	FBgn0033156	91007
1181	2R	13267863	13269308	0.703805446625	13268573	0.612594324	FBgn0034276	2708	FBgn0003545	5599
1182	3R	1536795	1537736	0.703800678253	1536885	0.559000205994	FBgn0004879	4423	FBgn0037363	41450
1183	3R	27420309	27421491	0.703444480896	27420835	0.615529845743	FBgn0039857	1132	FBgn0039857	1132
1184	3R	27180913	27181883	0.703264713287	27181551	0.397890651927	FBgn0039841	4758	FBgn0039831	135125
1185	3R	9286943	9287607	0.702926158905	9287028	0.575677061081	FBgn0040554	4800	FBgn0000046	35321
1186	2R	17144865	17145883	0.702807426453	17145481	0.498457014561	FBgn0034643	3231	FBgn0034643	3231
1187	3L	2508175	2509745	0.702734470367	2508787	0.607803120333	FBgn0052295	1717	FBgn0035348	21671
1188	3R	21486890	21488260	0.702699184418	21486938	0.567681789398	FBgn0027508	65	FBgn0067681	9759
1189	X	7733225	7734522	0.702669143677	7733753	0.491049486048	FBgn0029969	235	FBgn0029970	3055
1190	2L	3631712	3632585	0.702521324158	3632072	0.411342957441	FBgn0031554	10391	FBgn0002985	25324
1191	2L	7021423	7022455	0.702490329742	7021889	0.479916348177	FBgn0003046	207	FBgn0051908	5406
1192	X	18333231	18334139	0.70198392868	18333629	0.461059888204	FBgn0030930	177	FBgn0030943	148495
1193	2L	152160	153120	0.701910972595	152730	0.545255279541	FBgn0031226	376	FBgn0031227	2591
1194	X	5506500	5507720	0.701742649078	5507118	0.524947334738	FBgn0029782	171	FBgn0029783	4088
1195	X	5603052	5604052	0.701664924622	5603655	0.495318174362	FBgn0029801	2781	FBgn0029800	3535
1196	2R	20221922	20222966	0.701456546783	20222462	0.564951658249	FBgn0035050	21314	FBgn0053228	45320
1197	3R	16236512	16237355	0.700949668884	16236709	0.475904831519	FBgn0038796	2722	FBgn0038787	82977
1198	3R	14223946	14225050	0.700935840607	14224527	0.506483582889	FBgn0028670	349	FBgn0038609	32149
1199	3R	26882005	26883185	0.700791358948	26882488	0.51749843359	FBgn0010808	2854	FBgn0010808	2854
1200	2R	3068394	3070721	0.700789451599	3068943	0.585666921404	FBgn0033192	2257	FBgn0004132	9605
1201	3L	2083934	2089846	0.70076751709	2089094	0.621888497297	FBgn0003432	10055	FBgn0035315	91451
1202	2L	11203335	11204333	0.70073890686	11203886	0.442021052043	FBgn0000011	6795	FBgn0028700	73241
1203	3R	5990349	5991539	0.700702667236	5990875	0.591180408702	FBgn0037794	3825	FBgn0037797	57605
1204	3R	5164111	5165285	0.700556516647	5164688	0.609560330709	FBgn0053936	2904	FBgn0053936	2904
1205	3R	20134430	20135648	0.700553417206	20135091	0.539732203764	FBgn0028471	9051	FBgn0028471	9051
1206	2R	18862604	18863733	0.70025062561	18863319	0.485909518074	FBgn0050410	490	FBgn0050410	490
1207	3R	8353707	8354931	0.700199127197	8354247	0.479757517576	FBgn0028374	2337	FBgn0038046	99245
1208	3R	10234996	10236535	0.699840545654	10235846	0.691264713512	FBgn0038227	282	FBgn0038224	83100
1209	3R	17106273	17106971	0.699639320374	17106321	0.512209296227	FBgn0038879	2598	FBgn0043012	10522
1210	2R	16625971	16627967	0.699600219727	16626672	0.548732112436	FBgn0034588	696	FBgn0002736	9489
1211	2L	3035651	3037175	0.699578046799	3036344	0.523576932795	FBgn0031496	996	FBgn0031494	7087
1212	X	15955093	15956135	0.699391365051	15955721	0.44178968668	FBgn0042650	1410	FBgn0000459	94950
1213	3R	25836025	25837854	0.699197769165	25837408	0.577946045819	FBgn0039736	2497	FBgn0039735	7005
1214	3R	16215524	16216517	0.699144363403	16216027	0.577987530652	FBgn0053518	3865	FBgn0038787	62295
1215	3L	19655755	19657242	0.699103355408	19656554	0.598600196838	FBgn0004623	3667	FBgn0029094	72403
1216	3R	18154822	18156372	0.699074268341	18155502	0.491952641805	FBgn0038941	463	FBgn0038948	32753
1217	2L	17509952	17511011	0.699018001556	17510529	0.50639975071	FBgn0032647	9949	FBgn0032646	13491
1218	X	16401017	16402276	0.69874382019	16401094	0.69874382019	FBgn0011826	7138	FBgn0015615	26272
1219	3L	3860947	3862111	0.698731422424	3861637	0.476563818314	FBgn0026592	14469	FBgn0035470	21051
1220	3R	118066	119071	0.698441982269	118597	0.505395621061	FBgn0037230	1961	FBgn0001204	53775
1221	2L	15487405	15488861	0.698432922363	15488298	0.66796451807	FBgn0002524	6741	FBgn0003448	14100
1222	2R	9572120	9573753	0.698055267334	9573627	0.483692526817	FBgn0033893	29102	FBgn0033893	29102
1223	3L	336574	338586	0.697913169861	337362	0.465146794039	FBgn0035134	2592	FBgn0035136	7553
1224	2L	5409948	5410912	0.697912693024	5410334	0.491460407481	FBgn0016660	5992	FBgn0005511	51307
1225	3R	20067566	20068485	0.697702407837	20068438	0.487976193428	FBgn0039175	9942	FBgn0039172	12687
1226	2L	2946727	2947757	0.697620391846	2947234	0.492859840393	FBgn0010263	7528	FBgn0004584	25442
1227	2R	8461743	8462846	0.697546958923	8462425	0.511412003461	FBgn0004512	174	FBgn0004512	174
1228	3L	7061798	7062835	0.697459697723	7062298	0.516144573689	FBgn0035736	434	FBgn0002775	37172
1229	3R	4905988	4907179	0.697431087494	4906619	0.505432446798	FBgn0037661	15718	FBgn0037660	15800
1230	X	17756550	17757849	0.696971893311	17757250	0.618449014776	FBgn0030884	11850	FBgn0002777	36106
1231	3R	6047978	6049026	0.696869373322	6048487	0.497879196616	FBgn0037797	7	FBgn0037797	7
1232	X	3481811	3482345	0.696828842163	3482299	0.45077085495	FBgn0044046	31469	FBgn0029672	52523
1233	2L	1152019	1153324	0.696761131287	1152588	0.56476492352	FBgn0031310	1805	FBgn0031310	1805
1234	X	21182162	21182914	0.696507930756	21182828	0.532955169678	FBgn0003423	2189	FBgn0015527	22313
1235	3L	15586954	15588183	0.696439266205	15587570	0.548203861012	FBgn0036522	2352	FBgn0036519	11923
1236	2L	18087412	18088561	0.695662021637	18088046	0.525336933136	FBgn0032663	121	FBgn0041184	60293
1237	X	2012552	2013503	0.695471763611	2012984	0.516568800982	FBgn0004655	2155	FBgn0025626	91692
1238	X	1769280	1771618	0.695402622223	1771045	0.59688761655	FBgn0023510	5965	FBgn0023510	5965
1239	2R	2281049	2281859	0.695227146149	2281464	0.441996365786	FBgn0033101	10765	FBgn0022224	40786
1240	X	6193021	6194028	0.695103645325	6193566	0.495852806989	FBgn0029867	1227	FBgn0029868	2069
1241	X	16983585	16984513	0.695067405701	16984079	0.514760106802	FBgn0030821	1104	FBgn0002590	1888
1242	3R	27018563	27020178	0.694938659668	27019074	0.521999190835	FBgn0004389	128	FBgn0004389	128
1243	2L	1013516	1014906	0.694852352142	1014164	0.591677325112	FBgn0031295	12733	FBgn0003310	63647
1244	X	14945069	14946274	0.694607257843	14945777	0.576398640871	FBgn0030615	4699	FBgn0030611	26033
1245	2R	10256619	10258752	0.694483757019	10257150	0.467370390892	FBgn0033958	3042	FBgn0050476	10239
1246	2L	5968660	5969768	0.694474220276	5969319	0.488646843854	FBgn0031758	564	FBgn0000308	11706
1247	3L	4277978	4280039	0.694446563721	4278679	0.490874111652	FBgn0035529	2650	FBgn0035529	2650
1248	X	10983311	10984084	0.694376945496	10983989	0.420533943176	FBgn0030269	889	FBgn0030272	5349
1249	3L	13391176	13392613	0.694356918335	13391877	0.605920910835	FBgn0052121	1528	FBgn0036351	36587
1250	2R	6845710	6846365	0.694194316864	6845842	0.501220486381	FBgn0003382	673	FBgn0025373	22370
1251	3R	12076449	12077622	0.694186687469	12076912	0.486780615414	FBgn0040237	12898	FBgn0011253	21264
1252	3L	1780535	1781631	0.693880558014	1781083	0.497742712498	FBgn0035273	246	FBgn0067864	1258
1253	X	8447725	8449081	0.693747520447	8448444	0.499966004316	FBgn0030054	3094	FBgn0030054	3094
1254	X	1227705	1229316	0.69354391098	1228676	0.589930786806	FBgn0024987	1289	FBgn0028274	92357
1255	3R	13384787	13385958	0.693414211273	13385474	0.578682899475	FBgn0038520	388	FBgn0025571	19329
1256	3L	10661488	10662557	0.693227291107	10662021	0.493821340449	FBgn0036099	2943	FBgn0010762	23331
1257	2R	5753199	5754187	0.693061351776	5753728	0.548258006573	FBgn0005619	1046	FBgn0033486	124222
1258	3L	1840683	1841892	0.693059444427	1841178	0.492159086115	FBgn0035283	479	FBgn0004636	4588
1259	2L	4942808	4943552	0.693029880524	4943315	0.445661067963	FBgn0031650	567	FBgn0015834	24463
1260	X	8064588	8065719	0.693008422852	8065148	0.55809122324	FBgn0030025	20772	FBgn0030028	51492
1261	3R	27566166	27567180	0.692920684814	27566717	0.506154509152	FBgn0039869	2511	FBgn0039868	3953
1262	2R	16548610	16549716	0.692912340164	16549168	0.554235045115	FBgn0003391	15573	FBgn0003391	15573
1263	2L	8249219	8250382	0.69282245636	8249791	0.588689506054	FBgn0032008	7124	FBgn0015299	38428
1264	2L	6415503	6419254	0.692709922791	6416385	0.602559314055	FBgn0031811	3681	FBgn0043854	43970
1265	3R	18149648	18150777	0.692495346069	18150275	0.596615689141	FBgn0038941	4764	FBgn0038948	37980
1266	X	1666669	1668179	0.692152500153	1667427	0.548153221607	FBgn0029589	9070	FBgn0029591	14389
1267	X	4615443	4617579	0.692047119141	4617062	0.530608317431	FBgn0025679	308	FBgn0022768	84954
1268	3R	15329481	15330429	0.691928863525	15329925	0.471209049225	FBgn0038709	13088	FBgn0038722	140825
1269	2L	6761324	6761987	0.691859722137	6761794	0.439126674946	FBgn0031856	2166	FBgn0025777	38439
1270	3R	24991772	24993083	0.691757202148	24992317	0.547039270401	FBgn0039645	802	FBgn0028692	13132
1271	3R	23776577	23777793	0.691651344299	23777172	0.589796038235	FBgn0039563	2662	FBgn0039559	13601
1272	X	5952402	5953988	0.691629886627	5953190	0.616292173212	FBgn0029843	16184	FBgn0029840	18248
1273	2L	19516971	19520134	0.691576957703	19517632	0.542310630574	FBgn0032798	2916	FBgn0046825	47815
1274	2R	9717694	9718704	0.69157409668	9718258	0.445170374478	FBgn0050071	1262	FBgn0067696	12428
1275	X	13101262	13102310	0.691211700439	13101846	0.484801673889	FBgn0000346	8914	FBgn0004456	9419
1276	X	12161734	12163138	0.691118240356	12162327	0.591902957243	FBgn0030384	44821	FBgn0015024	325393
1277	2L	1052055	1053389	0.691116094589	1052837	0.510523974895	FBgn0031294	4784	FBgn0003310	24974
1278	3R	11694739	11695836	0.690861701965	11695378	0.473074495792	FBgn0051183	396	FBgn0017567	32559
1279	3L	12313566	12314734	0.690419197083	12314102	0.544265202114	FBgn0036277	3479	FBgn0052100	72603
1280	2R	17162698	17164730	0.690418720245	17163132	0.506866875817	FBgn0034645	2791	FBgn0034645	2791
1281	X	15348376	15350232	0.690395355225	15349573	0.507699221373	FBgn0046831	6157	FBgn0030659	67236
1282	3L	15103906	15104888	0.690356254578	15104802	0.537067095439	FBgn0036483	2614	FBgn0025776	95466
1283	3L	21960427	21961820	0.690201759338	21961170	0.550212287903	FBgn0037147	996	FBgn0037149	38804
1284	X	8327235	8328167	0.690139293671	8327279	0.486859268612	FBgn0000360	129	FBgn0030038	44963
1285	2R	9023588	9024383	0.690114021301	9023839	0.431170145671	FBgn0024556	374	FBgn0024556	374
1286	2R	17824751	17826423	0.690104961395	17825719	0.657582521439	FBgn0013272	475	FBgn0013272	475
1287	3R	2690561	2692089	0.689970970154	2691533	0.596112756168	FBgn0001077	1487	FBgn0001077	1487
1288	3R	4897965	4899004	0.68989276886	4898480	0.553165435791	FBgn0037661	7579	FBgn0037660	7661
1289	3L	6160245	6161613	0.68980884552	6160918	0.536989492529	FBgn0022699	1933	FBgn0035692	6215
1290	X	2321326	2322538	0.689677238464	2321950	0.567221562068	FBgn0040388	4209	FBgn0004050	18025
1291	2L	1712632	1714347	0.689578056335	1713595	0.603968588511	FBgn0031358	2266	FBgn0031357	3129
1292	X	6187336	6188550	0.689503669739	6187720	0.543936448939	FBgn0029866	2957	FBgn0029868	7915
1293	2L	5806854	5808472	0.689455509186	5807745	0.599831637214	FBgn0031741	2266	FBgn0031740	5490
1294	2R	382545	383189	0.689261436462	382561	0.691891372204	FBgn0040849	145156	FBgn0033015	418913
1295	X	1550259	1551553	0.689069271088	1550844	0.57103279233	FBgn0023130	1201	FBgn0023130	1201
1296	3R	24570836	24571735	0.689012527466	24571204	0.410447978973	FBgn0039595	1349	FBgn0005642	65856
1297	X	6213725	6214972	0.68891954422	6214606	0.440995305777	FBgn0029870	3421	FBgn0029868	18971
1298	3R	22249277	22250422	0.688909053802	22249644	0.454220549266	FBgn0040606	1183	FBgn0039449	293463
1299	X	19504910	19506163	0.688552618027	19505541	0.620489008286	FBgn0031055	4355	FBgn0031057	12144
1300	3L	2252230	2254187	0.688482284546	2253724	0.550328731537	FBgn0052302	1365	FBgn0000543	4381
1301	3R	23187259	23188437	0.688441753387	23187848	0.492373971378	FBgn0039513	2736	FBgn0039509	73631
1302	2L	7428883	7429696	0.688388347626	7429649	0.52680015564	FBgn0031912	2783	FBgn0053529	114774
1303	X	15813044	15814211	0.688382148743	15813824	0.467925436356	FBgn0030716	3054	FBgn0030718	6871
1304	3L	3941977	3943433	0.68810915947	3942743	0.626025527716	FBgn0035481	5560	FBgn0035470	60055
1305	2R	19722385	19723481	0.688055515289	19723004	0.563509494066	FBgn0034990	7201	FBgn0034987	27047
1306	3R	22951033	22952636	0.687759876251	22951808	0.645933508873	FBgn0039491	1398	FBgn0039488	9410
1307	X	12787133	12787765	0.687704086304	12787676	0.638532214695	FBgn0030437	800	FBgn0030434	44141
1308	3R	22845919	22847182	0.687557220459	22846526	0.579807877541	FBgn0039474	574	FBgn0039488	95872
1309	2R	18584886	18586588	0.687290668488	18585633	0.554599930258	FBgn0034817	995	FBgn0003062	3313
1310	X	10999142	10999834	0.687245368958	10999704	0.534397337172	FBgn0030276	85	FBgn0030274	5037
1311	X	8014393	8015470	0.687126159668	8014892	0.443513505599	FBgn0030017	266	FBgn0030003	39929
1312	X	8091218	8093221	0.687000274658	8092464	0.569913471446	FBgn0052715	762	FBgn0030028	24176
1313	X	7971776	7973317	0.686991214752	7972560	0.544065445662	FBgn0030003	2403	FBgn0030003	2403
1314	X	7126855	7128679	0.686728477478	7127794	0.587648335625	FBgn0029941	3635	FBgn0025549	8746
1315	2L	2768942	2769889	0.686489582062	2769434	0.498810350895	FBgn0019830	632	FBgn0019830	632
1316	X	18683830	18686521	0.686413288116	18684804	0.528950717714	FBgn0030967	1309	FBgn0030965	6368
1317	2L	12088991	12090049	0.686344146729	12089518	0.508368323831	FBgn0003145	3726	FBgn0003145	3726
1318	2L	4547811	4548862	0.686246871948	4548500	0.493436813354	FBgn0031613	29603	FBgn0031609	85063
1319	X	1762857	1763561	0.686073303223	1763429	0.473796584389	FBgn0023509	970	FBgn0023509	970
1320	3L	9437368	9438446	0.685811042786	9437779	0.495997036205	FBgn0052043	2755	FBgn0052043	2755
1321	2L	9992251	9994152	0.685552597046	9993423	0.546844482422	FBgn0051875	3149	FBgn0051875	3149
1322	2L	4910546	4911468	0.685506343842	4910783	0.455539226532	FBgn0031646	4022	FBgn0047314	13582
1323	2R	2731877	2734695	0.685473918915	2732310	0.550679206848	FBgn0026389	14416	FBgn0033156	57970
1324	X	5276185	5277451	0.685451984406	5276705	0.464594083674	FBgn0029766	788	FBgn0029764	10605
1325	2R	18330761	18331801	0.685215473175	18331340	0.453941120821	FBgn0050266	612	FBgn0000405	16773
1326	3R	10684857	10685695	0.685204982758	10685236	0.418431580067	FBgn0038267	324	FBgn0038271	30564
1327	X	11658631	11660603	0.684989929199	11659242	0.616517722607	FBgn0052663	1954	FBgn0030350	61975
1328	3L	1700768	1703768	0.684983253479	1702690	0.646039457882	FBgn0035262	3995	FBgn0026372	50481
1329	2R	15629428	15630611	0.684916496277	15630158	0.482005315668	FBgn0004364	3784	FBgn0004364	3784
1330	3R	16481757	16482917	0.684853553772	16482319	0.524230360985	FBgn0038818	3009	FBgn0051506	51765
1331	2L	2054250	2055285	0.684770584106	2054757	0.519904017448	FBgn0026396	168	FBgn0031391	92530
1332	3L	8648859	8650253	0.68469619751	8649679	0.664520168304	FBgn0001168	27	FBgn0001168	27
1333	3L	21562802	21563782	0.684575557709	21563236	0.421839573804	FBgn0037108	3116	FBgn0028663	89533
1334	X	6809795	6811078	0.68453502655	6810482	0.57421040535	FBgn0029922	3100	FBgn0029925	8164
1335	2L	2171930	2173319	0.68426322937	2172553	0.614568889141	FBgn0000097	6196	FBgn0000097	6196
1336	3R	6223324	6224219	0.684226036072	6223946	0.403140875009	FBgn0045443	2821	FBgn0015396	48040
1337	3R	12510270	12511622	0.684122085571	12511012	0.636102080345	FBgn0051498	20385	FBgn0015019	37683
1338	3L	20359032	20359940	0.684041976929	20359504	0.446439686944	FBgn0036986	450	FBgn0036987	2003
1339	3L	9456578	9457838	0.683977127075	9457205	0.539570023032	FBgn0036005	4509	FBgn0036005	4509
1340	2R	13411035	13412348	0.683953762054	13411720	0.597935259342	FBgn0034284	1779	FBgn0034282	24847
1341	2R	19341470	19342901	0.683729171753	19342346	0.63176539365	FBgn0034911	4750	FBgn0034915	15553
1342	X	3136216	3137379	0.683706283569	3137285	0.535195615557	FBgn0003374	31628	FBgn0000472	92054
1343	X	7760259	7761045	0.683610916138	7760946	0.456310462952	FBgn0029976	3621	FBgn0004922	14381
1344	X	17697414	17698528	0.683469772339	17697853	0.494718551636	FBgn0030878	2988	FBgn0030878	2988
1345	3R	23517127	23517969	0.683225154877	23517608	0.431555493673	FBgn0039540	2262	FBgn0003330	9862
1346	2R	10896625	10897410	0.683209180832	10896785	0.439448277156	FBgn0000996	962	FBgn0000996	962
1347	3R	19083225	19084472	0.683187007904	19083889	0.519561290741	FBgn0039067	110	FBgn0039067	110
1348	X	12627520	12628599	0.683184623718	12628190	0.48024225235	FBgn0030425	7455	FBgn0030433	112853
1349	3R	18291639	18292362	0.683129787445	18292313	0.485918151008	FBgn0038973	500	FBgn0024832	4137
1350	X	7727371	7728485	0.682971954346	7727956	0.437254821553	FBgn0029967	1384	FBgn0029970	8852
1351	3R	23103756	23104943	0.682945728302	23104341	0.541531282313	FBgn0039507	3225	FBgn0039505	4915
1352	2L	10738615	10739607	0.68291759491	10739262	0.455198905047	FBgn0032295	1915	FBgn0027868	3209
1353	3R	22641314	22642188	0.682779312134	22642113	0.514032363892	FBgn0003717	17348	FBgn0027889	50416
1354	X	13123330	13125589	0.682661056519	13124123	0.497739904067	FBgn0030466	1823	FBgn0004456	31696
1355	2R	5225964	5227079	0.682622909546	5226553	0.470045566559	FBgn0010316	2417	FBgn0023143	21412
1356	2L	12079332	12080695	0.682519435883	12080022	0.633727578556	FBgn0032406	3199	FBgn0003145	5770
1357	X	1249943	1251509	0.68249797821	1250646	0.621549269732	FBgn0024985	760	FBgn0028274	70387
1358	X	19312323	19314074	0.682287693024	19312856	0.494894206524	FBgn0052533	393	FBgn0044030	957
1359	X	5957787	5960283	0.682255268097	5958464	0.485903829336	FBgn0029843	21458	FBgn0029840	23522
1360	3R	19169086	19170036	0.681944131851	19169590	0.530829906464	FBgn0003118	2294	FBgn0002622	14935
1361	2L	5031286	5032252	0.681938171387	5031699	0.420248031616	FBgn0000299	2084	FBgn0022023	21510
1362	X	5499309	5501907	0.681849479675	5500073	0.496462636524	FBgn0029780	891	FBgn0029783	11133
1363	3L	5816060	5817341	0.681719303131	5816525	0.572881955367	FBgn0003984	3036	FBgn0035640	29495
1364	X	1247049	1249041	0.681667327881	1247480	0.481939624338	FBgn0024985	2406	FBgn0028274	73553
1365	X	19019581	19020884	0.681663036346	19020294	0.576190561056	FBgn0030993	1678	FBgn0027603	21827
1366	2L	10704041	10704974	0.681115150452	10704844	0.457460021973	FBgn0032287	1223	FBgn0032293	27974
1367	2L	2809399	2810633	0.681102752686	2810148	0.530837893486	FBgn0031462	2308	FBgn0031459	40011
1368	X	1928867	1931064	0.681073665619	1930316	0.683968663216	FBgn0025628	682	FBgn0025626	9024
1369	3R	27071418	27072384	0.681051254272	27071879	0.494833111763	FBgn0051005	6447	FBgn0039831	25453
1370	2R	12161976	12163471	0.680940628052	12162740	0.529791944167	FBgn0020506	4822	FBgn0003274	61783
1371	3L	9817469	9818439	0.680936336517	9817882	0.451970240649	FBgn0015618	5285	FBgn0015618	5285
1372	2R	1388097	1389304	0.680734157562	1388670	0.547034992891	FBgn0050436	13295	FBgn0033035	183428
1373	2R	1686909	1687572	0.680675983429	1687527	0.514644861221	FBgn0040502	419	FBgn0033067	1487
1374	3L	8567174	8568707	0.680572509766	8567573	0.5275182724	FBgn0052355	3014	FBgn0017430	7248
1375	2L	19710660	19711728	0.680357456207	19711292	0.449272841215	FBgn0005590	14328	FBgn0005590	14328
1376	2R	11125649	11126600	0.68030166626	11126140	0.502616780145	FBgn0050465	5010	FBgn0010426	68803
1377	3R	23875413	23876320	0.680130958557	23875748	0.464221537113	FBgn0039570	2452	FBgn0039559	112177
1378	3L	17346773	17347503	0.680035591125	17347412	0.503568053246	FBgn0036716	532	FBgn0026197	19305
1379	3R	2790530	2791222	0.679870605469	2791096	0.514663887024	FBgn0051488	7640	FBgn0001077	101050
1380	3R	11969030	11970014	0.679816246033	11969622	0.526012813344	FBgn0038400	2955	FBgn0038396	94229
1381	X	9540798	9541994	0.679801464081	9541360	0.523973882198	FBgn0000233	1951	FBgn0000233	1951
1382	X	19090962	19092195	0.679713726044	19091686	0.525290668011	FBgn0031006	3477	FBgn0031008	11135
1383	3R	785054	786392	0.679573059082	785799	0.659244656563	FBgn0037289	1271	FBgn0004183	11913
1384	3L	2665469	2666269	0.679558753967	2665785	0.473999913534	FBgn0035367	7434	FBgn0035357	50533
1385	3R	6526795	6528773	0.679516792297	6528197	0.580010638517	FBgn0051391	2600	FBgn0051390	58458
1386	3R	14868360	14869016	0.679489135742	14868934	0.446827220917	FBgn0038676	3661	FBgn0027784	11961
1387	X	1557877	1559202	0.679382801056	1558555	0.555629674126	FBgn0023130	6510	FBgn0023130	6510
1388	3L	4876809	4877633	0.679181098938	4877219	0.465602964163	FBgn0035582	486	FBgn0035570	186516
1389	2R	5327131	5328634	0.679168701172	5328173	0.509292781353	FBgn0040092	850	FBgn0023180	30099
1390	3R	25640624	25641752	0.679135322571	25641163	0.56526147618	FBgn0039702	1009	FBgn0002924	8314
1391	X	14101532	14102905	0.679002761841	14102241	0.568195215861	FBgn0002917	651	FBgn0002873	20461
1392	3R	12767020	12768443	0.678808689117	12767903	0.667781949043	FBgn0051270	18396	FBgn0082171	85866
1393	X	20523390	20524506	0.67876291275	20523865	0.513885245604	FBgn0003300	18748	FBgn0003300	18748
1394	3R	8119646	8120706	0.678656101227	8120014	0.508232789881	FBgn0038011	17061	FBgn0010044	85744
1395	X	20434114	20434939	0.678470611572	20434587	0.445102214813	FBgn0031125	14717	FBgn0003300	70530
1396	2R	3981925	3983118	0.678197383881	3982607	0.612751603127	FBgn0033297	1171	FBgn0022027	154657
1397	2R	4645438	4646869	0.67805147171	4645983	0.607909798622	FBgn0033382	1631	FBgn0033380	19907
1398	2L	2423311	2424038	0.677997589111	2423395	0.492639541626	FBgn0031428	2587	FBgn0028485	58060
1399	3R	26567178	26567823	0.677972793579	26567269	0.507893133163	FBgn0039799	1354	FBgn0003720	110768
1400	3R	18308676	18309618	0.677967071533	18308753	0.491661167145	FBgn0038976	4174	FBgn0024832	20577
1401	3L	16522336	16523147	0.677942276001	16523072	0.480975055695	FBgn0036639	970	FBgn0036641	23427
1402	X	10470608	10471692	0.677846431732	10471189	0.517216354609	FBgn0030222	1139	FBgn0052680	132234
1403	X	1451207	1452064	0.67781829834	1451268	0.53568649292	FBgn0000210	15400	FBgn0023530	74167
1404	2R	11481372	11482653	0.677803516388	11481832	0.566497117281	FBgn0034054	11927	FBgn0034050	32081
1405	3L	6986322	6987557	0.677696228027	6986989	0.434946256525	FBgn0035729	816	FBgn0001104	32989
1406	3L	1555699	1556690	0.67768907547	1556028	0.424956321716	FBgn0035236	3312	FBgn0035236	3312
1407	2R	19069236	19072282	0.677464008331	19069915	0.544886532952	FBgn0050184	1764	FBgn0015903	2582
1408	3L	8710451	8712079	0.677355766296	8711232	0.631966366487	FBgn0000356	5294	FBgn0001168	61526
1409	2L	19204556	19205632	0.677320957184	19205155	0.499554718242	FBgn0015380	18880	FBgn0032762	75800
1410	3L	972064	973640	0.677031517029	972921	0.579108462614	FBgn0035178	2178	FBgn0035164	151875
1411	3L	14100671	14101559	0.677002906799	14101321	0.435512951442	FBgn0042630	4738	FBgn0000411	42558
1412	2L	21834923	21836976	0.676923274994	21836196	0.533851087093	FBgn0003866	20008	FBgn0003866	20008
1413	2R	1740888	1741749	0.676913261414	1741626	0.460916432467	FBgn0033075	7786	FBgn0033074	8611
1414	2R	5810711	5811981	0.67687702179	5811261	0.558247685432	FBgn0028426	10323	FBgn0033522	130264
1415	3L	8707471	8708936	0.676831245422	8707990	0.514414578676	FBgn0000356	2052	FBgn0001168	58284
1416	3R	24355515	24357028	0.676677703857	24356469	0.519657359404	FBgn0003137	9584	FBgn0000659	54336
1417	2R	13794822	13795817	0.676362991333	13795308	0.480192717384	FBgn0053198	2919	FBgn0003022	3252
1418	3R	8342112	8344683	0.676201343536	8342719	0.625040173531	FBgn0038060	1322	FBgn0038046	87717
1419	X	12913664	12914955	0.676038742065	12914358	0.572792614208	FBgn0010303	10012	FBgn0025463	79157
1420	X	9514694	9515793	0.675919532776	9515300	0.509272515774	FBgn0030148	7323	FBgn0015624	12797
1421	2L	21534011	21535202	0.675889015198	21534524	0.666720199585	FBgn0051614	3942	FBgn0022893	82997
1422	2R	3303839	3305028	0.675806999207	3304360	0.543087410927	FBgn0002891	705	FBgn0033210	116195
1423	3R	428575	429729	0.675728321075	429035	0.613045978546	FBgn0040685	8611	FBgn0037261	38238
1424	X	4557214	4558200	0.675594329834	4557978	0.485425765698	FBgn0029723	4823	FBgn0022768	25870
1425	X	15287020	15288120	0.67555141449	15287528	0.524637250339	FBgn0030638	106	FBgn0030659	129281
1426	3R	5812852	5814153	0.675445556641	5813460	0.573997790997	FBgn0037770	1683	FBgn0037770	1683
1427	X	19350336	19351433	0.675352096558	19350958	0.658361792564	FBgn0027291	4789	FBgn0027291	4789
1428	3L	8539665	8540869	0.675334453583	8540282	0.503567499273	FBgn0020254	5078	FBgn0017430	34539
1429	2R	19762578	19764080	0.675217151642	19763317	0.553068890291	FBgn0034996	328	FBgn0034987	67360
1430	3L	2768424	2769291	0.674981594086	2768625	0.462503946744	FBgn0035375	2821	FBgn0035370	18097
1431	2L	19526932	19528111	0.674565315247	19527352	0.49866401448	FBgn0032801	1146	FBgn0046825	38095
1432	3L	16456026	16457330	0.674530029297	16456662	0.627570320578	FBgn0003515	6251	FBgn0014163	79564
1433	2R	13221589	13223076	0.674512863159	13222548	0.5785394907	FBgn0063386	4583	FBgn0063386	4583
1434	X	5269230	5271741	0.674490451813	5271003	0.602801501751	FBgn0029765	1751	FBgn0029764	4903
1435	3R	14797290	14798785	0.674341201782	14798058	0.520115792751	FBgn0051149	3840	FBgn0038666	8632
1436	3L	22400260	22401896	0.674283504486	22401020	0.576220691204	FBgn0037164	347	FBgn0004449	59292
1437	X	5562502	5563307	0.674168109894	5563180	0.468885291706	FBgn0053080	165	FBgn0029799	34580
1438	3R	23473220	23474138	0.673907279968	23473269	0.442808945974	FBgn0051058	1514	FBgn0003330	34477
1439	3L	14141862	14142585	0.673836708069	14141910	0.526400142246	FBgn0000411	1969	FBgn0000411	1969
1440	2R	20207054	20208339	0.673584938049	20207656	0.543902116663	FBgn0035050	6508	FBgn0053228	30514
1441	3L	2616133	2617082	0.673425674438	2616588	0.465942955017	FBgn0035357	1336	FBgn0035357	1336
1442	3R	25554929	25556094	0.673425197601	25555386	0.493324504179	FBgn0039688	2636	FBgn0039687	4744
1443	3L	15438069	15439076	0.673331260681	15438497	0.498661714442	FBgn0036496	872	FBgn0004052	35823
1444	3L	10088692	10089662	0.673229217529	10089127	0.408931344748	FBgn0036068	14299	FBgn0015618	276530
1445	3R	1342298	1343485	0.673155784607	1342790	0.560364442713	FBgn0010051	72	FBgn0015402	33183
1446	3L	20312920	20314037	0.672901153564	20313447	0.540990520926	FBgn0036980	3394	FBgn0011425	18033
1447	X	3751391	3752011	0.67285490036	3751888	0.516520182292	FBgn0052776	513	FBgn0019661	43964
1448	3R	7843198	7844501	0.672823429108	7843888	0.531084060669	FBgn0037981	1008	FBgn0037992	110031
1449	2L	6576673	6577492	0.672420024872	6577092	0.426384598017	FBgn0031834	10975	FBgn0031830	19292
1450	3R	11374128	11374988	0.672050476074	11374901	0.422374629974	FBgn0038349	1444	FBgn0053207	117007
1451	3R	15842667	15843657	0.671652317047	15843056	0.536844590131	FBgn0051210	22	FBgn0038768	14486
1452	2L	4221239	4222231	0.671120166779	4221818	0.491336762905	FBgn0001075	3966	FBgn0031590	5279
1453	3L	12759820	12761092	0.671041488647	12760614	0.47683981061	FBgn0036312	3546	FBgn0036314	27336
1454	3R	17230074	17231534	0.670936107635	17230844	0.515597850084	FBgn0038887	1024	FBgn0043012	135045
1455	X	20557143	20558340	0.670929431915	20557838	0.519781196819	FBgn0031130	1213	FBgn0003300	52721
1456	3R	23180558	23181474	0.670601844788	23180967	0.435271143913	FBgn0039513	4145	FBgn0039509	66750
1457	2R	2568055	2569175	0.67040348053	2568697	0.506748646498	FBgn0033137	651	FBgn0033156	221583
1458	X	1545046	1547125	0.670324325562	1546965	0.510953383012	FBgn0023531	1738	FBgn0029588	2027
1459	3L	8363093	8364620	0.670157432556	8363873	0.5434448421	FBgn0035886	1616	FBgn0035878	43596
1460	X	4512963	4513879	0.670150279999	4513485	0.489049315453	FBgn0029720	1551	FBgn0025615	18416
1461	3R	20102999	20104051	0.670149803162	20103421	0.505085647106	FBgn0019952	1439	FBgn0051130	12440
1462	2L	11523557	11525534	0.669945716858	11524168	0.509036456837	FBgn0032366	2883	FBgn0003313	37979
1463	3L	20234741	20235928	0.669806480408	20235221	0.452159404755	FBgn0052226	722	FBgn0003124	8625
1464	X	20635025	20636073	0.669783115387	20635538	0.519540131092	FBgn0031133	1484	FBgn0003300	130421
1465	3R	5378058	5379323	0.669332742691	5378562	0.505109534544	FBgn0037707	797	FBgn0037707	797
1466	3L	18728351	18729416	0.669332504272	18728956	0.611865743001	FBgn0036813	14989	FBgn0036813	14989
1467	2R	19439025	19439899	0.669262886047	19439445	0.470360279083	FBgn0004551	4040	FBgn0034938	22170
1468	2L	5804815	5805999	0.669234275818	5805430	0.517766475677	FBgn0031741	49	FBgn0031740	3175
1469	X	5345474	5347775	0.669076919556	5347690	0.579535484314	FBgn0029770	621	FBgn0029771	14808
1470	3R	22457208	22458257	0.669073104858	22457919	0.463100265054	FBgn0039441	324	FBgn0039449	85188
1471	3L	1624601	1625611	0.66902923584	1625142	0.513732180876	FBgn0013753	1908	FBgn0035248	3932
1472	2L	21157475	21158560	0.668967247009	21158223	0.403125342201	FBgn0010100	2274	FBgn0024371	14385
1473	3L	22195701	22196531	0.668878555298	22195862	0.449340502421	FBgn0028500	874	FBgn0037156	4652
1474	X	7991477	7992724	0.668546676636	7991909	0.531011048485	FBgn0030008	736	FBgn0030003	16946
1475	2L	16075989	16076751	0.668532848358	16076671	0.451213741302	FBgn0028520	14267	FBgn0028897	181381
1476	3R	5450726	5451844	0.668531417847	5451334	0.576262137469	FBgn0037721	853	FBgn0037722	1786
1477	3L	1717448	1721243	0.668492794037	1718376	0.53538462695	FBgn0035264	911	FBgn0027903	40789
1478	X	19987928	19988927	0.668190956116	19988397	0.476360321045	FBgn0031090	5378	FBgn0031093	15265
1479	X	20205348	20206816	0.668076515198	20205961	0.523429534015	FBgn0031107	807	FBgn0031106	1505
1480	2L	6353082	6354566	0.668051242828	6353839	0.555641286513	FBgn0031802	492	FBgn0043854	18576
1481	X	18046920	18047912	0.667978286743	18047370	0.600969612598	FBgn0030900	4002	FBgn0004956	94392
1482	3L	4745514	4747545	0.667761802673	4746881	0.559435009956	FBgn0035572	8005	FBgn0035570	56178
1483	3L	13023310	13024409	0.667680501938	13023795	0.531495124102	FBgn0036342	2824	FBgn0036342	2824
1484	2R	9378196	9379234	0.667611598969	9378646	0.503118346719	FBgn0033884	727	FBgn0033884	727
1485	3L	5669593	5673112	0.667521953583	5670989	0.598444041084	FBgn0019652	29222	FBgn0035625	66059
1486	X	473891	474901	0.667353630066	474428	0.546489883872	FBgn0025633	2588	FBgn0026879	7594
1487	X	11605851	11607364	0.667317152023	11606674	0.518553932508	FBgn0004511	5938	FBgn0030328	53873
1488	X	3696543	3697402	0.667188167572	3697240	0.4463925759	FBgn0019661	10684	FBgn0019661	10684
1489	3R	25552759	25553739	0.667147636414	25553456	0.420356114705	FBgn0039688	706	FBgn0039687	2814
1490	3R	18462865	18463873	0.667098999023	18463675	0.446479870723	FBgn0020278	1407	FBgn0039000	36216
1491	3R	8514425	8515584	0.66708278656	8514809	0.426687493044	FBgn0001296	280	FBgn0038071	41027
1492	X	10698163	10699799	0.6669921875	10699037	0.589416924645	FBgn0030241	1055	FBgn0030241	1055
1493	X	4740048	4742492	0.666948318481	4740472	0.559320143291	FBgn0029731	546	FBgn0029738	40915
1494	2L	11621538	11624376	0.666922569275	11623143	0.63532038296	FBgn0015400	1324	FBgn0003313	136954
1495	3R	17841132	17841782	0.666879177094	17841598	0.472213525038	FBgn0038921	1179	FBgn0038925	11600
1496	2L	8809355	8810274	0.666857242584	8809954	0.41723315856	FBgn0029123	15671	FBgn0029123	15671
1497	3L	14763588	14764750	0.666840076447	14764122	0.55688532661	FBgn0029148	3326	FBgn0029148	3326
1498	2R	19065380	19066593	0.666819572449	19065895	0.490961710612	FBgn0034880	1485	FBgn0034879	2094
1499	X	10955003	10957055	0.666597366333	10955597	0.651068091393	FBgn0015245	1906	FBgn0028686	14809
1500	2R	19193759	19195142	0.666485786438	19194519	0.48534193635	FBgn0034889	197	FBgn0016762	7079
1501	2L	5936120	5937158	0.66638469696	5936597	0.537978053093	FBgn0001128	7085	FBgn0000308	44428
1502	2R	18321763	18323306	0.66593503952	18322625	0.559226691723	FBgn0034778	3651	FBgn0000405	8058
1503	2L	4485629	4486929	0.665880203247	4486219	0.534815619974	FBgn0011603	9195	FBgn0031609	22782
1504	X	19042828	19044638	0.665872097015	19044057	0.503732204437	FBgn0030998	1238	FBgn0027603	1936
1505	3R	23138575	23140163	0.665862560272	23139327	0.495572342592	FBgn0039510	8720	FBgn0039509	25110
1506	2L	5762532	5764507	0.665694236755	5763994	0.543567937963	FBgn0031737	2147	FBgn0031739	37975
1507	2L	12111259	12112279	0.665639877319	12111831	0.508441066742	FBgn0032413	707	FBgn0032408	15321
1508	X	19400915	19402077	0.665530204773	19401538	0.49037770664	FBgn0000257	1582	FBgn0031032	16041
1509	3R	14256903	14258142	0.665460586548	14257475	0.559270795186	FBgn0051122	18886	FBgn0038609	65097
1510	3R	6119218	6120233	0.665300369263	6119696	0.534453139586	FBgn0037806	8916	FBgn0037802	32234
1511	X	12547853	12549087	0.665224075317	12548860	0.596947806222	FBgn0030417	8725	FBgn0053963	55461
1512	X	1585594	1586540	0.665154695511	1586145	0.476866750156	FBgn0025378	19826	FBgn0023130	34100
1513	3R	23410152	23411184	0.665146827698	23410649	0.476444602013	FBgn0040080	2122	FBgn0003330	97097
1514	3R	19950331	19951549	0.664896011353	19951056	0.554944604635	FBgn0039153	4920	FBgn0013343	19591
1515	X	15424047	15424872	0.664870262146	15424827	0.630139768124	FBgn0030662	38	FBgn0030660	7729
1516	X	14419473	14420682	0.664809703827	14420278	0.493422359228	FBgn0030573	2648	FBgn0030572	3448
1517	2R	18905916	18906975	0.664766311646	18906379	0.508632500966	FBgn0028497	2100	FBgn0034849	41214
1518	X	1165240	1165880	0.664664745331	1165289	0.593975424767	FBgn0024368	359	FBgn0026875	71835
1519	2L	4870807	4872687	0.664638996124	4871331	0.474950611591	FBgn0000286	11782	FBgn0031645	20784
1520	X	6168818	6171361	0.664563655853	6170085	0.536032284007	FBgn0029864	4360	FBgn0029868	25550
1521	3L	4132478	4133723	0.664407968521	4132926	0.438724349527	FBgn0035501	697	FBgn0004574	10193
1522	3R	23749672	23750750	0.66431760788	23750170	0.513273323283	FBgn0027579	745	FBgn0027579	745
1523	3R	7600601	7601821	0.664278030396	7601275	0.608046531677	FBgn0011471	3551	FBgn0011471	3551
1524	X	18341374	18342508	0.664274215698	18341994	0.532658497492	FBgn0010194	2654	FBgn0030943	140130
1525	X	1394599	1395650	0.664217948914	1395388	0.395499579112	FBgn0025390	18940	FBgn0003517	55154
1526	3L	21139415	21140473	0.664183139801	21139903	0.576057826771	FBgn0053056	2830	FBgn0037051	70021
1527	X	646040	646901	0.664081573486	646345	0.432942539454	FBgn0025620	565	FBgn0025617	16548
1528	3R	12203547	12204459	0.663860797882	12204030	0.506090968847	FBgn0038423	7775	FBgn0038421	18256
1529	2L	11496869	11497700	0.663853883743	11497647	0.41923766666	FBgn0032361	1472	FBgn0003313	11458
1530	X	8866023	8866914	0.663736820221	8866540	0.4433742411	FBgn0052709	4897	FBgn0030086	68009
1531	2L	8057646	8058410	0.663722038269	8057738	0.429786968231	FBgn0011230	13853	FBgn0031980	14882
1532	2R	19374368	19375636	0.66366481781	19374446	0.514809036255	FBgn0034919	1425	FBgn0025790	4265
1533	3R	11842661	11844307	0.66343832016	11843610	0.562106188606	FBgn0038391	5617	FBgn0003507	31687
1534	2L	11945004	11946389	0.663406610489	11945652	0.639380819657	FBgn0005664	1511	FBgn0032390	44312
1535	2L	2718358	2719533	0.663251876831	2718772	0.497263151057	FBgn0031449	11334	FBgn0031452	26330
1536	X	4548677	4549843	0.663145065308	4549382	0.47559902072	FBgn0029722	1164	FBgn0022768	17274
1537	X	2544327	2545480	0.662931919098	2544914	0.604575925403	FBgn0003068	3178	FBgn0024978	43427
1538	3R	3732268	3733401	0.662904262543	3733355	0.513763215807	FBgn0037530	267	FBgn0037550	218700
1539	X	16936152	16937239	0.662757396698	16936668	0.526076571147	FBgn0030817	1453	FBgn0054014	24851
1540	X	13519657	13522519	0.662624835968	13522021	0.597928404808	FBgn0030511	5177	FBgn0030510	7688
1541	X	1523631	1524872	0.662450313568	1524071	0.52287533704	FBgn0023530	1364	FBgn0023530	1364
1542	3L	2259985	2261193	0.662264823914	2260664	0.513741072486	FBgn0035328	534	FBgn0000543	11321
1543	X	17674287	17675308	0.662157535553	17674717	0.482879817486	FBgn0000617	1395	FBgn0000617	1395
1544	3L	7752204	7753504	0.662093639374	7752937	0.534451765173	FBgn0023076	3387	FBgn0035823	115890
1545	2L	6939008	6940204	0.662061214447	6939665	0.53486178903	FBgn0031869	1253	FBgn0031875	17345
1546	3R	255871	256663	0.662003993988	256043	0.458849350611	FBgn0037248	989	FBgn0037249	3609
1547	X	12280304	12281774	0.661696434021	12280979	0.459041925577	FBgn0030388	3844	FBgn0015024	206741
1548	3L	3340284	3341111	0.661635875702	3340718	0.434147953987	FBgn0004167	5659	FBgn0027616	16980
1549	3R	14195133	14196390	0.661262512207	14195954	0.479722499847	FBgn0040569	2429	FBgn0038609	3576
1550	3R	23408483	23409572	0.661106586456	23409059	0.461952433867	FBgn0040080	532	FBgn0003330	98687
1551	3R	26746957	26747695	0.661072731018	26747097	0.419326088645	FBgn0020912	8487	FBgn0003720	69060
1552	X	10257909	10259230	0.661069869995	10258531	0.53165733113	FBgn0030200	4186	FBgn0083167	47434
1553	X	1205196	1206141	0.661062717438	1205658	0.457750946283	FBgn0024360	520	FBgn0026875	112204
1554	X	15403039	15404267	0.661040306091	15403605	0.550305815304	FBgn0030653	675	FBgn0030659	13204
1555	2R	19618617	19620322	0.66089630127	19619353	0.454274514142	FBgn0034976	2517	FBgn0021875	22252
1556	X	10704880	10706071	0.660792350769	10705501	0.47436319987	FBgn0030243	2626	FBgn0030241	5409
1557	3L	1580684	1582541	0.660772323608	1581390	0.436573445797	FBgn0035237	4596	FBgn0035236	28674
1558	3R	11210672	11211651	0.660722255707	11211170	0.412951441372	FBgn0051302	2450	FBgn0038332	13272
1559	2R	3838792	3839578	0.660501003265	3839280	0.394668181737	FBgn0050358	7620	FBgn0010109	95140
1560	2R	16605971	16606953	0.660488128662	16606479	0.472779631615	FBgn0034587	845	FBgn0011824	1594
1561	3R	15442823	15443923	0.659894943237	15443422	0.461853335885	FBgn0038719	4319	FBgn0038722	27328
1562	3L	22484145	22485662	0.659825325012	22485059	0.599594452802	FBgn0037170	992	FBgn0004449	143331
1563	2R	13487981	13488696	0.659805297852	13488279	0.400959849358	FBgn0034286	16627	FBgn0034282	101406
1564	2R	4212567	4213679	0.659540653229	4212926	0.469718792859	FBgn0033322	681	FBgn0050353	42907
1565	2R	4264222	4265689	0.659516811371	4264779	0.567611413843	FBgn0027585	17147	FBgn0050353	94760
1566	X	18347084	18347831	0.659440994263	18347224	0.49570496877	FBgn0030932	928	FBgn0030943	134900
1567	2L	8102619	8103833	0.659219741821	8103269	0.551994164785	FBgn0011219	19847	FBgn0010287	30372
1568	2L	4495060	4496123	0.659090995789	4495625	0.461843490601	FBgn0011603	18601	FBgn0031609	32188
1569	3R	25951783	25953193	0.659055233002	25952488	0.581042401931	FBgn0040625	2031	FBgn0003479	70721
1570	2R	14840826	14842351	0.659034729004	14841595	0.56271176868	FBgn0034434	1243	FBgn0034430	34529
1571	3L	7725685	7726332	0.659011363983	7725733	0.492886331346	FBgn0035817	2623	FBgn0035823	143094
1572	2R	18553113	18554907	0.658958911896	18553936	0.551052878885	FBgn0003900	228	FBgn0003900	228
1573	2L	9263237	9263977	0.658954620361	9263559	0.390995952818	FBgn0028433	6998	FBgn0032105	10443
1574	3L	20138552	20139829	0.658946990967	20139251	0.538848287919	FBgn0036949	633	FBgn0036959	35861
1575	X	20120968	20122446	0.658831596375	20121857	0.584157494938	FBgn0031100	492	FBgn0031098	59692
1576	2R	15838131	15838877	0.658805847168	15838176	0.456988048553	FBgn0034503	3493	FBgn0034503	3493
1577	X	1965760	1966639	0.658756256104	1966595	0.514699935913	FBgn0004860	11285	FBgn0025626	45303
1578	X	16439012	16440064	0.658725738525	16439400	0.479874551296	FBgn0025743	5249	FBgn0015615	12034
1579	3L	3970433	3971791	0.658554077148	3971202	0.521430552006	FBgn0004880	3754	FBgn0000449	74634
1580	2L	6636185	6637278	0.658516407013	6636736	0.655700543348	FBgn0051634	4332	FBgn0031836	25713
1581	X	2566572	2568795	0.658476352692	2568415	0.456071466208	FBgn0024998	1698	FBgn0024978	19926
1582	3L	11233961	11234756	0.658348083496	11234514	0.423070357396	FBgn0041094	8258	FBgn0041094	8258
1583	3L	17479898	17480773	0.658221244812	17480725	0.556620121002	FBgn0036734	1167	FBgn0036734	1167
1584	3R	23045002	23045660	0.658150672913	23045048	0.511069244809	FBgn0054006	16	FBgn0005696	19767
1585	2L	1191665	1192801	0.658128738403	1192371	0.529648219838	FBgn0031322	6115	FBgn0031310	41588
1586	3L	11900905	11901848	0.658117771149	11901392	0.423648092482	FBgn0036222	2688	FBgn0000404	93868
1587	X	20378735	20379314	0.658088684082	20379224	0.454199790955	FBgn0031122	3777	FBgn0040649	82368
1588	X	5504841	5506215	0.657926559448	5505691	0.577206667732	FBgn0029782	1598	FBgn0029783	5515
1589	3R	22450300	22452611	0.65765619278	22450735	0.60408449173	FBgn0039437	639	FBgn0039449	92372
1590	2R	5744226	5745243	0.657557487488	5744803	0.499919386471	FBgn0000448	401	FBgn0033486	115297
1591	3R	11492583	11494011	0.657495498657	11493403	0.571865171194	FBgn0053207	1495	FBgn0053207	1495
1592	2L	2366606	2367842	0.657440185547	2367257	0.54364900028	FBgn0014010	1895	FBgn0028485	1922
1593	3L	1654094	1655930	0.657407283783	1654175	0.513242615594	FBgn0035255	548	FBgn0026372	1966
1594	3L	8448583	8449470	0.657334804535	8448904	0.452018558979	FBgn0035898	6105	FBgn0035898	6105
1595	2L	10830953	10832069	0.657264232635	10831510	0.518400669098	FBgn0011676	6938	FBgn0032305	11093
1596	3L	2194535	2196037	0.657122612	2195395	0.567071578082	FBgn0035316	640	FBgn0035315	14850
1597	3R	4451556	4452824	0.657120227814	4452213	0.450011926539	FBgn0037600	6736	FBgn0037602	24626
1598	X	1312676	1313957	0.656967163086	1313381	0.524094637702	FBgn0027795	494	FBgn0028274	7652
1599	2R	9349684	9350579	0.656872749329	9350179	0.432303160429	FBgn0033873	816	FBgn0033871	9380
1600	2L	15577641	15578988	0.656726837158	15578400	0.540432631969	FBgn0028370	3518	FBgn0003448	104202
1601	3R	11755766	11757629	0.656712532043	11755813	0.545515590244	FBgn0038386	3643	FBgn0038386	3643
1602	3R	25953897	25954830	0.656642913818	25954320	0.44913892185	FBgn0051025	521	FBgn0003479	72553
1603	X	18499332	18500500	0.656553268433	18499755	0.477321821101	FBgn0030947	3665	FBgn0030945	12727
1604	2L	2572033	2573287	0.656449794769	2572599	0.655739247799	FBgn0041337	448	FBgn0026778	2452
1605	X	18117106	18118066	0.656348228455	18117624	0.51883623004	FBgn0053542	8099	FBgn0004956	24138
1606	3R	15609991	15611185	0.656323432922	15610614	0.474429766337	FBgn0038734	1369	FBgn0038741	92525
1607	X	19408888	19410071	0.656272411346	19409507	0.496290206909	FBgn0031030	4239	FBgn0031032	8072
1608	2L	2837295	2838324	0.656161308289	2837762	0.572043180466	FBgn0031466	69	FBgn0031459	67625
1609	3L	1744328	1747042	0.656143665314	1745729	0.447156120749	FBgn0035268	6038	FBgn0027903	13436
1610	2R	13820399	13821686	0.656113624573	13820997	0.559565544128	FBgn0034327	2157	FBgn0034326	6676
1611	3R	2332454	2333245	0.65604019165	2332565	0.492509794235	FBgn0011919	10732	FBgn0037446	49689
1612	3R	815361	816617	0.655856132507	815926	0.559238688151	FBgn0037292	1452	FBgn0004183	42040
1613	X	7896718	7898113	0.655827522278	7897337	0.543910715315	FBgn0004656	9335	FBgn0004656	9335
1614	3L	8968148	8968984	0.655668735504	8968854	0.459729368036	FBgn0016070	3068	FBgn0035954	10291
1615	3R	24544154	24547691	0.655637741089	24547058	0.530719476588	FBgn0039595	22797	FBgn0005642	90002
1616	2R	11948992	11949687	0.65563249588	11949312	0.426057100296	FBgn0034127	1505	FBgn0022070	86951
1617	3R	14020898	14022191	0.655605792999	14021706	0.466041405996	FBgn0011481	3611	FBgn0038585	27743
1618	X	6703924	6705070	0.655521392822	6704547	0.52267152071	FBgn0029915	6688	FBgn0064122	9197
1619	2R	4089769	4090496	0.65550327301	4090442	0.444620556302	FBgn0033305	143	FBgn0022027	46822
1620	2R	13664290	13666403	0.655500888824	13665857	0.578859001398	FBgn0034304	393	FBgn0062440	3000
1621	X	1186645	1188569	0.655436515808	1187983	0.527848468107	FBgn0024366	2534	FBgn0026875	94529
1622	3L	357130	357888	0.655420780182	357250	0.464281168851	FBgn0003749	3598	FBgn0035136	12335
1623	2L	4810266	4810940	0.655210494995	4810342	0.595170497894	FBgn0031630	2683	FBgn0031632	11434
1624	2R	5502225	5502987	0.655187129974	5502582	0.422853529453	FBgn0024923	1608	FBgn0024923	1608
1625	2L	9545844	9546921	0.655172348022	9546455	0.489202695734	FBgn0032127	411	FBgn0002973	108942
1626	3R	25852553	25853900	0.655016899109	25853265	0.632930980009	FBgn0026597	4699	FBgn0001281	11195
1627	X	11173741	11174583	0.6549949646	11173853	0.499837615273	FBgn0030286	3173	FBgn0003411	6289
1628	2R	3012577	3013328	0.654873371124	3013279	0.528597474098	FBgn0015933	1311	FBgn0015929	1592
1629	X	18643812	18644457	0.654776573181	18644341	0.531579234383	FBgn0030961	3626	FBgn0001090	12725
1630	3R	6594012	6595052	0.654550552368	6594413	0.554032746483	FBgn0010421	745	FBgn0051390	7758
1631	3R	20188849	20189916	0.654355049133	20189402	0.457828914418	FBgn0053340	533	FBgn0039186	14893
1632	X	17280787	17282397	0.654324531555	17281275	0.534590274096	FBgn0030840	1436	FBgn0030851	182138
1633	3R	3736561	3737825	0.65424489975	3737180	0.680724680424	FBgn0004901	321	FBgn0037550	214875
1634	3R	23133760	23134989	0.654200077057	23134934	0.45901828342	FBgn0039510	13113	FBgn0039509	20717
1635	X	9413524	9415054	0.654104232788	9414344	0.53749853022	FBgn0052702	2025	FBgn0030137	12647
1636	2R	10189455	10190126	0.654035568237	10189510	0.552673053741	FBgn0050479	406	FBgn0033948	53335
1637	3R	9069129	9070058	0.654034137726	9069679	0.452131854163	FBgn0000024	14911	FBgn0038128	20076
1638	3L	5678739	5679805	0.654033660889	5679289	0.502487778664	FBgn0052414	35283	FBgn0065058	58080
1639	X	15297020	15298456	0.654029846191	15297666	0.612362027168	FBgn0030640	1014	FBgn0030659	119143
1640	X	11730251	11731555	0.653961181641	11730707	0.474623343524	FBgn0030353	2825	FBgn0030350	9490
1641	X	8718963	8720145	0.653848648071	8719771	0.446358770132	FBgn0030065	10422	FBgn0030061	159584
1642	X	620107	622036	0.653830528259	620145	0.581008672714	FBgn0065054	750	FBgn0065054	750
1643	X	11201698	11202788	0.653735637665	11202148	0.462115900857	FBgn0000499	1049	FBgn0000499	1049
1644	3R	20841375	20842544	0.653642177582	20841818	0.463525042814	FBgn0039257	4333	FBgn0039259	8909
1645	2R	11414264	11415758	0.65355682373	11415392	0.463445007801	FBgn0053463	4102	FBgn0003425	9675
1646	2R	4379140	4379773	0.653519153595	4379685	0.526490879059	FBgn0011286	7481	FBgn0033341	33500
1647	X	6561472	6562312	0.653444290161	6561853	0.593740558624	FBgn0029895	6897	FBgn0029891	32819
1648	X	1912557	1913952	0.653244972229	1913463	0.54976862669	FBgn0025625	4608	FBgn0025626	7829
1649	2R	19448669	19449521	0.65313243866	19448901	0.460944788797	FBgn0023477	888	FBgn0034938	12714
1650	X	18755540	18756189	0.653054714203	18755931	0.459479502269	FBgn0052541	8365	FBgn0030974	28361
1651	3R	17543702	17545867	0.652859687805	17544490	0.635359427508	FBgn0051176	890	FBgn0004493	47018
1652	2L	14383398	14384695	0.652763366699	14383908	0.593412679784	FBgn0020258	2738	FBgn0028529	28828
1653	3R	25117810	25118908	0.652739048004	25118248	0.509441207437	FBgn0039659	4703	FBgn0003525	36746
1654	3L	2938349	2940164	0.65243434906	2938450	0.486152505875	FBgn0035381	155	FBgn0035388	80280
1655	3R	18942482	18943716	0.652337551117	18942959	0.522363354178	FBgn0039055	714	FBgn0051457	10747
1656	3R	23454608	23456517	0.652294397354	23455762	0.562605998095	FBgn0039530	926	FBgn0003330	51984
1657	X	10786787	10791418	0.652290344238	10790760	0.495063837837	FBgn0052671	5421	FBgn0030241	90668
1658	2L	20373811	20374650	0.652283668518	20373902	0.508051681519	FBgn0032856	3954	FBgn0032858	30609
1659	2L	7848618	7849842	0.652235269547	7849202	0.505070269108	FBgn0031955	4099	FBgn0020618	21950
1660	X	9522730	9523503	0.652212619781	9523098	0.436398618362	FBgn0015624	4999	FBgn0015624	4999
1661	3L	863193	864632	0.652009963989	864469	0.456786892631	FBgn0035173	936	FBgn0035164	43423
1662	2L	8954561	8955643	0.652005195618	8955202	0.436072699229	FBgn0032079	2904	FBgn0029123	129577
1663	3L	2215416	2216083	0.65167760849	2215500	0.541925048828	FBgn0035317	2322	FBgn0035318	5104
1664	3R	25627554	25628265	0.651637554169	25628142	0.503113659945	FBgn0039697	533	FBgn0039697	533
1665	2L	6671921	6672758	0.651338577271	6672642	0.486047267914	FBgn0028990	702	FBgn0025777	50713
1666	3L	17892886	17893794	0.651198387146	17893632	0.499368270238	FBgn0036772	15816	FBgn0036762	81457
1667	3R	8539627	8540506	0.651161193848	8540116	0.413854402654	FBgn0002905	2187	FBgn0038071	66334
1668	2R	10652952	10654189	0.651118278503	10653436	0.511141031981	FBgn0033993	9182	FBgn0033989	146350
1669	2R	16154771	16155784	0.651013374329	16155284	0.498709231615	FBgn0050149	265	FBgn0034534	550
1670	2L	2993516	2994601	0.650991439819	2994055	0.689738778507	FBgn0025681	1091	FBgn0002989	1294
1671	2L	4557424	4558887	0.650879859924	4558045	0.564855687759	FBgn0031613	20058	FBgn0031609	94608
1672	X	16475931	16477510	0.650823116302	16477033	0.502415418625	FBgn0030766	2191	FBgn0030766	2191
1673	2R	11198911	11199974	0.650734901428	11199540	0.45491179298	FBgn0050082	1142	FBgn0010426	4597
1674	3L	13351450	13353352	0.650718688965	13352211	0.591050400453	FBgn0036349	321	FBgn0036349	321
1675	3L	8917015	8918329	0.650657653809	8917465	0.504585771	FBgn0052033	4488	FBgn0020633	51908
1676	3R	23530165	23531288	0.650612831116	23530812	0.450246735623	FBgn0039543	1656	FBgn0003330	23066
1677	3R	13709004	13709930	0.650554656982	13709419	0.445239782333	FBgn0038558	22748	FBgn0038554	31323
1678	2L	2879104	2880282	0.650399684906	2879840	0.469464302063	FBgn0028970	716	FBgn0004584	92836
1679	2L	13287273	13288482	0.650280952454	13287778	0.493183696971	FBgn0032499	988	FBgn0003935	42930
1680	2R	8078071	8078755	0.650213956833	8078622	0.482649196278	FBgn0050056	630	FBgn0053752	17026
1681	2R	19472383	19473929	0.649971008301	19473232	0.561402489157	FBgn0020764	931	FBgn0034938	11617
1682	3R	7053063	7054687	0.649950027466	7053531	0.478922928081	FBgn0037880	1045	FBgn0037881	2759
1683	2R	7633072	7634190	0.64988899231	7633769	0.435662778219	FBgn0033681	1010	FBgn0027504	33195
1684	X	8112843	8113890	0.649871826172	8113334	0.466959616717	FBgn0030028	3306	FBgn0030028	3306
1685	X	14625356	14626569	0.649775028229	14625959	0.526170730591	FBgn0015010	5789	FBgn0052590	47013
1686	3R	2074834	2076069	0.649743080139	2075360	0.558497372796	FBgn0037414	646	FBgn0053097	118650
1687	3R	24664440	24665610	0.649724960327	24664972	0.509173673742	FBgn0015589	5400	FBgn0039601	19626
1688	3R	13369397	13370661	0.649715423584	13369445	0.462817298041	FBgn0038519	2786	FBgn0025571	3300
1689	2R	15825153	15827272	0.649230480194	15826741	0.506026029587	FBgn0034500	3213	FBgn0034503	14928
1690	X	15013687	15014623	0.649213314056	15014186	0.464604041156	FBgn0030618	1787	FBgn0030616	40859
1691	3R	24898550	24900507	0.649211406708	24899857	0.465901255608	FBgn0039632	10976	FBgn0039633	22852
1692	2L	9011739	9013845	0.648972988129	9012839	0.637351214886	FBgn0032088	646	FBgn0052982	112912
1693	3R	2061178	2062309	0.64892244339	2061635	0.518924713135	FBgn0027527	1204	FBgn0053097	132375
1694	3R	7054931	7055782	0.648908138275	7055645	0.462324055758	FBgn0037881	645	FBgn0037881	645
1695	X	26337	27093	0.64887714386	26645	0.410235226154	FBgn0029128	36929	FBgn0040373	76019
1696	X	2069035	2070210	0.648804664612	2069557	0.481295249041	FBgn0053548	374	FBgn0000377	36580
1697	X	1952308	1953214	0.648502349854	1952732	0.433055036208	FBgn0000382	2340	FBgn0025626	31440
1698	X	18543819	18545525	0.648476600647	18544414	0.43196442548	FBgn0030949	582	FBgn0004959	24708
1699	3L	2080938	2083145	0.648272514343	2082325	0.494464986465	FBgn0003432	16824	FBgn0035315	98220
1700	2L	6725707	6726329	0.648225307465	6725799	0.514120101929	FBgn0046704	1892	FBgn0025777	2444
1701	X	13710207	13711056	0.64790391922	13710680	0.443859036764	FBgn0052611	8769	FBgn0027537	53940
1702	3R	18499728	18500718	0.647795200348	18500279	0.440324306488	FBgn0039000	388	FBgn0039000	388
1703	3R	2565045	2566091	0.647359848022	2565642	0.516374644111	FBgn0051481	2143	FBgn0004054	4220
1704	2R	18675405	18676497	0.647328853607	18676021	0.530758158366	FBgn0050188	4785	FBgn0003062	93701
1705	3L	10310973	10312195	0.647326469421	10311666	0.545800685883	FBgn0067716	17873	FBgn0000629	300411
1706	3R	19449389	19450697	0.647323608398	19450015	0.533927693087	FBgn0039094	18806	FBgn0040227	55752
1707	X	11707903	11708966	0.647194385529	11708778	0.449375739464	FBgn0030347	1398	FBgn0030350	12439
1708	3L	6704045	6705698	0.647061347961	6704722	0.609344601631	FBgn0052394	8871	FBgn0035713	21511
1709	X	9207301	9208524	0.646901130676	9207690	0.442812740803	FBgn0026149	5823	FBgn0026149	5823
1710	3L	13887619	13888615	0.64680480957	13888182	0.462137334487	FBgn0026376	2325	FBgn0036386	6074
1711	2R	19158808	19159803	0.64669752121	19159241	0.536583602428	FBgn0034886	5935	FBgn0016762	42357
1712	3R	16831590	16833262	0.646469116211	16832459	0.573715546552	FBgn0038845	250	FBgn0010770	109499
1713	X	8055835	8056922	0.646465301514	8056432	0.516708284616	FBgn0030025	29488	FBgn0030028	60208
1714	3L	14563782	14564379	0.646239757538	14563860	0.611017036438	FBgn0040318	967	FBgn0028418	37837
1715	2L	3061422	3062993	0.646222114563	3062167	0.494810216567	FBgn0027571	5552	FBgn0003934	13466
1716	3R	16145824	16146671	0.646162986755	16146232	0.467034087462	FBgn0038786	2417	FBgn0038787	7500
1717	3R	25874332	25875288	0.646140098572	25874742	0.462824204389	FBgn0039742	511	FBgn0039742	511
1718	X	13559427	13560483	0.646103382111	13560008	0.50708321964	FBgn0002878	3782	FBgn0030510	45675
1719	3L	16642860	16644006	0.64603805542	16643521	0.462647501628	FBgn0036652	4298	FBgn0017572	62790
1720	3R	11077369	11078308	0.645950317383	11077545	0.458117008209	FBgn0038310	278	FBgn0001219	9178
1721	2L	10918680	10919385	0.645803928375	10918729	0.523839738634	FBgn0053507	6791	FBgn0024227	60647
1722	2R	4092709	4094177	0.645793914795	4093212	0.561285243315	FBgn0033306	891	FBgn0022027	44052
1723	2R	12609337	12610020	0.645739078522	12609460	0.504907131195	FBgn0034191	2587	FBgn0050235	50703
1724	X	15274885	15275910	0.645570755005	15275446	0.513329982758	FBgn0030636	291	FBgn0004924	122017
1725	2L	9239916	9241016	0.645524024963	9240654	0.412694454193	FBgn0051885	4060	FBgn0032105	12462
1726	3R	24731170	24732451	0.645419120789	24731815	0.530232191086	FBgn0053204	6794	FBgn0053204	6794
1727	3L	6012891	6013883	0.645295619965	6013837	0.507104635239	FBgn0035664	733	FBgn0035675	35669
1728	3R	5296231	5297225	0.645265102386	5296769	0.502758789062	FBgn0037698	4736	FBgn0043791	23756
1729	2L	15380510	15381341	0.645154476166	15381292	0.560885853238	FBgn0051828	10831	FBgn0001981	51499
1730	3R	14846994	14848165	0.645065784454	14847403	0.468994533314	FBgn0038672	2341	FBgn0027785	5671
1731	X	1881532	1884133	0.644981861115	1882325	0.526305615902	FBgn0010110	13845	FBgn0003964	15114
1732	3L	14758596	14759502	0.644943237305	14759077	0.475133514404	FBgn0036451	1687	FBgn0036450	7025
1733	3R	6705620	6706867	0.644804000854	6706257	0.649991393089	FBgn0037850	1262	FBgn0037855	12995
1734	2R	19945166	19945949	0.644755363464	19945784	0.439109007517	FBgn0035004	5488	FBgn0019886	77106
1735	3R	19992615	19993327	0.644728183746	19992697	0.521755305204	FBgn0039160	2586	FBgn0039167	51741
1736	3L	3348085	3349444	0.644303798676	3348814	0.507188207963	FBgn0010381	4287	FBgn0027616	8884
1737	X	15718525	15719800	0.644280433655	15719138	0.576604334513	FBgn0030702	2085	FBgn0030703	4891
1738	2L	10205678	10206888	0.644260883331	10205816	0.427141493017	FBgn0032191	1145	FBgn0032191	1145
1739	X	2017414	2018383	0.644199371338	2017828	0.464271657607	FBgn0005670	455	FBgn0000377	88309
1740	X	8998246	8999041	0.644116401672	8998684	0.437990361994	FBgn0030094	88	FBgn0030094	88
1741	2R	1569722	1570723	0.64403295517	1570232	0.443686421712	FBgn0033058	143	FBgn0033059	13533
1742	2L	5722204	5723373	0.643980979919	5723287	0.506740665436	FBgn0031736	1371	FBgn0031739	78682
1743	3L	4208355	4209611	0.64395236969	4208891	0.566524449517	FBgn0052252	2625	FBgn0011692	17377
1744	X	6062792	6063807	0.643941879272	6063230	0.468700436985	FBgn0029848	1300	FBgn0003514	7169
1745	X	8416470	8418309	0.643773555756	8416894	0.529184699059	FBgn0030050	723	FBgn0030054	34644
1746	3L	20043999	20045308	0.643674850464	20045220	0.510879421234	FBgn0036937	58	FBgn0036959	129892
1747	2L	19746081	19747301	0.643435955048	19746762	0.519195973873	FBgn0032817	6034	FBgn0005590	49798
1748	X	16556044	16556870	0.64330291748	16556739	0.485540086573	FBgn0030782	1395	FBgn0030786	61152
1749	X	5336713	5337763	0.643250465393	5337236	0.636843025684	FBgn0029769	4050	FBgn0029771	25262
1750	3R	13393232	13394023	0.643232345581	13393637	0.469566166401	FBgn0038522	39	FBgn0025571	27492
1751	X	11769937	11771189	0.643112182617	11770443	0.499218093024	FBgn0030358	5656	FBgn0030350	49226
1752	X	10598213	10599152	0.643088817596	10598690	0.483283127055	FBgn0030230	4194	FBgn0052672	14863
1753	2L	5859984	5861651	0.643040657043	5860994	0.538344224294	FBgn0051645	12539	FBgn0031740	58739
1754	X	13354313	13355404	0.642833709717	13354825	0.492034014534	FBgn0030491	385	FBgn0030482	123995
1755	3R	21312234	21313328	0.642708778381	21313086	0.452243191855	FBgn0040212	1724	FBgn0039338	4537
1756	3L	2577270	2578499	0.642374992371	2578413	0.542511728075	FBgn0062517	932	FBgn0024939	7431
1757	X	7964781	7965454	0.642300605774	7965405	0.520235644446	FBgn0030000	951	FBgn0030003	9558
1758	X	2021565	2022654	0.642162322998	2022028	0.512154817581	FBgn0023540	943	FBgn0000377	84109
1759	2R	19052461	19053945	0.642149925232	19053390	0.581638925216	FBgn0050185	1749	FBgn0050185	1749
1760	2R	4883924	4884881	0.64210319519	4884662	0.462452008174	FBgn0033405	1387	FBgn0028473	25901
1761	4	19008	20252	0.642055511475	19500	0.520339906216	FBgn0052013	3705	FBgn0004859	58167
1762	3R	3547935	3548960	0.642052412033	3548441	0.550621539354	FBgn0037512	302	FBgn0003885	192064
1763	X	9042176	9045411	0.64195394516	9044456	0.609158375684	FBgn0030101	2774	FBgn0030099	6566
1764	3L	14748883	14749706	0.641856193542	14749312	0.433434486389	FBgn0036449	2370	FBgn0036449	2370
1765	2L	4559192	4560211	0.64172410965	4560165	0.456146558126	FBgn0031613	17938	FBgn0031609	96728
1766	3L	882299	883246	0.641502380371	883040	0.408265034358	FBgn0054057	2128	FBgn0035164	61994
1767	2R	4636942	4638007	0.641286849976	4637579	0.503829787759	FBgn0033381	3473	FBgn0033380	11503
1768	3L	5897448	5898128	0.641273498535	5897932	0.440702071557	FBgn0053523	70	FBgn0002638	8788
1769	3L	1504607	1505734	0.641211509705	1505204	0.444416821003	FBgn0011204	4434	FBgn0028577	19083
1770	3R	2431806	2432838	0.641196727753	2432207	0.501826791202	FBgn0037458	2416	FBgn0026566	51297
1771	2R	17141206	17142037	0.641154766083	17141922	0.471678993919	FBgn0034643	328	FBgn0034643	328
1772	2R	20407403	20409123	0.641142368317	20407554	0.441473722458	FBgn0035078	714	FBgn0066084	3975
1773	X	11824093	11824728	0.641069412231	11824639	0.572835127513	FBgn0003865	1789	FBgn0003865	1789
1774	3L	1783095	1784082	0.640817642212	1783623	0.400622816647	FBgn0067864	1282	FBgn0067864	1282
1775	3R	23341550	23342241	0.640480995178	23341637	0.559965875414	FBgn0039522	1342	FBgn0003330	166109
1776	X	18362488	18363410	0.640467643738	18362900	0.445010858424	FBgn0030938	251	FBgn0030943	119224
1777	3R	5601084	5602195	0.640378952026	5601690	0.465287894011	FBgn0037751	847	FBgn0037752	2128
1778	X	2578183	2579867	0.640152931213	2578689	0.536623597145	FBgn0000927	1753	FBgn0024978	9652
1779	X	17341875	17343160	0.640014648438	17342513	0.502339727738	FBgn0030842	19261	FBgn0030851	120900
1780	3L	4111912	4112781	0.639705657959	4112336	0.460238665342	FBgn0035500	5746	FBgn0004574	10397
1781	X	17583559	17584524	0.639615058899	17584383	0.425061742465	FBgn0030866	11172	FBgn0030866	11172
1782	2R	17591515	17592688	0.639503955841	17592117	0.454935848713	FBgn0034692	3096	FBgn0067102	8493
1783	3L	15668266	15669796	0.639494895935	15668903	0.629875361919	FBgn0041160	3795	FBgn0041160	3795
1784	2L	2746845	2748101	0.639494419098	2747474	0.562532929813	FBgn0003075	1048	FBgn0003075	1048
1785	X	5829654	5830522	0.639457702637	5830404	0.500248475508	FBgn0029831	3644	FBgn0000042	84304
1786	3L	22733438	22734385	0.639394760132	22734056	0.421400911668	FBgn0037191	11776	FBgn0037200	71991
1787	3R	20963446	20964590	0.639390945435	20963986	0.487226188183	FBgn0039283	187	FBgn0039283	187
1788	X	19614054	19616171	0.639155387878	19616090	0.452647368113	FBgn0031071	775	FBgn0031071	775
1789	3R	18406365	18407674	0.639051914215	18407090	0.515957215253	FBgn0028837	593	FBgn0024558	1860
1790	3L	13365351	13366375	0.638938426971	13366164	0.461872299512	FBgn0036354	2229	FBgn0036351	10874
1791	3L	8452734	8454180	0.638926029205	8453597	0.559569499072	FBgn0035898	1412	FBgn0035898	1412
1792	2L	10806168	10807832	0.638817310333	10807658	0.45865648443	FBgn0051869	6573	FBgn0032305	34945
1793	2R	2439111	2440193	0.638772010803	2439640	0.500348457923	FBgn0033117	4456	FBgn0033107	112767
1794	3L	733102	734016	0.638519287109	733659	0.471700847149	FBgn0000575	721	FBgn0000575	721
1795	2R	16607828	16608864	0.638492584229	16608365	0.504811595468	FBgn0015721	1147	FBgn0011824	3480
1796	X	11532636	11533722	0.638367652893	11533105	0.478271186352	FBgn0011754	203	FBgn0030327	14616
1797	2R	2995637	2998139	0.638330936432	2996391	0.579759061337	FBgn0015930	5285	FBgn0015930	5285
1798	2L	12002962	12003975	0.638250350952	12003017	0.495280623436	FBgn0032394	741	FBgn0032390	13053
1799	2L	20473414	20474541	0.638246059418	20474019	0.573651075363	FBgn0046834	1070	FBgn0046834	1070
1800	3L	6074251	6075187	0.638226985931	6074355	0.513056966994	FBgn0005658	2286	FBgn0035675	24849
1801	3R	3617349	3618731	0.638209819794	3617998	0.581263515684	FBgn0037517	1635	FBgn0003885	261621
1802	3R	23769130	23770133	0.638203620911	23769540	0.442391097546	FBgn0039561	4191	FBgn0039559	5969
1803	3R	12042220	12042844	0.638160705566	12042268	0.579043865204	FBgn0040071	9103	FBgn0011253	55908
1804	X	10884617	10885673	0.638126373291	10885228	0.450563526154	FBgn0040851	2295	FBgn0028686	85178
1805	3R	24974725	24975400	0.638124465942	24974835	0.565012359619	FBgn0014869	865	FBgn0014869	865
1806	X	7772086	7773257	0.638038635254	7772615	0.542208544413	FBgn0029979	3976	FBgn0029980	5901
1807	2L	14359811	14360516	0.637721538544	14359859	0.502042929331	FBgn0001970	641	FBgn0028529	4779
1808	X	1347864	1348860	0.637541294098	1348377	0.516101717949	FBgn0003517	8143	FBgn0003517	8143
1809	2R	19575052	19576753	0.637471199036	19576143	0.556419456706	FBgn0034970	58	FBgn0025806	5490
1810	3L	15204733	15205372	0.63743019104	15205291	0.615479826927	FBgn0029114	4391	FBgn0029114	4391
1811	2R	3572662	3573452	0.637422561646	3573047	0.474942854473	FBgn0033252	4317	FBgn0021814	18801
1812	X	430698	431769	0.637415885925	431409	0.429224687464	FBgn0003986	16454	FBgn0003986	16454
1813	X	16514286	16515017	0.637379646301	16514591	0.433257484436	FBgn0030771	1339	FBgn0030766	39749
1814	X	21791512	21792713	0.637281417847	21792091	0.514872214373	FBgn0031197	41562	FBgn0031186	134106
1815	2R	3313872	3314740	0.637237548828	3314555	0.467956029452	FBgn0033224	3657	FBgn0033210	126390
1816	3R	7953931	7955211	0.637058258057	7954618	0.538398406085	FBgn0037992	699	FBgn0037992	699
1817	X	5538810	5539445	0.636996269226	5539366	0.516031455994	FBgn0027564	1077	FBgn0029785	21687
1818	X	616382	618623	0.636802196503	618117	0.531754917569	FBgn0040382	1701	FBgn0065054	2778
1819	3L	16447578	16448352	0.636540412903	16448241	0.568114068773	FBgn0004569	719	FBgn0014163	71143
1820	X	14187820	14189765	0.636499404907	14189669	0.430670950148	FBgn0052601	23145	FBgn0002873	107889
1821	X	1242760	1244294	0.636185646057	1243355	0.520221531391	FBgn0040893	3293	FBgn0028274	77678
1822	X	5451398	5452113	0.635891914368	5451733	0.421254581875	FBgn0029776	9264	FBgn0029783	59473
1823	3R	24994521	24995425	0.635802268982	24994568	0.55343023936	FBgn0039645	3053	FBgn0028692	15383
1824	2R	10086084	10087953	0.63568687439	10087491	0.520915857951	FBgn0010397	3174	FBgn0010638	46099
1825	3L	16438182	16439117	0.635683059692	16438684	0.449691653252	FBgn0004569	10276	FBgn0014163	61586
1826	3L	341743	342852	0.635611534119	342333	0.538414107429	FBgn0040291	820	FBgn0035136	2582
1827	X	3024490	3025854	0.635469913483	3025175	0.430761655172	FBgn0028746	4103	FBgn0028746	4103
1828	2L	1951442	1952861	0.635434150696	1952267	0.48795896418	FBgn0031375	2252	FBgn0031391	195020
1829	X	2234595	2235707	0.635252952576	2235159	0.475815212025	FBgn0040390	3231	FBgn0040389	34366
1830	3R	671712	672822	0.635191917419	672223	0.495656609535	FBgn0003002	6312	FBgn0003002	6312
1831	3R	18833212	18834092	0.634943962097	18834015	0.406776775013	FBgn0039037	23	FBgn0051457	119691
1832	2L	6013330	6013999	0.634933948517	6013838	0.546107595617	FBgn0031762	1500	FBgn0031764	10697
1833	X	22077453	22078722	0.634768486023	22077504	0.464583820767	FBgn0000719	18921	FBgn0031186	419519
1834	3L	18925909	18927032	0.634719848633	18926414	0.468618750572	FBgn0036834	10523	FBgn0027057	56138
1835	3R	24944345	24945046	0.634659290314	24944399	0.641876326667	FBgn0039636	2289	FBgn0039633	21690
1836	3R	9071264	9072317	0.634595394135	9071863	0.486757222344	FBgn0000024	12727	FBgn0038128	17892
1837	X	16496698	16497561	0.634562492371	16497094	0.472434222698	FBgn0015336	1298	FBgn0030766	22252
1838	3R	20099648	20100996	0.634502410889	20099696	0.585505061679	FBgn0029146	943	FBgn0051130	8715
1839	X	14027055	14028839	0.634440422058	14028792	0.402689933777	FBgn0004649	1636	FBgn0002873	52988
1840	X	2240249	2242030	0.634364128113	2240417	0.518988089128	FBgn0040387	3403	FBgn0040389	39624
1841	2L	15470638	15471534	0.634279727936	15471115	0.452866196632	FBgn0003448	3083	FBgn0003448	3083
1842	3R	606787	607772	0.634226799011	607315	0.493620704202	FBgn0037275	1262	FBgn0051532	9640
1843	3L	17763003	17764151	0.634224891663	17763407	0.516785349165	FBgn0052186	801	FBgn0036761	48352
1844	2R	14337359	14338388	0.63410282135	14337731	0.475097894669	FBgn0034396	3187	FBgn0010651	19141
1845	3L	20961439	20963034	0.634049415588	20962212	0.657380342484	FBgn0037044	476	FBgn0037044	476
1846	3L	8365402	8366375	0.634046077728	8365818	0.463982502619	FBgn0035886	329	FBgn0035878	45541
1847	2R	8175846	8176793	0.633977890015	8176337	0.488611400127	FBgn0033763	4474	FBgn0011604	23812
1848	2L	4307331	4308436	0.63397026062	4308013	0.42200273626	FBgn0051969	13322	FBgn0026319	63977
1849	2L	3833469	3834676	0.633594989777	3834092	0.603872158948	FBgn0004567	2750	FBgn0004567	2750
1850	3R	5494753	5495639	0.633529186249	5494979	0.44503225599	FBgn0037726	4560	FBgn0037728	8674
1851	2R	14538589	14539685	0.633522987366	14538955	0.484396725893	FBgn0004572	4885	FBgn0041702	51654
1852	2R	18353694	18354651	0.633489608765	18354054	0.501225411892	FBgn0034785	336	FBgn0010078	7924
1853	2R	4141943	4143572	0.633461952209	4142955	0.497638093101	FBgn0033317	820	FBgn0033315	3558
1854	3R	2862894	2863877	0.633454322815	2863216	0.423463344574	FBgn0024289	14841	FBgn0010774	42910
1855	X	16424308	16424930	0.633128643036	16424435	0.485901745883	FBgn0030759	2587	FBgn0015615	2931
1856	X	14056739	14059534	0.6330909729	14057400	0.520860111012	FBgn0030551	2421	FBgn0002873	24380
1857	2R	3370624	3371337	0.632983207703	3370670	0.501158661313	FBgn0033230	4116	FBgn0033240	96805
1858	X	453343	454438	0.632796764374	453719	0.521243992974	FBgn0003986	5856	FBgn0003986	5856
1859	X	2254256	2256047	0.632767677307	2255836	0.611989498138	FBgn0040385	11219	FBgn0001150	29283
1860	X	1268766	1269732	0.632587432861	1269322	0.530303113601	FBgn0029577	1761	FBgn0028274	51711
1861	2R	11478684	11479557	0.632581710815	11479438	0.463351249695	FBgn0034054	9533	FBgn0034050	29687
1862	X	18494991	18496399	0.632378578186	18495642	0.507080852985	FBgn0030947	448	FBgn0030945	8614
1863	3R	16317903	16318533	0.632266998291	16317941	0.509007136027	FBgn0040574	8464	FBgn0043457	65711
1864	X	13406997	13407765	0.632256984711	13407038	0.531905106136	FBgn0040865	3107	FBgn0030507	94922
1865	3L	7738675	7739827	0.632170677185	7739368	0.510163443429	FBgn0052371	2931	FBgn0035823	129459
1866	2L	2820241	2821230	0.632168769836	2820718	0.441630503711	FBgn0031464	587	FBgn0031459	50581
1867	3R	11738356	11739004	0.63208770752	11738930	0.49054230584	FBgn0051291	4596	FBgn0038385	7705
1868	3L	3213756	3214971	0.632082462311	3214437	0.4864112854	FBgn0035424	6067	FBgn0035423	7555
1869	3L	13081170	13082232	0.632073879242	13081664	0.600631445646	FBgn0010452	6556	FBgn0010452	6556
1870	3L	8933863	8934854	0.631829738617	8934282	0.455197586733	FBgn0035941	1959	FBgn0035954	44863
1871	2L	19379676	19380552	0.631591796875	19380130	0.463032946867	FBgn0032773	2001	FBgn0024245	20977
1872	X	9121676	9122310	0.631581783295	9121808	0.467749335549	FBgn0030122	3170	FBgn0030122	3170
1873	2L	9696409	9697511	0.631565570831	9696788	0.485542148352	FBgn0000273	2505	FBgn0015393	3046
1874	3R	24118737	24119775	0.631507158279	24119213	0.48719086647	FBgn0039576	643	FBgn0040108	34792
1875	X	19861657	19862912	0.631464719772	19862365	0.564529587241	FBgn0053517	235	FBgn0031093	141297
1876	2R	18780239	18781449	0.631427764893	18780867	0.477157789118	FBgn0003009	1008	FBgn0034846	73368
1877	3L	16189589	16190456	0.631326675415	16189699	0.445260047913	FBgn0052153	2409	FBgn0036578	4249
1878	3L	6575736	6576453	0.631326198578	6576080	0.404954124899	FBgn0002926	1233	FBgn0052396	71404
1879	3L	16375186	16376975	0.631322860718	16375670	0.480373203754	FBgn0014163	1428	FBgn0014163	1428
1880	3L	16535707	16536750	0.631319999695	16536202	0.429983391481	FBgn0026061	2387	FBgn0036641	10297
1881	2L	10332172	10333055	0.631195068359	10332541	0.430205569548	FBgn0032222	1078	FBgn0032222	1078
1882	X	7810190	7811180	0.631187438965	7810348	0.513033910231	FBgn0003447	1088	FBgn0004404	30208
1883	2L	2308293	2309399	0.631085395813	2309215	0.522625556359	FBgn0031412	1188	FBgn0028485	56120
1884	2R	13905985	13906707	0.631080627441	13906588	0.490302371979	FBgn0040733	1116	FBgn0034326	92267
1885	3R	16902055	16903177	0.630964279175	16902763	0.448280222276	FBgn0038851	3034	FBgn0010770	39195
1886	2L	5961257	5961900	0.630951881409	5961415	0.407862106959	FBgn0003979	1075	FBgn0000308	19610
1887	X	8264511	8265528	0.630874633789	8265249	0.402654320002	FBgn0026758	5251	FBgn0052711	9918
1888	X	17581528	17582766	0.63082408905	17582142	0.481800387887	FBgn0030866	8931	FBgn0030866	8931
1889	2R	17790862	17792940	0.630727767944	17791369	0.518346637487	FBgn0034717	9672	FBgn0013272	33875
1890	3R	26907656	26908898	0.630694389343	26908248	0.513238218096	FBgn0039816	14792	FBgn0010808	28614
1891	3R	12909010	12910271	0.630677461624	12909694	0.573228976306	FBgn0038477	1562	FBgn0038477	1562
1892	2L	13821404	13822358	0.630647182465	13821827	0.540171178182	FBgn0000153	624	FBgn0001961	7912
1893	3L	4530940	4532153	0.63046503067	4531670	0.496253097759	FBgn0053777	4413	FBgn0015805	75894
1894	X	1947112	1948087	0.630424499512	1947646	0.471440924539	FBgn0000382	2746	FBgn0025626	26354
1895	X	8020063	8021123	0.630415439606	8020649	0.415773510933	FBgn0030018	1741	FBgn0030003	45686
1896	X	11455049	11456746	0.630403518677	11455914	0.627627653234	FBgn0002723	1294	FBgn0030322	2322
1897	X	20186169	20187236	0.630354404449	20186820	0.466719178592	FBgn0031103	378	FBgn0027334	15307
1898	2L	1384563	1385484	0.630310058594	1385367	0.44373624975	FBgn0031337	17265	FBgn0002543	35082
1899	X	226399	227439	0.630300045013	226864	0.517282514011	FBgn0000022	11	FBgn0000022	11
1900	2R	18825943	18826958	0.630112171173	18826497	0.483831882477	FBgn0050412	451	FBgn0034846	27738
1901	2R	17068379	17069546	0.630092144012	17068990	0.51770222187	FBgn0034636	10044	FBgn0034643	73260
1902	3R	24297970	24298904	0.629943847656	24298835	0.488706016541	FBgn0039585	11539	FBgn0000659	111970
1903	3L	567886	568807	0.629738330841	568753	0.46970266766	FBgn0035143	3884	FBgn0035141	42305
1904	3L	13108691	13109936	0.629693984985	13109850	0.457462739944	FBgn0053262	366	FBgn0010452	21630
1905	3R	21722996	21723678	0.629549980164	21723086	0.47442111969	FBgn0039387	112	FBgn0002735	102494
1906	X	16184787	16185635	0.629466056824	16185557	0.510554949443	FBgn0003416	1311	FBgn0005411	7419
1907	3L	1729492	1730591	0.629351615906	1730188	0.490686655045	FBgn0035267	254	FBgn0027903	28977
1908	X	13395914	13397046	0.629287242889	13396514	0.440539296468	FBgn0052633	903	FBgn0030507	105446
1909	2L	19076832	19077984	0.629253387451	19077566	0.464614272118	FBgn0032754	2642	FBgn0000486	29807
1910	X	12268714	12269475	0.629220962524	12269397	0.529694610172	FBgn0030387	3234	FBgn0015024	218323
1911	X	13494687	13496312	0.629120826721	13495412	0.49572353363	FBgn0030506	6333	FBgn0030507	6548
1912	3L	13250049	13251498	0.629083633423	13250832	0.586789944593	FBgn0052123	2891	FBgn0036349	101700
1913	3R	26678409	26679952	0.629065036774	26679193	0.445372385137	FBgn0003720	1156	FBgn0003720	1156
1914	3L	20124685	20125737	0.628930091858	20125285	0.4744399786	FBgn0036945	2902	FBgn0036959	49827
1915	3R	23001257	23002299	0.628819942474	23001725	0.401438623667	FBgn0051066	9764	FBgn0039488	59327
1916	3L	16739348	16741472	0.628744602203	16739812	0.584090360006	FBgn0036660	5162	FBgn0036660	5162
1917	X	9812631	9813465	0.62869644165	9812757	0.466641147931	FBgn0030165	417	FBgn0030177	115634
1918	3R	17441603	17442455	0.628663063049	17442375	0.480491352081	FBgn0046832	5871	FBgn0046832	5871
1919	3L	2519064	2519840	0.628603458405	2519728	0.471218967438	FBgn0052295	9224	FBgn0035348	32612
1920	3L	13376998	13377793	0.628591060638	13377633	0.499358957464	FBgn0002573	2561	FBgn0036351	22343
1921	3R	24409595	24410396	0.62858581543	24410031	0.477567017078	FBgn0000659	774	FBgn0000659	774
1922	3L	21573425	21574555	0.62850522995	21573944	0.520903362947	FBgn0052445	721	FBgn0028663	100241
1923	2L	9570050	9571052	0.628385543823	9570525	0.616002051036	FBgn0032130	1633	FBgn0015393	129309
1924	X	9923788	9924476	0.628271579742	9924013	0.440158147078	FBgn0052685	3690	FBgn0030177	4378
1925	2L	14391120	14393123	0.628195762634	14391652	0.627731859684	FBgn0020258	10482	FBgn0028529	36572
1926	2R	8015915	8016791	0.628180980682	8016677	0.476937380704	FBgn0050044	5245	FBgn0033751	18148
1927	3R	24611453	24612438	0.628179550171	24611938	0.420941978693	FBgn0039599	4306	FBgn0005642	25122
1928	3R	18539376	18542518	0.627962589264	18541789	0.560738563538	FBgn0051151	4365	FBgn0039013	10833
1929	2R	18204791	18206388	0.627960205078	18205475	0.594209278331	FBgn0005631	3069	FBgn0020257	8920
1930	3R	19778218	19779085	0.627816200256	19778417	0.441908597946	FBgn0039131	4276	FBgn0039128	21052
1931	X	4465576	4466491	0.62774515152	4465670	0.471363385518	FBgn0003053	2864	FBgn0029718	27444
1932	3L	1180728	1182077	0.627639770508	1181442	0.540650311638	FBgn0040281	1589	FBgn0035194	49764
1933	3R	26666185	26666997	0.627629756927	26666954	0.454855600993	FBgn0003720	11083	FBgn0003720	11083
1934	3R	25072111	25073104	0.627598762512	25072997	0.473379481922	FBgn0051445	2777	FBgn0003525	8505
1935	X	5461999	5463807	0.627591133118	5462742	0.566719111274	FBgn0029778	1296	FBgn0029783	48464
1936	2R	3289886	3291017	0.627542495728	3290400	0.482889413834	FBgn0050497	4027	FBgn0033210	102235
1937	2L	17739067	17740153	0.62753200531	17739690	0.48272973299	FBgn0015609	4240	FBgn0032646	242652
1938	3L	7375934	7377144	0.627476215363	7376697	0.538437001845	FBgn0035781	1431	FBgn0016983	20897
1939	X	17925710	17927160	0.627457141876	17926285	0.432079231038	FBgn0030893	813	FBgn0030891	6590
1940	X	14035409	14037361	0.62744808197	14036677	0.536689937115	FBgn0026713	1368	FBgn0002873	45103
1941	3L	8570282	8571511	0.627263069153	8570644	0.470453542822	FBgn0052355	57	FBgn0017430	4177
1942	X	12715876	12716741	0.62721824646	12716250	0.483781665564	FBgn0053651	9919	FBgn0030433	24793
1943	2R	4387905	4389655	0.627204418182	4388704	0.570959726969	FBgn0033337	14508	FBgn0033341	24481
1944	2L	5945866	5946734	0.627177238464	5946283	0.488412380219	FBgn0001128	2601	FBgn0000308	34742
1945	2L	5579614	5580780	0.62711763382	5580050	0.534708892598	FBgn0031722	1066	FBgn0031718	29024
1946	3R	4801638	4802479	0.627110481262	4802429	0.538220703602	FBgn0037646	4214	FBgn0022347	16238
1947	X	6135209	6136281	0.627098083496	6135570	0.514311397777	FBgn0028685	909	FBgn0028685	909
1948	3R	22796462	22797673	0.627083778381	22797090	0.482363532571	FBgn0039466	3924	FBgn0004510	58482
1949	2R	3749725	3750967	0.627045154572	3750884	0.496377658844	FBgn0013726	1802	FBgn0010109	6744
1950	2R	10198723	10199783	0.627020835876	10199152	0.439253552755	FBgn0050480	6156	FBgn0033948	62977
1951	X	2964617	2965224	0.626993179321	2964692	0.663812279701	FBgn0028369	8458	FBgn0004647	26336
1952	2L	4560926	4562054	0.626890659332	4561571	0.468866684858	FBgn0031613	16532	FBgn0031609	98134
1953	X	5888378	5890211	0.626767158508	5889385	0.557261859669	FBgn0029834	2486	FBgn0029840	45557
1954	3R	25805178	25806439	0.626689434052	25805583	0.44782102108	FBgn0039728	3591	FBgn0039730	15348
1955	X	9639431	9640330	0.626657247543	9639486	0.486477798886	FBgn0052698	5783	FBgn0000233	100077
1956	X	13617999	13619027	0.626641273499	13618257	0.404666423798	FBgn0053174	571	FBgn0030522	1807
1957	3R	21063459	21064241	0.626599788666	21064165	0.493814680311	FBgn0039297	818	FBgn0039300	9057
1958	2R	20005945	20006806	0.626463413239	20006756	0.464029418098	FBgn0015300	1075	FBgn0019886	16134
1959	X	933192	933898	0.626366615295	933848	0.574389139811	FBgn0040397	5412	FBgn0040345	146174
1960	3R	21020559	21021251	0.626337051392	21020711	0.444754123688	FBgn0039288	571	FBgn0039288	571
1961	X	18026595	18027245	0.625998973846	18026641	0.536464267307	FBgn0083228	6547	FBgn0030891	106946
1962	X	16106303	16107434	0.625868320465	16106803	0.514325198005	FBgn0030731	1892	FBgn0030733	13476
1963	X	14104604	14105853	0.625790834427	14105125	0.532817780972	FBgn0002917	3535	FBgn0002873	23345
1964	2L	13028818	13031363	0.625772476196	13030794	0.471746556899	FBgn0032469	539	FBgn0028965	9487
1965	3R	25435135	25435900	0.625741004944	25435781	0.476579666138	FBgn0039674	8975	FBgn0039678	61601
1966	3R	9453895	9454585	0.625730037689	9454500	0.504138151805	FBgn0038162	3149	FBgn0053328	11690
1967	2L	2070069	2071026	0.625678539276	2070524	0.477850016426	FBgn0031388	9553	FBgn0031391	76763
1968	X	8581873	8582718	0.625674247742	8582626	0.482920752631	FBgn0030063	16833	FBgn0030061	22439
1969	3L	1590614	1592195	0.625640392303	1591479	0.486212954802	FBgn0035240	4993	FBgn0035248	37595
1970	3R	23092504	23094699	0.625625610352	23093998	0.612932264805	FBgn0039504	2789	FBgn0039505	5428
1971	3R	11216544	11217718	0.625544071198	11217142	0.558222055435	FBgn0051302	8422	FBgn0038332	19244
1972	2L	6970100	6971452	0.625402927399	6970665	0.561777889729	FBgn0016978	1071	FBgn0016978	1071
1973	3R	80205	81371	0.625368118286	80665	0.454976811129	FBgn0037227	163	FBgn0037220	22588
1974	2R	17073712	17074351	0.625331878662	17074260	0.519640551673	FBgn0034636	4774	FBgn0034643	67990
1975	3L	4091658	4092716	0.625205516815	4092137	0.499242842197	FBgn0028484	400	FBgn0028484	400
1976	2L	15638011	15638680	0.625135421753	15638641	0.559828546312	FBgn0028863	10108	FBgn0003936	108970
1977	X	1304265	1305987	0.625074386597	1305155	0.584599579082	FBgn0027796	4357	FBgn0028274	15878
1978	2R	2788718	2789916	0.624912261963	2789472	0.560215108535	FBgn0033155	416	FBgn0033156	808
1979	X	19995675	19996606	0.624841690063	19996113	0.491535859949	FBgn0031091	554	FBgn0031093	7549
1980	2L	951795	953523	0.624758243561	953082	0.445304085227	FBgn0051923	22403	FBgn0003916	51420
1981	3L	20042842	20043549	0.62474155426	20042893	0.571768230862	FBgn0036937	2385	FBgn0036959	132219
1982	X	5748577	5749059	0.624528884888	5748943	0.44868183136	FBgn0029821	2250	FBgn0000042	2843
1983	X	1082494	1083146	0.624491691589	1082994	0.443663517634	FBgn0026875	10460	FBgn0026875	10460
1984	X	9214108	9214937	0.624434947968	9214651	0.401922671	FBgn0030130	6432	FBgn0026149	12784
1985	2R	14265620	14266829	0.624408721924	14266167	0.547224680583	FBgn0034387	3819	FBgn0010651	52423
1986	X	14689470	14690300	0.624347686768	14690252	0.493426704407	FBgn0030589	46	FBgn0052590	17280
1987	3R	16444493	16445326	0.624193668365	16444541	0.464592827691	FBgn0038815	909	FBgn0051506	13987
1988	2L	20464211	20465388	0.624161720276	20464899	0.455055681864	FBgn0046834	10190	FBgn0046834	10190
1989	3L	12559478	12560378	0.624114990234	12559944	0.433334231377	FBgn0015904	5323	FBgn0004926	59260
1990	2L	6263288	6264372	0.624090194702	6263732	0.433154442731	FBgn0031792	755	FBgn0043854	108683
1991	3R	6752742	6754668	0.62407875061	6753416	0.474370900322	FBgn0037857	22625	FBgn0037855	34164
1992	X	16499938	16501697	0.624073982239	16500846	0.490964973674	FBgn0015336	2454	FBgn0030766	26004
1993	3R	16755639	16756585	0.624030351639	16756021	0.474571883678	FBgn0051191	15231	FBgn0038834	79750
1994	3R	6042845	6043653	0.624028682709	6043482	0.454420199761	FBgn0025879	4772	FBgn0037797	4998
1995	3R	7462188	7463121	0.623854637146	7462278	0.498379601373	FBgn0051389	4920	FBgn0037921	10912
1996	X	17908073	17909136	0.623733043671	17908455	0.448023739983	FBgn0013809	9916	FBgn0030891	11240
1997	2R	17548993	17550166	0.623698711395	17549682	0.431719452143	FBgn0005778	782	FBgn0067102	33942
1998	2R	7840852	7842302	0.623534202576	7841597	0.516378739301	FBgn0033713	568	FBgn0020377	114465
1999	2R	6522929	6523933	0.623352050781	6523362	0.529739111662	FBgn0033574	65789	FBgn0033571	108397
[truncated: 2,869 more rows]
