# Supplementary material for: Developmental roles of 21 Drosophila transcription factors are determined by quantitative differences in binding to an overlapping set of thousands of genomic regions
Source: Genome Biol. 2009 Jul 23;10(7):R80. doi: 10.1186/gb-2009-10-7-r80 (PMC2728534; doi:10.1186/gb-2009-10-7-r80)
Supplement: Additional data file 7 — Genomic coordinates of regions bound by each factor for the 25% FDR data set, locations and scores of peak windows, and the closest gene and closest transcribed gene for each peak. [file gb-2009-10-7-r80-S7.zip › Additional Data File 4 25% FDR bound regions/slp1_1_032707-sym-25_table.txt]

Interval	Chr	Bound_Region_Start	Bound_Region_Stop	Bound_Region_Score	Peak_start	Peak_score	Closest_gene	Closest_gene_dist	Closest_transcribed_gene	Closest_transcribed_gene_dist
1	2R	7060196	7066549	5.774679660797	7062856	5.335805384318	FBgn0000577	18739	FBgn0000577	18739
2	3R	9813142	9816439	5.233024597168	9814690	5.136496431687	FBgn0015270	24051	FBgn0038196	47197
3	X	272482	275733	5.156081199646	274361	4.907701253891	FBgn0002561	7816	FBgn0002561	7816
4	2L	4888063	4893768	4.846517562866	4889540	4.494757652283	FBgn0031644	455	FBgn0031645	2575
5	X	320796	324119	4.824723243713	322690	4.605670332909	FBgn0010019	3465	FBgn0002561	56145
6	2L	165157	168029	4.775472164154	166670	4.540440529585	FBgn0016977	7636	FBgn0016977	7636
7	2L	7137330	7140232	4.726850509644	7138644	4.464033070733	FBgn0031889	4961	FBgn0031886	72811
8	X	7013172	7016295	4.642118453979	7014788	4.183930088492	FBgn0047092	19702	FBgn0029933	71499
9	3R	12376177	12379541	4.606303215027	12377726	4.538669109344	FBgn0038442	1967	FBgn0027053	81903
10	2L	12078702	12083368	4.606154918671	12080233	4.484836548567	FBgn0032406	3410	FBgn0003145	5559
11	3L	15226098	15229400	4.599939346313	15227975	4.235371056725	FBgn0029114	27075	FBgn0029114	27075
12	3L	14921296	14929050	4.589116096497	14925895	4.331523222082	FBgn0026320	8711	FBgn0026320	8711
13	2R	7046889	7049988	4.569459438324	7048209	4.21284383886	FBgn0000577	4092	FBgn0000577	4092
14	2R	7039338	7044053	4.515733718872	7041072	4.257662504911	FBgn0000577	3045	FBgn0000577	3045
15	X	20487621	20492179	4.482480049133	20489010	4.328013271093	FBgn0031128	1410	FBgn0003300	16107
16	3R	2669875	2673209	4.480497837067	2671425	4.091578623828	FBgn0003339	4461	FBgn0001077	18621
17	2L	5455446	5462037	4.47389793396	5458859	3.853470355272	FBgn0005511	2782	FBgn0005511	2782
18	2L	21863538	21865177	4.415218353271	21864652	4.107963621616	FBgn0032965	21202	FBgn0003866	48464
19	3R	1447499	1451935	4.338803768158	1448840	4.302796363831	FBgn0037350	33	FBgn0037351	1346
20	3R	4099455	4102140	4.322097301483	4100625	4.086765513701	FBgn0010433	2889	FBgn0037561	5021
21	X	18142870	18147094	4.309411525726	18145240	4.243946611881	FBgn0004956	3478	FBgn0004956	3478
22	3R	4788334	4793670	4.292859554291	4791389	4.091139793396	FBgn0037645	11832	FBgn0037644	20663
23	2L	2998782	3001852	4.292768955231	3000343	3.877875137329	FBgn0025681	7379	FBgn0002989	7582
24	2R	9081246	9086897	4.273080348969	9083822	3.962699711323	FBgn0033857	6314	FBgn0033856	9370
25	3L	21414099	21417262	4.272394180298	21415717	4.15073376894	FBgn0014143	5320	FBgn0014143	5320
26	2L	5408916	5413250	4.244664430618	5410522	4.057848781347	FBgn0016660	6180	FBgn0005511	51119
27	2L	16225822	16228722	4.178545951843	16227287	3.686811089516	FBgn0028859	2809	FBgn0028897	30765
28	3R	25129555	25135588	4.17733669281	25133601	4.183050334454	FBgn0039659	10650	FBgn0003525	52099
29	2L	18919479	18923318	4.168794155121	18921842	3.964523464441	FBgn0032723	18035	FBgn0032728	43119
30	3R	18969841	18973645	4.159717082977	18971585	4.016392072042	FBgn0004644	3704	FBgn0051457	17879
31	3R	12596179	12600516	4.152846574783	12599017	3.75446768368	FBgn0020556	106	FBgn0020556	106
32	2R	15563444	15570151	4.145023345947	15566637	3.848558098078	FBgn0034480	46787	FBgn0004364	59737
33	3R	2548043	2551140	4.124157428741	2549402	3.951257109642	FBgn0051481	18383	FBgn0004054	20460
34	2R	7081605	7084229	4.099698543549	7083078	3.729718774557	FBgn0065063	24212	FBgn0065063	24212
35	2L	3600887	3604483	4.097251653671	3602871	3.73820624632	FBgn0002985	3877	FBgn0002985	3877
36	2R	11269281	11272449	4.083674430847	11271225	3.388346099854	FBgn0050089	28964	FBgn0050089	28964
37	2L	9597938	9603445	4.081248283386	9602218	3.764231204987	FBgn0032132	1326	FBgn0015393	97616
38	3L	14095891	14098430	4.080603599548	14097285	4.043653339148	FBgn0042630	702	FBgn0000411	46594
39	X	9138171	9140846	4.03217124939	9139316	3.293877220154	FBgn0002576	9446	FBgn0030122	20678
40	2R	18196999	18200237	4.031035900116	18198623	3.414368897676	FBgn0020257	2068	FBgn0020257	2068
41	3L	6739866	6742388	4.013680934906	6741187	3.620836566476	FBgn0052392	3994	FBgn0035714	14327
42	X	7065198	7067852	4.006335258484	7066432	3.947879208459	FBgn0029939	28120	FBgn0025549	70108
43	X	7735731	7739679	4.001159191132	7737489	3.866333544254	FBgn0029970	681	FBgn0029970	681
44	3L	19148218	19150940	3.977519035339	19149637	3.870361804962	FBgn0016797	13752	FBgn0016797	13752
45	3L	19601045	19603294	3.960120201111	19602181	3.13057680691	FBgn0036896	1326	FBgn0029094	18030
46	3R	164576	168561	3.957581520081	167285	3.784800469875	FBgn0037236	1998	FBgn0001204	5087
47	3L	11215560	11218608	3.922798156738	11217152	3.679315916697	FBgn0036150	7267	FBgn0041094	9104
48	3L	4804193	4806966	3.891214847565	4805565	3.513893351835	FBgn0010349	1015	FBgn0035570	114862
49	3L	8637843	8641719	3.849633693695	8640294	3.510617368362	FBgn0001168	9412	FBgn0001168	9412
50	2R	15010381	15013121	3.843541145325	15011739	3.344459337347	FBgn0034453	9	FBgn0034447	44367
51	3L	20575728	20579169	3.806996822357	20576845	3.553892195225	FBgn0037014	5774	FBgn0001320	52359
52	3R	1494936	1499126	3.805060386658	1496736	3.425020754337	FBgn0037363	1301	FBgn0037363	1301
53	3L	3600508	3603463	3.80254650116	3602177	3.407300612506	FBgn0040694	2354	FBgn0053504	24822
54	3R	670960	676527	3.790274620056	675229	3.572795927525	FBgn0003002	3306	FBgn0003002	3306
55	3L	12670061	12673058	3.790189266205	12671610	3.535800036262	FBgn0014343	3915	FBgn0036306	57094
56	X	18092703	18095565	3.788261413574	18094258	3.47255769372	FBgn0030905	865	FBgn0004956	47504
57	2L	14260624	14263424	3.784563064575	14262065	3.452703307657	FBgn0004002	1457	FBgn0028529	93015
58	3R	18954339	18961415	3.771782875061	18957596	3.53041491789	FBgn0051457	3890	FBgn0051457	3890
59	2R	5484217	5487345	3.738689899445	5485985	3.528973817825	FBgn0033471	3023	FBgn0000606	5069
60	2L	18803408	18806017	3.702077865601	18804931	3.38364136219	FBgn0040992	1984	FBgn0032717	30665
61	2R	9480866	9483622	3.700830459595	9481991	3.326424300671	FBgn0020766	2263	FBgn0033886	5680
62	3R	9733934	9738169	3.69672870636	9735421	3.625928934883	FBgn0000576	7840	FBgn0000576	7840
63	3R	1036492	1039230	3.678030490875	1038038	3.538961857557	FBgn0000340	5109	FBgn0000340	5109
64	2R	2083946	2086719	3.676370620728	2085167	3.405751733219	FBgn0033076	27624	FBgn0041145	37151
65	2L	6018618	6021289	3.635211229324	6019652	3.213996550616	FBgn0001170	254	FBgn0031764	4883
66	3R	17226454	17228963	3.630935668945	17227797	3.546132246653	FBgn0038887	2023	FBgn0043012	131998
67	3R	2692877	2695456	3.603388786316	2694148	3.519735083861	FBgn0001077	4102	FBgn0001077	4102
68	2R	6600517	6603132	3.595281600952	6601819	3.307748738457	FBgn0040766	4863	FBgn0033581	64144
69	3R	8138371	8141535	3.594396114349	8139987	3.232852965593	FBgn0038011	2912	FBgn0010044	65771
70	3L	18319535	18323761	3.58554649353	18321920	3.460174918175	FBgn0011706	41742	FBgn0011706	41742
71	3L	8626419	8629309	3.585338592529	8627523	3.087303161621	FBgn0035922	4052	FBgn0001168	22183
72	3L	726521	730120	3.585291862488	728026	3.197351091048	FBgn0052482	700	FBgn0000575	4912
73	3L	16372564	16375722	3.57106256485	16374608	2.936966747046	FBgn0014163	2490	FBgn0014163	2490
74	2L	14576485	14580383	3.567506790161	14577569	3.357382381664	FBgn0028913	13843	FBgn0005771	86707
75	2L	3832712	3835303	3.560689926147	3833957	3.550679767833	FBgn0004567	2885	FBgn0004567	2885
76	3R	2732132	2734327	3.559031963348	2733260	3.40247779734	FBgn0001077	43214	FBgn0001077	43214
77	2R	7687396	7690638	3.53918170929	7689034	3.224044481913	FBgn0014184	1135	FBgn0014184	1135
78	2L	5380455	5382999	3.526051521301	5381720	3.217199653387	FBgn0016660	22622	FBgn0031700	52850
79	2L	19214346	19217234	3.501421928406	19215680	3.486583148732	FBgn0015380	29405	FBgn0032762	86325
80	3R	18272389	18274917	3.500757217407	18273564	3.157229844262	FBgn0051160	198	FBgn0028688	14208
81	2L	18869898	18872410	3.476702213287	18871235	3.055922367994	FBgn0003896	5950	FBgn0032717	35639
82	3R	17359461	17361641	3.449005126953	17360511	2.812222056919	FBgn0038891	2622	FBgn0013984	45740
83	2R	15334043	15336304	3.442133903503	15335245	3.154219985008	FBgn0034475	4805	FBgn0011849	92851
84	3L	20940146	20944143	3.436681270599	20941702	3.117535326216	FBgn0037042	16145	FBgn0003415	19563
85	3R	2487874	2490389	3.430616855621	2489276	3.086920654072	FBgn0024912	3454	FBgn0026567	5672
86	X	19131372	19133797	3.42479133606	19132716	3.144244098663	FBgn0065084	3094	FBgn0031008	29895
87	2L	14488164	14491288	3.412700176239	14489353	3.094282269478	FBgn0005771	1509	FBgn0005771	1509
88	2R	1474082	1475346	3.412257194519	1475267	3.263352632523	FBgn0033048	1043	FBgn0033059	108498
89	X	9600975	9605054	3.408645153046	9602148	3.090181042166	FBgn0020378	3968	FBgn0000233	62739
90	3R	4004601	4009851	3.406428813934	4005910	3.287528150222	FBgn0001138	1254	FBgn0037554	53319
91	3L	13068447	13070804	3.403815746307	13069525	3.120448617374	FBgn0052118	2673	FBgn0010452	18695
92	3R	4027572	4032356	3.403284072876	4028978	3.121489524841	FBgn0053779	1566	FBgn0037554	30251
93	2L	18963843	18966100	3.391462802887	18964823	3.012927234173	FBgn0032728	138	FBgn0032728	138
94	2R	1700434	1702651	3.390497207642	1701545	3.041871828191	FBgn0033068	1850	FBgn0033068	1850
95	2R	17390084	17392820	3.39045381546	17391501	2.859161965987	FBgn0025573	1386	FBgn0034657	163422
96	2R	14191408	14194319	3.387664318085	14192525	3.03069562912	FBgn0023214	4130	FBgn0023214	4130
97	3L	12987946	12990636	3.375042915344	12989076	3.219062188092	FBgn0036333	178	FBgn0011284	26627
98	2L	5932963	5935355	3.373920917511	5934164	3.063732475042	FBgn0015381	8227	FBgn0000308	46861
99	3R	25982116	25984468	3.37095618248	25983188	2.734736695009	FBgn0039749	457	FBgn0065067	50346
100	2R	16457993	16460470	3.366332530975	16459262	2.921420782804	FBgn0053704	1578	FBgn0034565	26557
101	3R	685963	690955	3.363125801086	689885	2.942993949441	FBgn0003002	11350	FBgn0003002	11350
102	2L	20981953	20984240	3.363086223602	20983126	3.15090081271	FBgn0032909	26590	FBgn0032906	69389
103	3R	2860814	2864285	3.362146377563	2862973	3.067882257349	FBgn0024289	15084	FBgn0010774	43153
104	4	425680	427893	3.352832794189	427035	3.227256410262	FBgn0039905	13395	FBgn0026777	98688
105	3L	16974995	16978571	3.347662448883	16976332	2.829877793789	FBgn0036685	5107	FBgn0025582	224084
106	X	257654	260495	3.34005355835	259278	2.761744320393	FBgn0004170	6396	FBgn0004170	6396
107	X	5441005	5444630	3.322858810425	5442416	3.146617770195	FBgn0029775	2906	FBgn0029783	68790
108	3R	27097824	27100112	3.319345474243	27098975	2.951940536499	FBgn0039839	7523	FBgn0039831	52549
109	3L	18325590	18327978	3.317723274231	18326875	3.187620443456	FBgn0011706	36787	FBgn0011706	36787
110	3R	24456073	24458475	3.292276859283	24457500	2.83474148021	FBgn0039590	3285	FBgn0001215	31971
111	3L	12620044	12622497	3.280590057373	12621142	2.876396119595	FBgn0052111	19259	FBgn0036306	107562
112	3L	5966193	5969847	3.280349731445	5968640	3.066541110768	FBgn0052406	2521	FBgn0035656	18688
113	3L	6794195	6797580	3.274569511414	6795230	2.978051781654	FBgn0003995	31123	FBgn0035714	68370
114	3L	12649868	12652623	3.273319721222	12651111	2.758026301861	FBgn0014343	16584	FBgn0036306	77593
115	2L	9583312	9586640	3.266906738281	9585129	3.194969177246	FBgn0014179	3387	FBgn0015393	114705
116	X	1928420	1931173	3.259768486023	1929467	3.10715508461	FBgn0025628	167	FBgn0025626	8175
117	X	16036521	16039632	3.254576683044	16037682	3.207317479451	FBgn0000459	12989	FBgn0000459	12989
118	3R	4018001	4020268	3.253732681274	4019224	2.936773459117	FBgn0053779	11320	FBgn0037554	40005
119	3L	12056114	12058363	3.249866485596	12057226	3.107376903296	FBgn0028679	1494	FBgn0036248	34964
120	X	8619095	8621545	3.237695217133	8620367	2.721819281578	FBgn0026411	30644	FBgn0030061	60180
121	3R	4488511	4490934	3.234960079193	4489806	2.753020554781	FBgn0037605	199	FBgn0037608	10033
122	3L	8516453	8518684	3.22510099411	8517484	2.839527010918	FBgn0035909	8585	FBgn0024236	18293
123	2R	5588791	5591233	3.221642017365	5590269	2.630677840289	FBgn0033483	91	FBgn0033483	91
124	3L	3020054	3022829	3.216530799866	3021494	2.693208694458	FBgn0035388	2764	FBgn0035388	2764
125	3L	5828877	5831865	3.208426952362	5830237	3.091188557943	FBgn0003984	10676	FBgn0035640	43207
126	3R	13371658	13374097	3.195114135742	13372880	2.881520131055	FBgn0038519	649	FBgn0025571	6735
127	3L	10822742	10827285	3.189299583435	10825889	2.628551832835	FBgn0026160	5950	FBgn0026160	5950
128	3R	26211826	26215980	3.170582771301	26213974	2.913482834311	FBgn0015222	123	FBgn0039764	35580
129	3R	4524009	4527094	3.153282165527	4525625	2.990776651046	FBgn0037612	1079	FBgn0001180	2085
130	3R	9724282	9726616	3.1470079422	9725616	2.997344073127	FBgn0000576	1965	FBgn0000576	1965
131	2R	19079966	19083401	3.134702682495	19081204	2.919824790955	FBgn0015903	8707	FBgn0015903	8707
132	3L	6154986	6157670	3.123945713043	6156078	2.62541624705	FBgn0035690	348	FBgn0035688	8265
133	3L	8384546	8386901	3.123650550842	8385439	2.741965378032	FBgn0035891	83	FBgn0010825	38824
134	2L	19328655	19331455	3.123146057129	19329904	2.943517155117	FBgn0024245	29249	FBgn0024245	29249
135	3R	2040077	2042460	3.116273880005	2041263	2.890450000763	FBgn0037411	295	FBgn0053097	152747
136	3R	2369666	2372073	3.089891910553	2370993	2.942142654868	FBgn0046873	3765	FBgn0037446	88117
137	2L	3087150	3089458	3.082285881042	3088387	2.718495488167	FBgn0005779	21285	FBgn0003934	39686
138	3L	12426824	12429192	3.074516296387	12428266	2.875310182571	FBgn0000625	13702	FBgn0027936	49983
139	X	3017769	3020742	3.06325674057	3019045	2.763937145472	FBgn0028746	10233	FBgn0028746	10233
140	3R	12455473	12457734	3.049000263214	12456597	2.600624024868	FBgn0000634	5649	FBgn0038453	12730
141	3L	6076974	6080043	3.042227745056	6078665	2.763379938462	FBgn0005658	6596	FBgn0035675	29159
142	3R	26606537	26609178	3.03356552124	26607788	2.897410896089	FBgn0004606	16140	FBgn0003720	70249
143	2L	4367629	4371007	3.031750202179	4368922	2.811863660812	FBgn0026319	3068	FBgn0026319	3068
144	X	18136700	18139443	3.020263195038	18138232	2.799075216055	FBgn0004956	3530	FBgn0004956	3530
145	3R	18498123	18500689	3.019150733948	18499207	2.594722811381	FBgn0039000	684	FBgn0039000	684
146	2R	16819109	16821216	3.010896205902	16820354	2.775583267212	FBgn0034618	92	FBgn0034617	424
147	2R	7069560	7073073	3.007946014404	7071905	2.707860310872	FBgn0000577	27788	FBgn0000577	27788
148	X	18332978	18335234	3.00652885437	18333928	2.392484605312	FBgn0030930	122	FBgn0030943	148196
149	X	5515736	5518249	2.999151229858	5517032	2.770251909892	FBgn0015794	14	FBgn0029785	647
150	2R	4147174	4150217	2.997828483582	4149269	2.840452923494	FBgn0033317	5494	FBgn0033315	9872
151	3L	731125	738426	2.996739625931	737300	2.543760240078	FBgn0000575	4362	FBgn0000575	4362
152	2R	20086404	20089037	2.996514797211	20088173	2.406240820885	FBgn0020521	699	FBgn0035031	17422
153	3R	16674104	16676264	2.995909690857	16675337	2.537877784056	FBgn0038834	934	FBgn0038834	934
154	2L	3610092	3617457	2.995513916016	3611307	2.90203088522	FBgn0002985	4559	FBgn0002985	4559
155	3L	14118521	14121591	2.992692947388	14120726	2.521760135889	FBgn0000411	23153	FBgn0000411	23153
156	3L	21757511	21759924	2.987118244171	21758561	2.612599849701	FBgn0037135	99	FBgn0037134	1255
157	3L	1461747	1464437	2.979485988617	1462773	2.774814269122	FBgn0046769	249	FBgn0004635	15449
158	2R	20563334	20565694	2.973518371582	20564577	2.577691972256	FBgn0001147	4650	FBgn0001148	5003
159	3R	3298257	3301251	2.971790313721	3299551	2.56670775133	FBgn0037504	55	FBgn0037504	55
160	3R	16367708	16370384	2.971273422241	16369059	2.914341646082	FBgn0053192	8332	FBgn0043457	14593
161	2R	1542368	1545275	2.959218025208	1543782	2.650333762169	FBgn0033052	888	FBgn0033059	39983
162	3L	5108271	5111480	2.955917358398	5110321	2.756077257792	FBgn0035591	8	FBgn0035602	230111
163	3L	2420045	2423782	2.948552131653	2421227	2.813256488127	FBgn0052306	23697	FBgn0053231	27461
164	2L	15326527	15330972	2.945023536682	15329591	2.787896364927	FBgn0001981	202	FBgn0001981	202
165	3L	14562438	14565901	2.943340778351	14565032	2.620693862438	FBgn0040318	205	FBgn0028418	39009
166	3L	12074663	12077205	2.941771507263	12075705	2.578331027712	FBgn0036246	13115	FBgn0036248	16485
167	2L	3540593	3543302	2.935294628143	3542256	2.692494660616	FBgn0024244	3005	FBgn0031549	11970
168	3R	12904507	12906984	2.928507804871	12905634	2.831821173429	FBgn0038475	31	FBgn0038475	31
169	X	5413214	5415401	2.925580501556	5414161	2.68090988795	FBgn0053980	8741	FBgn0029771	51663
170	3R	2688596	2692687	2.917231559753	2691676	2.317050033145	FBgn0001077	1630	FBgn0001077	1630
171	2L	18355746	18358341	2.911490917206	18357101	2.638091832399	FBgn0011559	2146	FBgn0004413	82065
172	2R	15579783	15584156	2.910254955292	15583641	2.614303052425	FBgn0004364	42733	FBgn0004364	42733
173	2L	3816893	3828702	2.910248756409	3818054	2.637252426147	FBgn0031573	4647	FBgn0003430	7626
174	X	19722107	19725104	2.896388053894	19723426	2.597343274525	FBgn0000076	571	FBgn0031079	37438
175	2R	16342785	16345346	2.883982658386	16344155	2.592177450657	FBgn0011674	509	FBgn0016984	4159
176	2R	4926321	4929024	2.879862308502	4927917	2.538368612528	FBgn0041087	1760	FBgn0053774	15820
177	3R	18443161	18445318	2.877987861633	18444098	2.543947977178	FBgn0038996	107	FBgn0014949	29980
178	2L	10429748	10432012	2.864706039429	10430988	2.226236611605	FBgn0032248	74	FBgn0032248	74
179	3L	22067768	22071218	2.861717224121	22068928	2.665254368502	FBgn0037153	1029	FBgn0000100	59045
180	3L	113446	116278	2.857667922974	114648	2.707682609558	FBgn0020386	1664	FBgn0035105	53306
181	X	20451892	20456423	2.85612487793	20452892	2.536426961422	FBgn0031125	3588	FBgn0003300	52225
182	X	444509	448868	2.855084896088	445891	2.580728054047	FBgn0003986	1972	FBgn0003986	1972
183	2L	4441359	4445564	2.853789329529	4442414	2.515845680237	FBgn0031603	84	FBgn0031604	2318
184	2L	19332736	19335865	2.849802017212	19333843	2.412923420177	FBgn0024245	25310	FBgn0024245	25310
185	X	3621151	3624117	2.845788002014	3622670	2.762824451222	FBgn0026698	2974	FBgn0000542	58663
186	3R	16375043	16378565	2.844715118408	16376090	2.397602885962	FBgn0016917	1944	FBgn0043457	7562
187	2R	16870000	16875853	2.838233947754	16871928	2.485089111328	FBgn0000395	2595	FBgn0000395	2595
188	3L	11233119	11236868	2.837465286255	11235155	2.283505746296	FBgn0041094	8899	FBgn0041094	8899
189	2R	14316347	14318704	2.837422847748	14317695	2.604234755039	FBgn0010651	895	FBgn0010651	895
190	2R	17277369	17279791	2.829208374023	17278695	2.722556086148	FBgn0034659	2232	FBgn0034657	50616
191	3L	10294221	10296496	2.824149131775	10295317	2.2889087677	FBgn0067716	1524	FBgn0000629	316760
192	4	89336	91774	2.816576957703	90897	2.261842980104	FBgn0019664	941	FBgn0019664	941
193	2R	17777364	17779737	2.812858581543	17778666	2.516343355179	FBgn0034717	22375	FBgn0013272	46578
194	2R	12154035	12156662	2.810775756836	12155039	2.75867420435	FBgn0024232	1064	FBgn0003274	54082
195	2R	5932372	5936210	2.794235229492	5935504	2.626474553888	FBgn0033520	745	FBgn0033522	6021
196	2L	14263874	14266126	2.792866706848	14265061	2.436732404372	FBgn0004002	1539	FBgn0028529	90019
197	3R	14190784	14192971	2.790710449219	14191703	2.420428562164	FBgn0038608	156	FBgn0038609	675
198	3R	18963177	18965341	2.789100646973	18964306	2.475516382853	FBgn0004644	3575	FBgn0051457	10600
199	X	16487861	16491078	2.784084320068	16489812	2.679521869211	FBgn0003189	496	FBgn0030766	14970
200	X	20498399	20507480	2.783206939697	20503302	2.487135662752	FBgn0003300	1815	FBgn0003300	1815
201	3L	12676428	12679286	2.781145095825	12677995	2.386368306478	FBgn0014343	10300	FBgn0036306	50709
202	X	8256988	8259672	2.779142379761	8258316	2.66800440059	FBgn0052711	2985	FBgn0052711	2985
203	2L	15034169	15036562	2.778943061829	15035328	2.762405204773	FBgn0004837	97	FBgn0010422	21354
204	2R	9968257	9970225	2.776075839996	9969290	2.493146728067	FBgn0033939	4309	FBgn0013725	22092
205	X	12568766	12571988	2.767327308655	12569678	2.386261799756	FBgn0024308	6702	FBgn0053963	76279
206	3R	12161680	12164495	2.759220123291	12162909	2.524163373311	FBgn0040284	4797	FBgn0040284	4797
207	3L	21078161	21081726	2.759033203125	21080168	2.575285070083	FBgn0037051	10286	FBgn0037051	10286
208	3L	21576006	21579397	2.747303009033	21577071	2.46130785346	FBgn0053291	1730	FBgn0028663	103368
209	3R	26591815	26594292	2.746737957001	26593090	2.729000820833	FBgn0004606	1442	FBgn0003720	84947
210	3L	21382177	21384665	2.744823455811	21383275	2.689268617069	FBgn0033583	3612	FBgn0014143	27122
211	3R	27528943	27531886	2.740413188934	27530667	2.615950077772	FBgn0054046	4187	FBgn0039867	31997
212	3R	1127918	1129795	2.736896514893	1128921	2.543277829885	FBgn0037310	3054	FBgn0037310	3054
213	3L	15981447	15987476	2.727424144745	15982863	2.722797520955	FBgn0036558	5792	FBgn0044028	5876
214	3R	7175796	7178585	2.72681427002	7177025	2.367117040298	FBgn0026064	658	FBgn0026064	658
215	3L	9828135	9831009	2.723589420319	9829960	2.365023697124	FBgn0004390	734	FBgn0015618	17363
216	2R	9870710	9873303	2.722233772278	9872216	2.241222213296	FBgn0033925	69	FBgn0033925	69
217	3L	20562003	20564218	2.719459533691	20563249	2.502421528101	FBgn0037014	7822	FBgn0001320	65955
218	2R	19315408	19318175	2.716593742371	19316752	2.302035331726	FBgn0034908	93	FBgn0034908	93
219	X	476853	479198	2.712640762329	478092	2.292800396681	FBgn0029529	63	FBgn0026879	3930
220	3L	1729009	1731690	2.710652351379	1730228	2.563929140568	FBgn0035267	214	FBgn0027903	28937
221	2L	21735372	21737435	2.704372406006	21736381	2.325692780813	FBgn0032960	8673	FBgn0032960	8673
222	3L	3831013	3833386	2.702936172485	3832259	2.362943789538	FBgn0013751	2574	FBgn0035464	37458
223	3R	24399253	24401211	2.702729701996	24400223	2.388152718544	FBgn0000659	10582	FBgn0000659	10582
224	2L	8544716	8546813	2.701109409332	8545886	2.584704796473	FBgn0011259	2553	FBgn0029004	17268
225	3R	26054024	26056091	2.70063495636	26054892	2.525871181488	FBgn0000279	12686	FBgn0039757	20150
226	2R	10563559	10565731	2.700077533722	10564700	2.393407225609	FBgn0053467	6404	FBgn0033989	57614
227	3R	17972285	17974478	2.69877910614	17973386	2.434318860372	FBgn0051163	13806	FBgn0053335	17354
228	3R	15184683	15187941	2.697358608246	15186455	2.388154000044	FBgn0038697	14016	FBgn0000463	34520
229	2L	5471999	5475408	2.694430351257	5474152	2.502605855465	FBgn0005511	12511	FBgn0005511	12511
230	2R	2123873	2126724	2.688737869263	2125236	2.34558429718	FBgn0040673	410	FBgn0040673	410
231	3R	15163742	15169300	2.687632083893	15164910	2.425172138214	FBgn0000463	12975	FBgn0000463	12975
232	X	1867736	1870216	2.681806087494	1869211	2.34860432148	FBgn0010110	731	FBgn0003964	28228
233	3L	4080651	4082662	2.679629325867	4081781	2.340502738953	FBgn0035497	4448	FBgn0028484	9956
234	X	15774483	15776596	2.677373409271	15775612	2.439455121756	FBgn0030710	596	FBgn0030711	3336
235	2L	4461910	4466280	2.675144195557	4465147	2.459524799796	FBgn0031611	53	FBgn0031609	1710
236	X	11552038	11555309	2.674759864807	11553183	2.209116346696	FBgn0030328	382	FBgn0030328	382
237	2R	15451317	15453550	2.654500961304	15452656	2.254794239998	FBgn0050447	9523	FBgn0004364	173718
238	3L	15285251	15288635	2.65233707428	15287690	2.243557032417	FBgn0036494	14269	FBgn0036494	14269
239	3L	17380322	17382897	2.641153812408	17381518	2.489407241344	FBgn0027660	5253	FBgn0027660	5253
240	3R	1151454	1154888	2.640007019043	1153757	2.111935278949	FBgn0013576	7869	FBgn0037310	27890
241	X	16260110	16262761	2.636012077332	16261839	2.384425957998	FBgn0026575	5058	FBgn0026575	5058
242	2L	12459374	12461998	2.634662151337	12461188	1.951796671923	FBgn0032437	7506	FBgn0040286	26523
243	3R	2634981	2637690	2.633004188538	2636274	2.44978427887	FBgn0046833	978	FBgn0046833	978
244	3R	12635716	12638350	2.618618965149	12636889	2.433226080502	FBgn0000014	18880	FBgn0020556	37978
245	3L	15602877	15605290	2.609356403351	15604272	2.397950828075	FBgn0053209	6563	FBgn0036519	28625
246	X	5599238	5601606	2.60865020752	5600242	2.392091095448	FBgn0029800	122	FBgn0029800	122
247	2L	20676491	20678357	2.606221199036	20677492	2.30942440033	FBgn0032877	7529	FBgn0000986	45016
248	X	9502835	9504889	2.602418899536	9503871	2.242574959993	FBgn0028341	264	FBgn0015624	24226
249	3R	8837785	8840811	2.594982624054	8839707	2.405134391785	FBgn0020496	2319	FBgn0038109	4090
250	2R	2186475	2188580	2.58681678772	2187665	2.472650229931	FBgn0033092	25	FBgn0033087	2507
251	3L	20316970	20318887	2.582311630249	20317974	1.853788197041	FBgn0027565	39	FBgn0028978	17475
252	3L	11535251	11537415	2.581569671631	11536315	2.010356616974	FBgn0036172	135	FBgn0036180	47072
253	2R	20471914	20473693	2.577809810638	20472814	2.036215165082	FBgn0035087	131	FBgn0002607	4333
254	2R	5939772	5943358	2.575837612152	5940054	2.435335826874	FBgn0033521	328	FBgn0033522	1471
255	X	5390749	5392654	2.573099136353	5391691	2.142229921678	FBgn0053980	13729	FBgn0029771	29193
256	3L	4677346	4679250	2.569600105286	4678361	2.048318021438	FBgn0042199	165	FBgn0042199	165
257	X	8971042	8975571	2.566925048828	8972782	2.216350197792	FBgn0030090	7457	FBgn0030092	21498
258	3L	5851809	5853739	2.565721511841	5852693	2.332916175618	FBgn0035643	3661	FBgn0052409	20796
259	3R	2629414	2631345	2.555774688721	2630393	2.43276646558	FBgn0082182	4863	FBgn0082182	4863
260	3R	12654751	12657259	2.555678367615	12656186	2.209227323532	FBgn0000014	417	FBgn0020546	19540
261	X	7475556	7477353	2.553551197052	7476447	2.261408835649	FBgn0004198	22063	FBgn0027553	97111
262	2L	3774787	3777274	2.551468849182	3775960	2.481304785785	FBgn0004893	4254	FBgn0003430	49720
263	3R	24420726	24422957	2.549477577209	24421828	2.40911591053	FBgn0026400	3173	FBgn0001215	3701
264	3R	8077501	8079684	2.547904014587	8078676	2.472493108114	FBgn0038008	1233	FBgn0037992	124757
265	3L	18996404	18998206	2.538070201874	18997273	2.139061254614	FBgn0002945	13317	FBgn0002945	13317
266	2L	8477881	8480329	2.532018184662	8479218	2.151807530721	FBgn0053194	1869	FBgn0032050	32617
267	3R	6240831	6243097	2.531955718994	6241920	2.395474069259	FBgn0037816	154	FBgn0015396	66014
268	2L	1473308	1475412	2.531374454498	1474275	2.087552845478	FBgn0051925	232	FBgn0031345	43163
269	3L	10835661	10837862	2.529030323029	10836871	2.246786594391	FBgn0026160	5032	FBgn0026160	5032
270	2L	7299062	7301249	2.521674633026	7300013	2.309195309877	FBgn0004009	7148	FBgn0004009	7148
271	2L	19318142	19320652	2.521224975586	19319430	2.26130592823	FBgn0032769	23195	FBgn0024245	39723
272	3R	2773955	2776425	2.511602401733	2775013	2.293721199036	FBgn0051488	8443	FBgn0001077	84967
273	X	18133939	18136089	2.505548477173	18134970	2.250270493825	FBgn0004956	6792	FBgn0004956	6792
274	3R	12627549	12629696	2.504553794861	12628721	2.182103830225	FBgn0015230	14688	FBgn0020556	29810
275	3R	2683946	2686785	2.502061843872	2684925	2.375324726105	FBgn0001077	5121	FBgn0001077	5121
276	2L	13233769	13236012	2.500912666321	13234951	2.338740974665	FBgn0032493	356	FBgn0032493	356
277	3L	20999540	21002074	2.497217178345	21000973	2.210916996002	FBgn0053285	21870	FBgn0037044	39237
278	2L	7525203	7527417	2.495105981827	7526131	2.211994767189	FBgn0053529	18292	FBgn0053529	18292
279	2L	7543646	7546701	2.492273807526	7545680	2.319476544857	FBgn0053529	1257	FBgn0053529	1257
280	3L	13050536	13052825	2.491276264191	13051542	2.440623339485	FBgn0036345	9694	FBgn0036342	30571
281	2L	3548239	3551032	2.489785671234	3549398	2.354028195143	FBgn0024244	10147	FBgn0031549	19112
282	X	7448105	7449930	2.485004425049	7448984	2.238262961893	FBgn0004198	5400	FBgn0027553	124574
283	2L	1960018	1963245	2.481284141541	1961180	2.224167571348	FBgn0051942	4246	FBgn0031391	186107
284	3R	9539787	9542482	2.478372573853	9541118	2.235752741496	FBgn0054044	1192	FBgn0038175	2770
285	3R	5178741	5180858	2.467559337616	5179635	2.238294405096	FBgn0053937	1582	FBgn0053937	1582
286	3R	7060866	7062841	2.466993808746	7061847	1.995756685734	FBgn0051441	161	FBgn0037885	742
287	2L	4447789	4450213	2.466607570648	4448805	2.282616615295	FBgn0025684	168	FBgn0031604	4073
288	3R	20997572	21000146	2.457962989807	20998723	2.172314840205	FBgn0039285	340	FBgn0039286	12012
289	3R	10309080	10311612	2.457130432129	10310358	2.188496112823	FBgn0038233	27056	FBgn0038234	27232
290	X	2264353	2267179	2.456601142883	2264820	2.104802917032	FBgn0040385	2235	FBgn0001150	20299
291	3R	24163976	24167052	2.455126285553	24165342	2.361350263868	FBgn0039580	148	FBgn0039580	148
292	X	19621220	19623724	2.452949523926	19622396	2.332757501041	FBgn0031071	5531	FBgn0031071	5531
293	2R	20552014	20555815	2.452253818512	20553153	2.230881869793	FBgn0001147	6774	FBgn0001148	16427
294	2R	18021344	18024291	2.448764801025	18022695	2.302660167217	FBgn0034735	22899	FBgn0034743	91008
295	2L	6610586	6612999	2.440646648407	6611899	2.085141284125	FBgn0031836	876	FBgn0031836	876
296	X	17683405	17685684	2.439647674561	17684458	2.136405439938	FBgn0030874	37	FBgn0030871	5851
297	X	917549	920097	2.435667037964	918979	2.181352972984	FBgn0040398	10621	FBgn0040345	131305
298	3R	2281455	2283712	2.434383869171	2282307	2.000731093543	FBgn0037445	142	FBgn0037446	569
299	3L	4091214	4093241	2.428843975067	4092364	2.21930881909	FBgn0028484	627	FBgn0028484	627
300	2L	17758710	17760546	2.427660942078	17759711	2.199732542038	FBgn0015609	24261	FBgn0032646	262673
301	2L	19336289	19338401	2.421067714691	19337301	2.286286532879	FBgn0024245	21852	FBgn0024245	21852
302	3R	12394910	12397578	2.420929908752	12396383	2.428573250771	FBgn0038445	855	FBgn0038453	72944
303	2L	18969633	18971545	2.418539524078	18970590	1.984092980623	FBgn0032729	213	FBgn0032728	5629
304	2R	16159757	16162290	2.417676448822	16160856	2.284492429097	FBgn0034537	1955	FBgn0061362	2213
305	2R	10864249	10866977	2.41703081131	10865714	2.236354771782	FBgn0034013	697	FBgn0000996	30109
306	X	4753122	4756603	2.413920879364	4754438	1.692044067383	FBgn0052772	558	FBgn0029738	26949
307	2L	14442966	14447792	2.413288116455	14445736	2.169640272856	FBgn0028844	5080	FBgn0005771	45126
308	2R	15339868	15342527	2.40598487854	15341231	1.92746479371	FBgn0034476	537	FBgn0011849	98837
309	3R	13988888	13991067	2.399544239044	13990111	1.8730430305	FBgn0038569	4	FBgn0022943	274
310	X	17157847	17160005	2.397934675217	17158984	2.27127635479	FBgn0004854	10466	FBgn0000163	164108
311	2R	7950256	7954598	2.396867752075	7953614	2.218298014473	FBgn0033739	372	FBgn0010238	15484
312	2L	10001840	10003389	2.395910263062	10002495	1.823707789183	FBgn0051755	274	FBgn0043456	1316
313	2L	17217433	17219216	2.395841121674	17218349	2.053821311278	FBgn0051745	23130	FBgn0032633	161727
314	2L	17256118	17260316	2.395703315735	17258391	2.160543385674	FBgn0032629	1730	FBgn0032633	121685
315	X	21178711	21181205	2.392166614532	21179969	2.251984685659	FBgn0003423	5048	FBgn0015527	19454
316	2R	16981878	16985848	2.391010761261	16982812	1.927348136902	FBgn0010415	5938	FBgn0010415	5938
317	3R	5704774	5708265	2.388967514038	5707382	1.988707482815	FBgn0037767	5985	FBgn0065050	103176
318	3L	10250750	10252857	2.386436223984	10251931	2.103558444977	FBgn0036080	4780	FBgn0000629	360146
319	3R	6181750	6184092	2.386374473572	6182739	2.210097916921	FBgn0015396	6833	FBgn0015396	6833
320	3R	2576053	2578622	2.377411842346	2577662	2.109983444214	FBgn0004053	2259	FBgn0004053	2259
321	3L	13054941	13057154	2.364385604858	13056168	2.132401185877	FBgn0036345	5068	FBgn0010452	32052
322	3R	26744976	26748949	2.361798286438	26746856	2.232481658459	FBgn0020912	8246	FBgn0003720	68819
323	3L	18591772	18593664	2.354427337646	18592704	2.107886433601	FBgn0036801	1484	FBgn0036800	4751
324	X	10168463	10172004	2.352481842041	10170615	1.897908985615	FBgn0010338	563	FBgn0030189	1077
325	3L	14941959	14945005	2.351762771606	14942956	2.045914459229	FBgn0036459	2412	FBgn0040296	3056
326	2L	14429483	14437308	2.350171089172	14436150	2.206390969894	FBgn0028871	11019	FBgn0005771	54712
327	3L	22333202	22338854	2.348592758179	22337857	2.13110110339	FBgn0004449	3871	FBgn0004449	3871
328	4	752946	754567	2.344805240631	753823	2.07710981369	FBgn0005666	9169	FBgn0039930	295786
329	X	14581630	14586073	2.343081951141	14584800	1.984586238861	FBgn0015774	1589	FBgn0052590	88172
330	4	577338	579700	2.340997219086	578750	1.880881726742	FBgn0022361	518	FBgn0026777	250403
331	3R	20454845	20456984	2.337808609009	20455999	2.155947049459	FBgn0046685	189	FBgn0039212	4697
332	3R	16560358	16562381	2.335258483887	16561494	2.07247376442	FBgn0004107	152	FBgn0004107	152
333	2L	15318119	15322619	2.334604263306	15320587	2.224619472728	FBgn0041103	4752	FBgn0001981	9206
334	3R	3166981	3169372	2.334519863129	3167771	2.361475110054	FBgn0051496	3164	FBgn0043853	131173
335	3L	18312649	18315534	2.325963497162	18313900	1.951058208942	FBgn0015946	44227	FBgn0011706	49762
336	3R	11813222	11816262	2.32128238678	11814974	2.172992006938	FBgn0003507	3051	FBgn0003507	3051
337	2R	16414004	16416639	2.319764137268	16414984	2.237509727478	FBgn0034560	2302	FBgn0034565	70835
338	3R	24888197	24892971	2.319696903229	24889507	1.9826231684	FBgn0039632	626	FBgn0039633	33202
339	X	19605265	19610511	2.316423416138	19609219	1.986201895608	FBgn0031071	7646	FBgn0031071	7646
340	3L	9420364	9422288	2.315553665161	9421106	1.934805337121	FBgn0035995	284	FBgn0052038	4752
341	2R	18418153	18420834	2.310383796692	18419819	2.217657706317	FBgn0050187	6547	FBgn0034802	24711
342	2L	1517306	1519200	2.307877540588	1518210	1.940966576338	FBgn0001174	26	FBgn0001174	26
343	X	9597908	9600717	2.307392120361	9599954	1.423782621111	FBgn0020378	1774	FBgn0000233	60545
344	2R	5996435	5999288	2.306783676147	5997408	1.938576698303	FBgn0033529	5435	FBgn0033529	5435
345	2R	3482869	3484798	2.306347846985	3483803	1.903434544802	FBgn0033244	59	FBgn0033243	3966
346	2L	16724874	16726589	2.305030584335	16725610	1.990918904543	FBgn0051782	45	FBgn0032596	2448
347	3R	438580	439667	2.304921627045	439621	2.20644346873	FBgn0013743	1024	FBgn0037261	27652
348	X	7163850	7167960	2.303846359253	7165798	2.028928935528	FBgn0029943	3178	FBgn0024250	12621
349	3L	3321668	3323741	2.303442001343	3322740	2.260659154256	FBgn0052268	2846	FBgn0035437	10337
350	3L	3837762	3839741	2.301853179932	3838801	2.079792563121	FBgn0013751	9116	FBgn0035470	43887
351	3L	1785632	1787551	2.300048589706	1786689	1.924495837268	FBgn0035277	11	FBgn0067864	4348
352	3L	15655461	15657398	2.296437263489	15656565	1.959572483512	FBgn0053999	1959	FBgn0041160	8543
353	3R	15760829	15763044	2.294696807861	15761746	1.764755781959	FBgn0021776	904	FBgn0021776	904
354	2L	11964637	11967531	2.292469024658	11966427	1.814659446478	FBgn0032386	182	FBgn0032390	23537
355	3R	24859312	24861265	2.28972196579	24860219	2.079142779112	FBgn0027873	106	FBgn0039633	62490
356	3R	4034838	4037087	2.288442611694	4036009	2.146461337805	FBgn0053779	5465	FBgn0037554	23220
357	X	3685939	3688146	2.288240432739	3686863	1.748765856028	FBgn0000542	5530	FBgn0000542	5530
358	X	17660797	17665138	2.285753250122	17663559	2.095591280195	FBgn0030870	1218	FBgn0030870	1218
359	2L	5906399	5908680	2.282413482666	5907779	2.131246061886	FBgn0043362	599	FBgn0000308	73246
360	2L	1107166	1109408	2.281977176666	1108428	2.175092697144	FBgn0031300	59	FBgn0031302	4560
361	2L	15921875	15923695	2.281630992889	15922659	2.126811251921	FBgn0028514	3335	FBgn0003936	175048
362	2R	15354610	15356979	2.280773639679	15355667	1.985433354097	FBgn0034476	13899	FBgn0011849	113273
363	3R	10194527	10196424	2.275742530823	10195372	2.072130067008	FBgn0024321	3301	FBgn0038224	42626
364	3R	5697428	5700787	2.274101257324	5699647	1.980804611655	FBgn0040536	1216	FBgn0065050	95441
365	3R	19592089	19594184	2.269636154175	19593114	1.988119377809	FBgn0039115	60	FBgn0039115	60
366	2R	3675783	3677545	2.267695903778	3676779	1.997888901654	FBgn0021995	81	FBgn0050373	300
367	3L	14374321	14376646	2.267105102539	14375777	1.835951179266	FBgn0036423	108	FBgn0003459	595
368	X	16386289	16388231	2.266396999359	16387272	1.829142928123	FBgn0011742	633	FBgn0015615	40094
369	X	10701194	10704024	2.26545715332	10702741	1.638516482185	FBgn0030243	134	FBgn0030241	2649
370	3R	16381620	16383873	2.263648986816	16382559	1.955420672894	FBgn0067783	844	FBgn0043457	1093
371	3R	1143680	1147572	2.263075828552	1146647	2.100378334522	FBgn0013576	14979	FBgn0037310	20780
372	2L	19160037	19163204	2.262271881104	19162372	2.140670388937	FBgn0032763	15259	FBgn0032762	33017
373	3R	7773670	7775718	2.260121822357	7774787	1.829871237278	FBgn0051211	615	FBgn0037955	126577
374	3L	3768282	3770191	2.259867668152	3769075	1.773919328054	FBgn0052266	5261	FBgn0035464	25726
375	2L	1065526	1069583	2.255470275879	1068190	2.012161815868	FBgn0003310	9621	FBgn0003310	9621
376	X	5869175	5870962	2.25168800354	5869793	2.015024058024	FBgn0029003	11379	FBgn0029840	65149
377	3R	22712036	22713928	2.250004291534	22712979	1.965477158042	FBgn0004359	5523	FBgn0002838	11301
378	X	6832219	6835138	2.249950885773	6834114	2.011790126562	FBgn0029927	2388	FBgn0029927	2388
379	3R	12214221	12217144	2.24902009964	12215326	2.248194634914	FBgn0003513	14079	FBgn0038421	29552
380	3R	25400871	25402667	2.246620178223	25401706	1.768113388735	FBgn0039670	12116	FBgn0040623	84890
381	2R	6697878	6699896	2.242017745972	6698927	1.948214839487	FBgn0003396	9200	FBgn0033581	32964
382	X	18129811	18132993	2.241218566895	18131164	2.03624433279	FBgn0030911	4648	FBgn0004956	10598
383	2R	10892617	10895135	2.236600875854	10893719	2.022421747446	FBgn0026370	1862	FBgn0000996	2104
384	3L	16732547	16735984	2.236394405365	16735046	1.999876827002	FBgn0004108	3713	FBgn0004108	3713
385	3L	22124455	22126486	2.236098766327	22125525	2.078562259674	FBgn0037152	26257	FBgn0037156	74989
386	X	22039025	22041060	2.235924720764	22040038	1.996121793985	FBgn0000719	18545	FBgn0031186	382053
387	X	6203758	6205566	2.234530448914	6204515	1.284828550675	FBgn0016974	3681	FBgn0029868	8880
388	3L	21998739	22001859	2.233872413635	21999823	1.957156300545	FBgn0037149	151	FBgn0037149	151
389	2R	3580108	3582066	2.233275413513	3581164	1.997122526169	FBgn0020279	1370	FBgn0021814	10684
390	3R	484664	486814	2.231787204742	485710	1.920696020126	FBgn0051531	405	FBgn0037262	18014
391	2R	4373577	4375618	2.231610298157	4374679	1.982562128703	FBgn0011286	2475	FBgn0033341	38506
392	X	8455607	8457309	2.228672027588	8456629	1.913106791178	FBgn0030054	5091	FBgn0030054	5091
393	3L	12166701	12168633	2.228350162506	12167581	2.077445927788	FBgn0036263	53	FBgn0036258	47519
394	2R	16607828	16610676	2.226305007935	16609511	1.982187509537	FBgn0015721	1	FBgn0011824	4626
395	3R	18981868	18984218	2.226161956787	18983118	2.009937258328	FBgn0004395	474	FBgn0051457	29412
396	2L	5463668	5467082	2.225459098816	5464807	2.072195165298	FBgn0005511	3166	FBgn0005511	3166
397	X	5940766	5943848	2.224725723267	5942795	2.112890103284	FBgn0029843	5789	FBgn0029840	7853
398	2R	11082997	11084840	2.222414493561	11083835	2.006101926168	FBgn0024754	430	FBgn0019968	36734
399	3L	11096907	11098963	2.220168590546	11097772	1.753235592562	FBgn0052078	464	FBgn0036136	624
400	2L	5305058	5309918	2.21860408783	5306900	1.990398287773	FBgn0016076	7253	FBgn0015031	20341
401	X	5449488	5452182	2.218128204346	5450478	1.927946874074	FBgn0029776	10519	FBgn0029783	60728
402	3R	12745967	12748297	2.217145442963	12747313	2.03562489152	FBgn0051270	2194	FBgn0082171	65276
403	3L	17440632	17442306	2.2159948349	17441552	1.599305868149	FBgn0036728	1532	FBgn0036726	10344
404	2L	16715677	16718671	2.215249061584	16716641	1.943099392785	FBgn0000409	838	FBgn0032596	11417
405	2R	14220107	14221585	2.20884513855	14220956	1.41729092598	FBgn0034379	111	FBgn0023214	32561
406	2L	3301433	3304268	2.20823764801	3303322	2.002141507467	FBgn0031516	193	FBgn0031511	130613
407	3R	5163847	5166258	2.205918312073	5164951	1.975643634796	FBgn0053936	2641	FBgn0053936	2641
408	X	2536528	2539432	2.204681396484	2538659	1.454253757701	FBgn0025838	429	FBgn0003371	48553
409	2R	16878623	16880442	2.204538822174	16879679	1.935718981425	FBgn0000395	5156	FBgn0000395	5156
410	X	4125071	4127326	2.202885627747	4126096	2.04235637188	FBgn0040905	2997	FBgn0026080	163417
411	2L	9576550	9578341	2.202202320099	9577392	1.676901817322	FBgn0028479	624	FBgn0015393	122442
412	2R	5358867	5360707	2.197991371155	5359838	1.821153670549	FBgn0033454	36	FBgn0023175	191
413	2R	5929129	5931054	2.19567489624	5930090	1.953238010406	FBgn0033518	441	FBgn0033522	11435
414	2L	13226377	13228486	2.194338321686	13227285	1.935569090002	FBgn0032490	568	FBgn0032489	2079
415	3R	6470496	6472745	2.193867683411	6471437	2.051915841944	FBgn0001235	7051	FBgn0001235	7051
416	2L	5391420	5393534	2.193228721619	5392276	2.060667673747	FBgn0016660	12066	FBgn0031700	63406
417	3L	32526	34863	2.192854404449	33486	1.827773150276	FBgn0002564	16484	FBgn0035105	134468
418	2L	6645879	6648958	2.19272851944	6647404	1.750335931778	FBgn0051635	1684	FBgn0031836	36381
419	X	309336	312165	2.192098140717	311185	2.111461358912	FBgn0000137	6137	FBgn0002561	44640
420	X	16677115	16679514	2.188076019287	16678464	1.62919994763	FBgn0024941	720	FBgn0030801	40056
421	2L	10969494	10971479	2.18780040741	10970403	2.132690779368	FBgn0032321	52	FBgn0032329	40682
422	3L	15088378	15091392	2.187498569489	15090461	1.837720743815	FBgn0036481	116	FBgn0025776	81125
423	3R	17048357	17050344	2.186736106873	17049244	1.892615178052	FBgn0038871	11	FBgn0038871	11
424	3R	17469082	17471002	2.185790538788	17470054	1.993763867547	FBgn0011766	16073	FBgn0046832	21808
425	4	1050218	1052746	2.183619499207	1051368	1.918468995528	FBgn0039929	542	FBgn0039929	542
426	2R	5057475	5059888	2.183391094208	5058434	1.900354918312	FBgn0033421	333	FBgn0025286	40562
427	2R	13321045	13323147	2.181732177734	13322081	1.983449569115	FBgn0004586	4429	FBgn0004586	4429
428	3L	21650784	21652682	2.181445121765	21651774	2.058918449614	FBgn0037120	10737	FBgn0037134	105532
429	2L	1478025	1480038	2.177460670471	1478709	1.692433525534	FBgn0051925	4666	FBgn0031345	38729
430	2R	1217792	1219874	2.175993442535	1219114	1.80278557539	FBgn0010633	9619	FBgn0033035	13872
431	3R	21457866	21460153	2.175367355347	21458973	2.010810732841	FBgn0039350	4576	FBgn0039350	4576
432	X	9574136	9577799	2.174461364746	9576698	1.984879821539	FBgn0020378	21482	FBgn0000233	37289
433	2L	21743845	21745916	2.173174858093	21744832	1.90559232235	FBgn0032960	222	FBgn0032960	222
434	3R	13219136	13220974	2.173037052155	13220070	2.06339673435	FBgn0025456	235	FBgn0025456	235
435	3L	21720992	21723131	2.171914577484	21721959	2.039875090122	FBgn0037133	18303	FBgn0037134	35347
436	3L	15294648	15298619	2.169293403625	15297291	2.083034306765	FBgn0036494	4668	FBgn0036494	4668
437	3L	240609	242447	2.168975830078	241543	1.681610673666	FBgn0024806	61	FBgn0035120	475
438	3L	20335237	20337566	2.168110847473	20336350	2.029993393842	FBgn0028978	901	FBgn0028978	901
439	2R	2184557	2186205	2.167898654938	2185403	1.822277433732	FBgn0033088	19	FBgn0033087	245
440	3R	10109165	10113055	2.16385269165	10110319	1.945702731609	FBgn0003862	2304	FBgn0003862	2304
441	3L	2562220	2564390	2.162024497986	2563184	2.143301234526	FBgn0010909	6888	FBgn0024939	7798
442	X	962106	963961	2.161765575409	963097	1.916687548161	FBgn0040397	23837	FBgn0026875	130357
443	3L	18830682	18836055	2.158146858215	18833193	1.88167142868	FBgn0036819	157	FBgn0036818	1595
444	X	16121645	16123409	2.15688085556	16122508	1.544858694077	FBgn0052576	84	FBgn0052576	84
445	3R	25624174	25626574	2.154412269592	25625374	1.940257453918	FBgn0019972	1	FBgn0019972	1
446	2L	5996361	5998587	2.151065826416	5997269	1.833739608526	FBgn0031759	2214	FBgn0001942	15510
447	2R	6794642	6796701	2.150420188904	6795616	2.020541250706	FBgn0041174	17	FBgn0041174	17
448	2R	15493043	15495363	2.150051116943	15494214	1.764146834612	FBgn0034479	1718	FBgn0004364	132160
449	2L	3860126	3864241	2.14879322052	3861256	1.899845510721	FBgn0031574	1425	FBgn0004567	24414
450	2R	7130365	7132953	2.14852142334	7132024	1.968973804923	FBgn0033636	286	FBgn0033636	286
451	2R	5489313	5496071	2.147058486938	5493282	1.996068530613	FBgn0000606	2228	FBgn0000606	2228
452	X	10966074	10974082	2.146916866302	10967020	1.352390513701	FBgn0030266	1796	FBgn0028686	3386
453	2R	5225821	5227561	2.146003246307	5226777	1.63622802496	FBgn0010316	2641	FBgn0023143	21636
454	2L	16597628	16599366	2.145317077637	16598566	1.789453633626	FBgn0051815	724	FBgn0002652	77419
455	2R	10331003	10333027	2.145173549652	10332056	1.857422129313	FBgn0033969	2794	FBgn0050478	46213
456	3R	27375859	27377784	2.144509315491	27377042	2.009427452087	FBgn0039852	8288	FBgn0039857	44925
457	3R	17353474	17355411	2.143711090088	17354360	1.716257319731	FBgn0038891	3529	FBgn0013984	51891
458	2L	1750895	1752890	2.1435546875	1751979	1.86453666687	FBgn0027597	137	FBgn0031357	41513
459	X	16151874	16154323	2.141961097717	16152955	1.983770906925	FBgn0004432	1394	FBgn0053251	7516
460	2R	5350274	5352181	2.140147209167	5351345	1.941007107496	FBgn0033450	32	FBgn0023180	6927
461	2L	19570852	19573889	2.139584064484	19572298	1.931294500828	FBgn0005672	955	FBgn0005672	955
462	2L	18778007	18779979	2.138278007507	18778954	1.999973521513	FBgn0045852	721	FBgn0032717	56642
463	2R	15829576	15831433	2.136678218842	15830535	1.775925299701	FBgn0034501	1238	FBgn0034503	11134
464	X	12518454	12519432	2.136285305023	12518902	0.881157875061	FBgn0030417	21233	FBgn0053963	25503
465	3L	398931	400892	2.13444852829	399801	1.907737058752	FBgn0035139	17622	FBgn0035136	54886
466	2L	973315	975680	2.130966186523	974299	1.687808317297	FBgn0051923	43620	FBgn0003916	72637
467	2L	3618496	3620092	2.129745006561	3619220	1.835845410824	FBgn0015663	72	FBgn0002985	12472
468	2R	13059205	13061034	2.128142356873	13059989	1.697855556712	FBgn0028382	234	FBgn0028382	234
469	3R	20484237	20486113	2.126379966736	20485280	1.732919305563	FBgn0051126	208	FBgn0051125	4737
470	X	17237439	17239416	2.125371932983	17238378	1.852871000767	FBgn0011758	6940	FBgn0030851	225035
471	3R	5969281	5971797	2.124903678894	5970808	1.979675803866	FBgn0002478	387	FBgn0037797	77672
472	3R	5870423	5872250	2.122070789337	5871389	1.959102869034	FBgn0037778	91	FBgn0037777	144
473	2L	4457972	4460818	2.12149810791	4459666	1.88886398077	FBgn0053002	134	FBgn0053002	134
474	3R	4858879	4860938	2.121014595032	4859820	1.840279466966	FBgn0002932	5369	FBgn0002932	5369
475	3R	21007800	21011676	2.120379447937	21009470	1.989465415478	FBgn0039286	1265	FBgn0039286	1265
476	2R	11304596	11306640	2.119375705719	11305703	1.873787206762	FBgn0050321	2484	FBgn0050089	63442
477	3L	20426905	20428696	2.119271993637	20427687	2.002330239614	FBgn0037000	938	FBgn0036998	20049
478	3L	16694943	16696954	2.118549585342	16696080	1.858220027043	FBgn0004556	11	FBgn0004108	35253
479	3R	10539016	10543793	2.116996765137	10541861	1.772574007511	FBgn0053967	8117	FBgn0051314	18804
480	2R	8997428	8999774	2.116339683533	8998856	1.932437223547	FBgn0000119	269	FBgn0000119	269
481	2L	4349065	4352654	2.116302967072	4349976	1.859929442406	FBgn0031596	2999	FBgn0026319	22014
482	X	8495244	8497396	2.115215778351	8496104	1.824675055111	FBgn0004102	218	FBgn0004102	218
483	2R	6338328	6340335	2.115075111389	6339281	1.936790704727	FBgn0033556	111	FBgn0033556	111
484	2R	7400561	7402304	2.113571166992	7401345	1.941360277288	FBgn0033661	8	FBgn0000556	6654
485	3R	26291044	26293388	2.112479686737	26292334	1.972279015709	FBgn0039776	560	FBgn0039767	38336
486	3R	21843006	21845341	2.112467765808	21844562	1.789486380184	FBgn0002592	1370	FBgn0002592	1370
487	3R	5054394	5056169	2.111689567566	5055287	1.828159192029	FBgn0003165	8117	FBgn0000412	11089
488	2R	20307452	20309270	2.110911846161	20308381	2.043947815895	FBgn0035069	1983	FBgn0050423	75055
489	X	16474226	16479735	2.109782218933	16475071	1.718371699838	FBgn0030766	229	FBgn0030766	229
490	3R	7448292	7450117	2.109290599823	7449097	1.763465200152	FBgn0037922	1	FBgn0037921	2269
491	3R	2992170	2993789	2.104944229126	2992993	1.858461295857	FBgn0002306	4442	FBgn0037481	12095
492	3R	26236250	26238293	2.104165077209	26237321	1.953267669678	FBgn0027544	11372	FBgn0039764	12233
493	3L	15724179	15726544	2.104105949402	15725450	1.722103511586	FBgn0010105	31768	FBgn0010105	31768
494	2L	13810660	13812274	2.101495742798	13811519	1.806047187132	FBgn0028919	7	FBgn0001961	18220
495	3R	2249643	2252816	2.101079940796	2251858	1.828460609212	FBgn0014963	19260	FBgn0037443	20245
496	3R	15820517	15822271	2.099516868591	15821315	1.785184018752	FBgn0038755	12929	FBgn0038768	36227
497	3L	17977385	17979386	2.099404335022	17978302	1.962471707662	FBgn0052192	27274	FBgn0020300	126361
498	3R	25958634	25960015	2.098239898682	25959228	1.625314056873	FBgn0003738	1093	FBgn0065067	74306
499	X	4814127	4816823	2.096964120865	4815007	1.757066838882	FBgn0061196	8770	FBgn0004368	30638
500	2R	11664570	11666563	2.095909118652	11665717	1.647031720479	FBgn0029175	1238	FBgn0034082	7940
501	2R	19251723	19254815	2.094888687134	19252869	2.054612776812	FBgn0000562	1556	FBgn0002174	38407
502	3L	883110	885264	2.094773292542	884023	1.850311335395	FBgn0035176	2440	FBgn0035164	62977
503	3L	5596328	5599928	2.094693183899	5597265	1.839227564195	FBgn0035625	7665	FBgn0035625	7665
504	3R	27433587	27435906	2.093339920044	27434975	1.922507089727	FBgn0011655	1795	FBgn0039857	13008
505	2R	8737576	8742010	2.091328620911	8741040	1.920121866114	FBgn0043010	2674	FBgn0043010	2674
506	3R	16897833	16899688	2.089769363403	16898853	1.627522415585	FBgn0003257	186	FBgn0010770	43105
507	2L	16277346	16284353	2.088638305664	16278464	1.865716838837	FBgn0001994	5193	FBgn0001994	5193
508	3R	9810304	9812552	2.088220596313	9811227	2.132402062416	FBgn0015270	20588	FBgn0038196	50660
509	3L	19108719	19110113	2.087735176086	19109432	1.350008964539	FBgn0052203	7682	FBgn0016797	26453
510	3L	8644222	8646355	2.087166786194	8645157	1.992089271545	FBgn0001168	4549	FBgn0001168	4549
511	3R	4302514	4304367	2.085914850235	4303590	2.007707089186	FBgn0037590	33490	FBgn0040529	136827
512	X	12961513	12963667	2.084627151489	12962465	1.816488265991	FBgn0065101	102	FBgn0025463	31050
513	2R	9135839	9138261	2.08412861824	9137298	2.028782335917	FBgn0000633	1697	FBgn0033859	27742
514	3R	20404341	20406211	2.079187393188	20405394	1.728780690361	FBgn0039209	3183	FBgn0039210	5461
515	3L	8806161	8809460	2.078460693359	8807144	1.788060307503	FBgn0052026	3265	FBgn0020633	58413
516	X	6377015	6380628	2.078042507172	6379741	1.96361541748	FBgn0000524	495	FBgn0014026	1220
517	2L	15876922	15878708	2.077028274536	15877710	1.671507924795	FBgn0028935	1716	FBgn0003936	130099
518	2L	5403064	5404590	2.074090957642	5403691	1.725599511464	FBgn0016660	651	FBgn0005511	57950
519	3L	21518026	21519597	2.073952674866	21518777	1.583690475015	FBgn0037104	3584	FBgn0028663	45074
520	3L	6469122	6471147	2.072810649872	6470116	1.936764121056	FBgn0020251	439	FBgn0020251	439
521	2L	21668742	21670391	2.07235622406	21669567	1.861228830674	FBgn0000559	176	FBgn0000559	176
522	X	11166601	11168843	2.071144104004	11167782	2.051831161275	FBgn0003411	218	FBgn0003411	218
523	X	15153387	15155232	2.070715904236	15154201	1.852810971877	FBgn0004924	772	FBgn0004924	772
524	2L	18593276	18595780	2.069281578064	18594255	1.790669500828	FBgn0003270	1126	FBgn0032693	54658
525	2L	7634402	7638403	2.068812847137	7637578	1.799874670365	FBgn0031927	8419	FBgn0053529	93155
526	3R	27420309	27422675	2.068319320679	27420904	1.269424859215	FBgn0039857	1063	FBgn0039857	1063
527	2L	1013554	1016058	2.067478179932	1014313	1.415639672961	FBgn0031295	12584	FBgn0003310	63498
528	2R	20557372	20559646	2.067465782166	20558543	1.886495421914	FBgn0001147	1384	FBgn0001148	11037
529	2R	11405252	11407166	2.067090988159	11406578	1.539950735429	FBgn0003425	861	FBgn0003425	861
530	3R	7382682	7384295	2.064643859863	7383534	1.753154979033	FBgn0037911	83	FBgn0037920	62279
531	2R	7147662	7150128	2.064204216003	7149020	1.836624749502	FBgn0033638	543	FBgn0033638	543
532	2R	8499992	8502105	2.060450553894	8500798	1.940697733561	FBgn0005624	3902	FBgn0005624	3902
533	2R	13813987	13816149	2.060031890869	13814961	1.985380232334	FBgn0034326	640	FBgn0034326	640
534	2R	5469988	5472974	2.058543682098	5471912	1.758112991557	FBgn0033467	424	FBgn0033467	424
535	X	6710461	6712182	2.057437896729	6711308	1.872951253255	FBgn0064122	2436	FBgn0064122	2436
536	3R	8073303	8075233	2.05624961853	8074294	1.884166061878	FBgn0038008	5615	FBgn0037992	120375
537	3R	19856860	19858674	2.055087327957	19857896	1.595977276564	FBgn0039139	18	FBgn0039139	18
538	2L	14485224	14487372	2.054403305054	14486173	1.799563295701	FBgn0005771	4689	FBgn0005771	4689
539	2R	7533098	7535021	2.050537586212	7534078	1.522413758671	FBgn0004839	1653	FBgn0011704	32728
540	2L	8835195	8837215	2.050200939178	8836082	1.568719029427	FBgn0029123	10457	FBgn0029123	10457
541	3R	4889826	4891557	2.049523353577	4890783	1.680021524429	FBgn0037660	36	FBgn0037660	36
542	2L	21840002	21841951	2.047180175781	21840746	1.801235961914	FBgn0003866	24558	FBgn0003866	24558
543	2L	19040185	19041776	2.046023845673	19040958	1.632454454899	FBgn0032744	117	FBgn0032745	332
544	X	20457443	20459192	2.040809631348	20458356	1.620245456696	FBgn0031125	9052	FBgn0003300	46761
545	X	12520818	12526099	2.040712833405	12524102	1.442558471973	FBgn0030417	16033	FBgn0053963	30703
546	3L	888199	890160	2.040202140808	889327	1.772133499384	FBgn0035176	2864	FBgn0035164	68281
547	X	8503948	8505861	2.037868976593	8504992	1.707151055336	FBgn0004102	9106	FBgn0004102	9106
548	3R	10504600	10507143	2.036821842194	10505850	1.809017313851	FBgn0038252	16685	FBgn0051314	17207
549	2R	5220373	5222016	2.036733627319	5221104	1.630813015832	FBgn0033440	1720	FBgn0023143	15963
550	3L	8577216	8578986	2.036451816559	8578217	1.607395536759	FBgn0017429	125	FBgn0017429	125
551	3R	13950830	13953449	2.036226272583	13951538	1.524262491862	FBgn0051518	16823	FBgn0022943	38847
552	2R	10823008	10824787	2.034236907959	10823914	1.849652851329	FBgn0034008	2078	FBgn0000996	71909
553	3L	8802631	8804776	2.031750679016	8803637	1.871989109937	FBgn0011577	2184	FBgn0020633	61920
554	X	7234445	7236354	2.031639099121	7235179	1.757183011373	FBgn0029948	11770	FBgn0026144	52573
555	3R	9118281	9120630	2.030764102936	9119463	1.863468289375	FBgn0038134	543	FBgn0038134	543
556	3R	819268	821023	2.03001499176	820180	1.877339475295	FBgn0037292	5706	FBgn0004183	46294
557	X	19675777	19677788	2.029849052429	19676613	1.616131053251	FBgn0031079	9375	FBgn0031079	9375
558	3R	10971765	10973736	2.029500961304	10972670	1.619481503963	FBgn0038293	659	FBgn0038301	66652
559	3R	25384138	25386300	2.0272397995	25385235	1.866356819868	FBgn0000492	3126	FBgn0040623	68419
560	X	2117640	2119625	2.026498794556	2118776	1.620769500732	FBgn0027296	93	FBgn0023527	222
561	2L	9524836	9526660	2.026066303253	9525689	1.874684417949	FBgn0032122	2834	FBgn0002973	88176
562	3R	15196306	15197321	2.025890350342	15196838	0.876445949078	FBgn0038697	3633	FBgn0000463	44903
563	2L	20745150	20748427	2.025759220123	20746339	1.820458561182	FBgn0011202	599	FBgn0000986	23831
564	2L	9757401	9759468	2.02370762825	9758513	1.829580336809	FBgn0022720	175	FBgn0032138	47244
565	3L	9353114	9354982	2.022602081299	9354021	1.654914855957	FBgn0001227	635	FBgn0011769	9037
566	3L	1930426	1931970	2.021814346313	1931196	1.466816484928	FBgn0035295	196	FBgn0002183	71328
567	2L	4595948	4598539	2.021379470825	4597188	1.938526289804	FBgn0053196	5225	FBgn0000227	87271
568	2R	6359212	6361159	2.018389225006	6360106	1.748114973307	FBgn0027525	5473	FBgn0027525	5473
569	X	15633389	15634431	2.018005371094	15633699	1.683562517166	FBgn0030694	85	FBgn0025809	14183
570	X	7321174	7323104	2.01781463623	7321998	1.634307950735	FBgn0040923	24554	FBgn0026144	139392
571	3R	1437870	1439808	2.015743732452	1438927	1.796767145395	FBgn0017550	97	FBgn0037351	11259
572	X	10697734	10700168	2.015196800232	10698677	1.237776094013	FBgn0030241	1415	FBgn0030241	1415
573	2L	8287475	8290735	2.014424800873	8289976	1.601929754019	FBgn0011902	751	FBgn0011902	751
574	2L	20428938	20429885	2.012914657593	20429551	1.049885553472	FBgn0051683	8015	FBgn0032858	25040
575	X	5264472	5268554	2.012509822845	5267197	1.716517550605	FBgn0029763	430	FBgn0029764	1097
576	3L	19007505	19011099	2.01197052002	19009823	1.761425272624	FBgn0002945	767	FBgn0002945	767
577	X	9344756	9346948	2.010976791382	9345600	1.721234500408	FBgn0030133	258	FBgn0030136	54240
578	X	14576656	14579173	2.009735584259	14578429	1.690197404226	FBgn0015774	4782	FBgn0015773	90661
579	2L	160271	162624	2.008533000946	161713	1.787713275236	FBgn0016977	2679	FBgn0016977	2679
580	3L	4593698	4595772	2.008481502533	4594870	1.807024270296	FBgn0052247	5313	FBgn0015805	12694
581	3R	14987326	14992388	2.008170127869	14989757	1.491527585422	FBgn0010768	186	FBgn0038678	69138
582	3R	15629319	15631217	2.00768661499	15630388	1.784376144409	FBgn0051471	1976	FBgn0038741	72751
583	3R	14812760	14817867	2.007005691528	14815944	1.805870841531	FBgn0026239	6197	FBgn0026239	6197
584	3R	9619483	9621336	2.006430149078	9620357	1.678228187561	FBgn0051588	3318	FBgn0053327	18484
585	X	2153947	2157659	2.006288528442	2156856	1.758415520191	FBgn0023526	7954	FBgn0023526	7954
586	3L	21129633	21131431	2.005656242371	21130452	1.843880832195	FBgn0041100	242	FBgn0037051	60570
587	3L	6461506	6463380	2.005617141724	6462263	1.596853196621	FBgn0035702	25	FBgn0020251	7414
588	X	8425060	8426764	2.004803180695	8425845	1.792228579521	FBgn0030052	6273	FBgn0030054	25693
589	3R	739402	741166	2.004393100739	740298	1.792725622654	FBgn0051536	4020	FBgn0004183	33588
590	3R	9797512	9799839	2.003160476685	9798937	1.91979338141	FBgn0015270	8298	FBgn0038196	62950
591	3L	11210829	11213120	2.000200271606	11212223	1.538826286793	FBgn0036150	2338	FBgn0041094	14033
592	2L	6969990	6973107	1.997770786285	6970701	1.501002758741	FBgn0016978	1035	FBgn0016978	1035
593	2R	9824957	9828727	1.996136665344	9825991	1.885043938955	FBgn0033921	8775	FBgn0033922	14698
594	X	17925030	17928009	1.995925426483	17926908	1.729840904474	FBgn0030893	190	FBgn0030891	7213
595	2L	15487303	15488941	1.995667457581	15487881	1.605299166271	FBgn0002524	7158	FBgn0003448	13683
596	2R	17198204	17200601	1.994797706604	17199358	1.399683054756	FBgn0050290	186	FBgn0027360	667
597	X	6700094	6701981	1.994399547577	6701064	1.713255377377	FBgn0029915	3205	FBgn0064122	12680
598	X	16426744	16428540	1.9942445755	16427603	1.616056382656	FBgn0015374	13	FBgn0015615	237
599	2L	18315153	18316993	1.992647647858	18315980	1.346876970927	FBgn0000636	50	FBgn0004413	123186
600	3L	891158	893294	1.989689350128	892114	1.721672832966	FBgn0028999	557	FBgn0035164	71068
601	2R	8745502	8747184	1.989332437515	8746364	1.658534139395	FBgn0033813	126	FBgn0043010	7998
602	2R	12298966	12301282	1.98913526535	12300289	1.651323683122	FBgn0034158	1735	FBgn0025832	69912
603	3L	820147	822207	1.98872089386	821148	1.727633237839	FBgn0035164	102	FBgn0035164	102
604	2L	10275805	10277827	1.982179164886	10276948	1.489909342357	FBgn0032207	1863	FBgn0032203	11610
605	3L	3222108	3224000	1.981290817261	3223070	1.858173763051	FBgn0035425	18	FBgn0035423	16188
606	3R	5928080	5930574	1.980581283569	5929095	1.79484552145	FBgn0064158	2435	FBgn0037777	57850
607	2R	18895575	18896820	1.977942466736	18896133	1.14974978235	FBgn0034858	2007	FBgn0034849	30968
608	3L	12698269	12702000	1.976947307587	12699435	1.709977458505	FBgn0016940	9120	FBgn0036306	29269
609	2R	15546658	15550823	1.975752353668	15549847	1.705544527839	FBgn0034480	29997	FBgn0004364	76527
610	3R	11659509	11661365	1.975556373596	11660400	1.582341223955	FBgn0038369	88	FBgn0038369	88
611	3L	681209	683766	1.975470542908	682526	1.68834512374	FBgn0035157	149	FBgn0035156	6079
612	2R	9075667	9081012	1.975297927856	9076862	1.873338138356	FBgn0033856	2410	FBgn0033856	2410
613	3R	7818240	7820320	1.975110054016	7819344	1.598001241684	FBgn0024211	307	FBgn0037992	134575
614	X	5533496	5536555	1.972820281982	5535430	1.871713906527	FBgn0000394	197	FBgn0029785	17751
615	2L	4362891	4364913	1.971315860748	4363849	1.768189519644	FBgn0026319	8141	FBgn0026319	8141
616	2L	11122908	11124575	1.970548629761	11123738	1.758364677429	FBgn0032347	41	FBgn0028700	6907
617	2R	9226490	9228315	1.970026493073	9227423	1.87012795841	FBgn0033865	18147	FBgn0000662	113038
618	3R	24158049	24160463	1.968349933624	24159883	1.516801675161	FBgn0039579	357	FBgn0039580	5607
619	3L	279634	284130	1.967165470123	280602	1.935628563166	FBgn0035128	752	FBgn0035128	752
620	2L	14464014	14465638	1.966529607773	14465092	1.836650758982	FBgn0028844	14276	FBgn0005771	25770
621	X	8436803	8438955	1.964879989624	8437872	1.618613898754	FBgn0040929	246	FBgn0030054	13666
622	3R	19037360	19039682	1.964549541473	19038857	1.663158052108	FBgn0000338	8826	FBgn0039066	38409
623	2R	6324117	6327829	1.963154315948	6325679	1.567395743202	FBgn0033547	379	FBgn0033547	379
624	3R	5371789	5373785	1.962173461914	5372781	1.691994269689	FBgn0037705	4747	FBgn0037707	4984
625	2R	5990476	5992846	1.961795806885	5991955	1.818180336672	FBgn0033529	18	FBgn0033529	18
626	2L	11987585	11989081	1.96063041687	11988279	1.605236053467	FBgn0032388	244	FBgn0032390	1685
627	2L	567077	569853	1.960097312927	568151	1.625883132219	FBgn0021874	11	FBgn0021874	11
628	2L	18834109	18836277	1.958335399628	18835428	1.78173903858	FBgn0032717	168	FBgn0032717	168
629	3R	27553094	27554151	1.957529067993	27553527	0.946761063167	FBgn0039867	9137	FBgn0039867	9137
630	3R	22430197	22432103	1.957124710083	22431100	1.506657034159	FBgn0039433	7706	FBgn0039449	112007
631	3R	12510024	12511768	1.956758975983	12511012	1.677328169346	FBgn0051498	20385	FBgn0015019	37683
632	2L	6124891	6125780	1.956461906433	6125612	0.82658179601	FBgn0031781	474	FBgn0031781	474
633	2L	2221274	2223228	1.95517873764	2222176	1.871273338795	FBgn0031401	1409	FBgn0031395	29804
634	3L	1621610	1623720	1.953698158264	1622693	1.82453809065	FBgn0035247	73	FBgn0035248	6381
635	X	20838266	20839845	1.952838420868	20839143	1.617915217082	FBgn0031143	121	FBgn0031144	3483
636	3R	18411570	18413339	1.951101303101	18412543	1.730716764927	FBgn0014949	1575	FBgn0014949	1575
637	3L	11387904	11389891	1.950553894043	11389068	1.657408773899	FBgn0036157	10029	FBgn0036165	72439
638	X	230851	233127	1.950165271759	231930	1.872887760401	FBgn0000022	5077	FBgn0000022	5077
639	2L	3852518	3855242	1.949503898621	3853398	1.628598160214	FBgn0031574	9283	FBgn0004567	16556
640	2R	15327060	15329434	1.945504188538	15328089	1.818489683999	FBgn0034475	2351	FBgn0011849	85695
641	3R	16818690	16820348	1.945004463196	16819493	1.336170645321	FBgn0038845	13216	FBgn0010770	122465
642	3R	21821872	21824426	1.944105148315	21823403	1.566190242767	FBgn0002734	60	FBgn0002735	2177
643	X	6130677	6138064	1.943219184875	6135636	1.245808320887	FBgn0028685	843	FBgn0028685	843
644	3L	12096531	12099559	1.942922353745	12098167	1.806314214071	FBgn0022959	885	FBgn0036248	5977
645	3R	4849652	4851707	1.940998077393	4850762	1.758931577206	FBgn0015014	5023	FBgn0015014	5023
646	X	19185728	19188878	1.939319610596	19187485	1.502299159765	FBgn0031016	363	FBgn0031008	84664
647	2L	4220431	4223426	1.938652515411	4221346	1.551210267203	FBgn0001075	3494	FBgn0031590	5751
648	2R	8295070	8296969	1.938333511353	8296197	1.662894010544	FBgn0003326	254	FBgn0003326	254
649	2L	7576069	7578487	1.937757492065	7577085	1.74152618296	FBgn0031923	1474	FBgn0053529	32662
650	3R	17959269	17961622	1.93647313118	17960738	1.690024375916	FBgn0051163	1158	FBgn0053335	30002
651	3R	636377	639441	1.936129808426	637660	1.654315531254	FBgn0026417	123	FBgn0051529	5494
652	3L	10016633	10018475	1.936007976532	10017637	1.667893946171	FBgn0036066	45439	FBgn0015618	205040
653	3R	11853687	11855826	1.935795783997	11854615	1.87595092549	FBgn0003117	2796	FBgn0038396	20778
654	X	5169528	5172270	1.933518409729	5171552	1.536622131572	FBgn0024332	2429	FBgn0024332	2429
655	X	8518545	8521009	1.932746887207	8520112	1.754889190197	FBgn0030055	2187	FBgn0004102	24226
656	X	15987717	15989701	1.932363510132	15988855	1.663945764303	FBgn0042650	31724	FBgn0000459	61816
657	X	5590825	5593947	1.932100296021	5593140	1.701913058758	FBgn0029798	155	FBgn0029799	4620
658	2R	10985613	10987388	1.931832313538	10986482	1.641959078172	FBgn0050470	10708	FBgn0019968	60619
659	X	19055783	19057306	1.929670333862	19056692	1.381852991441	FBgn0031001	2131	FBgn0031001	2131
660	3R	8451368	8453281	1.929641723633	8452483	1.642749393688	FBgn0005671	1068	FBgn0038071	21299
661	3R	20952245	20953767	1.928782463074	20953080	1.581165538115	FBgn0039280	12	FBgn0039280	12
662	3R	4551625	4553412	1.928369998932	4552497	1.815774977207	FBgn0037619	79	FBgn0037621	4919
663	2L	4377212	4379780	1.927812099457	4378588	1.393269724316	FBgn0031597	4131	FBgn0031597	4131
664	3R	3712103	3713777	1.927480697632	3712757	1.72569668293	FBgn0037526	49	FBgn0037550	239298
665	2R	4916892	4919683	1.92676448822	4918479	1.565151661634	FBgn0053774	6382	FBgn0053774	6382
666	2L	13548487	13551358	1.926613807678	13550513	1.699344396591	FBgn0015954	372	FBgn0028546	90758
667	3L	1021555	1023694	1.925822257996	1022201	1.578016464527	FBgn0024277	3794	FBgn0035164	201155
668	3R	1156539	1158480	1.923847198486	1157732	1.674708618837	FBgn0013576	3894	FBgn0037310	31865
669	3L	5946857	5949196	1.920780181885	5947855	1.785645459828	FBgn0035656	2097	FBgn0035656	2097
670	3L	20034588	20035699	1.92077255249	20035175	1.035084366798	FBgn0036935	2473	FBgn0036959	139937
671	2L	18952164	18953855	1.920234680176	18952978	1.579161226749	FBgn0032727	114	FBgn0032728	11983
672	3L	20620691	20622485	1.919415473938	20621470	1.542972177267	FBgn0052431	113	FBgn0001320	7734
673	2L	12172672	12176161	1.919098377228	12175233	1.496272921562	FBgn0032421	2249	FBgn0032408	78723
674	3R	24899153	24901147	1.91766166687	24900121	1.812495321035	FBgn0039632	11240	FBgn0039633	22588
675	3R	12798841	12800848	1.917443275452	12800134	1.430261219249	FBgn0038458	806	FBgn0038471	66272
676	2L	12087936	12090280	1.916670799255	12089003	1.714834185208	FBgn0003145	3211	FBgn0003145	3211
677	2L	13202648	13204658	1.916137218475	13203735	1.619537129122	FBgn0032482	33	FBgn0032483	8079
678	3L	13648127	13649756	1.915863990784	13649017	1.523773417753	FBgn0036379	8321	FBgn0036386	245239
679	X	9163171	9166223	1.915671825409	9164581	1.545851567212	FBgn0040235	116	FBgn0040235	116
680	3L	2465789	2467709	1.913056373596	2466715	1.661017137415	FBgn0035344	4690	FBgn0035346	5636
681	2R	3041367	3043604	1.912884235382	3042677	1.749850405587	FBgn0033188	2118	FBgn0022772	5156
682	2L	6959740	6961288	1.911705970764	6960373	1.508880751474	FBgn0031877	70	FBgn0031877	70
683	2L	26125	29064	1.911209583282	28062	1.782357075635	FBgn0031209	4174	FBgn0002121	6690
684	3L	14040950	14042874	1.910885334015	14042046	1.849737848554	FBgn0005592	1015	FBgn0036406	23791
685	3R	6175675	6177491	1.910245895386	6176568	1.57428446938	FBgn0015396	662	FBgn0015396	662
686	3R	647623	649581	1.909003257751	648528	1.297527503967	FBgn0037282	1378	FBgn0051529	16362
687	2L	355429	358736	1.908397197723	356155	1.588200541104	FBgn0031250	1713	FBgn0031250	1713
688	2L	430145	432007	1.906806945801	431051	1.727464227115	FBgn0004583	202	FBgn0031253	9644
689	2R	4169468	4171262	1.906736373901	4170358	1.639086863574	FBgn0050353	339	FBgn0050353	339
690	2R	19681156	19682873	1.906638145447	19681931	1.639000097911	FBgn0034986	106	FBgn0034986	106
691	2L	14157496	14158790	1.906203985214	14158187	1.207024846758	FBgn0028906	1861	FBgn0028876	110603
692	3R	20902373	20905107	1.90582036972	20903283	1.442986993229	FBgn0039274	2679	FBgn0039273	3375
693	3R	5173718	5176237	1.903410434723	5175016	1.729784806569	FBgn0053937	6201	FBgn0053937	6201
694	3L	16316495	16318179	1.903222560883	16317453	1.516094811757	FBgn0036615	154	FBgn0052357	2277
695	3R	12588235	12589020	1.902060508728	12588389	1.556838560104	FBgn0020556	10522	FBgn0020556	10522
696	2L	9551545	9553709	1.899817466736	9553150	1.196536456837	FBgn0032127	7106	FBgn0002973	115637
697	3R	2359255	2360680	1.899663925171	2359968	1.499770313501	FBgn0037449	6717	FBgn0037446	77092
698	X	20059555	20062263	1.899406433105	20060438	1.528406002942	FBgn0015789	1662	FBgn0031098	1727
699	3R	25117377	25120097	1.898937225342	25118347	1.855498313904	FBgn0039659	4604	FBgn0003525	36845
700	3L	19838660	19842039	1.897145748138	19840709	1.672054010279	FBgn0014037	2517	FBgn0014037	2517
701	X	2481693	2483093	1.89484167099	2482312	1.226829230785	FBgn0040335	1138	FBgn0003371	7794
702	X	3682483	3684199	1.894776821136	3683325	1.674751842723	FBgn0000542	1992	FBgn0000542	1992
703	2R	2253012	2254948	1.893772125244	2253946	1.835551514345	FBgn0028579	266	FBgn0033094	45508
704	3R	2757546	2759527	1.892947673798	2758749	1.749226331711	FBgn0051488	24707	FBgn0001077	68703
705	2R	8044763	8049735	1.892813682556	8048054	1.665690422058	FBgn0011592	3091	FBgn0011592	3091
706	2L	2493268	2495558	1.891398429871	2494620	1.555364672343	FBgn0011818	1665	FBgn0015816	1954
707	2L	8865286	8867094	1.889700889587	8866192	1.742041531731	FBgn0052983	342	FBgn0029123	40567
708	3R	12351274	12355041	1.889406204224	12353993	1.735399723053	FBgn0038441	14821	FBgn0027053	58170
709	X	16806208	16807544	1.889333724976	16806984	1.119342495413	FBgn0030809	4398	FBgn0030806	30185
710	2L	7490488	7492521	1.886960029602	7491421	1.670979380608	FBgn0011283	5939	FBgn0053529	53002
711	2L	10986850	10988688	1.886937141418	10987813	1.593456904093	FBgn0026148	4	FBgn0032329	23272
712	2R	6687453	6689261	1.886898040771	6688484	1.818353232215	FBgn0003396	1243	FBgn0033581	22521
713	2R	6967705	6970011	1.886633872986	6969168	1.61754285588	FBgn0000581	1044	FBgn0000581	1044
714	3R	310361	311653	1.886008262634	310923	1.250510760716	FBgn0037255	160	FBgn0037255	160
715	X	16075007	16077153	1.8845911026	16075915	1.559545189142	FBgn0003933	12139	FBgn0003933	12139
716	2R	14785425	14788694	1.88382935524	14787432	1.667813450098	FBgn0003254	3157	FBgn0003254	3157
717	3R	2710356	2712017	1.883241176605	2711206	1.478830009699	FBgn0001077	21160	FBgn0001077	21160
718	2R	14651421	14652979	1.881664276123	14652154	1.452210187912	FBgn0034419	86	FBgn0000578	4344
719	3R	19125081	19128295	1.877918720245	19126248	1.753148287535	FBgn0039071	10337	FBgn0039067	42469
720	X	10359877	10361947	1.876091957092	10360970	1.655283123255	FBgn0052680	22015	FBgn0052680	22015
721	3R	23033714	23035497	1.874959945679	23034603	1.528495523665	FBgn0054006	10461	FBgn0005696	30212
722	3R	8253725	8256062	1.873785972595	8255152	1.516813558691	FBgn0038046	150	FBgn0038046	150
723	3R	17414841	17416649	1.872577667236	17415782	1.780234575272	FBgn0013984	9531	FBgn0013984	9531
724	2R	18071677	18074518	1.870523929596	18072420	0.995260357857	FBgn0034737	2478	FBgn0034743	41283
725	3R	23499775	23503104	1.870230674744	23501950	1.440384079428	FBgn0039537	1347	FBgn0003330	5796
726	3R	4512554	4515476	1.870182991028	4514256	1.546264946461	FBgn0053325	8204	FBgn0001180	9284
727	X	790429	792960	1.869785308838	792214	1.528043678829	FBgn0040340	161	FBgn0040345	4540
728	2R	16800130	16802000	1.869506835938	16801160	1.632344750797	FBgn0050390	102	FBgn0050390	102
729	X	18337715	18340528	1.868759155273	18339205	1.520433132465	FBgn0010194	135	FBgn0030943	142919
730	3L	5192474	5193703	1.868524551392	5193184	1.077244186401	FBgn0035598	15242	FBgn0035602	147248
731	3R	12717102	12719057	1.868445396423	12717982	1.56688042248	FBgn0015350	12532	FBgn0082171	35945
732	2R	9943815	9946715	1.868357658386	9945835	1.714704036713	FBgn0013725	1363	FBgn0013725	1363
733	X	15668128	15670009	1.868123531342	15669213	1.617504864931	FBgn0000319	198	FBgn0014391	13964
734	2L	16672304	16674030	1.86660861969	16673117	1.488879799843	FBgn0001185	22	FBgn0002652	2868
735	2L	19322246	19324785	1.865948200226	19323880	1.611972023459	FBgn0032769	27645	FBgn0024245	35273
736	3R	228315	230093	1.865244865417	229311	1.666949384353	FBgn0037245	540	FBgn0037249	30341
737	X	16775047	16778811	1.865066051483	16777634	1.621699303389	FBgn0030806	835	FBgn0030806	835
738	2L	19194691	19196556	1.865022659302	19195596	1.786496667301	FBgn0015380	9321	FBgn0032762	66241
739	2R	4312864	4314734	1.864911079407	4313725	1.746757825216	FBgn0024189	3395	FBgn0033341	99460
740	X	2012290	2015602	1.864798545837	2013021	1.560736964731	FBgn0004655	2118	FBgn0025626	91729
741	3L	14914333	14916327	1.864767074585	14915333	1.521659109328	FBgn0040487	3962	FBgn0040487	3962
742	2L	20298246	20299253	1.863924503326	20298335	1.665563631058	FBgn0003475	477	FBgn0011638	39586
743	2R	18309604	18311668	1.863402366638	18310416	1.570948251088	FBgn0011211	3780	FBgn0011211	3780
744	X	20065339	20066689	1.863211631775	20065968	1.454229682684	FBgn0031099	1838	FBgn0031098	3803
745	2L	276407	278995	1.862601280212	277398	1.538537979126	FBgn0003444	190	FBgn0003444	190
746	3L	709212	711124	1.862409591675	710164	1.566131872289	FBgn0035160	12488	FBgn0000575	22774
747	3L	14918076	14919679	1.861861228943	14918936	1.740777075291	FBgn0040487	7565	FBgn0040487	7565
748	2L	10425454	10427653	1.861832618713	10426847	1.40967130661	FBgn0022268	20	FBgn0010083	56
749	3L	15277781	15279413	1.86154127121	15278540	1.604167685789	FBgn0036493	8912	FBgn0036494	23419
750	3L	9424761	9426403	1.861041069031	9425590	1.582192122936	FBgn0035996	85	FBgn0052038	268
751	4	151747	153167	1.860659599304	152527	1.427688654731	FBgn0052000	53	FBgn0052005	40687
752	X	1312676	1315420	1.858547210693	1313417	1.314066045425	FBgn0027795	458	FBgn0028274	7616
753	X	17162306	17164132	1.858540534973	17163144	1.620758771896	FBgn0004854	14626	FBgn0000163	168268
754	2R	4583403	4585220	1.856793403625	4584428	1.678911553489	FBgn0011746	3514	FBgn0065074	23189
755	3R	14237291	14239319	1.85652589798	14238324	1.693464994431	FBgn0051122	265	FBgn0038609	45946
756	3L	21409737	21412753	1.856297492981	21411953	1.491256433375	FBgn0014143	1556	FBgn0014143	1556
757	2R	4178592	4181502	1.855437278748	4180531	1.739108117421	FBgn0010609	2863	FBgn0050353	10512
758	2L	4819481	4821589	1.854687213898	4820656	1.777214050293	FBgn0031632	1120	FBgn0031632	1120
759	3R	21297369	21299584	1.852564811707	21298406	1.649749310811	FBgn0004509	372	FBgn0039337	4319
760	X	9340076	9342595	1.851806640625	9341069	1.617364184062	FBgn0030133	4273	FBgn0030136	58771
761	3R	21835291	21837984	1.851136684418	21836398	1.723748147488	FBgn0002732	287	FBgn0002732	287
762	2L	9987191	9993814	1.85059928894	9990488	1.388928920031	FBgn0040965	5831	FBgn0040965	5831
763	X	20570549	20572172	1.848589420319	20571326	1.391313023037	FBgn0031130	14701	FBgn0003300	66209
764	X	2002799	2004647	1.848142623901	2003676	1.209380794974	FBgn0013432	2080	FBgn0025626	82384
765	3R	19642884	19644559	1.848132610321	19643591	1.564226571251	FBgn0039122	773	FBgn0004187	8465
766	3L	18964923	18966906	1.8475522995	18965804	1.595277865728	FBgn0036838	63	FBgn0002945	44786
767	X	19694787	19698564	1.846281051636	19695873	1.550709892722	FBgn0031077	3588	FBgn0031079	9885
768	2L	8840902	8842925	1.845806121826	8842159	1.714705149333	FBgn0029123	16534	FBgn0029123	16534
769	2R	13693651	13696014	1.845791339874	13695045	1.49352940917	FBgn0034313	13	FBgn0034311	12905
770	3L	19582694	19584637	1.84315776825	19583694	1.801837325096	FBgn0036894	61	FBgn0029094	457
771	3L	8097531	8099443	1.843005180359	8098603	1.651540252897	FBgn0035839	125	FBgn0035839	125
772	X	19310312	19311481	1.842709541321	19310835	1.193857950323	FBgn0031018	1771	FBgn0044030	2978
773	X	8280220	8282281	1.841669559479	8281097	1.413611608393	FBgn0030037	939	FBgn0030038	1219
774	3L	1430697	1432365	1.841634750366	1431510	1.548292338848	FBgn0043865	10335	FBgn0004635	15814
775	X	10704880	10707921	1.841039657593	10707352	1.272932561239	FBgn0030243	4477	FBgn0030241	7260
776	X	10229394	10231350	1.840900421143	10230273	1.412966139176	FBgn0030196	82	FBgn0065046	36882
777	3L	21214605	21216159	1.840433120728	21215415	1.614434719086	FBgn0027945	73	FBgn0037066	4489
778	2L	20955635	20957342	1.840142250061	20956397	1.483894067652	FBgn0032909	139	FBgn0032906	42660
779	2R	7315656	7317342	1.83856344223	7316500	1.431386828423	FBgn0033652	10224	FBgn0033652	10224
780	2R	11400549	11402563	1.836480140686	11401454	1.640002399683	FBgn0003425	4263	FBgn0003425	4263
781	2L	8936030	8937505	1.836268663406	8936764	1.37835341692	FBgn0032075	626	FBgn0029123	111139
782	2R	2984857	2986715	1.835816383362	2985958	1.399457370534	FBgn0010548	3017	FBgn0033179	7414
783	3L	20406131	20409669	1.835642814636	20408842	1.604126781225	FBgn0036999	535	FBgn0036998	1204
784	X	19534022	19535748	1.834467411041	19534732	1.465469106038	FBgn0031060	958	FBgn0031057	17047
785	X	7789578	7792752	1.833708286285	7790458	1.4049522456	FBgn0027280	1784	FBgn0004404	10318
786	X	15530511	15532355	1.833469390869	15531430	1.556051651637	FBgn0030668	12	FBgn0030671	6632
787	3R	7584237	7587780	1.832782745361	7586439	1.736938893795	FBgn0017581	3740	FBgn0037947	10833
788	4	590369	593295	1.832762718201	592235	1.334494955399	FBgn0040324	228	FBgn0026777	263888
789	2R	15182868	15184900	1.832724094391	15183948	1.577671349049	FBgn0015949	735	FBgn0015949	735
790	X	18277899	18281323	1.830433368683	18279219	1.433534443378	FBgn0052548	4701	FBgn0004956	137457
791	3R	21847061	21850931	1.829985618591	21847942	1.729161580404	FBgn0002609	505	FBgn0002629	2273
792	X	19690065	19692757	1.829237937927	19691847	1.516814887524	FBgn0031078	5694	FBgn0031079	5859
793	2R	11246635	11247823	1.828428268433	11247214	1.320633202791	FBgn0050089	4953	FBgn0050089	4953
794	3L	18074120	18075858	1.828039169312	18074988	1.683949724833	FBgn0002901	100	FBgn0020300	29675
795	3R	2936147	2938087	1.827533245087	2937212	1.51858921612	FBgn0014863	6241	FBgn0003884	24952
796	2R	11448886	11450534	1.827477455139	11449696	1.437278956175	FBgn0015247	8	FBgn0034050	55
797	2L	2814968	2816437	1.826820373535	2815778	1.352858304977	FBgn0031463	292	FBgn0031459	45641
798	2R	13197059	13199001	1.825911521912	13197958	1.718661880493	FBgn0016059	400	FBgn0016059	400
799	3R	10999227	11000471	1.82510471344	10999787	1.210215484395	FBgn0038294	6205	FBgn0038301	39535
800	2L	7035175	7036532	1.824555873871	7035667	1.043447643518	FBgn0022201	2331	FBgn0022201	2331
801	2L	16543144	16544820	1.8236784935	16543998	1.730788427241	FBgn0032588	1890	FBgn0002652	131987
802	3L	18411941	18413709	1.823489665985	18412732	1.722152485567	FBgn0036786	7536	FBgn0011706	49070
803	3R	16885242	16887035	1.819964408875	16886278	1.716548413038	FBgn0011672	239	FBgn0010770	55680
804	X	3812832	3814663	1.818284988403	3813709	1.577429661384	FBgn0029689	92	FBgn0019661	105785
805	2R	8705492	8709137	1.818061113358	8708242	1.498054683208	FBgn0028991	2261	FBgn0028991	2261
806	X	6311858	6313989	1.817936897278	6312583	1.494372431437	FBgn0029871	1481	FBgn0029873	57126
807	2L	10385900	10389303	1.817527770996	10388334	1.76277701995	FBgn0000413	256	FBgn0000413	256
808	2R	5045363	5048450	1.816399097443	5047007	1.512589650996	FBgn0050337	5104	FBgn0025286	51989
809	2R	3685285	3687470	1.8155169487	3686230	1.767239507039	FBgn0033274	804	FBgn0050373	9751
810	X	2938067	2939722	1.814979553223	2938720	1.388553959983	FBgn0029649	15002	FBgn0004647	52308
811	X	13589052	13591938	1.81463599205	13591080	1.497416826395	FBgn0020909	34	FBgn0030521	25038
812	3R	628264	630129	1.814395904541	629160	1.565355946036	FBgn0037278	1715	FBgn0037278	1715
813	X	2309071	2310956	1.812653541565	2309967	1.683316483217	FBgn0004050	6042	FBgn0004050	6042
814	2L	2446608	2448793	1.812530517578	2447860	1.494108087876	FBgn0012017	12184	FBgn0015816	44806
815	2L	19811786	19812878	1.810334682465	19811872	1.530655701955	FBgn0003922	138	FBgn0043021	471
816	3L	15696549	15698521	1.80940580368	15697557	1.690108804142	FBgn0010105	3875	FBgn0010105	3875
817	3R	736168	739086	1.808983802795	738278	1.657123818117	FBgn0051536	2000	FBgn0004183	35608
818	3L	16193134	16194532	1.808072566986	16193879	1.376764195306	FBgn0036578	69	FBgn0036578	69
819	3L	8930080	8931618	1.807434082031	8930866	1.174161153681	FBgn0011787	127	FBgn0035954	48279
820	3L	11142901	11145026	1.807322502136	11144104	1.653888870688	FBgn0036142	359	FBgn0036136	46956
821	2R	19356773	19360649	1.806936264038	19358259	1.745282678043	FBgn0034915	360	FBgn0034915	360
822	2R	13337789	13339593	1.806333065033	13338618	1.605846077204	FBgn0050111	9410	FBgn0050111	9410
823	2L	2877591	2880731	1.803586959839	2878459	1.464886356803	FBgn0051950	134	FBgn0004584	94217
824	3L	20986830	20988335	1.803565979004	20987720	1.413605340322	FBgn0026179	19340	FBgn0037044	25984
825	3R	16117373	16119660	1.803544044495	16118618	1.679818153381	FBgn0028386	370	FBgn0028386	370
826	2R	13383447	13386625	1.803318023682	13385745	1.540717056819	FBgn0034282	1128	FBgn0034282	1128
827	X	6941048	6943523	1.803064346313	6942237	1.540043622255	FBgn0029933	1052	FBgn0029933	1052
828	3R	12074950	12076996	1.802578926086	12075782	1.597930367788	FBgn0040237	14028	FBgn0011253	22394
829	3R	24379396	24383276	1.802062511444	24381474	1.518763429978	FBgn0040618	1389	FBgn0000659	29331
830	3R	6317084	6318837	1.801420211792	6317991	1.617725304195	FBgn0051397	11470	FBgn0015396	142085
831	3R	2586366	2590113	1.801200389862	2588881	1.572038769722	FBgn0000071	566	FBgn0000071	566
832	3R	15624324	15626414	1.800472736359	15625312	1.569653809071	FBgn0051471	3100	FBgn0038741	77827
833	X	20873306	20874416	1.799886703491	20873741	0.970278918743	FBgn0040647	1120	FBgn0031144	31115
834	3R	22692080	22694313	1.79984331131	22693358	1.578370122349	FBgn0001197	705	FBgn0001197	705
835	3R	4038353	4040013	1.798843383789	4039116	1.691856092877	FBgn0037552	4584	FBgn0037554	20113
836	3R	4897710	4899004	1.798578739166	4898448	1.296695709229	FBgn0037661	7547	FBgn0037660	7629
837	3L	14130419	14132272	1.798566818237	14131365	1.712706208229	FBgn0000411	12514	FBgn0000411	12514
838	3R	22621034	22624184	1.797517776489	22622151	1.698352982016	FBgn0003717	2614	FBgn0027889	70378
839	2R	3500329	3502389	1.797496318817	3501605	1.442088547875	FBgn0033247	1330	FBgn0033243	21768
840	3L	12539515	12541691	1.79597568512	12540612	1.751135317485	FBgn0036302	5857	FBgn0004926	39928
841	3L	12727902	12729786	1.795575141907	12728861	1.572605862337	FBgn0036306	157	FBgn0036306	157
842	X	19667186	19670929	1.795392036438	19668011	1.429827914518	FBgn0031074	10075	FBgn0031079	17977
843	3R	12581108	12582099	1.795308113098	12582028	1.734984970093	FBgn0063261	4917	FBgn0063261	4917
844	X	13117335	13121184	1.794912338257	13118541	1.694556162908	FBgn0041210	717	FBgn0004456	26114
845	2R	10500737	10502523	1.794464588165	10501805	1.549361642202	FBgn0050241	2534	FBgn0050241	2534
846	X	7126962	7128715	1.794261455536	7127388	0.977506076588	FBgn0029941	4041	FBgn0025549	9152
847	X	6168586	6171297	1.793348312378	6170442	1.21242871004	FBgn0029864	4717	FBgn0029868	25193
848	3L	4390309	4393070	1.793312072754	4391307	1.592105997933	FBgn0035542	1563	FBgn0035541	2738
849	2L	20784279	20786829	1.792977333069	20785448	1.445693701506	FBgn0032886	124	FBgn0000986	62940
850	2R	3560898	3563082	1.79258441925	3562085	1.602060741848	FBgn0033252	15279	FBgn0021814	29763
851	X	6192598	6194097	1.792454242706	6193362	1.395384046766	FBgn0029867	1023	FBgn0029868	2273
852	3L	332171	334014	1.790525436401	333052	1.728257347556	FBgn0023000	2611	FBgn0035136	11863
853	2R	18997128	18998578	1.790069580078	18997979	1.327236056328	FBgn0034868	541	FBgn0034868	541
854	3L	1647491	1649700	1.789875030518	1648779	1.638043657939	FBgn0035254	104	FBgn0026372	3430
855	X	12444699	12446827	1.788890123367	12445661	1.712122440338	FBgn0030406	125	FBgn0015024	42059
856	2L	10610842	10612861	1.787652492523	10612039	1.409044265747	FBgn0032271	19014	FBgn0032269	34247
857	3R	5224976	5227564	1.786254405975	5226237	1.271923128764	FBgn0037686	741	FBgn0037686	741
858	2L	7997891	8000043	1.785414218903	7999151	1.340433716774	FBgn0031971	217	FBgn0031977	30313
859	3R	914807	916467	1.783729553223	915785	1.448014848373	FBgn0010313	3377	FBgn0010313	3377
860	3L	11315716	11319090	1.783473014832	11316673	1.525673627853	FBgn0036154	21007	FBgn0041094	90417
861	2L	3531637	3534055	1.782481193542	3532531	1.667503048392	FBgn0031550	1628	FBgn0031549	2245
862	X	20205240	20207547	1.781685352325	20206035	1.354829058928	FBgn0031107	881	FBgn0031106	1579
863	X	2544183	2545543	1.781675815582	2544914	1.352382977804	FBgn0003068	3178	FBgn0024978	43427
864	X	299452	301077	1.780804157257	300224	1.513602705563	FBgn0011822	5960	FBgn0002561	33679
865	3R	8106848	8108084	1.779612541199	8107580	1.370112776756	FBgn0038009	10938	FBgn0010044	98178
866	2L	7222391	7223686	1.779030799866	7223129	1.429415742556	FBgn0031898	50	FBgn0031898	50
867	2R	3757564	3763494	1.777825832367	3762358	1.63091635704	FBgn0033277	3711	FBgn0010109	18218
868	2R	20376780	20378269	1.777559757233	20377509	1.390285127303	FBgn0050420	158	FBgn0050423	5927
869	3L	302420	306027	1.777004241943	304988	1.731565326452	FBgn0004373	1576	FBgn0004373	1576
870	3R	7128135	7129656	1.776456356049	7128888	1.242652668672	FBgn0051386	2442	FBgn0026063	45275
871	3L	17918753	17921490	1.772932052612	17919526	1.440005779266	FBgn0052193	7393	FBgn0036762	107351
872	2R	10276448	10277822	1.772753477097	10277241	1.386057943106	FBgn0033963	2784	FBgn0033962	4549
873	3R	20343206	20344675	1.772055149078	20343791	1.38463603749	FBgn0003134	188	FBgn0039205	12489
874	3L	5125230	5127567	1.771693706512	5126623	1.498413532972	FBgn0010747	107	FBgn0035602	213809
875	2R	18694282	18696462	1.77107334137	18695530	1.532340884209	FBgn0034833	3522	FBgn0003062	113210
876	2R	9848006	9850274	1.770997524261	9849310	1.599779690013	FBgn0033923	2052	FBgn0033923	2052
877	3R	27439829	27442609	1.770689964294	27441716	1.698333964628	FBgn0039859	9	FBgn0039857	19749
878	3L	18182908	18184581	1.770043849945	18183850	1.535994946957	FBgn0036782	16752	FBgn0020300	79187
879	2R	9695057	9695985	1.76993560791	9695464	0.895976815905	FBgn0000289	5879	FBgn0000289	5879
880	2R	19476951	19478722	1.769695281982	19477750	1.447075927959	FBgn0034945	81	FBgn0034948	7128
881	X	5875416	5877213	1.769159317017	5876355	1.5339049171	FBgn0003302	6057	FBgn0029840	58587
882	X	9622451	9624995	1.768601894379	9624129	1.622585997862	FBgn0030151	162	FBgn0000233	84720
883	3L	17372245	17374183	1.767991065979	17373171	1.58887301551	FBgn0026197	6454	FBgn0026197	6454
884	2R	16543844	16545647	1.767021179199	16544809	1.599496645086	FBgn0034576	12147	FBgn0003391	19932
885	X	11212562	11215375	1.76680803299	11214556	1.24903047786	FBgn0001624	299	FBgn0027359	877
886	3R	17485828	17487537	1.766541957855	17486802	1.600844171312	FBgn0011766	675	FBgn0004493	10670
887	3R	9467978	9469516	1.766486167908	9468807	1.346457660198	FBgn0053328	2617	FBgn0053328	2617
888	X	7180200	7183282	1.76609992981	7181957	1.673423150006	FBgn0026144	649	FBgn0026144	649
889	2L	2457085	2458645	1.765099048615	2457884	1.427305519581	FBgn0012017	2160	FBgn0015816	34782
890	X	19434235	19435365	1.764478683472	19434743	1.073276800268	FBgn0031036	1044	FBgn0031036	1044
891	3R	18215245	18216699	1.763928413391	18215924	1.512816047668	FBgn0038957	422	FBgn0038950	24221
892	3R	17295802	17297511	1.763218402863	17296601	1.450980991125	FBgn0038889	11446	FBgn0013984	109650
893	X	17535946	17537757	1.763010978699	17536771	1.507749462128	FBgn0030863	127	FBgn0030866	36440
894	3L	17618478	17620729	1.760842323303	17619821	1.45082319484	FBgn0036745	69	FBgn0036745	69
895	2L	7055883	7058052	1.760091304779	7057341	1.320755386353	FBgn0031885	1035	FBgn0040954	6644
896	3R	4102329	4104311	1.759721755981	4103550	1.507466933307	FBgn0010433	36	FBgn0037561	7946
897	X	10575028	10577800	1.759668827057	10576904	1.487220525742	FBgn0003204	12820	FBgn0052672	36649
898	X	5581862	5583804	1.759634971619	5582647	1.44789674547	FBgn0052758	628	FBgn0029799	15113
899	3R	18720633	18722500	1.759042739868	18721691	1.459270731608	FBgn0017590	3333	FBgn0039013	169069
900	X	793520	794538	1.757477283478	793903	0.835434605094	FBgn0040340	1850	FBgn0040345	6229
901	3L	3301985	3303797	1.757341384888	3302858	1.522313326597	FBgn0035435	134	FBgn0035436	231
902	2L	6023421	6025346	1.757125854492	6024135	1.655645608902	FBgn0031764	400	FBgn0031764	400
903	2L	3974408	3976150	1.75696182251	3975368	1.224690942203	FBgn0051774	28208	FBgn0000547	56011
904	2R	3001691	3003629	1.756736278534	3002664	1.416846454144	FBgn0015930	988	FBgn0015930	988
905	2L	18328906	18330581	1.756454944611	18329840	1.51490723292	FBgn0000636	13810	FBgn0004413	109326
906	3R	2560686	2562865	1.755608081818	2562040	1.422577508291	FBgn0051481	5745	FBgn0004054	7822
907	2R	19694285	19696314	1.75554561615	19695194	1.524492151597	FBgn0034987	763	FBgn0034987	763
908	2L	7858461	7860158	1.751821517944	7859258	1.524263213663	FBgn0031957	1580	FBgn0031962	26167
909	X	6445710	6447284	1.751207351685	6446532	1.426798254251	FBgn0029881	1231	FBgn0029882	52890
910	3R	8474153	8475967	1.749442100525	8475030	1.575324217478	FBgn0038071	1248	FBgn0038071	1248
911	2L	8402144	8404498	1.748144865036	8403035	1.223660200834	FBgn0001084	407	FBgn0001084	407
912	X	20563325	20565393	1.747777462006	20564542	1.54424683253	FBgn0031130	7917	FBgn0003300	59425
913	X	8093762	8096834	1.746790409088	8095985	1.634425699711	FBgn0017566	917	FBgn0030028	20655
914	X	12353233	12356274	1.746387481689	12354664	1.239863840739	FBgn0030397	3565	FBgn0015024	133056
915	X	15459342	15460946	1.745471954346	15460180	1.100904097924	FBgn0003463	297	FBgn0003463	297
916	3R	25495856	25497540	1.745191574097	25496739	1.528686225414	FBgn0039678	643	FBgn0039678	643
917	3L	18836941	18838502	1.744969367981	18837731	1.416440044131	FBgn0025807	71	FBgn0036818	6133
918	2L	5525110	5527007	1.744622707367	5526063	1.451491504908	FBgn0051989	158	FBgn0031708	6174
919	2R	19061268	19064485	1.744287490845	19063257	1.154286496779	FBgn0034879	544	FBgn0034879	544
920	X	10056361	10057979	1.743893146515	10057002	1.408347308636	FBgn0030183	565	FBgn0030180	65595
921	3L	9046289	9047841	1.743448257446	9047171	1.519209104426	FBgn0035960	96	FBgn0028789	31847
922	3L	4138355	4139950	1.742942333221	4139115	1.382266998291	FBgn0053545	5326	FBgn0004574	16382
923	2R	6051405	6052858	1.741869449615	6052080	1.319895688225	FBgn0005630	2995	FBgn0004399	17637
924	X	12583788	12587381	1.741862773895	12586045	1.533808231354	FBgn0030418	7642	FBgn0053963	92646
925	2L	17374123	17375716	1.741601467133	17374961	1.452267885208	FBgn0032633	5115	FBgn0032633	5115
926	2R	13028246	13030056	1.741307258606	13029017	1.384032053106	FBgn0034230	51	FBgn0034237	22059
927	X	4761664	4764609	1.738102912903	4762187	1.135574144476	FBgn0029736	1495	FBgn0029738	19200
928	X	14079401	14082215	1.738073825836	14080868	1.459808293511	FBgn0002873	912	FBgn0002873	912
929	3L	2247869	2250627	1.737415790558	2249596	1.585202634335	FBgn0000543	253	FBgn0000543	253
930	X	19705410	19706616	1.737073421478	19706091	1.581023756663	FBgn0052529	3744	FBgn0031079	20103
931	2R	4648825	4651472	1.735747337341	4650667	1.465671241283	FBgn0028955	380	FBgn0033380	24591
932	2L	19503435	19506176	1.735498189926	19505659	1.251243058373	FBgn0032796	970	FBgn0003732	56223
933	2R	17192093	17193779	1.734801769257	17192918	1.447156906128	FBgn0034654	66	FBgn0034654	66
934	2L	597372	598849	1.734778404236	598147	1.543250828981	FBgn0010323	3460	FBgn0031267	23915
935	X	4481407	4483051	1.73397731781	4482255	1.009141772985	FBgn0025739	688	FBgn0029718	10859
936	2R	10284312	10286769	1.733470916748	10285554	1.560834258795	FBgn0015602	221	FBgn0015602	221
937	3L	4150405	4152237	1.733199834824	4151294	1.607639431953	FBgn0011653	301	FBgn0004574	28561
938	3R	6423343	6426595	1.733062267303	6424218	1.524150021871	FBgn0001235	40168	FBgn0001235	40168
939	2L	7294682	7297195	1.732690811157	7296217	1.270028561354	FBgn0004009	10944	FBgn0004009	10944
940	3R	14259945	14261084	1.732494354248	14260459	1.213144207001	FBgn0051122	21870	FBgn0038609	68081
941	3L	14719592	14724169	1.731721878052	14721067	1.622018028708	FBgn0013263	5241	FBgn0036449	30615
942	X	13269154	13270993	1.730990886688	13270081	1.265583962202	FBgn0052635	9762	FBgn0030482	39251
943	3L	18804512	18807119	1.730845451355	18805276	1.429081827402	FBgn0052027	1562	FBgn0036815	18844
944	2R	14188080	14190876	1.730551719666	14189667	1.628787008921	FBgn0023214	1272	FBgn0023214	1272
945	2R	18679551	18681085	1.730155467987	18680296	1.471558514763	FBgn0050188	510	FBgn0003062	97976
946	3R	13651053	13652785	1.730119228363	13651849	1.289027002123	FBgn0051246	14583	FBgn0051246	14583
947	X	9754230	9755561	1.729732513428	9754744	1.030806318919	FBgn0030162	1603	FBgn0030177	173647
948	X	6384430	6386535	1.729571342468	6385176	1.409299045801	FBgn0029875	831	FBgn0014026	6655
949	2L	5870311	5872273	1.728806018829	5871202	1.306188415079	FBgn0031745	8279	FBgn0031740	68947
950	2R	10496383	10498400	1.72819519043	10497353	1.518072336912	FBgn0033988	1195	FBgn0033988	1195
951	2R	16503839	16505810	1.728142261505	16505014	1.459846051534	FBgn0034570	791	FBgn0034565	19195
952	X	12412722	12417605	1.727444648743	12414496	1.601905822754	FBgn0030400	2623	FBgn0015024	73224
953	2L	18331871	18333446	1.727146148682	18332654	1.352203425239	FBgn0000636	16624	FBgn0004413	106512
954	3R	16981841	16983327	1.726981163025	16982533	1.407739251852	FBgn0038865	4282	FBgn0010770	40575
955	3L	12995260	12997147	1.726804256439	12996221	1.588850021362	FBgn0036337	470	FBgn0011284	19482
956	3L	16545807	16547610	1.726706981659	16546742	1.417408555746	FBgn0036641	243	FBgn0036641	243
957	2R	8494932	8497544	1.726023197174	8496567	1.477349393508	FBgn0005624	329	FBgn0005624	329
958	3R	21024899	21026450	1.725977897644	21025635	1.518650335424	FBgn0039288	4353	FBgn0039288	4353
959	3R	4181513	4183678	1.725794792175	4182572	1.477132111788	FBgn0020249	117	FBgn0040529	15809
960	2R	6092736	6095853	1.725755691528	6094976	1.540272295475	FBgn0004399	25259	FBgn0004399	25259
961	3L	2864378	2866902	1.725749969482	2865424	1.41322009904	FBgn0035378	10182	FBgn0035370	114896
962	2R	15843161	15844891	1.725357294083	15844057	0.817167169908	FBgn0034504	1927	FBgn0034504	1927
963	3L	4018135	4019958	1.724922657013	4018966	1.480753064156	FBgn0052255	365	FBgn0000449	26870
964	X	8769776	8770623	1.724873542786	8770528	0.797998380661	FBgn0003217	108	FBgn0030086	164021
965	2L	16516300	16518040	1.724143743515	16517317	1.408804162343	FBgn0032587	11489	FBgn0002652	158668
966	3L	16051802	16053259	1.721408843994	16052455	1.597842395306	FBgn0036564	314	FBgn0036564	314
967	3R	3012828	3014808	1.721182346344	3013765	1.594497740269	FBgn0026210	1046	FBgn0037481	32867
968	2R	19396494	19398628	1.720899581909	19398009	1.429159373045	FBgn0034922	129	FBgn0034921	144
969	2L	5541958	5544183	1.7204413414	5543370	1.439897901872	FBgn0002525	843	FBgn0002525	843
970	3L	13884864	13886608	1.720329284668	13885620	1.568353596856	FBgn0026376	4887	FBgn0036386	8636
971	3L	14932522	14936077	1.71960067749	14935232	1.481425404549	FBgn0026320	626	FBgn0026320	626
972	3L	18137955	18140206	1.719523429871	18139241	1.34457148446	FBgn0036781	11467	FBgn0020300	34578
973	X	14062522	14066241	1.719463348389	14063869	1.469078063965	FBgn0053249	2234	FBgn0002873	17911
974	2L	19153569	19155681	1.71719121933	19154535	1.33122616344	FBgn0032763	23096	FBgn0032762	25180
975	3R	21403580	21405163	1.715495586395	21404338	1.398759393131	FBgn0039344	4348	FBgn0039345	30512
976	2L	14252406	14254055	1.714992046356	14253168	1.507835500381	FBgn0004002	10354	FBgn0028529	101912
977	2L	12507363	12508903	1.714057207108	12508236	1.472002450158	FBgn0051857	8864	FBgn0040286	73571
978	3R	25090745	25092830	1.71390581131	25091633	1.410994619131	FBgn0003525	10131	FBgn0003525	10131
979	X	17339860	17343566	1.713872909546	17340907	1.48333642062	FBgn0030842	17655	FBgn0030851	122506
980	3L	1335265	1337172	1.711744785309	1336342	1.617343117209	FBgn0029514	1671	FBgn0035213	10407
981	X	5500786	5502135	1.711480617523	5501301	1.298900672368	FBgn0029780	337	FBgn0029783	9905
982	2L	866487	868089	1.711449623108	867437	1.389818966389	FBgn0029095	915	FBgn0020305	2474
983	2L	6793022	6795172	1.710191726685	6793855	1.46725209554	FBgn0015777	5009	FBgn0025777	70500
984	X	9594157	9595944	1.709661483765	9595090	1.390372931957	FBgn0020378	3090	FBgn0000233	55681
985	3L	1529171	1531105	1.709516525269	1530034	1.687580850389	FBgn0041342	421	FBgn0035233	11733
986	X	17337700	17339433	1.709117889404	17338507	1.526764583588	FBgn0030842	15255	FBgn0030851	124906
987	X	1319898	1323170	1.708451747894	1322069	1.469389140606	FBgn0028274	1036	FBgn0028274	1036
988	X	12866003	12868283	1.707398891449	12867661	1.34455054601	FBgn0030442	2639	FBgn0030434	124126
989	3L	12707065	12709553	1.707144498825	12708762	1.028041183949	FBgn0014007	134	FBgn0036306	19942
990	3R	3745294	3746834	1.706768989563	3746019	1.456406275431	FBgn0002542	137	FBgn0037550	206036
991	2R	18585404	18587462	1.706758975983	18586618	1.551236545338	FBgn0034817	10	FBgn0003062	4298
992	3R	17272807	17274469	1.706142902374	17273674	1.53834659913	FBgn0011278	1632	FBgn0013984	132577
993	X	14460393	14462273	1.705360889435	14461446	1.577315241098	FBgn0030574	24929	FBgn0015773	26322
994	X	2593899	2595738	1.70466375351	2594993	1.447950397219	FBgn0000376	60	FBgn0024978	6652
995	3L	3053405	3056544	1.70423913002	3053592	1.697488307953	FBgn0052486	779	FBgn0003938	20741
996	3L	6330799	6332445	1.702328681946	6331677	1.471602350473	FBgn0052398	11931	FBgn0020251	138000
997	3R	8233484	8235019	1.702167510986	8234280	1.460743129253	FBgn0038039	236	FBgn0038038	2026
998	2L	2461402	2463324	1.701288223267	2462231	1.691667795181	FBgn0012016	362	FBgn0015816	30435
999	X	6095115	6097078	1.700471878052	6096476	0.969464182854	FBgn0023458	2014	FBgn0015818	4593
1000	2L	8145779	8147835	1.700091600418	8146842	1.512045145035	FBgn0051606	788	FBgn0051607	2108
1001	X	17643581	17645087	1.69882774353	17644306	1.410521226771	FBgn0030868	9246	FBgn0030870	20471
1002	2R	8965643	8967209	1.698680877686	8966406	1.38113341612	FBgn0013765	14	FBgn0013765	14
1003	2R	5979514	5981015	1.698463439941	5980272	1.484621822834	FBgn0033526	30	FBgn0033526	30
1004	X	1503371	1505301	1.698185920715	1504262	1.393941773309	FBgn0029584	4215	FBgn0023530	21173
1005	2L	90767	92374	1.697820663452	91621	1.279798086952	FBgn0031216	3131	FBgn0002931	4239
1006	2L	12092203	12094411	1.697659492493	12093017	1.309056478388	FBgn0032407	754	FBgn0032407	754
1007	3L	14598982	14600958	1.696280002594	14599740	1.60495783488	FBgn0041604	1861	FBgn0028418	73717
1008	3R	11811192	11813021	1.696173667908	11812127	1.480849329631	FBgn0003507	204	FBgn0003507	204
1009	2L	9967670	9970573	1.694576740265	9969642	1.574072957039	FBgn0015664	2187	FBgn0015664	2187
1010	3R	18186567	18188256	1.694534301758	18187649	1.123640284819	FBgn0038948	606	FBgn0038948	606
1011	3R	25508676	25511022	1.694463729858	25509455	1.183679908514	FBgn0013972	1231	FBgn0039680	8057
1012	3L	19563210	19564912	1.693716526031	19564068	1.376948917613	FBgn0005386	61	FBgn0005386	61
1013	X	18726164	18727950	1.692708969116	18727478	1.260468551091	FBgn0030974	92	FBgn0030974	92
1014	3R	26241409	26242953	1.691995620728	26242105	1.327620534336	FBgn0027544	6588	FBgn0039764	7449
1015	2L	3504295	3505895	1.69165802002	3505208	1.500922595753	FBgn0014396	1533	FBgn0031549	25078
1016	3L	15062810	15064211	1.691003799438	15063457	1.232017909779	FBgn0036478	61	FBgn0025776	54121
1017	X	11452663	11454303	1.690982341766	11453321	1.283223122358	FBgn0030322	271	FBgn0030322	271
1018	X	1316409	1317839	1.690943479538	1317185	1.182527124882	FBgn0027794	194	FBgn0028274	3848
1019	2L	8747008	8748762	1.689589977264	8747968	1.489385247231	FBgn0032065	4432	FBgn0032059	62014
1020	2R	18142617	18144292	1.688661813736	18143528	1.50591596961	FBgn0034748	16	FBgn0026261	1826
1021	X	10319379	10321277	1.688352108002	10320210	1.433597207069	FBgn0030206	1054	FBgn0083167	14245
1022	3R	7044855	7048092	1.687526226044	7045776	1.359244206372	FBgn0037877	10	FBgn0037877	10
1023	3R	27404369	27407465	1.687504768372	27406527	1.635595349705	FBgn0043900	115	FBgn0039857	15440
1024	2L	1736489	1738013	1.687160491943	1737346	1.335029153263	FBgn0031362	4820	FBgn0031357	26880
1025	2L	3844753	3846458	1.687117576599	3845680	1.48255521059	FBgn0004567	8838	FBgn0004567	8838
1026	3L	2244940	2247184	1.686807632446	2246367	1.345645091113	FBgn0035323	138	FBgn0000543	2976
1027	X	10788213	10789674	1.685913562775	10788924	1.217720115886	FBgn0030252	5257	FBgn0030241	88832
1028	3R	6493260	6494912	1.685739040375	6494035	1.579859479268	FBgn0037818	8857	FBgn0001235	29649
1029	X	12945520	12946931	1.685215950012	12946386	1.214357763529	FBgn0040862	1987	FBgn0025463	47129
1030	3R	17280126	17282600	1.685114383698	17281048	1.496006965637	FBgn0011278	9006	FBgn0013984	125203
1031	X	20402433	20404027	1.68449640274	20403202	1.31495398283	FBgn0031123	1388	FBgn0003300	101915
1032	2L	8851512	8853295	1.684322357178	8852384	1.518793106079	FBgn0052986	10423	FBgn0029123	26759
1033	3R	864088	865830	1.684097290039	865048	1.538610398769	FBgn0010313	47360	FBgn0010313	47360
1034	2R	3166347	3167856	1.684006690979	3167063	1.342130750418	FBgn0033199	61	FBgn0033206	13779
1035	2R	5386209	5387853	1.683660984039	5387042	1.33554649353	FBgn0033459	55	FBgn0033458	3757
1036	2R	8084860	8086342	1.683032035828	8085558	1.572889041901	FBgn0033754	216	FBgn0050055	19652
1037	2L	14553583	14555503	1.682927131653	14554524	1.415556669235	FBgn0028881	5449	FBgn0005771	63662
1038	3R	25324923	25326355	1.682641983032	25325615	1.420295154347	FBgn0039668	3904	FBgn0040623	8799
1039	X	4441221	4442822	1.682228565216	4442116	1.338753812453	FBgn0003053	20690	FBgn0029715	42534
1040	2R	3036562	3039697	1.681810855865	3037685	1.631324410439	FBgn0022772	164	FBgn0022772	164
1041	X	15703537	15705795	1.680306434631	15705001	1.509287387133	FBgn0030701	879	FBgn0002914	13243
1042	X	9853543	9855863	1.680089950562	9854116	1.49898031354	FBgn0053557	340	FBgn0030177	74275
1043	X	20219051	20222269	1.679750919342	20221348	1.172029644251	FBgn0031108	2936	FBgn0031114	13308
1044	3L	12550379	12552047	1.679324150085	12551168	1.292574332311	FBgn0015904	3453	FBgn0004926	50484
1045	2L	1485332	1487071	1.677425384521	1486122	1.458746124716	FBgn0051928	6192	FBgn0031345	31316
1046	3L	5797175	5798882	1.677313327789	5797881	1.375556691488	FBgn0035640	10851	FBgn0035640	10851
1047	2L	3847153	3850041	1.677223205566	3849263	1.563416136636	FBgn0004567	12421	FBgn0004567	12421
1048	2L	11454827	11456688	1.677002429962	11455784	1.406063705683	FBgn0004579	10181	FBgn0004579	10181
1049	3R	17647256	17649135	1.676959991455	17648263	1.45222269694	FBgn0013759	101	FBgn0004493	150791
1050	2L	12434251	12436726	1.675378799438	12435475	1.357823904823	FBgn0040286	810	FBgn0040286	810
1051	2L	16531192	16533466	1.674548149109	16532308	1.500955700874	FBgn0032587	3502	FBgn0002652	143677
1052	2R	8682777	8684497	1.674334287643	8683698	1.457127183676	FBgn0033800	709	FBgn0033802	18021
1053	3R	4633076	4635026	1.673942565918	4633726	1.137902989107	FBgn0037634	1669	FBgn0037633	2374
1054	2R	12014420	12016079	1.673379421234	12015247	1.489062726498	FBgn0011260	188	FBgn0034138	70853
1055	2L	10220115	10221940	1.673202514648	10220894	1.499188647551	FBgn0024320	10	FBgn0003151	459
1056	2R	1248570	1249926	1.672637939453	1249172	1.399403207442	FBgn0022288	12744	FBgn0033035	43930
1057	3L	20855659	20857381	1.671751022339	20856451	1.445138096809	FBgn0037035	5216	FBgn0003415	104814
1058	X	11196845	11199385	1.671426773071	11197848	1.186893407036	FBgn0030293	1996	FBgn0030293	1996
1059	2L	3605948	3609860	1.671415328979	3607015	1.547187532697	FBgn0002985	267	FBgn0002985	267
1060	X	8935374	8937754	1.670961380005	8936055	1.206798721762	FBgn0046828	441	FBgn0046828	441
1061	X	1990759	1996113	1.670520305634	1991683	1.389780759811	FBgn0004861	1018	FBgn0025626	70391
1062	2R	17749837	17752012	1.669972896576	17750645	1.490250945091	FBgn0020307	900	FBgn0034704	68157
1063	X	12907979	12909740	1.669425010681	12908661	1.235227435827	FBgn0030444	6797	FBgn0025463	84854
1064	X	4398322	4399565	1.668863773346	4398919	1.238927960396	FBgn0029715	663	FBgn0029715	663
1065	3L	11560120	11561736	1.668469429016	11560920	1.351273704978	FBgn0003292	795	FBgn0036180	22467
1066	3R	909771	912134	1.667887210846	910480	1.258599408468	FBgn0010313	1928	FBgn0010313	1928
1067	2L	6667192	6668726	1.666779518127	6667916	1.393406026504	FBgn0031845	115	FBgn0025777	55439
1068	2L	6498302	6500028	1.6667137146	6499227	1.489452213049	FBgn0051637	585	FBgn0031822	8399
1069	X	19504664	19506264	1.666354656219	19505364	1.294941649717	FBgn0004057	4194	FBgn0031057	12321
1070	2L	12606215	12608334	1.665514945984	12607444	1.525297473459	FBgn0051859	814	FBgn0002970	10904
1071	X	2573744	2575028	1.665132045746	2574393	1.104896994198	FBgn0024973	2088	FBgn0024978	13948
1072	3L	9485090	9486815	1.664252758026	9486053	1.4459897995	FBgn0053703	554	FBgn0010408	564
1073	X	9036863	9040185	1.663804531097	9039002	1.549416214228	FBgn0030100	161	FBgn0030099	1112
1074	3R	17438416	17440262	1.663358688354	17439200	1.542131311753	FBgn0046832	9046	FBgn0046832	9046
1075	2R	17008706	17009970	1.663217067719	17009343	1.15676599741	FBgn0034631	209	FBgn0010415	20593
1076	X	14482872	14485255	1.662518024445	14483802	1.240967470057	FBgn0015773	3966	FBgn0015773	3966
1077	2R	3322881	3324728	1.66238451004	3323844	1.51218030032	FBgn0033225	4	FBgn0033210	135679
1078	2L	13223937	13226153	1.660280704498	13225417	1.413649446824	FBgn0032489	211	FBgn0032489	211
1079	3L	11526656	11529241	1.659440040588	11528376	1.368555784225	FBgn0036172	7804	FBgn0036180	55011
1080	3R	27566099	27567249	1.659004688263	27566608	1.213478929856	FBgn0000557	2418	FBgn0039868	3844
1081	2R	6389568	6391169	1.658563613892	6390338	1.337035814921	FBgn0050015	293	FBgn0033562	1323
1082	3R	255744	256815	1.658399581909	256297	0.972023459042	FBgn0037248	1243	FBgn0037249	3355
1083	3L	1393293	1395314	1.657804489136	1394372	1.504638615777	FBgn0035216	386	FBgn0004635	52952
1084	X	8401045	8404440	1.657800674438	8403749	1.14235073328	FBgn0026679	248	FBgn0030054	47789
1085	3R	15157001	15159063	1.657426595688	15158259	1.645360946655	FBgn0000463	6324	FBgn0000463	6324
1086	2R	18671774	18672857	1.656921863556	18672316	1.188576102257	FBgn0034829	5810	FBgn0003062	89996
1087	X	8946442	8947871	1.65647983551	8947105	1.265001296997	FBgn0030087	1835	FBgn0046828	10609
1088	2R	11694199	11695936	1.655725479126	11694987	1.339886516333	FBgn0015754	1320	FBgn0034086	5877
1089	3R	7578334	7579527	1.65366601944	7578943	1.030663967133	FBgn0037944	3757	FBgn0037947	18329
1090	2L	19130755	19133814	1.653614997864	19131666	1.422063795726	FBgn0010300	1931	FBgn0032762	2311
1091	2L	21354418	21356959	1.653594970703	21355058	1.114330992979	FBgn0041245	2241	FBgn0021856	106306
1092	2L	4613617	4615209	1.652021408081	4614382	1.572940438986	FBgn0053196	22419	FBgn0000227	70077
1093	X	13152141	13153412	1.651570796967	13152924	1.06435806611	FBgn0030470	335	FBgn0004456	60497
1094	2L	9567234	9569416	1.651285648346	9568482	1.493883728981	FBgn0032130	410	FBgn0002973	130969
1095	3R	2198827	2200518	1.651196956635	2199680	1.500274032354	FBgn0037440	67	FBgn0053097	5670
1096	3R	16044990	16046764	1.650985240936	16045888	1.463154456195	FBgn0051499	315	FBgn0028386	73100
1097	3R	7707448	7709054	1.650275230408	7708112	1.418286459787	FBgn0037958	145	FBgn0037955	59902
1098	2L	1502035	1503723	1.649884223938	1502937	1.389817181756	FBgn0031344	34	FBgn0031345	14501
1099	3L	253609	255528	1.649674415588	254695	1.511332379447	FBgn0029002	477	FBgn0035121	6785
1100	2R	6712575	6716317	1.649557113647	6715116	1.470889035393	FBgn0033582	20004	FBgn0033590	37474
1101	3R	4673291	4674728	1.649176597595	4674082	1.17696672678	FBgn0011966	13520	FBgn0011966	13520
1102	3R	20770104	20771746	1.649160385132	20770990	1.358913533828	FBgn0039254	31	FBgn0015625	74373
1103	X	8558534	8560861	1.648326873779	8559986	1.020663457758	FBgn0030060	118	FBgn0030061	201
1104	2R	8557741	8559531	1.648293495178	8558625	1.408681028029	FBgn0033788	4570	FBgn0005624	61729
1105	3R	13369825	13370882	1.648169517517	13370377	1.094313256881	FBgn0038519	1854	FBgn0025571	4232
1106	3R	4675572	4677427	1.647365570068	4676480	1.587795078754	FBgn0011966	11122	FBgn0011966	11122
1107	2L	21331401	21333125	1.646504878998	21332456	1.532415926456	FBgn0032943	236	FBgn0021856	83704
1108	3R	2824432	2827352	1.645966529846	2826628	1.449530220032	FBgn0000095	1678	FBgn0010774	79498
1109	3R	10525169	10526340	1.6458735466	10525886	0.915424615145	FBgn0051314	2829	FBgn0051314	2829
1110	2R	13820331	13823015	1.645446300507	13822122	1.386828482151	FBgn0034327	3282	FBgn0034326	7801
1111	2R	13854343	13856998	1.644228935242	13855890	1.669252455235	FBgn0040737	29205	FBgn0034326	41569
1112	2R	10839172	10840648	1.643901109695	10839870	1.188569433549	FBgn0034010	1376	FBgn0000996	55953
1113	3L	4971939	4973568	1.643687486649	4972846	1.498598098755	FBgn0052232	4878	FBgn0035570	282143
1114	3L	14114561	14116424	1.643213272095	14115290	1.462340891361	FBgn0042630	18707	FBgn0000411	28589
1115	X	10455814	10457788	1.642302513123	10456497	1.262796401978	FBgn0030219	1736	FBgn0052680	117542
1116	2L	241365	242409	1.642095565796	241850	1.078627936045	FBgn0001309	8945	FBgn0001309	8945
1117	2R	19007057	19008192	1.640700340271	19007472	1.047364652157	FBgn0034869	140	FBgn0034868	10034
1118	X	5032029	5032675	1.640398979187	5032578	1.224065542221	FBgn0029748	208	FBgn0024332	136545
1119	3R	9227985	9229568	1.63854265213	9228910	1.26810129951	FBgn0053977	139	FBgn0053977	139
1120	3L	17603506	17604595	1.637746334076	17604112	1.088193108054	FBgn0036742	5404	FBgn0004401	6178
1121	3R	821442	823382	1.637487411499	822577	1.423978954554	FBgn0037292	8103	FBgn0004183	48691
1122	3R	94875	96282	1.637205123901	95767	1.365582108498	FBgn0037228	3071	FBgn0037220	37690
1123	3L	13027027	13028555	1.636815071106	13027625	1.389097563426	FBgn0036342	6654	FBgn0036342	6654
1124	3R	5500082	5501763	1.636346340179	5500972	1.510118035709	FBgn0037727	273	FBgn0037728	2681
1125	X	620876	622141	1.636198043823	621391	1.134656709783	FBgn0065054	496	FBgn0065054	496
1126	3L	16074656	16075745	1.635986328125	16075265	0.920171260834	FBgn0017453	2382	FBgn0010280	3258
1127	2R	7629213	7631277	1.635739088058	7630075	1.484311133623	FBgn0033681	4704	FBgn0027504	36889
1128	3L	16522193	16523479	1.635510921478	16522735	1.122172726525	FBgn0036639	633	FBgn0036641	23764
1129	X	10955076	10958731	1.634846687317	10955901	1.320433646441	FBgn0015245	2210	FBgn0028686	14505
1130	3L	1519125	1521202	1.634841918945	1520402	1.19648473403	FBgn0035228	39	FBgn0035233	21365
1131	3L	7501698	7503183	1.634683132172	7502564	1.291539304397	FBgn0028582	187	FBgn0014011	93438
1132	3R	24669885	24672115	1.634677886963	24671046	1.467822901408	FBgn0015589	674	FBgn0028373	13869
1133	3R	19711516	19713501	1.634590625763	19712418	1.651188075542	FBgn0025574	3379	FBgn0025574	3379
1134	2L	19151005	19153316	1.634588718414	19152457	1.424250855165	FBgn0010300	22722	FBgn0032762	23102
1135	2L	10333476	10335790	1.634538173676	10335145	1.448854088783	FBgn0032223	1231	FBgn0032222	3682
1136	X	16447069	16448440	1.634340286255	16447771	1.194020330906	FBgn0025743	3122	FBgn0015615	20405
1137	2L	181995	183842	1.634072780609	182893	1.450283735991	FBgn0031231	20891	FBgn0016977	23859
1138	X	18483330	18486974	1.633654594421	18485386	1.363852977753	FBgn0030944	1009	FBgn0030944	1009
1139	2L	15007531	15010148	1.633410930634	15008681	1.17794193941	FBgn0001974	2811	FBgn0028925	3155
1140	2L	7309385	7312624	1.632255554199	7311686	1.513177186251	FBgn0004009	4525	FBgn0004009	4525
1141	2R	18431460	18434858	1.63215637207	18434169	1.212466806173	FBgn0050193	1479	FBgn0034802	10361
1142	2R	20732444	20735504	1.631680965424	20733312	1.35260220135	FBgn0001325	903	FBgn0001325	903
1143	X	19469068	19470377	1.630631446838	19469580	1.125933579036	FBgn0026680	2709	FBgn0026680	2709
1144	X	18156334	18157226	1.630351543427	18156810	0.811184809758	FBgn0030912	1708	FBgn0004956	15048
1145	3L	664606	666386	1.62995672226	665444	1.497572779655	FBgn0035152	281	FBgn0035156	11003
1146	X	11823877	11825027	1.62942647934	11824284	1.211866569519	FBgn0003865	1434	FBgn0003865	1434
1147	3R	21503519	21505013	1.629282951355	21504254	1.398985266685	FBgn0039355	149	FBgn0039359	6559
1148	3R	4644504	4646160	1.628844261169	4645295	1.268178224564	FBgn0037636	1091	FBgn0037636	1091
1149	2R	4235330	4236958	1.628713607788	4235985	1.182215929031	FBgn0005695	88	FBgn0050353	65966
1150	X	9932802	9934329	1.62769317627	9933649	1.221962034702	FBgn0030179	1895	FBgn0030179	1895
1151	X	10723316	10725726	1.627478599548	10723972	1.101091917823	FBgn0030245	947	FBgn0030241	23880
1152	2R	9339084	9341367	1.627474308014	9340695	1.413180708885	FBgn0033871	104	FBgn0033871	104
1153	2R	2977440	2978569	1.627166748047	2977944	1.035040467978	FBgn0033179	600	FBgn0033179	600
1154	2L	9894157	9896972	1.627061843872	9895284	1.32827984492	FBgn0010520	5	FBgn0010520	5
1155	X	16449391	16450688	1.626922607422	16450115	1.366301864386	FBgn0030763	5408	FBgn0010412	21701
1156	2L	9225231	9227299	1.626799583435	9226479	1.508128762245	FBgn0051885	10115	FBgn0032105	26637
1157	2L	19525299	19527012	1.626777172089	19526068	1.459086838891	FBgn0032801	138	FBgn0046825	39379
1158	3R	17216184	17217740	1.626617908478	17217024	1.432517260313	FBgn0004862	2419	FBgn0043012	121225
1159	2R	5557719	5560829	1.625780582428	5559041	1.268402695656	FBgn0033476	1390	FBgn0033476	1390
1160	2L	5546552	5548177	1.62541437149	5547356	1.379062989179	FBgn0031717	153	FBgn0031718	3670
1161	2L	5986003	5987709	1.624973297119	5986909	1.418674525093	FBgn0001941	585	FBgn0001942	5150
1162	X	16297443	16298643	1.624822616577	16298000	1.223842396456	FBgn0010256	15386	FBgn0010256	15386
1163	2R	4518051	4519545	1.624747753143	4518815	1.219963550568	FBgn0033362	6506	FBgn0033357	55314
1164	3L	16381566	16385410	1.623665809631	16384602	1.308869417976	FBgn0027080	48	FBgn0014163	7504
1165	3R	13414012	13415652	1.623384237289	13414748	1.388518978568	FBgn0038523	5397	FBgn0025571	48603
1166	3R	24149185	24153662	1.622174263	24150825	1.291943728924	FBgn0040108	3180	FBgn0040108	3180
1167	X	1491948	1492949	1.621956825256	1492470	0.995143076953	FBgn0029584	16007	FBgn0023530	32965
1168	3R	10412200	10413899	1.621790647507	10412979	1.412159667296	FBgn0020299	5206	FBgn0020299	5206
1169	3R	16721915	16723080	1.621490955353	16722532	1.25603092418	FBgn0038839	510	FBgn0038834	46261
1170	3L	18189903	18191458	1.621213912964	18190804	1.25219745636	FBgn0036782	23706	FBgn0020300	86141
1171	3L	21550594	21552281	1.621101379395	21551379	1.37195572257	FBgn0037106	132	FBgn0028663	77676
1172	3L	21251054	21252508	1.620834350586	21251850	1.314467324151	FBgn0003042	33	FBgn0037066	31946
1173	X	19475605	19477099	1.620753288269	19476283	0.912005817189	FBgn0031048	520	FBgn0031047	3466
1174	3L	2571264	2575341	1.620633125305	2571949	1.487106884227	FBgn0024939	967	FBgn0024939	967
1175	3R	25114211	25115808	1.620489120483	25114961	1.482530964745	FBgn0039659	7990	FBgn0003525	33459
1176	3L	23039357	23040401	1.620402812958	23039907	0.88590833119	FBgn0000258	6486	FBgn0024733	10592
1177	3R	18571210	18574114	1.619875907898	18571799	0.795751953125	FBgn0039019	449	FBgn0039013	19177
1178	X	16485794	16487450	1.619666576385	16486735	1.192103133482	FBgn0052573	1422	FBgn0030766	11893
1179	3R	25522685	25524658	1.619585037231	25523901	1.26327842474	FBgn0039683	5372	FBgn0039680	22503
1180	3R	13719646	13720881	1.618787288666	13720243	1.253672091166	FBgn0038558	11924	FBgn0038554	42147
1181	X	10449661	10454179	1.61830997467	10453430	1.521731963524	FBgn0030219	4803	FBgn0052680	114475
1182	3L	6958128	6959775	1.618123054504	6958975	1.313574286068	FBgn0045806	456	FBgn0001104	4975
1183	2R	9449203	9450211	1.617540359497	9449720	0.697078764439	FBgn0013733	8297	FBgn0033886	26591
1184	3R	25282844	25286281	1.616755008698	25285576	1.339339985567	FBgn0004369	2285	FBgn0039664	29640
1185	3L	7881017	7887235	1.616680145264	7884438	1.586584250132	FBgn0003041	1460	FBgn0003041	1460
1186	3L	10829977	10833184	1.616287231445	10830952	1.343078702688	FBgn0026160	887	FBgn0026160	887
1187	2R	2034918	2036713	1.614976882935	2035710	1.453612608068	FBgn0010347	21638	FBgn0041145	86608
1188	X	20443884	20444956	1.614882469177	20444177	1.448220920563	FBgn0031125	5127	FBgn0003300	60940
1189	2R	4951624	4954182	1.614774703979	4953049	1.419624964396	FBgn0029092	324	FBgn0053774	40952
1190	3R	25573437	25575079	1.613920211792	25574151	1.308644294739	FBgn0020235	707	FBgn0020235	707
1191	3L	7110963	7112818	1.613263607025	7111898	1.369295869555	FBgn0023001	3433	FBgn0002775	12428
1192	3L	17522378	17523788	1.612445831299	17523152	1.353646530825	FBgn0025455	105	FBgn0025455	105
1193	3R	5329515	5330927	1.611824512482	5330211	1.098114939297	FBgn0037700	171	FBgn0037700	171
1194	3R	4664300	4665336	1.611594200134	4664892	0.834313074748	FBgn0037638	14760	FBgn0037636	18506
1195	3R	17251793	17253605	1.610819816589	17252639	1.452749222517	FBgn0008651	7206	FBgn0013984	153612
1196	3L	14439146	14440482	1.610795974731	14439798	1.136768088621	FBgn0036425	38709	FBgn0036424	57207
1197	2L	12006408	12008146	1.609964370728	12007239	1.298389643431	FBgn0014019	1137	FBgn0032390	17275
1198	2R	4138650	4140400	1.60990190506	4139394	1.349869906902	FBgn0033315	3	FBgn0033315	3
1199	2R	15351258	15352879	1.609750270844	15351904	1.346389039358	FBgn0034476	10136	FBgn0011849	109510
1200	2L	13444607	13446424	1.609537601471	13445473	1.627841640921	FBgn0032524	176	FBgn0032518	50358
1201	2R	14779225	14782595	1.609456062317	14780106	1.415149893079	FBgn0034423	5329	FBgn0003254	10483
1202	2R	6297885	6299355	1.609026432037	6298628	1.296295374632	FBgn0053144	124	FBgn0027499	26204
1203	3L	11193731	11195442	1.608734130859	11194688	1.270446205139	FBgn0036149	6241	FBgn0041094	31568
1204	2L	7031258	7034196	1.608372211456	7033063	1.341122963849	FBgn0031883	350	FBgn0031883	350
1205	3R	680630	682620	1.608284950256	681701	1.509133703568	FBgn0003002	3166	FBgn0003002	3166
1206	2L	20914710	20915702	1.607842922211	20915634	1.586969184875	FBgn0032907	226	FBgn0032906	1897
1207	3R	10704370	10706168	1.607714653015	10705245	1.591683208942	FBgn0038268	82	FBgn0038271	10555
1208	3R	22372496	22374416	1.60763335228	22373451	1.354417651892	FBgn0026178	11383	FBgn0039449	169656
1209	X	1335925	1337243	1.607587814331	1336768	1.020539648393	FBgn0025381	1395	FBgn0025381	1395
1210	X	20202021	20204417	1.607487201691	20203654	1.366622507572	FBgn0031106	802	FBgn0031106	802
1211	X	19302395	19303722	1.607089996338	19303120	1.01828250885	FBgn0031018	5944	FBgn0044030	10693
1212	X	10892483	10894000	1.606544017792	10893192	1.401236365823	FBgn0030257	3216	FBgn0028686	77214
1213	2L	7133514	7135666	1.606260299683	7134399	1.27051561019	FBgn0031889	716	FBgn0031886	68566
1214	3R	15	1881	1.606195449829	59	1.603630807665	FBgn0037213	321	FBgn0037213	321
1215	X	22057986	22059097	1.605700969696	22059065	1.420788288116	FBgn0000719	482	FBgn0031186	401080
1216	3L	10633611	10635320	1.605484962463	10634502	1.469544046065	FBgn0052066	458	FBgn0052068	2834
1217	2R	19564595	19566255	1.60546875	19565259	1.375145435333	FBgn0034967	165	FBgn0034967	165
1218	X	15166412	15168026	1.605364561081	15167242	1.314420382182	FBgn0030628	135	FBgn0004924	13813
1219	X	13217416	13219103	1.604135990143	13218565	1.035217114857	FBgn0030479	245	FBgn0030479	245
1220	2R	13082530	13083995	1.603782653809	13083335	1.361118972301	FBgn0034243	27	FBgn0034240	19662
1221	2R	17689391	17691367	1.603714942932	17690305	1.547132632312	FBgn0034705	109	FBgn0034704	7817
1222	3L	3865142	3866942	1.603591442108	3866063	1.375136375427	FBgn0026592	10043	FBgn0035470	16625
1223	3R	26630617	26636178	1.6034116745	26631631	1.394877237432	FBgn0011739	710	FBgn0003720	46406
1224	X	19557320	19559340	1.603083133698	19558671	1.151964355918	FBgn0031064	2694	FBgn0031066	19604
1225	X	3948325	3950848	1.601136207581	3949942	1.583932708291	FBgn0000221	361	FBgn0000221	361
1226	3R	7523684	7525530	1.600647449493	7524786	1.398503303528	FBgn0037939	1550	FBgn0037947	72486
1227	3L	21456508	21457994	1.600109100342	21457087	1.427767962217	FBgn0037094	68	FBgn0037094	68
1228	2L	11452039	11453671	1.599939346313	11452948	1.496459035312	FBgn0004579	7345	FBgn0004579	7345
1229	3R	17479274	17480858	1.599402427673	17480081	1.465322494507	FBgn0011766	6046	FBgn0004493	17391
1230	2R	16656954	16657531	1.599052429199	16657488	0.969267654419	FBgn0034595	1753	FBgn0034599	19054
1231	3L	14020331	14022971	1.598781585693	14021346	1.450479602814	FBgn0052138	2318	FBgn0036406	3091
1232	2L	10547011	10550056	1.598385334015	10549358	1.398385345936	FBgn0051721	4477	FBgn0032268	17932
1233	2L	9453539	9455423	1.597870349884	9454587	1.583058446646	FBgn0053723	13847	FBgn0002973	17074
1234	2R	4627233	4628819	1.597821235657	4627982	1.421224743128	FBgn0003612	43	FBgn0033380	1906
1235	2R	5095513	5097672	1.594093322754	5096745	1.526913081898	FBgn0033428	265	FBgn0025286	2251
1236	X	2243906	2245785	1.593541145325	2244898	1.239134339725	FBgn0040387	1078	FBgn0001150	40221
1237	3R	26251574	26252988	1.593329906464	26252216	1.32581133001	FBgn0039766	1357	FBgn0039766	1357
1238	3L	1764783	1767213	1.593218803406	1766296	1.131968414082	FBgn0035272	5323	FBgn0035271	5401
1239	3R	6675269	6677079	1.593172073364	6676189	1.494404017925	FBgn0037841	2275	FBgn0037844	6324
1240	3R	19018494	19020205	1.593016147614	19019328	1.433368206024	FBgn0011596	10428	FBgn0039066	57938
1241	3L	18604978	18606874	1.592821121216	18605905	1.438474565744	FBgn0036801	14685	FBgn0036800	17952
1242	3L	15004145	15005755	1.59233045578	15004919	1.232494145632	FBgn0036465	2910	FBgn0036465	2910
1243	3L	19829117	19833752	1.592294692993	19831566	1.328241157532	FBgn0014037	11660	FBgn0014037	11660
1244	3R	18605062	18607094	1.591461420059	18606069	1.505062243518	FBgn0039026	4137	FBgn0039013	53447
1245	3R	16401510	16404052	1.591330528259	16402235	1.259678840637	FBgn0038806	495	FBgn0038805	506
1246	2R	18151784	18154582	1.590839385986	18152799	1.48481427922	FBgn0034753	1129	FBgn0034753	1129
1247	3R	6021324	6022141	1.590417861938	6021425	1.108604431152	FBgn0004575	5014	FBgn0037797	27055
1248	2L	13866902	13870174	1.590407371521	13867996	1.346236958223	FBgn0028532	18584	FBgn0051842	32958
1249	3R	2713833	2715330	1.589833259583	2714546	1.458667337894	FBgn0001077	24500	FBgn0001077	24500
1250	2R	5171098	5172930	1.589497566223	5172286	1.276249319315	FBgn0011921	752	FBgn0023143	32855
1251	2L	21296480	21298544	1.589072227478	21297558	1.36854132484	FBgn0032940	41	FBgn0021856	48806
1252	2R	4790024	4791439	1.589005947113	4790626	1.248596976785	FBgn0020621	6284	FBgn0033400	7816
1253	3R	26619180	26620364	1.58845615387	26619868	1.07234865427	FBgn0011739	12473	FBgn0003720	58169
1254	X	18728714	18730026	1.588341712952	18729315	1.151291202096	FBgn0030975	871	FBgn0030974	1745
1255	3R	11921650	11926117	1.586829185486	11923459	1.38970297575	FBgn0026059	149	FBgn0038396	48066
1256	3R	1094338	1095673	1.586513996124	1095213	1.437836885452	FBgn0037309	410	FBgn0051538	8344
1257	3L	2549224	2550866	1.586445808411	2550116	1.378670183818	FBgn0010905	12307	FBgn0024939	20866
1258	X	7986523	7988539	1.586419582367	7987562	1.337015516618	FBgn0025800	85	FBgn0030003	12599
1259	3L	14171564	14173152	1.585992336273	14172313	1.527830541134	FBgn0052141	3620	FBgn0036415	10855
1260	X	5829618	5831368	1.585202217102	5831246	0.805475340949	FBgn0029831	2802	FBgn0000042	85146
1261	2R	18376447	18377811	1.584407329559	18376992	1.128920644522	FBgn0034788	1900	FBgn0010078	15014
1262	2L	20086764	20088149	1.584109783173	20087556	1.165536880493	FBgn0032846	66	FBgn0032846	66
1263	3L	12656155	12658217	1.583053588867	12657380	1.447103828192	FBgn0014343	10315	FBgn0036306	71324
1264	3L	16535296	16536825	1.582880020142	16536172	1.184546106002	FBgn0026061	2417	FBgn0036641	10327
1265	2R	2114253	2116309	1.582863807678	2115185	1.446060180664	FBgn0033076	2394	FBgn0041145	7133
1266	X	6855170	6857527	1.582441806793	6856431	1.416917026043	FBgn0000330	60	FBgn0052736	166
1267	2R	14139089	14140605	1.582357406616	14139957	1.368577957153	FBgn0034366	46	FBgn0050227	14463
1268	2L	114390	116053	1.5823097229	115217	1.318759188933	FBgn0031219	900	FBgn0002931	27835
1269	3R	9761393	9763275	1.581746101379	9762563	1.415104150772	FBgn0038188	6561	FBgn0000576	34982
1270	X	10691598	10695016	1.581383705139	10692387	1.045613541323	FBgn0003321	77	FBgn0030239	331
1271	3L	745306	747350	1.580629348755	746425	1.540658950806	FBgn0052480	6610	FBgn0000575	13487
1272	X	11650817	11653176	1.579998016357	11652070	1.421689063311	FBgn0030336	1602	FBgn0030350	69147
1273	X	3961509	3963428	1.579344272614	3962270	1.260349780321	FBgn0026080	409	FBgn0026080	409
1274	2R	19795436	19797233	1.579167366028	19795949	1.135539658864	FBgn0034999	5749	FBgn0034987	99992
1275	X	10173824	10175030	1.578908920288	10174271	1.061620622873	FBgn0011770	799	FBgn0030189	2579
1276	3R	14020385	14022261	1.578790187836	14021741	1.213002260994	FBgn0011481	3576	FBgn0038585	27708
1277	2L	6948048	6949467	1.578469276428	6948666	1.072579264641	FBgn0031872	112	FBgn0031875	8344
1278	X	17155258	17157422	1.578224182129	17156008	1.445813506842	FBgn0004854	7490	FBgn0000163	161132
1279	3R	18698523	18701057	1.57817029953	18699779	1.335963785648	FBgn0017590	25245	FBgn0039013	147157
1280	3R	13359708	13361456	1.577972888947	13360662	1.302428930998	FBgn0038515	365	FBgn0010926	5036
1281	2L	16780494	16782980	1.577270507812	16782213	1.398148368387	FBgn0000406	4434	FBgn0032600	42880
1282	X	14837670	14839508	1.57655954361	14838241	1.261149823666	FBgn0052594	20130	FBgn0030605	59608
1283	X	10953086	10954816	1.57643699646	10954041	1.565620674806	FBgn0015245	350	FBgn0028686	16365
1284	X	7885993	7889211	1.57529592514	7888564	1.117591517312	FBgn0029990	5828	FBgn0004656	18108
1285	2L	15315170	15316640	1.575011253357	15315908	1.152475039164	FBgn0041103	73	FBgn0001981	13885
1286	2R	12369654	12372520	1.574696540833	12371550	1.463880258448	FBgn0026533	466	FBgn0025832	1349
1287	X	19155263	19156902	1.574659109116	19156083	1.259909852346	FBgn0028469	81	FBgn0031008	53262
1288	X	15295371	15299989	1.57429599762	15297849	1.484007644653	FBgn0030640	1197	FBgn0030659	118960
1289	X	16254464	16258103	1.574197769165	16257227	1.322683334351	FBgn0026575	446	FBgn0026575	446
1290	3R	2631637	2633088	1.57411813736	2632211	1.257313936949	FBgn0082182	3045	FBgn0082182	3045
1291	3R	12471966	12473667	1.574107646942	12472697	1.065244506387	FBgn0038454	14	FBgn0038454	14
1292	X	8288821	8289796	1.57363319397	8289709	1.405785083771	FBgn0030039	2132	FBgn0030038	7393
1293	X	13246195	13248208	1.573139190674	13247360	1.281349210178	FBgn0030486	145	FBgn0030482	16530
1294	2R	1628920	1630517	1.572096824646	1629761	1.438345965217	FBgn0033063	15017	FBgn0033062	36753
1295	3R	19768077	19769190	1.572022438049	19768713	1.151454538107	FBgn0001098	111	FBgn0039128	11348
1296	3R	952952	954848	1.57137966156	953836	1.261648267508	FBgn0037293	26	FBgn0010313	41428
1297	3R	14919157	14921328	1.57127904892	14920151	1.374126097735	FBgn0004876	75	FBgn0038678	468
1298	2R	2269403	2270649	1.56840133667	2270056	1.301826645346	FBgn0033101	643	FBgn0022224	52194
1299	3R	10475434	10479166	1.567927360535	10476783	1.156101147334	FBgn0026578	4640	FBgn0026578	4640
1300	2R	8991520	8993166	1.56756401062	8992215	1.200348764658	FBgn0000119	6910	FBgn0000119	6910
1301	2R	6912525	6915789	1.567222595215	6913242	1.389825035544	FBgn0082585	95	FBgn0082585	95
1302	X	8622461	8624020	1.567209243774	8623385	1.435353702969	FBgn0026411	27626	FBgn0030061	63198
1303	3L	1777332	1779620	1.56720161438	1778524	1.410944435332	FBgn0024510	326	FBgn0067864	3817
1304	X	18518136	18521706	1.567095756531	18519060	1.553197264671	FBgn0004959	646	FBgn0004959	646
1305	2R	6753100	6754549	1.566952705383	6753940	1.167898234199	FBgn0033591	961	FBgn0033590	1350
1306	3R	23266813	23269435	1.566863059998	23268438	1.478071493261	FBgn0039518	21473	FBgn0039509	154221
1307	2R	13825324	13827285	1.566426277161	13826048	1.253317419688	FBgn0040737	637	FBgn0034326	11727
1308	3L	18193122	18194446	1.5660405159	18193853	1.201383888721	FBgn0036783	23494	FBgn0020300	89190
1309	X	19492143	19494721	1.565931797028	19492717	1.094012618065	FBgn0031053	2742	FBgn0031047	19900
1310	X	4034850	4036413	1.565310001373	4035680	1.36500791141	FBgn0000635	15647	FBgn0026080	73001
1311	X	1089763	1093686	1.56521320343	1092545	1.456560864168	FBgn0026875	909	FBgn0026875	909
1312	X	2039964	2041680	1.564947605133	2040783	1.464148521423	FBgn0023542	23	FBgn0000377	65354
1313	3R	23531720	23533277	1.564354896545	23532393	1.395316839218	FBgn0039543	75	FBgn0003330	24647
1314	3R	14023590	14026588	1.564150810242	14025773	1.47765601476	FBgn0028499	254	FBgn0038585	23676
1315	3R	16069357	16070596	1.563538551331	16069846	1.254795581102	FBgn0038780	8659	FBgn0028386	49142
1316	2R	19058197	19060007	1.563119888306	19059087	1.409605839673	FBgn0010501	172	FBgn0010501	172
1317	3L	15780319	15782608	1.561802864075	15781797	1.253532353569	FBgn0036533	129	FBgn0036537	18848
1318	3L	3355003	3356426	1.561603546143	3355653	1.206976413727	FBgn0027616	2045	FBgn0027616	2045
1319	3R	17867545	17870396	1.561485767365	17868244	1.143511295319	FBgn0017397	330	FBgn0017397	330
1320	X	2224969	2227279	1.560128211975	2226462	1.135800361633	FBgn0040390	5466	FBgn0040389	25669
1321	3L	10743254	10744942	1.559671878815	10744175	1.343358348398	FBgn0036102	30964	FBgn0026160	87664
1322	X	5904798	5905497	1.559671401978	5905088	0.727561205626	FBgn0029835	58	FBgn0029840	29854
1323	X	13704236	13705380	1.558738708496	13704814	1.013874258314	FBgn0030532	13753	FBgn0027537	48074
1324	3R	15853280	15854502	1.557578086853	15853800	1.092085897923	FBgn0038766	22	FBgn0038768	3742
1325	3R	5453817	5455411	1.557548522949	5454753	1.373257607222	FBgn0037722	1633	FBgn0037722	1633
1326	2L	21815637	21817174	1.557418346405	21816333	1.170221269131	FBgn0003866	145	FBgn0003866	145
1327	3R	24911712	24914597	1.55703163147	24912979	1.422701499041	FBgn0039633	9730	FBgn0039633	9730
1328	2L	4381851	4383255	1.556460380554	4382652	1.266951203346	FBgn0031597	67	FBgn0031597	67
1329	2R	18235773	18237098	1.556158065796	18236353	1.210293706258	FBgn0028371	8070	FBgn0020257	39798
1330	X	3222560	3224139	1.556124687195	3223341	1.415568679571	FBgn0000472	5998	FBgn0000472	5998
1331	2L	14597986	14599622	1.555588245392	14598833	1.300488058726	FBgn0028912	26	FBgn0005771	107971
1332	2R	13749716	13750965	1.555391311646	13750285	1.109335057876	FBgn0000658	2659	FBgn0000658	2659
1333	2L	8463446	8465237	1.555336952209	8464330	1.376957725076	FBgn0029173	160	FBgn0051894	38212
1334	X	4504291	4505938	1.555094718933	4505029	1.317682378432	FBgn0029719	5344	FBgn0025615	9960
1335	3R	14856078	14857804	1.554706573486	14856708	1.162086795358	FBgn0027784	265	FBgn0027784	265
1336	2R	4740967	4742018	1.554466247559	4741539	0.943540404825	FBgn0033395	7804	FBgn0033400	56903
1337	3L	12369319	12370121	1.55411529541	12370031	1.010150241852	FBgn0011279	87	FBgn0027936	108218
1338	X	18472899	18474493	1.553685188293	18473785	1.619078278542	FBgn0030941	4945	FBgn0030943	8339
1339	3R	19694222	19695631	1.553564071655	19694909	1.078587055206	FBgn0004185	9557	FBgn0004185	9557
1340	3L	14195428	14196622	1.553488254547	14195960	0.848416188184	FBgn0036416	2768	FBgn0036415	12792
1341	3L	13360666	13362334	1.553324699402	13361461	1.23108959198	FBgn0036353	355	FBgn0036351	6171
1342	X	15501588	15502638	1.553291320801	15502315	1.415773510933	FBgn0030665	916	FBgn0030671	35747
1343	3R	24413272	24415259	1.552331447601	24414335	1.468768775463	FBgn0000659	3530	FBgn0000659	3530
1344	3R	1570576	1572008	1.552028894424	1571099	1.290523141623	FBgn0027497	2885	FBgn0037372	9396
1345	2L	6251674	6253287	1.552013397217	6252541	1.262797753016	FBgn0031791	3335	FBgn0043854	119874
1346	2L	321044	322470	1.551920890808	321727	1.108755364138	FBgn0053127	404	FBgn0024352	26618
1347	3L	22886107	22887526	1.551843881607	22886734	1.159869895262	FBgn0052461	2392	FBgn0037207	7679
1348	2L	6207720	6209011	1.55183506012	6208425	1.212899881251	FBgn0051640	11982	FBgn0031782	80663
1349	X	5990106	5991444	1.551642417908	5990764	1.289893599118	FBgn0029846	140	FBgn0029840	55822
1350	X	9205103	9207058	1.551461219788	9205721	1.122733443975	FBgn0026149	3854	FBgn0026149	3854
1351	2L	6722414	6724175	1.551194667816	6723273	1.316901981831	FBgn0025777	82	FBgn0025777	82
1352	3L	15463648	15465119	1.551177978516	15464320	1.221362310297	FBgn0036500	97	FBgn0004052	10000
1353	X	15784881	15786012	1.551019668579	15785497	1.177029216991	FBgn0030712	1728	FBgn0030711	6549
1354	2L	2356197	2357959	1.550721645355	2356884	1.220975595362	FBgn0031413	448	FBgn0028485	8451
1355	X	1542539	1543730	1.550577163696	1543182	1.220981121063	FBgn0024897	400	FBgn0029588	5810
1356	3R	19820875	19822852	1.55004119873	19821888	1.341493606567	FBgn0051184	253	FBgn0051184	253
1357	2R	9016008	9019394	1.549860954285	9016707	1.328522809347	FBgn0033845	2001	FBgn0033845	2001
1358	X	15982292	15983820	1.549741744995	15983040	1.417009035746	FBgn0042650	25909	FBgn0000459	67631
1359	X	14032725	14037294	1.549159049988	14035780	1.197531363543	FBgn0026713	471	FBgn0002873	46000
1360	2R	20002902	20003981	1.54912853241	20003466	1.042477186988	FBgn0029501	1348	FBgn0019886	19424
1361	4	1200891	1203954	1.548763275146	1201783	1.487914770842	FBgn0002521	112	FBgn0011642	120617
1362	2R	4402926	4404891	1.548460006714	4403528	1.204236596823	FBgn0021825	125	FBgn0033341	9657
1363	3L	6048700	6050163	1.548263549805	6049453	1.208182603121	FBgn0035675	53	FBgn0035675	53
1364	X	22077828	22078770	1.547813892365	22078207	0.731389494503	FBgn0000719	19624	FBgn0031186	420222
1365	2R	10642678	10644204	1.54753112793	10643433	1.384500861168	FBgn0015371	13313	FBgn0033989	136347
1366	3R	25317020	25320432	1.547388076782	25319536	0.799942702055	FBgn0039666	38	FBgn0040623	2720
1367	2R	8647784	8649664	1.547308921814	8648800	1.25185248431	FBgn0033795	226	FBgn0033802	52919
1368	2R	10018108	10019600	1.547238826752	10018876	1.190289048588	FBgn0000142	4	FBgn0013725	71678
1369	3R	13428076	13432481	1.547022342682	13429787	1.245245552063	FBgn0038524	2037	FBgn0051575	54388
1370	X	5585154	5587409	1.546666145325	5586976	0.814709822337	FBgn0052758	3701	FBgn0029799	10784
1371	3R	20654905	20656803	1.546426773071	20655672	1.33295322867	FBgn0051357	27	FBgn0013953	17064
1372	X	14662945	14664390	1.545583724976	14663677	1.079339802265	FBgn0030581	2317	FBgn0052590	9295
1373	3L	19121512	19123239	1.545550346375	19122380	1.50751914978	FBgn0016797	13505	FBgn0016797	13505
1374	3L	6523380	6524906	1.545491695404	6524309	1.296151946573	FBgn0042185	377	FBgn0052396	19633
1375	3L	7423445	7424378	1.544961929321	7423953	0.909899234772	FBgn0053278	847	FBgn0014011	14827
1376	3L	1650859	1652170	1.544781684875	1651528	1.124938699934	FBgn0026372	681	FBgn0026372	681
1377	2L	8365070	8366685	1.544668197632	8365913	1.288845062256	FBgn0005776	1046	FBgn0005776	1046
1378	2R	19484997	19489270	1.544606685638	19485941	1.295333918403	FBgn0005612	880	FBgn0034948	1063
1379	2L	18611478	18613887	1.543670654297	18613303	1.260759264231	FBgn0032694	117	FBgn0032693	35610
1380	X	2071341	2074483	1.54268693924	2072776	1.199244886637	FBgn0053548	2845	FBgn0000377	33361
1381	2L	2752512	2756775	1.540205478668	2753803	1.4143217206	FBgn0031453	1004	FBgn0031453	1004
1382	2L	13176189	13177885	1.540162086487	13177005	1.342123699188	FBgn0032476	167	FBgn0032476	167
1383	2L	509755	511482	1.539872646332	510636	1.495888455709	FBgn0003963	12831	FBgn0003963	12831
1384	2L	6009135	6011322	1.539860248566	6009838	1.122400928946	FBgn0031762	2500	FBgn0031764	14697
1385	X	17928754	17930530	1.539014816284	17929926	1.111093729734	FBgn0030893	2828	FBgn0030891	10231
1386	3L	10555443	10556514	1.5387840271	10556132	0.760916850146	FBgn0036085	23136	FBgn0000629	55945
1387	3R	21270956	21272773	1.538765907288	21271872	1.399702548981	FBgn0004509	26906	FBgn0039337	30853
1388	3R	24955656	24957117	1.538644313812	24956399	1.256833553314	FBgn0039638	252	FBgn0014869	17571
1389	3L	11899012	11900219	1.53863286972	11899696	1.083297561197	FBgn0036222	992	FBgn0000404	92172
1390	3L	1084594	1085758	1.538300514221	1085065	0.987649977207	FBgn0004870	444	FBgn0035194	146141
1391	3R	5592885	5595002	1.537783145905	5594121	1.365262389183	FBgn0037747	548	FBgn0037752	9697
1392	X	12300056	12301704	1.537725448608	12300967	1.328575134277	FBgn0030392	2931	FBgn0015024	186753
1393	3R	22082371	22083935	1.537373542786	22082993	1.253045320511	FBgn0000064	4320	FBgn0039406	198008
1394	2R	12085194	12086712	1.537340164185	12085812	1.457816095913	FBgn0034138	288	FBgn0034138	288
1395	3L	16350329	16351836	1.537337303162	16351064	1.199830611547	FBgn0036623	152	FBgn0014163	26034
1396	3L	18023882	18024849	1.537076950073	18024422	0.812967717648	FBgn0000568	435	FBgn0020300	80241
1397	X	19481507	19483582	1.536752700806	19482196	1.210551766788	FBgn0031050	2213	FBgn0031047	9379
1398	3R	158903	160423	1.536476135254	159560	1.153899222612	FBgn0027866	167	FBgn0001204	12812
1399	3R	10728736	10729794	1.536022186279	10729333	1.047693789005	FBgn0028662	463	FBgn0028662	463
1400	3L	15584494	15585767	1.535443305969	15585110	0.916531222207	FBgn0036522	108	FBgn0036519	9463
1401	3R	1122648	1124087	1.534996986389	1123282	1.20634878383	FBgn0037310	2585	FBgn0037310	2585
1402	3R	3838380	3840256	1.534626483917	3839330	1.29927860366	FBgn0037540	216	FBgn0037550	112725
1403	3L	4265418	4267807	1.534551620483	4266138	1.25722951889	FBgn0035524	192	FBgn0035524	192
1404	3L	8647635	8650376	1.534543037415	8649029	1.29797574452	FBgn0001168	677	FBgn0001168	677
1405	3L	14936612	14939127	1.534537315369	14937501	1.492982983589	FBgn0000216	427	FBgn0000216	427
1406	3L	16027183	16028493	1.534300327301	16027746	0.991568789763	FBgn0005536	10519	FBgn0003691	11832
1407	3L	13903957	13905036	1.534155368805	13904572	0.920130312443	FBgn0052137	61	FBgn0036386	10316
1408	X	5952706	5955944	1.533626556396	5955119	1.359968437868	FBgn0029843	18113	FBgn0029840	20177
1409	3R	8522559	8525156	1.532920837402	8523448	1.247497306151	FBgn0016693	404	FBgn0038071	49666
1410	2R	15384514	15387027	1.53243637085	15385542	1.460073411465	FBgn0043532	2563	FBgn0011849	143148
1411	2R	13670317	13672276	1.532084465027	13671442	1.412561192232	FBgn0022238	1613	FBgn0022238	1613
1412	3R	14234714	14236496	1.531799793243	14235222	1.148563295603	FBgn0038621	1870	FBgn0038609	42844
1413	X	1997425	1998850	1.531735420227	1998183	1.227806736441	FBgn0023507	539	FBgn0025626	76891
1414	3L	1150077	1152085	1.531650543213	1150971	1.281455278397	FBgn0025525	9835	FBgn0035194	80235
1415	3R	11130568	11133102	1.531430244446	11132495	1.291142559052	FBgn0004117	3420	FBgn0038319	23967
1416	X	20208720	20210930	1.531195640564	20208909	1.18617277879	FBgn0031107	3755	FBgn0031106	4453
1417	2L	1610345	1611982	1.530624628067	1611291	1.338207751513	FBgn0031351	130	FBgn0021906	2891
1418	2R	15369739	15371297	1.530506134033	15370493	1.173049539328	FBgn0043532	12486	FBgn0011849	128099
1419	3R	12608192	12610169	1.53003692627	12609386	1.378938913345	FBgn0015230	4647	FBgn0020556	10475
1420	3R	19184438	19185726	1.529953956604	19185226	0.986772481133	FBgn0002622	701	FBgn0002622	701
1421	3R	12450024	12452337	1.529895782471	12451587	1.277840900421	FBgn0000634	639	FBgn0038453	17740
1422	2R	20443471	20444810	1.529859542847	20444021	1.256015598774	FBgn0043792	1031	FBgn0066084	32492
1423	3R	12166545	12168518	1.529150009155	12167315	1.105202198029	FBgn0040284	391	FBgn0040284	391
1424	2L	65308	67346	1.528759479523	66528	1.402035432703	FBgn0067779	516	FBgn0002931	20854
1425	X	15423895	15425310	1.528247117996	15424476	1.352614939213	FBgn0030662	389	FBgn0030660	7378
1426	3R	16941600	16942781	1.528143405914	16942388	0.869137511534	FBgn0010770	430	FBgn0010770	430
1427	3R	25313676	25316676	1.527882575989	25315645	1.672667671652	FBgn0039664	429	FBgn0039664	429
1428	X	19682834	19684424	1.527810096741	19683635	1.212899655104	FBgn0031079	2353	FBgn0031079	2353
1429	X	1147131	1148128	1.527687072754	1147645	0.988653838634	FBgn0025642	2778	FBgn0026875	54191
1430	3R	11168614	11169892	1.527075767517	11169288	1.250642836094	FBgn0038321	310	FBgn0013269	10424
1431	3R	19182826	19183994	1.525962352753	19183454	1.137248544132	FBgn0002622	1071	FBgn0002622	1071
1432	3R	8820352	8822127	1.525951385498	8821277	1.224322599523	FBgn0038106	100	FBgn0038102	7057
1433	3R	27046626	27050178	1.525923728943	27049403	1.202429098241	FBgn0039831	2977	FBgn0039831	2977
1434	2R	3552656	3553975	1.525857925415	3553336	1.360701688131	FBgn0025360	9890	FBgn0021814	38512
1435	X	9097322	9098640	1.525755405426	9097966	1.222043149612	FBgn0030114	2318	FBgn0000077	5409
1436	3L	3057946	3060731	1.525610208511	3058757	1.41564579571	FBgn0035397	4097	FBgn0003938	15576
1437	2L	5579461	5580715	1.525116443634	5580091	1.194390942069	FBgn0031722	1025	FBgn0031718	29065
1438	3L	1414751	1416430	1.524985313416	1415730	1.362699985504	FBgn0043865	5445	FBgn0004635	31594
1439	X	10761362	10763918	1.524910926819	10762946	1.084269777934	FBgn0030249	5394	FBgn0030241	62854
1440	2L	19357757	19360289	1.524605751038	19359190	1.259500784032	FBgn0024245	37	FBgn0024245	37
1441	3R	2728641	2730345	1.524502277374	2729310	1.353995111254	FBgn0001077	39264	FBgn0001077	39264
1442	2R	14321962	14323153	1.524497032166	14322416	1.048676434685	FBgn0010651	3826	FBgn0010651	3826
1443	3R	20762293	20763696	1.524114131927	20763154	1.101720899343	FBgn0020626	805	FBgn0015625	66537
1444	2L	3071158	3073070	1.524032592773	3072349	1.256777819465	FBgn0027571	15734	FBgn0003934	23648
1445	3L	19129977	19131612	1.523645401001	19130795	1.220005226135	FBgn0016797	5090	FBgn0016797	5090
1446	3R	27709031	27710607	1.523134708405	27709773	1.393296301365	FBgn0039883	51174	FBgn0011013	136522
1447	2R	13231665	13234520	1.522684574127	13232431	1.319701839896	FBgn0028494	1759	FBgn0063386	14466
1448	X	10938120	10940051	1.521980285645	10939256	1.372872773339	FBgn0027498	1545	FBgn0028686	31150
1449	X	18243364	18244657	1.521608352661	18244127	0.998042695663	FBgn0052549	55	FBgn0004956	102365
1450	3R	25382215	25383827	1.52126121521	25383131	1.432873593436	FBgn0000492	1022	FBgn0040623	66315
1451	3R	9613244	9615454	1.520949363708	9614548	1.442632198334	FBgn0038185	2153	FBgn0053327	24293
1452	2L	13838070	13839768	1.519924163818	13838911	1.313429805968	FBgn0053307	2598	FBgn0051842	3873
1453	X	22032893	22034952	1.519784927368	22034080	1.186943721771	FBgn0031201	18746	FBgn0031186	376095
1454	2R	3572002	3573616	1.519477844238	3572674	1.325723758111	FBgn0033252	4690	FBgn0021814	19174
1455	2R	18580333	18582404	1.519424438477	18580898	1.027100731345	FBgn0065073	670	FBgn0065073	670
1456	2R	17092379	17093970	1.518860816956	17093024	1.169620990753	FBgn0050222	2242	FBgn0034643	49226
1457	3L	140660	142230	1.518446445465	141430	1.454315409941	FBgn0035101	2912	FBgn0035105	26524
1458	3L	1080093	1081882	1.517887115479	1080871	1.387688032786	FBgn0004870	3750	FBgn0035194	150335
1459	2L	16811843	16813929	1.517404079437	16812663	1.255831297706	FBgn0004797	69	FBgn0032600	73330
1460	3L	2253163	2254312	1.517123222351	2253724	1.048271687826	FBgn0052302	1365	FBgn0000543	4381
1461	2R	1727255	1729402	1.516718864441	1728555	1.187001228333	FBgn0033074	4460	FBgn0033074	4460
1462	X	6117875	6119566	1.516294956207	6118413	1.266978561878	FBgn0029854	3501	FBgn0029857	14977
1463	4	508531	509882	1.516070842743	509199	1.333846092224	FBgn0039908	222	FBgn0026777	180852
1464	2L	12691530	12693795	1.515535831451	12692810	1.420078976949	FBgn0032444	127	FBgn0032445	213
1465	3L	30745	32252	1.515062332153	31503	1.159420321969	FBgn0002564	18467	FBgn0035105	136451
1466	3L	8427681	8429077	1.514805555344	8428336	1.134366904988	FBgn0010825	4073	FBgn0010825	4073
1467	2L	16262834	16266308	1.514323234558	16265288	1.238430471981	FBgn0028897	7236	FBgn0028897	7236
1468	2R	12975452	12977351	1.514231204987	12976414	1.259061604738	FBgn0028953	3870	FBgn0028953	3870
1469	X	12155367	12156683	1.513801574707	12156095	1.19148832209	FBgn0030384	51053	FBgn0015024	331625
1470	3L	8500377	8502248	1.513088703156	8501243	1.355413734913	FBgn0024236	2052	FBgn0024236	2052
1471	3R	22694740	22696123	1.513011932373	22695444	1.217760503292	FBgn0026562	2294	FBgn0001197	2791
1472	X	8977348	8981217	1.512990474701	8980330	1.283465772867	FBgn0030090	91	FBgn0030092	13950
1473	2L	3158150	3159868	1.512907028198	3159038	1.258428675788	FBgn0011648	592	FBgn0031506	918
1474	3L	10983825	10985404	1.51275062561	10984669	1.364181147681	FBgn0013469	1898	FBgn0036118	50917
1475	2L	16246750	16248389	1.51247215271	16247471	1.346459070841	FBgn0024734	6061	FBgn0028897	10581
1476	X	9924922	9925934	1.512408733368	9925352	0.937093874987	FBgn0052685	2351	FBgn0030177	3039
1477	X	343746	345253	1.512281417847	344624	1.250284840079	FBgn0023536	137	FBgn0000570	35418
1478	3R	18544140	18545821	1.512221336365	18544992	1.285983029534	FBgn0051151	1162	FBgn0039013	7630
1479	3R	20574353	20575896	1.51204252243	20575012	1.388226340799	FBgn0003719	444	FBgn0003719	444
1480	3L	21895729	21896852	1.511945724487	21895839	1.469506263733	FBgn0029091	364	FBgn0037149	104135
1481	2L	6240514	6242470	1.511623382568	6241494	1.190949069129	FBgn0031791	14382	FBgn0031782	113732
1482	3L	20852120	20854522	1.51104927063	20852890	1.136975735426	FBgn0037035	8777	FBgn0003415	108375
1483	X	19194489	19196156	1.510225772858	19195244	1.266806036234	FBgn0031016	8122	FBgn0031008	92423
1484	2R	14910169	14912265	1.509801864624	14911273	1.306892310872	FBgn0034443	350	FBgn0034443	350
1485	X	17259555	17260545	1.509013652802	17260134	0.777577624601	FBgn0030839	2606	FBgn0030851	203279
1486	3L	2661934	2663885	1.507924079895	2662419	1.27176433451	FBgn0035367	10800	FBgn0035357	47167
1487	2R	12972389	12974056	1.507530212402	12973240	1.430388731115	FBgn0028953	696	FBgn0028953	696
1488	3R	18204889	18207749	1.507028579712	18205678	1.25921523571	FBgn0051169	1384	FBgn0038950	13975
1489	3L	5594286	5596057	1.506617546082	5595273	1.321114764494	FBgn0035625	9657	FBgn0035625	9657
1490	X	13098922	13100028	1.505740404129	13099374	0.948026937597	FBgn0000346	6442	FBgn0004456	6947
1491	X	16719809	16721313	1.505240440369	16720551	1.079901605844	FBgn0030802	89	FBgn0030802	89
1492	X	8993470	8998167	1.505072832108	8995920	1.127091795206	FBgn0030093	1374	FBgn0030093	1374
1493	X	11845226	11847234	1.504751205444	11846362	1.309708651374	FBgn0030362	9	FBgn0003865	23512
1494	3L	523164	525360	1.504549980164	524081	1.346554251278	FBgn0001316	40	FBgn0035140	302
1495	X	13503394	13505604	1.503395080566	13503935	1.093433825175	FBgn0030508	299	FBgn0030507	1975
1496	2R	2277366	2278895	1.503113269806	2278142	1.367394783918	FBgn0033101	7443	FBgn0022224	44108
1497	X	10312878	10316320	1.502934932709	10313776	1.291402264645	FBgn0030205	5027	FBgn0083167	7811
1498	3R	8144182	8145842	1.502717971802	8145014	1.28594047883	FBgn0051432	3342	FBgn0010044	60744
1499	2R	17165846	17166609	1.502389192581	17166492	0.873369043524	FBgn0034645	569	FBgn0034645	569
1500	2L	15055404	15057596	1.50169801712	15056381	1.261713616988	FBgn0010422	301	FBgn0010422	301
1501	3R	10305611	10308400	1.501469135284	10307581	1.382087735569	FBgn0038233	29833	FBgn0038234	30009
1502	3L	20581952	20584563	1.501379966736	20583728	1.217745051664	FBgn0037014	12657	FBgn0001320	45476
1503	X	8021362	8022851	1.501350879669	8022231	1.259871419271	FBgn0030018	159	FBgn0030003	47268
1504	3L	1627561	1630020	1.501100540161	1629077	1.140909963184	FBgn0035248	3	FBgn0035248	3
1505	3L	4956510	4958273	1.500194549561	4957303	1.242254677941	FBgn0005775	284	FBgn0035570	266600
1506	2L	13827999	13830678	1.500131607056	13828727	1.226885627298	FBgn0004406	934	FBgn0001961	1012
1507	3R	14753532	14754964	1.499857902527	14754109	1.204570429666	FBgn0038662	287	FBgn0038666	52581
1508	X	6946590	6951730	1.499769210815	6947421	1.096689134836	FBgn0029935	112	FBgn0029933	4132
1509	X	5758114	5760555	1.499487400055	5758844	1.319565832615	FBgn0029823	3185	FBgn0000042	12744
1510	2L	6914546	6915783	1.499381065369	6915160	0.915079325438	FBgn0011737	1023	FBgn0052829	1227
1511	X	6603358	6605155	1.498935222626	6604049	1.315245181322	FBgn0029899	2491	FBgn0029905	62102
1512	X	8006653	8007914	1.498428344727	8007215	0.965282356038	FBgn0030015	813	FBgn0030003	32252
1513	3R	5846325	5847485	1.498253822327	5846926	1.043681584872	FBgn0051407	2404	FBgn0027524	22054
1514	3L	15196172	15198972	1.497487545013	15197296	1.304159581661	FBgn0029114	3604	FBgn0029114	3604
1515	2R	17907305	17908571	1.49686050415	17907901	1.018745929003	FBgn0034724	1737	FBgn0053200	8332
1516	2R	10613565	10615456	1.496771812439	10614461	1.404814075021	FBgn0015371	15659	FBgn0033989	107375
1517	2R	10623764	10625213	1.495206356049	10624517	1.288603464762	FBgn0015371	5603	FBgn0033989	117431
1518	X	5958138	5960459	1.495139598846	5959095	1.052718302783	FBgn0029843	22089	FBgn0029840	24153
1519	3L	12513251	12514349	1.494296550751	12513732	0.882463679594	FBgn0036301	2475	FBgn0004926	13048
1520	X	7177385	7179962	1.494070053101	7178548	1.416692942381	FBgn0029945	3994	FBgn0026144	4058
1521	X	5924059	5925017	1.493859291077	5924702	0.89707288146	FBgn0029839	1901	FBgn0029840	10240
1522	2R	4152374	4155847	1.493696212769	4153349	1.331145405769	FBgn0003892	8099	FBgn0003892	8099
1523	2R	16163475	16164977	1.493658542633	16164163	1.269986040452	FBgn0034537	5262	FBgn0061362	5520
1524	3L	1342957	1344701	1.493250370026	1343904	1.406389504671	FBgn0029514	9233	FBgn0035213	17969
1525	X	13356579	13357399	1.49292755127	13356992	0.893820353917	FBgn0030491	2552	FBgn0030482	126162
1526	3R	17629126	17630266	1.492390155792	17629700	1.283668461968	FBgn0013759	18664	FBgn0004493	132228
1527	2L	14354312	14355997	1.49228143692	14355188	1.247045965756	FBgn0015791	41	FBgn0028529	108
1528	2R	16154737	16156497	1.491829872131	16155362	1.047472031911	FBgn0050149	187	FBgn0034534	472
1529	X	5346799	5347775	1.491054534912	5347579	1.17292870008	FBgn0029770	510	FBgn0029771	14919
1530	2R	2495450	2497217	1.490106582642	2496378	1.326753914356	FBgn0022960	1144	FBgn0033107	169505
1531	2R	1740888	1743595	1.489670276642	1743015	1.296956595253	FBgn0033075	6397	FBgn0033074	10000
1532	3L	1562364	1563766	1.489621162415	1562921	1.065978893867	FBgn0035236	10205	FBgn0035236	10205
1533	X	6517302	6522151	1.489464759827	6519845	1.334600836039	FBgn0025815	220	FBgn0025815	220
1534	X	16191454	16193596	1.489370822906	16192187	0.750975638628	FBgn0005411	789	FBgn0005411	789
1535	X	15565853	15568736	1.489359378815	15567543	1.17794787089	FBgn0030676	113	FBgn0030676	113
1536	3L	11409204	11410516	1.489292144775	11409843	1.187970221043	FBgn0036158	4474	FBgn0036165	51664
1537	X	6066251	6067420	1.488290786743	6066868	1.008027581608	FBgn0029849	1708	FBgn0003514	3531
1538	3R	14224869	14226182	1.488184928894	14225513	0.944190698511	FBgn0028670	637	FBgn0038609	33135
1539	3L	7599016	7600164	1.48814868927	7599627	1.0376811869	FBgn0053276	14821	FBgn0014011	190501
1540	2L	21129248	21130731	1.487839698792	21129887	1.37239703536	FBgn0023388	58	FBgn0023388	58
1541	3L	8480468	8481880	1.484618186951	8481199	1.150811270664	FBgn0035900	2495	FBgn0035900	2495
1542	3L	7145225	7146470	1.484044551849	7146033	0.780878394842	FBgn0052389	8957	FBgn0028383	15013
1543	2L	5788494	5790168	1.48401927948	5789337	1.1771254259	FBgn0051913	5306	FBgn0031739	12632
1544	X	17545502	17548059	1.483861446381	17547362	1.274391714732	FBgn0052560	2639	FBgn0030866	25849
1545	2L	19121950	19123390	1.483683586121	19122643	1.196401238441	FBgn0032759	259	FBgn0032761	5615
1546	3R	8206960	8209157	1.483397483826	8208467	1.305953951443	FBgn0038028	55	FBgn0038028	55
1547	3R	6506239	6508112	1.483078718185	6507172	1.226889329798	FBgn0037819	2273	FBgn0001235	42786
1548	2R	2038852	2040853	1.48258972168	2039801	1.403344378752	FBgn0010347	25729	FBgn0041145	82517
1549	3L	13856035	13857377	1.481466293335	13856850	1.359198766596	FBgn0036384	846	FBgn0036386	37406
1550	2R	16114889	16116668	1.481101036072	16115664	1.412420328926	FBgn0050153	3952	FBgn0046816	5280
1551	3L	15720715	15722745	1.48067855835	15721578	1.425520718098	FBgn0010105	27896	FBgn0010105	27896
1552	3R	1727476	1729242	1.480532169342	1728328	1.095838308334	FBgn0037394	15148	FBgn0037383	78102
1553	3L	11091810	11095726	1.480306625366	11093993	1.401789538066	FBgn0036134	729	FBgn0036135	813
1554	3R	10547017	10550737	1.479781150818	10549720	1.477974057198	FBgn0053967	258	FBgn0038257	23323
1555	X	6368915	6370496	1.479614257812	6369558	1.275205548604	FBgn0029873	151	FBgn0029873	151
1556	3R	677360	679838	1.478691101074	678430	1.388640459846	FBgn0003002	105	FBgn0003002	105
1557	2L	13394056	13395199	1.478666305542	13394765	0.773979187012	FBgn0032518	350	FBgn0032518	350
1558	3R	2086727	2087776	1.478631973267	2087376	0.793648831985	FBgn0037416	1441	FBgn0053097	106634
1559	2R	16406974	16408321	1.47830247879	16407493	1.279820378621	FBgn0015524	2328	FBgn0016984	67497
1560	3L	12313707	12314880	1.477803230286	12314174	1.055624791554	FBgn0036277	3551	FBgn0052100	72675
1561	X	17590091	17591575	1.477321624756	17590773	1.162327766418	FBgn0024184	12547	FBgn0030866	17562
1562	X	551510	553082	1.477120399475	552297	1.297746826621	FBgn0021764	8636	FBgn0025637	39404
1563	3L	14154225	14157228	1.476738929749	14156432	1.319925665855	FBgn0013718	296	FBgn0013718	296
1564	X	614271	615393	1.476591110229	615005	0.827418327332	FBgn0040382	1411	FBgn0065054	5890
1565	X	8886915	8888727	1.476107597351	8887726	1.114125696818	FBgn0030075	4374	FBgn0030086	46823
1566	2R	1720606	1722300	1.475787162781	1721390	1.39047563076	FBgn0021847	116	FBgn0033073	571
1567	3L	1845145	1847279	1.475603818893	1846619	1.021251742045	FBgn0004636	853	FBgn0004636	853
1568	3R	20586828	20588336	1.475545883179	20587571	1.27437889576	FBgn0015591	3209	FBgn0000140	7946
1569	X	4886547	4888509	1.4752368927	4887653	1.389217535655	FBgn0003028	5881	FBgn0004368	103284
1570	X	6648524	6650825	1.475192546844	6650053	1.241295337677	FBgn0029903	1130	FBgn0029905	16098
1571	3R	27762635	27763891	1.474866867065	27763160	0.949487349566	FBgn0039886	40692	FBgn0002780	114634
1572	3L	21209761	21211145	1.474456787109	21210478	1.279184818268	FBgn0012034	3606	FBgn0037066	9426
1573	3L	1531344	1533812	1.473799705505	1533030	1.498814077938	FBgn0041342	3417	FBgn0035233	8737
1574	2R	16179980	16182585	1.472716331482	16180794	1.281572908163	FBgn0034542	1354	FBgn0061362	22151
1575	3L	9440750	9442782	1.472667694092	9441928	1.348675324367	FBgn0036003	4889	FBgn0052043	6904
1576	2R	9098885	9101644	1.472251415253	9100260	1.134554638582	FBgn0027581	8983	FBgn0033859	9296
1577	3L	15319058	15321001	1.471558094025	15320211	1.17585799098	FBgn0036494	18252	FBgn0036494	18252
1578	3L	20039601	20041476	1.471279144287	20040887	1.017291009426	FBgn0036936	925	FBgn0036959	134225
1579	3L	17221216	17222979	1.471048355103	17222178	1.100049972534	FBgn0036704	2916	FBgn0036702	14796
1580	2L	5479264	5481149	1.470582962036	5480310	1.159539727604	FBgn0005511	18669	FBgn0005511	18669
1581	2L	21250629	21252008	1.470201253891	21251266	1.03472033143	FBgn0032938	712	FBgn0021856	2514
1582	3L	14960308	14961864	1.470009326935	14960998	1.287527448991	FBgn0036461	1141	FBgn0036462	3925
1583	X	6532906	6536640	1.469913005829	6533987	1.205913007259	FBgn0029892	19	FBgn0029891	4953
1584	X	19152312	19153746	1.46914768219	19153106	1.129170586081	FBgn0028469	2896	FBgn0031008	50285
1585	2L	2177449	2179348	1.46786737442	2178689	1.382368087769	FBgn0000097	60	FBgn0000097	60
1586	2R	19071176	19072575	1.46764755249	19071980	1.003538384157	FBgn0050184	301	FBgn0015903	517
1587	2R	17378431	17379979	1.467515945435	17379370	1.099534928799	FBgn0034667	4929	FBgn0034657	151291
1588	X	17677592	17678732	1.467515468597	17678198	0.97489118576	FBgn0030871	409	FBgn0030871	409
1589	X	4241189	4242619	1.467467308044	4242063	1.180796845754	FBgn0052773	8575	FBgn0029714	155141
1590	2L	3630950	3633254	1.467363357544	3631635	1.276673821842	FBgn0031554	9954	FBgn0002985	24887
1591	2L	13903391	13905535	1.466452121735	13904170	1.41104644537	FBgn0019890	489	FBgn0019890	489
1592	3R	6600148	6600774	1.466264724731	6600723	1.302384058634	FBgn0020439	2360	FBgn0010252	9381
1593	2L	4255799	4257837	1.466208457947	4256882	1.428754299879	FBgn0031591	689	FBgn0003941	29240
1594	2R	14814492	14815609	1.465425014496	14814905	0.977507472038	FBgn0034432	5098	FBgn0034430	7839
1595	X	3624648	3626138	1.465245962143	3625249	1.233935505152	FBgn0026698	395	FBgn0000542	56084
1596	X	5611407	5612059	1.464961051941	5611782	0.68853649497	FBgn0029803	1979	FBgn0029800	11662
1597	X	18763079	18764930	1.464778900146	18764006	1.018519020081	FBgn0052541	290	FBgn0030974	36436
1598	2R	4264401	4266857	1.463710308075	4265148	0.964153498411	FBgn0027585	17516	FBgn0050353	95129
1599	3R	24978155	24979972	1.463619709015	24978894	1.295029163361	FBgn0041186	75	FBgn0041186	75
1600	2L	11178116	11179848	1.463562488556	11178784	1.28369680047	FBgn0032354	257	FBgn0028700	48139
1601	X	19431247	19432948	1.463561058044	19431900	0.892182439566	FBgn0031035	68	FBgn0031035	68
1602	X	13614582	13617125	1.463482379913	13615903	1.257866074057	FBgn0030521	215	FBgn0030521	215
1603	2L	17377940	17379672	1.463260650635	17378789	1.322450890261	FBgn0032633	1287	FBgn0032633	1287
1604	X	11516181	11518285	1.46317243576	11517364	1.333232959112	FBgn0014133	598	FBgn0030327	30357
1605	3L	22201280	22202725	1.462642669678	22201401	1.36346652291	FBgn0004179	299	FBgn0037156	887
1606	2L	14496734	14498759	1.462446689606	14497727	1.286985958324	FBgn0028882	1849	FBgn0005771	6865
1607	2L	12543647	12545157	1.461985588074	12544499	1.17749116	FBgn0010460	3929	FBgn0002970	73849
1608	2R	6328722	6330159	1.461441040039	6329367	1.277656274683	FBgn0033551	91	FBgn0033550	130
1609	3L	1445613	1448340	1.461318969727	1447578	1.303859430201	FBgn0004635	254	FBgn0004635	254
1610	2L	7010035	7011352	1.460968971252	7010590	1.257754297817	FBgn0031880	2906	FBgn0051908	16705
1611	3R	8786594	8788338	1.460243225098	8787498	1.212409187766	FBgn0040494	24	FBgn0038102	26722
1612	3R	11797556	11799403	1.459580421448	11798627	1.208435647628	FBgn0002783	4	FBgn0002783	4
1613	2L	19737693	19739233	1.458989143372	19738465	1.303315751693	FBgn0032816	6481	FBgn0005590	41501
1614	2L	521041	524627	1.458871841431	523676	1.338776840883	FBgn0003963	209	FBgn0003963	209
1615	X	19612026	19613404	1.458836555481	19612547	1.093037128448	FBgn0031071	4318	FBgn0031071	4318
1616	3L	11407103	11408878	1.458832740784	11407908	1.372404294855	FBgn0036158	6409	FBgn0036165	53599
1617	2L	19579002	19580925	1.458208084106	19580419	1.09254582723	FBgn0032814	231	FBgn0032812	1993
1618	3R	26101941	26103471	1.458123683929	26102672	1.176329672337	FBgn0010113	984	FBgn0039757	67930
1619	2R	14520330	14521593	1.45757484436	14521058	1.114345401525	FBgn0034412	18854	FBgn0041702	33757
1620	2L	94087	95452	1.457297325134	94754	1.074879059425	FBgn0031216	2	FBgn0002931	7372
1621	X	19593907	19596744	1.456775665283	19595184	1.156901247361	FBgn0031070	1076	FBgn0031070	1076
1622	X	6544002	6546759	1.456676006317	6544982	1.319275319576	FBgn0029894	1243	FBgn0029891	15948
1623	X	16279935	16281268	1.456601142883	16280477	1.253485286937	FBgn0004925	434	FBgn0004925	434
1624	X	9000818	9003686	1.456260681152	9002632	1.133204516243	FBgn0004828	723	FBgn0004828	723
1625	2L	8281584	8282720	1.455464363098	8282244	0.960829555988	FBgn0011902	8483	FBgn0011902	8483
1626	2L	6046633	6047812	1.455161094666	6047276	1.090268260554	FBgn0029161	665	FBgn0029161	665
1627	3R	9071053	9072240	1.454550743103	9071546	0.864022016525	FBgn0000024	13044	FBgn0038128	18209
1628	X	16391319	16391998	1.454006195068	16391667	0.709202726682	FBgn0011826	2289	FBgn0015615	35699
1629	2L	2162917	2166092	1.453866958618	2165408	1.241233766079	FBgn0031393	9648	FBgn0031393	9648
1630	3L	6986271	6987151	1.453862428665	6987101	1.00149901708	FBgn0035729	928	FBgn0001104	33101
1631	2R	9070721	9072210	1.45371222496	9071439	1.353750917647	FBgn0033855	361	FBgn0033855	361
1632	3R	18200946	18202559	1.453433990479	18201631	1.282328549553	FBgn0038953	36	FBgn0038950	9928
1633	X	7117793	7120001	1.453321456909	7119375	1.090943455696	FBgn0029940	7235	FBgn0025549	17165
1634	X	6557033	6558135	1.453301429749	6557619	0.95909850938	FBgn0029895	2663	FBgn0029891	28585
1635	2R	14174446	14176210	1.453261375427	14175385	1.283034352695	FBgn0034372	1026	FBgn0023214	13010
1636	X	6688986	6692372	1.452610969543	6691237	1.22021633036	FBgn0029912	1658	FBgn0064122	22507
1637	X	8244784	8247787	1.452562332153	8246876	1.183862742256	FBgn0030034	2245	FBgn0030034	2245
1638	3L	21448972	21451042	1.452525138855	21450008	1.138003798092	FBgn0037093	148	FBgn0026371	283
1639	X	19326164	19331538	1.452392101288	19326844	1.424024161171	FBgn0031021	484	FBgn0031021	484
1640	3R	26680321	26683311	1.452076911926	26682240	1.191907435656	FBgn0003720	4203	FBgn0003720	4203
1641	2R	17131827	17133407	1.451836585999	17132657	1.079462219687	FBgn0034641	40	FBgn0034643	9593
1642	3R	25856843	25858039	1.450865268707	25857458	1.05337613821	FBgn0039740	5110	FBgn0001281	7002
1643	X	13197166	13198420	1.450629234314	13197757	1.179096221924	FBgn0030477	4380	FBgn0052634	18880
1644	2L	1075768	1077934	1.44953918457	1076565	1.30894100666	FBgn0003310	1246	FBgn0003310	1246
1645	2L	7042689	7044285	1.44952583313	7043465	1.298054582932	FBgn0051630	998	FBgn0051630	998
1646	2L	3588462	3590125	1.448692321777	3589172	1.384487211704	FBgn0004892	8406	FBgn0002985	17576
1647	X	1249292	1251704	1.448273181915	1250821	1.077836653766	FBgn0024985	935	FBgn0028274	70212
1648	3R	17037034	17038254	1.447986602783	17037534	1.101519191966	FBgn0038868	3260	FBgn0038870	7267
1649	2L	2196388	2197737	1.447871685028	2196437	1.094822830624	FBgn0031395	4065	FBgn0031395	4065
1650	3R	1475370	1476547	1.447736740112	1476133	0.930543720722	FBgn0037357	1346	FBgn0051545	2501
1651	X	4909910	4911156	1.4477186203	4910540	1.225506156683	FBgn0003028	17006	FBgn0004368	126171
1652	3R	938423	940611	1.447702884674	939861	1.179357220145	FBgn0037293	13949	FBgn0010313	27453
1653	3L	3130922	3132853	1.447394371033	3131606	1.259117014268	FBgn0035402	284	FBgn0012049	601
1654	3L	11531799	11532829	1.44721698761	11532313	0.982578086853	FBgn0036172	3867	FBgn0036180	51074
1655	3L	14912534	14914107	1.446970939636	14913310	1.233316361904	FBgn0040487	1939	FBgn0040487	1939
1656	3L	1012213	1013279	1.44695854187	1012732	0.88472105475	FBgn0035181	5497	FBgn0035164	191686
1657	X	2463644	2466286	1.446285247803	2464938	1.242800176144	FBgn0011566	115	FBgn0029629	1580
1658	X	13828147	13830243	1.445896148682	13829156	1.231345399221	FBgn0000173	1135	FBgn0027537	172416
1659	3L	15834890	15835826	1.44587802887	15835303	0.878142118454	FBgn0036541	13667	FBgn0036538	32564
1660	2L	14390813	14393042	1.445486545563	14391566	1.353567898273	FBgn0020258	10396	FBgn0028529	36486
1661	2R	1242951	1244398	1.445450305939	1243520	1.287186319178	FBgn0000099	9302	FBgn0033035	38278
1662	2R	5422147	5423656	1.445151329041	5422931	1.260743533864	FBgn0033465	225	FBgn0033458	39646
1663	X	5512327	5514351	1.445023536682	5513496	1.178914518917	FBgn0028474	2165	FBgn0029783	2290
1664	2R	17052530	17054131	1.444592475891	17053221	1.201354980469	FBgn0050283	5066	FBgn0010415	64471
1665	3L	15630188	15631906	1.444286823273	15630843	1.234078351189	FBgn0014851	4336	FBgn0041160	34265
1666	3R	13766115	13767775	1.443827629089	13766885	1.415032297373	FBgn0000363	9290	FBgn0038554	88789
1667	3R	19168985	19170427	1.443643569946	19169626	1.130617450265	FBgn0003118	2258	FBgn0002622	14899
1668	X	4203315	4204527	1.443385124207	4203746	0.98462710661	FBgn0067702	7733	FBgn0029714	193458
1669	3R	26579695	26581761	1.442813396454	26580821	1.374205933677	FBgn0039801	8811	FBgn0003720	97216
1670	X	11658711	11660190	1.44269323349	11659645	1.15095937252	FBgn0052663	2357	FBgn0030350	61572
1671	2L	2373946	2375440	1.441872596741	2374811	1.134195916793	FBgn0031419	122	FBgn0028485	9476
1672	3L	22521089	22522785	1.441355705261	22521908	1.404840834001	FBgn0037171	4414	FBgn0004449	180180
1673	X	533168	534758	1.441184043884	534024	1.302811706767	FBgn0021764	9637	FBgn0025637	21131
1674	3R	21301861	21303680	1.440964698792	21302731	1.313887447119	FBgn0039337	6	FBgn0039337	6
1675	3L	19682676	19684156	1.44088602066	19683599	1.189106015598	FBgn0036904	10	FBgn0029094	99448
1676	X	1270827	1271780	1.440881729126	1271464	0.807566642761	FBgn0029577	381	FBgn0028274	49569
1677	2R	2383143	2385252	1.440329551697	2384299	1.45458094279	FBgn0033109	283	FBgn0033107	57426
1678	3R	6133176	6134560	1.440292358398	6134024	1.114764869213	FBgn0037807	3293	FBgn0051406	40530
1679	2R	11249620	11251933	1.439455986023	11250410	1.243382967435	FBgn0050089	8149	FBgn0050089	8149
1680	X	12545395	12547309	1.43913269043	12546765	0.851128325743	FBgn0030417	6630	FBgn0053963	53366
1681	2R	19312268	19313435	1.438788414001	19312893	0.977563801934	FBgn0034907	482	FBgn0010278	3702
1682	3L	14015731	14017227	1.438736915588	14016332	0.969289274777	FBgn0036405	156	FBgn0036405	156
1683	X	4774943	4776420	1.438593864441	4775640	1.247162566465	FBgn0029738	5747	FBgn0029738	5747
1684	2R	18713519	18715409	1.438254356384	18714572	1.05449367972	FBgn0034834	4567	FBgn0003062	132252
1685	3L	5112498	5114478	1.438248634338	5113357	1.343720604392	FBgn0035590	56	FBgn0035602	227075
1686	2L	10266041	10267424	1.437897205353	10266715	1.275752039517	FBgn0032204	13	FBgn0032203	1377
1687	X	17967377	17968597	1.437089443207	17967983	1.103819191456	FBgn0017418	3603	FBgn0030891	48288
1688	3L	6721677	6723222	1.437062263489	6722540	1.231225278642	FBgn0035713	3693	FBgn0035713	3693
1689	X	16217490	16219866	1.436929702759	16218445	1.33119504592	FBgn0030744	396	FBgn0004227	22975
1690	3L	12645312	12647785	1.436720371246	12646305	1.292004108429	FBgn0014343	21390	FBgn0036306	82399
1691	2L	21616393	21618759	1.435823440552	21617807	1.425324231386	FBgn0022893	286	FBgn0022893	286
1692	2R	20051991	20053279	1.435021877289	20052550	1.167646067483	FBgn0035023	4978	FBgn0019886	29660
1693	3L	9383863	9385685	1.434928894043	9384747	1.261864900589	FBgn0035986	31	FBgn0035987	259
1694	2R	14674991	14676182	1.434864044189	14675563	1.022012646993	FBgn0034420	3447	FBgn0000578	19065
1695	3R	21588701	21589941	1.4342918396	21589305	1.041289043427	FBgn0066101	3261	FBgn0039359	78492
1696	3L	5954446	5958242	1.434093952179	5955219	1.24474804742	FBgn0035656	5267	FBgn0035656	5267
1697	2L	8249433	8250312	1.433406352997	8249926	0.844166874886	FBgn0032008	7259	FBgn0015299	38563
1698	3R	3785098	3786492	1.432861328125	3785981	1.07052155102	FBgn0000504	7149	FBgn0037550	166074
1699	X	19537051	19538194	1.432720661163	19537706	0.851977011737	FBgn0031061	376	FBgn0031057	20021
1700	2L	11802195	11803601	1.432662963867	11802897	1.108026921749	FBgn0020309	6536	FBgn0032377	8814
1701	2L	4374484	4376697	1.432592868805	4375465	1.321418986601	FBgn0026319	3475	FBgn0026319	3475
1702	3R	7600200	7601557	1.432538032532	7600915	1.139963150024	FBgn0037947	3643	FBgn0037947	3643
1703	3R	23494273	23495599	1.431829452515	23494970	1.185459950391	FBgn0039536	6414	FBgn0003330	12776
1704	2R	8291698	8293972	1.431751728058	8292950	1.19259890388	FBgn0003326	3501	FBgn0003326	3501
1705	3R	15703679	15706814	1.43172454834	15705724	1.220908782061	FBgn0014006	283	FBgn0038741	2585
1706	X	14671194	14674214	1.431629180908	14673284	1.201816290617	FBgn0024753	31	FBgn0052590	312
1707	3R	2818680	2820950	1.431571483612	2819588	1.463979005814	FBgn0000095	5362	FBgn0010774	86538
1708	3R	6524044	6525542	1.431011676788	6524831	1.137633442879	FBgn0037822	2466	FBgn0001235	60445
1709	3R	14045283	14047106	1.430760860443	14046085	1.354641633875	FBgn0038582	163	FBgn0038585	3364
1710	3L	17015782	17017099	1.430376529694	17016495	1.074409516652	FBgn0036697	1720	FBgn0036702	190887
1711	X	9146869	9148156	1.430269241333	9147425	1.269122250875	FBgn0030124	10710	FBgn0040235	17040
1712	3L	2237109	2239005	1.430107116699	2238074	1.336789383608	FBgn0035321	2867	FBgn0000543	11269
1713	3L	6738046	6739486	1.429872512817	6738679	1.293301526238	FBgn0052392	1486	FBgn0035714	11819
1714	X	12992334	12994505	1.429621696472	12993105	1.046950638294	FBgn0025463	410	FBgn0025463	410
1715	X	6713016	6716311	1.429511070251	6714738	1.090072721243	FBgn0064122	994	FBgn0064122	994
1716	3R	7924819	7926260	1.4294257164	7925420	1.121171390309	FBgn0051361	4820	FBgn0037992	28499
1717	3L	19072522	19073824	1.429134368896	19073099	1.204699099064	FBgn0036851	2558	FBgn0036844	21418
1718	X	13917584	13918591	1.428974628448	13918094	1.011231899261	FBgn0011974	13516	FBgn0002873	163686
1719	2L	10605561	10607188	1.428803443909	10606356	1.354934187496	FBgn0032271	24697	FBgn0032269	28564
1720	X	18160977	18163673	1.428738594055	18161571	1.242876641891	FBgn0030912	6469	FBgn0004956	19809
1721	2R	8065121	8066613	1.428240776062	8065803	1.288472811381	FBgn0053752	4207	FBgn0053752	4207
1722	X	11091801	11093178	1.428189277649	11092444	1.258265781403	FBgn0030282	241	FBgn0003411	75120
1723	2L	6776031	6777436	1.428009986877	6777342	1.033130073547	FBgn0031858	3303	FBgn0025777	53987
1724	3L	10659301	10661100	1.427773475647	10659860	1.167984220717	FBgn0036099	5104	FBgn0010762	21170
1725	2L	13640215	13641650	1.42768573761	13640932	1.011506978203	FBgn0028546	339	FBgn0028546	339
1726	2R	17745240	17746814	1.426086902618	17746178	1.300300794489	FBgn0020307	5367	FBgn0034704	63690
1727	3L	9832752	9834468	1.42604637146	9833600	1.516760635376	FBgn0036052	188	FBgn0015618	21003
1728	X	9042098	9045326	1.425869941711	9044421	1.187117969289	FBgn0030101	2739	FBgn0030099	6531
1729	3L	2219738	2221293	1.425817489624	2220700	1.164016215007	FBgn0035318	96	FBgn0035318	96
1730	4	994315	995734	1.425611495972	994716	1.440970377489	FBgn0039931	2801	FBgn0039930	54893
1731	3R	1195140	1196123	1.425334453583	1195539	1.001389950514	FBgn0051542	277	FBgn0003275	1981
1732	X	19733169	19735510	1.425253868103	19734894	1.125016901228	FBgn0052821	9746	FBgn0031079	48906
1733	3L	11390936	11393842	1.425131797791	11392972	1.453280862172	FBgn0036157	6125	FBgn0036165	68535
1734	3R	17013747	17015335	1.425128936768	17014619	1.139761567116	FBgn0038867	20769	FBgn0038870	30182
1735	2R	17144865	17145846	1.425026416779	17145299	0.766247302294	FBgn0034643	3049	FBgn0034643	3049
1736	3L	10931983	10933652	1.424960136414	10932676	1.252591553856	FBgn0052070	5322	FBgn0026160	100837
1737	X	2438714	2439926	1.42448425293	2439420	0.899665355682	FBgn0040376	560	FBgn0011606	20788
1738	3R	23763157	23763955	1.424438476562	23763283	0.873952484131	FBgn0039559	288	FBgn0039559	288
1739	X	11297962	11300650	1.42347574234	11298557	1.111433029175	FBgn0030299	963	FBgn0052666	39831
1740	3R	15644479	15646045	1.423160552979	15645222	1.209321470822	FBgn0051471	16810	FBgn0038741	57917
1741	3R	23746132	23751723	1.422738552094	23750202	1.311997778275	FBgn0027579	713	FBgn0027579	713
1742	2L	19516909	19518066	1.422228336334	19517485	0.975167036057	FBgn0032798	2769	FBgn0046825	47962
1743	3R	19883406	19884882	1.422220945358	19884110	1.282937735319	FBgn0040283	86	FBgn0010709	7375
1744	3R	4801030	4802845	1.422099113464	4801958	1.310917794704	FBgn0037646	4685	FBgn0022347	16709
1745	2R	6605780	6607428	1.421812534332	6606478	1.291845117296	FBgn0040765	9432	FBgn0033581	59485
1746	X	7732929	7735429	1.421704292297	7733601	0.977199971676	FBgn0029969	387	FBgn0029970	3207
1747	2R	8461866	8464531	1.42169380188	8463482	1.131176611956	FBgn0004512	1231	FBgn0004512	1231
1748	2L	10544740	10546539	1.421389579773	10545816	0.958247125149	FBgn0051721	935	FBgn0032268	21474
1749	3R	2579655	2581756	1.421345710754	2580347	1.172486950369	FBgn0026564	334	FBgn0026564	334
1750	2L	9699164	9700785	1.421054363251	9700088	1.295974820852	FBgn0015393	254	FBgn0015393	254
1751	3L	3392763	3395595	1.420683383942	3393514	1.243676503499	FBgn0014388	14953	FBgn0027616	35816
1752	2R	1266895	1268313	1.420635700226	1267469	1.118748754263	FBgn0033038	310	FBgn0033035	62227
1753	3R	17682046	17683392	1.420286178589	17682657	1.205944746733	FBgn0015229	673	FBgn0038925	170541
1754	3L	15767033	15768619	1.420166969299	15767848	1.21221817241	FBgn0036531	5829	FBgn0036537	32797
1755	X	16145353	16148289	1.420144557953	16147610	1.215905308723	FBgn0030739	332	FBgn0053251	2171
1756	X	2298194	2299196	1.419959783554	2298748	0.733888457803	FBgn0003714	1384	FBgn0004050	5177
1757	3L	9434100	9437096	1.419680595398	9436349	1.162442123189	FBgn0052043	1325	FBgn0052043	1325
1758	3R	12543707	12545331	1.419672012329	12544385	1.236980855465	FBgn0003944	15963	FBgn0063261	32726
1759	X	17755579	17757647	1.419338703156	17756341	0.921689033508	FBgn0030884	10941	FBgn0002777	35197
1760	3R	26795797	26796644	1.41933631897	26795957	0.799460801211	FBgn0062411	5915	FBgn0010808	83677
1761	X	6500492	6503800	1.419281005859	6502602	1.325673103333	FBgn0028360	2750	FBgn0029882	3180
1762	3R	3673381	3674261	1.419154167175	3673505	0.948528549888	FBgn0051187	6300	FBgn0037550	278550
1763	3L	17009668	17011118	1.418666601181	17010375	1.083764791489	FBgn0036696	91	FBgn0036702	197007
1764	3R	14197875	14199245	1.418488502502	14198515	1.055330336094	FBgn0004618	55	FBgn0038609	6137
1765	X	18193612	18194657	1.418273925781	18194231	0.886076197905	FBgn0030914	1411	FBgn0004956	52469
1766	2L	818226	820937	1.418195962906	819723	1.264270812273	FBgn0031284	231	FBgn0015621	241
1767	2L	13993845	13995388	1.417869567871	13994634	1.193250465393	FBgn0003255	6618	FBgn0028519	32376
1768	3L	12589305	12591244	1.417702674866	12590147	1.285098019768	FBgn0015919	6074	FBgn0004926	89463
1769	3R	12203475	12204637	1.417576313019	12204102	0.839209377766	FBgn0038423	7847	FBgn0038421	18328
1770	2L	16617868	16618891	1.417405605316	16618339	1.133962594546	FBgn0051738	366	FBgn0002652	57646
1771	X	17702630	17704137	1.417126655579	17703299	1.257955410901	FBgn0030879	5678	FBgn0030879	5678
1772	3R	20695505	20696965	1.41681098938	20696343	1.181166768074	FBgn0015625	274	FBgn0015625	274
1773	3R	5448489	5450335	1.416679859161	5449244	1.22925564822	FBgn0037721	2943	FBgn0037722	3876
1774	X	14897691	14898821	1.416175365448	14898116	0.877854403327	FBgn0030605	267	FBgn0030605	267
1775	3R	17043753	17045565	1.415796279907	17044841	1.233488756068	FBgn0038870	40	FBgn0038870	40
1776	X	20549752	20551261	1.415523529053	20550431	1.164125722997	FBgn0031129	3795	FBgn0003300	45314
1777	X	22037235	22038720	1.415463447571	22037981	1.011176681519	FBgn0000719	20602	FBgn0031186	379996
1778	X	9579773	9581190	1.415135383606	9580399	1.150053171011	FBgn0020378	17781	FBgn0000233	40990
1779	2L	18732573	18734051	1.415071487427	18733494	1.148309320211	FBgn0032709	2845	FBgn0032702	34447
1780	3R	798522	800490	1.415062904358	799927	1.366664662081	FBgn0037290	8758	FBgn0004183	26041
1781	3L	21197448	21198280	1.414998054504	21198232	1.074680010478	FBgn0037063	3949	FBgn0037066	21672
1782	3L	14909822	14910934	1.41481590271	14910596	1.280262033145	FBgn0040487	775	FBgn0040487	775
1783	3L	12416655	12418305	1.414797782898	12417474	1.255564998178	FBgn0036285	10859	FBgn0027936	60775
1784	X	12575699	12579024	1.414739131927	12578193	1.341300655814	FBgn0030418	210	FBgn0053963	84794
1785	3R	19253483	19254944	1.414049625397	19254127	1.130348324776	FBgn0039078	15798	FBgn0002622	69602
1786	3L	12438144	12440573	1.413271903992	12439831	1.212825417519	FBgn0000625	2137	FBgn0027936	38418
1787	2R	5565919	5568381	1.413074493408	5567151	1.370823776021	FBgn0010385	771	FBgn0033476	6720
1788	3R	12261382	12263190	1.41260933876	12262340	1.29499168396	FBgn0038426	25	FBgn0044826	17210
1789	3R	22706835	22709043	1.412598848343	22707759	1.289289921522	FBgn0004359	303	FBgn0002838	6081
1790	3R	10394413	10396464	1.41242980957	10395366	1.228635086733	FBgn0004629	3	FBgn0004629	3
1791	3R	12266732	12268295	1.412168502808	12267672	1.200880331152	FBgn0038427	290	FBgn0044826	11878
1792	2R	10997019	10998051	1.412076950073	10997521	0.93303579092	FBgn0034021	175	FBgn0019968	49580
1793	2R	7151135	7152753	1.411969661713	7151989	1.239645671844	FBgn0033638	3512	FBgn0033638	3512
1794	3R	15071604	15072984	1.411940097809	15072282	1.295768397195	FBgn0038693	430	FBgn0000463	79653
1795	3L	1768442	1769102	1.411917686462	1768688	0.805677924837	FBgn0035272	7715	FBgn0035271	7793
1796	X	15387556	15388655	1.411508560181	15388501	1.350619077682	FBgn0030653	14429	FBgn0030659	28308
1797	3L	7334092	7335283	1.411398410797	7334749	0.954090567196	FBgn0035771	239	FBgn0082598	8997
1798	X	12731060	12734418	1.411226272583	12731970	1.074530208812	FBgn0052650	636	FBgn0030433	9073
1799	3L	4085664	4087353	1.41103887558	4086406	1.147012570325	FBgn0035497	177	FBgn0028484	5331
1800	3R	4906034	4906666	1.410552024841	4906619	1.219921793256	FBgn0037661	15718	FBgn0037660	15800
1801	X	4296743	4297651	1.410530090332	4297181	0.775986501149	FBgn0000179	39088	FBgn0029714	100023
1802	X	511187	512888	1.41019821167	512080	1.356443938087	FBgn0025639	783	FBgn0025639	783
1803	3R	4872899	4874282	1.409718513489	4873645	1.211763000488	FBgn0014018	54	FBgn0028708	2901
1804	3R	26599532	26600733	1.408483982086	26600083	1.065356390817	FBgn0004606	8435	FBgn0003720	77954
1805	3R	7256350	7258271	1.408333063126	7257015	1.245376080275	FBgn0037899	382	FBgn0037899	382
1806	2L	19229637	19231109	1.407780647278	19230334	1.205845387777	FBgn0051797	27728	FBgn0032762	100979
1807	2L	14458812	14460359	1.407639980316	14459605	1.33441567421	FBgn0028844	8789	FBgn0005771	31257
1808	3R	21807996	21809886	1.407095432281	21808863	1.314209405114	FBgn0015269	128	FBgn0002735	16717
1809	3R	5059173	5059917	1.40678358078	5059230	1.220522403717	FBgn0003165	4174	FBgn0000412	7146
1810	2R	7345659	7346625	1.406766414642	7346275	0.734981843403	FBgn0033653	4952	FBgn0013756	22251
1811	3L	19143921	19146231	1.406507492065	19144661	1.162991255522	FBgn0016797	8776	FBgn0016797	8776
1812	2R	18675441	18676497	1.405837059021	18676021	0.948880068461	FBgn0050188	4785	FBgn0003062	93701
1813	3R	22093697	22094975	1.405569553375	22094371	1.256689580282	FBgn0039420	5987	FBgn0039406	209386
1814	2R	19226595	19227428	1.405471324921	19226812	0.799326624189	FBgn0034898	724	FBgn0002174	12350
1815	2L	6653337	6654501	1.405239105225	6653906	1.320213508606	FBgn0051633	2395	FBgn0031836	42883
1816	3L	13947224	13948478	1.404900550842	13947752	0.973326414824	FBgn0036391	3015	FBgn0036397	19387
1817	3R	25520189	25522283	1.404173374176	25521336	1.168860715978	FBgn0039683	2807	FBgn0039680	19938
1818	2R	11993887	11995397	1.404102325439	11994661	1.166418135166	FBgn0034131	5742	FBgn0034138	91439
1819	3R	18614352	18615814	1.403785705566	18615012	1.22563919425	FBgn0039026	4806	FBgn0039013	62390
1820	2L	10203199	10204896	1.403758764267	10204152	1.196341365576	FBgn0032190	155	FBgn0032190	155
1821	3R	24635539	24638392	1.403289794922	24636914	1.111228101394	FBgn0005642	146	FBgn0005642	146
1822	2L	7494815	7496701	1.403150558472	7495779	1.328035747304	FBgn0011283	1581	FBgn0053529	48644
1823	2R	4434768	4436103	1.40248966217	4435483	1.030592581805	FBgn0033349	882	FBgn0033349	882
1824	3L	6803486	6806238	1.402292251587	6804262	1.085255908966	FBgn0003995	40155	FBgn0035714	77402
1825	3R	8833237	8834161	1.401945114136	8833647	0.71206649981	FBgn0038109	1970	FBgn0038109	1970
1826	2R	17722193	17723194	1.401728153229	17722779	0.931132540983	FBgn0025186	2356	FBgn0034704	40291
1827	X	19988009	19989104	1.401208877563	19988490	1.082741400775	FBgn0031090	5285	FBgn0031093	15172
1828	3R	25552578	25556165	1.400899410248	25554579	1.087259797489	FBgn0039688	1829	FBgn0039687	3937
1829	3R	1613932	1615394	1.400755405426	1614715	1.31455300649	FBgn0037376	471	FBgn0028690	496
1830	3L	722042	724161	1.400635242462	723430	1.280226006227	FBgn0035160	778	FBgn0000575	9508
1831	X	20565884	20567510	1.400367736816	20566486	1.192222952843	FBgn0031130	9861	FBgn0003300	61369
1832	2L	8871674	8873376	1.400189876556	8872384	1.124865083133	FBgn0032072	5617	FBgn0029123	46759
1833	2L	20473130	20474649	1.40010881424	20473909	1.26469707489	FBgn0046834	1180	FBgn0046834	1180
1834	2L	20632296	20634264	1.399923324585	20632965	1.261138333215	FBgn0016054	417	FBgn0000986	89543
1835	X	19107515	19108922	1.39971780777	19108331	1.079635928659	FBgn0052537	434	FBgn0031008	5510
1836	3R	23209506	23210538	1.399046897888	23209790	0.702678263187	FBgn0039514	14923	FBgn0039509	95573
1837	3R	10643106	10646436	1.398416519165	10644043	1.207896765541	FBgn0038262	16516	FBgn0038258	55285
1838	X	19698847	19700938	1.398374557495	19700162	1.233477424173	FBgn0031077	701	FBgn0031079	14174
1839	3R	26741526	26742570	1.397711277008	26742106	0.979454882005	FBgn0020912	3496	FBgn0003720	64069
1840	2R	15633694	15635890	1.39751625061	15634677	1.150047212839	FBgn0004364	8303	FBgn0004364	8303
1841	X	2777533	2779639	1.397009849548	2778311	0.835845863118	FBgn0025643	2385	FBgn0024978	189970
1842	2L	4329224	4329991	1.396739959717	4329941	0.895724177361	FBgn0020762	3985	FBgn0026319	42049
1843	2R	15788926	15790466	1.396677970886	15789515	1.209692337934	FBgn0034495	34	FBgn0010411	10669
1844	2R	5060437	5062161	1.396501541138	5061541	1.206010043621	FBgn0033421	2774	FBgn0025286	37455
1845	2L	8003116	8004286	1.395651817322	8003686	0.838580404009	FBgn0031972	581	FBgn0031977	25778
1846	X	7948287	7949441	1.395377159119	7949025	0.901279687881	FBgn0029997	1735	FBgn0030003	25938
1847	3R	11683937	11685719	1.395339488983	11684967	0.966236479142	FBgn0038377	951	FBgn0017567	22148
1848	3L	13381668	13383268	1.39510011673	13382399	1.225290894508	FBgn0036356	4001	FBgn0036351	27109
1849	X	16087908	16089514	1.395084381104	16088827	1.08856751702	FBgn0003920	218	FBgn0003920	218
1850	3R	25527494	25528903	1.394958972931	25528123	1.107173274545	FBgn0039683	9594	FBgn0039687	22519
1851	2L	19158309	19159772	1.394599914551	19158873	1.089297860861	FBgn0032763	18758	FBgn0032762	29518
1852	X	11737909	11739005	1.394239425659	11738554	0.878911230299	FBgn0030354	723	FBgn0030350	17337
1853	3R	6463877	6465410	1.394116401672	6464504	1.185592778524	FBgn0001235	118	FBgn0001235	118
1854	2L	3812710	3815677	1.393686294556	3814976	1.142497595619	FBgn0031573	1569	FBgn0003430	10704
1855	3R	747994	749679	1.393682479858	748919	1.111900150776	FBgn0051536	12641	FBgn0004183	24967
1856	2L	7303434	7305315	1.393015384674	7304420	1.214020504671	FBgn0004009	2741	FBgn0004009	2741
1857	2L	8581384	8582651	1.392844200134	8581998	1.108386695385	FBgn0051895	11110	FBgn0029004	53380
1858	3L	4349401	4350825	1.392826318741	4350259	0.950761234059	FBgn0035537	246	FBgn0035541	38310
1859	2R	1639390	1642420	1.392818689346	1640256	1.129324576434	FBgn0033063	4522	FBgn0033062	47248
1860	2R	16789274	16791141	1.392773628235	16790134	1.308040282306	FBgn0034611	252	FBgn0034611	252
1861	2L	6176808	6178249	1.392721176147	6177758	1.061791300774	FBgn0040951	12713	FBgn0031782	49996
1862	3R	26737653	26738971	1.392572402954	26738242	1.042247908456	FBgn0020912	368	FBgn0003720	60205
1863	2L	1957323	1959382	1.392543792725	1958514	1.361384868622	FBgn0031375	3995	FBgn0031391	188773
1864	2L	5314368	5315362	1.392332077026	5314796	0.807945132256	FBgn0031697	89	FBgn0015031	12445
1865	X	10549858	10551121	1.391881465912	10550548	1.113233089447	FBgn0052677	2876	FBgn0052672	63005
1866	3R	3930570	3932625	1.391686439514	3931928	1.17983348029	FBgn0004210	871	FBgn0037550	20127
1867	3R	25110918	25113634	1.391668319702	25111842	1.212471425533	FBgn0039659	11109	FBgn0003525	30340
1868	2R	18862172	18864055	1.391499042511	18863284	1.093144178391	FBgn0050410	455	FBgn0050410	455
1869	3L	3999427	4000959	1.391050815582	4000136	1.169740845175	FBgn0004895	2490	FBgn0000449	45700
1870	2R	16185391	16186563	1.390048503876	16185991	1.193853914738	FBgn0000615	17	FBgn0061362	27348
1871	3R	14371672	14373648	1.389757394791	14372441	1.177968680859	FBgn0004652	1197	FBgn0027841	112673
1872	X	10064954	10066119	1.389560699463	10065609	0.96743777593	FBgn0028486	278	FBgn0030180	74202
1873	X	17686826	17688730	1.389181137085	17687620	0.915926680845	FBgn0052554	1076	FBgn0030878	7245
1874	X	19409212	19410219	1.389136791229	19409783	0.851148664951	FBgn0031030	3963	FBgn0031032	7796
1875	2R	20206894	20208069	1.388935089111	20207445	1.051717730129	FBgn0035050	6297	FBgn0053228	30303
1876	2R	13871362	13873311	1.388904571533	13872473	1.171703338623	FBgn0034328	25622	FBgn0034326	58152
1877	3R	6475736	6477390	1.388762950897	6476554	1.328652739525	FBgn0001235	12168	FBgn0001235	12168
1878	3R	8846568	8847539	1.388379573822	8847252	0.933718331655	FBgn0038111	9120	FBgn0038111	9120
1879	2L	20554702	20556120	1.387870788574	20555343	1.138132992913	FBgn0032865	23109	FBgn0046834	80254
1880	3L	4064663	4066126	1.387630462646	4065480	1.070710406584	FBgn0004516	6796	FBgn0000449	19644
1881	X	14101304	14103164	1.387603759766	14102173	1.118126988411	FBgn0002917	583	FBgn0002873	20393
1882	X	15181297	15183697	1.387214660645	15182904	1.212861835957	FBgn0030631	3848	FBgn0004924	29475
1883	X	8362180	8363559	1.387107133865	8362853	1.151980315938	FBgn0002968	244	FBgn0030038	80537
1884	3L	11916472	11917486	1.386982440948	11917026	0.896848042806	FBgn0036224	1056	FBgn0000404	109502
1885	X	13638731	13640355	1.386534690857	13639533	1.179605603218	FBgn0030528	6103	FBgn0027537	17207
1886	2L	11445163	11446401	1.386430740356	11445805	0.984622637431	FBgn0004579	202	FBgn0004579	202
1887	3R	25629029	25630152	1.386389255524	25629639	0.98316270113	FBgn0039698	720	FBgn0039698	720
1888	X	14764501	14765515	1.385759353638	14765048	0.948296546936	FBgn0052591	2167	FBgn0052590	92076
1889	X	9626183	9627162	1.385640144348	9626705	0.838227144877	FBgn0030151	2738	FBgn0000233	87296
1890	2L	6035867	6038777	1.385611772537	6038022	1.333227213691	FBgn0031766	120	FBgn0029161	9919
1891	X	16534684	16535464	1.385321140289	16534904	0.753405827742	FBgn0030773	797	FBgn0030766	60062
1892	2L	11028983	11029856	1.384963989258	11029358	0.769606494904	FBgn0040967	5494	FBgn0013349	18026
1893	3R	464334	465693	1.384603500366	465159	1.131023463081	FBgn0037261	2114	FBgn0037261	2114
1894	X	13105406	13106690	1.384522914886	13105956	0.903523445129	FBgn0000346	13024	FBgn0004456	13529
1895	X	787700	789562	1.384117126465	788288	0.973191537355	FBgn0040345	614	FBgn0040345	614
1896	2L	19118825	19120566	1.384065628052	19119629	1.112334728241	FBgn0002031	163	FBgn0032761	8629
1897	X	20527419	20529200	1.383972167969	20528286	1.236122459173	FBgn0031129	18350	FBgn0003300	23169
1898	2R	13274714	13276248	1.383428812027	13275297	1.13440766054	FBgn0027572	499	FBgn0003545	12323
1899	2R	14068658	14069927	1.38299369812	14069403	0.86886370182	FBgn0050115	7095	FBgn0050119	14955
1900	3L	3772300	3773566	1.382973432541	3773079	0.973868529002	FBgn0052266	1257	FBgn0035464	21722
1901	3L	6952124	6953935	1.382818222046	6952711	1.16421815753	FBgn0001104	1289	FBgn0001104	1289
1902	2L	7276770	7278126	1.382646560669	7277407	0.956926458022	FBgn0010453	239	FBgn0004009	29754
1903	3R	25868814	25869890	1.382429599762	25869276	1.018534809351	FBgn0003512	208	FBgn0003512	208
1904	3L	5821131	5822504	1.381895065308	5821793	1.017502111547	FBgn0003984	2232	FBgn0035640	34763
1905	X	19540599	19541677	1.381538391113	19541230	0.881809592247	FBgn0031062	3133	FBgn0031057	23545
1906	3L	13093542	13096481	1.381439208984	13094401	1.286402590135	FBgn0010452	6181	FBgn0010452	6181
1907	X	10559468	10562613	1.381089687347	10559855	0.921070226034	FBgn0052677	12183	FBgn0052672	53698
1908	3L	16590870	16592152	1.380993843079	16591409	1.170914990561	FBgn0017572	10678	FBgn0017572	10678
1909	X	3203497	3205769	1.380898952484	3204273	1.113680203756	FBgn0000472	25066	FBgn0000472	25066
1910	3R	6715492	6716604	1.380766391754	6716103	1.000434090109	FBgn0042094	1254	FBgn0037855	3149
1911	X	12492095	12495112	1.380663871765	12492739	0.996386528015	FBgn0011837	560	FBgn0053963	660
1912	X	2126173	2127795	1.380035400391	2126983	1.133798991933	FBgn0023528	71	FBgn0023527	7985
1913	2R	10486806	10487876	1.379975318909	10487327	0.890495692982	FBgn0033988	8831	FBgn0033988	8831
1914	X	10598088	10599152	1.379333496094	10598514	0.911449640989	FBgn0030230	4370	FBgn0052672	15039
1915	3R	23147686	23148461	1.378321647644	23147882	0.825449069341	FBgn0039510	165	FBgn0039509	33665
1916	X	1247250	1248909	1.378264904022	1248747	0.820372364738	FBgn0024985	1139	FBgn0028274	72286
1917	X	19012850	19014061	1.378218173981	19013315	0.954773622401	FBgn0030990	577	FBgn0027603	28806
1918	3L	10558634	10559626	1.378134727478	10559144	0.984444434826	FBgn0036085	26148	FBgn0000629	52933
1919	2L	3837776	3839144	1.377470016479	3838491	1.259015083313	FBgn0004567	1649	FBgn0004567	1649
1920	2L	18826125	18827647	1.377466678619	18826946	1.170267790556	FBgn0032715	124	FBgn0032717	8650
1921	2R	2999002	3000415	1.37730884552	2999711	1.010522588094	FBgn0015930	1965	FBgn0015930	1965
1922	3R	25937384	25938215	1.377303600311	25937958	0.737639867342	FBgn0040625	12499	FBgn0003479	56191
1923	2R	2179364	2180864	1.377174377441	2180005	0.899474223455	FBgn0033085	7	FBgn0033085	7
1924	X	7082246	7083530	1.376925468445	7082929	1.380147655805	FBgn0029940	29211	FBgn0025549	53611
1925	X	328477	329651	1.376761436462	329061	0.93753311038	FBgn0010019	2906	FBgn0000570	50981
1926	X	5815542	5817344	1.37628698349	5816401	1.081917921702	FBgn0029830	4884	FBgn0000042	70301
1927	3L	18627615	18628790	1.375884056091	18628203	1.027017060448	FBgn0042134	10245	FBgn0036800	40250
1928	3L	21600691	21602161	1.375828266144	21601313	1.194282756132	FBgn0037114	492	FBgn0028663	127610
1929	3R	6609400	6610833	1.375621795654	6610303	1.134485132554	FBgn0010252	199	FBgn0010252	199
1930	2R	19644618	19645858	1.375411510468	19645235	1.022165298462	FBgn0034982	403	FBgn0034982	403
1931	2R	2222179	2224564	1.37526512146	2223089	1.078184800989	FBgn0033095	4589	FBgn0033094	14651
1932	X	16165376	16170144	1.375188350677	16167376	1.20106531592	FBgn0011764	173	FBgn0011764	173
1933	X	15952943	15954269	1.374784946442	15954185	0.921049867358	FBgn0042650	2946	FBgn0000459	96486
1934	3R	13491109	13492871	1.374408721924	13491959	1.232410812378	FBgn0051576	1950	FBgn0051575	7784
1935	X	16105222	16107656	1.373927116394	16106953	1.253421366215	FBgn0030731	2042	FBgn0030733	13326
1936	2L	4285799	4288090	1.373910427094	4287390	1.185921977548	FBgn0010473	4239	FBgn0003941	59748
1937	X	19117356	19118821	1.373772621155	19117927	1.022431261399	FBgn0031011	838	FBgn0031008	15106
1938	2R	10266426	10267825	1.373728752136	10266951	1.196073532104	FBgn0050476	438	FBgn0050476	438
1939	X	19730858	19732325	1.37357711792	19731512	1.037476599216	FBgn0000076	7515	FBgn0031079	45524
1940	3L	13515512	13516398	1.373552322388	13515665	0.854717861522	FBgn0036377	22117	FBgn0036351	160375
1941	X	13663014	13664094	1.373524188995	13663582	0.946472108364	FBgn0030530	614	FBgn0027537	6842
1942	2R	10659521	10660779	1.372918605804	10660134	1.053348183632	FBgn0033993	2484	FBgn0033989	153048
1943	X	3690203	3693193	1.372311592102	3690854	1.132046296046	FBgn0000542	9521	FBgn0000542	9521
1944	X	2147983	2151835	1.37184715271	2150736	1.257857118334	FBgn0023526	1834	FBgn0023526	1834
1945	2R	5570155	5571875	1.371795415878	5570881	1.206590563059	FBgn0010385	4501	FBgn0033480	7581
1946	3R	11744977	11747530	1.371117115021	11745837	1.390933597789	FBgn0038385	798	FBgn0038385	798
1947	2L	5878748	5880289	1.371002197266	5879625	1.221516418457	FBgn0031745	144	FBgn0031740	77370
1948	X	19377383	19378661	1.370771884918	19378054	1.261897277832	FBgn0052532	3365	FBgn0027291	22307
1949	2L	518582	519904	1.370752334595	519278	1.083997938368	FBgn0003963	4189	FBgn0003963	4189
1950	2R	11331389	11332923	1.370001792908	11332034	1.299157254836	FBgn0050084	362	FBgn0050085	51974
1951	3L	21430039	21432218	1.369762420654	21430631	0.837577851613	FBgn0015239	692	FBgn0037085	6789
1952	3L	10547262	10548511	1.369585752487	10547763	1.218880444765	FBgn0036085	14767	FBgn0000629	64314
1953	3R	6089384	6091694	1.369504928589	6090948	1.019136577845	FBgn0037804	920	FBgn0037802	3486
1954	3L	12458015	12459768	1.369497299194	12458849	1.176088422537	FBgn0053725	788	FBgn0027936	19400
1955	3R	7604743	7607023	1.369448661804	7606379	1.182696729898	FBgn0011471	1553	FBgn0011471	1553
1956	3R	14733186	14734530	1.36871099472	14733959	1.294172376394	FBgn0038659	1627	FBgn0038666	72731
1957	3L	690651	692461	1.368564128876	691487	1.260903739929	FBgn0035158	246	FBgn0035156	15040
1958	3R	18551470	18553485	1.368034362793	18552484	1.083656619577	FBgn0039013	138	FBgn0039013	138
1959	X	2562273	2563593	1.367619514465	2562830	0.949789732695	FBgn0024995	761	FBgn0024978	25511
1960	3L	15932577	15934011	1.367450714111	15933314	1.178948879242	FBgn0036549	108	FBgn0036546	11505
1961	2L	5762532	5763498	1.366673469543	5762932	0.763094284955	FBgn0031737	3209	FBgn0031739	39037
1962	3R	21883653	21886031	1.366507053375	21885171	0.998898618362	FBgn0039407	59	FBgn0039406	186
1963	2L	8956903	8958889	1.366260528564	8957854	1.064495150248	FBgn0032079	252	FBgn0029123	132229
1964	3R	9201578	9202444	1.365648269653	9201708	1.183358409188	FBgn0038143	3786	FBgn0044511	5806
1965	2L	20637174	20638353	1.36553812027	20637763	1.004079117494	FBgn0032871	24	FBgn0000986	84745
1966	X	11612056	11613229	1.365479469299	11612687	0.872835072604	FBgn0004511	75	FBgn0030328	59886
1967	X	15596266	15597801	1.365221500397	15597005	1.071244267856	FBgn0030687	65	FBgn0025809	22511
1968	X	17496160	17498459	1.365076541901	17496606	1.145614455728	FBgn0003471	5248	FBgn0030855	26386
1969	2L	18145174	18148522	1.364933013916	18147402	1.336265788359	FBgn0041184	937	FBgn0041184	937
1970	3R	26069806	26070497	1.364847183228	26069853	1.005199962192	FBgn0039758	821	FBgn0039757	35111
1971	3R	12879270	12880739	1.364751338959	12879993	1.155020377215	FBgn0020493	264	FBgn0038472	11167
1972	2R	12529647	12531441	1.364670276642	12530542	1.229138935314	FBgn0034180	207	FBgn0034181	3849
1973	X	20370038	20371042	1.364588260651	20370536	1.071137666702	FBgn0031122	4911	FBgn0040649	73680
1974	2R	17782131	17783616	1.364522457123	17782732	1.176895976067	FBgn0034717	18309	FBgn0013272	42512
1975	3R	4693274	4694529	1.364325046539	4694094	1.191843790167	FBgn0053551	5439	FBgn0053551	5439
1976	3R	14848333	14849364	1.364243507385	14848904	0.877901077271	FBgn0038672	840	FBgn0027785	4170
1977	3R	17383952	17385584	1.364189147949	17384782	1.271334711711	FBgn0002941	1778	FBgn0013984	21469
1978	3R	2933715	2935912	1.363950490952	2934506	1.154534480151	FBgn0014863	8947	FBgn0003884	22246
1979	X	18621710	18624918	1.362656116486	18624202	1.119308555827	FBgn0030960	1403	FBgn0030960	1403
1980	X	12738245	12739915	1.362051725388	12738646	0.73068484138	FBgn0030431	1226	FBgn0030433	2397
1981	2L	16486934	16489048	1.361940383911	16488243	1.205052011153	FBgn0032586	772	FBgn0025678	135553
1982	X	16470556	16472769	1.36177945137	16471339	1.055856164296	FBgn0026181	17	FBgn0010412	477
1983	X	1544877	1547161	1.36140537262	1545718	0.982563523685	FBgn0024897	2936	FBgn0029588	3274
1984	2L	22011236	22012538	1.361152887344	22011683	0.930946125704	FBgn0028979	4055	FBgn0032979	145071
1985	X	5783911	5787563	1.36115193367	5784589	1.030296269585	FBgn0029825	3255	FBgn0000042	38489
1986	3R	20475075	20476741	1.36102771759	20476020	1.274466451009	FBgn0039214	347	FBgn0051125	4523
1987	3R	25372937	25374845	1.360556602478	25373912	1.024114078946	FBgn0000492	8197	FBgn0040623	57096
1988	3L	17813261	17814511	1.360118865967	17813761	0.953188727884	FBgn0036763	1193	FBgn0036762	1586
1989	2R	4676709	4678352	1.360007286072	4677452	1.332930773497	FBgn0033389	96	FBgn0033380	51376
1990	X	16991964	16993270	1.359718322754	16992557	0.825696720796	FBgn0028974	686	FBgn0000163	2319
1991	3L	13030329	13031428	1.35964512825	13030776	1.243405558846	FBgn0036343	4565	FBgn0036342	9805
1992	X	17235518	17236545	1.359081268311	17235979	0.984823703766	FBgn0011758	4541	FBgn0030851	227434
1993	3R	369150	370639	1.358910083771	370052	1.030693501234	FBgn0037260	2794	FBgn0037255	59289
1994	X	15834457	15835449	1.358741760254	15834931	0.739919269786	FBgn0030720	3957	FBgn0030718	14236
1995	3L	230163	232231	1.358712673187	231630	1.095857928781	FBgn0052476	603	FBgn0035120	10388
1996	2R	178574	179956	1.358512401581	179281	1.175537172953	FBgn0050505	161293	FBgn0033015	622193
1997	3L	14546246	14547579	1.358082294464	14547009	1.158108592033	FBgn0040811	13620	FBgn0028418	20986
1998	2R	6401063	6402320	1.357475280762	6401562	0.921321392059	FBgn0033566	636	FBgn0033566	636
1999	3R	12332774	12334224	1.357109546661	12333453	1.138017654419	FBgn0038441	5719	FBgn0027053	37630
[truncated: 4,975 more rows]
