# Supplementary material for: Developmental roles of 21 Drosophila transcription factors are determined by quantitative differences in binding to an overlapping set of thousands of genomic regions
Source: Genome Biol. 2009 Jul 23;10(7):R80. doi: 10.1186/gb-2009-10-7-r80 (PMC2728534; doi:10.1186/gb-2009-10-7-r80)
Supplement: Additional data file 7 — Genomic coordinates of regions bound by each factor for the 25% FDR data set, locations and scores of peak windows, and the closest gene and closest transcribed gene for each peak. [file gb-2009-10-7-r80-S7.zip › Additional Data File 4 25% FDR bound regions/TFIIB_1_012406-sym-25_table.txt]

Interval	Chr	Bound_Region_Start	Bound_Region_Stop	Bound_Region_Score	Peak_start	Peak_score	Closest_gene	Closest_gene_dist	Closest_transcribed_gene	Closest_transcribed_gene_dist
1	X	3705774	3709209	4.636654376984	3707468	4.446839472827	FBgn0019661	456	FBgn0019661	456
2	3L	13086737	13089675	4.233654499054	13088126	3.920659482479	FBgn0010452	94	FBgn0010452	94
3	3L	21000129	21003107	3.685534477234	21001616	3.474686950445	FBgn0053285	21227	FBgn0037044	39880
4	2L	9893617	9898064	3.58989906311	9895208	3.125243727366	FBgn0010520	81	FBgn0010520	81
5	3R	21418888	21421334	3.495100498199	21420073	2.962770760059	FBgn0039344	11387	FBgn0039345	14777
6	2R	7406729	7409297	3.4098944664	7407940	3.050437702852	FBgn0000556	59	FBgn0000556	59
7	3R	22706347	22708545	3.34269618988	22707433	2.876412272453	FBgn0004359	23	FBgn0002838	5755
8	2R	5628209	5630669	3.323177337646	5629546	3.097229957581	FBgn0033486	40	FBgn0033486	40
9	2R	18313213	18315760	3.268183231354	18314440	3.157417329152	FBgn0000405	127	FBgn0000405	127
10	3L	20725536	20727820	3.074616909027	20726607	2.850527000427	FBgn0027364	2	FBgn0016696	21229
11	2L	2575232	2581031	3.02531337738	2576605	2.625483957926	FBgn0031434	401	FBgn0031434	401
12	2R	16116511	16119939	2.986922264099	16117657	2.55973726511	FBgn0046816	3287	FBgn0046816	3287
13	2R	8460946	8463695	2.978555679321	8462227	2.884997928844	FBgn0004512	24	FBgn0004512	24
14	3L	7129799	7131862	2.971780776978	7130865	2.512358135647	FBgn0028383	155	FBgn0028383	155
15	2L	6966358	6968929	2.936895370483	6967598	2.69940498897	FBgn0026170	5	FBgn0026170	5
16	2R	9475341	9477684	2.926107406616	9476660	2.807567540337	FBgn0013770	94	FBgn0033886	349
17	3R	25829416	25831733	2.923073768616	25830710	2.414414591259	FBgn0016685	203	FBgn0039735	307
18	3L	20334132	20337140	2.92279624939	20335391	2.538885677562	FBgn0028978	58	FBgn0028978	58
19	2L	900454	902732	2.886701583862	901752	2.471408037039	FBgn0003916	90	FBgn0003916	90
20	3R	2911190	2913547	2.871906280518	2912427	2.488984837252	FBgn0003884	167	FBgn0003884	167
21	2L	16347827	16351150	2.871392250061	16348959	2.343165248632	FBgn0028506	94	FBgn0028506	94
22	2R	17029219	17031101	2.862164020538	17030106	2.382361131556	FBgn0003731	481	FBgn0010415	41356
23	X	10191902	10194062	2.858798027039	10193468	2.705544376373	FBgn0065046	77	FBgn0065046	77
24	2R	19152469	19154677	2.831398963928	19153835	2.288376106935	FBgn0034886	11341	FBgn0016762	47763
25	3R	24683693	24686055	2.801132202148	24684911	2.390746116638	FBgn0028373	4	FBgn0028373	4
26	3L	12995489	12998503	2.79124546051	12997324	2.033191400416	FBgn0014027	9	FBgn0011284	18379
27	3L	9339853	9342304	2.776584625244	9341164	1.876814097166	FBgn0035981	109	FBgn0035981	109
28	3R	8206876	8210217	2.71738910675	8208405	2.503771192887	FBgn0038028	7	FBgn0038028	7
29	2R	2259836	2262216	2.715734958649	2261151	2.285837650299	FBgn0027066	146	FBgn0033094	52713
30	3L	19157475	19159654	2.694439411163	19158534	2.550800828373	FBgn0016797	22649	FBgn0016797	22649
31	2R	16563499	16566063	2.626507759094	16565029	2.375779569149	FBgn0003391	288	FBgn0003391	288
32	2L	9698205	9701513	2.602964401245	9699141	2.380996513367	FBgn0000273	152	FBgn0015393	693
33	3R	21462607	21464438	2.594863891602	21463418	2.084128407871	FBgn0039350	131	FBgn0039350	131
34	X	6377372	6379796	2.59028673172	6378500	2.142878405253	FBgn0014026	21	FBgn0014026	21
35	4	86894	91521	2.577128410339	89851	2.329878628254	FBgn0019664	105	FBgn0019664	105
36	2L	20088907	20091199	2.560761451721	20089982	2.327723312378	FBgn0032848	89	FBgn0032848	89
37	2R	15240985	15242856	2.526625156403	15242076	1.939435571432	FBgn0065076	61	FBgn0065076	61
38	3R	7773873	7776130	2.4981508255	7775152	2.20970695159	FBgn0051211	250	FBgn0037955	126942
39	2L	12617571	12619708	2.485231876373	12618748	2.270358766828	FBgn0002970	400	FBgn0002970	400
40	2R	17226735	17229080	2.478157043457	17227873	2.133345156908	FBgn0034657	206	FBgn0034657	206
41	3L	22811195	22813984	2.472796440125	22812839	2.304800306048	FBgn0037202	91	FBgn0037202	91
42	2L	157911	160143	2.472253322601	158729	2.060753569883	FBgn0053635	126	FBgn0053635	126
43	3L	5948987	5950999	2.453630924225	5950001	2.109577683841	FBgn0035656	49	FBgn0035656	49
44	3L	3885126	3887502	2.45361995697	3886005	2.117951140684	FBgn0003943	665	FBgn0035470	3317
45	3L	21108623	21110591	2.453552246094	21109475	2.17852713267	FBgn0041607	2706	FBgn0037051	39593
46	3L	815963	818367	2.44245672226	816800	2.060937937568	FBgn0035162	134	FBgn0035162	134
47	3L	3527716	3529919	2.433153152466	3528852	1.933479377202	FBgn0005640	29635	FBgn0001254	32643
48	3L	14141683	14143926	2.432849884033	14142766	2.204530060291	FBgn0000411	1113	FBgn0000411	1113
49	2R	6358923	6361093	2.43248462677	6359838	2.035076204936	FBgn0027525	5205	FBgn0027525	5205
50	3L	20463494	20465477	2.427822589874	20464555	2.177118867636	FBgn0037013	2995	FBgn0037009	9705
51	3R	24424401	24427015	2.425629138947	24425703	2.044332368033	FBgn0001215	174	FBgn0001215	174
52	2R	9505936	9507792	2.423011779785	9506882	1.73898413976	FBgn0002643	206	FBgn0033889	11916
53	2L	14489537	14491938	2.398475646973	14490834	2.198728056515	FBgn0005771	28	FBgn0005771	28
54	X	16775321	16778323	2.389775753021	16777319	1.772437852972	FBgn0030806	520	FBgn0030806	520
55	2R	19449282	19450940	2.368892669678	19450076	1.700513871511	FBgn0001123	65	FBgn0034938	11539
56	3L	16375698	16378657	2.366578102112	16377203	2.048877659966	FBgn0014163	105	FBgn0014163	105
57	3R	8836295	8838035	2.364978551865	8837151	1.685134798288	FBgn0038110	174	FBgn0038109	1534
58	2R	15777088	15779855	2.364470481873	15778732	1.834912172953	FBgn0010411	114	FBgn0010411	114
59	2L	16305894	16307766	2.358158111572	16306896	1.94695931673	FBgn0001086	38	FBgn0001086	38
60	3L	8288347	8290361	2.344273090363	8289140	2.005235862732	FBgn0035872	294	FBgn0035872	294
61	3R	19684460	19686462	2.340650320053	19685538	2.046862345475	FBgn0004185	186	FBgn0004185	186
62	2L	10200037	10201980	2.338270664215	10201080	1.900294359993	FBgn0005593	21	FBgn0005593	21
63	2R	2788828	2791608	2.336785316467	2790447	1.994432589587	FBgn0033156	167	FBgn0033156	167
64	3R	911706	913720	2.329745292664	912536	2.059594855589	FBgn0010313	128	FBgn0010313	128
65	3L	1551035	1553581	2.327877044678	1551947	1.983847935994	FBgn0035235	193	FBgn0035235	193
66	3R	12904640	12906956	2.320259094238	12905765	2.065072834492	FBgn0038475	100	FBgn0038475	100
67	2R	13106610	13108709	2.318779468536	13107642	2.029183359707	FBgn0029006	35	FBgn0029006	35
68	2R	1727357	1729373	2.313951015472	1728274	1.906766386593	FBgn0033074	4741	FBgn0033074	4741
69	3R	11021058	11023312	2.31146478653	11022207	1.995750791886	FBgn0038297	127	FBgn0038301	17115
70	2R	3472793	3475535	2.308869361877	3474175	1.766814905054	FBgn0027548	124	FBgn0027548	124
71	3R	4858457	4860642	2.305251121521	4859692	1.933122068644	FBgn0002932	5497	FBgn0002932	5497
72	X	16801644	16803684	2.303792953491	16802520	1.590627253056	FBgn0030809	66	FBgn0030806	25721
73	3R	19930557	19932628	2.303787231445	19931524	1.873716576894	FBgn0013343	59	FBgn0013343	59
74	3R	3930570	3931906	2.297508239746	3931080	1.629984945059	FBgn0004210	23	FBgn0037550	20975
75	3R	8544510	8546721	2.296597480774	8545411	1.968557476997	FBgn0002719	2856	FBgn0038071	71629
76	3R	10549006	10551057	2.291309356689	10549999	1.921829728519	FBgn0053967	21	FBgn0038257	23044
77	3R	19557800	19559932	2.286549091339	19558824	1.760325700045	FBgn0001205	222	FBgn0028691	360
78	X	18763079	18765214	2.280814170837	18764358	1.954994074504	FBgn0052541	62	FBgn0030974	36788
79	2R	8103886	8106265	2.278199195862	8105224	2.073922213386	FBgn0050055	14	FBgn0050055	14
80	2L	12084794	12087035	2.275572776794	12085866	2.057124474469	FBgn0003145	74	FBgn0003145	74
81	2R	19553252	19555267	2.273283004761	19554310	2.049500256777	FBgn0011726	126	FBgn0011726	126
82	3L	9434027	9437885	2.271533727646	9436349	2.002723637749	FBgn0052043	1325	FBgn0052043	1325
83	2L	19811786	19812878	2.269155502319	19811836	1.8202876091	FBgn0003922	102	FBgn0043021	507
84	3R	15	2275	2.265670061111	162	2.061932047208	FBgn0037213	218	FBgn0037213	218
85	X	8361855	8363559	2.263709545135	8362636	1.706633595859	FBgn0002968	27	FBgn0030038	80320
86	3R	27570943	27574607	2.255002975464	27573255	2.069336950779	FBgn0011013	4	FBgn0011013	4
87	2L	10566918	10570154	2.25338602066	10568884	2.081091582775	FBgn0032268	1594	FBgn0032268	1594
88	2L	15726735	15728551	2.249199867249	15727655	1.746145218611	FBgn0010382	16429	FBgn0003936	19956
89	3R	24887891	24890244	2.246358394623	24889240	2.060354202986	FBgn0039632	359	FBgn0039633	33469
90	2R	14655417	14657410	2.240488052368	14656617	1.888712227345	FBgn0000578	119	FBgn0000578	119
91	2L	17405466	17407474	2.232853412628	17406462	1.93541580836	FBgn0032635	124	FBgn0032634	165
92	2L	9983417	9985204	2.229106426239	9984428	2.004674266366	FBgn0000180	219	FBgn0000180	219
93	2L	2752062	2754468	2.229070901871	2753197	2.024213850498	FBgn0031453	398	FBgn0031453	398
94	X	1867555	1869638	2.219307422638	1868503	1.902701020241	FBgn0010110	23	FBgn0003964	28936
95	2L	4457442	4460472	2.214275360107	4458517	1.553442446391	FBgn0010410	153	FBgn0010410	153
96	3R	17866721	17869009	2.213841438293	17868167	1.862333106995	FBgn0017397	253	FBgn0017397	253
97	X	16470704	16472769	2.211673736572	16471541	2.185181554159	FBgn0026181	185	FBgn0010412	275
98	X	19616025	19618742	2.206011772156	19617503	2.126854006449	FBgn0031071	638	FBgn0031071	638
99	2R	9108268	9110383	2.205184936523	9109322	1.996131279889	FBgn0027581	79	FBgn0033859	234
100	3R	1425301	1427628	2.195996284485	1426548	2.085382461548	FBgn0037346	343	FBgn0037346	343
101	2L	5236448	5238586	2.195275783539	5237311	1.841411253985	FBgn0051971	3455	FBgn0000228	41247
102	2R	13197246	13199281	2.192183494568	13198301	1.912670761347	FBgn0016059	57	FBgn0016059	57
103	3R	7041107	7043167	2.188992977142	7042180	2.093824148178	FBgn0010413	143	FBgn0010413	143
104	2L	5069995	5072080	2.184948921204	5070930	1.812665594949	FBgn0028696	73	FBgn0028696	73
105	2R	13954539	13956664	2.184550285339	13955641	1.786927615895	FBgn0026173	179	FBgn0003067	95989
106	4	679701	684618	2.183602333069	683417	1.809477835894	FBgn0024728	421	FBgn0026777	355070
107	2L	276292	278641	2.182430267334	277475	1.755890578032	FBgn0003444	113	FBgn0003444	113
108	2R	11382861	11384764	2.18226480484	11383933	1.955886989832	FBgn0050085	75	FBgn0050085	75
109	3R	9485286	9488037	2.163339614868	9486494	1.907584063212	FBgn0004237	253	FBgn0004237	253
110	2R	13050036	13052076	2.159446239471	13051087	1.540707532097	FBgn0034237	11	FBgn0034237	11
111	2R	19369188	19371427	2.159413337708	19370130	1.847827715032	FBgn0025790	51	FBgn0025790	51
112	2R	12944747	12946851	2.158006191254	12945833	1.944902360439	FBgn0025716	35	FBgn0025716	35
113	2R	10476847	10479136	2.157758712769	10477983	2.033419281244	FBgn0022131	174	FBgn0033987	194
114	2R	9655996	9657927	2.153522968292	9656907	1.918861585505	FBgn0040752	102	FBgn0040751	16404
115	X	18142134	18144154	2.14717912674	18143028	1.823079019785	FBgn0004956	1266	FBgn0004956	1266
116	2R	14956057	14958168	2.143485069275	14957120	1.86664202634	FBgn0013325	92	FBgn0013325	92
117	3L	7342447	7345088	2.141298294067	7343721	1.695240825415	FBgn0082598	25	FBgn0082598	25
118	2L	17472839	17474721	2.138211488724	17473663	1.778650075197	FBgn0027885	152	FBgn0027885	152
119	2L	7543454	7545390	2.137423038483	7544431	1.915853556465	FBgn0053529	8	FBgn0053529	8
120	2R	18153002	18154824	2.13480091095	18153936	1.886112085978	FBgn0034753	8	FBgn0034753	8
121	4	806971	808878	2.124689102173	807845	1.551473379135	FBgn0039923	1383	FBgn0039930	241764
122	X	6444574	6446212	2.12468624115	6445440	1.579122829437	FBgn0029881	139	FBgn0029882	53982
123	2L	3514135	3515500	2.11261844635	3514626	1.114239876087	FBgn0053123	36	FBgn0031549	15660
124	3L	7884765	7887310	2.11244392395	7885677	1.967535654704	FBgn0003041	221	FBgn0003041	221
125	3R	303774	306070	2.111864089966	304939	1.976533104392	FBgn0051523	111	FBgn0037255	5824
126	2R	18552644	18554907	2.111232757568	18553865	1.935033917427	FBgn0003900	157	FBgn0003900	157
127	X	9398060	9401453	2.109624862671	9399994	2.015276375939	FBgn0030136	154	FBgn0030136	154
128	2R	16829937	16831988	2.100140571594	16831040	1.789627187392	FBgn0020306	14	FBgn0020306	14
129	X	13218080	13219938	2.096549749374	13218919	2.036972790956	FBgn0030479	109	FBgn0030479	109
130	2L	9448935	9450568	2.093704223633	9449761	1.698007285595	FBgn0053723	9021	FBgn0002973	12248
131	2L	6917503	6922541	2.086085796356	6920234	1.833672777812	FBgn0028554	40	FBgn0028554	40
132	2L	22138209	22140428	2.084496974945	22139288	1.920895159245	FBgn0032978	9605	FBgn0032979	17466
133	3L	17609170	17611300	2.08302116394	17610192	1.820237748763	FBgn0004401	98	FBgn0004401	98
134	2L	16738312	16740312	2.080428600311	16739238	1.627270996571	FBgn0032600	95	FBgn0032600	95
135	3L	20959380	20962725	2.077208518982	20961187	1.56631825765	FBgn0003415	78	FBgn0003415	78
136	2R	9070898	9072802	2.074999809265	9071872	1.691091961331	FBgn0033855	72	FBgn0033855	72
137	2L	21668605	21670362	2.069134235382	21669457	1.541954874992	FBgn0000559	286	FBgn0000559	286
138	2L	5541343	5543842	2.067580223083	5542475	1.890486801372	FBgn0002525	52	FBgn0002525	52
139	3R	16646833	16649044	2.067409038544	16647798	1.66729256686	FBgn0019936	103	FBgn0019936	103
140	2L	20210454	20211226	2.064358711243	20210499	1.860846837362	FBgn0069952	27	FBgn0032849	116505
141	2R	18544013	18545936	2.061954975128	18545088	1.88070884347	FBgn0003900	8620	FBgn0003900	8620
142	4	76349	77678	2.056694030762	76775	1.650771077474	FBgn0004859	892	FBgn0004859	892
143	X	620936	623140	2.053411483765	622129	1.613679773667	FBgn0015288	169	FBgn0015288	169
144	2R	20175974	20178060	2.051509857178	20176770	1.839356005192	FBgn0035047	208	FBgn0035047	208
145	3R	19120256	19122032	2.048522472382	19121082	1.766180664301	FBgn0039071	5171	FBgn0039067	37303
146	3L	19526957	19528953	2.04718875885	19527909	1.755810832977	FBgn0067680	2490	FBgn0067680	2490
147	2L	12055167	12057145	2.046142578125	12056239	1.596332325655	FBgn0032404	85	FBgn0032404	85
148	4	328043	329355	2.044721126556	328097	1.699533462524	FBgn0026777	250	FBgn0026777	250
149	2R	2207496	2209374	2.038872480392	2208432	1.81619164523	FBgn0033094	6	FBgn0033094	6
150	X	14080856	14082731	2.034738063812	14081811	2.008520007133	FBgn0002873	31	FBgn0002873	31
151	3R	19076133	19078341	2.032238006592	19077121	1.658748149872	FBgn0039065	78	FBgn0039066	145
152	3R	19651119	19654531	2.030656814575	19652021	1.533067776607	FBgn0004187	35	FBgn0004187	35
153	3L	18785149	18788177	2.023964881897	18785975	1.758201003075	FBgn0036815	457	FBgn0036815	457
154	3L	10637693	10639644	2.023832559586	10638488	1.686751335859	FBgn0010762	202	FBgn0010762	202
155	X	1339096	1341472	2.021506786346	1340227	1.658547669649	FBgn0003517	7	FBgn0003517	7
156	3R	1291943	1293903	2.020609855652	1292897	1.379094627168	FBgn0037328	78	FBgn0037328	78
157	2L	8276906	8278553	2.016518115997	8277720	1.669145017862	FBgn0011902	13007	FBgn0011902	13007
158	3R	15150857	15152785	2.013951301575	15151744	1.663216739893	FBgn0000463	191	FBgn0000463	191
159	3L	16818020	16819689	2.01172542572	16818790	1.359746515751	FBgn0003410	786	FBgn0025582	66542
160	2L	5979571	5983200	2.007791519165	5981804	1.893090097528	FBgn0001942	45	FBgn0001942	45
161	2R	20517507	20520625	2.004769325256	20519179	1.76904521269	FBgn0005634	106	FBgn0005634	106
162	3L	11798798	11801152	1.99828338623	11799660	1.623327952165	FBgn0052095	40	FBgn0052095	40
163	X	17542871	17544993	1.994491577148	17543862	1.889778249404	FBgn0030864	267	FBgn0030866	29349
164	3R	1199412	1201574	1.992874860764	1200580	1.523514304842	FBgn0037317	212	FBgn0037316	227
165	3R	22700393	22702999	1.991394996643	22701787	1.892190188169	FBgn0002838	109	FBgn0002838	109
166	X	5746321	5748215	1.990639209747	5747179	1.838742200066	FBgn0000042	1079	FBgn0000042	1079
167	2R	19681226	19683556	1.990324497223	19682272	1.661530145009	FBgn0023184	53	FBgn0034986	235
168	3L	12787156	12789058	1.989698171616	12788166	1.525061637163	FBgn0036315	155	FBgn0036314	216
169	2R	14789839	14791642	1.988069534302	14790724	1.662242945503	FBgn0003254	135	FBgn0003254	135
170	2L	9937026	9939087	1.987846851349	9938113	1.546951574438	FBgn0051712	29	FBgn0051713	619
171	3R	18355274	18357256	1.986780643463	18356094	1.681383550167	FBgn0053099	183	FBgn0024558	52856
172	2L	11444748	11446520	1.98238658905	11445653	1.89394569397	FBgn0004579	50	FBgn0004579	50
173	3R	4682306	4684234	1.973615169525	4683501	1.818395227194	FBgn0011966	4101	FBgn0011966	4101
174	2L	4370946	4372814	1.972696781158	4371957	1.636218219995	FBgn0026319	33	FBgn0026319	33
175	2L	10338787	10340557	1.97231388092	10339498	1.415269879734	FBgn0019932	38	FBgn0051715	2123
176	3L	9383975	9385648	1.970357894897	9384931	1.149658266703	FBgn0035987	75	FBgn0035987	75
177	X	15825128	15827250	1.970281600952	15826003	1.646485209465	FBgn0030719	76	FBgn0030718	5308
178	2R	10894612	10896649	1.970085144043	10895617	1.715303897858	FBgn0026370	36	FBgn0000996	206
179	3L	7951846	7953779	1.967739105225	7952790	1.512701174792	FBgn0011817	206	FBgn0011817	206
180	3R	1496144	1499301	1.96577167511	1498217	1.914572435267	FBgn0037363	2782	FBgn0037363	2782
181	2L	19571284	19574660	1.962812423706	19573356	1.862774456249	FBgn0005672	103	FBgn0005672	103
182	2R	9770243	9772053	1.957141637802	9771068	1.578601658344	FBgn0001220	13	FBgn0020615	14449
183	3R	16077701	16079365	1.956944942474	16078589	1.718355953693	FBgn0038780	84	FBgn0028386	40399
184	2L	4226242	4228597	1.955003261566	4227836	1.498072020213	FBgn0003941	194	FBgn0003941	194
185	3R	773218	774770	1.953439712524	773682	1.701212072372	FBgn0004183	204	FBgn0004183	204
186	3L	7214010	7216243	1.95224571228	7215065	1.737874857585	FBgn0035753	231	FBgn0035753	231
187	3R	10956870	10957829	1.950066328049	10957646	1.606308313516	FBgn0038289	1	FBgn0038301	81676
188	X	21657679	21660346	1.948348999023	21659004	1.547140373903	FBgn0031187	198	FBgn0031186	1019
189	3R	1510227	1512154	1.947638511658	1511332	1.345731090097	FBgn0037364	184	FBgn0037363	15897
190	2R	10131833	10133479	1.946864128113	10132699	1.359427508186	FBgn0026427	209	FBgn0010638	891
191	3R	12867986	12870120	1.943086624146	12869048	1.732031036826	FBgn0038472	222	FBgn0038472	222
192	2R	17220040	17222700	1.940528869629	17221047	1.554097259746	FBgn0004362	134	FBgn0004362	134
193	3R	18966616	18968534	1.936782836914	18967603	1.834214150906	FBgn0004644	278	FBgn0051457	13897
194	3R	9206744	9208983	1.936563491821	9207647	1.732293903828	FBgn0044511	133	FBgn0044511	133
195	2L	10313569	10315443	1.935754537582	10314511	1.513604079976	FBgn0032216	115	FBgn0032222	16952
196	2L	220792	222839	1.934435844421	221910	1.708038687706	FBgn0031235	10604	FBgn0031235	10604
197	3R	25870883	25873271	1.934298992157	25871966	1.561392054838	FBgn0002626	86	FBgn0002626	86
198	3L	14015815	14019374	1.930017948151	14018494	1.605902417501	FBgn0036406	239	FBgn0036406	239
199	3R	16399625	16403020	1.929041862488	16400708	1.627386540174	FBgn0038806	2022	FBgn0038805	2033
200	X	1978559	1980306	1.928931713104	1979456	1.469804604848	FBgn0004860	1576	FBgn0025626	58164
201	3R	12278448	12280194	1.926268577576	12279376	1.637796223164	FBgn0044826	174	FBgn0044826	174
202	2R	8737347	8739264	1.922535896301	8738393	1.469291269779	FBgn0043010	27	FBgn0043010	27
203	3R	9508021	9511242	1.921828746796	9509671	1.724154919386	FBgn0024555	9	FBgn0024555	9
204	2R	7678134	7679986	1.918151855469	7679127	1.819704324007	FBgn0033688	527	FBgn0023167	5506
205	2L	4820492	4822762	1.916707992554	4821884	1.48644388639	FBgn0031632	108	FBgn0031632	108
206	3R	677360	679454	1.909765720367	678653	1.68327658517	FBgn0003002	118	FBgn0003002	118
207	3R	20143233	20145980	1.907192707062	20144083	1.595777455498	FBgn0028471	59	FBgn0028471	59
208	2L	19805556	19808631	1.906463623047	19806709	1.606474685669	FBgn0003931	46	FBgn0003931	46
209	2R	16339075	16340659	1.90188741684	16339756	1.424483511183	FBgn0016984	240	FBgn0016984	240
210	2R	628905	630540	1.900722503662	629752	1.417491465807	FBgn0026238	5948	FBgn0033015	171722
211	3R	13507391	13509178	1.897294998169	13508304	1.620997260599	FBgn0038535	70	FBgn0038536	89
212	3R	7034903	7037020	1.895664215088	7036069	1.717625926523	FBgn0037874	94	FBgn0037874	94
213	3L	2370345	2372503	1.894245624542	2371411	1.865770101547	FBgn0052299	2355	FBgn0052299	2355
214	2L	8402433	8404284	1.894106864929	8403338	1.394518375397	FBgn0001084	104	FBgn0001084	104
215	3L	19842233	19844917	1.889942884445	19843112	1.69810551405	FBgn0014037	114	FBgn0014037	114
216	X	16431956	16434009	1.885233879089	16433132	1.621965765953	FBgn0030761	725	FBgn0015615	5766
217	X	15703388	15705013	1.884718894958	15704025	1.537026435137	FBgn0030701	97	FBgn0002914	12267
218	2R	12660685	12661727	1.882788181305	12660812	1.432333209298	FBgn0065047	295	FBgn0050235	649
219	X	17663796	17665555	1.882526397705	17664606	1.728682935238	FBgn0030870	171	FBgn0030870	171
220	3L	19856135	19858434	1.882017612457	19857314	1.785134539885	FBgn0020887	73	FBgn0020887	73
221	2R	1720702	1722669	1.877654075623	1721753	1.411682635546	FBgn0033073	208	FBgn0033073	208
222	X	14972341	14974308	1.872920513153	14973447	1.582716773538	FBgn0030616	120	FBgn0030616	120
223	2L	6337519	6339769	1.870221138	6338789	1.70240136981	FBgn0015623	17	FBgn0043854	33626
224	3R	5083092	5087185	1.86155128479	5083933	1.558239291696	FBgn0037669	249	FBgn0037669	249
225	3R	1649482	1651110	1.861489295959	1650372	1.554257929325	FBgn0037384	45	FBgn0037383	146
226	3L	20718569	20721117	1.859902381897	20720066	1.731328696012	FBgn0037021	19	FBgn0016696	14688
227	2L	1076952	1078765	1.858947753906	1077713	1.750903725624	FBgn0003310	98	FBgn0003310	98
228	2L	6047194	6049537	1.856225013733	6047995	1.488456219435	FBgn0031768	4	FBgn0031768	4
229	2L	11970246	11971905	1.856050491333	11971055	1.44324234128	FBgn0041606	39	FBgn0032390	18909
230	3R	1479675	1481767	1.854593276978	1480792	1.579198710124	FBgn0037359	75	FBgn0037359	75
231	3R	1832645	1835115	1.853120803833	1834323	1.715198198954	FBgn0003261	22	FBgn0003261	22
232	X	11840328	11841789	1.851409912109	11841032	1.453881486257	FBgn0030360	83	FBgn0003865	18182
233	3R	1089615	1091649	1.849817752838	1090511	1.612488578348	FBgn0037309	4292	FBgn0051538	13046
234	3R	12166690	12168843	1.846962928772	12167666	1.719828100765	FBgn0040284	40	FBgn0040284	40
235	2L	20060904	20063093	1.843976020813	20061956	1.214146741231	FBgn0045064	343	FBgn0003978	352
236	3L	16077155	16079925	1.842762947083	16078493	1.632377942403	FBgn0010280	30	FBgn0010280	30
237	3R	20675438	20677616	1.842762947083	20676328	1.476614278906	FBgn0039233	26	FBgn0039233	26
238	3R	19606142	19608582	1.841996192932	19607352	1.7123014662	FBgn0039120	14	FBgn0015513	156
239	2R	23032	24592	1.840658187866	23791	1.49784968881	FBgn0050505	5803	FBgn0033015	777683
240	3L	11178666	11180616	1.839012145996	11179853	1.444214761257	FBgn0036147	140	FBgn0041094	46403
241	X	1754620	1757628	1.838833332062	1756151	1.762900156133	FBgn0000117	645	FBgn0000117	645
242	3L	22008673	22010976	1.836599826813	22009936	1.707425296307	FBgn0000100	53	FBgn0000100	53
243	3L	17810671	17813460	1.836392402649	17811896	1.513136330773	FBgn0036761	137	FBgn0036761	137
244	3L	523366	524987	1.83596944809	524046	1.457921087742	FBgn0001316	75	FBgn0035140	337
245	3R	11099881	11101852	1.83562040329	11100936	1.569440673379	FBgn0000283	9	FBgn0000283	9
246	2R	6334668	6336633	1.834951877594	6335876	1.419128447771	FBgn0029134	5	FBgn0029134	5
247	2R	4234935	4236761	1.83260345459	4235870	1.660594631644	FBgn0005695	203	FBgn0050353	65851
248	3L	17521977	17524055	1.83084321022	17523186	1.626112236696	FBgn0025455	139	FBgn0025455	139
249	2L	13214708	13216686	1.829170703888	13215647	1.504706512798	FBgn0004192	192	FBgn0004192	192
250	2L	8028327	8031544	1.828151702881	8029399	1.304872602224	FBgn0031977	65	FBgn0031977	65
251	3R	16152732	16154750	1.826959609985	16153774	1.515917132883	FBgn0038787	42	FBgn0038787	42
252	3R	23113323	23115313	1.825236320496	23114305	1.302224832423	FBgn0039509	88	FBgn0039509	88
253	3L	14936972	14939012	1.824757575989	14937886	1.586749494076	FBgn0000216	42	FBgn0000216	42
254	X	16650178	16651660	1.821477413177	16650993	0.983735531569	FBgn0030796	5356	FBgn0030790	24902
255	X	21742657	21744719	1.821166038513	21743992	1.281063302358	FBgn0031194	252	FBgn0031186	86007
256	2R	19535863	19537968	1.818077087402	19537086	1.474606429829	FBgn0034961	165	FBgn0022708	5288
257	2L	9493835	9496288	1.816709518433	9495359	1.227179706097	FBgn0004868	432	FBgn0002973	57846
258	2R	16675285	16677362	1.808624267578	16676276	1.730034078871	FBgn0034598	36	FBgn0034599	266
259	3R	11087796	11090381	1.807378768921	11088984	1.540923847872	FBgn0003600	212	FBgn0003600	212
260	3L	15473538	15475564	1.806922912598	15474423	1.804801520179	FBgn0004052	103	FBgn0004052	103
261	2R	16053104	16055021	1.806669235229	16054230	1.415148903342	FBgn0034514	102	FBgn0034514	102
262	2L	8363804	8366960	1.80574798584	8364742	1.571024558123	FBgn0005776	125	FBgn0005776	125
263	3R	1057024	1059008	1.804748535156	1057837	1.447292506695	FBgn0040208	103	FBgn0000340	14690
264	X	485550	487092	1.80424118042	486323	1.392000030069	FBgn0002579	40	FBgn0002579	40
265	X	1524293	1526588	1.801959991455	1525703	1.306919797262	FBgn0001189	46	FBgn0023530	268
266	3R	258651	260537	1.80152797699	259525	1.559339747709	FBgn0037249	127	FBgn0037249	127
267	3R	19872653	19874846	1.801423549652	19873668	1.615566819906	FBgn0043455	156	FBgn0043455	156
268	2L	10220284	10223343	1.798374176025	10221260	1.695074849659	FBgn0003151	93	FBgn0003151	93
269	X	7745693	7747704	1.796636581421	7746894	1.550430208445	FBgn0010292	244	FBgn0004922	329
270	2R	9017669	9019676	1.795159339905	9018641	1.665892422199	FBgn0033845	67	FBgn0033845	67
271	3L	15791069	15792979	1.79369020462	15792045	1.398589104414	FBgn0040230	94	FBgn0036537	8600
272	3R	2616635	2618435	1.792976379395	2617315	1.592382635389	FBgn0000439	243	FBgn0082182	17941
273	3R	25045020	25046746	1.790823936462	25045913	1.341760843992	FBgn0029176	25	FBgn0029176	25
274	3R	17184603	17186704	1.789759635925	17185700	1.664853602648	FBgn0038881	10394	FBgn0043012	89901
275	2L	19046966	19051152	1.788683414459	19050311	1.651407178243	FBgn0032748	301	FBgn0000486	2552
276	2L	20721189	20723363	1.788535118103	20722204	1.401530593634	FBgn0032880	301	FBgn0000986	304
277	2R	4952622	4954334	1.78831577301	4953541	1.382562398911	FBgn0029092	168	FBgn0053774	41444
278	3L	19516731	19518980	1.785528182983	19517857	1.539116501808	FBgn0036886	176	FBgn0036886	176
279	3L	3286419	3288243	1.785004138947	3287182	1.534532197316	FBgn0035432	72	FBgn0035436	15907
280	2R	11616562	11618446	1.784940719604	11617594	1.700461724225	FBgn0014020	45	FBgn0034073	128
281	3R	19183926	19185423	1.783788204193	19184450	1.394340588496	FBgn0002622	75	FBgn0002622	75
282	2L	13244579	13245925	1.783447504044	13245091	1.392267195384	FBgn0003935	243	FBgn0003935	243
283	3L	18590271	18591990	1.783435821533	18591030	1.485504418612	FBgn0036801	190	FBgn0036800	3077
284	3L	16016205	16018044	1.783270359039	16017056	1.679115407607	FBgn0005536	171	FBgn0003691	1142
285	2R	15841004	15843933	1.782524108887	15842351	1.293561065898	FBgn0034504	221	FBgn0034504	221
286	X	7579072	7581265	1.781623840332	7579872	1.427253190209	FBgn0029958	234	FBgn0029959	290
287	3R	22937139	22939211	1.778873443604	22938204	1.513718128204	FBgn0027574	89	FBgn0039488	4194
288	2L	5051762	5056169	1.7781457901	5052949	1.613465279341	FBgn0031676	103	FBgn0022023	260
289	4	486185	487734	1.777578353882	486963	1.428884478176	FBgn0026262	111	FBgn0026777	158616
290	3L	12118939	12121084	1.775317668915	12120263	1.802775740623	FBgn0036258	201	FBgn0036258	201
291	3R	212678	214290	1.775223493576	213469	1.360156732447	FBgn0003882	502	FBgn0001204	41097
292	X	10589008	10591555	1.775009632111	10590446	1.64293256402	FBgn0052676	323	FBgn0052672	23107
293	2R	8107883	8110276	1.774459838867	8109074	1.506193161011	FBgn0022764	275	FBgn0022764	275
294	2R	20568639	20570621	1.774336338043	20569751	1.589700193966	FBgn0001148	171	FBgn0001148	171
295	X	18696471	18698654	1.771938800812	18697687	1.568430393934	FBgn0030970	34	FBgn0030970	34
296	2R	3427753	3429693	1.76988363266	3428721	1.47159391291	FBgn0015509	52	FBgn0033240	38754
297	2L	18585684	18587738	1.769721984863	18586586	1.571735322475	FBgn0032688	240	FBgn0032693	62327
298	3R	4022636	4024367	1.769139766693	4023530	1.545504654155	FBgn0053779	7014	FBgn0037554	35699
299	2R	3209912	3212455	1.768239974976	3210885	1.706987261772	FBgn0050493	209	FBgn0033210	22720
300	3L	11225110	11227175	1.767052650452	11226261	1.615620523691	FBgn0041094	5	FBgn0041094	5
301	3R	18287000	18288960	1.76639175415	18288063	1.078682772319	FBgn0024832	113	FBgn0024832	113
302	3R	1042351	1043974	1.765486717224	1043086	1.358487695456	FBgn0000340	61	FBgn0000340	61
303	X	6648058	6649671	1.762564182281	6648937	1.363048648834	FBgn0029903	14	FBgn0029905	17214
304	3R	2588266	2589805	1.761369228363	2588917	1.358524233103	FBgn0000071	602	FBgn0000071	602
305	2R	3185473	3189219	1.76042842865	3188181	1.563935101032	FBgn0033210	16	FBgn0033210	16
306	3R	21486241	21488077	1.760369300842	21487269	1.290614753962	FBgn0039352	253	FBgn0067681	10090
307	2L	3982594	3984310	1.760056972504	3983412	1.41011021932	FBgn0031579	21644	FBgn0000547	47967
308	2L	2177967	2179652	1.759700775146	2178802	1.604231208563	FBgn0000097	53	FBgn0000097	53
309	3R	18245789	18247651	1.759508132935	18247065	1.065350115299	FBgn0038965	188	FBgn0038964	275
310	3L	11535566	11537304	1.758531808853	11536449	1.60783007741	FBgn0036173	177	FBgn0036180	46938
311	X	2242972	2244947	1.758208751678	2244057	1.399595022202	FBgn0040387	237	FBgn0001150	41062
312	3R	4174406	4176387	1.757618904114	4175420	1.647732853889	FBgn0037582	121	FBgn0040529	8657
313	3L	15481351	15483067	1.75568819046	15482125	1.282767504454	FBgn0036503	160	FBgn0036503	160
314	3L	15976344	15977982	1.75390958786	15977008	1.266220537821	FBgn0036558	63	FBgn0036557	6552
315	3L	12487973	12489860	1.753639698029	12489032	1.53644323349	FBgn0041775	58	FBgn0020388	8916
316	2R	7683573	7685736	1.752426624298	7684659	1.498676329851	FBgn0023167	26	FBgn0023167	26
317	2L	19439848	19441803	1.748121738434	19440853	1.429971863242	FBgn0024230	163	FBgn0024230	163
318	2R	18144586	18146563	1.747674942017	18145367	1.490426659584	FBgn0026261	13	FBgn0026261	13
319	3L	3205775	3209410	1.746062278748	3206577	1.423059463501	FBgn0035422	87	FBgn0035422	87
320	4	151747	153265	1.745780944824	152527	1.459031469682	FBgn0052000	53	FBgn0052005	40687
321	3R	25693884	25695612	1.744102478027	25694780	1.2391269207	FBgn0039714	162	FBgn0051035	312
322	3R	21009774	21011676	1.739689350128	21010618	1.602828502655	FBgn0039286	117	FBgn0039286	117
323	2L	19448466	19450409	1.736483573914	19449388	1.639479160309	FBgn0003732	48	FBgn0003732	48
324	4	1080346	1082057	1.736273765564	1081188	1.306410535177	FBgn0011642	22	FBgn0011642	22
325	3R	14808555	14810493	1.730490684509	14809625	1.239143580198	FBgn0026239	122	FBgn0026239	122
326	2R	6045141	6047665	1.72876739502	6046800	1.458768500222	FBgn0005630	8275	FBgn0004399	22917
327	X	15543495	15545653	1.727250099182	15544779	1.600354883406	FBgn0030672	244	FBgn0030672	244
328	3R	11788816	11792250	1.72388792038	11791180	1.434891909361	FBgn0038390	7	FBgn0038390	7
329	3L	13459633	13461435	1.720440387726	13460567	1.220446670757	FBgn0036373	184	FBgn0036351	105277
330	X	11551593	11555432	1.719705104828	11554255	1.503759412205	FBgn0030329	484	FBgn0030328	1454
331	3L	13014771	13016759	1.717737674713	13015549	1.68513122201	FBgn0011284	154	FBgn0011284	154
332	3R	9089121	9090937	1.717584609985	9090097	1.317542749293	FBgn0003598	20	FBgn0038128	342
333	3R	5159602	5161542	1.716294288635	5160637	1.216842323542	FBgn0037679	201	FBgn0053936	6955
334	3R	17201834	17203961	1.713179826736	17203044	1.601081315209	FBgn0002781	77	FBgn0043012	107245
335	3R	11038310	11040189	1.710531711578	11039280	1.417202919722	FBgn0038301	42	FBgn0038301	42
336	3L	12499751	12501453	1.708034515381	12500583	1.471411927541	FBgn0004926	101	FBgn0004926	101
337	3L	2749441	2751423	1.706254959106	2750268	1.478117823601	FBgn0052296	256	FBgn0035370	260
338	X	18829746	18832052	1.706025123596	18830843	1.525357872248	FBgn0040885	53799	FBgn0030974	103273
339	3L	2421742	2423925	1.705840110779	2422979	1.409829974174	FBgn0052306	25449	FBgn0053231	25709
340	2L	21296299	21299313	1.70409488678	21297235	1.507137179375	FBgn0032940	364	FBgn0021856	48483
341	2R	19357035	19359755	1.703827381134	19357855	1.347001805025	FBgn0034915	44	FBgn0034915	44
342	2R	5470831	5472638	1.702421188354	5471728	1.389649727765	FBgn0033467	240	FBgn0033467	240
343	3L	11666199	11667838	1.702035427094	11666967	1.475666224957	FBgn0036193	920	FBgn0036193	920
344	2L	12433108	12435395	1.70129442215	12433837	1.35046672821	FBgn0020443	595	FBgn0040286	828
345	3R	600364	602332	1.700505256653	601232	1.43070453756	FBgn0010750	91	FBgn0051532	15723
346	X	9200785	9202426	1.700110435486	9201525	1.409613164266	FBgn0026149	342	FBgn0026149	342
347	3L	6146971	6148492	1.699973106384	6147877	1.094377815723	FBgn0035688	64	FBgn0035688	64
348	X	5265122	5267280	1.699660778046	5265938	1.384373784065	FBgn0029764	162	FBgn0029764	162
349	3L	23028445	23030120	1.698864936829	23029413	1.561982095242	FBgn0024733	98	FBgn0024733	98
350	3L	1290020	1292152	1.698384284973	1290975	1.516936047872	FBgn0035204	26	FBgn0010333	4760
351	2R	8495758	8497442	1.696741104126	8496496	1.362223565578	FBgn0005624	400	FBgn0005624	400
352	3L	7909481	7911084	1.696326255798	7910296	1.469110171	FBgn0035827	26	FBgn0035827	26
353	3R	5064908	5067251	1.696134090424	5066052	1.508818121517	FBgn0000412	324	FBgn0000412	324
354	3R	5376661	5379323	1.69483423233	5377479	1.302134037018	FBgn0037705	49	FBgn0037707	286
355	3R	25039412	25041279	1.694629192352	25040521	1.418763777789	FBgn0067714	852	FBgn0029176	5367
356	3R	19856860	19858674	1.694499015808	19857896	1.24361127615	FBgn0039139	18	FBgn0039139	18
357	2L	6478652	6481648	1.694047927856	6480317	1.466279703028	FBgn0026571	172	FBgn0026571	172
358	X	2117986	2119745	1.694030284882	2118980	1.360994577408	FBgn0023527	18	FBgn0023527	18
359	2L	8824584	8826768	1.693477153778	8825562	1.461292922497	FBgn0029123	63	FBgn0029123	63
360	2R	17922304	17924057	1.693439483643	17923295	1.401438415051	FBgn0022985	100	FBgn0022986	171
361	2R	18581480	18583241	1.692155838013	18582356	1.539470493793	FBgn0003062	36	FBgn0003062	36
362	2R	10385087	10386732	1.689728736877	10385930	1.260840892792	FBgn0022063	1	FBgn0022063	1
363	X	5608301	5610814	1.688319206238	5609548	1.474243696998	FBgn0013987	129	FBgn0029800	9428
364	2R	13059266	13063888	1.685745239258	13062740	1.456477344036	FBgn0010409	383	FBgn0010409	383
365	3L	7098354	7100533	1.685590744019	7099440	1.586603005727	FBgn0002775	30	FBgn0002775	30
366	2L	10226049	10227722	1.684953689575	10226879	1.350625991821	FBgn0032196	71	FBgn0032196	71
367	2L	8380829	8386985	1.683960914612	8386030	1.451314121485	FBgn0032036	1563	FBgn0032036	1563
368	2R	12085194	12086809	1.683701515198	12085812	1.263124690336	FBgn0034138	288	FBgn0034138	288
369	3L	19847875	19849718	1.683045387268	19848767	1.409054994583	FBgn0028695	130	FBgn0028695	130
370	2L	8213234	8215330	1.682581424713	8214423	1.486229330301	FBgn0032002	118	FBgn0015299	3060
371	3L	14911121	14912257	1.682174682617	14911929	0.572715562933	FBgn0040487	558	FBgn0040487	558
372	3L	9777195	9779341	1.680844783783	9778198	1.461683690548	FBgn0044049	27	FBgn0044049	27
373	3R	25880825	25883016	1.680408477783	25881886	1.436965998481	FBgn0039744	28	FBgn0003479	119
374	3L	8978243	8980003	1.679521560669	8978921	1.540618240833	FBgn0035954	224	FBgn0035954	224
375	2L	10385409	10388948	1.673897743225	10386435	1.531821896048	FBgn0004106	172	FBgn0004106	172
376	3R	5602837	5604692	1.673391819	5603737	1.624332100153	FBgn0037752	81	FBgn0037752	81
377	2R	5203836	5206113	1.673078536987	5205229	1.414527803659	FBgn0023143	88	FBgn0023143	88
378	3R	20450244	20452445	1.672690868378	20451439	1.470738649368	FBgn0039213	42	FBgn0039212	137
379	3R	18511310	18513195	1.668825626373	18512266	1.310165321126	FBgn0046114	17	FBgn0046114	17
380	2L	19567777	19569507	1.668734550476	19568730	1.426229925717	FBgn0046823	2590	FBgn0046823	2590
381	X	18806200	18807856	1.668582439423	18806918	1.502711105347	FBgn0052541	42622	FBgn0030974	79348
382	2R	5979221	5981230	1.668224811554	5980433	1.501064496882	FBgn0033527	1	FBgn0033527	1
383	2L	3465274	3467323	1.667346954346	3466401	1.293141954085	FBgn0021967	239	FBgn0021967	239
384	2R	5995220	5998153	1.666617393494	5997228	1.484198689461	FBgn0033529	5255	FBgn0033529	5255
385	3R	8537034	8538552	1.666575431824	8538092	1.414038022359	FBgn0002905	163	FBgn0038071	64310
386	2R	6966885	6969614	1.665901184082	6968117	1.499563407898	FBgn0000581	7	FBgn0000581	7
387	3R	25864448	25867832	1.665560245514	25867044	1.287128280191	FBgn0003510	107	FBgn0003510	107
388	3R	25624424	25626173	1.66520690918	25625239	1.264293261937	FBgn0019972	136	FBgn0019972	136
389	X	9930959	9932385	1.663782596588	9931680	1.103493541479	FBgn0030179	74	FBgn0030179	74
390	2L	10407445	10409255	1.663464069366	10408409	1.592922002077	FBgn0025366	56	FBgn0025366	56
391	3R	7603384	7605545	1.663449048996	7604308	1.436653682164	FBgn0011471	518	FBgn0011471	518
392	3R	57122	59348	1.662621974945	58051	1.500319600105	FBgn0037220	26	FBgn0037220	26
393	4	949889	951495	1.661115884781	951038	1.174415077482	FBgn0023213	67	FBgn0039930	98571
394	3R	13635885	13637989	1.660710334778	13636974	1.543809806599	FBgn0038552	120	FBgn0038552	120
395	2L	16820155	16823815	1.659544944763	16822858	1.322330792745	FBgn0051739	169	FBgn0032620	75260
396	3L	16744297	16746221	1.65845489502	16745145	1.488041639328	FBgn0036660	171	FBgn0036660	171
397	2L	293870	296104	1.65839099884	295233	1.452178573608	FBgn0024352	124	FBgn0024352	124
398	3L	330126	331839	1.657426357269	330958	1.326867938042	FBgn0023000	517	FBgn0035136	13957
399	2L	4829661	4831597	1.656569480896	4830714	1.451412409544	FBgn0031633	44	FBgn0031633	44
400	2R	5357328	5360553	1.656083106995	5359621	1.383882382337	FBgn0023175	26	FBgn0023175	26
401	3L	3576318	3578063	1.655688285828	3577132	1.361814498901	FBgn0053504	223	FBgn0053504	223
402	X	16087617	16089625	1.655220031738	16088569	1.721979948191	FBgn0003920	40	FBgn0003920	40
403	2L	17379133	17380907	1.654734611511	17379960	1.339822937461	FBgn0032633	116	FBgn0032633	116
404	2R	4111137	4113217	1.650284767151	4112025	1.452860196431	FBgn0033310	221	FBgn0022027	25239
405	4	230196	231546	1.649961471558	230727	1.203681886196	FBgn0024811	221	FBgn0026777	97620
406	3R	466474	468664	1.649176597595	467351	1.160058339437	FBgn0037261	78	FBgn0037261	78
407	3L	7408280	7410036	1.648754119873	7409258	1.425364673138	FBgn0014011	132	FBgn0014011	132
408	2L	19358206	19360116	1.647880554199	19359226	1.652572351343	FBgn0024245	73	FBgn0024245	73
409	3R	4645619	4647278	1.647433280945	4646450	1.434334490034	FBgn0037636	64	FBgn0037636	64
410	2R	12530044	12531628	1.645351409912	12530873	1.223305076361	FBgn0034180	124	FBgn0034181	3518
411	3L	9396189	9398169	1.645209789276	9396960	1.3829721563	FBgn0023129	240	FBgn0023129	240
412	3R	20642090	20644192	1.643114089966	20643378	1.410724527696	FBgn0039229	187	FBgn0013953	29358
413	3L	15969300	15971147	1.642482757568	15970215	1.164853604635	FBgn0036556	221	FBgn0036557	241
414	2L	414086	416198	1.641117572784	414964	1.455886728623	FBgn0023444	105	FBgn0023444	105
415	3L	14964040	14966066	1.640776634216	14965127	1.413323486553	FBgn0023174	88	FBgn0023174	88
416	3L	275206	276600	1.640476703644	275937	1.140102028847	FBgn0035127	500	FBgn0035127	500
417	3L	206517	208594	1.638844490051	207480	1.423789739609	FBgn0035114	157	FBgn0035114	157
418	2L	18438222	18439783	1.638639450073	18439036	1.445331545437	FBgn0004413	130	FBgn0004413	130
419	3R	12974401	12976350	1.638078689575	12975369	1.279548055985	FBgn0038489	47	FBgn0038477	64113
420	X	6942324	6943886	1.637679100037	6943213	1.303802081517	FBgn0029933	76	FBgn0029933	76
421	2R	2321644	2323613	1.637267112732	2322916	1.419530659914	FBgn0028954	83	FBgn0028954	83
422	3R	5530311	5531734	1.636425018311	5531032	1.270827356974	FBgn0051352	133	FBgn0016792	5830
423	2R	3609553	3611384	1.635570049286	3610456	1.277936290292	FBgn0033259	42	FBgn0033261	7783
424	3R	9229698	9231554	1.63517665863	9230587	1.424043953419	FBgn0038150	3	FBgn0038150	3
425	2L	10473568	10475094	1.634418487549	10474337	1.240219456809	FBgn0051719	10	FBgn0004915	42993
426	X	11448304	11450363	1.633055210114	11449126	1.417386293411	FBgn0030320	272	FBgn0030321	643
427	2R	18194838	18197285	1.632892608643	18196483	1.363166360294	FBgn0020257	72	FBgn0020257	72
428	3R	5550308	5552044	1.632746219635	5551208	1.391458779573	FBgn0002431	125	FBgn0002431	125
429	2R	17582548	17585269	1.631924152374	17583825	1.358653012444	FBgn0067102	201	FBgn0067102	201
430	2R	17008425	17010269	1.631017684937	17009418	1.544584065676	FBgn0034631	134	FBgn0010415	20668
431	3R	12163285	12165380	1.630661010742	12164236	1.666389633627	FBgn0040284	3470	FBgn0040284	3470
432	3L	16011335	16012879	1.630239009857	16012069	1.23853212595	FBgn0003691	3845	FBgn0003691	3845
433	X	16166520	16168818	1.629152774811	16167414	1.436020177953	FBgn0011764	135	FBgn0011764	135
434	X	16616768	16618578	1.628359794617	16617905	1.223840618134	FBgn0030786	14	FBgn0030786	14
435	2L	20298246	20299647	1.62805557251	20298534	1.382747300466	FBgn0003475	278	FBgn0011638	39387
436	2R	8151268	8153307	1.628052711487	8152299	1.322753990398	FBgn0011604	226	FBgn0011604	226
437	3R	7707487	7709195	1.625532150269	7708410	1.334955279032	FBgn0051368	107	FBgn0037955	60200
438	3L	15932329	15934307	1.624778747559	15933387	1.307278513908	FBgn0036549	35	FBgn0036546	11578
439	3R	15856208	15858260	1.623941421509	15857513	1.224598318338	FBgn0038768	29	FBgn0038768	29
440	2L	4890978	4893283	1.623386383057	4892287	1.048064549764	FBgn0031645	172	FBgn0031645	172
441	3R	5535974	5537654	1.621534109116	5536819	1.228534758091	FBgn0016792	43	FBgn0016792	43
442	X	8403321	8407348	1.621124267578	8405660	1.495351791382	FBgn0030048	232	FBgn0030054	45878
443	X	14918294	14920471	1.621122360229	14919501	1.217762470245	FBgn0030611	243	FBgn0030611	243
444	3L	4606380	4608533	1.618810653687	4607767	1.361701113837	FBgn0015805	203	FBgn0015805	203
445	3L	1713642	1715737	1.618687152863	1714633	1.294099569321	FBgn0027594	8	FBgn0027903	44532
446	2R	1702489	1704623	1.616677761078	1703705	1.430061340332	FBgn0033068	310	FBgn0033068	310
447	3L	9837421	9839393	1.615599155426	9838413	1.231787176693	FBgn0036053	107	FBgn0015618	25816
448	3R	17463176	17465094	1.615449428558	17464243	1.323301259209	FBgn0046832	15997	FBgn0046832	15997
449	2R	19909024	19911411	1.612975120544	19910057	1.614976257086	FBgn0035001	231	FBgn0019886	112833
450	3R	17048476	17050729	1.612416267395	17049468	1.458529416253	FBgn0038872	42	FBgn0038871	213
451	3R	14805777	14807936	1.612378120422	14807154	1.152189142564	FBgn0022338	31	FBgn0022338	31
452	3R	20479860	20481980	1.611732721329	20480771	1.327677642598	FBgn0039215	113	FBgn0051125	228
453	3L	5738601	5740490	1.610832214355	5739276	1.455572520985	FBgn0035630	377	FBgn0035630	377
454	2R	19209323	19211036	1.610356330872	19210124	1.553571196163	FBgn0013548	45	FBgn0013548	45
455	X	7778223	7781647	1.608264923096	7780026	1.510815003339	FBgn0004404	114	FBgn0004404	114
456	2R	16648864	16650516	1.606945991516	16649624	1.447990726022	FBgn0034592	401	FBgn0002736	13463
457	2R	5820531	5822965	1.605882644653	5821649	1.646748155355	FBgn0028426	65	FBgn0033522	119876
458	3R	20046600	20048466	1.605729103088	20047692	1.207604782922	FBgn0011725	5	FBgn0026257	828
459	X	11233988	11235742	1.605675697327	11234821	1.402747662862	FBgn0030296	19826	FBgn0027359	21142
460	3L	1519579	1521382	1.605651855469	1520402	1.223636430853	FBgn0035228	39	FBgn0035233	21365
461	3R	11923973	11926117	1.605628013611	11924874	1.205345562526	FBgn0010379	64	FBgn0038396	49481
462	3R	17345702	17347265	1.604415655136	17346415	1.066705787883	FBgn0038890	248	FBgn0013984	59836
463	X	21732316	21734346	1.603307723999	21733422	1.128075150882	FBgn0011285	46	FBgn0031186	75437
464	3R	14484024	14486015	1.601782798767	14484748	1.211346285684	FBgn0051224	215	FBgn0027841	366
465	3L	1778082	1779916	1.601616859436	1778791	1.472787022591	FBgn0024510	59	FBgn0067864	3550
466	3L	21501989	21503916	1.601606369019	21503078	1.299968018251	FBgn0052438	28	FBgn0028663	29375
467	3R	19747918	19750183	1.599009513855	19748601	1.294269829988	FBgn0016754	94	FBgn0015282	8646
468	2R	16101595	16103186	1.598231315613	16102399	1.304302608266	FBgn0015907	31	FBgn0015907	31
469	3R	8472767	8474816	1.595893859863	8473903	1.430798598698	FBgn0038071	121	FBgn0038071	121
470	3R	21706269	21708335	1.595332145691	21706998	1.416273146868	FBgn0027865	164	FBgn0002735	118582
471	2L	2364474	2366197	1.595149993896	2365220	1.317748963833	FBgn0028485	115	FBgn0028485	115
472	2R	1204544	1206244	1.594926834106	1205369	1.426810532808	FBgn0033035	127	FBgn0033035	127
473	3R	3298360	3300515	1.592844009399	3299375	1.364708058974	FBgn0037504	121	FBgn0037504	121
474	3R	11157799	11159941	1.592716693878	11159008	1.575022865744	FBgn0038320	7	FBgn0013269	144
475	3R	1416448	1418318	1.592522621155	1417322	1.405381560326	FBgn0015324	131	FBgn0014366	142
476	2R	11663134	11665762	1.589525222778	11664942	1.093819253585	FBgn0029175	463	FBgn0034082	8715
477	3L	21755053	21756460	1.589399337769	21755688	1.082109864553	FBgn0022936	154	FBgn0037134	1618
478	2L	3047555	3049300	1.587252616882	3048464	1.400444157918	FBgn0003934	237	FBgn0003934	237
479	2R	16635062	16637129	1.586298942566	16636262	1.553700559279	FBgn0002736	101	FBgn0002736	101
480	2L	850037	851895	1.585829257965	850787	1.180704623461	FBgn0020304	274	FBgn0020304	274
481	3R	25686514	25688374	1.585381984711	25687481	1.450283646584	FBgn0039713	108	FBgn0039713	108
482	2R	6401730	6403776	1.585177898407	6402826	1.614138573408	FBgn0050020	104	FBgn0033566	1900
483	2L	11040153	11041723	1.584861755371	11040863	1.184802223654	FBgn0040967	6011	FBgn0013349	29531
484	3R	17121196	17123315	1.584447860718	17121596	1.513539838791	FBgn0001234	749	FBgn0043012	25797
485	2R	11249718	11251309	1.583066940308	11250462	1.390752058763	FBgn0050089	8201	FBgn0050089	8201
486	2R	17918186	17920244	1.581090927124	17919239	1.537008173325	FBgn0022984	113	FBgn0022984	113
487	3R	20874878	20876790	1.57985496521	20875935	1.39585203283	FBgn0039266	421	FBgn0039266	421
488	3L	2465650	2467815	1.579629898071	2466754	1.618504748625	FBgn0035344	4729	FBgn0035346	5597
489	X	6111952	6113772	1.578621864319	6112904	1.393704582663	FBgn0028982	146	FBgn0015818	11835
490	X	14899540	14901271	1.574817657471	14900450	1.300354845384	FBgn0030606	127	FBgn0030605	2601
491	3L	3053722	3055501	1.574262619019	3054552	1.208904504776	FBgn0035397	108	FBgn0003938	19781
492	2R	2172890	2175096	1.574052333832	2173723	1.252389132977	FBgn0033083	208	FBgn0033083	208
493	2L	5277814	5279873	1.572595119476	5278661	1.126179128885	FBgn0000228	103	FBgn0000228	103
494	2R	4654774	4657425	1.572189807892	4655744	1.363872273763	FBgn0033385	21	FBgn0033380	29668
495	3L	9108280	9109404	1.571878433228	9108324	1.53863896264	FBgn0035964	184	FBgn0028789	93000
496	2R	12381857	12384011	1.570369243622	12383249	1.213216513395	FBgn0028737	193	FBgn0028737	193
497	X	17918633	17920320	1.567728042603	17919479	1.279129280764	FBgn0030891	216	FBgn0030891	216
498	X	16119372	16121160	1.566477775574	16120446	1.407710997264	FBgn0030733	167	FBgn0030733	167
499	2L	2398113	2399402	1.565496921539	2398668	1.021213626862	FBgn0031424	1638	FBgn0028485	33333
500	X	15152478	15155021	1.565412521362	15153472	1.410706907511	FBgn0004924	43	FBgn0004924	43
501	2L	20070558	20072378	1.565279006958	20071498	1.191646099091	FBgn0003141	90	FBgn0003141	90
502	3R	27018067	27019778	1.565247535706	27018865	1.349850850947	FBgn0004389	81	FBgn0004389	81
503	2R	16987984	16989640	1.564720153809	16988870	1.178047120571	FBgn0010415	120	FBgn0010415	120
504	3L	21068825	21070547	1.564353466034	21069741	1.386413127184	FBgn0037051	141	FBgn0037051	141
505	3L	9103686	9104549	1.56343460083	9104514	1.652417421341	FBgn0011206	215	FBgn0028789	89190
506	2L	18697890	18699698	1.563343524933	18698747	1.387067963095	FBgn0032702	300	FBgn0032702	300
507	3R	6608987	6610926	1.562838554382	6610004	1.405281347387	FBgn0010252	100	FBgn0010252	100
508	3L	20365337	20367039	1.562524318695	20366153	1.377234458923	FBgn0029158	44	FBgn0019947	156
509	2L	19528653	19530316	1.56153345108	19529291	0.913134336472	FBgn0053116	111	FBgn0046825	36156
510	2L	8511074	8513041	1.561324119568	8512013	1.371428775787	FBgn0032050	178	FBgn0032050	178
511	3R	7177922	7179634	1.561137199402	7178960	1.334886391958	FBgn0026064	2593	FBgn0026064	2593
512	2L	12703562	12705460	1.560865163803	12704775	1.173890897206	FBgn0032451	52	FBgn0032445	11752
513	X	6842652	6845245	1.55956363678	6843929	1.364285637351	FBgn0027108	30	FBgn0027108	30
514	2L	2491820	2493942	1.559429168701	2492795	1.40137681365	FBgn0015816	129	FBgn0015816	129
515	2L	1709610	1711162	1.5591173172	1710410	1.236849993467	FBgn0031356	5	FBgn0031357	56
516	2L	13202868	13204752	1.557244777679	13204054	1.337441780988	FBgn0032482	286	FBgn0032483	7760
517	3L	245429	248609	1.556581735611	247724	1.368167221546	FBgn0035121	186	FBgn0035121	186
518	3R	13226452	13228582	1.554358959198	13227139	1.473027080297	FBgn0038504	1094	FBgn0025456	6834
519	3R	7644094	7646536	1.554318904877	7644995	1.437590420246	FBgn0019624	86	FBgn0019624	86
520	3R	10728805	10730649	1.553346633911	10729551	1.424351636101	FBgn0028662	245	FBgn0028662	245
521	2L	3159160	3160584	1.552629947662	3159947	0.964347213507	FBgn0031506	9	FBgn0031506	9
522	2L	3605777	3607671	1.55157995224	3606617	1.285704553127	FBgn0002985	131	FBgn0002985	131
523	X	19186450	19187600	1.551072597504	19186929	0.915523399006	FBgn0031016	193	FBgn0031008	84108
524	3L	11976086	11977693	1.550051212311	11976861	1.335127998801	FBgn0036239	1	FBgn0036248	115329
525	X	7905480	7907312	1.549989700317	7906390	1.391036748886	FBgn0004656	282	FBgn0004656	282
526	2R	10135443	10137462	1.549841880798	10136685	1.304887350868	FBgn0033948	510	FBgn0033948	510
527	2R	6812676	6813568	1.54918050766	6813523	1.46056260003	FBgn0033613	141	FBgn0033613	141
528	3R	10714907	10717195	1.549097061157	10715974	1.293609237671	FBgn0004597	59	FBgn0038271	174
529	3L	1847753	1850057	1.547608375549	1848891	1.470294447506	FBgn0042712	50	FBgn0042712	50
530	2L	5985608	5987332	1.544615745544	5986404	1.200772509855	FBgn0001941	80	FBgn0001942	4645
531	3L	21472629	21474508	1.544260025024	21473454	1.31955412456	FBgn0037097	166	FBgn0037097	166
532	2R	2898067	2900009	1.54323387146	2899075	1.3446894253	FBgn0033160	48	FBgn0033159	5393
533	2L	6497392	6499460	1.542837142944	6498533	1.248722314835	FBgn0051637	109	FBgn0031822	7705
534	X	16624559	16627123	1.542808532715	16626152	1.105211466551	FBgn0030790	61	FBgn0030790	61
535	X	511615	513685	1.541328907013	512847	1.289133191109	FBgn0025639	16	FBgn0025639	16
536	2R	19544732	19546484	1.539106369019	19545567	1.173537671566	FBgn0034964	17	FBgn0011726	8869
537	3R	14570894	14572625	1.536730289459	14571990	1.041927235467	FBgn0004461	104	FBgn0027841	86876
538	2L	19004136	19006111	1.535617351532	19005259	1.384960903841	FBgn0015745	95	FBgn0015745	95
539	X	21168205	21169824	1.534314155579	21168935	1.250395685434	FBgn0011710	17	FBgn0015527	8420
540	4	1233489	1236158	1.533350467682	1234174	1.067753255367	FBgn0027101	117	FBgn0011642	153008
541	3R	4089519	4091641	1.532842159271	4090395	1.340754713331	FBgn0014861	170	FBgn0014861	170
542	3R	16417584	16419327	1.531128883362	16418463	1.096117526293	FBgn0038811	304	FBgn0038811	304
543	X	8559025	8561092	1.530856609344	8560206	1.290287747103	FBgn0030061	19	FBgn0030061	19
544	3R	21072358	21074271	1.530323982239	21073410	1.319372266531	FBgn0039300	188	FBgn0039300	188
545	2L	21094674	21095903	1.529573440552	21095393	0.824702167511	FBgn0040297	3201	FBgn0023388	34552
546	3L	7354917	7356580	1.526271820068	7355791	1.333679735661	FBgn0016983	9	FBgn0016983	9
547	2R	18148070	18149593	1.524426937103	18148923	1.177914977074	FBgn0034751	77	FBgn0034751	77
548	3L	17618774	17620483	1.523656845093	17619543	1.155448377132	FBgn0052179	8	FBgn0052179	8
549	2L	21207928	21209542	1.523272275925	21208965	1.052527455723	FBgn0026577	36	FBgn0003930	6194
550	2L	21605757	21606761	1.523243665695	21606335	1.21706717809	FBgn0032955	4857	FBgn0022893	11186
551	3R	5634264	5636024	1.522569179535	5635197	1.337221790763	FBgn0037760	112	FBgn0065050	30991
552	3L	16054698	16056554	1.522312164307	16055399	1.422817174126	FBgn0036565	247	FBgn0036565	247
553	2L	21142887	21144859	1.521944046021	21143965	1.205486446619	FBgn0024371	127	FBgn0024371	127
554	2R	12297872	12299324	1.520724773407	12298508	1.080718358358	FBgn0034158	46	FBgn0025832	71693
555	2R	9822053	9823696	1.520694494247	9822771	1.089929670095	FBgn0033921	5555	FBgn0033922	17918
556	2R	7367658	7369567	1.517129898071	7368707	1.211150674259	FBgn0013756	181	FBgn0013756	181
557	X	16280397	16283369	1.516662120819	16282363	1.319456458092	FBgn0054015	206	FBgn0054015	206
558	3R	24977980	24980320	1.515671253204	24979209	1.369460386388	FBgn0028692	24	FBgn0028692	24
559	2L	8527581	8529182	1.510588169098	8528358	1.110535285052	FBgn0029004	260	FBgn0029004	260
560	3R	7256314	7258344	1.50746011734	7257233	1.515350532532	FBgn0037899	164	FBgn0037899	164
561	2L	18703893	18705299	1.507182121277	18704566	1.036301167806	FBgn0025608	51	FBgn0032702	5519
562	3L	3175155	3177730	1.505222320557	3176690	1.336077541113	FBgn0001233	131	FBgn0001233	131
563	X	9503335	9504815	1.504417896271	9504092	1.071498036385	FBgn0028341	43	FBgn0015624	24005
564	3L	19583054	19584948	1.503198623657	19583895	1.401315063238	FBgn0036894	140	FBgn0029094	256
565	2L	18826285	18827852	1.502245903015	18827142	1.177459464354	FBgn0015808	3	FBgn0032717	8454
566	3R	24636461	24638509	1.501601696014	24637638	1.221023082733	FBgn0039600	188	FBgn0039600	188
567	2R	19693999	19696673	1.500948905945	19695097	1.277405121747	FBgn0034987	860	FBgn0034987	860
568	2R	9021592	9023433	1.500575065613	9022372	1.221128791571	FBgn0033846	23	FBgn0033846	23
569	3R	7197778	7199279	1.499881744385	7198586	1.182883548737	FBgn0004595	76	FBgn0026064	22219
570	3R	5225987	5227959	1.499236106873	5226761	1.134254641003	FBgn0037686	217	FBgn0037686	217
571	3R	16375558	16378835	1.498883247375	16376724	1.199122260599	FBgn0016917	1310	FBgn0043457	6928
572	3R	20952119	20953964	1.498697280884	20953053	1.525254964828	FBgn0039280	15	FBgn0039280	15
573	2R	15758930	15760940	1.497721672058	15760214	1.142696499825	FBgn0034488	48	FBgn0034488	48
574	2R	16802401	16804366	1.497421741486	16803486	1.457380503416	FBgn0050387	231	FBgn0050390	2428
575	X	2990171	2991913	1.496893882751	2991052	1.223180739085	FBgn0004647	24	FBgn0004647	24
576	3L	20309270	20310933	1.496496200562	20310263	1.110492616892	FBgn0036980	210	FBgn0011425	14849
577	2L	430349	431911	1.496353149414	431125	1.292940981248	FBgn0004583	128	FBgn0031253	9718
578	X	5517087	5518794	1.495624542236	5517596	1.408956787803	FBgn0029785	83	FBgn0029785	83
579	2L	6722064	6724530	1.495586872101	6723542	1.264890558579	FBgn0025777	187	FBgn0025777	187
580	3L	2572153	2573702	1.495059967041	2573073	0.978512108326	FBgn0016794	139	FBgn0024939	2091
581	3L	12388018	12389596	1.494150161743	12388723	1.252813082475	FBgn0052103	66	FBgn0027936	89526
582	2R	13671809	13673890	1.493733406067	13672983	1.429476231337	FBgn0022238	72	FBgn0022238	72
583	X	1991947	1993883	1.491706848145	1993110	1.377867324012	FBgn0004861	409	FBgn0025626	71818
584	3R	23077988	23079985	1.490186691284	23079000	1.243254100575	FBgn0010441	98	FBgn0005696	14185
585	X	5591446	5593801	1.489555358887	5592866	1.323316276073	FBgn0029798	119	FBgn0029799	4894
586	X	19354920	19356921	1.488937854767	19355759	1.179233999813	FBgn0027291	12	FBgn0027291	12
587	X	14783862	14785614	1.488430738449	14784842	1.312100214117	FBgn0027601	167	FBgn0052590	111870
588	2L	869400	872156	1.486777305603	870633	1.149857461452	FBgn0053526	169	FBgn0053526	169
589	3L	3542998	3544599	1.486732006073	3543719	1.203117426704	FBgn0053504	33636	FBgn0053504	33636
590	3L	13351646	13353537	1.486253261566	13352687	1.246170669794	FBgn0036349	155	FBgn0036349	155
591	X	17934631	17936617	1.485050201416	17935427	1.061361551285	FBgn0030894	156	FBgn0030891	15732
592	3R	14224191	14226003	1.484059810638	14225076	1.38076432546	FBgn0028670	200	FBgn0038609	32698
593	2L	10056245	10058004	1.483917236328	10057028	1.492084475125	FBgn0011823	122	FBgn0011823	122
594	3R	6439296	6440593	1.481300830841	6439818	0.81901293993	FBgn0001235	24568	FBgn0001235	24568
595	2R	9730519	9732173	1.480983257294	9731368	1.125188291073	FBgn0033912	122	FBgn0033912	122
596	X	20862969	20865117	1.479681015015	20863911	1.28216791153	FBgn0031150	772	FBgn0031144	21285
597	3R	1483890	1486996	1.479447364807	1485125	1.255249341329	FBgn0037360	506	FBgn0037360	506
598	3L	19563113	19565050	1.478387832642	19564297	1.075428459379	FBgn0010417	49	FBgn0005386	290
599	2R	3100959	3103157	1.478046417236	3102044	1.393890156465	FBgn0004243	112	FBgn0004243	112
600	3R	20343105	20344784	1.475386619568	20343855	1.236699328703	FBgn0003134	124	FBgn0039205	12425
601	2R	18443576	18445415	1.474495410919	18444465	1.201563835144	FBgn0034802	65	FBgn0034802	65
602	3L	15987981	15989516	1.472968101501	15988914	1.084722212383	FBgn0044028	175	FBgn0044028	175
603	3L	302456	304297	1.472519874573	303420	1.293727818657	FBgn0004373	8	FBgn0004373	8
604	2R	11045975	11048037	1.470571994781	11046956	1.339382171631	FBgn0019968	145	FBgn0019968	145
605	X	21684734	21686330	1.470149993896	21685423	1.254441934473	FBgn0031190	63	FBgn0031186	27438
606	3R	20578589	20580383	1.4692029953	20579395	1.130404163809	FBgn0000140	230	FBgn0000140	230
607	2L	16320919	16322698	1.468758583069	16321844	1.127260993509	FBgn0000250	186	FBgn0000250	186
608	3R	10450602	10452487	1.468580245972	10451384	1.242940117331	FBgn0003169	37	FBgn0013981	77
609	3R	8274121	8275696	1.468441009521	8274877	1.121790218353	FBgn0038053	141	FBgn0038046	19875
610	2R	12933676	12936699	1.468286514282	12935236	1.335002674776	FBgn0022029	60	FBgn0034214	7106
611	X	542701	544440	1.468046665192	543542	1.304595814811	FBgn0021764	119	FBgn0025637	30649
612	2R	9753789	9755354	1.467468261719	9754601	1.108719126383	FBgn0033915	40	FBgn0033912	23111
613	3R	1567356	1569221	1.467399597168	1568113	1.300968983594	FBgn0037371	55	FBgn0037372	12382
614	2L	10425548	10427609	1.467105865479	10426774	1.167156764439	FBgn0010083	17	FBgn0010083	17
615	2R	14692942	14694601	1.465068817139	14693627	1.08121240139	FBgn0034421	10	FBgn0000578	37129
616	3L	4956304	4957745	1.461866855621	4956868	1.080220967531	FBgn0005775	151	FBgn0035570	266165
617	2L	20744788	20746482	1.460910797119	20745640	1.151984721422	FBgn0032883	56	FBgn0000986	23132
618	2R	6389900	6391992	1.460877895355	6390753	1.301302731037	FBgn0050015	122	FBgn0033562	908
619	3R	16404839	16406617	1.460670948029	16405740	1.30428757387	FBgn0038808	106	FBgn0038808	106
620	2L	21744171	21746295	1.46058177948	21744832	1.125541627407	FBgn0032960	222	FBgn0032960	222
621	2R	11624683	11626367	1.460580825806	11625483	1.273218750954	FBgn0034075	135	FBgn0034073	8017
622	3L	4265210	4268156	1.459357261658	4266138	1.261305650075	FBgn0035524	192	FBgn0035524	192
623	3R	9470951	9473466	1.457682609558	9471686	1.100190919988	FBgn0003498	340	FBgn0003498	340
624	X	7735875	7737578	1.45712184906	7736689	1.251227603239	FBgn0029970	119	FBgn0029970	119
625	3L	13929102	13931127	1.456825256348	13930233	0.989074802399	FBgn0036389	231	FBgn0036386	35977
626	3L	8648905	8650420	1.456209182739	8649679	1.296943600972	FBgn0001168	27	FBgn0001168	27
627	X	11194748	11196539	1.45620059967	11195580	1.271408754237	FBgn0030293	272	FBgn0030293	272
628	2L	6963037	6965282	1.455212593079	6963775	1.247198045254	FBgn0031878	298	FBgn0031878	298
629	X	6498691	6500403	1.453094482422	6499458	1.218078893774	FBgn0029882	36	FBgn0029882	36
630	X	16122121	16123525	1.451615333557	16122817	1.067184835672	FBgn0011571	34	FBgn0011571	34
631	2L	19153530	19155308	1.450174331665	19154535	1.245513015323	FBgn0032763	23096	FBgn0032762	25180
632	3L	19010131	19011217	1.450126171112	19010565	0.70410874486	FBgn0002945	25	FBgn0002945	25
633	X	10612636	10614391	1.44951915741	10613514	1.287998648251	FBgn0052672	39	FBgn0052672	39
634	X	10170473	10172385	1.448240280151	10171301	1.28690776825	FBgn0010338	123	FBgn0030189	391
635	2R	19484189	19485705	1.44814491272	19484898	1.016382441801	FBgn0034948	20	FBgn0034948	20
636	2R	20471703	20473693	1.448046684265	20472781	1.498838088092	FBgn0035087	98	FBgn0002607	4366
637	2R	800697	802270	1.447679519653	801348	1.211189985275	FBgn0033015	126	FBgn0033015	126
638	2L	8210330	8211835	1.446929931641	8211086	1.208552747965	FBgn0003607	47	FBgn0003607	47
639	2R	7715630	7717222	1.446859359741	7716499	1.334494029774	FBgn0033699	236	FBgn0033699	236
640	2R	16757651	16759416	1.445991039276	16758431	1.175528117589	FBgn0034606	104	FBgn0034606	104
641	3L	20459203	20461203	1.445356845856	20460255	1.47295960784	FBgn0037010	233	FBgn0037009	5405
642	3R	4875848	4878983	1.445199966431	4877986	1.155995637178	FBgn0037659	254	FBgn0028708	1440
643	X	5153421	5155119	1.44451713562	5154315	1.170609086752	FBgn0015617	150	FBgn0024332	14808
644	3L	17586116	17587875	1.441562652588	17587040	1.148039632373	FBgn0036741	45	FBgn0004401	23250
645	2L	8414605	8416992	1.438812255859	8415549	1.372913678487	FBgn0027932	141	FBgn0027932	141
646	2R	13655021	13656938	1.437560081482	13656210	1.246410608292	FBgn0003031	1269	FBgn0003031	1269
647	2R	2184557	2186055	1.437421798706	2185299	1.238660573959	FBgn0033088	123	FBgn0033087	141
648	3R	16655055	16657512	1.435893058777	16656070	1.30319034352	FBgn0027493	267	FBgn0038830	6119
649	3R	6175300	6176580	1.435890197754	6175992	1.006273120642	FBgn0015396	86	FBgn0015396	86
650	2L	9911693	9913670	1.435282230377	9912856	1.209983050823	FBgn0024285	51	FBgn0024285	51
651	2L	18690452	18692222	1.434732437134	18691264	1.321623414755	FBgn0032699	87	FBgn0032698	5754
652	3L	6763193	6764931	1.433876037598	6764156	1.162210127887	FBgn0003995	49	FBgn0035714	37296
653	3L	344059	345803	1.433230400085	344827	1.311679691076	FBgn0035136	88	FBgn0035136	88
654	3R	14919086	14921242	1.431603908539	14920116	1.471446654376	FBgn0004876	40	FBgn0038678	503
655	2R	13648631	13650990	1.431316375732	13649416	1.245796653959	FBgn0001222	78	FBgn0001222	78
656	X	111506	113190	1.431299209595	112347	1.126052498817	FBgn0000316	573	FBgn0000316	573
657	2L	11010165	11012163	1.428521156311	11011027	1.276606178284	FBgn0032329	58	FBgn0032329	58
658	2R	9784628	9786350	1.427332878113	9785403	1.073456700643	FBgn0020615	114	FBgn0020615	114
659	2L	2986757	2988940	1.426789283752	2988299	1.04099804163	FBgn0025109	164	FBgn0025109	164
660	2L	5092668	5094593	1.426235198975	5093626	1.107361756838	FBgn0031681	111	FBgn0028696	22623
661	3L	16825599	16827312	1.425546646118	16826436	1.324136004728	FBgn0036670	555	FBgn0025582	74188
662	2R	5559506	5561526	1.425510406494	5560371	1.269352753957	FBgn0033476	60	FBgn0033476	60
663	3L	12239926	12242208	1.424888134003	12240705	1.025994132547	FBgn0036268	31	FBgn0052100	794
664	3L	12778358	12780465	1.424449682236	12779043	1.044568903306	FBgn0010715	18	FBgn0036314	8907
665	3R	27893366	27894861	1.424347877502	27894160	0.978308618069	FBgn0002645	2	FBgn0002780	16366
666	3L	13993521	13995076	1.42355632782	13994221	1.066320164998	FBgn0052133	118	FBgn0036405	22267
667	3L	16695161	16697333	1.422995090485	16696030	0.959542934711	FBgn0004556	39	FBgn0004108	35303
668	3R	17681220	17682705	1.422762870789	17681981	1.034357130527	FBgn0015229	3	FBgn0038925	171217
669	2R	17629372	17630925	1.422354698181	17630074	1.290101408958	FBgn0034695	56	FBgn0067102	46450
670	3L	3020867	3022729	1.421991348267	3021799	1.150367856026	FBgn0035388	3069	FBgn0035388	3069
671	2L	2769019	2771069	1.421821594238	2769843	1.213265366024	FBgn0019830	223	FBgn0019830	223
672	X	18480978	18482967	1.420602798462	18482357	1.150872039795	FBgn0030943	233	FBgn0030943	233
673	2R	9469239	9470734	1.420510292053	9470011	1.11104875803	FBgn0053155	95	FBgn0033886	6300
674	2L	16883330	16884878	1.419720172882	16884122	1.098099380732	FBgn0040985	252	FBgn0032620	13996
675	2R	13303679	13305293	1.416384220123	13304442	1.261547425214	FBgn0028744	113	FBgn0004586	13210
676	2L	2971877	2973502	1.416135787964	2972837	1.002781510353	FBgn0004176	55	FBgn0004584	161
677	2R	5500282	5501815	1.415496826172	5500956	1.17347352645	FBgn0024923	18	FBgn0024923	18
678	2R	5663824	5665200	1.414465904236	5664343	0.962424784899	FBgn0033494	2341	FBgn0033486	34837
679	3R	25500148	25502110	1.41415977478	25501125	1.226765548482	FBgn0025457	16	FBgn0025457	16
680	X	17461270	17462671	1.413928031921	17461995	1.092806667089	FBgn0030850	162	FBgn0030851	1418
681	2R	20476290	20478024	1.413688659668	20477364	1.233672300975	FBgn0035088	9	FBgn0002607	217
682	X	5168711	5170070	1.413299560547	5169268	1.120460850852	FBgn0024332	145	FBgn0024332	145
683	X	11169661	11171297	1.413239002228	11170625	1.007613629103	FBgn0030286	55	FBgn0003411	3061
684	2L	12048291	12049575	1.411982059479	12048921	0.999142238072	FBgn0032401	3	FBgn0032404	7403
685	3L	19050616	19052531	1.411916732788	19051510	1.15177026391	FBgn0036844	171	FBgn0036844	171
686	X	20233526	20235319	1.411581277847	20234558	1.146101236343	FBgn0031114	98	FBgn0031114	98
687	3R	14852322	14853759	1.410983085632	14853035	1.072880554199	FBgn0027785	39	FBgn0027785	39
688	2R	19030560	19032496	1.410407781601	19031711	1.3570920825	FBgn0034873	253	FBgn0034873	253
689	3L	19027217	19028782	1.410255432129	19027948	0.969774335623	FBgn0036842	113	FBgn0002945	17358
690	3R	12065835	12069053	1.409556388855	12066751	1.222029770122	FBgn0040071	15380	FBgn0011253	31425
691	3L	4121516	4123379	1.409018516541	4122403	1.171110545888	FBgn0003206	207	FBgn0004574	330
692	2R	10495178	10497051	1.408987045288	10496080	1.306566894054	FBgn0033988	78	FBgn0033988	78
693	3R	21307483	21309518	1.40877532959	21308656	1.315181816325	FBgn0039338	107	FBgn0039338	107
694	3L	5604055	5605684	1.408337116241	5604973	1.194640212589	FBgn0035625	43	FBgn0035625	43
695	2L	7219237	7220847	1.406291484833	7220069	1.255681122051	FBgn0031897	40	FBgn0031897	40
696	X	15686562	15688107	1.406074523926	15687351	1.036964267492	FBgn0030700	32	FBgn0014391	4174
697	2L	20056272	20058363	1.405474185944	20057185	0.994913048214	FBgn0019686	221	FBgn0019686	221
698	3R	17444081	17445823	1.403713226318	17444946	1.319787793689	FBgn0046832	3300	FBgn0046832	3300
699	3R	5334920	5336707	1.402451992035	5335901	1.17101652482	FBgn0037701	156	FBgn0037701	156
700	3L	21456435	21457960	1.401637077332	21457260	1.151920655194	FBgn0037094	241	FBgn0037094	241
701	3L	8948197	8949635	1.399514198303	8948765	0.925638139248	FBgn0035946	64	FBgn0035954	30380
702	X	10992750	10995311	1.39519405365	10993686	1.30769589742	FBgn0020255	121	FBgn0020255	121
703	3R	4572683	4574428	1.394419193268	4573468	1.391494722927	FBgn0037624	60	FBgn0037621	16052
704	X	8564770	8566640	1.393895149231	8565708	1.269727763008	FBgn0030063	85	FBgn0030061	5521
705	3L	16196448	16197958	1.39213848114	16197166	1.141914874315	FBgn0036581	122	FBgn0036580	125
706	2R	847473	849185	1.391899585724	848234	1.126135573668	FBgn0033017	145	FBgn0033017	145
707	3L	5742096	5743871	1.391792297363	5742969	1.214637056986	FBgn0035633	20	FBgn0035633	20
708	2R	4418170	4420218	1.391790390015	4419339	1.171898142497	FBgn0050349	6	FBgn0033342	525
709	X	16981414	16983391	1.390367507935	16982285	1.124695216908	FBgn0002590	94	FBgn0002590	94
710	2L	13828891	13830642	1.389775276184	13829712	1.208911450704	FBgn0001961	27	FBgn0001961	27
711	2R	19593048	19594984	1.389221191406	19594059	1.303424924612	FBgn0027522	147	FBgn0025806	23406
712	3R	13365082	13366943	1.388366699219	13366011	1.19768670026	FBgn0025571	134	FBgn0025571	134
713	2R	12541171	12542927	1.387499332428	12542010	1.170200665792	FBgn0023172	94	FBgn0034181	7619
714	X	62392	64568	1.386691570282	63637	1.356119744918	FBgn0029128	63	FBgn0040373	39027
715	3R	11067637	11069229	1.386491775513	11068272	1.205206310048	FBgn0001219	95	FBgn0001219	95
716	2L	7826052	7828664	1.386391639709	7826979	1.355705625871	FBgn0020618	273	FBgn0020618	273
717	2L	541661	545132	1.386212825775	542698	1.299361817977	FBgn0010602	126	FBgn0010602	126
718	X	19470546	19473822	1.386174201965	19472321	1.074115108041	FBgn0026680	32	FBgn0026680	32
719	3R	26033816	26035343	1.385500907898	26034472	1.105693087858	FBgn0039757	270	FBgn0039757	270
720	3L	280480	281936	1.383872032166	281252	1.296692752838	FBgn0035128	102	FBgn0035128	102
721	2L	824698	826838	1.383576154709	825654	1.217538468978	FBgn0031286	156	FBgn0031286	156
722	3L	21250910	21252724	1.383091926575	21251884	1.244909566991	FBgn0003042	67	FBgn0037066	31980
723	2R	7485633	7487157	1.382843971252	7486292	1.062983957926	FBgn0026573	289	FBgn0033669	1542
724	2L	7799055	7800859	1.382445812225	7799910	1.121183693409	FBgn0031950	64	FBgn0031947	17053
725	3R	11244781	11247019	1.382401943207	11246324	1.141445457935	FBgn0067339	2819	FBgn0067339	2819
726	4	1049559	1052911	1.382312774658	1051803	1.352319717407	FBgn0039929	107	FBgn0039929	107
727	3R	20894477	20896231	1.381217956543	20895333	1.23203681497	FBgn0011336	39	FBgn0011336	39
728	2R	8431175	8432614	1.380984783173	8431998	1.058789223433	FBgn0010488	94	FBgn0010488	94
729	2L	5878682	5880324	1.380036354065	5879581	1.194376809256	FBgn0031745	100	FBgn0031740	77326
730	X	2459306	2461105	1.379919052124	2460152	1.30754330579	FBgn0011606	56	FBgn0011606	56
731	3R	11617749	11620515	1.379604816437	11619540	1.295403416951	FBgn0038364	22	FBgn0038364	22
732	2R	3743133	3745057	1.379240036011	3743966	1.302946865559	FBgn0010109	174	FBgn0010109	174
733	4	334610	336270	1.37734413147	335340	1.123286783695	FBgn0052850	144	FBgn0026777	6993
734	2L	18963593	18965666	1.377215385437	18964719	1.247879060109	FBgn0015772	69	FBgn0032728	242
735	2L	10857079	10858666	1.375243186951	10857848	1.117838923136	FBgn0024227	234	FBgn0024227	234
736	2L	7031746	7033840	1.375118255615	7032663	1.189321125255	FBgn0031883	50	FBgn0031883	50
737	2L	249836	251744	1.374993562698	250733	1.08703400107	FBgn0001309	62	FBgn0001309	62
738	3R	3745423	3746834	1.374333381653	3746130	1.042947351933	FBgn0002542	26	FBgn0037550	205925
739	3L	9484735	9486566	1.373917102814	9485374	1.050203174353	FBgn0010408	115	FBgn0010408	115
740	2L	4980319	4982133	1.372669219971	4981077	1.139884185791	FBgn0031664	511	FBgn0010607	9624
741	3L	15552736	15555121	1.371455907822	15554303	1.185800041471	FBgn0036518	164	FBgn0036518	164
742	2L	10238544	10240090	1.370537757874	10239274	1.238873004913	FBgn0004419	52	FBgn0004419	52
743	3R	1449312	1451181	1.36957359314	1450176	1.278562714072	FBgn0037351	10	FBgn0037351	10
744	2R	13790940	13792750	1.369031906128	13791948	1.179980993271	FBgn0003022	108	FBgn0003022	108
745	X	8242491	8244970	1.368996620178	8244123	1.221527772791	FBgn0030034	508	FBgn0030034	508
746	3R	10642775	10646371	1.365978479385	10643742	1.229570669286	FBgn0038262	16215	FBgn0038258	54984
747	3R	6613054	6615632	1.365933895111	6614321	1.051699340343	FBgn0017577	71	FBgn0017577	71
748	X	9163638	9165150	1.364689350128	9164359	1.069147362429	FBgn0040235	106	FBgn0040235	106
749	2R	5383346	5384208	1.364625930786	5383489	1.139722029368	FBgn0033458	204	FBgn0033458	204
750	3L	16552150	16554432	1.363892555237	16553828	1.095303254969	FBgn0002283	652	FBgn0002283	652
751	2R	9000659	9002283	1.363182067871	9001582	0.979282506307	FBgn0040477	74	FBgn0040477	74
752	3R	4845049	4846336	1.362058639526	4845802	0.934481829405	FBgn0015014	63	FBgn0015014	63
753	2R	2121651	2123182	1.360261917114	2122577	0.977272450924	FBgn0041145	259	FBgn0041145	259
754	3R	5166713	5168341	1.360258102417	5167457	1.214590549469	FBgn0053936	135	FBgn0053936	135
755	3R	24880825	24882404	1.359950065613	24881483	0.941531726292	FBgn0039631	171	FBgn0039633	41226
756	X	4050368	4052320	1.359778881073	4051086	1.272525755564	FBgn0000635	241	FBgn0026080	88407
757	3L	3443279	3445110	1.359182357788	3444075	1.144952998442	FBgn0026259	59	FBgn0001254	52134
758	3R	1196535	1198357	1.358732700348	1197317	1.323005872614	FBgn0003275	203	FBgn0003275	203
759	3L	9686850	9689176	1.358344078064	9687845	1.213202504551	FBgn0040475	75	FBgn0044049	90380
760	4	886297	887813	1.358341693878	887209	1.167804956436	FBgn0039936	67	FBgn0039930	162400
761	3L	3302161	3303837	1.358009338379	3302900	1.134768038988	FBgn0035435	176	FBgn0035436	189
762	3L	9478237	9479646	1.356360435486	9478878	0.936000227928	FBgn0036007	398	FBgn0036007	398
763	2L	5998730	6000710	1.355712413788	5999497	1.252159327269	FBgn0031759	14	FBgn0001942	17738
764	X	18617025	18617807	1.355395317078	18617113	1.312640428543	FBgn0030956	312	FBgn0004462	5290
765	2R	20410690	20412502	1.354724884033	20411689	1.309104919434	FBgn0066084	160	FBgn0066084	160
766	2R	11190108	11191496	1.353442668915	11190890	1.036090991076	FBgn0023441	641	FBgn0010426	4053
767	2L	2146476	2148212	1.353372573853	2147270	1.098116257611	FBgn0031391	17	FBgn0031391	17
768	3R	2899410	2901345	1.35313129425	2900435	1.143563330173	FBgn0037468	124	FBgn0010774	5691
769	2R	12100045	12101508	1.352499961853	12100890	0.893302334679	FBgn0003274	67	FBgn0003274	67
770	2R	8673530	8675400	1.352066516876	8674531	1.253613500034	FBgn0020370	466	FBgn0033802	27188
771	2L	11119591	11121278	1.349649429321	11120337	0.984749541563	FBgn0027582	23	FBgn0028700	10308
772	3L	21448820	21451617	1.349640369415	21450340	1.064507736879	FBgn0037093	184	FBgn0026371	615
773	3L	3130993	3133192	1.349561691284	3132135	1.148988274967	FBgn0012049	72	FBgn0012049	72
774	X	19412897	19414398	1.349305152893	19413649	1.048670560122	FBgn0031030	97	FBgn0031032	3930
775	2R	8385231	8386799	1.34886932373	8385933	1.119652638069	FBgn0000181	211	FBgn0000181	211
776	2L	22155818	22157386	1.348814725876	22156681	1.077051758766	FBgn0032979	73	FBgn0032979	73
777	3L	19939509	19940966	1.348691940308	19940302	1.062963121078	FBgn0036930	2374	FBgn0036918	82768
778	2R	13681265	13682927	1.348300933838	13682039	1.13563116859	FBgn0034310	47	FBgn0034310	47
779	X	15178101	15179596	1.347827911377	15178301	1.148940722148	FBgn0030630	250	FBgn0004924	24872
780	3R	12864854	12866226	1.347568511963	12865596	0.996284681208	FBgn0038470	328	FBgn0038471	810
781	3L	1946942	1948671	1.346214294434	1947622	0.964556253873	FBgn0035298	947	FBgn0002183	87754
782	3R	14067439	14069274	1.344203948975	14068328	1.190155863762	FBgn0020238	75	FBgn0020238	75
783	3R	7504645	7506348	1.343580245972	7505473	1.18530538347	FBgn0037933	8	FBgn0037921	54107
784	2L	8542618	8544038	1.343240261078	8543202	1.032269859314	FBgn0011259	131	FBgn0029004	14584
785	3R	5455559	5457247	1.343000888824	5456410	1.198188893935	FBgn0005585	197	FBgn0005585	197
786	3R	10140751	10142420	1.342675209045	10141591	1.30532091856	FBgn0011474	119	FBgn0011474	119
787	2R	13746702	13748391	1.339799880981	13747640	1.042758285999	FBgn0000658	14	FBgn0000658	14
788	2L	1118173	1119735	1.339624404907	1118850	1.090239019955	FBgn0031302	5862	FBgn0031302	5862
789	3R	8855349	8858971	1.33922958374	8858356	1.111083120108	FBgn0003308	97	FBgn0003308	97
790	3L	20742459	20743962	1.338840484619	20743232	1.130744107564	FBgn0037026	147	FBgn0016696	37854
791	3L	7882588	7884482	1.338839054108	7883558	1.032810032368	FBgn0003041	2340	FBgn0003041	2340
792	3R	10565884	10567939	1.338816642761	10566770	1.293472796679	FBgn0011217	163	FBgn0038257	6273
793	2R	18305665	18307533	1.337873458862	18306859	0.958013197955	FBgn0011211	223	FBgn0011211	223
794	3R	7060035	7062326	1.337868213654	7061010	1.173953980207	FBgn0037885	95	FBgn0037885	95
795	2L	13175485	13177742	1.337568759918	13176774	1.222817046302	FBgn0032475	9	FBgn0032476	398
796	2R	6912593	6914075	1.337511539459	6913479	1.127178817987	FBgn0082585	142	FBgn0082585	142
797	3R	15759990	15761431	1.337441205978	15760761	1.014173477888	FBgn0021776	81	FBgn0021776	81
798	2R	1267642	1268890	1.336502075195	1268129	0.742646153768	FBgn0033039	127	FBgn0033035	62887
799	3L	11763212	11764711	1.336305141449	11764043	1.050601931179	FBgn0015278	88	FBgn0036213	32756
800	3R	631513	633145	1.335524559021	632380	1.172678695006	FBgn0051529	214	FBgn0051529	214
801	3L	15781221	15782892	1.335346221924	15782020	1.140243798494	FBgn0015025	232	FBgn0036537	18625
802	2L	11129768	11131485	1.333213806152	11130577	1.389515578747	FBgn0028700	68	FBgn0028700	68
803	4	1201215	1203533	1.33061170578	1201923	1.014994677375	FBgn0002521	28	FBgn0011642	120757
804	3L	1333369	1334899	1.329216003418	1334177	1.203319345202	FBgn0029514	494	FBgn0035213	8242
805	X	15545920	15547447	1.329121112823	15546731	0.98185154971	FBgn0030674	1321	FBgn0030673	1670
806	3R	19018296	19019780	1.32888174057	19018917	1.222534239292	FBgn0039061	10275	FBgn0039066	58349
807	X	19325130	19326819	1.328757286072	19325944	1.055654329412	FBgn0020261	56	FBgn0031021	416
808	2R	11692976	11694594	1.328631401062	11693788	1.236534674962	FBgn0015754	121	FBgn0034086	7076
809	2L	2767081	2768677	1.32859826088	2767902	1.22802439332	FBgn0028398	10	FBgn0028398	10
810	3R	19780500	19782127	1.3270611763	19781320	1.094159662724	FBgn0005674	2797	FBgn0039128	23955
811	3R	20922644	20924101	1.326631546021	20923302	1.160098075867	FBgn0053096	62	FBgn0053096	62
812	2R	3674871	3677273	1.326085090637	3675406	0.894971758127	FBgn0033272	80	FBgn0050373	1073
813	2L	18444180	18445753	1.325464248657	18444962	1.229845607982	FBgn0032678	37	FBgn0032678	37
814	2R	18873163	18875552	1.325312137604	18874240	1.496566057205	FBgn0034853	249	FBgn0034849	9075
815	3R	4499312	4500644	1.3252825737	4500004	0.90274143219	FBgn0037608	165	FBgn0037608	165
816	3R	15729794	15731520	1.323889732361	15730659	1.195666819811	FBgn0038746	70	FBgn0038746	70
817	X	15536810	15538699	1.323608398438	15538019	0.991724252701	FBgn0030671	43	FBgn0030671	43
818	3L	5565322	5567108	1.32245349884	5566253	1.153421738568	FBgn0003486	271	FBgn0003486	271
819	3L	6902331	6904381	1.32232093811	6902952	1.067878723145	FBgn0035718	3925	FBgn0001104	51048
820	3R	1413221	1414763	1.321901321411	1413932	1.059326227973	FBgn0037344	165	FBgn0014366	3248
821	3L	12708129	12709692	1.321414709091	12708839	1.094980537891	FBgn0014007	57	FBgn0036306	19865
822	2L	1149632	1153076	1.32004404068	1150430	1.191108338973	FBgn0031309	243	FBgn0031309	243
823	2R	10762939	10764560	1.319694042206	10763851	0.980078279972	FBgn0003328	203	FBgn0000996	131972
824	3L	525681	527179	1.319406509399	526472	1.141556908103	FBgn0035141	24	FBgn0035141	24
825	3R	20638869	20640467	1.318502902985	20639742	0.905656029196	FBgn0027539	8	FBgn0013953	32994
826	2R	8451518	8453157	1.318372488022	8452196	1.163461089134	FBgn0033784	238	FBgn0004512	10055
827	X	17485786	17487282	1.318333625793	17486562	1.060526907444	FBgn0026375	73	FBgn0030855	16342
828	3L	14766573	14767965	1.317509651184	14767320	0.955151875814	FBgn0029148	128	FBgn0029148	128
829	3R	13219484	13220974	1.317486286163	13220322	1.116550361409	FBgn0025456	17	FBgn0025456	17
830	3R	4488821	4490258	1.316690444946	4489562	1.061862973606	FBgn0037605	45	FBgn0000447	9826
831	2R	6338411	6340141	1.315841674805	6339246	1.059150338173	FBgn0033556	76	FBgn0033556	76
832	3L	22674536	22676289	1.315712690353	22675341	1.190172980813	FBgn0010830	116	FBgn0037200	130706
833	3R	1437572	1439808	1.313313484192	1438964	1.299536108971	FBgn0019637	122	FBgn0037351	11222
834	3L	6928750	6930679	1.313111305237	6929530	1.115188503265	FBgn0035720	321	FBgn0001104	24470
835	X	20845394	20846904	1.312812805176	20846263	1.088880221049	FBgn0031145	113	FBgn0031144	3637
836	3L	14374442	14376407	1.312650680542	14375513	1.140986680984	FBgn0003459	331	FBgn0003459	331
837	2L	16486646	16488123	1.311829090118	16487238	0.968689888716	FBgn0032586	233	FBgn0025678	134548
838	2R	4609698	4611156	1.311504364014	4610453	1.00822541293	FBgn0033376	70	FBgn0033375	173
839	3L	307427	309035	1.310773134232	308164	1.047574818134	FBgn0052344	85	FBgn0004373	4752
840	3L	15108835	15110438	1.310436725616	15109520	1.039240956306	FBgn0036484	83	FBgn0029114	91380
841	X	10749866	10751584	1.310127735138	10750409	0.917525559664	FBgn0030248	893	FBgn0030241	50317
842	3L	9402669	9404783	1.310112953186	9403501	1.208436071873	FBgn0005533	263	FBgn0005533	263
843	3L	17198307	17200095	1.309953212738	17198951	1.11847310596	FBgn0052169	4518	FBgn0036702	8431
844	3L	6068000	6069648	1.309592247009	6068906	1.01427639232	FBgn0061492	34	FBgn0035675	19400
845	2L	13210785	13213092	1.308889389038	13211867	0.95335409858	FBgn0032483	53	FBgn0032483	53
846	2L	20634278	20635789	1.308033943176	20635101	1.124779105186	FBgn0047311	25	FBgn0000986	87407
847	X	19584017	19585337	1.307671070099	19584823	0.840308443705	FBgn0031069	86	FBgn0031066	6548
848	2L	16726750	16728123	1.307394504547	16728009	1.042096831582	FBgn0032596	49	FBgn0032596	49
849	3R	10480456	10481840	1.307233810425	10481135	1.045145651873	FBgn0026578	288	FBgn0026578	288
850	3R	4302182	4304875	1.306466579437	4303425	1.218178391457	FBgn0037590	33655	FBgn0040529	136662
851	3L	21366028	21367668	1.305970191956	21366953	1.247518330812	FBgn0037081	55	FBgn0014143	43444
852	3L	21999084	22000744	1.305924892426	21999776	1.120504633586	FBgn0037149	198	FBgn0037149	198
853	X	12486926	12488555	1.305815696716	12487568	1.115663124965	FBgn0015024	152	FBgn0015024	152
854	2R	19204654	19206229	1.30559015274	19205429	1.120219111443	FBgn0034893	279	FBgn0016762	3831
855	X	11024608	11025666	1.305333137512	11025064	0.828248134026	FBgn0030278	3085	FBgn0030274	30397
856	2R	9688766	9690977	1.304755210876	9689480	1.082166004181	FBgn0033907	37	FBgn0033907	37
857	3R	18551552	18553120	1.301708221436	18552484	0.802170192494	FBgn0039013	138	FBgn0039013	138
858	2L	10002767	10004738	1.301527500153	10003840	1.226723104715	FBgn0043456	29	FBgn0043456	29
859	2L	19029418	19031301	1.30091381073	19030448	1.228088349104	FBgn0051800	63	FBgn0001202	1024
860	3R	23747392	23749175	1.299686431885	23748276	1.122863040251	FBgn0039558	203	FBgn0039558	203
861	3R	10960692	10961627	1.299149513245	10960923	0.671716343273	FBgn0038290	1779	FBgn0038301	78399
862	2L	12061550	12063996	1.297564983368	12063151	1.289030299467	FBgn0027505	20	FBgn0032404	6827
863	3R	5340805	5342425	1.296061038971	5341531	1.069701731205	FBgn0037703	200	FBgn0014023	298
864	2L	20111002	20112682	1.295305252075	20111904	1.11099344492	FBgn0032851	11912	FBgn0032849	17910
865	2L	4836977	4838829	1.294577598572	4838203	1.006233748268	FBgn0031635	207	FBgn0031633	7533
866	3R	25825615	25827068	1.29430103302	25826326	0.880875615513	FBgn0039734	50	FBgn0039734	50
867	X	16719809	16721419	1.294200897217	16720616	0.998380969552	FBgn0030803	151	FBgn0030802	154
868	2R	8275883	8277468	1.293740272522	8276531	0.905131872963	FBgn0017565	248	FBgn0017565	248
869	3R	27044547	27047619	1.290287971497	27046900	1.144400775433	FBgn0039831	474	FBgn0039831	474
870	X	15677476	15679399	1.289936065674	15678211	1.107804410598	FBgn0027093	138	FBgn0014391	4966
871	X	8253594	8255228	1.288805961609	8254492	1.176533053903	FBgn0052711	839	FBgn0052711	839
872	2L	13020358	13022079	1.2884349823	13021296	0.964835559621	FBgn0028965	11	FBgn0028965	11
873	X	12945696	12946931	1.287922620773	12946744	1.162551476405	FBgn0040862	1629	FBgn0025463	46771
874	3R	11530358	11532910	1.287810325623	11532017	0.939022795359	FBgn0038354	1600	FBgn0053207	40109
875	2L	5325870	5327707	1.287766933441	5326566	1.089402929942	FBgn0015031	675	FBgn0015031	675
876	3L	8480468	8481844	1.285833358765	8481089	0.940234820048	FBgn0035900	2605	FBgn0035900	2605
877	3R	19715129	19717448	1.285512924194	19716728	1.080874149616	FBgn0013347	50	FBgn0013347	50
878	3R	2230809	2233168	1.284001350403	2231465	1.055958048503	FBgn0037443	148	FBgn0037443	148
879	2R	14965540	14968095	1.283677339554	14966544	1.142816861471	FBgn0003887	64	FBgn0003887	64
880	3R	17094124	17096746	1.28358745575	17095840	1.282657118405	FBgn0038876	19	FBgn0043012	41
881	3L	18103772	18105376	1.282977581024	18104571	1.184381709379	FBgn0020300	92	FBgn0020300	92
882	3L	112270	113743	1.281998634338	112841	0.991147263845	FBgn0020386	143	FBgn0035105	55113
883	X	9087886	9089623	1.281524181366	9088774	1.207406941582	FBgn0005639	272	FBgn0000077	3783
884	3R	1473527	1474923	1.281178951263	1474191	0.918954319424	FBgn0027951	268	FBgn0051545	559
885	X	343712	345216	1.280529022217	344557	1.030076700098	FBgn0029525	193	FBgn0000570	35485
886	3R	8822828	8824375	1.280468940735	8823593	1.040296302122	FBgn0038107	189	FBgn0038102	9373
887	2L	19503649	19505323	1.279975891113	19504667	0.913311890193	FBgn0032796	22	FBgn0003732	55231
888	3R	27405181	27407282	1.279936313629	27406352	1.150917112827	FBgn0003268	42	FBgn0039857	15615
889	2L	8042033	8044116	1.278024673462	8042626	1.160541983212	FBgn0031980	230	FBgn0031980	230
890	3R	9545589	9547145	1.278014183044	9546434	1.053302258253	FBgn0038175	2546	FBgn0038175	2546
891	X	8450793	8452289	1.277945518494	8451601	0.91686013341	FBgn0030054	63	FBgn0030054	63
892	2R	14517831	14518868	1.277847290039	14518267	0.652919387817	FBgn0034412	16063	FBgn0041702	30966
893	2L	12692119	12693831	1.277677536011	12692857	1.142912119627	FBgn0032444	80	FBgn0032445	166
894	2L	18205403	18207019	1.276517868042	18206247	0.734800815582	FBgn0051802	1081	FBgn0041184	57908
895	2R	4627233	4629327	1.276186943054	4628431	1.128719610326	FBgn0003612	492	FBgn0033380	2355
896	3L	10982007	10983967	1.275314807892	10983111	1.085862917059	FBgn0013469	340	FBgn0036118	52475
897	2L	10276765	10278422	1.275253772736	10277692	1.076561053594	FBgn0032207	1119	FBgn0032203	12354
898	3R	27561892	27564831	1.275252819061	27562670	1.010421304142	FBgn0039867	6	FBgn0039867	6
899	3L	21466583	21468585	1.274890422821	21467531	1.288693332672	FBgn0029152	33	FBgn0015283	3310
900	2R	235607	237002	1.27476477623	236157	0.977998193105	FBgn0050505	218169	FBgn0033015	565317
901	3R	8811096	8812484	1.27222442627	8811638	0.9540604949	FBgn0051342	148	FBgn0038102	2582
902	2L	20784559	20786046	1.271293640137	20785293	1.13843780756	FBgn0032886	31	FBgn0000986	62785
903	3R	5229050	5230773	1.271023750305	5229765	0.998752176762	FBgn0037688	226	FBgn0037686	2787
904	2L	18684033	18685685	1.268983364105	18684795	1.204792022705	FBgn0005617	70	FBgn0005617	70
905	2R	12469235	12470867	1.268845796585	12469974	1.140421420336	FBgn0053455	44	FBgn0015562	353
906	3L	23272807	23273678	1.268444299698	23272960	0.936889568965	FBgn0052230	207	FBgn0024733	243645
907	2L	21248020	21249695	1.268309593201	21248874	1.134173673742	FBgn0021856	122	FBgn0021856	122
908	3R	3669925	3671240	1.268260002136	3670692	0.831836291722	FBgn0051187	3487	FBgn0037550	281363
909	3R	5337741	5339628	1.267241954803	5338747	1.096374094486	FBgn0003205	39	FBgn0003205	39
910	2L	867639	869223	1.265399217606	868463	0.947991593679	FBgn0029095	111	FBgn0020305	1448
911	X	15416141	15417881	1.265175819397	15417118	1.008032349979	FBgn0030660	20	FBgn0030660	20
912	3L	16547659	16550323	1.264949321747	16549541	1.045506477356	FBgn0036642	158	FBgn0036642	158
913	2L	8239294	8240403	1.264747619629	8239843	0.766590446234	FBgn0032006	16	FBgn0015299	28480
914	3R	19592272	19594370	1.264377593994	19593283	1.167609046487	FBgn0039115	109	FBgn0039115	109
915	2L	5800994	5802949	1.264246940613	5802180	1.117813958062	FBgn0031740	75	FBgn0031740	75
916	3R	21510002	21511748	1.26406955719	21510894	1.179728423848	FBgn0039359	81	FBgn0039359	81
917	2L	10379423	10380869	1.262781143188	10380082	0.966304063797	FBgn0032234	36	FBgn0032234	36
918	2L	20143865	20144563	1.262024879456	20144475	0.875606483883	FBgn0032853	13645	FBgn0032849	50481
919	2R	11699955	11702022	1.261611461639	11700677	1.132736623287	FBgn0034086	187	FBgn0034086	187
920	3R	20173379	20175428	1.261604785919	20174558	1.035278350115	FBgn0039186	49	FBgn0039186	49
921	3L	15664310	15665895	1.261479854584	15665133	1.109125971794	FBgn0041160	25	FBgn0041160	25
922	2L	10731564	10733350	1.260838270187	10732455	0.963584563311	FBgn0032292	49	FBgn0032293	363
923	X	18333016	18334683	1.260829925537	18333820	1.040215492249	FBgn0030930	14	FBgn0030943	148304
924	2R	3500863	3502389	1.260585308075	3501605	0.966837658602	FBgn0033247	1330	FBgn0033243	21768
925	X	11337503	11339101	1.26055431366	11338544	0.914961725473	FBgn0052666	156	FBgn0052666	156
926	X	1763994	1765595	1.260338783264	1764723	1.044077157974	FBgn0023511	260	FBgn0023509	324
927	2L	8465859	8467375	1.259549617767	8466688	1.065551638603	FBgn0029173	2198	FBgn0051894	40570
928	2R	10118494	10119648	1.259359836578	10119202	0.680075757644	FBgn0003742	13	FBgn0010638	14388
929	X	1333059	1336087	1.258304357529	1333889	1.171160856883	FBgn0026871	26	FBgn0026871	26
930	X	13044654	13046734	1.258207321167	13045381	1.037279299327	FBgn0005410	222	FBgn0029133	889
931	3R	25416631	25418269	1.257850646973	25417554	1.092483788729	FBgn0039672	10	FBgn0039678	79828
932	2R	12108490	12110228	1.257392406464	12109267	1.048440175898	FBgn0034142	309	FBgn0003274	8310
933	3R	17190330	17192140	1.257133960724	17191056	1.015974353341	FBgn0002781	12065	FBgn0043012	95257
934	2L	2151215	2152549	1.256748199463	2152010	0.9583160176	FBgn0031392	346	FBgn0031393	3750
935	3R	24410307	24411621	1.255743026733	24411002	0.85782438914	FBgn0000659	197	FBgn0000659	197
936	3R	11797844	11799609	1.255476951599	11798666	1.1434905231	FBgn0002783	35	FBgn0002783	35
937	2R	17025892	17027570	1.254368782043	17026802	1.0947874705	FBgn0034634	114	FBgn0010415	38052
938	3R	4133271	4134877	1.253832817078	4134016	0.996498360353	FBgn0037569	328	FBgn0037569	328
939	2L	15000997	15003400	1.253665447235	15001625	1.032692797044	FBgn0040228	1675	FBgn0028535	1708
940	3R	8181327	8182841	1.253538131714	8182168	1.154647668203	FBgn0038016	186	FBgn0010044	23590
941	2R	10017833	10019709	1.253482818604	10018666	1.167789795819	FBgn0000142	206	FBgn0013725	71468
942	3R	13542796	13544964	1.253470420837	13544024	1.224697477677	FBgn0003013	35	FBgn0003013	35
943	X	6543820	6545330	1.253293991089	6544638	1.066303402185	FBgn0029894	899	FBgn0029891	15604
944	2L	11793168	11794807	1.252914428711	11793874	1.077941698187	FBgn0032377	209	FBgn0032377	209
945	3R	25876931	25879197	1.251968383789	25877843	1.150072127581	FBgn0039743	393	FBgn0039743	393
946	X	9529851	9532720	1.251850128174	9530777	1.090757454143	FBgn0030150	1884	FBgn0030150	1884
947	3R	20051797	20053511	1.250727653503	20052761	1.132956218719	FBgn0039170	85	FBgn0039169	102
948	X	2130299	2131947	1.250487327576	2131304	1.034755145802	FBgn0023529	70	FBgn0023527	12306
949	X	2489447	2490852	1.249942779541	2490041	0.910380989313	FBgn0003371	65	FBgn0003371	65
950	2R	6325760	6327582	1.249742984772	6326612	1.013584345579	FBgn0033548	185	FBgn0033548	185
951	X	15773986	15775738	1.24936413765	15774566	0.85136680042	FBgn0045073	194	FBgn0030711	4382
952	2L	19791161	19792433	1.246899604797	19791686	0.83345858256	FBgn0004811	92	FBgn0003931	14977
953	2R	7414842	7416175	1.246565341949	7415611	0.912217438221	FBgn0033665	185	FBgn0015543	6581
954	2R	19397056	19398705	1.246515035629	19397855	1.083672970533	FBgn0034921	10	FBgn0034921	10
955	3L	3793942	3795697	1.245874404907	3794887	1.142567297992	FBgn0035464	86	FBgn0035464	86
956	3R	19505081	19506957	1.24369597435	19505764	0.954896271229	FBgn0040227	3	FBgn0040227	3
957	3R	23772900	23775214	1.243262290955	23773692	1.248197972775	FBgn0039561	39	FBgn0039559	10121
958	X	21133491	21135569	1.242854118347	21134742	1.167647957802	FBgn0031174	21	FBgn0020369	8006
959	3L	14909339	14910608	1.242551326752	14909532	1.252994113498	FBgn0040809	19	FBgn0040809	19
960	X	18621710	18623001	1.242153167725	18621798	1.217533349991	FBgn0030959	344	FBgn0004462	605
961	2R	3633817	3635872	1.241874694824	3634753	1.167622089386	FBgn0033264	76	FBgn0033264	76
962	3L	18637668	18639353	1.241846561432	18638591	1.110894501209	FBgn0042134	143	FBgn0036800	50638
963	X	13615388	13617186	1.241488218307	13616238	0.971016210668	FBgn0030521	120	FBgn0030521	120
964	3R	4068840	4070256	1.241279602051	4069542	0.959569117602	FBgn0037556	28	FBgn0037555	3308
965	2R	11528635	11530298	1.241186141968	11529482	1.007068970624	FBgn0010590	161	FBgn0010590	161
966	2L	18133235	18134569	1.240798950195	18133896	0.953145878656	FBgn0001301	243	FBgn0041184	14443
967	2R	17192192	17193704	1.240679740906	17192999	1.037375122309	FBgn0034654	147	FBgn0034654	147
968	3R	18942947	18944862	1.240386962891	18944209	0.885757982731	FBgn0039056	84	FBgn0051457	9497
969	X	13130468	13131978	1.239831924438	13131291	1.030513847575	FBgn0030468	255	FBgn0004456	38864
970	2R	11778794	11780418	1.239078521729	11779567	1.168586373329	FBgn0015925	29	FBgn0034110	29698
971	3L	16193280	16194592	1.23907661438	16194027	0.951308591025	FBgn0036578	79	FBgn0036578	79
972	2R	10266517	10267965	1.238127708435	10267341	1.100088119507	FBgn0050476	48	FBgn0050476	48
973	3L	1446681	1448199	1.237555503845	1447320	0.954166805043	FBgn0004635	4	FBgn0004635	4
974	3R	25048449	25049903	1.235583782196	25049166	1.039312194375	FBgn0062442	17	FBgn0029176	3278
975	2R	9668294	9669781	1.234683990479	9669075	1.034900384791	FBgn0033898	12	FBgn0040751	4236
976	X	12992563	12994429	1.234622478485	12993573	1.11453331218	FBgn0025463	58	FBgn0025463	58
977	3R	20484382	20486005	1.234100341797	20485165	1.075078868866	FBgn0051126	323	FBgn0051125	4622
978	2R	1592070	1593785	1.233413696289	1592821	1.097499191761	FBgn0033062	187	FBgn0033062	187
979	2L	15004808	15006286	1.233163833618	15005701	0.854318730971	FBgn0001974	169	FBgn0028925	175
980	2R	6817845	6818693	1.2326836586	6817976	1.158523273468	FBgn0033615	148	FBgn0033613	4594
981	X	9000965	9004167	1.232360839844	9001897	1.183606177568	FBgn0004828	12	FBgn0004828	12
982	X	13590624	13591767	1.232272386551	13591115	0.719807771536	FBgn0020909	1	FBgn0030521	25003
983	3R	12266932	12268514	1.232096195221	12267672	0.860657860251	FBgn0038427	290	FBgn0044826	11878
984	3L	820289	822370	1.231550216675	821559	1.086892545223	FBgn0035165	171	FBgn0035164	513
985	3L	19769769	19771140	1.231525421143	19770446	0.827149419224	FBgn0001324	11	FBgn0014037	72780
986	3L	5784156	5785632	1.231481552124	5784766	0.960552469889	FBgn0015806	138	FBgn0035639	154
987	2L	1419542	1421227	1.231197357178	1420310	0.942028701305	FBgn0002543	139	FBgn0002543	139
988	2R	10836293	10837951	1.230391263962	10837216	0.964462981505	FBgn0013750	121	FBgn0000996	58607
989	2L	6853385	6854778	1.229840517044	6854092	0.888829792247	FBgn0031864	78	FBgn0042092	53725
990	3L	12091809	12093125	1.229724884033	12092502	1.238756348105	FBgn0036248	312	FBgn0036248	312
991	2R	12972026	12973578	1.229354858398	12972869	0.875122129917	FBgn0028953	325	FBgn0028953	325
992	X	6123925	6125545	1.229231834412	6124506	1.169278212956	FBgn0052744	1	FBgn0029857	8884
993	2L	19128785	19130387	1.229158878326	19129628	0.897112965584	FBgn0010300	107	FBgn0032762	273
994	2R	15625688	15626998	1.228982448578	15626147	0.918546104431	FBgn0004364	227	FBgn0004364	227
995	2R	2496720	2498252	1.228565216064	2497439	1.062268972397	FBgn0022960	83	FBgn0033107	170566
996	3R	27434963	27436473	1.228204727173	27435595	1.053918838501	FBgn0011655	1175	FBgn0039857	13628
997	2R	8705235	8706937	1.227947711945	8706165	1.091032892466	FBgn0028991	184	FBgn0028991	184
998	2L	6490125	6491456	1.227925777435	6490692	0.84262701869	FBgn0031822	136	FBgn0031822	136
999	3R	9291199	9292747	1.227482318878	9291850	1.131395101547	FBgn0040554	22	FBgn0000046	40143
1000	X	20926745	20928088	1.227331638336	20927336	0.858294515049	FBgn0003950	153	FBgn0031144	84710
1001	X	4626303	4627991	1.227217197418	4627113	1.200140635173	FBgn0029726	1088	FBgn0022768	95005
1002	3L	14978708	14979951	1.226704597473	14979280	0.857310771942	FBgn0036463	9	FBgn0023174	14065
1003	2L	15034169	15036243	1.226650238037	15035328	0.972591590881	FBgn0004837	97	FBgn0010422	21354
1004	2R	3667647	3669686	1.226645469666	3668375	0.974530023687	FBgn0010504	88	FBgn0050373	8104
1005	3L	18712890	18715327	1.226278305054	18713815	1.143026322126	FBgn0036813	152	FBgn0036813	152
1006	2L	19040442	19042060	1.225759744644	19041201	1.044668478124	FBgn0032745	89	FBgn0032745	89
1007	3R	19171393	19172784	1.225033521652	19172138	0.952268630266	FBgn0003118	254	FBgn0002622	12387
1008	2R	19575518	19577114	1.22377705574	19576354	1.030475700603	FBgn0034971	156	FBgn0025806	5701
1009	3R	1218612	1220537	1.223751544952	1219553	1.123844236135	FBgn0037321	97	FBgn0037316	19200
1010	2L	16324310	16326972	1.223633766174	16325632	1.099999483894	FBgn0040984	224	FBgn0040984	224
1011	2L	16675631	16677045	1.222827911377	16676230	1.047514803269	FBgn0002652	245	FBgn0002652	245
1012	3R	24913088	24914871	1.222489356995	24914004	1.153631389141	FBgn0039633	8705	FBgn0039633	8705
1013	X	3958438	3959840	1.221459388733	3959149	0.968414465586	FBgn0026079	178	FBgn0026080	3530
1014	2L	9329938	9331747	1.221294403076	9330650	1.037153784434	FBgn0010314	117	FBgn0010314	117
1015	2R	6336863	6337979	1.220479488373	6337562	0.99050780705	FBgn0033555	16	FBgn0033556	1608
1016	3R	20018400	20020306	1.219110012054	20019168	0.945552713731	FBgn0039164	23	FBgn0039167	25270
1017	3R	3826574	3827918	1.219034194946	3827222	0.947864055634	FBgn0037536	84	FBgn0037550	124833
1018	3R	7919627	7921012	1.218596458435	7920261	1.061728745699	FBgn0051361	339	FBgn0037992	33658
1019	2L	1158058	1159450	1.218095779419	1158659	0.991548401969	FBgn0031312	20	FBgn0031310	7876
1020	2L	2873499	2875385	1.218044757843	2874486	1.212471996035	FBgn0051694	32	FBgn0004584	98190
1021	3R	2193039	2195504	1.218008995056	2193823	1.1599214077	FBgn0053097	187	FBgn0053097	187
1022	2R	6886462	6887742	1.217783927917	6887113	0.739860394422	FBgn0021795	36	FBgn0050257	23147
1023	X	1897126	1899305	1.217727184296	1898422	0.769870056826	FBgn0000667	45	FBgn0003964	983
1024	3L	17430684	17432515	1.217687606812	17431321	0.75106197993	FBgn0036726	113	FBgn0036726	113
1025	3L	8971171	8972613	1.217479228973	8971864	1.095314413309	FBgn0016070	58	FBgn0035954	7281
1026	2R	18236101	18238153	1.217350482941	18236970	1.095450741904	FBgn0028371	7453	FBgn0020257	40415
1027	X	3961431	3963287	1.216525793076	3962348	1.136266678572	FBgn0026080	331	FBgn0026080	331
1028	3L	5905690	5907381	1.216226100922	5906516	1.113788187504	FBgn0002638	204	FBgn0002638	204
1029	X	15387406	15388655	1.215821266174	15388501	0.993841489156	FBgn0030653	14429	FBgn0030659	28308
1030	X	7168976	7170337	1.21555352211	7169672	0.950921028852	FBgn0029944	218	FBgn0026144	12934
1031	3R	20054920	20057262	1.215016365051	20056067	1.184811900644	FBgn0039172	316	FBgn0039172	316
1032	3L	4236542	4238343	1.214903593063	4237451	1.026095306172	FBgn0041171	390	FBgn0041171	390
1033	3R	20407929	20409200	1.213998794556	20408417	0.700382804871	FBgn0039209	160	FBgn0039210	2438
1034	X	17135280	17137111	1.213776111603	17136395	1.009153157473	FBgn0030838	18	FBgn0000163	141519
1035	2R	12643303	12644890	1.213670253754	12643953	0.808922402999	FBgn0034197	257	FBgn0050235	16210
1036	2L	7782202	7783734	1.21354675293	7783071	1.174864917994	FBgn0031947	214	FBgn0031947	214
1037	3R	646511	648435	1.212930679321	647237	0.914266395569	FBgn0037282	87	FBgn0051529	15071
1038	2L	4594379	4595688	1.212573051453	4595141	0.800818532705	FBgn0053196	3178	FBgn0000227	89318
1039	2L	7997778	7999588	1.212188720703	7998758	0.906260997057	FBgn0031971	176	FBgn0031977	30706
1040	X	3428808	3430240	1.212156534195	3429488	0.913343548775	FBgn0029672	288	FBgn0029672	288
1041	2L	2884617	2886483	1.211737155914	2885613	0.982431243448	FBgn0024947	237	FBgn0004584	87063
1042	2L	12721196	12723353	1.211096763611	12722566	1.101008078631	FBgn0032455	728	FBgn0032445	29543
1043	2R	17131368	17133375	1.210788726807	17132121	1.046037617852	FBgn0016641	97	FBgn0034643	10129
1044	3R	13989550	13990866	1.210510730743	13990280	0.979151950163	FBgn0022943	105	FBgn0022943	105
1045	3L	23132157	23132888	1.210336446762	23132856	1.210336446762	FBgn0054031	14707	FBgn0024733	103541
1046	2R	9060334	9064570	1.210315704346	9061284	1.031315167745	FBgn0033853	1611	FBgn0014877	8705
1047	2L	9966627	9967926	1.209307670593	9967367	0.997650987962	FBgn0011272	55	FBgn0011272	55
1048	X	17490829	17492402	1.209262371063	17491519	1.035516440868	FBgn0003471	161	FBgn0030855	21299
1049	2L	21083806	21085247	1.208830356598	21084435	0.9664041996	FBgn0032915	5550	FBgn0023388	45510
1050	3L	20774664	20776271	1.208678722382	20775612	0.898448085785	FBgn0027055	196	FBgn0016696	70234
1051	3R	12559400	12561024	1.207560539246	12560215	1.138188660145	FBgn0003944	133	FBgn0063261	16896
1052	3R	26713959	26715548	1.205912590027	26714679	1.157070384306	FBgn0000416	116	FBgn0003720	36642
1053	3L	2582520	2583926	1.2057762146	2583299	0.807076394558	FBgn0028504	226	FBgn0024939	12317
1054	2R	2958287	2960269	1.205096721649	2959544	0.941491858164	FBgn0033174	252	FBgn0033179	19000
1055	3R	22691727	22693296	1.204936742783	22692476	1.059073835611	FBgn0027889	53	FBgn0027889	53
1056	3R	18409773	18411174	1.204404354095	18410425	0.988064169884	FBgn0038989	83	FBgn0038989	83
1057	2L	9580996	9582441	1.204333305359	9581766	1.00404773039	FBgn0014179	24	FBgn0015393	118068
1058	X	15693505	15694815	1.204074859619	15694301	0.805192891289	FBgn0001105	238	FBgn0002914	2543
1059	3R	6156133	6159491	1.203676223755	6156943	0.944670708974	FBgn0037808	128	FBgn0051406	17611
1060	2R	13639753	13641828	1.20291519165	13640608	1.137763410807	FBgn0003520	87	FBgn0001222	8886
1061	3L	16544898	16546103	1.201926708221	16545644	0.621236801147	FBgn0036640	98	FBgn0036641	855
1062	3R	25054041	25055431	1.201616287231	25054817	0.98572067114	FBgn0028476	71	FBgn0029176	8929
1063	2R	6734703	6736079	1.201036453247	6735429	1.007455545313	FBgn0037084	19	FBgn0033590	17161
1064	2R	10974119	10975493	1.200256824493	10974667	0.920878915226	FBgn0034020	873	FBgn0019968	72434
1065	3L	22221133	22223403	1.199287891388	22222780	0.897428456475	FBgn0027086	277	FBgn0011771	747
1066	3L	18070920	18072388	1.199157238007	18071651	0.990729480982	FBgn0036774	189	FBgn0020300	33012
1067	2L	13832435	13834135	1.199070930481	13833223	1.056319385767	FBgn0004407	56	FBgn0004407	56
1068	2L	3871601	3873113	1.197387218475	3872292	1.00228867164	FBgn0051957	94	FBgn0004567	35450
1069	3L	2219561	2221404	1.196479320526	2220700	1.01349328359	FBgn0035318	96	FBgn0035318	96
1070	3R	21866809	21868978	1.196187019348	21867435	0.857635170221	FBgn0001139	3	FBgn0000591	1389
1071	3R	45697	47530	1.196166038513	46642	1.137972884708	FBgn0051516	790	FBgn0037220	11435
1072	3R	16926752	16928612	1.195528030396	16927654	1.071752580007	FBgn0038854	218	FBgn0010770	14304
1073	3R	27420956	27422871	1.194479465485	27421677	0.967789947987	FBgn0039857	290	FBgn0039857	290
1074	3L	5576828	5578620	1.19312286377	5577570	1.0377405952	FBgn0035622	352	FBgn0003486	11046
1075	3L	13966355	13969879	1.192708015442	13968779	0.986606091261	FBgn0036398	1371	FBgn0036397	1640
1076	X	14671265	14674181	1.192520141602	14673284	1.123155415058	FBgn0024753	31	FBgn0052590	312
1077	2L	6907118	6909028	1.192255973816	6908049	1.003692991593	FBgn0031868	38	FBgn0042092	232
1078	3R	7260465	7262176	1.19219660759	7261324	0.958862900734	FBgn0037901	101	FBgn0037901	101
1079	2L	4944714	4945917	1.191968917847	4945351	0.787760049105	FBgn0031651	8	FBgn0015834	22427
1080	2R	20106672	20108133	1.191511154175	20107265	0.92289574006	FBgn0035032	156	FBgn0035032	156
1081	3L	8273028	8274668	1.191294670105	8273814	0.988475004832	FBgn0035866	70	FBgn0035872	15620
1082	2R	12633371	12634298	1.191028594971	12633883	0.714750554827	FBgn0000079	1283	FBgn0050235	26280
1083	3R	144688	146405	1.190784454346	145435	0.966740888708	FBgn0037234	23	FBgn0001204	26937
1084	2R	18393145	18394601	1.190564155579	18393901	0.98660736084	FBgn0034792	31	FBgn0010078	31923
1085	3L	16809602	16811288	1.189715862274	16810433	1.178401947021	FBgn0036668	258	FBgn0025582	58185
1086	3L	1324888	1326436	1.189309120178	1325702	0.975276161643	FBgn0035213	233	FBgn0035213	233
1087	3R	4540746	4542464	1.189292907715	4541674	1.165997364942	FBgn0037613	96	FBgn0037613	96
1088	2R	12344565	12346190	1.188837528229	12345463	1.025571121889	FBgn0082172	848	FBgn0025832	24738
1089	2R	19315977	19317493	1.1881275177	19316852	1.031607180834	FBgn0034908	7	FBgn0034908	7
1090	3L	20294624	20296261	1.188063144684	20295526	1.098909536997	FBgn0011425	112	FBgn0011425	112
1091	3R	2975814	2977695	1.18794965744	2976798	1.016951179504	FBgn0053546	137	FBgn0037481	4100
1092	3R	19783485	19785036	1.186936378479	19784387	1.059122371674	FBgn0039132	11	FBgn0039128	27022
1093	3R	21090579	21092281	1.186907291412	21091534	1.070579584907	FBgn0027090	91	FBgn0039306	95
1094	X	10702264	10703618	1.185883045197	10702964	0.922439547146	FBgn0030243	89	FBgn0030241	2872
1095	2R	18360917	18362827	1.1837682724	18362144	1.12111193339	FBgn0010078	166	FBgn0010078	166
1096	2L	8520923	8522512	1.182944297791	8521695	0.937555185954	FBgn0016122	204	FBgn0032051	6831
1097	2L	6323077	6324430	1.182754039764	6323877	0.988553136587	FBgn0021873	1391	FBgn0043854	48538
1098	3R	12184003	12185567	1.182208061218	12184856	0.870349042556	FBgn0038421	918	FBgn0038421	918
1099	2L	13164570	13166546	1.181980133057	13165742	0.958575367928	FBgn0024291	191	FBgn0024291	191
1100	3R	16952402	16954129	1.181899547577	16953190	1.26510989666	FBgn0023423	12	FBgn0010770	11232
1101	2L	7810201	7812138	1.181552886963	7811335	0.848926067352	FBgn0002527	105	FBgn0020618	15917
1102	3L	6468736	6470570	1.181522369385	6469773	1.25880163908	FBgn0020251	96	FBgn0020251	96
1103	X	6435110	6436671	1.181451320648	6435908	1.076744842529	FBgn0029878	106	FBgn0014026	57387
1104	3R	20962872	20964590	1.181399345398	20963699	1.141389454112	FBgn0039283	100	FBgn0039283	100
1105	3L	12497283	12499023	1.180727958679	12498088	1.031046569347	FBgn0020388	140	FBgn0020388	140
1106	2L	13221679	13223319	1.180288791656	13222439	0.971188783646	FBgn0032488	122	FBgn0032488	122
1107	2L	15620843	15622009	1.180094718933	15621591	0.607743263245	FBgn0028946	2104	FBgn0003936	126020
1108	3L	21661623	21663560	1.178906202316	21662801	1.053489376517	FBgn0037121	16	FBgn0037134	94505
1109	3L	7312272	7314564	1.177985191345	7313741	0.862863604228	FBgn0011640	528	FBgn0011640	528
1110	2R	17479846	17481352	1.177524805069	17480528	0.8054357136	FBgn0034674	180	FBgn0067102	103096
1111	2R	15174109	15177634	1.177063941956	15176511	1.100920368643	FBgn0046822	27	FBgn0046822	27
1112	3L	167199	168992	1.176990509033	168160	1.002974957228	FBgn0027786	7	FBgn0035105	206
1113	3L	23033259	23034114	1.176774501801	23033460	0.837433775266	FBgn0000258	39	FBgn0024733	4145
1114	X	12961952	12963351	1.176630020142	12962805	0.803091049194	FBgn0052638	74	FBgn0025463	30710
1115	X	21199322	21200428	1.176346302032	21199825	0.80111687524	FBgn0020272	142	FBgn0015527	39310
1116	3R	12897697	12899136	1.17568063736	12898472	0.932017296553	FBgn0038474	19	FBgn0038474	19
1117	3L	18830586	18832159	1.175644874573	18831454	1.117173463106	FBgn0036818	144	FBgn0036818	144
1118	2L	15063352	15064758	1.175188064575	15064127	0.879895567894	FBgn0053678	836	FBgn0024183	2118
1119	X	19537222	19538912	1.175133943558	19538072	0.8805066277	FBgn0031061	10	FBgn0031057	20387
1120	3R	8254348	8255734	1.174897193909	8254993	0.923650115728	FBgn0038046	9	FBgn0038046	9
1121	2L	18147390	18149278	1.174570083618	18148365	1.171217665953	FBgn0041184	26	FBgn0041184	26
1122	3R	19994589	19995927	1.173989295959	19995211	0.820996552706	FBgn0039160	72	FBgn0039167	49227
1123	3R	23088921	23090537	1.17386341095	23089569	1.009934043884	FBgn0010328	189	FBgn0039505	9857
1124	2L	16295133	16296731	1.173672199249	16295834	0.951084822416	FBgn0028375	30	FBgn0028895	388
1125	2R	10115234	10117182	1.172773361206	10116193	1.115580278284	FBgn0050077	25	FBgn0010638	17397
1126	2L	11178116	11179669	1.172740936279	11178755	1.047780149123	FBgn0032354	286	FBgn0028700	48110
1127	2R	5577719	5579358	1.171541690826	5578574	1.018122255802	FBgn0033480	112	FBgn0033480	112
1128	2R	19414105	19415506	1.171300888062	19414825	0.967651162829	FBgn0015268	89	FBgn0015268	89
1129	3L	3400986	3402264	1.170579433441	3401649	0.979210793972	FBgn0014388	6818	FBgn0027616	43951
1130	3R	25163906	25164909	1.170347213745	25164418	0.625739224752	FBgn0015622	19052	FBgn0003525	82916
1131	X	10691368	10694377	1.170347213745	10692651	0.958648373099	FBgn0030239	67	FBgn0030239	67
1132	3R	10920413	10922112	1.169823646545	10921316	1.087910427767	FBgn0051304	6606	FBgn0038301	118006
1133	X	4494164	4496037	1.169395446777	4495225	1.10377704396	FBgn0022942	33	FBgn0025615	156
1134	3L	3110853	3112221	1.169256448746	3111496	0.884767373403	FBgn0026189	241	FBgn0012049	20711
1135	3R	20879911	20882689	1.168711662292	20881849	0.941488826976	FBgn0051111	30	FBgn0051111	30
1136	2L	13181551	13183382	1.168466091156	13182412	0.879060268402	FBgn0051849	181	FBgn0032476	5240
1137	X	6132516	6134061	1.16833114624	6133158	1.067330423991	FBgn0026015	42	FBgn0029857	232
1138	3R	20947863	20949355	1.168117284775	20948599	0.778453676324	FBgn0051510	32	FBgn0046214	496
1139	2R	7305334	7307131	1.167620658875	7306041	1.12633341009	FBgn0033652	235	FBgn0033652	235
1140	3L	6166297	6167748	1.167433261871	6167129	0.903482982091	FBgn0035692	4	FBgn0035692	4
1141	2L	18834782	18836622	1.167319297791	18835968	0.898934027728	FBgn0032717	372	FBgn0032717	372
1142	2L	4282142	4284448	1.166993618011	4283022	1.045027375221	FBgn0010473	129	FBgn0003941	55380
1143	3L	23059351	23060755	1.166962623596	23059970	0.807595168843	FBgn0053217	98	FBgn0024733	30655
1144	3L	20174053	20176647	1.166527271271	20175464	1.099625643562	FBgn0036958	105	FBgn0036959	352
1145	X	21918395	21919597	1.166206359863	21919275	0.572151303291	FBgn0052499	83167	FBgn0031186	261290
1146	3R	735691	737046	1.166093826294	736287	0.860690975189	FBgn0051536	9	FBgn0004183	37599
1147	2L	6455110	6456691	1.165739059448	6455904	1.043590293211	FBgn0031814	30	FBgn0026571	24585
1148	2R	16099695	16101170	1.165587425232	16100591	0.922347396612	FBgn0034523	1479	FBgn0015907	1777
1149	2R	3640950	3643705	1.165199279785	3642634	0.891531691832	FBgn0033267	511	FBgn0033267	511
1150	X	19577574	19579242	1.164986133575	19578357	0.978695988655	FBgn0066303	13	FBgn0031066	82
1151	3R	14492951	14494351	1.16444683075	14493575	0.835104184992	FBgn0051229	80	FBgn0027841	8461
1152	3R	19424442	19425408	1.164147853851	19424884	0.6745221138	FBgn0039093	128	FBgn0040227	80883
1153	X	16146154	16147688	1.163533687592	16146969	0.829007569481	FBgn0030739	973	FBgn0053251	1530
1154	X	16910859	16913694	1.162544727325	16913114	0.844590604305	FBgn0030813	316	FBgn0054014	1297
1155	2R	19055022	19056412	1.162181854248	19055692	0.765617251396	FBgn0034876	125	FBgn0034877	148
1156	X	12296213	12298289	1.161817073822	12297443	0.880933557238	FBgn0030391	398	FBgn0015024	190277
1157	3R	18549689	18550982	1.161515235901	18550453	0.879246562719	FBgn0024958	128	FBgn0039013	2169
1158	2R	9339663	9341406	1.161172389984	9340334	1.064624428749	FBgn0000662	127	FBgn0000662	127
1159	2L	271102	272523	1.160802841187	271753	0.849236786366	FBgn0031238	21	FBgn0031241	2202
1160	X	4396184	4397819	1.160650253296	4397115	1.006411776823	FBgn0029713	2	FBgn0029714	89
1161	X	17719970	17722012	1.159273147583	17721101	1.108816591899	FBgn0002777	43	FBgn0002777	43
1162	2L	19537665	19539363	1.158696651459	19538421	0.905183511622	FBgn0003231	46	FBgn0046825	27026
1163	3R	1494298	1495895	1.157937049866	1495102	1.025795042515	FBgn0010772	51	FBgn0037363	333
1164	3R	8805954	8807394	1.157885551453	8806649	1.110995460959	FBgn0038100	119	FBgn0038102	7571
1165	3L	1868221	1869751	1.1574883461	1869038	1.040602874756	FBgn0035289	153	FBgn0002183	9170
1166	3L	11096566	11098033	1.157387733459	11097155	0.907278378805	FBgn0036136	7	FBgn0036136	7
1167	2R	12658898	12660291	1.157075405121	12660146	0.791402578354	FBgn0050235	17	FBgn0050235	17
1168	2L	13903743	13905926	1.156550884247	13904447	0.851536989212	FBgn0019890	212	FBgn0019890	212
1169	3R	8516685	8518270	1.156293392181	8517359	1.099169190725	FBgn0005355	75	FBgn0038071	43577
1170	3R	21713579	21715262	1.155860900879	21714363	1.004748961505	FBgn0028717	98	FBgn0002735	111217
1171	3L	9547732	9548917	1.155519485474	9548325	0.798983007669	FBgn0036013	23476	FBgn0010408	62836
1172	2L	2037069	2038258	1.154341697693	2037658	0.864589118958	FBgn0003557	144	FBgn0031391	109629
1173	4	378042	381345	1.152897357941	379135	1.04768371582	FBgn0025704	213	FBgn0026777	50788
1174	X	15593897	15595872	1.152057647705	15594985	0.923872779397	FBgn0030686	265	FBgn0025809	24531
1175	2L	6949252	6950946	1.151713371277	6950218	1.048296451569	FBgn0031873	83	FBgn0031875	6792
1176	2R	18864364	18865882	1.151665687561	18865009	0.831615320841	FBgn0034849	156	FBgn0034849	156
1177	2R	18112705	18114417	1.151143074036	18113569	1.043394593632	FBgn0034743	134	FBgn0034743	134
1178	3R	24282636	24284001	1.150907516479	24283273	0.881243765354	FBgn0039585	27101	FBgn0039580	117783
1179	2L	6970752	6972439	1.150013923645	6971817	0.788081049919	FBgn0016978	81	FBgn0016978	81
1180	3L	7501812	7503425	1.149900436401	7502646	1.087373481077	FBgn0028582	105	FBgn0014011	93520
1181	2R	5939772	5942264	1.149818897247	5941259	1.125367671251	FBgn0033522	266	FBgn0033522	266
1182	2L	419025	420573	1.149356603622	419630	0.893626570702	FBgn0031252	30	FBgn0031252	30
1183	2L	9917561	9918946	1.14929485321	9918251	0.782415771484	FBgn0025700	86	FBgn0024285	5344
1184	3R	7046536	7048419	1.148893356323	7047344	0.95902082324	FBgn0037878	17	FBgn0037878	17
1185	3L	10730954	10732365	1.148785591125	10731758	0.991389104298	FBgn0036102	43381	FBgn0010762	93068
1186	X	18486149	18487689	1.148666858673	18486923	0.977359167735	FBgn0030945	105	FBgn0030945	105
1187	X	7189914	7191264	1.148376464844	7190554	0.782699584961	FBgn0029946	2176	FBgn0026144	7948
1188	3R	15441982	15443398	1.148347616196	15442800	0.87861686945	FBgn0038719	3697	FBgn0038722	27950
1189	2L	7026451	7028015	1.148126125336	7027321	1.016357786515	FBgn0051908	26	FBgn0051908	26
1190	X	8495308	8496643	1.147158622742	8496001	0.907850772142	FBgn0004102	115	FBgn0004102	115
1191	3R	20355672	20356891	1.146238327026	20356146	0.720387876034	FBgn0039205	134	FBgn0039205	134
1192	2R	7968282	7969973	1.145836353302	7969107	1.041891247034	FBgn0010238	9	FBgn0010238	9
1193	2L	3163633	3164423	1.144937515259	3163830	0.96734380722	FBgn0014906	183	FBgn0031506	3874
1194	2R	19812934	19814245	1.144048213959	19813550	0.90845656395	FBgn0003888	68	FBgn0034987	117593
1195	3R	27038363	27040042	1.143996238708	27039172	1.030346304178	FBgn0039828	40	FBgn0039828	40
1196	2L	107058	108727	1.1439909935	107962	1.057014167309	FBgn0005278	1059	FBgn0002931	20580
1197	3R	9096116	9098409	1.143983125687	9097716	0.997107474009	FBgn0038129	32	FBgn0038128	7961
1198	X	16153525	16154810	1.143357276917	16154236	0.979634062449	FBgn0004432	113	FBgn0053251	8797
1199	2R	3617158	3618847	1.142959594727	3618081	0.933488070965	FBgn0033260	41	FBgn0033261	158
1200	X	18401743	18402743	1.142951011658	18402262	0.726756890615	FBgn0052546	2561	FBgn0030943	79862
1201	2L	13191378	13192788	1.142936229706	13192088	0.781762182713	FBgn0032480	118	FBgn0032476	14916
1202	3L	5536480	5538510	1.142889976501	5537769	0.91233932972	FBgn0029118	138	FBgn0003486	28755
1203	3R	4383997	4384967	1.142719984055	4384501	0.676587486267	FBgn0051453	2950	FBgn0037602	92338
1204	3L	11669809	11671650	1.142673492432	11670663	0.934051373426	FBgn0036194	270	FBgn0036194	270
1205	X	16194641	16196625	1.142662525177	16195185	0.984798908234	FBgn0004227	285	FBgn0004227	285
1206	3L	5191695	5193196	1.142475128174	5192526	0.994011849165	FBgn0035598	15900	FBgn0035602	147906
1207	2R	4620936	4623430	1.142315626144	4621812	0.768370181322	FBgn0033377	276	FBgn0033378	802
1208	3L	6953174	6954715	1.142164230347	6954063	0.952387682597	FBgn0001104	63	FBgn0001104	63
1209	3L	4636289	4637535	1.141906738281	4637035	0.741026147207	FBgn0052238	7516	FBgn0035562	25986
1210	X	5881948	5883846	1.141895294189	5882948	0.805451224832	FBgn0029833	173	FBgn0029840	51994
1211	3L	6720324	6722050	1.141811847687	6721210	0.895846899818	FBgn0052393	4114	FBgn0035713	5023
1212	2R	4425374	4427034	1.141784191132	4426334	0.979233473539	FBgn0002552	7	FBgn0033342	7520
1213	X	3340593	3342154	1.14165687561	3341396	1.008698239046	FBgn0029665	134	FBgn0029665	134
1214	X	12416485	12417754	1.14128446579	12416989	0.821507998875	FBgn0030400	130	FBgn0015024	70731
1215	2L	7222391	7223717	1.13970375061	7223129	1.002001484235	FBgn0031898	50	FBgn0031898	50
1216	3L	5007557	5008578	1.139682769775	5008189	0.591305937086	FBgn0035585	15228	FBgn0035570	317486
1217	4	591598	593000	1.139517784119	592235	0.874877901638	FBgn0040324	228	FBgn0026777	263888
1218	2L	2992003	2993692	1.139479160309	2992943	0.887079575483	FBgn0025681	21	FBgn0002989	182
1219	2L	11268657	11269720	1.139476537704	11268749	1.023837089539	FBgn0040232	430	FBgn0028700	138104
1220	3R	5415689	5417615	1.139434337616	5416935	1.010496195625	FBgn0037720	98	FBgn0037719	226
1221	2L	14163040	14164344	1.138245582581	14163728	0.736763000488	FBgn0028906	7402	FBgn0028876	116144
1222	X	2465653	2466586	1.137564182281	2466542	1.110876560211	FBgn0029629	24	FBgn0029629	24
1223	2L	17563494	17564675	1.137342453003	17564030	0.806671619415	FBgn0067341	1675	FBgn0032646	66992
1224	2R	4280212	4281219	1.137274742126	4280637	0.573407014211	FBgn0033330	23809	FBgn0050353	110618
1225	2R	19606175	19607502	1.136350631714	19606984	0.897826015949	FBgn0034975	497	FBgn0021875	34621
1226	3R	7824260	7825606	1.136331319809	7825097	0.781738786136	FBgn0037977	68	FBgn0037992	128822
1227	3R	18951231	18954194	1.135848999023	18951893	0.973729189704	FBgn0051365	246	FBgn0051457	1813
1228	X	15906715	15908106	1.135126113892	15907393	0.733169527615	FBgn0030724	110	FBgn0030718	86698
1229	X	16426555	16428171	1.134873867035	16427447	0.983978867531	FBgn0015615	81	FBgn0015615	81
1230	2L	18136843	18138506	1.133445739746	18137637	0.918427824974	FBgn0001301	3498	FBgn0041184	10702
1231	3L	1859233	1860622	1.132882595062	1859943	0.86896148324	FBgn0002183	75	FBgn0002183	75
1232	3R	13634349	13635637	1.132044315338	13635032	0.923179694584	FBgn0038551	86	FBgn0038551	86
1233	3L	182786	184496	1.131850242615	183630	0.921776631299	FBgn0035107	82	FBgn0035107	82
1234	X	16473511	16475250	1.131613254547	16474573	0.966331145343	FBgn0030765	223	FBgn0030765	223
1235	3R	4756722	4758356	1.129615306854	4757683	0.948014974594	FBgn0003177	705	FBgn0037644	13043
1236	3R	11897065	11898798	1.129120826721	11897933	0.928443163633	FBgn0038397	4699	FBgn0038396	22540
1237	3R	12913464	12914466	1.128377914429	12914035	0.600214583533	FBgn0038478	22	FBgn0038477	2779
1238	3L	21639511	21640970	1.126650810242	21640340	1.125905177172	FBgn0052447	152	FBgn0037134	116966
1239	X	10969513	10971552	1.12647819519	10970610	1.174327267541	FBgn0028686	204	FBgn0028686	204
1240	3R	1393712	1394939	1.126361846924	1394315	0.823302100686	FBgn0037342	17	FBgn0037342	17
1241	X	10699372	10700758	1.126109361649	10699838	0.784731780781	FBgn0030241	254	FBgn0030241	254
1242	3L	14036167	14037914	1.125776767731	14037067	0.860094100237	FBgn0013563	84	FBgn0036406	18812
1243	3L	21874674	21876537	1.125734329224	21875452	0.919588032891	FBgn0037141	171	FBgn0046301	109406
1244	2R	7043204	7044669	1.125591278076	7044077	1.014927228292	FBgn0000577	40	FBgn0000577	40
1245	2R	19405062	19406536	1.125281333923	19406042	0.788766384125	FBgn0034926	137	FBgn0034925	208
1246	3R	5402786	5404413	1.12509727478	5403707	0.932206630707	FBgn0037716	27	FBgn0027338	201
1247	3R	17044235	17045454	1.125068187714	17044841	0.810644374174	FBgn0038870	40	FBgn0038870	40
1248	2R	11193020	11195843	1.124883651733	11193945	0.935437530279	FBgn0034035	143	FBgn0010426	998
1249	X	13119026	13120354	1.124783992767	13119749	1.005529820919	FBgn0030465	218	FBgn0004456	27322
1250	X	16255622	16257569	1.124698638916	16256357	1.096577912569	FBgn0030749	204	FBgn0026575	424
1251	2R	2592513	2593624	1.124560832977	2593124	0.712519105275	FBgn0028642	5003	FBgn0033156	197156
1252	2R	8044145	8045747	1.124538898468	8044924	0.994731566485	FBgn0011592	39	FBgn0011592	39
1253	2R	4462150	4465073	1.124525547028	4463920	1.092884596656	FBgn0011300	236	FBgn0033357	419
1254	2L	20663058	20664624	1.123694419861	20663855	0.957032203674	FBgn0028633	28	FBgn0000986	58653
1255	X	10210900	10212345	1.123413085938	10211537	0.854939068065	FBgn0028331	3	FBgn0065046	18146
1256	X	7593971	7595093	1.123302459717	7594681	0.828909817864	FBgn0016041	12556	FBgn0029959	14519
1257	3L	17439507	17440814	1.12314748764	17440202	0.850530512193	FBgn0036728	182	FBgn0036726	8994
1258	X	11532269	11533626	1.12313914299	11532865	0.99777007103	FBgn0011754	37	FBgn0030327	14856
1259	2R	1638777	1640091	1.122906208038	1639460	0.849392235279	FBgn0033063	5318	FBgn0033062	46452
1260	2L	13365680	13367519	1.122871398926	13366574	0.948434829712	FBgn0032509	108	FBgn0032509	108
1261	2L	10850059	10851365	1.122646808624	10850652	0.916776925325	FBgn0004363	216	FBgn0024227	7430
1262	3L	8989817	8991135	1.122632980347	8990344	0.720128834248	FBgn0035956	4012	FBgn0035954	11199
1263	2L	5724179	5725675	1.122549057007	5724873	0.971709531896	FBgn0031736	215	FBgn0031739	77096
1264	X	11204008	11205121	1.122356891632	11204542	0.690462785609	FBgn0030294	87	FBgn0000499	3443
1265	3R	23406476	23409144	1.122038841248	23407223	0.876292794943	FBgn0027492	738	FBgn0003330	100523
1266	2L	13548795	13550753	1.12187743187	13549614	0.970344487359	FBgn0023407	291	FBgn0028546	91657
1267	3R	14502699	14504106	1.120752573013	14503321	0.81005970637	FBgn0038639	43	FBgn0027841	18207
1268	2L	20099575	20100862	1.120412349701	20100829	0.972975254059	FBgn0032851	837	FBgn0032849	6835
1269	3L	14596718	14598032	1.120378732681	14597423	0.717990117915	FBgn0027375	91	FBgn0028418	71400
1270	2R	15483236	15484268	1.120132446289	15483807	0.622273890177	FBgn0034479	12125	FBgn0004364	142567
1271	2R	10732494	10733871	1.119719266891	10733220	0.921710968018	FBgn0034002	24	FBgn0000996	162603
1272	3L	21559556	21560982	1.119662284851	21560223	0.819736540318	FBgn0037108	103	FBgn0028663	86520
1273	X	15839028	15840417	1.119177818298	15839598	0.97629348437	FBgn0003969	183	FBgn0030718	18903
1274	2R	15792970	15794655	1.117988109589	15793766	0.891532611847	FBgn0034496	93	FBgn0010411	14920
1275	2R	4334027	4335173	1.117977142334	4334574	0.595168225905	FBgn0050352	1240	FBgn0033341	78611
1276	2R	14938272	14940552	1.117922782898	14939854	0.945114472333	FBgn0004873	42	FBgn0050326	9720
1277	X	20060894	20062996	1.117666244507	20061773	0.946680097019	FBgn0015789	327	FBgn0031098	392
1278	2R	5610839	5613589	1.117205142975	5611684	0.902596810285	FBgn0004907	192	FBgn0033485	285
1279	3L	1230774	1232042	1.117116928101	1231332	0.900081761678	FBgn0035194	126	FBgn0035194	126
1280	2R	14485246	14488121	1.11696100235	14486049	1.072810958414	FBgn0014269	35	FBgn0014269	35
1281	3L	20405945	20408460	1.116920471191	20406528	0.855177911123	FBgn0052428	661	FBgn0036998	1110
1282	4	63606	65157	1.116364479065	64521	0.968274027109	FBgn0025740	118	FBgn0004859	13146
1283	2R	4802519	4804026	1.115497112274	4803376	1.039388937109	FBgn0026326	9	FBgn0033400	4934
1284	2R	14174745	14176322	1.115404129028	14175463	0.945708779728	FBgn0034372	948	FBgn0023214	12932
1285	2L	3022198	3024074	1.114562988281	3022914	0.943110048771	FBgn0031491	234	FBgn0031493	6275
1286	2L	20774567	20775845	1.114145278931	20775201	0.850532531738	FBgn0032884	41	FBgn0000986	52693
1287	3R	23762700	23764845	1.113290309906	23763943	0.767075568438	FBgn0039560	24	FBgn0039559	372
1288	2R	9685751	9687187	1.113219738007	9686368	0.904738874996	FBgn0033906	5	FBgn0033907	3075
1289	2L	21129068	21131008	1.11175775528	21130152	0.925650715828	FBgn0023388	207	FBgn0023388	207
1290	X	8115623	8117124	1.111711978912	8116347	0.951406675227	FBgn0030028	293	FBgn0030028	293
1291	3R	21301861	21303410	1.111673355103	21302569	0.968080745024	FBgn0039336	68	FBgn0039337	156
1292	2R	17704100	17705891	1.111265659332	17705025	0.882742180544	FBgn0034709	5230	FBgn0034704	22537
1293	X	10981571	10983588	1.111061573029	10982444	0.951969427221	FBgn0030268	203	FBgn0030272	6894
1294	X	7130700	7132123	1.111057281494	7131342	0.906690239906	FBgn0029941	87	FBgn0025549	5198
1295	3R	19577733	19579229	1.110865592957	19578489	0.969446042005	FBgn0039110	63	FBgn0039110	63
1296	3L	1844170	1846136	1.110800266266	1844952	0.779412418604	FBgn0004636	814	FBgn0004636	814
1297	2L	14262289	14263362	1.110724449158	14262860	0.694235547384	FBgn0004002	662	FBgn0028529	92220
1298	X	15723189	15724984	1.108141899109	15724060	1.113413691521	FBgn0030703	31	FBgn0030703	31
1299	3R	27597049	27598474	1.108059883118	27597865	0.991543134054	FBgn0039875	73	FBgn0011013	24614
1300	2R	9673041	9674268	1.10755443573	9673585	0.831736713648	FBgn0033899	93	FBgn0040751	274
1301	2L	15914276	15916092	1.107442855835	15915574	0.648059666157	FBgn0032577	2757	FBgn0003936	167963
1302	2L	11113605	11114649	1.107228755951	11114039	0.750992859111	FBgn0041246	144	FBgn0028700	16606
1303	3R	14099607	14101109	1.106880187988	14100341	0.836078559651	FBgn0026250	46	FBgn0038595	4911
1304	3R	3951490	3952869	1.106795787811	3952204	0.90725672245	FBgn0037551	132	FBgn0037550	149
1305	3R	24160783	24162653	1.106404304504	24161427	0.957390040159	FBgn0039579	1187	FBgn0039580	4063
1306	2R	13337571	13339298	1.106376647949	13338376	1.040510934942	FBgn0050111	9168	FBgn0050111	9168
1307	2L	7884678	7886362	1.10630941391	7885511	1.038783490658	FBgn0031962	86	FBgn0031962	86
1308	3R	20115283	20116697	1.106135368347	20115942	0.868643704583	FBgn0039179	45	FBgn0000368	5196
1309	X	101964	103482	1.106066703796	102625	0.937787950039	FBgn0040373	39	FBgn0040373	39
1310	3L	2978087	2979610	1.105464458466	2978646	0.81902105668	FBgn0035384	66	FBgn0035388	40084
1311	2L	18612488	18614065	1.105345964432	18613268	0.950839489698	FBgn0032694	82	FBgn0032693	35645
1312	2L	8514209	8515499	1.105328083038	8514822	0.989169565837	FBgn0032051	42	FBgn0032051	42
1313	2R	17989706	17991537	1.104689121246	17990812	0.897547329173	FBgn0034734	111	FBgn0022986	67688
1314	2R	7484056	7485225	1.10365486145	7484756	0.682623326778	FBgn0033669	6	FBgn0033669	6
1315	3L	12250350	12252211	1.103177547455	12251136	0.90503021649	FBgn0036272	77	FBgn0052100	9637
1316	3L	9425115	9426403	1.103142023087	9425708	1.03772559762	FBgn0052038	150	FBgn0052038	150
1317	3R	3732449	3734092	1.102997779846	3733389	1.004276612226	FBgn0037530	301	FBgn0037550	218666
1318	X	19516621	19518308	1.1029047966	19517472	1.038102710948	FBgn0043903	19	FBgn0031057	213
1319	3L	16051765	16053259	1.102293968201	16052494	1.035694241524	FBgn0036564	275	FBgn0036564	275
1320	2L	21616430	21618211	1.101930141449	21617343	1.003456115723	FBgn0022893	178	FBgn0022893	178
1321	3R	20654905	20656357	1.101735115051	20655672	0.898327126222	FBgn0051357	27	FBgn0013953	17064
1322	2L	3170733	3171859	1.101143836975	3171429	0.717766106129	FBgn0031510	478	FBgn0031511	1280
1323	3L	17206628	17207842	1.100968360901	17207778	1.089432060719	FBgn0036702	396	FBgn0036702	396
1324	2R	14153107	14154752	1.100586891174	14153894	0.912857413292	FBgn0050122	237	FBgn0050227	526
1325	3R	9904841	9906280	1.100113868713	9905482	0.900487035513	FBgn0038198	9763	FBgn0038196	43595
1326	2R	8852486	8853796	1.099377632141	8853225	0.77589363522	FBgn0067725	7838	FBgn0011882	93666
1327	2R	14129302	14130413	1.099238395691	14129955	0.705967286054	FBgn0034362	11	FBgn0050227	24465
1328	2L	17034922	17036324	1.099236011505	17035569	0.720538198948	FBgn0032625	8341	FBgn0032620	137451
1329	3L	17478514	17480278	1.099203109741	17479307	1.03416505456	FBgn0036733	137	FBgn0036733	137
1330	3L	21550246	21551798	1.098928451538	21550911	0.896327145894	FBgn0037105	294	FBgn0028663	77208
1331	2R	7726309	7727789	1.098785877228	7726932	0.770885616541	FBgn0020377	200	FBgn0020377	200
1332	X	15830249	15831754	1.098085403442	15830879	0.86433660067	FBgn0030720	95	FBgn0030718	10184
1333	3L	3801789	3802820	1.096664905548	3802350	0.667087841034	FBgn0004875	131	FBgn0035464	7549
1334	X	15332252	15333635	1.096416473389	15332921	0.793611330145	FBgn0067708	8991	FBgn0030659	83888
1335	3R	5091699	5093373	1.09604549408	5092606	0.883606804742	FBgn0010803	64	FBgn0037671	6243
1336	3R	14856449	14858100	1.095843076706	14857305	0.821930043838	FBgn0038675	54	FBgn0027784	332
1337	3L	20243282	20244659	1.095710754395	20243994	0.9233788322	FBgn0003124	148	FBgn0003124	148
1338	2R	6328614	6330488	1.09538602829	6329367	1.033198637121	FBgn0033551	91	FBgn0033550	130
1339	X	3948678	3952144	1.095170497894	3951402	0.952259680804	FBgn0026084	50	FBgn0000221	1821
1340	2L	2968976	2970483	1.094842910767	2969569	0.712376762839	FBgn0024920	51	FBgn0004584	3107
1341	2L	10942953	10944293	1.094747066498	10943598	0.749733299017	FBgn0032318	6213	FBgn0032329	67487
1342	3R	1431338	1432826	1.09415435791	1432103	0.904767608643	FBgn0037348	141	FBgn0037346	5212
1343	2L	1183123	1184932	1.093609333038	1184068	0.834973447463	FBgn0031321	20	FBgn0031310	33285
1344	2L	10262633	10264022	1.092994689941	10263320	0.867192913504	FBgn0011305	262	FBgn0011305	262
1345	X	16584998	16586411	1.092799663544	16585834	0.828505325317	FBgn0027528	13	FBgn0030786	32057
1346	2L	4999394	5000988	1.09256362915	5000243	0.808726647321	FBgn0053113	9501	FBgn0010607	28790
1347	2L	16555556	16557289	1.092473983765	16556502	0.889326286316	FBgn0032589	2444	FBgn0002652	119483
1348	2R	19540928	19542403	1.092082023621	19541671	0.875511258841	FBgn0013764	135	FBgn0022708	9873
1349	3L	16676372	16677684	1.091647148132	16677062	0.891776028801	FBgn0063485	151	FBgn0004108	54271
1350	2R	5098555	5099934	1.091444015503	5099221	0.810335131253	FBgn0025286	225	FBgn0025286	225
1351	3R	5969341	5971081	1.091234207153	5970452	0.892673671246	FBgn0002478	31	FBgn0037797	78028
1352	2L	20336925	20338634	1.091180324554	20337805	0.896345699535	FBgn0011638	116	FBgn0011638	116
1353	2L	17042596	17044388	1.09096622467	17043501	0.85710952017	FBgn0032625	409	FBgn0032620	145383
1354	3R	4787825	4789538	1.090937614441	4788781	0.870188937468	FBgn0037645	9224	FBgn0037644	18055
1355	X	19013116	19014728	1.090305328369	19014019	0.733010516447	FBgn0030991	96	FBgn0027603	28102
1356	2L	13770442	13771820	1.090084075928	13771171	0.886669669833	FBgn0028541	84	FBgn0028541	84
1357	2R	20388133	20390064	1.089853286743	20389001	0.975381247203	FBgn0035075	168	FBgn0050423	5565
1358	3L	9696827	9698087	1.08978509903	9697589	0.719484441421	FBgn0026198	194	FBgn0044049	80636
1359	3L	5767477	5769170	1.089257001877	5768393	0.835583097794	FBgn0035637	255	FBgn0035637	255
1360	3R	26631813	26633584	1.089126586914	26632673	1.021695108975	FBgn0039802	175	FBgn0003720	45364
1361	X	18204436	18205468	1.088972091675	18205009	0.603963247935	FBgn0014467	1061	FBgn0004956	63247
1362	3L	1485255	1486893	1.08873796463	1486092	1.028168594136	FBgn0028577	29	FBgn0028577	29
1363	3L	16678072	16679692	1.088563919067	16678888	0.942756877226	FBgn0000414	487	FBgn0004108	52445
1364	3R	136805	138027	1.088281154633	137366	0.694635727826	FBgn0037232	108	FBgn0001204	35006
1365	3L	6938121	6939242	1.087627887726	6938669	0.712725430727	FBgn0010851	80	FBgn0001104	15331
1366	3L	1317583	1319051	1.087480068207	1318306	0.934167504311	FBgn0010786	103	FBgn0011361	4968
1367	3L	10661452	10662153	1.087243080139	10661782	0.493205189705	FBgn0036099	3182	FBgn0010762	23092
1368	2L	10988727	10990233	1.087230682373	10989603	0.950582756716	FBgn0026147	298	FBgn0032329	21482
1369	2R	13386082	13387643	1.08634853363	13387161	0.828018665314	FBgn0034282	288	FBgn0034282	288
1370	2R	19020956	19022841	1.08632850647	19022052	0.93838431285	FBgn0034871	2228	FBgn0034873	9406
1371	X	4686119	4687807	1.086326599121	4686883	0.776439105763	FBgn0029729	15642	FBgn0029738	94504
1372	3R	2503537	2505069	1.086211681366	2504188	0.888884321849	FBgn0002522	124	FBgn0026567	20584
1373	3R	2482492	2484023	1.085099220276	2483142	0.673958092928	FBgn0026566	362	FBgn0026566	362
1374	2L	4393460	4395054	1.084972858429	4394001	0.917682591607	FBgn0031600	187	FBgn0031597	11282
1375	3L	2618535	2619716	1.084168434143	2619072	0.812336837544	FBgn0035357	3820	FBgn0035357	3820
1376	2R	13609028	13611123	1.083054065704	13610116	1.057164065043	FBgn0034300	235	FBgn0034299	546
1377	2R	3470557	3472375	1.082901954651	3471531	0.978950351477	FBgn0033241	309	FBgn0033241	309
1378	2R	11197027	11198041	1.082756996155	11197566	0.805418205261	FBgn0053139	13	FBgn0010426	2623
1379	2R	20376992	20378154	1.082698345184	20377688	0.723330438137	FBgn0050420	21	FBgn0050423	5748
1380	X	5721767	5722597	1.082451343536	5722553	0.84739869833	FBgn0014340	466	FBgn0000042	23547
1381	3R	1562172	1562977	1.082450389862	1562209	0.757772650037	FBgn0037369	91	FBgn0037372	18286
1382	2L	15328962	15330382	1.082377433777	15329525	0.946401000023	FBgn0001981	268	FBgn0001981	268
1383	2R	8395159	8396723	1.081555366516	8395919	1.003581860486	FBgn0013305	189	FBgn0000181	9775
1384	2L	16351998	16353300	1.080369949341	16352669	0.954501003027	FBgn0025678	21	FBgn0025678	21
1385	3R	27618548	27620719	1.079859733582	27619792	1.093951533822	FBgn0027620	19	FBgn0011013	46541
1386	X	12742819	12744612	1.079538822174	12743718	0.904103475458	FBgn0030435	172	FBgn0030434	183
1387	2R	6665309	6666800	1.07951593399	6666028	1.00042662901	FBgn0033581	65	FBgn0033581	65
1388	3L	13507167	13508345	1.079442977905	13507689	0.694210582309	FBgn0036377	14141	FBgn0036351	152399
1389	2L	1172156	1173779	1.079196929932	1172856	0.715736150742	FBgn0031317	111	FBgn0031310	22073
1390	X	17678229	17679440	1.078857421875	17678720	0.883341693878	FBgn0030871	113	FBgn0030871	113
1391	2L	15746588	15748950	1.078507423401	15748419	0.708646774292	FBgn0001986	237	FBgn0003936	808
1392	2R	5105204	5106449	1.078495264053	5105861	0.860396272996	FBgn0033434	35	FBgn0010342	3222
1393	2R	12533551	12535662	1.078428268433	12534939	0.823200702667	FBgn0024252	11	FBgn0034181	548
1394	3R	171556	173161	1.078152656555	172323	0.980481402079	FBgn0001204	49	FBgn0001204	49
1395	2R	5058172	5059381	1.078045845032	5058862	0.736964057474	FBgn0033421	95	FBgn0025286	40134
1396	3L	17751310	17752328	1.076969146729	17751793	0.51662299037	FBgn0052186	10813	FBgn0036761	59966
1397	3R	14049042	14050158	1.076820373535	14049584	0.829217764047	FBgn0038585	135	FBgn0038585	135
1398	3R	18408169	18409585	1.076683998108	18408920	0.791365653276	FBgn0024558	30	FBgn0024558	30
1399	3L	21219255	21220980	1.076467037201	21220190	0.845373123884	FBgn0037066	286	FBgn0037066	286
1400	3L	15919777	15922629	1.076439380646	15921720	0.962678684908	FBgn0036546	89	FBgn0036546	89
1401	2R	13105047	13106317	1.076395988464	13105669	0.805309474468	FBgn0034249	76	FBgn0029079	160
1402	2R	8997970	8999594	1.076375007629	8998856	0.818792287041	FBgn0000119	269	FBgn0000119	269
1403	3L	5872776	5874233	1.076218605042	5873503	0.920092701912	FBgn0052409	14	FBgn0052409	14
1404	3L	10634242	10635320	1.076006889343	10634914	0.664013236761	FBgn0052066	46	FBgn0052068	2422
1405	2L	4846911	4848101	1.075974464417	4847662	0.746997483571	FBgn0031638	86	FBgn0031638	86
1406	3R	18803465	18804199	1.075942993164	18804117	0.713031185998	FBgn0039031	1124	FBgn0051457	149589
1407	X	2559849	2561413	1.075899124146	2560692	0.783957068125	FBgn0024996	40	FBgn0024978	27649
1408	2R	8295770	8297096	1.075815200806	8296503	0.923745950063	FBgn0003326	52	FBgn0003326	52
1409	2L	4382185	4383392	1.075703620911	4382926	0.7804672122	FBgn0031597	207	FBgn0031597	207
1410	X	11299228	11300914	1.075602054596	11300196	0.995181139778	FBgn0030301	187	FBgn0052666	38192
1411	2R	1583184	1584851	1.075579404831	1584018	0.957564381992	FBgn0033059	253	FBgn0033059	253
1412	3R	8233424	8234715	1.075010299683	8233979	0.844392836094	FBgn0038039	65	FBgn0038038	1725
1413	3L	11285421	11286560	1.074649810791	11285922	0.711974561214	FBgn0036153	3421	FBgn0041094	59666
1414	2L	2216539	2217949	1.074180603027	2217047	0.807164416594	FBgn0040715	121	FBgn0031395	24675
1415	2R	16677773	16679287	1.07385802269	16678391	0.860434681177	FBgn0015844	194	FBgn0034599	1849
1416	2L	19185396	19187297	1.073629379272	19186234	0.998599332922	FBgn0015380	41	FBgn0032762	56879
1417	3L	1622111	1623950	1.073226928711	1622984	0.871043822345	FBgn0035247	218	FBgn0035248	6090
1418	2L	11074547	11076219	1.073034286499	11075405	1.010120550791	FBgn0032335	4344	FBgn0032335	4344
1419	2R	19570385	19571304	1.072987556458	19570837	0.65128475077	FBgn0025806	184	FBgn0025806	184
1420	3R	22740691	22742033	1.072427272797	22741488	0.879549920559	FBgn0015541	33	FBgn0004510	2880
1421	3R	7475673	7477322	1.071639060974	7476645	0.85167576285	FBgn0037926	65	FBgn0037921	25279
1422	2L	6410859	6412162	1.071619510651	6411469	0.713770137114	FBgn0031811	1235	FBgn0043854	39054
1423	3R	24859057	24860836	1.071605205536	24860219	0.700148224831	FBgn0027873	106	FBgn0039633	62490
1424	3R	7835564	7836772	1.071527957916	7836253	0.659856179181	FBgn0037978	101	FBgn0037992	117666
1425	3R	7698247	7699529	1.071068763733	7698367	0.685596132278	FBgn0003312	4590	FBgn0037955	50157
1426	3R	3071836	3073374	1.070756435394	3072479	0.898173749447	FBgn0037489	210	FBgn0037481	91581
1427	X	21159764	21161303	1.069241523743	21160585	0.744278341532	FBgn0015527	70	FBgn0015527	70
1428	3R	24713152	24714456	1.068959712982	24713733	0.816569047816	FBgn0053553	68	FBgn0053553	68
1429	3R	19862467	19864343	1.068684577942	19863679	0.822256028652	FBgn0039140	35	FBgn0039139	5765
1430	3R	22975992	22977289	1.068185806274	22976539	0.852497768402	FBgn0029155	824	FBgn0039488	34141
1431	2L	5460843	5462310	1.06812620163	5461628	0.904540926218	FBgn0005511	13	FBgn0005511	13
1432	2L	10260504	10261806	1.067294120789	10261068	0.941209644079	FBgn0026379	51	FBgn0011305	2514
1433	2R	2523372	2524730	1.067289352417	2524206	0.746889621019	FBgn0029506	137	FBgn0033107	197333
1434	3R	19821027	19822997	1.067168235779	19822066	0.992461989908	FBgn0051184	75	FBgn0051184	75
1435	3R	10336596	10338138	1.067025661469	10337358	0.871614880032	FBgn0038233	56	FBgn0038234	232
1436	2L	4767252	4768367	1.06639289856	4767819	0.685245752335	FBgn0031627	26223	FBgn0031632	53957
1437	3L	22650620	22652072	1.065969944	22651360	0.976168473562	FBgn0037182	58	FBgn0037200	154687
1438	2L	6647392	6648993	1.065871238708	6648218	0.95334193581	FBgn0051635	870	FBgn0031836	37195
1439	3R	17848050	17849621	1.065552711487	17848980	0.929174254922	FBgn0019960	223	FBgn0038925	4218
1440	3R	11674274	11675303	1.065072059631	11674745	0.595322704315	FBgn0038373	2515	FBgn0017567	11926
1441	X	15308779	15310492	1.064435958862	15309608	0.988138771057	FBgn0030646	294	FBgn0030659	107201
1442	2R	4797203	4799399	1.064176082611	4798660	0.888288566044	FBgn0033401	11	FBgn0033400	218
1443	3R	7799674	7802281	1.063694477081	7800840	0.961077276866	FBgn0037971	253	FBgn0037955	152630
1444	X	14413723	14415146	1.062711238861	14414639	0.946573930628	FBgn0030571	94	FBgn0030571	94
1445	3L	575760	577388	1.0622382164	576504	1.062376372019	FBgn0035145	274	FBgn0064191	49287
1446	3R	4809440	4810707	1.06211566925	4810143	0.720768690109	FBgn0037647	114	FBgn0022347	8524
1447	3R	4485542	4486856	1.061920166016	4486026	0.8900476063	FBgn0000171	457	FBgn0000447	6290
1448	3L	21765224	21767491	1.061064243317	21766770	0.773690223694	FBgn0037137	184	FBgn0046301	724
1449	3R	22457871	22458844	1.060445785522	22458530	0.526255528132	FBgn0051080	926	FBgn0039449	84577
1450	2R	19782319	19784135	1.059482097626	19783368	0.939057378208	FBgn0005636	31	FBgn0034987	87411
1451	3R	13321967	13323028	1.05904006958	13322392	0.692535591125	FBgn0051190	8997	FBgn0010926	43306
1452	3R	1946508	1947724	1.058922529221	1947105	0.889400919278	FBgn0037402	1276	FBgn0003261	112804
1453	3R	11044022	11045657	1.058921337128	11045225	0.730335831642	FBgn0038304	241	FBgn0038301	5903
1454	3L	20246704	20247842	1.058836936951	20247332	0.730033650118	FBgn0011712	143	FBgn0003124	3486
1455	X	18483363	18484963	1.057916164398	18484221	0.704720721525	FBgn0030944	156	FBgn0030944	156
1456	2R	20733375	20734876	1.056854248047	20734129	0.914541870356	FBgn0001325	86	FBgn0001325	86
1457	2R	20184066	20185307	1.05675983429	20184779	0.719895809889	FBgn0053228	7637	FBgn0053228	7637
1458	3R	14227652	14229373	1.056752681732	14228721	0.833528727293	FBgn0038617	286	FBgn0038609	36343
1459	3R	1458680	1460376	1.056715965271	1459587	0.853270888329	FBgn0037354	241	FBgn0037356	3372
1460	X	6368762	6370297	1.056692123413	6369592	0.938572788239	FBgn0029873	117	FBgn0029873	117
1461	3L	13893601	13895025	1.056261062622	13894441	0.7995126588	FBgn0036386	185	FBgn0036386	185
1462	3R	7748347	7749274	1.055976867676	7748736	0.575845390558	FBgn0037964	8248	FBgn0037955	100526
1463	2R	2997508	2998800	1.055774211884	2998166	0.877467483282	FBgn0015930	3510	FBgn0015930	3510
1464	X	473719	474827	1.055656433105	474270	0.652391237371	FBgn0025633	2746	FBgn0026879	7752
1465	2L	12188915	12190236	1.055527687073	12189489	0.892542749643	FBgn0032422	11603	FBgn0032408	92979
1466	4	690435	691894	1.055125236511	691311	0.741849338307	FBgn0024728	7473	FBgn0039930	358298
1467	3L	11066282	11067476	1.054950714111	11066931	0.71224835515	FBgn0020412	155	FBgn0036135	27875
1468	3R	26965195	26966139	1.054839134216	26965243	0.605359395345	FBgn0013973	5052	FBgn0004389	53703
1469	3L	1585512	1586813	1.054420471191	1586160	0.714171241311	FBgn0035238	90	FBgn0035236	33444
1470	2R	16690319	16691466	1.054374694824	16690748	0.926299788735	FBgn0003891	266	FBgn0034599	14206
1471	3R	1583880	1585616	1.054106712341	1585018	0.969112312093	FBgn0037373	319	FBgn0037372	4523
1472	2L	19181460	19182571	1.054096698761	19181868	0.556543602663	FBgn0010309	102	FBgn0032762	52513
1473	2L	14767125	14768379	1.054031610489	14767917	0.697528481483	FBgn0032549	2955	FBgn0028535	235416
1474	X	13457594	13459205	1.053914070129	13458473	0.99092652003	FBgn0030504	130	FBgn0030507	43487
1475	2L	5720364	5721667	1.053632497787	5720966	0.777786672115	FBgn0031732	70	FBgn0031739	81003
1476	2R	10442438	10443682	1.053583145142	10443004	0.862154736238	FBgn0033983	5159	FBgn0033987	35173
1477	2L	10231902	10233041	1.05321598053	10232475	0.809125741323	FBgn0032198	36	FBgn0032196	5667
1478	3R	1182932	1184555	1.053086280823	1183806	0.934682032641	FBgn0037314	280	FBgn0003275	13714
1479	2L	8082529	8083812	1.052610397339	8083229	0.812084366294	FBgn0011219	193	FBgn0010287	10332
1480	3R	2905241	2906627	1.052207946777	2905961	0.868166480746	FBgn0010774	165	FBgn0010774	165
1481	2L	13716219	13717373	1.051290750504	13716730	0.600656419992	FBgn0051814	580	FBgn0028541	54357
1482	X	20320555	20321901	1.051111221313	20321256	0.790727287531	FBgn0031119	967	FBgn0040649	24400
1483	2R	20250779	20252205	1.050909996033	20251613	0.847210913897	FBgn0050421	201	FBgn0053228	74471
1484	X	11184278	11185406	1.05028963089	11184820	0.764111266417	FBgn0028421	47	FBgn0030291	9452
1485	3R	10103089	10104404	1.050234794617	10103817	0.838431537151	FBgn0003862	8806	FBgn0003862	8806
1486	X	10305492	10306754	1.049144268036	10306081	0.992459088564	FBgn0083167	116	FBgn0083167	116
1487	3R	20899532	20901211	1.049133777618	20900235	0.960186902214	FBgn0039273	327	FBgn0039273	327
1488	3L	11183896	11185411	1.048483371735	11184625	0.744552191566	FBgn0064766	98	FBgn0041094	41631
1489	3L	4086252	4087824	1.048040390015	4087083	0.906621903181	FBgn0035498	16	FBgn0028484	4654
1490	X	19399123	19400799	1.047976970673	19400012	0.750535100698	FBgn0000257	56	FBgn0031032	17567
1491	X	15567168	15568836	1.047830343246	15568133	0.818452967538	FBgn0026666	84	FBgn0030676	703
1492	2R	14804249	14805614	1.047717094421	14804932	0.944332790375	FBgn0013954	36	FBgn0013954	36
1493	3L	11601095	11602597	1.047636032104	11601935	0.946805757635	FBgn0042138	82	FBgn0036180	18548
1494	X	6332002	6333226	1.047485351562	6332463	0.735988837022	FBgn0029872	2161	FBgn0029873	37246
1495	X	19312729	19314938	1.046870231628	19313568	0.971835893743	FBgn0044030	245	FBgn0044030	245
1496	X	15411130	15412691	1.046448707581	15412015	0.849927116843	FBgn0030658	12	FBgn0030659	4794
1497	2L	17747744	17748936	1.046322345734	17748221	0.760774970055	FBgn0015609	12771	FBgn0032646	251183
1498	X	6615670	6616978	1.04630947113	6616259	0.735983053843	FBgn0029502	213	FBgn0029905	49892
1499	3R	22941679	22943188	1.045509338379	22942547	0.951437108657	FBgn0039489	42	FBgn0039488	149
1500	X	2583273	2584547	1.044929027557	2583827	0.859730124474	FBgn0000520	29	FBgn0024978	4514
1501	3R	15852934	15854403	1.044701337814	15853662	0.811912566423	FBgn0038765	86	FBgn0038768	3880
1502	2R	5932273	5934259	1.044404029846	5933533	0.857279062271	FBgn0053474	513	FBgn0033522	7992
1503	X	15743031	15744517	1.044363975525	15743751	0.771040380001	FBgn0010315	139	FBgn0030703	19722
1504	3L	4225561	4227135	1.044309616089	4226606	0.820875167847	FBgn0011692	338	FBgn0011692	338
1505	3R	4817983	4819527	1.044042348862	4818815	1.028177499771	FBgn0022347	148	FBgn0022347	148
1506	3R	19986496	19987693	1.044037818909	19987027	0.736964861552	FBgn0039157	190	FBgn0013343	55562
1507	3L	2757120	2758478	1.043352127075	2757805	0.839083334979	FBgn0044452	106	FBgn0035370	7277
1508	3R	18677927	18679155	1.043323040009	18678543	0.844803221085	FBgn0039029	7509	FBgn0039013	125921
1509	2R	19711280	19712180	1.042798042297	19711658	0.571509922252	FBgn0034990	4145	FBgn0034987	15701
1510	2R	4142872	4144536	1.042469978333	4143851	0.850683791297	FBgn0033317	76	FBgn0033315	4454
1511	3R	4414361	4415432	1.042421340942	4414917	0.749043732882	FBgn0037599	2293	FBgn0037602	61922
1512	X	19328157	19329826	1.042379379272	19328820	0.688715839386	FBgn0040890	326	FBgn0040890	326
1513	X	1327030	1328138	1.04181432724	1327769	0.560444719651	FBgn0013720	282	FBgn0026871	6146
1514	X	15091865	15093123	1.041579246521	15092434	0.703678101301	FBgn0030623	13584	FBgn0004924	60995
1515	2L	6050096	6051490	1.041447639465	6050682	0.881055623293	FBgn0031769	147	FBgn0031769	147
1516	3R	20475146	20476552	1.041046142578	20475724	0.874172985554	FBgn0039214	51	FBgn0051125	4819
1517	2R	10285241	10287247	1.040364742279	10286355	1.012168705463	FBgn0050478	512	FBgn0050478	512
1518	3R	19758778	19760598	1.040194988251	19759562	0.960310851826	FBgn0039130	75	FBgn0039128	2197
1519	2R	13281280	13282737	1.039979934692	13281920	0.909600538366	FBgn0034277	150	FBgn0003545	18946
1520	X	9344511	9346414	1.039571762085	9345600	0.952540189028	FBgn0030133	258	FBgn0030136	54240
1521	X	17412531	17413949	1.039559841156	17413317	0.923514394199	FBgn0028343	151	FBgn0030851	50096
1522	3R	23063944	23065687	1.038927555084	23064890	0.928157582003	FBgn0005696	75	FBgn0005696	75
1523	3L	4275140	4276452	1.038358688354	4275994	0.720302581787	FBgn0035529	35	FBgn0035529	35
1524	2L	10430437	10431910	1.037292480469	10431156	0.954398187002	FBgn0004915	188	FBgn0004915	188
1525	2L	10332807	10334524	1.036949157715	10333777	1.065406576792	FBgn0032223	137	FBgn0032222	2314
1526	2R	13383089	13384655	1.036926269531	13383832	0.966672509909	FBgn0034282	3041	FBgn0034282	3041
1527	3R	14123749	14125441	1.036727905273	14124612	0.942198697258	FBgn0010877	6	FBgn0024432	315
1528	3R	5299853	5301138	1.0364112854	5300511	0.818376404899	FBgn0037698	994	FBgn0043791	20014
1529	2R	13380021	13381344	1.03639125824	13380625	0.828209540423	FBgn0003701	130	FBgn0034281	4963
1530	3L	7211696	7212984	1.035980701447	7212389	0.8405816257	FBgn0035752	100	FBgn0035752	100
1531	3L	5397	6646	1.035850524902	5930	0.809997749329	FBgn0052475	548	FBgn0035105	162024
1532	3R	10574555	10575751	1.035598754883	10575312	0.759578704834	FBgn0038257	2269	FBgn0038257	2269
1533	X	7152722	7153834	1.035407543182	7153301	0.775907207938	FBgn0024250	124	FBgn0024250	124
1534	X	5543060	5544314	1.035207748413	5543640	0.946047514677	FBgn0029791	784	FBgn0029785	25961
1535	2R	2167452	2168616	1.034912586212	2167946	0.803383630865	FBgn0033081	317	FBgn0033081	317
1536	3R	2892257	2893931	1.034199237823	2893068	0.880591571331	FBgn0037466	78	FBgn0010774	13058
1537	X	7572755	7574725	1.034122467041	7573908	0.906099431655	FBgn0029957	87	FBgn0027553	350
1538	3L	15796931	15798358	1.03406047821	15797600	0.881555725546	FBgn0036536	119	FBgn0036537	3045
1539	2L	2236244	2237615	1.033701896667	2236919	0.897370845079	FBgn0031408	93	FBgn0031395	44547
1540	3R	2099219	2100691	1.032242774963	2099984	0.800783514977	FBgn0037419	4269	FBgn0053097	94026
1541	2L	16298391	16299509	1.032221317291	16298890	0.646181667552	FBgn0028894	9	FBgn0028894	9
1542	2L	8684661	8686856	1.03062915802	8685642	1.007199063021	FBgn0032059	312	FBgn0032059	312
1543	3R	8621711	8622582	1.030606746674	8621918	0.543332576752	FBgn0051345	20833	FBgn0038071	148136
1544	2R	5589283	5591156	1.030408859253	5590269	0.879499519573	FBgn0033483	91	FBgn0033483	91
1545	3L	15089740	15091104	1.029815673828	15090461	0.983506011963	FBgn0036481	116	FBgn0025776	81125
1546	X	6039411	6040627	1.029788970947	6039974	0.685559242964	FBgn0052750	1679	FBgn0003514	30425
1547	2L	17344370	17345265	1.029699325562	17344768	0.554395423216	FBgn0051804	14656	FBgn0032633	35308
1548	2R	3579277	3580808	1.029584884644	3580085	0.837779634139	FBgn0020279	291	FBgn0021814	11763
1549	2L	13394341	13395903	1.029293060303	13395264	0.939222600725	FBgn0032518	149	FBgn0032518	149
1550	X	18461368	18462571	1.029279232025	18462023	0.662851922652	FBgn0030941	6817	FBgn0030943	20101
1551	X	9675641	9676406	1.029232025146	9676280	0.562335014343	FBgn0019929	34159	FBgn0000233	136871
1552	3L	7570687	7571519	1.029190063477	7571111	0.574025971549	FBgn0035802	4058	FBgn0014011	161985
1553	2R	8683292	8684923	1.028433799744	8684010	0.938903051264	FBgn0033800	397	FBgn0033802	17709
1554	3R	23223927	23225228	1.028273105621	23224476	0.755109628042	FBgn0040613	9404	FBgn0039509	110259
1555	3R	21083805	21085448	1.02814912796	21084536	0.919956375571	FBgn0039303	83	FBgn0039306	7093
1556	3L	22804874	22806495	1.027945995331	22805607	0.94094321307	FBgn0010348	291	FBgn0037200	440
1557	2L	10246497	10247860	1.027499198914	10247168	0.89227216384	FBgn0024248	104	FBgn0004419	7842
1558	2R	869950	871559	1.02725481987	871154	0.948178100586	FBgn0033021	663	FBgn0033021	663
1559	2R	3317584	3318936	1.02721118927	3318174	0.779215980979	FBgn0033224	38	FBgn0033210	130009
1560	X	10318050	10319437	1.026458740234	10318575	0.77875161171	FBgn0030205	228	FBgn0083167	12610
1561	3L	6716313	6717542	1.025528430939	6716867	0.908326596022	FBgn0052393	229	FBgn0035713	9366
1562	3L	7718265	7719305	1.02538394928	7718789	0.663218053182	FBgn0035816	2775	FBgn0035823	150038
1563	X	8934310	8936392	1.025182247162	8934915	0.897903664907	FBgn0030086	366	FBgn0030086	366
1564	3L	8508255	8509677	1.025121688843	8508994	0.875935047865	FBgn0035909	95	FBgn0024236	9803
1565	2R	4850894	4852090	1.025062561035	4851351	0.635917186737	FBgn0033404	5884	FBgn0033400	52909
1566	2R	11446071	11447393	1.025031089783	11446818	0.81361541748	FBgn0034049	26	FBgn0034050	2933
1567	3R	24460325	24461599	1.02467918396	24460956	0.798655062914	FBgn0039590	171	FBgn0001215	35427
1568	2R	17258810	17259820	1.024172306061	17259255	0.60964421665	FBgn0034658	5754	FBgn0034657	31176
1569	3R	24801918	24802930	1.024108886719	24802108	0.569158700796	FBgn0039618	1532	FBgn0053204	63499
1570	X	9067923	9069326	1.023744821548	9068583	0.836604651283	FBgn0030106	105	FBgn0000077	23974
1571	2R	6324008	6325270	1.023434638977	6324488	0.821355308805	FBgn0027499	344	FBgn0027499	344
1572	2R	12657619	12658384	1.023328781128	12658342	1.019309163094	FBgn0065048	214	FBgn0050235	1821
1573	X	16976125	16977452	1.022948741913	16976730	0.859546542168	FBgn0028581	125	FBgn0065049	2071
1574	2L	8307372	8309088	1.022915840149	8308330	0.922967602225	FBgn0032016	110	FBgn0032016	110
1575	3R	21494867	21496161	1.022579193115	21495339	0.737255364656	FBgn0039354	3808	FBgn0039359	15474
1576	3R	5626336	5627504	1.021920204163	5626947	0.803339004517	FBgn0037759	113	FBgn0065050	22741
1577	X	10722362	10723709	1.021709918976	10723105	0.838897284339	FBgn0030245	80	FBgn0030241	23013
1578	2L	101346	102931	1.021413803101	102471	0.729984395644	FBgn0031217	89	FBgn0002931	15089
1579	3L	854695	856258	1.021207809448	855444	0.953885449304	FBgn0052479	9	FBgn0035164	34398
1580	X	15459671	15460985	1.021158218384	15460180	0.817421106192	FBgn0003463	297	FBgn0003463	297
1581	3R	638407	639332	1.021009683609	638795	0.586962191264	FBgn0037279	263	FBgn0051529	6629
1582	3L	3356992	3358464	1.020728111267	3357724	0.915564894676	FBgn0027616	26	FBgn0027616	26
1583	3R	14144339	14145572	1.019959449768	14144778	0.793493688107	FBgn0038603	4649	FBgn0038601	17320
1584	X	17169671	17170972	1.019952297211	17170266	0.740701310775	FBgn0004854	21748	FBgn0000163	175390
1585	2R	19200921	19202347	1.018676280975	19201747	0.807280600071	FBgn0016762	149	FBgn0016762	149
1586	2R	3591109	3592390	1.018442630768	3591742	0.8440746665	FBgn0021814	106	FBgn0021814	106
1587	3R	3074789	3076175	1.018239736557	3075438	0.834873199463	FBgn0037491	19	FBgn0037481	94540
1588	3R	4671097	4672774	1.018047332764	4672067	0.849154889584	FBgn0011966	15535	FBgn0011966	15535
1589	X	18277604	18278592	1.017934799194	18278080	0.587186925551	FBgn0052548	3562	FBgn0004956	136318
1590	X	11200396	11201722	1.017758369446	11200916	0.74389519411	FBgn0000499	183	FBgn0000499	183
1591	3R	14178520	14181502	1.017557621002	14180241	0.725507885218	FBgn0038606	1008	FBgn0038609	12137
1592	X	8060736	8062063	1.017363071442	8061345	0.824237134722	FBgn0030025	24575	FBgn0030028	55295
1593	2R	19057944	19059563	1.017311096191	19058815	0.941545830833	FBgn0010501	100	FBgn0010501	100
1594	X	4523913	4525592	1.017237663269	4525074	0.710957854986	FBgn0003200	251	FBgn0022768	7034
1595	2L	818971	820622	1.016903877258	819804	0.930428266525	FBgn0015621	160	FBgn0015621	160
1596	3L	20152020	20152797	1.016316890717	20152221	0.932066758474	FBgn0036952	2017	FBgn0036959	22891
1597	2L	6610332	6612460	1.015689134598	6611207	0.93154815038	FBgn0031836	184	FBgn0031836	184
1598	X	5534688	5535957	1.015567779541	5535401	0.79656547308	FBgn0000394	168	FBgn0029785	17722
1599	3L	15584458	15585767	1.015096664429	15585241	0.805897776286	FBgn0036522	23	FBgn0036519	9594
1600	3L	23270970	23272279	1.014518737793	23271862	0.784045976751	FBgn0010215	84	FBgn0024733	242547
1601	3R	5885628	5886867	1.014481544495	5886165	0.65639269352	FBgn0037783	146	FBgn0037777	14920
1602	2L	5195235	5195999	1.01441860199	5195911	0.747834629483	FBgn0065107	124	FBgn0000228	82647
1603	3R	4166041	4167569	1.014145851135	4166811	0.91782027483	FBgn0004908	11	FBgn0040529	48
1604	2L	8880506	8881413	1.01328086853	8880939	0.557938635349	FBgn0032072	14172	FBgn0029123	55314
1605	3L	681857	683766	1.01309132576	682631	0.96524589202	FBgn0035157	44	FBgn0035156	6184
1606	3R	11745549	11746841	1.013065814972	11746411	0.742443449357	FBgn0038385	224	FBgn0038385	224
1607	X	18917776	18918813	1.012984275818	18918326	0.637288533724	FBgn0030982	1210	FBgn0027603	123795
1608	3L	4117468	4119776	1.012862682343	4118214	0.791084457846	FBgn0035500	132	FBgn0004574	4519
1609	3R	27494605	27495751	1.012631654739	27495210	0.743707090616	FBgn0039863	253	FBgn0039867	67454
1610	3L	15548724	15549473	1.012563228607	15548769	0.784174866147	FBgn0036515	133	FBgn0036516	4656
1611	3R	11103052	11104777	1.011074066162	11103910	0.974327921867	FBgn0027378	79	FBgn0027378	79
1612	X	13445217	13446678	1.010345458984	13445864	0.847442997826	FBgn0030500	49	FBgn0030507	56096
1613	3R	9535652	9537350	1.009889602661	9536472	0.702122956514	FBgn0051469	780	FBgn0038175	7416
1614	2L	18479686	18481717	1.009876251221	18481077	0.600717735291	FBgn0032682	339	FBgn0032682	339
1615	X	10323277	10324871	1.009509563446	10323959	0.861850840705	FBgn0030208	92	FBgn0052680	14996
1616	X	12429148	12430605	1.009289264679	12429853	0.843787550926	FBgn0030403	277	FBgn0015024	57867
1617	2R	13642696	13644013	1.008975505829	13643221	0.813964017232	FBgn0040465	142	FBgn0001222	6273
1618	X	15565614	15566897	1.008484363556	15566208	0.882889300585	FBgn0030675	89	FBgn0030675	89
1619	3R	23097538	23100064	1.008313179016	23098808	0.970400193158	FBgn0002441	187	FBgn0039505	618
1620	2R	18655590	18656277	1.008294582367	18656122	0.584234635035	FBgn0034827	6523	FBgn0003062	73802
1621	2L	11987547	11988689	1.008266448975	11988093	0.715030938387	FBgn0032388	58	FBgn0032390	1871
1622	2L	14120052	14120711	1.007981300354	14120137	0.87377846241	FBgn0040977	7028	FBgn0028876	72553
1623	2L	14354472	14355781	1.007613420486	14354937	0.816499114037	FBgn0028529	143	FBgn0028529	143
1624	2L	17495964	17498141	1.007594585419	17497270	1.01054760615	FBgn0013810	126	FBgn0032646	232
1625	2L	14813107	14814293	1.007533550262	14813676	0.688426584005	FBgn0053309	6959	FBgn0028535	189657
1626	X	7986870	7988038	1.007395267487	7987262	0.65445655187	FBgn0025800	215	FBgn0030003	12299
1627	3R	1179657	1181363	1.007247924805	1180634	0.755968262168	FBgn0037312	165	FBgn0003275	16886
1628	2L	10544302	10545676	1.007242679596	10545585	0.650905768077	FBgn0051721	704	FBgn0032268	21705
1629	2L	567710	569034	1.007031440735	568316	0.801752427045	FBgn0031266	30	FBgn0021874	154
1630	3R	3427855	3431752	1.006801605225	3429858	0.785658150911	FBgn0037509	395	FBgn0003885	73481
1631	3R	6718549	6720026	1.00675201416	6719363	0.894231852363	FBgn0037855	111	FBgn0037855	111
1632	3L	4305024	4306285	1.00617980957	4305573	0.744275357988	FBgn0035532	189	FBgn0035532	189
1633	2R	15010884	15013152	1.005969524384	15011971	0.761502069585	FBgn0034453	241	FBgn0034447	44599
1634	2R	11900899	11902042	1.005683898926	11901463	0.738219962401	FBgn0053960	12327	FBgn0022070	39102
1635	3R	17251494	17252135	1.005244255066	17251805	0.486514981588	FBgn0008651	8040	FBgn0013984	154446
1636	3L	19962218	19963397	1.005177974701	19962873	0.80551137243	FBgn0036932	80	FBgn0036918	105339
1637	3R	5240673	5241994	1.005108833313	5241239	0.783010065556	FBgn0024515	2425	FBgn0037686	14261
1638	3R	26388203	26389504	1.004581451416	26388766	0.812915891409	FBgn0039787	16388	FBgn0039767	134768
1639	3R	16560802	16562001	1.004522800446	16561276	0.680714971879	FBgn0004107	66	FBgn0004107	66
1640	3L	17344037	17345632	1.004383563995	17344665	0.868204938041	FBgn0036715	123	FBgn0026197	22052
1641	X	19484220	19487134	1.004343986511	19486164	0.861154675484	FBgn0031052	80	FBgn0031047	13347
1642	X	5582148	5583840	1.003988742828	5582959	0.922245811014	FBgn0052758	316	FBgn0029799	14801
1643	3L	4091291	4092656	1.003818511963	4091761	0.922368335724	FBgn0028484	24	FBgn0028484	24
1644	2R	13212802	13214901	1.003519296646	13214139	1.034897243275	FBgn0063381	68	FBgn0063381	68
1645	2R	9995517	9996502	1.00342798233	9995926	0.687680244446	FBgn0001332	140	FBgn0013725	48728
1646	2L	8125918	8127499	1.00301027298	8126731	0.900099627177	FBgn0031987	128	FBgn0051607	22219
1647	3R	16890091	16891540	1.002899169922	16890788	0.688598453999	FBgn0000083	163	FBgn0010770	51170
1648	3R	16459813	16461465	1.002292871475	16460537	0.912270097172	FBgn0015279	107	FBgn0051506	29983
1649	3L	7222518	7224748	1.002271175385	7223337	0.783951114206	FBgn0012058	51	FBgn0035754	1133
1650	3R	11819571	11820971	1.002098083496	11820367	0.858908017476	FBgn0003507	8444	FBgn0003507	8444
1651	3R	4477763	4479323	1.002046585083	4478446	0.844101485084	FBgn0037603	292	FBgn0037603	292
1652	X	11417109	11418334	1.001853227615	11417655	0.61742246151	FBgn0027259	5	FBgn0027259	5
1653	X	11687969	11689704	1.001735687256	11689036	0.718378514051	FBgn0030343	103	FBgn0030350	32181
1654	4	794872	796825	1.001519203186	795531	0.824898102704	FBgn0039923	13697	FBgn0039930	254078
1655	3R	6586387	6587196	1.001350402832	6587026	0.578839345412	FBgn0037831	6	FBgn0051390	371
1656	2R	14360636	14361954	1.001326084137	14361176	0.795389455907	FBgn0034400	450	FBgn0010651	42586
1657	X	2443771	2445285	1.001256465912	2444353	0.976434304164	FBgn0001404	304	FBgn0011606	15855
1658	X	16786867	16788054	1.001156330109	16787457	0.760478377342	FBgn0030808	4264	FBgn0030806	10658
1659	3L	7207914	7208933	1.000464439392	7208309	0.624282956123	FBgn0035750	422	FBgn0035752	4180
1660	3L	9703340	9704504	1.000387191772	9703737	0.772050857544	FBgn0019644	187	FBgn0044049	74488
1661	X	4782408	4783677	1.000106811523	4783042	0.838527739048	FBgn0004368	1327	FBgn0004368	1327
1662	2L	13792643	13794073	1.00004863739	13793340	0.740023304434	FBgn0028538	207	FBgn0028932	9883
1663	3L	10469824	10471549	1.000023841858	10470514	0.856831720897	FBgn0052064	5706	FBgn0000629	141563
1664	2L	16715328	16716827	0.999691009521	16716097	0.900241599363	FBgn0000409	294	FBgn0032596	11961
1665	2R	14311309	14312088	0.999339580536	14311907	0.589426835378	FBgn0034392	368	FBgn0010651	6683
1666	2R	19531114	19532443	0.998960733414	19531642	0.791148606469	FBgn0022708	156	FBgn0022708	156
1667	3L	9450129	9451502	0.998581886292	9450625	0.742766604704	FBgn0011327	295	FBgn0011327	295
1668	3L	10610922	10612880	0.997574329376	10611656	0.747574476095	FBgn0000629	421	FBgn0000629	421
1669	2R	13926425	13927602	0.997409343719	13926985	0.652893100466	FBgn0027835	116	FBgn0034326	112664
1670	3R	11874654	11877063	0.997403621674	11876270	0.870226467357	FBgn0027948	275	FBgn0038396	877
1671	3R	14248329	14249168	0.997334480286	14248766	0.642814342792	FBgn0051122	10177	FBgn0038609	56388
1672	2R	4763126	4764422	0.997282028198	4763775	0.721374809742	FBgn0050343	51	FBgn0033400	34667
1673	3R	20890836	20892503	0.997109413147	20891671	0.801439507802	FBgn0039270	145	FBgn0039270	145
1674	X	4691949	4693125	0.996967315674	4692446	0.849597994486	FBgn0029729	21205	FBgn0029738	88941
1675	2R	4412511	4413952	0.996442079544	4413296	0.894503861666	FBgn0004921	80	FBgn0033341	111
1676	3R	3802958	3804325	0.996301651001	3803538	0.760870562659	FBgn0037533	50	FBgn0037550	148517
1677	X	11139387	11140803	0.996090888977	11140101	0.844818353653	FBgn0030284	14925	FBgn0003411	27463
1678	2L	12590070	12591004	0.99599981308	12590576	0.596681061913	FBgn0032438	3212	FBgn0002970	27772
1679	X	12539563	12540794	0.995315551758	12540007	0.695405336527	FBgn0030417	128	FBgn0053963	46608
1680	3L	14239045	14239994	0.994905948639	14239580	0.612688541412	FBgn0001085	26	FBgn0036415	56412
1681	2R	11639227	11640424	0.994741439819	11639792	0.704816902385	FBgn0004571	54	FBgn0034073	22326
1682	X	10344650	10345636	0.994468688965	10345139	0.853428423405	FBgn0052680	6184	FBgn0052680	6184
1683	X	10808758	10810892	0.993970632553	10809369	0.635617835181	FBgn0021742	2981	FBgn0030241	109277
1684	2L	4190108	4191162	0.993463993073	4190600	0.714486181736	FBgn0040102	2477	FBgn0031590	36497
1685	3L	16559494	16561088	0.993407249451	16560062	0.79937582016	FBgn0027500	239	FBgn0027500	239
1686	X	7920137	7921329	0.992695331573	7920736	0.665950417519	FBgn0029992	25	FBgn0004656	14064
1687	2L	2798897	2799968	0.991876602173	2799446	0.717748715327	FBgn0004242	524	FBgn0031459	29309
1688	2R	4909808	4911112	0.991565227509	4910346	0.761935009676	FBgn0028473	217	FBgn0028473	217
1689	2L	7249125	7250320	0.991210460663	7249843	0.723515510559	FBgn0031900	2929	FBgn0031898	26764
1690	3R	21966539	21967637	0.990715503693	21967158	0.591968327761	FBgn0039415	6441	FBgn0039406	82173
1691	3L	22682636	22683695	0.990534305573	22683114	0.631650756387	FBgn0052451	171	FBgn0037200	122933
1692	3L	16577103	16578336	0.990456581116	16577745	0.729582697153	FBgn0025558	90	FBgn0025558	90
1693	3L	13250158	13251262	0.989963531494	13250622	0.602572665495	FBgn0052123	3101	FBgn0036349	101910
1694	3L	1601186	1602727	0.989287853241	1601949	0.821784909566	FBgn0035244	25	FBgn0035248	27125
1695	3R	13623284	13624562	0.989269256592	13623903	0.714625149965	FBgn0038546	144	FBgn0038546	144
1696	X	16111844	16112922	0.989200115204	16112425	0.741759479046	FBgn0000536	161	FBgn0030733	7854
1697	2R	9946115	9947666	0.988694667816	9946877	0.720902170454	FBgn0013725	321	FBgn0013725	321
1698	3R	6872482	6873351	0.98813533783	6873223	0.553969426589	FBgn0037859	3529	FBgn0037855	153971
1699	3L	17380183	17381947	0.987626552582	17381284	0.935499995947	FBgn0027660	5487	FBgn0027660	5487
1700	3L	9828210	9830148	0.987449169159	9829337	0.883642323812	FBgn0004390	111	FBgn0015618	16740
1701	3L	2412616	2413872	0.987434864044	2413265	0.833311975002	FBgn0052306	15735	FBgn0053231	35423
1702	2R	2918793	2919973	0.986740112305	2919405	0.880211549647	FBgn0033166	229	FBgn0033159	25723
1703	3R	23070191	23071490	0.986650466919	23070906	0.674064075246	FBgn0042111	45	FBgn0005696	6091
1704	2L	6956202	6957656	0.986395359039	6956916	0.874984348522	FBgn0031874	44	FBgn0031875	94
1705	3R	24485291	24486971	0.985638618469	24486116	0.728461097268	FBgn0053346	9227	FBgn0001215	60587
1706	2L	8902061	8902897	0.985388278961	8902402	0.563023455003	FBgn0040961	13433	FBgn0029123	76777
1707	3R	22361548	22362807	0.984811782837	22362143	0.767919063568	FBgn0026178	75	FBgn0039449	180964
1708	3L	8077291	8078677	0.98442363739	8078077	0.849725378884	FBgn0028379	5039	FBgn0035838	17371
1709	2R	5141756	5142815	0.984002590179	5142260	0.752088367939	FBgn0067697	9164	FBgn0010342	39621
1710	3R	7055680	7057751	0.983659744263	7056206	0.686282285055	FBgn0037881	84	FBgn0037881	84
1711	2R	7206141	7206980	0.983651161194	7206231	0.559629964828	FBgn0010516	551	FBgn0033638	57754
1712	3L	21374424	21375404	0.98354434967	21375319	0.84137544632	FBgn0037082	155	FBgn0014143	35078
1713	3R	11196917	11198413	0.983392715454	11197642	0.902501732111	FBgn0038331	39	FBgn0038332	256
1714	3R	25685353	25686050	0.982989788055	25686004	0.726607620716	FBgn0051032	417	FBgn0051032	417
1715	2L	5059046	5060400	0.982951164246	5059854	0.785264744478	FBgn0028694	38	FBgn0028694	38
1716	2R	19006418	19007851	0.982834815979	19007156	0.723483721415	FBgn0034869	176	FBgn0034868	9718
1717	3L	18586956	18588533	0.982815742493	18587682	0.841864109039	FBgn0013717	215	FBgn0036800	271
1718	X	4359885	4360776	0.982793807983	4360416	0.616634877523	FBgn0040910	435	FBgn0029714	36788
1719	3R	15005390	15006610	0.982682228088	15006106	0.680028021336	FBgn0038686	62	FBgn0038678	85487
1720	2R	16467994	16468939	0.98247385025	16468444	0.692258918987	FBgn0008636	47	FBgn0034565	17375
1721	3L	4544491	4545711	0.981725215912	4545060	0.817518774668	FBgn0040700	4477	FBgn0015805	62504
1722	X	503714	504923	0.981086730957	504402	0.821788170758	FBgn0025638	294	FBgn0025638	294
1723	2R	1178406	1179969	0.980873584747	1179192	0.947204561795	FBgn0033032	32	FBgn0033032	32
1724	3R	1604249	1605551	0.980001926422	1604808	0.743004053831	FBgn0037374	223	FBgn0028690	10403
1725	3L	7308798	7309922	0.979860305786	7309347	0.776059595744	FBgn0035765	176	FBgn0011640	3866
1726	X	15690952	15692589	0.979585647583	15691875	0.993564549614	FBgn0002914	117	FBgn0002914	117
1727	2L	5519436	5520362	0.979286193848	5519909	0.729997719035	FBgn0031708	20	FBgn0031708	20
1728	3L	3797016	3798317	0.979132652283	3797610	0.880165036519	FBgn0004888	107	FBgn0035464	2809
1729	3L	11685000	11686170	0.978736877441	11685577	0.593629640691	FBgn0036198	258	FBgn0036198	258
1730	3R	19583325	19584560	0.978163719177	19583959	0.796700805426	FBgn0028475	99	FBgn0028684	5359
1731	2R	13131733	13132719	0.977783679962	13132251	0.681678295135	FBgn0050231	12617	FBgn0034251	22121
1732	2L	7821880	7822715	0.977636098862	7822234	0.752795537313	FBgn0027515	700	FBgn0020618	5018
1733	2L	942337	943668	0.977488994598	942728	0.683968734741	FBgn0051923	12049	FBgn0003916	41066
1734	X	17297396	17298894	0.976824760437	17298144	0.859530031681	FBgn0030841	11664	FBgn0030851	165269
1735	3L	1759881	1761749	0.976728439331	1760801	0.935253760394	FBgn0035271	94	FBgn0035271	94
1736	3R	5959628	5960683	0.976675510406	5960077	0.629276387832	FBgn0004889	5415	FBgn0037797	88403
1737	3L	16739764	16741792	0.976509094238	16741140	0.734203563017	FBgn0036660	3834	FBgn0036660	3834
1738	2R	4496720	4498038	0.976007938385	4497416	0.926651509603	FBgn0033359	45	FBgn0033357	33915
1739	3L	1647793	1649053	0.975946426392	1648369	0.850775718689	FBgn0035253	223	FBgn0026372	3840
1740	3L	12037429	12038395	0.975456476212	12037856	0.67312169075	FBgn0041096	950	FBgn0036248	54334
1741	2L	2549236	2550552	0.975094079971	2549830	0.925444424152	FBgn0031431	3014	FBgn0026778	25221
1742	3R	19292970	19293934	0.974799156189	19293667	0.509313456217	FBgn0051225	14022	FBgn0002622	109142
1743	2L	13943906	13945481	0.974697113037	13944705	0.69607886672	FBgn0028544	2769	FBgn0012037	39060
1744	3R	26948166	26949694	0.974697113037	26949137	0.770989841885	FBgn0039819	102	FBgn0010808	69503
1745	2L	16780669	16782980	0.974005222321	16782432	0.674474547891	FBgn0000406	4215	FBgn0032600	43099
1746	3L	20967480	20969063	0.973748207092	20968114	0.948672294617	FBgn0037046	67	FBgn0037044	6378
1747	3R	20850113	20851623	0.973098278046	20850768	0.878807909348	FBgn0039259	41	FBgn0039259	41
1748	X	14186535	14187565	0.972938537598	14186935	0.549164921045	FBgn0052601	25879	FBgn0002873	105155
1749	3R	15833654	15835522	0.972896099091	15834820	0.682647824287	FBgn0038760	102	FBgn0038768	22722
1750	3R	19644381	19645743	0.972604751587	19645045	0.848616992726	FBgn0053111	91	FBgn0004187	7011
1751	3L	11806520	11808003	0.972305774689	11807100	0.85191231966	FBgn0000404	424	FBgn0000404	424
1752	3L	14934133	14935494	0.972276210785	14934689	0.823073625565	FBgn0026320	83	FBgn0026320	83
1753	3L	23183902	23185361	0.971971988678	23184616	0.931955305735	FBgn0037212	1746	FBgn0024733	155301
1754	2L	15556259	15557570	0.971945762634	15557028	0.777722330654	FBgn0028880	10627	FBgn0003448	82830
1755	X	19016214	19017742	0.971845626831	19017144	0.738542437553	FBgn0030992	217	FBgn0027603	24977
1756	3L	18710330	18711808	0.971549034119	18711057	0.709763258696	FBgn0036811	104	FBgn0036811	104
1757	2R	7840926	7842598	0.971160888672	7841597	0.913653598112	FBgn0033713	568	FBgn0020377	114465
1758	2L	678127	678992	0.97110748291	678543	0.534298812642	FBgn0000497	36425	FBgn0031267	104311
1759	2R	4244487	4245728	0.97087097168	4245075	0.715623795986	FBgn0025937	1042	FBgn0050353	75056
1760	3L	1499321	1501875	0.970674037933	1501037	0.895399542416	FBgn0011204	267	FBgn0028577	14916
1761	3L	9652481	9653788	0.970588684082	9653251	0.71822755477	FBgn0036028	75	FBgn0044049	124974
1762	2R	20078567	20079715	0.970239639282	20079159	0.665853381157	FBgn0035026	24	FBgn0035031	26436
1763	3L	12645432	12646715	0.970185279846	12646036	0.833070614759	FBgn0014343	21659	FBgn0036306	82668
1764	X	9424446	9425761	0.970152854919	9425037	0.837373942137	FBgn0052699	159	FBgn0030137	23340
1765	3R	2281455	2283639	0.970090866089	2283146	0.655113339424	FBgn0037446	270	FBgn0037446	270
1766	3L	20574521	20575505	0.97000837326	20575063	0.638938268026	FBgn0037014	3992	FBgn0001320	54141
1767	3L	7699818	7700843	0.969724655151	7700432	0.580013415393	FBgn0035812	43	FBgn0035823	168395
1768	2R	20197936	20199094	0.969619750977	20198479	0.634287665872	FBgn0035050	2669	FBgn0053228	21337
1769	2R	17198204	17199545	0.96934223175	17198759	0.731270116918	FBgn0027360	68	FBgn0027360	68
1770	X	19431284	19432683	0.969324588776	19432113	0.78346323967	FBgn0031035	145	FBgn0031035	145
1771	2R	3748865	3750557	0.969319820404	3749662	0.826031656826	FBgn0013726	580	FBgn0010109	5522
1772	2R	19213566	19215578	0.96875667572	19214785	0.80526415507	FBgn0002174	323	FBgn0002174	323
1773	2R	13240646	13242477	0.968502998352	13241973	0.824279588812	FBgn0034266	138	FBgn0003545	21001
1774	2L	10841856	10843064	0.968389987946	10842588	0.631237534916	FBgn0032305	15	FBgn0032305	15
1775	X	8980019	8981100	0.967431545258	8980590	0.629780180314	FBgn0030090	351	FBgn0030092	13690
1776	2R	8745758	8746491	0.967212200165	8746397	0.610848161909	FBgn0033813	93	FBgn0043010	8031
1777	X	9041254	9043792	0.967185497284	9043156	0.808470129967	FBgn0030101	1474	FBgn0030099	5266
1778	3L	17227296	17228118	0.967176437378	17227353	0.630546092987	FBgn0036705	2406	FBgn0036702	19971
1779	X	332694	333838	0.967147350311	333298	0.828873744378	FBgn0001337	116	FBgn0000570	46744
1780	3R	13098123	13099271	0.966834068298	13098855	0.630042521159	FBgn0051418	10662	FBgn0025456	121450
1781	2R	6411520	6415430	0.966813087463	6412222	0.774221448337	FBgn0033570	1568	FBgn0033570	1568
1782	3L	5293179	5294161	0.966564655304	5293409	0.554383476575	FBgn0011986	22622	FBgn0035602	47023
1783	3R	16922875	16924410	0.966377258301	16923503	0.827672213316	FBgn0038853	24	FBgn0010770	18455
1784	3L	14369586	14370838	0.965425014496	14370234	0.598024087794	FBgn0036422	2256	FBgn0003459	4948
1785	3L	14750808	14752143	0.965383052826	14751367	0.732942789793	FBgn0036449	315	FBgn0036449	315
1786	3R	8002560	8003721	0.964897155762	8003126	0.706800769357	FBgn0010218	11218	FBgn0037992	49207
1787	3R	24519315	24520359	0.964836120605	24519982	0.539206981659	FBgn0027655	1982	FBgn0001215	94453
1788	3R	15702620	15704070	0.964243888855	15703345	0.922871176402	FBgn0038742	125	FBgn0038741	206
1789	2R	14960294	14961363	0.964025497437	14960804	0.763662695885	FBgn0023211	335	FBgn0023211	335
1790	3L	17397887	17399343	0.963806629181	17398443	0.844598601846	FBgn0042641	4	FBgn0042641	4
1791	3L	5125949	5127201	0.96368932724	5126363	0.648091983795	FBgn0027914	69	FBgn0035602	214069
1792	2L	7993536	7994851	0.963581562042	7994179	0.770646989346	FBgn0031969	3	FBgn0031977	35285
1793	3L	4244824	4246838	0.963485717773	4246258	0.969118022919	FBgn0035521	68	FBgn0035521	68
1794	3R	17859353	17862144	0.961964130402	17861306	0.958148032427	FBgn0038928	1102	FBgn0038928	1102
1795	3L	15401577	15402574	0.961922645569	15402030	0.646381759644	FBgn0036495	28922	FBgn0004052	72290
1796	3L	6461798	6463118	0.961664438248	6462501	0.720105737448	FBgn0035703	122	FBgn0020251	7176
1797	2R	12364845	12366055	0.961421966553	12365429	0.659565729253	FBgn0025830	108	FBgn0025832	4772
1798	3R	2205011	2206877	0.961397171021	2205895	0.936019813313	FBgn0027514	155	FBgn0027514	155
1799	3L	15059189	15060271	0.961224555969	15059755	0.836932436625	FBgn0036476	223	FBgn0025776	50419
1800	3L	14726414	14727876	0.961123466492	14727186	0.814130365849	FBgn0036446	118	FBgn0036449	24496
1801	3R	20719838	20721042	0.960842132568	20720591	0.747113536386	FBgn0039244	125	FBgn0015625	23974
1802	3R	14238162	14239504	0.960391283035	14238807	0.755720049143	FBgn0051122	218	FBgn0038609	46429
1803	3L	15527507	15529235	0.959704399109	15528089	0.661417905022	FBgn0036509	233	FBgn0036516	25336
1804	3R	19811447	19813152	0.959551334381	19812308	0.915084123611	FBgn0039135	17	FBgn0053108	9085
1805	3L	8089346	8090804	0.959532737732	8090228	0.772804528475	FBgn0026252	103	FBgn0035838	5220
1806	3L	6986565	6988383	0.959431648254	6986727	0.561450680097	FBgn0035729	554	FBgn0001104	32727
1807	X	6070360	6071453	0.959365844727	6070962	0.597423721762	FBgn0029850	449	FBgn0003514	563
1808	X	1936064	1937611	0.95934343338	1936751	0.792891263962	FBgn0040395	17	FBgn0025626	15459
1809	2L	2380029	2381942	0.959163188934	2381075	0.921464473009	FBgn0031421	65	FBgn0028485	15740
1810	3R	21536668	21537696	0.958953857422	21537259	0.521240098136	FBgn0039360	24167	FBgn0039359	26446
1811	2R	12519400	12520796	0.958863735199	12519956	0.777976423502	FBgn0026402	6	FBgn0026402	6
1812	2R	11405115	11406795	0.958822727203	11405816	0.855741725248	FBgn0003425	99	FBgn0003425	99
1813	3R	24989410	24990460	0.958802223206	24989940	0.613704597249	FBgn0039645	1575	FBgn0028692	10755
1814	X	10602063	10603359	0.958188056946	10602683	0.795933842659	FBgn0030230	201	FBgn0052672	10870
1815	X	15720257	15721607	0.958168983459	15721035	0.651125252247	FBgn0030702	188	FBgn0030703	2994
1816	3L	20627860	20630049	0.957152843475	20629266	0.981074273586	FBgn0001320	62	FBgn0001320	62
1817	3R	7448468	7449836	0.956970214844	7449133	0.731379858653	FBgn0037922	37	FBgn0037921	2233
1818	3L	16294366	16295543	0.956673622131	16294974	0.684814167023	FBgn0053061	143	FBgn0052357	20202
1819	3R	11170975	11172491	0.956478118896	11171706	0.810640839969	FBgn0019925	199	FBgn0013269	12842
1820	X	5362307	5363003	0.956231117249	5362344	0.732577051435	FBgn0029771	154	FBgn0029771	154
1821	2L	20349516	20350464	0.956228256226	20350037	0.611324071884	FBgn0026756	11523	FBgn0011638	12116
1822	3L	6725701	6726834	0.955978393555	6726267	0.824880510569	FBgn0035713	34	FBgn0035713	34
1823	X	13987847	13988507	0.955961704254	13987931	0.772924947739	FBgn0040871	2080	FBgn0002873	93849
1824	2R	3883307	3884543	0.955876350403	3883972	0.808185249567	FBgn0033287	1086	FBgn0010109	139832
1825	2R	14339495	14340347	0.955721855164	14339920	0.61589793598	FBgn0034396	998	FBgn0010651	21330
1826	3L	23432647	23433544	0.955612659454	23433161	0.597238262494	FBgn0052230	159994	FBgn0024733	403846
1827	3R	16174151	16175294	0.955090999603	16174843	0.718264132738	FBgn0038789	8967	FBgn0038787	21111
1828	X	3690418	3692214	0.954638004303	3691325	0.952461433411	FBgn0000542	9992	FBgn0000542	9992
1829	X	16537780	16538827	0.954479932785	16538250	0.639020471012	FBgn0030776	225	FBgn0030766	63408
1830	3R	2641192	2642774	0.954409599304	2641991	0.860796928406	FBgn0051485	3069	FBgn0046833	6695
1831	3R	5462301	5463947	0.954097270966	5463144	0.752078215281	FBgn0003334	185	FBgn0003334	185
1832	3R	27230213	27231677	0.953985214233	27231065	0.822181135416	FBgn0004834	94	FBgn0039831	184639
1833	X	17078203	17079533	0.953967094421	17078819	0.725063641866	FBgn0030833	113	FBgn0000163	83943
1834	2R	9440704	9442219	0.953882694244	9441381	0.865133341621	FBgn0013733	16636	FBgn0033886	34930
1835	2L	16698684	16699693	0.953783988953	16699065	0.703569195487	FBgn0067679	4378	FBgn0002652	23080
1836	2L	10986820	10988107	0.953325271606	10987501	0.697698156039	FBgn0004872	85	FBgn0032329	23584
1837	3R	21449458	21450646	0.953032493591	21449992	0.575560205123	FBgn0039348	390	FBgn0039350	13557
1838	3L	8249624	8250673	0.95282459259	8250040	0.572275320689	FBgn0027569	13764	FBgn0035872	39394
1839	2R	1159802	1161664	0.952773571014	1160517	0.759220746847	FBgn0033028	346	FBgn0027507	510
1840	3L	12503485	12504823	0.952735900879	12504207	0.771473632139	FBgn0036298	56	FBgn0004926	3523
1841	2L	5042296	5043820	0.952326774597	5043088	0.770468473434	FBgn0053995	181	FBgn0022023	10121
1842	2L	1732135	1732907	0.952182292938	1732281	0.683938459917	FBgn0031361	18	FBgn0031357	21815
1843	2R	19621091	19622366	0.952056884766	19621649	0.660362625122	FBgn0034976	221	FBgn0021875	19956
1844	3R	11272184	11273832	0.951904296875	11273025	0.777615491082	FBgn0000047	7315	FBgn0067339	29520
1845	2R	15506778	15507571	0.951868534088	15507476	0.575335597992	FBgn0050212	7755	FBgn0004364	118898
1846	3L	18866077	18867498	0.951561927795	18866942	0.678787390391	FBgn0036827	13	FBgn0036827	13
1847	3L	14722608	14724009	0.950710296631	14723363	0.941105484962	FBgn0013263	2945	FBgn0036449	28319
1848	3L	18926933	18927950	0.950698137283	18927335	0.584324677785	FBgn0036834	11444	FBgn0027057	57059
1849	3L	22201280	22202102	0.950525760651	22201483	0.837415585151	FBgn0004179	381	FBgn0037156	969
1850	3L	8113709	8115122	0.950389385223	8114279	0.778465299045	FBgn0002899	2518	FBgn0042112	15219
1851	2L	18677561	18678832	0.950267791748	18678083	0.647555351257	FBgn0015553	1	FBgn0005617	6642
1852	2R	19479582	19480485	0.950081825256	19479971	0.548014704386	FBgn0002791	62	FBgn0034948	4907
1853	2L	1517306	1518744	0.949656963348	1518060	0.874115495121	FBgn0001174	124	FBgn0001174	124
1854	2R	19251830	19253453	0.949440002441	19252588	0.831017229292	FBgn0000562	1837	FBgn0002174	38126
1855	3L	2993726	2994653	0.949414014816	2994087	0.567387312651	FBgn0052488	5514	FBgn0035388	24643
1856	3R	25631024	25633255	0.949316501617	25632435	0.784955395593	FBgn0002924	414	FBgn0002924	414
1857	3R	3306865	3308045	0.949282646179	3307247	0.74245001475	FBgn0012001	5550	FBgn0037504	7751
1858	2L	14334957	14335780	0.949265480042	14335386	0.557380497456	FBgn0028916	1226	FBgn0028529	19694
1859	3R	26984005	26984950	0.949021339417	26984876	0.627976131439	FBgn0051006	9949	FBgn0004389	34070
1860	2L	15267068	15268200	0.948845386505	15267568	0.673716515303	FBgn0001980	372	FBgn0001981	62225
1861	3L	16574847	16576234	0.948775291443	16575546	0.8181656003	FBgn0002284	134	FBgn0002284	134
1862	3R	5868038	5869701	0.948592185974	5869169	0.645239251001	FBgn0027524	189	FBgn0027524	189
1863	4	1047091	1048319	0.94845867157	1047686	0.737952073415	FBgn0025741	342	FBgn0039930	1923
1864	3R	17496532	17497969	0.948390007019	17497370	0.839200586081	FBgn0004493	102	FBgn0004493	102
1865	2R	11454150	11455523	0.948072433472	11454847	0.961777448654	FBgn0034051	89	FBgn0034050	5096
1866	2R	17797220	17797937	0.947690486908	17797333	0.636065006256	FBgn0034717	3708	FBgn0013272	27911
1867	2L	2998894	3000017	0.947654724121	2999267	0.623470338186	FBgn0025681	6303	FBgn0002989	6506
1868	X	1761804	1763059	0.947368621826	1762544	0.817863744848	FBgn0023509	1855	FBgn0023509	1855
1869	2R	14013897	14015930	0.947296619415	14014624	0.572391483519	FBgn0028496	1750	FBgn0003067	37006
1870	3R	2969469	2971035	0.94720697403	2970141	0.807685094721	FBgn0037477	256	FBgn0037481	10757
1871	3R	22190364	22191577	0.947000741959	22190922	0.74598815706	FBgn0039421	19735	FBgn0039406	305937
1872	X	19497773	19499104	0.946997642517	19498489	0.799246162176	FBgn0031054	15	FBgn0031057	19196
1873	2L	4448636	4449633	0.946401834488	4449016	0.575632776533	FBgn0025684	379	FBgn0031604	4284
1874	3L	10849898	10850988	0.946365356445	10850513	0.655807465315	FBgn0036104	2469	FBgn0026160	18674
1875	3L	473495	475004	0.945951461792	474330	0.903153363396	FBgn0001316	49791	FBgn0035140	50053
1876	3L	20454332	20455394	0.945883750916	20454888	0.717307209969	FBgn0037009	38	FBgn0037009	38
1877	3R	9726807	9728168	0.945880889893	9727429	0.753826253554	FBgn0000576	152	FBgn0000576	152
1878	3R	18353654	18355025	0.945772171021	18354154	0.805406242609	FBgn0038981	229	FBgn0024558	54796
1879	2L	573640	574964	0.945636749268	574340	0.798572953542	FBgn0031267	108	FBgn0031267	108
1880	2L	10769314	10770588	0.945251464844	10769896	0.774101352692	FBgn0032298	68	FBgn0032298	68
1881	2L	6653894	6654537	0.945076942444	6653981	0.673591732979	FBgn0051633	2320	FBgn0031836	42958
1882	3L	6235765	6237219	0.944829463959	6236358	0.70437113444	FBgn0001258	282	FBgn0035692	69225
1883	3L	15802061	15803764	0.944124221802	15802914	0.876330763102	FBgn0036538	175	FBgn0036538	175
1884	X	11498835	11499886	0.944108486176	11499761	0.87830991745	FBgn0030323	16561	FBgn0030322	46169
1885	3R	23135803	23136984	0.943786144257	23136572	0.577581686132	FBgn0039510	11475	FBgn0039509	22355
1886	3R	23798504	23799458	0.943683624268	23798588	0.595163557265	FBgn0039566	9450	FBgn0039559	35017
1887	3R	18498897	18500362	0.943428516388	18499563	0.705539464951	FBgn0039000	328	FBgn0039000	328
1888	3L	16827947	16828902	0.943365573883	16828444	0.626227110624	FBgn0036671	23	FBgn0025582	76196
1889	X	10440419	10442038	0.943263053894	10441107	0.785257171182	FBgn0001206	73	FBgn0052680	102152
1890	X	14823612	14824907	0.942918300629	14823652	0.709094047546	FBgn0000535	18459	FBgn0030605	74197
1891	3L	19072746	19074125	0.942694664001	19073331	0.769074976444	FBgn0036851	2326	FBgn0036844	21650
1892	2L	3712097	3713779	0.942692279816	3712620	0.576876051286	FBgn0051955	242	FBgn0002985	105872
1893	3R	17013893	17015013	0.94259595871	17014474	0.703330934048	FBgn0038867	20624	FBgn0038870	30327
1894	2R	5102096	5103416	0.942219257355	5102806	0.713128507137	FBgn0010342	167	FBgn0010342	167
1895	3R	20770269	20771418	0.942178249359	20770949	0.682981519138	FBgn0039254	10	FBgn0015625	74332
1896	X	9127592	9128968	0.942000865936	9128169	0.827722251415	FBgn0040236	151	FBgn0030122	9531
1897	4	715759	717880	0.94172000885	717321	0.796047465007	FBgn0005558	618	FBgn0039930	332288
1898	3L	9883540	9885143	0.941360473633	9884197	0.701644837856	FBgn0036059	11021	FBgn0015618	71600
1899	3L	16316495	16317843	0.941112756729	16317260	0.676474899054	FBgn0036615	39	FBgn0052357	2084
1900	3R	10750169	10751204	0.940665245056	10750565	0.579699069262	FBgn0038279	6163	FBgn0028662	20769
1901	X	4531113	4533927	0.940403461456	4533582	0.860926008224	FBgn0011760	544	FBgn0022768	1474
1902	2R	9069283	9070187	0.940179824829	9069961	0.534832697648	FBgn0014877	28	FBgn0014877	28
1903	3R	25822545	25824457	0.939775466919	25823341	0.807983779907	FBgn0039732	45	FBgn0039732	45
1904	3R	4475725	4477184	0.93939447403	4476633	0.828168784871	FBgn0024326	117	FBgn0037602	206
1905	3R	2405155	2406026	0.939158439636	2405784	0.587334251404	FBgn0037455	792	FBgn0026566	77720
1906	3L	8160158	8161620	0.9391040802	8160853	0.852763652802	FBgn0035850	95	FBgn0035850	95
1907	3R	17958654	17960203	0.938644886017	17959442	0.76755248799	FBgn0051163	138	FBgn0053335	31298
1908	X	6196981	6198212	0.938614845276	6197498	0.837292194366	FBgn0026708	1633	FBgn0029868	1863
1909	X	10429880	10431127	0.93826675415	10430471	0.709413308364	FBgn0030216	230	FBgn0052680	91516
1910	X	7938802	7939437	0.938058853149	7939004	0.506216367086	FBgn0029996	296	FBgn0004656	32332
1911	2L	12108690	12110136	0.938025474548	12109297	0.741650132572	FBgn0032412	160	FBgn0032408	12787
1912	3L	2354754	2356306	0.937644004822	2355657	0.749554306269	FBgn0035334	74	FBgn0035334	74
1913	2R	15338998	15339892	0.937606811523	15339505	0.622357050578	FBgn0034476	2263	FBgn0011849	97111
1914	2L	9890192	9891640	0.93740940094	9890914	0.935023868785	FBgn0032153	114	FBgn0032153	114
1915	3R	7494585	7496149	0.937398910522	7495363	0.879171427558	FBgn0037928	2036	FBgn0037921	43997
1916	2L	21091493	21092872	0.936438560486	21092168	0.924963866963	FBgn0040297	24	FBgn0023388	37777
1917	X	22210519	22211697	0.936275005341	22211246	0.691124859978	FBgn0000719	152663	FBgn0031186	553261
1918	3R	5811331	5812506	0.936239719391	5811848	0.727894932032	FBgn0037770	71	FBgn0037770	71
1919	2R	13365145	13366466	0.936201095581	13365716	0.797013017866	FBgn0050323	2584	FBgn0034281	9946
1920	3L	19411371	19413214	0.936084747314	19411820	0.665797583262	FBgn0053062	178	FBgn0036886	105861
1921	2L	5030010	5031888	0.936011075974	5030422	0.525902850287	FBgn0000299	807	FBgn0022023	22787
1922	3R	254502	255698	0.935795545578	255204	0.745095982271	FBgn0037248	150	FBgn0037249	4448
1923	2R	2907049	2908077	0.935391426086	2907560	0.621635437012	FBgn0033162	201	FBgn0033159	13878
1924	3R	1614338	1615826	0.935327529907	1615025	0.761662214994	FBgn0037376	161	FBgn0028690	186
1925	3R	14024404	14025981	0.935131072998	14025365	0.901258349419	FBgn0011481	48	FBgn0038585	24084
1926	X	7280884	7281976	0.934626579285	7281335	0.636983752251	FBgn0052726	10356	FBgn0026144	98729
1927	X	19993525	19994447	0.934397697449	19994034	0.605262620108	FBgn0031090	259	FBgn0031093	9628
1928	3R	19875774	19877973	0.933992385864	19876582	0.68631402184	FBgn0026576	71	FBgn0010709	153
1929	3R	2554527	2555375	0.933987140656	2554713	0.623782157898	FBgn0051481	13072	FBgn0004054	15149
1930	2R	17194649	17196063	0.933896064758	17195229	0.760028076172	FBgn0003687	7	FBgn0003687	7
1931	X	8419032	8419600	0.933231830597	8419548	0.762389455523	FBgn0030052	24	FBgn0030054	31990
1932	3R	22517479	22518790	0.933034420013	22518200	0.641155888053	FBgn0039448	1045	FBgn0039449	24907
1933	2R	10864327	10865650	0.932653903961	10864965	0.715965747833	FBgn0034013	52	FBgn0000996	30858
1934	3R	23138760	23140092	0.93263053894	23139408	0.707562923431	FBgn0039510	8639	FBgn0039509	25191
1935	3R	205871	207087	0.932529449463	206549	0.599864174338	FBgn0037240	483	FBgn0001204	34177
1936	3L	14515445	14516869	0.932502746582	14516025	0.801295727491	FBgn0036428	205	FBgn0028418	9998
1937	3L	3029724	3031312	0.932418823242	3030171	0.713021053987	FBgn0035390	171	FBgn0035388	11441
1938	2R	6053053	6054520	0.93238067627	6053892	0.756600432926	FBgn0005630	1183	FBgn0004399	15825
1939	X	11845619	11846681	0.932161331177	11846065	0.668835583855	FBgn0030361	81	FBgn0003865	23215
1940	3L	17190316	17191426	0.931807518005	17191006	0.64217599233	FBgn0052169	12463	FBgn0036702	16376
1941	3R	9443422	9444350	0.931784629822	9443853	0.573061466217	FBgn0038161	2127	FBgn0053328	22337
1942	X	12953812	12955934	0.93174123764	12955100	0.953423500061	FBgn0003193	6026	FBgn0025463	38415
1943	X	11212774	11214254	0.931407928467	11213395	0.801420307159	FBgn0004864	80	FBgn0027359	284
1944	3L	5187360	5188848	0.931386947632	5188009	0.767971102397	FBgn0035598	20417	FBgn0035602	152423
1945	2R	7543405	7544279	0.93127822876	7544115	0.661548441107	FBgn0033676	216	FBgn0011704	42765
1946	2L	10871449	10873038	0.931020259857	10872276	0.803442001343	FBgn0032311	2036	FBgn0024227	14194
1947	X	8252026	8253114	0.931018829346	8252556	0.66218321664	FBgn0030035	34	FBgn0030035	34
1948	X	14582617	14583931	0.930976867676	14583217	0.794222100576	FBgn0015774	6	FBgn0052590	89755
1949	X	889484	890215	0.930720329285	890134	0.837237024307	FBgn0003638	3	FBgn0040345	102460
1950	2L	5305132	5306187	0.930697202682	5305573	0.573796898127	FBgn0016076	5926	FBgn0015031	21668
1951	2R	3919960	3920996	0.930652618408	3920391	0.679342925549	FBgn0033289	2647	FBgn0010109	176251
1952	2R	3863888	3864884	0.930511474609	3864036	0.614411401749	FBgn0033282	4684	FBgn0010109	119896
1953	X	17675692	17676859	0.930471420288	17676316	0.66346134859	FBgn0000617	204	FBgn0000617	204
1954	2R	6805009	6806463	0.930468082428	6805780	0.73922252655	FBgn0033609	125	FBgn0040763	4524
1955	3L	905874	907613	0.930160522461	906771	0.703017361959	FBgn0025593	9165	FBgn0035164	85725
1956	2R	20067785	20069853	0.929900169373	20068331	0.782133102417	FBgn0016687	356	FBgn0035031	37264
1957	2R	1208856	1210058	0.929310798645	1209457	0.719945374657	FBgn0010633	38	FBgn0033035	4215
1958	3L	15123025	15124915	0.928804397583	15123633	0.649576067924	FBgn0036486	210	FBgn0029114	77267
1959	3R	8977296	8978527	0.928672790527	8977903	0.586988982032	FBgn0038120	19846	FBgn0038128	111852
1960	3L	16989055	16990566	0.928581237793	16989682	0.667599707842	FBgn0036688	93	FBgn0036702	217700
1961	X	4763120	4764689	0.928382873535	4764049	0.63520805041	FBgn0029737	82	FBgn0029738	17338
1962	X	5510345	5512013	0.928108692169	5511201	0.877100110054	FBgn0029783	5	FBgn0029783	5
1963	2L	9520758	9521421	0.928092002869	9521321	0.678341562098	FBgn0032123	106	FBgn0002973	83808
1964	3R	25862059	25863070	0.92799949646	25862549	0.678736209869	FBgn0039740	19	FBgn0001281	1911
1965	2R	19195206	19196294	0.927956581116	19195691	0.647635698318	FBgn0020623	67	FBgn0016762	5907
1966	X	19331972	19333357	0.927556037903	19332544	0.757058556875	FBgn0027621	3102	FBgn0040890	3398
1967	X	10729463	10730219	0.927466392517	10729553	0.756491820017	FBgn0017561	6471	FBgn0030241	29461
1968	3L	1541352	1542916	0.92714214325	1542029	0.799654483795	FBgn0035232	43	FBgn0035233	262
1969	2L	3028424	3029874	0.927057266235	3029084	0.781880617142	FBgn0031493	105	FBgn0031493	105
1970	3L	12727980	12729412	0.926741600037	12728668	0.815066309536	FBgn0036306	36	FBgn0036306	36
1971	3R	19198971	19199842	0.926592826843	19199096	0.578829548576	FBgn0039074	450	FBgn0002622	14571
1972	2R	4899360	4900401	0.92656993866	4899930	0.771170275552	FBgn0010549	2790	FBgn0028473	10633
1973	X	11720432	11721879	0.926305770874	11721087	0.789269082686	FBgn0030349	9	FBgn0030350	130
1974	X	11099188	11100356	0.92626619339	11099782	0.677714169025	FBgn0030283	6155	FBgn0003411	67782
1975	3R	23986647	23987929	0.926136493683	23987415	0.692941132714	FBgn0039571	14869	FBgn0040108	166590
1976	3R	23822051	23823150	0.925924301147	23822695	0.698196570079	FBgn0039568	6410	FBgn0039559	59124
1977	2R	17496685	17497968	0.925717353821	17497386	0.629053205252	FBgn0050401	2854	FBgn0067102	86238
1978	2L	2272487	2273812	0.925575256348	2273212	0.831848084927	FBgn0042188	4119	FBgn0031395	80840
1979	3R	27877106	27879148	0.925555706024	27878587	0.780118147532	FBgn0002780	793	FBgn0002780	793
1980	3R	21862218	21863199	0.925251960754	21863002	0.597921848297	FBgn0002633	242	FBgn0002633	242
1981	2R	14819493	14820767	0.924744129181	14820266	0.716784536839	FBgn0034432	263	FBgn0034430	13200
1982	3R	21606342	21607370	0.924502134323	21606930	0.629634648561	FBgn0039370	2903	FBgn0039359	96117
1983	2L	10743046	10744411	0.923843860626	10743749	0.683502449709	FBgn0032296	185	FBgn0027868	7696
1984	3R	8512388	8513526	0.923618793488	8512876	0.657892256975	FBgn0001296	2213	FBgn0038071	39094
1985	4	1070950	1072267	0.923561096191	1071845	0.811668940953	FBgn0004624	2108	FBgn0011642	9321
1986	2R	19640926	19641944	0.923433303833	19641529	0.628122150898	FBgn0021875	76	FBgn0021875	76
1987	3L	9811909	9813159	0.923416137695	9812520	0.722934341431	FBgn0015618	77	FBgn0015618	77
1988	3R	18187198	18189069	0.923253059387	18188201	0.868941754103	FBgn0038948	54	FBgn0038948	54
1989	2R	13087058	13088583	0.923139095306	13087876	0.829501599073	FBgn0016701	131	FBgn0029079	17953
1990	X	19526637	19528117	0.923135757446	19527629	0.723942392013	FBgn0013951	194	FBgn0031057	9944
1991	3R	7622113	7623398	0.923080921173	7622884	0.634868681431	FBgn0025802	727	FBgn0011471	18058
1992	2L	21202103	21203386	0.92283821106	21203023	0.898203262916	FBgn0003930	252	FBgn0003930	252
1993	2R	10228482	10229280	0.92262172699	10229195	0.697321256002	FBgn0020269	711	FBgn0050476	38194
1994	2R	7582419	7583644	0.922589302063	7582953	0.642745466793	FBgn0033679	12495	FBgn0011704	81603
1995	3L	5694889	5695980	0.922478675842	5695460	0.793331847471	FBgn0052414	19112	FBgn0065058	41909
1996	3R	3067963	3069473	0.922471523285	3068493	0.680722773075	FBgn0037488	168	FBgn0037481	87595
1997	3R	14175039	14175711	0.92244386673	14175631	0.656903001997	FBgn0038606	5618	FBgn0038609	16747
1998	3L	17393862	17394538	0.92224407196	17393907	0.6408816576	FBgn0053052	183	FBgn0053051	1579
1999	3L	21812763	21813858	0.921974182129	21813316	0.610183805227	FBgn0014362	154	FBgn0046301	47270
[truncated: 4,003 more rows]
